# Supplementary material for: Haptic Guidance Needs to Be Intuitive Not Just Informative to Improve Human Motor Accuracy
Source: PLoS One. 2016 Mar 16;11(3):e0150912. doi: 10.1371/journal.pone.0150912 (PMC4794196; doi:10.1371/journal.pone.0150912)
Supplement: S1 Data — (ZIP) [file pone.0150912.s001.zip › Subject6/exp1_0046.txt]

Time	PosX	PosY	PosZ	RotX	RotY	RotZ	ForceX	ForceY	ForceZ	MomentX	MomentY	MomentZ	VelocityX	VelocityY	VelocityZ	CalibratedWeight	ButtonDown	Condition	Trial	Visual
14799.559354	-0.004492	0.516818	0.246584	80.812927	95.101555	142.399033	4.605811	0.000000	1.945894	0.000000	0.000000	0.000000	-0.029112	-0.274587	-0.153370	0.000000	1.000000	4.000000	46.000000	0.000000
14799.562688	-0.004492	0.516818	0.246584	80.812927	95.101555	142.399033	4.605811	0.000000	1.945894	0.000000	0.000000	0.000000	0.000000	-0.000001	-0.000001	0.000000	1.000000	4.000000	46.000000	0.000000
14799.566021	-0.004492	0.516818	0.246584	80.812927	95.101555	142.399033	4.605811	0.000000	1.945894	0.000000	0.000000	0.000000	0.000000	-0.000001	-0.000001	0.000000	1.000000	4.000000	46.000000	0.000000
14799.569354	-0.004492	0.516818	0.246584	80.802277	95.406593	142.541534	4.603714	0.000000	1.950852	0.000000	0.000000	0.000000	0.000000	-0.000001	-0.000001	0.000000	1.000000	4.000000	46.000000	0.000000
14799.572688	-0.003054	0.516612	0.246450	80.802277	95.406593	142.541534	4.603714	0.000000	1.950852	0.000000	0.000000	0.000000	0.431154	-0.061689	-0.040239	0.000000	1.000000	4.000000	46.000000	0.000000
14799.576021	-0.003054	0.516612	0.246450	80.802277	95.406593	142.541534	4.603714	0.000000	1.950852	0.000000	0.000000	0.000000	0.431154	-0.061689	-0.040239	0.000000	1.000000	4.000000	46.000000	0.000000
14799.579354	-0.003054	0.516612	0.246450	80.769310	95.978935	142.871674	4.612943	0.000000	1.928927	0.000000	0.000000	0.000000	0.431154	-0.061689	-0.040239	0.000000	1.000000	4.000000	46.000000	0.000000
14799.582688	-0.001718	0.515991	0.246204	80.769310	95.978935	142.871674	4.612943	0.000000	1.928927	0.000000	0.000000	0.000000	0.401008	-0.186290	-0.073788	0.000000	1.000000	4.000000	46.000000	0.000000
14799.586021	-0.001718	0.515991	0.246204	80.769310	95.978935	142.871674	4.612943	0.000000	1.928927	0.000000	0.000000	0.000000	0.401008	-0.186290	-0.073788	0.000000	1.000000	4.000000	46.000000	0.000000
14799.589354	-0.000683	0.516017	0.246284	80.916451	96.182938	142.884872	4.621143	0.000000	1.909197	0.000000	0.000000	0.000000	0.310507	0.007744	0.023780	0.000000	1.000000	4.000000	46.000000	0.000000
14799.592688	-0.000683	0.516017	0.246284	80.916451	96.182938	142.884872	4.621143	0.000000	1.909197	0.000000	0.000000	0.000000	0.310507	0.007744	0.023780	0.000000	1.000000	4.000000	46.000000	0.000000
14799.596021	-0.000683	0.516017	0.246284	80.916451	96.182938	142.884872	4.621143	0.000000	1.909197	0.000000	0.000000	0.000000	0.310507	0.007744	0.023780	0.000000	1.000000	4.000000	46.000000	0.000000
14799.599354	-0.000683	0.516017	0.246284	81.295746	97.007950	143.332001	4.628193	0.000000	1.892044	0.000000	0.000000	0.000000	0.310507	0.007744	0.023780	0.000000	1.000000	4.000000	46.000000	0.000000
14799.602688	0.000753	0.515950	0.246178	81.295746	97.007950	143.332001	4.628193	0.000000	1.892044	0.000000	0.000000	0.000000	0.430749	-0.020067	-0.031803	0.000000	1.000000	4.000000	46.000000	0.000000
14799.606021	0.000753	0.515950	0.246178	81.295746	97.007950	143.332001	4.628193	0.000000	1.892044	0.000000	0.000000	0.000000	0.430749	-0.020067	-0.031803	0.000000	1.000000	4.000000	46.000000	0.000000
14799.609354	0.000753	0.515950	0.246178	81.830742	98.043571	143.871078	4.637326	0.000000	1.869547	0.000000	0.000000	0.000000	0.430749	-0.020067	-0.031803	0.000000	1.000000	4.000000	46.000000	0.000000
14799.612688	0.002255	0.515939	0.246048	81.830742	98.043571	143.871078	4.637326	0.000000	1.869547	0.000000	0.000000	0.000000	0.450628	-0.003172	-0.038952	0.000000	1.000000	4.000000	46.000000	0.000000
14799.616021	0.002255	0.515939	0.246048	81.830742	98.043571	143.871078	4.637326	0.000000	1.869547	0.000000	0.000000	0.000000	0.450628	-0.003172	-0.038952	0.000000	1.000000	4.000000	46.000000	0.000000
14799.619354	0.002255	0.515939	0.246048	82.453606	99.364380	144.666138	4.646761	0.000000	1.845971	0.000000	0.000000	0.000000	0.450628	-0.003172	-0.038952	0.000000	1.000000	4.000000	46.000000	0.000000
14799.622688	0.003489	0.516018	0.245829	82.453606	99.364380	144.666138	4.646761	0.000000	1.845971	0.000000	0.000000	0.000000	0.370229	0.023632	-0.065663	0.000000	1.000000	4.000000	46.000000	0.000000
14799.626021	0.003489	0.516018	0.245829	82.453606	99.364380	144.666138	4.646761	0.000000	1.845971	0.000000	0.000000	0.000000	0.370229	0.023632	-0.065663	0.000000	1.000000	4.000000	46.000000	0.000000
14799.629354	0.003489	0.516018	0.245829	83.131615	100.934715	145.652267	4.654175	0.000000	1.827198	0.000000	0.000000	0.000000	0.370229	0.023632	-0.065663	0.000000	1.000000	4.000000	46.000000	0.000000
14799.632688	0.004889	0.516184	0.245488	83.131615	100.934715	145.652267	4.654175	0.000000	1.827198	0.000000	0.000000	0.000000	0.419795	0.049633	-0.102373	0.000000	1.000000	4.000000	46.000000	0.000000
14799.636021	0.004889	0.516184	0.245488	83.131615	100.934715	145.652267	4.654175	0.000000	1.827198	0.000000	0.000000	0.000000	0.419795	0.049633	-0.102373	0.000000	1.000000	4.000000	46.000000	0.000000
14799.639354	0.006285	0.516551	0.245015	83.709602	102.575264	146.772720	4.662303	0.000000	1.806357	0.000000	0.000000	0.000000	0.419045	0.110077	-0.141918	0.000000	1.000000	4.000000	46.000000	0.000000
14799.642688	0.006285	0.516551	0.245015	83.709602	102.575264	146.772720	4.662303	0.000000	1.806357	0.000000	0.000000	0.000000	0.419045	0.110077	-0.141918	0.000000	1.000000	4.000000	46.000000	0.000000
14799.646021	0.006285	0.516551	0.245015	83.709602	102.575264	146.772720	4.662303	0.000000	1.806357	0.000000	0.000000	0.000000	0.419045	0.110077	-0.141918	0.000000	1.000000	4.000000	46.000000	0.000000
14799.649354	0.006285	0.516551	0.245015	84.034904	103.750107	147.604385	4.670052	0.000000	1.786229	0.000000	0.000000	0.000000	0.419045	0.110077	-0.141918	0.000000	1.000000	4.000000	46.000000	0.000000
14799.652688	0.007679	0.517001	0.244387	84.034904	103.750107	147.604385	4.670052	0.000000	1.786229	0.000000	0.000000	0.000000	0.417987	0.135003	-0.188234	0.000000	1.000000	4.000000	46.000000	0.000000
14799.656021	0.007679	0.517001	0.244387	84.034904	103.750107	147.604385	4.670052	0.000000	1.786229	0.000000	0.000000	0.000000	0.417987	0.135003	-0.188234	0.000000	1.000000	4.000000	46.000000	0.000000
14799.659354	0.007679	0.517001	0.244387	84.107582	104.319107	147.989426	4.677377	0.000000	1.766958	0.000000	0.000000	0.000000	0.417987	0.135003	-0.188234	0.000000	1.000000	4.000000	46.000000	0.000000
14799.662688	0.009300	0.517571	0.243598	84.107582	104.319107	147.989426	4.677377	0.000000	1.766958	0.000000	0.000000	0.000000	0.486500	0.171257	-0.236638	0.000000	1.000000	4.000000	46.000000	0.000000
14799.666021	0.009300	0.517571	0.243598	84.107582	104.319107	147.989426	4.677377	0.000000	1.766958	0.000000	0.000000	0.000000	0.486500	0.171257	-0.236638	0.000000	1.000000	4.000000	46.000000	0.000000
14799.669354	0.009300	0.517571	0.243598	84.108711	104.643555	148.180344	4.685741	0.000000	1.744656	0.000000	0.000000	0.000000	0.486500	0.171257	-0.236638	0.000000	1.000000	4.000000	46.000000	0.000000
14799.672688	0.010883	0.518227	0.242685	84.108711	104.643555	148.180344	4.685741	0.000000	1.744656	0.000000	0.000000	0.000000	0.474877	0.196607	-0.273994	0.000000	1.000000	4.000000	46.000000	0.000000
14799.676021	0.010883	0.518227	0.242685	84.108711	104.643555	148.180344	4.685741	0.000000	1.744656	0.000000	0.000000	0.000000	0.474877	0.196607	-0.273994	0.000000	1.000000	4.000000	46.000000	0.000000
14799.679354	0.010883	0.518227	0.242685	84.176437	105.235062	148.598724	4.693554	0.000000	1.723527	0.000000	0.000000	0.000000	0.474877	0.196607	-0.273994	0.000000	1.000000	4.000000	46.000000	0.000000
14799.682688	0.012327	0.519022	0.241627	84.176437	105.235062	148.598724	4.693554	0.000000	1.723527	0.000000	0.000000	0.000000	0.433070	0.238460	-0.317288	0.000000	1.000000	4.000000	46.000000	0.000000
14799.686021	0.012327	0.519022	0.241627	84.176437	105.235062	148.598724	4.693554	0.000000	1.723527	0.000000	0.000000	0.000000	0.433070	0.238460	-0.317288	0.000000	1.000000	4.000000	46.000000	0.000000
14799.689354	0.012327	0.519022	0.241627	84.344864	106.184013	149.329575	4.700161	0.000000	1.705428	0.000000	0.000000	0.000000	0.433070	0.238460	-0.317288	0.000000	1.000000	4.000000	46.000000	0.000000
14799.692688	0.013863	0.519861	0.240445	84.344864	106.184013	149.329575	4.700161	0.000000	1.705428	0.000000	0.000000	0.000000	0.460855	0.251818	-0.354707	0.000000	1.000000	4.000000	46.000000	0.000000
14799.696021	0.013863	0.519861	0.240445	84.344864	106.184013	149.329575	4.700161	0.000000	1.705428	0.000000	0.000000	0.000000	0.460855	0.251818	-0.354707	0.000000	1.000000	4.000000	46.000000	0.000000
14799.699354	0.015359	0.520844	0.239179	84.572411	107.398903	150.424438	4.707071	0.000000	1.686261	0.000000	0.000000	0.000000	0.448835	0.294758	-0.379883	0.000000	1.000000	4.000000	46.000000	0.000000
14799.702688	0.015359	0.520844	0.239179	84.572411	107.398903	150.424438	4.707071	0.000000	1.686261	0.000000	0.000000	0.000000	0.448835	0.294758	-0.379883	0.000000	1.000000	4.000000	46.000000	0.000000
14799.706021	0.015359	0.520844	0.239179	84.572411	107.398903	150.424438	4.707071	0.000000	1.686261	0.000000	0.000000	0.000000	0.448835	0.294758	-0.379883	0.000000	1.000000	4.000000	46.000000	0.000000
14799.709354	0.015359	0.520844	0.239179	84.792709	108.611343	151.827408	4.713560	0.000000	1.668041	0.000000	0.000000	0.000000	0.448835	0.294758	-0.379883	0.000000	1.000000	4.000000	46.000000	0.000000
14799.712688	0.016881	0.521910	0.237815	84.792709	108.611343	151.827408	4.713560	0.000000	1.668041	0.000000	0.000000	0.000000	0.456416	0.319831	-0.409004	0.000000	0.000000	4.000000	46.000000	0.000000
14799.716021	0.016881	0.521910	0.237815	84.792709	108.611343	151.827408	4.713560	0.000000	1.668041	0.000000	0.000000	0.000000	0.456416	0.319831	-0.409004	0.000000	0.000000	4.000000	46.000000	0.000000
14799.719354	0.016881	0.521910	0.237815	84.948944	109.678230	153.240601	4.720009	0.000000	1.649703	0.000000	0.000000	0.000000	0.456416	0.319831	-0.409004	0.000000	0.000000	4.000000	46.000000	0.000000
14799.722688	0.018493	0.523079	0.236366	84.948944	109.678230	153.240601	4.720009	0.000000	1.649703	0.000000	0.000000	0.000000	0.483611	0.350743	-0.434714	0.000000	0.000000	4.000000	46.000000	0.000000
14799.726021	0.018493	0.523079	0.236366	84.948944	109.678230	153.240601	4.720009	0.000000	1.649703	0.000000	0.000000	0.000000	0.483611	0.350743	-0.434714	0.000000	0.000000	4.000000	46.000000	0.000000
14799.729354	0.018493	0.523079	0.236366	85.042000	110.474312	154.111725	4.726854	0.000000	1.629986	0.000000	0.000000	0.000000	0.483611	0.350743	-0.434714	0.000000	0.000000	4.000000	46.000000	0.000000
14799.732688	0.020161	0.524329	0.234817	85.042000	110.474312	154.111725	4.726854	0.000000	1.629986	0.000000	0.000000	0.000000	0.500458	0.375164	-0.464927	0.000000	0.000000	4.000000	46.000000	0.000000
14799.736021	0.020161	0.524329	0.234817	85.042000	110.474312	154.111725	4.726854	0.000000	1.629986	0.000000	0.000000	0.000000	0.500458	0.375164	-0.464927	0.000000	0.000000	4.000000	46.000000	0.000000
14799.739354	0.020161	0.524329	0.234817	85.093361	111.096436	154.604721	4.733854	0.000000	1.609543	0.000000	0.000000	0.000000	0.500458	0.375164	-0.464927	0.000000	0.000000	4.000000	46.000000	0.000000
14799.742688	0.021851	0.525677	0.233148	85.093361	111.096436	154.604721	4.733854	0.000000	1.609543	0.000000	0.000000	0.000000	0.506945	0.404402	-0.500695	0.000000	0.000000	4.000000	46.000000	0.000000
14799.746021	0.021851	0.525677	0.233148	85.093361	111.096436	154.604721	4.733854	0.000000	1.609543	0.000000	0.000000	0.000000	0.506945	0.404402	-0.500695	0.000000	0.000000	4.000000	46.000000	0.000000
14799.749354	0.021851	0.525677	0.233148	85.124603	111.630852	155.072128	4.740765	0.000000	1.589071	0.000000	0.000000	0.000000	0.506945	0.404402	-0.500695	0.000000	0.000000	4.000000	46.000000	0.000000
14799.752688	0.023529	0.527067	0.231381	85.124603	111.630852	155.072128	4.740765	0.000000	1.589071	0.000000	0.000000	0.000000	0.503503	0.416744	-0.530024	0.000000	0.000000	4.000000	46.000000	0.000000
14799.756021	0.023529	0.527067	0.231381	85.124603	111.630852	155.072128	4.740765	0.000000	1.589071	0.000000	0.000000	0.000000	0.503503	0.416744	-0.530024	0.000000	0.000000	4.000000	46.000000	0.000000
14799.759354	0.023529	0.527067	0.231381	85.154594	112.204597	155.722656	4.747438	0.000000	1.569023	0.000000	0.000000	0.000000	0.503503	0.416744	-0.530024	0.000000	0.000000	4.000000	46.000000	0.000000
14799.762688	0.025195	0.528571	0.229508	85.154594	112.204597	155.722656	4.747438	0.000000	1.569023	0.000000	0.000000	0.000000	0.499751	0.451300	-0.561971	0.000000	0.000000	4.000000	46.000000	0.000000
14799.766021	0.025195	0.528571	0.229508	85.154594	112.204597	155.722656	4.747438	0.000000	1.569023	0.000000	0.000000	0.000000	0.499751	0.451300	-0.561971	0.000000	0.000000	4.000000	46.000000	0.000000
14799.769354	0.025195	0.528571	0.229508	85.179718	112.797295	156.572998	4.753858	0.000000	1.549463	0.000000	0.000000	0.000000	0.499751	0.451300	-0.561971	0.000000	0.000000	4.000000	46.000000	0.000000
14799.772688	0.026844	0.530124	0.227451	85.179718	112.797295	156.572998	4.753858	0.000000	1.549463	0.000000	0.000000	0.000000	0.494856	0.465849	-0.617037	0.000000	0.000000	4.000000	46.000000	0.000000
14799.776021	0.026844	0.530124	0.227451	85.179718	112.797295	156.572998	4.753858	0.000000	1.549463	0.000000	0.000000	0.000000	0.494856	0.465849	-0.617037	0.000000	0.000000	4.000000	46.000000	0.000000
14799.779354	0.026844	0.530124	0.227451	85.178139	113.378906	157.378967	4.759859	0.000000	1.530929	0.000000	0.000000	0.000000	0.494856	0.465849	-0.617037	0.000000	0.000000	4.000000	46.000000	0.000000
14799.782688	0.028444	0.531723	0.225210	85.178139	113.378906	157.378967	4.759859	0.000000	1.530929	0.000000	0.000000	0.000000	0.479808	0.479794	-0.672275	0.000000	0.000000	4.000000	46.000000	0.000000
14799.786021	0.028444	0.531723	0.225210	85.178139	113.378906	157.378967	4.759859	0.000000	1.530929	0.000000	0.000000	0.000000	0.479808	0.479794	-0.672275	0.000000	0.000000	4.000000	46.000000	0.000000
14799.789354	0.028444	0.531723	0.225210	85.161140	114.040894	158.098038	4.765248	0.000000	1.514071	0.000000	0.000000	0.000000	0.479808	0.479794	-0.672275	0.000000	0.000000	4.000000	46.000000	0.000000
14799.792688	0.030057	0.533387	0.222794	85.161140	114.040894	158.098038	4.765248	0.000000	1.514071	0.000000	0.000000	0.000000	0.483980	0.499164	-0.724624	0.000000	0.000000	4.000000	46.000000	0.000000
14799.796021	0.030057	0.533387	0.222794	85.161140	114.040894	158.098038	4.765248	0.000000	1.514071	0.000000	0.000000	0.000000	0.483980	0.499164	-0.724624	0.000000	0.000000	4.000000	46.000000	0.000000
14799.799354	0.030057	0.533387	0.222794	85.140175	114.806946	158.860352	4.770446	0.000000	1.497613	0.000000	0.000000	0.000000	0.483980	0.499164	-0.724624	0.000000	0.000000	4.000000	46.000000	0.000000
14799.802688	0.031744	0.535068	0.220137	85.140175	114.806946	158.860352	4.770446	0.000000	1.497613	0.000000	0.000000	0.000000	0.506055	0.504406	-0.797097	0.000000	0.000000	4.000000	46.000000	0.000000
14799.806021	0.031744	0.535068	0.220137	85.140175	114.806946	158.860352	4.770446	0.000000	1.497613	0.000000	0.000000	0.000000	0.506055	0.504406	-0.797097	0.000000	0.000000	4.000000	46.000000	0.000000
14799.809354	0.031744	0.535068	0.220137	85.112556	115.736382	159.858459	4.775703	0.000000	1.480764	0.000000	0.000000	0.000000	0.506055	0.504406	-0.797097	0.000000	0.000000	4.000000	46.000000	0.000000
14799.812688	0.033341	0.536764	0.217243	85.112556	115.736382	159.858459	4.775703	0.000000	1.480764	0.000000	0.000000	0.000000	0.479163	0.508803	-0.868239	0.000000	0.000000	4.000000	46.000000	0.000000
14799.816021	0.033341	0.536764	0.217243	85.112556	115.736382	159.858459	4.775703	0.000000	1.480764	0.000000	0.000000	0.000000	0.479163	0.508803	-0.868239	0.000000	0.000000	4.000000	46.000000	0.000000
14799.819354	0.033341	0.536764	0.217243	85.077812	116.820702	161.190247	4.780038	0.000000	1.466709	0.000000	0.000000	0.000000	0.479163	0.508803	-0.868239	0.000000	0.000000	4.000000	46.000000	0.000000
14799.822688	0.034943	0.538529	0.214115	85.077812	116.820702	161.190247	4.780038	0.000000	1.466709	0.000000	0.000000	0.000000	0.480757	0.529363	-0.938643	0.000000	0.000000	4.000000	46.000000	0.000000
14799.826021	0.034943	0.538529	0.214115	85.077812	116.820702	161.190247	4.780038	0.000000	1.466709	0.000000	0.000000	0.000000	0.480757	0.529363	-0.938643	0.000000	0.000000	4.000000	46.000000	0.000000
14799.829354	0.034943	0.538529	0.214115	85.037697	117.986984	162.631058	4.784046	0.000000	1.453584	0.000000	0.000000	0.000000	0.480757	0.529363	-0.938643	0.000000	0.000000	4.000000	46.000000	0.000000
14799.832688	0.036453	0.540301	0.210743	85.037697	117.986984	162.631058	4.784046	0.000000	1.453584	0.000000	0.000000	0.000000	0.452920	0.531723	-1.011538	0.000000	0.000000	4.000000	46.000000	0.000000
14799.836021	0.036453	0.540301	0.210743	85.037697	117.986984	162.631058	4.784046	0.000000	1.453584	0.000000	0.000000	0.000000	0.452920	0.531723	-1.011538	0.000000	0.000000	4.000000	46.000000	0.000000
14799.839354	0.036453	0.540301	0.210743	84.990662	119.265175	164.088501	4.787101	0.000000	1.443490	0.000000	0.000000	0.000000	0.452920	0.531723	-1.011538	0.000000	0.000000	4.000000	46.000000	0.000000
14799.842688	0.037900	0.542114	0.207119	84.990662	119.265175	164.088501	4.787101	0.000000	1.443490	0.000000	0.000000	0.000000	0.434139	0.543935	-1.087245	0.000000	0.000000	4.000000	46.000000	0.000000
14799.846021	0.037900	0.542114	0.207119	84.990662	119.265175	164.088501	4.787101	0.000000	1.443490	0.000000	0.000000	0.000000	0.434139	0.543935	-1.087245	0.000000	0.000000	4.000000	46.000000	0.000000
14799.849354	0.037900	0.542114	0.207119	84.935501	120.565285	165.576004	4.789360	0.000000	1.435977	0.000000	0.000000	0.000000	0.434139	0.543935	-1.087245	0.000000	0.000000	4.000000	46.000000	0.000000
14799.852688	0.039412	0.544009	0.203294	84.935501	120.565285	165.576004	4.789360	0.000000	1.435977	0.000000	0.000000	0.000000	0.453630	0.568378	-1.147410	0.000000	0.000000	4.000000	46.000000	0.000000
14799.856021	0.039412	0.544009	0.203294	84.935501	120.565285	165.576004	4.789360	0.000000	1.435977	0.000000	0.000000	0.000000	0.453630	0.568378	-1.147410	0.000000	0.000000	4.000000	46.000000	0.000000
14799.859354	0.039412	0.544009	0.203294	84.855171	121.729858	166.820099	4.791722	0.000000	1.428074	0.000000	0.000000	0.000000	0.453630	0.568378	-1.147410	0.000000	0.000000	4.000000	46.000000	0.000000
14799.862688	0.040895	0.545949	0.199309	84.855171	121.729858	166.820099	4.791722	0.000000	1.428074	0.000000	0.000000	0.000000	0.444795	0.582111	-1.195323	0.000000	0.000000	4.000000	46.000000	0.000000
14799.866021	0.040895	0.545949	0.199309	84.855171	121.729858	166.820099	4.791722	0.000000	1.428074	0.000000	0.000000	0.000000	0.444795	0.582111	-1.195323	0.000000	0.000000	4.000000	46.000000	0.000000
14799.869354	0.040895	0.545949	0.199309	84.740479	122.604301	167.689758	4.793661	0.000000	1.421553	0.000000	0.000000	0.000000	0.444795	0.582111	-1.195323	0.000000	0.000000	4.000000	46.000000	0.000000
14799.872688	0.042506	0.547942	0.195221	84.740479	122.604301	167.689758	4.793661	0.000000	1.421553	0.000000	0.000000	0.000000	0.483327	0.597693	-1.226455	0.000000	0.000000	4.000000	46.000000	0.000000
14799.876021	0.042506	0.547942	0.195221	84.740479	122.604301	167.689758	4.793661	0.000000	1.421553	0.000000	0.000000	0.000000	0.483327	0.597693	-1.226455	0.000000	0.000000	4.000000	46.000000	0.000000
14799.879354	0.042506	0.547942	0.195221	84.611946	123.371704	168.656830	4.796323	0.000000	1.412545	0.000000	0.000000	0.000000	0.483327	0.597693	-1.226455	0.000000	0.000000	4.000000	46.000000	0.000000
14799.882688	0.044213	0.549932	0.191054	84.611946	123.371704	168.656830	4.796323	0.000000	1.412545	0.000000	0.000000	0.000000	0.511999	0.597242	-1.250237	0.000000	0.000000	4.000000	46.000000	0.000000
14799.886021	0.044213	0.549932	0.191054	84.611946	123.371704	168.656830	4.796323	0.000000	1.412545	0.000000	0.000000	0.000000	0.511999	0.597242	-1.250237	0.000000	0.000000	4.000000	46.000000	0.000000
14799.889354	0.044213	0.549932	0.191054	84.510452	124.268326	170.098862	4.799573	0.000000	1.401461	0.000000	0.000000	0.000000	0.511999	0.597242	-1.250237	0.000000	0.000000	4.000000	46.000000	0.000000
14799.892688	0.046014	0.551961	0.186835	84.510452	124.268326	170.098862	4.799573	0.000000	1.401461	0.000000	0.000000	0.000000	0.540392	0.608482	-1.265617	0.000000	0.000000	4.000000	46.000000	0.000000
14799.896021	0.046014	0.551961	0.186835	84.510452	124.268326	170.098862	4.799573	0.000000	1.401461	0.000000	0.000000	0.000000	0.540392	0.608482	-1.265617	0.000000	0.000000	4.000000	46.000000	0.000000
14799.899354	0.046014	0.551961	0.186835	84.456093	125.442642	172.213638	4.803493	0.000000	1.387965	0.000000	0.000000	0.000000	0.540392	0.608482	-1.265617	0.000000	0.000000	4.000000	46.000000	0.000000
14799.902688	0.047815	0.553970	0.182561	84.456093	125.442642	172.213638	4.803493	0.000000	1.387965	0.000000	0.000000	0.000000	0.540395	0.602669	-1.282135	0.000000	0.000000	4.000000	46.000000	0.000000
14799.906021	0.047815	0.553970	0.182561	84.456093	125.442642	172.213638	4.803493	0.000000	1.387965	0.000000	0.000000	0.000000	0.540395	0.602669	-1.282135	0.000000	0.000000	4.000000	46.000000	0.000000
14799.909354	0.047815	0.553970	0.182561	84.417625	126.688438	174.096573	4.807452	0.000000	1.374193	0.000000	0.000000	0.000000	0.540395	0.602669	-1.282135	0.000000	0.000000	4.000000	46.000000	0.000000
14799.912688	0.049620	0.555914	0.178293	84.417625	126.688438	174.096573	4.807452	0.000000	1.374193	0.000000	0.000000	0.000000	0.541485	0.583387	-1.280602	0.000000	0.000000	4.000000	46.000000	0.000000
14799.916021	0.049620	0.555914	0.178293	84.417625	126.688438	174.096573	4.807452	0.000000	1.374193	0.000000	0.000000	0.000000	0.541485	0.583387	-1.280602	0.000000	0.000000	4.000000	46.000000	0.000000
14799.919354	0.049620	0.555914	0.178293	84.402031	128.152466	175.770950	4.811600	0.000000	1.359598	0.000000	0.000000	0.000000	0.541485	0.583387	-1.280602	0.000000	0.000000	4.000000	46.000000	0.000000
14799.922688	0.051458	0.557830	0.174022	84.402031	128.152466	175.770950	4.811600	0.000000	1.359598	0.000000	0.000000	0.000000	0.551307	0.574756	-1.281111	0.000000	0.000000	4.000000	46.000000	0.000000
14799.926021	0.051458	0.557830	0.174022	84.402031	128.152466	175.770950	4.811600	0.000000	1.359598	0.000000	0.000000	0.000000	0.551307	0.574756	-1.281111	0.000000	0.000000	4.000000	46.000000	0.000000
14799.929354	0.051458	0.557830	0.174022	84.411598	129.726089	177.202194	4.816142	0.000000	1.343418	0.000000	0.000000	0.000000	0.551307	0.574756	-1.281111	0.000000	0.000000	4.000000	46.000000	0.000000
14799.932688	0.053326	0.559697	0.169736	84.411598	129.726089	177.202194	4.816142	0.000000	1.343418	0.000000	0.000000	0.000000	0.560434	0.560187	-1.285920	0.000000	0.000000	4.000000	46.000000	0.000000
14799.936021	0.053326	0.559697	0.169736	84.411598	129.726089	177.202194	4.816142	0.000000	1.343418	0.000000	0.000000	0.000000	0.560434	0.560187	-1.285920	0.000000	0.000000	4.000000	46.000000	0.000000
14799.939354	0.053326	0.559697	0.169736	84.425117	131.407501	178.953995	4.821053	0.000000	1.325688	0.000000	0.000000	0.000000	0.560434	0.560187	-1.285920	0.000000	0.000000	4.000000	46.000000	0.000000
14799.942688	0.055227	0.561522	0.165469	84.425117	131.407501	178.953995	4.821053	0.000000	1.325688	0.000000	0.000000	0.000000	0.570129	0.547503	-1.279997	0.000000	0.000000	4.000000	46.000000	0.000000
14799.946021	0.055227	0.561522	0.165469	84.425117	131.407501	178.953995	4.821053	0.000000	1.325688	0.000000	0.000000	0.000000	0.570129	0.547503	-1.279997	0.000000	0.000000	4.000000	46.000000	0.000000
14799.949354	0.055227	0.561522	0.165469	84.433983	133.051102	-178.675735	4.826435	0.000000	1.305957	0.000000	0.000000	0.000000	0.570129	0.547503	-1.279997	0.000000	0.000000	4.000000	46.000000	0.000000
14799.952688	0.057153	0.563314	0.161167	84.433983	133.051102	-178.675735	4.826435	0.000000	1.305957	0.000000	0.000000	0.000000	0.578031	0.537407	-1.290694	0.000000	0.000000	4.000000	46.000000	0.000000
14799.956021	0.057153	0.563314	0.161167	84.433983	133.051102	-178.675735	4.826435	0.000000	1.305957	0.000000	0.000000	0.000000	0.578031	0.537407	-1.290694	0.000000	0.000000	4.000000	46.000000	0.000000
14799.959354	0.057153	0.563314	0.161167	84.453621	134.877060	-175.824478	4.832153	0.000000	1.284638	0.000000	0.000000	0.000000	0.578031	0.537407	-1.290694	0.000000	0.000000	4.000000	46.000000	0.000000
14799.962688	0.059196	0.565044	0.156862	84.453621	134.877060	-175.824478	4.832153	0.000000	1.284638	0.000000	0.000000	0.000000	0.612923	0.519049	-1.291440	0.000000	0.000000	4.000000	46.000000	0.000000
14799.966021	0.059196	0.565044	0.156862	84.453621	134.877060	-175.824478	4.832153	0.000000	1.284638	0.000000	0.000000	0.000000	0.612923	0.519049	-1.291440	0.000000	0.000000	4.000000	46.000000	0.000000
14799.969354	0.059196	0.565044	0.156862	84.509590	137.007355	-173.263962	4.838967	0.000000	1.258728	0.000000	0.000000	0.000000	0.612923	0.519049	-1.291440	0.000000	0.000000	4.000000	46.000000	0.000000
14799.972688	0.061348	0.566808	0.152501	84.509590	137.007355	-173.263962	4.838967	0.000000	1.258728	0.000000	0.000000	0.000000	0.645362	0.529162	-1.308363	0.000000	0.000000	4.000000	46.000000	0.000000
14799.976021	0.061348	0.566808	0.152501	84.509590	137.007355	-173.263962	4.838967	0.000000	1.258728	0.000000	0.000000	0.000000	0.645362	0.529162	-1.308363	0.000000	0.000000	4.000000	46.000000	0.000000
14799.979354	0.061348	0.566808	0.152501	84.588112	139.255875	-171.033661	4.846745	0.000000	1.228438	0.000000	0.000000	0.000000	0.645362	0.529162	-1.308363	0.000000	0.000000	4.000000	46.000000	0.000000
14799.982688	0.063522	0.568577	0.148133	84.588112	139.255875	-171.033661	4.846745	0.000000	1.228438	0.000000	0.000000	0.000000	0.652185	0.530820	-1.310402	0.000000	0.000000	4.000000	46.000000	0.000000
14799.986021	0.063522	0.568577	0.148133	84.588112	139.255875	-171.033661	4.846745	0.000000	1.228438	0.000000	0.000000	0.000000	0.652185	0.530820	-1.310402	0.000000	0.000000	4.000000	46.000000	0.000000
14799.989354	0.063522	0.568577	0.148133	84.706650	141.362701	-168.988312	4.854961	0.000000	1.195554	0.000000	0.000000	0.000000	0.652185	0.530820	-1.310402	0.000000	0.000000	4.000000	46.000000	0.000000
14799.992688	0.065744	0.570332	0.143740	84.706650	141.362701	-168.988312	4.854961	0.000000	1.195554	0.000000	0.000000	0.000000	0.666735	0.526385	-1.317838	0.000000	0.000000	4.000000	46.000000	0.000000
14799.996021	0.065744	0.570332	0.143740	84.706650	141.362701	-168.988312	4.854961	0.000000	1.195554	0.000000	0.000000	0.000000	0.666735	0.526385	-1.317838	0.000000	0.000000	4.000000	46.000000	0.000000
14799.999354	0.065744	0.570332	0.143740	84.889946	143.126999	-166.700485	4.863786	0.000000	1.159129	0.000000	0.000000	0.000000	0.666735	0.526385	-1.317838	0.000000	0.000000	4.000000	46.000000	0.000000
14800.002688	0.067984	0.572104	0.139319	84.889946	143.126999	-166.700485	4.863786	0.000000	1.159129	0.000000	0.000000	0.000000	0.671993	0.531731	-1.326266	0.000000	0.000000	4.000000	46.000000	0.000000
14800.006021	0.067984	0.572104	0.139319	84.889946	143.126999	-166.700485	4.863786	0.000000	1.159129	0.000000	0.000000	0.000000	0.671993	0.531731	-1.326266	0.000000	0.000000	4.000000	46.000000	0.000000
14800.009354	0.067984	0.572104	0.139319	85.120827	145.088715	-163.712891	4.872986	0.000000	1.119825	0.000000	0.000000	0.000000	0.671993	0.531731	-1.326266	0.000000	0.000000	4.000000	46.000000	0.000000
14800.012688	0.070211	0.573841	0.134865	85.120827	145.088715	-163.712891	4.872986	0.000000	1.119825	0.000000	0.000000	0.000000	0.668068	0.521018	-1.336358	0.000000	0.000000	4.000000	46.000000	0.000000
14800.016021	0.070211	0.573841	0.134865	85.120827	145.088715	-163.712891	4.872986	0.000000	1.119825	0.000000	0.000000	0.000000	0.668068	0.521018	-1.336358	0.000000	0.000000	4.000000	46.000000	0.000000
14800.019354	0.070211	0.573841	0.134865	85.390114	147.643951	-160.120316	4.882318	0.000000	1.078410	0.000000	0.000000	0.000000	0.668068	0.521018	-1.336358	0.000000	0.000000	4.000000	46.000000	0.000000
14800.022688	0.072536	0.575594	0.130372	85.390114	147.643951	-160.120316	4.882318	0.000000	1.078410	0.000000	0.000000	0.000000	0.697654	0.525960	-1.347895	0.000000	0.000000	4.000000	46.000000	0.000000
14800.026021	0.072536	0.575594	0.130372	85.390114	147.643951	-160.120316	4.882318	0.000000	1.078410	0.000000	0.000000	0.000000	0.697654	0.525960	-1.347895	0.000000	0.000000	4.000000	46.000000	0.000000
14800.029354	0.072536	0.575594	0.130372	85.667542	151.276932	-155.914429	4.892622	0.000000	1.030657	0.000000	0.000000	0.000000	0.697654	0.525960	-1.347895	0.000000	0.000000	4.000000	46.000000	0.000000
14800.032688	0.074981	0.577407	0.125807	85.667542	151.276932	-155.914429	4.892622	0.000000	1.030657	0.000000	0.000000	0.000000	0.733443	0.543875	-1.369279	0.000000	0.000000	4.000000	46.000000	0.000000
14800.036021	0.074981	0.577407	0.125807	85.667542	151.276932	-155.914429	4.892622	0.000000	1.030657	0.000000	0.000000	0.000000	0.733443	0.543875	-1.369279	0.000000	0.000000	4.000000	46.000000	0.000000
14800.039354	0.074981	0.577407	0.125807	85.964249	155.858124	-151.382217	4.903971	0.000000	0.975228	0.000000	0.000000	0.000000	0.733443	0.543875	-1.369279	0.000000	0.000000	4.000000	46.000000	0.000000
14800.042688	0.077492	0.579253	0.121220	85.964249	155.858124	-151.382217	4.903971	0.000000	0.975228	0.000000	0.000000	0.000000	0.753108	0.553889	-1.376111	0.000000	0.000000	4.000000	46.000000	0.000000
14800.046021	0.077492	0.579253	0.121220	85.964249	155.858124	-151.382217	4.903971	0.000000	0.975228	0.000000	0.000000	0.000000	0.753108	0.553889	-1.376111	0.000000	0.000000	4.000000	46.000000	0.000000
14800.049354	0.077492	0.579253	0.121220	86.291389	161.179764	-146.441101	4.915973	0.000000	0.912803	0.000000	0.000000	0.000000	0.753108	0.553889	-1.376111	0.000000	0.000000	4.000000	46.000000	0.000000
14800.052688	0.080075	0.581065	0.116682	86.291389	161.179764	-146.441101	4.915973	0.000000	0.912803	0.000000	0.000000	0.000000	0.775007	0.543452	-1.361587	0.000000	0.000000	4.000000	46.000000	0.000000
14800.056021	0.080075	0.581065	0.116682	86.291389	161.179764	-146.441101	4.915973	0.000000	0.912803	0.000000	0.000000	0.000000	0.775007	0.543452	-1.361587	0.000000	0.000000	4.000000	46.000000	0.000000
14800.059354	0.080075	0.581065	0.116682	86.638618	167.164108	-140.396301	4.928656	0.000000	0.841634	0.000000	0.000000	0.000000	0.775007	0.543452	-1.361587	0.000000	0.000000	4.000000	46.000000	0.000000
14800.062688	0.082772	0.582890	0.112097	86.638618	167.164108	-140.396301	4.928656	0.000000	0.841634	0.000000	0.000000	0.000000	0.808954	0.547468	-1.375591	0.000000	0.000000	4.000000	46.000000	0.000000
14800.066021	0.082772	0.582890	0.112097	86.638618	167.164108	-140.396301	4.928656	0.000000	0.841634	0.000000	0.000000	0.000000	0.808954	0.547468	-1.375591	0.000000	0.000000	4.000000	46.000000	0.000000
14800.069354	0.082772	0.582890	0.112097	86.993324	174.135666	-132.987366	4.941972	0.000000	0.759548	0.000000	0.000000	0.000000	0.808954	0.547468	-1.375591	0.000000	0.000000	4.000000	46.000000	0.000000
14800.072688	0.085483	0.584764	0.107568	86.993324	174.135666	-132.987366	4.941972	0.000000	0.759548	0.000000	0.000000	0.000000	0.813525	0.562145	-1.358500	0.000000	0.000000	4.000000	46.000000	0.000000
14800.076021	0.085483	0.584764	0.107568	86.993324	174.135666	-132.987366	4.941972	0.000000	0.759548	0.000000	0.000000	0.000000	0.813525	0.562145	-1.358500	0.000000	0.000000	4.000000	46.000000	0.000000
14800.079354	0.085483	0.584764	0.107568	87.327606	-176.893143	-123.736023	4.955081	0.000000	0.668707	0.000000	0.000000	0.000000	0.813525	0.562145	-1.358500	0.000000	0.000000	4.000000	46.000000	0.000000
14800.082688	0.088232	0.586647	0.103063	87.327606	-176.893143	-123.736023	4.955081	0.000000	0.668707	0.000000	0.000000	0.000000	0.824700	0.565090	-1.351611	0.000000	0.000000	4.000000	46.000000	0.000000
14800.086021	0.088232	0.586647	0.103063	87.327606	-176.893143	-123.736023	4.955081	0.000000	0.668707	0.000000	0.000000	0.000000	0.824700	0.565090	-1.351611	0.000000	0.000000	4.000000	46.000000	0.000000
14800.089354	0.088232	0.586647	0.103063	87.601669	-165.455292	-112.361351	4.967723	0.000000	0.567215	0.000000	0.000000	0.000000	0.824700	0.565090	-1.351611	0.000000	0.000000	4.000000	46.000000	0.000000
14800.092688	0.091048	0.588530	0.098598	87.601669	-165.455292	-112.361351	4.967723	0.000000	0.567215	0.000000	0.000000	0.000000	0.844578	0.564845	-1.339413	0.000000	0.000000	4.000000	46.000000	0.000000
14800.096021	0.091048	0.588530	0.098598	87.601669	-165.455292	-112.361351	4.967723	0.000000	0.567215	0.000000	0.000000	0.000000	0.844578	0.564845	-1.339413	0.000000	0.000000	4.000000	46.000000	0.000000
14800.099354	0.091048	0.588530	0.098598	87.772430	-152.145050	-98.991302	4.929905	0.000000	0.447623	0.000000	0.000000	0.000000	0.844578	0.564845	-1.339413	0.000000	0.000000	4.000000	46.000000	0.000000
14800.102688	0.093874	0.590444	0.094175	87.772430	-152.145050	-98.991302	4.929905	0.000000	0.447623	0.000000	0.000000	0.000000	0.848043	0.574080	-1.326794	0.000000	0.000000	4.000000	46.000000	0.000000
14800.106021	0.093874	0.590444	0.094175	87.772430	-152.145050	-98.991302	4.929905	0.000000	0.447623	0.000000	0.000000	0.000000	0.848043	0.574080	-1.326794	0.000000	0.000000	4.000000	46.000000	0.000000
14800.109354	0.093874	0.590444	0.094175	87.813942	-137.999176	-84.500275	4.708773	0.000000	0.306282	0.000000	0.000000	0.000000	0.848043	0.574080	-1.326794	0.000000	0.000000	4.000000	46.000000	0.000000
14800.112688	0.096687	0.592308	0.089799	87.813942	-137.999176	-84.500275	4.708773	0.000000	0.306282	0.000000	0.000000	0.000000	0.843698	0.559330	-1.312907	0.000000	0.000000	4.000000	46.000000	0.000000
14800.116021	0.096687	0.592308	0.089799	87.813942	-137.999176	-84.500275	4.708773	0.000000	0.306282	0.000000	0.000000	0.000000	0.843698	0.559330	-1.312907	0.000000	0.000000	4.000000	46.000000	0.000000
14800.119354	0.096687	0.592308	0.089799	87.719215	-124.776573	-71.160919	4.489955	0.000000	0.165666	0.000000	0.000000	0.000000	0.843698	0.559330	-1.312907	0.000000	0.000000	4.000000	46.000000	0.000000
14800.122688	0.099432	0.594155	0.085472	87.719215	-124.776573	-71.160919	4.489955	0.000000	0.165666	0.000000	0.000000	0.000000	0.823716	0.554133	-1.298075	0.000000	0.000000	4.000000	46.000000	0.000000
14800.126021	0.099432	0.594155	0.085472	87.719215	-124.776573	-71.160919	4.489955	0.000000	0.165666	0.000000	0.000000	0.000000	0.823716	0.554133	-1.298075	0.000000	0.000000	4.000000	46.000000	0.000000
14800.129354	0.099432	0.594155	0.085472	87.520607	-113.902885	-60.055080	4.273610	0.000000	0.028380	0.000000	0.000000	0.000000	0.823716	0.554133	-1.298075	0.000000	0.000000	4.000000	46.000000	0.000000
14800.132688	0.102028	0.595927	0.081166	87.520607	-113.902885	-60.055080	4.273610	0.000000	0.028380	0.000000	0.000000	0.000000	0.778725	0.531488	-1.291902	0.000000	0.000000	4.000000	46.000000	0.000000
14800.136021	0.102028	0.595927	0.081166	87.520607	-113.902885	-60.055080	4.273610	0.000000	0.028380	0.000000	0.000000	0.000000	0.778725	0.531488	-1.291902	0.000000	0.000000	4.000000	46.000000	0.000000
14800.139354	0.102028	0.595927	0.081166	87.250488	-106.054306	-51.698395	4.058292	0.000000	-0.101407	0.000000	0.000000	0.000000	0.778725	0.531488	-1.291902	0.000000	0.000000	4.000000	46.000000	0.000000
14800.142688	0.104508	0.597664	0.076908	87.250488	-106.054306	-51.698395	4.058292	0.000000	-0.101407	0.000000	0.000000	0.000000	0.743946	0.521008	-1.277427	0.000000	0.000000	4.000000	46.000000	0.000000
14800.146021	0.104508	0.597664	0.076908	87.250488	-106.054306	-51.698395	4.058292	0.000000	-0.101407	0.000000	0.000000	0.000000	0.743946	0.521008	-1.277427	0.000000	0.000000	4.000000	46.000000	0.000000
14800.149354	0.104508	0.597664	0.076908	86.977028	-100.647064	-45.847523	3.845388	0.000000	-0.225398	0.000000	0.000000	0.000000	0.743946	0.521008	-1.277427	0.000000	0.000000	4.000000	46.000000	0.000000
14800.152688	0.106870	0.599297	0.072678	86.977028	-100.647064	-45.847523	3.845388	0.000000	-0.225398	0.000000	0.000000	0.000000	0.708640	0.490152	-1.268983	0.000000	0.000000	4.000000	46.000000	0.000000
14800.156021	0.106870	0.599297	0.072678	86.977028	-100.647064	-45.847523	3.845388	0.000000	-0.225398	0.000000	0.000000	0.000000	0.708640	0.490152	-1.268983	0.000000	0.000000	4.000000	46.000000	0.000000
14800.159354	0.106870	0.599297	0.072678	86.741051	-97.295197	-42.148388	3.633891	0.000000	-0.343505	0.000000	0.000000	0.000000	0.708640	0.490152	-1.268983	0.000000	0.000000	4.000000	46.000000	0.000000
14800.162688	0.109139	0.600889	0.068458	86.741051	-97.295197	-42.148388	3.633891	0.000000	-0.343505	0.000000	0.000000	0.000000	0.680588	0.477416	-1.265994	0.000000	0.000000	4.000000	46.000000	0.000000
14800.166021	0.109139	0.600889	0.068458	86.741051	-97.295197	-42.148388	3.633891	0.000000	-0.343505	0.000000	0.000000	0.000000	0.680588	0.477416	-1.265994	0.000000	0.000000	4.000000	46.000000	0.000000
14800.169354	0.109139	0.600889	0.068458	86.585800	-95.239685	-39.744434	3.422892	0.000000	-0.456936	0.000000	0.000000	0.000000	0.680588	0.477416	-1.265994	0.000000	0.000000	4.000000	46.000000	0.000000
14800.172688	0.111310	0.602447	0.064227	86.585800	-95.239685	-39.744434	3.422892	0.000000	-0.456936	0.000000	0.000000	0.000000	0.651516	0.467598	-1.269347	0.000000	0.000000	4.000000	46.000000	0.000000
14800.176021	0.111310	0.602447	0.064227	86.585800	-95.239685	-39.744434	3.422892	0.000000	-0.456936	0.000000	0.000000	0.000000	0.651516	0.467598	-1.269347	0.000000	0.000000	4.000000	46.000000	0.000000
14800.179354	0.111310	0.602447	0.064227	86.514008	-94.207794	-38.305248	3.211334	0.000000	-0.565522	0.000000	0.000000	0.000000	0.651516	0.467598	-1.269347	0.000000	0.000000	4.000000	46.000000	0.000000
14800.182688	0.113346	0.603906	0.060035	86.514008	-94.207794	-38.305248	3.211334	0.000000	-0.565522	0.000000	0.000000	0.000000	0.610541	0.437658	-1.257569	0.000000	0.000000	4.000000	46.000000	0.000000
14800.186021	0.113346	0.603906	0.060035	86.514008	-94.207794	-38.305248	3.211334	0.000000	-0.565522	0.000000	0.000000	0.000000	0.610541	0.437658	-1.257569	0.000000	0.000000	4.000000	46.000000	0.000000
14800.189354	0.113346	0.603906	0.060035	86.514122	-93.730003	-37.507462	3.001740	0.000000	-0.667279	0.000000	0.000000	0.000000	0.610541	0.437658	-1.257569	0.000000	0.000000	4.000000	46.000000	0.000000
14800.192688	0.115162	0.605314	0.055848	86.514122	-93.730003	-37.507462	3.001740	0.000000	-0.667279	0.000000	0.000000	0.000000	0.544952	0.422216	-1.256180	0.000000	0.000000	4.000000	46.000000	0.000000
14800.196021	0.115162	0.605314	0.055848	86.514122	-93.730003	-37.507462	3.001740	0.000000	-0.667279	0.000000	0.000000	0.000000	0.544952	0.422216	-1.256180	0.000000	0.000000	4.000000	46.000000	0.000000
14800.199354	0.115162	0.605314	0.055848	86.542206	-92.258331	-35.714287	2.792376	0.000000	-0.758104	0.000000	0.000000	0.000000	0.544952	0.422216	-1.256180	0.000000	0.000000	4.000000	46.000000	0.000000
14800.202688	0.116710	0.606663	0.051767	86.542206	-92.258331	-35.714287	2.792376	0.000000	-0.758104	0.000000	0.000000	0.000000	0.464494	0.404810	-1.224082	0.000000	0.000000	4.000000	46.000000	0.000000
14800.206021	0.116710	0.606663	0.051767	86.542206	-92.258331	-35.714287	2.792376	0.000000	-0.758104	0.000000	0.000000	0.000000	0.464494	0.404810	-1.224082	0.000000	0.000000	4.000000	46.000000	0.000000
14800.209354	0.116710	0.606663	0.051767	86.610542	-89.209435	-32.103756	2.588362	0.000000	-0.835520	0.000000	0.000000	0.000000	0.464494	0.404810	-1.224082	0.000000	0.000000	4.000000	46.000000	0.000000
14800.212688	0.118066	0.607936	0.047765	86.610542	-89.209435	-32.103756	2.588362	0.000000	-0.835520	0.000000	0.000000	0.000000	0.406616	0.381969	-1.200526	0.000000	0.000000	4.000000	46.000000	0.000000
14800.216021	0.118066	0.607936	0.047765	86.610542	-89.209435	-32.103756	2.588362	0.000000	-0.835520	0.000000	0.000000	0.000000	0.406616	0.381969	-1.200526	0.000000	0.000000	4.000000	46.000000	0.000000
14800.219354	0.118066	0.607936	0.047765	86.725296	-85.097336	-27.466053	2.388275	0.000000	-0.903289	0.000000	0.000000	0.000000	0.406616	0.381969	-1.200526	0.000000	0.000000	4.000000	46.000000	0.000000
14800.222688	0.119284	0.609155	0.043848	86.725296	-85.097336	-27.466053	2.388275	0.000000	-0.903289	0.000000	0.000000	0.000000	0.365487	0.365575	-1.175234	0.000000	0.000000	4.000000	46.000000	0.000000
14800.226021	0.119284	0.609155	0.043848	86.725296	-85.097336	-27.466053	2.388275	0.000000	-0.903289	0.000000	0.000000	0.000000	0.365487	0.365575	-1.175234	0.000000	0.000000	4.000000	46.000000	0.000000
14800.229354	0.119284	0.609155	0.043848	86.891144	-79.959991	-22.011080	2.192402	0.000000	-0.964204	0.000000	0.000000	0.000000	0.365487	0.365575	-1.175234	0.000000	0.000000	4.000000	46.000000	0.000000
14800.232688	0.120389	0.610301	0.039996	86.891144	-79.959991	-22.011080	2.192402	0.000000	-0.964204	0.000000	0.000000	0.000000	0.331474	0.343733	-1.155588	0.000000	0.000000	4.000000	46.000000	0.000000
14800.236021	0.120389	0.610301	0.039996	86.891144	-79.959991	-22.011080	2.192402	0.000000	-0.964204	0.000000	0.000000	0.000000	0.331474	0.343733	-1.155588	0.000000	0.000000	4.000000	46.000000	0.000000
14800.239354	0.120389	0.610301	0.039996	87.091621	-73.770363	-15.667348	1.999805	0.000000	-1.019450	0.000000	0.000000	0.000000	0.331474	0.343733	-1.155588	0.000000	0.000000	4.000000	46.000000	0.000000
14800.242688	0.121381	0.611403	0.036203	87.091621	-73.770363	-15.667348	1.999805	0.000000	-1.019450	0.000000	0.000000	0.000000	0.297727	0.330706	-1.137962	0.000000	0.000000	4.000000	46.000000	0.000000
14800.246021	0.121381	0.611403	0.036203	87.091621	-73.770363	-15.667348	1.999805	0.000000	-1.019450	0.000000	0.000000	0.000000	0.297727	0.330706	-1.137962	0.000000	0.000000	4.000000	46.000000	0.000000
14800.249354	0.121381	0.611403	0.036203	87.284302	-66.265953	-8.075372	1.810144	0.000000	-1.069071	0.000000	0.000000	0.000000	0.297727	0.330706	-1.137962	0.000000	0.000000	4.000000	46.000000	0.000000
14800.252688	0.122243	0.612435	0.032484	87.284302	-66.265953	-8.075372	1.810144	0.000000	-1.069071	0.000000	0.000000	0.000000	0.258439	0.309730	-1.115774	0.000000	0.000000	4.000000	46.000000	0.000000
14800.256021	0.122243	0.612435	0.032484	87.284302	-66.265953	-8.075372	1.810144	0.000000	-1.069071	0.000000	0.000000	0.000000	0.258439	0.309730	-1.115774	0.000000	0.000000	4.000000	46.000000	0.000000
14800.259354	0.122243	0.612435	0.032484	87.427696	-57.646271	0.701576	1.624182	0.000000	-1.112144	0.000000	0.000000	0.000000	0.258439	0.309730	-1.115774	0.000000	0.000000	4.000000	46.000000	0.000000
14800.262688	0.122890	0.613392	0.028886	87.427696	-57.646271	0.701576	1.624182	0.000000	-1.112144	0.000000	0.000000	0.000000	0.194204	0.286915	-1.079264	0.000000	0.000000	4.000000	46.000000	0.000000
14800.266021	0.122890	0.613392	0.028886	87.427696	-57.646271	0.701576	1.624182	0.000000	-1.112144	0.000000	0.000000	0.000000	0.194204	0.286915	-1.079264	0.000000	0.000000	4.000000	46.000000	0.000000
14800.269354	0.122890	0.613392	0.028886	87.492828	-48.722878	9.724556	1.444304	0.000000	-1.144511	0.000000	0.000000	0.000000	0.194204	0.286915	-1.079264	0.000000	0.000000	4.000000	46.000000	0.000000
14800.272688	0.123356	0.614294	0.025421	87.492828	-48.722878	9.724556	1.444304	0.000000	-1.144511	0.000000	0.000000	0.000000	0.139612	0.270693	-1.039597	0.000000	0.000000	4.000000	46.000000	0.000000
14800.276021	0.123356	0.614294	0.025421	87.492828	-48.722878	9.724556	1.444304	0.000000	-1.144511	0.000000	0.000000	0.000000	0.139612	0.270693	-1.039597	0.000000	0.000000	4.000000	46.000000	0.000000
14800.279354	0.123356	0.614294	0.025421	87.505188	-39.946842	18.522449	1.271038	0.000000	-1.167780	0.000000	0.000000	0.000000	0.139612	0.270693	-1.039597	0.000000	0.000000	4.000000	46.000000	0.000000
14800.282688	0.123636	0.615105	0.022059	87.505188	-39.946842	18.522449	1.271038	0.000000	-1.167780	0.000000	0.000000	0.000000	0.084179	0.243205	-1.008431	0.000000	0.000000	4.000000	46.000000	0.000000
14800.286021	0.123636	0.615105	0.022059	87.505188	-39.946842	18.522449	1.271038	0.000000	-1.167780	0.000000	0.000000	0.000000	0.084179	0.243205	-1.008431	0.000000	0.000000	4.000000	46.000000	0.000000
14800.289354	0.123636	0.615105	0.022059	87.502213	-31.350323	27.183487	1.102966	0.000000	-1.181810	0.000000	0.000000	0.000000	0.084179	0.243205	-1.008431	0.000000	0.000000	4.000000	46.000000	0.000000
14800.292688	0.123777	0.615878	0.018864	87.502213	-31.350323	27.183487	1.102966	0.000000	-1.181810	0.000000	0.000000	0.000000	0.042109	0.231940	-0.958477	0.000000	0.000000	4.000000	46.000000	0.000000
14800.296021	0.123777	0.615878	0.018864	87.502213	-31.350323	27.183487	1.102966	0.000000	-1.181810	0.000000	0.000000	0.000000	0.042109	0.231940	-0.958477	0.000000	0.000000	4.000000	46.000000	0.000000
14800.299354	0.123777	0.615878	0.018864	87.516273	-22.558212	36.110386	0.943220	0.000000	-1.188828	0.000000	0.000000	0.000000	0.042109	0.231940	-0.958477	0.000000	0.000000	4.000000	46.000000	0.000000
14800.302688	0.123802	0.616569	0.015825	87.516273	-22.558212	36.110386	0.943220	0.000000	-1.188828	0.000000	0.000000	0.000000	0.007517	0.207495	-0.911938	0.000000	0.000000	4.000000	46.000000	0.000000
14800.306021	0.123802	0.616569	0.015825	87.516273	-22.558212	36.110386	0.943220	0.000000	-1.188828	0.000000	0.000000	0.000000	0.007517	0.207495	-0.911938	0.000000	0.000000	4.000000	46.000000	0.000000
14800.309354	0.123802	0.616569	0.015825	87.547279	-12.728286	46.154560	0.791230	0.000000	-1.190081	0.000000	0.000000	0.000000	0.007517	0.207495	-0.911938	0.000000	0.000000	4.000000	46.000000	0.000000
14800.312688	0.123741	0.617202	0.012950	87.547279	-12.728286	46.154560	0.791230	0.000000	-1.190081	0.000000	0.000000	0.000000	-0.018196	0.189770	-0.862492	0.000000	0.000000	4.000000	46.000000	0.000000
14800.316021	0.123741	0.617202	0.012950	87.547279	-12.728286	46.154560	0.791230	0.000000	-1.190081	0.000000	0.000000	0.000000	-0.018196	0.189770	-0.862492	0.000000	0.000000	4.000000	46.000000	0.000000
14800.319354	0.123741	0.617202	0.012950	87.567955	-2.076425	57.077431	0.647482	0.000000	-1.187048	0.000000	0.000000	0.000000	-0.018196	0.189770	-0.862492	0.000000	0.000000	4.000000	46.000000	0.000000
14800.322688	0.123652	0.617792	0.010176	87.567955	-2.076425	57.077431	0.647482	0.000000	-1.187048	0.000000	0.000000	0.000000	-0.026781	0.176856	-0.832093	0.000000	0.000000	4.000000	46.000000	0.000000
14800.326021	0.123652	0.617792	0.010176	87.567955	-2.076425	57.077431	0.647482	0.000000	-1.187048	0.000000	0.000000	0.000000	-0.026781	0.176856	-0.832093	0.000000	0.000000	4.000000	46.000000	0.000000
14800.329354	0.123652	0.617792	0.010176	87.557678	8.825707	68.279541	0.508800	0.000000	-1.182585	0.000000	0.000000	0.000000	-0.026781	0.176856	-0.832093	0.000000	0.000000	4.000000	46.000000	0.000000
14800.332688	0.123554	0.618320	0.007574	87.557678	8.825707	68.279541	0.508800	0.000000	-1.182585	0.000000	0.000000	0.000000	-0.029410	0.158524	-0.780590	0.000000	0.000000	4.000000	46.000000	0.000000
14800.336021	0.123554	0.618320	0.007574	87.557678	8.825707	68.279541	0.508800	0.000000	-1.182585	0.000000	0.000000	0.000000	-0.029410	0.158524	-0.780590	0.000000	0.000000	4.000000	46.000000	0.000000
14800.339354	0.123554	0.618320	0.007574	87.495560	18.677179	78.418404	0.378701	0.000000	-1.177683	0.000000	0.000000	0.000000	-0.029410	0.158524	-0.780590	0.000000	0.000000	4.000000	46.000000	0.000000
14800.342688	0.123380	0.618816	0.005063	87.495560	18.677179	78.418404	0.378701	0.000000	-1.177683	0.000000	0.000000	0.000000	-0.052221	0.148779	-0.753370	0.000000	0.000000	4.000000	46.000000	0.000000
14800.346021	0.123380	0.618816	0.005063	87.495560	18.677179	78.418404	0.378701	0.000000	-1.177683	0.000000	0.000000	0.000000	-0.052221	0.148779	-0.753370	0.000000	0.000000	4.000000	46.000000	0.000000
14800.349354	0.123380	0.618816	0.005063	87.416992	26.269276	86.253197	0.253140	0.000000	-1.168979	0.000000	0.000000	0.000000	-0.052221	0.148779	-0.753370	0.000000	0.000000	4.000000	46.000000	0.000000
14800.352688	0.123110	0.619281	0.002739	87.416992	26.269276	86.253197	0.253140	0.000000	-1.168979	0.000000	0.000000	0.000000	-0.080796	0.139605	-0.697119	0.000000	0.000000	4.000000	46.000000	0.000000
14800.356021	0.123110	0.619281	0.002739	87.416992	26.269276	86.253197	0.253140	0.000000	-1.168979	0.000000	0.000000	0.000000	-0.080796	0.139605	-0.697119	0.000000	0.000000	4.000000	46.000000	0.000000
14800.359354	0.123110	0.619281	0.002739	87.372810	30.932644	91.070480	0.136953	0.000000	-1.155513	0.000000	0.000000	0.000000	-0.080796	0.139605	-0.697119	0.000000	0.000000	4.000000	46.000000	0.000000
14800.362688	0.122688	0.619711	0.000553	87.372810	30.932644	91.070480	0.136953	0.000000	-1.155513	0.000000	0.000000	0.000000	-0.126617	0.128857	-0.655746	0.000000	0.000000	4.000000	46.000000	0.000000
14800.366021	0.122688	0.619711	0.000553	87.372810	30.932644	91.070480	0.136953	0.000000	-1.155513	0.000000	0.000000	0.000000	-0.126617	0.128857	-0.655746	0.000000	0.000000	4.000000	46.000000	0.000000
14800.369354	0.122688	0.619711	0.000553	87.350998	33.517834	93.752457	0.027662	0.000000	-1.134411	0.000000	0.000000	0.000000	-0.126617	0.128857	-0.655746	0.000000	0.000000	4.000000	46.000000	0.000000
14800.372688	0.122146	0.620145	-0.001471	87.350998	33.517834	93.752457	0.027662	0.000000	-1.134411	0.000000	0.000000	0.000000	-0.162758	0.130356	-0.607260	0.000000	0.000000	4.000000	46.000000	0.000000
14800.376021	0.122146	0.620145	-0.001471	87.350998	33.517834	93.752457	0.027662	0.000000	-1.134411	0.000000	0.000000	0.000000	-0.162758	0.130356	-0.607260	0.000000	0.000000	4.000000	46.000000	0.000000
14800.379354	0.122146	0.620145	-0.001471	87.331566	35.052921	95.359879	-0.073548	0.000000	-1.107284	0.000000	0.000000	0.000000	-0.162758	0.130356	-0.607260	0.000000	0.000000	4.000000	46.000000	0.000000
14800.382688	0.121562	0.620574	-0.003304	87.331566	35.052921	95.359879	-0.073548	0.000000	-1.107284	0.000000	0.000000	0.000000	-0.175110	0.128687	-0.549951	0.000000	0.000000	4.000000	46.000000	0.000000
14800.386021	0.121562	0.620574	-0.003304	87.331566	35.052921	95.359879	-0.073548	0.000000	-1.107284	0.000000	0.000000	0.000000	-0.175110	0.128687	-0.549951	0.000000	0.000000	4.000000	46.000000	0.000000
14800.389354	0.121562	0.620574	-0.003304	87.307030	36.365044	96.749306	-0.165206	0.000000	-1.078099	0.000000	0.000000	0.000000	-0.175110	0.128687	-0.549951	0.000000	0.000000	4.000000	46.000000	0.000000
14800.392688	0.120938	0.620999	-0.004946	87.307030	36.365044	96.749306	-0.165206	0.000000	-1.078099	0.000000	0.000000	0.000000	-0.187139	0.127546	-0.492587	0.000000	0.000000	4.000000	46.000000	0.000000
14800.396021	0.120938	0.620999	-0.004946	87.307030	36.365044	96.749306	-0.165206	0.000000	-1.078099	0.000000	0.000000	0.000000	-0.187139	0.127546	-0.492587	0.000000	0.000000	4.000000	46.000000	0.000000
14800.399354	0.120938	0.620999	-0.004946	87.262337	38.363491	98.865364	-0.247304	0.000000	-1.046909	0.000000	0.000000	0.000000	-0.187139	0.127546	-0.492587	0.000000	0.000000	4.000000	46.000000	0.000000
14800.402688	0.120309	0.621411	-0.006355	87.262337	38.363491	98.865364	-0.247304	0.000000	-1.046909	0.000000	0.000000	0.000000	-0.188730	0.123484	-0.422809	0.000000	0.000000	4.000000	46.000000	0.000000
14800.406021	0.120309	0.621411	-0.006355	87.262337	38.363491	98.865364	-0.247304	0.000000	-1.046909	0.000000	0.000000	0.000000	-0.188730	0.123484	-0.422809	0.000000	0.000000	4.000000	46.000000	0.000000
14800.409354	0.120309	0.621411	-0.006355	87.185341	41.169247	101.833740	-0.317772	0.000000	-1.015455	0.000000	0.000000	0.000000	-0.188730	0.123484	-0.422809	0.000000	0.000000	4.000000	46.000000	0.000000
14800.412688	0.119701	0.621803	-0.007605	87.185341	41.169247	101.833740	-0.317772	0.000000	-1.015455	0.000000	0.000000	0.000000	-0.182333	0.117513	-0.374894	0.000000	0.000000	4.000000	46.000000	0.000000
14800.416021	0.119701	0.621803	-0.007605	87.185341	41.169247	101.833740	-0.317772	0.000000	-1.015455	0.000000	0.000000	0.000000	-0.182333	0.117513	-0.374894	0.000000	0.000000	4.000000	46.000000	0.000000
14800.419354	0.119701	0.621803	-0.007605	87.093506	43.965122	104.800926	-0.380255	0.000000	-0.985066	0.000000	0.000000	0.000000	-0.182333	0.117513	-0.374894	0.000000	0.000000	4.000000	46.000000	0.000000
14800.422688	0.119145	0.622145	-0.008668	87.093506	43.965122	104.800926	-0.380255	0.000000	-0.985066	0.000000	0.000000	0.000000	-0.166979	0.102682	-0.318914	0.000000	0.000000	4.000000	46.000000	0.000000
14800.426021	0.119145	0.622145	-0.008668	87.093506	43.965122	104.800926	-0.380255	0.000000	-0.985066	0.000000	0.000000	0.000000	-0.166979	0.102682	-0.318914	0.000000	0.000000	4.000000	46.000000	0.000000
14800.429354	0.119145	0.622145	-0.008668	87.006966	46.317631	107.318329	-0.433407	0.000000	-0.957236	0.000000	0.000000	0.000000	-0.166979	0.102682	-0.318914	0.000000	0.000000	4.000000	46.000000	0.000000
14800.432688	0.118546	0.622470	-0.009554	87.006966	46.317631	107.318329	-0.433407	0.000000	-0.957236	0.000000	0.000000	0.000000	-0.179757	0.097602	-0.265722	0.000000	0.000000	4.000000	46.000000	0.000000
14800.436021	0.118546	0.622470	-0.009554	87.006966	46.317631	107.318329	-0.433407	0.000000	-0.957236	0.000000	0.000000	0.000000	-0.179757	0.097602	-0.265722	0.000000	0.000000	4.000000	46.000000	0.000000
14800.439354	0.118546	0.622470	-0.009554	86.940468	47.849743	108.981529	-0.477694	0.000000	-0.927277	0.000000	0.000000	0.000000	-0.179757	0.097602	-0.265722	0.000000	0.000000	4.000000	46.000000	0.000000
14800.442688	0.118546	0.622470	-0.009554	86.940468	47.849743	108.981529	-0.477694	0.000000	-0.927277	0.000000	0.000000	0.000000	-0.179757	0.097602	-0.265722	0.000000	0.000000	4.000000	46.000000	0.000000
14800.446021	0.117998	0.622721	-0.010335	86.940468	47.849743	108.981529	-0.477694	0.000000	-0.927277	0.000000	0.000000	0.000000	-0.164168	0.075060	-0.234262	0.000000	0.000000	4.000000	46.000000	0.000000
14800.449354	0.117998	0.622721	-0.010335	86.917267	48.431416	109.637611	-0.477694	0.000000	-0.927277	0.000000	0.000000	0.000000	-0.164168	0.075060	-0.234262	0.000000	0.000000	4.000000	46.000000	0.000000
14800.452688	0.117460	0.622896	-0.010999	86.917267	48.431416	109.637611	-0.477694	0.000000	-0.927277	0.000000	0.000000	0.000000	-0.161376	0.052783	-0.199348	0.000000	0.000000	4.000000	46.000000	0.000000
14800.456021	0.117460	0.622896	-0.010999	86.917267	48.431416	109.637611	-0.477694	0.000000	-0.927277	0.000000	0.000000	0.000000	-0.161376	0.052783	-0.199348	0.000000	0.000000	4.000000	46.000000	0.000000
14800.459354	0.117460	0.622896	-0.010999	86.923111	48.538437	109.791245	-0.549963	0.000000	-0.873019	0.000000	0.000000	0.000000	-0.161376	0.052783	-0.199348	0.000000	0.000000	4.000000	46.000000	0.000000
14800.462688	0.117460	0.622896	-0.010999	86.923111	48.538437	109.791245	-0.549963	0.000000	-0.873019	0.000000	0.000000	0.000000	-0.161376	0.052783	-0.199348	0.000000	0.000000	4.000000	46.000000	0.000000
14800.466021	0.116943	0.622985	-0.011591	86.923111	48.538437	109.791245	-0.549963	0.000000	-0.873019	0.000000	0.000000	0.000000	-0.155291	0.026456	-0.177570	0.000000	0.000000	4.000000	46.000000	0.000000
14800.469354	0.116943	0.622985	-0.011591	86.936630	48.741531	110.035767	-0.549963	0.000000	-0.873019	0.000000	0.000000	0.000000	-0.155291	0.026456	-0.177570	0.000000	0.000000	4.000000	46.000000	0.000000
14800.472688	0.116420	0.622966	-0.012120	86.936630	48.741531	110.035767	-0.549963	0.000000	-0.873019	0.000000	0.000000	0.000000	-0.156756	-0.005611	-0.158542	0.000000	0.000000	4.000000	46.000000	0.000000
14800.476021	0.116420	0.622966	-0.012120	86.936630	48.741531	110.035767	-0.549963	0.000000	-0.873019	0.000000	0.000000	0.000000	-0.156756	-0.005611	-0.158542	0.000000	0.000000	4.000000	46.000000	0.000000
14800.479354	0.116420	0.622966	-0.012120	86.957405	49.166084	110.492958	-0.605981	0.000000	-0.821011	0.000000	0.000000	0.000000	-0.156756	-0.005611	-0.158542	0.000000	0.000000	4.000000	46.000000	0.000000
14800.482688	0.116420	0.622966	-0.012120	86.957405	49.166084	110.492958	-0.605981	0.000000	-0.821011	0.000000	0.000000	0.000000	-0.156756	-0.005611	-0.158542	0.000000	0.000000	4.000000	46.000000	0.000000
14800.486021	0.115975	0.622866	-0.012615	86.957405	49.166084	110.492958	-0.605981	0.000000	-0.821011	0.000000	0.000000	0.000000	-0.133595	-0.029989	-0.148754	0.000000	0.000000	4.000000	46.000000	0.000000
14800.489354	0.115975	0.622866	-0.012615	86.987015	49.771259	111.137489	-0.605981	0.000000	-0.821011	0.000000	0.000000	0.000000	-0.133595	-0.029989	-0.148754	0.000000	0.000000	4.000000	46.000000	0.000000
14800.492688	0.115611	0.622635	-0.013061	86.987015	49.771259	111.137489	-0.605981	0.000000	-0.821011	0.000000	0.000000	0.000000	-0.109166	-0.069307	-0.133661	0.000000	0.000000	4.000000	46.000000	0.000000
14800.496021	0.115611	0.622635	-0.013061	86.987015	49.771259	111.137489	-0.605981	0.000000	-0.821011	0.000000	0.000000	0.000000	-0.109166	-0.069307	-0.133661	0.000000	0.000000	4.000000	46.000000	0.000000
14800.499354	0.115611	0.622635	-0.013061	87.024940	50.475811	111.871933	-0.653051	0.000000	-0.780551	0.000000	0.000000	0.000000	-0.109166	-0.069307	-0.133661	0.000000	0.000000	4.000000	46.000000	0.000000
14800.502688	0.115611	0.622635	-0.013061	87.024940	50.475811	111.871933	-0.653051	0.000000	-0.780551	0.000000	0.000000	0.000000	-0.109166	-0.069307	-0.133661	0.000000	0.000000	4.000000	46.000000	0.000000
14800.506021	0.115334	0.622338	-0.013435	87.024940	50.475811	111.871933	-0.653051	0.000000	-0.780551	0.000000	0.000000	0.000000	-0.083197	-0.089172	-0.112257	0.000000	0.000000	4.000000	46.000000	0.000000
14800.509354	0.115334	0.622338	-0.013435	87.080467	51.256779	112.664780	-0.653051	0.000000	-0.780551	0.000000	0.000000	0.000000	-0.083197	-0.089172	-0.112257	0.000000	0.000000	4.000000	46.000000	0.000000
14800.512688	0.115169	0.621896	-0.013809	87.080467	51.256779	112.664780	-0.653051	0.000000	-0.780551	0.000000	0.000000	0.000000	-0.049328	-0.132547	-0.111992	0.000000	0.000000	4.000000	46.000000	0.000000
14800.516021	0.115169	0.621896	-0.013809	87.080467	51.256779	112.664780	-0.653051	0.000000	-0.780551	0.000000	0.000000	0.000000	-0.049328	-0.132547	-0.111992	0.000000	0.000000	4.000000	46.000000	0.000000
14800.519354	0.115169	0.621896	-0.013809	87.147758	52.267860	113.671898	-0.690426	0.000000	-0.758464	0.000000	0.000000	0.000000	-0.049328	-0.132547	-0.111992	0.000000	0.000000	4.000000	46.000000	0.000000
14800.522688	0.115169	0.621896	-0.013809	87.147758	52.267860	113.671898	-0.690426	0.000000	-0.758464	0.000000	0.000000	0.000000	-0.049328	-0.132547	-0.111992	0.000000	0.000000	4.000000	46.000000	0.000000
14800.526021	0.115071	0.621360	-0.014188	87.147758	52.267860	113.671898	-0.690426	0.000000	-0.758464	0.000000	0.000000	0.000000	-0.029546	-0.160795	-0.113748	0.000000	0.000000	4.000000	46.000000	0.000000
14800.529354	0.115071	0.621360	-0.014188	87.222580	53.429001	114.827599	-0.690426	0.000000	-0.758464	0.000000	0.000000	0.000000	-0.029546	-0.160795	-0.113748	0.000000	0.000000	4.000000	46.000000	0.000000
14800.532688	0.114988	0.620760	-0.014594	87.222580	53.429001	114.827599	-0.690426	0.000000	-0.758464	0.000000	0.000000	0.000000	-0.024959	-0.179907	-0.121995	0.000000	0.000000	4.000000	46.000000	0.000000
14800.536021	0.114988	0.620760	-0.014594	87.222580	53.429001	114.827599	-0.690426	0.000000	-0.758464	0.000000	0.000000	0.000000	-0.024959	-0.179907	-0.121995	0.000000	0.000000	4.000000	46.000000	0.000000
14800.539354	0.114988	0.620760	-0.014594	87.307175	54.893543	116.291061	-0.729716	0.000000	-0.749379	0.000000	0.000000	0.000000	-0.024959	-0.179907	-0.121995	0.000000	0.000000	4.000000	46.000000	0.000000
14800.542688	0.114988	0.620760	-0.014594	87.307175	54.893543	116.291061	-0.729716	0.000000	-0.749379	0.000000	0.000000	0.000000	-0.024959	-0.179907	-0.121995	0.000000	0.000000	4.000000	46.000000	0.000000
14800.546021	0.114887	0.620038	-0.015068	87.307175	54.893543	116.291061	-0.729716	0.000000	-0.749379	0.000000	0.000000	0.000000	-0.030218	-0.216561	-0.142183	0.000000	0.000000	4.000000	46.000000	0.000000
14800.549354	0.114887	0.620038	-0.015068	87.405052	56.494099	117.883453	-0.729716	0.000000	-0.749379	0.000000	0.000000	0.000000	-0.030218	-0.216561	-0.142183	0.000000	0.000000	4.000000	46.000000	0.000000
14800.552688	0.114762	0.619270	-0.015636	87.405052	56.494099	117.883453	-0.729716	0.000000	-0.749379	0.000000	0.000000	0.000000	-0.037535	-0.230603	-0.170283	0.000000	0.000000	4.000000	46.000000	0.000000
14800.556021	0.114762	0.619270	-0.015636	87.405052	56.494099	117.883453	-0.729716	0.000000	-0.749379	0.000000	0.000000	0.000000	-0.037535	-0.230603	-0.170283	0.000000	0.000000	4.000000	46.000000	0.000000
14800.559354	0.114762	0.619270	-0.015636	87.526146	58.051659	119.405602	-0.781794	0.000000	-0.738087	0.000000	0.000000	0.000000	-0.037535	-0.230603	-0.170283	0.000000	0.000000	4.000000	46.000000	0.000000
14800.562688	0.114683	0.618424	-0.016282	87.526146	58.051659	119.405602	-0.781794	0.000000	-0.738087	0.000000	0.000000	0.000000	-0.023540	-0.253642	-0.193748	0.000000	0.000000	4.000000	46.000000	0.000000
14800.566021	0.114683	0.618424	-0.016282	87.526146	58.051659	119.405602	-0.781794	0.000000	-0.738087	0.000000	0.000000	0.000000	-0.023540	-0.253642	-0.193748	0.000000	0.000000	4.000000	46.000000	0.000000
14800.569354	0.114683	0.618424	-0.016282	87.682014	59.325890	120.612129	-0.814085	0.000000	-0.734164	0.000000	0.000000	0.000000	-0.023540	-0.253642	-0.193748	0.000000	0.000000	4.000000	46.000000	0.000000
14800.572688	0.114578	0.617488	-0.017029	87.682014	59.325890	120.612129	-0.814085	0.000000	-0.734164	0.000000	0.000000	0.000000	-0.031512	-0.280768	-0.224083	0.000000	0.000000	4.000000	46.000000	0.000000
14800.576021	0.114578	0.617488	-0.017029	87.682014	59.325890	120.612129	-0.814085	0.000000	-0.734164	0.000000	0.000000	0.000000	-0.031512	-0.280768	-0.224083	0.000000	0.000000	4.000000	46.000000	0.000000
14800.579354	0.114578	0.617488	-0.017029	87.877815	60.216301	121.400589	-0.851432	0.000000	-0.728912	0.000000	0.000000	0.000000	-0.031512	-0.280768	-0.224083	0.000000	0.000000	4.000000	46.000000	0.000000
14800.582688	0.114440	0.616496	-0.017818	87.877815	60.216301	121.400589	-0.851432	0.000000	-0.728912	0.000000	0.000000	0.000000	-0.041599	-0.297669	-0.236813	0.000000	0.000000	4.000000	46.000000	0.000000
14800.586021	0.114440	0.616496	-0.017818	87.877815	60.216301	121.400589	-0.851432	0.000000	-0.728912	0.000000	0.000000	0.000000	-0.041599	-0.297669	-0.236813	0.000000	0.000000	4.000000	46.000000	0.000000
14800.589354	0.114440	0.616496	-0.017818	88.091560	61.021889	122.093170	-0.890901	0.000000	-0.721979	0.000000	0.000000	0.000000	-0.041599	-0.297669	-0.236813	0.000000	0.000000	4.000000	46.000000	0.000000
14800.592688	0.114271	0.615467	-0.018635	88.091560	61.021889	122.093170	-0.890901	0.000000	-0.721979	0.000000	0.000000	0.000000	-0.050503	-0.308622	-0.245114	0.000000	0.000000	4.000000	46.000000	0.000000
14800.596021	0.114271	0.615467	-0.018635	88.091560	61.021889	122.093170	-0.890901	0.000000	-0.721979	0.000000	0.000000	0.000000	-0.050503	-0.308622	-0.245114	0.000000	0.000000	4.000000	46.000000	0.000000
14800.599354	0.114271	0.615467	-0.018635	88.317390	62.062222	123.009972	-0.931753	0.000000	-0.713562	0.000000	0.000000	0.000000	-0.050503	-0.308622	-0.245114	0.000000	0.000000	4.000000	46.000000	0.000000
14800.602688	0.114088	0.614367	-0.019425	88.317390	62.062222	123.009972	-0.931753	0.000000	-0.713562	0.000000	0.000000	0.000000	-0.055059	-0.330164	-0.236863	0.000000	0.000000	4.000000	46.000000	0.000000
14800.606021	0.114088	0.614367	-0.019425	88.317390	62.062222	123.009972	-0.931753	0.000000	-0.713562	0.000000	0.000000	0.000000	-0.055059	-0.330164	-0.236863	0.000000	0.000000	4.000000	46.000000	0.000000
14800.609354	0.114088	0.614367	-0.019425	88.533134	63.289768	124.123772	-0.971230	0.000000	-0.704385	0.000000	0.000000	0.000000	-0.055059	-0.330164	-0.236863	0.000000	0.000000	4.000000	46.000000	0.000000
14800.612688	0.113870	0.613239	-0.020175	88.533134	63.289768	124.123772	-0.971230	0.000000	-0.704385	0.000000	0.000000	0.000000	-0.065289	-0.338381	-0.225021	0.000000	0.000000	4.000000	46.000000	0.000000
14800.616021	0.113870	0.613239	-0.020175	88.533134	63.289768	124.123772	-0.971230	0.000000	-0.704385	0.000000	0.000000	0.000000	-0.065289	-0.338381	-0.225021	0.000000	0.000000	4.000000	46.000000	0.000000
14800.619354	0.113870	0.613239	-0.020175	88.658127	62.758614	123.515816	-1.008734	0.000000	-0.693503	0.000000	0.000000	0.000000	-0.065289	-0.338381	-0.225021	0.000000	0.000000	4.000000	46.000000	0.000000
14800.622688	0.113676	0.612092	-0.020834	88.658127	62.758614	123.515816	-1.008734	0.000000	-0.693503	0.000000	0.000000	0.000000	-0.058147	-0.343994	-0.197701	0.000000	0.000000	4.000000	46.000000	0.000000
14800.626021	0.113676	0.612092	-0.020834	88.658127	62.758614	123.515816	-1.008734	0.000000	-0.693503	0.000000	0.000000	0.000000	-0.058147	-0.343994	-0.197701	0.000000	0.000000	4.000000	46.000000	0.000000
14800.629354	0.113676	0.612092	-0.020834	88.630264	58.714909	119.448151	-1.041684	0.000000	-0.683812	0.000000	0.000000	0.000000	-0.058147	-0.343994	-0.197701	0.000000	0.000000	4.000000	46.000000	0.000000
14800.632688	0.113450	0.610921	-0.021362	88.630264	58.714909	119.448151	-1.041684	0.000000	-0.683812	0.000000	0.000000	0.000000	-0.067791	-0.351280	-0.158460	0.000000	0.000000	4.000000	46.000000	0.000000
14800.636021	0.113450	0.610921	-0.021362	88.630264	58.714909	119.448151	-1.041684	0.000000	-0.683812	0.000000	0.000000	0.000000	-0.067791	-0.351280	-0.158460	0.000000	0.000000	4.000000	46.000000	0.000000
14800.639354	0.113450	0.610921	-0.021362	88.478645	53.051769	113.801743	-1.068094	0.000000	-0.672514	0.000000	0.000000	0.000000	-0.067791	-0.351280	-0.158460	0.000000	0.000000	4.000000	46.000000	0.000000
14800.642688	0.113238	0.609786	-0.021839	88.478645	53.051769	113.801743	-1.068094	0.000000	-0.672514	0.000000	0.000000	0.000000	-0.063726	-0.340667	-0.143091	0.000000	0.000000	4.000000	46.000000	0.000000
14800.646021	0.113238	0.609786	-0.021839	88.478645	53.051769	113.801743	-1.068094	0.000000	-0.672514	0.000000	0.000000	0.000000	-0.063726	-0.340667	-0.143091	0.000000	0.000000	4.000000	46.000000	0.000000
14800.649354	0.113238	0.609786	-0.021839	88.264832	47.438564	108.208694	-1.091942	0.000000	-0.661893	0.000000	0.000000	0.000000	-0.063726	-0.340667	-0.143091	0.000000	0.000000	4.000000	46.000000	0.000000
14800.652688	0.112994	0.608666	-0.022269	88.264832	47.438564	108.208694	-1.091942	0.000000	-0.661893	0.000000	0.000000	0.000000	-0.073248	-0.335862	-0.129078	0.000000	0.000000	4.000000	46.000000	0.000000
14800.656021	0.112994	0.608666	-0.022269	88.264832	47.438564	108.208694	-1.091942	0.000000	-0.661893	0.000000	0.000000	0.000000	-0.073248	-0.335862	-0.129078	0.000000	0.000000	4.000000	46.000000	0.000000
14800.659354	0.112994	0.608666	-0.022269	88.039558	43.051323	103.840157	-1.113455	0.000000	-0.649685	0.000000	0.000000	0.000000	-0.073248	-0.335862	-0.129078	0.000000	0.000000	4.000000	46.000000	0.000000
14800.662688	0.112780	0.607535	-0.022752	88.039558	43.051323	103.840157	-1.113455	0.000000	-0.649685	0.000000	0.000000	0.000000	-0.064086	-0.339271	-0.144994	0.000000	0.000000	4.000000	46.000000	0.000000
14800.666021	0.112780	0.607535	-0.022752	88.039558	43.051323	103.840157	-1.113455	0.000000	-0.649685	0.000000	0.000000	0.000000	-0.064086	-0.339271	-0.144994	0.000000	0.000000	4.000000	46.000000	0.000000
14800.669354	0.112780	0.607535	-0.022752	87.823273	39.817001	100.618904	-1.137621	0.000000	-0.639004	0.000000	0.000000	0.000000	-0.064086	-0.339271	-0.144994	0.000000	0.000000	4.000000	46.000000	0.000000
14800.672688	0.112578	0.606437	-0.023276	87.823273	39.817001	100.618904	-1.137621	0.000000	-0.639004	0.000000	0.000000	0.000000	-0.060540	-0.329579	-0.156994	0.000000	0.000000	4.000000	46.000000	0.000000
14800.676021	0.112578	0.606437	-0.023276	87.823273	39.817001	100.618904	-1.137621	0.000000	-0.639004	0.000000	0.000000	0.000000	-0.060540	-0.329579	-0.156994	0.000000	0.000000	4.000000	46.000000	0.000000
14800.679354	0.112578	0.606437	-0.023276	87.635040	37.576523	98.389870	-1.163787	0.000000	-0.628914	0.000000	0.000000	0.000000	-0.060540	-0.329579	-0.156994	0.000000	0.000000	4.000000	46.000000	0.000000
14800.682688	0.112390	0.605346	-0.023831	87.635040	37.576523	98.389870	-1.163787	0.000000	-0.628914	0.000000	0.000000	0.000000	-0.056390	-0.327217	-0.166577	0.000000	0.000000	4.000000	46.000000	0.000000
14800.686021	0.112390	0.605346	-0.023831	87.635040	37.576523	98.389870	-1.163787	0.000000	-0.628914	0.000000	0.000000	0.000000	-0.056390	-0.327217	-0.166577	0.000000	0.000000	4.000000	46.000000	0.000000
14800.689354	0.112390	0.605346	-0.023831	87.464722	35.818119	96.638474	-1.191550	0.000000	-0.619515	0.000000	0.000000	0.000000	-0.056390	-0.327217	-0.166577	0.000000	0.000000	4.000000	46.000000	0.000000
14800.692688	0.112214	0.604288	-0.024426	87.464722	35.818119	96.638474	-1.191550	0.000000	-0.619515	0.000000	0.000000	0.000000	-0.052866	-0.317510	-0.178482	0.000000	0.000000	4.000000	46.000000	0.000000
14800.696021	0.112214	0.604288	-0.024426	87.464722	35.818119	96.638474	-1.191550	0.000000	-0.619515	0.000000	0.000000	0.000000	-0.052866	-0.317510	-0.178482	0.000000	0.000000	4.000000	46.000000	0.000000
14800.699354	0.112214	0.604288	-0.024426	87.321167	34.556736	95.382614	-1.221297	0.000000	-0.610704	0.000000	0.000000	0.000000	-0.052866	-0.317510	-0.178482	0.000000	0.000000	4.000000	46.000000	0.000000
14800.702688	0.112072	0.603237	-0.025058	87.321167	34.556736	95.382614	-1.221297	0.000000	-0.610704	0.000000	0.000000	0.000000	-0.042593	-0.315133	-0.189602	0.000000	0.000000	4.000000	46.000000	0.000000
14800.706021	0.112072	0.603237	-0.025058	87.321167	34.556736	95.382614	-1.221297	0.000000	-0.610704	0.000000	0.000000	0.000000	-0.042593	-0.315133	-0.189602	0.000000	0.000000	4.000000	46.000000	0.000000
14800.709354	0.112072	0.603237	-0.025058	87.184921	33.453163	94.280182	-1.252897	0.000000	-0.603606	0.000000	0.000000	0.000000	-0.042593	-0.315133	-0.189602	0.000000	0.000000	4.000000	46.000000	0.000000
14800.712688	0.111921	0.602246	-0.025640	87.184921	33.453163	94.280182	-1.252897	0.000000	-0.603606	0.000000	0.000000	0.000000	-0.045263	-0.297482	-0.174537	0.000000	0.000000	4.000000	46.000000	0.000000
14800.716021	0.111921	0.602246	-0.025640	87.184921	33.453163	94.280182	-1.252897	0.000000	-0.603606	0.000000	0.000000	0.000000	-0.045263	-0.297482	-0.174537	0.000000	0.000000	4.000000	46.000000	0.000000
14800.719354	0.111921	0.602246	-0.025640	87.047791	32.488075	93.317581	-1.281986	0.000000	-0.596062	0.000000	0.000000	0.000000	-0.045263	-0.297482	-0.174537	0.000000	0.000000	4.000000	46.000000	0.000000
14800.722688	0.111794	0.601275	-0.026213	87.047791	32.488075	93.317581	-1.281986	0.000000	-0.596062	0.000000	0.000000	0.000000	-0.038082	-0.291218	-0.172095	0.000000	0.000000	4.000000	46.000000	0.000000
14800.726021	0.111794	0.601275	-0.026213	87.047791	32.488075	93.317581	-1.281986	0.000000	-0.596062	0.000000	0.000000	0.000000	-0.038082	-0.291218	-0.172095	0.000000	0.000000	4.000000	46.000000	0.000000
14800.729354	0.111794	0.601275	-0.026213	86.897072	31.502192	92.332680	-1.310669	0.000000	-0.589715	0.000000	0.000000	0.000000	-0.038082	-0.291218	-0.172095	0.000000	0.000000	4.000000	46.000000	0.000000
14800.732688	0.111683	0.600381	-0.026725	86.897072	31.502192	92.332680	-1.310669	0.000000	-0.589715	0.000000	0.000000	0.000000	-0.033304	-0.268123	-0.153614	0.000000	0.000000	4.000000	46.000000	0.000000
14800.736021	0.111683	0.600381	-0.026725	86.897072	31.502192	92.332680	-1.310669	0.000000	-0.589715	0.000000	0.000000	0.000000	-0.033304	-0.268123	-0.153614	0.000000	0.000000	4.000000	46.000000	0.000000
14800.739354	0.111683	0.600381	-0.026725	86.735237	30.589184	91.419342	-1.336271	0.000000	-0.584164	0.000000	0.000000	0.000000	-0.033304	-0.268123	-0.153614	0.000000	0.000000	4.000000	46.000000	0.000000
14800.742688	0.111683	0.600381	-0.026725	86.735237	30.589184	91.419342	-1.336271	0.000000	-0.584164	0.000000	0.000000	0.000000	-0.033304	-0.268123	-0.153614	0.000000	0.000000	4.000000	46.000000	0.000000
14800.746021	0.111617	0.599534	-0.027150	86.735237	30.589184	91.419342	-1.336271	0.000000	-0.584164	0.000000	0.000000	0.000000	-0.019935	-0.254124	-0.127234	0.000000	0.000000	4.000000	46.000000	0.000000
14800.749354	0.111617	0.599534	-0.027150	86.575150	29.746113	90.576881	-1.336271	0.000000	-0.584164	0.000000	0.000000	0.000000	-0.019935	-0.254124	-0.127234	0.000000	0.000000	4.000000	46.000000	0.000000
14800.752688	0.111564	0.598746	-0.027435	86.575150	29.746113	90.576881	-1.336271	0.000000	-0.584164	0.000000	0.000000	0.000000	-0.015703	-0.236364	-0.085676	0.000000	0.000000	4.000000	46.000000	0.000000
14800.756021	0.111564	0.598746	-0.027435	86.575150	29.746113	90.576881	-1.336271	0.000000	-0.584164	0.000000	0.000000	0.000000	-0.015703	-0.236364	-0.085676	0.000000	0.000000	4.000000	46.000000	0.000000
14800.759354	0.111564	0.598746	-0.027435	86.426804	29.086594	89.923645	-1.371756	0.000000	-0.578224	0.000000	0.000000	0.000000	-0.015703	-0.236364	-0.085676	0.000000	0.000000	4.000000	46.000000	0.000000
14800.762688	0.111564	0.598746	-0.027435	86.426804	29.086594	89.923645	-1.371756	0.000000	-0.578224	0.000000	0.000000	0.000000	-0.015703	-0.236364	-0.085676	0.000000	0.000000	4.000000	46.000000	0.000000
14800.766021	0.111506	0.597991	-0.027661	86.426804	29.086594	89.923645	-1.371756	0.000000	-0.578224	0.000000	0.000000	0.000000	-0.017602	-0.226564	-0.067797	0.000000	0.000000	4.000000	46.000000	0.000000
14800.769354	0.111506	0.597991	-0.027661	86.312836	28.679750	89.523109	-1.371756	0.000000	-0.578224	0.000000	0.000000	0.000000	-0.017602	-0.226564	-0.067797	0.000000	0.000000	4.000000	46.000000	0.000000
14800.772688	0.111506	0.597287	-0.027827	86.312836	28.679750	89.523109	-1.371756	0.000000	-0.578224	0.000000	0.000000	0.000000	0.000133	-0.211256	-0.049779	0.000000	0.000000	4.000000	46.000000	0.000000
14800.776021	0.111506	0.597287	-0.027827	86.312836	28.679750	89.523109	-1.371756	0.000000	-0.578224	0.000000	0.000000	0.000000	0.000133	-0.211256	-0.049779	0.000000	0.000000	4.000000	46.000000	0.000000
14800.779354	0.111506	0.597287	-0.027827	86.230484	28.529902	89.382889	-1.391352	0.000000	-0.575313	0.000000	0.000000	0.000000	0.000133	-0.211256	-0.049779	0.000000	0.000000	4.000000	46.000000	0.000000
14800.782688	0.111506	0.597287	-0.027827	86.230484	28.529902	89.382889	-1.391352	0.000000	-0.575313	0.000000	0.000000	0.000000	0.000133	-0.211256	-0.049779	0.000000	0.000000	4.000000	46.000000	0.000000
14800.786021	0.111505	0.596633	-0.027917	86.230484	28.529902	89.382889	-1.391352	0.000000	-0.575313	0.000000	0.000000	0.000000	-0.000464	-0.196056	-0.026914	0.000000	0.000000	4.000000	46.000000	0.000000
14800.789354	0.111505	0.596633	-0.027917	86.205330	28.762344	89.636749	-1.391352	0.000000	-0.575313	0.000000	0.000000	0.000000	-0.000464	-0.196056	-0.026914	0.000000	0.000000	4.000000	46.000000	0.000000
14800.792688	0.111501	0.596004	-0.028015	86.205330	28.762344	89.636749	-1.391352	0.000000	-0.575313	0.000000	0.000000	0.000000	-0.001114	-0.188658	-0.029407	0.000000	0.000000	4.000000	46.000000	0.000000
14800.796021	0.111501	0.596004	-0.028015	86.205330	28.762344	89.636749	-1.391352	0.000000	-0.575313	0.000000	0.000000	0.000000	-0.001114	-0.188658	-0.029407	0.000000	0.000000	4.000000	46.000000	0.000000
14800.799354	0.111501	0.596004	-0.028015	86.230438	29.252573	90.151215	-1.400739	0.000000	-0.575050	0.000000	0.000000	0.000000	-0.001114	-0.188658	-0.029407	0.000000	0.000000	4.000000	46.000000	0.000000
14800.802688	0.111501	0.596004	-0.028015	86.230438	29.252573	90.151215	-1.400739	0.000000	-0.575050	0.000000	0.000000	0.000000	-0.001114	-0.188658	-0.029407	0.000000	0.000000	4.000000	46.000000	0.000000
14800.806021	0.111491	0.595382	-0.028137	86.230438	29.252573	90.151215	-1.400739	0.000000	-0.575050	0.000000	0.000000	0.000000	-0.003022	-0.186795	-0.036736	0.000000	0.000000	4.000000	46.000000	0.000000
14800.809354	0.111491	0.595382	-0.028137	86.297890	29.836750	90.752800	-1.400739	0.000000	-0.575050	0.000000	0.000000	0.000000	-0.003022	-0.186795	-0.036736	0.000000	0.000000	4.000000	46.000000	0.000000
14800.812688	0.111477	0.594808	-0.028275	86.297890	29.836750	90.752800	-1.400739	0.000000	-0.575050	0.000000	0.000000	0.000000	-0.004227	-0.172144	-0.041369	0.000000	0.000000	4.000000	46.000000	0.000000
14800.816021	0.111477	0.594808	-0.028275	86.297890	29.836750	90.752800	-1.400739	0.000000	-0.575050	0.000000	0.000000	0.000000	-0.004227	-0.172144	-0.041369	0.000000	0.000000	4.000000	46.000000	0.000000
14800.819354	0.111477	0.594808	-0.028275	86.377609	30.286453	91.209702	-1.413757	0.000000	-0.573842	0.000000	0.000000	0.000000	-0.004227	-0.172144	-0.041369	0.000000	0.000000	4.000000	46.000000	0.000000
14800.822688	0.111477	0.594808	-0.028275	86.377609	30.286453	91.209702	-1.413757	0.000000	-0.573842	0.000000	0.000000	0.000000	-0.004227	-0.172144	-0.041369	0.000000	0.000000	4.000000	46.000000	0.000000
14800.826021	0.111436	0.594240	-0.028432	86.377609	30.286453	91.209702	-1.413757	0.000000	-0.573842	0.000000	0.000000	0.000000	-0.012234	-0.170288	-0.047068	0.000000	0.000000	4.000000	46.000000	0.000000
14800.829354	0.111436	0.594240	-0.028432	86.455795	30.639570	91.566231	-1.413757	0.000000	-0.573842	0.000000	0.000000	0.000000	-0.012234	-0.170288	-0.047068	0.000000	0.000000	4.000000	46.000000	0.000000
14800.832688	0.111359	0.593692	-0.028563	86.455795	30.639570	91.566231	-1.413757	0.000000	-0.573842	0.000000	0.000000	0.000000	-0.023230	-0.164615	-0.039230	0.000000	0.000000	4.000000	46.000000	0.000000
14800.836021	0.111359	0.593692	-0.028563	86.455795	30.639570	91.566231	-1.413757	0.000000	-0.573842	0.000000	0.000000	0.000000	-0.023230	-0.164615	-0.039230	0.000000	0.000000	4.000000	46.000000	0.000000
14800.839354	0.111359	0.593692	-0.028563	86.536942	31.018091	91.953613	-1.428140	0.000000	-0.567931	0.000000	0.000000	0.000000	-0.023230	-0.164615	-0.039230	0.000000	0.000000	4.000000	46.000000	0.000000
14800.842688	0.111359	0.593692	-0.028563	86.536942	31.018091	91.953613	-1.428140	0.000000	-0.567931	0.000000	0.000000	0.000000	-0.023230	-0.164615	-0.039230	0.000000	0.000000	4.000000	46.000000	0.000000
14800.846021	0.111267	0.593138	-0.028665	86.536942	31.018091	91.953613	-1.428140	0.000000	-0.567931	0.000000	0.000000	0.000000	-0.027546	-0.166204	-0.030803	0.000000	0.000000	4.000000	46.000000	0.000000
14800.849354	0.111267	0.593138	-0.028665	86.606728	31.354479	92.301582	-1.428140	0.000000	-0.567931	0.000000	0.000000	0.000000	-0.027546	-0.166204	-0.030803	0.000000	0.000000	4.000000	46.000000	0.000000
14800.852688	0.111159	0.592602	-0.028747	86.606728	31.354479	92.301582	-1.428140	0.000000	-0.567931	0.000000	0.000000	0.000000	-0.032419	-0.160561	-0.024531	0.000000	0.000000	4.000000	46.000000	0.000000
14800.856021	0.111159	0.592602	-0.028747	86.606728	31.354479	92.301582	-1.428140	0.000000	-0.567931	0.000000	0.000000	0.000000	-0.032419	-0.160561	-0.024531	0.000000	0.000000	4.000000	46.000000	0.000000
14800.859354	0.111159	0.592602	-0.028747	86.679344	31.718689	92.680054	-1.437362	0.000000	-0.557937	0.000000	0.000000	0.000000	-0.032419	-0.160561	-0.024531	0.000000	0.000000	4.000000	46.000000	0.000000
14800.862688	0.111159	0.592602	-0.028747	86.679344	31.718689	92.680054	-1.437362	0.000000	-0.557937	0.000000	0.000000	0.000000	-0.032419	-0.160561	-0.024531	0.000000	0.000000	4.000000	46.000000	0.000000
14800.866021	0.111041	0.592080	-0.028785	86.679344	31.718689	92.680054	-1.437362	0.000000	-0.557937	0.000000	0.000000	0.000000	-0.035458	-0.156706	-0.011185	0.000000	0.000000	4.000000	46.000000	0.000000
14800.869354	0.111041	0.592080	-0.028785	86.744423	32.057175	93.032829	-1.437362	0.000000	-0.557937	0.000000	0.000000	0.000000	-0.035458	-0.156706	-0.011185	0.000000	0.000000	4.000000	46.000000	0.000000
14800.872688	0.110943	0.591558	-0.028828	86.744423	32.057175	93.032829	-1.437362	0.000000	-0.557937	0.000000	0.000000	0.000000	-0.029397	-0.156622	-0.012961	0.000000	0.000000	4.000000	46.000000	0.000000
14800.876021	0.110943	0.591558	-0.028828	86.744423	32.057175	93.032829	-1.437362	0.000000	-0.557937	0.000000	0.000000	0.000000	-0.029397	-0.156622	-0.012961	0.000000	0.000000	4.000000	46.000000	0.000000
14800.879354	0.110943	0.591558	-0.028828	86.799858	32.355160	93.342445	-1.441387	0.000000	-0.547127	0.000000	0.000000	0.000000	-0.029397	-0.156622	-0.012961	0.000000	0.000000	4.000000	46.000000	0.000000
14800.882688	0.110943	0.591558	-0.028828	86.799858	32.355160	93.342445	-1.441387	0.000000	-0.547127	0.000000	0.000000	0.000000	-0.029397	-0.156622	-0.012961	0.000000	0.000000	4.000000	46.000000	0.000000
14800.886021	0.110816	0.591066	-0.028897	86.799858	32.355160	93.342445	-1.441387	0.000000	-0.547127	0.000000	0.000000	0.000000	-0.037916	-0.147527	-0.020751	0.000000	0.000000	4.000000	46.000000	0.000000
14800.889354	0.110816	0.591066	-0.028897	86.843346	32.588421	93.590096	-1.441387	0.000000	-0.547127	0.000000	0.000000	0.000000	-0.037916	-0.147527	-0.020751	0.000000	0.000000	4.000000	46.000000	0.000000
14800.892688	0.110710	0.590575	-0.028972	86.843346	32.588421	93.590096	-1.441387	0.000000	-0.547127	0.000000	0.000000	0.000000	-0.031848	-0.147442	-0.022505	0.000000	0.000000	4.000000	46.000000	0.000000
14800.896021	0.110710	0.590575	-0.028972	86.843346	32.588421	93.590096	-1.441387	0.000000	-0.547127	0.000000	0.000000	0.000000	-0.031848	-0.147442	-0.022505	0.000000	0.000000	4.000000	46.000000	0.000000
14800.899354	0.110710	0.590575	-0.028972	86.874756	32.753765	93.764610	-1.448596	0.000000	-0.535501	0.000000	0.000000	0.000000	-0.031848	-0.147442	-0.022505	0.000000	0.000000	4.000000	46.000000	0.000000
14800.902688	0.110710	0.590575	-0.028972	86.874756	32.753765	93.764610	-1.448596	0.000000	-0.535501	0.000000	0.000000	0.000000	-0.031848	-0.147442	-0.022505	0.000000	0.000000	4.000000	46.000000	0.000000
14800.906021	0.110598	0.590089	-0.029071	86.874756	32.753765	93.764610	-1.448596	0.000000	-0.535501	0.000000	0.000000	0.000000	-0.033704	-0.145579	-0.029732	0.000000	0.000000	4.000000	46.000000	0.000000
14800.909354	0.110598	0.590089	-0.029071	86.891342	32.829735	93.847160	-1.448596	0.000000	-0.535501	0.000000	0.000000	0.000000	-0.033704	-0.145579	-0.029732	0.000000	0.000000	4.000000	46.000000	0.000000
14800.912688	0.110542	0.589586	-0.029203	86.891342	32.829735	93.847160	-1.448596	0.000000	-0.535501	0.000000	0.000000	0.000000	-0.016726	-0.150977	-0.039576	0.000000	0.000000	4.000000	46.000000	0.000000
14800.916021	0.110542	0.589586	-0.029203	86.891342	32.829735	93.847160	-1.448596	0.000000	-0.535501	0.000000	0.000000	0.000000	-0.016726	-0.150977	-0.039576	0.000000	0.000000	4.000000	46.000000	0.000000
14800.919354	0.110542	0.589586	-0.029203	86.883911	32.758987	93.775085	-1.460147	0.000000	-0.527095	0.000000	0.000000	0.000000	-0.016726	-0.150977	-0.039576	0.000000	0.000000	4.000000	46.000000	0.000000
14800.922688	0.110542	0.589586	-0.029203	86.883911	32.758987	93.775085	-1.460147	0.000000	-0.527095	0.000000	0.000000	0.000000	-0.016726	-0.150977	-0.039576	0.000000	0.000000	4.000000	46.000000	0.000000
14800.926021	0.110521	0.589089	-0.029369	86.883911	32.758987	93.775085	-1.460147	0.000000	-0.527095	0.000000	0.000000	0.000000	-0.006402	-0.149089	-0.049953	0.000000	0.000000	4.000000	46.000000	0.000000
14800.929354	0.110521	0.589089	-0.029369	86.886116	32.751274	93.763260	-1.460147	0.000000	-0.527095	0.000000	0.000000	0.000000	-0.006402	-0.149089	-0.049953	0.000000	0.000000	4.000000	46.000000	0.000000
14800.932688	0.110509	0.588580	-0.029582	86.886116	32.751274	93.763260	-1.460147	0.000000	-0.527095	0.000000	0.000000	0.000000	-0.003468	-0.152649	-0.063714	0.000000	0.000000	4.000000	46.000000	0.000000
14800.936021	0.110509	0.588580	-0.029582	86.886116	32.751274	93.763260	-1.460147	0.000000	-0.527095	0.000000	0.000000	0.000000	-0.003468	-0.152649	-0.063714	0.000000	0.000000	4.000000	46.000000	0.000000
14800.939354	0.110509	0.588580	-0.029582	86.897011	32.802616	93.807716	-1.479092	0.000000	-0.525450	0.000000	0.000000	0.000000	-0.003468	-0.152649	-0.063714	0.000000	0.000000	4.000000	46.000000	0.000000
14800.942688	0.110509	0.588580	-0.029582	86.897011	32.802616	93.807716	-1.479092	0.000000	-0.525450	0.000000	0.000000	0.000000	-0.003468	-0.152649	-0.063714	0.000000	0.000000	4.000000	46.000000	0.000000
14800.946021	0.110524	0.588066	-0.029777	86.897011	32.802616	93.807716	-1.479092	0.000000	-0.525450	0.000000	0.000000	0.000000	0.004384	-0.154299	-0.058426	0.000000	0.000000	4.000000	46.000000	0.000000
14800.949354	0.110524	0.588066	-0.029777	86.903580	32.825909	93.824173	-1.479092	0.000000	-0.525450	0.000000	0.000000	0.000000	0.004384	-0.154299	-0.058426	0.000000	0.000000	4.000000	46.000000	0.000000
14800.952688	0.110558	0.587552	-0.029977	86.903580	32.825909	93.824173	-1.479092	0.000000	-0.525450	0.000000	0.000000	0.000000	0.010401	-0.154156	-0.060190	0.000000	0.000000	4.000000	46.000000	0.000000
14800.956021	0.110558	0.587552	-0.029977	86.903580	32.825909	93.824173	-1.479092	0.000000	-0.525450	0.000000	0.000000	0.000000	0.010401	-0.154156	-0.060190	0.000000	0.000000	4.000000	46.000000	0.000000
14800.959354	0.110558	0.587552	-0.029977	86.898972	32.749130	93.736298	-1.498861	0.000000	-0.527914	0.000000	0.000000	0.000000	0.010401	-0.154156	-0.060190	0.000000	0.000000	4.000000	46.000000	0.000000
14800.962688	0.110558	0.587552	-0.029977	86.898972	32.749130	93.736298	-1.498861	0.000000	-0.527914	0.000000	0.000000	0.000000	0.010401	-0.154156	-0.060190	0.000000	0.000000	4.000000	46.000000	0.000000
14800.966021	0.110581	0.587075	-0.030140	86.898972	32.749130	93.736298	-1.498861	0.000000	-0.527914	0.000000	0.000000	0.000000	0.006831	-0.143116	-0.048834	0.000000	0.000000	4.000000	46.000000	0.000000
14800.969354	0.110581	0.587075	-0.030140	86.881149	32.614517	93.600281	-1.498861	0.000000	-0.527914	0.000000	0.000000	0.000000	0.006831	-0.143116	-0.048834	0.000000	0.000000	4.000000	46.000000	0.000000
14800.972688	0.110581	0.587075	-0.030140	86.881149	32.614517	93.600281	-1.498861	0.000000	-0.527914	0.000000	0.000000	0.000000	0.006831	-0.143116	-0.048834	0.000000	0.000000	4.000000	46.000000	0.000000
14800.976021	0.110581	0.587075	-0.030140	86.881149	32.614517	93.600281	-1.498861	0.000000	-0.527914	0.000000	0.000000	0.000000	0.006831	-0.143116	-0.048834	0.000000	0.000000	4.000000	46.000000	0.000000
14800.979354	0.110550	0.586164	-0.030344	86.864746	32.488689	93.475700	-1.507000	0.000000	-0.529053	0.000000	0.000000	0.000000	-0.009361	-0.273224	-0.061201	0.000000	0.000000	4.000000	46.000000	0.000000
14800.982688	0.110550	0.586164	-0.030344	86.864746	32.488689	93.475700	-1.507000	0.000000	-0.529053	0.000000	0.000000	0.000000	-0.000001	0.000004	0.000000	0.000000	0.000000	4.000000	46.000000	0.000000
14800.986021	0.110550	0.586164	-0.030344	86.864746	32.488689	93.475700	-1.507000	0.000000	-0.529053	0.000000	0.000000	0.000000	-0.000001	0.000004	0.000000	0.000000	0.000000	4.000000	46.000000	0.000000
14800.989354	0.110550	0.586164	-0.030344	86.864494	32.463074	93.453888	-1.517200	0.000000	-0.527493	0.000000	0.000000	0.000000	-0.000001	0.000004	0.000000	0.000000	0.000000	4.000000	46.000000	0.000000
14800.992688	0.110550	0.586164	-0.030344	86.864494	32.463074	93.453888	-1.517200	0.000000	-0.527493	0.000000	0.000000	0.000000	-0.000001	0.000004	0.000000	0.000000	0.000000	4.000000	46.000000	0.000000
14800.996021	0.110521	0.585749	-0.030374	86.864494	32.463074	93.453888	-1.517200	0.000000	-0.527493	0.000000	0.000000	0.000000	-0.008792	-0.124727	-0.008907	0.000000	0.000000	4.000000	46.000000	0.000000
14800.999354	0.110521	0.585749	-0.030374	86.896187	32.641640	93.635880	-1.517200	0.000000	-0.527493	0.000000	0.000000	0.000000	-0.008792	-0.124727	-0.008907	0.000000	0.000000	4.000000	46.000000	0.000000
14801.002688	0.110521	0.585749	-0.030374	86.896187	32.641640	93.635880	-1.517200	0.000000	-0.527493	0.000000	0.000000	0.000000	-0.008792	-0.124727	-0.008907	0.000000	0.000000	4.000000	46.000000	0.000000
14801.006021	0.110521	0.585749	-0.030374	86.896187	32.641640	93.635880	-1.517200	0.000000	-0.527493	0.000000	0.000000	0.000000	-0.008792	-0.124727	-0.008907	0.000000	0.000000	4.000000	46.000000	0.000000
14801.009354	0.110463	0.585008	-0.030345	86.943665	32.928112	93.928169	-1.518685	0.000000	-0.526027	0.000000	0.000000	0.000000	-0.017268	-0.222240	0.008467	0.000000	0.000000	4.000000	46.000000	0.000000
14801.012688	0.110463	0.585008	-0.030345	86.943665	32.928112	93.928169	-1.518685	0.000000	-0.526027	0.000000	0.000000	0.000000	-0.000001	0.000008	-0.000000	0.000000	0.000000	4.000000	46.000000	0.000000
14801.016021	0.110463	0.585008	-0.030345	86.943665	32.928112	93.928169	-1.518685	0.000000	-0.526027	0.000000	0.000000	0.000000	-0.000001	0.000008	-0.000000	0.000000	0.000000	4.000000	46.000000	0.000000
14801.019354	0.110463	0.585008	-0.030345	86.985260	33.188316	94.191475	-1.517274	0.000000	-0.523150	0.000000	0.000000	0.000000	-0.000001	0.000008	-0.000000	0.000000	0.000000	4.000000	46.000000	0.000000
14801.022688	0.110463	0.585008	-0.030345	86.985260	33.188316	94.191475	-1.517274	0.000000	-0.523150	0.000000	0.000000	0.000000	-0.000001	0.000008	-0.000000	0.000000	0.000000	4.000000	46.000000	0.000000
14801.026021	0.110451	0.584665	-0.030309	86.985260	33.188316	94.191475	-1.517274	0.000000	-0.523150	0.000000	0.000000	0.000000	-0.003684	-0.102952	0.010833	0.000000	0.000000	4.000000	46.000000	0.000000
14801.029354	0.110451	0.584665	-0.030309	87.026718	33.455795	94.462082	-1.517274	0.000000	-0.523150	0.000000	0.000000	0.000000	-0.003684	-0.102952	0.010833	0.000000	0.000000	4.000000	46.000000	0.000000
14801.032688	0.110451	0.584665	-0.030309	87.026718	33.455795	94.462082	-1.517274	0.000000	-0.523150	0.000000	0.000000	0.000000	-0.003684	-0.102952	0.010833	0.000000	0.000000	4.000000	46.000000	0.000000
14801.036021	0.110451	0.584665	-0.030309	87.026718	33.455795	94.462082	-1.517274	0.000000	-0.523150	0.000000	0.000000	0.000000	-0.003684	-0.102952	0.010833	0.000000	0.000000	4.000000	46.000000	0.000000
14801.039354	0.110429	0.584020	-0.030228	87.068153	33.731003	94.740349	-1.515468	0.000000	-0.522536	0.000000	0.000000	0.000000	-0.006649	-0.193295	0.024444	0.000000	0.000000	4.000000	46.000000	0.000000
14801.042688	0.110429	0.584020	-0.030228	87.068153	33.731003	94.740349	-1.515468	0.000000	-0.522536	0.000000	0.000000	0.000000	-0.006649	-0.193295	0.024444	0.000000	0.000000	4.000000	46.000000	0.000000
14801.046021	0.110429	0.584020	-0.030228	87.068153	33.731003	94.740349	-1.515468	0.000000	-0.522536	0.000000	0.000000	0.000000	-0.006649	-0.193295	0.024444	0.000000	0.000000	4.000000	46.000000	0.000000
14801.049354	0.110429	0.584020	-0.030228	87.109444	34.011353	95.026443	-1.511394	0.000000	-0.521427	0.000000	0.000000	0.000000	-0.006649	-0.193295	0.024444	0.000000	0.000000	4.000000	46.000000	0.000000
14801.052688	0.110398	0.583719	-0.030177	87.109444	34.011353	95.026443	-1.511394	0.000000	-0.521427	0.000000	0.000000	0.000000	-0.009045	-0.090305	0.015202	0.000000	0.000000	4.000000	46.000000	0.000000
14801.056021	0.110398	0.583719	-0.030177	87.109444	34.011353	95.026443	-1.511394	0.000000	-0.521427	0.000000	0.000000	0.000000	-0.009045	-0.090305	0.015202	0.000000	0.000000	4.000000	46.000000	0.000000
14801.059354	0.110398	0.583719	-0.030177	87.147896	34.281628	95.299866	-1.508861	0.000000	-0.519920	0.000000	0.000000	0.000000	-0.009045	-0.090305	0.015202	0.000000	0.000000	4.000000	46.000000	0.000000
14801.062688	0.110398	0.583719	-0.030177	87.147896	34.281628	95.299866	-1.508861	0.000000	-0.519920	0.000000	0.000000	0.000000	-0.009045	-0.090305	0.015202	0.000000	0.000000	4.000000	46.000000	0.000000
14801.066021	0.110378	0.583406	-0.030172	87.147896	34.281628	95.299866	-1.508861	0.000000	-0.519920	0.000000	0.000000	0.000000	-0.006099	-0.093900	0.001502	0.000000	0.000000	4.000000	46.000000	0.000000
14801.069354	0.110378	0.583406	-0.030172	87.188957	34.578194	95.602226	-1.508861	0.000000	-0.519920	0.000000	0.000000	0.000000	-0.006099	-0.093900	0.001502	0.000000	0.000000	4.000000	46.000000	0.000000
14801.072688	0.110378	0.583406	-0.030172	87.188957	34.578194	95.602226	-1.508861	0.000000	-0.519920	0.000000	0.000000	0.000000	-0.006099	-0.093900	0.001502	0.000000	0.000000	4.000000	46.000000	0.000000
14801.076021	0.110378	0.583406	-0.030172	87.188957	34.578194	95.602226	-1.508861	0.000000	-0.519920	0.000000	0.000000	0.000000	-0.006099	-0.093900	0.001502	0.000000	0.000000	4.000000	46.000000	0.000000
14801.079354	0.110320	0.582823	-0.030147	87.227798	34.833527	95.859001	-1.508610	0.000000	-0.518903	0.000000	0.000000	0.000000	-0.017543	-0.175109	0.007425	0.000000	0.000000	4.000000	46.000000	0.000000
14801.082688	0.110320	0.582823	-0.030147	87.227798	34.833527	95.859001	-1.508610	0.000000	-0.518903	0.000000	0.000000	0.000000	-0.017543	-0.175109	0.007425	0.000000	0.000000	4.000000	46.000000	0.000000
14801.086021	0.110320	0.582823	-0.030147	87.227798	34.833527	95.859001	-1.508610	0.000000	-0.518903	0.000000	0.000000	0.000000	-0.017543	-0.175109	0.007425	0.000000	0.000000	4.000000	46.000000	0.000000
14801.089354	0.110320	0.582823	-0.030147	87.268272	35.005650	96.024864	-1.507373	0.000000	-0.515979	0.000000	0.000000	0.000000	-0.017543	-0.175109	0.007425	0.000000	0.000000	4.000000	46.000000	0.000000
14801.092688	0.110307	0.582522	-0.030195	87.268272	35.005650	96.024864	-1.507373	0.000000	-0.515979	0.000000	0.000000	0.000000	-0.003698	-0.090157	-0.014323	0.000000	0.000000	4.000000	46.000000	0.000000
14801.096021	0.110307	0.582522	-0.030195	87.268272	35.005650	96.024864	-1.507373	0.000000	-0.515979	0.000000	0.000000	0.000000	-0.003698	-0.090157	-0.014323	0.000000	0.000000	4.000000	46.000000	0.000000
14801.099354	0.110307	0.582522	-0.030195	87.315178	35.014275	96.020073	-1.509760	0.000000	-0.515363	0.000000	0.000000	0.000000	-0.003698	-0.090157	-0.014323	0.000000	0.000000	4.000000	46.000000	0.000000
14801.102688	0.110307	0.582522	-0.030195	87.315178	35.014275	96.020073	-1.509760	0.000000	-0.515363	0.000000	0.000000	0.000000	-0.003698	-0.090157	-0.014323	0.000000	0.000000	4.000000	46.000000	0.000000
14801.106021	0.110285	0.582234	-0.030198	87.315178	35.014275	96.020073	-1.509760	0.000000	-0.515363	0.000000	0.000000	0.000000	-0.006677	-0.086590	-0.000734	0.000000	0.000000	4.000000	46.000000	0.000000
14801.109354	0.110285	0.582234	-0.030198	87.365372	34.647671	95.619156	-1.509760	0.000000	-0.515363	0.000000	0.000000	0.000000	-0.006677	-0.086590	-0.000734	0.000000	0.000000	4.000000	46.000000	0.000000
14801.112688	0.110285	0.582234	-0.030198	87.365372	34.647671	95.619156	-1.509760	0.000000	-0.515363	0.000000	0.000000	0.000000	-0.006677	-0.086590	-0.000734	0.000000	0.000000	4.000000	46.000000	0.000000
14801.116021	0.110285	0.582234	-0.030198	87.365372	34.647671	95.619156	-1.509760	0.000000	-0.515363	0.000000	0.000000	0.000000	-0.006677	-0.086590	-0.000734	0.000000	0.000000	4.000000	46.000000	0.000000
14801.119354	0.110296	0.581686	-0.030156	87.413666	33.838833	94.757881	-1.509882	0.000000	-0.514250	0.000000	0.000000	0.000000	0.003192	-0.164236	0.012361	0.000000	0.000000	4.000000	46.000000	0.000000
14801.122688	0.110296	0.581686	-0.030156	87.413666	33.838833	94.757881	-1.509882	0.000000	-0.514250	0.000000	0.000000	0.000000	0.003192	-0.164236	0.012361	0.000000	0.000000	4.000000	46.000000	0.000000
14801.126021	0.110296	0.581686	-0.030156	87.413666	33.838833	94.757881	-1.509882	0.000000	-0.514250	0.000000	0.000000	0.000000	0.003192	-0.164236	0.012361	0.000000	0.000000	4.000000	46.000000	0.000000
14801.129354	0.110296	0.581686	-0.030156	87.467659	32.747196	93.597794	-1.507822	0.000000	-0.514782	0.000000	0.000000	0.000000	0.003192	-0.164236	0.012361	0.000000	0.000000	4.000000	46.000000	0.000000
14801.132688	0.110329	0.581427	-0.030113	87.467659	32.747196	93.597794	-1.507822	0.000000	-0.514782	0.000000	0.000000	0.000000	0.009872	-0.077650	0.013107	0.000000	0.000000	4.000000	46.000000	0.000000
14801.136021	0.110329	0.581427	-0.030113	87.467659	32.747196	93.597794	-1.507822	0.000000	-0.514782	0.000000	0.000000	0.000000	0.009872	-0.077650	0.013107	0.000000	0.000000	4.000000	46.000000	0.000000
14801.139354	0.110329	0.581427	-0.030113	87.520935	31.338594	92.111855	-1.505638	0.000000	-0.516428	0.000000	0.000000	0.000000	0.009872	-0.077650	0.013107	0.000000	0.000000	4.000000	46.000000	0.000000
14801.142688	0.110329	0.581427	-0.030113	87.520935	31.338594	92.111855	-1.505638	0.000000	-0.516428	0.000000	0.000000	0.000000	0.009872	-0.077650	0.013107	0.000000	0.000000	4.000000	46.000000	0.000000
14801.146021	0.110346	0.581186	-0.030047	87.520935	31.338594	92.111855	-1.505638	0.000000	-0.516428	0.000000	0.000000	0.000000	0.005087	-0.072299	0.019694	0.000000	0.000000	4.000000	46.000000	0.000000
14801.149354	0.110346	0.581186	-0.030047	87.566513	30.103718	90.808403	-1.505638	0.000000	-0.516428	0.000000	0.000000	0.000000	0.005087	-0.072299	0.019694	0.000000	0.000000	4.000000	46.000000	0.000000
14801.152688	0.110346	0.581186	-0.030047	87.566513	30.103718	90.808403	-1.505638	0.000000	-0.516428	0.000000	0.000000	0.000000	0.005087	-0.072299	0.019694	0.000000	0.000000	4.000000	46.000000	0.000000
14801.156021	0.110346	0.581186	-0.030047	87.566513	30.103718	90.808403	-1.505638	0.000000	-0.516428	0.000000	0.000000	0.000000	0.005087	-0.072299	0.019694	0.000000	0.000000	4.000000	46.000000	0.000000
14801.159354	0.110404	0.580765	-0.029987	87.607719	29.116608	89.765968	-1.502355	0.000000	-0.517276	0.000000	0.000000	0.000000	0.017672	-0.126439	0.018157	0.000000	0.000000	4.000000	46.000000	0.000000
14801.162688	0.110404	0.580765	-0.029987	87.607719	29.116608	89.765968	-1.502355	0.000000	-0.517276	0.000000	0.000000	0.000000	0.017672	-0.126439	0.018157	0.000000	0.000000	4.000000	46.000000	0.000000
14801.166021	0.110404	0.580765	-0.029987	87.607719	29.116608	89.765968	-1.502355	0.000000	-0.517276	0.000000	0.000000	0.000000	0.017672	-0.126439	0.018157	0.000000	0.000000	4.000000	46.000000	0.000000
14801.169354	0.110404	0.580765	-0.029987	87.643326	28.547913	89.159004	-1.499329	0.000000	-0.520221	0.000000	0.000000	0.000000	0.017672	-0.126439	0.018157	0.000000	0.000000	4.000000	46.000000	0.000000
14801.172688	0.110436	0.580573	-0.030032	87.643326	28.547913	89.159004	-1.499329	0.000000	-0.520221	0.000000	0.000000	0.000000	0.009460	-0.057605	-0.013615	0.000000	0.000000	4.000000	46.000000	0.000000
14801.176021	0.110436	0.580573	-0.030032	87.643326	28.547913	89.159004	-1.499329	0.000000	-0.520221	0.000000	0.000000	0.000000	0.009460	-0.057605	-0.013615	0.000000	0.000000	4.000000	46.000000	0.000000
14801.179354	0.110436	0.580573	-0.030032	87.674934	28.301519	88.891800	-1.501598	0.000000	-0.521797	0.000000	0.000000	0.000000	0.009460	-0.057605	-0.013615	0.000000	0.000000	4.000000	46.000000	0.000000
14801.182688	0.110435	0.580393	-0.030119	87.674934	28.301519	88.891800	-1.501598	0.000000	-0.521797	0.000000	0.000000	0.000000	-0.000262	-0.053861	-0.026117	0.000000	0.000000	4.000000	46.000000	0.000000
14801.186021	0.110435	0.580393	-0.030119	87.674934	28.301519	88.891800	-1.501598	0.000000	-0.521797	0.000000	0.000000	0.000000	-0.000262	-0.053861	-0.026117	0.000000	0.000000	4.000000	46.000000	0.000000
14801.189354	0.110435	0.580393	-0.030119	87.692764	28.287743	88.873192	-1.505951	0.000000	-0.521754	0.000000	0.000000	0.000000	-0.000262	-0.053861	-0.026117	0.000000	0.000000	4.000000	46.000000	0.000000
14801.192688	0.110435	0.580393	-0.030119	87.692764	28.287743	88.873192	-1.505951	0.000000	-0.521754	0.000000	0.000000	0.000000	-0.000262	-0.053861	-0.026117	0.000000	0.000000	4.000000	46.000000	0.000000
14801.196021	0.110417	0.580256	-0.030191	87.692764	28.287743	88.873192	-1.505951	0.000000	-0.521754	0.000000	0.000000	0.000000	-0.005546	-0.041237	-0.021449	0.000000	0.000000	4.000000	46.000000	0.000000
14801.199354	0.110417	0.580256	-0.030191	87.700752	28.331930	88.917595	-1.505951	0.000000	-0.521754	0.000000	0.000000	0.000000	-0.005546	-0.041237	-0.021449	0.000000	0.000000	4.000000	46.000000	0.000000
14801.202688	0.110417	0.580256	-0.030191	87.700752	28.331930	88.917595	-1.505951	0.000000	-0.521754	0.000000	0.000000	0.000000	-0.005546	-0.041237	-0.021449	0.000000	0.000000	4.000000	46.000000	0.000000
14801.206021	0.110417	0.580256	-0.030191	87.700752	28.331930	88.917595	-1.505951	0.000000	-0.521754	0.000000	0.000000	0.000000	-0.005546	-0.041237	-0.021449	0.000000	0.000000	4.000000	46.000000	0.000000
14801.209354	0.110368	0.580059	-0.030377	87.693443	28.281660	88.867439	-1.509526	0.000000	-0.520830	0.000000	0.000000	0.000000	-0.014434	-0.058926	-0.055812	0.000000	0.000000	4.000000	46.000000	0.000000
14801.212688	0.110368	0.580059	-0.030377	87.693443	28.281660	88.867439	-1.509526	0.000000	-0.520830	0.000000	0.000000	0.000000	-0.014434	-0.058926	-0.055812	0.000000	0.000000	4.000000	46.000000	0.000000
14801.216021	0.110368	0.580059	-0.030377	87.693443	28.281660	88.867439	-1.509526	0.000000	-0.520830	0.000000	0.000000	0.000000	-0.014434	-0.058926	-0.055812	0.000000	0.000000	4.000000	46.000000	0.000000
14801.219354	0.110368	0.580059	-0.030377	87.666695	28.110928	88.697029	-1.518828	0.000000	-0.518424	0.000000	0.000000	0.000000	-0.014434	-0.058926	-0.055812	0.000000	0.000000	4.000000	46.000000	0.000000
14801.222688	0.110343	0.580018	-0.030474	87.666695	28.110928	88.697029	-1.518828	0.000000	-0.518424	0.000000	0.000000	0.000000	-0.007569	-0.012330	-0.029277	0.000000	0.000000	4.000000	46.000000	0.000000
14801.226021	0.110343	0.580018	-0.030474	87.666695	28.110928	88.697029	-1.518828	0.000000	-0.518424	0.000000	0.000000	0.000000	-0.007569	-0.012330	-0.029277	0.000000	0.000000	4.000000	46.000000	0.000000
14801.229354	0.110343	0.580018	-0.030474	87.622574	27.841293	88.427635	-1.523708	0.000000	-0.517162	0.000000	0.000000	0.000000	-0.007569	-0.012330	-0.029277	0.000000	0.000000	4.000000	46.000000	0.000000
14801.232688	0.110343	0.580018	-0.030474	87.622574	27.841293	88.427635	-1.523708	0.000000	-0.517162	0.000000	0.000000	0.000000	-0.007569	-0.012330	-0.029277	0.000000	0.000000	4.000000	46.000000	0.000000
14801.236021	0.110327	0.580013	-0.030538	87.622574	27.841293	88.427635	-1.523708	0.000000	-0.517162	0.000000	0.000000	0.000000	-0.004946	-0.001603	-0.019126	0.000000	0.000000	4.000000	46.000000	0.000000
14801.239354	0.110327	0.580013	-0.030538	87.576752	27.573887	88.160408	-1.523708	0.000000	-0.517162	0.000000	0.000000	0.000000	-0.004946	-0.001603	-0.019126	0.000000	0.000000	4.000000	46.000000	0.000000
14801.242688	0.110327	0.580013	-0.030538	87.576752	27.573887	88.160408	-1.523708	0.000000	-0.517162	0.000000	0.000000	0.000000	-0.004946	-0.001603	-0.019126	0.000000	0.000000	4.000000	46.000000	0.000000
14801.246021	0.110327	0.580013	-0.030538	87.576752	27.573887	88.160408	-1.523708	0.000000	-0.517162	0.000000	0.000000	0.000000	-0.004946	-0.001603	-0.019126	0.000000	0.000000	4.000000	46.000000	0.000000
14801.249354	0.110337	0.580157	-0.030582	87.535660	27.309866	87.892159	-1.526895	0.000000	-0.516338	0.000000	0.000000	0.000000	0.003049	0.043347	-0.013270	0.000000	0.000000	4.000000	46.000000	0.000000
14801.252688	0.110337	0.580157	-0.030582	87.535660	27.309866	87.892159	-1.526895	0.000000	-0.516338	0.000000	0.000000	0.000000	0.003049	0.043347	-0.013270	0.000000	0.000000	4.000000	46.000000	0.000000
14801.256021	0.110337	0.580157	-0.030582	87.535660	27.309866	87.892159	-1.526895	0.000000	-0.516338	0.000000	0.000000	0.000000	0.003049	0.043347	-0.013270	0.000000	0.000000	4.000000	46.000000	0.000000
14801.259354	0.110337	0.580157	-0.030582	87.515961	27.202398	87.787392	-1.529107	0.000000	-0.516846	0.000000	0.000000	0.000000	0.003049	0.043347	-0.013270	0.000000	0.000000	4.000000	46.000000	0.000000
14801.262688	0.110314	0.580271	-0.030586	87.515961	27.202398	87.787392	-1.529107	0.000000	-0.516846	0.000000	0.000000	0.000000	-0.006782	0.034243	-0.001163	0.000000	0.000000	4.000000	46.000000	0.000000
14801.266021	0.110314	0.580271	-0.030586	87.515961	27.202398	87.787392	-1.529107	0.000000	-0.516846	0.000000	0.000000	0.000000	-0.006782	0.034243	-0.001163	0.000000	0.000000	4.000000	46.000000	0.000000
14801.269354	0.110314	0.580271	-0.030586	87.494385	27.092199	87.676964	-1.529301	0.000000	-0.515716	0.000000	0.000000	0.000000	-0.006782	0.034243	-0.001163	0.000000	0.000000	4.000000	46.000000	0.000000
14801.272688	0.110314	0.580271	-0.030586	87.494385	27.092199	87.676964	-1.529301	0.000000	-0.515716	0.000000	0.000000	0.000000	-0.006782	0.034243	-0.001163	0.000000	0.000000	4.000000	46.000000	0.000000
14801.276021	0.110300	0.580421	-0.030556	87.494385	27.092199	87.676964	-1.529301	0.000000	-0.515716	0.000000	0.000000	0.000000	-0.004161	0.044953	0.008972	0.000000	0.000000	4.000000	46.000000	0.000000
14801.279354	0.110300	0.580421	-0.030556	87.473076	26.981241	87.568619	-1.529301	0.000000	-0.515716	0.000000	0.000000	0.000000	-0.004161	0.044953	0.008972	0.000000	0.000000	4.000000	46.000000	0.000000
14801.282688	0.110300	0.580421	-0.030556	87.473076	26.981241	87.568619	-1.529301	0.000000	-0.515716	0.000000	0.000000	0.000000	-0.004161	0.044953	0.008972	0.000000	0.000000	4.000000	46.000000	0.000000
14801.286021	0.110300	0.580421	-0.030556	87.473076	26.981241	87.568619	-1.529301	0.000000	-0.515716	0.000000	0.000000	0.000000	-0.004161	0.044953	0.008972	0.000000	0.000000	4.000000	46.000000	0.000000
14801.289354	0.110311	0.580745	-0.030513	87.448563	26.859751	87.447029	-1.527806	0.000000	-0.515022	0.000000	0.000000	0.000000	0.003308	0.097173	0.012796	0.000000	0.000000	4.000000	46.000000	0.000000
14801.292688	0.110311	0.580745	-0.030513	87.448563	26.859751	87.447029	-1.527806	0.000000	-0.515022	0.000000	0.000000	0.000000	0.003308	0.097173	0.012796	0.000000	0.000000	4.000000	46.000000	0.000000
14801.296021	0.110311	0.580745	-0.030513	87.448563	26.859751	87.447029	-1.527806	0.000000	-0.515022	0.000000	0.000000	0.000000	0.003308	0.097173	0.012796	0.000000	0.000000	4.000000	46.000000	0.000000
14801.299354	0.110311	0.580745	-0.030513	87.427238	26.758097	87.342606	-1.525673	0.000000	-0.515574	0.000000	0.000000	0.000000	0.003308	0.097173	0.012796	0.000000	0.000000	4.000000	46.000000	0.000000
14801.302688	0.110332	0.580901	-0.030518	87.427238	26.758097	87.342606	-1.525673	0.000000	-0.515574	0.000000	0.000000	0.000000	0.006161	0.046844	-0.001247	0.000000	0.000000	4.000000	46.000000	0.000000
14801.306021	0.110332	0.580901	-0.030518	87.427238	26.758097	87.342606	-1.525673	0.000000	-0.515574	0.000000	0.000000	0.000000	0.006161	0.046844	-0.001247	0.000000	0.000000	4.000000	46.000000	0.000000
14801.309354	0.110332	0.580901	-0.030518	87.408974	26.669914	87.254349	-1.525881	0.000000	-0.516600	0.000000	0.000000	0.000000	0.006161	0.046844	-0.001247	0.000000	0.000000	4.000000	46.000000	0.000000
14801.312688	0.110332	0.580901	-0.030518	87.408974	26.669914	87.254349	-1.525881	0.000000	-0.516600	0.000000	0.000000	0.000000	0.006161	0.046844	-0.001247	0.000000	0.000000	4.000000	46.000000	0.000000
14801.316021	0.110334	0.581033	-0.030510	87.408974	26.669914	87.254349	-1.525881	0.000000	-0.516600	0.000000	0.000000	0.000000	0.000587	0.039619	0.002273	0.000000	0.000000	4.000000	46.000000	0.000000
14801.319354	0.110334	0.581033	-0.030510	87.390602	26.583040	87.167366	-1.525881	0.000000	-0.516600	0.000000	0.000000	0.000000	0.000587	0.039619	0.002273	0.000000	0.000000	4.000000	46.000000	0.000000
14801.322688	0.110334	0.581033	-0.030510	87.390602	26.583040	87.167366	-1.525881	0.000000	-0.516600	0.000000	0.000000	0.000000	0.000587	0.039619	0.002273	0.000000	0.000000	4.000000	46.000000	0.000000
14801.326021	0.110334	0.581033	-0.030510	87.390602	26.583040	87.167366	-1.525881	0.000000	-0.516600	0.000000	0.000000	0.000000	0.000587	0.039619	0.002273	0.000000	0.000000	4.000000	46.000000	0.000000
14801.329354	0.110313	0.581256	-0.030592	87.378258	26.525736	87.109955	-1.525502	0.000000	-0.516698	0.000000	0.000000	0.000000	-0.006393	0.066864	-0.024729	0.000000	0.000000	4.000000	46.000000	0.000000
14801.332688	0.110313	0.581256	-0.030592	87.378258	26.525736	87.109955	-1.525502	0.000000	-0.516698	0.000000	0.000000	0.000000	-0.006393	0.066864	-0.024729	0.000000	0.000000	4.000000	46.000000	0.000000
14801.336021	0.110313	0.581256	-0.030592	87.378258	26.525736	87.109955	-1.525502	0.000000	-0.516698	0.000000	0.000000	0.000000	-0.006393	0.066864	-0.024729	0.000000	0.000000	4.000000	46.000000	0.000000
14801.339354	0.110313	0.581256	-0.030592	87.369087	26.480581	87.067490	-1.529623	0.000000	-0.515633	0.000000	0.000000	0.000000	-0.006393	0.066864	-0.024729	0.000000	0.000000	4.000000	46.000000	0.000000
14801.342688	0.110269	0.581347	-0.030677	87.369087	26.480581	87.067490	-1.529623	0.000000	-0.515633	0.000000	0.000000	0.000000	-0.013056	0.027215	-0.025426	0.000000	0.000000	4.000000	46.000000	0.000000
14801.346021	0.110269	0.581347	-0.030677	87.369087	26.480581	87.067490	-1.529623	0.000000	-0.515633	0.000000	0.000000	0.000000	-0.013056	0.027215	-0.025426	0.000000	0.000000	4.000000	46.000000	0.000000
14801.349354	0.110269	0.581347	-0.030677	87.365967	26.466364	87.053192	-1.533861	0.000000	-0.513457	0.000000	0.000000	0.000000	-0.013056	0.027215	-0.025426	0.000000	0.000000	4.000000	46.000000	0.000000
14801.352688	0.110269	0.581347	-0.030677	87.365967	26.466364	87.053192	-1.533861	0.000000	-0.513457	0.000000	0.000000	0.000000	-0.013056	0.027215	-0.025426	0.000000	0.000000	4.000000	46.000000	0.000000
14801.356021	0.110243	0.581396	-0.030778	87.365967	26.466364	87.053192	-1.533861	0.000000	-0.513457	0.000000	0.000000	0.000000	-0.007780	0.014611	-0.030092	0.000000	0.000000	4.000000	46.000000	0.000000
14801.359354	0.110243	0.581396	-0.030778	87.362999	26.449497	87.039108	-1.533861	0.000000	-0.513457	0.000000	0.000000	0.000000	-0.007780	0.014611	-0.030092	0.000000	0.000000	4.000000	46.000000	0.000000
14801.362688	0.110243	0.581396	-0.030778	87.362999	26.449497	87.039108	-1.533861	0.000000	-0.513457	0.000000	0.000000	0.000000	-0.007780	0.014611	-0.030092	0.000000	0.000000	4.000000	46.000000	0.000000
14801.366021	0.110243	0.581396	-0.030778	87.362999	26.449497	87.039108	-1.533861	0.000000	-0.513457	0.000000	0.000000	0.000000	-0.007780	0.014611	-0.030092	0.000000	0.000000	4.000000	46.000000	0.000000
14801.369354	0.110154	0.581445	-0.030955	87.365967	26.460890	87.053192	-1.538876	0.000000	-0.512160	0.000000	0.000000	0.000000	-0.026683	0.014779	-0.053109	0.000000	0.000000	4.000000	46.000000	0.000000
14801.372688	0.110154	0.581445	-0.030955	87.365967	26.460890	87.053192	-1.538876	0.000000	-0.512160	0.000000	0.000000	0.000000	-0.026683	0.014779	-0.053109	0.000000	0.000000	4.000000	46.000000	0.000000
14801.376021	0.110154	0.581445	-0.030955	87.365967	26.460890	87.053192	-1.538876	0.000000	-0.512160	0.000000	0.000000	0.000000	-0.026683	0.014779	-0.053109	0.000000	0.000000	4.000000	46.000000	0.000000
14801.379354	0.110154	0.581445	-0.030955	87.372215	26.486469	87.081604	-1.547728	0.000000	-0.507713	0.000000	0.000000	0.000000	-0.026683	0.014779	-0.053109	0.000000	0.000000	4.000000	46.000000	0.000000
14801.382688	0.110087	0.581428	-0.031048	87.372215	26.486469	87.081604	-1.547728	0.000000	-0.507713	0.000000	0.000000	0.000000	-0.020203	-0.005192	-0.028079	0.000000	0.000000	4.000000	46.000000	0.000000
14801.386021	0.110087	0.581428	-0.031048	87.372215	26.486469	87.081604	-1.547728	0.000000	-0.507713	0.000000	0.000000	0.000000	-0.020203	-0.005192	-0.028079	0.000000	0.000000	4.000000	46.000000	0.000000
14801.389354	0.110087	0.581428	-0.031048	87.381325	26.523693	87.124275	-1.552408	0.000000	-0.504346	0.000000	0.000000	0.000000	-0.020203	-0.005192	-0.028079	0.000000	0.000000	4.000000	46.000000	0.000000
14801.392688	0.110087	0.581428	-0.031048	87.381325	26.523693	87.124275	-1.552408	0.000000	-0.504346	0.000000	0.000000	0.000000	-0.020203	-0.005192	-0.028079	0.000000	0.000000	4.000000	46.000000	0.000000
14801.396021	0.110042	0.581386	-0.031140	87.381325	26.523693	87.124275	-1.552408	0.000000	-0.504346	0.000000	0.000000	0.000000	-0.013622	-0.012421	-0.027680	0.000000	0.000000	4.000000	46.000000	0.000000
14801.399354	0.110042	0.581386	-0.031140	87.390457	26.566652	87.167221	-1.552408	0.000000	-0.504346	0.000000	0.000000	0.000000	-0.013622	-0.012421	-0.027680	0.000000	0.000000	4.000000	46.000000	0.000000
14801.402688	0.110042	0.581386	-0.031140	87.390457	26.566652	87.167221	-1.552408	0.000000	-0.504346	0.000000	0.000000	0.000000	-0.013622	-0.012421	-0.027680	0.000000	0.000000	4.000000	46.000000	0.000000
14801.406021	0.110042	0.581386	-0.031140	87.390457	26.566652	87.167221	-1.552408	0.000000	-0.504346	0.000000	0.000000	0.000000	-0.013622	-0.012421	-0.027680	0.000000	0.000000	4.000000	46.000000	0.000000
14801.409354	0.110028	0.581309	-0.031277	87.396538	26.598162	87.196045	-1.557021	0.000000	-0.502075	0.000000	0.000000	0.000000	-0.004105	-0.023156	-0.040942	0.000000	0.000000	4.000000	46.000000	0.000000
14801.412688	0.110028	0.581309	-0.031277	87.396538	26.598162	87.196045	-1.557021	0.000000	-0.502075	0.000000	0.000000	0.000000	-0.004105	-0.023156	-0.040942	0.000000	0.000000	4.000000	46.000000	0.000000
14801.416021	0.110028	0.581309	-0.031277	87.396538	26.598162	87.196045	-1.557021	0.000000	-0.502075	0.000000	0.000000	0.000000	-0.004105	-0.023156	-0.040942	0.000000	0.000000	4.000000	46.000000	0.000000
14801.419354	0.110028	0.581309	-0.031277	87.405952	26.641792	87.239838	-1.563845	0.000000	-0.501391	0.000000	0.000000	0.000000	-0.004105	-0.023156	-0.040942	0.000000	0.000000	4.000000	46.000000	0.000000
14801.422688	0.110015	0.581255	-0.031328	87.405952	26.641792	87.239838	-1.563845	0.000000	-0.501391	0.000000	0.000000	0.000000	-0.003924	-0.016094	-0.015190	0.000000	0.000000	4.000000	46.000000	0.000000
14801.426021	0.110015	0.581255	-0.031328	87.405952	26.641792	87.239838	-1.563845	0.000000	-0.501391	0.000000	0.000000	0.000000	-0.003924	-0.016094	-0.015190	0.000000	0.000000	4.000000	46.000000	0.000000
14801.429354	0.110015	0.581255	-0.031328	87.412300	26.636742	87.233086	-1.566377	0.000000	-0.500737	0.000000	0.000000	0.000000	-0.003924	-0.016094	-0.015190	0.000000	0.000000	4.000000	46.000000	0.000000
14801.432688	0.110015	0.581255	-0.031328	87.412300	26.636742	87.233086	-1.566377	0.000000	-0.500737	0.000000	0.000000	0.000000	-0.003924	-0.016094	-0.015190	0.000000	0.000000	4.000000	46.000000	0.000000
14801.436021	0.110000	0.581226	-0.031385	87.412300	26.636742	87.233086	-1.566377	0.000000	-0.500737	0.000000	0.000000	0.000000	-0.004432	-0.008882	-0.017160	0.000000	0.000000	4.000000	46.000000	0.000000
14801.439354	0.110000	0.581226	-0.031385	87.415321	26.651201	87.247543	-1.566377	0.000000	-0.500737	0.000000	0.000000	0.000000	-0.004432	-0.008882	-0.017160	0.000000	0.000000	4.000000	46.000000	0.000000
14801.442688	0.110000	0.581226	-0.031385	87.415321	26.651201	87.247543	-1.566377	0.000000	-0.500737	0.000000	0.000000	0.000000	-0.004432	-0.008882	-0.017160	0.000000	0.000000	4.000000	46.000000	0.000000
14801.446021	0.110000	0.581226	-0.031385	87.415321	26.651201	87.247543	-1.566377	0.000000	-0.500737	0.000000	0.000000	0.000000	-0.004432	-0.008882	-0.017160	0.000000	0.000000	4.000000	46.000000	0.000000
14801.449354	0.109979	0.581202	-0.031465	87.418503	26.665985	87.262352	-1.569237	0.000000	-0.499998	0.000000	0.000000	0.000000	-0.006251	-0.007044	-0.024194	0.000000	0.000000	4.000000	46.000000	0.000000
14801.452688	0.109979	0.581202	-0.031465	87.418503	26.665985	87.262352	-1.569237	0.000000	-0.499998	0.000000	0.000000	0.000000	-0.006251	-0.007044	-0.024194	0.000000	0.000000	4.000000	46.000000	0.000000
14801.456021	0.109979	0.581202	-0.031465	87.418503	26.665985	87.262352	-1.569237	0.000000	-0.499998	0.000000	0.000000	0.000000	-0.006251	-0.007044	-0.024194	0.000000	0.000000	4.000000	46.000000	0.000000
14801.459354	0.109979	0.581202	-0.031465	87.418358	26.668606	87.262276	-1.573269	0.000000	-0.498957	0.000000	0.000000	0.000000	-0.006251	-0.007044	-0.024194	0.000000	0.000000	4.000000	46.000000	0.000000
14801.462688	0.109981	0.581221	-0.031541	87.418358	26.668606	87.262276	-1.573269	0.000000	-0.498957	0.000000	0.000000	0.000000	0.000612	0.005512	-0.022664	0.000000	0.000000	4.000000	46.000000	0.000000
14801.466021	0.109981	0.581221	-0.031541	87.418358	26.668606	87.262276	-1.573269	0.000000	-0.498957	0.000000	0.000000	0.000000	0.000612	0.005512	-0.022664	0.000000	0.000000	4.000000	46.000000	0.000000
14801.469354	0.109981	0.581221	-0.031541	87.415321	26.656731	87.247620	-1.577046	0.000000	-0.499059	0.000000	0.000000	0.000000	0.000612	0.005512	-0.022664	0.000000	0.000000	4.000000	46.000000	0.000000
14801.472688	0.109981	0.581221	-0.031541	87.415321	26.656731	87.247620	-1.577046	0.000000	-0.499059	0.000000	0.000000	0.000000	0.000612	0.005512	-0.022664	0.000000	0.000000	4.000000	46.000000	0.000000
14801.476021	0.109988	0.581257	-0.031600	87.415321	26.656731	87.247620	-1.577046	0.000000	-0.499059	0.000000	0.000000	0.000000	0.001918	0.010900	-0.017600	0.000000	0.000000	4.000000	46.000000	0.000000
14801.479354	0.109988	0.581257	-0.031600	87.412224	26.644850	87.233009	-1.577046	0.000000	-0.499059	0.000000	0.000000	0.000000	0.001918	0.010900	-0.017600	0.000000	0.000000	4.000000	46.000000	0.000000
14801.482688	0.109982	0.581306	-0.031705	87.412224	26.644850	87.233009	-1.577046	0.000000	-0.499059	0.000000	0.000000	0.000000	-0.001719	0.014549	-0.031669	0.000000	0.000000	4.000000	46.000000	0.000000
14801.486021	0.109982	0.581306	-0.031705	87.412224	26.644850	87.233009	-1.577046	0.000000	-0.499059	0.000000	0.000000	0.000000	-0.001719	0.014549	-0.031669	0.000000	0.000000	4.000000	46.000000	0.000000
14801.489354	0.109982	0.581306	-0.031705	87.409195	26.630194	87.218315	-1.585258	0.000000	-0.499092	0.000000	0.000000	0.000000	-0.001719	0.014549	-0.031669	0.000000	0.000000	4.000000	46.000000	0.000000
14801.492688	0.109982	0.581306	-0.031705	87.409195	26.630194	87.218315	-1.585258	0.000000	-0.499092	0.000000	0.000000	0.000000	-0.001719	0.014549	-0.031669	0.000000	0.000000	4.000000	46.000000	0.000000
14801.496021	0.109960	0.581372	-0.031789	87.409195	26.630194	87.218315	-1.585258	0.000000	-0.499092	0.000000	0.000000	0.000000	-0.006473	0.019897	-0.025040	0.000000	0.000000	4.000000	46.000000	0.000000
14801.499354	0.109960	0.581372	-0.031789	87.403091	26.601278	87.189400	-1.585258	0.000000	-0.499092	0.000000	0.000000	0.000000	-0.006473	0.019897	-0.025040	0.000000	0.000000	4.000000	46.000000	0.000000
14801.502688	0.109960	0.581372	-0.031789	87.403091	26.601278	87.189400	-1.585258	0.000000	-0.499092	0.000000	0.000000	0.000000	-0.006473	0.019897	-0.025040	0.000000	0.000000	4.000000	46.000000	0.000000
14801.506021	0.109960	0.581372	-0.031789	87.403091	26.601278	87.189400	-1.585258	0.000000	-0.499092	0.000000	0.000000	0.000000	-0.006473	0.019897	-0.025040	0.000000	0.000000	4.000000	46.000000	0.000000
14801.509354	0.109870	0.581487	-0.032054	87.400070	26.584042	87.174919	-1.589431	0.000000	-0.498013	0.000000	0.000000	0.000000	-0.027074	0.034565	-0.079758	0.000000	0.000000	4.000000	46.000000	0.000000
14801.512688	0.109870	0.581487	-0.032054	87.400070	26.584042	87.174919	-1.589431	0.000000	-0.498013	0.000000	0.000000	0.000000	-0.027074	0.034565	-0.079758	0.000000	0.000000	4.000000	46.000000	0.000000
14801.516021	0.109870	0.581487	-0.032054	87.400070	26.584042	87.174919	-1.589431	0.000000	-0.498013	0.000000	0.000000	0.000000	-0.027074	0.034565	-0.079758	0.000000	0.000000	4.000000	46.000000	0.000000
14801.519354	0.109870	0.581487	-0.032054	87.393913	26.555202	87.145996	-1.602724	0.000000	-0.493500	0.000000	0.000000	0.000000	-0.027074	0.034565	-0.079758	0.000000	0.000000	4.000000	46.000000	0.000000
14801.522688	0.109842	0.581559	-0.032161	87.393913	26.555202	87.145996	-1.602724	0.000000	-0.493500	0.000000	0.000000	0.000000	-0.008292	0.021699	-0.032088	0.000000	0.000000	4.000000	46.000000	0.000000
14801.526021	0.109842	0.581559	-0.032161	87.393913	26.555202	87.145996	-1.602724	0.000000	-0.493500	0.000000	0.000000	0.000000	-0.008292	0.021699	-0.032088	0.000000	0.000000	4.000000	46.000000	0.000000
14801.529354	0.109842	0.581559	-0.032161	87.390755	26.538059	87.131615	-1.608072	0.000000	-0.492118	0.000000	0.000000	0.000000	-0.008292	0.021699	-0.032088	0.000000	0.000000	4.000000	46.000000	0.000000
14801.532688	0.109842	0.581559	-0.032161	87.390755	26.538059	87.131615	-1.608072	0.000000	-0.492118	0.000000	0.000000	0.000000	-0.008292	0.021699	-0.032088	0.000000	0.000000	4.000000	46.000000	0.000000
14801.536021	0.109790	0.581614	-0.032280	87.390755	26.538059	87.131615	-1.608072	0.000000	-0.492118	0.000000	0.000000	0.000000	-0.015653	0.016342	-0.035590	0.000000	0.000000	4.000000	46.000000	0.000000
14801.539354	0.109790	0.581614	-0.032280	87.384682	26.506826	87.103035	-1.608072	0.000000	-0.492118	0.000000	0.000000	0.000000	-0.015653	0.016342	-0.035590	0.000000	0.000000	4.000000	46.000000	0.000000
14801.542688	0.109790	0.581614	-0.032280	87.384682	26.506826	87.103035	-1.608072	0.000000	-0.492118	0.000000	0.000000	0.000000	-0.015653	0.016342	-0.035590	0.000000	0.000000	4.000000	46.000000	0.000000
14801.546021	0.109790	0.581614	-0.032280	87.384682	26.506826	87.103035	-1.608072	0.000000	-0.492118	0.000000	0.000000	0.000000	-0.015653	0.016342	-0.035590	0.000000	0.000000	4.000000	46.000000	0.000000
14801.549354	0.109729	0.581746	-0.032349	87.375572	26.461445	87.060341	-1.614004	0.000000	-0.489510	0.000000	0.000000	0.000000	-0.018287	0.039604	-0.020824	0.000000	0.000000	4.000000	46.000000	0.000000
14801.552688	0.109729	0.581746	-0.032349	87.375572	26.461445	87.060341	-1.614004	0.000000	-0.489510	0.000000	0.000000	0.000000	-0.018287	0.039604	-0.020824	0.000000	0.000000	4.000000	46.000000	0.000000
14801.556021	0.109729	0.581746	-0.032349	87.375572	26.461445	87.060341	-1.614004	0.000000	-0.489510	0.000000	0.000000	0.000000	-0.018287	0.039604	-0.020824	0.000000	0.000000	4.000000	46.000000	0.000000
14801.559354	0.109729	0.581746	-0.032349	87.369392	26.427576	87.031830	-1.617474	0.000000	-0.486462	0.000000	0.000000	0.000000	-0.018287	0.039604	-0.020824	0.000000	0.000000	4.000000	46.000000	0.000000
14801.562688	0.109692	0.581788	-0.032329	87.369392	26.427576	87.031830	-1.617474	0.000000	-0.486462	0.000000	0.000000	0.000000	-0.011304	0.012557	0.006208	0.000000	0.000000	4.000000	46.000000	0.000000
14801.566021	0.109692	0.581788	-0.032329	87.369392	26.427576	87.031830	-1.617474	0.000000	-0.486462	0.000000	0.000000	0.000000	-0.011304	0.012557	0.006208	0.000000	0.000000	4.000000	46.000000	0.000000
14801.569354	0.109692	0.581788	-0.032329	87.366264	26.402691	87.017792	-1.616440	0.000000	-0.484578	0.000000	0.000000	0.000000	-0.011304	0.012557	0.006208	0.000000	0.000000	4.000000	46.000000	0.000000
14801.572688	0.109692	0.581788	-0.032329	87.366264	26.402691	87.017792	-1.616440	0.000000	-0.484578	0.000000	0.000000	0.000000	-0.011304	0.012557	0.006208	0.000000	0.000000	4.000000	46.000000	0.000000
14801.576021	0.109609	0.581812	-0.032315	87.366264	26.402691	87.017792	-1.616440	0.000000	-0.484578	0.000000	0.000000	0.000000	-0.024713	0.007201	0.004268	0.000000	0.000000	4.000000	46.000000	0.000000
14801.579354	0.109609	0.581812	-0.032315	87.366264	26.391764	87.017792	-1.616440	0.000000	-0.484578	0.000000	0.000000	0.000000	-0.024713	0.007201	0.004268	0.000000	0.000000	4.000000	46.000000	0.000000
14801.582688	0.109609	0.581812	-0.032315	87.366264	26.391764	87.017792	-1.616440	0.000000	-0.484578	0.000000	0.000000	0.000000	-0.024713	0.007201	0.004268	0.000000	0.000000	4.000000	46.000000	0.000000
14801.586021	0.109609	0.581812	-0.032315	87.366264	26.391764	87.017792	-1.616440	0.000000	-0.484578	0.000000	0.000000	0.000000	-0.024713	0.007201	0.004268	0.000000	0.000000	4.000000	46.000000	0.000000
14801.589354	0.109442	0.581818	-0.032296	87.366341	26.380878	87.017792	-1.615728	0.000000	-0.480459	0.000000	0.000000	0.000000	-0.050222	0.001807	0.005440	0.000000	0.000000	4.000000	46.000000	0.000000
14801.592688	0.109442	0.581818	-0.032296	87.366341	26.380878	87.017792	-1.615728	0.000000	-0.480459	0.000000	0.000000	0.000000	-0.050222	0.001807	0.005440	0.000000	0.000000	4.000000	46.000000	0.000000
14801.596021	0.109442	0.581818	-0.032296	87.366341	26.380878	87.017792	-1.615728	0.000000	-0.480459	0.000000	0.000000	0.000000	-0.050222	0.001807	0.005440	0.000000	0.000000	4.000000	46.000000	0.000000
14801.599354	0.109442	0.581818	-0.032296	87.372070	26.434855	87.081566	-1.614822	0.000000	-0.472089	0.000000	0.000000	0.000000	-0.050222	0.001807	0.005440	0.000000	0.000000	4.000000	46.000000	0.000000
14801.602688	0.109346	0.581788	-0.032333	87.372070	26.434855	87.081566	-1.614822	0.000000	-0.472089	0.000000	0.000000	0.000000	-0.028622	-0.008916	-0.010930	0.000000	0.000000	4.000000	46.000000	0.000000
14801.606021	0.109346	0.581788	-0.032333	87.372070	26.434855	87.081566	-1.614822	0.000000	-0.472089	0.000000	0.000000	0.000000	-0.028622	-0.008916	-0.010930	0.000000	0.000000	4.000000	46.000000	0.000000
14801.609354	0.109346	0.581788	-0.032333	87.378258	26.455027	87.109993	-1.616644	0.000000	-0.467318	0.000000	0.000000	0.000000	-0.028622	-0.008916	-0.010930	0.000000	0.000000	4.000000	46.000000	0.000000
14801.612688	0.109346	0.581788	-0.032333	87.378258	26.455027	87.109993	-1.616644	0.000000	-0.467318	0.000000	0.000000	0.000000	-0.028622	-0.008916	-0.010930	0.000000	0.000000	4.000000	46.000000	0.000000
14801.616021	0.109271	0.581758	-0.032375	87.378258	26.455027	87.109993	-1.616644	0.000000	-0.467318	0.000000	0.000000	0.000000	-0.022568	-0.008910	-0.012493	0.000000	0.000000	4.000000	46.000000	0.000000
14801.619354	0.109271	0.581758	-0.032375	87.384315	26.478153	87.138519	-1.616644	0.000000	-0.467318	0.000000	0.000000	0.000000	-0.022568	-0.008910	-0.012493	0.000000	0.000000	4.000000	46.000000	0.000000
14801.622688	0.109271	0.581758	-0.032375	87.384315	26.478153	87.138519	-1.616644	0.000000	-0.467318	0.000000	0.000000	0.000000	-0.022568	-0.008910	-0.012493	0.000000	0.000000	4.000000	46.000000	0.000000
14801.626021	0.109271	0.581758	-0.032375	87.384315	26.478153	87.138519	-1.616644	0.000000	-0.467318	0.000000	0.000000	0.000000	-0.022568	-0.008910	-0.012493	0.000000	0.000000	4.000000	46.000000	0.000000
14801.629354	0.109203	0.581675	-0.032472	87.393463	26.518545	87.181709	-1.618726	0.000000	-0.463557	0.000000	0.000000	0.000000	-0.020418	-0.025018	-0.029245	0.000000	0.000000	4.000000	46.000000	0.000000
14801.632688	0.109203	0.581675	-0.032472	87.393463	26.518545	87.181709	-1.618726	0.000000	-0.463557	0.000000	0.000000	0.000000	-0.020418	-0.025018	-0.029245	0.000000	0.000000	4.000000	46.000000	0.000000
14801.636021	0.109203	0.581675	-0.032472	87.393463	26.518545	87.181709	-1.618726	0.000000	-0.463557	0.000000	0.000000	0.000000	-0.020418	-0.025018	-0.029245	0.000000	0.000000	4.000000	46.000000	0.000000
14801.639354	0.109203	0.581675	-0.032472	87.399696	26.550163	87.210686	-1.623600	0.000000	-0.460154	0.000000	0.000000	0.000000	-0.020418	-0.025018	-0.029245	0.000000	0.000000	4.000000	46.000000	0.000000
14801.642688	0.109221	0.581633	-0.032487	87.399696	26.550163	87.210686	-1.623600	0.000000	-0.460154	0.000000	0.000000	0.000000	0.005253	-0.012563	-0.004644	0.000000	0.000000	4.000000	46.000000	0.000000
14801.646021	0.109221	0.581633	-0.032487	87.399696	26.550163	87.210686	-1.623600	0.000000	-0.460154	0.000000	0.000000	0.000000	0.005253	-0.012563	-0.004644	0.000000	0.000000	4.000000	46.000000	0.000000
14801.649354	0.109221	0.581633	-0.032487	87.405800	26.579233	87.239761	-1.624374	0.000000	-0.461029	0.000000	0.000000	0.000000	0.005253	-0.012563	-0.004644	0.000000	0.000000	4.000000	46.000000	0.000000
14801.652688	0.109221	0.581633	-0.032487	87.405800	26.579233	87.239761	-1.624374	0.000000	-0.461029	0.000000	0.000000	0.000000	0.005253	-0.012563	-0.004644	0.000000	0.000000	4.000000	46.000000	0.000000
14801.656021	0.109224	0.581585	-0.032474	87.405800	26.579233	87.239761	-1.624374	0.000000	-0.461029	0.000000	0.000000	0.000000	0.001017	-0.014366	0.003950	0.000000	0.000000	4.000000	46.000000	0.000000
14801.659354	0.109224	0.581585	-0.032474	87.408524	26.630590	87.290070	-1.624374	0.000000	-0.461029	0.000000	0.000000	0.000000	0.001017	-0.014366	0.003950	0.000000	0.000000	4.000000	46.000000	0.000000
14801.662688	0.109224	0.581585	-0.032474	87.408524	26.630590	87.290070	-1.624374	0.000000	-0.461029	0.000000	0.000000	0.000000	0.001017	-0.014366	0.003950	0.000000	0.000000	4.000000	46.000000	0.000000
14801.666021	0.109224	0.581585	-0.032474	87.408524	26.630590	87.290070	-1.624374	0.000000	-0.461029	0.000000	0.000000	0.000000	0.001017	-0.014366	0.003950	0.000000	0.000000	4.000000	46.000000	0.000000
14801.669354	0.109284	0.581543	-0.032408	87.408592	26.633402	87.290146	-1.623716	0.000000	-0.461199	0.000000	0.000000	0.000000	0.018038	-0.012660	0.019981	0.000000	0.000000	4.000000	46.000000	0.000000
14801.672688	0.109284	0.581543	-0.032408	87.408592	26.633402	87.290146	-1.623716	0.000000	-0.461199	0.000000	0.000000	0.000000	0.018038	-0.012660	0.019981	0.000000	0.000000	4.000000	46.000000	0.000000
14801.676021	0.109284	0.581543	-0.032408	87.408592	26.633402	87.290146	-1.623716	0.000000	-0.461199	0.000000	0.000000	0.000000	0.018038	-0.012660	0.019981	0.000000	0.000000	4.000000	46.000000	0.000000
14801.679354	0.109284	0.581543	-0.032408	87.411545	26.653427	87.304695	-1.620386	0.000000	-0.464205	0.000000	0.000000	0.000000	0.018038	-0.012660	0.019981	0.000000	0.000000	4.000000	46.000000	0.000000
14801.682688	0.109326	0.581519	-0.032412	87.411545	26.653427	87.304695	-1.620386	0.000000	-0.464205	0.000000	0.000000	0.000000	0.012607	-0.007196	-0.001140	0.000000	0.000000	4.000000	46.000000	0.000000
14801.686021	0.109326	0.581519	-0.032412	87.411545	26.653427	87.304695	-1.620386	0.000000	-0.464205	0.000000	0.000000	0.000000	0.012607	-0.007196	-0.001140	0.000000	0.000000	4.000000	46.000000	0.000000
14801.689354	0.109326	0.581519	-0.032412	87.411545	26.658890	87.304733	-1.620576	0.000000	-0.466306	0.000000	0.000000	0.000000	0.012607	-0.007196	-0.001140	0.000000	0.000000	4.000000	46.000000	0.000000
14801.692688	0.109326	0.581519	-0.032412	87.411545	26.658890	87.304733	-1.620576	0.000000	-0.466306	0.000000	0.000000	0.000000	0.012607	-0.007196	-0.001140	0.000000	0.000000	4.000000	46.000000	0.000000
14801.696021	0.109366	0.581519	-0.032422	87.411545	26.658890	87.304733	-1.620576	0.000000	-0.466306	0.000000	0.000000	0.000000	0.012099	-0.000007	-0.003114	0.000000	0.000000	4.000000	46.000000	0.000000
14801.699354	0.109366	0.581519	-0.032422	87.411545	26.666988	87.304733	-1.620576	0.000000	-0.466306	0.000000	0.000000	0.000000	0.012099	-0.000007	-0.003114	0.000000	0.000000	4.000000	46.000000	0.000000
14801.702688	0.109366	0.581519	-0.032422	87.411545	26.666988	87.304733	-1.620576	0.000000	-0.466306	0.000000	0.000000	0.000000	0.012099	-0.000007	-0.003114	0.000000	0.000000	4.000000	46.000000	0.000000
14801.706021	0.109366	0.581519	-0.032422	87.411545	26.666988	87.304733	-1.620576	0.000000	-0.466306	0.000000	0.000000	0.000000	0.012099	-0.000007	-0.003114	0.000000	0.000000	4.000000	46.000000	0.000000
14801.709354	0.109461	0.581525	-0.032471	87.411545	26.672424	87.304695	-1.621095	0.000000	-0.468323	0.000000	0.000000	0.000000	0.028430	0.001824	-0.014829	0.000000	0.000000	4.000000	46.000000	0.000000
14801.712688	0.109461	0.581525	-0.032471	87.411545	26.672424	87.304695	-1.621095	0.000000	-0.468323	0.000000	0.000000	0.000000	0.028430	0.001824	-0.014829	0.000000	0.000000	4.000000	46.000000	0.000000
14801.716021	0.109461	0.581525	-0.032471	87.411545	26.672424	87.304695	-1.621095	0.000000	-0.468323	0.000000	0.000000	0.000000	0.028430	0.001824	-0.014829	0.000000	0.000000	4.000000	46.000000	0.000000
14801.719354	0.109461	0.581525	-0.032471	87.411621	26.675291	87.304886	-1.623566	0.000000	-0.473061	0.000000	0.000000	0.000000	0.028430	0.001824	-0.014829	0.000000	0.000000	4.000000	46.000000	0.000000
14801.722688	0.109463	0.581543	-0.032547	87.411621	26.675291	87.304886	-1.623566	0.000000	-0.473061	0.000000	0.000000	0.000000	0.000607	0.005456	-0.022674	0.000000	0.000000	4.000000	46.000000	0.000000
14801.726021	0.109463	0.581543	-0.032547	87.411621	26.675291	87.304886	-1.623566	0.000000	-0.473061	0.000000	0.000000	0.000000	0.000607	0.005456	-0.022674	0.000000	0.000000	4.000000	46.000000	0.000000
14801.729354	0.109463	0.581543	-0.032547	87.408524	26.660501	87.290070	-1.627345	0.000000	-0.473162	0.000000	0.000000	0.000000	0.000607	0.005456	-0.022674	0.000000	0.000000	4.000000	46.000000	0.000000
14801.732688	0.109463	0.581543	-0.032547	87.408524	26.660501	87.290070	-1.627345	0.000000	-0.473162	0.000000	0.000000	0.000000	0.000607	0.005456	-0.022674	0.000000	0.000000	4.000000	46.000000	0.000000
14801.736021	0.109455	0.581573	-0.032577	87.408524	26.660501	87.290070	-1.627345	0.000000	-0.473162	0.000000	0.000000	0.000000	-0.002324	0.009011	-0.009013	0.000000	0.000000	4.000000	46.000000	0.000000
14801.739354	0.109455	0.581573	-0.032577	87.402336	26.628683	87.260918	-1.627345	0.000000	-0.473162	0.000000	0.000000	0.000000	-0.002324	0.009011	-0.009013	0.000000	0.000000	4.000000	46.000000	0.000000
14801.742688	0.109455	0.581573	-0.032577	87.402336	26.628683	87.260918	-1.627345	0.000000	-0.473162	0.000000	0.000000	0.000000	-0.002324	0.009011	-0.009013	0.000000	0.000000	4.000000	46.000000	0.000000
14801.746021	0.109455	0.581573	-0.032577	87.402336	26.628683	87.260918	-1.627345	0.000000	-0.473162	0.000000	0.000000	0.000000	-0.002324	0.009011	-0.009013	0.000000	0.000000	4.000000	46.000000	0.000000
14801.749354	0.109368	0.581669	-0.032582	87.396317	26.594183	87.231834	-1.628847	0.000000	-0.472775	0.000000	0.000000	0.000000	-0.026222	0.028747	-0.001667	0.000000	0.000000	4.000000	46.000000	0.000000
14801.752688	0.109368	0.581669	-0.032582	87.396317	26.594183	87.231834	-1.628847	0.000000	-0.472775	0.000000	0.000000	0.000000	-0.026222	0.028747	-0.001667	0.000000	0.000000	4.000000	46.000000	0.000000
14801.756021	0.109368	0.581669	-0.032582	87.396317	26.594183	87.231834	-1.628847	0.000000	-0.472775	0.000000	0.000000	0.000000	-0.026222	0.028747	-0.001667	0.000000	0.000000	4.000000	46.000000	0.000000
14801.759354	0.109368	0.581669	-0.032582	87.387154	26.545504	87.188538	-1.629125	0.000000	-0.468404	0.000000	0.000000	0.000000	-0.026222	0.028747	-0.001667	0.000000	0.000000	4.000000	46.000000	0.000000
14801.762688	0.109339	0.581747	-0.032528	87.387154	26.545504	87.188538	-1.629125	0.000000	-0.468404	0.000000	0.000000	0.000000	-0.008690	0.023284	0.016328	0.000000	0.000000	4.000000	46.000000	0.000000
14801.766021	0.109339	0.581747	-0.032528	87.387154	26.545504	87.188538	-1.629125	0.000000	-0.468404	0.000000	0.000000	0.000000	-0.008690	0.023284	0.016328	0.000000	0.000000	4.000000	46.000000	0.000000
14801.769354	0.109339	0.581747	-0.032528	87.374901	26.482754	87.131218	-1.626404	0.000000	-0.466956	0.000000	0.000000	0.000000	-0.008690	0.023284	0.016328	0.000000	0.000000	4.000000	46.000000	0.000000
14801.772688	0.109339	0.581747	-0.032528	87.374901	26.482754	87.131218	-1.626404	0.000000	-0.466956	0.000000	0.000000	0.000000	-0.008690	0.023284	0.016328	0.000000	0.000000	4.000000	46.000000	0.000000
14801.776021	0.109310	0.581824	-0.032474	87.374901	26.482754	87.131218	-1.626404	0.000000	-0.466956	0.000000	0.000000	0.000000	-0.008697	0.023294	0.016324	0.000000	0.000000	4.000000	46.000000	0.000000
14801.779354	0.109310	0.581824	-0.032474	87.362625	26.420645	87.074463	-1.626404	0.000000	-0.466956	0.000000	0.000000	0.000000	-0.008697	0.023294	0.016324	0.000000	0.000000	4.000000	46.000000	0.000000
14801.782688	0.109310	0.581824	-0.032474	87.362625	26.420645	87.074463	-1.626404	0.000000	-0.466956	0.000000	0.000000	0.000000	-0.008697	0.023294	0.016324	0.000000	0.000000	4.000000	46.000000	0.000000
14801.786021	0.109310	0.581824	-0.032474	87.362625	26.420645	87.074463	-1.626404	0.000000	-0.466956	0.000000	0.000000	0.000000	-0.008697	0.023294	0.016324	0.000000	0.000000	4.000000	46.000000	0.000000
14801.789354	0.109268	0.581962	-0.032387	87.353508	26.372931	87.032143	-1.623683	0.000000	-0.465506	0.000000	0.000000	0.000000	-0.012655	0.041230	0.026015	0.000000	0.000000	4.000000	46.000000	0.000000
14801.792688	0.109268	0.581962	-0.032387	87.353508	26.372931	87.032143	-1.623683	0.000000	-0.465506	0.000000	0.000000	0.000000	-0.012655	0.041230	0.026015	0.000000	0.000000	4.000000	46.000000	0.000000
14801.796021	0.109268	0.581962	-0.032387	87.353508	26.372931	87.032143	-1.623683	0.000000	-0.465506	0.000000	0.000000	0.000000	-0.012655	0.041230	0.026015	0.000000	0.000000	4.000000	46.000000	0.000000
14801.799354	0.109268	0.581962	-0.032387	87.344139	26.328281	86.990089	-1.619347	0.000000	-0.463397	0.000000	0.000000	0.000000	-0.012655	0.041230	0.026015	0.000000	0.000000	4.000000	46.000000	0.000000
14801.802688	0.109249	0.582028	-0.032378	87.344139	26.328281	86.990089	-1.619347	0.000000	-0.463397	0.000000	0.000000	0.000000	-0.005767	0.019752	0.002654	0.000000	0.000000	4.000000	46.000000	0.000000
14801.806021	0.109249	0.582028	-0.032378	87.344139	26.328281	86.990089	-1.619347	0.000000	-0.463397	0.000000	0.000000	0.000000	-0.005767	0.019752	0.002654	0.000000	0.000000	4.000000	46.000000	0.000000
14801.809354	0.109249	0.582028	-0.032378	87.335091	26.281204	86.948509	-1.618905	0.000000	-0.462436	0.000000	0.000000	0.000000	-0.005767	0.019752	0.002654	0.000000	0.000000	4.000000	46.000000	0.000000
14801.812688	0.109249	0.582028	-0.032378	87.335091	26.281204	86.948509	-1.618905	0.000000	-0.462436	0.000000	0.000000	0.000000	-0.005767	0.019752	0.002654	0.000000	0.000000	4.000000	46.000000	0.000000
14801.816021	0.109205	0.582076	-0.032381	87.335091	26.281204	86.948509	-1.618905	0.000000	-0.462436	0.000000	0.000000	0.000000	-0.013118	0.014367	-0.000853	0.000000	0.000000	4.000000	46.000000	0.000000
14801.819354	0.109205	0.582076	-0.032381	87.332001	26.261974	86.934677	-1.618905	0.000000	-0.462436	0.000000	0.000000	0.000000	-0.013118	0.014367	-0.000853	0.000000	0.000000	4.000000	46.000000	0.000000
14801.822688	0.109205	0.582076	-0.032381	87.332001	26.261974	86.934677	-1.618905	0.000000	-0.462436	0.000000	0.000000	0.000000	-0.013118	0.014367	-0.000853	0.000000	0.000000	4.000000	46.000000	0.000000
14801.826021	0.109205	0.582076	-0.032381	87.332001	26.261974	86.934677	-1.618905	0.000000	-0.462436	0.000000	0.000000	0.000000	-0.013118	0.014367	-0.000853	0.000000	0.000000	4.000000	46.000000	0.000000
14801.829354	0.109058	0.582124	-0.032450	87.332077	26.251186	86.934822	-1.619047	0.000000	-0.460250	0.000000	0.000000	0.000000	-0.044041	0.014455	-0.020824	0.000000	0.000000	4.000000	46.000000	0.000000
14801.832688	0.109058	0.582124	-0.032450	87.332077	26.251186	86.934822	-1.619047	0.000000	-0.460250	0.000000	0.000000	0.000000	-0.044041	0.014455	-0.020824	0.000000	0.000000	4.000000	46.000000	0.000000
14801.836021	0.109058	0.582124	-0.032450	87.332077	26.251186	86.934822	-1.619047	0.000000	-0.460250	0.000000	0.000000	0.000000	-0.044041	0.014455	-0.020824	0.000000	0.000000	4.000000	46.000000	0.000000
14801.839354	0.109058	0.582124	-0.032450	87.332001	26.242992	86.934776	-1.622518	0.000000	-0.452909	0.000000	0.000000	0.000000	-0.044041	0.014455	-0.020824	0.000000	0.000000	4.000000	46.000000	0.000000
14801.842688	0.108965	0.582136	-0.032477	87.332001	26.242992	86.934776	-1.622518	0.000000	-0.452909	0.000000	0.000000	0.000000	-0.027808	0.003633	-0.007875	0.000000	0.000000	4.000000	46.000000	0.000000
14801.846021	0.108965	0.582136	-0.032477	87.332001	26.242992	86.934776	-1.622518	0.000000	-0.452909	0.000000	0.000000	0.000000	-0.027808	0.003633	-0.007875	0.000000	0.000000	4.000000	46.000000	0.000000
14801.849354	0.108965	0.582136	-0.032477	87.334938	26.245869	86.948471	-1.623830	0.000000	-0.448275	0.000000	0.000000	0.000000	-0.027808	0.003633	-0.007875	0.000000	0.000000	4.000000	46.000000	0.000000
14801.852688	0.108965	0.582136	-0.032477	87.334938	26.245869	86.948471	-1.623830	0.000000	-0.448275	0.000000	0.000000	0.000000	-0.027808	0.003633	-0.007875	0.000000	0.000000	4.000000	46.000000	0.000000
14801.856021	0.108895	0.582124	-0.032501	87.334938	26.245869	86.948471	-1.623830	0.000000	-0.448275	0.000000	0.000000	0.000000	-0.021250	-0.003549	-0.007448	0.000000	0.000000	4.000000	46.000000	0.000000
14801.859354	0.108895	0.582124	-0.032501	87.341110	26.265520	86.976349	-1.623830	0.000000	-0.448275	0.000000	0.000000	0.000000	-0.021250	-0.003549	-0.007448	0.000000	0.000000	4.000000	46.000000	0.000000
14801.862688	0.108895	0.582124	-0.032501	87.341110	26.265520	86.976349	-1.623830	0.000000	-0.448275	0.000000	0.000000	0.000000	-0.021250	-0.003549	-0.007448	0.000000	0.000000	4.000000	46.000000	0.000000
14801.866021	0.108895	0.582124	-0.032501	87.341110	26.265520	86.976349	-1.623830	0.000000	-0.448275	0.000000	0.000000	0.000000	-0.021250	-0.003549	-0.007448	0.000000	0.000000	4.000000	46.000000	0.000000
14801.869354	0.108735	0.582076	-0.032539	87.344284	26.268471	86.990273	-1.625071	0.000000	-0.444733	0.000000	0.000000	0.000000	-0.048029	-0.014328	-0.011377	0.000000	0.000000	4.000000	46.000000	0.000000
14801.872688	0.108735	0.582076	-0.032539	87.344284	26.268471	86.990273	-1.625071	0.000000	-0.444733	0.000000	0.000000	0.000000	-0.048029	-0.014328	-0.011377	0.000000	0.000000	4.000000	46.000000	0.000000
14801.876021	0.108735	0.582076	-0.032539	87.344284	26.268471	86.990273	-1.625071	0.000000	-0.444733	0.000000	0.000000	0.000000	-0.048029	-0.014328	-0.011377	0.000000	0.000000	4.000000	46.000000	0.000000
14801.879354	0.108735	0.582076	-0.032539	87.347382	26.271593	87.004242	-1.626967	0.000000	-0.436728	0.000000	0.000000	0.000000	-0.048029	-0.014328	-0.011377	0.000000	0.000000	4.000000	46.000000	0.000000
14801.882688	0.108650	0.582058	-0.032536	87.347382	26.271593	87.004242	-1.626967	0.000000	-0.436728	0.000000	0.000000	0.000000	-0.025485	-0.005370	0.001130	0.000000	0.000000	4.000000	46.000000	0.000000
14801.886021	0.108650	0.582058	-0.032536	87.347382	26.271593	87.004242	-1.626967	0.000000	-0.436728	0.000000	0.000000	0.000000	-0.025485	-0.005370	0.001130	0.000000	0.000000	4.000000	46.000000	0.000000
14801.889354	0.108650	0.582058	-0.032536	87.349968	26.310909	87.053307	-1.626779	0.000000	-0.432481	0.000000	0.000000	0.000000	-0.025485	-0.005370	0.001130	0.000000	0.000000	4.000000	46.000000	0.000000
14801.892688	0.108650	0.582058	-0.032536	87.349968	26.310909	87.053307	-1.626779	0.000000	-0.432481	0.000000	0.000000	0.000000	-0.025485	-0.005370	0.001130	0.000000	0.000000	4.000000	46.000000	0.000000
14801.896021	0.108577	0.582029	-0.032485	87.349968	26.310909	87.053307	-1.626779	0.000000	-0.432481	0.000000	0.000000	0.000000	-0.021883	-0.008996	0.015214	0.000000	0.000000	4.000000	46.000000	0.000000
14801.899354	0.108577	0.582029	-0.032485	87.349075	26.403135	87.158699	-1.626779	0.000000	-0.432481	0.000000	0.000000	0.000000	-0.021883	-0.008996	0.015214	0.000000	0.000000	4.000000	46.000000	0.000000
14801.902688	0.108577	0.582029	-0.032485	87.349075	26.403135	87.158699	-1.626779	0.000000	-0.432481	0.000000	0.000000	0.000000	-0.021883	-0.008996	0.015214	0.000000	0.000000	4.000000	46.000000	0.000000
14801.906021	0.108577	0.582029	-0.032485	87.349075	26.403135	87.158699	-1.626779	0.000000	-0.432481	0.000000	0.000000	0.000000	-0.021883	-0.008996	0.015214	0.000000	0.000000	4.000000	46.000000	0.000000
14801.909354	0.108502	0.582022	-0.032441	87.347305	26.564722	87.333992	-1.624243	0.000000	-0.428834	0.000000	0.000000	0.000000	-0.022395	-0.001814	0.013227	0.000000	0.000000	4.000000	46.000000	0.000000
14801.912688	0.108502	0.582022	-0.032441	87.347305	26.564722	87.333992	-1.624243	0.000000	-0.428834	0.000000	0.000000	0.000000	-0.022395	-0.001814	0.013227	0.000000	0.000000	4.000000	46.000000	0.000000
14801.916021	0.108502	0.582022	-0.032441	87.347305	26.564722	87.333992	-1.624243	0.000000	-0.428834	0.000000	0.000000	0.000000	-0.022395	-0.001814	0.013227	0.000000	0.000000	4.000000	46.000000	0.000000
14801.919354	0.108502	0.582022	-0.032441	87.344429	26.828949	87.614182	-1.622039	0.000000	-0.425101	0.000000	0.000000	0.000000	-0.022395	-0.001814	0.013227	0.000000	0.000000	4.000000	46.000000	0.000000
14801.922688	0.108488	0.582016	-0.032412	87.344429	26.828949	87.614182	-1.622039	0.000000	-0.425101	0.000000	0.000000	0.000000	-0.004251	-0.001821	0.008589	0.000000	0.000000	4.000000	46.000000	0.000000
14801.926021	0.108488	0.582016	-0.032412	87.344429	26.828949	87.614182	-1.622039	0.000000	-0.425101	0.000000	0.000000	0.000000	-0.004251	-0.001821	0.008589	0.000000	0.000000	4.000000	46.000000	0.000000
14801.929354	0.108488	0.582016	-0.032412	87.339790	26.947531	87.739296	-1.620608	0.000000	-0.424393	0.000000	0.000000	0.000000	-0.004251	-0.001821	0.008589	0.000000	0.000000	4.000000	46.000000	0.000000
14801.932688	0.108488	0.582016	-0.032412	87.339790	26.947531	87.739296	-1.620608	0.000000	-0.424393	0.000000	0.000000	0.000000	-0.004251	-0.001821	0.008589	0.000000	1.000000	4.000000	46.000000	0.000000
14801.936021	0.108492	0.582034	-0.032395	87.339790	26.947531	87.739296	-1.620608	0.000000	-0.424393	0.000000	0.000000	0.000000	0.001294	0.005368	0.005063	0.000000	1.000000	4.000000	46.000000	0.000000
