# Supplementary material for: Haptic Guidance Needs to Be Intuitive Not Just Informative to Improve Human Motor Accuracy
Source: PLoS One. 2016 Mar 16;11(3):e0150912. doi: 10.1371/journal.pone.0150912 (PMC4794196; doi:10.1371/journal.pone.0150912)
Supplement: S1 Data — (ZIP) [file pone.0150912.s001.zip › Subject6/exp1_0047.txt]

Time	PosX	PosY	PosZ	RotX	RotY	RotZ	ForceX	ForceY	ForceZ	MomentX	MomentY	MomentZ	VelocityX	VelocityY	VelocityZ	CalibratedWeight	ButtonDown	Condition	Trial	Visual
14803.636021	-0.000480	0.485974	0.242944	80.175247	65.635612	109.941299	0.000000	0.000000	0.000000	0.000000	0.000000	0.000000	-0.009978	-0.056982	0.011979	0.000000	1.000000	4.000000	47.000000	1.000000
14803.639354	0.000151	0.485681	0.242811	80.177567	65.803566	110.076096	4.626841	0.000000	-1.895346	0.000000	0.000000	0.000000	0.189434	-0.087821	-0.039736	0.000000	1.000000	4.000000	47.000000	1.000000
14803.642688	0.000151	0.485681	0.242811	80.177567	65.803566	110.076096	4.626841	0.000000	-1.895346	0.000000	0.000000	0.000000	0.189434	-0.087821	-0.039736	0.000000	1.000000	4.000000	47.000000	1.000000
14803.646021	0.000151	0.485681	0.242811	80.177567	65.803566	110.076096	4.626841	0.000000	-1.895346	0.000000	0.000000	0.000000	0.189434	-0.087821	-0.039736	0.000000	1.000000	4.000000	47.000000	1.000000
14803.649354	0.001314	0.485274	0.242682	80.157738	66.160202	110.320984	4.622249	0.000000	-1.906518	0.000000	0.000000	0.000000	0.348834	-0.122201	-0.038808	0.000000	1.000000	4.000000	47.000000	1.000000
14803.652688	0.001314	0.485274	0.242682	80.157738	66.160202	110.320984	4.622249	0.000000	-1.906518	0.000000	0.000000	0.000000	0.348834	-0.122201	-0.038808	0.000000	1.000000	4.000000	47.000000	1.000000
14803.656021	0.001314	0.485274	0.242682	80.157738	66.160202	110.320984	4.622249	0.000000	-1.906518	0.000000	0.000000	0.000000	0.348834	-0.122201	-0.038808	0.000000	1.000000	4.000000	47.000000	1.000000
14803.659354	0.002377	0.485229	0.242520	80.101990	66.593727	110.611778	4.614057	0.000000	-1.926261	0.000000	0.000000	0.000000	0.318779	-0.013403	-0.048519	0.000000	1.000000	4.000000	47.000000	1.000000
14803.662688	0.002377	0.485229	0.242520	80.101990	66.593727	110.611778	4.614057	0.000000	-1.926261	0.000000	0.000000	0.000000	0.318779	-0.013403	-0.048519	0.000000	1.000000	4.000000	47.000000	1.000000
14803.666021	0.002377	0.485229	0.242520	80.101990	66.593727	110.611778	4.614057	0.000000	-1.926261	0.000000	0.000000	0.000000	0.318779	-0.013403	-0.048519	0.000000	1.000000	4.000000	47.000000	1.000000
14803.669354	0.003470	0.485114	0.242022	80.218575	66.744217	110.594025	4.606389	0.000000	-1.944526	0.000000	0.000000	0.000000	0.328096	-0.034635	-0.149554	0.000000	1.000000	4.000000	47.000000	1.000000
14803.672688	0.003470	0.485114	0.242022	80.218575	66.744217	110.594025	4.606389	0.000000	-1.944526	0.000000	0.000000	0.000000	0.328096	-0.034635	-0.149554	0.000000	1.000000	4.000000	47.000000	1.000000
14803.676021	0.003470	0.485114	0.242022	80.218575	66.744217	110.594025	4.606389	0.000000	-1.944526	0.000000	0.000000	0.000000	0.328096	-0.034635	-0.149554	0.000000	1.000000	4.000000	47.000000	1.000000
14803.679354	0.005092	0.484899	0.241409	80.547974	66.716110	110.182144	4.597465	0.000000	-1.965531	0.000000	0.000000	0.000000	0.486595	-0.064562	-0.183955	0.000000	1.000000	4.000000	47.000000	1.000000
14803.682688	0.005092	0.484899	0.241409	80.547974	66.716110	110.182144	4.597465	0.000000	-1.965531	0.000000	0.000000	0.000000	0.486595	-0.064562	-0.183955	0.000000	1.000000	4.000000	47.000000	1.000000
14803.686021	0.005092	0.484899	0.241409	80.547974	66.716110	110.182144	4.597465	0.000000	-1.965531	0.000000	0.000000	0.000000	0.486595	-0.064562	-0.183955	0.000000	1.000000	4.000000	47.000000	1.000000
14803.689354	0.006312	0.484658	0.240618	81.009010	66.563797	109.553017	4.584433	0.000000	-1.995740	0.000000	0.000000	0.000000	0.365984	-0.072291	-0.237145	0.000000	1.000000	4.000000	47.000000	1.000000
14803.692688	0.006312	0.484658	0.240618	81.009010	66.563797	109.553017	4.584433	0.000000	-1.995740	0.000000	0.000000	0.000000	0.365984	-0.072291	-0.237145	0.000000	1.000000	4.000000	47.000000	1.000000
14803.696021	0.006312	0.484658	0.240618	81.009010	66.563797	109.553017	4.584433	0.000000	-1.995740	0.000000	0.000000	0.000000	0.365984	-0.072291	-0.237145	0.000000	1.000000	4.000000	47.000000	1.000000
14803.699354	0.007494	0.484447	0.239597	81.550797	66.358864	108.814125	4.573484	0.000000	-2.020703	0.000000	0.000000	0.000000	0.354491	-0.063378	-0.306305	0.000000	1.000000	4.000000	47.000000	1.000000
14803.702688	0.007494	0.484447	0.239597	81.550797	66.358864	108.814125	4.573484	0.000000	-2.020703	0.000000	0.000000	0.000000	0.354491	-0.063378	-0.306305	0.000000	1.000000	4.000000	47.000000	1.000000
14803.706021	0.007494	0.484447	0.239597	81.550797	66.358864	108.814125	4.573484	0.000000	-2.020703	0.000000	0.000000	0.000000	0.354491	-0.063378	-0.306305	0.000000	1.000000	4.000000	47.000000	1.000000
14803.709354	0.009000	0.484173	0.238424	82.095726	66.112068	108.016197	4.561918	0.000000	-2.046680	0.000000	0.000000	0.000000	0.451969	-0.082056	-0.351820	0.000000	1.000000	4.000000	47.000000	1.000000
14803.712688	0.009000	0.484173	0.238424	82.095726	66.112068	108.016197	4.561918	0.000000	-2.046680	0.000000	0.000000	0.000000	0.451969	-0.082056	-0.351820	0.000000	1.000000	4.000000	47.000000	1.000000
14803.716021	0.009000	0.484173	0.238424	82.095726	66.112068	108.016197	4.561918	0.000000	-2.046680	0.000000	0.000000	0.000000	0.451969	-0.082056	-0.351820	0.000000	1.000000	4.000000	47.000000	1.000000
14803.719354	0.010403	0.483900	0.237247	82.533844	66.061134	107.509155	4.547325	0.000000	-2.078901	0.000000	0.000000	0.000000	0.420762	-0.081865	-0.353183	0.000000	1.000000	4.000000	47.000000	1.000000
14803.722688	0.010403	0.483900	0.237247	82.533844	66.061134	107.509155	4.547325	0.000000	-2.078901	0.000000	0.000000	0.000000	0.420762	-0.081865	-0.353183	0.000000	1.000000	4.000000	47.000000	1.000000
14803.726021	0.010403	0.483900	0.237247	82.533844	66.061134	107.509155	4.547325	0.000000	-2.078901	0.000000	0.000000	0.000000	0.420762	-0.081865	-0.353183	0.000000	1.000000	4.000000	47.000000	1.000000
14803.729354	0.011833	0.483645	0.236014	82.793098	65.898682	107.031120	4.533200	0.000000	-2.109526	0.000000	0.000000	0.000000	0.428937	-0.076542	-0.369876	0.000000	1.000000	4.000000	47.000000	1.000000
14803.732688	0.011833	0.483645	0.236014	82.793098	65.898682	107.031120	4.533200	0.000000	-2.109526	0.000000	0.000000	0.000000	0.428937	-0.076542	-0.369876	0.000000	1.000000	4.000000	47.000000	1.000000
14803.736021	0.011833	0.483645	0.236014	82.793098	65.898682	107.031120	4.533200	0.000000	-2.109526	0.000000	0.000000	0.000000	0.428937	-0.076542	-0.369876	0.000000	1.000000	4.000000	47.000000	1.000000
14803.739354	0.013486	0.483464	0.234703	82.801781	64.283302	105.245995	4.518418	0.000000	-2.141005	0.000000	0.000000	0.000000	0.495970	-0.054420	-0.393410	0.000000	1.000000	4.000000	47.000000	1.000000
14803.742688	0.013486	0.483464	0.234703	82.801781	64.283302	105.245995	4.518418	0.000000	-2.141005	0.000000	0.000000	0.000000	0.495970	-0.054420	-0.393410	0.000000	1.000000	4.000000	47.000000	1.000000
14803.746021	0.013486	0.483464	0.234703	82.801781	64.283302	105.245995	4.518418	0.000000	-2.141005	0.000000	0.000000	0.000000	0.495970	-0.054420	-0.393410	0.000000	1.000000	4.000000	47.000000	1.000000
14803.749354	0.015069	0.483361	0.233448	82.610268	60.674984	101.552483	4.501396	0.000000	-2.176564	0.000000	0.000000	0.000000	0.474804	-0.030915	-0.376394	0.000000	0.000000	4.000000	47.000000	1.000000
14803.752688	0.015069	0.483361	0.233448	82.610268	60.674984	101.552483	4.501396	0.000000	-2.176564	0.000000	0.000000	0.000000	0.474804	-0.030915	-0.376394	0.000000	0.000000	4.000000	47.000000	1.000000
14803.756021	0.015069	0.483361	0.233448	82.610268	60.674984	101.552483	4.501396	0.000000	-2.176564	0.000000	0.000000	0.000000	0.474804	-0.030915	-0.376394	0.000000	0.000000	4.000000	47.000000	1.000000
14803.759354	0.016582	0.483337	0.232284	82.318169	56.085037	96.888176	4.484784	0.000000	-2.210591	0.000000	0.000000	0.000000	0.454108	-0.007167	-0.349264	0.000000	0.000000	4.000000	47.000000	1.000000
14803.762688	0.016582	0.483337	0.232284	82.318169	56.085037	96.888176	4.484784	0.000000	-2.210591	0.000000	0.000000	0.000000	0.454108	-0.007167	-0.349264	0.000000	0.000000	4.000000	47.000000	1.000000
14803.766021	0.016582	0.483337	0.232284	82.318169	56.085037	96.888176	4.484784	0.000000	-2.210591	0.000000	0.000000	0.000000	0.454108	-0.007167	-0.349264	0.000000	0.000000	4.000000	47.000000	1.000000
14803.769354	0.018158	0.483371	0.231159	81.945534	51.161938	91.853699	4.468741	0.000000	-2.242844	0.000000	0.000000	0.000000	0.472530	0.010285	-0.337395	0.000000	0.000000	4.000000	47.000000	1.000000
14803.772688	0.018158	0.483371	0.231159	81.945534	51.161938	91.853699	4.468741	0.000000	-2.242844	0.000000	0.000000	0.000000	0.472530	0.010285	-0.337395	0.000000	0.000000	4.000000	47.000000	1.000000
14803.776021	0.018158	0.483371	0.231159	81.945534	51.161938	91.853699	4.468741	0.000000	-2.242844	0.000000	0.000000	0.000000	0.472530	0.010285	-0.337395	0.000000	0.000000	4.000000	47.000000	1.000000
14803.779354	0.019731	0.483390	0.230145	81.539787	46.498817	87.046013	4.452100	0.000000	-2.275700	0.000000	0.000000	0.000000	0.471963	0.005853	-0.304417	0.000000	0.000000	4.000000	47.000000	1.000000
14803.782688	0.019731	0.483390	0.230145	81.539787	46.498817	87.046013	4.452100	0.000000	-2.275700	0.000000	0.000000	0.000000	0.471963	0.005853	-0.304417	0.000000	0.000000	4.000000	47.000000	1.000000
14803.786021	0.019731	0.483390	0.230145	81.539787	46.498817	87.046013	4.452100	0.000000	-2.275700	0.000000	0.000000	0.000000	0.471963	0.005853	-0.304417	0.000000	0.000000	4.000000	47.000000	1.000000
14803.789354	0.021174	0.483491	0.229290	81.129318	42.259022	82.623802	4.435645	0.000000	-2.307607	0.000000	0.000000	0.000000	0.432962	0.030191	-0.256306	0.000000	0.000000	4.000000	47.000000	1.000000
14803.792688	0.021174	0.483491	0.229290	81.129318	42.259022	82.623802	4.435645	0.000000	-2.307607	0.000000	0.000000	0.000000	0.432962	0.030191	-0.256306	0.000000	0.000000	4.000000	47.000000	1.000000
14803.796021	0.021174	0.483491	0.229290	81.129318	42.259022	82.623802	4.435645	0.000000	-2.307607	0.000000	0.000000	0.000000	0.432962	0.030191	-0.256306	0.000000	0.000000	4.000000	47.000000	1.000000
14803.799354	0.022555	0.483656	0.228646	80.692261	38.524899	78.689507	4.420652	0.000000	-2.336200	0.000000	0.000000	0.000000	0.414445	0.049419	-0.193349	0.000000	0.000000	4.000000	47.000000	1.000000
14803.802688	0.022555	0.483656	0.228646	80.692261	38.524899	78.689507	4.420652	0.000000	-2.336200	0.000000	0.000000	0.000000	0.414445	0.049419	-0.193349	0.000000	0.000000	4.000000	47.000000	1.000000
14803.806021	0.022555	0.483656	0.228646	80.692261	38.524899	78.689507	4.420652	0.000000	-2.336200	0.000000	0.000000	0.000000	0.414445	0.049419	-0.193349	0.000000	0.000000	4.000000	47.000000	1.000000
14803.809354	0.023810	0.483883	0.228181	80.244202	35.519894	75.516273	4.406865	0.000000	-2.362105	0.000000	0.000000	0.000000	0.376511	0.068302	-0.139281	0.000000	0.000000	4.000000	47.000000	1.000000
14803.812688	0.023810	0.483883	0.228181	80.244202	35.519894	75.516273	4.406865	0.000000	-2.362105	0.000000	0.000000	0.000000	0.376511	0.068302	-0.139281	0.000000	0.000000	4.000000	47.000000	1.000000
14803.816021	0.023810	0.483883	0.228181	80.244202	35.519894	75.516273	4.406865	0.000000	-2.362105	0.000000	0.000000	0.000000	0.376511	0.068302	-0.139281	0.000000	0.000000	4.000000	47.000000	1.000000
14803.819354	0.024940	0.484137	0.227900	79.927719	33.727989	73.599007	4.394747	0.000000	-2.384575	0.000000	0.000000	0.000000	0.338972	0.075956	-0.084465	0.000000	0.000000	4.000000	47.000000	1.000000
14803.822688	0.024940	0.484137	0.227900	79.927719	33.727989	73.599007	4.394747	0.000000	-2.384575	0.000000	0.000000	0.000000	0.338972	0.075956	-0.084465	0.000000	0.000000	4.000000	47.000000	1.000000
14803.826021	0.024940	0.484137	0.227900	79.927719	33.727989	73.599007	4.394747	0.000000	-2.384575	0.000000	0.000000	0.000000	0.338972	0.075956	-0.084465	0.000000	0.000000	4.000000	47.000000	1.000000
14803.829354	0.024940	0.484137	0.227900	79.944901	33.739132	73.511925	4.384362	0.000000	-2.403616	0.000000	0.000000	0.000000	0.338972	0.075956	-0.084465	0.000000	0.000000	4.000000	47.000000	1.000000
14803.832688	0.025814	0.484375	0.227742	79.944901	33.739132	73.511925	4.384362	0.000000	-2.403616	0.000000	0.000000	0.000000	0.262004	0.071654	-0.047266	0.000000	0.000000	4.000000	47.000000	1.000000
14803.836021	0.025814	0.484375	0.227742	79.944901	33.739132	73.511925	4.384362	0.000000	-2.403616	0.000000	0.000000	0.000000	0.262004	0.071654	-0.047266	0.000000	0.000000	4.000000	47.000000	1.000000
14803.839354	0.026462	0.484579	0.227660	80.168671	34.817879	74.520782	4.384362	0.000000	-2.403616	0.000000	0.000000	0.000000	0.194411	0.061197	-0.024748	0.000000	0.000000	4.000000	47.000000	1.000000
14803.842688	0.026462	0.484579	0.227660	80.168671	34.817879	74.520782	4.384362	0.000000	-2.403616	0.000000	0.000000	0.000000	0.194411	0.061197	-0.024748	0.000000	0.000000	4.000000	47.000000	1.000000
14803.846021	0.026462	0.484579	0.227660	80.168671	34.817879	74.520782	4.384362	0.000000	-2.403616	0.000000	0.000000	0.000000	0.194411	0.061197	-0.024748	0.000000	0.000000	4.000000	47.000000	1.000000
14803.849354	0.026462	0.484579	0.227660	80.473518	36.472702	76.130402	4.370916	0.000000	-2.427981	0.000000	0.000000	0.000000	0.194411	0.061197	-0.024748	0.000000	0.000000	4.000000	47.000000	1.000000
14803.852688	0.026949	0.484767	0.227633	80.473518	36.472702	76.130402	4.370916	0.000000	-2.427981	0.000000	0.000000	0.000000	0.146204	0.056157	-0.007951	0.000000	0.000000	4.000000	47.000000	1.000000
14803.856021	0.026949	0.484767	0.227633	80.473518	36.472702	76.130402	4.370916	0.000000	-2.427981	0.000000	0.000000	0.000000	0.146204	0.056157	-0.007951	0.000000	0.000000	4.000000	47.000000	1.000000
14803.859354	0.027246	0.484940	0.227730	80.746300	38.552765	78.235367	4.370916	0.000000	-2.427981	0.000000	0.000000	0.000000	0.089069	0.051956	0.029115	0.000000	0.000000	4.000000	47.000000	1.000000
14803.862688	0.027246	0.484940	0.227730	80.746300	38.552765	78.235367	4.370916	0.000000	-2.427981	0.000000	0.000000	0.000000	0.089069	0.051956	0.029115	0.000000	0.000000	4.000000	47.000000	1.000000
14803.866021	0.027246	0.484940	0.227730	80.746300	38.552765	78.235367	4.370916	0.000000	-2.427981	0.000000	0.000000	0.000000	0.089069	0.051956	0.029115	0.000000	0.000000	4.000000	47.000000	1.000000
14803.869354	0.027381	0.485058	0.227853	80.918510	41.024857	80.833847	4.364841	0.000000	-2.438886	0.000000	0.000000	0.000000	0.040543	0.035314	0.036644	0.000000	0.000000	4.000000	47.000000	1.000000
14803.872688	0.027381	0.485058	0.227853	80.918510	41.024857	80.833847	4.364841	0.000000	-2.438886	0.000000	0.000000	0.000000	0.040543	0.035314	0.036644	0.000000	0.000000	4.000000	47.000000	1.000000
14803.876021	0.027381	0.485058	0.227853	80.918510	41.024857	80.833847	4.364841	0.000000	-2.438886	0.000000	0.000000	0.000000	0.040543	0.035314	0.036644	0.000000	0.000000	4.000000	47.000000	1.000000
14803.879354	0.027381	0.485058	0.227853	80.976204	43.709503	83.734360	4.364295	0.000000	-2.439862	0.000000	0.000000	0.000000	0.040543	0.035314	0.036644	0.000000	0.000000	4.000000	47.000000	1.000000
14803.882688	0.027420	0.485139	0.228013	80.976204	43.709503	83.734360	4.364295	0.000000	-2.439862	0.000000	0.000000	0.000000	0.011698	0.024488	0.048139	0.000000	0.000000	4.000000	47.000000	1.000000
14803.886021	0.027420	0.485139	0.228013	80.976204	43.709503	83.734360	4.364295	0.000000	-2.439862	0.000000	0.000000	0.000000	0.011698	0.024488	0.048139	0.000000	0.000000	4.000000	47.000000	1.000000
14803.889354	0.027393	0.485182	0.228145	80.952522	46.391563	86.684746	4.364295	0.000000	-2.439862	0.000000	0.000000	0.000000	-0.008196	0.012854	0.039475	0.000000	0.000000	4.000000	47.000000	1.000000
14803.892688	0.027393	0.485182	0.228145	80.952522	46.391563	86.684746	4.364295	0.000000	-2.439862	0.000000	0.000000	0.000000	-0.008196	0.012854	0.039475	0.000000	0.000000	4.000000	47.000000	1.000000
14803.896021	0.027393	0.485182	0.228145	80.952522	46.391563	86.684746	4.364295	0.000000	-2.439862	0.000000	0.000000	0.000000	-0.008196	0.012854	0.039475	0.000000	0.000000	4.000000	47.000000	1.000000
14803.899354	0.027393	0.485182	0.228145	80.897736	48.851051	89.411041	4.365530	0.000000	-2.437652	0.000000	0.000000	0.000000	-0.008196	0.012854	0.039475	0.000000	0.000000	4.000000	47.000000	1.000000
14803.902688	0.027203	0.485187	0.228284	80.897736	48.851051	89.411041	4.365530	0.000000	-2.437652	0.000000	0.000000	0.000000	-0.056991	0.001608	0.041869	0.000000	0.000000	4.000000	47.000000	1.000000
14803.906021	0.027203	0.485187	0.228284	80.897736	48.851051	89.411041	4.365530	0.000000	-2.437652	0.000000	0.000000	0.000000	-0.056991	0.001608	0.041869	0.000000	0.000000	4.000000	47.000000	1.000000
14803.909354	0.027203	0.485187	0.228284	80.837708	50.837879	91.626427	4.365530	0.000000	-2.437652	0.000000	0.000000	0.000000	-0.056991	0.001608	0.041869	0.000000	0.000000	4.000000	47.000000	1.000000
14803.912688	0.027203	0.485187	0.228284	80.837708	50.837879	91.626427	4.365530	0.000000	-2.437652	0.000000	0.000000	0.000000	-0.056991	0.001608	0.041869	0.000000	0.000000	4.000000	47.000000	1.000000
14803.916021	0.026946	0.485172	0.228378	80.837708	50.837879	91.626427	4.365530	0.000000	-2.437652	0.000000	0.000000	0.000000	-0.077116	-0.004615	0.028015	0.000000	0.000000	4.000000	47.000000	1.000000
14803.919354	0.026687	0.485118	0.228439	80.810097	52.406521	93.359039	4.367710	0.000000	-2.433744	0.000000	0.000000	0.000000	-0.077503	-0.016261	0.018561	0.000000	0.000000	4.000000	47.000000	1.000000
14803.922688	0.026687	0.485118	0.228439	80.810097	52.406521	93.359039	4.367710	0.000000	-2.433744	0.000000	0.000000	0.000000	-0.077503	-0.016261	0.018561	0.000000	0.000000	4.000000	47.000000	1.000000
14803.926021	0.026687	0.485118	0.228439	80.810097	52.406521	93.359039	4.367710	0.000000	-2.433744	0.000000	0.000000	0.000000	-0.077503	-0.016261	0.018561	0.000000	0.000000	4.000000	47.000000	1.000000
14803.929354	0.026397	0.485064	0.228502	80.814270	53.519161	94.573952	4.372600	0.000000	-2.424948	0.000000	0.000000	0.000000	-0.087281	-0.016267	0.018906	0.000000	0.000000	4.000000	47.000000	1.000000
14803.932688	0.026397	0.485064	0.228502	80.814270	53.519161	94.573952	4.372600	0.000000	-2.424948	0.000000	0.000000	0.000000	-0.087281	-0.016267	0.018906	0.000000	0.000000	4.000000	47.000000	1.000000
14803.936021	0.026397	0.485064	0.228502	80.814270	53.519161	94.573952	4.372600	0.000000	-2.424948	0.000000	0.000000	0.000000	-0.087281	-0.016267	0.018906	0.000000	0.000000	4.000000	47.000000	1.000000
14803.939354	0.026397	0.485064	0.228502	80.845757	54.186909	95.293404	4.375244	0.000000	-2.420174	0.000000	0.000000	0.000000	-0.087281	-0.016267	0.018906	0.000000	0.000000	4.000000	47.000000	1.000000
14803.942688	0.026040	0.485009	0.228568	80.845757	54.186909	95.293404	4.375244	0.000000	-2.420174	0.000000	0.000000	0.000000	-0.106827	-0.016273	0.019612	0.000000	0.000000	4.000000	47.000000	1.000000
14803.946021	0.026040	0.485009	0.228568	80.845757	54.186909	95.293404	4.375244	0.000000	-2.420174	0.000000	0.000000	0.000000	-0.106827	-0.016273	0.019612	0.000000	0.000000	4.000000	47.000000	1.000000
14803.949354	0.026040	0.485009	0.228568	80.882858	54.549713	95.675789	4.375244	0.000000	-2.420174	0.000000	0.000000	0.000000	-0.106827	-0.016273	0.019612	0.000000	0.000000	4.000000	47.000000	1.000000
14803.952688	0.026040	0.485009	0.228568	80.882858	54.549713	95.675789	4.375244	0.000000	-2.420174	0.000000	0.000000	0.000000	-0.106827	-0.016273	0.019612	0.000000	0.000000	4.000000	47.000000	1.000000
14803.956021	0.025748	0.484991	0.228596	80.882858	54.549713	95.675789	4.375244	0.000000	-2.420174	0.000000	0.000000	0.000000	-0.087700	-0.005430	0.008483	0.000000	0.000000	4.000000	47.000000	1.000000
14803.959354	0.025748	0.484991	0.228596	80.904198	54.754223	95.899200	4.378423	0.000000	-2.414418	0.000000	0.000000	0.000000	-0.087700	-0.005430	0.008483	0.000000	0.000000	4.000000	47.000000	1.000000
14803.962688	0.025748	0.484991	0.228596	80.904198	54.754223	95.899200	4.378423	0.000000	-2.414418	0.000000	0.000000	0.000000	-0.087700	-0.005430	0.008483	0.000000	0.000000	4.000000	47.000000	1.000000
14803.966021	0.025748	0.484991	0.228596	80.904198	54.754223	95.899200	4.378423	0.000000	-2.414418	0.000000	0.000000	0.000000	-0.087700	-0.005430	0.008483	0.000000	0.000000	4.000000	47.000000	1.000000
14803.969354	0.025164	0.484937	0.228669	80.907715	54.764870	95.936569	4.380916	0.000000	-2.409892	0.000000	0.000000	0.000000	-0.175227	-0.016272	0.022025	0.000000	0.000000	4.000000	47.000000	1.000000
14803.972688	0.025164	0.484937	0.228669	80.907715	54.764870	95.936569	4.380916	0.000000	-2.409892	0.000000	0.000000	0.000000	-0.175227	-0.016272	0.022025	0.000000	0.000000	4.000000	47.000000	1.000000
14803.976021	0.025164	0.484937	0.228669	80.907715	54.764870	95.936569	4.380916	0.000000	-2.409892	0.000000	0.000000	0.000000	-0.175227	-0.016272	0.022025	0.000000	0.000000	4.000000	47.000000	1.000000
14803.979354	0.025164	0.484937	0.228669	80.910118	54.700550	95.900055	4.385964	0.000000	-2.400691	0.000000	0.000000	0.000000	-0.175227	-0.016272	0.022025	0.000000	0.000000	4.000000	47.000000	1.000000
14803.982688	0.024774	0.484956	0.228699	80.910118	54.700550	95.900055	4.385964	0.000000	-2.400691	0.000000	0.000000	0.000000	-0.117039	0.005823	0.008977	0.000000	0.000000	4.000000	47.000000	1.000000
14803.986021	0.024774	0.484956	0.228699	80.910118	54.700550	95.900055	4.385964	0.000000	-2.400691	0.000000	0.000000	0.000000	-0.117039	0.005823	0.008977	0.000000	0.000000	4.000000	47.000000	1.000000
14803.989354	0.024774	0.484956	0.228699	80.920158	54.630253	95.851585	4.385964	0.000000	-2.400691	0.000000	0.000000	0.000000	-0.117039	0.005823	0.008977	0.000000	0.000000	4.000000	47.000000	1.000000
14803.992688	0.024774	0.484956	0.228699	80.920158	54.630253	95.851585	4.385964	0.000000	-2.400691	0.000000	0.000000	0.000000	-0.117039	0.005823	0.008977	0.000000	0.000000	4.000000	47.000000	1.000000
14803.996021	0.024350	0.484975	0.228697	80.920158	54.630253	95.851585	4.385964	0.000000	-2.400691	0.000000	0.000000	0.000000	-0.127166	0.005432	-0.000618	0.000000	0.000000	4.000000	47.000000	1.000000
14803.999354	0.023829	0.485050	0.228713	80.932037	54.496227	95.743690	4.389246	0.000000	-2.394686	0.000000	0.000000	0.000000	-0.156318	0.022490	0.004577	0.000000	0.000000	4.000000	47.000000	1.000000
14804.002688	0.023829	0.485050	0.228713	80.932037	54.496227	95.743690	4.389246	0.000000	-2.394686	0.000000	0.000000	0.000000	-0.156318	0.022490	0.004577	0.000000	0.000000	4.000000	47.000000	1.000000
14804.006021	0.023829	0.485050	0.228713	80.932037	54.496227	95.743690	4.389246	0.000000	-2.394686	0.000000	0.000000	0.000000	-0.156318	0.022490	0.004577	0.000000	0.000000	4.000000	47.000000	1.000000
14804.009354	0.023829	0.485050	0.228713	80.939194	54.351868	95.633812	4.396920	0.000000	-2.380568	0.000000	0.000000	0.000000	-0.156318	0.022490	0.004577	0.000000	0.000000	4.000000	47.000000	1.000000
14804.012688	0.023243	0.485144	0.228745	80.939194	54.351868	95.633812	4.396920	0.000000	-2.380568	0.000000	0.000000	0.000000	-0.175698	0.028321	0.009827	0.000000	0.000000	4.000000	47.000000	1.000000
14804.016021	0.023243	0.485144	0.228745	80.939194	54.351868	95.633812	4.396920	0.000000	-2.380568	0.000000	0.000000	0.000000	-0.175698	0.028321	0.009827	0.000000	0.000000	4.000000	47.000000	1.000000
14804.019354	0.022559	0.485294	0.228762	80.934860	54.242645	95.579567	4.396920	0.000000	-2.380568	0.000000	0.000000	0.000000	-0.205201	0.044996	0.005014	0.000000	0.000000	4.000000	47.000000	1.000000
14804.022688	0.022559	0.485294	0.228762	80.934860	54.242645	95.579567	4.396920	0.000000	-2.380568	0.000000	0.000000	0.000000	-0.205201	0.044996	0.005014	0.000000	0.000000	4.000000	47.000000	1.000000
14804.026021	0.022559	0.485294	0.228762	80.934860	54.242645	95.579567	4.396920	0.000000	-2.380568	0.000000	0.000000	0.000000	-0.205201	0.044996	0.005014	0.000000	0.000000	4.000000	47.000000	1.000000
14804.029354	0.022559	0.485294	0.228762	80.925323	54.099823	95.501038	4.407334	0.000000	-2.361229	0.000000	0.000000	0.000000	-0.205201	0.044996	0.005014	0.000000	0.000000	4.000000	47.000000	1.000000
14804.032688	0.021778	0.485463	0.228797	80.925323	54.099823	95.501038	4.407334	0.000000	-2.361229	0.000000	0.000000	0.000000	-0.234362	0.050818	0.010440	0.000000	0.000000	4.000000	47.000000	1.000000
14804.036021	0.021778	0.485463	0.228797	80.925323	54.099823	95.501038	4.407334	0.000000	-2.361229	0.000000	0.000000	0.000000	-0.234362	0.050818	0.010440	0.000000	0.000000	4.000000	47.000000	1.000000
14804.039354	0.020866	0.485651	0.228817	80.914268	53.954365	95.429573	4.407334	0.000000	-2.361229	0.000000	0.000000	0.000000	-0.273613	0.056249	0.006181	0.000000	0.000000	4.000000	47.000000	1.000000
14804.042688	0.020866	0.485651	0.228817	80.914268	53.954365	95.429573	4.407334	0.000000	-2.361229	0.000000	0.000000	0.000000	-0.273613	0.056249	0.006181	0.000000	0.000000	4.000000	47.000000	1.000000
14804.046021	0.020866	0.485651	0.228817	80.914268	53.954365	95.429573	4.407334	0.000000	-2.361229	0.000000	0.000000	0.000000	-0.273613	0.056249	0.006181	0.000000	0.000000	4.000000	47.000000	1.000000
14804.049354	0.019889	0.485913	0.228836	80.899422	53.770138	95.327110	4.421116	0.000000	-2.335323	0.000000	0.000000	0.000000	-0.293185	0.078738	0.005423	0.000000	0.000000	4.000000	47.000000	1.000000
14804.052688	0.019889	0.485913	0.228836	80.899422	53.770138	95.327110	4.421116	0.000000	-2.335323	0.000000	0.000000	0.000000	-0.293185	0.078738	0.005423	0.000000	0.000000	4.000000	47.000000	1.000000
14804.056021	0.019889	0.485913	0.228836	80.899422	53.770138	95.327110	4.421116	0.000000	-2.335323	0.000000	0.000000	0.000000	-0.293185	0.078738	0.005423	0.000000	0.000000	4.000000	47.000000	1.000000
14804.059354	0.018813	0.486212	0.228820	80.880272	53.594452	95.245972	4.428979	0.000000	-2.320376	0.000000	0.000000	0.000000	-0.322783	0.089564	-0.004568	0.000000	0.000000	4.000000	47.000000	1.000000
14804.062688	0.018813	0.486212	0.228820	80.880272	53.594452	95.245972	4.428979	0.000000	-2.320376	0.000000	0.000000	0.000000	-0.322783	0.089564	-0.004568	0.000000	0.000000	4.000000	47.000000	1.000000
14804.066021	0.018813	0.486212	0.228820	80.880272	53.594452	95.245972	4.428979	0.000000	-2.320376	0.000000	0.000000	0.000000	-0.322783	0.089564	-0.004568	0.000000	0.000000	4.000000	47.000000	1.000000
14804.069354	0.017637	0.486583	0.228737	80.848305	53.462757	95.164314	4.437463	0.000000	-2.304110	0.000000	0.000000	0.000000	-0.352595	0.111205	-0.025080	0.000000	0.000000	4.000000	47.000000	1.000000
14804.072688	0.017637	0.486583	0.228737	80.848305	53.462757	95.164314	4.437463	0.000000	-2.304110	0.000000	0.000000	0.000000	-0.352595	0.111205	-0.025080	0.000000	0.000000	4.000000	47.000000	1.000000
14804.076021	0.017637	0.486583	0.228737	80.848305	53.462757	95.164314	4.437463	0.000000	-2.304110	0.000000	0.000000	0.000000	-0.352595	0.111205	-0.025080	0.000000	0.000000	4.000000	47.000000	1.000000
14804.079354	0.016395	0.487024	0.228550	80.807030	53.528221	95.277603	4.446428	0.000000	-2.286762	0.000000	0.000000	0.000000	-0.372762	0.132368	-0.055917	0.000000	0.000000	4.000000	47.000000	1.000000
14804.082688	0.016395	0.487024	0.228550	80.807030	53.528221	95.277603	4.446428	0.000000	-2.286762	0.000000	0.000000	0.000000	-0.372762	0.132368	-0.055917	0.000000	0.000000	4.000000	47.000000	1.000000
14804.086021	0.016395	0.487024	0.228550	80.807030	53.528221	95.277603	4.446428	0.000000	-2.286762	0.000000	0.000000	0.000000	-0.372762	0.132368	-0.055917	0.000000	0.000000	4.000000	47.000000	1.000000
14804.089354	0.015085	0.487552	0.228210	80.826881	54.383438	96.240402	4.455484	0.000000	-2.269066	0.000000	0.000000	0.000000	-0.393077	0.158414	-0.102019	0.000000	0.000000	4.000000	47.000000	1.000000
14804.092688	0.015085	0.487552	0.228210	80.826881	54.383438	96.240402	4.455484	0.000000	-2.269066	0.000000	0.000000	0.000000	-0.393077	0.158414	-0.102019	0.000000	0.000000	4.000000	47.000000	1.000000
14804.096021	0.015085	0.487552	0.228210	80.826881	54.383438	96.240402	4.455484	0.000000	-2.269066	0.000000	0.000000	0.000000	-0.393077	0.158414	-0.102019	0.000000	0.000000	4.000000	47.000000	1.000000
14804.099354	0.013739	0.488145	0.227666	80.959541	56.620804	98.466248	4.464445	0.000000	-2.251385	0.000000	0.000000	0.000000	-0.403644	0.178018	-0.163176	0.000000	0.000000	4.000000	47.000000	1.000000
14804.102688	0.013739	0.488145	0.227666	80.959541	56.620804	98.466248	4.464445	0.000000	-2.251385	0.000000	0.000000	0.000000	-0.403644	0.178018	-0.163176	0.000000	0.000000	4.000000	47.000000	1.000000
14804.106021	0.013739	0.488145	0.227666	80.959541	56.620804	98.466248	4.464445	0.000000	-2.251385	0.000000	0.000000	0.000000	-0.403644	0.178018	-0.163176	0.000000	0.000000	4.000000	47.000000	1.000000
14804.109354	0.012393	0.488862	0.226964	81.121460	59.785030	101.335594	4.472875	0.000000	-2.234590	0.000000	0.000000	0.000000	-0.403839	0.214902	-0.210717	0.000000	0.000000	4.000000	47.000000	1.000000
14804.112688	0.012393	0.488862	0.226964	81.121460	59.785030	101.335594	4.472875	0.000000	-2.234590	0.000000	0.000000	0.000000	-0.403839	0.214902	-0.210717	0.000000	0.000000	4.000000	47.000000	1.000000
14804.116021	0.012393	0.488862	0.226964	81.121460	59.785030	101.335594	4.472875	0.000000	-2.234590	0.000000	0.000000	0.000000	-0.403839	0.214902	-0.210717	0.000000	0.000000	4.000000	47.000000	1.000000
14804.119354	0.011080	0.489700	0.226102	81.240562	63.191681	104.345734	4.480701	0.000000	-2.218853	0.000000	0.000000	0.000000	-0.394032	0.251517	-0.258698	0.000000	0.000000	4.000000	47.000000	1.000000
14804.122688	0.011080	0.489700	0.226102	81.240562	63.191681	104.345734	4.480701	0.000000	-2.218853	0.000000	0.000000	0.000000	-0.394032	0.251517	-0.258698	0.000000	0.000000	4.000000	47.000000	1.000000
14804.126021	0.011080	0.489700	0.226102	81.240562	63.191681	104.345734	4.480701	0.000000	-2.218853	0.000000	0.000000	0.000000	-0.394032	0.251517	-0.258698	0.000000	0.000000	4.000000	47.000000	1.000000
14804.129354	0.009735	0.490624	0.225114	81.300354	66.465538	107.381042	4.487677	0.000000	-2.204713	0.000000	0.000000	0.000000	-0.403281	0.277081	-0.296200	0.000000	0.000000	4.000000	47.000000	1.000000
14804.132688	0.009735	0.490624	0.225114	81.300354	66.465538	107.381042	4.487677	0.000000	-2.204713	0.000000	0.000000	0.000000	-0.403281	0.277081	-0.296200	0.000000	0.000000	4.000000	47.000000	1.000000
14804.136021	0.009735	0.490624	0.225114	81.300354	66.465538	107.381042	4.487677	0.000000	-2.204713	0.000000	0.000000	0.000000	-0.403281	0.277081	-0.296200	0.000000	0.000000	4.000000	47.000000	1.000000
14804.139354	0.008393	0.491704	0.223963	81.347107	69.426758	110.366325	4.494444	0.000000	-2.190884	0.000000	0.000000	0.000000	-0.402711	0.324198	-0.345272	0.000000	0.000000	4.000000	47.000000	1.000000
14804.142688	0.008393	0.491704	0.223963	81.347107	69.426758	110.366325	4.494444	0.000000	-2.190884	0.000000	0.000000	0.000000	-0.402711	0.324198	-0.345272	0.000000	0.000000	4.000000	47.000000	1.000000
14804.146021	0.008393	0.491704	0.223963	81.347107	69.426758	110.366325	4.494444	0.000000	-2.190884	0.000000	0.000000	0.000000	-0.402711	0.324198	-0.345272	0.000000	0.000000	4.000000	47.000000	1.000000
14804.149354	0.007118	0.492905	0.222682	81.419449	72.001648	113.028732	4.500610	0.000000	-2.178189	0.000000	0.000000	0.000000	-0.382388	0.360195	-0.384458	0.000000	0.000000	4.000000	47.000000	1.000000
14804.152688	0.007118	0.492905	0.222682	81.419449	72.001648	113.028732	4.500610	0.000000	-2.178189	0.000000	0.000000	0.000000	-0.382388	0.360195	-0.384458	0.000000	0.000000	4.000000	47.000000	1.000000
14804.156021	0.007118	0.492905	0.222682	81.419449	72.001648	113.028732	4.500610	0.000000	-2.178189	0.000000	0.000000	0.000000	-0.382388	0.360195	-0.384458	0.000000	0.000000	4.000000	47.000000	1.000000
14804.159354	0.005847	0.494203	0.221220	81.488808	74.303055	115.401772	4.505790	0.000000	-2.167454	0.000000	0.000000	0.000000	-0.381415	0.389375	-0.438523	0.000000	0.000000	4.000000	47.000000	1.000000
14804.162688	0.005847	0.494203	0.221220	81.488808	74.303055	115.401772	4.505790	0.000000	-2.167454	0.000000	0.000000	0.000000	-0.381415	0.389375	-0.438523	0.000000	0.000000	4.000000	47.000000	1.000000
14804.166021	0.005847	0.494203	0.221220	81.488808	74.303055	115.401772	4.505790	0.000000	-2.167454	0.000000	0.000000	0.000000	-0.381415	0.389375	-0.438523	0.000000	0.000000	4.000000	47.000000	1.000000
14804.169354	0.004612	0.495635	0.219608	81.547249	76.355415	117.489899	4.510305	0.000000	-2.158041	0.000000	0.000000	0.000000	-0.370447	0.429674	-0.483782	0.000000	0.000000	4.000000	47.000000	1.000000
14804.172688	0.004612	0.495635	0.219608	81.547249	76.355415	117.489899	4.510305	0.000000	-2.158041	0.000000	0.000000	0.000000	-0.370447	0.429674	-0.483782	0.000000	0.000000	4.000000	47.000000	1.000000
14804.176021	0.004612	0.495635	0.219608	81.547249	76.355415	117.489899	4.510305	0.000000	-2.158041	0.000000	0.000000	0.000000	-0.370447	0.429674	-0.483782	0.000000	0.000000	4.000000	47.000000	1.000000
14804.179354	0.003350	0.497145	0.217863	81.631935	78.169189	119.266281	4.514007	0.000000	-2.150290	0.000000	0.000000	0.000000	-0.378505	0.453051	-0.523468	0.000000	0.000000	4.000000	47.000000	1.000000
14804.182688	0.003350	0.497145	0.217863	81.631935	78.169189	119.266281	4.514007	0.000000	-2.150290	0.000000	0.000000	0.000000	-0.378505	0.453051	-0.523468	0.000000	0.000000	4.000000	47.000000	1.000000
14804.186021	0.003350	0.497145	0.217863	81.631935	78.169189	119.266281	4.514007	0.000000	-2.150290	0.000000	0.000000	0.000000	-0.378505	0.453051	-0.523468	0.000000	0.000000	4.000000	47.000000	1.000000
14804.189354	0.002158	0.498708	0.215900	81.754257	79.783966	120.799110	4.517466	0.000000	-2.143012	0.000000	0.000000	0.000000	-0.357592	0.468868	-0.588669	0.000000	0.000000	4.000000	47.000000	1.000000
14804.192688	0.002158	0.498708	0.215900	81.754257	79.783966	120.799110	4.517466	0.000000	-2.143012	0.000000	0.000000	0.000000	-0.357592	0.468868	-0.588669	0.000000	0.000000	4.000000	47.000000	1.000000
14804.196021	0.002158	0.498708	0.215900	81.754257	79.783966	120.799110	4.517466	0.000000	-2.143012	0.000000	0.000000	0.000000	-0.357592	0.468868	-0.588669	0.000000	0.000000	4.000000	47.000000	1.000000
14804.199354	0.000941	0.500382	0.213800	81.900932	81.217545	122.172386	4.519581	0.000000	-2.138549	0.000000	0.000000	0.000000	-0.365136	0.502093	-0.630167	0.000000	0.000000	4.000000	47.000000	1.000000
14804.202688	0.000941	0.500382	0.213800	81.900932	81.217545	122.172386	4.519581	0.000000	-2.138549	0.000000	0.000000	0.000000	-0.365136	0.502093	-0.630167	0.000000	0.000000	4.000000	47.000000	1.000000
14804.206021	0.000941	0.500382	0.213800	81.900932	81.217545	122.172386	4.519581	0.000000	-2.138549	0.000000	0.000000	0.000000	-0.365136	0.502093	-0.630167	0.000000	0.000000	4.000000	47.000000	1.000000
14804.209354	-0.000236	0.502142	0.211509	82.067535	82.475250	123.379211	4.521404	0.000000	-2.134691	0.000000	0.000000	0.000000	-0.353315	0.528133	-0.687213	0.000000	0.000000	4.000000	47.000000	1.000000
14804.212688	-0.000236	0.502142	0.211509	82.067535	82.475250	123.379211	4.521404	0.000000	-2.134691	0.000000	0.000000	0.000000	-0.353315	0.528133	-0.687213	0.000000	0.000000	4.000000	47.000000	1.000000
14804.216021	-0.000236	0.502142	0.211509	82.067535	82.475250	123.379211	4.521404	0.000000	-2.134691	0.000000	0.000000	0.000000	-0.353315	0.528133	-0.687213	0.000000	0.000000	4.000000	47.000000	1.000000
14804.219354	-0.001406	0.503972	0.209078	82.250374	83.556328	124.393417	4.522198	0.000000	-2.133009	0.000000	0.000000	0.000000	-0.350812	0.548974	-0.729295	0.000000	0.000000	4.000000	47.000000	1.000000
14804.222688	-0.001406	0.503972	0.209078	82.250374	83.556328	124.393417	4.522198	0.000000	-2.133009	0.000000	0.000000	0.000000	-0.350812	0.548974	-0.729295	0.000000	0.000000	4.000000	47.000000	1.000000
14804.226021	-0.001406	0.503972	0.209078	82.250374	83.556328	124.393417	4.522198	0.000000	-2.133009	0.000000	0.000000	0.000000	-0.350812	0.548974	-0.729295	0.000000	0.000000	4.000000	47.000000	1.000000
14804.229354	-0.002534	0.505886	0.206487	82.420547	84.451828	125.246918	4.522387	0.000000	-2.132607	0.000000	0.000000	0.000000	-0.338615	0.574171	-0.777459	0.000000	0.000000	4.000000	47.000000	1.000000
14804.232688	-0.002534	0.505886	0.206487	82.420547	84.451828	125.246918	4.522387	0.000000	-2.132607	0.000000	0.000000	0.000000	-0.338615	0.574171	-0.777459	0.000000	0.000000	4.000000	47.000000	1.000000
14804.236021	-0.002534	0.505886	0.206487	82.420547	84.451828	125.246918	4.522387	0.000000	-2.132607	0.000000	0.000000	0.000000	-0.338615	0.574171	-0.777459	0.000000	0.000000	4.000000	47.000000	1.000000
14804.239354	-0.003622	0.507867	0.203785	82.576958	85.192192	125.946693	4.521598	0.000000	-2.134279	0.000000	0.000000	0.000000	-0.326367	0.594323	-0.810446	0.000000	0.000000	4.000000	47.000000	1.000000
14804.242688	-0.003622	0.507867	0.203785	82.576958	85.192192	125.946693	4.521598	0.000000	-2.134279	0.000000	0.000000	0.000000	-0.326367	0.594323	-0.810446	0.000000	0.000000	4.000000	47.000000	1.000000
14804.246021	-0.003622	0.507867	0.203785	82.576958	85.192192	125.946693	4.521598	0.000000	-2.134279	0.000000	0.000000	0.000000	-0.326367	0.594323	-0.810446	0.000000	0.000000	4.000000	47.000000	1.000000
14804.249354	-0.004669	0.509877	0.200975	82.730103	85.601532	126.326675	4.519994	0.000000	-2.137676	0.000000	0.000000	0.000000	-0.314073	0.603029	-0.843030	0.000000	0.000000	4.000000	47.000000	1.000000
14804.252688	-0.004669	0.509877	0.200975	82.730103	85.601532	126.326675	4.519994	0.000000	-2.137676	0.000000	0.000000	0.000000	-0.314073	0.603029	-0.843030	0.000000	0.000000	4.000000	47.000000	1.000000
14804.256021	-0.004669	0.509877	0.200975	82.730103	85.601532	126.326675	4.519994	0.000000	-2.137676	0.000000	0.000000	0.000000	-0.314073	0.603029	-0.843030	0.000000	0.000000	4.000000	47.000000	1.000000
14804.259354	-0.005645	0.511920	0.198124	82.906708	85.911987	126.584145	4.517540	0.000000	-2.142856	0.000000	0.000000	0.000000	-0.292588	0.612943	-0.855151	0.000000	0.000000	4.000000	47.000000	1.000000
14804.262688	-0.005645	0.511920	0.198124	82.906708	85.911987	126.584145	4.517540	0.000000	-2.142856	0.000000	0.000000	0.000000	-0.292588	0.612943	-0.855151	0.000000	0.000000	4.000000	47.000000	1.000000
14804.266021	-0.005645	0.511920	0.198124	82.906708	85.911987	126.584145	4.517540	0.000000	-2.142856	0.000000	0.000000	0.000000	-0.292588	0.612943	-0.855151	0.000000	0.000000	4.000000	47.000000	1.000000
14804.269354	-0.006580	0.513921	0.195204	83.104828	86.301384	126.900452	4.514210	0.000000	-2.149862	0.000000	0.000000	0.000000	-0.280494	0.600261	-0.876000	0.000000	0.000000	4.000000	47.000000	1.000000
14804.272688	-0.006580	0.513921	0.195204	83.104828	86.301384	126.900452	4.514210	0.000000	-2.149862	0.000000	0.000000	0.000000	-0.280494	0.600261	-0.876000	0.000000	0.000000	4.000000	47.000000	1.000000
14804.276021	-0.006580	0.513921	0.195204	83.104828	86.301384	126.900452	4.514210	0.000000	-2.149862	0.000000	0.000000	0.000000	-0.280494	0.600261	-0.876000	0.000000	0.000000	4.000000	47.000000	1.000000
14804.279354	-0.007536	0.515895	0.192195	83.304550	86.765762	127.293182	4.510116	0.000000	-2.158439	0.000000	0.000000	0.000000	-0.286864	0.592255	-0.902824	0.000000	0.000000	4.000000	47.000000	1.000000
14804.282688	-0.007536	0.515895	0.192195	83.304550	86.765762	127.293182	4.510116	0.000000	-2.158439	0.000000	0.000000	0.000000	-0.286864	0.592255	-0.902824	0.000000	0.000000	4.000000	47.000000	1.000000
14804.286021	-0.007536	0.515895	0.192195	83.304550	86.765762	127.293182	4.510116	0.000000	-2.158439	0.000000	0.000000	0.000000	-0.286864	0.592255	-0.902824	0.000000	0.000000	4.000000	47.000000	1.000000
14804.289354	-0.008544	0.517810	0.189133	83.467995	87.292610	127.780807	4.505687	0.000000	-2.167668	0.000000	0.000000	0.000000	-0.302337	0.574389	-0.918518	0.000000	0.000000	4.000000	47.000000	1.000000
14804.292688	-0.008544	0.517810	0.189133	83.467995	87.292610	127.780807	4.505687	0.000000	-2.167668	0.000000	0.000000	0.000000	-0.302337	0.574389	-0.918518	0.000000	0.000000	4.000000	47.000000	1.000000
14804.296021	-0.008544	0.517810	0.189133	83.467995	87.292610	127.780807	4.505687	0.000000	-2.167668	0.000000	0.000000	0.000000	-0.302337	0.574389	-0.918518	0.000000	0.000000	4.000000	47.000000	1.000000
14804.299354	-0.009570	0.519642	0.185969	83.572060	87.917412	128.421021	4.501353	0.000000	-2.176654	0.000000	0.000000	0.000000	-0.308087	0.549704	-0.949452	0.000000	0.000000	4.000000	47.000000	1.000000
14804.302688	-0.009570	0.519642	0.185969	83.572060	87.917412	128.421021	4.501353	0.000000	-2.176654	0.000000	0.000000	0.000000	-0.308087	0.549704	-0.949452	0.000000	0.000000	4.000000	47.000000	1.000000
14804.306021	-0.009570	0.519642	0.185969	83.572060	87.917412	128.421021	4.501353	0.000000	-2.176654	0.000000	0.000000	0.000000	-0.308087	0.549704	-0.949452	0.000000	0.000000	4.000000	47.000000	1.000000
14804.309354	-0.010616	0.521411	0.182716	83.596535	88.559227	129.146118	4.496572	0.000000	-2.186514	0.000000	0.000000	0.000000	-0.313627	0.530652	-0.975800	0.000000	0.000000	4.000000	47.000000	1.000000
14804.312688	-0.010616	0.521411	0.182716	83.596535	88.559227	129.146118	4.496572	0.000000	-2.186514	0.000000	0.000000	0.000000	-0.313627	0.530652	-0.975800	0.000000	0.000000	4.000000	47.000000	1.000000
14804.316021	-0.010616	0.521411	0.182716	83.596535	88.559227	129.146118	4.496572	0.000000	-2.186514	0.000000	0.000000	0.000000	-0.313627	0.530652	-0.975800	0.000000	0.000000	4.000000	47.000000	1.000000
14804.319354	-0.011710	0.523155	0.179406	83.594887	89.235214	129.931839	4.491375	0.000000	-2.197168	0.000000	0.000000	0.000000	-0.328134	0.523063	-0.992925	0.000000	0.000000	4.000000	47.000000	1.000000
14804.322688	-0.011710	0.523155	0.179406	83.594887	89.235214	129.931839	4.491375	0.000000	-2.197168	0.000000	0.000000	0.000000	-0.328134	0.523063	-0.992925	0.000000	0.000000	4.000000	47.000000	1.000000
14804.326021	-0.011710	0.523155	0.179406	83.594887	89.235214	129.931839	4.491375	0.000000	-2.197168	0.000000	0.000000	0.000000	-0.328134	0.523063	-0.992925	0.000000	0.000000	4.000000	47.000000	1.000000
14804.329354	-0.012761	0.524857	0.176060	83.593811	89.943123	130.737488	4.486177	0.000000	-2.207762	0.000000	0.000000	0.000000	-0.315332	0.510677	-1.003769	0.000000	0.000000	4.000000	47.000000	1.000000
14804.332688	-0.012761	0.524857	0.176060	83.593811	89.943123	130.737488	4.486177	0.000000	-2.207762	0.000000	0.000000	0.000000	-0.315332	0.510677	-1.003769	0.000000	0.000000	4.000000	47.000000	1.000000
14804.336021	-0.012761	0.524857	0.176060	83.593811	89.943123	130.737488	4.486177	0.000000	-2.207762	0.000000	0.000000	0.000000	-0.315332	0.510677	-1.003769	0.000000	0.000000	4.000000	47.000000	1.000000
14804.339354	-0.013770	0.526571	0.172691	83.589684	90.651253	131.550095	4.480157	0.000000	-2.219953	0.000000	0.000000	0.000000	-0.302699	0.514364	-1.010872	0.000000	0.000000	4.000000	47.000000	1.000000
14804.342688	-0.013770	0.526571	0.172691	83.589684	90.651253	131.550095	4.480157	0.000000	-2.219953	0.000000	0.000000	0.000000	-0.302699	0.514364	-1.010872	0.000000	0.000000	4.000000	47.000000	1.000000
14804.346021	-0.013770	0.526571	0.172691	83.589684	90.651253	131.550095	4.480157	0.000000	-2.219953	0.000000	0.000000	0.000000	-0.302699	0.514364	-1.010872	0.000000	0.000000	4.000000	47.000000	1.000000
14804.349354	-0.014708	0.528267	0.169338	83.586319	91.307533	132.306305	4.473328	0.000000	-2.233682	0.000000	0.000000	0.000000	-0.281531	0.508764	-1.005790	0.000000	0.000000	4.000000	47.000000	1.000000
14804.352688	-0.014708	0.528267	0.169338	83.586319	91.307533	132.306305	4.473328	0.000000	-2.233682	0.000000	0.000000	0.000000	-0.281531	0.508764	-1.005790	0.000000	0.000000	4.000000	47.000000	1.000000
14804.356021	-0.014708	0.528267	0.169338	83.586319	91.307533	132.306305	4.473328	0.000000	-2.233682	0.000000	0.000000	0.000000	-0.281531	0.508764	-1.005790	0.000000	0.000000	4.000000	47.000000	1.000000
14804.359354	-0.015607	0.529998	0.166015	83.582405	91.885017	132.969772	4.465548	0.000000	-2.249197	0.000000	0.000000	0.000000	-0.269645	0.519235	-0.997034	0.000000	0.000000	4.000000	47.000000	1.000000
14804.362688	-0.015607	0.529998	0.166015	83.582405	91.885017	132.969772	4.465548	0.000000	-2.249197	0.000000	0.000000	0.000000	-0.269645	0.519235	-0.997034	0.000000	0.000000	4.000000	47.000000	1.000000
14804.366021	-0.015607	0.529998	0.166015	83.582405	91.885017	132.969772	4.465548	0.000000	-2.249197	0.000000	0.000000	0.000000	-0.269645	0.519235	-0.997034	0.000000	0.000000	4.000000	47.000000	1.000000
14804.369354	-0.016468	0.531734	0.162761	83.580025	92.383560	133.557541	4.457156	0.000000	-2.265781	0.000000	0.000000	0.000000	-0.258267	0.520729	-0.976019	0.000000	0.000000	4.000000	47.000000	1.000000
14804.372688	-0.016468	0.531734	0.162761	83.580025	92.383560	133.557541	4.457156	0.000000	-2.265781	0.000000	0.000000	0.000000	-0.258267	0.520729	-0.976019	0.000000	0.000000	4.000000	47.000000	1.000000
14804.376021	-0.016468	0.531734	0.162761	83.580025	92.383560	133.557541	4.457156	0.000000	-2.265781	0.000000	0.000000	0.000000	-0.258267	0.520729	-0.976019	0.000000	0.000000	4.000000	47.000000	1.000000
14804.379354	-0.017291	0.533543	0.159571	83.583328	92.781593	134.028931	4.448368	0.000000	-2.282986	0.000000	0.000000	0.000000	-0.247061	0.542656	-0.957151	0.000000	0.000000	4.000000	47.000000	1.000000
14804.382688	-0.017291	0.533543	0.159571	83.583328	92.781593	134.028931	4.448368	0.000000	-2.282986	0.000000	0.000000	0.000000	-0.247061	0.542656	-0.957151	0.000000	0.000000	4.000000	47.000000	1.000000
14804.386021	-0.017291	0.533543	0.159571	83.583328	92.781593	134.028931	4.448368	0.000000	-2.282986	0.000000	0.000000	0.000000	-0.247061	0.542656	-0.957151	0.000000	0.000000	4.000000	47.000000	1.000000
14804.389354	-0.018165	0.535372	0.156429	83.602974	93.088844	134.408905	4.439135	0.000000	-2.300889	0.000000	0.000000	0.000000	-0.262192	0.548667	-0.942426	0.000000	0.000000	4.000000	47.000000	1.000000
14804.392688	-0.018165	0.535372	0.156429	83.602974	93.088844	134.408905	4.439135	0.000000	-2.300889	0.000000	0.000000	0.000000	-0.262192	0.548667	-0.942426	0.000000	0.000000	4.000000	47.000000	1.000000
14804.396021	-0.018165	0.535372	0.156429	83.602974	93.088844	134.408905	4.439135	0.000000	-2.300889	0.000000	0.000000	0.000000	-0.262192	0.548667	-0.942426	0.000000	0.000000	4.000000	47.000000	1.000000
14804.399354	-0.019089	0.537188	0.153342	83.651154	93.386627	134.750015	4.430374	0.000000	-2.317711	0.000000	0.000000	0.000000	-0.277173	0.544770	-0.926276	0.000000	0.000000	4.000000	47.000000	1.000000
14804.402688	-0.019089	0.537188	0.153342	83.651154	93.386627	134.750015	4.430374	0.000000	-2.317711	0.000000	0.000000	0.000000	-0.277173	0.544770	-0.926276	0.000000	0.000000	4.000000	47.000000	1.000000
14804.406021	-0.019089	0.537188	0.153342	83.651154	93.386627	134.750015	4.430374	0.000000	-2.317711	0.000000	0.000000	0.000000	-0.277173	0.544770	-0.926276	0.000000	0.000000	4.000000	47.000000	1.000000
14804.409354	-0.020003	0.539053	0.150265	83.678795	93.566467	134.985214	4.422158	0.000000	-2.333349	0.000000	0.000000	0.000000	-0.274230	0.559529	-0.923050	0.000000	0.000000	4.000000	47.000000	1.000000
14804.412688	-0.020003	0.539053	0.150265	83.678795	93.566467	134.985214	4.422158	0.000000	-2.333349	0.000000	0.000000	0.000000	-0.274230	0.559529	-0.923050	0.000000	0.000000	4.000000	47.000000	1.000000
14804.416021	-0.020003	0.539053	0.150265	83.678795	93.566467	134.985214	4.422158	0.000000	-2.333349	0.000000	0.000000	0.000000	-0.274230	0.559529	-0.923050	0.000000	0.000000	4.000000	47.000000	1.000000
14804.419354	-0.020965	0.540933	0.147201	83.678452	93.665741	135.152924	4.413528	0.000000	-2.349632	0.000000	0.000000	0.000000	-0.288565	0.564187	-0.919061	0.000000	0.000000	4.000000	47.000000	1.000000
14804.422688	-0.020965	0.540933	0.147201	83.678452	93.665741	135.152924	4.413528	0.000000	-2.349632	0.000000	0.000000	0.000000	-0.288565	0.564187	-0.919061	0.000000	0.000000	4.000000	47.000000	1.000000
14804.426021	-0.020965	0.540933	0.147201	83.678452	93.665741	135.152924	4.413528	0.000000	-2.349632	0.000000	0.000000	0.000000	-0.288565	0.564187	-0.919061	0.000000	0.000000	4.000000	47.000000	1.000000
14804.429354	-0.021974	0.542862	0.144146	83.677521	93.644066	135.118179	4.405195	0.000000	-2.365218	0.000000	0.000000	0.000000	-0.302617	0.578643	-0.916486	0.000000	0.000000	4.000000	47.000000	1.000000
14804.432688	-0.021974	0.542862	0.144146	83.677521	93.644066	135.118179	4.405195	0.000000	-2.365218	0.000000	0.000000	0.000000	-0.302617	0.578643	-0.916486	0.000000	0.000000	4.000000	47.000000	1.000000
14804.436021	-0.021974	0.542862	0.144146	83.677521	93.644066	135.118179	4.405195	0.000000	-2.365218	0.000000	0.000000	0.000000	-0.302617	0.578643	-0.916486	0.000000	0.000000	4.000000	47.000000	1.000000
14804.439354	-0.023029	0.544806	0.141104	83.677185	93.560646	134.835297	4.397141	0.000000	-2.380158	0.000000	0.000000	0.000000	-0.316479	0.583119	-0.912590	0.000000	0.000000	4.000000	47.000000	1.000000
14804.442688	-0.023029	0.544806	0.141104	83.677185	93.560646	134.835297	4.397141	0.000000	-2.380158	0.000000	0.000000	0.000000	-0.316479	0.583119	-0.912590	0.000000	0.000000	4.000000	47.000000	1.000000
14804.446021	-0.023029	0.544806	0.141104	83.677185	93.560646	134.835297	4.397141	0.000000	-2.380158	0.000000	0.000000	0.000000	-0.316479	0.583119	-0.912590	0.000000	0.000000	4.000000	47.000000	1.000000
14804.449354	-0.024157	0.546778	0.138053	83.675781	93.412506	134.286865	4.389412	0.000000	-2.394380	0.000000	0.000000	0.000000	-0.338334	0.591602	-0.915363	0.000000	0.000000	4.000000	47.000000	1.000000
14804.452688	-0.024157	0.546778	0.138053	83.675781	93.412506	134.286865	4.389412	0.000000	-2.394380	0.000000	0.000000	0.000000	-0.338334	0.591602	-0.915363	0.000000	0.000000	4.000000	47.000000	1.000000
14804.456021	-0.024157	0.546778	0.138053	83.675781	93.412506	134.286865	4.389412	0.000000	-2.394380	0.000000	0.000000	0.000000	-0.338334	0.591602	-0.915363	0.000000	0.000000	4.000000	47.000000	1.000000
14804.459354	-0.025330	0.548802	0.135047	83.671692	93.165794	133.818008	4.382232	0.000000	-2.407497	0.000000	0.000000	0.000000	-0.352039	0.607320	-0.901946	0.000000	0.000000	4.000000	47.000000	1.000000
14804.462688	-0.025330	0.548802	0.135047	83.671692	93.165794	133.818008	4.382232	0.000000	-2.407497	0.000000	0.000000	0.000000	-0.352039	0.607320	-0.901946	0.000000	0.000000	4.000000	47.000000	1.000000
14804.466021	-0.025330	0.548802	0.135047	83.671692	93.165794	133.818008	4.382232	0.000000	-2.407497	0.000000	0.000000	0.000000	-0.352039	0.607320	-0.901946	0.000000	0.000000	4.000000	47.000000	1.000000
14804.469354	-0.026493	0.550796	0.132081	83.663269	92.823334	133.603119	4.375677	0.000000	-2.419391	0.000000	0.000000	0.000000	-0.348720	0.597983	-0.889595	0.000000	0.000000	4.000000	47.000000	1.000000
14804.472688	-0.026493	0.550796	0.132081	83.663269	92.823334	133.603119	4.375677	0.000000	-2.419391	0.000000	0.000000	0.000000	-0.348720	0.597983	-0.889595	0.000000	0.000000	4.000000	47.000000	1.000000
14804.476021	-0.026493	0.550796	0.132081	83.663269	92.823334	133.603119	4.375677	0.000000	-2.419391	0.000000	0.000000	0.000000	-0.348720	0.597983	-0.889595	0.000000	0.000000	4.000000	47.000000	1.000000
14804.479354	-0.027672	0.552842	0.129162	83.641121	92.404701	133.320862	4.368976	0.000000	-2.431470	0.000000	0.000000	0.000000	-0.353928	0.613873	-0.875697	0.000000	0.000000	4.000000	47.000000	1.000000
14804.482688	-0.027672	0.552842	0.129162	83.641121	92.404701	133.320862	4.368976	0.000000	-2.431470	0.000000	0.000000	0.000000	-0.353928	0.613873	-0.875697	0.000000	0.000000	4.000000	47.000000	1.000000
14804.486021	-0.027672	0.552842	0.129162	83.641121	92.404701	133.320862	4.368976	0.000000	-2.431470	0.000000	0.000000	0.000000	-0.353928	0.613873	-0.875697	0.000000	0.000000	4.000000	47.000000	1.000000
14804.489354	-0.028758	0.554858	0.126290	83.608772	91.918228	132.976593	4.362577	0.000000	-2.442931	0.000000	0.000000	0.000000	-0.325793	0.604912	-0.861807	0.000000	0.000000	4.000000	47.000000	1.000000
14804.492688	-0.028758	0.554858	0.126290	83.608772	91.918228	132.976593	4.362577	0.000000	-2.442931	0.000000	0.000000	0.000000	-0.325793	0.604912	-0.861807	0.000000	0.000000	4.000000	47.000000	1.000000
14804.496021	-0.028758	0.554858	0.126290	83.608772	91.918228	132.976593	4.362577	0.000000	-2.442931	0.000000	0.000000	0.000000	-0.325793	0.604912	-0.861807	0.000000	0.000000	4.000000	47.000000	1.000000
14804.499354	-0.029777	0.556871	0.123420	83.601196	91.453484	132.624924	4.354874	0.000000	-2.456640	0.000000	0.000000	0.000000	-0.305726	0.603756	-0.860877	0.000000	0.000000	4.000000	47.000000	1.000000
14804.502688	-0.029777	0.556871	0.123420	83.601196	91.453484	132.624924	4.354874	0.000000	-2.456640	0.000000	0.000000	0.000000	-0.305726	0.603756	-0.860877	0.000000	0.000000	4.000000	47.000000	1.000000
14804.506021	-0.029777	0.556871	0.123420	83.601196	91.453484	132.624924	4.354874	0.000000	-2.456640	0.000000	0.000000	0.000000	-0.305726	0.603756	-0.860877	0.000000	0.000000	4.000000	47.000000	1.000000
14804.509354	-0.030677	0.558867	0.120579	83.603958	91.013268	132.280731	4.345808	0.000000	-2.472642	0.000000	0.000000	0.000000	-0.269799	0.598891	-0.852457	0.000000	0.000000	4.000000	47.000000	1.000000
14804.512688	-0.030677	0.558867	0.120579	83.603958	91.013268	132.280731	4.345808	0.000000	-2.472642	0.000000	0.000000	0.000000	-0.269799	0.598891	-0.852457	0.000000	0.000000	4.000000	47.000000	1.000000
14804.516021	-0.030677	0.558867	0.120579	83.603958	91.013268	132.280731	4.345808	0.000000	-2.472642	0.000000	0.000000	0.000000	-0.269799	0.598891	-0.852457	0.000000	0.000000	4.000000	47.000000	1.000000
14804.519354	-0.031561	0.560795	0.117653	83.606468	90.578316	131.936325	4.334678	0.000000	-2.492100	0.000000	0.000000	0.000000	-0.265383	0.578566	-0.877804	0.000000	0.000000	4.000000	47.000000	1.000000
14804.522688	-0.031561	0.560795	0.117653	83.606468	90.578316	131.936325	4.334678	0.000000	-2.492100	0.000000	0.000000	0.000000	-0.265383	0.578566	-0.877804	0.000000	0.000000	4.000000	47.000000	1.000000
14804.526021	-0.031561	0.560795	0.117653	83.606468	90.578316	131.936325	4.334678	0.000000	-2.492100	0.000000	0.000000	0.000000	-0.265383	0.578566	-0.877804	0.000000	0.000000	4.000000	47.000000	1.000000
14804.529354	-0.032406	0.562713	0.114692	83.611809	90.231644	131.669800	4.321962	0.000000	-2.514089	0.000000	0.000000	0.000000	-0.253505	0.575240	-0.888254	0.000000	0.000000	4.000000	47.000000	1.000000
14804.532688	-0.032406	0.562713	0.114692	83.611809	90.231644	131.669800	4.321962	0.000000	-2.514089	0.000000	0.000000	0.000000	-0.253505	0.575240	-0.888254	0.000000	0.000000	4.000000	47.000000	1.000000
14804.536021	-0.032406	0.562713	0.114692	83.611809	90.231644	131.669800	4.321962	0.000000	-2.514089	0.000000	0.000000	0.000000	-0.253505	0.575240	-0.888254	0.000000	0.000000	4.000000	47.000000	1.000000
14804.539354	-0.033210	0.564530	0.111654	83.629051	89.957191	131.473419	4.307571	0.000000	-2.538668	0.000000	0.000000	0.000000	-0.240957	0.545192	-0.911346	0.000000	0.000000	4.000000	47.000000	1.000000
14804.542688	-0.033210	0.564530	0.111654	83.629051	89.957191	131.473419	4.307571	0.000000	-2.538668	0.000000	0.000000	0.000000	-0.240957	0.545192	-0.911346	0.000000	0.000000	4.000000	47.000000	1.000000
14804.546021	-0.033210	0.564530	0.111654	83.629051	89.957191	131.473419	4.307571	0.000000	-2.538668	0.000000	0.000000	0.000000	-0.240957	0.545192	-0.911346	0.000000	0.000000	4.000000	47.000000	1.000000
14804.549354	-0.034080	0.566286	0.108565	83.663399	89.786964	131.377701	4.290884	0.000000	-2.566770	0.000000	0.000000	0.000000	-0.261231	0.526599	-0.926638	0.000000	0.000000	4.000000	47.000000	1.000000
14804.552688	-0.034080	0.566286	0.108565	83.663399	89.786964	131.377701	4.290884	0.000000	-2.566770	0.000000	0.000000	0.000000	-0.261231	0.526599	-0.926638	0.000000	0.000000	4.000000	47.000000	1.000000
14804.556021	-0.034080	0.566286	0.108565	83.663399	89.786964	131.377701	4.290884	0.000000	-2.566770	0.000000	0.000000	0.000000	-0.261231	0.526599	-0.926638	0.000000	0.000000	4.000000	47.000000	1.000000
14804.559354	-0.034966	0.567986	0.105467	83.679878	89.615074	131.292755	4.273849	0.000000	-2.595037	0.000000	0.000000	0.000000	-0.265719	0.510160	-0.929553	0.000000	0.000000	4.000000	47.000000	1.000000
14804.562688	-0.034966	0.567986	0.105467	83.679878	89.615074	131.292755	4.273849	0.000000	-2.595037	0.000000	0.000000	0.000000	-0.265719	0.510160	-0.929553	0.000000	0.000000	4.000000	47.000000	1.000000
14804.566021	-0.034966	0.567986	0.105467	83.679878	89.615074	131.292755	4.273849	0.000000	-2.595037	0.000000	0.000000	0.000000	-0.265719	0.510160	-0.929553	0.000000	0.000000	4.000000	47.000000	1.000000
14804.569354	-0.035791	0.569598	0.102430	83.680244	89.455315	131.236008	4.255923	0.000000	-2.624331	0.000000	0.000000	0.000000	-0.247443	0.483568	-0.910904	0.000000	0.000000	4.000000	47.000000	1.000000
14804.572688	-0.035791	0.569598	0.102430	83.680244	89.455315	131.236008	4.255923	0.000000	-2.624331	0.000000	0.000000	0.000000	-0.247443	0.483568	-0.910904	0.000000	0.000000	4.000000	47.000000	1.000000
14804.576021	-0.035791	0.569598	0.102430	83.680244	89.455315	131.236008	4.255923	0.000000	-2.624331	0.000000	0.000000	0.000000	-0.247443	0.483568	-0.910904	0.000000	0.000000	4.000000	47.000000	1.000000
14804.579354	-0.036584	0.571112	0.099478	83.680405	89.323723	131.199600	4.236452	0.000000	-2.655649	0.000000	0.000000	0.000000	-0.237909	0.454084	-0.885680	0.000000	0.000000	4.000000	47.000000	1.000000
14804.582688	-0.036584	0.571112	0.099478	83.680405	89.323723	131.199600	4.236452	0.000000	-2.655649	0.000000	0.000000	0.000000	-0.237909	0.454084	-0.885680	0.000000	0.000000	4.000000	47.000000	1.000000
14804.586021	-0.036584	0.571112	0.099478	83.680405	89.323723	131.199600	4.236452	0.000000	-2.655649	0.000000	0.000000	0.000000	-0.237909	0.454084	-0.885680	0.000000	0.000000	4.000000	47.000000	1.000000
14804.589354	-0.037320	0.572529	0.096613	83.680374	89.228523	131.199615	4.216158	0.000000	-2.687752	0.000000	0.000000	0.000000	-0.220776	0.425340	-0.859477	0.000000	0.000000	4.000000	47.000000	1.000000
14804.592688	-0.037320	0.572529	0.096613	83.680374	89.228523	131.199615	4.216158	0.000000	-2.687752	0.000000	0.000000	0.000000	-0.220776	0.425340	-0.859477	0.000000	0.000000	4.000000	47.000000	1.000000
14804.596021	-0.037320	0.572529	0.096613	83.680374	89.228523	131.199615	4.216158	0.000000	-2.687752	0.000000	0.000000	0.000000	-0.220776	0.425340	-0.859477	0.000000	0.000000	4.000000	47.000000	1.000000
14804.599354	-0.037947	0.573884	0.093834	83.691025	89.158340	131.196869	4.194564	0.000000	-2.721329	0.000000	0.000000	0.000000	-0.188216	0.406288	-0.833651	0.000000	0.000000	4.000000	47.000000	1.000000
14804.602688	-0.037947	0.573884	0.093834	83.691025	89.158340	131.196869	4.194564	0.000000	-2.721329	0.000000	0.000000	0.000000	-0.188216	0.406288	-0.833651	0.000000	0.000000	4.000000	47.000000	1.000000
14804.606021	-0.037947	0.573884	0.093834	83.691025	89.158340	131.196869	4.194564	0.000000	-2.721329	0.000000	0.000000	0.000000	-0.188216	0.406288	-0.833651	0.000000	0.000000	4.000000	47.000000	1.000000
14804.609354	-0.038442	0.575176	0.091145	83.717621	89.122993	131.210007	4.170549	0.000000	-2.757993	0.000000	0.000000	0.000000	-0.148446	0.387785	-0.806870	0.000000	0.000000	4.000000	47.000000	1.000000
14804.612688	-0.038442	0.575176	0.091145	83.717621	89.122993	131.210007	4.170549	0.000000	-2.757993	0.000000	0.000000	0.000000	-0.148446	0.387785	-0.806870	0.000000	0.000000	4.000000	47.000000	1.000000
14804.616021	-0.038442	0.575176	0.091145	83.717621	89.122993	131.210007	4.170549	0.000000	-2.757993	0.000000	0.000000	0.000000	-0.148446	0.387785	-0.806870	0.000000	0.000000	4.000000	47.000000	1.000000
14804.619354	-0.038959	0.576400	0.088496	83.784859	89.168846	131.273148	4.143499	0.000000	-2.798466	0.000000	0.000000	0.000000	-0.155168	0.367228	-0.794570	0.000000	0.000000	4.000000	47.000000	1.000000
14804.622688	-0.038959	0.576400	0.088496	83.784859	89.168846	131.273148	4.143499	0.000000	-2.798466	0.000000	0.000000	0.000000	-0.155168	0.367228	-0.794570	0.000000	0.000000	4.000000	47.000000	1.000000
14804.626021	-0.038959	0.576400	0.088496	83.784859	89.168846	131.273148	4.143499	0.000000	-2.798466	0.000000	0.000000	0.000000	-0.155168	0.367228	-0.794570	0.000000	0.000000	4.000000	47.000000	1.000000
14804.629354	-0.039499	0.577557	0.085889	83.906769	89.319832	131.390411	4.115870	0.000000	-2.838946	0.000000	0.000000	0.000000	-0.161842	0.347056	-0.782079	0.000000	0.000000	4.000000	47.000000	1.000000
14804.632688	-0.039499	0.577557	0.085889	83.906769	89.319832	131.390411	4.115870	0.000000	-2.838946	0.000000	0.000000	0.000000	-0.161842	0.347056	-0.782079	0.000000	0.000000	4.000000	47.000000	1.000000
14804.636021	-0.039499	0.577557	0.085889	83.906769	89.319832	131.390411	4.115870	0.000000	-2.838946	0.000000	0.000000	0.000000	-0.161842	0.347056	-0.782079	0.000000	0.000000	4.000000	47.000000	1.000000
14804.639354	-0.040060	0.578678	0.083318	84.058746	89.519409	131.541748	4.087672	0.000000	-2.879399	0.000000	0.000000	0.000000	-0.168325	0.336123	-0.771394	0.000000	0.000000	4.000000	47.000000	1.000000
14804.642688	-0.040060	0.578678	0.083318	84.058746	89.519409	131.541748	4.087672	0.000000	-2.879399	0.000000	0.000000	0.000000	-0.168325	0.336123	-0.771394	0.000000	0.000000	4.000000	47.000000	1.000000
14804.646021	-0.040060	0.578678	0.083318	84.058746	89.519409	131.541748	4.087672	0.000000	-2.879399	0.000000	0.000000	0.000000	-0.168325	0.336123	-0.771394	0.000000	0.000000	4.000000	47.000000	1.000000
14804.649354	-0.040572	0.579780	0.080866	84.161514	89.596161	131.608734	4.058796	0.000000	-2.919961	0.000000	0.000000	0.000000	-0.153521	0.330731	-0.735649	0.000000	0.000000	4.000000	47.000000	1.000000
14804.652688	-0.040572	0.579780	0.080866	84.161514	89.596161	131.608734	4.058796	0.000000	-2.919961	0.000000	0.000000	0.000000	-0.153521	0.330731	-0.735649	0.000000	0.000000	4.000000	47.000000	1.000000
14804.656021	-0.040572	0.579780	0.080866	84.161514	89.596161	131.608734	4.058796	0.000000	-2.919961	0.000000	0.000000	0.000000	-0.153521	0.330731	-0.735649	0.000000	0.000000	4.000000	47.000000	1.000000
14804.659354	-0.041058	0.580828	0.078500	84.177452	89.549484	131.619446	4.029007	0.000000	-2.960929	0.000000	0.000000	0.000000	-0.145974	0.314279	-0.709812	0.000000	0.000000	4.000000	47.000000	1.000000
14804.662688	-0.041058	0.580828	0.078500	84.177452	89.549484	131.619446	4.029007	0.000000	-2.960929	0.000000	0.000000	0.000000	-0.145974	0.314279	-0.709812	0.000000	0.000000	4.000000	47.000000	1.000000
14804.666021	-0.041058	0.580828	0.078500	84.177452	89.549484	131.619446	4.029007	0.000000	-2.960929	0.000000	0.000000	0.000000	-0.145974	0.314279	-0.709812	0.000000	0.000000	4.000000	47.000000	1.000000
14804.669354	-0.041596	0.581900	0.076217	84.178131	89.384186	131.519119	3.924982	0.000000	-2.947091	0.000000	0.000000	0.000000	-0.161484	0.321584	-0.684779	0.000000	0.000000	4.000000	47.000000	1.000000
14804.672688	-0.041596	0.581900	0.076217	84.178131	89.384186	131.519119	3.924982	0.000000	-2.947091	0.000000	0.000000	0.000000	-0.161484	0.321584	-0.684779	0.000000	0.000000	4.000000	47.000000	1.000000
14804.676021	-0.041596	0.581900	0.076217	84.178131	89.384186	131.519119	3.924982	0.000000	-2.947091	0.000000	0.000000	0.000000	-0.161484	0.321584	-0.684779	0.000000	0.000000	4.000000	47.000000	1.000000
14804.679354	-0.042211	0.582919	0.074014	84.178726	89.207962	131.426727	3.810852	0.000000	-2.920177	0.000000	0.000000	0.000000	-0.184423	0.305901	-0.660976	0.000000	0.000000	4.000000	47.000000	1.000000
14804.682688	-0.042211	0.582919	0.074014	84.178726	89.207962	131.426727	3.810852	0.000000	-2.920177	0.000000	0.000000	0.000000	-0.184423	0.305901	-0.660976	0.000000	0.000000	4.000000	47.000000	1.000000
14804.686021	-0.042211	0.582919	0.074014	84.178726	89.207962	131.426727	3.810852	0.000000	-2.920177	0.000000	0.000000	0.000000	-0.184423	0.305901	-0.660976	0.000000	0.000000	4.000000	47.000000	1.000000
14804.689354	-0.042826	0.583917	0.071889	84.179306	89.031784	131.334396	3.700689	0.000000	-2.889440	0.000000	0.000000	0.000000	-0.184437	0.299327	-0.637287	0.000000	0.000000	4.000000	47.000000	1.000000
14804.692688	-0.042826	0.583917	0.071889	84.179306	89.031784	131.334396	3.700689	0.000000	-2.889440	0.000000	0.000000	0.000000	-0.184437	0.299327	-0.637287	0.000000	0.000000	4.000000	47.000000	1.000000
14804.696021	-0.042826	0.583917	0.071889	84.179306	89.031784	131.334396	3.700689	0.000000	-2.889440	0.000000	0.000000	0.000000	-0.184437	0.299327	-0.637287	0.000000	0.000000	4.000000	47.000000	1.000000
14804.699354	-0.043491	0.584894	0.069841	84.180244	88.788704	131.172302	3.594475	0.000000	-2.858701	0.000000	0.000000	0.000000	-0.199580	0.293052	-0.614692	0.000000	0.000000	4.000000	47.000000	1.000000
14804.702688	-0.043491	0.584894	0.069841	84.180244	88.788704	131.172302	3.594475	0.000000	-2.858701	0.000000	0.000000	0.000000	-0.199580	0.293052	-0.614692	0.000000	0.000000	4.000000	47.000000	1.000000
14804.706021	-0.043491	0.584894	0.069841	84.180244	88.788704	131.172302	3.594475	0.000000	-2.858701	0.000000	0.000000	0.000000	-0.199580	0.293052	-0.614692	0.000000	0.000000	4.000000	47.000000	1.000000
14804.709354	-0.044181	0.585832	0.067853	84.181389	88.512291	130.963470	3.492026	0.000000	-2.825437	0.000000	0.000000	0.000000	-0.206794	0.281336	-0.596177	0.000000	0.000000	4.000000	47.000000	1.000000
14804.712688	-0.044181	0.585832	0.067853	84.181389	88.512291	130.963470	3.492026	0.000000	-2.825437	0.000000	0.000000	0.000000	-0.206794	0.281336	-0.596177	0.000000	0.000000	4.000000	47.000000	1.000000
14804.716021	-0.044181	0.585832	0.067853	84.181389	88.512291	130.963470	3.492026	0.000000	-2.825437	0.000000	0.000000	0.000000	-0.206794	0.281336	-0.596177	0.000000	0.000000	4.000000	47.000000	1.000000
14804.719354	-0.044892	0.586741	0.065905	84.182304	88.266487	130.729568	3.392663	0.000000	-2.790972	0.000000	0.000000	0.000000	-0.213435	0.272798	-0.584464	0.000000	0.000000	4.000000	47.000000	1.000000
14804.722688	-0.044892	0.586741	0.065905	84.182304	88.266487	130.729568	3.392663	0.000000	-2.790972	0.000000	0.000000	0.000000	-0.213435	0.272798	-0.584464	0.000000	0.000000	4.000000	47.000000	1.000000
14804.726021	-0.044892	0.586741	0.065905	84.182304	88.266487	130.729568	3.392663	0.000000	-2.790972	0.000000	0.000000	0.000000	-0.213435	0.272798	-0.584464	0.000000	0.000000	4.000000	47.000000	1.000000
14804.729354	-0.045604	0.587632	0.064037	84.181290	88.012741	130.295197	3.295252	0.000000	-2.755399	0.000000	0.000000	0.000000	-0.213664	0.267352	-0.560336	0.000000	0.000000	4.000000	47.000000	1.000000
14804.732688	-0.045604	0.587632	0.064037	84.181290	88.012741	130.295197	3.295252	0.000000	-2.755399	0.000000	0.000000	0.000000	-0.213664	0.267352	-0.560336	0.000000	0.000000	4.000000	47.000000	1.000000
14804.736021	-0.045604	0.587632	0.064037	84.181290	88.012741	130.295197	3.295252	0.000000	-2.755399	0.000000	0.000000	0.000000	-0.213664	0.267352	-0.560336	0.000000	0.000000	4.000000	47.000000	1.000000
14804.739354	-0.046415	0.588487	0.062226	84.169914	87.709045	129.625565	3.201863	0.000000	-2.719789	0.000000	0.000000	0.000000	-0.243187	0.256428	-0.543523	0.000000	0.000000	4.000000	47.000000	1.000000
14804.742688	-0.046415	0.588487	0.062226	84.169914	87.709045	129.625565	3.201863	0.000000	-2.719789	0.000000	0.000000	0.000000	-0.243187	0.256428	-0.543523	0.000000	0.000000	4.000000	47.000000	1.000000
14804.746021	-0.046415	0.588487	0.062226	84.169914	87.709045	129.625565	3.201863	0.000000	-2.719789	0.000000	0.000000	0.000000	-0.243187	0.256428	-0.543523	0.000000	0.000000	4.000000	47.000000	1.000000
14804.749354	-0.047326	0.589269	0.060500	84.131546	87.391495	129.023224	3.111276	0.000000	-2.679257	0.000000	0.000000	0.000000	-0.273352	0.234458	-0.517639	0.000000	0.000000	4.000000	47.000000	1.000000
14804.752688	-0.047326	0.589269	0.060500	84.131546	87.391495	129.023224	3.111276	0.000000	-2.679257	0.000000	0.000000	0.000000	-0.273352	0.234458	-0.517639	0.000000	0.000000	4.000000	47.000000	1.000000
14804.756021	-0.047326	0.589269	0.060500	84.131546	87.391495	129.023224	3.111276	0.000000	-2.679257	0.000000	0.000000	0.000000	-0.273352	0.234458	-0.517639	0.000000	0.000000	4.000000	47.000000	1.000000
14804.759354	-0.048384	0.589988	0.058833	84.057434	87.043564	128.598801	3.025002	0.000000	-2.633698	0.000000	0.000000	0.000000	-0.317461	0.215695	-0.500061	0.000000	0.000000	4.000000	47.000000	1.000000
14804.762688	-0.048384	0.589988	0.058833	84.057434	87.043564	128.598801	3.025002	0.000000	-2.633698	0.000000	0.000000	0.000000	-0.317461	0.215695	-0.500061	0.000000	0.000000	4.000000	47.000000	1.000000
14804.766021	-0.048384	0.589988	0.058833	84.057434	87.043564	128.598801	3.025002	0.000000	-2.633698	0.000000	0.000000	0.000000	-0.317461	0.215695	-0.500061	0.000000	0.000000	4.000000	47.000000	1.000000
14804.769354	-0.049635	0.590654	0.057197	83.917496	86.603088	128.203506	2.941659	0.000000	-2.580788	0.000000	0.000000	0.000000	-0.375293	0.199943	-0.490990	0.000000	0.000000	4.000000	47.000000	1.000000
14804.772688	-0.049635	0.590654	0.057197	83.917496	86.603088	128.203506	2.941659	0.000000	-2.580788	0.000000	0.000000	0.000000	-0.375293	0.199943	-0.490990	0.000000	0.000000	4.000000	47.000000	1.000000
14804.776021	-0.049635	0.590654	0.057197	83.917496	86.603088	128.203506	2.941659	0.000000	-2.580788	0.000000	0.000000	0.000000	-0.375293	0.199943	-0.490990	0.000000	0.000000	4.000000	47.000000	1.000000
14804.779354	-0.050986	0.591270	0.055661	83.688286	86.116760	127.802345	2.859827	0.000000	-2.518239	0.000000	0.000000	0.000000	-0.405344	0.184765	-0.460652	0.000000	0.000000	4.000000	47.000000	1.000000
14804.782688	-0.050986	0.591270	0.055661	83.688286	86.116760	127.802345	2.859827	0.000000	-2.518239	0.000000	0.000000	0.000000	-0.405344	0.184765	-0.460652	0.000000	0.000000	4.000000	47.000000	1.000000
14804.786021	-0.050986	0.591270	0.055661	83.688286	86.116760	127.802345	2.859827	0.000000	-2.518239	0.000000	0.000000	0.000000	-0.405344	0.184765	-0.460652	0.000000	0.000000	4.000000	47.000000	1.000000
14804.789354	-0.052432	0.591807	0.054171	83.380676	85.555840	127.128670	2.783052	0.000000	-2.450682	0.000000	0.000000	0.000000	-0.433749	0.161129	-0.446927	0.000000	0.000000	4.000000	47.000000	1.000000
14804.792688	-0.052432	0.591807	0.054171	83.380676	85.555840	127.128670	2.783052	0.000000	-2.450682	0.000000	0.000000	0.000000	-0.433749	0.161129	-0.446927	0.000000	0.000000	4.000000	47.000000	1.000000
14804.796021	-0.052432	0.591807	0.054171	83.380676	85.555840	127.128670	2.783052	0.000000	-2.450682	0.000000	0.000000	0.000000	-0.433749	0.161129	-0.446927	0.000000	0.000000	4.000000	47.000000	1.000000
14804.799354	-0.053926	0.592285	0.052748	83.030212	85.016533	126.260162	2.708564	0.000000	-2.378391	0.000000	0.000000	0.000000	-0.448051	0.143500	-0.427042	0.000000	0.000000	4.000000	47.000000	1.000000
14804.802688	-0.053926	0.592285	0.052748	83.030212	85.016533	126.260162	2.708564	0.000000	-2.378391	0.000000	0.000000	0.000000	-0.448051	0.143500	-0.427042	0.000000	0.000000	4.000000	47.000000	1.000000
14804.806021	-0.053926	0.592285	0.052748	83.030212	85.016533	126.260162	2.708564	0.000000	-2.378391	0.000000	0.000000	0.000000	-0.448051	0.143500	-0.427042	0.000000	0.000000	4.000000	47.000000	1.000000
14804.809354	-0.055513	0.592715	0.051362	82.667191	84.480095	125.649788	2.637391	0.000000	-2.303716	0.000000	0.000000	0.000000	-0.476180	0.128761	-0.415754	0.000000	0.000000	4.000000	47.000000	1.000000
14804.812688	-0.055513	0.592715	0.051362	82.667191	84.480095	125.649788	2.637391	0.000000	-2.303716	0.000000	0.000000	0.000000	-0.476180	0.128761	-0.415754	0.000000	0.000000	4.000000	47.000000	1.000000
14804.816021	-0.055513	0.592715	0.051362	82.667191	84.480095	125.649788	2.637391	0.000000	-2.303716	0.000000	0.000000	0.000000	-0.476180	0.128761	-0.415754	0.000000	0.000000	4.000000	47.000000	1.000000
14804.819354	-0.057148	0.593086	0.050042	82.339706	84.031754	125.321976	2.568098	0.000000	-2.224353	0.000000	0.000000	0.000000	-0.490573	0.111545	-0.396064	0.000000	0.000000	4.000000	47.000000	1.000000
14804.822688	-0.057148	0.593086	0.050042	82.339706	84.031754	125.321976	2.568098	0.000000	-2.224353	0.000000	0.000000	0.000000	-0.490573	0.111545	-0.396064	0.000000	0.000000	4.000000	47.000000	1.000000
14804.826021	-0.057148	0.593086	0.050042	82.339706	84.031754	125.321976	2.568098	0.000000	-2.224353	0.000000	0.000000	0.000000	-0.490573	0.111545	-0.396064	0.000000	0.000000	4.000000	47.000000	1.000000
14804.829354	-0.058783	0.593430	0.048785	82.067436	83.662575	124.772438	2.502088	0.000000	-2.142590	0.000000	0.000000	0.000000	-0.490427	0.102943	-0.376991	0.000000	0.000000	4.000000	47.000000	1.000000
14804.832688	-0.058783	0.593430	0.048785	82.067436	83.662575	124.772438	2.502088	0.000000	-2.142590	0.000000	0.000000	0.000000	-0.490427	0.102943	-0.376991	0.000000	0.000000	4.000000	47.000000	1.000000
14804.836021	-0.058783	0.593430	0.048785	82.067436	83.662575	124.772438	2.502088	0.000000	-2.142590	0.000000	0.000000	0.000000	-0.490427	0.102943	-0.376991	0.000000	0.000000	4.000000	47.000000	1.000000
14804.839354	-0.060376	0.593727	0.047645	81.853889	83.330498	124.117744	2.439256	0.000000	-2.060853	0.000000	0.000000	0.000000	-0.477789	0.089301	-0.342180	0.000000	0.000000	4.000000	47.000000	1.000000
14804.842688	-0.060376	0.593727	0.047645	81.853889	83.330498	124.117744	2.439256	0.000000	-2.060853	0.000000	0.000000	0.000000	-0.477789	0.089301	-0.342180	0.000000	0.000000	4.000000	47.000000	1.000000
14804.846021	-0.060376	0.593727	0.047645	81.853889	83.330498	124.117744	2.439256	0.000000	-2.060853	0.000000	0.000000	0.000000	-0.477789	0.089301	-0.342180	0.000000	0.000000	4.000000	47.000000	1.000000
14804.849354	-0.062022	0.594008	0.046601	81.681335	83.011009	123.715355	2.382226	0.000000	-1.981221	0.000000	0.000000	0.000000	-0.494031	0.084229	-0.312936	0.000000	0.000000	4.000000	47.000000	1.000000
14804.852688	-0.062022	0.594008	0.046601	81.681335	83.011009	123.715355	2.382226	0.000000	-1.981221	0.000000	0.000000	0.000000	-0.494031	0.084229	-0.312936	0.000000	0.000000	4.000000	47.000000	1.000000
14804.856021	-0.062022	0.594008	0.046601	81.681335	83.011009	123.715355	2.382226	0.000000	-1.981221	0.000000	0.000000	0.000000	-0.494031	0.084229	-0.312936	0.000000	0.000000	4.000000	47.000000	1.000000
14804.859354	-0.063650	0.594281	0.045641	81.551476	82.704865	123.341072	2.330070	0.000000	-1.898883	0.000000	0.000000	0.000000	-0.488156	0.081874	-0.288072	0.000000	0.000000	4.000000	47.000000	1.000000
14804.862688	-0.063650	0.594281	0.045641	81.551476	82.704865	123.341072	2.330070	0.000000	-1.898883	0.000000	0.000000	0.000000	-0.488156	0.081874	-0.288072	0.000000	0.000000	4.000000	47.000000	1.000000
14804.866021	-0.063650	0.594281	0.045641	81.551476	82.704865	123.341072	2.330070	0.000000	-1.898883	0.000000	0.000000	0.000000	-0.488156	0.081874	-0.288072	0.000000	0.000000	4.000000	47.000000	1.000000
14804.869354	-0.065239	0.594557	0.044806	81.444710	82.382957	122.862061	2.282058	0.000000	-1.817523	0.000000	0.000000	0.000000	-0.476960	0.082814	-0.250444	0.000000	0.000000	4.000000	47.000000	1.000000
14804.872688	-0.065239	0.594557	0.044806	81.444710	82.382957	122.862061	2.282058	0.000000	-1.817523	0.000000	0.000000	0.000000	-0.476960	0.082814	-0.250444	0.000000	0.000000	4.000000	47.000000	1.000000
14804.876021	-0.065239	0.594557	0.044806	81.444710	82.382957	122.862061	2.282058	0.000000	-1.817523	0.000000	0.000000	0.000000	-0.476960	0.082814	-0.250444	0.000000	0.000000	4.000000	47.000000	1.000000
14804.879354	-0.066861	0.594798	0.044056	81.352142	82.077095	122.496162	2.240317	0.000000	-1.738030	0.000000	0.000000	0.000000	-0.486363	0.072387	-0.225045	0.000000	0.000000	4.000000	47.000000	1.000000
14804.882688	-0.066861	0.594798	0.044056	81.352142	82.077095	122.496162	2.240317	0.000000	-1.738030	0.000000	0.000000	0.000000	-0.486363	0.072387	-0.225045	0.000000	0.000000	4.000000	47.000000	1.000000
14804.886021	-0.066861	0.594798	0.044056	81.352142	82.077095	122.496162	2.240317	0.000000	-1.738030	0.000000	0.000000	0.000000	-0.486363	0.072387	-0.225045	0.000000	0.000000	4.000000	47.000000	1.000000
14804.889354	-0.068459	0.595050	0.043343	81.279106	81.767784	122.229950	2.202809	0.000000	-1.656970	0.000000	0.000000	0.000000	-0.479536	0.075406	-0.213972	0.000000	0.000000	4.000000	47.000000	1.000000
14804.892688	-0.068459	0.595050	0.043343	81.279106	81.767784	122.229950	2.202809	0.000000	-1.656970	0.000000	0.000000	0.000000	-0.479536	0.075406	-0.213972	0.000000	0.000000	4.000000	47.000000	1.000000
14804.896021	-0.068459	0.595050	0.043343	81.279106	81.767784	122.229950	2.202809	0.000000	-1.656970	0.000000	0.000000	0.000000	-0.479536	0.075406	-0.213972	0.000000	0.000000	4.000000	47.000000	1.000000
14804.899354	-0.069965	0.595283	0.042684	81.220024	81.494148	122.035034	2.167147	0.000000	-1.577047	0.000000	0.000000	0.000000	-0.451807	0.070166	-0.197603	0.000000	0.000000	4.000000	47.000000	1.000000
14804.902688	-0.069965	0.595283	0.042684	81.220024	81.494148	122.035034	2.167147	0.000000	-1.577047	0.000000	0.000000	0.000000	-0.451807	0.070166	-0.197603	0.000000	0.000000	4.000000	47.000000	1.000000
14804.906021	-0.069965	0.595283	0.042684	81.220024	81.494148	122.035034	2.167147	0.000000	-1.577047	0.000000	0.000000	0.000000	-0.451807	0.070166	-0.197603	0.000000	0.000000	4.000000	47.000000	1.000000
14804.909354	-0.071399	0.595536	0.042047	81.164734	81.397308	121.886024	2.134214	0.000000	-1.501746	0.000000	0.000000	0.000000	-0.430113	0.075769	-0.191224	0.000000	0.000000	4.000000	47.000000	1.000000
14804.912688	-0.071399	0.595536	0.042047	81.164734	81.397308	121.886024	2.134214	0.000000	-1.501746	0.000000	0.000000	0.000000	-0.430113	0.075769	-0.191224	0.000000	0.000000	4.000000	47.000000	1.000000
14804.916021	-0.071399	0.595536	0.042047	81.164734	81.397308	121.886024	2.134214	0.000000	-1.501746	0.000000	0.000000	0.000000	-0.430113	0.075769	-0.191224	0.000000	0.000000	4.000000	47.000000	1.000000
14804.919354	-0.072734	0.595815	0.041411	81.111443	81.835724	122.092720	2.102343	0.000000	-1.430060	0.000000	0.000000	0.000000	-0.400418	0.083849	-0.190620	0.000000	0.000000	4.000000	47.000000	1.000000
14804.922688	-0.072734	0.595815	0.041411	81.111443	81.835724	122.092720	2.102343	0.000000	-1.430060	0.000000	0.000000	0.000000	-0.400418	0.083849	-0.190620	0.000000	0.000000	4.000000	47.000000	1.000000
14804.926021	-0.072734	0.595815	0.041411	81.111443	81.835724	122.092720	2.102343	0.000000	-1.430060	0.000000	0.000000	0.000000	-0.400418	0.083849	-0.190620	0.000000	0.000000	4.000000	47.000000	1.000000
14804.929354	-0.073923	0.596094	0.040793	81.057411	82.842743	122.877663	2.070573	0.000000	-1.363324	0.000000	0.000000	0.000000	-0.356957	0.083682	-0.185437	0.000000	0.000000	4.000000	47.000000	1.000000
14804.932688	-0.073923	0.596094	0.040793	81.057411	82.842743	122.877663	2.070573	0.000000	-1.363324	0.000000	0.000000	0.000000	-0.356957	0.083682	-0.185437	0.000000	0.000000	4.000000	47.000000	1.000000
14804.936021	-0.073923	0.596094	0.040793	81.057411	82.842743	122.877663	2.070573	0.000000	-1.363324	0.000000	0.000000	0.000000	-0.356957	0.083682	-0.185437	0.000000	0.000000	4.000000	47.000000	1.000000
14804.939354	-0.075010	0.596362	0.040147	81.022217	84.019394	123.993660	2.039667	0.000000	-1.303831	0.000000	0.000000	0.000000	-0.326051	0.080216	-0.193811	0.000000	0.000000	4.000000	47.000000	1.000000
14804.942688	-0.075010	0.596362	0.040147	81.022217	84.019394	123.993660	2.039667	0.000000	-1.303831	0.000000	0.000000	0.000000	-0.326051	0.080216	-0.193811	0.000000	0.000000	4.000000	47.000000	1.000000
14804.946021	-0.075010	0.596362	0.040147	81.022217	84.019394	123.993660	2.039667	0.000000	-1.303831	0.000000	0.000000	0.000000	-0.326051	0.080216	-0.193811	0.000000	0.000000	4.000000	47.000000	1.000000
14804.949354	-0.075982	0.596639	0.039556	80.991127	85.046272	125.044182	2.007365	0.000000	-1.249489	0.000000	0.000000	0.000000	-0.291682	0.083295	-0.177454	0.000000	0.000000	4.000000	47.000000	1.000000
14804.952688	-0.075982	0.596639	0.039556	80.991127	85.046272	125.044182	2.007365	0.000000	-1.249489	0.000000	0.000000	0.000000	-0.291682	0.083295	-0.177454	0.000000	0.000000	4.000000	47.000000	1.000000
14804.956021	-0.075982	0.596639	0.039556	80.991127	85.046272	125.044182	2.007365	0.000000	-1.249489	0.000000	0.000000	0.000000	-0.291682	0.083295	-0.177454	0.000000	0.000000	4.000000	47.000000	1.000000
14804.959354	-0.076896	0.596914	0.038907	80.982651	85.892319	125.867699	1.977789	0.000000	-1.200876	0.000000	0.000000	0.000000	-0.273997	0.082291	-0.194620	0.000000	0.000000	4.000000	47.000000	1.000000
14804.962688	-0.076896	0.596914	0.038907	80.982651	85.892319	125.867699	1.977789	0.000000	-1.200876	0.000000	0.000000	0.000000	-0.273997	0.082291	-0.194620	0.000000	0.000000	4.000000	47.000000	1.000000
14804.966021	-0.076896	0.596914	0.038907	80.982651	85.892319	125.867699	1.977789	0.000000	-1.200876	0.000000	0.000000	0.000000	-0.273997	0.082291	-0.194620	0.000000	0.000000	4.000000	47.000000	1.000000
14804.969354	-0.077739	0.597207	0.038283	81.022766	86.580559	126.437592	1.945352	0.000000	-1.155209	0.000000	0.000000	0.000000	-0.252872	0.087836	-0.187151	0.000000	0.000000	4.000000	47.000000	1.000000
14804.972688	-0.077739	0.597207	0.038283	81.022766	86.580559	126.437592	1.945352	0.000000	-1.155209	0.000000	0.000000	0.000000	-0.252872	0.087836	-0.187151	0.000000	0.000000	4.000000	47.000000	1.000000
14804.976021	-0.077739	0.597207	0.038283	81.022766	86.580559	126.437592	1.945352	0.000000	-1.155209	0.000000	0.000000	0.000000	-0.252872	0.087836	-0.187151	0.000000	0.000000	4.000000	47.000000	1.000000
14804.979354	-0.078567	0.597476	0.037580	81.127724	87.100250	126.779434	1.914160	0.000000	-1.113064	0.000000	0.000000	0.000000	-0.248522	0.080972	-0.211101	0.000000	0.000000	4.000000	47.000000	1.000000
14804.982688	-0.078567	0.597476	0.037580	81.127724	87.100250	126.779434	1.914160	0.000000	-1.113064	0.000000	0.000000	0.000000	-0.248522	0.080972	-0.211101	0.000000	0.000000	4.000000	47.000000	1.000000
14804.986021	-0.078567	0.597476	0.037580	81.127724	87.100250	126.779434	1.914160	0.000000	-1.113064	0.000000	0.000000	0.000000	-0.248522	0.080972	-0.211101	0.000000	0.000000	4.000000	47.000000	1.000000
14804.989354	-0.079342	0.597754	0.036858	81.270439	87.467834	127.032547	1.878977	0.000000	-1.071644	0.000000	0.000000	0.000000	-0.232610	0.083153	-0.216341	0.000000	0.000000	4.000000	47.000000	1.000000
14804.992688	-0.079342	0.597754	0.036858	81.270439	87.467834	127.032547	1.878977	0.000000	-1.071644	0.000000	0.000000	0.000000	-0.232610	0.083153	-0.216341	0.000000	0.000000	4.000000	47.000000	1.000000
14804.996021	-0.079342	0.597754	0.036858	81.270439	87.467834	127.032547	1.878977	0.000000	-1.071644	0.000000	0.000000	0.000000	-0.232610	0.083153	-0.216341	0.000000	0.000000	4.000000	47.000000	1.000000
14804.999354	-0.080056	0.598008	0.036065	81.406708	87.634102	127.178986	1.842920	0.000000	-1.032875	0.000000	0.000000	0.000000	-0.214052	0.076177	-0.237958	0.000000	0.000000	4.000000	47.000000	1.000000
14805.002688	-0.080056	0.598008	0.036065	81.406708	87.634102	127.178986	1.842920	0.000000	-1.032875	0.000000	0.000000	0.000000	-0.214052	0.076177	-0.237958	0.000000	0.000000	4.000000	47.000000	1.000000
14805.006021	-0.080056	0.598008	0.036065	81.406708	87.634102	127.178986	1.842920	0.000000	-1.032875	0.000000	0.000000	0.000000	-0.214052	0.076177	-0.237958	0.000000	0.000000	4.000000	47.000000	1.000000
14805.009354	-0.080659	0.598265	0.035200	81.507614	87.715660	127.253532	1.803260	0.000000	-0.997200	0.000000	0.000000	0.000000	-0.181042	0.077309	-0.259497	0.000000	0.000000	4.000000	47.000000	1.000000
14805.012688	-0.080659	0.598265	0.035200	81.507614	87.715660	127.253532	1.803260	0.000000	-0.997200	0.000000	0.000000	0.000000	-0.181042	0.077309	-0.259497	0.000000	0.000000	4.000000	47.000000	1.000000
14805.016021	-0.080659	0.598265	0.035200	81.507614	87.715660	127.253532	1.803260	0.000000	-0.997200	0.000000	0.000000	0.000000	-0.181042	0.077309	-0.259497	0.000000	0.000000	4.000000	47.000000	1.000000
14805.019354	-0.081183	0.598538	0.034299	81.583710	87.766624	127.293831	1.760011	0.000000	-0.967026	0.000000	0.000000	0.000000	-0.156994	0.081710	-0.270381	0.000000	0.000000	4.000000	47.000000	1.000000
14805.022688	-0.081183	0.598538	0.034299	81.583710	87.766624	127.293831	1.760011	0.000000	-0.967026	0.000000	0.000000	0.000000	-0.156994	0.081710	-0.270381	0.000000	0.000000	4.000000	47.000000	1.000000
14805.026021	-0.081183	0.598538	0.034299	81.583710	87.766624	127.293831	1.760011	0.000000	-0.967026	0.000000	0.000000	0.000000	-0.156994	0.081710	-0.270381	0.000000	0.000000	4.000000	47.000000	1.000000
14805.029354	-0.081620	0.598813	0.033322	81.671707	87.869774	127.352211	1.714947	0.000000	-0.940861	0.000000	0.000000	0.000000	-0.131051	0.082627	-0.292939	0.000000	0.000000	4.000000	47.000000	1.000000
14805.032688	-0.081620	0.598813	0.033322	81.671707	87.869774	127.352211	1.714947	0.000000	-0.940861	0.000000	0.000000	0.000000	-0.131051	0.082627	-0.292939	0.000000	0.000000	4.000000	47.000000	1.000000
14805.036021	-0.081620	0.598813	0.033322	81.671707	87.869774	127.352211	1.714947	0.000000	-0.940861	0.000000	0.000000	0.000000	-0.131051	0.082627	-0.292939	0.000000	0.000000	4.000000	47.000000	1.000000
14805.039354	-0.081959	0.599068	0.032345	81.785851	88.051888	127.459663	1.666124	0.000000	-0.919019	0.000000	0.000000	0.000000	-0.101683	0.076352	-0.293266	0.000000	0.000000	4.000000	47.000000	1.000000
14805.042688	-0.081959	0.599068	0.032345	81.785851	88.051888	127.459663	1.666124	0.000000	-0.919019	0.000000	0.000000	0.000000	-0.101683	0.076352	-0.293266	0.000000	0.000000	4.000000	47.000000	1.000000
14805.046021	-0.081959	0.599068	0.032345	81.785851	88.051888	127.459663	1.666124	0.000000	-0.919019	0.000000	0.000000	0.000000	-0.101683	0.076352	-0.293266	0.000000	0.000000	4.000000	47.000000	1.000000
14805.049354	-0.082222	0.599328	0.031355	81.944412	88.305428	127.625557	1.617247	0.000000	-0.902072	0.000000	0.000000	0.000000	-0.079041	0.078148	-0.296999	0.000000	0.000000	4.000000	47.000000	1.000000
14805.052688	-0.082222	0.599328	0.031355	81.944412	88.305428	127.625557	1.617247	0.000000	-0.902072	0.000000	0.000000	0.000000	-0.079041	0.078148	-0.296999	0.000000	0.000000	4.000000	47.000000	1.000000
14805.056021	-0.082222	0.599328	0.031355	81.944412	88.305428	127.625557	1.617247	0.000000	-0.902072	0.000000	0.000000	0.000000	-0.079041	0.078148	-0.296999	0.000000	0.000000	4.000000	47.000000	1.000000
14805.059354	-0.082222	0.599328	0.031355	82.132393	88.655525	127.863205	1.567747	0.000000	-0.888898	0.000000	0.000000	0.000000	-0.079041	0.078148	-0.296999	0.000000	0.000000	4.000000	47.000000	1.000000
14805.062688	-0.082471	0.599590	0.030431	82.132393	88.655525	127.863205	1.567747	0.000000	-0.888898	0.000000	0.000000	0.000000	-0.074746	0.078705	-0.277279	0.000000	0.000000	4.000000	47.000000	1.000000
14805.066021	-0.082471	0.599590	0.030431	82.132393	88.655525	127.863205	1.567747	0.000000	-0.888898	0.000000	0.000000	0.000000	-0.074746	0.078705	-0.277279	0.000000	0.000000	4.000000	47.000000	1.000000
14805.069354	-0.082613	0.599808	0.029580	82.307800	89.004967	128.102280	1.567747	0.000000	-0.888898	0.000000	0.000000	0.000000	-0.042407	0.065433	-0.255232	0.000000	0.000000	4.000000	47.000000	1.000000
14805.072688	-0.082613	0.599808	0.029580	82.307800	89.004967	128.102280	1.567747	0.000000	-0.888898	0.000000	0.000000	0.000000	-0.042407	0.065433	-0.255232	0.000000	0.000000	4.000000	47.000000	1.000000
14805.076021	-0.082613	0.599808	0.029580	82.307800	89.004967	128.102280	1.567747	0.000000	-0.888898	0.000000	0.000000	0.000000	-0.042407	0.065433	-0.255232	0.000000	0.000000	4.000000	47.000000	1.000000
14805.079354	-0.082613	0.599808	0.029580	82.447731	89.302589	128.313324	1.478995	0.000000	-0.869373	0.000000	0.000000	0.000000	-0.042407	0.065433	-0.255232	0.000000	0.000000	4.000000	47.000000	1.000000
14805.082688	-0.082715	0.600010	0.028783	82.447731	89.302589	128.313324	1.478995	0.000000	-0.869373	0.000000	0.000000	0.000000	-0.030653	0.060412	-0.238962	0.000000	0.000000	4.000000	47.000000	1.000000
14805.086021	-0.082715	0.600010	0.028783	82.447731	89.302589	128.313324	1.478995	0.000000	-0.869373	0.000000	0.000000	0.000000	-0.030653	0.060412	-0.238962	0.000000	0.000000	4.000000	47.000000	1.000000
14805.089354	-0.082755	0.600195	0.028045	82.545280	89.532997	128.481354	1.478995	0.000000	-0.869373	0.000000	0.000000	0.000000	-0.012078	0.055416	-0.221484	0.000000	0.000000	4.000000	47.000000	1.000000
14805.092688	-0.082755	0.600195	0.028045	82.545280	89.532997	128.481354	1.478995	0.000000	-0.869373	0.000000	0.000000	0.000000	-0.012078	0.055416	-0.221484	0.000000	0.000000	4.000000	47.000000	1.000000
14805.096021	-0.082755	0.600195	0.028045	82.545280	89.532997	128.481354	1.478995	0.000000	-0.869373	0.000000	0.000000	0.000000	-0.012078	0.055416	-0.221484	0.000000	0.000000	4.000000	47.000000	1.000000
14805.099354	-0.082755	0.600195	0.028045	82.635208	89.788696	128.669830	1.402254	0.000000	-0.862251	0.000000	0.000000	0.000000	-0.012078	0.055416	-0.221484	0.000000	0.000000	4.000000	47.000000	1.000000
14805.102688	-0.082708	0.600344	0.027353	82.635208	89.788696	128.669830	1.402254	0.000000	-0.862251	0.000000	0.000000	0.000000	0.014088	0.044753	-0.207522	0.000000	0.000000	4.000000	47.000000	1.000000
14805.106021	-0.082708	0.600344	0.027353	82.635208	89.788696	128.669830	1.402254	0.000000	-0.862251	0.000000	0.000000	0.000000	0.014088	0.044753	-0.207522	0.000000	0.000000	4.000000	47.000000	1.000000
14805.109354	-0.082642	0.600484	0.026689	82.742500	90.091209	128.887787	1.402254	0.000000	-0.862251	0.000000	0.000000	0.000000	0.019851	0.042165	-0.199396	0.000000	0.000000	4.000000	47.000000	1.000000
14805.112688	-0.082642	0.600484	0.026689	82.742500	90.091209	128.887787	1.402254	0.000000	-0.862251	0.000000	0.000000	0.000000	0.019851	0.042165	-0.199396	0.000000	0.000000	4.000000	47.000000	1.000000
14805.116021	-0.082642	0.600484	0.026689	82.742500	90.091209	128.887787	1.402254	0.000000	-0.862251	0.000000	0.000000	0.000000	0.019851	0.042165	-0.199396	0.000000	0.000000	4.000000	47.000000	1.000000
14805.119354	-0.082623	0.600597	0.026024	82.874207	90.454582	129.148865	1.334435	0.000000	-0.867907	0.000000	0.000000	0.000000	0.005743	0.033893	-0.199512	0.000000	0.000000	4.000000	47.000000	1.000000
14805.122688	-0.082623	0.600597	0.026024	82.874207	90.454582	129.148865	1.334435	0.000000	-0.867907	0.000000	0.000000	0.000000	0.005743	0.033893	-0.199512	0.000000	0.000000	4.000000	47.000000	1.000000
14805.126021	-0.082623	0.600597	0.026024	82.874207	90.454582	129.148865	1.334435	0.000000	-0.867907	0.000000	0.000000	0.000000	0.005743	0.033893	-0.199512	0.000000	0.000000	4.000000	47.000000	1.000000
14805.129354	-0.082672	0.600709	0.025347	83.010368	90.856537	129.455185	1.301183	0.000000	-0.868864	0.000000	0.000000	0.000000	-0.014780	0.033644	-0.203116	0.000000	0.000000	4.000000	47.000000	1.000000
14805.132688	-0.082672	0.600709	0.025347	83.010368	90.856537	129.455185	1.301183	0.000000	-0.868864	0.000000	0.000000	0.000000	-0.014780	0.033644	-0.203116	0.000000	0.000000	4.000000	47.000000	1.000000
14805.136021	-0.082672	0.600709	0.025347	83.010368	90.856537	129.455185	1.301183	0.000000	-0.868864	0.000000	0.000000	0.000000	-0.014780	0.033644	-0.203116	0.000000	0.000000	4.000000	47.000000	1.000000
14805.139354	-0.082672	0.600709	0.025347	83.107216	91.190247	129.739166	1.267330	0.000000	-0.866401	0.000000	0.000000	0.000000	-0.014780	0.033644	-0.203116	0.000000	0.000000	4.000000	47.000000	1.000000
14805.142688	-0.082839	0.600813	0.024673	83.107216	91.190247	129.739166	1.267330	0.000000	-0.866401	0.000000	0.000000	0.000000	-0.050158	0.031138	-0.202042	0.000000	0.000000	4.000000	47.000000	1.000000
14805.146021	-0.082839	0.600813	0.024673	83.107216	91.190247	129.739166	1.267330	0.000000	-0.866401	0.000000	0.000000	0.000000	-0.050158	0.031138	-0.202042	0.000000	0.000000	4.000000	47.000000	1.000000
14805.149354	-0.083071	0.600897	0.023972	83.115273	91.276939	129.858643	1.267330	0.000000	-0.866401	0.000000	0.000000	0.000000	-0.069664	0.025183	-0.210400	0.000000	0.000000	4.000000	47.000000	1.000000
14805.152688	-0.083071	0.600897	0.023972	83.115273	91.276939	129.858643	1.267330	0.000000	-0.866401	0.000000	0.000000	0.000000	-0.069664	0.025183	-0.210400	0.000000	0.000000	4.000000	47.000000	1.000000
14805.156021	-0.083071	0.600897	0.023972	83.115273	91.276939	129.858643	1.267330	0.000000	-0.866401	0.000000	0.000000	0.000000	-0.069664	0.025183	-0.210400	0.000000	0.000000	4.000000	47.000000	1.000000
14805.159354	-0.083071	0.600897	0.023972	83.107635	91.316750	129.952530	1.198590	0.000000	-0.846430	0.000000	0.000000	0.000000	-0.069664	0.025183	-0.210400	0.000000	0.000000	4.000000	47.000000	1.000000
14805.162688	-0.083376	0.601019	0.023290	83.107635	91.316750	129.952530	1.198590	0.000000	-0.846430	0.000000	0.000000	0.000000	-0.091530	0.036481	-0.204613	0.000000	0.000000	4.000000	47.000000	1.000000
14805.166021	-0.083376	0.601019	0.023290	83.107635	91.316750	129.952530	1.198590	0.000000	-0.846430	0.000000	0.000000	0.000000	-0.091530	0.036481	-0.204613	0.000000	0.000000	4.000000	47.000000	1.000000
14805.169354	-0.083711	0.601125	0.022650	83.095329	91.317879	130.011963	1.198590	0.000000	-0.846430	0.000000	0.000000	0.000000	-0.100479	0.031790	-0.191831	0.000000	0.000000	4.000000	47.000000	1.000000
14805.172688	-0.083711	0.601125	0.022650	83.095329	91.317879	130.011963	1.198590	0.000000	-0.846430	0.000000	0.000000	0.000000	-0.100479	0.031790	-0.191831	0.000000	0.000000	4.000000	47.000000	1.000000
14805.176021	-0.083711	0.601125	0.022650	83.095329	91.317879	130.011963	1.198590	0.000000	-0.846430	0.000000	0.000000	0.000000	-0.100479	0.031790	-0.191831	0.000000	0.000000	4.000000	47.000000	1.000000
14805.179354	-0.083711	0.601125	0.022650	83.067886	91.257263	130.019882	1.132516	0.000000	-0.814429	0.000000	0.000000	0.000000	-0.100479	0.031790	-0.191831	0.000000	0.000000	4.000000	47.000000	1.000000
14805.182688	-0.084011	0.601234	0.022081	83.067886	91.257263	130.019882	1.132516	0.000000	-0.814429	0.000000	0.000000	0.000000	-0.089796	0.032919	-0.170737	0.000000	0.000000	4.000000	47.000000	1.000000
14805.186021	-0.084011	0.601234	0.022081	83.067886	91.257263	130.019882	1.132516	0.000000	-0.814429	0.000000	0.000000	0.000000	-0.089796	0.032919	-0.170737	0.000000	0.000000	4.000000	47.000000	1.000000
14805.189354	-0.084291	0.601336	0.021539	83.025406	91.135590	129.976990	1.132516	0.000000	-0.814429	0.000000	0.000000	0.000000	-0.083949	0.030560	-0.162585	0.000000	0.000000	4.000000	47.000000	1.000000
14805.192688	-0.084291	0.601336	0.021539	83.025406	91.135590	129.976990	1.132516	0.000000	-0.814429	0.000000	0.000000	0.000000	-0.083949	0.030560	-0.162585	0.000000	0.000000	4.000000	47.000000	1.000000
14805.196021	-0.084291	0.601336	0.021539	83.025406	91.135590	129.976990	1.132516	0.000000	-0.814429	0.000000	0.000000	0.000000	-0.083949	0.030560	-0.162585	0.000000	0.000000	4.000000	47.000000	1.000000
14805.199354	-0.084291	0.601336	0.021539	82.995117	91.041740	129.954422	1.076962	0.000000	-0.785471	0.000000	0.000000	0.000000	-0.083949	0.030560	-0.162585	0.000000	0.000000	4.000000	47.000000	1.000000
14805.202688	-0.084577	0.601450	0.021036	82.995117	91.041740	129.954422	1.076962	0.000000	-0.785471	0.000000	0.000000	0.000000	-0.085795	0.033985	-0.150896	0.000000	0.000000	4.000000	47.000000	1.000000
14805.206021	-0.084577	0.601450	0.021036	82.995117	91.041740	129.954422	1.076962	0.000000	-0.785471	0.000000	0.000000	0.000000	-0.085795	0.033985	-0.150896	0.000000	0.000000	4.000000	47.000000	1.000000
14805.209354	-0.084889	0.601555	0.020552	82.987564	91.006210	129.968430	1.076962	0.000000	-0.785471	0.000000	0.000000	0.000000	-0.093626	0.031633	-0.145138	0.000000	0.000000	4.000000	47.000000	1.000000
14805.212688	-0.084889	0.601555	0.020552	82.987564	91.006210	129.968430	1.076962	0.000000	-0.785471	0.000000	0.000000	0.000000	-0.093626	0.031633	-0.145138	0.000000	0.000000	4.000000	47.000000	1.000000
14805.216021	-0.084889	0.601555	0.020552	82.987564	91.006210	129.968430	1.076962	0.000000	-0.785471	0.000000	0.000000	0.000000	-0.093626	0.031633	-0.145138	0.000000	0.000000	4.000000	47.000000	1.000000
14805.219354	-0.084889	0.601555	0.020552	82.983482	90.976402	129.987976	1.027623	0.000000	-0.755568	0.000000	0.000000	0.000000	-0.093626	0.031633	-0.145138	0.000000	0.000000	4.000000	47.000000	1.000000
14805.222688	-0.085199	0.601687	0.020061	82.983482	90.976402	129.987976	1.027623	0.000000	-0.755568	0.000000	0.000000	0.000000	-0.092987	0.039497	-0.147561	0.000000	0.000000	4.000000	47.000000	1.000000
14805.226021	-0.085199	0.601687	0.020061	82.983482	90.976402	129.987976	1.027623	0.000000	-0.755568	0.000000	0.000000	0.000000	-0.092987	0.039497	-0.147561	0.000000	0.000000	4.000000	47.000000	1.000000
14805.229354	-0.085528	0.601799	0.019549	82.970634	90.922501	129.985489	1.027623	0.000000	-0.755568	0.000000	0.000000	0.000000	-0.098702	0.033597	-0.153597	0.000000	0.000000	4.000000	47.000000	1.000000
14805.232688	-0.085528	0.601799	0.019549	82.970634	90.922501	129.985489	1.027623	0.000000	-0.755568	0.000000	0.000000	0.000000	-0.098702	0.033597	-0.153597	0.000000	0.000000	4.000000	47.000000	1.000000
14805.236021	-0.085528	0.601799	0.019549	82.970634	90.922501	129.985489	1.027623	0.000000	-0.755568	0.000000	0.000000	0.000000	-0.098702	0.033597	-0.153597	0.000000	0.000000	4.000000	47.000000	1.000000
14805.239354	-0.085528	0.601799	0.019549	82.940331	90.823547	129.963242	0.977430	0.000000	-0.723619	0.000000	0.000000	0.000000	-0.098702	0.033597	-0.153597	0.000000	0.000000	4.000000	47.000000	1.000000
14805.242688	-0.085876	0.601891	0.019016	82.940331	90.823547	129.963242	0.977430	0.000000	-0.723619	0.000000	0.000000	0.000000	-0.104381	0.027720	-0.159644	0.000000	0.000000	4.000000	47.000000	1.000000
14805.246021	-0.085876	0.601891	0.019016	82.940331	90.823547	129.963242	0.977430	0.000000	-0.723619	0.000000	0.000000	0.000000	-0.104381	0.027720	-0.159644	0.000000	0.000000	4.000000	47.000000	1.000000
14805.249354	-0.086218	0.601990	0.018460	82.889664	90.727905	129.936844	0.977430	0.000000	-0.723619	0.000000	0.000000	0.000000	-0.102828	0.029758	-0.166813	0.000000	0.000000	4.000000	47.000000	1.000000
14805.252688	-0.086218	0.601990	0.018460	82.889664	90.727905	129.936844	0.977430	0.000000	-0.723619	0.000000	0.000000	0.000000	-0.102828	0.029758	-0.166813	0.000000	0.000000	4.000000	47.000000	1.000000
14805.256021	-0.086218	0.601990	0.018460	82.889664	90.727905	129.936844	0.977430	0.000000	-0.723619	0.000000	0.000000	0.000000	-0.102828	0.029758	-0.166813	0.000000	0.000000	4.000000	47.000000	1.000000
14805.259354	-0.086218	0.601990	0.018460	82.833168	90.644524	129.887451	0.923020	0.000000	-0.689085	0.000000	0.000000	0.000000	-0.102828	0.029758	-0.166813	0.000000	0.000000	4.000000	47.000000	1.000000
14805.262688	-0.086550	0.602058	0.017849	82.833168	90.644524	129.887451	0.923020	0.000000	-0.689085	0.000000	0.000000	0.000000	-0.099535	0.020292	-0.183430	0.000000	0.000000	4.000000	47.000000	1.000000
14805.266021	-0.086550	0.602058	0.017849	82.833168	90.644524	129.887451	0.923020	0.000000	-0.689085	0.000000	0.000000	0.000000	-0.099535	0.020292	-0.183430	0.000000	0.000000	4.000000	47.000000	1.000000
14805.269354	-0.086833	0.602106	0.017230	82.785393	90.584709	129.835617	0.923020	0.000000	-0.689085	0.000000	0.000000	0.000000	-0.084835	0.014352	-0.185795	0.000000	0.000000	4.000000	47.000000	1.000000
14805.272688	-0.086833	0.602106	0.017230	82.785393	90.584709	129.835617	0.923020	0.000000	-0.689085	0.000000	0.000000	0.000000	-0.084835	0.014352	-0.185795	0.000000	0.000000	4.000000	47.000000	1.000000
14805.276021	-0.086833	0.602106	0.017230	82.785393	90.584709	129.835617	0.923020	0.000000	-0.689085	0.000000	0.000000	0.000000	-0.084835	0.014352	-0.185795	0.000000	0.000000	4.000000	47.000000	1.000000
14805.279354	-0.086833	0.602106	0.017230	82.763695	90.666451	129.915771	0.861483	0.000000	-0.658356	0.000000	0.000000	0.000000	-0.084835	0.014352	-0.185795	0.000000	0.000000	4.000000	47.000000	1.000000
14805.282688	-0.087103	0.602148	0.016547	82.763695	90.666451	129.915771	0.861483	0.000000	-0.658356	0.000000	0.000000	0.000000	-0.081078	0.012755	-0.204740	0.000000	0.000000	4.000000	47.000000	1.000000
14805.286021	-0.087103	0.602148	0.016547	82.763695	90.666451	129.915771	0.861483	0.000000	-0.658356	0.000000	0.000000	0.000000	-0.081078	0.012755	-0.204740	0.000000	0.000000	4.000000	47.000000	1.000000
14805.289354	-0.087322	0.602152	0.015841	82.759499	90.794945	130.030579	0.861483	0.000000	-0.658356	0.000000	0.000000	0.000000	-0.065533	0.001086	-0.211811	0.000000	0.000000	4.000000	47.000000	1.000000
14805.292688	-0.087322	0.602152	0.015841	82.759499	90.794945	130.030579	0.861483	0.000000	-0.658356	0.000000	0.000000	0.000000	-0.065533	0.001086	-0.211811	0.000000	0.000000	4.000000	47.000000	1.000000
14805.296021	-0.087322	0.602152	0.015841	82.759499	90.794945	130.030579	0.861483	0.000000	-0.658356	0.000000	0.000000	0.000000	-0.065533	0.001086	-0.211811	0.000000	0.000000	4.000000	47.000000	1.000000
14805.299354	-0.087322	0.602152	0.015841	82.753975	90.974174	130.201752	0.792058	0.000000	-0.633921	0.000000	0.000000	0.000000	-0.065533	0.001086	-0.211811	0.000000	0.000000	4.000000	47.000000	1.000000
14805.302688	-0.087536	0.602136	0.015119	82.753975	90.974174	130.201752	0.792058	0.000000	-0.633921	0.000000	0.000000	0.000000	-0.064355	-0.004839	-0.216636	0.000000	0.000000	4.000000	47.000000	1.000000
14805.306021	-0.087536	0.602136	0.015119	82.753975	90.974174	130.201752	0.792058	0.000000	-0.633921	0.000000	0.000000	0.000000	-0.064355	-0.004839	-0.216636	0.000000	0.000000	4.000000	47.000000	1.000000
14805.309354	-0.087787	0.602107	0.014349	82.747696	91.169006	130.372955	0.792058	0.000000	-0.633921	0.000000	0.000000	0.000000	-0.075279	-0.008617	-0.231034	0.000000	0.000000	4.000000	47.000000	1.000000
14805.312688	-0.087787	0.602107	0.014349	82.747696	91.169006	130.372955	0.792058	0.000000	-0.633921	0.000000	0.000000	0.000000	-0.075279	-0.008617	-0.231034	0.000000	0.000000	4.000000	47.000000	1.000000
14805.316021	-0.087787	0.602107	0.014349	82.747696	91.169006	130.372955	0.792058	0.000000	-0.633921	0.000000	0.000000	0.000000	-0.075279	-0.008617	-0.231034	0.000000	0.000000	4.000000	47.000000	1.000000
14805.319354	-0.087787	0.602107	0.014349	82.741257	91.355217	130.559677	0.717446	0.000000	-0.610649	0.000000	0.000000	0.000000	-0.075279	-0.008617	-0.231034	0.000000	0.000000	4.000000	47.000000	1.000000
14805.322688	-0.088107	0.602097	0.013582	82.741257	91.355217	130.559677	0.717446	0.000000	-0.610649	0.000000	0.000000	0.000000	-0.095906	-0.003074	-0.230183	0.000000	0.000000	4.000000	47.000000	1.000000
14805.326021	-0.088107	0.602097	0.013582	82.741257	91.355217	130.559677	0.717446	0.000000	-0.610649	0.000000	0.000000	0.000000	-0.095906	-0.003074	-0.230183	0.000000	0.000000	4.000000	47.000000	1.000000
14805.329354	-0.088489	0.602067	0.012786	82.735367	91.511650	130.729828	0.717446	0.000000	-0.610649	0.000000	0.000000	0.000000	-0.114665	-0.008989	-0.238836	0.000000	0.000000	4.000000	47.000000	1.000000
14805.332688	-0.088489	0.602067	0.012786	82.735367	91.511650	130.729828	0.717446	0.000000	-0.610649	0.000000	0.000000	0.000000	-0.114665	-0.008989	-0.238836	0.000000	0.000000	4.000000	47.000000	1.000000
14805.336021	-0.088489	0.602067	0.012786	82.735367	91.511650	130.729828	0.717446	0.000000	-0.610649	0.000000	0.000000	0.000000	-0.114665	-0.008989	-0.238836	0.000000	0.000000	4.000000	47.000000	1.000000
14805.339354	-0.088489	0.602067	0.012786	82.728699	91.688881	130.939667	0.639276	0.000000	-0.575554	0.000000	0.000000	0.000000	-0.114665	-0.008989	-0.238836	0.000000	0.000000	4.000000	47.000000	1.000000
14805.342688	-0.088856	0.602022	0.012040	82.728699	91.688881	130.939667	0.639276	0.000000	-0.575554	0.000000	0.000000	0.000000	-0.110154	-0.013362	-0.223603	0.000000	0.000000	4.000000	47.000000	1.000000
14805.346021	-0.088856	0.602022	0.012040	82.728699	91.688881	130.939667	0.639276	0.000000	-0.575554	0.000000	0.000000	0.000000	-0.110154	-0.013362	-0.223603	0.000000	0.000000	4.000000	47.000000	1.000000
14805.349354	-0.089229	0.601989	0.011334	82.722603	91.844498	131.061096	0.639276	0.000000	-0.575554	0.000000	0.000000	0.000000	-0.111951	-0.009874	-0.211949	0.000000	0.000000	4.000000	47.000000	1.000000
14805.352688	-0.089229	0.601989	0.011334	82.722603	91.844498	131.061096	0.639276	0.000000	-0.575554	0.000000	0.000000	0.000000	-0.111951	-0.009874	-0.211949	0.000000	0.000000	4.000000	47.000000	1.000000
14805.356021	-0.089229	0.601989	0.011334	82.722603	91.844498	131.061096	0.639276	0.000000	-0.575554	0.000000	0.000000	0.000000	-0.111951	-0.009874	-0.211949	0.000000	0.000000	4.000000	47.000000	1.000000
14805.359354	-0.089229	0.601989	0.011334	82.717056	91.975815	131.102249	0.566684	0.000000	-0.538536	0.000000	0.000000	0.000000	-0.111951	-0.009874	-0.211949	0.000000	0.000000	4.000000	47.000000	1.000000
14805.362688	-0.089613	0.601961	0.010690	82.717056	91.975815	131.102249	0.566684	0.000000	-0.538536	0.000000	0.000000	0.000000	-0.115139	-0.008408	-0.193215	0.000000	0.000000	4.000000	47.000000	1.000000
14805.366021	-0.089613	0.601961	0.010690	82.717056	91.975815	131.102249	0.566684	0.000000	-0.538536	0.000000	0.000000	0.000000	-0.115139	-0.008408	-0.193215	0.000000	0.000000	4.000000	47.000000	1.000000
14805.369354	-0.090030	0.601938	0.010104	82.711479	92.104248	131.191071	0.566684	0.000000	-0.538536	0.000000	0.000000	0.000000	-0.125046	-0.006943	-0.175754	0.000000	0.000000	4.000000	47.000000	1.000000
14805.372688	-0.090030	0.601938	0.010104	82.711479	92.104248	131.191071	0.566684	0.000000	-0.538536	0.000000	0.000000	0.000000	-0.125046	-0.006943	-0.175754	0.000000	0.000000	4.000000	47.000000	1.000000
14805.376021	-0.090030	0.601938	0.010104	82.711479	92.104248	131.191071	0.566684	0.000000	-0.538536	0.000000	0.000000	0.000000	-0.125046	-0.006943	-0.175754	0.000000	0.000000	4.000000	47.000000	1.000000
14805.379354	-0.090030	0.601938	0.010104	82.707947	92.158142	131.287277	0.505189	0.000000	-0.498505	0.000000	0.000000	0.000000	-0.125046	-0.006943	-0.175754	0.000000	0.000000	4.000000	47.000000	1.000000
14805.382688	-0.090483	0.601939	0.009592	82.707947	92.158142	131.287277	0.505189	0.000000	-0.498505	0.000000	0.000000	0.000000	-0.135914	0.000288	-0.153562	0.000000	0.000000	4.000000	47.000000	1.000000
14805.386021	-0.090483	0.601939	0.009592	82.707947	92.158142	131.287277	0.505189	0.000000	-0.498505	0.000000	0.000000	0.000000	-0.135914	0.000288	-0.153562	0.000000	0.000000	4.000000	47.000000	1.000000
14805.389354	-0.090950	0.601964	0.009158	82.705826	92.164291	131.319397	0.505189	0.000000	-0.498505	0.000000	0.000000	0.000000	-0.140201	0.007582	-0.130090	0.000000	0.000000	4.000000	47.000000	1.000000
14805.392688	-0.090950	0.601964	0.009158	82.705826	92.164291	131.319397	0.505189	0.000000	-0.498505	0.000000	0.000000	0.000000	-0.140201	0.007582	-0.130090	0.000000	0.000000	4.000000	47.000000	1.000000
14805.396021	-0.090950	0.601964	0.009158	82.705826	92.164291	131.319397	0.505189	0.000000	-0.498505	0.000000	0.000000	0.000000	-0.140201	0.007582	-0.130090	0.000000	0.000000	4.000000	47.000000	1.000000
14805.399354	-0.090950	0.601964	0.009158	82.705078	92.128250	131.231705	0.457914	0.000000	-0.452486	0.000000	0.000000	0.000000	-0.140201	0.007582	-0.130090	0.000000	0.000000	4.000000	47.000000	1.000000
14805.402688	-0.091389	0.601988	0.008819	82.705078	92.128250	131.231705	0.457914	0.000000	-0.452486	0.000000	0.000000	0.000000	-0.131753	0.007069	-0.101688	0.000000	0.000000	4.000000	47.000000	1.000000
14805.406021	-0.091389	0.601988	0.008819	82.705078	92.128250	131.231705	0.457914	0.000000	-0.452486	0.000000	0.000000	0.000000	-0.131753	0.007069	-0.101688	0.000000	0.000000	4.000000	47.000000	1.000000
14805.409354	-0.091389	0.601988	0.008819	82.704399	92.100418	131.183914	0.457914	0.000000	-0.452486	0.000000	0.000000	0.000000	-0.131753	0.007069	-0.101688	0.000000	0.000000	4.000000	47.000000	1.000000
14805.412688	-0.091389	0.601988	0.008819	82.704399	92.100418	131.183914	0.457914	0.000000	-0.452486	0.000000	0.000000	0.000000	-0.131753	0.007069	-0.101688	0.000000	0.000000	4.000000	47.000000	1.000000
14805.416021	-0.091755	0.602036	0.008576	82.704399	92.100418	131.183914	0.457914	0.000000	-0.452486	0.000000	0.000000	0.000000	-0.109699	0.014398	-0.072968	0.000000	0.000000	4.000000	47.000000	1.000000
14805.419354	-0.092068	0.602063	0.008416	82.706100	92.064224	131.187073	0.440966	0.000000	-0.430527	0.000000	0.000000	0.000000	-0.093896	0.008206	-0.047914	0.000000	0.000000	4.000000	47.000000	1.000000
14805.422688	-0.092068	0.602063	0.008416	82.706100	92.064224	131.187073	0.440966	0.000000	-0.430527	0.000000	0.000000	0.000000	-0.093896	0.008206	-0.047914	0.000000	0.000000	4.000000	47.000000	1.000000
14805.426021	-0.092068	0.602063	0.008416	82.706100	92.064224	131.187073	0.440966	0.000000	-0.430527	0.000000	0.000000	0.000000	-0.093896	0.008206	-0.047914	0.000000	0.000000	4.000000	47.000000	1.000000
14805.429354	-0.092068	0.602063	0.008416	82.708542	92.007057	131.166306	0.420819	0.000000	-0.396595	0.000000	0.000000	0.000000	-0.093896	0.008206	-0.047914	0.000000	0.000000	4.000000	47.000000	1.000000
14805.432688	-0.092376	0.602089	0.008347	82.708542	92.007057	131.166306	0.420819	0.000000	-0.396595	0.000000	0.000000	0.000000	-0.092363	0.007781	-0.020715	0.000000	0.000000	4.000000	47.000000	1.000000
14805.436021	-0.092376	0.602089	0.008347	82.708542	92.007057	131.166306	0.420819	0.000000	-0.396595	0.000000	0.000000	0.000000	-0.092363	0.007781	-0.020715	0.000000	0.000000	4.000000	47.000000	1.000000
14805.439354	-0.092376	0.602089	0.008347	82.720634	92.004379	131.188705	0.420819	0.000000	-0.396595	0.000000	0.000000	0.000000	-0.092363	0.007781	-0.020715	0.000000	0.000000	4.000000	47.000000	1.000000
14805.442688	-0.092376	0.602089	0.008347	82.720634	92.004379	131.188705	0.420819	0.000000	-0.396595	0.000000	0.000000	0.000000	-0.092363	0.007781	-0.020715	0.000000	0.000000	4.000000	47.000000	1.000000
14805.446021	-0.092659	0.602096	0.008267	82.720634	92.004379	131.188705	0.420819	0.000000	-0.396595	0.000000	0.000000	0.000000	-0.084775	0.002053	-0.024196	0.000000	0.000000	4.000000	47.000000	1.000000
14805.449354	-0.092659	0.602096	0.008267	82.767082	92.095772	131.275848	0.417366	0.000000	-0.381201	0.000000	0.000000	0.000000	-0.084775	0.002053	-0.024196	0.000000	0.000000	4.000000	47.000000	1.000000
14805.452688	-0.092659	0.602096	0.008267	82.767082	92.095772	131.275848	0.417366	0.000000	-0.381201	0.000000	0.000000	0.000000	-0.084775	0.002053	-0.024196	0.000000	0.000000	4.000000	47.000000	1.000000
14805.456021	-0.092659	0.602096	0.008267	82.767082	92.095772	131.275848	0.417366	0.000000	-0.381201	0.000000	0.000000	0.000000	-0.084775	0.002053	-0.024196	0.000000	0.000000	4.000000	47.000000	1.000000
14805.459354	-0.093296	0.602077	0.008123	82.854134	92.322609	131.460846	0.413334	0.000000	-0.367071	0.000000	0.000000	0.000000	-0.191253	-0.005735	-0.043137	0.000000	0.000000	4.000000	47.000000	1.000000
14805.462688	-0.093296	0.602077	0.008123	82.854134	92.322609	131.460846	0.413334	0.000000	-0.367071	0.000000	0.000000	0.000000	-0.191253	-0.005735	-0.043137	0.000000	0.000000	4.000000	47.000000	1.000000
14805.466021	-0.093296	0.602077	0.008123	82.854134	92.322609	131.460846	0.413334	0.000000	-0.367071	0.000000	0.000000	0.000000	-0.191253	-0.005735	-0.043137	0.000000	0.000000	4.000000	47.000000	1.000000
14805.469354	-0.093296	0.602077	0.008123	82.952347	92.606171	131.708603	0.406144	0.000000	-0.335196	0.000000	0.000000	0.000000	-0.191253	-0.005735	-0.043137	0.000000	0.000000	4.000000	47.000000	1.000000
14805.472688	-0.093656	0.602053	0.007969	82.952347	92.606171	131.708603	0.406144	0.000000	-0.335196	0.000000	0.000000	0.000000	-0.107891	-0.007337	-0.046238	0.000000	0.000000	4.000000	47.000000	1.000000
14805.476021	-0.093656	0.602053	0.007969	82.952347	92.606171	131.708603	0.406144	0.000000	-0.335196	0.000000	0.000000	0.000000	-0.107891	-0.007337	-0.046238	0.000000	0.000000	4.000000	47.000000	1.000000
14805.479354	-0.093656	0.602053	0.007969	83.021408	92.858154	131.956802	0.406144	0.000000	-0.335196	0.000000	0.000000	0.000000	-0.107891	-0.007337	-0.046238	0.000000	0.000000	4.000000	47.000000	1.000000
14805.482688	-0.093656	0.602053	0.007969	83.021408	92.858154	131.956802	0.406144	0.000000	-0.335196	0.000000	0.000000	0.000000	-0.107891	-0.007337	-0.046238	0.000000	0.000000	4.000000	47.000000	1.000000
14805.486021	-0.094114	0.601997	0.007737	83.021408	92.858154	131.956802	0.406144	0.000000	-0.335196	0.000000	0.000000	0.000000	-0.137596	-0.016760	-0.069561	0.000000	0.000000	4.000000	47.000000	1.000000
14805.489354	-0.094643	0.601942	0.007400	83.026863	92.914734	132.074768	0.398438	0.000000	-0.317214	0.000000	0.000000	0.000000	-0.158670	-0.016338	-0.101020	0.000000	0.000000	4.000000	47.000000	1.000000
14805.492688	-0.094643	0.601942	0.007400	83.026863	92.914734	132.074768	0.398438	0.000000	-0.317214	0.000000	0.000000	0.000000	-0.158670	-0.016338	-0.101020	0.000000	0.000000	4.000000	47.000000	1.000000
14805.496021	-0.094643	0.601942	0.007400	83.026863	92.914734	132.074768	0.398438	0.000000	-0.317214	0.000000	0.000000	0.000000	-0.158670	-0.016338	-0.101020	0.000000	0.000000	4.000000	47.000000	1.000000
14805.499354	-0.094643	0.601942	0.007400	83.023720	92.940338	132.166580	0.370008	0.000000	-0.267837	0.000000	0.000000	0.000000	-0.158670	-0.016338	-0.101020	0.000000	0.000000	4.000000	47.000000	1.000000
14805.502688	-0.095173	0.601933	0.007071	83.023720	92.940338	132.166580	0.370008	0.000000	-0.267837	0.000000	0.000000	0.000000	-0.158954	-0.002851	-0.098795	0.000000	0.000000	4.000000	47.000000	1.000000
14805.506021	-0.095173	0.601933	0.007071	83.023720	92.940338	132.166580	0.370008	0.000000	-0.267837	0.000000	0.000000	0.000000	-0.158954	-0.002851	-0.098795	0.000000	0.000000	4.000000	47.000000	1.000000
14805.509354	-0.095694	0.601911	0.006702	83.018852	92.966225	132.246704	0.370008	0.000000	-0.267837	0.000000	0.000000	0.000000	-0.156319	-0.006563	-0.110783	0.000000	0.000000	4.000000	47.000000	1.000000
14805.512688	-0.095694	0.601911	0.006702	83.018852	92.966225	132.246704	0.370008	0.000000	-0.267837	0.000000	0.000000	0.000000	-0.156319	-0.006563	-0.110783	0.000000	0.000000	4.000000	47.000000	1.000000
14805.516021	-0.095694	0.601911	0.006702	83.018852	92.966225	132.246704	0.370008	0.000000	-0.267837	0.000000	0.000000	0.000000	-0.156319	-0.006563	-0.110783	0.000000	0.000000	4.000000	47.000000	1.000000
14805.519354	-0.095694	0.601911	0.006702	83.012138	92.934990	132.253616	0.335078	0.000000	-0.215291	0.000000	0.000000	0.000000	-0.156319	-0.006563	-0.110783	0.000000	0.000000	4.000000	47.000000	1.000000
14805.522688	-0.096187	0.601914	0.006419	83.012138	92.934990	132.253616	0.335078	0.000000	-0.215291	0.000000	0.000000	0.000000	-0.147780	0.000805	-0.084631	0.000000	0.000000	4.000000	47.000000	1.000000
14805.526021	-0.096187	0.601914	0.006419	83.012138	92.934990	132.253616	0.335078	0.000000	-0.215291	0.000000	0.000000	0.000000	-0.147780	0.000805	-0.084631	0.000000	0.000000	4.000000	47.000000	1.000000
14805.529354	-0.096599	0.601928	0.006194	83.006218	92.887146	132.155777	0.335078	0.000000	-0.215291	0.000000	0.000000	0.000000	-0.123689	0.004468	-0.067491	0.000000	0.000000	4.000000	47.000000	1.000000
14805.532688	-0.096599	0.601928	0.006194	83.006218	92.887146	132.155777	0.335078	0.000000	-0.215291	0.000000	0.000000	0.000000	-0.123689	0.004468	-0.067491	0.000000	0.000000	4.000000	47.000000	1.000000
14805.536021	-0.096599	0.601928	0.006194	83.006218	92.887146	132.155777	0.335078	0.000000	-0.215291	0.000000	0.000000	0.000000	-0.123689	0.004468	-0.067491	0.000000	0.000000	4.000000	47.000000	1.000000
14805.539354	-0.096599	0.601928	0.006194	82.998596	92.847702	131.982422	0.309724	0.000000	-0.170047	0.000000	0.000000	0.000000	-0.123689	0.004468	-0.067491	0.000000	0.000000	4.000000	47.000000	1.000000
14805.542688	-0.096933	0.601930	0.006035	82.998596	92.847702	131.982422	0.309724	0.000000	-0.170047	0.000000	0.000000	0.000000	-0.100157	0.000382	-0.047963	0.000000	0.000000	4.000000	47.000000	1.000000
14805.546021	-0.096933	0.601930	0.006035	82.998596	92.847702	131.982422	0.309724	0.000000	-0.170047	0.000000	0.000000	0.000000	-0.100157	0.000382	-0.047963	0.000000	0.000000	4.000000	47.000000	1.000000
14805.549354	-0.096933	0.601930	0.006035	82.998619	92.812363	131.878708	0.309724	0.000000	-0.170047	0.000000	0.000000	0.000000	-0.100157	0.000382	-0.047963	0.000000	0.000000	4.000000	47.000000	1.000000
14805.552688	-0.096933	0.601930	0.006035	82.998619	92.812363	131.878708	0.309724	0.000000	-0.170047	0.000000	0.000000	0.000000	-0.100157	0.000382	-0.047963	0.000000	0.000000	4.000000	47.000000	1.000000
14805.556021	-0.097197	0.601930	0.005979	82.998619	92.812363	131.878708	0.309724	0.000000	-0.170047	0.000000	0.000000	0.000000	-0.079156	0.000007	-0.016587	0.000000	0.000000	4.000000	47.000000	1.000000
14805.559354	-0.097197	0.601930	0.005979	82.999405	92.755081	131.853912	0.301731	0.000000	-0.153354	0.000000	0.000000	0.000000	-0.079156	0.000007	-0.016587	0.000000	0.000000	4.000000	47.000000	1.000000
14805.562688	-0.097197	0.601930	0.005979	82.999405	92.755081	131.853912	0.301731	0.000000	-0.153354	0.000000	0.000000	0.000000	-0.079156	0.000007	-0.016587	0.000000	0.000000	4.000000	47.000000	1.000000
14805.566021	-0.097197	0.601930	0.005979	82.999405	92.755081	131.853912	0.301731	0.000000	-0.153354	0.000000	0.000000	0.000000	-0.079156	0.000007	-0.016587	0.000000	0.000000	4.000000	47.000000	1.000000
14805.569354	-0.097707	0.601923	0.005896	82.998596	92.749786	131.878708	0.298966	0.000000	-0.140161	0.000000	0.000000	0.000000	-0.153181	-0.002026	-0.024863	0.000000	0.000000	4.000000	47.000000	1.000000
14805.572688	-0.097707	0.601923	0.005896	82.998596	92.749786	131.878708	0.298966	0.000000	-0.140161	0.000000	0.000000	0.000000	-0.153181	-0.002026	-0.024863	0.000000	0.000000	4.000000	47.000000	1.000000
14805.576021	-0.097707	0.601923	0.005896	82.998596	92.749786	131.878708	0.298966	0.000000	-0.140161	0.000000	0.000000	0.000000	-0.153181	-0.002026	-0.024863	0.000000	0.000000	4.000000	47.000000	1.000000
14805.579354	-0.097707	0.601923	0.005896	82.997780	92.736359	131.895569	0.294822	0.000000	-0.114631	0.000000	0.000000	0.000000	-0.153181	-0.002026	-0.024863	0.000000	0.000000	4.000000	47.000000	1.000000
14805.582688	-0.098017	0.601897	0.005839	82.997780	92.736359	131.895569	0.294822	0.000000	-0.114631	0.000000	0.000000	0.000000	-0.092811	-0.007769	-0.017190	0.000000	0.000000	4.000000	47.000000	1.000000
14805.586021	-0.098017	0.601897	0.005839	82.997780	92.736359	131.895569	0.294822	0.000000	-0.114631	0.000000	0.000000	0.000000	-0.092811	-0.007769	-0.017190	0.000000	0.000000	4.000000	47.000000	1.000000
14805.589354	-0.098017	0.601897	0.005839	82.996208	92.744873	131.945236	0.294822	0.000000	-0.114631	0.000000	0.000000	0.000000	-0.092811	-0.007769	-0.017190	0.000000	0.000000	4.000000	47.000000	1.000000
14805.592688	-0.098017	0.601897	0.005839	82.996208	92.744873	131.945236	0.294822	0.000000	-0.114631	0.000000	0.000000	0.000000	-0.092811	-0.007769	-0.017190	0.000000	0.000000	4.000000	47.000000	1.000000
14805.596021	-0.098367	0.601852	0.005757	82.996208	92.744873	131.945236	0.294822	0.000000	-0.114631	0.000000	0.000000	0.000000	-0.104984	-0.013485	-0.024789	0.000000	0.000000	4.000000	47.000000	1.000000
14805.599354	-0.098691	0.601788	0.005663	82.994591	92.750595	131.986877	0.291957	0.000000	-0.099162	0.000000	0.000000	0.000000	-0.097361	-0.019192	-0.028198	0.000000	0.000000	4.000000	47.000000	1.000000
14805.602688	-0.098691	0.601788	0.005663	82.994591	92.750595	131.986877	0.291957	0.000000	-0.099162	0.000000	0.000000	0.000000	-0.097361	-0.019192	-0.028198	0.000000	0.000000	4.000000	47.000000	1.000000
14805.606021	-0.098691	0.601788	0.005663	82.994591	92.750595	131.986877	0.291957	0.000000	-0.099162	0.000000	0.000000	0.000000	-0.097361	-0.019192	-0.028198	0.000000	0.000000	4.000000	47.000000	1.000000
14805.609354	-0.098691	0.601788	0.005663	82.992210	92.789124	132.045364	0.283126	0.000000	-0.065438	0.000000	0.000000	0.000000	-0.097361	-0.019192	-0.028198	0.000000	0.000000	4.000000	47.000000	1.000000
14805.612688	-0.098972	0.601724	0.005578	82.992210	92.789124	132.045364	0.283126	0.000000	-0.065438	0.000000	0.000000	0.000000	-0.084155	-0.019194	-0.025450	0.000000	0.000000	4.000000	47.000000	1.000000
14805.616021	-0.098972	0.601724	0.005578	82.992210	92.789124	132.045364	0.283126	0.000000	-0.065438	0.000000	0.000000	0.000000	-0.084155	-0.019194	-0.025450	0.000000	0.000000	4.000000	47.000000	1.000000
14805.619354	-0.098972	0.601724	0.005578	82.989021	92.868484	132.128555	0.283126	0.000000	-0.065438	0.000000	0.000000	0.000000	-0.084155	-0.019194	-0.025450	0.000000	0.000000	4.000000	47.000000	1.000000
14805.622688	-0.098972	0.601724	0.005578	82.989021	92.868484	132.128555	0.283126	0.000000	-0.065438	0.000000	0.000000	0.000000	-0.084155	-0.019194	-0.025450	0.000000	0.000000	4.000000	47.000000	1.000000
14805.626021	-0.099127	0.601628	0.005552	82.989021	92.868484	132.128555	0.283126	0.000000	-0.065438	0.000000	0.000000	0.000000	-0.046605	-0.028993	-0.007663	0.000000	0.000000	4.000000	47.000000	1.000000
14805.629354	-0.099127	0.601628	0.005552	82.984932	92.983192	132.244370	0.278884	0.000000	-0.051412	0.000000	0.000000	0.000000	-0.046605	-0.028993	-0.007663	0.000000	0.000000	4.000000	47.000000	1.000000
14805.632688	-0.099127	0.601628	0.005552	82.984932	92.983192	132.244370	0.278884	0.000000	-0.051412	0.000000	0.000000	0.000000	-0.046605	-0.028993	-0.007663	0.000000	0.000000	4.000000	47.000000	1.000000
14805.636021	-0.099127	0.601628	0.005552	82.984932	92.983192	132.244370	0.278884	0.000000	-0.051412	0.000000	0.000000	0.000000	-0.046605	-0.028993	-0.007663	0.000000	0.000000	4.000000	47.000000	1.000000
14805.639354	-0.099147	0.601388	0.005645	82.983368	93.089378	132.339127	0.277607	0.000000	-0.043645	0.000000	0.000000	0.000000	-0.005967	-0.071876	0.027864	0.000000	0.000000	4.000000	47.000000	1.000000
14805.642688	-0.099147	0.601388	0.005645	82.983368	93.089378	132.339127	0.277607	0.000000	-0.043645	0.000000	0.000000	0.000000	-0.005967	-0.071876	0.027864	0.000000	0.000000	4.000000	47.000000	1.000000
14805.646021	-0.099147	0.601388	0.005645	82.983368	93.089378	132.339127	0.277607	0.000000	-0.043645	0.000000	0.000000	0.000000	-0.005967	-0.071876	0.027864	0.000000	0.000000	4.000000	47.000000	1.000000
14805.649354	-0.099147	0.601388	0.005645	82.981834	93.258018	132.495056	0.282251	0.000000	-0.042650	0.000000	0.000000	0.000000	-0.005967	-0.071876	0.027864	0.000000	0.000000	4.000000	47.000000	1.000000
14805.652688	-0.099099	0.601245	0.005745	82.981834	93.258018	132.495056	0.282251	0.000000	-0.042650	0.000000	0.000000	0.000000	0.014281	-0.042876	0.029882	0.000000	0.000000	4.000000	47.000000	1.000000
14805.656021	-0.099099	0.601245	0.005745	82.981834	93.258018	132.495056	0.282251	0.000000	-0.042650	0.000000	0.000000	0.000000	0.014281	-0.042876	0.029882	0.000000	0.000000	4.000000	47.000000	1.000000
14805.659354	-0.099099	0.601245	0.005745	82.996468	93.504593	132.714401	0.282251	0.000000	-0.042650	0.000000	0.000000	0.000000	0.014281	-0.042876	0.029882	0.000000	0.000000	4.000000	47.000000	1.000000
14805.662688	-0.099099	0.601245	0.005745	82.996468	93.504593	132.714401	0.282251	0.000000	-0.042650	0.000000	0.000000	0.000000	0.014281	-0.042876	0.029882	0.000000	0.000000	4.000000	47.000000	1.000000
14805.666021	-0.099020	0.601045	0.005801	82.996468	93.504593	132.714401	0.282251	0.000000	-0.042650	0.000000	0.000000	0.000000	0.023933	-0.060019	0.017050	0.000000	0.000000	4.000000	47.000000	1.000000
14805.669354	-0.099020	0.601045	0.005801	83.039734	93.899284	133.055771	0.287232	0.000000	-0.045030	0.000000	0.000000	0.000000	0.023933	-0.060019	0.017050	0.000000	0.000000	4.000000	47.000000	1.000000
14805.672688	-0.099020	0.601045	0.005801	83.039734	93.899284	133.055771	0.287232	0.000000	-0.045030	0.000000	0.000000	0.000000	0.023933	-0.060019	0.017050	0.000000	0.000000	4.000000	47.000000	1.000000
14805.676021	-0.099020	0.601045	0.005801	83.039734	93.899284	133.055771	0.287232	0.000000	-0.045030	0.000000	0.000000	0.000000	0.023933	-0.060019	0.017050	0.000000	0.000000	4.000000	47.000000	1.000000
14805.679354	-0.098852	0.600615	0.005769	83.098793	94.376778	133.468079	0.290073	0.000000	-0.049019	0.000000	0.000000	0.000000	0.050364	-0.128988	-0.009832	0.000000	0.000000	4.000000	47.000000	1.000000
14805.682688	-0.098852	0.600615	0.005769	83.098793	94.376778	133.468079	0.290073	0.000000	-0.049019	0.000000	0.000000	0.000000	0.050364	-0.128988	-0.009832	0.000000	0.000000	4.000000	47.000000	1.000000
14805.686021	-0.098852	0.600615	0.005769	83.098793	94.376778	133.468079	0.290073	0.000000	-0.049019	0.000000	0.000000	0.000000	0.050364	-0.128988	-0.009832	0.000000	0.000000	4.000000	47.000000	1.000000
14805.689354	-0.098852	0.600615	0.005769	83.145454	94.868721	133.912170	0.288434	0.000000	-0.057413	0.000000	0.000000	0.000000	0.050364	-0.128988	-0.009832	0.000000	0.000000	4.000000	47.000000	1.000000
14805.692688	-0.098821	0.600373	0.005626	83.145454	94.868721	133.912170	0.288434	0.000000	-0.057413	0.000000	0.000000	0.000000	0.009163	-0.072557	-0.042917	0.000000	0.000000	4.000000	47.000000	1.000000
14805.696021	-0.098821	0.600373	0.005626	83.145454	94.868721	133.912170	0.288434	0.000000	-0.057413	0.000000	0.000000	0.000000	0.009163	-0.072557	-0.042917	0.000000	0.000000	4.000000	47.000000	1.000000
14805.699354	-0.098821	0.600373	0.005626	83.155365	95.268173	134.294830	0.288434	0.000000	-0.057413	0.000000	0.000000	0.000000	0.009163	-0.072557	-0.042917	0.000000	0.000000	4.000000	47.000000	1.000000
14805.702688	-0.098821	0.600373	0.005626	83.155365	95.268173	134.294830	0.288434	0.000000	-0.057413	0.000000	0.000000	0.000000	0.009163	-0.072557	-0.042917	0.000000	0.000000	4.000000	47.000000	1.000000
14805.706021	-0.098772	0.600133	0.005396	83.155365	95.268173	134.294830	0.288434	0.000000	-0.057413	0.000000	0.000000	0.000000	0.014704	-0.072064	-0.068861	0.000000	0.000000	4.000000	47.000000	1.000000
14805.709354	-0.098772	0.600133	0.005396	83.143135	95.583084	134.620209	0.281282	0.000000	-0.058940	0.000000	0.000000	0.000000	0.014704	-0.072064	-0.068861	0.000000	0.000000	4.000000	47.000000	1.000000
14805.712688	-0.098772	0.600133	0.005396	83.143135	95.583084	134.620209	0.281282	0.000000	-0.058940	0.000000	0.000000	0.000000	0.014704	-0.072064	-0.068861	0.000000	0.000000	4.000000	47.000000	1.000000
14805.716021	-0.098772	0.600133	0.005396	83.143135	95.583084	134.620209	0.281282	0.000000	-0.058940	0.000000	0.000000	0.000000	0.014704	-0.072064	-0.068861	0.000000	0.000000	4.000000	47.000000	1.000000
14805.719354	-0.098830	0.599733	0.004699	83.129990	95.860626	134.914963	0.269805	0.000000	-0.061391	0.000000	0.000000	0.000000	-0.017238	-0.119863	-0.209203	0.000000	0.000000	4.000000	47.000000	1.000000
14805.722688	-0.098830	0.599733	0.004699	83.129990	95.860626	134.914963	0.269805	0.000000	-0.061391	0.000000	0.000000	0.000000	-0.017238	-0.119863	-0.209203	0.000000	0.000000	4.000000	47.000000	1.000000
14805.726021	-0.098830	0.599733	0.004699	83.129990	95.860626	134.914963	0.269805	0.000000	-0.061391	0.000000	0.000000	0.000000	-0.017238	-0.119863	-0.209203	0.000000	0.000000	4.000000	47.000000	1.000000
14805.729354	-0.098830	0.599733	0.004699	83.119316	96.118523	135.188431	0.234938	0.000000	-0.058518	0.000000	0.000000	0.000000	-0.017238	-0.119863	-0.209203	0.000000	0.000000	4.000000	47.000000	1.000000
14805.732688	-0.098836	0.599560	0.004301	83.119316	96.118523	135.188431	0.234938	0.000000	-0.058518	0.000000	0.000000	0.000000	-0.001987	-0.051933	-0.119208	0.000000	0.000000	4.000000	47.000000	1.000000
14805.736021	-0.098836	0.599560	0.004301	83.119316	96.118523	135.188431	0.234938	0.000000	-0.058518	0.000000	0.000000	0.000000	-0.001987	-0.051933	-0.119208	0.000000	0.000000	4.000000	47.000000	1.000000
14805.739354	-0.098836	0.599560	0.004301	83.106140	96.349594	135.426971	0.234938	0.000000	-0.058518	0.000000	0.000000	0.000000	-0.001987	-0.051933	-0.119208	0.000000	0.000000	4.000000	47.000000	1.000000
14805.742688	-0.098836	0.599560	0.004301	83.106140	96.349594	135.426971	0.234938	0.000000	-0.058518	0.000000	0.000000	0.000000	-0.001987	-0.051933	-0.119208	0.000000	0.000000	4.000000	47.000000	1.000000
14805.746021	-0.098787	0.599444	0.003966	83.106140	96.349594	135.426971	0.234938	0.000000	-0.058518	0.000000	0.000000	0.000000	0.014703	-0.034850	-0.100721	0.000000	0.000000	4.000000	47.000000	1.000000
14805.749354	-0.098681	0.599340	0.003683	83.096489	96.545204	135.620026	0.215070	0.000000	-0.058187	0.000000	0.000000	0.000000	0.031874	-0.031219	-0.084711	0.000000	0.000000	4.000000	47.000000	1.000000
14805.752688	-0.098681	0.599340	0.003683	83.096489	96.545204	135.620026	0.215070	0.000000	-0.058187	0.000000	0.000000	0.000000	0.031874	-0.031219	-0.084711	0.000000	0.000000	4.000000	47.000000	1.000000
14805.756021	-0.098681	0.599340	0.003683	83.096489	96.545204	135.620026	0.215070	0.000000	-0.058187	0.000000	0.000000	0.000000	0.031874	-0.031219	-0.084711	0.000000	0.000000	4.000000	47.000000	1.000000
14805.759354	-0.098681	0.599340	0.003683	83.090500	96.708374	135.767960	0.184164	0.000000	-0.065949	0.000000	0.000000	0.000000	0.031874	-0.031219	-0.084711	0.000000	0.000000	4.000000	47.000000	1.000000
14805.762688	-0.098504	0.599260	0.003498	83.090500	96.708374	135.767960	0.184164	0.000000	-0.065949	0.000000	0.000000	0.000000	0.053044	-0.023912	-0.055474	0.000000	0.000000	4.000000	47.000000	1.000000
14805.766021	-0.098504	0.599260	0.003498	83.090500	96.708374	135.767960	0.184164	0.000000	-0.065949	0.000000	0.000000	0.000000	0.053044	-0.023912	-0.055474	0.000000	0.000000	4.000000	47.000000	1.000000
14805.769354	-0.098504	0.599260	0.003498	83.085457	96.849594	135.891022	0.184164	0.000000	-0.065949	0.000000	0.000000	0.000000	0.053044	-0.023912	-0.055474	0.000000	0.000000	4.000000	47.000000	1.000000
14805.772688	-0.098504	0.599260	0.003498	83.085457	96.849594	135.891022	0.184164	0.000000	-0.065949	0.000000	0.000000	0.000000	0.053044	-0.023912	-0.055474	0.000000	0.000000	4.000000	47.000000	1.000000
14805.776021	-0.098292	0.599193	0.003362	83.085457	96.849594	135.891022	0.184164	0.000000	-0.065949	0.000000	0.000000	0.000000	0.063605	-0.020274	-0.040877	0.000000	0.000000	4.000000	47.000000	1.000000
14805.779354	-0.098292	0.599193	0.003362	83.082016	96.999588	136.018677	0.174919	0.000000	-0.074790	0.000000	0.000000	0.000000	0.063605	-0.020274	-0.040877	0.000000	0.000000	4.000000	47.000000	1.000000
14805.782688	-0.098292	0.599193	0.003362	83.082016	96.999588	136.018677	0.174919	0.000000	-0.074790	0.000000	0.000000	0.000000	0.063605	-0.020274	-0.040877	0.000000	0.000000	4.000000	47.000000	1.000000
14805.786021	-0.098292	0.599193	0.003362	83.082016	96.999588	136.018677	0.174919	0.000000	-0.074790	0.000000	0.000000	0.000000	0.063605	-0.020274	-0.040877	0.000000	0.000000	4.000000	47.000000	1.000000
14805.789354	-0.097942	0.599017	0.003221	83.076889	97.140465	136.141434	0.168106	0.000000	-0.085391	0.000000	0.000000	0.000000	0.104994	-0.052749	-0.042330	0.000000	0.000000	4.000000	47.000000	1.000000
14805.792688	-0.097942	0.599017	0.003221	83.076889	97.140465	136.141434	0.168106	0.000000	-0.085391	0.000000	0.000000	0.000000	0.104994	-0.052749	-0.042330	0.000000	0.000000	4.000000	47.000000	1.000000
14805.796021	-0.097942	0.599017	0.003221	83.076889	97.140465	136.141434	0.168106	0.000000	-0.085391	0.000000	0.000000	0.000000	0.104994	-0.052749	-0.042330	0.000000	0.000000	4.000000	47.000000	1.000000
14805.799354	-0.097796	0.598897	0.003177	83.071281	97.333321	136.317749	0.161051	0.000000	-0.102891	0.000000	0.000000	0.000000	0.043937	-0.036107	-0.013272	0.000000	0.000000	4.000000	47.000000	1.000000
14805.802688	-0.097796	0.598897	0.003177	83.071281	97.333321	136.317749	0.161051	0.000000	-0.102891	0.000000	0.000000	0.000000	0.043937	-0.036107	-0.013272	0.000000	0.000000	4.000000	47.000000	1.000000
14805.806021	-0.097796	0.598897	0.003177	83.071281	97.333321	136.317749	0.161051	0.000000	-0.102891	0.000000	0.000000	0.000000	0.043937	-0.036107	-0.013272	0.000000	0.000000	4.000000	47.000000	1.000000
14805.809354	-0.097796	0.598897	0.003177	83.065681	97.520515	136.493835	0.158839	0.000000	-0.110213	0.000000	0.000000	0.000000	0.043937	-0.036107	-0.013272	0.000000	0.000000	4.000000	47.000000	1.000000
14805.812688	-0.097691	0.598732	0.003115	83.065681	97.520515	136.493835	0.158839	0.000000	-0.110213	0.000000	0.000000	0.000000	0.031353	-0.049480	-0.018594	0.000000	0.000000	4.000000	47.000000	1.000000
14805.816021	-0.097691	0.598732	0.003115	83.065681	97.520515	136.493835	0.158839	0.000000	-0.110213	0.000000	0.000000	0.000000	0.031353	-0.049480	-0.018594	0.000000	0.000000	4.000000	47.000000	1.000000
14805.819354	-0.097691	0.598732	0.003115	83.055786	97.796059	136.767136	0.158839	0.000000	-0.110213	0.000000	0.000000	0.000000	0.031353	-0.049480	-0.018594	0.000000	0.000000	4.000000	47.000000	1.000000
14805.822688	-0.097691	0.598732	0.003115	83.055786	97.796059	136.767136	0.158839	0.000000	-0.110213	0.000000	0.000000	0.000000	0.031353	-0.049480	-0.018594	0.000000	0.000000	4.000000	47.000000	1.000000
14805.826021	-0.097647	0.598503	0.003014	83.055786	97.796059	136.767136	0.158839	0.000000	-0.110213	0.000000	0.000000	0.000000	0.013238	-0.068539	-0.030102	0.000000	0.000000	4.000000	47.000000	1.000000
14805.829354	-0.097647	0.598503	0.003014	83.042969	98.085762	137.058990	0.155740	0.000000	-0.115439	0.000000	0.000000	0.000000	0.013238	-0.068539	-0.030102	0.000000	0.000000	4.000000	47.000000	1.000000
14805.832688	-0.097647	0.598503	0.003014	83.042969	98.085762	137.058990	0.155740	0.000000	-0.115439	0.000000	0.000000	0.000000	0.013238	-0.068539	-0.030102	0.000000	0.000000	4.000000	47.000000	1.000000
14805.836021	-0.097647	0.598503	0.003014	83.042969	98.085762	137.058990	0.155740	0.000000	-0.115439	0.000000	0.000000	0.000000	0.013238	-0.068539	-0.030102	0.000000	0.000000	4.000000	47.000000	1.000000
14805.839354	-0.097629	0.597952	0.002715	83.026718	98.440887	137.414261	0.150722	0.000000	-0.117645	0.000000	0.000000	0.000000	0.005376	-0.165325	-0.089859	0.000000	0.000000	4.000000	47.000000	1.000000
14805.842688	-0.097629	0.597952	0.002715	83.026718	98.440887	137.414261	0.150722	0.000000	-0.117645	0.000000	0.000000	0.000000	0.005376	-0.165325	-0.089859	0.000000	0.000000	4.000000	47.000000	1.000000
14805.846021	-0.097629	0.597952	0.002715	83.026718	98.440887	137.414261	0.150722	0.000000	-0.117645	0.000000	0.000000	0.000000	0.005376	-0.165325	-0.089859	0.000000	0.000000	4.000000	47.000000	1.000000
14805.849354	-0.097629	0.597952	0.002715	83.009109	98.815498	137.799881	0.135746	0.000000	-0.118541	0.000000	0.000000	0.000000	0.005376	-0.165325	-0.089859	0.000000	0.000000	4.000000	47.000000	1.000000
14805.852688	-0.097647	0.597618	0.002476	83.009109	98.815498	137.799881	0.135746	0.000000	-0.118541	0.000000	0.000000	0.000000	-0.005314	-0.100354	-0.071650	0.000000	0.000000	4.000000	47.000000	1.000000
14805.856021	-0.097647	0.597618	0.002476	83.009109	98.815498	137.799881	0.135746	0.000000	-0.118541	0.000000	0.000000	0.000000	-0.005314	-0.100354	-0.071650	0.000000	0.000000	4.000000	47.000000	1.000000
14805.859354	-0.097658	0.597246	0.002205	82.986107	99.252625	138.250046	0.135746	0.000000	-0.118541	0.000000	0.000000	0.000000	-0.003231	-0.111606	-0.081351	0.000000	0.000000	4.000000	47.000000	1.000000
14805.862688	-0.097658	0.597246	0.002205	82.986107	99.252625	138.250046	0.135746	0.000000	-0.118541	0.000000	0.000000	0.000000	-0.003231	-0.111606	-0.081351	0.000000	0.000000	4.000000	47.000000	1.000000
14805.866021	-0.097658	0.597246	0.002205	82.986107	99.252625	138.250046	0.135746	0.000000	-0.118541	0.000000	0.000000	0.000000	-0.003231	-0.111606	-0.081351	0.000000	0.000000	4.000000	47.000000	1.000000
14805.869354	-0.097613	0.596843	0.001887	82.960426	99.739426	138.744797	0.110246	0.000000	-0.117117	0.000000	0.000000	0.000000	0.013437	-0.120766	-0.095356	0.000000	0.000000	4.000000	47.000000	1.000000
14805.872688	-0.097613	0.596843	0.001887	82.960426	99.739426	138.744797	0.110246	0.000000	-0.117117	0.000000	0.000000	0.000000	0.013437	-0.120766	-0.095356	0.000000	0.000000	4.000000	47.000000	1.000000
14805.876021	-0.097613	0.596843	0.001887	82.960426	99.739426	138.744797	0.110246	0.000000	-0.117117	0.000000	0.000000	0.000000	0.013437	-0.120766	-0.095356	0.000000	0.000000	4.000000	47.000000	1.000000
14805.879354	-0.097613	0.596843	0.001887	82.925766	100.277481	139.290375	0.094353	0.000000	-0.119356	0.000000	0.000000	0.000000	0.013437	-0.120766	-0.095356	0.000000	0.000000	4.000000	47.000000	1.000000
14805.882688	-0.097509	0.596391	0.001506	82.925766	100.277481	139.290375	0.094353	0.000000	-0.119356	0.000000	0.000000	0.000000	0.031115	-0.135549	-0.114223	0.000000	0.000000	4.000000	47.000000	1.000000
14805.886021	-0.097509	0.596391	0.001506	82.925766	100.277481	139.290375	0.094353	0.000000	-0.119356	0.000000	0.000000	0.000000	0.031115	-0.135549	-0.114223	0.000000	0.000000	4.000000	47.000000	1.000000
14805.889354	-0.097352	0.595884	0.001086	82.891296	100.875908	139.888260	0.094353	0.000000	-0.119356	0.000000	0.000000	0.000000	0.047270	-0.152296	-0.126111	0.000000	0.000000	4.000000	47.000000	1.000000
14805.892688	-0.097352	0.595884	0.001086	82.891296	100.875908	139.888260	0.094353	0.000000	-0.119356	0.000000	0.000000	0.000000	0.047270	-0.152296	-0.126111	0.000000	0.000000	4.000000	47.000000	1.000000
14805.896021	-0.097352	0.595884	0.001086	82.891296	100.875908	139.888260	0.094353	0.000000	-0.119356	0.000000	0.000000	0.000000	0.047270	-0.152296	-0.126111	0.000000	0.000000	4.000000	47.000000	1.000000
14805.899354	-0.097352	0.595884	0.001086	82.855537	101.556892	140.560822	0.054298	0.000000	-0.132421	0.000000	0.000000	0.000000	0.047270	-0.152296	-0.126111	0.000000	0.000000	4.000000	47.000000	1.000000
14805.902688	-0.097144	0.595339	0.000642	82.855537	101.556892	140.560822	0.054298	0.000000	-0.132421	0.000000	0.000000	0.000000	0.062376	-0.163367	-0.133249	0.000000	0.000000	4.000000	47.000000	1.000000
14805.906021	-0.097144	0.595339	0.000642	82.855537	101.556892	140.560822	0.054298	0.000000	-0.132421	0.000000	0.000000	0.000000	0.062376	-0.163367	-0.133249	0.000000	0.000000	4.000000	47.000000	1.000000
14805.909354	-0.096949	0.594714	0.000151	82.813675	102.318901	141.317856	0.054298	0.000000	-0.132421	0.000000	0.000000	0.000000	0.058467	-0.187668	-0.147242	0.000000	0.000000	4.000000	47.000000	1.000000
14805.912688	-0.096949	0.594714	0.000151	82.813675	102.318901	141.317856	0.054298	0.000000	-0.132421	0.000000	0.000000	0.000000	0.058467	-0.187668	-0.147242	0.000000	0.000000	4.000000	47.000000	1.000000
14805.916021	-0.096949	0.594714	0.000151	82.813675	102.318901	141.317856	0.054298	0.000000	-0.132421	0.000000	0.000000	0.000000	0.058467	-0.187668	-0.147242	0.000000	0.000000	4.000000	47.000000	1.000000
14805.919354	-0.096949	0.594714	0.000151	82.766602	103.136353	142.133621	0.007549	0.000000	-0.152561	0.000000	0.000000	0.000000	0.058467	-0.187668	-0.147242	0.000000	0.000000	4.000000	47.000000	1.000000
14805.922688	-0.096757	0.594021	-0.000434	82.766602	103.136353	142.133621	0.007549	0.000000	-0.152561	0.000000	0.000000	0.000000	0.057583	-0.207772	-0.175453	0.000000	0.000000	4.000000	47.000000	1.000000
14805.926021	-0.096757	0.594021	-0.000434	82.766602	103.136353	142.133621	0.007549	0.000000	-0.152561	0.000000	0.000000	0.000000	0.057583	-0.207772	-0.175453	0.000000	0.000000	4.000000	47.000000	1.000000
14805.929354	-0.096581	0.593267	-0.001050	82.715004	103.997360	142.996597	0.007549	0.000000	-0.152561	0.000000	0.000000	0.000000	0.052724	-0.226235	-0.184812	0.000000	0.000000	4.000000	47.000000	1.000000
14805.932688	-0.096581	0.593267	-0.001050	82.715004	103.997360	142.996597	0.007549	0.000000	-0.152561	0.000000	0.000000	0.000000	0.052724	-0.226235	-0.184812	0.000000	0.000000	4.000000	47.000000	1.000000
14805.936021	-0.096581	0.593267	-0.001050	82.715004	103.997360	142.996597	0.007549	0.000000	-0.152561	0.000000	0.000000	0.000000	0.052724	-0.226235	-0.184812	0.000000	0.000000	4.000000	47.000000	1.000000
14805.939354	-0.096420	0.592477	-0.001705	82.667648	104.779243	143.784424	-0.052495	0.000000	-0.170945	0.000000	0.000000	0.000000	0.048372	-0.236993	-0.196441	0.000000	0.000000	4.000000	47.000000	1.000000
14805.942688	-0.096420	0.592477	-0.001705	82.667648	104.779243	143.784424	-0.052495	0.000000	-0.170945	0.000000	0.000000	0.000000	0.048372	-0.236993	-0.196441	0.000000	0.000000	4.000000	47.000000	1.000000
14805.946021	-0.096420	0.592477	-0.001705	82.667648	104.779243	143.784424	-0.052495	0.000000	-0.170945	0.000000	0.000000	0.000000	0.048372	-0.236993	-0.196441	0.000000	0.000000	4.000000	47.000000	1.000000
14805.949354	-0.096295	0.591651	-0.002403	82.659920	105.049332	144.070343	-0.085235	0.000000	-0.179007	0.000000	0.000000	0.000000	0.037581	-0.247643	-0.209508	0.000000	0.000000	4.000000	47.000000	1.000000
14805.952688	-0.096295	0.591651	-0.002403	82.659920	105.049332	144.070343	-0.085235	0.000000	-0.179007	0.000000	0.000000	0.000000	0.037581	-0.247643	-0.209508	0.000000	0.000000	4.000000	47.000000	1.000000
14805.956021	-0.096295	0.591651	-0.002403	82.659920	105.049332	144.070343	-0.085235	0.000000	-0.179007	0.000000	0.000000	0.000000	0.037581	-0.247643	-0.209508	0.000000	0.000000	4.000000	47.000000	1.000000
14805.959354	-0.096170	0.590802	-0.003096	82.707283	104.646858	143.690201	-0.120153	0.000000	-0.185270	0.000000	0.000000	0.000000	0.037272	-0.254722	-0.207939	0.000000	0.000000	4.000000	47.000000	1.000000
14805.962688	-0.096170	0.590802	-0.003096	82.707283	104.646858	143.690201	-0.120153	0.000000	-0.185270	0.000000	0.000000	0.000000	0.037272	-0.254722	-0.207939	0.000000	0.000000	4.000000	47.000000	1.000000
14805.966021	-0.096170	0.590802	-0.003096	82.707283	104.646858	143.690201	-0.120153	0.000000	-0.185270	0.000000	0.000000	0.000000	0.037272	-0.254722	-0.207939	0.000000	0.000000	4.000000	47.000000	1.000000
14805.969354	-0.096069	0.589930	-0.003789	82.797745	103.670433	142.743256	-0.154810	0.000000	-0.191482	0.000000	0.000000	0.000000	0.030510	-0.261769	-0.207777	0.000000	0.000000	4.000000	47.000000	1.000000
14805.972688	-0.096069	0.589930	-0.003789	82.797745	103.670433	142.743256	-0.154810	0.000000	-0.191482	0.000000	0.000000	0.000000	0.030510	-0.261769	-0.207777	0.000000	0.000000	4.000000	47.000000	1.000000
14805.976021	-0.096069	0.589930	-0.003789	82.797745	103.670433	142.743256	-0.154810	0.000000	-0.191482	0.000000	0.000000	0.000000	0.030510	-0.261769	-0.207777	0.000000	0.000000	4.000000	47.000000	1.000000
14805.979354	-0.095971	0.589052	-0.004460	82.906570	102.354485	141.460632	-0.189439	0.000000	-0.196567	0.000000	0.000000	0.000000	0.029187	-0.263254	-0.201347	0.000000	0.000000	4.000000	47.000000	1.000000
14805.982688	-0.095971	0.589052	-0.004460	82.906570	102.354485	141.460632	-0.189439	0.000000	-0.196567	0.000000	0.000000	0.000000	0.029187	-0.263254	-0.201347	0.000000	0.000000	4.000000	47.000000	1.000000
14805.986021	-0.095971	0.589052	-0.004460	82.906570	102.354485	141.460632	-0.189439	0.000000	-0.196567	0.000000	0.000000	0.000000	0.029187	-0.263254	-0.201347	0.000000	0.000000	4.000000	47.000000	1.000000
14805.989354	-0.095857	0.588170	-0.005105	83.024475	100.834679	139.970764	-0.222997	0.000000	-0.201432	0.000000	0.000000	0.000000	0.034303	-0.264720	-0.193552	0.000000	0.000000	4.000000	47.000000	1.000000
14805.992688	-0.095857	0.588170	-0.005105	83.024475	100.834679	139.970764	-0.222997	0.000000	-0.201432	0.000000	0.000000	0.000000	0.034303	-0.264720	-0.193552	0.000000	0.000000	4.000000	47.000000	1.000000
14805.996021	-0.095857	0.588170	-0.005105	83.024475	100.834679	139.970764	-0.222997	0.000000	-0.201432	0.000000	0.000000	0.000000	0.034303	-0.264720	-0.193552	0.000000	0.000000	4.000000	47.000000	1.000000
14805.999354	-0.095769	0.587283	-0.005733	83.135246	99.310402	138.479416	-0.255256	0.000000	-0.207149	0.000000	0.000000	0.000000	0.026527	-0.266184	-0.188489	0.000000	0.000000	4.000000	47.000000	1.000000
14806.002688	-0.095769	0.587283	-0.005733	83.135246	99.310402	138.479416	-0.255256	0.000000	-0.207149	0.000000	0.000000	0.000000	0.026527	-0.266184	-0.188489	0.000000	0.000000	4.000000	47.000000	1.000000
14806.006021	-0.095769	0.587283	-0.005733	83.135246	99.310402	138.479416	-0.255256	0.000000	-0.207149	0.000000	0.000000	0.000000	0.026527	-0.266184	-0.188489	0.000000	0.000000	4.000000	47.000000	1.000000
14806.009354	-0.095660	0.586372	-0.006352	83.235291	97.840637	137.038757	-0.286671	0.000000	-0.211570	0.000000	0.000000	0.000000	0.032678	-0.273177	-0.185677	0.000000	0.000000	4.000000	47.000000	1.000000
14806.012688	-0.095660	0.586372	-0.006352	83.235291	97.840637	137.038757	-0.286671	0.000000	-0.211570	0.000000	0.000000	0.000000	0.032678	-0.273177	-0.185677	0.000000	0.000000	4.000000	47.000000	1.000000
14806.016021	-0.095660	0.586372	-0.006352	83.235291	97.840637	137.038757	-0.286671	0.000000	-0.211570	0.000000	0.000000	0.000000	0.032678	-0.273177	-0.185677	0.000000	0.000000	4.000000	47.000000	1.000000
14806.019354	-0.095554	0.585482	-0.006957	83.322533	96.492599	135.718597	-0.317617	0.000000	-0.217016	0.000000	0.000000	0.000000	0.031775	-0.267080	-0.181336	0.000000	0.000000	4.000000	47.000000	1.000000
14806.022688	-0.095554	0.585482	-0.006957	83.322533	96.492599	135.718597	-0.317617	0.000000	-0.217016	0.000000	0.000000	0.000000	0.031775	-0.267080	-0.181336	0.000000	0.000000	4.000000	47.000000	1.000000
14806.026021	-0.095554	0.585482	-0.006957	83.322533	96.492599	135.718597	-0.317617	0.000000	-0.217016	0.000000	0.000000	0.000000	0.031775	-0.267080	-0.181336	0.000000	0.000000	4.000000	47.000000	1.000000
14806.029354	-0.095499	0.584605	-0.007532	83.394463	95.346451	134.604095	-0.347840	0.000000	-0.222312	0.000000	0.000000	0.000000	0.016559	-0.263108	-0.172625	0.000000	0.000000	4.000000	47.000000	1.000000
14806.032688	-0.095499	0.584605	-0.007532	83.394463	95.346451	134.604095	-0.347840	0.000000	-0.222312	0.000000	0.000000	0.000000	0.016559	-0.263108	-0.172625	0.000000	0.000000	4.000000	47.000000	1.000000
14806.036021	-0.095499	0.584605	-0.007532	83.394463	95.346451	134.604095	-0.347840	0.000000	-0.222312	0.000000	0.000000	0.000000	0.016559	-0.263108	-0.172625	0.000000	0.000000	4.000000	47.000000	1.000000
14806.039354	-0.095446	0.583748	-0.008093	83.451019	94.447334	133.731369	-0.376611	0.000000	-0.225072	0.000000	0.000000	0.000000	0.015666	-0.257100	-0.168200	0.000000	0.000000	4.000000	47.000000	1.000000
14806.042688	-0.095446	0.583748	-0.008093	83.451019	94.447334	133.731369	-0.376611	0.000000	-0.225072	0.000000	0.000000	0.000000	0.015666	-0.257100	-0.168200	0.000000	0.000000	4.000000	47.000000	1.000000
14806.046021	-0.095446	0.583748	-0.008093	83.451019	94.447334	133.731369	-0.376611	0.000000	-0.225072	0.000000	0.000000	0.000000	0.015666	-0.257100	-0.168200	0.000000	0.000000	4.000000	47.000000	1.000000
14806.049354	-0.095382	0.582879	-0.008604	83.496758	93.740181	133.051971	-0.404644	0.000000	-0.227683	0.000000	0.000000	0.000000	0.019230	-0.260706	-0.153316	0.000000	0.000000	4.000000	47.000000	1.000000
14806.052688	-0.095382	0.582879	-0.008604	83.496758	93.740181	133.051971	-0.404644	0.000000	-0.227683	0.000000	0.000000	0.000000	0.019230	-0.260706	-0.153316	0.000000	0.000000	4.000000	47.000000	1.000000
14806.056021	-0.095382	0.582879	-0.008604	83.496758	93.740181	133.051971	-0.404644	0.000000	-0.227683	0.000000	0.000000	0.000000	0.019230	-0.260706	-0.153316	0.000000	0.000000	4.000000	47.000000	1.000000
14806.059354	-0.095382	0.582879	-0.008604	83.532585	93.176537	132.515869	-0.430197	0.000000	-0.230888	0.000000	0.000000	0.000000	0.019230	-0.260706	-0.153316	0.000000	0.000000	4.000000	47.000000	1.000000
14806.062688	-0.095367	0.582048	-0.009092	83.532585	93.176537	132.515869	-0.430197	0.000000	-0.230888	0.000000	0.000000	0.000000	0.004473	-0.249330	-0.146516	0.000000	0.000000	4.000000	47.000000	1.000000
14806.066021	-0.095367	0.582048	-0.009092	83.532585	93.176537	132.515869	-0.430197	0.000000	-0.230888	0.000000	0.000000	0.000000	0.004473	-0.249330	-0.146516	0.000000	0.000000	4.000000	47.000000	1.000000
14806.069354	-0.095336	0.581211	-0.009554	83.557373	92.723709	132.089188	-0.430197	0.000000	-0.230888	0.000000	0.000000	0.000000	0.009513	-0.250938	-0.138632	0.000000	0.000000	4.000000	47.000000	1.000000
14806.072688	-0.095336	0.581211	-0.009554	83.557373	92.723709	132.089188	-0.430197	0.000000	-0.230888	0.000000	0.000000	0.000000	0.009513	-0.250938	-0.138632	0.000000	0.000000	4.000000	47.000000	1.000000
14806.076021	-0.095336	0.581211	-0.009554	83.557373	92.723709	132.089188	-0.430197	0.000000	-0.230888	0.000000	0.000000	0.000000	0.009513	-0.250938	-0.138632	0.000000	0.000000	4.000000	47.000000	1.000000
14806.079354	-0.095336	0.581211	-0.009554	83.575325	92.182899	131.571045	-0.477721	0.000000	-0.233219	0.000000	0.000000	0.000000	0.009513	-0.250938	-0.138632	0.000000	0.000000	4.000000	47.000000	1.000000
14806.082688	-0.095340	0.580423	-0.009949	83.575325	92.182899	131.571045	-0.477721	0.000000	-0.233219	0.000000	0.000000	0.000000	-0.001446	-0.236343	-0.118271	0.000000	0.000000	4.000000	47.000000	1.000000
14806.086021	-0.095340	0.580423	-0.009949	83.575325	92.182899	131.571045	-0.477721	0.000000	-0.233219	0.000000	0.000000	0.000000	-0.001446	-0.236343	-0.118271	0.000000	0.000000	4.000000	47.000000	1.000000
14806.089354	-0.095332	0.579648	-0.010299	83.578224	91.583313	130.962997	-0.477721	0.000000	-0.233219	0.000000	0.000000	0.000000	0.002476	-0.232658	-0.105250	0.000000	0.000000	4.000000	47.000000	1.000000
14806.092688	-0.095332	0.579648	-0.010299	83.578224	91.583313	130.962997	-0.477721	0.000000	-0.233219	0.000000	0.000000	0.000000	0.002476	-0.232658	-0.105250	0.000000	0.000000	4.000000	47.000000	1.000000
14806.096021	-0.095332	0.579648	-0.010299	83.578224	91.583313	130.962997	-0.477721	0.000000	-0.233219	0.000000	0.000000	0.000000	0.002476	-0.232658	-0.105250	0.000000	0.000000	4.000000	47.000000	1.000000
14806.099354	-0.095336	0.578903	-0.010594	83.567390	90.887802	130.222458	-0.514975	0.000000	-0.233391	0.000000	0.000000	0.000000	-0.001078	-0.223594	-0.088471	0.000000	0.000000	4.000000	47.000000	1.000000
14806.102688	-0.095336	0.578903	-0.010594	83.567390	90.887802	130.222458	-0.514975	0.000000	-0.233391	0.000000	0.000000	0.000000	-0.001078	-0.223594	-0.088471	0.000000	0.000000	4.000000	47.000000	1.000000
14806.106021	-0.095336	0.578903	-0.010594	83.567390	90.887802	130.222458	-0.514975	0.000000	-0.233391	0.000000	0.000000	0.000000	-0.001078	-0.223594	-0.088471	0.000000	0.000000	4.000000	47.000000	1.000000
14806.109354	-0.095351	0.578187	-0.010833	83.545731	90.064095	129.422409	-0.529720	0.000000	-0.233211	0.000000	0.000000	0.000000	-0.004647	-0.214641	-0.071635	0.000000	0.000000	4.000000	47.000000	1.000000
14806.112688	-0.095351	0.578187	-0.010833	83.545731	90.064095	129.422409	-0.529720	0.000000	-0.233211	0.000000	0.000000	0.000000	-0.004647	-0.214641	-0.071635	0.000000	0.000000	4.000000	47.000000	1.000000
14806.116021	-0.095351	0.578187	-0.010833	83.545731	90.064095	129.422409	-0.529720	0.000000	-0.233211	0.000000	0.000000	0.000000	-0.004647	-0.214641	-0.071635	0.000000	0.000000	4.000000	47.000000	1.000000
14806.119354	-0.095351	0.578187	-0.010833	83.518501	89.271820	128.693863	-0.541659	0.000000	-0.232437	0.000000	0.000000	0.000000	-0.004647	-0.214641	-0.071635	0.000000	0.000000	4.000000	47.000000	1.000000
14806.122688	-0.095363	0.577494	-0.010988	83.518501	89.271820	128.693863	-0.541659	0.000000	-0.232437	0.000000	0.000000	0.000000	-0.003388	-0.207854	-0.046356	0.000000	0.000000	4.000000	47.000000	1.000000
14806.126021	-0.095363	0.577494	-0.010988	83.518501	89.271820	128.693863	-0.541659	0.000000	-0.232437	0.000000	0.000000	0.000000	-0.003388	-0.207854	-0.046356	0.000000	0.000000	4.000000	47.000000	1.000000
14806.129354	-0.095391	0.576824	-0.011062	83.491814	88.468681	127.944283	-0.541659	0.000000	-0.232437	0.000000	0.000000	0.000000	-0.008500	-0.201160	-0.022391	0.000000	0.000000	4.000000	47.000000	1.000000
14806.132688	-0.095391	0.576824	-0.011062	83.491814	88.468681	127.944283	-0.541659	0.000000	-0.232437	0.000000	0.000000	0.000000	-0.008500	-0.201160	-0.022391	0.000000	0.000000	4.000000	47.000000	1.000000
14806.136021	-0.095391	0.576824	-0.011062	83.491814	88.468681	127.944283	-0.541659	0.000000	-0.232437	0.000000	0.000000	0.000000	-0.008500	-0.201160	-0.022391	0.000000	0.000000	4.000000	47.000000	1.000000
14806.139354	-0.095391	0.576824	-0.011062	83.480972	87.858162	127.346832	-0.553117	0.000000	-0.230455	0.000000	0.000000	0.000000	-0.008500	-0.201160	-0.022391	0.000000	0.000000	4.000000	47.000000	1.000000
14806.142688	-0.095406	0.576164	-0.011093	83.480972	87.858162	127.346832	-0.553117	0.000000	-0.230455	0.000000	0.000000	0.000000	-0.004680	-0.197804	-0.009181	0.000000	0.000000	4.000000	47.000000	1.000000
14806.146021	-0.095406	0.576164	-0.011093	83.480972	87.858162	127.346832	-0.553117	0.000000	-0.230455	0.000000	0.000000	0.000000	-0.004680	-0.197804	-0.009181	0.000000	0.000000	4.000000	47.000000	1.000000
14806.149354	-0.095408	0.575541	-0.011086	83.488472	87.482033	126.979614	-0.553117	0.000000	-0.230455	0.000000	0.000000	0.000000	-0.000460	-0.187005	0.002151	0.000000	0.000000	4.000000	47.000000	1.000000
14806.152688	-0.095408	0.575541	-0.011086	83.488472	87.482033	126.979614	-0.553117	0.000000	-0.230455	0.000000	0.000000	0.000000	-0.000460	-0.187005	0.002151	0.000000	0.000000	4.000000	47.000000	1.000000
14806.156021	-0.095408	0.575541	-0.011086	83.488472	87.482033	126.979614	-0.553117	0.000000	-0.230455	0.000000	0.000000	0.000000	-0.000460	-0.187005	0.002151	0.000000	0.000000	4.000000	47.000000	1.000000
14806.159354	-0.095408	0.575541	-0.011086	83.503754	87.206657	126.703072	-0.554289	0.000000	-0.229599	0.000000	0.000000	0.000000	-0.000460	-0.187005	0.002151	0.000000	0.000000	4.000000	47.000000	1.000000
14806.162688	-0.095448	0.574939	-0.011003	83.503754	87.206657	126.703072	-0.554289	0.000000	-0.229599	0.000000	0.000000	0.000000	-0.011963	-0.180562	0.024862	0.000000	0.000000	4.000000	47.000000	1.000000
14806.166021	-0.095448	0.574939	-0.011003	83.503754	87.206657	126.703072	-0.554289	0.000000	-0.229599	0.000000	0.000000	0.000000	-0.011963	-0.180562	0.024862	0.000000	0.000000	4.000000	47.000000	1.000000
14806.169354	-0.095470	0.574355	-0.010899	83.511787	87.028961	126.531319	-0.554289	0.000000	-0.229599	0.000000	0.000000	0.000000	-0.006659	-0.175227	0.031130	0.000000	0.000000	4.000000	47.000000	1.000000
14806.172688	-0.095470	0.574355	-0.010899	83.511787	87.028961	126.531319	-0.554289	0.000000	-0.229599	0.000000	0.000000	0.000000	-0.006659	-0.175227	0.031130	0.000000	0.000000	4.000000	47.000000	1.000000
14806.176021	-0.095470	0.574355	-0.010899	83.511787	87.028961	126.531319	-0.554289	0.000000	-0.229599	0.000000	0.000000	0.000000	-0.006659	-0.175227	0.031130	0.000000	0.000000	4.000000	47.000000	1.000000
14806.179354	-0.095470	0.574355	-0.010899	83.506104	87.171974	126.689041	-0.544957	0.000000	-0.226495	0.000000	0.000000	0.000000	-0.006659	-0.175227	0.031130	0.000000	0.000000	4.000000	47.000000	1.000000
14806.182688	-0.095508	0.573817	-0.010721	83.506104	87.171974	126.689041	-0.544957	0.000000	-0.226495	0.000000	0.000000	0.000000	-0.011419	-0.161415	0.053380	0.000000	0.000000	4.000000	47.000000	1.000000
14806.186021	-0.095508	0.573817	-0.010721	83.506104	87.171974	126.689041	-0.544957	0.000000	-0.226495	0.000000	0.000000	0.000000	-0.011419	-0.161415	0.053380	0.000000	0.000000	4.000000	47.000000	1.000000
14806.189354	-0.095534	0.573289	-0.010499	83.484734	87.625191	127.148346	-0.544957	0.000000	-0.226495	0.000000	0.000000	0.000000	-0.007621	-0.158313	0.066726	0.000000	0.000000	4.000000	47.000000	1.000000
14806.192688	-0.095534	0.573289	-0.010499	83.484734	87.625191	127.148346	-0.544957	0.000000	-0.226495	0.000000	0.000000	0.000000	-0.007621	-0.158313	0.066726	0.000000	0.000000	4.000000	47.000000	1.000000
14806.196021	-0.095534	0.573289	-0.010499	83.484734	87.625191	127.148346	-0.544957	0.000000	-0.226495	0.000000	0.000000	0.000000	-0.007621	-0.158313	0.066726	0.000000	0.000000	4.000000	47.000000	1.000000
14806.199354	-0.095534	0.573289	-0.010499	83.457161	88.067657	127.601051	-0.524939	0.000000	-0.223321	0.000000	0.000000	0.000000	-0.007621	-0.158313	0.066726	0.000000	0.000000	4.000000	47.000000	1.000000
14806.202688	-0.095565	0.572822	-0.010249	83.457161	88.067657	127.601051	-0.524939	0.000000	-0.223321	0.000000	0.000000	0.000000	-0.009386	-0.140323	0.075015	0.000000	0.000000	4.000000	47.000000	1.000000
14806.206021	-0.095565	0.572822	-0.010249	83.457161	88.067657	127.601051	-0.524939	0.000000	-0.223321	0.000000	0.000000	0.000000	-0.009386	-0.140323	0.075015	0.000000	0.000000	4.000000	47.000000	1.000000
14806.209354	-0.095578	0.572371	-0.009977	83.430389	88.455635	128.004166	-0.524939	0.000000	-0.223321	0.000000	0.000000	0.000000	-0.004086	-0.135121	0.081399	0.000000	0.000000	4.000000	47.000000	1.000000
14806.212688	-0.095578	0.572371	-0.009977	83.430389	88.455635	128.004166	-0.524939	0.000000	-0.223321	0.000000	0.000000	0.000000	-0.004086	-0.135121	0.081399	0.000000	0.000000	4.000000	47.000000	1.000000
14806.216021	-0.095578	0.572371	-0.009977	83.430389	88.455635	128.004166	-0.524939	0.000000	-0.223321	0.000000	0.000000	0.000000	-0.004086	-0.135121	0.081399	0.000000	0.000000	4.000000	47.000000	1.000000
14806.219354	-0.095578	0.572371	-0.009977	83.407776	88.795914	128.356018	-0.498870	0.000000	-0.221076	0.000000	0.000000	0.000000	-0.004086	-0.135121	0.081399	0.000000	0.000000	4.000000	47.000000	1.000000
14806.222688	-0.095599	0.571956	-0.009672	83.407776	88.795914	128.356018	-0.498870	0.000000	-0.221076	0.000000	0.000000	0.000000	-0.006248	-0.124631	0.091606	0.000000	0.000000	4.000000	47.000000	1.000000
14806.226021	-0.095599	0.571956	-0.009672	83.407776	88.795914	128.356018	-0.498870	0.000000	-0.221076	0.000000	0.000000	0.000000	-0.006248	-0.124631	0.091606	0.000000	0.000000	4.000000	47.000000	1.000000
14806.229354	-0.095640	0.571565	-0.009378	83.382240	89.095879	128.665375	-0.498870	0.000000	-0.221076	0.000000	0.000000	0.000000	-0.012193	-0.117258	0.088296	0.000000	0.000000	4.000000	47.000000	1.000000
14806.232688	-0.095640	0.571565	-0.009378	83.382240	89.095879	128.665375	-0.498870	0.000000	-0.221076	0.000000	0.000000	0.000000	-0.012193	-0.117258	0.088296	0.000000	0.000000	4.000000	47.000000	1.000000
14806.236021	-0.095640	0.571565	-0.009378	83.382240	89.095879	128.665375	-0.498870	0.000000	-0.221076	0.000000	0.000000	0.000000	-0.012193	-0.117258	0.088296	0.000000	0.000000	4.000000	47.000000	1.000000
14806.239354	-0.095640	0.571565	-0.009378	83.357193	89.367088	128.953781	-0.468886	0.000000	-0.218003	0.000000	0.000000	0.000000	-0.012193	-0.117258	0.088296	0.000000	0.000000	4.000000	47.000000	1.000000
14806.242688	-0.095679	0.571198	-0.009090	83.357193	89.367088	128.953781	-0.468886	0.000000	-0.218003	0.000000	0.000000	0.000000	-0.011774	-0.109910	0.086365	0.000000	0.000000	4.000000	47.000000	1.000000
14806.246021	-0.095679	0.571198	-0.009090	83.357193	89.367088	128.953781	-0.468886	0.000000	-0.218003	0.000000	0.000000	0.000000	-0.011774	-0.109910	0.086365	0.000000	0.000000	4.000000	47.000000	1.000000
14806.249354	-0.095679	0.571198	-0.009090	83.325211	89.556038	129.165131	-0.468886	0.000000	-0.218003	0.000000	0.000000	0.000000	-0.011774	-0.109910	0.086365	0.000000	0.000000	4.000000	47.000000	1.000000
14806.252688	-0.095679	0.571198	-0.009090	83.325211	89.556038	129.165131	-0.468886	0.000000	-0.218003	0.000000	0.000000	0.000000	-0.011774	-0.109910	0.086365	0.000000	0.000000	4.000000	47.000000	1.000000
14806.256021	-0.095763	0.570874	-0.008800	83.325211	89.556038	129.165131	-0.468886	0.000000	-0.218003	0.000000	0.000000	0.000000	-0.025231	-0.097204	0.086905	0.000000	0.000000	4.000000	47.000000	1.000000
14806.259354	-0.095837	0.570565	-0.008557	83.278793	89.702805	129.348892	-0.454492	0.000000	-0.216040	0.000000	0.000000	0.000000	-0.022234	-0.092909	0.072830	0.000000	0.000000	4.000000	47.000000	1.000000
14806.262688	-0.095837	0.570565	-0.008557	83.278793	89.702805	129.348892	-0.454492	0.000000	-0.216040	0.000000	0.000000	0.000000	-0.022234	-0.092909	0.072830	0.000000	0.000000	4.000000	47.000000	1.000000
14806.266021	-0.095837	0.570565	-0.008557	83.278793	89.702805	129.348892	-0.454492	0.000000	-0.216040	0.000000	0.000000	0.000000	-0.022234	-0.092909	0.072830	0.000000	0.000000	4.000000	47.000000	1.000000
14806.269354	-0.095837	0.570565	-0.008557	83.221756	89.790062	129.476334	-0.427870	0.000000	-0.208130	0.000000	0.000000	0.000000	-0.022234	-0.092909	0.072830	0.000000	0.000000	4.000000	47.000000	1.000000
14806.272688	-0.095910	0.570280	-0.008321	83.221756	89.790062	129.476334	-0.427870	0.000000	-0.208130	0.000000	0.000000	0.000000	-0.021841	-0.085471	0.070949	0.000000	0.000000	4.000000	47.000000	1.000000
14806.276021	-0.095910	0.570280	-0.008321	83.221756	89.790062	129.476334	-0.427870	0.000000	-0.208130	0.000000	0.000000	0.000000	-0.021841	-0.085471	0.070949	0.000000	0.000000	4.000000	47.000000	1.000000
14806.279354	-0.095910	0.570280	-0.008321	83.165367	89.849907	129.584167	-0.427870	0.000000	-0.208130	0.000000	0.000000	0.000000	-0.021841	-0.085471	0.070949	0.000000	0.000000	4.000000	47.000000	1.000000
14806.282688	-0.095910	0.570280	-0.008321	83.165367	89.849907	129.584167	-0.427870	0.000000	-0.208130	0.000000	0.000000	0.000000	-0.021841	-0.085471	0.070949	0.000000	0.000000	4.000000	47.000000	1.000000
14806.286021	-0.095985	0.570037	-0.008073	83.165367	89.849907	129.584167	-0.427870	0.000000	-0.208130	0.000000	0.000000	0.000000	-0.022557	-0.072745	0.074268	0.000000	0.000000	4.000000	47.000000	1.000000
14806.289354	-0.096013	0.569802	-0.007840	83.131989	89.950623	129.696655	-0.416045	0.000000	-0.204490	0.000000	0.000000	0.000000	-0.008263	-0.070609	0.069964	0.000000	0.000000	4.000000	47.000000	1.000000
14806.292688	-0.096013	0.569802	-0.007840	83.131989	89.950623	129.696655	-0.416045	0.000000	-0.204490	0.000000	0.000000	0.000000	-0.008263	-0.070609	0.069964	0.000000	0.000000	4.000000	47.000000	1.000000
14806.296021	-0.096013	0.569802	-0.007840	83.131989	89.950623	129.696655	-0.416045	0.000000	-0.204490	0.000000	0.000000	0.000000	-0.008263	-0.070609	0.069964	0.000000	0.000000	4.000000	47.000000	1.000000
14806.299354	-0.096013	0.569802	-0.007840	83.123940	90.064255	129.808075	-0.392006	0.000000	-0.199353	0.000000	0.000000	0.000000	-0.008263	-0.070609	0.069964	0.000000	0.000000	4.000000	47.000000	1.000000
14806.302688	-0.096059	0.569617	-0.007624	83.123940	90.064255	129.808075	-0.392006	0.000000	-0.199353	0.000000	0.000000	0.000000	-0.013876	-0.055587	0.064954	0.000000	0.000000	4.000000	47.000000	1.000000
14806.306021	-0.096059	0.569617	-0.007624	83.123940	90.064255	129.808075	-0.392006	0.000000	-0.199353	0.000000	0.000000	0.000000	-0.013876	-0.055587	0.064954	0.000000	0.000000	4.000000	47.000000	1.000000
14806.309354	-0.096059	0.569617	-0.007624	83.119720	90.161186	129.883423	-0.392006	0.000000	-0.199353	0.000000	0.000000	0.000000	-0.013876	-0.055587	0.064954	0.000000	0.000000	4.000000	47.000000	1.000000
14806.312688	-0.096059	0.569617	-0.007624	83.119720	90.161186	129.883423	-0.392006	0.000000	-0.199353	0.000000	0.000000	0.000000	-0.013876	-0.055587	0.064954	0.000000	0.000000	4.000000	47.000000	1.000000
14806.316021	-0.096099	0.569464	-0.007436	83.119720	90.161186	129.883423	-0.392006	0.000000	-0.199353	0.000000	0.000000	0.000000	-0.011996	-0.045861	0.056138	0.000000	0.000000	4.000000	47.000000	1.000000
14806.319354	-0.096099	0.569464	-0.007436	83.118378	90.214607	129.918549	-0.381180	0.000000	-0.197040	0.000000	0.000000	0.000000	-0.011996	-0.045861	0.056138	0.000000	0.000000	4.000000	47.000000	1.000000
14806.322688	-0.096099	0.569464	-0.007436	83.118378	90.214607	129.918549	-0.381180	0.000000	-0.197040	0.000000	0.000000	0.000000	-0.011996	-0.045861	0.056138	0.000000	0.000000	4.000000	47.000000	1.000000
14806.326021	-0.096099	0.569464	-0.007436	83.118378	90.214607	129.918549	-0.381180	0.000000	-0.197040	0.000000	0.000000	0.000000	-0.011996	-0.045861	0.056138	0.000000	0.000000	4.000000	47.000000	1.000000
14806.329354	-0.096125	0.569291	-0.007107	83.117691	90.239922	129.936066	-0.371824	0.000000	-0.195041	0.000000	0.000000	0.000000	-0.007747	-0.051888	0.098991	0.000000	0.000000	4.000000	47.000000	1.000000
14806.332688	-0.096125	0.569291	-0.007107	83.117691	90.239922	129.936066	-0.371824	0.000000	-0.195041	0.000000	0.000000	0.000000	-0.007747	-0.051888	0.098991	0.000000	0.000000	4.000000	47.000000	1.000000
14806.336021	-0.096125	0.569291	-0.007107	83.117691	90.239922	129.936066	-0.371824	0.000000	-0.195041	0.000000	0.000000	0.000000	-0.007747	-0.051888	0.098991	0.000000	0.000000	4.000000	47.000000	1.000000
14806.339354	-0.096129	0.569253	-0.006985	83.116104	90.240845	129.933182	-0.355326	0.000000	-0.193750	0.000000	0.000000	0.000000	-0.001051	-0.011275	0.036309	0.000000	0.000000	4.000000	47.000000	1.000000
14806.342688	-0.096129	0.569253	-0.006985	83.116104	90.240845	129.933182	-0.355326	0.000000	-0.193750	0.000000	0.000000	0.000000	-0.001051	-0.011275	0.036309	0.000000	0.000000	4.000000	47.000000	1.000000
14806.346021	-0.096129	0.569253	-0.006985	83.116104	90.240845	129.933182	-0.355326	0.000000	-0.193750	0.000000	0.000000	0.000000	-0.001051	-0.011275	0.036309	0.000000	0.000000	4.000000	47.000000	1.000000
14806.349354	-0.096129	0.569253	-0.006985	83.116066	90.246254	129.933151	-0.349274	0.000000	-0.193575	0.000000	0.000000	0.000000	-0.001051	-0.011275	0.036309	0.000000	0.000000	4.000000	47.000000	1.000000
14806.352688	-0.096101	0.569231	-0.006906	83.116066	90.246254	129.933151	-0.349274	0.000000	-0.193575	0.000000	0.000000	0.000000	0.008349	-0.006767	0.023701	0.000000	0.000000	4.000000	47.000000	1.000000
14806.356021	-0.096101	0.569231	-0.006906	83.116066	90.246254	129.933151	-0.349274	0.000000	-0.193575	0.000000	0.000000	0.000000	0.008349	-0.006767	0.023701	0.000000	0.000000	4.000000	47.000000	1.000000
14806.359354	-0.096101	0.569231	-0.006906	83.114502	90.244492	129.930283	-0.349274	0.000000	-0.193575	0.000000	0.000000	0.000000	0.008349	-0.006767	0.023701	0.000000	0.000000	4.000000	47.000000	1.000000
14806.362688	-0.096101	0.569231	-0.006906	83.114502	90.244492	129.930283	-0.349274	0.000000	-0.193575	0.000000	0.000000	0.000000	0.008349	-0.006767	0.023701	0.000000	0.000000	4.000000	47.000000	1.000000
14806.366021	-0.096084	0.569223	-0.006879	83.114502	90.244492	129.930283	-0.349274	0.000000	-0.193575	0.000000	0.000000	0.000000	0.004922	-0.002278	0.008356	0.000000	0.000000	4.000000	47.000000	1.000000
14806.369354	-0.096084	0.569223	-0.006879	83.111572	90.293312	129.970383	-0.345324	0.000000	-0.194966	0.000000	0.000000	0.000000	0.004922	-0.002278	0.008356	0.000000	0.000000	4.000000	47.000000	1.000000
14806.372688	-0.096084	0.569223	-0.006879	83.111572	90.293312	129.970383	-0.345324	0.000000	-0.194966	0.000000	0.000000	0.000000	0.004922	-0.002278	0.008356	0.000000	0.000000	4.000000	47.000000	1.000000
14806.376021	-0.096084	0.569223	-0.006879	83.111572	90.293312	129.970383	-0.345324	0.000000	-0.194966	0.000000	0.000000	0.000000	0.004922	-0.002278	0.008356	0.000000	0.000000	4.000000	47.000000	1.000000
14806.379354	-0.096003	0.569110	-0.006946	83.104767	90.358315	130.038086	-0.343931	0.000000	-0.195786	0.000000	0.000000	0.000000	0.024394	-0.033973	-0.020067	0.000000	0.000000	4.000000	47.000000	1.000000
14806.382688	-0.096003	0.569110	-0.006946	83.104767	90.358315	130.038086	-0.343931	0.000000	-0.195786	0.000000	0.000000	0.000000	0.024394	-0.033973	-0.020067	0.000000	0.000000	4.000000	47.000000	1.000000
14806.386021	-0.096003	0.569110	-0.006946	83.104767	90.358315	130.038086	-0.343931	0.000000	-0.195786	0.000000	0.000000	0.000000	0.024394	-0.033973	-0.020067	0.000000	0.000000	4.000000	47.000000	1.000000
14806.389354	-0.096003	0.569110	-0.006946	83.097519	90.506203	130.184875	-0.347276	0.000000	-0.199852	0.000000	0.000000	0.000000	0.024394	-0.033973	-0.020067	0.000000	0.000000	4.000000	47.000000	1.000000
14806.392688	-0.095954	0.569012	-0.007068	83.097519	90.506203	130.184875	-0.347276	0.000000	-0.199852	0.000000	0.000000	0.000000	0.014545	-0.029460	-0.036789	0.000000	0.000000	4.000000	47.000000	1.000000
14806.396021	-0.095954	0.569012	-0.007068	83.097519	90.506203	130.184875	-0.347276	0.000000	-0.199852	0.000000	0.000000	0.000000	0.014545	-0.029460	-0.036789	0.000000	0.000000	4.000000	47.000000	1.000000
14806.399354	-0.095954	0.569012	-0.007068	83.090446	90.703346	130.385117	-0.347276	0.000000	-0.199852	0.000000	0.000000	0.000000	0.014545	-0.029460	-0.036789	0.000000	0.000000	4.000000	47.000000	1.000000
14806.402688	-0.095954	0.569012	-0.007068	83.090446	90.703346	130.385117	-0.347276	0.000000	-0.199852	0.000000	0.000000	0.000000	0.014545	-0.029460	-0.036789	0.000000	0.000000	4.000000	47.000000	1.000000
14806.406021	-0.095925	0.568871	-0.007207	83.090446	90.703346	130.385117	-0.347276	0.000000	-0.199852	0.000000	0.000000	0.000000	0.008863	-0.042271	-0.041574	0.000000	0.000000	4.000000	47.000000	1.000000
14806.409354	-0.095925	0.568871	-0.007207	83.083466	90.955017	130.638641	-0.353407	0.000000	-0.202276	0.000000	0.000000	0.000000	0.008863	-0.042271	-0.041574	0.000000	0.000000	4.000000	47.000000	1.000000
14806.412688	-0.095925	0.568871	-0.007207	83.083466	90.955017	130.638641	-0.353407	0.000000	-0.202276	0.000000	0.000000	0.000000	0.008863	-0.042271	-0.041574	0.000000	0.000000	4.000000	47.000000	1.000000
14806.416021	-0.095925	0.568871	-0.007207	83.083466	90.955017	130.638641	-0.353407	0.000000	-0.202276	0.000000	0.000000	0.000000	0.008863	-0.042271	-0.041574	0.000000	0.000000	4.000000	47.000000	1.000000
14806.419354	-0.095867	0.568526	-0.007581	83.071594	91.189316	130.882370	-0.360336	0.000000	-0.203753	0.000000	0.000000	0.000000	0.017258	-0.103326	-0.112366	0.000000	0.000000	4.000000	47.000000	1.000000
14806.422688	-0.095867	0.568526	-0.007581	83.071594	91.189316	130.882370	-0.360336	0.000000	-0.203753	0.000000	0.000000	0.000000	0.017258	-0.103326	-0.112366	0.000000	0.000000	4.000000	47.000000	1.000000
14806.426021	-0.095867	0.568526	-0.007581	83.071594	91.189316	130.882370	-0.360336	0.000000	-0.203753	0.000000	0.000000	0.000000	0.017258	-0.103326	-0.112366	0.000000	0.000000	4.000000	47.000000	1.000000
14806.429354	-0.095873	0.568350	-0.007764	83.043793	91.372581	131.093994	-0.379064	0.000000	-0.206629	0.000000	0.000000	0.000000	-0.001702	-0.052760	-0.054778	0.000000	0.000000	4.000000	47.000000	1.000000
14806.432688	-0.095873	0.568350	-0.007764	83.043793	91.372581	131.093994	-0.379064	0.000000	-0.206629	0.000000	0.000000	0.000000	-0.001702	-0.052760	-0.054778	0.000000	0.000000	4.000000	47.000000	1.000000
14806.436021	-0.095873	0.568350	-0.007764	83.043793	91.372581	131.093994	-0.379064	0.000000	-0.206629	0.000000	0.000000	0.000000	-0.001702	-0.052760	-0.054778	0.000000	0.000000	4.000000	47.000000	1.000000
14806.439354	-0.095873	0.568350	-0.007764	82.993690	91.487549	131.252106	-0.388193	0.000000	-0.206346	0.000000	0.000000	0.000000	-0.001702	-0.052760	-0.054778	0.000000	0.000000	4.000000	47.000000	1.000000
14806.442688	-0.095884	0.568167	-0.007923	82.993690	91.487549	131.252106	-0.388193	0.000000	-0.206346	0.000000	0.000000	0.000000	-0.003176	-0.054960	-0.047818	0.000000	0.000000	4.000000	47.000000	1.000000
14806.446021	-0.095884	0.568167	-0.007923	82.993690	91.487549	131.252106	-0.388193	0.000000	-0.206346	0.000000	0.000000	0.000000	-0.003176	-0.054960	-0.047818	0.000000	0.000000	4.000000	47.000000	1.000000
14806.449354	-0.095884	0.568167	-0.007923	82.934860	91.552956	131.372742	-0.388193	0.000000	-0.206346	0.000000	0.000000	0.000000	-0.003176	-0.054960	-0.047818	0.000000	0.000000	4.000000	47.000000	1.000000
14806.452688	-0.095884	0.568167	-0.007923	82.934860	91.552956	131.372742	-0.388193	0.000000	-0.206346	0.000000	0.000000	0.000000	-0.003176	-0.054960	-0.047818	0.000000	0.000000	4.000000	47.000000	1.000000
14806.456021	-0.095865	0.567986	-0.008010	82.934860	91.552956	131.372742	-0.388193	0.000000	-0.206346	0.000000	0.000000	0.000000	0.005532	-0.054210	-0.025929	0.000000	0.000000	4.000000	47.000000	1.000000
14806.459354	-0.095865	0.567986	-0.008010	82.875114	91.587708	131.464233	-0.396163	0.000000	-0.205816	0.000000	0.000000	0.000000	0.005532	-0.054210	-0.025929	0.000000	0.000000	4.000000	47.000000	1.000000
14806.462688	-0.095865	0.567986	-0.008010	82.875114	91.587708	131.464233	-0.396163	0.000000	-0.205816	0.000000	0.000000	0.000000	0.005532	-0.054210	-0.025929	0.000000	0.000000	4.000000	47.000000	1.000000
14806.466021	-0.095865	0.567986	-0.008010	82.875114	91.587708	131.464233	-0.396163	0.000000	-0.205816	0.000000	0.000000	0.000000	0.005532	-0.054210	-0.025929	0.000000	0.000000	4.000000	47.000000	1.000000
14806.469354	-0.095854	0.567655	-0.008061	82.817093	91.626251	131.557877	-0.400485	0.000000	-0.206738	0.000000	0.000000	0.000000	0.003271	-0.099328	-0.015323	0.000000	0.000000	4.000000	47.000000	1.000000
14806.472688	-0.095854	0.567655	-0.008061	82.817093	91.626251	131.557877	-0.400485	0.000000	-0.206738	0.000000	0.000000	0.000000	0.003271	-0.099328	-0.015323	0.000000	0.000000	4.000000	47.000000	1.000000
14806.476021	-0.095854	0.567655	-0.008061	82.817093	91.626251	131.557877	-0.400485	0.000000	-0.206738	0.000000	0.000000	0.000000	0.003271	-0.099328	-0.015323	0.000000	0.000000	4.000000	47.000000	1.000000
14806.479354	-0.095854	0.567655	-0.008061	82.761284	91.644371	131.621353	-0.403038	0.000000	-0.207283	0.000000	0.000000	0.000000	0.003271	-0.099328	-0.015323	0.000000	0.000000	4.000000	47.000000	1.000000
14806.482688	-0.095853	0.567495	-0.008066	82.761284	91.644371	131.621353	-0.403038	0.000000	-0.207283	0.000000	0.000000	0.000000	0.000340	-0.048154	-0.001587	0.000000	0.000000	4.000000	47.000000	1.000000
14806.486021	-0.095853	0.567495	-0.008066	82.761284	91.644371	131.621353	-0.403038	0.000000	-0.207283	0.000000	0.000000	0.000000	0.000340	-0.048154	-0.001587	0.000000	0.000000	4.000000	47.000000	1.000000
14806.489354	-0.095852	0.567334	-0.008071	82.714172	91.661446	131.675491	-0.403038	0.000000	-0.207283	0.000000	0.000000	0.000000	0.000343	-0.048156	-0.001604	0.000000	0.000000	4.000000	47.000000	1.000000
14806.492688	-0.095852	0.567334	-0.008071	82.714172	91.661446	131.675491	-0.403038	0.000000	-0.207283	0.000000	0.000000	0.000000	0.000343	-0.048156	-0.001604	0.000000	0.000000	4.000000	47.000000	1.000000
14806.496021	-0.095852	0.567334	-0.008071	82.714172	91.661446	131.675491	-0.403038	0.000000	-0.207283	0.000000	0.000000	0.000000	0.000343	-0.048156	-0.001604	0.000000	0.000000	4.000000	47.000000	1.000000
14806.499354	-0.095852	0.567334	-0.008071	82.683693	91.752914	131.730484	-0.403570	0.000000	-0.207397	0.000000	0.000000	0.000000	0.000343	-0.048156	-0.001604	0.000000	0.000000	4.000000	47.000000	1.000000
14806.502688	-0.095851	0.567174	-0.008077	82.683693	91.752914	131.730484	-0.403570	0.000000	-0.207397	0.000000	0.000000	0.000000	0.000347	-0.048158	-0.001621	0.000000	0.000000	4.000000	47.000000	1.000000
14806.506021	-0.095851	0.567174	-0.008077	82.683693	91.752914	131.730484	-0.403570	0.000000	-0.207397	0.000000	0.000000	0.000000	0.000347	-0.048158	-0.001621	0.000000	0.000000	4.000000	47.000000	1.000000
14806.509354	-0.095851	0.567174	-0.008077	82.665001	91.847176	131.686432	-0.403570	0.000000	-0.207397	0.000000	0.000000	0.000000	0.000347	-0.048158	-0.001621	0.000000	0.000000	4.000000	47.000000	1.000000
14806.512688	-0.095851	0.567174	-0.008077	82.665001	91.847176	131.686432	-0.403570	0.000000	-0.207397	0.000000	0.000000	0.000000	0.000347	-0.048158	-0.001621	0.000000	0.000000	4.000000	47.000000	1.000000
14806.516021	-0.095891	0.567038	-0.008097	82.665001	91.847176	131.686432	-0.403570	0.000000	-0.207397	0.000000	0.000000	0.000000	-0.012066	-0.040616	-0.006128	0.000000	0.000000	4.000000	47.000000	1.000000
14806.519354	-0.095891	0.567038	-0.008097	82.641556	91.926880	131.576859	-0.403841	0.000000	-0.207455	0.000000	0.000000	0.000000	-0.012066	-0.040616	-0.006128	0.000000	0.000000	4.000000	47.000000	1.000000
14806.522688	-0.095891	0.567038	-0.008097	82.641556	91.926880	131.576859	-0.403841	0.000000	-0.207455	0.000000	0.000000	0.000000	-0.012066	-0.040616	-0.006128	0.000000	0.000000	4.000000	47.000000	1.000000
14806.526021	-0.095891	0.567038	-0.008097	82.641556	91.926880	131.576859	-0.403841	0.000000	-0.207455	0.000000	0.000000	0.000000	-0.012066	-0.040616	-0.006128	0.000000	0.000000	4.000000	47.000000	1.000000
14806.529354	-0.095953	0.566810	-0.008122	82.607849	91.952454	131.501389	-0.404862	0.000000	-0.205444	0.000000	0.000000	0.000000	-0.018469	-0.068453	-0.007461	0.000000	0.000000	4.000000	47.000000	1.000000
14806.532688	-0.095953	0.566810	-0.008122	82.607849	91.952454	131.501389	-0.404862	0.000000	-0.205444	0.000000	0.000000	0.000000	-0.018469	-0.068453	-0.007461	0.000000	0.000000	4.000000	47.000000	1.000000
14806.536021	-0.095953	0.566810	-0.008122	82.607849	91.952454	131.501389	-0.404862	0.000000	-0.205444	0.000000	0.000000	0.000000	-0.018469	-0.068453	-0.007461	0.000000	0.000000	4.000000	47.000000	1.000000
14806.539354	-0.095953	0.566810	-0.008122	82.566154	91.903023	131.472000	-0.406105	0.000000	-0.202366	0.000000	0.000000	0.000000	-0.018469	-0.068453	-0.007461	0.000000	0.000000	4.000000	47.000000	1.000000
14806.542688	-0.095978	0.566735	-0.008109	82.566154	91.903023	131.472000	-0.406105	0.000000	-0.202366	0.000000	0.000000	0.000000	-0.007521	-0.022598	0.003902	0.000000	0.000000	4.000000	47.000000	1.000000
14806.546021	-0.095978	0.566735	-0.008109	82.566154	91.903023	131.472000	-0.406105	0.000000	-0.202366	0.000000	0.000000	0.000000	-0.007521	-0.022598	0.003902	0.000000	0.000000	4.000000	47.000000	1.000000
14806.549354	-0.095978	0.566735	-0.008109	82.525307	91.833481	131.443527	-0.406105	0.000000	-0.202366	0.000000	0.000000	0.000000	-0.007521	-0.022598	0.003902	0.000000	0.000000	4.000000	47.000000	1.000000
14806.552688	-0.095978	0.566735	-0.008109	82.525307	91.833481	131.443527	-0.406105	0.000000	-0.202366	0.000000	0.000000	0.000000	-0.007521	-0.022598	0.003902	0.000000	0.000000	4.000000	47.000000	1.000000
14806.556021	-0.095985	0.566677	-0.008074	82.525307	91.833481	131.443527	-0.406105	0.000000	-0.202366	0.000000	0.000000	0.000000	-0.002241	-0.017317	0.010492	0.000000	0.000000	4.000000	47.000000	1.000000
14806.559354	-0.095985	0.566677	-0.008074	82.492142	91.733963	131.372925	-0.405455	0.000000	-0.201112	0.000000	0.000000	0.000000	-0.002241	-0.017317	0.010492	0.000000	0.000000	4.000000	47.000000	1.000000
14806.562688	-0.095985	0.566677	-0.008074	82.492142	91.733963	131.372925	-0.405455	0.000000	-0.201112	0.000000	0.000000	0.000000	-0.002241	-0.017317	0.010492	0.000000	0.000000	4.000000	47.000000	1.000000
14806.566021	-0.095985	0.566677	-0.008074	82.492142	91.733963	131.372925	-0.405455	0.000000	-0.201112	0.000000	0.000000	0.000000	-0.002241	-0.017317	0.010492	0.000000	0.000000	4.000000	47.000000	1.000000
14806.569354	-0.096043	0.566654	-0.008013	82.473244	91.679031	131.337509	-0.403706	0.000000	-0.200739	0.000000	0.000000	0.000000	-0.017272	-0.006838	0.018210	0.000000	0.000000	4.000000	47.000000	1.000000
14806.572688	-0.096043	0.566654	-0.008013	82.473244	91.679031	131.337509	-0.403706	0.000000	-0.200739	0.000000	0.000000	0.000000	-0.017272	-0.006838	0.018210	0.000000	0.000000	4.000000	47.000000	1.000000
14806.576021	-0.096043	0.566654	-0.008013	82.473244	91.679031	131.337509	-0.403706	0.000000	-0.200739	0.000000	0.000000	0.000000	-0.017272	-0.006838	0.018210	0.000000	0.000000	4.000000	47.000000	1.000000
14806.579354	-0.096043	0.566654	-0.008013	82.462982	91.621399	131.293793	-0.400671	0.000000	-0.197860	0.000000	0.000000	0.000000	-0.017272	-0.006838	0.018210	0.000000	0.000000	4.000000	47.000000	1.000000
14806.582688	-0.096073	0.566664	-0.007977	82.462982	91.621399	131.293793	-0.400671	0.000000	-0.197860	0.000000	0.000000	0.000000	-0.009005	0.002977	0.010840	0.000000	0.000000	4.000000	47.000000	1.000000
14806.586021	-0.096073	0.566664	-0.007977	82.462982	91.621399	131.293793	-0.400671	0.000000	-0.197860	0.000000	0.000000	0.000000	-0.009005	0.002977	0.010840	0.000000	0.000000	4.000000	47.000000	1.000000
14806.589354	-0.096073	0.566664	-0.007977	82.461357	91.608635	131.282837	-0.400671	0.000000	-0.197860	0.000000	0.000000	0.000000	-0.009005	0.002977	0.010840	0.000000	0.000000	4.000000	47.000000	1.000000
14806.592688	-0.096073	0.566664	-0.007977	82.461357	91.608635	131.282837	-0.400671	0.000000	-0.197860	0.000000	0.000000	0.000000	-0.009005	0.002977	0.010840	0.000000	0.000000	4.000000	47.000000	1.000000
14806.596021	-0.096120	0.566657	-0.007963	82.461357	91.608635	131.282837	-0.400671	0.000000	-0.197860	0.000000	0.000000	0.000000	-0.014289	-0.002280	0.004244	0.000000	0.000000	4.000000	47.000000	1.000000
14806.599354	-0.096120	0.566657	-0.007963	82.458214	91.594101	131.276993	-0.398865	0.000000	-0.196359	0.000000	0.000000	0.000000	-0.014289	-0.002280	0.004244	0.000000	0.000000	4.000000	47.000000	1.000000
14806.602688	-0.096120	0.566657	-0.007963	82.458214	91.594101	131.276993	-0.398865	0.000000	-0.196359	0.000000	0.000000	0.000000	-0.014289	-0.002280	0.004244	0.000000	0.000000	4.000000	47.000000	1.000000
14806.606021	-0.096120	0.566657	-0.007963	82.458214	91.594101	131.276993	-0.398865	0.000000	-0.196359	0.000000	0.000000	0.000000	-0.014289	-0.002280	0.004244	0.000000	0.000000	4.000000	47.000000	1.000000
14806.609354	-0.096246	0.566614	-0.008002	82.451164	91.587975	131.288452	-0.398157	0.000000	-0.193977	0.000000	0.000000	0.000000	-0.037639	-0.012772	-0.011691	0.000000	0.000000	4.000000	47.000000	1.000000
14806.612688	-0.096246	0.566614	-0.008002	82.451164	91.587975	131.288452	-0.398157	0.000000	-0.193977	0.000000	0.000000	0.000000	-0.037639	-0.012772	-0.011691	0.000000	0.000000	4.000000	47.000000	1.000000
14806.616021	-0.096246	0.566614	-0.008002	82.451164	91.587975	131.288452	-0.398157	0.000000	-0.193977	0.000000	0.000000	0.000000	-0.037639	-0.012772	-0.011691	0.000000	0.000000	4.000000	47.000000	1.000000
14806.619354	-0.096246	0.566614	-0.008002	82.434731	91.602226	131.323563	-0.400106	0.000000	-0.187704	0.000000	0.000000	0.000000	-0.037639	-0.012772	-0.011691	0.000000	0.000000	4.000000	47.000000	1.000000
14806.622688	-0.096368	0.566554	-0.008059	82.434731	91.602226	131.323563	-0.400106	0.000000	-0.187704	0.000000	0.000000	0.000000	-0.036515	-0.018040	-0.016930	0.000000	0.000000	4.000000	47.000000	1.000000
14806.626021	-0.096368	0.566554	-0.008059	82.434731	91.602226	131.323563	-0.400106	0.000000	-0.187704	0.000000	0.000000	0.000000	-0.036515	-0.018040	-0.016930	0.000000	0.000000	4.000000	47.000000	1.000000
14806.629354	-0.096461	0.566459	-0.008145	82.416847	91.661949	131.412552	-0.400106	0.000000	-0.187704	0.000000	0.000000	0.000000	-0.027865	-0.028508	-0.026025	0.000000	0.000000	4.000000	47.000000	1.000000
14806.632688	-0.096461	0.566459	-0.008145	82.416847	91.661949	131.412552	-0.400106	0.000000	-0.187704	0.000000	0.000000	0.000000	-0.027865	-0.028508	-0.026025	0.000000	0.000000	4.000000	47.000000	1.000000
14806.636021	-0.096461	0.566459	-0.008145	82.416847	91.661949	131.412552	-0.400106	0.000000	-0.187704	0.000000	0.000000	0.000000	-0.027865	-0.028508	-0.026025	0.000000	0.000000	4.000000	47.000000	1.000000
14806.639354	-0.096461	0.566459	-0.008145	82.394341	91.723244	131.497971	-0.407265	0.000000	-0.176974	0.000000	0.000000	0.000000	-0.027865	-0.028508	-0.026025	0.000000	0.000000	4.000000	47.000000	1.000000
14806.642688	-0.096530	0.566321	-0.008239	82.394341	91.723244	131.497971	-0.407265	0.000000	-0.176974	0.000000	0.000000	0.000000	-0.020708	-0.041313	-0.028144	0.000000	0.000000	4.000000	47.000000	1.000000
14806.646021	-0.096530	0.566321	-0.008239	82.394341	91.723244	131.497971	-0.407265	0.000000	-0.176974	0.000000	0.000000	0.000000	-0.020708	-0.041313	-0.028144	0.000000	0.000000	4.000000	47.000000	1.000000
14806.649354	-0.096530	0.566321	-0.008239	82.367508	91.708893	131.517166	-0.407265	0.000000	-0.176974	0.000000	0.000000	0.000000	-0.020708	-0.041313	-0.028144	0.000000	0.000000	4.000000	47.000000	1.000000
14806.652688	-0.096530	0.566321	-0.008239	82.367508	91.708893	131.517166	-0.407265	0.000000	-0.176974	0.000000	0.000000	0.000000	-0.020708	-0.041313	-0.028144	0.000000	0.000000	4.000000	47.000000	1.000000
14806.656021	-0.096570	0.566149	-0.008363	82.367508	91.708893	131.517166	-0.407265	0.000000	-0.176974	0.000000	0.000000	0.000000	-0.012054	-0.051771	-0.037250	0.000000	0.000000	4.000000	47.000000	1.000000
14806.659354	-0.096570	0.566149	-0.008363	82.339554	91.473564	131.331100	-0.411956	0.000000	-0.173523	0.000000	0.000000	0.000000	-0.012054	-0.051771	-0.037250	0.000000	0.000000	4.000000	47.000000	1.000000
14806.662688	-0.096570	0.566149	-0.008363	82.339554	91.473564	131.331100	-0.411956	0.000000	-0.173523	0.000000	0.000000	0.000000	-0.012054	-0.051771	-0.037250	0.000000	0.000000	4.000000	47.000000	1.000000
14806.666021	-0.096570	0.566149	-0.008363	82.339554	91.473564	131.331100	-0.411956	0.000000	-0.173523	0.000000	0.000000	0.000000	-0.012054	-0.051771	-0.037250	0.000000	0.000000	4.000000	47.000000	1.000000
14806.669354	-0.096615	0.565746	-0.008568	82.303230	91.099319	131.022583	-0.418164	0.000000	-0.171514	0.000000	0.000000	0.000000	-0.013536	-0.120799	-0.061363	0.000000	0.000000	4.000000	47.000000	1.000000
14806.672688	-0.096615	0.565746	-0.008568	82.303230	91.099319	131.022583	-0.418164	0.000000	-0.171514	0.000000	0.000000	0.000000	-0.013536	-0.120799	-0.061363	0.000000	0.000000	4.000000	47.000000	1.000000
14806.676021	-0.096615	0.565746	-0.008568	82.303230	91.099319	131.022583	-0.418164	0.000000	-0.171514	0.000000	0.000000	0.000000	-0.013536	-0.120799	-0.061363	0.000000	0.000000	4.000000	47.000000	1.000000
14806.679354	-0.096611	0.565506	-0.008689	82.264595	90.639626	130.625580	-0.428391	0.000000	-0.169258	0.000000	0.000000	0.000000	0.001144	-0.071971	-0.036344	0.000000	0.000000	4.000000	47.000000	1.000000
14806.682688	-0.096611	0.565506	-0.008689	82.264595	90.639626	130.625580	-0.428391	0.000000	-0.169258	0.000000	0.000000	0.000000	0.001144	-0.071971	-0.036344	0.000000	0.000000	4.000000	47.000000	1.000000
14806.686021	-0.096611	0.565506	-0.008689	82.264595	90.639626	130.625580	-0.428391	0.000000	-0.169258	0.000000	0.000000	0.000000	0.001144	-0.071971	-0.036344	0.000000	0.000000	4.000000	47.000000	1.000000
14806.689354	-0.096611	0.565506	-0.008689	82.224106	90.152618	130.210617	-0.434449	0.000000	-0.169448	0.000000	0.000000	0.000000	0.001144	-0.071971	-0.036344	0.000000	0.000000	4.000000	47.000000	1.000000
14806.692688	-0.096578	0.565232	-0.008841	82.224106	90.152618	130.210617	-0.434449	0.000000	-0.169448	0.000000	0.000000	0.000000	0.009801	-0.082396	-0.045499	0.000000	0.000000	4.000000	47.000000	1.000000
14806.696021	-0.096578	0.565232	-0.008841	82.224106	90.152618	130.210617	-0.434449	0.000000	-0.169448	0.000000	0.000000	0.000000	0.009801	-0.082396	-0.045499	0.000000	0.000000	4.000000	47.000000	1.000000
14806.699354	-0.096578	0.565232	-0.008841	82.189674	89.581810	129.714294	-0.434449	0.000000	-0.169448	0.000000	0.000000	0.000000	0.009801	-0.082396	-0.045499	0.000000	0.000000	4.000000	47.000000	1.000000
14806.702688	-0.096578	0.565232	-0.008841	82.189674	89.581810	129.714294	-0.434449	0.000000	-0.169448	0.000000	0.000000	0.000000	0.009801	-0.082396	-0.045499	0.000000	0.000000	4.000000	47.000000	1.000000
14806.706021	-0.096583	0.564965	-0.009025	82.189674	89.581810	129.714294	-0.434449	0.000000	-0.169448	0.000000	0.000000	0.000000	-0.001452	-0.080071	-0.055282	0.000000	0.000000	4.000000	47.000000	1.000000
14806.709354	-0.096583	0.564965	-0.009025	82.168343	89.068260	129.266296	-0.442032	0.000000	-0.171082	0.000000	0.000000	0.000000	-0.001452	-0.080071	-0.055282	0.000000	0.000000	4.000000	47.000000	1.000000
14806.712688	-0.096583	0.564965	-0.009025	82.168343	89.068260	129.266296	-0.442032	0.000000	-0.171082	0.000000	0.000000	0.000000	-0.001452	-0.080071	-0.055282	0.000000	0.000000	4.000000	47.000000	1.000000
14806.716021	-0.096583	0.564965	-0.009025	82.168343	89.068260	129.266296	-0.442032	0.000000	-0.171082	0.000000	0.000000	0.000000	-0.001452	-0.080071	-0.055282	0.000000	0.000000	4.000000	47.000000	1.000000
14806.719354	-0.096590	0.564445	-0.009509	82.180328	88.579910	128.810883	-0.451246	0.000000	-0.170840	0.000000	0.000000	0.000000	-0.002056	-0.156022	-0.145260	0.000000	0.000000	4.000000	47.000000	1.000000
14806.722688	-0.096590	0.564445	-0.009509	82.180328	88.579910	128.810883	-0.451246	0.000000	-0.170840	0.000000	0.000000	0.000000	-0.002056	-0.156022	-0.145260	0.000000	0.000000	4.000000	47.000000	1.000000
14806.726021	-0.096590	0.564445	-0.009509	82.180328	88.579910	128.810883	-0.451246	0.000000	-0.170840	0.000000	0.000000	0.000000	-0.002056	-0.156022	-0.145260	0.000000	0.000000	4.000000	47.000000	1.000000
14806.729354	-0.096590	0.564445	-0.009509	82.213890	87.915070	128.168152	-0.475456	0.000000	-0.170498	0.000000	0.000000	0.000000	-0.002056	-0.156022	-0.145260	0.000000	0.000000	4.000000	47.000000	1.000000
14806.732688	-0.096591	0.564216	-0.009815	82.213890	87.915070	128.168152	-0.475456	0.000000	-0.170498	0.000000	0.000000	0.000000	-0.000220	-0.068452	-0.091697	0.000000	0.000000	4.000000	47.000000	1.000000
14806.736021	-0.096591	0.564216	-0.009815	82.213890	87.915070	128.168152	-0.475456	0.000000	-0.170498	0.000000	0.000000	0.000000	-0.000220	-0.068452	-0.091697	0.000000	0.000000	4.000000	47.000000	1.000000
14806.739354	-0.096591	0.564216	-0.009815	82.260765	86.842873	127.112251	-0.475456	0.000000	-0.170498	0.000000	0.000000	0.000000	-0.000220	-0.068452	-0.091697	0.000000	0.000000	4.000000	47.000000	1.000000
14806.742688	-0.096591	0.564216	-0.009815	82.260765	86.842873	127.112251	-0.475456	0.000000	-0.170498	0.000000	0.000000	0.000000	-0.000220	-0.068452	-0.091697	0.000000	0.000000	4.000000	47.000000	1.000000
14806.746021	-0.096591	0.563988	-0.010121	82.260765	86.842873	127.112251	-0.475456	0.000000	-0.170498	0.000000	0.000000	0.000000	-0.000184	-0.068392	-0.091750	0.000000	0.000000	4.000000	47.000000	1.000000
14806.749354	-0.096569	0.563786	-0.010428	82.310013	85.562447	125.861771	-0.490738	0.000000	-0.170461	0.000000	0.000000	0.000000	0.006587	-0.060841	-0.092134	0.000000	0.000000	4.000000	47.000000	1.000000
14806.752688	-0.096569	0.563786	-0.010428	82.310013	85.562447	125.861771	-0.490738	0.000000	-0.170461	0.000000	0.000000	0.000000	0.006587	-0.060841	-0.092134	0.000000	0.000000	4.000000	47.000000	1.000000
14806.756021	-0.096569	0.563786	-0.010428	82.310013	85.562447	125.861771	-0.490738	0.000000	-0.170461	0.000000	0.000000	0.000000	0.006587	-0.060841	-0.092134	0.000000	0.000000	4.000000	47.000000	1.000000
14806.759354	-0.096520	0.563616	-0.010759	82.358818	84.110603	124.437057	-0.521386	0.000000	-0.171528	0.000000	0.000000	0.000000	0.014849	-0.051040	-0.099485	0.000000	0.000000	4.000000	47.000000	1.000000
14806.762688	-0.096520	0.563616	-0.010759	82.358818	84.110603	124.437057	-0.521386	0.000000	-0.171528	0.000000	0.000000	0.000000	0.014849	-0.051040	-0.099485	0.000000	0.000000	4.000000	47.000000	1.000000
14806.766021	-0.096520	0.563616	-0.010759	82.358818	84.110603	124.437057	-0.521386	0.000000	-0.171528	0.000000	0.000000	0.000000	0.014849	-0.051040	-0.099485	0.000000	0.000000	4.000000	47.000000	1.000000
14806.769354	-0.096520	0.563616	-0.010759	82.407410	82.511612	122.855927	-0.537966	0.000000	-0.174003	0.000000	0.000000	0.000000	0.014849	-0.051040	-0.099485	0.000000	0.000000	4.000000	47.000000	1.000000
14806.772688	-0.096478	0.563480	-0.011056	82.407410	82.511612	122.855927	-0.537966	0.000000	-0.174003	0.000000	0.000000	0.000000	0.012585	-0.040620	-0.088978	0.000000	0.000000	4.000000	47.000000	1.000000
14806.776021	-0.096478	0.563480	-0.011056	82.407410	82.511612	122.855927	-0.537966	0.000000	-0.174003	0.000000	0.000000	0.000000	0.012585	-0.040620	-0.088978	0.000000	0.000000	4.000000	47.000000	1.000000
14806.779354	-0.096399	0.563337	-0.011320	82.455017	80.905945	121.265656	-0.537966	0.000000	-0.174003	0.000000	0.000000	0.000000	0.023789	-0.042840	-0.079284	0.000000	0.000000	4.000000	47.000000	1.000000
14806.782688	-0.096399	0.563337	-0.011320	82.455017	80.905945	121.265656	-0.537966	0.000000	-0.174003	0.000000	0.000000	0.000000	0.023789	-0.042840	-0.079284	0.000000	0.000000	4.000000	47.000000	1.000000
14806.786021	-0.096399	0.563337	-0.011320	82.455017	80.905945	121.265656	-0.537966	0.000000	-0.174003	0.000000	0.000000	0.000000	0.023789	-0.042840	-0.079284	0.000000	0.000000	4.000000	47.000000	1.000000
14806.789354	-0.096399	0.563337	-0.011320	82.493790	79.301819	119.669601	-0.566010	0.000000	-0.180066	0.000000	0.000000	0.000000	0.023789	-0.042840	-0.079284	0.000000	0.000000	4.000000	47.000000	1.000000
14806.792688	-0.096311	0.563222	-0.011522	82.493790	79.301819	119.669601	-0.566010	0.000000	-0.180066	0.000000	0.000000	0.000000	0.026349	-0.034731	-0.060409	0.000000	0.000000	4.000000	47.000000	1.000000
14806.796021	-0.096311	0.563222	-0.011522	82.493790	79.301819	119.669601	-0.566010	0.000000	-0.180066	0.000000	0.000000	0.000000	0.026349	-0.034731	-0.060409	0.000000	0.000000	4.000000	47.000000	1.000000
14806.799354	-0.096311	0.563222	-0.011522	82.525490	77.824486	118.191658	-0.566010	0.000000	-0.180066	0.000000	0.000000	0.000000	0.026349	-0.034731	-0.060409	0.000000	0.000000	4.000000	47.000000	1.000000
14806.802688	-0.096311	0.563222	-0.011522	82.525490	77.824486	118.191658	-0.566010	0.000000	-0.180066	0.000000	0.000000	0.000000	0.026349	-0.034731	-0.060409	0.000000	0.000000	4.000000	47.000000	1.000000
14806.806021	-0.096227	0.563123	-0.011705	82.525490	77.824486	118.191658	-0.566010	0.000000	-0.180066	0.000000	0.000000	0.000000	0.025198	-0.029522	-0.055150	0.000000	0.000000	4.000000	47.000000	1.000000
14806.809354	-0.096227	0.563123	-0.011705	82.548836	76.539795	116.914886	-0.576078	0.000000	-0.184457	0.000000	0.000000	0.000000	0.025198	-0.029522	-0.055150	0.000000	0.000000	4.000000	47.000000	1.000000
14806.812688	-0.096227	0.563123	-0.011705	82.548836	76.539795	116.914886	-0.576078	0.000000	-0.184457	0.000000	0.000000	0.000000	0.025198	-0.029522	-0.055150	0.000000	0.000000	4.000000	47.000000	1.000000
14806.816021	-0.096227	0.563123	-0.011705	82.548836	76.539795	116.914886	-0.576078	0.000000	-0.184457	0.000000	0.000000	0.000000	0.025198	-0.029522	-0.055150	0.000000	0.000000	4.000000	47.000000	1.000000
14806.819354	-0.096054	0.562971	-0.011993	82.566132	75.446533	115.825188	-0.585270	0.000000	-0.188657	0.000000	0.000000	0.000000	0.051788	-0.045703	-0.086155	0.000000	0.000000	4.000000	47.000000	1.000000
14806.822688	-0.096054	0.562971	-0.011993	82.566132	75.446533	115.825188	-0.585270	0.000000	-0.188657	0.000000	0.000000	0.000000	0.051788	-0.045703	-0.086155	0.000000	0.000000	4.000000	47.000000	1.000000
14806.826021	-0.096054	0.562971	-0.011993	82.566132	75.446533	115.825188	-0.585270	0.000000	-0.188657	0.000000	0.000000	0.000000	0.051788	-0.045703	-0.086155	0.000000	0.000000	4.000000	47.000000	1.000000
14806.829354	-0.095979	0.562882	-0.012136	82.578682	74.542534	114.917824	-0.599629	0.000000	-0.197288	0.000000	0.000000	0.000000	0.022530	-0.026585	-0.042934	0.000000	0.000000	4.000000	47.000000	1.000000
14806.832688	-0.095979	0.562882	-0.012136	82.578682	74.542534	114.917824	-0.599629	0.000000	-0.197288	0.000000	0.000000	0.000000	0.022530	-0.026585	-0.042934	0.000000	0.000000	4.000000	47.000000	1.000000
14806.836021	-0.095979	0.562882	-0.012136	82.578682	74.542534	114.917824	-0.599629	0.000000	-0.197288	0.000000	0.000000	0.000000	0.022530	-0.026585	-0.042934	0.000000	0.000000	4.000000	47.000000	1.000000
14806.839354	-0.095979	0.562882	-0.012136	82.588150	73.794312	114.175591	-0.606785	0.000000	-0.201043	0.000000	0.000000	0.000000	0.022530	-0.026585	-0.042934	0.000000	0.000000	4.000000	47.000000	1.000000
14806.842688	-0.095926	0.562769	-0.012278	82.588150	73.794312	114.175591	-0.606785	0.000000	-0.201043	0.000000	0.000000	0.000000	0.015822	-0.034016	-0.042622	0.000000	0.000000	4.000000	47.000000	1.000000
14806.846021	-0.095926	0.562769	-0.012278	82.588150	73.794312	114.175591	-0.606785	0.000000	-0.201043	0.000000	0.000000	0.000000	0.015822	-0.034016	-0.042622	0.000000	0.000000	4.000000	47.000000	1.000000
14806.849354	-0.095926	0.562769	-0.012278	82.596359	73.038925	113.407669	-0.606785	0.000000	-0.201043	0.000000	0.000000	0.000000	0.015822	-0.034016	-0.042622	0.000000	0.000000	4.000000	47.000000	1.000000
14806.852688	-0.095926	0.562769	-0.012278	82.596359	73.038925	113.407669	-0.606785	0.000000	-0.201043	0.000000	0.000000	0.000000	0.015822	-0.034016	-0.042622	0.000000	0.000000	4.000000	47.000000	1.000000
14806.856021	-0.095929	0.562682	-0.012370	82.596359	73.038925	113.407669	-0.606785	0.000000	-0.201043	0.000000	0.000000	0.000000	-0.000635	-0.025934	-0.027810	0.000000	0.000000	4.000000	47.000000	1.000000
14806.859354	-0.095929	0.562682	-0.012370	82.603569	72.129356	112.473198	-0.613889	0.000000	-0.203680	0.000000	0.000000	0.000000	-0.000635	-0.025934	-0.027810	0.000000	0.000000	4.000000	47.000000	1.000000
14806.862688	-0.095929	0.562682	-0.012370	82.603569	72.129356	112.473198	-0.613889	0.000000	-0.203680	0.000000	0.000000	0.000000	-0.000635	-0.025934	-0.027810	0.000000	0.000000	4.000000	47.000000	1.000000
14806.866021	-0.095929	0.562682	-0.012370	82.603569	72.129356	112.473198	-0.613889	0.000000	-0.203680	0.000000	0.000000	0.000000	-0.000635	-0.025934	-0.027810	0.000000	0.000000	4.000000	47.000000	1.000000
14806.869354	-0.096035	0.562474	-0.012389	82.608749	71.155563	111.469330	-0.618523	0.000000	-0.203574	0.000000	0.000000	0.000000	-0.031938	-0.062573	-0.005598	0.000000	0.000000	4.000000	47.000000	1.000000
14806.872688	-0.096035	0.562474	-0.012389	82.608749	71.155563	111.469330	-0.618523	0.000000	-0.203574	0.000000	0.000000	0.000000	-0.031938	-0.062573	-0.005598	0.000000	0.000000	4.000000	47.000000	1.000000
14806.876021	-0.096035	0.562474	-0.012389	82.608749	71.155563	111.469330	-0.618523	0.000000	-0.203574	0.000000	0.000000	0.000000	-0.031938	-0.062573	-0.005598	0.000000	0.000000	4.000000	47.000000	1.000000
14806.879354	-0.096035	0.562474	-0.012389	82.611404	70.213547	110.469933	-0.619456	0.000000	-0.198251	0.000000	0.000000	0.000000	-0.031938	-0.062573	-0.005598	0.000000	0.000000	4.000000	47.000000	1.000000
14806.882688	-0.096092	0.562359	-0.012329	82.611404	70.213547	110.469933	-0.619456	0.000000	-0.198251	0.000000	0.000000	0.000000	-0.017141	-0.034411	0.017962	0.000000	0.000000	4.000000	47.000000	1.000000
14806.886021	-0.096092	0.562359	-0.012329	82.611404	70.213547	110.469933	-0.619456	0.000000	-0.198251	0.000000	0.000000	0.000000	-0.017141	-0.034411	0.017962	0.000000	0.000000	4.000000	47.000000	1.000000
14806.889354	-0.096092	0.562359	-0.012329	82.607552	69.433624	109.556549	-0.619456	0.000000	-0.198251	0.000000	0.000000	0.000000	-0.017141	-0.034411	0.017962	0.000000	0.000000	4.000000	47.000000	1.000000
14806.892688	-0.096092	0.562359	-0.012329	82.607552	69.433624	109.556549	-0.619456	0.000000	-0.198251	0.000000	0.000000	0.000000	-0.017141	-0.034411	0.017962	0.000000	0.000000	4.000000	47.000000	1.000000
14806.896021	-0.096172	0.562256	-0.012164	82.607552	69.433624	109.556549	-0.619456	0.000000	-0.198251	0.000000	0.000000	0.000000	-0.023949	-0.030897	0.049466	0.000000	0.000000	4.000000	47.000000	1.000000
14806.899354	-0.096172	0.562256	-0.012164	82.593925	68.736931	108.770607	-0.616463	0.000000	-0.195394	0.000000	0.000000	0.000000	-0.023949	-0.030897	0.049466	0.000000	0.000000	4.000000	47.000000	1.000000
14806.902688	-0.096172	0.562256	-0.012164	82.593925	68.736931	108.770607	-0.616463	0.000000	-0.195394	0.000000	0.000000	0.000000	-0.023949	-0.030897	0.049466	0.000000	0.000000	4.000000	47.000000	1.000000
14806.906021	-0.096172	0.562256	-0.012164	82.593925	68.736931	108.770607	-0.616463	0.000000	-0.195394	0.000000	0.000000	0.000000	-0.023949	-0.030897	0.049466	0.000000	0.000000	4.000000	47.000000	1.000000
14806.909354	-0.096291	0.562062	-0.011716	82.578941	68.368576	108.389061	-0.608218	0.000000	-0.191403	0.000000	0.000000	0.000000	-0.035707	-0.058372	0.134511	0.000000	0.000000	4.000000	47.000000	1.000000
14806.912688	-0.096291	0.562062	-0.011716	82.578941	68.368576	108.389061	-0.608218	0.000000	-0.191403	0.000000	0.000000	0.000000	-0.035707	-0.058372	0.134511	0.000000	0.000000	4.000000	47.000000	1.000000
14806.916021	-0.096291	0.562062	-0.011716	82.578941	68.368576	108.389061	-0.608218	0.000000	-0.191403	0.000000	0.000000	0.000000	-0.035707	-0.058372	0.134511	0.000000	0.000000	4.000000	47.000000	1.000000
14806.919354	-0.096341	0.561985	-0.011484	82.564651	68.353722	108.381584	-0.585800	0.000000	-0.185452	0.000000	0.000000	0.000000	-0.015072	-0.022951	0.069727	0.000000	0.000000	4.000000	47.000000	1.000000
14806.922688	-0.096341	0.561985	-0.011484	82.564651	68.353722	108.381584	-0.585800	0.000000	-0.185452	0.000000	0.000000	0.000000	-0.015072	-0.022951	0.069727	0.000000	0.000000	4.000000	47.000000	1.000000
14806.926021	-0.096341	0.561985	-0.011484	82.564651	68.353722	108.381584	-0.585800	0.000000	-0.185452	0.000000	0.000000	0.000000	-0.015072	-0.022951	0.069727	0.000000	0.000000	4.000000	47.000000	1.000000
14806.929354	-0.096341	0.561985	-0.011484	82.557320	68.379089	108.407639	-0.574179	0.000000	-0.182940	0.000000	0.000000	0.000000	-0.015072	-0.022951	0.069727	0.000000	0.000000	4.000000	47.000000	1.000000
14806.932688	-0.096393	0.561884	-0.011246	82.557320	68.379089	108.407639	-0.574179	0.000000	-0.182940	0.000000	0.000000	0.000000	-0.015432	-0.030459	0.071392	0.000000	0.000000	4.000000	47.000000	1.000000
14806.936021	-0.096393	0.561884	-0.011246	82.557320	68.379089	108.407639	-0.574179	0.000000	-0.182940	0.000000	0.000000	0.000000	-0.015432	-0.030459	0.071392	0.000000	0.000000	4.000000	47.000000	1.000000
14806.939354	-0.096393	0.561884	-0.011246	82.553024	68.406357	108.429489	-0.574179	0.000000	-0.182940	0.000000	0.000000	0.000000	-0.015432	-0.030459	0.071392	0.000000	0.000000	4.000000	47.000000	1.000000
14806.942688	-0.096393	0.561884	-0.011246	82.553024	68.406357	108.429489	-0.574179	0.000000	-0.182940	0.000000	0.000000	0.000000	-0.015432	-0.030459	0.071392	0.000000	0.000000	4.000000	47.000000	1.000000
14806.946021	-0.096418	0.561790	-0.011026	82.553024	68.406357	108.429489	-0.574179	0.000000	-0.182940	0.000000	0.000000	0.000000	-0.007569	-0.028187	0.065781	0.000000	0.000000	4.000000	47.000000	1.000000
14806.949354	-0.096418	0.561790	-0.011026	82.548836	68.433685	108.451393	-0.562280	0.000000	-0.180368	0.000000	0.000000	0.000000	-0.007569	-0.028187	0.065781	0.000000	0.000000	4.000000	47.000000	1.000000
14806.952688	-0.096418	0.561790	-0.011026	82.548836	68.433685	108.451393	-0.562280	0.000000	-0.180368	0.000000	0.000000	0.000000	-0.007569	-0.028187	0.065781	0.000000	0.000000	4.000000	47.000000	1.000000
14806.956021	-0.096418	0.561790	-0.011026	82.548836	68.433685	108.451393	-0.562280	0.000000	-0.180368	0.000000	0.000000	0.000000	-0.007569	-0.028187	0.065781	0.000000	0.000000	4.000000	47.000000	1.000000
14806.959354	-0.096471	0.561607	-0.010680	82.546677	68.481567	108.487106	-0.551316	0.000000	-0.179106	0.000000	0.000000	0.000000	-0.015810	-0.054755	0.103956	0.000000	0.000000	4.000000	47.000000	1.000000
14806.962688	-0.096471	0.561607	-0.010680	82.546677	68.481567	108.487106	-0.551316	0.000000	-0.179106	0.000000	0.000000	0.000000	-0.015810	-0.054755	0.103956	0.000000	0.000000	4.000000	47.000000	1.000000
14806.966021	-0.096471	0.561607	-0.010680	82.546677	68.481567	108.487106	-0.551316	0.000000	-0.179106	0.000000	0.000000	0.000000	-0.015810	-0.054755	0.103956	0.000000	0.000000	4.000000	47.000000	1.000000
14806.969354	-0.096490	0.561484	-0.010588	82.543495	68.553284	108.540573	-0.533990	0.000000	-0.176471	0.000000	0.000000	0.000000	-0.005960	-0.036897	0.027588	0.000000	0.000000	4.000000	47.000000	1.000000
14806.972688	-0.096490	0.561484	-0.010588	82.543495	68.553284	108.540573	-0.533990	0.000000	-0.176471	0.000000	0.000000	0.000000	-0.005960	-0.036897	0.027588	0.000000	0.000000	4.000000	47.000000	1.000000
14806.976021	-0.096490	0.561484	-0.010588	82.543495	68.553284	108.540573	-0.533990	0.000000	-0.176471	0.000000	0.000000	0.000000	-0.005960	-0.036897	0.027588	0.000000	0.000000	4.000000	47.000000	1.000000
14806.979354	-0.096490	0.561484	-0.010588	82.534943	68.670502	108.633453	-0.529392	0.000000	-0.175478	0.000000	0.000000	0.000000	-0.005960	-0.036897	0.027588	0.000000	0.000000	4.000000	47.000000	1.000000
14806.982688	-0.096523	0.561352	-0.010541	82.534943	68.670502	108.633453	-0.529392	0.000000	-0.175478	0.000000	0.000000	0.000000	-0.009670	-0.039760	0.013940	0.000000	0.000000	4.000000	47.000000	1.000000
14806.986021	-0.096523	0.561352	-0.010541	82.534943	68.670502	108.633453	-0.529392	0.000000	-0.175478	0.000000	0.000000	0.000000	-0.009670	-0.039760	0.013940	0.000000	0.000000	4.000000	47.000000	1.000000
14806.989354	-0.096523	0.561352	-0.010541	82.514153	68.812782	108.725273	-0.529392	0.000000	-0.175478	0.000000	0.000000	0.000000	-0.009670	-0.039760	0.013940	0.000000	0.000000	4.000000	47.000000	1.000000
14806.992688	-0.096523	0.561352	-0.010541	82.514153	68.812782	108.725273	-0.529392	0.000000	-0.175478	0.000000	0.000000	0.000000	-0.009670	-0.039760	0.013940	0.000000	0.000000	4.000000	47.000000	1.000000
14806.996021	-0.096551	0.561202	-0.010513	82.514153	68.812782	108.725273	-0.529392	0.000000	-0.175478	0.000000	0.000000	0.000000	-0.008521	-0.044926	0.008629	0.000000	0.000000	4.000000	47.000000	1.000000
14806.999354	-0.096551	0.561202	-0.010513	82.478584	69.002914	108.858337	-0.527069	0.000000	-0.173866	0.000000	0.000000	0.000000	-0.008521	-0.044926	0.008629	0.000000	0.000000	4.000000	47.000000	1.000000
14807.002688	-0.096551	0.561202	-0.010513	82.478584	69.002914	108.858337	-0.527069	0.000000	-0.173866	0.000000	0.000000	0.000000	-0.008521	-0.044926	0.008629	0.000000	0.000000	4.000000	47.000000	1.000000
14807.006021	-0.096551	0.561202	-0.010513	82.478584	69.002914	108.858337	-0.527069	0.000000	-0.173866	0.000000	0.000000	0.000000	-0.008521	-0.044926	0.008629	0.000000	0.000000	4.000000	47.000000	1.000000
14807.009354	-0.096596	0.560814	-0.010612	82.421692	69.239204	109.125526	-0.525631	0.000000	-0.172446	0.000000	0.000000	0.000000	-0.013510	-0.116262	-0.029908	0.000000	0.000000	4.000000	47.000000	1.000000
14807.012688	-0.096596	0.560814	-0.010612	82.421692	69.239204	109.125526	-0.525631	0.000000	-0.172446	0.000000	0.000000	0.000000	-0.013510	-0.116262	-0.029908	0.000000	0.000000	4.000000	47.000000	1.000000
14807.016021	-0.096596	0.560814	-0.010612	82.421692	69.239204	109.125526	-0.525631	0.000000	-0.172446	0.000000	0.000000	0.000000	-0.013510	-0.116262	-0.029908	0.000000	0.000000	4.000000	47.000000	1.000000
14807.019354	-0.096596	0.560814	-0.010612	82.342987	69.492256	109.468056	-0.530616	0.000000	-0.170195	0.000000	0.000000	0.000000	-0.013510	-0.116262	-0.029908	0.000000	0.000000	4.000000	47.000000	1.000000
14807.022688	-0.096600	0.560586	-0.010695	82.342987	69.492256	109.468056	-0.530616	0.000000	-0.170195	0.000000	0.000000	0.000000	-0.001266	-0.068442	-0.024918	0.000000	0.000000	4.000000	47.000000	1.000000
14807.026021	-0.096600	0.560586	-0.010695	82.342987	69.492256	109.468056	-0.530616	0.000000	-0.170195	0.000000	0.000000	0.000000	-0.001266	-0.068442	-0.024918	0.000000	0.000000	4.000000	47.000000	1.000000
14807.029354	-0.096581	0.560316	-0.010786	82.277702	69.790466	109.845200	-0.530616	0.000000	-0.170195	0.000000	0.000000	0.000000	0.005893	-0.081034	-0.027237	0.000000	0.000000	4.000000	47.000000	1.000000
14807.032688	-0.096581	0.560316	-0.010786	82.277702	69.790466	109.845200	-0.530616	0.000000	-0.170195	0.000000	0.000000	0.000000	0.005893	-0.081034	-0.027237	0.000000	0.000000	4.000000	47.000000	1.000000
14807.036021	-0.096581	0.560316	-0.010786	82.277702	69.790466	109.845200	-0.530616	0.000000	-0.170195	0.000000	0.000000	0.000000	0.005893	-0.081034	-0.027237	0.000000	0.000000	4.000000	47.000000	1.000000
14807.039354	-0.096581	0.560316	-0.010786	82.229965	70.112312	110.214188	-0.539308	0.000000	-0.170966	0.000000	0.000000	0.000000	0.005893	-0.081034	-0.027237	0.000000	0.000000	4.000000	47.000000	1.000000
14807.042688	-0.096520	0.560021	-0.010862	82.229965	70.112312	110.214188	-0.539308	0.000000	-0.170966	0.000000	0.000000	0.000000	0.018259	-0.088509	-0.022891	0.000000	0.000000	4.000000	47.000000	1.000000
14807.046021	-0.096520	0.560021	-0.010862	82.229965	70.112312	110.214188	-0.539308	0.000000	-0.170966	0.000000	0.000000	0.000000	0.018259	-0.088509	-0.022891	0.000000	0.000000	4.000000	47.000000	1.000000
14807.049354	-0.096520	0.560021	-0.010862	82.196594	70.451469	110.596184	-0.539308	0.000000	-0.170966	0.000000	0.000000	0.000000	0.018259	-0.088509	-0.022891	0.000000	0.000000	4.000000	47.000000	1.000000
14807.052688	-0.096520	0.560021	-0.010862	82.196594	70.451469	110.596184	-0.539308	0.000000	-0.170966	0.000000	0.000000	0.000000	0.018259	-0.088509	-0.022891	0.000000	0.000000	4.000000	47.000000	1.000000
14807.056021	-0.096476	0.559709	-0.010961	82.196594	70.451469	110.596184	-0.539308	0.000000	-0.170966	0.000000	0.000000	0.000000	0.013062	-0.093600	-0.029645	0.000000	0.000000	4.000000	47.000000	1.000000
14807.059354	-0.096476	0.559709	-0.010961	82.172562	70.777634	110.949760	-0.543123	0.000000	-0.174009	0.000000	0.000000	0.000000	0.013062	-0.093600	-0.029645	0.000000	0.000000	4.000000	47.000000	1.000000
14807.062688	-0.096476	0.559709	-0.010961	82.172562	70.777634	110.949760	-0.543123	0.000000	-0.174009	0.000000	0.000000	0.000000	0.013062	-0.093600	-0.029645	0.000000	0.000000	4.000000	47.000000	1.000000
14807.066021	-0.096476	0.559709	-0.010961	82.172562	70.777634	110.949760	-0.543123	0.000000	-0.174009	0.000000	0.000000	0.000000	0.013062	-0.093600	-0.029645	0.000000	0.000000	4.000000	47.000000	1.000000
14807.069354	-0.096291	0.559084	-0.011205	82.146919	71.140785	111.342094	-0.548064	0.000000	-0.176186	0.000000	0.000000	0.000000	0.055726	-0.187582	-0.073255	0.000000	0.000000	4.000000	47.000000	1.000000
14807.072688	-0.096291	0.559084	-0.011205	82.146919	71.140785	111.342094	-0.548064	0.000000	-0.176186	0.000000	0.000000	0.000000	0.055726	-0.187582	-0.073255	0.000000	0.000000	4.000000	47.000000	1.000000
14807.076021	-0.096291	0.559084	-0.011205	82.146919	71.140785	111.342094	-0.548064	0.000000	-0.176186	0.000000	0.000000	0.000000	0.055726	-0.187582	-0.073255	0.000000	0.000000	4.000000	47.000000	1.000000
14807.079354	-0.096291	0.559084	-0.011205	82.109322	71.453644	111.695625	-0.560273	0.000000	-0.185474	0.000000	0.000000	0.000000	0.055726	-0.187582	-0.073255	0.000000	0.000000	4.000000	47.000000	1.000000
14807.082688	-0.096195	0.558788	-0.011342	82.109322	71.453644	111.695625	-0.560273	0.000000	-0.185474	0.000000	0.000000	0.000000	0.028794	-0.088775	-0.041034	0.000000	0.000000	4.000000	47.000000	1.000000
14807.086021	-0.096195	0.558788	-0.011342	82.109322	71.453644	111.695625	-0.560273	0.000000	-0.185474	0.000000	0.000000	0.000000	0.028794	-0.088775	-0.041034	0.000000	0.000000	4.000000	47.000000	1.000000
14807.089354	-0.096195	0.558788	-0.011342	82.063530	71.758156	112.052055	-0.560273	0.000000	-0.185474	0.000000	0.000000	0.000000	0.028794	-0.088775	-0.041034	0.000000	0.000000	4.000000	47.000000	1.000000
14807.092688	-0.096195	0.558788	-0.011342	82.063530	71.758156	112.052055	-0.560273	0.000000	-0.185474	0.000000	0.000000	0.000000	0.028794	-0.088775	-0.041034	0.000000	0.000000	4.000000	47.000000	1.000000
14807.096021	-0.096087	0.558533	-0.011531	82.063530	71.758156	112.052055	-0.560273	0.000000	-0.185474	0.000000	0.000000	0.000000	0.032149	-0.076587	-0.056646	0.000000	0.000000	4.000000	47.000000	1.000000
14807.099354	-0.096087	0.558533	-0.011531	82.022079	72.024239	112.362228	-0.567112	0.000000	-0.190272	0.000000	0.000000	0.000000	0.032149	-0.076587	-0.056646	0.000000	0.000000	4.000000	47.000000	1.000000
14807.102688	-0.096087	0.558533	-0.011531	82.022079	72.024239	112.362228	-0.567112	0.000000	-0.190272	0.000000	0.000000	0.000000	0.032149	-0.076587	-0.056646	0.000000	0.000000	4.000000	47.000000	1.000000
14807.106021	-0.096087	0.558533	-0.011531	82.022079	72.024239	112.362228	-0.567112	0.000000	-0.190272	0.000000	0.000000	0.000000	0.032149	-0.076587	-0.056646	0.000000	0.000000	4.000000	47.000000	1.000000
14807.109354	-0.095915	0.558139	-0.011922	81.983009	72.241592	112.622604	-0.576553	0.000000	-0.195631	0.000000	0.000000	0.000000	0.051838	-0.117994	-0.117328	0.000000	0.000000	4.000000	47.000000	1.000000
14807.112688	-0.095915	0.558139	-0.011922	81.983009	72.241592	112.622604	-0.576553	0.000000	-0.195631	0.000000	0.000000	0.000000	0.051838	-0.117994	-0.117328	0.000000	0.000000	4.000000	47.000000	1.000000
14807.116021	-0.095915	0.558139	-0.011922	81.983009	72.241592	112.622604	-0.576553	0.000000	-0.195631	0.000000	0.000000	0.000000	0.051838	-0.117994	-0.117328	0.000000	0.000000	4.000000	47.000000	1.000000
14807.119354	-0.095915	0.558139	-0.011922	81.943138	72.368729	112.797714	-0.596108	0.000000	-0.204270	0.000000	0.000000	0.000000	0.051838	-0.117994	-0.117328	0.000000	0.000000	4.000000	47.000000	1.000000
14807.122688	-0.095879	0.558010	-0.012088	81.943138	72.368729	112.797714	-0.596108	0.000000	-0.204270	0.000000	0.000000	0.000000	0.010707	-0.038667	-0.049706	0.000000	0.000000	4.000000	47.000000	1.000000
14807.126021	-0.095879	0.558010	-0.012088	81.943138	72.368729	112.797714	-0.596108	0.000000	-0.204270	0.000000	0.000000	0.000000	0.010707	-0.038667	-0.049706	0.000000	0.000000	4.000000	47.000000	1.000000
14807.129354	-0.095879	0.558010	-0.012088	81.900711	72.433342	112.905930	-0.596108	0.000000	-0.204270	0.000000	0.000000	0.000000	0.010707	-0.038667	-0.049706	0.000000	0.000000	4.000000	47.000000	1.000000
14807.132688	-0.095879	0.558010	-0.012088	81.900711	72.433342	112.905930	-0.596108	0.000000	-0.204270	0.000000	0.000000	0.000000	0.010707	-0.038667	-0.049706	0.000000	0.000000	4.000000	47.000000	1.000000
14807.136021	-0.095811	0.557958	-0.012196	81.900711	72.433342	112.905930	-0.596108	0.000000	-0.204270	0.000000	0.000000	0.000000	0.020279	-0.015828	-0.032570	0.000000	0.000000	4.000000	47.000000	1.000000
14807.139354	-0.095811	0.557958	-0.012196	81.847702	72.463188	112.985886	-0.604392	0.000000	-0.206055	0.000000	0.000000	0.000000	0.020279	-0.015828	-0.032570	0.000000	0.000000	4.000000	47.000000	1.000000
14807.142688	-0.095811	0.557958	-0.012196	81.847702	72.463188	112.985886	-0.604392	0.000000	-0.206055	0.000000	0.000000	0.000000	0.020279	-0.015828	-0.032570	0.000000	0.000000	4.000000	47.000000	1.000000
14807.146021	-0.095811	0.557958	-0.012196	81.847702	72.463188	112.985886	-0.604392	0.000000	-0.206055	0.000000	0.000000	0.000000	0.020279	-0.015828	-0.032570	0.000000	0.000000	4.000000	47.000000	1.000000
14807.149354	-0.095661	0.557972	-0.012280	81.789078	72.425613	113.002876	-0.609821	0.000000	-0.209435	0.000000	0.000000	0.000000	0.045160	0.004227	-0.025007	0.000000	0.000000	4.000000	47.000000	1.000000
14807.152688	-0.095661	0.557972	-0.012280	81.789078	72.425613	113.002876	-0.609821	0.000000	-0.209435	0.000000	0.000000	0.000000	0.045160	0.004227	-0.025007	0.000000	0.000000	4.000000	47.000000	1.000000
14807.156021	-0.095661	0.557972	-0.012280	81.789078	72.425613	113.002876	-0.609821	0.000000	-0.209435	0.000000	0.000000	0.000000	0.045160	0.004227	-0.025007	0.000000	0.000000	4.000000	47.000000	1.000000
14807.159354	-0.095661	0.557972	-0.012280	81.745880	72.370468	112.987770	-0.613989	0.000000	-0.216961	0.000000	0.000000	0.000000	0.045160	0.004227	-0.025007	0.000000	0.000000	4.000000	47.000000	1.000000
14807.162688	-0.095585	0.558037	-0.012323	81.745880	72.370468	112.987770	-0.613989	0.000000	-0.216961	0.000000	0.000000	0.000000	0.022694	0.019581	-0.013068	0.000000	0.000000	4.000000	47.000000	1.000000
14807.166021	-0.095585	0.558037	-0.012323	81.745880	72.370468	112.987770	-0.613989	0.000000	-0.216961	0.000000	0.000000	0.000000	0.022694	0.019581	-0.013068	0.000000	0.000000	4.000000	47.000000	1.000000
14807.169354	-0.095585	0.558037	-0.012323	81.732384	72.303764	112.931282	-0.613989	0.000000	-0.216961	0.000000	0.000000	0.000000	0.022694	0.019581	-0.013068	0.000000	0.000000	4.000000	47.000000	1.000000
14807.172688	-0.095585	0.558037	-0.012323	81.732384	72.303764	112.931282	-0.613989	0.000000	-0.216961	0.000000	0.000000	0.000000	0.022694	0.019581	-0.013068	0.000000	0.000000	4.000000	47.000000	1.000000
14807.176021	-0.095580	0.558136	-0.012345	81.732384	72.303764	112.931282	-0.613989	0.000000	-0.216961	0.000000	0.000000	0.000000	0.001390	0.029847	-0.006466	0.000000	0.000000	4.000000	47.000000	1.000000
14807.179354	-0.095580	0.558136	-0.012345	81.731171	72.218002	112.844620	-0.616167	0.000000	-0.220743	0.000000	0.000000	0.000000	0.001390	0.029847	-0.006466	0.000000	0.000000	4.000000	47.000000	1.000000
14807.182688	-0.095580	0.558136	-0.012345	81.731171	72.218002	112.844620	-0.616167	0.000000	-0.220743	0.000000	0.000000	0.000000	0.001390	0.029847	-0.006466	0.000000	0.000000	4.000000	47.000000	1.000000
14807.186021	-0.095580	0.558136	-0.012345	81.731171	72.218002	112.844620	-0.616167	0.000000	-0.220743	0.000000	0.000000	0.000000	0.001390	0.029847	-0.006466	0.000000	0.000000	4.000000	47.000000	1.000000
14807.189354	-0.095584	0.558326	-0.012434	81.730011	72.113434	112.742035	-0.617244	0.000000	-0.220975	0.000000	0.000000	0.000000	-0.000907	0.056857	-0.026619	0.000000	0.000000	4.000000	47.000000	1.000000
14807.192688	-0.095584	0.558326	-0.012434	81.730011	72.113434	112.742035	-0.617244	0.000000	-0.220975	0.000000	0.000000	0.000000	-0.000907	0.056857	-0.026619	0.000000	0.000000	4.000000	47.000000	1.000000
14807.196021	-0.095584	0.558326	-0.012434	81.730011	72.113434	112.742035	-0.617244	0.000000	-0.220975	0.000000	0.000000	0.000000	-0.000907	0.056857	-0.026619	0.000000	0.000000	4.000000	47.000000	1.000000
14807.199354	-0.095584	0.558326	-0.012434	81.728867	72.008926	112.631538	-0.621681	0.000000	-0.220824	0.000000	0.000000	0.000000	-0.000907	0.056857	-0.026619	0.000000	0.000000	4.000000	47.000000	1.000000
14807.202688	-0.095595	0.558433	-0.012483	81.728867	72.008926	112.631538	-0.621681	0.000000	-0.220824	0.000000	0.000000	0.000000	-0.003444	0.032148	-0.014810	0.000000	0.000000	4.000000	47.000000	1.000000
14807.206021	-0.095595	0.558433	-0.012483	81.728867	72.008926	112.631538	-0.621681	0.000000	-0.220824	0.000000	0.000000	0.000000	-0.003444	0.032148	-0.014810	0.000000	0.000000	4.000000	47.000000	1.000000
14807.209354	-0.095595	0.558433	-0.012483	81.729034	71.781166	112.399513	-0.621681	0.000000	-0.220824	0.000000	0.000000	0.000000	-0.003444	0.032148	-0.014810	0.000000	0.000000	4.000000	47.000000	1.000000
14807.212688	-0.095595	0.558433	-0.012483	81.729034	71.781166	112.399513	-0.621681	0.000000	-0.220824	0.000000	0.000000	0.000000	-0.003444	0.032148	-0.014810	0.000000	0.000000	4.000000	47.000000	1.000000
14807.216021	-0.095603	0.558523	-0.012550	81.729034	71.781166	112.399513	-0.621681	0.000000	-0.220824	0.000000	0.000000	0.000000	-0.002291	0.027005	-0.020158	0.000000	0.000000	4.000000	47.000000	1.000000
14807.219354	-0.095603	0.558523	-0.012550	81.731834	71.188644	111.767082	-0.624149	0.000000	-0.220250	0.000000	0.000000	0.000000	-0.002291	0.027005	-0.020158	0.000000	0.000000	4.000000	47.000000	1.000000
14807.222688	-0.095603	0.558523	-0.012550	81.731834	71.188644	111.767082	-0.624149	0.000000	-0.220250	0.000000	0.000000	0.000000	-0.002291	0.027005	-0.020158	0.000000	0.000000	4.000000	47.000000	1.000000
14807.226021	-0.095603	0.558523	-0.012550	81.731834	71.188644	111.767082	-0.624149	0.000000	-0.220250	0.000000	0.000000	0.000000	-0.002291	0.027005	-0.020158	0.000000	0.000000	4.000000	47.000000	1.000000
14807.229354	-0.095569	0.558644	-0.012706	81.736160	70.007744	110.414520	-0.627509	0.000000	-0.219868	0.000000	0.000000	0.000000	0.010032	0.036296	-0.046663	0.000000	0.000000	4.000000	47.000000	1.000000
14807.232688	-0.095569	0.558644	-0.012706	81.736160	70.007744	110.414520	-0.627509	0.000000	-0.219868	0.000000	0.000000	0.000000	0.010032	0.036296	-0.046663	0.000000	0.000000	4.000000	47.000000	1.000000
14807.236021	-0.095569	0.558644	-0.012706	81.736160	70.007744	110.414520	-0.627509	0.000000	-0.219868	0.000000	0.000000	0.000000	0.010032	0.036296	-0.046663	0.000000	0.000000	4.000000	47.000000	1.000000
14807.239354	-0.095559	0.558660	-0.012752	81.736893	68.302094	108.388809	-0.635286	0.000000	-0.221540	0.000000	0.000000	0.000000	0.002997	0.004647	-0.013931	0.000000	0.000000	4.000000	47.000000	1.000000
14807.242688	-0.095559	0.558660	-0.012752	81.736893	68.302094	108.388809	-0.635286	0.000000	-0.221540	0.000000	0.000000	0.000000	0.002997	0.004647	-0.013931	0.000000	0.000000	4.000000	47.000000	1.000000
14807.246021	-0.095559	0.558660	-0.012752	81.736893	68.302094	108.388809	-0.635286	0.000000	-0.221540	0.000000	0.000000	0.000000	0.002997	0.004647	-0.013931	0.000000	0.000000	4.000000	47.000000	1.000000
14807.249354	-0.095559	0.558660	-0.012752	81.729561	66.447403	106.276863	-0.637608	0.000000	-0.222040	0.000000	0.000000	0.000000	0.002997	0.004647	-0.013931	0.000000	0.000000	4.000000	47.000000	1.000000
14807.252688	-0.095580	0.558660	-0.012757	81.729561	66.447403	106.276863	-0.637608	0.000000	-0.222040	0.000000	0.000000	0.000000	-0.006329	-0.000002	-0.001361	0.000000	0.000000	4.000000	47.000000	1.000000
14807.256021	-0.095580	0.558660	-0.012757	81.729561	66.447403	106.276863	-0.637608	0.000000	-0.222040	0.000000	0.000000	0.000000	-0.006329	-0.000002	-0.001361	0.000000	0.000000	4.000000	47.000000	1.000000
14807.259354	-0.095580	0.558660	-0.012757	81.716675	64.638893	104.385323	-0.637608	0.000000	-0.222040	0.000000	0.000000	0.000000	-0.006329	-0.000002	-0.001361	0.000000	0.000000	4.000000	47.000000	1.000000
14807.262688	-0.095580	0.558660	-0.012757	81.716675	64.638893	104.385323	-0.637608	0.000000	-0.222040	0.000000	0.000000	0.000000	-0.006329	-0.000002	-0.001361	0.000000	0.000000	4.000000	47.000000	1.000000
14807.266021	-0.095605	0.558585	-0.012745	81.716675	64.638893	104.385323	-0.637608	0.000000	-0.222040	0.000000	0.000000	0.000000	-0.007378	-0.022359	0.003514	0.000000	0.000000	4.000000	47.000000	1.000000
14807.269354	-0.095605	0.558585	-0.012745	81.701088	63.198746	102.818909	-0.637834	0.000000	-0.220985	0.000000	0.000000	0.000000	-0.007378	-0.022359	0.003514	0.000000	0.000000	4.000000	47.000000	1.000000
14807.272688	-0.095605	0.558585	-0.012745	81.701088	63.198746	102.818909	-0.637834	0.000000	-0.220985	0.000000	0.000000	0.000000	-0.007378	-0.022359	0.003514	0.000000	0.000000	4.000000	47.000000	1.000000
14807.276021	-0.095605	0.558585	-0.012745	81.701088	63.198746	102.818909	-0.637834	0.000000	-0.220985	0.000000	0.000000	0.000000	-0.007378	-0.022359	0.003514	0.000000	0.000000	4.000000	47.000000	1.000000
14807.279354	-0.095770	0.558304	-0.012694	81.686417	62.041752	101.504387	-0.637249	0.000000	-0.219755	0.000000	0.000000	0.000000	-0.049649	-0.084291	0.015270	0.000000	0.000000	4.000000	47.000000	1.000000
14807.282688	-0.095770	0.558304	-0.012694	81.686417	62.041752	101.504387	-0.637249	0.000000	-0.219755	0.000000	0.000000	0.000000	-0.049649	-0.084291	0.015270	0.000000	0.000000	4.000000	47.000000	1.000000
14807.286021	-0.095770	0.558304	-0.012694	81.686417	62.041752	101.504387	-0.637249	0.000000	-0.219755	0.000000	0.000000	0.000000	-0.049649	-0.084291	0.015270	0.000000	0.000000	4.000000	47.000000	1.000000
14807.289354	-0.095907	0.558080	-0.012673	81.676239	61.255508	100.480080	-0.634704	0.000000	-0.211480	0.000000	0.000000	0.000000	-0.041120	-0.067088	0.006373	0.000000	0.000000	4.000000	47.000000	1.000000
14807.292688	-0.095907	0.558080	-0.012673	81.676239	61.255508	100.480080	-0.634704	0.000000	-0.211480	0.000000	0.000000	0.000000	-0.041120	-0.067088	0.006373	0.000000	0.000000	4.000000	47.000000	1.000000
14807.296021	-0.095907	0.558080	-0.012673	81.676239	61.255508	100.480080	-0.634704	0.000000	-0.211480	0.000000	0.000000	0.000000	-0.041120	-0.067088	0.006373	0.000000	0.000000	4.000000	47.000000	1.000000
14807.299354	-0.095907	0.558080	-0.012673	81.670815	60.744774	99.633087	-0.633642	0.000000	-0.204626	0.000000	0.000000	0.000000	-0.041120	-0.067088	0.006373	0.000000	0.000000	4.000000	47.000000	1.000000
14807.302688	-0.096033	0.557841	-0.012601	81.670815	60.744774	99.633087	-0.633642	0.000000	-0.204626	0.000000	0.000000	0.000000	-0.037795	-0.071737	0.021616	0.000000	0.000000	4.000000	47.000000	1.000000
14807.306021	-0.096033	0.557841	-0.012601	81.670815	60.744774	99.633087	-0.633642	0.000000	-0.204626	0.000000	0.000000	0.000000	-0.037795	-0.071737	0.021616	0.000000	0.000000	4.000000	47.000000	1.000000
14807.309354	-0.096161	0.557577	-0.012524	81.667984	60.430515	99.030540	-0.633642	0.000000	-0.204626	0.000000	0.000000	0.000000	-0.038148	-0.079227	0.023177	0.000000	0.000000	4.000000	47.000000	1.000000
14807.312688	-0.096161	0.557577	-0.012524	81.667984	60.430515	99.030540	-0.633642	0.000000	-0.204626	0.000000	0.000000	0.000000	-0.038148	-0.079227	0.023177	0.000000	0.000000	4.000000	47.000000	1.000000
14807.316021	-0.096161	0.557577	-0.012524	81.667984	60.430515	99.030540	-0.633642	0.000000	-0.204626	0.000000	0.000000	0.000000	-0.038148	-0.079227	0.023177	0.000000	0.000000	4.000000	47.000000	1.000000
14807.319354	-0.096161	0.557577	-0.012524	81.665680	60.172398	98.677261	-0.626176	0.000000	-0.191969	0.000000	0.000000	0.000000	-0.038148	-0.079227	0.023177	0.000000	0.000000	4.000000	47.000000	1.000000
14807.322688	-0.096333	0.557299	-0.012340	81.665680	60.172398	98.677261	-0.626176	0.000000	-0.191969	0.000000	0.000000	0.000000	-0.051670	-0.083509	0.054925	0.000000	0.000000	4.000000	47.000000	1.000000
14807.326021	-0.096333	0.557299	-0.012340	81.665680	60.172398	98.677261	-0.626176	0.000000	-0.191969	0.000000	0.000000	0.000000	-0.051670	-0.083509	0.054925	0.000000	0.000000	4.000000	47.000000	1.000000
14807.329354	-0.096333	0.557299	-0.012340	81.654732	60.061291	98.589783	-0.626176	0.000000	-0.191969	0.000000	0.000000	0.000000	-0.051670	-0.083509	0.054925	0.000000	0.000000	4.000000	47.000000	1.000000
14807.332688	-0.096333	0.557299	-0.012340	81.654732	60.061291	98.589783	-0.626176	0.000000	-0.191969	0.000000	0.000000	0.000000	-0.051670	-0.083509	0.054925	0.000000	0.000000	4.000000	47.000000	1.000000
14807.336021	-0.096507	0.557031	-0.012048	81.654732	60.061291	98.589783	-0.626176	0.000000	-0.191969	0.000000	0.000000	0.000000	-0.052196	-0.080441	0.087794	0.000000	0.000000	4.000000	47.000000	1.000000
14807.339354	-0.096649	0.556782	-0.011595	81.627502	60.171749	98.745964	-0.617022	0.000000	-0.183358	0.000000	0.000000	0.000000	-0.042710	-0.074645	0.135712	0.000000	0.000000	4.000000	47.000000	1.000000
14807.342688	-0.096649	0.556782	-0.011595	81.627502	60.171749	98.745964	-0.617022	0.000000	-0.183358	0.000000	0.000000	0.000000	-0.042710	-0.074645	0.135712	0.000000	0.000000	4.000000	47.000000	1.000000
14807.346021	-0.096649	0.556782	-0.011595	81.627502	60.171749	98.745964	-0.617022	0.000000	-0.183358	0.000000	0.000000	0.000000	-0.042710	-0.074645	0.135712	0.000000	0.000000	4.000000	47.000000	1.000000
14807.349354	-0.096649	0.556782	-0.011595	81.586655	60.276924	98.901932	-0.579771	0.000000	-0.167540	0.000000	0.000000	0.000000	-0.042710	-0.074645	0.135712	0.000000	0.000000	4.000000	47.000000	1.000000
14807.352688	-0.096774	0.556493	-0.011018	81.586655	60.276924	98.901932	-0.579771	0.000000	-0.167540	0.000000	0.000000	0.000000	-0.037551	-0.086727	0.173124	0.000000	0.000000	4.000000	47.000000	1.000000
14807.356021	-0.096774	0.556493	-0.011018	81.586655	60.276924	98.901932	-0.579771	0.000000	-0.167540	0.000000	0.000000	0.000000	-0.037551	-0.086727	0.173124	0.000000	0.000000	4.000000	47.000000	1.000000
14807.359354	-0.096884	0.556230	-0.010309	81.543320	60.367630	99.039505	-0.579771	0.000000	-0.167540	0.000000	0.000000	0.000000	-0.032801	-0.078847	0.212677	0.000000	0.000000	4.000000	47.000000	1.000000
14807.362688	-0.096884	0.556230	-0.010309	81.543320	60.367630	99.039505	-0.579771	0.000000	-0.167540	0.000000	0.000000	0.000000	-0.032801	-0.078847	0.212677	0.000000	0.000000	4.000000	47.000000	1.000000
14807.366021	-0.096884	0.556230	-0.010309	81.543320	60.367630	99.039505	-0.579771	0.000000	-0.167540	0.000000	0.000000	0.000000	-0.032801	-0.078847	0.212677	0.000000	0.000000	4.000000	47.000000	1.000000
14807.369354	-0.096884	0.556230	-0.010309	81.509201	60.390862	99.089676	-0.515471	0.000000	-0.155815	0.000000	0.000000	0.000000	-0.032801	-0.078847	0.212677	0.000000	0.000000	4.000000	47.000000	1.000000
14807.372688	-0.096978	0.555968	-0.009463	81.509201	60.390862	99.089676	-0.515471	0.000000	-0.155815	0.000000	0.000000	0.000000	-0.028317	-0.078597	0.253791	0.000000	0.000000	4.000000	47.000000	1.000000
14807.376021	-0.096978	0.555968	-0.009463	81.509201	60.390862	99.089676	-0.515471	0.000000	-0.155815	0.000000	0.000000	0.000000	-0.028317	-0.078597	0.253791	0.000000	0.000000	4.000000	47.000000	1.000000
14807.379354	-0.097043	0.555705	-0.008545	81.498299	60.373306	99.068459	-0.515471	0.000000	-0.155815	0.000000	0.000000	0.000000	-0.019571	-0.078780	0.275638	0.000000	0.000000	4.000000	47.000000	1.000000
14807.382688	-0.097043	0.555705	-0.008545	81.498299	60.373306	99.068459	-0.515471	0.000000	-0.155815	0.000000	0.000000	0.000000	-0.019571	-0.078780	0.275638	0.000000	0.000000	4.000000	47.000000	1.000000
14807.386021	-0.097043	0.555705	-0.008545	81.498299	60.373306	99.068459	-0.515471	0.000000	-0.155815	0.000000	0.000000	0.000000	-0.019571	-0.078780	0.275638	0.000000	0.000000	4.000000	47.000000	1.000000
14807.389354	-0.097043	0.555705	-0.008545	81.495506	60.332436	99.007874	-0.427233	0.000000	-0.147833	0.000000	0.000000	0.000000	-0.019571	-0.078780	0.275638	0.000000	0.000000	4.000000	47.000000	1.000000
14807.392688	-0.097117	0.555450	-0.007585	81.495506	60.332436	99.007874	-0.427233	0.000000	-0.147833	0.000000	0.000000	0.000000	-0.022032	-0.076624	0.287767	0.000000	0.000000	4.000000	47.000000	1.000000
14807.396021	-0.097117	0.555450	-0.007585	81.495506	60.332436	99.007874	-0.427233	0.000000	-0.147833	0.000000	0.000000	0.000000	-0.022032	-0.076624	0.287767	0.000000	0.000000	4.000000	47.000000	1.000000
14807.399354	-0.097182	0.555194	-0.006558	81.492661	60.288898	98.947365	-0.427233	0.000000	-0.147833	0.000000	0.000000	0.000000	-0.019553	-0.076943	0.308190	0.000000	0.000000	4.000000	47.000000	1.000000
14807.402688	-0.097182	0.555194	-0.006558	81.492661	60.288898	98.947365	-0.427233	0.000000	-0.147833	0.000000	0.000000	0.000000	-0.019553	-0.076943	0.308190	0.000000	0.000000	4.000000	47.000000	1.000000
14807.406021	-0.097182	0.555194	-0.006558	81.492661	60.288898	98.947365	-0.427233	0.000000	-0.147833	0.000000	0.000000	0.000000	-0.019553	-0.076943	0.308190	0.000000	0.000000	4.000000	47.000000	1.000000
14807.409354	-0.097279	0.554951	-0.005587	81.488594	60.236423	98.877121	-0.327906	0.000000	-0.140902	0.000000	0.000000	0.000000	-0.029189	-0.072656	0.291395	0.000000	0.000000	4.000000	47.000000	1.000000
14807.412688	-0.097279	0.554951	-0.005587	81.488594	60.236423	98.877121	-0.327906	0.000000	-0.140902	0.000000	0.000000	0.000000	-0.029189	-0.072656	0.291395	0.000000	0.000000	4.000000	47.000000	1.000000
14807.416021	-0.097279	0.554951	-0.005587	81.488594	60.236423	98.877121	-0.327906	0.000000	-0.140902	0.000000	0.000000	0.000000	-0.029189	-0.072656	0.291395	0.000000	0.000000	4.000000	47.000000	1.000000
14807.419354	-0.097354	0.554707	-0.004611	81.491875	60.495541	99.118164	-0.279341	0.000000	-0.136037	0.000000	0.000000	0.000000	-0.022566	-0.073210	0.292609	0.000000	0.000000	4.000000	47.000000	1.000000
14807.422688	-0.097354	0.554707	-0.004611	81.491875	60.495541	99.118164	-0.279341	0.000000	-0.136037	0.000000	0.000000	0.000000	-0.022566	-0.073210	0.292609	0.000000	0.000000	4.000000	47.000000	1.000000
14807.426021	-0.097354	0.554707	-0.004611	81.491875	60.495541	99.118164	-0.279341	0.000000	-0.136037	0.000000	0.000000	0.000000	-0.022566	-0.073210	0.292609	0.000000	0.000000	4.000000	47.000000	1.000000
14807.429354	-0.097354	0.554707	-0.004611	81.515251	61.782867	100.379280	-0.230573	0.000000	-0.132276	0.000000	0.000000	0.000000	-0.022566	-0.073210	0.292609	0.000000	0.000000	4.000000	47.000000	1.000000
14807.432688	-0.097480	0.554461	-0.003714	81.515251	61.782867	100.379280	-0.230573	0.000000	-0.132276	0.000000	0.000000	0.000000	-0.037614	-0.073886	0.269100	0.000000	0.000000	4.000000	47.000000	1.000000
14807.436021	-0.097480	0.554461	-0.003714	81.515251	61.782867	100.379280	-0.230573	0.000000	-0.132276	0.000000	0.000000	0.000000	-0.037614	-0.073886	0.269100	0.000000	0.000000	4.000000	47.000000	1.000000
14807.439354	-0.097595	0.554230	-0.002864	81.550270	64.294777	102.857094	-0.230573	0.000000	-0.132276	0.000000	0.000000	0.000000	-0.034536	-0.069397	0.255125	0.000000	0.000000	4.000000	47.000000	1.000000
14807.442688	-0.097595	0.554230	-0.002864	81.550270	64.294777	102.857094	-0.230573	0.000000	-0.132276	0.000000	0.000000	0.000000	-0.034536	-0.069397	0.255125	0.000000	0.000000	4.000000	47.000000	1.000000
14807.446021	-0.097595	0.554230	-0.002864	81.550270	64.294777	102.857094	-0.230573	0.000000	-0.132276	0.000000	0.000000	0.000000	-0.034536	-0.069397	0.255125	0.000000	0.000000	4.000000	47.000000	1.000000
14807.449354	-0.097595	0.554230	-0.002864	81.570099	67.239197	105.762016	-0.143202	0.000000	-0.120252	0.000000	0.000000	0.000000	-0.034536	-0.069397	0.255125	0.000000	0.000000	4.000000	47.000000	1.000000
14807.452688	-0.097739	0.554031	-0.001983	81.570099	67.239197	105.762016	-0.143202	0.000000	-0.120252	0.000000	0.000000	0.000000	-0.043209	-0.059600	0.264291	0.000000	0.000000	4.000000	47.000000	1.000000
14807.456021	-0.097739	0.554031	-0.001983	81.570099	67.239197	105.762016	-0.143202	0.000000	-0.120252	0.000000	0.000000	0.000000	-0.043209	-0.059600	0.264291	0.000000	0.000000	4.000000	47.000000	1.000000
14807.459354	-0.097894	0.553882	-0.001049	81.567490	70.053093	108.536964	-0.143202	0.000000	-0.120252	0.000000	0.000000	0.000000	-0.046569	-0.044698	0.280186	0.000000	0.000000	4.000000	47.000000	1.000000
14807.462688	-0.097894	0.553882	-0.001049	81.567490	70.053093	108.536964	-0.143202	0.000000	-0.120252	0.000000	0.000000	0.000000	-0.046569	-0.044698	0.280186	0.000000	0.000000	4.000000	47.000000	1.000000
14807.466021	-0.097894	0.553882	-0.001049	81.567490	70.053093	108.536964	-0.143202	0.000000	-0.120252	0.000000	0.000000	0.000000	-0.046569	-0.044698	0.280186	0.000000	0.000000	4.000000	47.000000	1.000000
14807.469354	-0.097894	0.553882	-0.001049	81.546783	72.638885	111.080322	-0.052456	0.000000	-0.105289	0.000000	0.000000	0.000000	-0.046569	-0.044698	0.280186	0.000000	0.000000	4.000000	47.000000	1.000000
14807.472688	-0.098011	0.553723	-0.000083	81.546783	72.638885	111.080322	-0.052456	0.000000	-0.105289	0.000000	0.000000	0.000000	-0.034936	-0.047638	0.289708	0.000000	0.000000	4.000000	47.000000	1.000000
14807.476021	-0.098011	0.553723	-0.000083	81.546783	72.638885	111.080322	-0.052456	0.000000	-0.105289	0.000000	0.000000	0.000000	-0.034936	-0.047638	0.289708	0.000000	0.000000	4.000000	47.000000	1.000000
14807.479354	-0.098061	0.553563	0.000896	81.515289	74.914757	113.306747	-0.052456	0.000000	-0.105289	0.000000	0.000000	0.000000	-0.015218	-0.048086	0.293733	0.000000	0.000000	4.000000	47.000000	1.000000
14807.482688	-0.098061	0.553563	0.000896	81.515289	74.914757	113.306747	-0.052456	0.000000	-0.105289	0.000000	0.000000	0.000000	-0.015218	-0.048086	0.293733	0.000000	0.000000	4.000000	47.000000	1.000000
14807.486021	-0.098061	0.553563	0.000896	81.515289	74.914757	113.306747	-0.052456	0.000000	-0.105289	0.000000	0.000000	0.000000	-0.015218	-0.048086	0.293733	0.000000	0.000000	4.000000	47.000000	1.000000
14807.489354	-0.098115	0.553418	0.001892	81.483047	76.937523	115.273674	0.044785	0.000000	-0.096929	0.000000	0.000000	0.000000	-0.016126	-0.043435	0.298917	0.000000	0.000000	4.000000	47.000000	1.000000
14807.492688	-0.098115	0.553418	0.001892	81.483047	76.937523	115.273674	0.044785	0.000000	-0.096929	0.000000	0.000000	0.000000	-0.016126	-0.043435	0.298917	0.000000	0.000000	4.000000	47.000000	1.000000
14807.496021	-0.098115	0.553418	0.001892	81.483047	76.937523	115.273674	0.044785	0.000000	-0.096929	0.000000	0.000000	0.000000	-0.016126	-0.043435	0.298917	0.000000	0.000000	4.000000	47.000000	1.000000
14807.499354	-0.098146	0.553264	0.002784	81.481453	78.707870	116.958984	0.094604	0.000000	-0.094242	0.000000	0.000000	0.000000	-0.009209	-0.046400	0.267428	0.000000	0.000000	4.000000	47.000000	1.000000
14807.502688	-0.098146	0.553264	0.002784	81.481453	78.707870	116.958984	0.094604	0.000000	-0.094242	0.000000	0.000000	0.000000	-0.009209	-0.046400	0.267428	0.000000	0.000000	4.000000	47.000000	1.000000
14807.506021	-0.098146	0.553264	0.002784	81.481453	78.707870	116.958984	0.094604	0.000000	-0.094242	0.000000	0.000000	0.000000	-0.009209	-0.046400	0.267428	0.000000	0.000000	4.000000	47.000000	1.000000
14807.509354	-0.098197	0.553099	0.003561	81.528076	80.279205	118.403725	0.139175	0.000000	-0.092707	0.000000	0.000000	0.000000	-0.015455	-0.049254	0.233188	0.000000	0.000000	4.000000	47.000000	1.000000
14807.512688	-0.098197	0.553099	0.003561	81.528076	80.279205	118.403725	0.139175	0.000000	-0.092707	0.000000	0.000000	0.000000	-0.015455	-0.049254	0.233188	0.000000	0.000000	4.000000	47.000000	1.000000
14807.516021	-0.098197	0.553099	0.003561	81.528076	80.279205	118.403725	0.139175	0.000000	-0.092707	0.000000	0.000000	0.000000	-0.015455	-0.049254	0.233188	0.000000	0.000000	4.000000	47.000000	1.000000
14807.519354	-0.098197	0.553099	0.003561	81.618828	81.711357	119.672386	0.178040	0.000000	-0.090131	0.000000	0.000000	0.000000	-0.015455	-0.049254	0.233188	0.000000	0.000000	4.000000	47.000000	1.000000
14807.522688	-0.098253	0.552917	0.004252	81.618828	81.711357	119.672386	0.178040	0.000000	-0.090131	0.000000	0.000000	0.000000	-0.016691	-0.054665	0.207254	0.000000	0.000000	4.000000	47.000000	1.000000
14807.526021	-0.098253	0.552917	0.004252	81.618828	81.711357	119.672386	0.178040	0.000000	-0.090131	0.000000	0.000000	0.000000	-0.016691	-0.054665	0.207254	0.000000	0.000000	4.000000	47.000000	1.000000
14807.529354	-0.098311	0.552769	0.004846	81.702179	82.936195	120.754074	0.178040	0.000000	-0.090131	0.000000	0.000000	0.000000	-0.017327	-0.044496	0.178280	0.000000	0.000000	4.000000	47.000000	1.000000
14807.532688	-0.098311	0.552769	0.004846	81.702179	82.936195	120.754074	0.178040	0.000000	-0.090131	0.000000	0.000000	0.000000	-0.017327	-0.044496	0.178280	0.000000	0.000000	4.000000	47.000000	1.000000
14807.536021	-0.098311	0.552769	0.004846	81.702179	82.936195	120.754074	0.178040	0.000000	-0.090131	0.000000	0.000000	0.000000	-0.017327	-0.044496	0.178280	0.000000	0.000000	4.000000	47.000000	1.000000
14807.539354	-0.098311	0.552769	0.004846	81.748497	83.800301	121.522156	0.242296	0.000000	-0.084462	0.000000	0.000000	0.000000	-0.017327	-0.044496	0.178280	0.000000	0.000000	4.000000	47.000000	1.000000
14807.542688	-0.098352	0.552577	0.005364	81.748497	83.800301	121.522156	0.242296	0.000000	-0.084462	0.000000	0.000000	0.000000	-0.012394	-0.057484	0.155328	0.000000	0.000000	4.000000	47.000000	1.000000
14807.546021	-0.098352	0.552577	0.005364	81.748497	83.800301	121.522156	0.242296	0.000000	-0.084462	0.000000	0.000000	0.000000	-0.012394	-0.057484	0.155328	0.000000	0.000000	4.000000	47.000000	1.000000
14807.549354	-0.098335	0.552411	0.005822	81.749786	84.308197	121.993835	0.242296	0.000000	-0.084462	0.000000	0.000000	0.000000	0.005228	-0.049782	0.137472	0.000000	0.000000	4.000000	47.000000	1.000000
14807.552688	-0.098335	0.552411	0.005822	81.749786	84.308197	121.993835	0.242296	0.000000	-0.084462	0.000000	0.000000	0.000000	0.005228	-0.049782	0.137472	0.000000	0.000000	4.000000	47.000000	1.000000
14807.556021	-0.098335	0.552411	0.005822	81.749786	84.308197	121.993835	0.242296	0.000000	-0.084462	0.000000	0.000000	0.000000	0.005228	-0.049782	0.137472	0.000000	0.000000	4.000000	47.000000	1.000000
14807.559354	-0.098335	0.552411	0.005822	81.739937	84.592766	122.262436	0.291096	0.000000	-0.083267	0.000000	0.000000	0.000000	0.005228	-0.049782	0.137472	0.000000	0.000000	4.000000	47.000000	1.000000
14807.562688	-0.098308	0.552237	0.006239	81.739937	84.592766	122.262436	0.291096	0.000000	-0.083267	0.000000	0.000000	0.000000	0.007892	-0.052423	0.125223	0.000000	0.000000	4.000000	47.000000	1.000000
14807.566021	-0.098308	0.552237	0.006239	81.739937	84.592766	122.262436	0.291096	0.000000	-0.083267	0.000000	0.000000	0.000000	0.007892	-0.052423	0.125223	0.000000	0.000000	4.000000	47.000000	1.000000
14807.569354	-0.098308	0.552237	0.006239	81.744598	84.695290	122.347893	0.291096	0.000000	-0.083267	0.000000	0.000000	0.000000	0.007892	-0.052423	0.125223	0.000000	0.000000	4.000000	47.000000	1.000000
14807.572688	-0.098308	0.552237	0.006239	81.744598	84.695290	122.347893	0.291096	0.000000	-0.083267	0.000000	0.000000	0.000000	0.007892	-0.052423	0.125223	0.000000	0.000000	4.000000	47.000000	1.000000
14807.576021	-0.098282	0.552054	0.006548	81.744598	84.695290	122.347893	0.291096	0.000000	-0.083267	0.000000	0.000000	0.000000	0.007978	-0.054908	0.092517	0.000000	0.000000	4.000000	47.000000	1.000000
14807.579354	-0.098264	0.551871	0.006788	81.756927	84.840111	122.467888	0.311966	0.000000	-0.084583	0.000000	0.000000	0.000000	0.005448	-0.054835	0.072023	0.000000	0.000000	4.000000	47.000000	1.000000
14807.582688	-0.098264	0.551871	0.006788	81.756927	84.840111	122.467888	0.311966	0.000000	-0.084583	0.000000	0.000000	0.000000	0.005448	-0.054835	0.072023	0.000000	0.000000	4.000000	47.000000	1.000000
14807.586021	-0.098264	0.551871	0.006788	81.756927	84.840111	122.467888	0.311966	0.000000	-0.084583	0.000000	0.000000	0.000000	0.005448	-0.054835	0.072023	0.000000	0.000000	4.000000	47.000000	1.000000
14807.589354	-0.098264	0.551871	0.006788	81.770447	85.007065	122.611282	0.339390	0.000000	-0.086820	0.000000	0.000000	0.000000	0.005448	-0.054835	0.072023	0.000000	0.000000	4.000000	47.000000	1.000000
14807.592688	-0.098223	0.551680	0.006924	81.770447	85.007065	122.611282	0.339390	0.000000	-0.086820	0.000000	0.000000	0.000000	0.012093	-0.057213	0.040733	0.000000	0.000000	4.000000	47.000000	1.000000
14807.596021	-0.098223	0.551680	0.006924	81.770447	85.007065	122.611282	0.339390	0.000000	-0.086820	0.000000	0.000000	0.000000	0.012093	-0.057213	0.040733	0.000000	0.000000	4.000000	47.000000	1.000000
14807.599354	-0.098208	0.551525	0.006959	81.783836	85.169083	122.755180	0.339390	0.000000	-0.086820	0.000000	0.000000	0.000000	0.004688	-0.046648	0.010481	0.000000	0.000000	4.000000	47.000000	1.000000
14807.602688	-0.098208	0.551525	0.006959	81.783836	85.169083	122.755180	0.339390	0.000000	-0.086820	0.000000	0.000000	0.000000	0.004688	-0.046648	0.010481	0.000000	0.000000	4.000000	47.000000	1.000000
14807.606021	-0.098208	0.551525	0.006959	81.783836	85.169083	122.755180	0.339390	0.000000	-0.086820	0.000000	0.000000	0.000000	0.004688	-0.046648	0.010481	0.000000	0.000000	4.000000	47.000000	1.000000
14807.609354	-0.098208	0.551525	0.006959	81.792542	85.325150	122.895401	0.347925	0.000000	-0.089617	0.000000	0.000000	0.000000	0.004688	-0.046648	0.010481	0.000000	0.000000	4.000000	47.000000	1.000000
14807.612688	-0.098157	0.551370	0.006935	81.792542	85.325150	122.895401	0.347925	0.000000	-0.089617	0.000000	0.000000	0.000000	0.015336	-0.046467	-0.007198	0.000000	0.000000	4.000000	47.000000	1.000000
14807.616021	-0.098157	0.551370	0.006935	81.792542	85.325150	122.895401	0.347925	0.000000	-0.089617	0.000000	0.000000	0.000000	0.015336	-0.046467	-0.007198	0.000000	0.000000	4.000000	47.000000	1.000000
14807.619354	-0.098157	0.551370	0.006935	81.792854	85.484673	123.050423	0.347925	0.000000	-0.089617	0.000000	0.000000	0.000000	0.015336	-0.046467	-0.007198	0.000000	0.000000	4.000000	47.000000	1.000000
14807.622688	-0.098157	0.551370	0.006935	81.792854	85.484673	123.050423	0.347925	0.000000	-0.089617	0.000000	0.000000	0.000000	0.015336	-0.046467	-0.007198	0.000000	0.000000	4.000000	47.000000	1.000000
14807.626021	-0.098108	0.551250	0.006814	81.792854	85.484673	123.050423	0.347925	0.000000	-0.089617	0.000000	0.000000	0.000000	0.014525	-0.035882	-0.036043	0.000000	0.000000	4.000000	47.000000	1.000000
14807.629354	-0.098108	0.551250	0.006814	81.790390	85.613762	123.180855	0.346725	0.000000	-0.092173	0.000000	0.000000	0.000000	0.014525	-0.035882	-0.036043	0.000000	0.000000	4.000000	47.000000	1.000000
14807.632688	-0.098108	0.551250	0.006814	81.790390	85.613762	123.180855	0.346725	0.000000	-0.092173	0.000000	0.000000	0.000000	0.014525	-0.035882	-0.036043	0.000000	0.000000	4.000000	47.000000	1.000000
14807.636021	-0.098108	0.551250	0.006814	81.790390	85.613762	123.180855	0.346725	0.000000	-0.092173	0.000000	0.000000	0.000000	0.014525	-0.035882	-0.036043	0.000000	0.000000	4.000000	47.000000	1.000000
14807.639354	-0.098045	0.551149	0.006517	81.788742	85.699753	123.267731	0.340718	0.000000	-0.094594	0.000000	0.000000	0.000000	0.018882	-0.030188	-0.089306	0.000000	0.000000	4.000000	47.000000	1.000000
14807.642688	-0.098045	0.551149	0.006517	81.788742	85.699753	123.267731	0.340718	0.000000	-0.094594	0.000000	0.000000	0.000000	0.018882	-0.030188	-0.089306	0.000000	0.000000	4.000000	47.000000	1.000000
14807.646021	-0.098045	0.551149	0.006517	81.788742	85.699753	123.267731	0.340718	0.000000	-0.094594	0.000000	0.000000	0.000000	0.018882	-0.030188	-0.089306	0.000000	0.000000	4.000000	47.000000	1.000000
14807.649354	-0.098045	0.551149	0.006517	81.788330	85.723999	123.289490	0.325834	0.000000	-0.097741	0.000000	0.000000	0.000000	0.018882	-0.030188	-0.089306	0.000000	0.000000	4.000000	47.000000	1.000000
14807.652688	-0.097995	0.551176	0.006389	81.788330	85.723999	123.289490	0.325834	0.000000	-0.097741	0.000000	0.000000	0.000000	0.014984	0.008089	-0.038251	0.000000	0.000000	4.000000	47.000000	1.000000
14807.656021	-0.097995	0.551176	0.006389	81.788330	85.723999	123.289490	0.325834	0.000000	-0.097741	0.000000	0.000000	0.000000	0.014984	0.008089	-0.038251	0.000000	0.000000	4.000000	47.000000	1.000000
14807.659354	-0.097995	0.551176	0.006389	81.788124	85.726250	123.283195	0.325834	0.000000	-0.097741	0.000000	0.000000	0.000000	0.014984	0.008089	-0.038251	0.000000	0.000000	4.000000	47.000000	1.000000
14807.662688	-0.097995	0.551176	0.006389	81.788124	85.726250	123.283195	0.325834	0.000000	-0.097741	0.000000	0.000000	0.000000	0.014984	0.008089	-0.038251	0.000000	0.000000	4.000000	47.000000	1.000000
14807.666021	-0.097882	0.551246	0.006288	81.788124	85.726250	123.283195	0.325834	0.000000	-0.097741	0.000000	0.000000	0.000000	0.033968	0.021008	-0.030228	0.000000	0.000000	4.000000	47.000000	1.000000
14807.669354	-0.097882	0.551246	0.006288	81.789749	85.653831	123.196289	0.319459	0.000000	-0.100238	0.000000	0.000000	0.000000	0.033968	0.021008	-0.030228	0.000000	0.000000	4.000000	47.000000	1.000000
14807.672688	-0.097882	0.551246	0.006288	81.789749	85.653831	123.196289	0.319459	0.000000	-0.100238	0.000000	0.000000	0.000000	0.033968	0.021008	-0.030228	0.000000	0.000000	4.000000	47.000000	1.000000
14807.676021	-0.097882	0.551246	0.006288	81.789749	85.653831	123.196289	0.319459	0.000000	-0.100238	0.000000	0.000000	0.000000	0.033968	0.021008	-0.030228	0.000000	0.000000	4.000000	47.000000	1.000000
14807.679354	-0.097658	0.551557	0.006206	81.792206	85.538391	123.065903	0.314421	0.000000	-0.105899	0.000000	0.000000	0.000000	0.067247	0.093308	-0.024672	0.000000	0.000000	4.000000	47.000000	1.000000
14807.682688	-0.097658	0.551557	0.006206	81.792206	85.538391	123.065903	0.314421	0.000000	-0.105899	0.000000	0.000000	0.000000	0.067247	0.093308	-0.024672	0.000000	0.000000	4.000000	47.000000	1.000000
14807.686021	-0.097658	0.551557	0.006206	81.792206	85.538391	123.065903	0.314421	0.000000	-0.105899	0.000000	0.000000	0.000000	0.067247	0.093308	-0.024672	0.000000	0.000000	4.000000	47.000000	1.000000
14807.689354	-0.097658	0.551557	0.006206	81.797012	85.377403	122.893303	0.310309	0.000000	-0.117107	0.000000	0.000000	0.000000	0.067247	0.093308	-0.024672	0.000000	0.000000	4.000000	47.000000	1.000000
14807.692688	-0.097588	0.551756	0.006203	81.797012	85.377403	122.893303	0.310309	0.000000	-0.117107	0.000000	0.000000	0.000000	0.020906	0.059458	-0.001084	0.000000	0.000000	4.000000	47.000000	1.000000
14807.696021	-0.097588	0.551756	0.006203	81.797012	85.377403	122.893303	0.310309	0.000000	-0.117107	0.000000	0.000000	0.000000	0.020906	0.059458	-0.001084	0.000000	0.000000	4.000000	47.000000	1.000000
14807.699354	-0.097588	0.551756	0.006203	81.801704	85.210785	122.720512	0.310309	0.000000	-0.117107	0.000000	0.000000	0.000000	0.020906	0.059458	-0.001084	0.000000	0.000000	4.000000	47.000000	1.000000
14807.702688	-0.097588	0.551756	0.006203	81.801704	85.210785	122.720512	0.310309	0.000000	-0.117107	0.000000	0.000000	0.000000	0.020906	0.059458	-0.001084	0.000000	0.000000	4.000000	47.000000	1.000000
14807.706021	-0.097537	0.551937	0.006176	81.801704	85.210785	122.720512	0.310309	0.000000	-0.117107	0.000000	0.000000	0.000000	0.015434	0.054329	-0.007847	0.000000	0.000000	4.000000	47.000000	1.000000
14807.709354	-0.097550	0.552144	0.006131	81.804367	85.059814	122.567978	0.310128	0.000000	-0.120592	0.000000	0.000000	0.000000	-0.004035	0.062078	-0.013558	0.000000	0.000000	4.000000	47.000000	1.000000
14807.712688	-0.097550	0.552144	0.006131	81.804367	85.059814	122.567978	0.310128	0.000000	-0.120592	0.000000	0.000000	0.000000	-0.004035	0.062078	-0.013558	0.000000	0.000000	4.000000	47.000000	1.000000
14807.716021	-0.097550	0.552144	0.006131	81.804367	85.059814	122.567978	0.310128	0.000000	-0.120592	0.000000	0.000000	0.000000	-0.004035	0.062078	-0.013558	0.000000	0.000000	4.000000	47.000000	1.000000
14807.719354	-0.097550	0.552144	0.006131	81.806648	84.927635	122.437180	0.306561	0.000000	-0.122492	0.000000	0.000000	0.000000	-0.004035	0.062078	-0.013558	0.000000	0.000000	4.000000	47.000000	1.000000
14807.722688	-0.097552	0.552299	0.006033	81.806648	84.927635	122.437180	0.306561	0.000000	-0.122492	0.000000	0.000000	0.000000	-0.000658	0.046686	-0.029610	0.000000	0.000000	4.000000	47.000000	1.000000
14807.726021	-0.097552	0.552299	0.006033	81.806648	84.927635	122.437180	0.306561	0.000000	-0.122492	0.000000	0.000000	0.000000	-0.000658	0.046686	-0.029610	0.000000	0.000000	4.000000	47.000000	1.000000
14807.729354	-0.097552	0.552299	0.006033	81.808441	84.816925	122.328087	0.306561	0.000000	-0.122492	0.000000	0.000000	0.000000	-0.000658	0.046686	-0.029610	0.000000	0.000000	4.000000	47.000000	1.000000
14807.732688	-0.097552	0.552299	0.006033	81.808441	84.816925	122.328087	0.306561	0.000000	-0.122492	0.000000	0.000000	0.000000	-0.000658	0.046686	-0.029610	0.000000	0.000000	4.000000	47.000000	1.000000
14807.736021	-0.097572	0.552463	0.005906	81.808441	84.816925	122.328087	0.306561	0.000000	-0.122492	0.000000	0.000000	0.000000	-0.005798	0.049272	-0.037883	0.000000	0.000000	4.000000	47.000000	1.000000
14807.739354	-0.097572	0.552463	0.005906	81.809570	84.746658	122.262589	0.301626	0.000000	-0.122382	0.000000	0.000000	0.000000	-0.005798	0.049272	-0.037883	0.000000	0.000000	4.000000	47.000000	1.000000
14807.742688	-0.097572	0.552463	0.005906	81.809570	84.746658	122.262589	0.301626	0.000000	-0.122382	0.000000	0.000000	0.000000	-0.005798	0.049272	-0.037883	0.000000	0.000000	4.000000	47.000000	1.000000
14807.746021	-0.097572	0.552463	0.005906	81.809570	84.746658	122.262589	0.301626	0.000000	-0.122382	0.000000	0.000000	0.000000	-0.005798	0.049272	-0.037883	0.000000	0.000000	4.000000	47.000000	1.000000
14807.749354	-0.097589	0.552758	0.005554	81.811028	84.652122	122.175323	0.295312	0.000000	-0.121416	0.000000	0.000000	0.000000	-0.005287	0.088338	-0.105577	0.000000	0.000000	4.000000	47.000000	1.000000
14807.752688	-0.097589	0.552758	0.005554	81.811028	84.652122	122.175323	0.295312	0.000000	-0.121416	0.000000	0.000000	0.000000	-0.005287	0.088338	-0.105577	0.000000	0.000000	4.000000	47.000000	1.000000
14807.756021	-0.097589	0.552758	0.005554	81.811028	84.652122	122.175323	0.295312	0.000000	-0.121416	0.000000	0.000000	0.000000	-0.005287	0.088338	-0.105577	0.000000	0.000000	4.000000	47.000000	1.000000
14807.759354	-0.097613	0.552905	0.005342	81.811707	84.600739	122.131653	0.277716	0.000000	-0.120535	0.000000	0.000000	0.000000	-0.007197	0.044151	-0.063744	0.000000	0.000000	4.000000	47.000000	1.000000
14807.762688	-0.097613	0.552905	0.005342	81.811707	84.600739	122.131653	0.277716	0.000000	-0.120535	0.000000	0.000000	0.000000	-0.007197	0.044151	-0.063744	0.000000	0.000000	4.000000	47.000000	1.000000
14807.766021	-0.097613	0.552905	0.005342	81.811707	84.600739	122.131653	0.277716	0.000000	-0.120535	0.000000	0.000000	0.000000	-0.007197	0.044151	-0.063744	0.000000	0.000000	4.000000	47.000000	1.000000
14807.769354	-0.097613	0.552905	0.005342	81.812759	84.530441	122.066139	0.267092	0.000000	-0.119335	0.000000	0.000000	0.000000	-0.007197	0.044151	-0.063744	0.000000	0.000000	4.000000	47.000000	1.000000
14807.772688	-0.097612	0.553035	0.005116	81.812759	84.530441	122.066139	0.267092	0.000000	-0.119335	0.000000	0.000000	0.000000	0.000534	0.038967	-0.067710	0.000000	0.000000	4.000000	47.000000	1.000000
14807.776021	-0.097612	0.553035	0.005116	81.812759	84.530441	122.066139	0.267092	0.000000	-0.119335	0.000000	0.000000	0.000000	0.000534	0.038967	-0.067710	0.000000	0.000000	4.000000	47.000000	1.000000
14807.779354	-0.097612	0.553035	0.005116	81.811897	84.478874	122.021225	0.267092	0.000000	-0.119335	0.000000	0.000000	0.000000	0.000534	0.038967	-0.067710	0.000000	0.000000	4.000000	47.000000	1.000000
14807.782688	-0.097612	0.553035	0.005116	81.811897	84.478874	122.021225	0.267092	0.000000	-0.119335	0.000000	0.000000	0.000000	0.000534	0.038967	-0.067710	0.000000	0.000000	4.000000	47.000000	1.000000
14807.786021	-0.097632	0.553165	0.004886	81.811897	84.478874	122.021225	0.267092	0.000000	-0.119335	0.000000	0.000000	0.000000	-0.006029	0.038931	-0.069116	0.000000	0.000000	4.000000	47.000000	1.000000
14807.789354	-0.097632	0.553165	0.004886	81.812584	84.427475	121.977539	0.255807	0.000000	-0.119424	0.000000	0.000000	0.000000	-0.006029	0.038931	-0.069116	0.000000	0.000000	4.000000	47.000000	1.000000
14807.792688	-0.097632	0.553165	0.004886	81.812584	84.427475	121.977539	0.255807	0.000000	-0.119424	0.000000	0.000000	0.000000	-0.006029	0.038931	-0.069116	0.000000	0.000000	4.000000	47.000000	1.000000
14807.796021	-0.097632	0.553165	0.004886	81.812584	84.427475	121.977539	0.255807	0.000000	-0.119424	0.000000	0.000000	0.000000	-0.006029	0.038931	-0.069116	0.000000	0.000000	4.000000	47.000000	1.000000
14807.799354	-0.097618	0.553441	0.004388	81.810120	84.372963	121.931374	0.244288	0.000000	-0.118419	0.000000	0.000000	0.000000	0.004068	0.082914	-0.149258	0.000000	0.000000	4.000000	47.000000	1.000000
14807.802688	-0.097618	0.553441	0.004388	81.810120	84.372963	121.931374	0.244288	0.000000	-0.118419	0.000000	0.000000	0.000000	0.004068	0.082914	-0.149258	0.000000	0.000000	4.000000	47.000000	1.000000
14807.806021	-0.097618	0.553441	0.004388	81.810120	84.372963	121.931374	0.244288	0.000000	-0.118419	0.000000	0.000000	0.000000	0.004068	0.082914	-0.149258	0.000000	0.000000	4.000000	47.000000	1.000000
14807.809354	-0.097618	0.553441	0.004388	81.809258	84.324150	121.886505	0.219411	0.000000	-0.119097	0.000000	0.000000	0.000000	0.004068	0.082914	-0.149258	0.000000	0.000000	4.000000	47.000000	1.000000
14807.812688	-0.097601	0.553596	0.004093	81.809258	84.324150	121.886505	0.219411	0.000000	-0.119097	0.000000	0.000000	0.000000	0.004974	0.046543	-0.088418	0.000000	0.000000	4.000000	47.000000	1.000000
14807.816021	-0.097601	0.553596	0.004093	81.809258	84.324150	121.886505	0.219411	0.000000	-0.119097	0.000000	0.000000	0.000000	0.004974	0.046543	-0.088418	0.000000	0.000000	4.000000	47.000000	1.000000
14807.819354	-0.097601	0.553596	0.004093	81.809906	84.278137	121.842773	0.219411	0.000000	-0.119097	0.000000	0.000000	0.000000	0.004974	0.046543	-0.088418	0.000000	0.000000	4.000000	47.000000	1.000000
14807.822688	-0.097601	0.553596	0.004093	81.809906	84.278137	121.842773	0.219411	0.000000	-0.119097	0.000000	0.000000	0.000000	0.004974	0.046543	-0.088418	0.000000	0.000000	4.000000	47.000000	1.000000
14807.826021	-0.097546	0.553742	0.003831	81.809906	84.278137	121.842773	0.219411	0.000000	-0.119097	0.000000	0.000000	0.000000	0.016670	0.043870	-0.078783	0.000000	0.000000	4.000000	47.000000	1.000000
14807.829354	-0.097546	0.553742	0.003831	81.809013	84.229332	121.797905	0.204675	0.000000	-0.119926	0.000000	0.000000	0.000000	0.016670	0.043870	-0.078783	0.000000	0.000000	4.000000	47.000000	1.000000
14807.832688	-0.097546	0.553742	0.003831	81.809013	84.229332	121.797905	0.204675	0.000000	-0.119926	0.000000	0.000000	0.000000	0.016670	0.043870	-0.078783	0.000000	0.000000	4.000000	47.000000	1.000000
14807.836021	-0.097546	0.553742	0.003831	81.809013	84.229332	121.797905	0.204675	0.000000	-0.119926	0.000000	0.000000	0.000000	0.016670	0.043870	-0.078783	0.000000	0.000000	4.000000	47.000000	1.000000
14807.839354	-0.097495	0.554043	0.003269	81.808083	84.177773	121.753014	0.191544	0.000000	-0.122704	0.000000	0.000000	0.000000	0.015138	0.090168	-0.168689	0.000000	0.000000	4.000000	47.000000	1.000000
14807.842688	-0.097495	0.554043	0.003269	81.808083	84.177773	121.753014	0.191544	0.000000	-0.122704	0.000000	0.000000	0.000000	0.015138	0.090168	-0.168689	0.000000	0.000000	4.000000	47.000000	1.000000
14807.846021	-0.097495	0.554043	0.003269	81.808083	84.177773	121.753014	0.191544	0.000000	-0.122704	0.000000	0.000000	0.000000	0.015138	0.090168	-0.168689	0.000000	0.000000	4.000000	47.000000	1.000000
14807.849354	-0.097495	0.554043	0.003269	81.805283	84.142281	121.728806	0.163429	0.000000	-0.125227	0.000000	0.000000	0.000000	0.015138	0.090168	-0.168689	0.000000	0.000000	4.000000	47.000000	1.000000
14807.852688	-0.097505	0.554189	0.002992	81.805283	84.142281	121.728806	0.163429	0.000000	-0.125227	0.000000	0.000000	0.000000	-0.002967	0.043681	-0.083020	0.000000	0.000000	4.000000	47.000000	1.000000
14807.856021	-0.097505	0.554189	0.002992	81.805283	84.142281	121.728806	0.163429	0.000000	-0.125227	0.000000	0.000000	0.000000	-0.002967	0.043681	-0.083020	0.000000	0.000000	4.000000	47.000000	1.000000
14807.859354	-0.097505	0.554189	0.002992	81.799965	84.060631	121.658623	0.163429	0.000000	-0.125227	0.000000	0.000000	0.000000	-0.002967	0.043681	-0.083020	0.000000	0.000000	4.000000	47.000000	1.000000
14807.862688	-0.097505	0.554189	0.002992	81.799965	84.060631	121.658623	0.163429	0.000000	-0.125227	0.000000	0.000000	0.000000	-0.002967	0.043681	-0.083020	0.000000	0.000000	4.000000	47.000000	1.000000
14807.866021	-0.097498	0.554326	0.002743	81.799965	84.060631	121.658623	0.163429	0.000000	-0.125227	0.000000	0.000000	0.000000	0.002153	0.041067	-0.074766	0.000000	0.000000	4.000000	47.000000	1.000000
14807.869354	-0.097498	0.554326	0.002743	81.792732	83.997856	121.609200	0.149593	0.000000	-0.124733	0.000000	0.000000	0.000000	0.002153	0.041067	-0.074766	0.000000	0.000000	4.000000	47.000000	1.000000
14807.872688	-0.097498	0.554326	0.002743	81.792732	83.997856	121.609200	0.149593	0.000000	-0.124733	0.000000	0.000000	0.000000	0.002153	0.041067	-0.074766	0.000000	0.000000	4.000000	47.000000	1.000000
14807.876021	-0.097498	0.554326	0.002743	81.792732	83.997856	121.609200	0.149593	0.000000	-0.124733	0.000000	0.000000	0.000000	0.002153	0.041067	-0.074766	0.000000	0.000000	4.000000	47.000000	1.000000
14807.879354	-0.097493	0.554582	0.002290	81.782310	83.929504	121.557533	0.137132	0.000000	-0.125092	0.000000	0.000000	0.000000	0.001438	0.076862	-0.135806	0.000000	0.000000	4.000000	47.000000	1.000000
14807.882688	-0.097493	0.554582	0.002290	81.782310	83.929504	121.557533	0.137132	0.000000	-0.125092	0.000000	0.000000	0.000000	0.001438	0.076862	-0.135806	0.000000	0.000000	4.000000	47.000000	1.000000
14807.886021	-0.097493	0.554582	0.002290	81.782310	83.929504	121.557533	0.137132	0.000000	-0.125092	0.000000	0.000000	0.000000	0.001438	0.076862	-0.135806	0.000000	0.000000	4.000000	47.000000	1.000000
14807.889354	-0.097493	0.554582	0.002290	81.771835	83.861244	121.505981	0.114497	0.000000	-0.125331	0.000000	0.000000	0.000000	0.001438	0.076862	-0.135806	0.000000	0.000000	4.000000	47.000000	1.000000
14807.892688	-0.097509	0.554701	0.002150	81.771835	83.861244	121.505981	0.114497	0.000000	-0.125331	0.000000	0.000000	0.000000	-0.004778	0.035859	-0.041922	0.000000	0.000000	4.000000	47.000000	1.000000
14807.896021	-0.097509	0.554701	0.002150	81.771835	83.861244	121.505981	0.114497	0.000000	-0.125331	0.000000	0.000000	0.000000	-0.004778	0.035859	-0.041922	0.000000	0.000000	4.000000	47.000000	1.000000
14807.899354	-0.097509	0.554701	0.002150	81.763290	83.774399	121.433945	0.114497	0.000000	-0.125331	0.000000	0.000000	0.000000	-0.004778	0.035859	-0.041922	0.000000	0.000000	4.000000	47.000000	1.000000
14807.902688	-0.097509	0.554701	0.002150	81.763290	83.774399	121.433945	0.114497	0.000000	-0.125331	0.000000	0.000000	0.000000	-0.004778	0.035859	-0.041922	0.000000	0.000000	4.000000	47.000000	1.000000
14807.906021	-0.097530	0.554812	0.002033	81.763290	83.774399	121.433945	0.114497	0.000000	-0.125331	0.000000	0.000000	0.000000	-0.006230	0.033296	-0.035040	0.000000	0.000000	4.000000	47.000000	1.000000
14807.909354	-0.097530	0.554812	0.002033	81.754738	83.687836	121.362175	0.107510	0.000000	-0.124535	0.000000	0.000000	0.000000	-0.006230	0.033296	-0.035040	0.000000	0.000000	4.000000	47.000000	1.000000
14807.912688	-0.097530	0.554812	0.002033	81.754738	83.687836	121.362175	0.107510	0.000000	-0.124535	0.000000	0.000000	0.000000	-0.006230	0.033296	-0.035040	0.000000	0.000000	4.000000	47.000000	1.000000
14807.916021	-0.097530	0.554812	0.002033	81.754738	83.687836	121.362175	0.107510	0.000000	-0.124535	0.000000	0.000000	0.000000	-0.006230	0.033296	-0.035040	0.000000	0.000000	4.000000	47.000000	1.000000
14807.919354	-0.097566	0.554992	0.001988	81.738564	83.571625	121.263451	0.101671	0.000000	-0.123497	0.000000	0.000000	0.000000	-0.010751	0.053852	-0.013743	0.000000	0.000000	4.000000	47.000000	1.000000
14807.922688	-0.097566	0.554992	0.001988	81.738564	83.571625	121.263451	0.101671	0.000000	-0.123497	0.000000	0.000000	0.000000	-0.010751	0.053852	-0.013743	0.000000	0.000000	4.000000	47.000000	1.000000
14807.926021	-0.097566	0.554992	0.001988	81.738564	83.571625	121.263451	0.101671	0.000000	-0.123497	0.000000	0.000000	0.000000	-0.010751	0.053852	-0.013743	0.000000	0.000000	4.000000	47.000000	1.000000
14807.929354	-0.097566	0.554992	0.001988	81.720757	83.453056	121.164063	0.099380	0.000000	-0.121705	0.000000	0.000000	0.000000	-0.010751	0.053852	-0.013743	0.000000	0.000000	4.000000	47.000000	1.000000
14807.932688	-0.097577	0.555043	0.002041	81.720757	83.453056	121.164063	0.099380	0.000000	-0.121705	0.000000	0.000000	0.000000	-0.003394	0.015447	0.015977	0.000000	0.000000	4.000000	47.000000	1.000000
14807.936021	-0.097577	0.555043	0.002041	81.720757	83.453056	121.164063	0.099380	0.000000	-0.121705	0.000000	0.000000	0.000000	-0.003394	0.015447	0.015977	0.000000	0.000000	4.000000	47.000000	1.000000
14807.939354	-0.097577	0.555043	0.002041	81.710518	83.369827	121.091850	0.099380	0.000000	-0.121705	0.000000	0.000000	0.000000	-0.003394	0.015447	0.015977	0.000000	0.000000	4.000000	47.000000	1.000000
14807.942688	-0.097577	0.555043	0.002041	81.710518	83.369827	121.091850	0.099380	0.000000	-0.121705	0.000000	0.000000	0.000000	-0.003394	0.015447	0.015977	0.000000	0.000000	4.000000	47.000000	1.000000
14807.946021	-0.097589	0.555095	0.002094	81.710518	83.369827	121.091850	0.099380	0.000000	-0.121705	0.000000	0.000000	0.000000	-0.003395	0.015434	0.015974	0.000000	0.000000	4.000000	47.000000	1.000000
14807.949354	-0.097589	0.555095	0.002094	81.709541	83.324348	121.047592	0.102043	0.000000	-0.121139	0.000000	0.000000	0.000000	-0.003395	0.015434	0.015974	0.000000	0.000000	4.000000	47.000000	1.000000
14807.952688	-0.097589	0.555095	0.002094	81.709541	83.324348	121.047592	0.102043	0.000000	-0.121139	0.000000	0.000000	0.000000	-0.003395	0.015434	0.015974	0.000000	0.000000	4.000000	47.000000	1.000000
14807.956021	-0.097589	0.555095	0.002094	81.709541	83.324348	121.047592	0.102043	0.000000	-0.121139	0.000000	0.000000	0.000000	-0.003395	0.015434	0.015974	0.000000	0.000000	4.000000	47.000000	1.000000
14807.959354	-0.097653	0.555129	0.002184	81.709824	83.300247	121.025978	0.104705	0.000000	-0.120573	0.000000	0.000000	0.000000	-0.019407	0.010366	0.026978	0.000000	0.000000	4.000000	47.000000	1.000000
14807.962688	-0.097653	0.555129	0.002184	81.709824	83.300247	121.025978	0.104705	0.000000	-0.120573	0.000000	0.000000	0.000000	-0.019407	0.010366	0.026978	0.000000	0.000000	4.000000	47.000000	1.000000
14807.966021	-0.097653	0.555129	0.002184	81.709824	83.300247	121.025978	0.104705	0.000000	-0.120573	0.000000	0.000000	0.000000	-0.019407	0.010366	0.026978	0.000000	0.000000	4.000000	47.000000	1.000000
14807.969354	-0.097653	0.555129	0.002184	81.708214	83.292107	121.024956	0.109202	0.000000	-0.117339	0.000000	0.000000	0.000000	-0.019407	0.010366	0.026978	0.000000	0.000000	4.000000	47.000000	1.000000
14807.972688	-0.097675	0.555129	0.002179	81.708214	83.292107	121.024956	0.109202	0.000000	-0.117339	0.000000	0.000000	0.000000	-0.006542	-0.000006	-0.001391	0.000000	0.000000	4.000000	47.000000	1.000000
14807.976021	-0.097675	0.555129	0.002179	81.708214	83.292107	121.024956	0.109202	0.000000	-0.117339	0.000000	0.000000	0.000000	-0.006542	-0.000006	-0.001391	0.000000	0.000000	4.000000	47.000000	1.000000
14807.979354	-0.097675	0.555129	0.002179	81.700287	83.273254	121.019890	0.109202	0.000000	-0.117339	0.000000	0.000000	0.000000	-0.006542	-0.000006	-0.001391	0.000000	0.000000	4.000000	47.000000	1.000000
14807.982688	-0.097675	0.555129	0.002179	81.700287	83.273254	121.019890	0.109202	0.000000	-0.117339	0.000000	0.000000	0.000000	-0.006542	-0.000006	-0.001391	0.000000	0.000000	4.000000	47.000000	1.000000
14807.986021	-0.097719	0.555129	0.002170	81.700287	83.273254	121.019890	0.109202	0.000000	-0.117339	0.000000	0.000000	0.000000	-0.013085	-0.000006	-0.002783	0.000000	0.000000	4.000000	47.000000	1.000000
14807.989354	-0.097719	0.555129	0.002170	81.687332	83.267632	121.025337	0.108970	0.000000	-0.116249	0.000000	0.000000	0.000000	-0.013085	-0.000006	-0.002783	0.000000	0.000000	4.000000	47.000000	1.000000
14807.992688	-0.097719	0.555129	0.002170	81.687332	83.267632	121.025337	0.108970	0.000000	-0.116249	0.000000	0.000000	0.000000	-0.013085	-0.000006	-0.002783	0.000000	0.000000	4.000000	47.000000	1.000000
14807.996021	-0.097719	0.555129	0.002170	81.687332	83.267632	121.025337	0.108970	0.000000	-0.116249	0.000000	0.000000	0.000000	-0.013085	-0.000006	-0.002783	0.000000	0.000000	4.000000	47.000000	1.000000
14807.999354	-0.097790	0.555086	0.002075	81.670906	83.277992	121.058304	0.108506	0.000000	-0.114068	0.000000	0.000000	0.000000	-0.021298	-0.012915	-0.028432	0.000000	0.000000	4.000000	47.000000	1.000000
14808.002688	-0.097790	0.555086	0.002075	81.670906	83.277992	121.058304	0.108506	0.000000	-0.114068	0.000000	0.000000	0.000000	-0.021298	-0.012915	-0.028432	0.000000	0.000000	4.000000	47.000000	1.000000
14808.006021	-0.097790	0.555086	0.002075	81.670906	83.277992	121.058304	0.108506	0.000000	-0.114068	0.000000	0.000000	0.000000	-0.021298	-0.012915	-0.028432	0.000000	0.000000	4.000000	47.000000	1.000000
14808.009354	-0.097790	0.555086	0.002075	81.657928	83.277756	121.071678	0.103767	0.000000	-0.110518	0.000000	0.000000	0.000000	-0.021298	-0.012915	-0.028432	0.000000	0.000000	4.000000	47.000000	1.000000
14808.012688	-0.097786	0.555069	0.002058	81.657928	83.277756	121.071678	0.103767	0.000000	-0.110518	0.000000	0.000000	0.000000	0.001134	-0.005149	-0.005324	0.000000	0.000000	4.000000	47.000000	1.000000
14808.016021	-0.097786	0.555069	0.002058	81.657928	83.277756	121.071678	0.103767	0.000000	-0.110518	0.000000	0.000000	0.000000	0.001134	-0.005149	-0.005324	0.000000	0.000000	4.000000	47.000000	1.000000
14808.019354	-0.097786	0.555069	0.002058	81.652870	83.293633	121.090088	0.103767	0.000000	-0.110518	0.000000	0.000000	0.000000	0.001134	-0.005149	-0.005324	0.000000	0.000000	4.000000	47.000000	1.000000
14808.022688	-0.097786	0.555069	0.002058	81.652870	83.293633	121.090088	0.103767	0.000000	-0.110518	0.000000	0.000000	0.000000	0.001134	-0.005149	-0.005324	0.000000	0.000000	4.000000	47.000000	1.000000
14808.026021	-0.097760	0.555052	0.002044	81.652870	83.293633	121.090088	0.103767	0.000000	-0.110518	0.000000	0.000000	0.000000	0.007675	-0.005145	-0.003932	0.000000	0.000000	4.000000	47.000000	1.000000
14808.029354	-0.097760	0.555052	0.002044	81.652893	83.296371	121.082115	0.102880	0.000000	-0.110707	0.000000	0.000000	0.000000	0.007675	-0.005145	-0.003932	0.000000	0.000000	4.000000	47.000000	1.000000
14808.032688	-0.097760	0.555052	0.002044	81.652893	83.296371	121.082115	0.102880	0.000000	-0.110707	0.000000	0.000000	0.000000	0.007675	-0.005145	-0.003932	0.000000	0.000000	4.000000	47.000000	1.000000
14808.036021	-0.097760	0.555052	0.002044	81.652893	83.296371	121.082115	0.102880	0.000000	-0.110707	0.000000	0.000000	0.000000	0.007675	-0.005145	-0.003932	0.000000	0.000000	4.000000	47.000000	1.000000
14808.039354	-0.097738	0.555052	0.002049	81.652893	83.296371	121.082115	0.102225	0.000000	-0.111986	0.000000	0.000000	0.000000	0.006539	0.000005	0.001392	0.000000	0.000000	4.000000	47.000000	1.000000
14808.042688	-0.097738	0.555052	0.002049	81.652893	83.296371	121.082115	0.102225	0.000000	-0.111986	0.000000	0.000000	0.000000	0.006539	0.000005	0.001392	0.000000	0.000000	4.000000	47.000000	1.000000
14808.046021	-0.097738	0.555052	0.002049	81.652893	83.296371	121.082115	0.102225	0.000000	-0.111986	0.000000	0.000000	0.000000	0.006539	0.000005	0.001392	0.000000	0.000000	4.000000	47.000000	1.000000
14808.049354	-0.097738	0.555052	0.002049	81.652893	83.296371	121.082115	0.102457	0.000000	-0.113076	0.000000	0.000000	0.000000	0.006539	0.000005	0.001392	0.000000	0.000000	4.000000	47.000000	1.000000
14808.052688	-0.097734	0.555060	0.002026	81.652893	83.296371	121.082115	0.102457	0.000000	-0.113076	0.000000	0.000000	0.000000	0.001468	0.002550	-0.006893	0.000000	0.000000	4.000000	47.000000	1.000000
14808.056021	-0.097734	0.555060	0.002026	81.652893	83.296371	121.082115	0.102457	0.000000	-0.113076	0.000000	0.000000	0.000000	0.001468	0.002550	-0.006893	0.000000	0.000000	4.000000	47.000000	1.000000
14808.059354	-0.097734	0.555060	0.002026	81.652611	83.314941	121.103630	0.102457	0.000000	-0.113076	0.000000	0.000000	0.000000	0.001468	0.002550	-0.006893	0.000000	0.000000	4.000000	47.000000	1.000000
14808.062688	-0.097734	0.555060	0.002026	81.652611	83.314941	121.103630	0.102457	0.000000	-0.113076	0.000000	0.000000	0.000000	0.001468	0.002550	-0.006893	0.000000	0.000000	4.000000	47.000000	1.000000
14808.066021	-0.097752	0.555043	0.002004	81.652611	83.314941	121.103630	0.102457	0.000000	-0.113076	0.000000	0.000000	0.000000	-0.005407	-0.005152	-0.006717	0.000000	0.000000	4.000000	47.000000	1.000000
14808.069354	-0.097752	0.555043	0.002004	81.650703	83.328041	121.124062	0.101308	0.000000	-0.113321	0.000000	0.000000	0.000000	-0.005407	-0.005152	-0.006717	0.000000	0.000000	4.000000	47.000000	1.000000
14808.072688	-0.097752	0.555043	0.002004	81.650703	83.328041	121.124062	0.101308	0.000000	-0.113321	0.000000	0.000000	0.000000	-0.005407	-0.005152	-0.006717	0.000000	0.000000	4.000000	47.000000	1.000000
14808.076021	-0.097752	0.555043	0.002004	81.650703	83.328041	121.124062	0.101308	0.000000	-0.113321	0.000000	0.000000	0.000000	-0.005407	-0.005152	-0.006717	0.000000	0.000000	4.000000	47.000000	1.000000
14808.079354	-0.097847	0.555034	0.001808	81.640648	83.346161	121.144882	0.100188	0.000000	-0.112420	0.000000	0.000000	0.000000	-0.028482	-0.002731	-0.058798	0.000000	0.000000	4.000000	47.000000	1.000000
14808.082688	-0.097847	0.555034	0.001808	81.640648	83.346161	121.144882	0.100188	0.000000	-0.112420	0.000000	0.000000	0.000000	-0.028482	-0.002731	-0.058798	0.000000	0.000000	4.000000	47.000000	1.000000
14808.086021	-0.097847	0.555034	0.001808	81.640648	83.346161	121.144882	0.100188	0.000000	-0.112420	0.000000	0.000000	0.000000	-0.028482	-0.002731	-0.058798	0.000000	0.000000	4.000000	47.000000	1.000000
14808.089354	-0.097847	0.555034	0.001808	81.621338	83.321388	121.122093	0.090389	0.000000	-0.107672	0.000000	0.000000	0.000000	-0.028482	-0.002731	-0.058798	0.000000	0.000000	4.000000	47.000000	1.000000
14808.092688	-0.097937	0.555042	0.001698	81.621338	83.321388	121.122093	0.090389	0.000000	-0.107672	0.000000	0.000000	0.000000	-0.027133	0.002496	-0.032976	0.000000	0.000000	4.000000	47.000000	1.000000
14808.096021	-0.097937	0.555042	0.001698	81.621338	83.321388	121.122093	0.090389	0.000000	-0.107672	0.000000	0.000000	0.000000	-0.027133	0.002496	-0.032976	0.000000	0.000000	4.000000	47.000000	1.000000
14808.099354	-0.098001	0.555059	0.001570	81.592529	83.280533	121.069313	0.090389	0.000000	-0.107672	0.000000	0.000000	0.000000	-0.019112	0.005009	-0.038480	0.000000	0.000000	4.000000	47.000000	1.000000
14808.102688	-0.098001	0.555059	0.001570	81.592529	83.280533	121.069313	0.090389	0.000000	-0.107672	0.000000	0.000000	0.000000	-0.019112	0.005009	-0.038480	0.000000	0.000000	4.000000	47.000000	1.000000
14808.106021	-0.098001	0.555059	0.001570	81.592529	83.280533	121.069313	0.090389	0.000000	-0.107672	0.000000	0.000000	0.000000	-0.019112	0.005009	-0.038480	0.000000	0.000000	4.000000	47.000000	1.000000
14808.109354	-0.098001	0.555059	0.001570	81.555801	83.231720	120.955673	0.078480	0.000000	-0.099965	0.000000	0.000000	0.000000	-0.019112	0.005009	-0.038480	0.000000	0.000000	4.000000	47.000000	1.000000
14808.112688	-0.098064	0.555076	0.001441	81.555801	83.231720	120.955673	0.078480	0.000000	-0.099965	0.000000	0.000000	0.000000	-0.019097	0.005020	-0.038485	0.000000	0.000000	4.000000	47.000000	1.000000
14808.116021	-0.098064	0.555076	0.001441	81.555801	83.231720	120.955673	0.078480	0.000000	-0.099965	0.000000	0.000000	0.000000	-0.019097	0.005020	-0.038485	0.000000	0.000000	4.000000	47.000000	1.000000
14808.119354	-0.098064	0.555076	0.001441	81.513046	83.151695	120.833221	0.078480	0.000000	-0.099965	0.000000	0.000000	0.000000	-0.019097	0.005020	-0.038485	0.000000	0.000000	4.000000	47.000000	1.000000
14808.122688	-0.098064	0.555076	0.001441	81.513046	83.151695	120.833221	0.078480	0.000000	-0.099965	0.000000	0.000000	0.000000	-0.019097	0.005020	-0.038485	0.000000	0.000000	4.000000	47.000000	1.000000
14808.126021	-0.098093	0.555101	0.001363	81.513046	83.151695	120.833221	0.078480	0.000000	-0.099965	0.000000	0.000000	0.000000	-0.008638	0.007612	-0.023476	0.000000	0.000000	4.000000	47.000000	1.000000
14808.129354	-0.098093	0.555101	0.001363	81.479721	83.087891	120.796761	0.072065	0.000000	-0.096782	0.000000	0.000000	0.000000	-0.008638	0.007612	-0.023476	0.000000	0.000000	4.000000	47.000000	1.000000
14808.132688	-0.098093	0.555101	0.001363	81.479721	83.087891	120.796761	0.072065	0.000000	-0.096782	0.000000	0.000000	0.000000	-0.008638	0.007612	-0.023476	0.000000	0.000000	4.000000	47.000000	1.000000
14808.136021	-0.098093	0.555101	0.001363	81.479721	83.087891	120.796761	0.072065	0.000000	-0.096782	0.000000	0.000000	0.000000	-0.008638	0.007612	-0.023476	0.000000	0.000000	4.000000	47.000000	1.000000
14808.139354	-0.098207	0.555143	0.001152	81.463600	83.074120	120.800133	0.068153	0.000000	-0.095342	0.000000	0.000000	0.000000	-0.034230	0.012592	-0.063371	0.000000	0.000000	4.000000	47.000000	1.000000
14808.142688	-0.098207	0.555143	0.001152	81.463600	83.074120	120.800133	0.068153	0.000000	-0.095342	0.000000	0.000000	0.000000	-0.034230	0.012592	-0.063371	0.000000	0.000000	4.000000	47.000000	1.000000
14808.146021	-0.098207	0.555143	0.001152	81.463600	83.074120	120.800133	0.068153	0.000000	-0.095342	0.000000	0.000000	0.000000	-0.034230	0.012592	-0.063371	0.000000	0.000000	4.000000	47.000000	1.000000
14808.149354	-0.098207	0.555143	0.001152	81.462013	83.060623	120.799194	0.057591	0.000000	-0.089637	0.000000	0.000000	0.000000	-0.034230	0.012592	-0.063371	0.000000	0.000000	4.000000	47.000000	1.000000
14808.152688	-0.098253	0.555177	0.001046	81.462013	83.060623	120.799194	0.057591	0.000000	-0.089637	0.000000	0.000000	0.000000	-0.013670	0.010148	-0.031776	0.000000	0.000000	4.000000	47.000000	1.000000
14808.156021	-0.098253	0.555177	0.001046	81.462013	83.060623	120.799194	0.057591	0.000000	-0.089637	0.000000	0.000000	0.000000	-0.013670	0.010148	-0.031776	0.000000	0.000000	4.000000	47.000000	1.000000
14808.159354	-0.098253	0.555177	0.001046	81.461739	83.070496	120.812195	0.057591	0.000000	-0.089637	0.000000	0.000000	0.000000	-0.013670	0.010148	-0.031776	0.000000	0.000000	4.000000	47.000000	1.000000
14808.162688	-0.098253	0.555177	0.001046	81.461739	83.070496	120.812195	0.057591	0.000000	-0.089637	0.000000	0.000000	0.000000	-0.013670	0.010148	-0.031776	0.000000	0.000000	4.000000	47.000000	1.000000
14808.166021	-0.098316	0.555194	0.000918	81.461739	83.070496	120.812195	0.057591	0.000000	-0.089637	0.000000	0.000000	0.000000	-0.019040	0.004972	-0.038504	0.000000	0.000000	4.000000	47.000000	1.000000
14808.169354	-0.098316	0.555194	0.000918	81.455139	83.067131	120.821365	0.052295	0.000000	-0.087359	0.000000	0.000000	0.000000	-0.019040	0.004972	-0.038504	0.000000	0.000000	4.000000	47.000000	1.000000
14808.172688	-0.098316	0.555194	0.000918	81.455139	83.067131	120.821365	0.052295	0.000000	-0.087359	0.000000	0.000000	0.000000	-0.019040	0.004972	-0.038504	0.000000	0.000000	4.000000	47.000000	1.000000
14808.176021	-0.098316	0.555194	0.000918	81.455139	83.067131	120.821365	0.052295	0.000000	-0.087359	0.000000	0.000000	0.000000	-0.019040	0.004972	-0.038504	0.000000	0.000000	4.000000	47.000000	1.000000
14808.179354	-0.098540	0.555210	0.000688	81.442184	83.050377	120.834541	0.045878	0.000000	-0.084186	0.000000	0.000000	0.000000	-0.067090	0.004908	-0.068842	0.000000	0.000000	4.000000	47.000000	1.000000
14808.182688	-0.098540	0.555210	0.000688	81.442184	83.050377	120.834541	0.045878	0.000000	-0.084186	0.000000	0.000000	0.000000	-0.067090	0.004908	-0.068842	0.000000	0.000000	4.000000	47.000000	1.000000
14808.186021	-0.098540	0.555210	0.000688	81.442184	83.050377	120.834541	0.045878	0.000000	-0.084186	0.000000	0.000000	0.000000	-0.067090	0.004908	-0.068842	0.000000	0.000000	4.000000	47.000000	1.000000
14808.189354	-0.098540	0.555210	0.000688	81.416542	83.012535	120.816101	0.034404	0.000000	-0.073004	0.000000	0.000000	0.000000	-0.067090	0.004908	-0.068842	0.000000	1.000000	4.000000	47.000000	1.000000
14808.192688	-0.098657	0.555210	0.000596	81.416542	83.012535	120.816101	0.034404	0.000000	-0.073004	0.000000	0.000000	0.000000	-0.035002	-0.000083	-0.027540	0.000000	1.000000	4.000000	47.000000	1.000000
