# Supplementary material for: Haptic Guidance Needs to Be Intuitive Not Just Informative to Improve Human Motor Accuracy
Source: PLoS One. 2016 Mar 16;11(3):e0150912. doi: 10.1371/journal.pone.0150912 (PMC4794196; doi:10.1371/journal.pone.0150912)
Supplement: S1 Data — (ZIP) [file pone.0150912.s001.zip › Subject6/exp1_0048.txt]

Time	PosX	PosY	PosZ	RotX	RotY	RotZ	ForceX	ForceY	ForceZ	MomentX	MomentY	MomentZ	VelocityX	VelocityY	VelocityZ	CalibratedWeight	ButtonDown	Condition	Trial	Visual
14809.717682	-0.006679	0.540867	0.255369	84.521996	70.078484	100.606369	4.696245	0.000000	-1.716182	0.000000	0.000000	0.000000	0.030676	-0.109459	-0.024242	0.000000	1.000000	4.000000	48.000000	0.000000
14809.721015	-0.006001	0.540665	0.255165	84.521996	70.078484	100.606369	4.696245	0.000000	-1.716182	0.000000	0.000000	0.000000	0.203484	-0.060689	-0.061257	0.000000	1.000000	4.000000	48.000000	0.000000
14809.724349	-0.006001	0.540665	0.255165	84.521996	70.078484	100.606369	4.696245	0.000000	-1.716182	0.000000	0.000000	0.000000	0.203484	-0.060689	-0.061257	0.000000	1.000000	4.000000	48.000000	0.000000
14809.727682	-0.006001	0.540665	0.255165	84.526535	70.852974	101.249367	4.691767	0.000000	-1.728388	0.000000	0.000000	0.000000	0.203484	-0.060689	-0.061257	0.000000	1.000000	4.000000	48.000000	0.000000
14809.731015	-0.004545	0.540353	0.254868	84.526535	70.852974	101.249367	4.691767	0.000000	-1.728388	0.000000	0.000000	0.000000	0.436812	-0.093584	-0.088810	0.000000	1.000000	4.000000	48.000000	0.000000
14809.734349	-0.004545	0.540353	0.254868	84.526535	70.852974	101.249367	4.691767	0.000000	-1.728388	0.000000	0.000000	0.000000	0.436812	-0.093584	-0.088810	0.000000	1.000000	4.000000	48.000000	0.000000
14809.737682	-0.004545	0.540353	0.254868	84.512840	71.820778	102.157799	4.682372	0.000000	-1.753681	0.000000	0.000000	0.000000	0.436812	-0.093584	-0.088810	0.000000	1.000000	4.000000	48.000000	0.000000
14809.741015	-0.003123	0.540101	0.254406	84.512840	71.820778	102.157799	4.682372	0.000000	-1.753681	0.000000	0.000000	0.000000	0.426521	-0.075579	-0.138819	0.000000	1.000000	4.000000	48.000000	0.000000
14809.744349	-0.003123	0.540101	0.254406	84.512840	71.820778	102.157799	4.682372	0.000000	-1.753681	0.000000	0.000000	0.000000	0.426521	-0.075579	-0.138819	0.000000	1.000000	4.000000	48.000000	0.000000
14809.747682	-0.003123	0.540101	0.254406	84.658371	72.013229	102.334892	4.672678	0.000000	-1.779347	0.000000	0.000000	0.000000	0.426521	-0.075579	-0.138819	0.000000	1.000000	4.000000	48.000000	0.000000
14809.751015	-0.001939	0.540029	0.253793	84.658371	72.013229	102.334892	4.672678	0.000000	-1.779347	0.000000	0.000000	0.000000	0.355191	-0.021564	-0.183867	0.000000	1.000000	4.000000	48.000000	0.000000
14809.754349	-0.001939	0.540029	0.253793	84.658371	72.013229	102.334892	4.672678	0.000000	-1.779347	0.000000	0.000000	0.000000	0.355191	-0.021564	-0.183867	0.000000	1.000000	4.000000	48.000000	0.000000
14809.757682	-0.001939	0.540029	0.253793	85.071846	71.981766	102.179611	4.663960	0.000000	-1.802074	0.000000	0.000000	0.000000	0.355191	-0.021564	-0.183867	0.000000	1.000000	4.000000	48.000000	0.000000
14809.761015	-0.000150	0.539805	0.253054	85.071846	71.981766	102.179611	4.663960	0.000000	-1.802074	0.000000	0.000000	0.000000	0.536680	-0.067199	-0.221600	0.000000	1.000000	4.000000	48.000000	0.000000
14809.764349	-0.000150	0.539805	0.253054	85.071846	71.981766	102.179611	4.663960	0.000000	-1.802074	0.000000	0.000000	0.000000	0.536680	-0.067199	-0.221600	0.000000	1.000000	4.000000	48.000000	0.000000
14809.767682	-0.000150	0.539805	0.253054	85.650620	71.438225	101.749298	4.651025	0.000000	-1.835201	0.000000	0.000000	0.000000	0.536680	-0.067199	-0.221600	0.000000	1.000000	4.000000	48.000000	0.000000
14809.771015	0.001433	0.539598	0.252120	85.650620	71.438225	101.749298	4.651025	0.000000	-1.835201	0.000000	0.000000	0.000000	0.474821	-0.062019	-0.280340	0.000000	1.000000	4.000000	48.000000	0.000000
14809.774349	0.001433	0.539598	0.252120	85.650620	71.438225	101.749298	4.651025	0.000000	-1.835201	0.000000	0.000000	0.000000	0.474821	-0.062019	-0.280340	0.000000	1.000000	4.000000	48.000000	0.000000
14809.777682	0.001433	0.539598	0.252120	86.302757	69.801392	100.675980	4.638663	0.000000	-1.866228	0.000000	0.000000	0.000000	0.474821	-0.062019	-0.280340	0.000000	1.000000	4.000000	48.000000	0.000000
14809.781015	0.002977	0.539289	0.250971	86.302757	69.801392	100.675980	4.638663	0.000000	-1.866228	0.000000	0.000000	0.000000	0.463217	-0.092785	-0.344517	0.000000	1.000000	4.000000	48.000000	0.000000
14809.784349	0.002977	0.539289	0.250971	86.302757	69.801392	100.675980	4.638663	0.000000	-1.866228	0.000000	0.000000	0.000000	0.463217	-0.092785	-0.344517	0.000000	1.000000	4.000000	48.000000	0.000000
14809.787682	0.002977	0.539289	0.250971	86.912567	65.106705	96.520729	4.625751	0.000000	-1.898007	0.000000	0.000000	0.000000	0.463217	-0.092785	-0.344517	0.000000	1.000000	4.000000	48.000000	0.000000
14809.791015	0.004818	0.539075	0.249788	86.912567	65.106705	96.520729	4.625751	0.000000	-1.898007	0.000000	0.000000	0.000000	0.552270	-0.064287	-0.355061	0.000000	1.000000	4.000000	48.000000	0.000000
14809.794349	0.004818	0.539075	0.249788	86.912567	65.106705	96.520729	4.625751	0.000000	-1.898007	0.000000	0.000000	0.000000	0.552270	-0.064287	-0.355061	0.000000	1.000000	4.000000	48.000000	0.000000
14809.797682	0.004818	0.539075	0.249788	87.321236	56.415169	87.795975	4.610523	0.000000	-1.934702	0.000000	0.000000	0.000000	0.552270	-0.064287	-0.355061	0.000000	1.000000	4.000000	48.000000	0.000000
14809.801015	0.006585	0.538758	0.248561	87.321236	56.415169	87.795975	4.610523	0.000000	-1.934702	0.000000	0.000000	0.000000	0.530211	-0.094871	-0.367945	0.000000	1.000000	4.000000	48.000000	0.000000
14809.804349	0.006585	0.538758	0.248561	87.321236	56.415169	87.795975	4.610523	0.000000	-1.934702	0.000000	0.000000	0.000000	0.530211	-0.094871	-0.367945	0.000000	1.000000	4.000000	48.000000	0.000000
14809.807682	0.006585	0.538758	0.248561	87.404892	45.412376	76.536179	4.595331	0.000000	-1.970517	0.000000	0.000000	0.000000	0.530211	-0.094871	-0.367945	0.000000	1.000000	4.000000	48.000000	0.000000
14809.811015	0.008478	0.538480	0.247146	87.404892	45.412376	76.536179	4.595331	0.000000	-1.970517	0.000000	0.000000	0.000000	0.567843	-0.083433	-0.424456	0.000000	1.000000	4.000000	48.000000	0.000000
14809.814349	0.008478	0.538480	0.247146	87.404892	45.412376	76.536179	4.595331	0.000000	-1.970517	0.000000	0.000000	0.000000	0.567843	-0.083433	-0.424456	0.000000	1.000000	4.000000	48.000000	0.000000
14809.817682	0.008478	0.538480	0.247146	87.167381	36.268040	67.319389	4.578393	0.000000	-2.009557	0.000000	0.000000	0.000000	0.567843	-0.083433	-0.424456	0.000000	1.000000	4.000000	48.000000	0.000000
14809.821015	0.010462	0.538170	0.245613	87.167381	36.268040	67.319389	4.578393	0.000000	-2.009557	0.000000	0.000000	0.000000	0.595090	-0.093016	-0.460058	0.000000	1.000000	4.000000	48.000000	0.000000
14809.824349	0.010462	0.538170	0.245613	87.167381	36.268040	67.319389	4.578393	0.000000	-2.009557	0.000000	0.000000	0.000000	0.595090	-0.093016	-0.460058	0.000000	1.000000	4.000000	48.000000	0.000000
14809.827682	0.010462	0.538170	0.245613	86.729538	30.418770	61.483921	4.560054	0.000000	-2.050832	0.000000	0.000000	0.000000	0.595090	-0.093016	-0.460058	0.000000	1.000000	4.000000	48.000000	0.000000
14809.831015	0.012203	0.537874	0.244023	86.729538	30.418770	61.483921	4.560054	0.000000	-2.050832	0.000000	0.000000	0.000000	0.522299	-0.088895	-0.476863	0.000000	1.000000	4.000000	48.000000	0.000000
14809.834349	0.012203	0.537874	0.244023	86.729538	30.418770	61.483921	4.560054	0.000000	-2.050832	0.000000	0.000000	0.000000	0.522299	-0.088895	-0.476863	0.000000	1.000000	4.000000	48.000000	0.000000
14809.837682	0.012203	0.537874	0.244023	86.236832	26.157915	57.113438	4.542792	0.000000	-2.088788	0.000000	0.000000	0.000000	0.522299	-0.088895	-0.476863	0.000000	1.000000	4.000000	48.000000	0.000000
14809.841015	0.013800	0.537584	0.242314	86.236832	26.157915	57.113438	4.542792	0.000000	-2.088788	0.000000	0.000000	0.000000	0.479365	-0.087000	-0.512844	0.000000	0.000000	4.000000	48.000000	0.000000
14809.844349	0.013800	0.537584	0.242314	86.236832	26.157915	57.113438	4.542792	0.000000	-2.088788	0.000000	0.000000	0.000000	0.479365	-0.087000	-0.512844	0.000000	0.000000	4.000000	48.000000	0.000000
14809.847682	0.013800	0.537584	0.242314	85.735977	22.958008	53.884106	4.525744	0.000000	-2.125474	0.000000	0.000000	0.000000	0.479365	-0.087000	-0.512844	0.000000	0.000000	4.000000	48.000000	0.000000
14809.851015	0.015255	0.537262	0.240489	85.735977	22.958008	53.884106	4.525744	0.000000	-2.125474	0.000000	0.000000	0.000000	0.436496	-0.096631	-0.547564	0.000000	0.000000	4.000000	48.000000	0.000000
14809.854349	0.015255	0.537262	0.240489	85.735977	22.958008	53.884106	4.525744	0.000000	-2.125474	0.000000	0.000000	0.000000	0.436496	-0.096631	-0.547564	0.000000	0.000000	4.000000	48.000000	0.000000
14809.857682	0.015255	0.537262	0.240489	85.257523	20.620430	51.722431	4.508924	0.000000	-2.160926	0.000000	0.000000	0.000000	0.436496	-0.096631	-0.547564	0.000000	0.000000	4.000000	48.000000	0.000000
14809.861015	0.016240	0.536881	0.238655	85.257523	20.620430	51.722431	4.508924	0.000000	-2.160926	0.000000	0.000000	0.000000	0.295326	-0.114331	-0.550063	0.000000	0.000000	4.000000	48.000000	0.000000
14809.864349	0.016240	0.536881	0.238655	85.257523	20.620430	51.722431	4.508924	0.000000	-2.160926	0.000000	0.000000	0.000000	0.295326	-0.114331	-0.550063	0.000000	0.000000	4.000000	48.000000	0.000000
14809.867682	0.016240	0.536881	0.238655	84.805931	19.043941	50.601246	4.495157	0.000000	-2.189421	0.000000	0.000000	0.000000	0.295326	-0.114331	-0.550063	0.000000	0.000000	4.000000	48.000000	0.000000
14809.871015	0.017021	0.536462	0.236822	84.805931	19.043941	50.601246	4.495157	0.000000	-2.189421	0.000000	0.000000	0.000000	0.234396	-0.125681	-0.549820	0.000000	0.000000	4.000000	48.000000	0.000000
14809.874349	0.017021	0.536462	0.236822	84.805931	19.043941	50.601246	4.495157	0.000000	-2.189421	0.000000	0.000000	0.000000	0.234396	-0.125681	-0.549820	0.000000	0.000000	4.000000	48.000000	0.000000
14809.877682	0.017021	0.536462	0.236822	84.387344	18.917997	50.629814	4.482610	0.000000	-2.214995	0.000000	0.000000	0.000000	0.234396	-0.125681	-0.549820	0.000000	0.000000	4.000000	48.000000	0.000000
14809.881015	0.017667	0.536026	0.235003	84.387344	18.917997	50.629814	4.482610	0.000000	-2.214995	0.000000	0.000000	0.000000	0.193755	-0.130694	-0.545716	0.000000	0.000000	4.000000	48.000000	0.000000
14809.884349	0.017667	0.536026	0.235003	84.387344	18.917997	50.629814	4.482610	0.000000	-2.214995	0.000000	0.000000	0.000000	0.193755	-0.130694	-0.545716	0.000000	0.000000	4.000000	48.000000	0.000000
14809.887682	0.017667	0.536026	0.235003	83.966682	20.080074	51.958992	4.470877	0.000000	-2.238585	0.000000	0.000000	0.000000	0.193755	-0.130694	-0.545716	0.000000	0.000000	4.000000	48.000000	0.000000
14809.891015	0.018113	0.535574	0.233200	83.966682	20.080074	51.958992	4.470877	0.000000	-2.238585	0.000000	0.000000	0.000000	0.133771	-0.135698	-0.540938	0.000000	0.000000	4.000000	48.000000	0.000000
14809.894349	0.018113	0.535574	0.233200	83.966682	20.080074	51.958992	4.470877	0.000000	-2.238585	0.000000	0.000000	0.000000	0.133771	-0.135698	-0.540938	0.000000	0.000000	4.000000	48.000000	0.000000
14809.897682	0.018113	0.535574	0.233200	83.534126	22.126337	54.281166	4.460501	0.000000	-2.259187	0.000000	0.000000	0.000000	0.133771	-0.135698	-0.540938	0.000000	0.000000	4.000000	48.000000	0.000000
14809.901015	0.018394	0.535109	0.231445	83.534126	22.126337	54.281166	4.460501	0.000000	-2.259187	0.000000	0.000000	0.000000	0.084323	-0.139523	-0.526555	0.000000	0.000000	4.000000	48.000000	0.000000
14809.904349	0.018394	0.535109	0.231445	83.534126	22.126337	54.281166	4.460501	0.000000	-2.259187	0.000000	0.000000	0.000000	0.084323	-0.139523	-0.526555	0.000000	0.000000	4.000000	48.000000	0.000000
14809.907682	0.018394	0.535109	0.231445	83.109917	24.519886	57.024429	4.451394	0.000000	-2.277079	0.000000	0.000000	0.000000	0.084323	-0.139523	-0.526555	0.000000	0.000000	4.000000	48.000000	0.000000
14809.911015	0.018446	0.534631	0.229740	83.109917	24.519886	57.024429	4.451394	0.000000	-2.277079	0.000000	0.000000	0.000000	0.015708	-0.143311	-0.511434	0.000000	0.000000	4.000000	48.000000	0.000000
14809.914349	0.018446	0.534631	0.229740	83.109917	24.519886	57.024429	4.451394	0.000000	-2.277079	0.000000	0.000000	0.000000	0.015708	-0.143311	-0.511434	0.000000	0.000000	4.000000	48.000000	0.000000
14809.917682	0.018446	0.534631	0.229740	82.706070	26.858873	59.754230	4.444122	0.000000	-2.291241	0.000000	0.000000	0.000000	0.015708	-0.143311	-0.511434	0.000000	0.000000	4.000000	48.000000	0.000000
14809.921015	0.018238	0.534192	0.228032	82.706070	26.858873	59.754230	4.444122	0.000000	-2.291241	0.000000	0.000000	0.000000	-0.062587	-0.131846	-0.512447	0.000000	0.000000	4.000000	48.000000	0.000000
14809.924349	0.018238	0.534192	0.228032	82.706070	26.858873	59.754230	4.444122	0.000000	-2.291241	0.000000	0.000000	0.000000	-0.062587	-0.131846	-0.512447	0.000000	0.000000	4.000000	48.000000	0.000000
14809.927682	0.018238	0.534192	0.228032	82.338318	28.916515	62.214806	4.438781	0.000000	-2.301569	0.000000	0.000000	0.000000	-0.062587	-0.131846	-0.512447	0.000000	0.000000	4.000000	48.000000	0.000000
14809.931015	0.017771	0.533777	0.226372	82.338318	28.916515	62.214806	4.438781	0.000000	-2.301569	0.000000	0.000000	0.000000	-0.139897	-0.124445	-0.498164	0.000000	0.000000	4.000000	48.000000	0.000000
14809.934349	0.017771	0.533777	0.226372	82.338318	28.916515	62.214806	4.438781	0.000000	-2.301569	0.000000	0.000000	0.000000	-0.139897	-0.124445	-0.498164	0.000000	0.000000	4.000000	48.000000	0.000000
14809.937682	0.017771	0.533777	0.226372	82.017014	30.742060	64.443871	4.435616	0.000000	-2.307662	0.000000	0.000000	0.000000	-0.139897	-0.124445	-0.498164	0.000000	0.000000	4.000000	48.000000	0.000000
14809.941015	0.017016	0.533403	0.224741	82.017014	30.742060	64.443871	4.435616	0.000000	-2.307662	0.000000	0.000000	0.000000	-0.226507	-0.112014	-0.489191	0.000000	0.000000	4.000000	48.000000	0.000000
14809.944349	0.017016	0.533403	0.224741	82.017014	30.742060	64.443871	4.435616	0.000000	-2.307662	0.000000	0.000000	0.000000	-0.226507	-0.112014	-0.489191	0.000000	0.000000	4.000000	48.000000	0.000000
14809.947682	0.017016	0.533403	0.224741	81.736687	32.605270	66.730583	4.434862	0.000000	-2.309111	0.000000	0.000000	0.000000	-0.226507	-0.112014	-0.489191	0.000000	0.000000	4.000000	48.000000	0.000000
14809.951015	0.016038	0.533064	0.223072	81.736687	32.605270	66.730583	4.434862	0.000000	-2.309111	0.000000	0.000000	0.000000	-0.293598	-0.101866	-0.500570	0.000000	0.000000	4.000000	48.000000	0.000000
14809.954349	0.016038	0.533064	0.223072	81.736687	32.605270	66.730583	4.434862	0.000000	-2.309111	0.000000	0.000000	0.000000	-0.293598	-0.101866	-0.500570	0.000000	0.000000	4.000000	48.000000	0.000000
14809.957682	0.016038	0.533064	0.223072	81.489983	34.548759	69.114166	4.435757	0.000000	-2.307392	0.000000	0.000000	0.000000	-0.293598	-0.101866	-0.500570	0.000000	0.000000	4.000000	48.000000	0.000000
14809.961015	0.014935	0.532856	0.221402	81.489983	34.548759	69.114166	4.435757	0.000000	-2.307392	0.000000	0.000000	0.000000	-0.330889	-0.062343	-0.501203	0.000000	0.000000	4.000000	48.000000	0.000000
14809.964349	0.014935	0.532856	0.221402	81.489983	34.548759	69.114166	4.435757	0.000000	-2.307392	0.000000	0.000000	0.000000	-0.330889	-0.062343	-0.501203	0.000000	0.000000	4.000000	48.000000	0.000000
14809.967682	0.014935	0.532856	0.221402	81.292458	36.799904	71.827705	4.437675	0.000000	-2.303701	0.000000	0.000000	0.000000	-0.330889	-0.062343	-0.501203	0.000000	0.000000	4.000000	48.000000	0.000000
14809.971015	0.013674	0.532711	0.219620	81.292458	36.799904	71.827705	4.437675	0.000000	-2.303701	0.000000	0.000000	0.000000	-0.378192	-0.043624	-0.534646	0.000000	0.000000	4.000000	48.000000	0.000000
14809.974349	0.013674	0.532711	0.219620	81.292458	36.799904	71.827705	4.437675	0.000000	-2.303701	0.000000	0.000000	0.000000	-0.378192	-0.043624	-0.534646	0.000000	0.000000	4.000000	48.000000	0.000000
14809.977682	0.013674	0.532711	0.219620	81.138336	39.326313	74.832863	4.440445	0.000000	-2.298357	0.000000	0.000000	0.000000	-0.378192	-0.043624	-0.534646	0.000000	0.000000	4.000000	48.000000	0.000000
14809.981015	0.012290	0.532704	0.217748	81.138336	39.326313	74.832863	4.440445	0.000000	-2.298357	0.000000	0.000000	0.000000	-0.415187	-0.001880	-0.561321	0.000000	0.000000	4.000000	48.000000	0.000000
14809.984349	0.012290	0.532704	0.217748	81.138336	39.326313	74.832863	4.440445	0.000000	-2.298357	0.000000	0.000000	0.000000	-0.415187	-0.001880	-0.561321	0.000000	0.000000	4.000000	48.000000	0.000000
14809.987682	0.012290	0.532704	0.217748	80.985916	41.679989	77.652191	4.443902	0.000000	-2.291666	0.000000	0.000000	0.000000	-0.415187	-0.001880	-0.561321	0.000000	0.000000	4.000000	48.000000	0.000000
14809.991015	0.010848	0.532816	0.215771	80.985916	41.679989	77.652191	4.443902	0.000000	-2.291666	0.000000	0.000000	0.000000	-0.432606	0.033378	-0.593107	0.000000	0.000000	4.000000	48.000000	0.000000
14809.994349	0.010848	0.532816	0.215771	80.985916	41.679989	77.652191	4.443902	0.000000	-2.291666	0.000000	0.000000	0.000000	-0.432606	0.033378	-0.593107	0.000000	0.000000	4.000000	48.000000	0.000000
14809.997682	0.010848	0.532816	0.215771	80.866531	43.575146	79.960510	4.447444	0.000000	-2.284784	0.000000	0.000000	0.000000	-0.432606	0.033378	-0.593107	0.000000	0.000000	4.000000	48.000000	0.000000
14810.001015	0.009254	0.533059	0.213670	80.866531	43.575146	79.960510	4.447444	0.000000	-2.284784	0.000000	0.000000	0.000000	-0.478403	0.073126	-0.630532	0.000000	0.000000	4.000000	48.000000	0.000000
14810.004349	0.009254	0.533059	0.213670	80.866531	43.575146	79.960510	4.447444	0.000000	-2.284784	0.000000	0.000000	0.000000	-0.478403	0.073126	-0.630532	0.000000	0.000000	4.000000	48.000000	0.000000
14810.007682	0.009254	0.533059	0.213670	80.810570	44.954502	81.671989	4.451797	0.000000	-2.276292	0.000000	0.000000	0.000000	-0.478403	0.073126	-0.630532	0.000000	0.000000	4.000000	48.000000	0.000000
14810.011015	0.007604	0.533438	0.211473	80.810570	44.954502	81.671989	4.451797	0.000000	-2.276292	0.000000	0.000000	0.000000	-0.494812	0.113534	-0.658904	0.000000	0.000000	4.000000	48.000000	0.000000
14810.014349	0.007604	0.533438	0.211473	80.810570	44.954502	81.671989	4.451797	0.000000	-2.276292	0.000000	0.000000	0.000000	-0.494812	0.113534	-0.658904	0.000000	0.000000	4.000000	48.000000	0.000000
14810.017682	0.007604	0.533438	0.211473	80.848694	45.747147	82.685974	4.456285	0.000000	-2.267495	0.000000	0.000000	0.000000	-0.494812	0.113534	-0.658904	0.000000	0.000000	4.000000	48.000000	0.000000
14810.021015	0.005901	0.533985	0.209177	80.848694	45.747147	82.685974	4.456285	0.000000	-2.267495	0.000000	0.000000	0.000000	-0.510844	0.164306	-0.688958	0.000000	0.000000	4.000000	48.000000	0.000000
14810.024349	0.005901	0.533985	0.209177	80.848694	45.747147	82.685974	4.456285	0.000000	-2.267495	0.000000	0.000000	0.000000	-0.510844	0.164306	-0.688958	0.000000	0.000000	4.000000	48.000000	0.000000
14810.027682	0.005901	0.533985	0.209177	80.949348	46.117123	83.102570	4.460880	0.000000	-2.258440	0.000000	0.000000	0.000000	-0.510844	0.164306	-0.688958	0.000000	0.000000	4.000000	48.000000	0.000000
14810.031015	0.004178	0.534684	0.206797	80.949348	46.117123	83.102570	4.460880	0.000000	-2.258440	0.000000	0.000000	0.000000	-0.516969	0.209576	-0.713838	0.000000	0.000000	4.000000	48.000000	0.000000
14810.034349	0.004178	0.534684	0.206797	80.949348	46.117123	83.102570	4.460880	0.000000	-2.258440	0.000000	0.000000	0.000000	-0.516969	0.209576	-0.713838	0.000000	0.000000	4.000000	48.000000	0.000000
14810.037682	0.004178	0.534684	0.206797	81.045906	46.408718	83.407646	4.465384	0.000000	-2.249522	0.000000	0.000000	0.000000	-0.516969	0.209576	-0.713838	0.000000	0.000000	4.000000	48.000000	0.000000
14810.041015	0.002404	0.535588	0.204344	81.045906	46.408718	83.407646	4.465384	0.000000	-2.249522	0.000000	0.000000	0.000000	-0.532217	0.271075	-0.735887	0.000000	0.000000	4.000000	48.000000	0.000000
14810.044349	0.002404	0.535588	0.204344	81.045906	46.408718	83.407646	4.465384	0.000000	-2.249522	0.000000	0.000000	0.000000	-0.532217	0.271075	-0.735887	0.000000	0.000000	4.000000	48.000000	0.000000
14810.047682	0.002404	0.535588	0.204344	81.137405	46.628532	83.566704	4.470105	0.000000	-2.240125	0.000000	0.000000	0.000000	-0.532217	0.271075	-0.735887	0.000000	0.000000	4.000000	48.000000	0.000000
14810.051015	0.000612	0.536653	0.201786	81.137405	46.628532	83.566704	4.470105	0.000000	-2.240125	0.000000	0.000000	0.000000	-0.537709	0.319714	-0.767377	0.000000	0.000000	4.000000	48.000000	0.000000
14810.054349	0.000612	0.536653	0.201786	81.137405	46.628532	83.566704	4.470105	0.000000	-2.240125	0.000000	0.000000	0.000000	-0.537709	0.319714	-0.767377	0.000000	0.000000	4.000000	48.000000	0.000000
14810.057682	0.000612	0.536653	0.201786	81.218033	46.824043	83.593819	4.474631	0.000000	-2.231072	0.000000	0.000000	0.000000	-0.537709	0.319714	-0.767377	0.000000	0.000000	4.000000	48.000000	0.000000
14810.061015	-0.001291	0.537863	0.199141	81.218033	46.824043	83.593819	4.474631	0.000000	-2.231072	0.000000	0.000000	0.000000	-0.570895	0.362836	-0.793658	0.000000	0.000000	4.000000	48.000000	0.000000
14810.064349	-0.001291	0.537863	0.199141	81.218033	46.824043	83.593819	4.474631	0.000000	-2.231072	0.000000	0.000000	0.000000	-0.570895	0.362836	-0.793658	0.000000	0.000000	4.000000	48.000000	0.000000
14810.067682	-0.001291	0.537863	0.199141	81.285164	47.045200	83.696159	4.479864	0.000000	-2.220546	0.000000	0.000000	0.000000	-0.570895	0.362836	-0.793658	0.000000	0.000000	4.000000	48.000000	0.000000
14810.071015	-0.003272	0.539198	0.196425	81.285164	47.045200	83.696159	4.479864	0.000000	-2.220546	0.000000	0.000000	0.000000	-0.594127	0.400512	-0.814789	0.000000	0.000000	4.000000	48.000000	0.000000
14810.074349	-0.003272	0.539198	0.196425	81.285164	47.045200	83.696159	4.479864	0.000000	-2.220546	0.000000	0.000000	0.000000	-0.594127	0.400512	-0.814789	0.000000	0.000000	4.000000	48.000000	0.000000
14810.077682	-0.003272	0.539198	0.196425	81.358772	47.412037	83.977448	4.485611	0.000000	-2.208912	0.000000	0.000000	0.000000	-0.594127	0.400512	-0.814789	0.000000	0.000000	4.000000	48.000000	0.000000
14810.081015	-0.005235	0.540683	0.193564	81.358772	47.412037	83.977448	4.485611	0.000000	-2.208912	0.000000	0.000000	0.000000	-0.588844	0.445536	-0.858349	0.000000	0.000000	4.000000	48.000000	0.000000
14810.084349	-0.005235	0.540683	0.193564	81.358772	47.412037	83.977448	4.485611	0.000000	-2.208912	0.000000	0.000000	0.000000	-0.588844	0.445536	-0.858349	0.000000	0.000000	4.000000	48.000000	0.000000
14810.087682	-0.005235	0.540683	0.193564	81.477646	48.234539	84.681778	4.490692	0.000000	-2.198564	0.000000	0.000000	0.000000	-0.588844	0.445536	-0.858349	0.000000	0.000000	4.000000	48.000000	0.000000
14810.091015	-0.007271	0.542264	0.190579	81.477646	48.234539	84.681778	4.490692	0.000000	-2.198564	0.000000	0.000000	0.000000	-0.610923	0.474283	-0.895594	0.000000	0.000000	4.000000	48.000000	0.000000
14810.094349	-0.007271	0.542264	0.190579	81.477646	48.234539	84.681778	4.490692	0.000000	-2.198564	0.000000	0.000000	0.000000	-0.610923	0.474283	-0.895594	0.000000	0.000000	4.000000	48.000000	0.000000
14810.097682	-0.007271	0.542264	0.190579	81.665794	49.760723	85.991867	4.496035	0.000000	-2.187618	0.000000	0.000000	0.000000	-0.610923	0.474283	-0.895594	0.000000	0.000000	4.000000	48.000000	0.000000
14810.101015	-0.009316	0.543893	0.187403	81.665794	49.760723	85.991867	4.496035	0.000000	-2.187618	0.000000	0.000000	0.000000	-0.613627	0.488816	-0.952803	0.000000	0.000000	4.000000	48.000000	0.000000
14810.104349	-0.009316	0.543893	0.187403	81.665794	49.760723	85.991867	4.496035	0.000000	-2.187618	0.000000	0.000000	0.000000	-0.613627	0.488816	-0.952803	0.000000	0.000000	4.000000	48.000000	0.000000
14810.107682	-0.009316	0.543893	0.187403	81.905823	51.899460	87.948135	4.500750	0.000000	-2.177902	0.000000	0.000000	0.000000	-0.613627	0.488816	-0.952803	0.000000	0.000000	4.000000	48.000000	0.000000
14810.111015	-0.011369	0.545643	0.184058	81.905823	51.899460	87.948135	4.500750	0.000000	-2.177902	0.000000	0.000000	0.000000	-0.615776	0.524882	-1.003218	0.000000	0.000000	4.000000	48.000000	0.000000
14810.114349	-0.011369	0.545643	0.184058	81.905823	51.899460	87.948135	4.500750	0.000000	-2.177902	0.000000	0.000000	0.000000	-0.615776	0.524882	-1.003218	0.000000	0.000000	4.000000	48.000000	0.000000
14810.117682	-0.011369	0.545643	0.184058	82.156021	54.157932	90.142159	4.504910	0.000000	-2.169283	0.000000	0.000000	0.000000	-0.615776	0.524882	-1.003218	0.000000	0.000000	4.000000	48.000000	0.000000
14810.121015	-0.013458	0.547464	0.180603	82.156021	54.157932	90.142159	4.504910	0.000000	-2.169283	0.000000	0.000000	0.000000	-0.626747	0.546287	-1.036666	0.000000	0.000000	4.000000	48.000000	0.000000
14810.124349	-0.013458	0.547464	0.180603	82.156021	54.157932	90.142159	4.504910	0.000000	-2.169283	0.000000	0.000000	0.000000	-0.626747	0.546287	-1.036666	0.000000	0.000000	4.000000	48.000000	0.000000
14810.127682	-0.013458	0.547464	0.180603	82.413513	56.234638	92.284218	4.509051	0.000000	-2.160662	0.000000	0.000000	0.000000	-0.626747	0.546287	-1.036666	0.000000	0.000000	4.000000	48.000000	0.000000
14810.131015	-0.015522	0.549373	0.177050	82.413513	56.234638	92.284218	4.509051	0.000000	-2.160662	0.000000	0.000000	0.000000	-0.619136	0.572838	-1.065753	0.000000	0.000000	4.000000	48.000000	0.000000
14810.134349	-0.015522	0.549373	0.177050	82.413513	56.234638	92.284218	4.509051	0.000000	-2.160662	0.000000	0.000000	0.000000	-0.619136	0.572838	-1.065753	0.000000	0.000000	4.000000	48.000000	0.000000
14810.137682	-0.015522	0.549373	0.177050	82.687019	57.966942	93.976540	4.512635	0.000000	-2.153166	0.000000	0.000000	0.000000	-0.619136	0.572838	-1.065753	0.000000	0.000000	4.000000	48.000000	0.000000
14810.141015	-0.017529	0.551369	0.173400	82.687019	57.966942	93.976540	4.512635	0.000000	-2.153166	0.000000	0.000000	0.000000	-0.602251	0.598561	-1.095011	0.000000	0.000000	4.000000	48.000000	0.000000
14810.144349	-0.017529	0.551369	0.173400	82.687019	57.966942	93.976540	4.512635	0.000000	-2.153166	0.000000	0.000000	0.000000	-0.602251	0.598561	-1.095011	0.000000	0.000000	4.000000	48.000000	0.000000
14810.147682	-0.017529	0.551369	0.173400	82.978615	59.264610	95.020447	4.515323	0.000000	-2.147524	0.000000	0.000000	0.000000	-0.602251	0.598561	-1.095011	0.000000	0.000000	4.000000	48.000000	0.000000
14810.151015	-0.019510	0.553466	0.169666	82.978615	59.264610	95.020447	4.515323	0.000000	-2.147524	0.000000	0.000000	0.000000	-0.594296	0.629296	-1.120344	0.000000	0.000000	4.000000	48.000000	0.000000
14810.154349	-0.019510	0.553466	0.169666	82.978615	59.264610	95.020447	4.515323	0.000000	-2.147524	0.000000	0.000000	0.000000	-0.594296	0.629296	-1.120344	0.000000	0.000000	4.000000	48.000000	0.000000
14810.157682	-0.019510	0.553466	0.169666	83.272789	60.173176	95.602234	4.517436	0.000000	-2.143075	0.000000	0.000000	0.000000	-0.594296	0.629296	-1.120344	0.000000	0.000000	4.000000	48.000000	0.000000
14810.161015	-0.021465	0.555649	0.165866	83.272789	60.173176	95.602234	4.517436	0.000000	-2.143075	0.000000	0.000000	0.000000	-0.586298	0.654836	-1.139935	0.000000	0.000000	4.000000	48.000000	0.000000
14810.164349	-0.021465	0.555649	0.165866	83.272789	60.173176	95.602234	4.517436	0.000000	-2.143075	0.000000	0.000000	0.000000	-0.586298	0.654836	-1.139935	0.000000	0.000000	4.000000	48.000000	0.000000
14810.167682	-0.021465	0.555649	0.165866	83.567642	60.711147	95.969131	4.519035	0.000000	-2.139701	0.000000	0.000000	0.000000	-0.586298	0.654836	-1.139935	0.000000	0.000000	4.000000	48.000000	0.000000
14810.171015	-0.023391	0.557962	0.161974	83.567642	60.711147	95.969131	4.519035	0.000000	-2.139701	0.000000	0.000000	0.000000	-0.577807	0.693971	-1.167687	0.000000	0.000000	4.000000	48.000000	0.000000
14810.174349	-0.023391	0.557962	0.161974	83.567642	60.711147	95.969131	4.519035	0.000000	-2.139701	0.000000	0.000000	0.000000	-0.577807	0.693971	-1.167687	0.000000	0.000000	4.000000	48.000000	0.000000
14810.177682	-0.023391	0.557962	0.161974	83.844864	60.880291	96.122177	4.519932	0.000000	-2.137807	0.000000	0.000000	0.000000	-0.577807	0.693971	-1.167687	0.000000	0.000000	4.000000	48.000000	0.000000
14810.181015	-0.025378	0.560327	0.158052	83.844864	60.880291	96.122177	4.519932	0.000000	-2.137807	0.000000	0.000000	0.000000	-0.596152	0.709382	-1.176660	0.000000	0.000000	4.000000	48.000000	0.000000
14810.184349	-0.025378	0.560327	0.158052	83.844864	60.880291	96.122177	4.519932	0.000000	-2.137807	0.000000	0.000000	0.000000	-0.596152	0.709382	-1.176660	0.000000	0.000000	4.000000	48.000000	0.000000
14810.187682	-0.025378	0.560327	0.158052	84.087723	60.811291	96.064011	4.521391	0.000000	-2.134718	0.000000	0.000000	0.000000	-0.596152	0.709382	-1.176660	0.000000	0.000000	4.000000	48.000000	0.000000
14810.191015	-0.027337	0.562775	0.154097	84.087723	60.811291	96.064011	4.521391	0.000000	-2.134718	0.000000	0.000000	0.000000	-0.587726	0.734372	-1.186520	0.000000	0.000000	4.000000	48.000000	0.000000
14810.194349	-0.027337	0.562775	0.154097	84.087723	60.811291	96.064011	4.521391	0.000000	-2.134718	0.000000	0.000000	0.000000	-0.587726	0.734372	-1.186520	0.000000	0.000000	4.000000	48.000000	0.000000
14810.197682	-0.027337	0.562775	0.154097	84.278816	60.671227	95.958199	4.522430	0.000000	-2.132516	0.000000	0.000000	0.000000	-0.587726	0.734372	-1.186520	0.000000	0.000000	4.000000	48.000000	0.000000
14810.201015	-0.029327	0.565257	0.150132	84.278816	60.671227	95.958199	4.522430	0.000000	-2.132516	0.000000	0.000000	0.000000	-0.596886	0.744746	-1.189321	0.000000	0.000000	4.000000	48.000000	0.000000
14810.204349	-0.029327	0.565257	0.150132	84.278816	60.671227	95.958199	4.522430	0.000000	-2.132516	0.000000	0.000000	0.000000	-0.596886	0.744746	-1.189321	0.000000	0.000000	4.000000	48.000000	0.000000
14810.207682	-0.029327	0.565257	0.150132	84.395699	60.551151	95.892838	4.523827	0.000000	-2.129552	0.000000	0.000000	0.000000	-0.596886	0.744746	-1.189321	0.000000	0.000000	4.000000	48.000000	0.000000
14810.211015	-0.031316	0.567754	0.146144	84.395699	60.551151	95.892838	4.523827	0.000000	-2.129552	0.000000	0.000000	0.000000	-0.596873	0.748905	-1.196354	0.000000	0.000000	4.000000	48.000000	0.000000
14810.214349	-0.031316	0.567754	0.146144	84.395699	60.551151	95.892838	4.523827	0.000000	-2.129552	0.000000	0.000000	0.000000	-0.596873	0.748905	-1.196354	0.000000	0.000000	4.000000	48.000000	0.000000
14810.217682	-0.031316	0.567754	0.146144	84.458679	60.410858	95.782684	4.525166	0.000000	-2.126704	0.000000	0.000000	0.000000	-0.596873	0.748905	-1.196354	0.000000	0.000000	4.000000	48.000000	0.000000
14810.221015	-0.033192	0.570250	0.142160	84.458679	60.410858	95.782684	4.525166	0.000000	-2.126704	0.000000	0.000000	0.000000	-0.562845	0.748898	-1.195138	0.000000	0.000000	4.000000	48.000000	0.000000
14810.224349	-0.033192	0.570250	0.142160	84.458679	60.410858	95.782684	4.525166	0.000000	-2.126704	0.000000	0.000000	0.000000	-0.562845	0.748898	-1.195138	0.000000	0.000000	4.000000	48.000000	0.000000
14810.227682	-0.033192	0.570250	0.142160	84.519058	60.407593	95.899681	4.525214	0.000000	-2.126603	0.000000	0.000000	0.000000	-0.562845	0.748898	-1.195138	0.000000	0.000000	4.000000	48.000000	0.000000
14810.231015	-0.035010	0.572719	0.138127	84.519058	60.407593	95.899681	4.525214	0.000000	-2.126603	0.000000	0.000000	0.000000	-0.545391	0.740761	-1.210047	0.000000	0.000000	4.000000	48.000000	0.000000
14810.234349	-0.035010	0.572719	0.138127	84.519058	60.407593	95.899681	4.525214	0.000000	-2.126603	0.000000	0.000000	0.000000	-0.545391	0.740761	-1.210047	0.000000	0.000000	4.000000	48.000000	0.000000
14810.237682	-0.035010	0.572719	0.138127	84.629288	60.665405	96.274612	4.524235	0.000000	-2.128684	0.000000	0.000000	0.000000	-0.545391	0.740761	-1.210047	0.000000	0.000000	4.000000	48.000000	0.000000
14810.241015	-0.036773	0.575220	0.134090	84.629288	60.665405	96.274612	4.524235	0.000000	-2.128684	0.000000	0.000000	0.000000	-0.528813	0.750189	-1.211202	0.000000	0.000000	4.000000	48.000000	0.000000
14810.244349	-0.036773	0.575220	0.134090	84.629288	60.665405	96.274612	4.524235	0.000000	-2.128684	0.000000	0.000000	0.000000	-0.528813	0.750189	-1.211202	0.000000	0.000000	4.000000	48.000000	0.000000
14810.247682	-0.036773	0.575220	0.134090	84.786919	61.322517	97.015022	4.522455	0.000000	-2.132463	0.000000	0.000000	0.000000	-0.528813	0.750189	-1.211202	0.000000	0.000000	4.000000	48.000000	0.000000
14810.251015	-0.038454	0.577687	0.130064	84.786919	61.322517	97.015022	4.522455	0.000000	-2.132463	0.000000	0.000000	0.000000	-0.504295	0.740069	-1.207760	0.000000	0.000000	4.000000	48.000000	0.000000
14810.254349	-0.038454	0.577687	0.130064	84.786919	61.322517	97.015022	4.522455	0.000000	-2.132463	0.000000	0.000000	0.000000	-0.504295	0.740069	-1.207760	0.000000	0.000000	4.000000	48.000000	0.000000
14810.257682	-0.038454	0.577687	0.130064	84.982567	62.347942	98.095505	4.519538	0.000000	-2.138638	0.000000	0.000000	0.000000	-0.504295	0.740069	-1.207760	0.000000	0.000000	4.000000	48.000000	0.000000
14810.261015	-0.040055	0.580088	0.126057	84.982567	62.347942	98.095505	4.519538	0.000000	-2.138638	0.000000	0.000000	0.000000	-0.480312	0.720514	-1.201897	0.000000	0.000000	4.000000	48.000000	0.000000
14810.264349	-0.040055	0.580088	0.126057	84.982567	62.347942	98.095505	4.519538	0.000000	-2.138638	0.000000	0.000000	0.000000	-0.480312	0.720514	-1.201897	0.000000	0.000000	4.000000	48.000000	0.000000
14810.267682	-0.040055	0.580088	0.126057	85.183708	63.324650	99.113846	4.515448	0.000000	-2.147261	0.000000	0.000000	0.000000	-0.480312	0.720514	-1.201897	0.000000	0.000000	4.000000	48.000000	0.000000
14810.271015	-0.041637	0.582422	0.122127	85.183708	63.324650	99.113846	4.515448	0.000000	-2.147261	0.000000	0.000000	0.000000	-0.474517	0.700123	-1.179022	0.000000	0.000000	4.000000	48.000000	0.000000
14810.274349	-0.041637	0.582422	0.122127	85.183708	63.324650	99.113846	4.515448	0.000000	-2.147261	0.000000	0.000000	0.000000	-0.474517	0.700123	-1.179022	0.000000	0.000000	4.000000	48.000000	0.000000
14810.277682	-0.041637	0.582422	0.122127	85.372841	64.218422	100.049469	4.511325	0.000000	-2.155909	0.000000	0.000000	0.000000	-0.474517	0.700123	-1.179022	0.000000	0.000000	4.000000	48.000000	0.000000
14810.281015	-0.043088	0.584714	0.118240	85.372841	64.218422	100.049469	4.511325	0.000000	-2.155909	0.000000	0.000000	0.000000	-0.435221	0.687446	-1.166365	0.000000	0.000000	4.000000	48.000000	0.000000
14810.284349	-0.043088	0.584714	0.118240	85.372841	64.218422	100.049469	4.511325	0.000000	-2.155909	0.000000	0.000000	0.000000	-0.435221	0.687446	-1.166365	0.000000	0.000000	4.000000	48.000000	0.000000
14810.287682	-0.043088	0.584714	0.118240	85.531563	64.773956	100.652252	4.505271	0.000000	-2.168532	0.000000	0.000000	0.000000	-0.435221	0.687446	-1.166365	0.000000	0.000000	4.000000	48.000000	0.000000
14810.291015	-0.044495	0.586910	0.114441	85.531563	64.773956	100.652252	4.505271	0.000000	-2.168532	0.000000	0.000000	0.000000	-0.422331	0.658846	-1.139627	0.000000	0.000000	4.000000	48.000000	0.000000
14810.294349	-0.044495	0.586910	0.114441	85.531563	64.773956	100.652252	4.505271	0.000000	-2.168532	0.000000	0.000000	0.000000	-0.422331	0.658846	-1.139627	0.000000	0.000000	4.000000	48.000000	0.000000
14810.297682	-0.044495	0.586910	0.114441	85.665596	64.975471	100.887695	4.498788	0.000000	-2.181950	0.000000	0.000000	0.000000	-0.422331	0.658846	-1.139627	0.000000	0.000000	4.000000	48.000000	0.000000
14810.301015	-0.045830	0.588985	0.110683	85.665596	64.975471	100.887695	4.498788	0.000000	-2.181950	0.000000	0.000000	0.000000	-0.400533	0.622565	-1.127279	0.000000	0.000000	4.000000	48.000000	0.000000
14810.304349	-0.045830	0.588985	0.110683	85.665596	64.975471	100.887695	4.498788	0.000000	-2.181950	0.000000	0.000000	0.000000	-0.400533	0.622565	-1.127279	0.000000	0.000000	4.000000	48.000000	0.000000
14810.307682	-0.045830	0.588985	0.110683	85.790718	64.868912	100.786018	4.490996	0.000000	-2.197945	0.000000	0.000000	0.000000	-0.400533	0.622565	-1.127279	0.000000	0.000000	4.000000	48.000000	0.000000
14810.311015	-0.047121	0.590973	0.106959	85.790718	64.868912	100.786018	4.490996	0.000000	-2.197945	0.000000	0.000000	0.000000	-0.387048	0.596253	-1.117165	0.000000	0.000000	4.000000	48.000000	0.000000
14810.314349	-0.047121	0.590973	0.106959	85.790718	64.868912	100.786018	4.490996	0.000000	-2.197945	0.000000	0.000000	0.000000	-0.387048	0.596253	-1.117165	0.000000	0.000000	4.000000	48.000000	0.000000
14810.317682	-0.047121	0.590973	0.106959	85.906960	64.685493	100.648666	4.482151	0.000000	-2.215925	0.000000	0.000000	0.000000	-0.387048	0.596253	-1.117165	0.000000	0.000000	4.000000	48.000000	0.000000
14810.321015	-0.048396	0.592832	0.103298	85.906960	64.685493	100.648666	4.482151	0.000000	-2.215925	0.000000	0.000000	0.000000	-0.382594	0.557956	-1.098359	0.000000	0.000000	4.000000	48.000000	0.000000
14810.324349	-0.048396	0.592832	0.103298	85.906960	64.685493	100.648666	4.482151	0.000000	-2.215925	0.000000	0.000000	0.000000	-0.382594	0.557956	-1.098359	0.000000	0.000000	4.000000	48.000000	0.000000
14810.327682	-0.048396	0.592832	0.103298	85.982925	64.631218	100.692474	4.472913	0.000000	-2.234513	0.000000	0.000000	0.000000	-0.382594	0.557956	-1.098359	0.000000	0.000000	4.000000	48.000000	0.000000
14810.331015	-0.049653	0.594589	0.099656	85.982925	64.631218	100.692474	4.472913	0.000000	-2.234513	0.000000	0.000000	0.000000	-0.377147	0.526871	-1.092520	0.000000	0.000000	4.000000	48.000000	0.000000
14810.334349	-0.049653	0.594589	0.099656	85.982925	64.631218	100.692474	4.472913	0.000000	-2.234513	0.000000	0.000000	0.000000	-0.377147	0.526871	-1.092520	0.000000	0.000000	4.000000	48.000000	0.000000
14810.337682	-0.049653	0.594589	0.099656	86.009087	64.980568	101.181557	4.462804	0.000000	-2.254635	0.000000	0.000000	0.000000	-0.377147	0.526871	-1.092520	0.000000	0.000000	4.000000	48.000000	0.000000
14810.341015	-0.050891	0.596223	0.096020	86.009087	64.980568	101.181557	4.462804	0.000000	-2.254635	0.000000	0.000000	0.000000	-0.371369	0.490316	-1.090833	0.000000	0.000000	4.000000	48.000000	0.000000
14810.344349	-0.050891	0.596223	0.096020	86.009087	64.980568	101.181557	4.462804	0.000000	-2.254635	0.000000	0.000000	0.000000	-0.371369	0.490316	-1.090833	0.000000	0.000000	4.000000	48.000000	0.000000
14810.347682	-0.050891	0.596223	0.096020	86.022064	65.620247	101.953850	4.451571	0.000000	-2.276734	0.000000	0.000000	0.000000	-0.371369	0.490316	-1.090833	0.000000	0.000000	4.000000	48.000000	0.000000
14810.351015	-0.052165	0.597747	0.092424	86.022064	65.620247	101.953850	4.451571	0.000000	-2.276734	0.000000	0.000000	0.000000	-0.382367	0.457131	-1.078984	0.000000	0.000000	4.000000	48.000000	0.000000
14810.354349	-0.052165	0.597747	0.092424	86.022064	65.620247	101.953850	4.451571	0.000000	-2.276734	0.000000	0.000000	0.000000	-0.382367	0.457131	-1.078984	0.000000	0.000000	4.000000	48.000000	0.000000
14810.357682	-0.052165	0.597747	0.092424	86.027283	66.068810	102.440521	4.440516	0.000000	-2.298221	0.000000	0.000000	0.000000	-0.382367	0.457131	-1.078984	0.000000	0.000000	4.000000	48.000000	0.000000
14810.361015	-0.053444	0.599162	0.088809	86.027283	66.068810	102.440521	4.440516	0.000000	-2.298221	0.000000	0.000000	0.000000	-0.383662	0.424669	-1.084253	0.000000	0.000000	4.000000	48.000000	0.000000
14810.364349	-0.053444	0.599162	0.088809	86.027283	66.068810	102.440521	4.440516	0.000000	-2.298221	0.000000	0.000000	0.000000	-0.383662	0.424669	-1.084253	0.000000	0.000000	4.000000	48.000000	0.000000
14810.367682	-0.053444	0.599162	0.088809	86.000412	66.429665	102.695374	4.428411	0.000000	-2.321460	0.000000	0.000000	0.000000	-0.383662	0.424669	-1.084253	0.000000	0.000000	4.000000	48.000000	0.000000
14810.371015	-0.054603	0.600530	0.085236	86.000412	66.429665	102.695374	4.428411	0.000000	-2.321460	0.000000	0.000000	0.000000	-0.347529	0.410435	-1.071921	0.000000	0.000000	4.000000	48.000000	0.000000
14810.374349	-0.054603	0.600530	0.085236	86.000412	66.429665	102.695374	4.428411	0.000000	-2.321460	0.000000	0.000000	0.000000	-0.347529	0.410435	-1.071921	0.000000	0.000000	4.000000	48.000000	0.000000
14810.377682	-0.054603	0.600530	0.085236	85.928688	66.816750	103.114426	4.261818	0.000000	-2.269861	0.000000	0.000000	0.000000	-0.347529	0.410435	-1.071921	0.000000	0.000000	4.000000	48.000000	0.000000
14810.381015	-0.055719	0.601803	0.081691	85.928688	66.816750	103.114426	4.261818	0.000000	-2.269861	0.000000	0.000000	0.000000	-0.334911	0.381632	-1.063702	0.000000	0.000000	4.000000	48.000000	0.000000
14810.384349	-0.055719	0.601803	0.081691	85.928688	66.816750	103.114426	4.261818	0.000000	-2.269861	0.000000	0.000000	0.000000	-0.334911	0.381632	-1.063702	0.000000	0.000000	4.000000	48.000000	0.000000
14810.387682	-0.055719	0.601803	0.081691	85.856598	67.186516	103.633118	4.084535	0.000000	-2.214042	0.000000	0.000000	0.000000	-0.334911	0.381632	-1.063702	0.000000	0.000000	4.000000	48.000000	0.000000
14810.391015	-0.056750	0.603060	0.078239	85.856598	67.186516	103.633118	4.084535	0.000000	-2.214042	0.000000	0.000000	0.000000	-0.309202	0.377186	-1.035506	0.000000	0.000000	4.000000	48.000000	0.000000
14810.394349	-0.056750	0.603060	0.078239	85.856598	67.186516	103.633118	4.084535	0.000000	-2.214042	0.000000	0.000000	0.000000	-0.309202	0.377186	-1.035506	0.000000	0.000000	4.000000	48.000000	0.000000
14810.397682	-0.056750	0.603060	0.078239	85.816994	67.314735	103.828056	3.911951	0.000000	-2.162509	0.000000	0.000000	0.000000	-0.309202	0.377186	-1.035506	0.000000	0.000000	4.000000	48.000000	0.000000
14810.401015	-0.057652	0.604285	0.074934	85.816994	67.314735	103.828056	3.911951	0.000000	-2.162509	0.000000	0.000000	0.000000	-0.270506	0.367562	-0.991453	0.000000	0.000000	4.000000	48.000000	0.000000
14810.404349	-0.057652	0.604285	0.074934	85.816994	67.314735	103.828056	3.911951	0.000000	-2.162509	0.000000	0.000000	0.000000	-0.270506	0.367562	-0.991453	0.000000	0.000000	4.000000	48.000000	0.000000
14810.407682	-0.057652	0.604285	0.074934	85.809044	67.259346	103.705559	3.746709	0.000000	-2.117424	0.000000	0.000000	0.000000	-0.270506	0.367562	-0.991453	0.000000	0.000000	4.000000	48.000000	0.000000
14810.411015	-0.058506	0.605471	0.071793	85.809044	67.259346	103.705559	3.746709	0.000000	-2.117424	0.000000	0.000000	0.000000	-0.256206	0.355912	-0.942427	0.000000	0.000000	4.000000	48.000000	0.000000
14810.414349	-0.058506	0.605471	0.071793	85.809044	67.259346	103.705559	3.746709	0.000000	-2.117424	0.000000	0.000000	0.000000	-0.256206	0.355912	-0.942427	0.000000	0.000000	4.000000	48.000000	0.000000
14810.417682	-0.058506	0.605471	0.071793	85.808105	67.093193	103.488892	3.589638	0.000000	-2.074723	0.000000	0.000000	0.000000	-0.256206	0.355912	-0.942427	0.000000	0.000000	4.000000	48.000000	0.000000
14810.421015	-0.059314	0.606622	0.068816	85.808105	67.093193	103.488892	3.589638	0.000000	-2.074723	0.000000	0.000000	0.000000	-0.242538	0.345136	-0.892940	0.000000	0.000000	4.000000	48.000000	0.000000
14810.424349	-0.059314	0.606622	0.068816	85.808105	67.093193	103.488892	3.589638	0.000000	-2.074723	0.000000	0.000000	0.000000	-0.242538	0.345136	-0.892940	0.000000	0.000000	4.000000	48.000000	0.000000
14810.427682	-0.059314	0.606622	0.068816	85.803627	66.853767	103.317101	3.440814	0.000000	-2.034301	0.000000	0.000000	0.000000	-0.242538	0.345136	-0.892940	0.000000	0.000000	4.000000	48.000000	0.000000
14810.431015	-0.060129	0.607739	0.066000	85.803627	66.853767	103.317101	3.440814	0.000000	-2.034301	0.000000	0.000000	0.000000	-0.244378	0.335237	-0.844756	0.000000	0.000000	4.000000	48.000000	0.000000
14810.434349	-0.060129	0.607739	0.066000	85.803627	66.853767	103.317101	3.440814	0.000000	-2.034301	0.000000	0.000000	0.000000	-0.244378	0.335237	-0.844756	0.000000	0.000000	4.000000	48.000000	0.000000
14810.437682	-0.060129	0.607739	0.066000	85.786812	66.568123	103.123360	3.300021	0.000000	-1.993571	0.000000	0.000000	0.000000	-0.244378	0.335237	-0.844756	0.000000	0.000000	4.000000	48.000000	0.000000
14810.441015	-0.060983	0.608800	0.063413	85.786812	66.568123	103.123360	3.300021	0.000000	-1.993571	0.000000	0.000000	0.000000	-0.256428	0.318216	-0.776213	0.000000	0.000000	4.000000	48.000000	0.000000
14810.444349	-0.060983	0.608800	0.063413	85.786812	66.568123	103.123360	3.300021	0.000000	-1.993571	0.000000	0.000000	0.000000	-0.256428	0.318216	-0.776213	0.000000	0.000000	4.000000	48.000000	0.000000
14810.447682	-0.060983	0.608800	0.063413	85.746971	66.356651	102.937225	3.170652	0.000000	-1.950833	0.000000	0.000000	0.000000	-0.256428	0.318216	-0.776213	0.000000	0.000000	4.000000	48.000000	0.000000
14810.451015	-0.061840	0.609802	0.060935	85.746971	66.356651	102.937225	3.170652	0.000000	-1.950833	0.000000	0.000000	0.000000	-0.257089	0.300731	-0.743361	0.000000	0.000000	4.000000	48.000000	0.000000
14810.454349	-0.061840	0.609802	0.060935	85.746971	66.356651	102.937225	3.170652	0.000000	-1.950833	0.000000	0.000000	0.000000	-0.257089	0.300731	-0.743361	0.000000	0.000000	4.000000	48.000000	0.000000
14810.457682	-0.061840	0.609802	0.060935	85.670074	66.263626	102.846222	3.046759	0.000000	-1.907985	0.000000	0.000000	0.000000	-0.257089	0.300731	-0.743361	0.000000	0.000000	4.000000	48.000000	0.000000
14810.461015	-0.062732	0.610752	0.058626	85.670074	66.263626	102.846222	3.046759	0.000000	-1.907985	0.000000	0.000000	0.000000	-0.267591	0.284749	-0.692685	0.000000	0.000000	4.000000	48.000000	0.000000
14810.464349	-0.062732	0.610752	0.058626	85.670074	66.263626	102.846222	3.046759	0.000000	-1.907985	0.000000	0.000000	0.000000	-0.267591	0.284749	-0.692685	0.000000	0.000000	4.000000	48.000000	0.000000
14810.467682	-0.062732	0.610752	0.058626	85.560364	66.302734	102.922607	2.931311	0.000000	-1.863386	0.000000	0.000000	0.000000	-0.267591	0.284749	-0.692685	0.000000	0.000000	4.000000	48.000000	0.000000
14810.471015	-0.063695	0.611615	0.056366	85.560364	66.302734	102.922607	2.931311	0.000000	-1.863386	0.000000	0.000000	0.000000	-0.288730	0.259155	-0.678094	0.000000	0.000000	4.000000	48.000000	0.000000
14810.474349	-0.063695	0.611615	0.056366	85.560364	66.302734	102.922607	2.931311	0.000000	-1.863386	0.000000	0.000000	0.000000	-0.288730	0.259155	-0.678094	0.000000	0.000000	4.000000	48.000000	0.000000
14810.477682	-0.063695	0.611615	0.056366	85.429451	66.388016	103.067635	2.818296	0.000000	-1.815264	0.000000	0.000000	0.000000	-0.288730	0.259155	-0.678094	0.000000	0.000000	4.000000	48.000000	0.000000
14810.481015	-0.064705	0.612415	0.054172	85.429451	66.388016	103.067635	2.818296	0.000000	-1.815264	0.000000	0.000000	0.000000	-0.303013	0.239923	-0.658044	0.000000	0.000000	4.000000	48.000000	0.000000
14810.484349	-0.064705	0.612415	0.054172	85.429451	66.388016	103.067635	2.818296	0.000000	-1.815264	0.000000	0.000000	0.000000	-0.303013	0.239923	-0.658044	0.000000	0.000000	4.000000	48.000000	0.000000
14810.487682	-0.064705	0.612415	0.054172	85.281548	66.617615	103.375671	2.708622	0.000000	-1.764762	0.000000	0.000000	0.000000	-0.303013	0.239923	-0.658044	0.000000	0.000000	4.000000	48.000000	0.000000
14810.491015	-0.065733	0.613141	0.052011	85.281548	66.617615	103.375671	2.708622	0.000000	-1.764762	0.000000	0.000000	0.000000	-0.308555	0.217629	-0.648501	0.000000	0.000000	4.000000	48.000000	0.000000
14810.494349	-0.065733	0.613141	0.052011	85.281548	66.617615	103.375671	2.708622	0.000000	-1.764762	0.000000	0.000000	0.000000	-0.308555	0.217629	-0.648501	0.000000	0.000000	4.000000	48.000000	0.000000
14810.497682	-0.065733	0.613141	0.052011	85.121750	66.884682	103.749924	2.600538	0.000000	-1.713336	0.000000	0.000000	0.000000	-0.308555	0.217629	-0.648501	0.000000	0.000000	4.000000	48.000000	0.000000
14810.501015	-0.066806	0.613812	0.049893	85.121750	66.884682	103.749924	2.600538	0.000000	-1.713336	0.000000	0.000000	0.000000	-0.321920	0.201521	-0.635348	0.000000	0.000000	4.000000	48.000000	0.000000
14810.504349	-0.066806	0.613812	0.049893	85.121750	66.884682	103.749924	2.600538	0.000000	-1.713336	0.000000	0.000000	0.000000	-0.321920	0.201521	-0.635348	0.000000	0.000000	4.000000	48.000000	0.000000
14810.507682	-0.066806	0.613812	0.049893	84.976715	67.111931	104.123917	2.494647	0.000000	-1.659683	0.000000	0.000000	0.000000	-0.321920	0.201521	-0.635348	0.000000	0.000000	4.000000	48.000000	0.000000
14810.511015	-0.067948	0.614432	0.047816	84.976715	67.111931	104.123917	2.494647	0.000000	-1.659683	0.000000	0.000000	0.000000	-0.342425	0.185758	-0.623147	0.000000	0.000000	4.000000	48.000000	0.000000
14810.514349	-0.067948	0.614432	0.047816	84.976715	67.111931	104.123917	2.494647	0.000000	-1.659683	0.000000	0.000000	0.000000	-0.342425	0.185758	-0.623147	0.000000	0.000000	4.000000	48.000000	0.000000
14810.517682	-0.067948	0.614432	0.047816	84.832329	67.271484	104.442101	2.390789	0.000000	-1.602612	0.000000	0.000000	0.000000	-0.342425	0.185758	-0.623147	0.000000	0.000000	4.000000	48.000000	0.000000
14810.521015	-0.069141	0.615031	0.045836	84.832329	67.271484	104.442101	2.390789	0.000000	-1.602612	0.000000	0.000000	0.000000	-0.357850	0.179834	-0.593987	0.000000	0.000000	4.000000	48.000000	0.000000
14810.524349	-0.069141	0.615031	0.045836	84.832329	67.271484	104.442101	2.390789	0.000000	-1.602612	0.000000	0.000000	0.000000	-0.357850	0.179834	-0.593987	0.000000	0.000000	4.000000	48.000000	0.000000
14810.527682	-0.069141	0.615031	0.045836	84.686775	67.443924	104.849243	2.291791	0.000000	-1.542970	0.000000	0.000000	0.000000	-0.357850	0.179834	-0.593987	0.000000	0.000000	4.000000	48.000000	0.000000
14810.531015	-0.070357	0.615572	0.043927	84.686775	67.443924	104.849243	2.291791	0.000000	-1.542970	0.000000	0.000000	0.000000	-0.364997	0.162342	-0.572793	0.000000	0.000000	4.000000	48.000000	0.000000
14810.534349	-0.070357	0.615572	0.043927	84.686775	67.443924	104.849243	2.291791	0.000000	-1.542970	0.000000	0.000000	0.000000	-0.364997	0.162342	-0.572793	0.000000	0.000000	4.000000	48.000000	0.000000
14810.537682	-0.070357	0.615572	0.043927	84.531731	67.675865	105.167915	2.196326	0.000000	-1.482137	0.000000	0.000000	0.000000	-0.364997	0.162342	-0.572793	0.000000	0.000000	4.000000	48.000000	0.000000
14810.541015	-0.071599	0.616028	0.042097	84.531731	67.675865	105.167915	2.196326	0.000000	-1.482137	0.000000	0.000000	0.000000	-0.372647	0.136886	-0.548972	0.000000	0.000000	4.000000	48.000000	0.000000
14810.544349	-0.071599	0.616028	0.042097	84.531731	67.675865	105.167915	2.196326	0.000000	-1.482137	0.000000	0.000000	0.000000	-0.372647	0.136886	-0.548972	0.000000	0.000000	4.000000	48.000000	0.000000
14810.547682	-0.071599	0.616028	0.042097	84.351456	67.925026	105.252495	2.104830	0.000000	-1.420030	0.000000	0.000000	0.000000	-0.372647	0.136886	-0.548972	0.000000	0.000000	4.000000	48.000000	0.000000
14810.551015	-0.072848	0.616441	0.040380	84.351456	67.925026	105.252495	2.104830	0.000000	-1.420030	0.000000	0.000000	0.000000	-0.374689	0.123784	-0.515094	0.000000	0.000000	4.000000	48.000000	0.000000
14810.554349	-0.072848	0.616441	0.040380	84.351456	67.925026	105.252495	2.104830	0.000000	-1.420030	0.000000	0.000000	0.000000	-0.374689	0.123784	-0.515094	0.000000	0.000000	4.000000	48.000000	0.000000
14810.557682	-0.072848	0.616441	0.040380	84.161346	68.219818	105.367691	2.018981	0.000000	-1.357581	0.000000	0.000000	0.000000	-0.374689	0.123784	-0.515094	0.000000	0.000000	4.000000	48.000000	0.000000
14810.561015	-0.074095	0.616759	0.038707	84.161346	68.219818	105.367691	2.018981	0.000000	-1.357581	0.000000	0.000000	0.000000	-0.373989	0.095407	-0.501643	0.000000	0.000000	4.000000	48.000000	0.000000
14810.564349	-0.074095	0.616759	0.038707	84.161346	68.219818	105.367691	2.018981	0.000000	-1.357581	0.000000	0.000000	0.000000	-0.373989	0.095407	-0.501643	0.000000	0.000000	4.000000	48.000000	0.000000
14810.567682	-0.074095	0.616759	0.038707	83.966843	68.545563	105.678055	1.935374	0.000000	-1.295250	0.000000	0.000000	0.000000	-0.373989	0.095407	-0.501643	0.000000	0.000000	4.000000	48.000000	0.000000
14810.571015	-0.075364	0.617030	0.037083	83.966843	68.545563	105.678055	1.935374	0.000000	-1.295250	0.000000	0.000000	0.000000	-0.380751	0.081418	-0.487306	0.000000	0.000000	4.000000	48.000000	0.000000
14810.574349	-0.075364	0.617030	0.037083	83.966843	68.545563	105.678055	1.935374	0.000000	-1.295250	0.000000	0.000000	0.000000	-0.380751	0.081418	-0.487306	0.000000	0.000000	4.000000	48.000000	0.000000
14810.577682	-0.075364	0.617030	0.037083	83.802071	68.850670	105.998741	1.854156	0.000000	-1.231791	0.000000	0.000000	0.000000	-0.380751	0.081418	-0.487306	0.000000	0.000000	4.000000	48.000000	0.000000
14810.581015	-0.076627	0.617243	0.035472	83.802071	68.850670	105.998741	1.854156	0.000000	-1.231791	0.000000	0.000000	0.000000	-0.378784	0.063908	-0.483443	0.000000	0.000000	4.000000	48.000000	0.000000
14810.584349	-0.076627	0.617243	0.035472	83.802071	68.850670	105.998741	1.854156	0.000000	-1.231791	0.000000	0.000000	0.000000	-0.378784	0.063908	-0.483443	0.000000	0.000000	4.000000	48.000000	0.000000
14810.587682	-0.076627	0.617243	0.035472	83.680687	69.109070	106.132385	1.773583	0.000000	-1.168661	0.000000	0.000000	0.000000	-0.378784	0.063908	-0.483443	0.000000	0.000000	4.000000	48.000000	0.000000
14810.591015	-0.077889	0.617411	0.033912	83.680687	69.109070	106.132385	1.773583	0.000000	-1.168661	0.000000	0.000000	0.000000	-0.378694	0.050318	-0.467991	0.000000	0.000000	4.000000	48.000000	0.000000
14810.594349	-0.077889	0.617411	0.033912	83.680687	69.109070	106.132385	1.773583	0.000000	-1.168661	0.000000	0.000000	0.000000	-0.378694	0.050318	-0.467991	0.000000	0.000000	4.000000	48.000000	0.000000
14810.597682	-0.077889	0.617411	0.033912	83.599266	69.341011	106.282799	1.695584	0.000000	-1.105545	0.000000	0.000000	0.000000	-0.378694	0.050318	-0.467991	0.000000	0.000000	4.000000	48.000000	0.000000
14810.601015	-0.079098	0.617549	0.032364	83.599266	69.341011	106.282799	1.695584	0.000000	-1.105545	0.000000	0.000000	0.000000	-0.362523	0.041235	-0.464408	0.000000	0.000000	4.000000	48.000000	0.000000
14810.604349	-0.079098	0.617549	0.032364	83.599266	69.341011	106.282799	1.695584	0.000000	-1.105545	0.000000	0.000000	0.000000	-0.362523	0.041235	-0.464408	0.000000	0.000000	4.000000	48.000000	0.000000
14810.607682	-0.079098	0.617549	0.032364	83.536194	69.574547	106.545731	1.618183	0.000000	-1.045125	0.000000	0.000000	0.000000	-0.362523	0.041235	-0.464408	0.000000	0.000000	4.000000	48.000000	0.000000
14810.611015	-0.080283	0.617642	0.030871	83.536194	69.574547	106.545731	1.618183	0.000000	-1.045125	0.000000	0.000000	0.000000	-0.355788	0.027905	-0.447687	0.000000	0.000000	4.000000	48.000000	0.000000
14810.614349	-0.080283	0.617642	0.030871	83.536194	69.574547	106.545731	1.618183	0.000000	-1.045125	0.000000	0.000000	0.000000	-0.355788	0.027905	-0.447687	0.000000	0.000000	4.000000	48.000000	0.000000
14810.617682	-0.080283	0.617642	0.030871	83.468658	69.776093	106.763420	1.543568	0.000000	-0.985826	0.000000	0.000000	0.000000	-0.355788	0.027905	-0.447687	0.000000	0.000000	4.000000	48.000000	0.000000
14810.621015	-0.081476	0.617731	0.029461	83.468658	69.776093	106.763420	1.543568	0.000000	-0.985826	0.000000	0.000000	0.000000	-0.357690	0.026653	-0.423067	0.000000	0.000000	4.000000	48.000000	0.000000
14810.624349	-0.081476	0.617731	0.029461	83.468658	69.776093	106.763420	1.543568	0.000000	-0.985826	0.000000	0.000000	0.000000	-0.357690	0.026653	-0.423067	0.000000	0.000000	4.000000	48.000000	0.000000
14810.627682	-0.081476	0.617731	0.029461	83.384529	69.977005	106.903091	1.473057	0.000000	-0.926211	0.000000	0.000000	0.000000	-0.357690	0.026653	-0.423067	0.000000	0.000000	4.000000	48.000000	0.000000
14810.631015	-0.082723	0.617789	0.028134	83.384529	69.977005	106.903091	1.473057	0.000000	-0.926211	0.000000	0.000000	0.000000	-0.374081	0.017496	-0.398179	0.000000	0.000000	4.000000	48.000000	0.000000
14810.634349	-0.082723	0.617789	0.028134	83.384529	69.977005	106.903091	1.473057	0.000000	-0.926211	0.000000	0.000000	0.000000	-0.374081	0.017496	-0.398179	0.000000	0.000000	4.000000	48.000000	0.000000
14810.637682	-0.082723	0.617789	0.028134	83.282509	70.201317	107.070160	1.406694	0.000000	-0.863865	0.000000	0.000000	0.000000	-0.374081	0.017496	-0.398179	0.000000	0.000000	4.000000	48.000000	0.000000
14810.641015	-0.084045	0.617797	0.026870	83.282509	70.201317	107.070160	1.406694	0.000000	-0.863865	0.000000	0.000000	0.000000	-0.396735	0.002572	-0.379064	0.000000	0.000000	4.000000	48.000000	0.000000
14810.644349	-0.084045	0.617797	0.026870	83.282509	70.201317	107.070160	1.406694	0.000000	-0.863865	0.000000	0.000000	0.000000	-0.396735	0.002572	-0.379064	0.000000	0.000000	4.000000	48.000000	0.000000
14810.647682	-0.084045	0.617797	0.026870	83.143478	70.398506	107.265419	1.343517	0.000000	-0.797742	0.000000	0.000000	0.000000	-0.396735	0.002572	-0.379064	0.000000	0.000000	4.000000	48.000000	0.000000
14810.651015	-0.085444	0.617803	0.025676	83.143478	70.398506	107.265419	1.343517	0.000000	-0.797742	0.000000	0.000000	0.000000	-0.419781	0.001773	-0.358207	0.000000	0.000000	4.000000	48.000000	0.000000
14810.654349	-0.085444	0.617803	0.025676	83.143478	70.398506	107.265419	1.343517	0.000000	-0.797742	0.000000	0.000000	0.000000	-0.419781	0.001773	-0.358207	0.000000	0.000000	4.000000	48.000000	0.000000
14810.657682	-0.085444	0.617803	0.025676	82.968369	70.619896	107.532417	1.283816	0.000000	-0.727779	0.000000	0.000000	0.000000	-0.419781	0.001773	-0.358207	0.000000	0.000000	4.000000	48.000000	0.000000
14810.661015	-0.086870	0.617767	0.024530	82.968369	70.619896	107.532417	1.283816	0.000000	-0.727779	0.000000	0.000000	0.000000	-0.427585	-0.010764	-0.344034	0.000000	0.000000	4.000000	48.000000	0.000000
14810.664349	-0.086870	0.617767	0.024530	82.968369	70.619896	107.532417	1.283816	0.000000	-0.727779	0.000000	0.000000	0.000000	-0.427585	-0.010764	-0.344034	0.000000	0.000000	4.000000	48.000000	0.000000
14810.667682	-0.086870	0.617767	0.024530	82.764320	70.852043	107.868057	1.226476	0.000000	-0.656515	0.000000	0.000000	0.000000	-0.427585	-0.010764	-0.344034	0.000000	0.000000	4.000000	48.000000	0.000000
14810.671015	-0.088317	0.617697	0.023406	82.764320	70.852043	107.868057	1.226476	0.000000	-0.656515	0.000000	0.000000	0.000000	-0.434204	-0.021148	-0.337005	0.000000	0.000000	4.000000	48.000000	0.000000
14810.674349	-0.088317	0.617697	0.023406	82.764320	70.852043	107.868057	1.226476	0.000000	-0.656515	0.000000	0.000000	0.000000	-0.434204	-0.021148	-0.337005	0.000000	0.000000	4.000000	48.000000	0.000000
14810.677682	-0.088317	0.617697	0.023406	82.547882	71.188080	108.234215	1.170309	0.000000	-0.584147	0.000000	0.000000	0.000000	-0.434204	-0.021148	-0.337005	0.000000	0.000000	4.000000	48.000000	0.000000
14810.681015	-0.089714	0.617599	0.022295	82.547882	71.188080	108.234215	1.170309	0.000000	-0.584147	0.000000	0.000000	0.000000	-0.419054	-0.029383	-0.333287	0.000000	0.000000	4.000000	48.000000	0.000000
14810.684349	-0.089714	0.617599	0.022295	82.547882	71.188080	108.234215	1.170309	0.000000	-0.584147	0.000000	0.000000	0.000000	-0.419054	-0.029383	-0.333287	0.000000	0.000000	4.000000	48.000000	0.000000
14810.687682	-0.089714	0.617599	0.022295	82.345497	71.870911	108.830887	1.114761	0.000000	-0.514305	0.000000	0.000000	0.000000	-0.419054	-0.029383	-0.333287	0.000000	0.000000	4.000000	48.000000	0.000000
14810.691015	-0.091063	0.617493	0.021212	82.345497	71.870911	108.830887	1.114761	0.000000	-0.514305	0.000000	0.000000	0.000000	-0.404875	-0.031662	-0.324951	0.000000	0.000000	4.000000	48.000000	0.000000
14810.694349	-0.091063	0.617493	0.021212	82.345497	71.870911	108.830887	1.114761	0.000000	-0.514305	0.000000	0.000000	0.000000	-0.404875	-0.031662	-0.324951	0.000000	0.000000	4.000000	48.000000	0.000000
14810.697682	-0.091063	0.617493	0.021212	82.176567	73.071999	110.020348	1.060603	0.000000	-0.446826	0.000000	0.000000	0.000000	-0.404875	-0.031662	-0.324951	0.000000	0.000000	4.000000	48.000000	0.000000
14810.701015	-0.092290	0.617321	0.020125	82.176567	73.071999	110.020348	1.060603	0.000000	-0.446826	0.000000	0.000000	0.000000	-0.367845	-0.051667	-0.326055	0.000000	0.000000	4.000000	48.000000	0.000000
14810.704349	-0.092290	0.617321	0.020125	82.176567	73.071999	110.020348	1.060603	0.000000	-0.446826	0.000000	0.000000	0.000000	-0.367845	-0.051667	-0.326055	0.000000	0.000000	4.000000	48.000000	0.000000
14810.707682	-0.092290	0.617321	0.020125	82.060585	74.473862	111.519424	1.006260	0.000000	-0.385518	0.000000	0.000000	0.000000	-0.367845	-0.051667	-0.326055	0.000000	0.000000	4.000000	48.000000	0.000000
14810.711015	-0.093414	0.617109	0.019022	82.060585	74.473862	111.519424	1.006260	0.000000	-0.385518	0.000000	0.000000	0.000000	-0.337262	-0.063673	-0.330821	0.000000	0.000000	4.000000	48.000000	0.000000
14810.714349	-0.093414	0.617109	0.019022	82.060585	74.473862	111.519424	1.006260	0.000000	-0.385518	0.000000	0.000000	0.000000	-0.337262	-0.063673	-0.330821	0.000000	0.000000	4.000000	48.000000	0.000000
14810.717682	-0.093414	0.617109	0.019022	82.011063	75.777473	112.913811	0.951123	0.000000	-0.329308	0.000000	0.000000	0.000000	-0.337262	-0.063673	-0.330821	0.000000	0.000000	4.000000	48.000000	0.000000
14810.721015	-0.094449	0.616863	0.017967	82.011063	75.777473	112.913811	0.951123	0.000000	-0.329308	0.000000	0.000000	0.000000	-0.310491	-0.073771	-0.316748	0.000000	0.000000	4.000000	48.000000	0.000000
14810.724349	-0.094449	0.616863	0.017967	82.011063	75.777473	112.913811	0.951123	0.000000	-0.329308	0.000000	0.000000	0.000000	-0.310491	-0.073771	-0.316748	0.000000	0.000000	4.000000	48.000000	0.000000
14810.727682	-0.094449	0.616863	0.017967	82.008835	76.903069	114.083969	0.898332	0.000000	-0.277559	0.000000	0.000000	0.000000	-0.310491	-0.073771	-0.316748	0.000000	0.000000	4.000000	48.000000	0.000000
14810.731015	-0.095398	0.616564	0.016853	82.008835	76.903069	114.083969	0.898332	0.000000	-0.277559	0.000000	0.000000	0.000000	-0.284633	-0.089586	-0.334125	0.000000	0.000000	4.000000	48.000000	0.000000
14810.734349	-0.095398	0.616564	0.016853	82.008835	76.903069	114.083969	0.898332	0.000000	-0.277559	0.000000	0.000000	0.000000	-0.284633	-0.089586	-0.334125	0.000000	0.000000	4.000000	48.000000	0.000000
14810.737682	-0.095398	0.616564	0.016853	82.005539	77.744606	114.945816	0.842644	0.000000	-0.230120	0.000000	0.000000	0.000000	-0.284633	-0.089586	-0.334125	0.000000	0.000000	4.000000	48.000000	0.000000
14810.741015	-0.096273	0.616220	0.015744	82.005539	77.744606	114.945816	0.842644	0.000000	-0.230120	0.000000	0.000000	0.000000	-0.262557	-0.103473	-0.332747	0.000000	0.000000	4.000000	48.000000	0.000000
14810.744349	-0.096273	0.616220	0.015744	82.005539	77.744606	114.945816	0.842644	0.000000	-0.230120	0.000000	0.000000	0.000000	-0.262557	-0.103473	-0.332747	0.000000	0.000000	4.000000	48.000000	0.000000
14810.747682	-0.096273	0.616220	0.015744	82.006279	78.338593	115.444870	0.787187	0.000000	-0.186361	0.000000	0.000000	0.000000	-0.262557	-0.103473	-0.332747	0.000000	0.000000	4.000000	48.000000	0.000000
14810.751015	-0.097129	0.615822	0.014563	82.006279	78.338593	115.444870	0.787187	0.000000	-0.186361	0.000000	0.000000	0.000000	-0.256911	-0.119195	-0.354115	0.000000	0.000000	4.000000	48.000000	0.000000
14810.754349	-0.097129	0.615822	0.014563	82.006279	78.338593	115.444870	0.787187	0.000000	-0.186361	0.000000	0.000000	0.000000	-0.256911	-0.119195	-0.354115	0.000000	0.000000	4.000000	48.000000	0.000000
14810.757682	-0.097129	0.615822	0.014563	82.005859	78.857170	115.802444	0.728167	0.000000	-0.143542	0.000000	0.000000	0.000000	-0.256911	-0.119195	-0.354115	0.000000	0.000000	4.000000	48.000000	0.000000
14810.761015	-0.097972	0.615412	0.013342	82.005859	78.857170	115.802444	0.728167	0.000000	-0.143542	0.000000	0.000000	0.000000	-0.252994	-0.123099	-0.366465	0.000000	0.000000	4.000000	48.000000	0.000000
14810.764349	-0.097972	0.615412	0.013342	82.005859	78.857170	115.802444	0.728167	0.000000	-0.143542	0.000000	0.000000	0.000000	-0.252994	-0.123099	-0.366465	0.000000	0.000000	4.000000	48.000000	0.000000
14810.767682	-0.097972	0.615412	0.013342	82.004166	79.439667	116.299118	0.667090	0.000000	-0.101377	0.000000	0.000000	0.000000	-0.252994	-0.123099	-0.366465	0.000000	0.000000	4.000000	48.000000	0.000000
14810.771015	-0.098813	0.614956	0.012020	82.004166	79.439667	116.299118	0.667090	0.000000	-0.101377	0.000000	0.000000	0.000000	-0.252271	-0.136838	-0.396393	0.000000	0.000000	4.000000	48.000000	0.000000
14810.774349	-0.098813	0.614956	0.012020	82.004166	79.439667	116.299118	0.667090	0.000000	-0.101377	0.000000	0.000000	0.000000	-0.252271	-0.136838	-0.396393	0.000000	0.000000	4.000000	48.000000	0.000000
14810.777682	-0.098813	0.614956	0.012020	82.001167	80.049522	116.921623	0.601024	0.000000	-0.059332	0.000000	0.000000	0.000000	-0.252271	-0.136838	-0.396393	0.000000	0.000000	4.000000	48.000000	0.000000
14810.781015	-0.099601	0.614480	0.010691	82.001167	80.049522	116.921623	0.601024	0.000000	-0.059332	0.000000	0.000000	0.000000	-0.236238	-0.142686	-0.398915	0.000000	0.000000	4.000000	48.000000	0.000000
14810.784349	-0.099601	0.614480	0.010691	82.001167	80.049522	116.921623	0.601024	0.000000	-0.059332	0.000000	0.000000	0.000000	-0.236238	-0.142686	-0.398915	0.000000	0.000000	4.000000	48.000000	0.000000
14810.787682	-0.099601	0.614480	0.010691	81.994644	80.706444	117.563721	0.534539	0.000000	-0.019959	0.000000	0.000000	0.000000	-0.236238	-0.142686	-0.398915	0.000000	0.000000	4.000000	48.000000	0.000000
14810.791015	-0.100301	0.613952	0.009304	81.994644	80.706444	117.563721	0.534539	0.000000	-0.019959	0.000000	0.000000	0.000000	-0.210155	-0.158324	-0.416150	0.000000	0.000000	4.000000	48.000000	0.000000
14810.794349	-0.100301	0.613952	0.009304	81.994644	80.706444	117.563721	0.534539	0.000000	-0.019959	0.000000	0.000000	0.000000	-0.210155	-0.158324	-0.416150	0.000000	0.000000	4.000000	48.000000	0.000000
14810.797682	-0.100301	0.613952	0.009304	81.988106	81.424973	118.289986	0.465180	0.000000	0.015067	0.000000	0.000000	0.000000	-0.210155	-0.158324	-0.416150	0.000000	0.000000	4.000000	48.000000	0.000000
14810.801015	-0.100888	0.613399	0.007946	81.988106	81.424973	118.289986	0.465180	0.000000	0.015067	0.000000	0.000000	0.000000	-0.175900	-0.166097	-0.407214	0.000000	0.000000	4.000000	48.000000	0.000000
14810.804349	-0.100888	0.613399	0.007946	81.988106	81.424973	118.289986	0.465180	0.000000	0.015067	0.000000	0.000000	0.000000	-0.175900	-0.166097	-0.407214	0.000000	0.000000	4.000000	48.000000	0.000000
14810.807682	-0.100888	0.613399	0.007946	81.979408	82.194466	119.075432	0.397311	0.000000	0.044384	0.000000	0.000000	0.000000	-0.175900	-0.166097	-0.407214	0.000000	0.000000	4.000000	48.000000	0.000000
14810.811015	-0.101383	0.612819	0.006614	81.979408	82.194466	119.075432	0.397311	0.000000	0.044384	0.000000	0.000000	0.000000	-0.148545	-0.173782	-0.399621	0.000000	0.000000	4.000000	48.000000	0.000000
14810.814349	-0.101383	0.612819	0.006614	81.979408	82.194466	119.075432	0.397311	0.000000	0.044384	0.000000	0.000000	0.000000	-0.148545	-0.173782	-0.399621	0.000000	0.000000	4.000000	48.000000	0.000000
14810.817682	-0.101383	0.612819	0.006614	81.970673	82.972603	119.804100	0.330708	0.000000	0.069141	0.000000	0.000000	0.000000	-0.148545	-0.173782	-0.399621	0.000000	0.000000	4.000000	48.000000	0.000000
14810.821015	-0.101823	0.612202	0.005259	81.970673	82.972603	119.804100	0.330708	0.000000	0.069141	0.000000	0.000000	0.000000	-0.132025	-0.185332	-0.406531	0.000000	0.000000	4.000000	48.000000	0.000000
14810.824349	-0.101823	0.612202	0.005259	81.970673	82.972603	119.804100	0.330708	0.000000	0.069141	0.000000	0.000000	0.000000	-0.132025	-0.185332	-0.406531	0.000000	0.000000	4.000000	48.000000	0.000000
14810.827682	-0.101823	0.612202	0.005259	81.960434	83.765854	120.567131	0.262953	0.000000	0.091146	0.000000	0.000000	0.000000	-0.132025	-0.185332	-0.406531	0.000000	0.000000	4.000000	48.000000	0.000000
14810.831015	-0.102222	0.611552	0.003943	81.960434	83.765854	120.567131	0.262953	0.000000	0.091146	0.000000	0.000000	0.000000	-0.119722	-0.194834	-0.394718	0.000000	0.000000	4.000000	48.000000	0.000000
14810.834349	-0.102222	0.611552	0.003943	81.960434	83.765854	120.567131	0.262953	0.000000	0.091146	0.000000	0.000000	0.000000	-0.119722	-0.194834	-0.394718	0.000000	0.000000	4.000000	48.000000	0.000000
14810.837682	-0.102222	0.611552	0.003943	81.963394	84.284355	121.123352	0.197166	0.000000	0.111099	0.000000	0.000000	0.000000	-0.119722	-0.194834	-0.394718	0.000000	0.000000	4.000000	48.000000	0.000000
14810.841015	-0.102602	0.610871	0.002662	81.963394	84.284355	121.123352	0.197166	0.000000	0.111099	0.000000	0.000000	0.000000	-0.114106	-0.204234	-0.384362	0.000000	0.000000	4.000000	48.000000	0.000000
14810.844349	-0.102602	0.610871	0.002662	81.963394	84.284355	121.123352	0.197166	0.000000	0.111099	0.000000	0.000000	0.000000	-0.114106	-0.204234	-0.384362	0.000000	0.000000	4.000000	48.000000	0.000000
14810.847682	-0.102602	0.610871	0.002662	81.998451	83.841293	120.778793	0.133106	0.000000	0.130117	0.000000	0.000000	0.000000	-0.114106	-0.204234	-0.384362	0.000000	0.000000	4.000000	48.000000	0.000000
14810.851015	-0.103040	0.610218	0.001447	81.998451	83.841293	120.778793	0.133106	0.000000	0.130117	0.000000	0.000000	0.000000	-0.131291	-0.196136	-0.364543	0.000000	0.000000	4.000000	48.000000	0.000000
14810.854349	-0.103040	0.610218	0.001447	81.998451	83.841293	120.778793	0.133106	0.000000	0.130117	0.000000	0.000000	0.000000	-0.131291	-0.196136	-0.364543	0.000000	0.000000	4.000000	48.000000	0.000000
14810.857682	-0.103040	0.610218	0.001447	82.052032	82.426331	119.470306	0.072349	0.000000	0.151999	0.000000	0.000000	0.000000	-0.131291	-0.196136	-0.364543	0.000000	0.000000	4.000000	48.000000	0.000000
14810.861015	-0.103486	0.609526	0.000285	82.052032	82.426331	119.470306	0.072349	0.000000	0.151999	0.000000	0.000000	0.000000	-0.133914	-0.207362	-0.348584	0.000000	0.000000	4.000000	48.000000	0.000000
14810.864349	-0.103486	0.609526	0.000285	82.052032	82.426331	119.470306	0.072349	0.000000	0.151999	0.000000	0.000000	0.000000	-0.133914	-0.207362	-0.348584	0.000000	0.000000	4.000000	48.000000	0.000000
14810.867682	-0.103486	0.609526	0.000285	82.114044	80.485229	117.648849	0.014251	0.000000	0.174318	0.000000	0.000000	0.000000	-0.133914	-0.207362	-0.348584	0.000000	0.000000	4.000000	48.000000	0.000000
14810.871015	-0.103951	0.608811	-0.000785	82.114044	80.485229	117.648849	0.014251	0.000000	0.174318	0.000000	0.000000	0.000000	-0.139274	-0.214554	-0.320943	0.000000	0.000000	4.000000	48.000000	0.000000
14810.874349	-0.103951	0.608811	-0.000785	82.114044	80.485229	117.648849	0.014251	0.000000	0.174318	0.000000	0.000000	0.000000	-0.139274	-0.214554	-0.320943	0.000000	0.000000	4.000000	48.000000	0.000000
14810.877682	-0.103951	0.608811	-0.000785	82.169754	78.446915	115.723061	-0.039239	0.000000	0.197530	0.000000	0.000000	0.000000	-0.139274	-0.214554	-0.320943	0.000000	0.000000	4.000000	48.000000	0.000000
14810.881015	-0.104332	0.608065	-0.001805	82.169754	78.446915	115.723061	-0.039239	0.000000	0.197530	0.000000	0.000000	0.000000	-0.114508	-0.223732	-0.306163	0.000000	0.000000	4.000000	48.000000	0.000000
14810.884349	-0.104332	0.608065	-0.001805	82.169754	78.446915	115.723061	-0.039239	0.000000	0.197530	0.000000	0.000000	0.000000	-0.114508	-0.223732	-0.306163	0.000000	0.000000	4.000000	48.000000	0.000000
14810.887682	-0.104332	0.608065	-0.001805	82.213135	76.654976	114.022720	-0.090266	0.000000	0.216615	0.000000	0.000000	0.000000	-0.114508	-0.223732	-0.306163	0.000000	0.000000	4.000000	48.000000	0.000000
14810.891015	-0.104654	0.607289	-0.002781	82.213135	76.654976	114.022720	-0.090266	0.000000	0.216615	0.000000	0.000000	0.000000	-0.096414	-0.232855	-0.292845	0.000000	0.000000	4.000000	48.000000	0.000000
14810.894349	-0.104654	0.607289	-0.002781	82.213135	76.654976	114.022720	-0.090266	0.000000	0.216615	0.000000	0.000000	0.000000	-0.096414	-0.232855	-0.292845	0.000000	0.000000	4.000000	48.000000	0.000000
14810.897682	-0.104654	0.607289	-0.002781	82.246834	75.125023	112.568329	-0.139074	0.000000	0.232684	0.000000	0.000000	0.000000	-0.096414	-0.232855	-0.292845	0.000000	0.000000	4.000000	48.000000	0.000000
14810.901015	-0.104940	0.606502	-0.003703	82.246834	75.125023	112.568329	-0.139074	0.000000	0.232684	0.000000	0.000000	0.000000	-0.086009	-0.236136	-0.276338	0.000000	0.000000	4.000000	48.000000	0.000000
14810.904349	-0.104940	0.606502	-0.003703	82.246834	75.125023	112.568329	-0.139074	0.000000	0.232684	0.000000	0.000000	0.000000	-0.086009	-0.236136	-0.276338	0.000000	0.000000	4.000000	48.000000	0.000000
14810.907682	-0.104940	0.606502	-0.003703	82.272980	73.872604	111.329803	-0.185130	0.000000	0.247019	0.000000	0.000000	0.000000	-0.086009	-0.236136	-0.276338	0.000000	0.000000	4.000000	48.000000	0.000000
14810.911015	-0.105218	0.605723	-0.004558	82.272980	73.872604	111.329803	-0.185130	0.000000	0.247019	0.000000	0.000000	0.000000	-0.083267	-0.233692	-0.256613	0.000000	0.000000	4.000000	48.000000	0.000000
14810.914349	-0.105218	0.605723	-0.004558	82.272980	73.872604	111.329803	-0.185130	0.000000	0.247019	0.000000	0.000000	0.000000	-0.083267	-0.233692	-0.256613	0.000000	0.000000	4.000000	48.000000	0.000000
14810.917682	-0.105218	0.605723	-0.004558	82.293518	72.969353	110.348976	-0.227899	0.000000	0.260897	0.000000	0.000000	0.000000	-0.083267	-0.233692	-0.256613	0.000000	0.000000	4.000000	48.000000	0.000000
14810.921015	-0.105535	0.604946	-0.005334	82.293518	72.969353	110.348976	-0.227899	0.000000	0.260897	0.000000	0.000000	0.000000	-0.095142	-0.233148	-0.232788	0.000000	0.000000	4.000000	48.000000	0.000000
14810.924349	-0.105535	0.604946	-0.005334	82.293518	72.969353	110.348976	-0.227899	0.000000	0.260897	0.000000	0.000000	0.000000	-0.095142	-0.233148	-0.232788	0.000000	0.000000	4.000000	48.000000	0.000000
14810.927682	-0.105535	0.604946	-0.005334	82.311218	72.408318	109.665131	-0.266697	0.000000	0.276754	0.000000	0.000000	0.000000	-0.095142	-0.233148	-0.232788	0.000000	0.000000	4.000000	48.000000	0.000000
14810.931015	-0.105874	0.604145	-0.006109	82.311218	72.408318	109.665131	-0.266697	0.000000	0.276754	0.000000	0.000000	0.000000	-0.101545	-0.240282	-0.232513	0.000000	0.000000	4.000000	48.000000	0.000000
14810.934349	-0.105874	0.604145	-0.006109	82.311218	72.408318	109.665131	-0.266697	0.000000	0.276754	0.000000	0.000000	0.000000	-0.101545	-0.240282	-0.232513	0.000000	0.000000	4.000000	48.000000	0.000000
14810.937682	-0.105874	0.604145	-0.006109	82.326141	72.209457	109.408524	-0.305449	0.000000	0.293678	0.000000	0.000000	0.000000	-0.101545	-0.240282	-0.232513	0.000000	0.000000	4.000000	48.000000	0.000000
14810.941015	-0.106256	0.603365	-0.006789	82.326141	72.209457	109.408524	-0.305449	0.000000	0.293678	0.000000	0.000000	0.000000	-0.114591	-0.234038	-0.203985	0.000000	0.000000	4.000000	48.000000	0.000000
14810.944349	-0.106256	0.603365	-0.006789	82.326141	72.209457	109.408524	-0.305449	0.000000	0.293678	0.000000	0.000000	0.000000	-0.114591	-0.234038	-0.203985	0.000000	0.000000	4.000000	48.000000	0.000000
14810.947682	-0.106256	0.603365	-0.006789	82.335945	72.341843	109.568245	-0.339447	0.000000	0.312776	0.000000	0.000000	0.000000	-0.114591	-0.234038	-0.203985	0.000000	0.000000	4.000000	48.000000	0.000000
14810.951015	-0.106668	0.602573	-0.007429	82.335945	72.341843	109.568245	-0.339447	0.000000	0.312776	0.000000	0.000000	0.000000	-0.123802	-0.237402	-0.191959	0.000000	0.000000	4.000000	48.000000	0.000000
14810.954349	-0.106668	0.602573	-0.007429	82.335945	72.341843	109.568245	-0.339447	0.000000	0.312776	0.000000	0.000000	0.000000	-0.123802	-0.237402	-0.191959	0.000000	0.000000	4.000000	48.000000	0.000000
14810.957682	-0.106668	0.602573	-0.007429	82.334991	72.726234	109.984863	-0.371440	0.000000	0.333410	0.000000	0.000000	0.000000	-0.123802	-0.237402	-0.191959	0.000000	0.000000	4.000000	48.000000	0.000000
14810.961015	-0.107046	0.601796	-0.008021	82.334991	72.726234	109.984863	-0.371440	0.000000	0.333410	0.000000	0.000000	0.000000	-0.113297	-0.233175	-0.177695	0.000000	0.000000	4.000000	48.000000	0.000000
14810.964349	-0.107046	0.601796	-0.008021	82.334991	72.726234	109.984863	-0.371440	0.000000	0.333410	0.000000	0.000000	0.000000	-0.113297	-0.233175	-0.177695	0.000000	0.000000	4.000000	48.000000	0.000000
14810.967682	-0.107046	0.601796	-0.008021	82.319794	73.225601	110.474533	-0.401056	0.000000	0.352293	0.000000	0.000000	0.000000	-0.113297	-0.233175	-0.177695	0.000000	0.000000	4.000000	48.000000	0.000000
14810.971015	-0.107046	0.601796	-0.008021	82.319794	73.225601	110.474533	-0.401056	0.000000	0.352293	0.000000	0.000000	0.000000	-0.113297	-0.233175	-0.177695	0.000000	0.000000	4.000000	48.000000	0.000000
14810.974349	-0.107377	0.601045	-0.008521	82.319794	73.225601	110.474533	-0.401056	0.000000	0.352293	0.000000	0.000000	0.000000	-0.099324	-0.225222	-0.150031	0.000000	0.000000	4.000000	48.000000	0.000000
14810.977682	-0.107377	0.601045	-0.008521	82.296127	73.813408	111.017952	-0.401056	0.000000	0.352293	0.000000	0.000000	0.000000	-0.099324	-0.225222	-0.150031	0.000000	0.000000	4.000000	48.000000	0.000000
14810.981015	-0.107637	0.600302	-0.008940	82.296127	73.813408	111.017952	-0.401056	0.000000	0.352293	0.000000	0.000000	0.000000	-0.077970	-0.222991	-0.125514	0.000000	0.000000	4.000000	48.000000	0.000000
14810.984349	-0.107637	0.600302	-0.008940	82.296127	73.813408	111.017952	-0.401056	0.000000	0.352293	0.000000	0.000000	0.000000	-0.077970	-0.222991	-0.125514	0.000000	0.000000	4.000000	48.000000	0.000000
14810.987682	-0.107637	0.600302	-0.008940	82.277573	74.437523	111.632835	-0.446980	0.000000	0.381842	0.000000	0.000000	0.000000	-0.077970	-0.222991	-0.125514	0.000000	0.000000	4.000000	48.000000	0.000000
14810.991015	-0.107637	0.600302	-0.008940	82.277573	74.437523	111.632835	-0.446980	0.000000	0.381842	0.000000	0.000000	0.000000	-0.077970	-0.222991	-0.125514	0.000000	0.000000	4.000000	48.000000	0.000000
14810.994349	-0.107822	0.599547	-0.009292	82.277573	74.437523	111.632835	-0.446980	0.000000	0.381842	0.000000	0.000000	0.000000	-0.055584	-0.226457	-0.105714	0.000000	0.000000	4.000000	48.000000	0.000000
14810.997682	-0.107822	0.599547	-0.009292	82.278206	74.852791	112.076103	-0.446980	0.000000	0.381842	0.000000	0.000000	0.000000	-0.055584	-0.226457	-0.105714	0.000000	0.000000	4.000000	48.000000	0.000000
14811.001015	-0.107956	0.598825	-0.009575	82.278206	74.852791	112.076103	-0.446980	0.000000	0.381842	0.000000	0.000000	0.000000	-0.040263	-0.216804	-0.084898	0.000000	0.000000	4.000000	48.000000	0.000000
14811.004349	-0.107956	0.598825	-0.009575	82.278206	74.852791	112.076103	-0.446980	0.000000	0.381842	0.000000	0.000000	0.000000	-0.040263	-0.216804	-0.084898	0.000000	0.000000	4.000000	48.000000	0.000000
14811.007682	-0.107956	0.598825	-0.009575	82.291176	74.819954	112.066460	-0.478749	0.000000	0.397816	0.000000	0.000000	0.000000	-0.040263	-0.216804	-0.084898	0.000000	0.000000	4.000000	48.000000	0.000000
14811.011015	-0.107956	0.598825	-0.009575	82.291176	74.819954	112.066460	-0.478749	0.000000	0.397816	0.000000	0.000000	0.000000	-0.040263	-0.216804	-0.084898	0.000000	0.000000	4.000000	48.000000	0.000000
14811.014349	-0.108034	0.598071	-0.009813	82.291176	74.819954	112.066460	-0.478749	0.000000	0.397816	0.000000	0.000000	0.000000	-0.023243	-0.225981	-0.071367	0.000000	0.000000	4.000000	48.000000	0.000000
14811.017682	-0.108034	0.598071	-0.009813	82.309822	74.274857	111.521988	-0.478749	0.000000	0.397816	0.000000	0.000000	0.000000	-0.023243	-0.225981	-0.071367	0.000000	0.000000	4.000000	48.000000	0.000000
14811.021015	-0.108058	0.597306	-0.009990	82.309822	74.274857	111.521988	-0.478749	0.000000	0.397816	0.000000	0.000000	0.000000	-0.007409	-0.229574	-0.053056	0.000000	0.000000	4.000000	48.000000	0.000000
14811.024349	-0.108058	0.597306	-0.009990	82.309822	74.274857	111.521988	-0.478749	0.000000	0.397816	0.000000	0.000000	0.000000	-0.007409	-0.229574	-0.053056	0.000000	0.000000	4.000000	48.000000	0.000000
14811.027682	-0.108058	0.597306	-0.009990	82.333488	73.422287	110.651100	-0.499486	0.000000	0.402925	0.000000	0.000000	0.000000	-0.007409	-0.229574	-0.053056	0.000000	0.000000	4.000000	48.000000	0.000000
14811.031015	-0.108058	0.597306	-0.009990	82.333488	73.422287	110.651100	-0.499486	0.000000	0.402925	0.000000	0.000000	0.000000	-0.007409	-0.229574	-0.053056	0.000000	0.000000	4.000000	48.000000	0.000000
14811.034349	-0.107994	0.596523	-0.010163	82.333488	73.422287	110.651100	-0.499486	0.000000	0.402925	0.000000	0.000000	0.000000	0.019332	-0.234974	-0.052118	0.000000	0.000000	4.000000	48.000000	0.000000
14811.037682	-0.107994	0.596523	-0.010163	82.357918	72.483902	109.688118	-0.499486	0.000000	0.402925	0.000000	0.000000	0.000000	0.019332	-0.234974	-0.052118	0.000000	0.000000	4.000000	48.000000	0.000000
14811.041015	-0.107912	0.595690	-0.010319	82.357918	72.483902	109.688118	-0.499486	0.000000	0.402925	0.000000	0.000000	0.000000	0.024724	-0.249805	-0.046585	0.000000	0.000000	4.000000	48.000000	0.000000
14811.044349	-0.107912	0.595690	-0.010319	82.357918	72.483902	109.688118	-0.499486	0.000000	0.402925	0.000000	0.000000	0.000000	0.024724	-0.249805	-0.046585	0.000000	0.000000	4.000000	48.000000	0.000000
14811.047682	-0.107912	0.595690	-0.010319	82.398392	71.520912	108.717911	-0.515936	0.000000	0.395582	0.000000	0.000000	0.000000	0.024724	-0.249805	-0.046585	0.000000	0.000000	4.000000	48.000000	0.000000
14811.051015	-0.107912	0.595690	-0.010319	82.398392	71.520912	108.717911	-0.515936	0.000000	0.395582	0.000000	0.000000	0.000000	0.024724	-0.249805	-0.046585	0.000000	0.000000	4.000000	48.000000	0.000000
14811.054349	-0.107825	0.594840	-0.010492	82.398392	71.520912	108.717911	-0.515936	0.000000	0.395582	0.000000	0.000000	0.000000	0.025999	-0.255159	-0.051899	0.000000	0.000000	4.000000	48.000000	0.000000
14811.057682	-0.107825	0.594840	-0.010492	82.462585	70.662903	107.836563	-0.515936	0.000000	0.395582	0.000000	0.000000	0.000000	0.025999	-0.255159	-0.051899	0.000000	0.000000	4.000000	48.000000	0.000000
14811.061015	-0.107745	0.593958	-0.010636	82.462585	70.662903	107.836563	-0.515936	0.000000	0.395582	0.000000	0.000000	0.000000	0.023881	-0.264360	-0.043178	0.000000	0.000000	4.000000	48.000000	0.000000
14811.064349	-0.107745	0.593958	-0.010636	82.462585	70.662903	107.836563	-0.515936	0.000000	0.395582	0.000000	0.000000	0.000000	0.023881	-0.264360	-0.043178	0.000000	0.000000	4.000000	48.000000	0.000000
14811.067682	-0.107745	0.593958	-0.010636	82.532234	70.036560	107.176315	-0.531782	0.000000	0.387269	0.000000	0.000000	0.000000	0.023881	-0.264360	-0.043178	0.000000	0.000000	4.000000	48.000000	0.000000
14811.071015	-0.107745	0.593958	-0.010636	82.532234	70.036560	107.176315	-0.531782	0.000000	0.387269	0.000000	0.000000	0.000000	0.023881	-0.264360	-0.043178	0.000000	0.000000	4.000000	48.000000	0.000000
14811.074349	-0.107621	0.593034	-0.010780	82.532234	70.036560	107.176315	-0.531782	0.000000	0.387269	0.000000	0.000000	0.000000	0.037366	-0.277205	-0.043339	0.000000	0.000000	4.000000	48.000000	0.000000
14811.077682	-0.107621	0.593034	-0.010780	82.585793	69.607849	106.720673	-0.531782	0.000000	0.387269	0.000000	0.000000	0.000000	0.037366	-0.277205	-0.043339	0.000000	0.000000	4.000000	48.000000	0.000000
14811.081015	-0.107476	0.592086	-0.010914	82.585793	69.607849	106.720673	-0.531782	0.000000	0.387269	0.000000	0.000000	0.000000	0.043323	-0.284425	-0.040241	0.000000	0.000000	4.000000	48.000000	0.000000
14811.084349	-0.107476	0.592086	-0.010914	82.585793	69.607849	106.720673	-0.531782	0.000000	0.387269	0.000000	0.000000	0.000000	0.043323	-0.284425	-0.040241	0.000000	0.000000	4.000000	48.000000	0.000000
14811.087682	-0.107476	0.592086	-0.010914	82.632568	69.378006	106.468613	-0.545712	0.000000	0.373821	0.000000	0.000000	0.000000	0.043323	-0.284425	-0.040241	0.000000	0.000000	4.000000	48.000000	0.000000
14811.091015	-0.107351	0.591096	-0.011065	82.632568	69.378006	106.468613	-0.545712	0.000000	0.373821	0.000000	0.000000	0.000000	0.037760	-0.297220	-0.045145	0.000000	0.000000	4.000000	48.000000	0.000000
14811.094349	-0.107351	0.591096	-0.011065	82.632568	69.378006	106.468613	-0.545712	0.000000	0.373821	0.000000	0.000000	0.000000	0.037760	-0.297220	-0.045145	0.000000	0.000000	4.000000	48.000000	0.000000
14811.097682	-0.107351	0.591096	-0.011065	82.676590	69.318146	106.391563	-0.553236	0.000000	0.367528	0.000000	0.000000	0.000000	0.037760	-0.297220	-0.045145	0.000000	0.000000	4.000000	48.000000	0.000000
14811.101015	-0.107235	0.590093	-0.011171	82.676590	69.318146	106.391563	-0.553236	0.000000	0.367528	0.000000	0.000000	0.000000	0.034518	-0.300820	-0.031759	0.000000	0.000000	4.000000	48.000000	0.000000
14811.104349	-0.107235	0.590093	-0.011171	82.676590	69.318146	106.391563	-0.553236	0.000000	0.367528	0.000000	0.000000	0.000000	0.034518	-0.300820	-0.031759	0.000000	0.000000	4.000000	48.000000	0.000000
14811.107682	-0.107235	0.590093	-0.011171	82.726135	69.391304	106.441925	-0.558530	0.000000	0.361775	0.000000	0.000000	0.000000	0.034518	-0.300820	-0.031759	0.000000	0.000000	4.000000	48.000000	0.000000
14811.111015	-0.107119	0.589022	-0.011281	82.726135	69.391304	106.441925	-0.558530	0.000000	0.361775	0.000000	0.000000	0.000000	0.034841	-0.321113	-0.033154	0.000000	0.000000	4.000000	48.000000	0.000000
14811.114349	-0.107119	0.589022	-0.011281	82.726135	69.391304	106.441925	-0.558530	0.000000	0.361775	0.000000	0.000000	0.000000	0.034841	-0.321113	-0.033154	0.000000	0.000000	4.000000	48.000000	0.000000
14811.117682	-0.107119	0.589022	-0.011281	82.777977	69.493179	106.522491	-0.564055	0.000000	0.355968	0.000000	0.000000	0.000000	0.034841	-0.321113	-0.033154	0.000000	0.000000	4.000000	48.000000	0.000000
14811.121015	-0.107018	0.587960	-0.011423	82.777977	69.493179	106.522491	-0.564055	0.000000	0.355968	0.000000	0.000000	0.000000	0.030342	-0.318767	-0.042467	0.000000	0.000000	4.000000	48.000000	0.000000
14811.124349	-0.107018	0.587960	-0.011423	82.777977	69.493179	106.522491	-0.564055	0.000000	0.355968	0.000000	0.000000	0.000000	0.030342	-0.318767	-0.042467	0.000000	0.000000	4.000000	48.000000	0.000000
14811.127682	-0.107018	0.587960	-0.011423	82.816109	69.483017	106.507065	-0.571133	0.000000	0.350911	0.000000	0.000000	0.000000	0.030342	-0.318767	-0.042467	0.000000	0.000000	4.000000	48.000000	0.000000
14811.131015	-0.106939	0.586873	-0.011565	82.816109	69.483017	106.507065	-0.571133	0.000000	0.350911	0.000000	0.000000	0.000000	0.023670	-0.325923	-0.042680	0.000000	0.000000	4.000000	48.000000	0.000000
14811.134349	-0.106939	0.586873	-0.011565	82.816109	69.483017	106.507065	-0.571133	0.000000	0.350911	0.000000	0.000000	0.000000	0.023670	-0.325923	-0.042680	0.000000	0.000000	4.000000	48.000000	0.000000
14811.137682	-0.106939	0.586873	-0.011565	82.836998	69.406265	106.446365	-0.578246	0.000000	0.346966	0.000000	0.000000	0.000000	0.023670	-0.325923	-0.042680	0.000000	0.000000	4.000000	48.000000	0.000000
14811.141015	-0.106902	0.585788	-0.011720	82.836998	69.406265	106.446365	-0.578246	0.000000	0.346966	0.000000	0.000000	0.000000	0.011163	-0.325561	-0.046513	0.000000	0.000000	4.000000	48.000000	0.000000
14811.144349	-0.106902	0.585788	-0.011720	82.836998	69.406265	106.446365	-0.578246	0.000000	0.346966	0.000000	0.000000	0.000000	0.011163	-0.325561	-0.046513	0.000000	0.000000	4.000000	48.000000	0.000000
14811.147682	-0.106902	0.585788	-0.011720	82.854271	69.087341	106.148483	-0.585998	0.000000	0.345105	0.000000	0.000000	0.000000	0.011163	-0.325561	-0.046513	0.000000	0.000000	4.000000	48.000000	0.000000
14811.151015	-0.106863	0.584729	-0.011884	82.854271	69.087341	106.148483	-0.585998	0.000000	0.345105	0.000000	0.000000	0.000000	0.011836	-0.317701	-0.049329	0.000000	0.000000	4.000000	48.000000	0.000000
14811.154349	-0.106863	0.584729	-0.011884	82.854271	69.087341	106.148483	-0.585998	0.000000	0.345105	0.000000	0.000000	0.000000	0.011836	-0.317701	-0.049329	0.000000	0.000000	4.000000	48.000000	0.000000
14811.157682	-0.106863	0.584729	-0.011884	82.870712	68.486969	105.571266	-0.594220	0.000000	0.343133	0.000000	0.000000	0.000000	0.011836	-0.317701	-0.049329	0.000000	0.000000	4.000000	48.000000	0.000000
14811.161015	-0.106821	0.583696	-0.012058	82.870712	68.486969	105.571266	-0.594220	0.000000	0.343133	0.000000	0.000000	0.000000	0.012502	-0.309835	-0.052093	0.000000	0.000000	4.000000	48.000000	0.000000
14811.164349	-0.106821	0.583696	-0.012058	82.870712	68.486969	105.571266	-0.594220	0.000000	0.343133	0.000000	0.000000	0.000000	0.012502	-0.309835	-0.052093	0.000000	0.000000	4.000000	48.000000	0.000000
14811.167682	-0.106821	0.583696	-0.012058	82.884399	67.660011	104.767960	-0.602902	0.000000	0.341049	0.000000	0.000000	0.000000	0.012502	-0.309835	-0.052093	0.000000	0.000000	4.000000	48.000000	0.000000
14811.171015	-0.106792	0.582694	-0.012177	82.884399	67.660011	104.767960	-0.602902	0.000000	0.341049	0.000000	0.000000	0.000000	0.008588	-0.300663	-0.035786	0.000000	0.000000	4.000000	48.000000	0.000000
14811.174349	-0.106792	0.582694	-0.012177	82.884399	67.660011	104.767960	-0.602902	0.000000	0.341049	0.000000	0.000000	0.000000	0.008588	-0.300663	-0.035786	0.000000	0.000000	4.000000	48.000000	0.000000
14811.177682	-0.106792	0.582694	-0.012177	82.892670	66.578224	103.709854	-0.608866	0.000000	0.339618	0.000000	0.000000	0.000000	0.008588	-0.300663	-0.035786	0.000000	0.000000	4.000000	48.000000	0.000000
14811.181015	-0.106792	0.582694	-0.012177	82.892670	66.578224	103.709854	-0.608866	0.000000	0.339618	0.000000	0.000000	0.000000	0.008588	-0.300663	-0.035786	0.000000	0.000000	4.000000	48.000000	0.000000
14811.184349	-0.106750	0.581729	-0.012260	82.892670	66.578224	103.709854	-0.608866	0.000000	0.339618	0.000000	0.000000	0.000000	0.012676	-0.289532	-0.024892	0.000000	0.000000	4.000000	48.000000	0.000000
14811.187682	-0.106750	0.581729	-0.012260	82.897865	65.501122	102.655540	-0.608866	0.000000	0.339618	0.000000	0.000000	0.000000	0.012676	-0.289532	-0.024892	0.000000	0.000000	4.000000	48.000000	0.000000
14811.191015	-0.106710	0.580808	-0.012335	82.897865	65.501122	102.655540	-0.608866	0.000000	0.339618	0.000000	0.000000	0.000000	0.012085	-0.276339	-0.022445	0.000000	0.000000	4.000000	48.000000	0.000000
14811.194349	-0.106710	0.580808	-0.012335	82.897865	65.501122	102.655540	-0.608866	0.000000	0.339618	0.000000	0.000000	0.000000	0.012085	-0.276339	-0.022445	0.000000	0.000000	4.000000	48.000000	0.000000
14811.197682	-0.106710	0.580808	-0.012335	82.898804	64.473495	101.645760	-0.616756	0.000000	0.335491	0.000000	0.000000	0.000000	0.012085	-0.276339	-0.022445	0.000000	0.000000	4.000000	48.000000	0.000000
14811.201015	-0.106710	0.580808	-0.012335	82.898804	64.473495	101.645760	-0.616756	0.000000	0.335491	0.000000	0.000000	0.000000	0.012085	-0.276339	-0.022445	0.000000	0.000000	4.000000	48.000000	0.000000
14811.204349	-0.106629	0.579928	-0.012300	82.898804	64.473495	101.645760	-0.616756	0.000000	0.335491	0.000000	0.000000	0.000000	0.024238	-0.264111	0.010675	0.000000	0.000000	4.000000	48.000000	0.000000
14811.207682	-0.106629	0.579928	-0.012300	82.899307	63.549568	100.725266	-0.616756	0.000000	0.335491	0.000000	0.000000	0.000000	0.024238	-0.264111	0.010675	0.000000	0.000000	4.000000	48.000000	0.000000
14811.211015	-0.106510	0.579066	-0.012239	82.899307	63.549568	100.725266	-0.616756	0.000000	0.335491	0.000000	0.000000	0.000000	0.035825	-0.258603	0.018256	0.000000	0.000000	4.000000	48.000000	0.000000
14811.214349	-0.106510	0.579066	-0.012239	82.899307	63.549568	100.725266	-0.616756	0.000000	0.335491	0.000000	0.000000	0.000000	0.035825	-0.258603	0.018256	0.000000	0.000000	4.000000	48.000000	0.000000
14811.217682	-0.106510	0.579066	-0.012239	82.901428	62.798439	99.973785	-0.611934	0.000000	0.325481	0.000000	0.000000	0.000000	0.035825	-0.258603	0.018256	0.000000	0.000000	4.000000	48.000000	0.000000
14811.221015	-0.106510	0.579066	-0.012239	82.901428	62.798439	99.973785	-0.611934	0.000000	0.325481	0.000000	0.000000	0.000000	0.035825	-0.258603	0.018256	0.000000	0.000000	4.000000	48.000000	0.000000
14811.224349	-0.106369	0.578269	-0.012079	82.901428	62.798439	99.973785	-0.611934	0.000000	0.325481	0.000000	0.000000	0.000000	0.042111	-0.239064	0.048043	0.000000	0.000000	4.000000	48.000000	0.000000
14811.227682	-0.106369	0.578269	-0.012079	82.905052	62.261265	99.431145	-0.611934	0.000000	0.325481	0.000000	0.000000	0.000000	0.042111	-0.239064	0.048043	0.000000	0.000000	4.000000	48.000000	0.000000
14811.231015	-0.106238	0.577483	-0.011880	82.905052	62.261265	99.431145	-0.611934	0.000000	0.325481	0.000000	0.000000	0.000000	0.039364	-0.235848	0.059687	0.000000	0.000000	4.000000	48.000000	0.000000
14811.234349	-0.106238	0.577483	-0.011880	82.905052	62.261265	99.431145	-0.611934	0.000000	0.325481	0.000000	0.000000	0.000000	0.039364	-0.235848	0.059687	0.000000	0.000000	4.000000	48.000000	0.000000
14811.237682	-0.106238	0.577483	-0.011880	82.912132	61.911991	99.075218	-0.593979	0.000000	0.311902	0.000000	0.000000	0.000000	0.039364	-0.235848	0.059687	0.000000	0.000000	4.000000	48.000000	0.000000
14811.241015	-0.106238	0.577483	-0.011880	82.912132	61.911991	99.075218	-0.593979	0.000000	0.311902	0.000000	0.000000	0.000000	0.039364	-0.235848	0.059687	0.000000	0.000000	4.000000	48.000000	0.000000
14811.244349	-0.106161	0.576750	-0.011641	82.912132	61.911991	99.075218	-0.593979	0.000000	0.311902	0.000000	0.000000	0.000000	0.023177	-0.219756	0.071505	0.000000	0.000000	4.000000	48.000000	0.000000
14811.247682	-0.106161	0.576750	-0.011641	82.922852	61.916519	99.079369	-0.593979	0.000000	0.311902	0.000000	0.000000	0.000000	0.023177	-0.219756	0.071505	0.000000	0.000000	4.000000	48.000000	0.000000
14811.251015	-0.106120	0.576024	-0.011437	82.922852	61.916519	99.079369	-0.593979	0.000000	0.311902	0.000000	0.000000	0.000000	0.012261	-0.217742	0.061154	0.000000	0.000000	4.000000	48.000000	0.000000
14811.254349	-0.106120	0.576024	-0.011437	82.922852	61.916519	99.079369	-0.593979	0.000000	0.311902	0.000000	0.000000	0.000000	0.012261	-0.217742	0.061154	0.000000	0.000000	4.000000	48.000000	0.000000
14811.257682	-0.106120	0.576024	-0.011437	82.939026	62.246159	99.416939	-0.571869	0.000000	0.305995	0.000000	0.000000	0.000000	0.012261	-0.217742	0.061154	0.000000	0.000000	4.000000	48.000000	0.000000
14811.261015	-0.106120	0.576024	-0.011437	82.939026	62.246159	99.416939	-0.571869	0.000000	0.305995	0.000000	0.000000	0.000000	0.012261	-0.217742	0.061154	0.000000	0.000000	4.000000	48.000000	0.000000
14811.264349	-0.106162	0.575323	-0.011261	82.939026	62.246159	99.416939	-0.571869	0.000000	0.305995	0.000000	0.000000	0.000000	-0.012592	-0.210334	0.052890	0.000000	0.000000	4.000000	48.000000	0.000000
14811.267682	-0.106162	0.575323	-0.011261	82.958672	62.850090	100.029076	-0.571869	0.000000	0.305995	0.000000	0.000000	0.000000	-0.012592	-0.210334	0.052890	0.000000	0.000000	4.000000	48.000000	0.000000
14811.271015	-0.106223	0.574647	-0.011097	82.958672	62.850090	100.029076	-0.571869	0.000000	0.305995	0.000000	0.000000	0.000000	-0.018424	-0.202876	0.049192	0.000000	0.000000	4.000000	48.000000	0.000000
14811.274349	-0.106223	0.574647	-0.011097	82.958672	62.850090	100.029076	-0.571869	0.000000	0.305995	0.000000	0.000000	0.000000	-0.018424	-0.202876	0.049192	0.000000	0.000000	4.000000	48.000000	0.000000
14811.277682	-0.106223	0.574647	-0.011097	82.977364	63.470299	100.656998	-0.554855	0.000000	0.311164	0.000000	0.000000	0.000000	-0.018424	-0.202876	0.049192	0.000000	0.000000	4.000000	48.000000	0.000000
14811.281015	-0.106223	0.574647	-0.011097	82.977364	63.470299	100.656998	-0.554855	0.000000	0.311164	0.000000	0.000000	0.000000	-0.018424	-0.202876	0.049192	0.000000	0.000000	4.000000	48.000000	0.000000
14811.284349	-0.106282	0.574021	-0.010947	82.977364	63.470299	100.656998	-0.554855	0.000000	0.311164	0.000000	0.000000	0.000000	-0.017472	-0.187915	0.045176	0.000000	0.000000	4.000000	48.000000	0.000000
14811.287682	-0.106282	0.574021	-0.010947	82.993164	63.984600	101.181801	-0.554855	0.000000	0.311164	0.000000	0.000000	0.000000	-0.017472	-0.187915	0.045176	0.000000	0.000000	4.000000	48.000000	0.000000
14811.291015	-0.106375	0.573426	-0.010836	82.993164	63.984600	101.181801	-0.554855	0.000000	0.311164	0.000000	0.000000	0.000000	-0.028028	-0.178289	0.033070	0.000000	0.000000	4.000000	48.000000	0.000000
14811.294349	-0.106375	0.573426	-0.010836	82.993164	63.984600	101.181801	-0.554855	0.000000	0.311164	0.000000	0.000000	0.000000	-0.028028	-0.178289	0.033070	0.000000	0.000000	4.000000	48.000000	0.000000
14811.297682	-0.106375	0.573426	-0.010836	83.004456	64.192062	101.401688	-0.541814	0.000000	0.318748	0.000000	0.000000	0.000000	-0.028028	-0.178289	0.033070	0.000000	0.000000	4.000000	48.000000	0.000000
14811.301015	-0.106375	0.573426	-0.010836	83.004456	64.192062	101.401688	-0.541814	0.000000	0.318748	0.000000	0.000000	0.000000	-0.028028	-0.178289	0.033070	0.000000	0.000000	4.000000	48.000000	0.000000
14811.304349	-0.106436	0.572846	-0.010768	83.004456	64.192062	101.401688	-0.541814	0.000000	0.318748	0.000000	0.000000	0.000000	-0.018303	-0.173944	0.020417	0.000000	0.000000	4.000000	48.000000	0.000000
14811.307682	-0.106436	0.572846	-0.010768	83.008385	63.804096	101.032883	-0.541814	0.000000	0.318748	0.000000	0.000000	0.000000	-0.018303	-0.173944	0.020417	0.000000	0.000000	4.000000	48.000000	0.000000
14811.311015	-0.106504	0.572327	-0.010673	83.008385	63.804096	101.032883	-0.541814	0.000000	0.318748	0.000000	0.000000	0.000000	-0.020267	-0.155761	0.028630	0.000000	0.000000	4.000000	48.000000	0.000000
14811.314349	-0.106504	0.572327	-0.010673	83.008385	63.804096	101.032883	-0.541814	0.000000	0.318748	0.000000	0.000000	0.000000	-0.020267	-0.155761	0.028630	0.000000	0.000000	4.000000	48.000000	0.000000
14811.317682	-0.106504	0.572327	-0.010673	83.002045	62.779602	100.025757	-0.533640	0.000000	0.325176	0.000000	0.000000	0.000000	-0.020267	-0.155761	0.028630	0.000000	0.000000	4.000000	48.000000	0.000000
14811.321015	-0.106504	0.572327	-0.010673	83.002045	62.779602	100.025757	-0.533640	0.000000	0.325176	0.000000	0.000000	0.000000	-0.020267	-0.155761	0.028630	0.000000	0.000000	4.000000	48.000000	0.000000
14811.324349	-0.106563	0.571865	-0.010613	83.002045	62.779602	100.025757	-0.533640	0.000000	0.325176	0.000000	0.000000	0.000000	-0.017697	-0.138552	0.017836	0.000000	0.000000	4.000000	48.000000	0.000000
14811.327682	-0.106563	0.571865	-0.010613	82.989555	61.576336	98.840446	-0.533640	0.000000	0.325176	0.000000	0.000000	0.000000	-0.017697	-0.138552	0.017836	0.000000	0.000000	4.000000	48.000000	0.000000
14811.331015	-0.106563	0.571865	-0.010613	82.989555	61.576336	98.840446	-0.533640	0.000000	0.325176	0.000000	0.000000	0.000000	-0.017697	-0.138552	0.017836	0.000000	0.000000	4.000000	48.000000	0.000000
14811.334349	-0.106563	0.571865	-0.010613	82.989555	61.576336	98.840446	-0.533640	0.000000	0.325176	0.000000	0.000000	0.000000	-0.017697	-0.138552	0.017836	0.000000	0.000000	4.000000	48.000000	0.000000
14811.337682	-0.106600	0.571120	-0.010454	82.972336	60.344776	97.623283	-0.530667	0.000000	0.328126	0.000000	0.000000	0.000000	-0.011379	-0.223579	0.047699	0.000000	0.000000	4.000000	48.000000	0.000000
14811.341015	-0.106600	0.571120	-0.010454	82.972336	60.344776	97.623283	-0.530667	0.000000	0.328126	0.000000	0.000000	0.000000	-0.000000	-0.000008	-0.000000	0.000000	0.000000	4.000000	48.000000	0.000000
14811.344349	-0.106600	0.571120	-0.010454	82.972336	60.344776	97.623283	-0.530667	0.000000	0.328126	0.000000	0.000000	0.000000	-0.000000	-0.000008	-0.000000	0.000000	0.000000	4.000000	48.000000	0.000000
14811.347682	-0.106600	0.571120	-0.010454	82.953354	59.219975	96.511360	-0.522717	0.000000	0.330022	0.000000	0.000000	0.000000	-0.000000	-0.000008	-0.000000	0.000000	0.000000	4.000000	48.000000	0.000000
14811.351015	-0.106600	0.571120	-0.010454	82.953354	59.219975	96.511360	-0.522717	0.000000	0.330022	0.000000	0.000000	0.000000	-0.000000	-0.000008	-0.000000	0.000000	0.000000	4.000000	48.000000	0.000000
14811.354349	-0.106612	0.570826	-0.010405	82.953354	59.219975	96.511360	-0.522717	0.000000	0.330022	0.000000	0.000000	0.000000	-0.003534	-0.088119	0.014804	0.000000	0.000000	4.000000	48.000000	0.000000
14811.357682	-0.106612	0.570826	-0.010405	82.937004	58.349064	95.650703	-0.522717	0.000000	0.330022	0.000000	0.000000	0.000000	-0.003534	-0.088119	0.014804	0.000000	0.000000	4.000000	48.000000	0.000000
14811.361015	-0.106612	0.570826	-0.010405	82.937004	58.349064	95.650703	-0.522717	0.000000	0.330022	0.000000	0.000000	0.000000	-0.003534	-0.088119	0.014804	0.000000	0.000000	4.000000	48.000000	0.000000
14811.364349	-0.106612	0.570826	-0.010405	82.937004	58.349064	95.650703	-0.522717	0.000000	0.330022	0.000000	0.000000	0.000000	-0.003534	-0.088119	0.014804	0.000000	0.000000	4.000000	48.000000	0.000000
14811.367682	-0.106620	0.570417	-0.010280	82.922737	57.671059	94.977707	-0.520250	0.000000	0.330611	0.000000	0.000000	0.000000	-0.002200	-0.122698	0.037408	0.000000	0.000000	4.000000	48.000000	0.000000
14811.371015	-0.106620	0.570417	-0.010280	82.922737	57.671059	94.977707	-0.520250	0.000000	0.330611	0.000000	0.000000	0.000000	-0.002200	-0.122698	0.037408	0.000000	0.000000	4.000000	48.000000	0.000000
14811.374349	-0.106620	0.570417	-0.010280	82.922737	57.671059	94.977707	-0.520250	0.000000	0.330611	0.000000	0.000000	0.000000	-0.002200	-0.122698	0.037408	0.000000	0.000000	4.000000	48.000000	0.000000
14811.377682	-0.106620	0.570417	-0.010280	82.912880	57.220535	94.532448	-0.514015	0.000000	0.330978	0.000000	0.000000	0.000000	-0.002200	-0.122698	0.037408	0.000000	0.000000	4.000000	48.000000	0.000000
14811.381015	-0.106632	0.570284	-0.010227	82.912880	57.220535	94.532448	-0.514015	0.000000	0.330978	0.000000	0.000000	0.000000	-0.003811	-0.039876	0.015977	0.000000	0.000000	4.000000	48.000000	0.000000
14811.384349	-0.106632	0.570284	-0.010227	82.912880	57.220535	94.532448	-0.514015	0.000000	0.330978	0.000000	0.000000	0.000000	-0.003811	-0.039876	0.015977	0.000000	0.000000	4.000000	48.000000	0.000000
14811.387682	-0.106632	0.570284	-0.010227	82.908485	57.029655	94.343758	-0.511352	0.000000	0.331613	0.000000	0.000000	0.000000	-0.003811	-0.039876	0.015977	0.000000	0.000000	4.000000	48.000000	0.000000
14811.391015	-0.106632	0.570284	-0.010227	82.908485	57.029655	94.343758	-0.511352	0.000000	0.331613	0.000000	0.000000	0.000000	-0.003811	-0.039876	0.015977	0.000000	0.000000	4.000000	48.000000	0.000000
14811.394349	-0.106637	0.570209	-0.010209	82.908485	57.029655	94.343758	-0.511352	0.000000	0.331613	0.000000	0.000000	0.000000	-0.001291	-0.022596	0.005407	0.000000	0.000000	4.000000	48.000000	0.000000
14811.397682	-0.106637	0.570209	-0.010209	82.911079	57.095444	94.409767	-0.511352	0.000000	0.331613	0.000000	0.000000	0.000000	-0.001291	-0.022596	0.005407	0.000000	0.000000	4.000000	48.000000	0.000000
14811.401015	-0.106637	0.570209	-0.010209	82.911079	57.095444	94.409767	-0.511352	0.000000	0.331613	0.000000	0.000000	0.000000	-0.001291	-0.022596	0.005407	0.000000	0.000000	4.000000	48.000000	0.000000
14811.404349	-0.106637	0.570209	-0.010209	82.911079	57.095444	94.409767	-0.511352	0.000000	0.331613	0.000000	0.000000	0.000000	-0.001291	-0.022596	0.005407	0.000000	0.000000	4.000000	48.000000	0.000000
14811.407682	-0.106679	0.570209	-0.010219	82.910027	57.066292	94.385864	-0.510451	0.000000	0.331828	0.000000	0.000000	0.000000	-0.012730	0.000006	-0.003038	0.000000	0.000000	4.000000	48.000000	0.000000
14811.411015	-0.106679	0.570209	-0.010219	82.910027	57.066292	94.385864	-0.510451	0.000000	0.331828	0.000000	0.000000	0.000000	-0.012730	0.000006	-0.003038	0.000000	0.000000	4.000000	48.000000	0.000000
14811.414349	-0.106679	0.570209	-0.010219	82.910027	57.066292	94.385864	-0.510451	0.000000	0.331828	0.000000	0.000000	0.000000	-0.012730	0.000006	-0.003038	0.000000	0.000000	4.000000	48.000000	0.000000
14811.417682	-0.106679	0.570209	-0.010219	82.906876	56.992439	94.314194	-0.510958	0.000000	0.333950	0.000000	0.000000	0.000000	-0.012730	0.000006	-0.003038	0.000000	0.000000	4.000000	48.000000	0.000000
14811.421015	-0.106696	0.570284	-0.010242	82.906876	56.992439	94.314194	-0.510958	0.000000	0.333950	0.000000	0.000000	0.000000	-0.005075	0.022601	-0.006926	0.000000	0.000000	4.000000	48.000000	0.000000
14811.424349	-0.106696	0.570284	-0.010242	82.906876	56.992439	94.314194	-0.510958	0.000000	0.333950	0.000000	0.000000	0.000000	-0.005075	0.022601	-0.006926	0.000000	0.000000	4.000000	48.000000	0.000000
14811.427682	-0.106696	0.570284	-0.010242	82.903168	56.868557	94.190445	-0.512112	0.000000	0.334796	0.000000	0.000000	0.000000	-0.005075	0.022601	-0.006926	0.000000	0.000000	4.000000	48.000000	0.000000
14811.431015	-0.106696	0.570284	-0.010242	82.903168	56.868557	94.190445	-0.512112	0.000000	0.334796	0.000000	0.000000	0.000000	-0.005075	0.022601	-0.006926	0.000000	0.000000	4.000000	48.000000	0.000000
14811.434349	-0.106721	0.570395	-0.010231	82.903168	56.868557	94.190445	-0.512112	0.000000	0.334796	0.000000	0.000000	0.000000	-0.007536	0.033196	0.003377	0.000000	0.000000	4.000000	48.000000	0.000000
14811.437682	-0.106721	0.570395	-0.010231	82.896820	56.723900	94.047417	-0.512112	0.000000	0.334796	0.000000	0.000000	0.000000	-0.007536	0.033196	0.003377	0.000000	0.000000	4.000000	48.000000	0.000000
14811.441015	-0.106721	0.570395	-0.010231	82.896820	56.723900	94.047417	-0.512112	0.000000	0.334796	0.000000	0.000000	0.000000	-0.007536	0.033196	0.003377	0.000000	0.000000	4.000000	48.000000	0.000000
14811.444349	-0.106721	0.570395	-0.010231	82.896820	56.723900	94.047417	-0.512112	0.000000	0.334796	0.000000	0.000000	0.000000	-0.007536	0.033196	0.003377	0.000000	0.000000	4.000000	48.000000	0.000000
14811.447682	-0.106777	0.570702	-0.010186	82.890884	56.553123	93.876411	-0.511549	0.000000	0.336051	0.000000	0.000000	0.000000	-0.016659	0.092074	0.013410	0.000000	0.000000	4.000000	48.000000	0.000000
14811.451015	-0.106777	0.570702	-0.010186	82.890884	56.553123	93.876411	-0.511549	0.000000	0.336051	0.000000	0.000000	0.000000	-0.016659	0.092074	0.013410	0.000000	0.000000	4.000000	48.000000	0.000000
14811.454349	-0.106777	0.570702	-0.010186	82.890884	56.553123	93.876411	-0.511549	0.000000	0.336051	0.000000	0.000000	0.000000	-0.016659	0.092074	0.013410	0.000000	0.000000	4.000000	48.000000	0.000000
14811.457682	-0.106777	0.570702	-0.010186	82.887962	56.376812	93.696518	-0.509314	0.000000	0.338828	0.000000	0.000000	0.000000	-0.016659	0.092074	0.013410	0.000000	0.000000	4.000000	48.000000	0.000000
14811.461015	-0.106804	0.570855	-0.010164	82.887962	56.376812	93.696518	-0.509314	0.000000	0.338828	0.000000	0.000000	0.000000	-0.008327	0.046035	0.006681	0.000000	0.000000	4.000000	48.000000	0.000000
14811.464349	-0.106804	0.570855	-0.010164	82.887962	56.376812	93.696518	-0.509314	0.000000	0.338828	0.000000	0.000000	0.000000	-0.008327	0.046035	0.006681	0.000000	0.000000	4.000000	48.000000	0.000000
14811.467682	-0.106804	0.570855	-0.010164	82.884979	56.200588	93.516739	-0.508201	0.000000	0.340216	0.000000	0.000000	0.000000	-0.008327	0.046035	0.006681	0.000000	0.000000	4.000000	48.000000	0.000000
14811.471015	-0.106804	0.570855	-0.010164	82.884979	56.200588	93.516739	-0.508201	0.000000	0.340216	0.000000	0.000000	0.000000	-0.008327	0.046035	0.006681	0.000000	0.000000	4.000000	48.000000	0.000000
14811.474349	-0.106832	0.571009	-0.010142	82.884979	56.200588	93.516739	-0.508201	0.000000	0.340216	0.000000	0.000000	0.000000	-0.008323	0.046060	0.006665	0.000000	0.000000	4.000000	48.000000	0.000000
14811.477682	-0.106832	0.571009	-0.010142	82.881920	56.021805	93.337090	-0.508201	0.000000	0.340216	0.000000	0.000000	0.000000	-0.008323	0.046060	0.006665	0.000000	0.000000	4.000000	48.000000	0.000000
14811.481015	-0.106832	0.571009	-0.010142	82.881920	56.021805	93.337090	-0.508201	0.000000	0.340216	0.000000	0.000000	0.000000	-0.008323	0.046060	0.006665	0.000000	0.000000	4.000000	48.000000	0.000000
14811.484349	-0.106832	0.571009	-0.010142	82.881920	56.021805	93.337090	-0.508201	0.000000	0.340216	0.000000	0.000000	0.000000	-0.008323	0.046060	0.006665	0.000000	0.000000	4.000000	48.000000	0.000000
14811.487682	-0.106931	0.571291	-0.010102	82.879906	55.866669	93.181297	-0.507090	0.000000	0.341603	0.000000	0.000000	0.000000	-0.029804	0.084592	0.012055	0.000000	0.000000	4.000000	48.000000	0.000000
14811.491015	-0.106931	0.571291	-0.010102	82.879906	55.866669	93.181297	-0.507090	0.000000	0.341603	0.000000	0.000000	0.000000	-0.029804	0.084592	0.012055	0.000000	0.000000	4.000000	48.000000	0.000000
14811.494349	-0.106931	0.571291	-0.010102	82.879906	55.866669	93.181297	-0.507090	0.000000	0.341603	0.000000	0.000000	0.000000	-0.029804	0.084592	0.012055	0.000000	0.000000	4.000000	48.000000	0.000000
14811.497682	-0.106931	0.571291	-0.010102	82.874809	55.717682	93.034981	-0.505081	0.000000	0.346570	0.000000	0.000000	0.000000	-0.029804	0.084592	0.012055	0.000000	0.000000	4.000000	48.000000	0.000000
14811.501015	-0.106978	0.571402	-0.010096	82.874809	55.717682	93.034981	-0.505081	0.000000	0.346570	0.000000	0.000000	0.000000	-0.013887	0.033229	0.001775	0.000000	0.000000	4.000000	48.000000	0.000000
14811.504349	-0.106978	0.571402	-0.010096	82.874809	55.717682	93.034981	-0.505081	0.000000	0.346570	0.000000	0.000000	0.000000	-0.013887	0.033229	0.001775	0.000000	0.000000	4.000000	48.000000	0.000000
14811.507682	-0.106978	0.571402	-0.010096	82.869255	55.595284	92.917107	-0.504785	0.000000	0.348885	0.000000	0.000000	0.000000	-0.013887	0.033229	0.001775	0.000000	0.000000	4.000000	48.000000	0.000000
14811.511015	-0.106978	0.571402	-0.010096	82.869255	55.595284	92.917107	-0.504785	0.000000	0.348885	0.000000	0.000000	0.000000	-0.013887	0.033229	0.001775	0.000000	0.000000	4.000000	48.000000	0.000000
14811.514349	-0.107035	0.571498	-0.010043	82.869255	55.595284	92.917107	-0.504785	0.000000	0.348885	0.000000	0.000000	0.000000	-0.017218	0.028789	0.015686	0.000000	0.000000	4.000000	48.000000	0.000000
14811.517682	-0.107035	0.571498	-0.010043	82.865868	55.522549	92.846550	-0.504785	0.000000	0.348885	0.000000	0.000000	0.000000	-0.017218	0.028789	0.015686	0.000000	0.000000	4.000000	48.000000	0.000000
14811.521015	-0.107035	0.571498	-0.010043	82.865868	55.522549	92.846550	-0.504785	0.000000	0.348885	0.000000	0.000000	0.000000	-0.017218	0.028789	0.015686	0.000000	0.000000	4.000000	48.000000	0.000000
14811.524349	-0.107035	0.571498	-0.010043	82.865868	55.522549	92.846550	-0.504785	0.000000	0.348885	0.000000	0.000000	0.000000	-0.017218	0.028789	0.015686	0.000000	0.000000	4.000000	48.000000	0.000000
14811.527682	-0.107088	0.571571	-0.009916	82.863647	55.475861	92.799507	-0.502171	0.000000	0.351754	0.000000	0.000000	0.000000	-0.015851	0.022119	0.038080	0.000000	0.000000	4.000000	48.000000	0.000000
14811.531015	-0.107088	0.571571	-0.009916	82.863647	55.475861	92.799507	-0.502171	0.000000	0.351754	0.000000	0.000000	0.000000	-0.015851	0.022119	0.038080	0.000000	0.000000	4.000000	48.000000	0.000000
14811.534349	-0.107088	0.571571	-0.009916	82.863647	55.475861	92.799507	-0.502171	0.000000	0.351754	0.000000	0.000000	0.000000	-0.015851	0.022119	0.038080	0.000000	0.000000	4.000000	48.000000	0.000000
14811.537682	-0.107088	0.571571	-0.009916	82.862518	55.449799	92.775978	-0.495824	0.000000	0.354396	0.000000	0.000000	0.000000	-0.015851	0.022119	0.038080	0.000000	0.000000	4.000000	48.000000	0.000000
14811.541015	-0.107130	0.571567	-0.009835	82.862518	55.449799	92.775978	-0.495824	0.000000	0.354396	0.000000	0.000000	0.000000	-0.012601	-0.001337	0.024489	0.000000	0.000000	4.000000	48.000000	0.000000
14811.544349	-0.107130	0.571567	-0.009835	82.862518	55.449799	92.775978	-0.495824	0.000000	0.354396	0.000000	0.000000	0.000000	-0.012601	-0.001337	0.024489	0.000000	0.000000	4.000000	48.000000	0.000000
14811.547682	-0.107130	0.571567	-0.009835	82.863647	55.473122	92.799469	-0.491742	0.000000	0.356496	0.000000	0.000000	0.000000	-0.012601	-0.001337	0.024489	0.000000	0.000000	4.000000	48.000000	0.000000
14811.551015	-0.107130	0.571567	-0.009835	82.863647	55.473122	92.799469	-0.491742	0.000000	0.356496	0.000000	0.000000	0.000000	-0.012601	-0.001337	0.024489	0.000000	0.000000	4.000000	48.000000	0.000000
14811.554349	-0.107137	0.571534	-0.009806	82.863647	55.473122	92.799469	-0.491742	0.000000	0.356496	0.000000	0.000000	0.000000	-0.002100	-0.009773	0.008782	0.000000	0.000000	4.000000	48.000000	0.000000
14811.557682	-0.107137	0.571534	-0.009806	82.864769	55.501858	92.822960	-0.491742	0.000000	0.356496	0.000000	0.000000	0.000000	-0.002100	-0.009773	0.008782	0.000000	0.000000	4.000000	48.000000	0.000000
14811.561015	-0.107137	0.571534	-0.009806	82.864769	55.501858	92.822960	-0.491742	0.000000	0.356496	0.000000	0.000000	0.000000	-0.002100	-0.009773	0.008782	0.000000	0.000000	4.000000	48.000000	0.000000
14811.564349	-0.107137	0.571534	-0.009806	82.864769	55.501858	92.822960	-0.491742	0.000000	0.356496	0.000000	0.000000	0.000000	-0.002100	-0.009773	0.008782	0.000000	0.000000	4.000000	48.000000	0.000000
14811.567682	-0.107052	0.571441	-0.009784	82.866997	55.554031	92.870064	-0.490279	0.000000	0.356846	0.000000	0.000000	0.000000	0.025407	-0.027916	0.006428	0.000000	0.000000	4.000000	48.000000	0.000000
14811.571015	-0.107052	0.571441	-0.009784	82.866997	55.554031	92.870064	-0.490279	0.000000	0.356846	0.000000	0.000000	0.000000	0.025407	-0.027916	0.006428	0.000000	0.000000	4.000000	48.000000	0.000000
14811.574349	-0.107052	0.571441	-0.009784	82.866997	55.554031	92.870064	-0.490279	0.000000	0.356846	0.000000	0.000000	0.000000	0.025407	-0.027916	0.006428	0.000000	0.000000	4.000000	48.000000	0.000000
14811.577682	-0.107052	0.571441	-0.009784	82.870354	55.629559	92.940697	-0.489207	0.000000	0.352612	0.000000	0.000000	0.000000	0.025407	-0.027916	0.006428	0.000000	0.000000	4.000000	48.000000	0.000000
14811.581015	-0.106987	0.571373	-0.009774	82.870354	55.629559	92.940697	-0.489207	0.000000	0.352612	0.000000	0.000000	0.000000	0.019473	-0.020401	0.003075	0.000000	0.000000	4.000000	48.000000	0.000000
14811.584349	-0.106987	0.571373	-0.009774	82.870354	55.629559	92.940697	-0.489207	0.000000	0.352612	0.000000	0.000000	0.000000	0.019473	-0.020401	0.003075	0.000000	0.000000	4.000000	48.000000	0.000000
14811.587682	-0.106987	0.571373	-0.009774	82.873711	55.707886	93.011398	-0.488695	0.000000	0.349366	0.000000	0.000000	0.000000	0.019473	-0.020401	0.003075	0.000000	0.000000	4.000000	48.000000	0.000000
14811.591015	-0.106987	0.571373	-0.009774	82.873711	55.707886	93.011398	-0.488695	0.000000	0.349366	0.000000	0.000000	0.000000	0.019473	-0.020401	0.003075	0.000000	0.000000	4.000000	48.000000	0.000000
14811.594349	-0.106917	0.571313	-0.009787	82.873711	55.707886	93.011398	-0.488695	0.000000	0.349366	0.000000	0.000000	0.000000	0.021137	-0.018162	-0.003890	0.000000	0.000000	4.000000	48.000000	0.000000
14811.597682	-0.106917	0.571313	-0.009787	82.877075	55.786293	93.082191	-0.488695	0.000000	0.349366	0.000000	0.000000	0.000000	0.021137	-0.018162	-0.003890	0.000000	0.000000	4.000000	48.000000	0.000000
14811.601015	-0.106917	0.571313	-0.009787	82.877075	55.786293	93.082191	-0.488695	0.000000	0.349366	0.000000	0.000000	0.000000	0.021137	-0.018162	-0.003890	0.000000	0.000000	4.000000	48.000000	0.000000
14811.604349	-0.106917	0.571313	-0.009787	82.877075	55.786293	93.082191	-0.488695	0.000000	0.349366	0.000000	0.000000	0.000000	0.021137	-0.018162	-0.003890	0.000000	0.000000	4.000000	48.000000	0.000000
14811.607682	-0.106796	0.571217	-0.009824	82.880409	55.862026	93.153046	-0.489343	0.000000	0.345843	0.000000	0.000000	0.000000	0.036332	-0.028779	-0.011136	0.000000	0.000000	4.000000	48.000000	0.000000
14811.611015	-0.106796	0.571217	-0.009824	82.880409	55.862026	93.153046	-0.489343	0.000000	0.345843	0.000000	0.000000	0.000000	0.036332	-0.028779	-0.011136	0.000000	0.000000	4.000000	48.000000	0.000000
14811.614349	-0.106796	0.571217	-0.009824	82.880409	55.862026	93.153046	-0.489343	0.000000	0.345843	0.000000	0.000000	0.000000	0.036332	-0.028779	-0.011136	0.000000	0.000000	4.000000	48.000000	0.000000
14811.617682	-0.106796	0.571217	-0.009824	82.883682	55.937767	93.223892	-0.491199	0.000000	0.339788	0.000000	0.000000	0.000000	0.036332	-0.028779	-0.011136	0.000000	0.000000	4.000000	48.000000	0.000000
14811.621015	-0.106768	0.571156	-0.009847	82.883682	55.937767	93.223892	-0.491199	0.000000	0.339788	0.000000	0.000000	0.000000	0.008392	-0.018172	-0.006946	0.000000	0.000000	4.000000	48.000000	0.000000
14811.624349	-0.106768	0.571156	-0.009847	82.883682	55.937767	93.223892	-0.491199	0.000000	0.339788	0.000000	0.000000	0.000000	0.008392	-0.018172	-0.006946	0.000000	0.000000	4.000000	48.000000	0.000000
14811.627682	-0.106768	0.571156	-0.009847	82.885887	55.987411	93.271172	-0.492357	0.000000	0.338389	0.000000	0.000000	0.000000	0.008392	-0.018172	-0.006946	0.000000	0.000000	4.000000	48.000000	0.000000
14811.631015	-0.106768	0.571156	-0.009847	82.885887	55.987411	93.271172	-0.492357	0.000000	0.338389	0.000000	0.000000	0.000000	0.008392	-0.018172	-0.006946	0.000000	0.000000	4.000000	48.000000	0.000000
14811.634349	-0.106744	0.571113	-0.009853	82.885887	55.987411	93.271172	-0.492357	0.000000	0.338389	0.000000	0.000000	0.000000	0.007163	-0.012858	-0.001806	0.000000	0.000000	4.000000	48.000000	0.000000
14811.637682	-0.106744	0.571113	-0.009853	82.888100	56.034405	93.318535	-0.492357	0.000000	0.338389	0.000000	0.000000	0.000000	0.007163	-0.012858	-0.001806	0.000000	0.000000	4.000000	48.000000	0.000000
14811.641015	-0.106744	0.571113	-0.009853	82.888100	56.034405	93.318535	-0.492357	0.000000	0.338389	0.000000	0.000000	0.000000	0.007163	-0.012858	-0.001806	0.000000	0.000000	4.000000	48.000000	0.000000
14811.644349	-0.106744	0.571113	-0.009853	82.888100	56.034405	93.318535	-0.492357	0.000000	0.338389	0.000000	0.000000	0.000000	0.007163	-0.012858	-0.001806	0.000000	0.000000	4.000000	48.000000	0.000000
14811.647682	-0.106753	0.571060	-0.009910	82.888100	56.034405	93.318535	-0.492658	0.000000	0.337195	0.000000	0.000000	0.000000	-0.002690	-0.015932	-0.016951	0.000000	0.000000	4.000000	48.000000	0.000000
14811.651015	-0.106753	0.571060	-0.009910	82.888100	56.034405	93.318535	-0.492658	0.000000	0.337195	0.000000	0.000000	0.000000	-0.002690	-0.015932	-0.016951	0.000000	0.000000	4.000000	48.000000	0.000000
14811.654349	-0.106753	0.571060	-0.009910	82.888100	56.034405	93.318535	-0.492658	0.000000	0.337195	0.000000	0.000000	0.000000	-0.002690	-0.015932	-0.016951	0.000000	0.000000	4.000000	48.000000	0.000000
14811.657682	-0.106753	0.571060	-0.009910	82.886551	56.034672	93.323196	-0.495483	0.000000	0.337643	0.000000	0.000000	0.000000	-0.002690	-0.015932	-0.016951	0.000000	0.000000	4.000000	48.000000	0.000000
14811.661015	-0.106757	0.571078	-0.009893	82.886551	56.034672	93.323196	-0.495483	0.000000	0.337643	0.000000	0.000000	0.000000	-0.001228	0.005310	0.005144	0.000000	0.000000	4.000000	48.000000	0.000000
14811.664349	-0.106757	0.571078	-0.009893	82.886551	56.034672	93.323196	-0.495483	0.000000	0.337643	0.000000	0.000000	0.000000	-0.001228	0.005310	0.005144	0.000000	0.000000	4.000000	48.000000	0.000000
14811.667682	-0.106757	0.571078	-0.009893	82.886551	56.034672	93.323196	-0.494626	0.000000	0.337848	0.000000	0.000000	0.000000	-0.001228	0.005310	0.005144	0.000000	0.000000	4.000000	48.000000	0.000000
14811.671015	-0.106757	0.571078	-0.009893	82.886551	56.034672	93.323196	-0.494626	0.000000	0.337848	0.000000	0.000000	0.000000	-0.001228	0.005310	0.005144	0.000000	0.000000	4.000000	48.000000	0.000000
14811.674349	-0.106762	0.571071	-0.009869	82.886551	56.034672	93.323196	-0.494626	0.000000	0.337848	0.000000	0.000000	0.000000	-0.001662	-0.002216	0.006959	0.000000	0.000000	4.000000	48.000000	0.000000
14811.677682	-0.106762	0.571071	-0.009869	82.884346	55.984989	93.275864	-0.494626	0.000000	0.337848	0.000000	0.000000	0.000000	-0.001662	-0.002216	0.006959	0.000000	0.000000	4.000000	48.000000	0.000000
14811.681015	-0.106762	0.571071	-0.009869	82.884346	55.984989	93.275864	-0.494626	0.000000	0.337848	0.000000	0.000000	0.000000	-0.001662	-0.002216	0.006959	0.000000	0.000000	4.000000	48.000000	0.000000
14811.684349	-0.106762	0.571071	-0.009869	82.884346	55.984989	93.275864	-0.494626	0.000000	0.337848	0.000000	0.000000	0.000000	-0.001662	-0.002216	0.006959	0.000000	0.000000	4.000000	48.000000	0.000000
14811.687682	-0.106795	0.571149	-0.009829	82.882195	55.938095	93.228615	-0.493466	0.000000	0.338125	0.000000	0.000000	0.000000	-0.009619	0.023457	0.012092	0.000000	0.000000	4.000000	48.000000	0.000000
14811.691015	-0.106795	0.571149	-0.009829	82.882195	55.938095	93.228615	-0.493466	0.000000	0.338125	0.000000	0.000000	0.000000	-0.009619	0.023457	0.012092	0.000000	0.000000	4.000000	48.000000	0.000000
14811.694349	-0.106795	0.571149	-0.009829	82.882195	55.938095	93.228615	-0.493466	0.000000	0.338125	0.000000	0.000000	0.000000	-0.009619	0.023457	0.012092	0.000000	0.000000	4.000000	48.000000	0.000000
14811.697682	-0.106795	0.571149	-0.009829	82.878860	55.867722	93.157684	-0.491450	0.000000	0.339728	0.000000	0.000000	0.000000	-0.009619	0.023457	0.012092	0.000000	0.000000	4.000000	48.000000	0.000000
14811.701015	-0.106817	0.571217	-0.009829	82.878860	55.867722	93.157684	-0.491450	0.000000	0.339728	0.000000	0.000000	0.000000	-0.006728	0.020395	-0.000013	0.000000	0.000000	4.000000	48.000000	0.000000
14811.704349	-0.106817	0.571217	-0.009829	82.878860	55.867722	93.157684	-0.491450	0.000000	0.339728	0.000000	0.000000	0.000000	-0.006728	0.020395	-0.000013	0.000000	0.000000	4.000000	48.000000	0.000000
14811.707682	-0.106817	0.571217	-0.009829	82.873985	55.797768	93.091576	-0.491453	0.000000	0.340850	0.000000	0.000000	0.000000	-0.006728	0.020395	-0.000013	0.000000	0.000000	4.000000	48.000000	0.000000
14811.711015	-0.106817	0.571217	-0.009829	82.873985	55.797768	93.091576	-0.491453	0.000000	0.340850	0.000000	0.000000	0.000000	-0.006728	0.020395	-0.000013	0.000000	0.000000	4.000000	48.000000	0.000000
14811.714349	-0.106822	0.571302	-0.009807	82.873985	55.797768	93.091576	-0.491453	0.000000	0.340850	0.000000	0.000000	0.000000	-0.001589	0.025682	0.006645	0.000000	0.000000	4.000000	48.000000	0.000000
14811.717682	-0.106822	0.571302	-0.009807	82.869522	55.698746	92.997261	-0.491453	0.000000	0.340850	0.000000	0.000000	0.000000	-0.001589	0.025682	0.006645	0.000000	0.000000	4.000000	48.000000	0.000000
14811.721015	-0.106822	0.571302	-0.009807	82.869522	55.698746	92.997261	-0.491453	0.000000	0.340850	0.000000	0.000000	0.000000	-0.001589	0.025682	0.006645	0.000000	0.000000	4.000000	48.000000	0.000000
14811.724349	-0.106822	0.571302	-0.009807	82.869522	55.698746	92.997261	-0.491453	0.000000	0.340850	0.000000	0.000000	0.000000	-0.001589	0.025682	0.006645	0.000000	0.000000	4.000000	48.000000	0.000000
14811.727682	-0.106903	0.571471	-0.009846	82.865074	55.599838	92.903061	-0.490345	0.000000	0.341114	0.000000	0.000000	0.000000	-0.024101	0.050560	-0.011869	0.000000	0.000000	4.000000	48.000000	0.000000
14811.731015	-0.106903	0.571471	-0.009846	82.865074	55.599838	92.903061	-0.490345	0.000000	0.341114	0.000000	0.000000	0.000000	-0.024101	0.050560	-0.011869	0.000000	0.000000	4.000000	48.000000	0.000000
14811.734349	-0.106903	0.571471	-0.009846	82.865074	55.599838	92.903061	-0.490345	0.000000	0.341114	0.000000	0.000000	0.000000	-0.024101	0.050560	-0.011869	0.000000	0.000000	4.000000	48.000000	0.000000
14811.737682	-0.106903	0.571471	-0.009846	82.860565	55.500992	92.808929	-0.492323	0.000000	0.345131	0.000000	0.000000	0.000000	-0.024101	0.050560	-0.011869	0.000000	0.000000	4.000000	48.000000	0.000000
14811.741015	-0.106945	0.571564	-0.009858	82.860565	55.500992	92.808929	-0.492323	0.000000	0.345131	0.000000	0.000000	0.000000	-0.012661	0.027932	-0.003375	0.000000	0.000000	4.000000	48.000000	0.000000
14811.744349	-0.106945	0.571564	-0.009858	82.860565	55.500992	92.808929	-0.492323	0.000000	0.345131	0.000000	0.000000	0.000000	-0.012661	0.027932	-0.003375	0.000000	0.000000	4.000000	48.000000	0.000000
14811.747682	-0.106945	0.571564	-0.009858	82.858307	55.446209	92.761940	-0.492886	0.000000	0.347241	0.000000	0.000000	0.000000	-0.012661	0.027932	-0.003375	0.000000	0.000000	4.000000	48.000000	0.000000
14811.751015	-0.106945	0.571564	-0.009858	82.858307	55.446209	92.761940	-0.492886	0.000000	0.347241	0.000000	0.000000	0.000000	-0.012661	0.027932	-0.003375	0.000000	0.000000	4.000000	48.000000	0.000000
14811.754349	-0.107006	0.571614	-0.009885	82.858307	55.446209	92.761940	-0.492886	0.000000	0.347241	0.000000	0.000000	0.000000	-0.018240	0.015071	-0.008217	0.000000	0.000000	4.000000	48.000000	0.000000
14811.757682	-0.107006	0.571614	-0.009885	82.853424	55.371300	92.696327	-0.492886	0.000000	0.347241	0.000000	0.000000	0.000000	-0.018240	0.015071	-0.008217	0.000000	0.000000	4.000000	48.000000	0.000000
14811.761015	-0.107006	0.571614	-0.009885	82.853424	55.371300	92.696327	-0.492886	0.000000	0.347241	0.000000	0.000000	0.000000	-0.018240	0.015071	-0.008217	0.000000	0.000000	4.000000	48.000000	0.000000
14811.764349	-0.107006	0.571614	-0.009885	82.853424	55.371300	92.696327	-0.492886	0.000000	0.347241	0.000000	0.000000	0.000000	-0.018240	0.015071	-0.008217	0.000000	0.000000	4.000000	48.000000	0.000000
14811.767682	-0.107158	0.571725	-0.009905	82.847664	55.346470	92.687195	-0.494255	0.000000	0.350282	0.000000	0.000000	0.000000	-0.045739	0.033249	-0.005878	0.000000	0.000000	4.000000	48.000000	0.000000
14811.771015	-0.107158	0.571725	-0.009905	82.847664	55.346470	92.687195	-0.494255	0.000000	0.350282	0.000000	0.000000	0.000000	-0.045739	0.033249	-0.005878	0.000000	0.000000	4.000000	48.000000	0.000000
14811.774349	-0.107158	0.571725	-0.009905	82.847664	55.346470	92.687195	-0.494255	0.000000	0.350282	0.000000	0.000000	0.000000	-0.045739	0.033249	-0.005878	0.000000	0.000000	4.000000	48.000000	0.000000
14811.777682	-0.107158	0.571725	-0.009905	82.839302	55.304234	92.659424	-0.495235	0.000000	0.357905	0.000000	0.000000	0.000000	-0.045739	0.033249	-0.005878	0.000000	0.000000	4.000000	48.000000	0.000000
14811.781015	-0.107242	0.571750	-0.009931	82.839302	55.304234	92.659424	-0.495235	0.000000	0.357905	0.000000	0.000000	0.000000	-0.025040	0.007552	-0.007932	0.000000	0.000000	4.000000	48.000000	0.000000
14811.784349	-0.107242	0.571750	-0.009931	82.839302	55.304234	92.659424	-0.495235	0.000000	0.357905	0.000000	0.000000	0.000000	-0.025040	0.007552	-0.007932	0.000000	0.000000	4.000000	48.000000	0.000000
14811.787682	-0.107242	0.571750	-0.009931	82.830048	55.317337	92.687973	-0.496557	0.000000	0.362078	0.000000	0.000000	0.000000	-0.025040	0.007552	-0.007932	0.000000	0.000000	4.000000	48.000000	0.000000
14811.791015	-0.107242	0.571750	-0.009931	82.830048	55.317337	92.687973	-0.496557	0.000000	0.362078	0.000000	0.000000	0.000000	-0.025040	0.007552	-0.007932	0.000000	0.000000	4.000000	48.000000	0.000000
14811.794349	-0.107252	0.571765	-0.009983	82.830048	55.317337	92.687973	-0.496557	0.000000	0.362078	0.000000	0.000000	0.000000	-0.003032	0.004437	-0.015446	0.000000	0.000000	4.000000	48.000000	0.000000
14811.797682	-0.107252	0.571765	-0.009983	82.821266	55.306877	92.688408	-0.496557	0.000000	0.362078	0.000000	0.000000	0.000000	-0.003032	0.004437	-0.015446	0.000000	0.000000	4.000000	48.000000	0.000000
14811.801015	-0.107252	0.571765	-0.009983	82.821266	55.306877	92.688408	-0.496557	0.000000	0.362078	0.000000	0.000000	0.000000	-0.003032	0.004437	-0.015446	0.000000	0.000000	4.000000	48.000000	0.000000
14811.804349	-0.107252	0.571765	-0.009983	82.821266	55.306877	92.688408	-0.496557	0.000000	0.362078	0.000000	0.000000	0.000000	-0.003032	0.004437	-0.015446	0.000000	0.000000	4.000000	48.000000	0.000000
14811.807682	-0.107272	0.571795	-0.010086	82.817825	55.336609	92.726051	-0.499131	0.000000	0.362584	0.000000	0.000000	0.000000	-0.006058	0.008883	-0.030894	0.000000	0.000000	4.000000	48.000000	0.000000
14811.811015	-0.107272	0.571795	-0.010086	82.817825	55.336609	92.726051	-0.499131	0.000000	0.362584	0.000000	0.000000	0.000000	-0.006058	0.008883	-0.030894	0.000000	0.000000	4.000000	48.000000	0.000000
14811.814349	-0.107272	0.571795	-0.010086	82.817825	55.336609	92.726051	-0.499131	0.000000	0.362584	0.000000	0.000000	0.000000	-0.006058	0.008883	-0.030894	0.000000	0.000000	4.000000	48.000000	0.000000
14811.817682	-0.107272	0.571795	-0.010086	82.817825	55.336609	92.726051	-0.504280	0.000000	0.363593	0.000000	0.000000	0.000000	-0.006058	0.008883	-0.030894	0.000000	0.000000	4.000000	48.000000	0.000000
14811.821015	-0.107255	0.571817	-0.010155	82.817825	55.336609	92.726051	-0.504280	0.000000	0.363593	0.000000	0.000000	0.000000	0.005010	0.006643	-0.020880	0.000000	0.000000	4.000000	48.000000	0.000000
14811.824349	-0.107255	0.571817	-0.010155	82.817825	55.336609	92.726051	-0.504280	0.000000	0.363593	0.000000	0.000000	0.000000	0.005010	0.006643	-0.020880	0.000000	0.000000	4.000000	48.000000	0.000000
14811.827682	-0.107255	0.571817	-0.010155	82.817825	55.336609	92.726051	-0.507760	0.000000	0.362758	0.000000	0.000000	0.000000	0.005010	0.006643	-0.020880	0.000000	0.000000	4.000000	48.000000	0.000000
14811.831015	-0.107255	0.571817	-0.010155	82.817825	55.336609	92.726051	-0.507760	0.000000	0.362758	0.000000	0.000000	0.000000	0.005010	0.006643	-0.020880	0.000000	0.000000	4.000000	48.000000	0.000000
14811.834349	-0.107238	0.571839	-0.010225	82.817825	55.336609	92.726051	-0.507760	0.000000	0.362758	0.000000	0.000000	0.000000	0.005011	0.006674	-0.020882	0.000000	0.000000	4.000000	48.000000	0.000000
14811.837682	-0.107238	0.571839	-0.010225	82.817421	55.362831	92.754128	-0.507760	0.000000	0.362758	0.000000	0.000000	0.000000	0.005011	0.006674	-0.020882	0.000000	0.000000	4.000000	48.000000	0.000000
14811.841015	-0.107238	0.571839	-0.010225	82.817421	55.362831	92.754128	-0.507760	0.000000	0.362758	0.000000	0.000000	0.000000	0.005011	0.006674	-0.020882	0.000000	0.000000	4.000000	48.000000	0.000000
14811.844349	-0.107238	0.571839	-0.010225	82.817421	55.362831	92.754128	-0.507760	0.000000	0.362758	0.000000	0.000000	0.000000	0.005011	0.006674	-0.020882	0.000000	0.000000	4.000000	48.000000	0.000000
14811.847682	-0.107180	0.571870	-0.010468	82.818596	55.386063	92.777542	-0.511241	0.000000	0.361923	0.000000	0.000000	0.000000	0.017496	0.009287	-0.072918	0.000000	0.000000	4.000000	48.000000	0.000000
14811.851015	-0.107180	0.571870	-0.010468	82.818596	55.386063	92.777542	-0.511241	0.000000	0.361923	0.000000	0.000000	0.000000	0.017496	0.009287	-0.072918	0.000000	0.000000	4.000000	48.000000	0.000000
14811.854349	-0.107180	0.571870	-0.010468	82.818596	55.386063	92.777542	-0.511241	0.000000	0.361923	0.000000	0.000000	0.000000	0.017496	0.009287	-0.072918	0.000000	0.000000	4.000000	48.000000	0.000000
14811.857682	-0.107180	0.571870	-0.010468	82.819633	55.409184	92.800835	-0.523394	0.000000	0.359007	0.000000	0.000000	0.000000	0.017496	0.009287	-0.072918	0.000000	0.000000	4.000000	48.000000	0.000000
14811.861015	-0.107148	0.571889	-0.010601	82.819633	55.409184	92.800835	-0.523394	0.000000	0.359007	0.000000	0.000000	0.000000	0.009584	0.005756	-0.039944	0.000000	0.000000	4.000000	48.000000	0.000000
14811.864349	-0.107148	0.571889	-0.010601	82.819633	55.409184	92.800835	-0.523394	0.000000	0.359007	0.000000	0.000000	0.000000	0.009584	0.005756	-0.039944	0.000000	0.000000	4.000000	48.000000	0.000000
14811.867682	-0.107148	0.571889	-0.010601	82.820808	55.432373	92.824211	-0.530051	0.000000	0.357410	0.000000	0.000000	0.000000	0.009584	0.005756	-0.039944	0.000000	0.000000	4.000000	48.000000	0.000000
14811.871015	-0.107148	0.571889	-0.010601	82.820808	55.432373	92.824211	-0.530051	0.000000	0.357410	0.000000	0.000000	0.000000	0.009584	0.005756	-0.039944	0.000000	0.000000	4.000000	48.000000	0.000000
14811.874349	-0.107116	0.571908	-0.010734	82.820808	55.432373	92.824211	-0.530051	0.000000	0.357410	0.000000	0.000000	0.000000	0.009583	0.005711	-0.039948	0.000000	0.000000	4.000000	48.000000	0.000000
14811.877682	-0.107116	0.571908	-0.010734	82.821922	55.455563	92.847595	-0.530051	0.000000	0.357410	0.000000	0.000000	0.000000	0.009583	0.005711	-0.039948	0.000000	0.000000	4.000000	48.000000	0.000000
14811.881015	-0.107116	0.571908	-0.010734	82.821922	55.455563	92.847595	-0.530051	0.000000	0.357410	0.000000	0.000000	0.000000	0.009583	0.005711	-0.039948	0.000000	0.000000	4.000000	48.000000	0.000000
14811.884349	-0.107116	0.571908	-0.010734	82.821922	55.455563	92.847595	-0.530051	0.000000	0.357410	0.000000	0.000000	0.000000	0.009583	0.005711	-0.039948	0.000000	0.000000	4.000000	48.000000	0.000000
14811.887682	-0.107052	0.571942	-0.010909	82.821922	55.458290	92.847595	-0.536709	0.000000	0.355813	0.000000	0.000000	0.000000	0.019282	0.010151	-0.052353	0.000000	0.000000	4.000000	48.000000	0.000000
14811.891015	-0.107052	0.571942	-0.010909	82.821922	55.458290	92.847595	-0.536709	0.000000	0.355813	0.000000	0.000000	0.000000	-0.000001	-0.000005	-0.000000	0.000000	0.000000	4.000000	48.000000	0.000000
14811.894349	-0.107052	0.571942	-0.010909	82.821922	55.458290	92.847595	-0.536709	0.000000	0.355813	0.000000	0.000000	0.000000	-0.000001	-0.000005	-0.000000	0.000000	0.000000	4.000000	48.000000	0.000000
14811.897682	-0.107052	0.571942	-0.010909	82.821922	55.461014	92.847595	-0.545434	0.000000	0.352599	0.000000	0.000000	0.000000	-0.000001	-0.000005	-0.000000	0.000000	0.000000	4.000000	48.000000	0.000000
14811.901015	-0.107052	0.571942	-0.010909	82.821922	55.461014	92.847595	-0.545434	0.000000	0.352599	0.000000	0.000000	0.000000	-0.000001	-0.000005	-0.000000	0.000000	0.000000	4.000000	48.000000	0.000000
14811.904349	-0.107020	0.571957	-0.010950	82.821922	55.461014	92.847595	-0.545434	0.000000	0.352599	0.000000	0.000000	0.000000	0.009697	0.004408	-0.012404	0.000000	0.000000	4.000000	48.000000	0.000000
14811.907682	-0.107020	0.571957	-0.010950	82.821899	55.463730	92.847595	-0.545434	0.000000	0.352599	0.000000	0.000000	0.000000	0.009697	0.004408	-0.012404	0.000000	0.000000	4.000000	48.000000	0.000000
14811.911015	-0.107020	0.571957	-0.010950	82.821899	55.463730	92.847595	-0.545434	0.000000	0.352599	0.000000	0.000000	0.000000	0.009697	0.004408	-0.012404	0.000000	0.000000	4.000000	48.000000	0.000000
14811.914349	-0.107020	0.571957	-0.010950	82.821899	55.463730	92.847595	-0.545434	0.000000	0.352599	0.000000	0.000000	0.000000	0.009697	0.004408	-0.012404	0.000000	0.000000	4.000000	48.000000	0.000000
14811.917682	-0.106987	0.571967	-0.010900	82.820831	55.440590	92.824265	-0.547502	0.000000	0.350983	0.000000	0.000000	0.000000	0.009808	0.003122	0.015147	0.000000	0.000000	4.000000	48.000000	0.000000
14811.921015	-0.106987	0.571967	-0.010900	82.820831	55.440590	92.824265	-0.547502	0.000000	0.350983	0.000000	0.000000	0.000000	0.009808	0.003122	0.015147	0.000000	0.000000	4.000000	48.000000	0.000000
14811.924349	-0.106987	0.571967	-0.010900	82.820831	55.440590	92.824265	-0.547502	0.000000	0.350983	0.000000	0.000000	0.000000	0.009808	0.003122	0.015147	0.000000	0.000000	4.000000	48.000000	0.000000
14811.927682	-0.106987	0.571967	-0.010900	82.819687	55.420052	92.800827	-0.544977	0.000000	0.349348	0.000000	0.000000	0.000000	0.009808	0.003122	0.015147	0.000000	0.000000	4.000000	48.000000	0.000000
14811.931015	-0.107002	0.571970	-0.010836	82.819687	55.420052	92.800827	-0.544977	0.000000	0.349348	0.000000	0.000000	0.000000	-0.004568	0.000889	0.019063	0.000000	0.000000	4.000000	48.000000	0.000000
14811.934349	-0.107002	0.571970	-0.010836	82.819687	55.420052	92.800827	-0.544977	0.000000	0.349348	0.000000	0.000000	0.000000	-0.004568	0.000889	0.019063	0.000000	0.000000	4.000000	48.000000	0.000000
14811.937682	-0.107002	0.571970	-0.010836	82.818565	55.396935	92.777542	-0.541800	0.000000	0.350110	0.000000	0.000000	0.000000	-0.004568	0.000889	0.019063	0.000000	0.000000	4.000000	48.000000	0.000000
14811.941015	-0.107002	0.571970	-0.010836	82.818565	55.396935	92.777542	-0.541800	0.000000	0.350110	0.000000	0.000000	0.000000	-0.004568	0.000889	0.019063	0.000000	0.000000	4.000000	48.000000	0.000000
14811.944349	-0.107006	0.571988	-0.010819	82.818565	55.396935	92.777542	-0.541800	0.000000	0.350110	0.000000	0.000000	0.000000	-0.001231	0.005324	0.005135	0.000000	0.000000	4.000000	48.000000	0.000000
14811.947682	-0.107006	0.571988	-0.010819	82.818565	55.394226	92.777550	-0.541800	0.000000	0.350110	0.000000	0.000000	0.000000	-0.001231	0.005324	0.005135	0.000000	0.000000	4.000000	48.000000	0.000000
14811.951015	-0.107006	0.571988	-0.010819	82.818565	55.394226	92.777550	-0.541800	0.000000	0.350110	0.000000	0.000000	0.000000	-0.001231	0.005324	0.005135	0.000000	0.000000	4.000000	48.000000	0.000000
14811.954349	-0.107006	0.571988	-0.010819	82.818565	55.394226	92.777550	-0.541800	0.000000	0.350110	0.000000	0.000000	0.000000	-0.001231	0.005324	0.005135	0.000000	0.000000	4.000000	48.000000	0.000000
14811.957682	-0.107053	0.572005	-0.010812	82.817421	55.368317	92.754173	-0.540944	0.000000	0.350315	0.000000	0.000000	0.000000	-0.013943	0.005305	0.002086	0.000000	0.000000	4.000000	48.000000	0.000000
14811.961015	-0.107053	0.572005	-0.010812	82.817421	55.368317	92.754173	-0.540944	0.000000	0.350315	0.000000	0.000000	0.000000	-0.013943	0.005305	0.002086	0.000000	0.000000	4.000000	48.000000	0.000000
14811.964349	-0.107053	0.572005	-0.010812	82.817421	55.368317	92.754173	-0.540944	0.000000	0.350315	0.000000	0.000000	0.000000	-0.013943	0.005305	0.002086	0.000000	0.000000	4.000000	48.000000	0.000000
14811.967682	-0.107053	0.572005	-0.010812	82.817421	55.365551	92.754120	-0.540597	0.000000	0.352639	0.000000	0.000000	0.000000	-0.013943	0.005305	0.002086	0.000000	0.000000	4.000000	48.000000	0.000000
14811.971015	-0.107073	0.572031	-0.010823	82.817421	55.365551	92.754120	-0.540597	0.000000	0.352639	0.000000	0.000000	0.000000	-0.005919	0.007520	-0.003355	0.000000	0.000000	4.000000	48.000000	0.000000
14811.974349	-0.107073	0.572031	-0.010823	82.817421	55.365551	92.754120	-0.540597	0.000000	0.352639	0.000000	0.000000	0.000000	-0.005919	0.007520	-0.003355	0.000000	0.000000	4.000000	48.000000	0.000000
14811.977682	-0.107073	0.572031	-0.010823	82.816322	55.336994	92.730820	-0.541156	0.000000	0.353625	0.000000	0.000000	0.000000	-0.005919	0.007520	-0.003355	0.000000	0.000000	4.000000	48.000000	0.000000
14811.981015	-0.107073	0.572031	-0.010823	82.816322	55.336994	92.730820	-0.541156	0.000000	0.353625	0.000000	0.000000	0.000000	-0.005919	0.007520	-0.003355	0.000000	0.000000	4.000000	48.000000	0.000000
14811.984349	-0.107109	0.572038	-0.010856	82.816322	55.336994	92.730820	-0.541156	0.000000	0.353625	0.000000	0.000000	0.000000	-0.011044	0.002189	-0.010014	0.000000	0.000000	4.000000	48.000000	0.000000
14811.987682	-0.107109	0.572038	-0.010856	82.813972	55.290646	92.684097	-0.541156	0.000000	0.353625	0.000000	0.000000	0.000000	-0.011044	0.002189	-0.010014	0.000000	0.000000	4.000000	48.000000	0.000000
14811.991015	-0.107109	0.572038	-0.010856	82.813972	55.290646	92.684097	-0.541156	0.000000	0.353625	0.000000	0.000000	0.000000	-0.011044	0.002189	-0.010014	0.000000	0.000000	4.000000	48.000000	0.000000
14811.994349	-0.107109	0.572038	-0.010856	82.813972	55.290646	92.684097	-0.541156	0.000000	0.353625	0.000000	0.000000	0.000000	-0.011044	0.002189	-0.010014	0.000000	0.000000	4.000000	48.000000	0.000000
14811.997682	-0.107136	0.572123	-0.010840	82.811737	55.241707	92.637520	-0.542825	0.000000	0.355466	0.000000	0.000000	0.000000	-0.007939	0.025697	0.005079	0.000000	0.000000	4.000000	48.000000	0.000000
14812.001015	-0.107136	0.572123	-0.010840	82.811737	55.241707	92.637520	-0.542825	0.000000	0.355466	0.000000	0.000000	0.000000	-0.007939	0.025697	0.005079	0.000000	0.000000	4.000000	48.000000	0.000000
14812.004349	-0.107136	0.572123	-0.010840	82.811737	55.241707	92.637520	-0.542825	0.000000	0.355466	0.000000	0.000000	0.000000	-0.007939	0.025697	0.005079	0.000000	0.000000	4.000000	48.000000	0.000000
14812.007682	-0.107136	0.572123	-0.010840	82.807205	55.146481	92.544273	-0.541978	0.000000	0.356789	0.000000	0.000000	0.000000	-0.007939	0.025697	0.005079	0.000000	0.000000	4.000000	48.000000	0.000000
14812.011015	-0.107173	0.572194	-0.010776	82.807205	55.146481	92.544273	-0.541978	0.000000	0.356789	0.000000	0.000000	0.000000	-0.011284	0.021279	0.019001	0.000000	0.000000	4.000000	48.000000	0.000000
14812.014349	-0.107173	0.572194	-0.010776	82.807205	55.146481	92.544273	-0.541978	0.000000	0.356789	0.000000	0.000000	0.000000	-0.011284	0.021279	0.019001	0.000000	0.000000	4.000000	48.000000	0.000000
14812.017682	-0.107173	0.572194	-0.010776	82.802605	55.054150	92.451210	-0.538812	0.000000	0.358670	0.000000	0.000000	0.000000	-0.011284	0.021279	0.019001	0.000000	0.000000	4.000000	48.000000	0.000000
14812.021015	-0.107173	0.572194	-0.010776	82.802605	55.054150	92.451210	-0.538812	0.000000	0.358670	0.000000	0.000000	0.000000	-0.011284	0.021279	0.019001	0.000000	0.000000	4.000000	48.000000	0.000000
14812.024349	-0.107190	0.572265	-0.010708	82.802605	55.054150	92.451210	-0.538812	0.000000	0.358670	0.000000	0.000000	0.000000	-0.004929	0.021277	0.020522	0.000000	0.000000	4.000000	48.000000	0.000000
14812.027682	-0.107190	0.572265	-0.010708	82.796555	54.965118	92.363136	-0.538812	0.000000	0.358670	0.000000	0.000000	0.000000	-0.004929	0.021277	0.020522	0.000000	0.000000	4.000000	48.000000	0.000000
14812.031015	-0.107190	0.572265	-0.010708	82.796555	54.965118	92.363136	-0.538812	0.000000	0.358670	0.000000	0.000000	0.000000	-0.004929	0.021277	0.020522	0.000000	0.000000	4.000000	48.000000	0.000000
14812.034349	-0.107190	0.572265	-0.010708	82.796555	54.965118	92.363136	-0.538812	0.000000	0.358670	0.000000	0.000000	0.000000	-0.004929	0.021277	0.020522	0.000000	0.000000	4.000000	48.000000	0.000000
14812.037682	-0.107258	0.572435	-0.010519	82.790779	54.847279	92.247078	-0.535391	0.000000	0.359491	0.000000	0.000000	0.000000	-0.020345	0.051029	0.056723	0.000000	0.000000	4.000000	48.000000	0.000000
14812.041015	-0.107258	0.572435	-0.010519	82.790779	54.847279	92.247078	-0.535391	0.000000	0.359491	0.000000	0.000000	0.000000	-0.020345	0.051029	0.056723	0.000000	0.000000	4.000000	48.000000	0.000000
14812.044349	-0.107258	0.572435	-0.010519	82.790779	54.847279	92.247078	-0.535391	0.000000	0.359491	0.000000	0.000000	0.000000	-0.020345	0.051029	0.056723	0.000000	0.000000	4.000000	48.000000	0.000000
14812.047682	-0.107258	0.572435	-0.010519	82.784958	54.732353	92.131248	-0.525937	0.000000	0.362882	0.000000	0.000000	0.000000	-0.020345	0.051029	0.056723	0.000000	0.000000	4.000000	48.000000	0.000000
14812.051015	-0.107278	0.572524	-0.010433	82.784958	54.732353	92.131248	-0.525937	0.000000	0.362882	0.000000	0.000000	0.000000	-0.006155	0.026619	0.025632	0.000000	0.000000	4.000000	48.000000	0.000000
14812.054349	-0.107278	0.572524	-0.010433	82.784958	54.732353	92.131248	-0.525937	0.000000	0.362882	0.000000	0.000000	0.000000	-0.006155	0.026619	0.025632	0.000000	0.000000	4.000000	48.000000	0.000000
14812.057682	-0.107278	0.572524	-0.010433	82.779144	54.617638	92.015610	-0.521665	0.000000	0.363908	0.000000	0.000000	0.000000	-0.006155	0.026619	0.025632	0.000000	0.000000	4.000000	48.000000	0.000000
14812.061015	-0.107278	0.572524	-0.010433	82.779144	54.617638	92.015610	-0.521665	0.000000	0.363908	0.000000	0.000000	0.000000	-0.006155	0.026619	0.025632	0.000000	0.000000	4.000000	48.000000	0.000000
14812.064349	-0.107304	0.572606	-0.010325	82.779144	54.617638	92.015610	-0.521665	0.000000	0.363908	0.000000	0.000000	0.000000	-0.007825	0.024420	0.032589	0.000000	0.000000	4.000000	48.000000	0.000000
14812.067682	-0.107304	0.572606	-0.010325	82.773331	54.500397	91.900185	-0.521665	0.000000	0.363908	0.000000	0.000000	0.000000	-0.007825	0.024420	0.032589	0.000000	0.000000	4.000000	48.000000	0.000000
14812.071015	-0.107342	0.572677	-0.010261	82.773331	54.500397	91.900185	-0.521665	0.000000	0.363908	0.000000	0.000000	0.000000	-0.011286	0.021308	0.018967	0.000000	0.000000	4.000000	48.000000	0.000000
14812.074349	-0.107342	0.572677	-0.010261	82.773331	54.500397	91.900185	-0.521665	0.000000	0.363908	0.000000	0.000000	0.000000	-0.011286	0.021308	0.018967	0.000000	0.000000	4.000000	48.000000	0.000000
14812.077682	-0.107342	0.572677	-0.010261	82.768608	54.406185	91.807953	-0.513073	0.000000	0.367093	0.000000	0.000000	0.000000	-0.011286	0.021308	0.018967	0.000000	0.000000	4.000000	48.000000	0.000000
14812.081015	-0.107342	0.572677	-0.010261	82.768608	54.406185	91.807953	-0.513073	0.000000	0.367093	0.000000	0.000000	0.000000	-0.011286	0.021308	0.018967	0.000000	0.000000	4.000000	48.000000	0.000000
14812.084349	-0.107378	0.572773	-0.010204	82.768608	54.406185	91.807953	-0.513073	0.000000	0.367093	0.000000	0.000000	0.000000	-0.010845	0.028832	0.017120	0.000000	0.000000	4.000000	48.000000	0.000000
14812.087682	-0.107378	0.572773	-0.010204	82.763916	54.312057	91.715805	-0.513073	0.000000	0.367093	0.000000	0.000000	0.000000	-0.010845	0.028832	0.017120	0.000000	0.000000	4.000000	48.000000	0.000000
14812.091015	-0.107378	0.572773	-0.010204	82.763916	54.312057	91.715805	-0.513073	0.000000	0.367093	0.000000	0.000000	0.000000	-0.010845	0.028832	0.017120	0.000000	0.000000	4.000000	48.000000	0.000000
14812.094349	-0.107378	0.572773	-0.010204	82.763916	54.312057	91.715805	-0.513073	0.000000	0.367093	0.000000	0.000000	0.000000	-0.010845	0.028832	0.017120	0.000000	0.000000	4.000000	48.000000	0.000000
14812.097682	-0.107444	0.572904	-0.010118	82.759171	54.218109	91.623856	-0.510219	0.000000	0.368901	0.000000	0.000000	0.000000	-0.019672	0.039522	0.025822	0.000000	0.000000	4.000000	48.000000	0.000000
14812.101015	-0.107444	0.572904	-0.010118	82.759171	54.218109	91.623856	-0.510219	0.000000	0.368901	0.000000	0.000000	0.000000	-0.019672	0.039522	0.025822	0.000000	0.000000	4.000000	48.000000	0.000000
14812.104349	-0.107444	0.572904	-0.010118	82.759171	54.218109	91.623856	-0.510219	0.000000	0.368901	0.000000	0.000000	0.000000	-0.019672	0.039522	0.025822	0.000000	0.000000	4.000000	48.000000	0.000000
14812.107682	-0.107444	0.572904	-0.010118	82.754456	54.124264	91.531998	-0.505916	0.000000	0.372179	0.000000	0.000000	0.000000	-0.019672	0.039522	0.025822	0.000000	0.000000	4.000000	48.000000	0.000000
14812.111015	-0.107476	0.572983	-0.010078	82.754456	54.124264	91.531998	-0.505916	0.000000	0.372179	0.000000	0.000000	0.000000	-0.009614	0.023551	0.011982	0.000000	0.000000	4.000000	48.000000	0.000000
14812.114349	-0.107476	0.572983	-0.010078	82.754456	54.124264	91.531998	-0.505916	0.000000	0.372179	0.000000	0.000000	0.000000	-0.009614	0.023551	0.011982	0.000000	0.000000	4.000000	48.000000	0.000000
14812.117682	-0.107476	0.572983	-0.010078	82.752052	54.076035	91.486115	-0.503919	0.000000	0.373782	0.000000	0.000000	0.000000	-0.009614	0.023551	0.011982	0.000000	0.000000	4.000000	48.000000	0.000000
14812.121015	-0.107476	0.572983	-0.010078	82.752052	54.076035	91.486115	-0.503919	0.000000	0.373782	0.000000	0.000000	0.000000	-0.009614	0.023551	0.011982	0.000000	0.000000	4.000000	48.000000	0.000000
14812.124349	-0.107521	0.573026	-0.010078	82.752052	54.076035	91.486115	-0.503919	0.000000	0.373782	0.000000	0.000000	0.000000	-0.013523	0.012855	0.000211	0.000000	0.000000	4.000000	48.000000	0.000000
14812.127682	-0.107521	0.573026	-0.010078	82.746582	54.031670	91.450157	-0.503919	0.000000	0.373782	0.000000	0.000000	0.000000	-0.013523	0.012855	0.000211	0.000000	0.000000	4.000000	48.000000	0.000000
14812.131015	-0.107521	0.573026	-0.010078	82.746582	54.031670	91.450157	-0.503919	0.000000	0.373782	0.000000	0.000000	0.000000	-0.013523	0.012855	0.000211	0.000000	0.000000	4.000000	48.000000	0.000000
14812.134349	-0.107521	0.573026	-0.010078	82.746582	54.031670	91.450157	-0.503919	0.000000	0.373782	0.000000	0.000000	0.000000	-0.013523	0.012855	0.000211	0.000000	0.000000	4.000000	48.000000	0.000000
14812.137682	-0.107616	0.573104	-0.010053	82.742691	53.984177	91.409416	-0.503884	0.000000	0.376035	0.000000	0.000000	0.000000	-0.028720	0.023546	0.007377	0.000000	0.000000	4.000000	48.000000	0.000000
14812.141015	-0.107616	0.573104	-0.010053	82.742691	53.984177	91.409416	-0.503884	0.000000	0.376035	0.000000	0.000000	0.000000	-0.028720	0.023546	0.007377	0.000000	0.000000	4.000000	48.000000	0.000000
14812.144349	-0.107616	0.573104	-0.010053	82.742691	53.984177	91.409416	-0.503884	0.000000	0.376035	0.000000	0.000000	0.000000	-0.028720	0.023546	0.007377	0.000000	0.000000	4.000000	48.000000	0.000000
14812.147682	-0.107616	0.573104	-0.010053	82.739960	53.959358	91.391502	-0.502654	0.000000	0.380822	0.000000	0.000000	0.000000	-0.028720	0.023546	0.007377	0.000000	0.000000	4.000000	48.000000	0.000000
14812.151015	-0.107642	0.573122	-0.010041	82.739960	53.959358	91.391502	-0.502654	0.000000	0.380822	0.000000	0.000000	0.000000	-0.007599	0.005325	0.003583	0.000000	0.000000	4.000000	48.000000	0.000000
14812.154349	-0.107642	0.573122	-0.010041	82.739960	53.959358	91.391502	-0.502654	0.000000	0.380822	0.000000	0.000000	0.000000	-0.007599	0.005325	0.003583	0.000000	0.000000	4.000000	48.000000	0.000000
14812.157682	-0.107642	0.573122	-0.010041	82.738739	53.933918	91.368607	-0.502057	0.000000	0.382089	0.000000	0.000000	0.000000	-0.007599	0.005325	0.003583	0.000000	0.000000	4.000000	48.000000	0.000000
14812.161015	-0.107642	0.573122	-0.010041	82.738739	53.933918	91.368607	-0.502057	0.000000	0.382089	0.000000	0.000000	0.000000	-0.007599	0.005325	0.003583	0.000000	0.000000	4.000000	48.000000	0.000000
14812.164349	-0.107667	0.573140	-0.010029	82.738739	53.933918	91.368607	-0.502057	0.000000	0.382089	0.000000	0.000000	0.000000	-0.007598	0.005343	0.003583	0.000000	0.000000	4.000000	48.000000	0.000000
14812.167682	-0.107667	0.573140	-0.010029	82.737549	53.908493	91.345718	-0.502057	0.000000	0.382089	0.000000	0.000000	0.000000	-0.007598	0.005343	0.003583	0.000000	0.000000	4.000000	48.000000	0.000000
14812.171015	-0.107667	0.573140	-0.010029	82.737549	53.908493	91.345718	-0.502057	0.000000	0.382089	0.000000	0.000000	0.000000	-0.007598	0.005343	0.003583	0.000000	0.000000	4.000000	48.000000	0.000000
14812.174349	-0.107667	0.573140	-0.010029	82.737549	53.908493	91.345718	-0.502057	0.000000	0.382089	0.000000	0.000000	0.000000	-0.007598	0.005343	0.003583	0.000000	0.000000	4.000000	48.000000	0.000000
14812.177682	-0.107723	0.573168	-0.009982	82.737549	53.905800	91.345741	-0.501460	0.000000	0.383355	0.000000	0.000000	0.000000	-0.016879	0.008455	0.014126	0.000000	0.000000	4.000000	48.000000	0.000000
14812.181015	-0.107723	0.573168	-0.009982	82.737549	53.905800	91.345741	-0.501460	0.000000	0.383355	0.000000	0.000000	0.000000	-0.016879	0.008455	0.014126	0.000000	0.000000	4.000000	48.000000	0.000000
14812.184349	-0.107723	0.573168	-0.009982	82.737549	53.905800	91.345741	-0.501460	0.000000	0.383355	0.000000	0.000000	0.000000	-0.016879	0.008455	0.014126	0.000000	0.000000	4.000000	48.000000	0.000000
14812.187682	-0.107723	0.573168	-0.009982	82.736336	53.874966	91.322884	-0.499105	0.000000	0.386168	0.000000	0.000000	0.000000	-0.016879	0.008455	0.014126	0.000000	0.000000	4.000000	48.000000	0.000000
14812.191015	-0.107787	0.573168	-0.009997	82.736336	53.874966	91.322884	-0.499105	0.000000	0.386168	0.000000	0.000000	0.000000	-0.019108	-0.000002	-0.004603	0.000000	0.000000	4.000000	48.000000	0.000000
14812.194349	-0.107787	0.573168	-0.009997	82.736336	53.874966	91.322884	-0.499105	0.000000	0.386168	0.000000	0.000000	0.000000	-0.019108	-0.000002	-0.004603	0.000000	0.000000	4.000000	48.000000	0.000000
14812.197682	-0.107787	0.573168	-0.009997	82.734825	53.870152	91.327904	-0.499873	0.000000	0.389353	0.000000	0.000000	0.000000	-0.019108	-0.000002	-0.004603	0.000000	0.000000	4.000000	48.000000	0.000000
14812.201015	-0.107787	0.573168	-0.009997	82.734825	53.870152	91.327904	-0.499873	0.000000	0.389353	0.000000	0.000000	0.000000	-0.019108	-0.000002	-0.004603	0.000000	0.000000	4.000000	48.000000	0.000000
14812.204349	-0.107872	0.573168	-0.010018	82.734825	53.870152	91.327904	-0.499873	0.000000	0.389353	0.000000	0.000000	0.000000	-0.025472	-0.000002	-0.006142	0.000000	0.000000	4.000000	48.000000	0.000000
14812.207682	-0.107872	0.573168	-0.010018	82.727539	53.847229	91.317070	-0.499873	0.000000	0.389353	0.000000	0.000000	0.000000	-0.025472	-0.000002	-0.006142	0.000000	0.000000	4.000000	48.000000	0.000000
14812.211015	-0.107872	0.573168	-0.010018	82.727539	53.847229	91.317070	-0.499873	0.000000	0.389353	0.000000	0.000000	0.000000	-0.025472	-0.000002	-0.006142	0.000000	0.000000	4.000000	48.000000	0.000000
14812.214349	-0.107872	0.573168	-0.010018	82.727539	53.847229	91.317070	-0.499873	0.000000	0.389353	0.000000	0.000000	0.000000	-0.025472	-0.000002	-0.006142	0.000000	0.000000	4.000000	48.000000	0.000000
14812.217682	-0.108087	0.573211	-0.010058	82.706528	53.851505	91.351173	-0.500896	0.000000	0.393598	0.000000	0.000000	0.000000	-0.064469	0.012870	-0.012111	0.000000	0.000000	4.000000	48.000000	0.000000
14812.221015	-0.108087	0.573211	-0.010058	82.706528	53.851505	91.351173	-0.500896	0.000000	0.393598	0.000000	0.000000	0.000000	-0.064469	0.012870	-0.012111	0.000000	0.000000	4.000000	48.000000	0.000000
14812.224349	-0.108087	0.573211	-0.010058	82.706528	53.851505	91.351173	-0.500896	0.000000	0.393598	0.000000	0.000000	0.000000	-0.064469	0.012870	-0.012111	0.000000	0.000000	4.000000	48.000000	0.000000
14812.227682	-0.108087	0.573211	-0.010058	82.673355	53.887470	91.416885	-0.502915	0.000000	0.404343	0.000000	0.000000	0.000000	-0.064469	0.012870	-0.012111	0.000000	0.000000	4.000000	48.000000	0.000000
14812.231015	-0.108191	0.573236	-0.010090	82.673355	53.887470	91.416885	-0.502915	0.000000	0.404343	0.000000	0.000000	0.000000	-0.031388	0.007539	-0.009548	0.000000	0.000000	4.000000	48.000000	0.000000
14812.234349	-0.108191	0.573236	-0.010090	82.673355	53.887470	91.416885	-0.502915	0.000000	0.404343	0.000000	0.000000	0.000000	-0.031388	0.007539	-0.009548	0.000000	0.000000	4.000000	48.000000	0.000000
14812.237682	-0.108191	0.573236	-0.010090	82.634010	53.933064	91.501579	-0.504506	0.000000	0.409574	0.000000	0.000000	0.000000	-0.031388	0.007539	-0.009548	0.000000	0.000000	4.000000	48.000000	0.000000
14812.241015	-0.108191	0.573236	-0.010090	82.634010	53.933064	91.501579	-0.504506	0.000000	0.409574	0.000000	0.000000	0.000000	-0.031388	0.007539	-0.009548	0.000000	0.000000	4.000000	48.000000	0.000000
14812.244349	-0.108275	0.573261	-0.010117	82.634010	53.933064	91.501579	-0.504506	0.000000	0.409574	0.000000	0.000000	0.000000	-0.025021	0.007537	-0.008014	0.000000	0.000000	4.000000	48.000000	0.000000
14812.247682	-0.108275	0.573261	-0.010117	82.596199	53.974667	91.580643	-0.504506	0.000000	0.409574	0.000000	0.000000	0.000000	-0.025021	0.007537	-0.008014	0.000000	0.000000	4.000000	48.000000	0.000000
14812.251015	-0.108379	0.573286	-0.010149	82.596199	53.974667	91.580643	-0.504506	0.000000	0.409574	0.000000	0.000000	0.000000	-0.031385	0.007517	-0.009562	0.000000	0.000000	4.000000	48.000000	0.000000
14812.254349	-0.108379	0.573286	-0.010149	82.596199	53.974667	91.580643	-0.504506	0.000000	0.409574	0.000000	0.000000	0.000000	-0.031385	0.007517	-0.009562	0.000000	0.000000	4.000000	48.000000	0.000000
14812.257682	-0.108379	0.573286	-0.010149	82.561829	53.983833	91.630058	-0.507436	0.000000	0.418975	0.000000	0.000000	0.000000	-0.031385	0.007517	-0.009562	0.000000	0.000000	4.000000	48.000000	0.000000
14812.261015	-0.108379	0.573286	-0.010149	82.561829	53.983833	91.630058	-0.507436	0.000000	0.418975	0.000000	0.000000	0.000000	-0.031385	0.007517	-0.009562	0.000000	1.000000	4.000000	48.000000	0.000000
14812.264349	-0.108483	0.573337	-0.010187	82.561829	53.983833	91.630058	-0.507436	0.000000	0.418975	0.000000	0.000000	0.000000	-0.030934	0.015095	-0.011419	0.000000	1.000000	4.000000	48.000000	0.000000
