# Supplementary material for: Haptic Guidance Needs to Be Intuitive Not Just Informative to Improve Human Motor Accuracy
Source: PLoS One. 2016 Mar 16;11(3):e0150912. doi: 10.1371/journal.pone.0150912 (PMC4794196; doi:10.1371/journal.pone.0150912)
Supplement: S1 Data — (ZIP) [file pone.0150912.s001.zip › Subject6/exp1_0049.txt]

Time	PosX	PosY	PosZ	RotX	RotY	RotZ	ForceX	ForceY	ForceZ	MomentX	MomentY	MomentZ	VelocityX	VelocityY	VelocityZ	CalibratedWeight	ButtonDown	Condition	Trial	Visual
14831.907682	-0.000015	0.525651	0.245938	75.811111	105.911705	128.715469	-1.883543	0.000000	4.631659	0.000000	0.000000	0.000000	-0.020029	-0.061310	-0.032253	0.000000	1.000000	3.000000	49.000000	1.000000
14831.911015	-0.000015	0.525651	0.245938	75.811111	105.911705	128.715469	-1.883543	0.000000	4.631659	0.000000	0.000000	0.000000	-0.020029	-0.061310	-0.032253	0.000000	1.000000	3.000000	49.000000	1.000000
14831.914349	-0.000148	0.525414	0.245897	75.811111	105.911705	128.715469	-1.883543	0.000000	4.631659	0.000000	0.000000	0.000000	-0.040051	-0.070985	-0.012227	0.000000	1.000000	3.000000	49.000000	1.000000
14831.917682	-0.000148	0.525414	0.245897	75.826294	105.601952	128.467453	-1.883543	0.000000	4.631659	0.000000	0.000000	0.000000	-0.040051	-0.070985	-0.012227	0.000000	1.000000	3.000000	49.000000	1.000000
14831.921015	-0.000883	0.525428	0.246437	75.826294	105.601952	128.467453	-1.883543	0.000000	4.631659	0.000000	0.000000	0.000000	-0.220483	0.004088	0.161883	0.000000	1.000000	3.000000	49.000000	1.000000
14831.924349	-0.000883	0.525428	0.246437	75.826294	105.601952	128.467453	-1.883543	0.000000	4.631659	0.000000	0.000000	0.000000	-0.220483	0.004088	0.161883	0.000000	1.000000	3.000000	49.000000	1.000000
14831.927682	-0.000883	0.525428	0.246437	75.832184	105.458534	128.381241	-1.894262	0.000000	4.627285	0.000000	0.000000	0.000000	-0.220483	0.004088	0.161883	0.000000	1.000000	3.000000	49.000000	1.000000
14831.931015	-0.001686	0.525196	0.247046	75.832184	105.458534	128.381241	-1.894262	0.000000	4.627285	0.000000	0.000000	0.000000	-0.240928	-0.069606	0.182857	0.000000	1.000000	3.000000	49.000000	1.000000
14831.934349	-0.001686	0.525196	0.247046	75.832184	105.458534	128.381241	-1.894262	0.000000	4.627285	0.000000	0.000000	0.000000	-0.240928	-0.069606	0.182857	0.000000	1.000000	3.000000	49.000000	1.000000
14831.937682	-0.001686	0.525196	0.247046	75.787575	105.209251	128.185089	-1.903132	0.000000	4.623644	0.000000	0.000000	0.000000	-0.240928	-0.069606	0.182857	0.000000	1.000000	3.000000	49.000000	1.000000
14831.941015	-0.001686	0.525196	0.247046	75.787575	105.209251	128.185089	-1.903132	0.000000	4.623644	0.000000	0.000000	0.000000	-0.240928	-0.069606	0.182857	0.000000	1.000000	3.000000	49.000000	1.000000
14831.944349	-0.002057	0.524848	0.247873	75.787575	105.209251	128.185089	-1.903132	0.000000	4.623644	0.000000	0.000000	0.000000	-0.111044	-0.104327	0.247991	0.000000	1.000000	3.000000	49.000000	1.000000
14831.947682	-0.002057	0.524848	0.247873	75.625748	104.552429	127.702835	-1.903132	0.000000	4.623644	0.000000	0.000000	0.000000	-0.111044	-0.104327	0.247991	0.000000	1.000000	3.000000	49.000000	1.000000
14831.951015	-0.002831	0.524579	0.248926	75.625748	104.552429	127.702835	-1.903132	0.000000	4.623644	0.000000	0.000000	0.000000	-0.232209	-0.080555	0.316001	0.000000	1.000000	3.000000	49.000000	1.000000
14831.954349	-0.002831	0.524579	0.248926	75.625748	104.552429	127.702835	-1.903132	0.000000	4.623644	0.000000	0.000000	0.000000	-0.232209	-0.080555	0.316001	0.000000	1.000000	3.000000	49.000000	1.000000
14831.957682	-0.002831	0.524579	0.248926	75.358482	104.102188	127.480072	-1.909010	0.000000	4.621221	0.000000	0.000000	0.000000	-0.232209	-0.080555	0.316001	0.000000	1.000000	3.000000	49.000000	1.000000
14831.961015	-0.003944	0.524295	0.250229	75.358482	104.102188	127.480072	-1.909010	0.000000	4.621221	0.000000	0.000000	0.000000	-0.334029	-0.085400	0.390758	0.000000	1.000000	3.000000	49.000000	1.000000
14831.964349	-0.003944	0.524295	0.250229	75.358482	104.102188	127.480072	-1.909010	0.000000	4.621221	0.000000	0.000000	0.000000	-0.334029	-0.085400	0.390758	0.000000	1.000000	3.000000	49.000000	1.000000
14831.967682	-0.003944	0.524295	0.250229	74.911812	104.973328	128.552887	-1.918076	0.000000	4.617465	0.000000	0.000000	0.000000	-0.334029	-0.085400	0.390758	0.000000	1.000000	3.000000	49.000000	1.000000
14831.971015	-0.005095	0.523910	0.251519	74.911812	104.973328	128.552887	-1.918076	0.000000	4.617465	0.000000	0.000000	0.000000	-0.345326	-0.115428	0.387135	0.000000	1.000000	3.000000	49.000000	1.000000
14831.974349	-0.005095	0.523910	0.251519	74.911812	104.973328	128.552887	-1.918076	0.000000	4.617465	0.000000	0.000000	0.000000	-0.345326	-0.115428	0.387135	0.000000	1.000000	3.000000	49.000000	1.000000
14831.977682	-0.005095	0.523910	0.251519	74.274788	106.996422	130.752426	-1.927693	0.000000	4.613459	0.000000	0.000000	0.000000	-0.345326	-0.115428	0.387135	0.000000	1.000000	3.000000	49.000000	1.000000
14831.981015	-0.006385	0.523422	0.252766	74.274788	106.996422	130.752426	-1.927693	0.000000	4.613459	0.000000	0.000000	0.000000	-0.386912	-0.146470	0.373854	0.000000	1.000000	3.000000	49.000000	1.000000
14831.984349	-0.006385	0.523422	0.252766	74.274788	106.996422	130.752426	-1.927693	0.000000	4.613459	0.000000	0.000000	0.000000	-0.386912	-0.146470	0.373854	0.000000	1.000000	3.000000	49.000000	1.000000
14831.987682	-0.006385	0.523422	0.252766	73.545372	108.926628	132.899734	-1.939623	0.000000	4.608456	0.000000	0.000000	0.000000	-0.386912	-0.146470	0.373854	0.000000	1.000000	3.000000	49.000000	1.000000
14831.991015	-0.007882	0.522934	0.254035	73.545372	108.926628	132.899734	-1.939623	0.000000	4.608456	0.000000	0.000000	0.000000	-0.449127	-0.146323	0.380758	0.000000	1.000000	3.000000	49.000000	1.000000
14831.994349	-0.007882	0.522934	0.254035	73.545372	108.926628	132.899734	-1.939623	0.000000	4.608456	0.000000	0.000000	0.000000	-0.449127	-0.146323	0.380758	0.000000	1.000000	3.000000	49.000000	1.000000
14831.997682	-0.007882	0.522934	0.254035	72.775803	110.458176	134.681549	-1.954432	0.000000	4.602195	0.000000	0.000000	0.000000	-0.449127	-0.146323	0.380758	0.000000	1.000000	3.000000	49.000000	1.000000
14832.001015	-0.009589	0.522336	0.255398	72.775803	110.458176	134.681549	-1.954432	0.000000	4.602195	0.000000	0.000000	0.000000	-0.512009	-0.179534	0.408985	0.000000	1.000000	3.000000	49.000000	1.000000
14832.004349	-0.009589	0.522336	0.255398	72.775803	110.458176	134.681549	-1.954432	0.000000	4.602195	0.000000	0.000000	0.000000	-0.512009	-0.179534	0.408985	0.000000	1.000000	3.000000	49.000000	1.000000
14832.007682	-0.009589	0.522336	0.255398	71.957108	111.634399	136.147369	-1.971608	0.000000	4.594863	0.000000	0.000000	0.000000	-0.512009	-0.179534	0.408985	0.000000	1.000000	3.000000	49.000000	1.000000
14832.011015	-0.011370	0.521698	0.256786	71.957108	111.634399	136.147369	-1.971608	0.000000	4.594863	0.000000	0.000000	0.000000	-0.534442	-0.191332	0.416456	0.000000	1.000000	3.000000	49.000000	1.000000
14832.014349	-0.011370	0.521698	0.256786	71.957108	111.634399	136.147369	-1.971608	0.000000	4.594863	0.000000	0.000000	0.000000	-0.534442	-0.191332	0.416456	0.000000	1.000000	3.000000	49.000000	1.000000
14832.017682	-0.011370	0.521698	0.256786	71.122025	112.520782	137.345276	-1.989482	0.000000	4.587152	0.000000	0.000000	0.000000	-0.534442	-0.191332	0.416456	0.000000	1.000000	3.000000	49.000000	1.000000
14832.021015	-0.013192	0.520937	0.258144	71.122025	112.520782	137.345276	-1.989482	0.000000	4.587152	0.000000	0.000000	0.000000	-0.546565	-0.228315	0.407445	0.000000	1.000000	3.000000	49.000000	1.000000
14832.024349	-0.013192	0.520937	0.258144	71.122025	112.520782	137.345276	-1.989482	0.000000	4.587152	0.000000	0.000000	0.000000	-0.546565	-0.228315	0.407445	0.000000	1.000000	3.000000	49.000000	1.000000
14832.027682	-0.013192	0.520937	0.258144	70.306557	113.188889	138.329834	-2.007873	0.000000	4.579132	0.000000	0.000000	0.000000	-0.546565	-0.228315	0.407445	0.000000	1.000000	3.000000	49.000000	1.000000
14832.031015	-0.015090	0.520117	0.259543	70.306557	113.188889	138.329834	-2.007873	0.000000	4.579132	0.000000	0.000000	0.000000	-0.569343	-0.245825	0.419595	0.000000	1.000000	3.000000	49.000000	1.000000
14832.034349	-0.015090	0.520117	0.259543	70.306557	113.188889	138.329834	-2.007873	0.000000	4.579132	0.000000	0.000000	0.000000	-0.569343	-0.245825	0.419595	0.000000	1.000000	3.000000	49.000000	1.000000
14832.037682	-0.015090	0.520117	0.259543	69.515831	113.646561	139.103806	-2.026829	0.000000	4.570773	0.000000	0.000000	0.000000	-0.569343	-0.245825	0.419595	0.000000	1.000000	3.000000	49.000000	1.000000
14832.041015	-0.016929	0.519281	0.261011	69.515831	113.646561	139.103806	-2.026829	0.000000	4.570773	0.000000	0.000000	0.000000	-0.551625	-0.250919	0.440496	0.000000	1.000000	3.000000	49.000000	1.000000
14832.044349	-0.016929	0.519281	0.261011	69.515831	113.646561	139.103806	-2.026829	0.000000	4.570773	0.000000	0.000000	0.000000	-0.551625	-0.250919	0.440496	0.000000	1.000000	3.000000	49.000000	1.000000
14832.047682	-0.016929	0.519281	0.261011	68.787292	114.001366	139.727295	-2.044165	0.000000	4.563046	0.000000	0.000000	0.000000	-0.551625	-0.250919	0.440496	0.000000	1.000000	3.000000	49.000000	1.000000
14832.051015	-0.018742	0.518406	0.262535	68.787292	114.001366	139.727295	-2.044165	0.000000	4.563046	0.000000	0.000000	0.000000	-0.544080	-0.262489	0.456973	0.000000	1.000000	3.000000	49.000000	1.000000
14832.054349	-0.018742	0.518406	0.262535	68.787292	114.001366	139.727295	-2.044165	0.000000	4.563046	0.000000	0.000000	0.000000	-0.544080	-0.262489	0.456973	0.000000	1.000000	3.000000	49.000000	1.000000
14832.057682	-0.018742	0.518406	0.262535	68.156891	114.362747	140.318695	-2.060501	0.000000	4.555693	0.000000	0.000000	0.000000	-0.544080	-0.262489	0.456973	0.000000	1.000000	3.000000	49.000000	1.000000
14832.061015	-0.020393	0.517511	0.264099	68.156891	114.362747	140.318695	-2.060501	0.000000	4.555693	0.000000	0.000000	0.000000	-0.495359	-0.268642	0.469387	0.000000	0.000000	3.000000	49.000000	1.000000
14832.064349	-0.020393	0.517511	0.264099	68.156891	114.362747	140.318695	-2.060501	0.000000	4.555693	0.000000	0.000000	0.000000	-0.495359	-0.268642	0.469387	0.000000	0.000000	3.000000	49.000000	1.000000
14832.067682	-0.020393	0.517511	0.264099	67.660995	114.772079	140.879654	-2.073985	0.000000	4.549570	0.000000	0.000000	0.000000	-0.495359	-0.268642	0.469387	0.000000	0.000000	3.000000	49.000000	1.000000
14832.071015	-0.021950	0.516655	0.265714	67.660995	114.772079	140.879654	-2.073985	0.000000	4.549570	0.000000	0.000000	0.000000	-0.467062	-0.256761	0.484452	0.000000	0.000000	3.000000	49.000000	1.000000
14832.074349	-0.021950	0.516655	0.265714	67.660995	114.772079	140.879654	-2.073985	0.000000	4.549570	0.000000	0.000000	0.000000	-0.467062	-0.256761	0.484452	0.000000	0.000000	3.000000	49.000000	1.000000
14832.077682	-0.021950	0.516655	0.265714	67.296158	115.310913	141.482391	-2.085600	0.000000	4.544257	0.000000	0.000000	0.000000	-0.467062	-0.256761	0.484452	0.000000	0.000000	3.000000	49.000000	1.000000
14832.081015	-0.023379	0.515822	0.267427	67.296158	115.310913	141.482391	-2.085600	0.000000	4.544257	0.000000	0.000000	0.000000	-0.428781	-0.249721	0.513913	0.000000	0.000000	3.000000	49.000000	1.000000
14832.084349	-0.023379	0.515822	0.267427	67.296158	115.310913	141.482391	-2.085600	0.000000	4.544257	0.000000	0.000000	0.000000	-0.428781	-0.249721	0.513913	0.000000	0.000000	3.000000	49.000000	1.000000
14832.087682	-0.023379	0.515822	0.267427	67.024193	115.959282	142.133453	-2.094613	0.000000	4.540110	0.000000	0.000000	0.000000	-0.428781	-0.249721	0.513913	0.000000	0.000000	3.000000	49.000000	1.000000
14832.091015	-0.024679	0.515069	0.269188	67.024193	115.959282	142.133453	-2.094613	0.000000	4.540110	0.000000	0.000000	0.000000	-0.389852	-0.226014	0.528334	0.000000	0.000000	3.000000	49.000000	1.000000
14832.094349	-0.024679	0.515069	0.269188	67.024193	115.959282	142.133453	-2.094613	0.000000	4.540110	0.000000	0.000000	0.000000	-0.389852	-0.226014	0.528334	0.000000	0.000000	3.000000	49.000000	1.000000
14832.097682	-0.024679	0.515069	0.269188	66.734894	116.793739	142.920868	-2.101379	0.000000	4.536982	0.000000	0.000000	0.000000	-0.389852	-0.226014	0.528334	0.000000	0.000000	3.000000	49.000000	1.000000
14832.101015	-0.025706	0.514327	0.270902	66.734894	116.793739	142.920868	-2.101379	0.000000	4.536982	0.000000	0.000000	0.000000	-0.308147	-0.222558	0.514263	0.000000	0.000000	3.000000	49.000000	1.000000
14832.104349	-0.025706	0.514327	0.270902	66.734894	116.793739	142.920868	-2.101379	0.000000	4.536982	0.000000	0.000000	0.000000	-0.308147	-0.222558	0.514263	0.000000	0.000000	3.000000	49.000000	1.000000
14832.107682	-0.025706	0.514327	0.270902	66.369019	117.898491	143.900223	-2.104593	0.000000	4.535492	0.000000	0.000000	0.000000	-0.308147	-0.222558	0.514263	0.000000	0.000000	3.000000	49.000000	1.000000
14832.111015	-0.026562	0.513616	0.272551	66.369019	117.898491	143.900223	-2.104593	0.000000	4.535492	0.000000	0.000000	0.000000	-0.256793	-0.213379	0.494662	0.000000	0.000000	3.000000	49.000000	1.000000
14832.114349	-0.026562	0.513616	0.272551	66.369019	117.898491	143.900223	-2.104593	0.000000	4.535492	0.000000	0.000000	0.000000	-0.256793	-0.213379	0.494662	0.000000	0.000000	3.000000	49.000000	1.000000
14832.117682	-0.026562	0.513616	0.272551	65.983719	119.190384	144.875656	-2.105837	0.000000	4.534915	0.000000	0.000000	0.000000	-0.256793	-0.213379	0.494662	0.000000	0.000000	3.000000	49.000000	1.000000
14832.121015	-0.027314	0.512973	0.274101	65.983719	119.190384	144.875656	-2.105837	0.000000	4.534915	0.000000	0.000000	0.000000	-0.225491	-0.192701	0.464877	0.000000	0.000000	3.000000	49.000000	1.000000
14832.124349	-0.027314	0.512973	0.274101	65.983719	119.190384	144.875656	-2.105837	0.000000	4.534915	0.000000	0.000000	0.000000	-0.225491	-0.192701	0.464877	0.000000	0.000000	3.000000	49.000000	1.000000
14832.127682	-0.027314	0.512973	0.274101	65.640587	120.546791	145.661591	-2.106273	0.000000	4.534712	0.000000	0.000000	0.000000	-0.225491	-0.192701	0.464877	0.000000	0.000000	3.000000	49.000000	1.000000
14832.131015	-0.028030	0.512401	0.275550	65.640587	120.546791	145.661591	-2.106273	0.000000	4.534712	0.000000	0.000000	0.000000	-0.214786	-0.171746	0.434744	0.000000	0.000000	3.000000	49.000000	1.000000
14832.134349	-0.028030	0.512401	0.275550	65.640587	120.546791	145.661591	-2.106273	0.000000	4.534712	0.000000	0.000000	0.000000	-0.214786	-0.171746	0.434744	0.000000	0.000000	3.000000	49.000000	1.000000
14832.137682	-0.028030	0.512401	0.275550	65.361290	121.895393	146.355347	-2.106853	0.000000	4.534443	0.000000	0.000000	0.000000	-0.214786	-0.171746	0.434744	0.000000	0.000000	3.000000	49.000000	1.000000
14832.141015	-0.028672	0.511914	0.276826	65.361290	121.895393	146.355347	-2.106853	0.000000	4.534443	0.000000	0.000000	0.000000	-0.192613	-0.146187	0.382822	0.000000	0.000000	3.000000	49.000000	1.000000
14832.144349	-0.028672	0.511914	0.276826	65.361290	121.895393	146.355347	-2.106853	0.000000	4.534443	0.000000	0.000000	0.000000	-0.192613	-0.146187	0.382822	0.000000	0.000000	3.000000	49.000000	1.000000
14832.147682	-0.028672	0.511914	0.276826	65.117165	123.185905	147.277634	-2.107515	0.000000	4.534135	0.000000	0.000000	0.000000	-0.192613	-0.146187	0.382822	0.000000	0.000000	3.000000	49.000000	1.000000
14832.151015	-0.029238	0.511532	0.277915	65.117165	123.185905	147.277634	-2.107515	0.000000	4.534135	0.000000	0.000000	0.000000	-0.170032	-0.114621	0.326604	0.000000	0.000000	3.000000	49.000000	1.000000
14832.154349	-0.029238	0.511532	0.277915	65.117165	123.185905	147.277634	-2.107515	0.000000	4.534135	0.000000	0.000000	0.000000	-0.170032	-0.114621	0.326604	0.000000	0.000000	3.000000	49.000000	1.000000
14832.157682	-0.029238	0.511532	0.277915	64.871399	124.330002	148.214142	-2.108330	0.000000	4.533756	0.000000	0.000000	0.000000	-0.170032	-0.114621	0.326604	0.000000	0.000000	3.000000	49.000000	1.000000
14832.161015	-0.029797	0.511211	0.278759	64.871399	124.330002	148.214142	-2.108330	0.000000	4.533756	0.000000	0.000000	0.000000	-0.167540	-0.096113	0.253345	0.000000	0.000000	3.000000	49.000000	1.000000
14832.164349	-0.029797	0.511211	0.278759	64.871399	124.330002	148.214142	-2.108330	0.000000	4.533756	0.000000	0.000000	0.000000	-0.167540	-0.096113	0.253345	0.000000	0.000000	3.000000	49.000000	1.000000
14832.167682	-0.029797	0.511211	0.278759	64.611435	125.331947	148.966980	-2.110545	0.000000	4.532725	0.000000	0.000000	0.000000	-0.167540	-0.096113	0.253345	0.000000	0.000000	3.000000	49.000000	1.000000
14832.171015	-0.029797	0.511211	0.278759	64.611435	125.331947	148.966980	-2.110545	0.000000	4.532725	0.000000	0.000000	0.000000	-0.167540	-0.096113	0.253345	0.000000	0.000000	3.000000	49.000000	1.000000
14832.174349	-0.030347	0.510994	0.279358	64.611435	125.331947	148.966980	-2.110545	0.000000	4.532725	0.000000	0.000000	0.000000	-0.164875	-0.065296	0.179692	0.000000	0.000000	3.000000	49.000000	1.000000
14832.177682	-0.030347	0.510994	0.279358	64.338684	126.160866	149.330307	-2.110545	0.000000	4.532725	0.000000	0.000000	0.000000	-0.164875	-0.065296	0.179692	0.000000	0.000000	3.000000	49.000000	1.000000
14832.181015	-0.030851	0.510858	0.279701	64.338684	126.160866	149.330307	-2.110545	0.000000	4.532725	0.000000	0.000000	0.000000	-0.151409	-0.040643	0.102880	0.000000	0.000000	3.000000	49.000000	1.000000
14832.184349	-0.030851	0.510858	0.279701	64.338684	126.160866	149.330307	-2.110545	0.000000	4.532725	0.000000	0.000000	0.000000	-0.151409	-0.040643	0.102880	0.000000	0.000000	3.000000	49.000000	1.000000
14832.187682	-0.030851	0.510858	0.279701	64.092667	126.767204	149.275528	-2.118735	0.000000	4.528903	0.000000	0.000000	0.000000	-0.151409	-0.040643	0.102880	0.000000	0.000000	3.000000	49.000000	1.000000
14832.191015	-0.031346	0.510805	0.279787	64.092667	126.767204	149.275528	-2.118735	0.000000	4.528903	0.000000	0.000000	0.000000	-0.148279	-0.015901	0.025854	0.000000	0.000000	3.000000	49.000000	1.000000
14832.194349	-0.031346	0.510805	0.279787	64.092667	126.767204	149.275528	-2.118735	0.000000	4.528903	0.000000	0.000000	0.000000	-0.148279	-0.015901	0.025854	0.000000	0.000000	3.000000	49.000000	1.000000
14832.197682	-0.031346	0.510805	0.279787	64.034790	126.981903	148.969421	-2.124758	0.000000	4.526080	0.000000	0.000000	0.000000	-0.148279	-0.015901	0.025854	0.000000	0.000000	3.000000	49.000000	1.000000
14832.201015	-0.031346	0.510805	0.279787	64.034790	126.981903	148.969421	-2.124758	0.000000	4.526080	0.000000	0.000000	0.000000	-0.148279	-0.015901	0.025854	0.000000	0.000000	3.000000	49.000000	1.000000
14832.204349	-0.031799	0.510803	0.279739	64.034790	126.981903	148.969421	-2.124758	0.000000	4.526080	0.000000	0.000000	0.000000	-0.136059	-0.000636	-0.014633	0.000000	0.000000	3.000000	49.000000	1.000000
14832.207682	-0.031799	0.510803	0.279739	64.246185	126.734627	148.675781	-2.124758	0.000000	4.526080	0.000000	0.000000	0.000000	-0.136059	-0.000636	-0.014633	0.000000	0.000000	3.000000	49.000000	1.000000
14832.211015	-0.032213	0.510894	0.279581	64.246185	126.734627	148.675781	-2.124758	0.000000	4.526080	0.000000	0.000000	0.000000	-0.124110	0.027345	-0.047183	0.000000	0.000000	3.000000	49.000000	1.000000
14832.214349	-0.032213	0.510894	0.279581	64.246185	126.734627	148.675781	-2.124758	0.000000	4.526080	0.000000	0.000000	0.000000	-0.124110	0.027345	-0.047183	0.000000	0.000000	3.000000	49.000000	1.000000
14832.217682	-0.032213	0.510894	0.279581	64.623932	126.178963	148.178375	-2.137520	0.000000	4.520068	0.000000	0.000000	0.000000	-0.124110	0.027345	-0.047183	0.000000	0.000000	3.000000	49.000000	1.000000
14832.221015	-0.032213	0.510894	0.279581	64.623932	126.178963	148.178375	-2.137520	0.000000	4.520068	0.000000	0.000000	0.000000	-0.124110	0.027345	-0.047183	0.000000	0.000000	3.000000	49.000000	1.000000
14832.224349	-0.032554	0.511021	0.279365	64.623932	126.178963	148.178375	-2.137520	0.000000	4.520068	0.000000	0.000000	0.000000	-0.102262	0.038136	-0.064813	0.000000	0.000000	3.000000	49.000000	1.000000
14832.227682	-0.032554	0.511021	0.279365	65.048058	125.494972	147.554840	-2.137520	0.000000	4.520068	0.000000	0.000000	0.000000	-0.102262	0.038136	-0.064813	0.000000	0.000000	3.000000	49.000000	1.000000
14832.231015	-0.032753	0.511227	0.279120	65.048058	125.494972	147.554840	-2.137520	0.000000	4.520068	0.000000	0.000000	0.000000	-0.059786	0.061619	-0.073574	0.000000	0.000000	3.000000	49.000000	1.000000
14832.234349	-0.032753	0.511227	0.279120	65.048058	125.494972	147.554840	-2.137520	0.000000	4.520068	0.000000	0.000000	0.000000	-0.059786	0.061619	-0.073574	0.000000	0.000000	3.000000	49.000000	1.000000
14832.237682	-0.032753	0.511227	0.279120	65.459930	124.759674	146.875809	-2.147540	0.000000	4.515316	0.000000	0.000000	0.000000	-0.059786	0.061619	-0.073574	0.000000	0.000000	3.000000	49.000000	1.000000
14832.241015	-0.032775	0.511489	0.278834	65.459930	124.759674	146.875809	-2.147540	0.000000	4.515316	0.000000	0.000000	0.000000	-0.006685	0.078717	-0.085841	0.000000	0.000000	3.000000	49.000000	1.000000
14832.244349	-0.032775	0.511489	0.278834	65.459930	124.759674	146.875809	-2.147540	0.000000	4.515316	0.000000	0.000000	0.000000	-0.006685	0.078717	-0.085841	0.000000	0.000000	3.000000	49.000000	1.000000
14832.247682	-0.032775	0.511489	0.278834	65.825912	124.090645	146.245483	-2.149631	0.000000	4.514320	0.000000	0.000000	0.000000	-0.006685	0.078717	-0.085841	0.000000	0.000000	3.000000	49.000000	1.000000
14832.251015	-0.032775	0.511489	0.278834	65.825912	124.090645	146.245483	-2.149631	0.000000	4.514320	0.000000	0.000000	0.000000	-0.006685	0.078717	-0.085841	0.000000	0.000000	3.000000	49.000000	1.000000
14832.254349	-0.032693	0.511791	0.278549	65.825912	124.090645	146.245483	-2.149631	0.000000	4.514320	0.000000	0.000000	0.000000	0.024801	0.090723	-0.085420	0.000000	0.000000	3.000000	49.000000	1.000000
14832.257682	-0.032693	0.511791	0.278549	66.175301	123.559258	145.724075	-2.149631	0.000000	4.514320	0.000000	0.000000	0.000000	0.024801	0.090723	-0.085420	0.000000	0.000000	3.000000	49.000000	1.000000
14832.261015	-0.032538	0.512151	0.278219	66.175301	123.559258	145.724075	-2.149631	0.000000	4.514320	0.000000	0.000000	0.000000	0.046380	0.107750	-0.099143	0.000000	0.000000	3.000000	49.000000	1.000000
14832.264349	-0.032538	0.512151	0.278219	66.175301	123.559258	145.724075	-2.149631	0.000000	4.514320	0.000000	0.000000	0.000000	0.046380	0.107750	-0.099143	0.000000	0.000000	3.000000	49.000000	1.000000
14832.267682	-0.032538	0.512151	0.278219	66.504509	123.185890	145.331650	-2.150367	0.000000	4.513969	0.000000	0.000000	0.000000	0.046380	0.107750	-0.099143	0.000000	0.000000	3.000000	49.000000	1.000000
14832.271015	-0.032312	0.512526	0.277845	66.504509	123.185890	145.331650	-2.150367	0.000000	4.513969	0.000000	0.000000	0.000000	0.067885	0.112680	-0.112033	0.000000	0.000000	3.000000	49.000000	1.000000
14832.274349	-0.032312	0.512526	0.277845	66.504509	123.185890	145.331650	-2.150367	0.000000	4.513969	0.000000	0.000000	0.000000	0.067885	0.112680	-0.112033	0.000000	0.000000	3.000000	49.000000	1.000000
14832.277682	-0.032312	0.512526	0.277845	66.785896	122.912865	145.029648	-2.149726	0.000000	4.514275	0.000000	0.000000	0.000000	0.067885	0.112680	-0.112033	0.000000	0.000000	3.000000	49.000000	1.000000
14832.281015	-0.032312	0.512526	0.277845	66.785896	122.912865	145.029648	-2.149726	0.000000	4.514275	0.000000	0.000000	0.000000	0.067885	0.112680	-0.112033	0.000000	0.000000	3.000000	49.000000	1.000000
14832.284349	-0.032049	0.512899	0.277443	66.785896	122.912865	145.029648	-2.149726	0.000000	4.514275	0.000000	0.000000	0.000000	0.078674	0.111887	-0.120581	0.000000	0.000000	3.000000	49.000000	1.000000
14832.287682	-0.032049	0.512899	0.277443	67.005814	122.673134	144.767410	-2.149726	0.000000	4.514275	0.000000	0.000000	0.000000	0.078674	0.111887	-0.120581	0.000000	0.000000	3.000000	49.000000	1.000000
14832.291015	-0.031751	0.513310	0.277010	67.005814	122.673134	144.767410	-2.149726	0.000000	4.514275	0.000000	0.000000	0.000000	0.089478	0.123123	-0.130076	0.000000	0.000000	3.000000	49.000000	1.000000
14832.294349	-0.031751	0.513310	0.277010	67.005814	122.673134	144.767410	-2.149726	0.000000	4.514275	0.000000	0.000000	0.000000	0.089478	0.123123	-0.130076	0.000000	0.000000	3.000000	49.000000	1.000000
14832.297682	-0.031751	0.513310	0.277010	67.137123	122.457741	144.543350	-2.147565	0.000000	4.515303	0.000000	0.000000	0.000000	0.089478	0.123123	-0.130076	0.000000	0.000000	3.000000	49.000000	1.000000
14832.301015	-0.031751	0.513310	0.277010	67.137123	122.457741	144.543350	-2.147565	0.000000	4.515303	0.000000	0.000000	0.000000	0.089478	0.123123	-0.130076	0.000000	0.000000	3.000000	49.000000	1.000000
14832.304349	-0.031451	0.513696	0.276533	67.137123	122.457741	144.543350	-2.147565	0.000000	4.515303	0.000000	0.000000	0.000000	0.089935	0.115898	-0.143113	0.000000	0.000000	3.000000	49.000000	1.000000
14832.307682	-0.031451	0.513696	0.276533	67.209076	122.291359	144.368912	-2.147565	0.000000	4.515303	0.000000	0.000000	0.000000	0.089935	0.115898	-0.143113	0.000000	0.000000	3.000000	49.000000	1.000000
14832.311015	-0.031081	0.514141	0.276038	67.209076	122.291359	144.368912	-2.147565	0.000000	4.515303	0.000000	0.000000	0.000000	0.110966	0.133456	-0.148315	0.000000	0.000000	3.000000	49.000000	1.000000
14832.314349	-0.031081	0.514141	0.276038	67.209076	122.291359	144.368912	-2.147565	0.000000	4.515303	0.000000	0.000000	0.000000	0.110966	0.133456	-0.148315	0.000000	0.000000	3.000000	49.000000	1.000000
14832.317682	-0.031081	0.514141	0.276038	67.251175	122.222122	144.281601	-2.144794	0.000000	4.516620	0.000000	0.000000	0.000000	0.110966	0.133456	-0.148315	0.000000	0.000000	3.000000	49.000000	1.000000
14832.321015	-0.031081	0.514141	0.276038	67.251175	122.222122	144.281601	-2.144794	0.000000	4.516620	0.000000	0.000000	0.000000	0.110966	0.133456	-0.148315	0.000000	0.000000	3.000000	49.000000	1.000000
14832.324349	-0.030713	0.514627	0.275569	67.251175	122.222122	144.281601	-2.144794	0.000000	4.516620	0.000000	0.000000	0.000000	0.110501	0.145942	-0.140687	0.000000	0.000000	3.000000	49.000000	1.000000
14832.327682	-0.030713	0.514627	0.275569	67.270134	122.296684	144.314545	-2.144794	0.000000	4.516620	0.000000	0.000000	0.000000	0.110501	0.145942	-0.140687	0.000000	0.000000	3.000000	49.000000	1.000000
14832.331015	-0.030275	0.515132	0.275086	67.270134	122.296684	144.314545	-2.144794	0.000000	4.516620	0.000000	0.000000	0.000000	0.131436	0.151386	-0.145034	0.000000	0.000000	3.000000	49.000000	1.000000
14832.334349	-0.030275	0.515132	0.275086	67.270134	122.296684	144.314545	-2.144794	0.000000	4.516620	0.000000	0.000000	0.000000	0.131436	0.151386	-0.145034	0.000000	0.000000	3.000000	49.000000	1.000000
14832.337682	-0.030275	0.515132	0.275086	67.316826	122.455238	144.408234	-2.140045	0.000000	4.518872	0.000000	0.000000	0.000000	0.131436	0.151386	-0.145034	0.000000	0.000000	3.000000	49.000000	1.000000
14832.341015	-0.030275	0.515132	0.275086	67.316826	122.455238	144.408234	-2.140045	0.000000	4.518872	0.000000	0.000000	0.000000	0.131436	0.151386	-0.145034	0.000000	0.000000	3.000000	49.000000	1.000000
14832.344349	-0.029768	0.515657	0.274617	67.316826	122.455238	144.408234	-2.140045	0.000000	4.518872	0.000000	0.000000	0.000000	0.151960	0.157527	-0.140559	0.000000	0.000000	3.000000	49.000000	1.000000
14832.347682	-0.029768	0.515657	0.274617	67.397408	122.694801	144.554214	-2.140045	0.000000	4.518872	0.000000	0.000000	0.000000	0.151960	0.157527	-0.140559	0.000000	0.000000	3.000000	49.000000	1.000000
14832.351015	-0.029228	0.516221	0.274146	67.397408	122.694801	144.554214	-2.140045	0.000000	4.518872	0.000000	0.000000	0.000000	0.162234	0.169292	-0.141478	0.000000	0.000000	3.000000	49.000000	1.000000
14832.354349	-0.029228	0.516221	0.274146	67.397408	122.694801	144.554214	-2.140045	0.000000	4.518872	0.000000	0.000000	0.000000	0.162234	0.169292	-0.141478	0.000000	0.000000	3.000000	49.000000	1.000000
14832.357682	-0.029228	0.516221	0.274146	67.498672	122.987038	144.739868	-2.131928	0.000000	4.522707	0.000000	0.000000	0.000000	0.162234	0.169292	-0.141478	0.000000	0.000000	3.000000	49.000000	1.000000
14832.361015	-0.029228	0.516221	0.274146	67.498672	122.987038	144.739868	-2.131928	0.000000	4.522707	0.000000	0.000000	0.000000	0.162234	0.169292	-0.141478	0.000000	0.000000	3.000000	49.000000	1.000000
14832.364349	-0.028618	0.516785	0.273675	67.498672	122.987038	144.739868	-2.131928	0.000000	4.522707	0.000000	0.000000	0.000000	0.182855	0.169052	-0.141065	0.000000	0.000000	3.000000	49.000000	1.000000
14832.367682	-0.028618	0.516785	0.273675	67.603058	123.284439	144.923752	-2.131928	0.000000	4.522707	0.000000	0.000000	0.000000	0.182855	0.169052	-0.141065	0.000000	0.000000	3.000000	49.000000	1.000000
14832.371015	-0.027975	0.517369	0.273218	67.603058	123.284439	144.923752	-2.131928	0.000000	4.522707	0.000000	0.000000	0.000000	0.192882	0.175160	-0.137117	0.000000	0.000000	3.000000	49.000000	1.000000
14832.374349	-0.027975	0.517369	0.273218	67.603058	123.284439	144.923752	-2.131928	0.000000	4.522707	0.000000	0.000000	0.000000	0.192882	0.175160	-0.137117	0.000000	0.000000	3.000000	49.000000	1.000000
14832.377682	-0.027975	0.517369	0.273218	67.708260	123.611015	145.132156	-2.120866	0.000000	4.527905	0.000000	0.000000	0.000000	0.192882	0.175160	-0.137117	0.000000	0.000000	3.000000	49.000000	1.000000
14832.381015	-0.027331	0.517947	0.272700	67.708260	123.611015	145.132156	-2.120866	0.000000	4.527905	0.000000	0.000000	0.000000	0.193321	0.173431	-0.155423	0.000000	0.000000	3.000000	49.000000	1.000000
14832.384349	-0.027331	0.517947	0.272700	67.708260	123.611015	145.132156	-2.120866	0.000000	4.527905	0.000000	0.000000	0.000000	0.193321	0.173431	-0.155423	0.000000	0.000000	3.000000	49.000000	1.000000
14832.387682	-0.027331	0.517947	0.272700	67.821022	123.954712	145.358109	-2.115392	0.000000	4.530466	0.000000	0.000000	0.000000	0.193321	0.173431	-0.155423	0.000000	0.000000	3.000000	49.000000	1.000000
14832.391015	-0.027331	0.517947	0.272700	67.821022	123.954712	145.358109	-2.115392	0.000000	4.530466	0.000000	0.000000	0.000000	0.193321	0.173431	-0.155423	0.000000	0.000000	3.000000	49.000000	1.000000
14832.394349	-0.026721	0.518503	0.272166	67.821022	123.954712	145.358109	-2.115392	0.000000	4.530466	0.000000	0.000000	0.000000	0.182818	0.166808	-0.160242	0.000000	0.000000	3.000000	49.000000	1.000000
14832.397682	-0.026721	0.518503	0.272166	67.918251	124.292366	145.588242	-2.115392	0.000000	4.530466	0.000000	0.000000	0.000000	0.182818	0.166808	-0.160242	0.000000	0.000000	3.000000	49.000000	1.000000
14832.401015	-0.026112	0.519055	0.271601	67.918251	124.292366	145.588242	-2.115392	0.000000	4.530466	0.000000	0.000000	0.000000	0.182886	0.165758	-0.169664	0.000000	0.000000	3.000000	49.000000	1.000000
14832.404349	-0.026112	0.519055	0.271601	67.918251	124.292366	145.588242	-2.115392	0.000000	4.530466	0.000000	0.000000	0.000000	0.182886	0.165758	-0.169664	0.000000	0.000000	3.000000	49.000000	1.000000
14832.407682	-0.026112	0.519055	0.271601	67.996208	124.565689	145.768677	-2.105715	0.000000	4.534971	0.000000	0.000000	0.000000	0.182886	0.165758	-0.169664	0.000000	0.000000	3.000000	49.000000	1.000000
14832.411015	-0.026112	0.519055	0.271601	67.996208	124.565689	145.768677	-2.105715	0.000000	4.534971	0.000000	0.000000	0.000000	0.182886	0.165758	-0.169664	0.000000	0.000000	3.000000	49.000000	1.000000
14832.414349	-0.025537	0.519604	0.271002	67.996208	124.565689	145.768677	-2.105715	0.000000	4.534971	0.000000	0.000000	0.000000	0.172562	0.164701	-0.179458	0.000000	0.000000	3.000000	49.000000	1.000000
14832.417682	-0.025537	0.519604	0.271002	68.064148	124.784882	145.907837	-2.105715	0.000000	4.534971	0.000000	0.000000	0.000000	0.172562	0.164701	-0.179458	0.000000	0.000000	3.000000	49.000000	1.000000
14832.421015	-0.024996	0.520070	0.270378	68.064148	124.784882	145.907837	-2.105715	0.000000	4.534971	0.000000	0.000000	0.000000	0.162173	0.139742	-0.187235	0.000000	0.000000	3.000000	49.000000	1.000000
14832.424349	-0.024996	0.520070	0.270378	68.064148	124.784882	145.907837	-2.105715	0.000000	4.534971	0.000000	0.000000	0.000000	0.162173	0.139742	-0.187235	0.000000	0.000000	3.000000	49.000000	1.000000
14832.427682	-0.024996	0.520070	0.270378	68.157921	124.896202	145.955688	-2.098142	0.000000	4.538480	0.000000	0.000000	0.000000	0.162173	0.139742	-0.187235	0.000000	0.000000	3.000000	49.000000	1.000000
14832.431015	-0.024996	0.520070	0.270378	68.157921	124.896202	145.955688	-2.098142	0.000000	4.538480	0.000000	0.000000	0.000000	0.162173	0.139742	-0.187235	0.000000	0.000000	3.000000	49.000000	1.000000
14832.434349	-0.024456	0.520535	0.269753	68.157921	124.896202	145.955688	-2.098142	0.000000	4.538480	0.000000	0.000000	0.000000	0.161914	0.139470	-0.187691	0.000000	0.000000	3.000000	49.000000	1.000000
14832.437682	-0.024456	0.520535	0.269753	68.290680	124.859657	145.870560	-2.098142	0.000000	4.538480	0.000000	0.000000	0.000000	0.161914	0.139470	-0.187691	0.000000	0.000000	3.000000	49.000000	1.000000
14832.441015	-0.023952	0.520959	0.269128	68.290680	124.859657	145.870560	-2.098142	0.000000	4.538480	0.000000	0.000000	0.000000	0.151277	0.127253	-0.187462	0.000000	0.000000	3.000000	49.000000	1.000000
14832.444349	-0.023952	0.520959	0.269128	68.290680	124.859657	145.870560	-2.098142	0.000000	4.538480	0.000000	0.000000	0.000000	0.151277	0.127253	-0.187462	0.000000	0.000000	3.000000	49.000000	1.000000
14832.447682	-0.023952	0.520959	0.269128	68.439873	124.665817	145.649094	-2.091663	0.000000	4.541470	0.000000	0.000000	0.000000	0.151277	0.127253	-0.187462	0.000000	0.000000	3.000000	49.000000	1.000000
14832.451015	-0.023952	0.520959	0.269128	68.439873	124.665817	145.649094	-2.091663	0.000000	4.541470	0.000000	0.000000	0.000000	0.151277	0.127253	-0.187462	0.000000	0.000000	3.000000	49.000000	1.000000
14832.454349	-0.023484	0.521324	0.268521	68.439873	124.665817	145.649094	-2.091663	0.000000	4.541470	0.000000	0.000000	0.000000	0.140504	0.109544	-0.182156	0.000000	0.000000	3.000000	49.000000	1.000000
14832.457682	-0.023484	0.521324	0.268521	68.608261	124.329796	145.306412	-2.091663	0.000000	4.541470	0.000000	0.000000	0.000000	0.140504	0.109544	-0.182156	0.000000	0.000000	3.000000	49.000000	1.000000
14832.461015	-0.023052	0.521652	0.267945	68.608261	124.329796	145.306412	-2.091663	0.000000	4.541470	0.000000	0.000000	0.000000	0.129639	0.098238	-0.172795	0.000000	0.000000	3.000000	49.000000	1.000000
14832.464349	-0.023052	0.521652	0.267945	68.608261	124.329796	145.306412	-2.091663	0.000000	4.541470	0.000000	0.000000	0.000000	0.129639	0.098238	-0.172795	0.000000	0.000000	3.000000	49.000000	1.000000
14832.467682	-0.023052	0.521652	0.267945	68.790222	123.882042	144.866745	-2.086687	0.000000	4.543758	0.000000	0.000000	0.000000	0.129639	0.098238	-0.172795	0.000000	0.000000	3.000000	49.000000	1.000000
14832.471015	-0.023052	0.521652	0.267945	68.790222	123.882042	144.866745	-2.086687	0.000000	4.543758	0.000000	0.000000	0.000000	0.129639	0.098238	-0.172795	0.000000	0.000000	3.000000	49.000000	1.000000
14832.474349	-0.022655	0.521960	0.267383	68.790222	123.882042	144.866745	-2.086687	0.000000	4.543758	0.000000	0.000000	0.000000	0.118972	0.092484	-0.168409	0.000000	0.000000	3.000000	49.000000	1.000000
14832.477682	-0.022655	0.521960	0.267383	68.970764	123.399826	144.396545	-2.086687	0.000000	4.543758	0.000000	0.000000	0.000000	0.118972	0.092484	-0.168409	0.000000	0.000000	3.000000	49.000000	1.000000
14832.481015	-0.022261	0.522213	0.266871	68.970764	123.399826	144.396545	-2.086687	0.000000	4.543758	0.000000	0.000000	0.000000	0.118336	0.075734	-0.153564	0.000000	0.000000	3.000000	49.000000	1.000000
14832.484349	-0.022261	0.522213	0.266871	68.970764	123.399826	144.396545	-2.086687	0.000000	4.543758	0.000000	0.000000	0.000000	0.118336	0.075734	-0.153564	0.000000	0.000000	3.000000	49.000000	1.000000
14832.487682	-0.022261	0.522213	0.266871	69.141739	122.923630	143.935562	-2.082493	0.000000	4.545682	0.000000	0.000000	0.000000	0.118336	0.075734	-0.153564	0.000000	0.000000	3.000000	49.000000	1.000000
14832.491015	-0.022261	0.522213	0.266871	69.141739	122.923630	143.935562	-2.082493	0.000000	4.545682	0.000000	0.000000	0.000000	0.118336	0.075734	-0.153564	0.000000	0.000000	3.000000	49.000000	1.000000
14832.494349	-0.021901	0.522425	0.266361	69.141739	122.923630	143.935562	-2.082493	0.000000	4.545682	0.000000	0.000000	0.000000	0.107843	0.063709	-0.153075	0.000000	0.000000	3.000000	49.000000	1.000000
14832.497682	-0.021901	0.522425	0.266361	69.292816	122.495949	143.518539	-2.082493	0.000000	4.545682	0.000000	0.000000	0.000000	0.107843	0.063709	-0.153075	0.000000	0.000000	3.000000	49.000000	1.000000
14832.501015	-0.021544	0.522603	0.265914	69.292816	122.495949	143.518539	-2.082493	0.000000	4.545682	0.000000	0.000000	0.000000	0.107130	0.053373	-0.134126	0.000000	0.000000	3.000000	49.000000	1.000000
14832.504349	-0.021544	0.522603	0.265914	69.292816	122.495949	143.518539	-2.082493	0.000000	4.545682	0.000000	0.000000	0.000000	0.107130	0.053373	-0.134126	0.000000	0.000000	3.000000	49.000000	1.000000
14832.507682	-0.021544	0.522603	0.265914	69.421135	122.130898	143.159714	-2.078562	0.000000	4.547481	0.000000	0.000000	0.000000	0.107130	0.053373	-0.134126	0.000000	0.000000	3.000000	49.000000	1.000000
14832.511015	-0.021544	0.522603	0.265914	69.421135	122.130898	143.159714	-2.078562	0.000000	4.547481	0.000000	0.000000	0.000000	0.107130	0.053373	-0.134126	0.000000	0.000000	3.000000	49.000000	1.000000
14832.514349	-0.021188	0.522762	0.265483	69.421135	122.130898	143.159714	-2.078562	0.000000	4.547481	0.000000	0.000000	0.000000	0.106857	0.047769	-0.129251	0.000000	0.000000	3.000000	49.000000	1.000000
14832.517682	-0.021188	0.522762	0.265483	69.513336	121.875427	142.903214	-2.078562	0.000000	4.547481	0.000000	0.000000	0.000000	0.106857	0.047769	-0.129251	0.000000	0.000000	3.000000	49.000000	1.000000
14832.521015	-0.020833	0.522924	0.265082	69.513336	121.875427	142.903214	-2.078562	0.000000	4.547481	0.000000	0.000000	0.000000	0.106475	0.048513	-0.120360	0.000000	0.000000	3.000000	49.000000	1.000000
14832.524349	-0.020833	0.522924	0.265082	69.513336	121.875427	142.903214	-2.078562	0.000000	4.547481	0.000000	0.000000	0.000000	0.106475	0.048513	-0.120360	0.000000	0.000000	3.000000	49.000000	1.000000
14832.527682	-0.020833	0.522924	0.265082	69.571594	121.727905	142.744278	-2.073865	0.000000	4.549625	0.000000	0.000000	0.000000	0.106475	0.048513	-0.120360	0.000000	0.000000	3.000000	49.000000	1.000000
14832.531015	-0.020833	0.522924	0.265082	69.571594	121.727905	142.744278	-2.073865	0.000000	4.549625	0.000000	0.000000	0.000000	0.106475	0.048513	-0.120360	0.000000	0.000000	3.000000	49.000000	1.000000
14832.534349	-0.020444	0.523046	0.264685	69.571594	121.727905	142.744278	-2.073865	0.000000	4.549625	0.000000	0.000000	0.000000	0.116612	0.036603	-0.119166	0.000000	0.000000	3.000000	49.000000	1.000000
14832.537682	-0.020444	0.523046	0.264685	69.607254	121.688263	142.685776	-2.073865	0.000000	4.549625	0.000000	0.000000	0.000000	0.116612	0.036603	-0.119166	0.000000	0.000000	3.000000	49.000000	1.000000
14832.541015	-0.020091	0.523170	0.264316	69.607254	121.688263	142.685776	-2.073865	0.000000	4.549625	0.000000	0.000000	0.000000	0.105961	0.037372	-0.110526	0.000000	0.000000	3.000000	49.000000	1.000000
14832.544349	-0.020091	0.523170	0.264316	69.607254	121.688263	142.685776	-2.073865	0.000000	4.549625	0.000000	0.000000	0.000000	0.105961	0.037372	-0.110526	0.000000	0.000000	3.000000	49.000000	1.000000
14832.547682	-0.020091	0.523170	0.264316	69.625046	121.754051	142.722153	-2.068261	0.000000	4.552176	0.000000	0.000000	0.000000	0.105961	0.037372	-0.110526	0.000000	0.000000	3.000000	49.000000	1.000000
14832.551015	-0.020091	0.523170	0.264316	69.625046	121.754051	142.722153	-2.068261	0.000000	4.552176	0.000000	0.000000	0.000000	0.105961	0.037372	-0.110526	0.000000	0.000000	3.000000	49.000000	1.000000
14832.554349	-0.019738	0.523295	0.263947	69.625046	121.754051	142.722153	-2.068261	0.000000	4.552176	0.000000	0.000000	0.000000	0.105858	0.037316	-0.110689	0.000000	0.000000	3.000000	49.000000	1.000000
14832.557682	-0.019738	0.523295	0.263947	69.630775	121.875381	142.811569	-2.068261	0.000000	4.552176	0.000000	0.000000	0.000000	0.105858	0.037316	-0.110689	0.000000	0.000000	3.000000	49.000000	1.000000
14832.561015	-0.019420	0.523401	0.263594	69.630775	121.875381	142.811569	-2.068261	0.000000	4.552176	0.000000	0.000000	0.000000	0.095352	0.031748	-0.106012	0.000000	0.000000	3.000000	49.000000	1.000000
14832.564349	-0.019420	0.523401	0.263594	69.630775	121.875381	142.811569	-2.068261	0.000000	4.552176	0.000000	0.000000	0.000000	0.095352	0.031748	-0.106012	0.000000	0.000000	3.000000	49.000000	1.000000
14832.567682	-0.019420	0.523401	0.263594	69.628387	121.982414	142.893250	-2.063354	0.000000	4.554401	0.000000	0.000000	0.000000	0.095352	0.031748	-0.106012	0.000000	0.000000	3.000000	49.000000	1.000000
14832.571015	-0.019420	0.523401	0.263594	69.628387	121.982414	142.893250	-2.063354	0.000000	4.554401	0.000000	0.000000	0.000000	0.095352	0.031748	-0.106012	0.000000	0.000000	3.000000	49.000000	1.000000
14832.574349	-0.019137	0.523506	0.263239	69.628387	121.982414	142.893250	-2.063354	0.000000	4.554401	0.000000	0.000000	0.000000	0.085003	0.031705	-0.106423	0.000000	0.000000	3.000000	49.000000	1.000000
14832.577682	-0.019137	0.523506	0.263239	69.619354	122.066414	142.954742	-2.063354	0.000000	4.554401	0.000000	0.000000	0.000000	0.085003	0.031705	-0.106423	0.000000	0.000000	3.000000	49.000000	1.000000
14832.581015	-0.019137	0.523506	0.263239	69.619354	122.066414	142.954742	-2.063354	0.000000	4.554401	0.000000	0.000000	0.000000	0.085003	0.031705	-0.106423	0.000000	0.000000	3.000000	49.000000	1.000000
14832.584349	-0.019137	0.523506	0.263239	69.619354	122.066414	142.954742	-2.063354	0.000000	4.554401	0.000000	0.000000	0.000000	0.085003	0.031705	-0.106423	0.000000	0.000000	3.000000	49.000000	1.000000
14832.587682	-0.018570	0.523772	0.262478	69.608582	122.131638	143.005310	-2.061593	0.000000	4.555199	0.000000	0.000000	0.000000	0.170164	0.079725	-0.228536	0.000000	0.000000	3.000000	49.000000	1.000000
14832.591015	-0.018570	0.523772	0.262478	69.608582	122.131638	143.005310	-2.061593	0.000000	4.555199	0.000000	0.000000	0.000000	0.000000	-0.000008	-0.000003	0.000000	0.000000	3.000000	49.000000	1.000000
14832.594349	-0.018570	0.523772	0.262478	69.608582	122.131638	143.005310	-2.061593	0.000000	4.555199	0.000000	0.000000	0.000000	0.000000	-0.000008	-0.000003	0.000000	0.000000	3.000000	49.000000	1.000000
14832.597682	-0.018570	0.523772	0.262478	69.601059	122.184830	143.043686	-2.058387	0.000000	4.556648	0.000000	0.000000	0.000000	0.000000	-0.000008	-0.000003	0.000000	0.000000	3.000000	49.000000	1.000000
14832.601015	-0.018570	0.523772	0.262478	69.601059	122.184830	143.043686	-2.058387	0.000000	4.556648	0.000000	0.000000	0.000000	0.000000	-0.000008	-0.000003	0.000000	0.000000	3.000000	49.000000	1.000000
14832.604349	-0.018321	0.523974	0.262096	69.601059	122.184830	143.043686	-2.058387	0.000000	4.556648	0.000000	0.000000	0.000000	0.074701	0.060600	-0.114361	0.000000	0.000000	3.000000	49.000000	1.000000
14832.607682	-0.018321	0.523974	0.262096	69.592194	122.243668	143.083878	-2.058387	0.000000	4.556648	0.000000	0.000000	0.000000	0.074701	0.060600	-0.114361	0.000000	0.000000	3.000000	49.000000	1.000000
14832.611015	-0.018071	0.524191	0.261667	69.592194	122.243668	143.083878	-2.058387	0.000000	4.556648	0.000000	0.000000	0.000000	0.074987	0.065149	-0.128770	0.000000	0.000000	3.000000	49.000000	1.000000
14832.614349	-0.018071	0.524191	0.261667	69.592194	122.243668	143.083878	-2.058387	0.000000	4.556648	0.000000	0.000000	0.000000	0.074987	0.065149	-0.128770	0.000000	0.000000	3.000000	49.000000	1.000000
14832.617682	-0.018071	0.524191	0.261667	69.581764	122.307419	143.128677	-2.056465	0.000000	4.557516	0.000000	0.000000	0.000000	0.074987	0.065149	-0.128770	0.000000	0.000000	3.000000	49.000000	1.000000
14832.621015	-0.018071	0.524191	0.261667	69.581764	122.307419	143.128677	-2.056465	0.000000	4.557516	0.000000	0.000000	0.000000	0.074987	0.065149	-0.128770	0.000000	0.000000	3.000000	49.000000	1.000000
14832.624349	-0.017753	0.524487	0.261232	69.581764	122.307419	143.128677	-2.056465	0.000000	4.557516	0.000000	0.000000	0.000000	0.095421	0.088612	-0.130624	0.000000	0.000000	3.000000	49.000000	1.000000
14832.627682	-0.017753	0.524487	0.261232	69.573074	122.372292	143.165985	-2.056465	0.000000	4.557516	0.000000	0.000000	0.000000	0.095421	0.088612	-0.130624	0.000000	0.000000	3.000000	49.000000	1.000000
14832.631015	-0.017366	0.524800	0.260780	69.573074	122.372292	143.165985	-2.056465	0.000000	4.557516	0.000000	0.000000	0.000000	0.115886	0.093925	-0.135462	0.000000	0.000000	3.000000	49.000000	1.000000
14832.634349	-0.017366	0.524800	0.260780	69.573074	122.372292	143.165985	-2.056465	0.000000	4.557516	0.000000	0.000000	0.000000	0.115886	0.093925	-0.135462	0.000000	0.000000	3.000000	49.000000	1.000000
14832.637682	-0.017366	0.524800	0.260780	69.564362	122.439827	143.211212	-2.052046	0.000000	4.559507	0.000000	0.000000	0.000000	0.115886	0.093925	-0.135462	0.000000	0.000000	3.000000	49.000000	1.000000
14832.641015	-0.017366	0.524800	0.260780	69.564362	122.439827	143.211212	-2.052046	0.000000	4.559507	0.000000	0.000000	0.000000	0.115886	0.093925	-0.135462	0.000000	0.000000	3.000000	49.000000	1.000000
14832.644349	-0.016911	0.525167	0.260278	69.564362	122.439827	143.211212	-2.052046	0.000000	4.559507	0.000000	0.000000	0.000000	0.136547	0.110113	-0.150652	0.000000	0.000000	3.000000	49.000000	1.000000
14832.647682	-0.016911	0.525167	0.260278	69.555649	122.515526	143.248459	-2.052046	0.000000	4.559507	0.000000	0.000000	0.000000	0.136547	0.110113	-0.150652	0.000000	0.000000	3.000000	49.000000	1.000000
14832.651015	-0.016387	0.525567	0.259711	69.555649	122.515526	143.248459	-2.052046	0.000000	4.559507	0.000000	0.000000	0.000000	0.157230	0.119934	-0.169959	0.000000	0.000000	3.000000	49.000000	1.000000
14832.654349	-0.016387	0.525567	0.259711	69.555649	122.515526	143.248459	-2.052046	0.000000	4.559507	0.000000	0.000000	0.000000	0.157230	0.119934	-0.169959	0.000000	0.000000	3.000000	49.000000	1.000000
14832.657682	-0.016387	0.525567	0.259711	69.546616	122.612511	143.299026	-2.044764	0.000000	4.562778	0.000000	0.000000	0.000000	0.157230	0.119934	-0.169959	0.000000	0.000000	3.000000	49.000000	1.000000
14832.661015	-0.015760	0.526035	0.259046	69.546616	122.612511	143.299026	-2.044764	0.000000	4.562778	0.000000	0.000000	0.000000	0.188252	0.140555	-0.199518	0.000000	0.000000	3.000000	49.000000	1.000000
14832.664349	-0.015760	0.526035	0.259046	69.546616	122.612511	143.299026	-2.044764	0.000000	4.562778	0.000000	0.000000	0.000000	0.188252	0.140555	-0.199518	0.000000	0.000000	3.000000	49.000000	1.000000
14832.667682	-0.015760	0.526035	0.259046	69.559807	122.745277	143.380783	-2.039928	0.000000	4.564942	0.000000	0.000000	0.000000	0.188252	0.140555	-0.199518	0.000000	0.000000	3.000000	49.000000	1.000000
14832.671015	-0.015132	0.526518	0.258332	69.559807	122.745277	143.380783	-2.039928	0.000000	4.564942	0.000000	0.000000	0.000000	0.188219	0.144771	-0.214423	0.000000	0.000000	3.000000	49.000000	1.000000
14832.674349	-0.015132	0.526518	0.258332	69.559807	122.745277	143.380783	-2.039928	0.000000	4.564942	0.000000	0.000000	0.000000	0.188219	0.144771	-0.214423	0.000000	0.000000	3.000000	49.000000	1.000000
14832.677682	-0.015132	0.526518	0.258332	69.631905	122.976151	143.522034	-2.035388	0.000000	4.566967	0.000000	0.000000	0.000000	0.188219	0.144771	-0.214423	0.000000	0.000000	3.000000	49.000000	1.000000
14832.681015	-0.014402	0.527065	0.257486	69.631905	122.976151	143.522034	-2.035388	0.000000	4.566967	0.000000	0.000000	0.000000	0.219186	0.164230	-0.253581	0.000000	0.000000	3.000000	49.000000	1.000000
14832.684349	-0.014402	0.527065	0.257486	69.631905	122.976151	143.522034	-2.035388	0.000000	4.566967	0.000000	0.000000	0.000000	0.219186	0.164230	-0.253581	0.000000	0.000000	3.000000	49.000000	1.000000
14832.687682	-0.014402	0.527065	0.257486	69.792419	123.249878	143.683746	-2.030148	0.000000	4.569300	0.000000	0.000000	0.000000	0.219186	0.164230	-0.253581	0.000000	0.000000	3.000000	49.000000	1.000000
14832.691015	-0.013671	0.527641	0.256542	69.792419	123.249878	143.683746	-2.030148	0.000000	4.569300	0.000000	0.000000	0.000000	0.219240	0.172731	-0.283241	0.000000	0.000000	3.000000	49.000000	1.000000
14832.694349	-0.013671	0.527641	0.256542	69.792419	123.249878	143.683746	-2.030148	0.000000	4.569300	0.000000	0.000000	0.000000	0.219240	0.172731	-0.283241	0.000000	0.000000	3.000000	49.000000	1.000000
14832.697682	-0.013671	0.527641	0.256542	70.035805	123.447449	143.755188	-2.025514	0.000000	4.571356	0.000000	0.000000	0.000000	0.219240	0.172731	-0.283241	0.000000	0.000000	3.000000	49.000000	1.000000
14832.701015	-0.012873	0.528226	0.255517	70.035805	123.447449	143.755188	-2.025514	0.000000	4.571356	0.000000	0.000000	0.000000	0.239414	0.175668	-0.307530	0.000000	0.000000	3.000000	49.000000	1.000000
14832.704349	-0.012873	0.528226	0.255517	70.035805	123.447449	143.755188	-2.025514	0.000000	4.571356	0.000000	0.000000	0.000000	0.239414	0.175668	-0.307530	0.000000	0.000000	3.000000	49.000000	1.000000
14832.707682	-0.012873	0.528226	0.255517	70.345886	123.454895	143.649170	-2.020368	0.000000	4.573632	0.000000	0.000000	0.000000	0.239414	0.175668	-0.307530	0.000000	0.000000	3.000000	49.000000	1.000000
14832.711015	-0.012008	0.528860	0.254406	70.345886	123.454895	143.649170	-2.020368	0.000000	4.573632	0.000000	0.000000	0.000000	0.259442	0.190211	-0.333199	0.000000	0.000000	3.000000	49.000000	1.000000
14832.714349	-0.012008	0.528860	0.254406	70.345886	123.454895	143.649170	-2.020368	0.000000	4.573632	0.000000	0.000000	0.000000	0.259442	0.190211	-0.333199	0.000000	0.000000	3.000000	49.000000	1.000000
14832.717682	-0.012008	0.528860	0.254406	70.682716	123.274300	143.442749	-2.014735	0.000000	4.576117	0.000000	0.000000	0.000000	0.259442	0.190211	-0.333199	0.000000	0.000000	3.000000	49.000000	1.000000
14832.721015	-0.011078	0.529489	0.253262	70.682716	123.274300	143.442749	-2.014735	0.000000	4.576117	0.000000	0.000000	0.000000	0.279041	0.188514	-0.343407	0.000000	0.000000	3.000000	49.000000	1.000000
14832.724349	-0.011078	0.529489	0.253262	70.682716	123.274300	143.442749	-2.014735	0.000000	4.576117	0.000000	0.000000	0.000000	0.279041	0.188514	-0.343407	0.000000	0.000000	3.000000	49.000000	1.000000
14832.727682	-0.011078	0.529489	0.253262	71.023804	122.952980	143.705536	-2.008279	0.000000	4.578953	0.000000	0.000000	0.000000	0.279041	0.188514	-0.343407	0.000000	0.000000	3.000000	49.000000	1.000000
14832.731015	-0.010116	0.530126	0.252033	71.023804	122.952980	143.705536	-2.008279	0.000000	4.578953	0.000000	0.000000	0.000000	0.288611	0.191152	-0.368499	0.000000	0.000000	3.000000	49.000000	1.000000
14832.734349	-0.010116	0.530126	0.252033	71.023804	122.952980	143.705536	-2.008279	0.000000	4.578953	0.000000	0.000000	0.000000	0.288611	0.191152	-0.368499	0.000000	0.000000	3.000000	49.000000	1.000000
14832.737682	-0.010116	0.530126	0.252033	71.385880	122.660667	144.383331	-2.001823	0.000000	4.581779	0.000000	0.000000	0.000000	0.288611	0.191152	-0.368499	0.000000	0.000000	3.000000	49.000000	1.000000
14832.741015	-0.009157	0.530760	0.250800	71.385880	122.660667	144.383331	-2.001823	0.000000	4.581779	0.000000	0.000000	0.000000	0.287639	0.190265	-0.369941	0.000000	0.000000	3.000000	49.000000	1.000000
14832.744349	-0.009157	0.530760	0.250800	71.385880	122.660667	144.383331	-2.001823	0.000000	4.581779	0.000000	0.000000	0.000000	0.287639	0.190265	-0.369941	0.000000	0.000000	3.000000	49.000000	1.000000
14832.747682	-0.009157	0.530760	0.250800	71.758606	122.451889	144.356781	-1.995374	0.000000	4.584592	0.000000	0.000000	0.000000	0.287639	0.190265	-0.369941	0.000000	0.000000	3.000000	49.000000	1.000000
14832.751015	-0.008134	0.531406	0.249514	71.758606	122.451889	144.356781	-1.995374	0.000000	4.584592	0.000000	0.000000	0.000000	0.306961	0.193732	-0.385832	0.000000	0.000000	3.000000	49.000000	1.000000
14832.754349	-0.008134	0.531406	0.249514	71.758606	122.451889	144.356781	-1.995374	0.000000	4.584592	0.000000	0.000000	0.000000	0.306961	0.193732	-0.385832	0.000000	0.000000	3.000000	49.000000	1.000000
14832.757682	-0.008134	0.531406	0.249514	72.120468	122.346161	144.099060	-1.988207	0.000000	4.587704	0.000000	0.000000	0.000000	0.306961	0.193732	-0.385832	0.000000	0.000000	3.000000	49.000000	1.000000
14832.761015	-0.007081	0.532028	0.248210	72.120468	122.346161	144.099060	-1.988207	0.000000	4.587704	0.000000	0.000000	0.000000	0.315955	0.186535	-0.391389	0.000000	0.000000	3.000000	49.000000	1.000000
14832.764349	-0.007081	0.532028	0.248210	72.120468	122.346161	144.099060	-1.988207	0.000000	4.587704	0.000000	0.000000	0.000000	0.315955	0.186535	-0.391389	0.000000	0.000000	3.000000	49.000000	1.000000
14832.767682	-0.007081	0.532028	0.248210	72.439117	122.244759	143.856705	-1.980609	0.000000	4.590990	0.000000	0.000000	0.000000	0.315955	0.186535	-0.391389	0.000000	0.000000	3.000000	49.000000	1.000000
14832.771015	-0.006031	0.532643	0.246868	72.439117	122.244759	143.856705	-1.980609	0.000000	4.590990	0.000000	0.000000	0.000000	0.314889	0.184585	-0.402430	0.000000	1.000000	3.000000	49.000000	1.000000
14832.774349	-0.006031	0.532643	0.246868	72.439117	122.244759	143.856705	-1.980609	0.000000	4.590990	0.000000	0.000000	0.000000	0.314889	0.184585	-0.402430	0.000000	1.000000	3.000000	49.000000	1.000000
14832.777682	-0.006031	0.532643	0.246868	72.708450	122.142387	143.672394	-1.973217	0.000000	4.594172	0.000000	0.000000	0.000000	0.314889	0.184585	-0.402430	0.000000	1.000000	3.000000	49.000000	1.000000
14832.781015	-0.004952	0.533273	0.245504	72.708450	122.142387	143.672394	-1.973217	0.000000	4.594172	0.000000	0.000000	0.000000	0.323753	0.188868	-0.409360	0.000000	1.000000	3.000000	49.000000	1.000000
14832.784349	-0.004952	0.533273	0.245504	72.708450	122.142387	143.672394	-1.973217	0.000000	4.594172	0.000000	0.000000	0.000000	0.323753	0.188868	-0.409360	0.000000	1.000000	3.000000	49.000000	1.000000
14832.787682	-0.004952	0.533273	0.245504	72.915886	122.036232	143.687469	-1.965418	0.000000	4.597513	0.000000	0.000000	0.000000	0.323753	0.188868	-0.409360	0.000000	1.000000	3.000000	49.000000	1.000000
14832.791015	-0.003877	0.533878	0.244120	72.915886	122.036232	143.687469	-1.965418	0.000000	4.597513	0.000000	0.000000	0.000000	0.322535	0.181646	-0.415188	0.000000	1.000000	3.000000	49.000000	1.000000
14832.794349	-0.003877	0.533878	0.244120	72.915886	122.036232	143.687469	-1.965418	0.000000	4.597513	0.000000	0.000000	0.000000	0.322535	0.181646	-0.415188	0.000000	1.000000	3.000000	49.000000	1.000000
14832.797682	-0.003877	0.533878	0.244120	73.084099	121.929749	143.893265	-1.957712	0.000000	4.600801	0.000000	0.000000	0.000000	0.322535	0.181646	-0.415188	0.000000	1.000000	3.000000	49.000000	1.000000
14832.801015	-0.002872	0.534484	0.242761	73.084099	121.929749	143.893265	-1.957712	0.000000	4.600801	0.000000	0.000000	0.000000	0.301301	0.181702	-0.407483	0.000000	1.000000	3.000000	49.000000	1.000000
14832.804349	-0.002872	0.534484	0.242761	73.084099	121.929749	143.893265	-1.957712	0.000000	4.600801	0.000000	0.000000	0.000000	0.301301	0.181702	-0.407483	0.000000	1.000000	3.000000	49.000000	1.000000
14832.807682	-0.002872	0.534484	0.242761	73.225319	121.933441	144.061127	-1.950864	0.000000	4.603709	0.000000	0.000000	0.000000	0.301301	0.181702	-0.407483	0.000000	1.000000	3.000000	49.000000	1.000000
14832.811015	-0.001905	0.535065	0.241384	73.225319	121.933441	144.061127	-1.950864	0.000000	4.603709	0.000000	0.000000	0.000000	0.290203	0.174473	-0.413244	0.000000	0.000000	3.000000	49.000000	1.000000
14832.814349	-0.001905	0.535065	0.241384	73.225319	121.933441	144.061127	-1.950864	0.000000	4.603709	0.000000	0.000000	0.000000	0.290203	0.174473	-0.413244	0.000000	0.000000	3.000000	49.000000	1.000000
14832.817682	-0.001905	0.535065	0.241384	73.354004	122.013847	144.079544	-1.944655	0.000000	4.606334	0.000000	0.000000	0.000000	0.290203	0.174473	-0.413244	0.000000	0.000000	3.000000	49.000000	1.000000
14832.821015	-0.000941	0.535685	0.240029	73.354004	122.013847	144.079544	-1.944655	0.000000	4.606334	0.000000	0.000000	0.000000	0.289054	0.186039	-0.406568	0.000000	0.000000	3.000000	49.000000	1.000000
14832.824349	-0.000941	0.535685	0.240029	73.354004	122.013847	144.079544	-1.944655	0.000000	4.606334	0.000000	0.000000	0.000000	0.289054	0.186039	-0.406568	0.000000	0.000000	3.000000	49.000000	1.000000
14832.827682	-0.000941	0.535685	0.240029	73.451668	122.117691	144.131149	-1.938275	0.000000	4.609023	0.000000	0.000000	0.000000	0.289054	0.186039	-0.406568	0.000000	0.000000	3.000000	49.000000	1.000000
14832.831015	-0.000081	0.536319	0.238650	73.451668	122.117691	144.131149	-1.938275	0.000000	4.609023	0.000000	0.000000	0.000000	0.258205	0.190211	-0.413551	0.000000	0.000000	3.000000	49.000000	1.000000
14832.834349	-0.000081	0.536319	0.238650	73.451668	122.117691	144.131149	-1.938275	0.000000	4.609023	0.000000	0.000000	0.000000	0.258205	0.190211	-0.413551	0.000000	0.000000	3.000000	49.000000	1.000000
14832.837682	-0.000081	0.536319	0.238650	73.505829	122.207741	144.302261	-1.933662	0.000000	4.610960	0.000000	0.000000	0.000000	0.258205	0.190211	-0.413551	0.000000	0.000000	3.000000	49.000000	1.000000
14832.841015	0.000744	0.536957	0.237331	73.505829	122.207741	144.302261	-1.933662	0.000000	4.610960	0.000000	0.000000	0.000000	0.247314	0.191407	-0.395850	0.000000	0.000000	3.000000	49.000000	1.000000
14832.844349	0.000744	0.536957	0.237331	73.505829	122.207741	144.302261	-1.933662	0.000000	4.610960	0.000000	0.000000	0.000000	0.247314	0.191407	-0.395850	0.000000	0.000000	3.000000	49.000000	1.000000
14832.847682	0.000744	0.536957	0.237331	73.522491	122.305344	144.389023	-1.929181	0.000000	4.612837	0.000000	0.000000	0.000000	0.247314	0.191407	-0.395850	0.000000	0.000000	3.000000	49.000000	1.000000
14832.851015	0.001499	0.537609	0.235988	73.522491	122.305344	144.389023	-1.929181	0.000000	4.612837	0.000000	0.000000	0.000000	0.226616	0.195561	-0.402659	0.000000	0.000000	3.000000	49.000000	1.000000
14832.854349	0.001499	0.537609	0.235988	73.522491	122.305344	144.389023	-1.929181	0.000000	4.612837	0.000000	0.000000	0.000000	0.226616	0.195561	-0.402659	0.000000	0.000000	3.000000	49.000000	1.000000
14832.857682	0.001499	0.537609	0.235988	73.532715	122.348427	144.395569	-1.925951	0.000000	4.614186	0.000000	0.000000	0.000000	0.226616	0.195561	-0.402659	0.000000	0.000000	3.000000	49.000000	1.000000
14832.861015	0.002186	0.538282	0.234688	73.532715	122.348427	144.395569	-1.925951	0.000000	4.614186	0.000000	0.000000	0.000000	0.206072	0.201921	-0.390158	0.000000	0.000000	3.000000	49.000000	1.000000
14832.864349	0.002186	0.538282	0.234688	73.532715	122.348427	144.395569	-1.925951	0.000000	4.614186	0.000000	0.000000	0.000000	0.206072	0.201921	-0.390158	0.000000	0.000000	3.000000	49.000000	1.000000
14832.867682	0.002186	0.538282	0.234688	73.555130	122.330261	144.339096	-1.923537	0.000000	4.615192	0.000000	0.000000	0.000000	0.206072	0.201921	-0.390158	0.000000	0.000000	3.000000	49.000000	1.000000
14832.871015	0.002805	0.538977	0.233430	73.555130	122.330261	144.339096	-1.923537	0.000000	4.615192	0.000000	0.000000	0.000000	0.185677	0.208323	-0.377517	0.000000	0.000000	3.000000	49.000000	1.000000
14832.874349	0.002805	0.538977	0.233430	73.555130	122.330261	144.339096	-1.923537	0.000000	4.615192	0.000000	0.000000	0.000000	0.185677	0.208323	-0.377517	0.000000	0.000000	3.000000	49.000000	1.000000
14832.877682	0.002805	0.538977	0.233430	73.592751	122.251617	144.224777	-1.921946	0.000000	4.615855	0.000000	0.000000	0.000000	0.185677	0.208323	-0.377517	0.000000	0.000000	3.000000	49.000000	1.000000
14832.881015	0.003389	0.539680	0.232264	73.592751	122.251617	144.224777	-1.921946	0.000000	4.615855	0.000000	0.000000	0.000000	0.175318	0.210833	-0.349586	0.000000	0.000000	3.000000	49.000000	1.000000
14832.884349	0.003389	0.539680	0.232264	73.592751	122.251617	144.224777	-1.921946	0.000000	4.615855	0.000000	0.000000	0.000000	0.175318	0.210833	-0.349586	0.000000	0.000000	3.000000	49.000000	1.000000
14832.887682	0.003389	0.539680	0.232264	73.641167	122.103333	144.044144	-1.920266	0.000000	4.616555	0.000000	0.000000	0.000000	0.175318	0.210833	-0.349586	0.000000	0.000000	3.000000	49.000000	1.000000
14832.891015	0.003907	0.540412	0.231207	73.641167	122.103333	144.044144	-1.920266	0.000000	4.616555	0.000000	0.000000	0.000000	0.155301	0.219665	-0.317235	0.000000	0.000000	3.000000	49.000000	1.000000
14832.894349	0.003907	0.540412	0.231207	73.641167	122.103333	144.044144	-1.920266	0.000000	4.616555	0.000000	0.000000	0.000000	0.155301	0.219665	-0.317235	0.000000	0.000000	3.000000	49.000000	1.000000
14832.897682	0.003907	0.540412	0.231207	73.678276	121.988899	143.901535	-1.918941	0.000000	4.617105	0.000000	0.000000	0.000000	0.155301	0.219665	-0.317235	0.000000	0.000000	3.000000	49.000000	1.000000
14832.901015	0.004391	0.541132	0.230230	73.678276	121.988899	143.901535	-1.918941	0.000000	4.617105	0.000000	0.000000	0.000000	0.145186	0.216203	-0.293079	0.000000	0.000000	3.000000	49.000000	1.000000
14832.904349	0.004391	0.541132	0.230230	73.678276	121.988899	143.901535	-1.918941	0.000000	4.617105	0.000000	0.000000	0.000000	0.145186	0.216203	-0.293079	0.000000	0.000000	3.000000	49.000000	1.000000
14832.907682	0.004391	0.541132	0.230230	73.697060	121.949135	143.824982	-1.917608	0.000000	4.617660	0.000000	0.000000	0.000000	0.145186	0.216203	-0.293079	0.000000	0.000000	3.000000	49.000000	1.000000
14832.911015	0.004842	0.541867	0.229380	73.697060	121.949135	143.824982	-1.917608	0.000000	4.617660	0.000000	0.000000	0.000000	0.135263	0.220293	-0.254873	0.000000	0.000000	3.000000	49.000000	1.000000
14832.914349	0.004842	0.541867	0.229380	73.697060	121.949135	143.824982	-1.917608	0.000000	4.617660	0.000000	0.000000	0.000000	0.135263	0.220293	-0.254873	0.000000	0.000000	3.000000	49.000000	1.000000
14832.917682	0.004842	0.541867	0.229380	73.695419	121.979759	143.821396	-1.915924	0.000000	4.618358	0.000000	0.000000	0.000000	0.135263	0.220293	-0.254873	0.000000	0.000000	3.000000	49.000000	1.000000
14832.921015	0.005260	0.542574	0.228631	73.695419	121.979759	143.821396	-1.915924	0.000000	4.618358	0.000000	0.000000	0.000000	0.125390	0.212067	-0.224831	0.000000	0.000000	3.000000	49.000000	1.000000
14832.924349	0.005260	0.542574	0.228631	73.695419	121.979759	143.821396	-1.915924	0.000000	4.618358	0.000000	0.000000	0.000000	0.125390	0.212067	-0.224831	0.000000	0.000000	3.000000	49.000000	1.000000
14832.927682	0.005260	0.542574	0.228631	73.701973	121.975937	143.783386	-1.914078	0.000000	4.619124	0.000000	0.000000	0.000000	0.125390	0.212067	-0.224831	0.000000	0.000000	3.000000	49.000000	1.000000
14832.931015	0.005678	0.543291	0.227977	73.701973	121.975937	143.783386	-1.914078	0.000000	4.619124	0.000000	0.000000	0.000000	0.125351	0.215216	-0.196123	0.000000	0.000000	3.000000	49.000000	1.000000
14832.934349	0.005678	0.543291	0.227977	73.701973	121.975937	143.783386	-1.914078	0.000000	4.619124	0.000000	0.000000	0.000000	0.125351	0.215216	-0.196123	0.000000	0.000000	3.000000	49.000000	1.000000
14832.937682	0.005678	0.543291	0.227977	73.711777	121.953766	143.726288	-1.911537	0.000000	4.620176	0.000000	0.000000	0.000000	0.125351	0.215216	-0.196123	0.000000	0.000000	3.000000	49.000000	1.000000
14832.941015	0.006063	0.544015	0.227387	73.711777	121.953766	143.726288	-1.911537	0.000000	4.620176	0.000000	0.000000	0.000000	0.115531	0.217268	-0.177004	0.000000	0.000000	3.000000	49.000000	1.000000
14832.944349	0.006063	0.544015	0.227387	73.711777	121.953766	143.726288	-1.911537	0.000000	4.620176	0.000000	0.000000	0.000000	0.115531	0.217268	-0.177004	0.000000	0.000000	3.000000	49.000000	1.000000
14832.947682	0.006063	0.544015	0.227387	73.724846	121.910530	143.650085	-1.909090	0.000000	4.621187	0.000000	0.000000	0.000000	0.115531	0.217268	-0.177004	0.000000	0.000000	3.000000	49.000000	1.000000
14832.951015	0.006063	0.544015	0.227387	73.724846	121.910530	143.650085	-1.909090	0.000000	4.621187	0.000000	0.000000	0.000000	0.115531	0.217268	-0.177004	0.000000	0.000000	3.000000	49.000000	1.000000
14832.954349	0.006382	0.544742	0.226829	73.724846	121.910530	143.650085	-1.909090	0.000000	4.621187	0.000000	0.000000	0.000000	0.095936	0.218125	-0.167496	0.000000	0.000000	3.000000	49.000000	1.000000
14832.957682	0.006382	0.544742	0.226829	73.737839	121.861679	143.573700	-1.909090	0.000000	4.621187	0.000000	0.000000	0.000000	0.095936	0.218125	-0.167496	0.000000	0.000000	3.000000	49.000000	1.000000
14832.961015	0.006670	0.545456	0.226321	73.737839	121.861679	143.573700	-1.909090	0.000000	4.621187	0.000000	0.000000	0.000000	0.086191	0.214058	-0.152418	0.000000	0.000000	3.000000	49.000000	1.000000
14832.964349	0.006670	0.545456	0.226321	73.737839	121.861679	143.573700	-1.909090	0.000000	4.621187	0.000000	0.000000	0.000000	0.086191	0.214058	-0.152418	0.000000	0.000000	3.000000	49.000000	1.000000
14832.967682	0.006670	0.545456	0.226321	73.750877	121.821236	143.510391	-1.906183	0.000000	4.622387	0.000000	0.000000	0.000000	0.086191	0.214058	-0.152418	0.000000	0.000000	3.000000	49.000000	1.000000
14832.971015	0.006670	0.545456	0.226321	73.750877	121.821236	143.510391	-1.906183	0.000000	4.622387	0.000000	0.000000	0.000000	0.086191	0.214058	-0.152418	0.000000	0.000000	3.000000	49.000000	1.000000
14832.974349	0.006892	0.546152	0.225831	73.750877	121.821236	143.510391	-1.906183	0.000000	4.622387	0.000000	0.000000	0.000000	0.066661	0.208777	-0.146957	0.000000	0.000000	3.000000	49.000000	1.000000
14832.977682	0.006892	0.546152	0.225831	73.768806	121.778175	143.444534	-1.906183	0.000000	4.622387	0.000000	0.000000	0.000000	0.066661	0.208777	-0.146957	0.000000	0.000000	3.000000	49.000000	1.000000
14832.981015	0.007049	0.546793	0.225364	73.768806	121.778175	143.444534	-1.906183	0.000000	4.622387	0.000000	0.000000	0.000000	0.047194	0.192346	-0.139983	0.000000	0.000000	3.000000	49.000000	1.000000
14832.984349	0.007049	0.546793	0.225364	73.768806	121.778175	143.444534	-1.906183	0.000000	4.622387	0.000000	0.000000	0.000000	0.047194	0.192346	-0.139983	0.000000	0.000000	3.000000	49.000000	1.000000
14832.987682	0.007049	0.546793	0.225364	73.791672	121.757591	143.402405	-1.906445	0.000000	4.622279	0.000000	0.000000	0.000000	0.047194	0.192346	-0.139983	0.000000	0.000000	3.000000	49.000000	1.000000
14832.991015	0.007049	0.546793	0.225364	73.791672	121.757591	143.402405	-1.906445	0.000000	4.622279	0.000000	0.000000	0.000000	0.047194	0.192346	-0.139983	0.000000	0.000000	3.000000	49.000000	1.000000
14832.994349	0.007174	0.547400	0.224935	73.791672	121.757591	143.402405	-1.906445	0.000000	4.622279	0.000000	0.000000	0.000000	0.037530	0.182186	-0.128891	0.000000	0.000000	3.000000	49.000000	1.000000
14832.997682	0.007174	0.547400	0.224935	73.827782	121.771988	143.388855	-1.906445	0.000000	4.622279	0.000000	0.000000	0.000000	0.037530	0.182186	-0.128891	0.000000	0.000000	3.000000	49.000000	1.000000
14833.001015	0.007268	0.547978	0.224575	73.827782	121.771988	143.388855	-1.906445	0.000000	4.622279	0.000000	0.000000	0.000000	0.027995	0.173375	-0.107961	0.000000	0.000000	3.000000	49.000000	1.000000
14833.004349	0.007268	0.547978	0.224575	73.827782	121.771988	143.388855	-1.906445	0.000000	4.622279	0.000000	0.000000	0.000000	0.027995	0.173375	-0.107961	0.000000	0.000000	3.000000	49.000000	1.000000
14833.007682	0.007268	0.547978	0.224575	73.883629	121.826439	143.405167	-1.908330	0.000000	4.621501	0.000000	0.000000	0.000000	0.027995	0.173375	-0.107961	0.000000	0.000000	3.000000	49.000000	1.000000
14833.011015	0.007329	0.548506	0.224271	73.883629	121.826439	143.405167	-1.908330	0.000000	4.621501	0.000000	0.000000	0.000000	0.018440	0.158438	-0.091111	0.000000	0.000000	3.000000	49.000000	1.000000
14833.014349	0.007329	0.548506	0.224271	73.883629	121.826439	143.405167	-1.908330	0.000000	4.621501	0.000000	0.000000	0.000000	0.018440	0.158438	-0.091111	0.000000	0.000000	3.000000	49.000000	1.000000
14833.017682	0.007329	0.548506	0.224271	73.965843	121.915207	143.439865	-1.909456	0.000000	4.621037	0.000000	0.000000	0.000000	0.018440	0.158438	-0.091111	0.000000	0.000000	3.000000	49.000000	1.000000
14833.021015	0.007392	0.549014	0.224102	73.965843	121.915207	143.439865	-1.909456	0.000000	4.621037	0.000000	0.000000	0.000000	0.018863	0.152408	-0.050593	0.000000	0.000000	3.000000	49.000000	1.000000
14833.024349	0.007392	0.549014	0.224102	73.965843	121.915207	143.439865	-1.909456	0.000000	4.621037	0.000000	0.000000	0.000000	0.018863	0.152408	-0.050593	0.000000	0.000000	3.000000	49.000000	1.000000
14833.027682	0.007392	0.549014	0.224102	74.080986	122.086502	143.535126	-1.909576	0.000000	4.620987	0.000000	0.000000	0.000000	0.018863	0.152408	-0.050593	0.000000	0.000000	3.000000	49.000000	1.000000
14833.031015	0.007392	0.549014	0.224102	74.080986	122.086502	143.535126	-1.909576	0.000000	4.620987	0.000000	0.000000	0.000000	0.018863	0.152408	-0.050593	0.000000	0.000000	3.000000	49.000000	1.000000
14833.034349	0.007488	0.549477	0.224022	74.080986	122.086502	143.535126	-1.909576	0.000000	4.620987	0.000000	0.000000	0.000000	0.028846	0.138927	-0.024071	0.000000	0.000000	3.000000	49.000000	1.000000
14833.037682	0.007488	0.549477	0.224022	74.228943	122.331078	143.679855	-1.909576	0.000000	4.620987	0.000000	0.000000	0.000000	0.028846	0.138927	-0.024071	0.000000	0.000000	3.000000	49.000000	1.000000
14833.041015	0.007488	0.549477	0.224022	74.228943	122.331078	143.679855	-1.909576	0.000000	4.620987	0.000000	0.000000	0.000000	0.028846	0.138927	-0.024071	0.000000	0.000000	3.000000	49.000000	1.000000
14833.044349	0.007488	0.549477	0.224022	74.228943	122.331078	143.679855	-1.909576	0.000000	4.620987	0.000000	0.000000	0.000000	0.028846	0.138927	-0.024071	0.000000	0.000000	3.000000	49.000000	1.000000
14833.047682	0.007620	0.550250	0.224265	74.399834	122.616814	143.854218	-1.908466	0.000000	4.621445	0.000000	0.000000	0.000000	0.039623	0.231744	0.072722	0.000000	0.000000	3.000000	49.000000	1.000000
14833.051015	0.007620	0.550250	0.224265	74.399834	122.616814	143.854218	-1.908466	0.000000	4.621445	0.000000	0.000000	0.000000	0.000000	0.000001	-0.000002	0.000000	0.000000	3.000000	49.000000	1.000000
14833.054349	0.007620	0.550250	0.224265	74.399834	122.616814	143.854218	-1.908466	0.000000	4.621445	0.000000	0.000000	0.000000	0.000000	0.000001	-0.000002	0.000000	0.000000	3.000000	49.000000	1.000000
14833.057682	0.007620	0.550250	0.224265	74.581985	122.939995	144.061020	-1.904376	0.000000	4.623132	0.000000	0.000000	0.000000	0.000000	0.000001	-0.000002	0.000000	0.000000	3.000000	49.000000	1.000000
14833.061015	0.007620	0.550250	0.224265	74.581985	122.939995	144.061020	-1.904376	0.000000	4.623132	0.000000	0.000000	0.000000	0.000000	0.000001	-0.000002	0.000000	0.000000	3.000000	49.000000	1.000000
14833.064349	0.007656	0.550555	0.224555	74.581985	122.939995	144.061020	-1.904376	0.000000	4.623132	0.000000	0.000000	0.000000	0.010683	0.091572	0.087001	0.000000	0.000000	3.000000	49.000000	1.000000
14833.067682	0.007656	0.550555	0.224555	74.764137	123.261116	144.270813	-1.904376	0.000000	4.623132	0.000000	0.000000	0.000000	0.010683	0.091572	0.087001	0.000000	0.000000	3.000000	49.000000	1.000000
14833.071015	0.007656	0.550555	0.224555	74.764137	123.261116	144.270813	-1.904376	0.000000	4.623132	0.000000	0.000000	0.000000	0.010683	0.091572	0.087001	0.000000	0.000000	3.000000	49.000000	1.000000
14833.074349	0.007656	0.550555	0.224555	74.764137	123.261116	144.270813	-1.904376	0.000000	4.623132	0.000000	0.000000	0.000000	0.010683	0.091572	0.087001	0.000000	0.000000	3.000000	49.000000	1.000000
14833.077682	0.007567	0.550993	0.225259	74.929657	123.563980	144.475082	-1.901646	0.000000	4.624256	0.000000	0.000000	0.000000	-0.026788	0.131453	0.211220	0.000000	0.000000	3.000000	49.000000	1.000000
14833.081015	0.007567	0.550993	0.225259	74.929657	123.563980	144.475082	-1.901646	0.000000	4.624256	0.000000	0.000000	0.000000	0.000000	0.000007	0.000001	0.000000	0.000000	3.000000	49.000000	1.000000
14833.084349	0.007567	0.550993	0.225259	74.929657	123.563980	144.475082	-1.901646	0.000000	4.624256	0.000000	0.000000	0.000000	0.000000	0.000007	0.000001	0.000000	0.000000	3.000000	49.000000	1.000000
14833.087682	0.007567	0.550993	0.225259	75.043976	123.796623	144.643295	-1.898128	0.000000	4.625701	0.000000	0.000000	0.000000	0.000000	0.000007	0.000001	0.000000	0.000000	3.000000	49.000000	1.000000
14833.091015	0.007567	0.550993	0.225259	75.043976	123.796623	144.643295	-1.898128	0.000000	4.625701	0.000000	0.000000	0.000000	0.000000	0.000007	0.000001	0.000000	0.000000	3.000000	49.000000	1.000000
14833.094349	0.007376	0.551117	0.225608	75.043976	123.796623	144.643295	-1.898128	0.000000	4.625701	0.000000	0.000000	0.000000	-0.057186	0.037141	0.104906	0.000000	0.000000	3.000000	49.000000	1.000000
14833.097682	0.007376	0.551117	0.225608	75.091240	123.994286	144.816879	-1.898128	0.000000	4.625701	0.000000	0.000000	0.000000	-0.057186	0.037141	0.104906	0.000000	0.000000	3.000000	49.000000	1.000000
14833.101015	0.007376	0.551117	0.225608	75.091240	123.994286	144.816879	-1.898128	0.000000	4.625701	0.000000	0.000000	0.000000	-0.057186	0.037141	0.104906	0.000000	0.000000	3.000000	49.000000	1.000000
14833.104349	0.007376	0.551117	0.225608	75.091240	123.994286	144.816879	-1.898128	0.000000	4.625701	0.000000	0.000000	0.000000	-0.057186	0.037141	0.104906	0.000000	0.000000	3.000000	49.000000	1.000000
14833.107682	0.006701	0.551156	0.226173	75.059448	124.184647	145.021011	-1.898955	0.000000	4.625362	0.000000	0.000000	0.000000	-0.202560	0.011610	0.169401	0.000000	0.000000	3.000000	49.000000	1.000000
14833.111015	0.006701	0.551156	0.226173	75.059448	124.184647	145.021011	-1.898955	0.000000	4.625362	0.000000	0.000000	0.000000	0.000000	0.000005	0.000001	0.000000	0.000000	3.000000	49.000000	1.000000
14833.114349	0.006701	0.551156	0.226173	75.059448	124.184647	145.021011	-1.898955	0.000000	4.625362	0.000000	0.000000	0.000000	0.000000	0.000005	0.000001	0.000000	0.000000	3.000000	49.000000	1.000000
14833.117682	0.006701	0.551156	0.226173	74.997093	124.415520	145.277145	-1.906706	0.000000	4.622172	0.000000	0.000000	0.000000	0.000000	0.000005	0.000001	0.000000	0.000000	3.000000	49.000000	1.000000
14833.121015	0.006701	0.551156	0.226173	74.997093	124.415520	145.277145	-1.906706	0.000000	4.622172	0.000000	0.000000	0.000000	0.000000	0.000005	0.000001	0.000000	0.000000	3.000000	49.000000	1.000000
14833.124349	0.006248	0.551071	0.226388	74.997093	124.415520	145.277145	-1.906706	0.000000	4.622172	0.000000	0.000000	0.000000	-0.135669	-0.025575	0.064368	0.000000	0.000000	3.000000	49.000000	1.000000
14833.127682	0.006248	0.551071	0.226388	74.950653	124.585014	145.476944	-1.906706	0.000000	4.622172	0.000000	0.000000	0.000000	-0.135669	-0.025575	0.064368	0.000000	0.000000	3.000000	49.000000	1.000000
14833.131015	0.005796	0.550943	0.226574	74.950653	124.585014	145.476944	-1.906706	0.000000	4.622172	0.000000	0.000000	0.000000	-0.135824	-0.038145	0.056052	0.000000	0.000000	3.000000	49.000000	1.000000
14833.134349	0.005796	0.550943	0.226574	74.950653	124.585014	145.476944	-1.906706	0.000000	4.622172	0.000000	0.000000	0.000000	-0.135824	-0.038145	0.056052	0.000000	0.000000	3.000000	49.000000	1.000000
14833.137682	0.005796	0.550943	0.226574	74.921608	124.666092	145.593597	-1.919574	0.000000	4.616843	0.000000	0.000000	0.000000	-0.135824	-0.038145	0.056052	0.000000	0.000000	3.000000	49.000000	1.000000
14833.141015	0.005796	0.550943	0.226574	74.921608	124.666092	145.593597	-1.919574	0.000000	4.616843	0.000000	0.000000	0.000000	-0.135824	-0.038145	0.056052	0.000000	0.000000	3.000000	49.000000	1.000000
14833.144349	0.005375	0.550758	0.226752	74.921608	124.666092	145.593597	-1.919574	0.000000	4.616843	0.000000	0.000000	0.000000	-0.126177	-0.055650	0.053296	0.000000	0.000000	3.000000	49.000000	1.000000
14833.147682	0.005375	0.550758	0.226752	74.915314	124.663261	145.623062	-1.919574	0.000000	4.616843	0.000000	0.000000	0.000000	-0.126177	-0.055650	0.053296	0.000000	0.000000	3.000000	49.000000	1.000000
14833.151015	0.005375	0.550758	0.226752	74.915314	124.663261	145.623062	-1.919574	0.000000	4.616843	0.000000	0.000000	0.000000	-0.126177	-0.055650	0.053296	0.000000	0.000000	3.000000	49.000000	1.000000
14833.154349	0.005375	0.550758	0.226752	74.915314	124.663261	145.623062	-1.919574	0.000000	4.616843	0.000000	0.000000	0.000000	-0.126177	-0.055650	0.053296	0.000000	0.000000	3.000000	49.000000	1.000000
14833.157682	0.004664	0.550250	0.227223	74.911781	124.655273	145.642960	-1.925588	0.000000	4.614337	0.000000	0.000000	0.000000	-0.213330	-0.152274	0.141312	0.000000	0.000000	3.000000	49.000000	1.000000
14833.161015	0.004664	0.550250	0.227223	74.911781	124.655273	145.642960	-1.925588	0.000000	4.614337	0.000000	0.000000	0.000000	0.000000	0.000004	-0.000000	0.000000	0.000000	3.000000	49.000000	1.000000
14833.164349	0.004664	0.550250	0.227223	74.911781	124.655273	145.642960	-1.925588	0.000000	4.614337	0.000000	0.000000	0.000000	0.000000	0.000004	-0.000000	0.000000	0.000000	3.000000	49.000000	1.000000
14833.167682	0.004664	0.550250	0.227223	74.910019	124.637688	145.652908	-1.934477	0.000000	4.610619	0.000000	0.000000	0.000000	0.000000	0.000004	-0.000000	0.000000	0.000000	3.000000	49.000000	1.000000
14833.171015	0.004664	0.550250	0.227223	74.910019	124.637688	145.652908	-1.934477	0.000000	4.610619	0.000000	0.000000	0.000000	0.000000	0.000004	-0.000000	0.000000	0.000000	3.000000	49.000000	1.000000
14833.174349	0.004341	0.549932	0.227549	74.910019	124.637688	145.652908	-1.934477	0.000000	4.610619	0.000000	0.000000	0.000000	-0.096852	-0.095375	0.097792	0.000000	0.000000	3.000000	49.000000	1.000000
14833.177682	0.004341	0.549932	0.227549	74.908249	124.620056	145.662827	-1.934477	0.000000	4.610619	0.000000	0.000000	0.000000	-0.096852	-0.095375	0.097792	0.000000	0.000000	3.000000	49.000000	1.000000
14833.181015	0.004018	0.549548	0.227949	74.908249	124.620056	145.662827	-1.934477	0.000000	4.610619	0.000000	0.000000	0.000000	-0.096813	-0.115297	0.120130	0.000000	0.000000	3.000000	49.000000	1.000000
14833.184349	0.004018	0.549548	0.227949	74.908249	124.620056	145.662827	-1.934477	0.000000	4.610619	0.000000	0.000000	0.000000	-0.096813	-0.115297	0.120130	0.000000	0.000000	3.000000	49.000000	1.000000
14833.187682	0.004018	0.549548	0.227949	74.906479	124.599716	145.672760	-1.940333	0.000000	4.608157	0.000000	0.000000	0.000000	-0.096813	-0.115297	0.120130	0.000000	0.000000	3.000000	49.000000	1.000000
14833.191015	0.004018	0.549548	0.227949	74.906479	124.599716	145.672760	-1.940333	0.000000	4.608157	0.000000	0.000000	0.000000	-0.096813	-0.115297	0.120130	0.000000	0.000000	3.000000	49.000000	1.000000
14833.194349	0.003663	0.549130	0.228387	74.906479	124.599716	145.672760	-1.940333	0.000000	4.608157	0.000000	0.000000	0.000000	-0.106630	-0.125389	0.131225	0.000000	0.000000	3.000000	49.000000	1.000000
14833.197682	0.003663	0.549130	0.228387	74.904724	124.579399	145.682693	-1.940333	0.000000	4.608157	0.000000	0.000000	0.000000	-0.106630	-0.125389	0.131225	0.000000	0.000000	3.000000	49.000000	1.000000
14833.201015	0.003275	0.548624	0.228885	74.904724	124.579399	145.682693	-1.940333	0.000000	4.608157	0.000000	0.000000	0.000000	-0.116450	-0.151744	0.149371	0.000000	0.000000	3.000000	49.000000	1.000000
14833.204349	0.003275	0.548624	0.228885	74.904724	124.579399	145.682693	-1.940333	0.000000	4.608157	0.000000	0.000000	0.000000	-0.116450	-0.151744	0.149371	0.000000	0.000000	3.000000	49.000000	1.000000
14833.207682	0.003275	0.548624	0.228885	74.897682	124.582367	145.722382	-1.946310	0.000000	4.605636	0.000000	0.000000	0.000000	-0.116450	-0.151744	0.149371	0.000000	0.000000	3.000000	49.000000	1.000000
14833.211015	0.003275	0.548624	0.228885	74.897682	124.582367	145.722382	-1.946310	0.000000	4.605636	0.000000	0.000000	0.000000	-0.116450	-0.151744	0.149371	0.000000	0.000000	3.000000	49.000000	1.000000
14833.214349	0.002886	0.548080	0.229387	74.897682	124.582367	145.722382	-1.946310	0.000000	4.605636	0.000000	0.000000	0.000000	-0.116614	-0.163223	0.150575	0.000000	0.000000	3.000000	49.000000	1.000000
14833.217682	0.002886	0.548080	0.229387	74.889008	124.582695	145.757843	-1.946310	0.000000	4.605636	0.000000	0.000000	0.000000	-0.116614	-0.163223	0.150575	0.000000	0.000000	3.000000	49.000000	1.000000
14833.221015	0.002464	0.547481	0.229911	74.889008	124.582695	145.757843	-1.946310	0.000000	4.605636	0.000000	0.000000	0.000000	-0.126546	-0.179756	0.157389	0.000000	0.000000	3.000000	49.000000	1.000000
14833.224349	0.002464	0.547481	0.229911	74.889008	124.582695	145.757843	-1.946310	0.000000	4.605636	0.000000	0.000000	0.000000	-0.126546	-0.179756	0.157389	0.000000	0.000000	3.000000	49.000000	1.000000
14833.227682	0.002464	0.547481	0.229911	74.873764	124.573883	145.790588	-1.952707	0.000000	4.602927	0.000000	0.000000	0.000000	-0.126546	-0.179756	0.157389	0.000000	0.000000	3.000000	49.000000	1.000000
14833.231015	0.002464	0.547481	0.229911	74.873764	124.573883	145.790588	-1.952707	0.000000	4.602927	0.000000	0.000000	0.000000	-0.126546	-0.179756	0.157389	0.000000	0.000000	3.000000	49.000000	1.000000
14833.234349	0.002075	0.546827	0.230458	74.873764	124.573883	145.790588	-1.952707	0.000000	4.602927	0.000000	0.000000	0.000000	-0.116927	-0.196283	0.164055	0.000000	0.000000	3.000000	49.000000	1.000000
14833.237682	0.002075	0.546827	0.230458	74.841187	124.550697	145.809128	-1.952707	0.000000	4.602927	0.000000	0.000000	0.000000	-0.116927	-0.196283	0.164055	0.000000	0.000000	3.000000	49.000000	1.000000
14833.241015	0.001749	0.546205	0.230967	74.841187	124.550697	145.809128	-1.952707	0.000000	4.602927	0.000000	0.000000	0.000000	-0.097541	-0.186602	0.152501	0.000000	0.000000	3.000000	49.000000	1.000000
14833.244349	0.001749	0.546205	0.230967	74.841187	124.550697	145.809128	-1.952707	0.000000	4.602927	0.000000	0.000000	0.000000	-0.097541	-0.186602	0.152501	0.000000	0.000000	3.000000	49.000000	1.000000
14833.247682	0.001749	0.546205	0.230967	74.782005	124.521210	145.830978	-1.957218	0.000000	4.601011	0.000000	0.000000	0.000000	-0.097541	-0.186602	0.152501	0.000000	0.000000	3.000000	49.000000	1.000000
14833.251015	0.001749	0.546205	0.230967	74.782005	124.521210	145.830978	-1.957218	0.000000	4.601011	0.000000	0.000000	0.000000	-0.097541	-0.186602	0.152501	0.000000	0.000000	3.000000	49.000000	1.000000
14833.254349	0.001424	0.545544	0.231479	74.782005	124.521210	145.830978	-1.957218	0.000000	4.601011	0.000000	0.000000	0.000000	-0.097684	-0.198167	0.153630	0.000000	0.000000	3.000000	49.000000	1.000000
14833.257682	0.001424	0.545544	0.231479	74.700645	124.530457	145.896240	-1.957218	0.000000	4.601011	0.000000	0.000000	0.000000	-0.097684	-0.198167	0.153630	0.000000	0.000000	3.000000	49.000000	1.000000
14833.261015	0.001098	0.544895	0.231939	74.700645	124.530457	145.896240	-1.957218	0.000000	4.601011	0.000000	0.000000	0.000000	-0.097854	-0.194683	0.138068	0.000000	0.000000	3.000000	49.000000	1.000000
14833.264349	0.001098	0.544895	0.231939	74.700645	124.530457	145.896240	-1.957218	0.000000	4.601011	0.000000	0.000000	0.000000	-0.097854	-0.194683	0.138068	0.000000	0.000000	3.000000	49.000000	1.000000
14833.267682	0.001098	0.544895	0.231939	74.608521	124.573318	145.994827	-1.961216	0.000000	4.599308	0.000000	0.000000	0.000000	-0.097854	-0.194683	0.138068	0.000000	0.000000	3.000000	49.000000	1.000000
14833.271015	0.001098	0.544895	0.231939	74.608521	124.573318	145.994827	-1.961216	0.000000	4.599308	0.000000	0.000000	0.000000	-0.097854	-0.194683	0.138068	0.000000	0.000000	3.000000	49.000000	1.000000
14833.274349	0.000771	0.544279	0.232361	74.608521	124.573318	145.994827	-1.961216	0.000000	4.599308	0.000000	0.000000	0.000000	-0.097998	-0.184853	0.126674	0.000000	0.000000	3.000000	49.000000	1.000000
14833.277682	0.000771	0.544279	0.232361	74.517326	124.602417	146.082382	-1.961216	0.000000	4.599308	0.000000	0.000000	0.000000	-0.097998	-0.184853	0.126674	0.000000	0.000000	3.000000	49.000000	1.000000
14833.281015	0.000477	0.543658	0.232750	74.517326	124.602417	146.082382	-1.961216	0.000000	4.599308	0.000000	0.000000	0.000000	-0.088299	-0.186287	0.116732	0.000000	0.000000	3.000000	49.000000	1.000000
14833.284349	0.000477	0.543658	0.232750	74.517326	124.602417	146.082382	-1.961216	0.000000	4.599308	0.000000	0.000000	0.000000	-0.088299	-0.186287	0.116732	0.000000	0.000000	3.000000	49.000000	1.000000
14833.287682	0.000477	0.543658	0.232750	74.441902	124.565697	146.099884	-1.965812	0.000000	4.597345	0.000000	0.000000	0.000000	-0.088299	-0.186287	0.116732	0.000000	0.000000	3.000000	49.000000	1.000000
14833.291015	0.000477	0.543658	0.232750	74.441902	124.565697	146.099884	-1.965812	0.000000	4.597345	0.000000	0.000000	0.000000	-0.088299	-0.186287	0.116732	0.000000	0.000000	3.000000	49.000000	1.000000
14833.294349	0.000182	0.543070	0.233102	74.441902	124.565697	146.099884	-1.965812	0.000000	4.597345	0.000000	0.000000	0.000000	-0.088401	-0.176384	0.105411	0.000000	0.000000	3.000000	49.000000	1.000000
14833.297682	0.000182	0.543070	0.233102	74.377167	124.483681	146.073746	-1.965812	0.000000	4.597345	0.000000	0.000000	0.000000	-0.088401	-0.176384	0.105411	0.000000	0.000000	3.000000	49.000000	1.000000
14833.301015	-0.000080	0.542553	0.233411	74.377167	124.483681	146.073746	-1.965812	0.000000	4.597345	0.000000	0.000000	0.000000	-0.078655	-0.155111	0.092734	0.000000	0.000000	3.000000	49.000000	1.000000
14833.304349	-0.000080	0.542553	0.233411	74.377167	124.483681	146.073746	-1.965812	0.000000	4.597345	0.000000	0.000000	0.000000	-0.078655	-0.155111	0.092734	0.000000	0.000000	3.000000	49.000000	1.000000
14833.307682	-0.000080	0.542553	0.233411	74.318527	124.381691	146.023193	-1.970379	0.000000	4.595390	0.000000	0.000000	0.000000	-0.078655	-0.155111	0.092734	0.000000	0.000000	3.000000	49.000000	1.000000
14833.311015	-0.000080	0.542553	0.233411	74.318527	124.381691	146.023193	-1.970379	0.000000	4.595390	0.000000	0.000000	0.000000	-0.078655	-0.155111	0.092734	0.000000	0.000000	3.000000	49.000000	1.000000
14833.314349	-0.000244	0.542053	0.233701	74.318527	124.381691	146.023193	-1.970379	0.000000	4.595390	0.000000	0.000000	0.000000	-0.049205	-0.150191	0.087049	0.000000	0.000000	3.000000	49.000000	1.000000
14833.317682	-0.000244	0.542053	0.233701	74.263245	124.287025	145.967606	-1.970379	0.000000	4.595390	0.000000	0.000000	0.000000	-0.049205	-0.150191	0.087049	0.000000	0.000000	3.000000	49.000000	1.000000
14833.321015	-0.000343	0.541640	0.233931	74.263245	124.287025	145.967606	-1.970379	0.000000	4.595390	0.000000	0.000000	0.000000	-0.029551	-0.123747	0.068983	0.000000	0.000000	3.000000	49.000000	1.000000
14833.324349	-0.000343	0.541640	0.233931	74.263245	124.287025	145.967606	-1.970379	0.000000	4.595390	0.000000	0.000000	0.000000	-0.029551	-0.123747	0.068983	0.000000	0.000000	3.000000	49.000000	1.000000
14833.327682	-0.000343	0.541640	0.233931	74.225830	124.220680	145.929550	-1.971034	0.000000	4.595109	0.000000	0.000000	0.000000	-0.029551	-0.123747	0.068983	0.000000	0.000000	3.000000	49.000000	1.000000
14833.331015	-0.000343	0.541640	0.233931	74.225830	124.220680	145.929550	-1.971034	0.000000	4.595109	0.000000	0.000000	0.000000	-0.029551	-0.123747	0.068983	0.000000	0.000000	3.000000	49.000000	1.000000
14833.334349	-0.000376	0.541324	0.234165	74.225830	124.220680	145.929550	-1.971034	0.000000	4.595109	0.000000	0.000000	0.000000	-0.009880	-0.094912	0.070273	0.000000	0.000000	3.000000	49.000000	1.000000
14833.337682	-0.000376	0.541324	0.234165	74.215919	124.223915	145.932556	-1.971034	0.000000	4.595109	0.000000	0.000000	0.000000	-0.009880	-0.094912	0.070273	0.000000	0.000000	3.000000	49.000000	1.000000
14833.341015	-0.000376	0.541324	0.234165	74.215919	124.223915	145.932556	-1.971034	0.000000	4.595109	0.000000	0.000000	0.000000	-0.009880	-0.094912	0.070273	0.000000	0.000000	3.000000	49.000000	1.000000
14833.344349	-0.000376	0.541324	0.234165	74.215919	124.223915	145.932556	-1.971034	0.000000	4.595109	0.000000	0.000000	0.000000	-0.009880	-0.094912	0.070273	0.000000	0.000000	3.000000	49.000000	1.000000
14833.347682	-0.000179	0.540915	0.234427	74.210648	124.262260	145.961105	-1.969915	0.000000	4.595589	0.000000	0.000000	0.000000	0.059053	-0.122733	0.078487	0.000000	0.000000	3.000000	49.000000	1.000000
14833.351015	-0.000179	0.540915	0.234427	74.210648	124.262260	145.961105	-1.969915	0.000000	4.595589	0.000000	0.000000	0.000000	0.059053	-0.122733	0.078487	0.000000	0.000000	3.000000	49.000000	1.000000
14833.354349	-0.000179	0.540915	0.234427	74.210648	124.262260	145.961105	-1.969915	0.000000	4.595589	0.000000	0.000000	0.000000	0.059053	-0.122733	0.078487	0.000000	0.000000	3.000000	49.000000	1.000000
14833.357682	-0.000179	0.540915	0.234427	74.207108	124.291443	145.980103	-1.964794	0.000000	4.597780	0.000000	0.000000	0.000000	0.059053	-0.122733	0.078487	0.000000	0.000000	3.000000	49.000000	1.000000
14833.361015	-0.000047	0.540784	0.234459	74.207108	124.291443	145.980103	-1.964794	0.000000	4.597780	0.000000	0.000000	0.000000	0.039397	-0.039088	0.009628	0.000000	0.000000	3.000000	49.000000	1.000000
14833.364349	-0.000047	0.540784	0.234459	74.207108	124.291443	145.980103	-1.964794	0.000000	4.597780	0.000000	0.000000	0.000000	0.039397	-0.039088	0.009628	0.000000	0.000000	3.000000	49.000000	1.000000
14833.367682	-0.000047	0.540784	0.234459	74.201653	124.346741	146.022110	-1.962388	0.000000	4.598808	0.000000	0.000000	0.000000	0.039397	-0.039088	0.009628	0.000000	0.000000	3.000000	49.000000	1.000000
14833.371015	-0.000047	0.540784	0.234459	74.201653	124.346741	146.022110	-1.962388	0.000000	4.598808	0.000000	0.000000	0.000000	0.039397	-0.039088	0.009628	0.000000	0.000000	3.000000	49.000000	1.000000
14833.374349	0.000117	0.540739	0.234399	74.201653	124.346741	146.022110	-1.962388	0.000000	4.598808	0.000000	0.000000	0.000000	0.049246	-0.013659	-0.017909	0.000000	0.000000	3.000000	49.000000	1.000000
14833.377682	0.000117	0.540739	0.234399	74.191063	124.415092	146.079041	-1.962388	0.000000	4.598808	0.000000	0.000000	0.000000	0.049246	-0.013659	-0.017909	0.000000	0.000000	3.000000	49.000000	1.000000
14833.381015	0.000117	0.540739	0.234399	74.191063	124.415092	146.079041	-1.962388	0.000000	4.598808	0.000000	0.000000	0.000000	0.049246	-0.013659	-0.017909	0.000000	0.000000	3.000000	49.000000	1.000000
14833.384349	0.000117	0.540739	0.234399	74.191063	124.415092	146.079041	-1.962388	0.000000	4.598808	0.000000	0.000000	0.000000	0.049246	-0.013659	-0.017909	0.000000	0.000000	3.000000	49.000000	1.000000
14833.387682	0.000510	0.540756	0.233908	74.181847	124.505501	146.153366	-1.960086	0.000000	4.599790	0.000000	0.000000	0.000000	0.118079	0.005184	-0.147428	0.000000	0.000000	3.000000	49.000000	1.000000
14833.391015	0.000510	0.540756	0.233908	74.181847	124.505501	146.153366	-1.960086	0.000000	4.599790	0.000000	0.000000	0.000000	0.118079	0.005184	-0.147428	0.000000	0.000000	3.000000	49.000000	1.000000
14833.394349	0.000510	0.540756	0.233908	74.181847	124.505501	146.153366	-1.960086	0.000000	4.599790	0.000000	0.000000	0.000000	0.118079	0.005184	-0.147428	0.000000	0.000000	3.000000	49.000000	1.000000
14833.397682	0.000510	0.540756	0.233908	74.177216	124.628181	146.253113	-1.957019	0.000000	4.601095	0.000000	0.000000	0.000000	0.118079	0.005184	-0.147428	0.000000	0.000000	3.000000	49.000000	1.000000
14833.401015	0.000739	0.540840	0.233489	74.177216	124.628181	146.253113	-1.957019	0.000000	4.601095	0.000000	0.000000	0.000000	0.068759	0.025048	-0.125492	0.000000	0.000000	3.000000	49.000000	1.000000
14833.404349	0.000739	0.540840	0.233489	74.177216	124.628181	146.253113	-1.957019	0.000000	4.601095	0.000000	0.000000	0.000000	0.068759	0.025048	-0.125492	0.000000	0.000000	3.000000	49.000000	1.000000
14833.407682	0.000739	0.540840	0.233489	74.170723	124.759895	146.362259	-1.956163	0.000000	4.601459	0.000000	0.000000	0.000000	0.068759	0.025048	-0.125492	0.000000	0.000000	3.000000	49.000000	1.000000
14833.411015	0.000739	0.540840	0.233489	74.170723	124.759895	146.362259	-1.956163	0.000000	4.601459	0.000000	0.000000	0.000000	0.068759	0.025048	-0.125492	0.000000	0.000000	3.000000	49.000000	1.000000
14833.414349	0.000968	0.541028	0.232992	74.170723	124.759895	146.362259	-1.956163	0.000000	4.601459	0.000000	0.000000	0.000000	0.068643	0.056557	-0.149057	0.000000	0.000000	3.000000	49.000000	1.000000
14833.417682	0.000968	0.541028	0.232992	74.158035	124.856651	146.441696	-1.956163	0.000000	4.601459	0.000000	0.000000	0.000000	0.068643	0.056557	-0.149057	0.000000	0.000000	3.000000	49.000000	1.000000
14833.421015	0.001164	0.541280	0.232389	74.158035	124.856651	146.441696	-1.956163	0.000000	4.601459	0.000000	0.000000	0.000000	0.058668	0.075511	-0.180975	0.000000	0.000000	3.000000	49.000000	1.000000
14833.424349	0.001164	0.541280	0.232389	74.158035	124.856651	146.441696	-1.956163	0.000000	4.601459	0.000000	0.000000	0.000000	0.058668	0.075511	-0.180975	0.000000	0.000000	3.000000	49.000000	1.000000
14833.427682	0.001164	0.541280	0.232389	74.138405	124.972549	146.545212	-1.956889	0.000000	4.601150	0.000000	0.000000	0.000000	0.058668	0.075511	-0.180975	0.000000	0.000000	3.000000	49.000000	1.000000
14833.431015	0.001164	0.541280	0.232389	74.138405	124.972549	146.545212	-1.956889	0.000000	4.601150	0.000000	0.000000	0.000000	0.058668	0.075511	-0.180975	0.000000	0.000000	3.000000	49.000000	1.000000
14833.434349	0.001391	0.541607	0.231628	74.138405	124.972549	146.545212	-1.956889	0.000000	4.601150	0.000000	0.000000	0.000000	0.068281	0.098234	-0.228270	0.000000	0.000000	3.000000	49.000000	1.000000
14833.437682	0.001391	0.541607	0.231628	74.116875	125.097183	146.657806	-1.956889	0.000000	4.601150	0.000000	0.000000	0.000000	0.068281	0.098234	-0.228270	0.000000	0.000000	3.000000	49.000000	1.000000
14833.441015	0.001586	0.542030	0.230723	74.116875	125.097183	146.657806	-1.956889	0.000000	4.601150	0.000000	0.000000	0.000000	0.058231	0.126959	-0.271574	0.000000	0.000000	3.000000	49.000000	1.000000
14833.444349	0.001586	0.542030	0.230723	74.116875	125.097183	146.657806	-1.956889	0.000000	4.601150	0.000000	0.000000	0.000000	0.058231	0.126959	-0.271574	0.000000	0.000000	3.000000	49.000000	1.000000
14833.447682	0.001586	0.542030	0.230723	74.091759	125.239525	146.788834	-1.961731	0.000000	4.599088	0.000000	0.000000	0.000000	0.058231	0.126959	-0.271574	0.000000	0.000000	3.000000	49.000000	1.000000
14833.451015	0.001779	0.542511	0.229677	74.091759	125.239525	146.788834	-1.961731	0.000000	4.599088	0.000000	0.000000	0.000000	0.057967	0.144215	-0.313751	0.000000	0.000000	3.000000	49.000000	1.000000
14833.454349	0.001779	0.542511	0.229677	74.091759	125.239525	146.788834	-1.961731	0.000000	4.599088	0.000000	0.000000	0.000000	0.057967	0.144215	-0.313751	0.000000	0.000000	3.000000	49.000000	1.000000
14833.457682	0.001779	0.542511	0.229677	74.064697	125.393112	146.928757	-1.966013	0.000000	4.597260	0.000000	0.000000	0.000000	0.057967	0.144215	-0.313751	0.000000	0.000000	3.000000	49.000000	1.000000
14833.461015	0.001971	0.542998	0.228546	74.064697	125.393112	146.928757	-1.966013	0.000000	4.597260	0.000000	0.000000	0.000000	0.057715	0.146174	-0.339454	0.000000	0.000000	3.000000	49.000000	1.000000
14833.464349	0.001971	0.542998	0.228546	74.064697	125.393112	146.928757	-1.966013	0.000000	4.597260	0.000000	0.000000	0.000000	0.057715	0.146174	-0.339454	0.000000	0.000000	3.000000	49.000000	1.000000
14833.467682	0.001971	0.542998	0.228546	74.035759	125.555161	147.077515	-1.970967	0.000000	4.595138	0.000000	0.000000	0.000000	0.057715	0.146174	-0.339454	0.000000	0.000000	3.000000	49.000000	1.000000
14833.471015	0.002228	0.543550	0.227337	74.035759	125.555161	147.077515	-1.970967	0.000000	4.595138	0.000000	0.000000	0.000000	0.076945	0.165485	-0.362621	0.000000	0.000000	3.000000	49.000000	1.000000
14833.474349	0.002228	0.543550	0.227337	74.035759	125.555161	147.077515	-1.970967	0.000000	4.595138	0.000000	0.000000	0.000000	0.076945	0.165485	-0.362621	0.000000	0.000000	3.000000	49.000000	1.000000
14833.477682	0.002228	0.543550	0.227337	74.004898	125.730995	147.234955	-1.975436	0.000000	4.593218	0.000000	0.000000	0.000000	0.076945	0.165485	-0.362621	0.000000	0.000000	3.000000	49.000000	1.000000
14833.481015	0.002516	0.544095	0.226093	74.004898	125.730995	147.234955	-1.975436	0.000000	4.593218	0.000000	0.000000	0.000000	0.086362	0.163451	-0.373319	0.000000	0.000000	3.000000	49.000000	1.000000
14833.484349	0.002516	0.544095	0.226093	74.004898	125.730995	147.234955	-1.975436	0.000000	4.593218	0.000000	0.000000	0.000000	0.086362	0.163451	-0.373319	0.000000	0.000000	3.000000	49.000000	1.000000
14833.487682	0.002516	0.544095	0.226093	73.975502	125.919647	147.395905	-1.979674	0.000000	4.591393	0.000000	0.000000	0.000000	0.086362	0.163451	-0.373319	0.000000	0.000000	3.000000	49.000000	1.000000
14833.491015	0.002899	0.544670	0.224807	73.975502	125.919647	147.395905	-1.979674	0.000000	4.591393	0.000000	0.000000	0.000000	0.115130	0.172537	-0.385598	0.000000	0.000000	3.000000	49.000000	1.000000
14833.494349	0.002899	0.544670	0.224807	73.975502	125.919647	147.395905	-1.979674	0.000000	4.591393	0.000000	0.000000	0.000000	0.115130	0.172537	-0.385598	0.000000	0.000000	3.000000	49.000000	1.000000
14833.497682	0.002899	0.544670	0.224807	73.950340	126.137337	147.581726	-1.982608	0.000000	4.590127	0.000000	0.000000	0.000000	0.115130	0.172537	-0.385598	0.000000	0.000000	3.000000	49.000000	1.000000
14833.501015	0.003281	0.545238	0.223486	73.950340	126.137337	147.581726	-1.982608	0.000000	4.590127	0.000000	0.000000	0.000000	0.114640	0.170379	-0.396431	0.000000	0.000000	3.000000	49.000000	1.000000
14833.504349	0.003281	0.545238	0.223486	73.950340	126.137337	147.581726	-1.982608	0.000000	4.590127	0.000000	0.000000	0.000000	0.114640	0.170379	-0.396431	0.000000	0.000000	3.000000	49.000000	1.000000
14833.507682	0.003281	0.545238	0.223486	73.925987	126.390343	147.797424	-1.985872	0.000000	4.588717	0.000000	0.000000	0.000000	0.114640	0.170379	-0.396431	0.000000	0.000000	3.000000	49.000000	1.000000
14833.511015	0.003726	0.545794	0.222095	73.925987	126.390343	147.797424	-1.985872	0.000000	4.588717	0.000000	0.000000	0.000000	0.133424	0.166888	-0.417275	0.000000	0.000000	3.000000	49.000000	1.000000
14833.514349	0.003726	0.545794	0.222095	73.925987	126.390343	147.797424	-1.985872	0.000000	4.588717	0.000000	0.000000	0.000000	0.133424	0.166888	-0.417275	0.000000	0.000000	3.000000	49.000000	1.000000
14833.517682	0.003726	0.545794	0.222095	73.892769	126.658470	148.031586	-1.988606	0.000000	4.587532	0.000000	0.000000	0.000000	0.133424	0.166888	-0.417275	0.000000	0.000000	3.000000	49.000000	1.000000
14833.521015	0.004104	0.546297	0.220607	73.892769	126.658470	148.031586	-1.988606	0.000000	4.587532	0.000000	0.000000	0.000000	0.113385	0.150916	-0.446452	0.000000	0.000000	3.000000	49.000000	1.000000
14833.524349	0.004104	0.546297	0.220607	73.892769	126.658470	148.031586	-1.988606	0.000000	4.587532	0.000000	0.000000	0.000000	0.113385	0.150916	-0.446452	0.000000	0.000000	3.000000	49.000000	1.000000
14833.527682	0.004104	0.546297	0.220607	73.840698	126.934860	148.285339	-1.993279	0.000000	4.585503	0.000000	0.000000	0.000000	0.113385	0.150916	-0.446452	0.000000	0.000000	3.000000	49.000000	1.000000
14833.531015	0.004512	0.546816	0.218977	73.840698	126.934860	148.285339	-1.993279	0.000000	4.585503	0.000000	0.000000	0.000000	0.122227	0.155710	-0.488812	0.000000	0.000000	3.000000	49.000000	1.000000
14833.534349	0.004512	0.546816	0.218977	73.840698	126.934860	148.285339	-1.993279	0.000000	4.585503	0.000000	0.000000	0.000000	0.122227	0.155710	-0.488812	0.000000	0.000000	3.000000	49.000000	1.000000
14833.537682	0.004512	0.546816	0.218977	73.784630	127.224197	148.555450	-1.998574	0.000000	4.583198	0.000000	0.000000	0.000000	0.122227	0.155710	-0.488812	0.000000	0.000000	3.000000	49.000000	1.000000
14833.541015	0.004820	0.547293	0.217197	73.784630	127.224197	148.555450	-1.998574	0.000000	4.583198	0.000000	0.000000	0.000000	0.092481	0.143041	-0.533997	0.000000	0.000000	3.000000	49.000000	1.000000
14833.544349	0.004820	0.547293	0.217197	73.784630	127.224197	148.555450	-1.998574	0.000000	4.583198	0.000000	0.000000	0.000000	0.092481	0.143041	-0.533997	0.000000	0.000000	3.000000	49.000000	1.000000
14833.547682	0.004820	0.547293	0.217197	73.720337	127.548523	148.862610	-2.006860	0.000000	4.579575	0.000000	0.000000	0.000000	0.092481	0.143041	-0.533997	0.000000	0.000000	3.000000	49.000000	1.000000
14833.551015	0.005189	0.547821	0.215269	73.720337	127.548523	148.862610	-2.006860	0.000000	4.579575	0.000000	0.000000	0.000000	0.110789	0.158449	-0.578623	0.000000	0.000000	3.000000	49.000000	1.000000
14833.554349	0.005189	0.547821	0.215269	73.720337	127.548523	148.862610	-2.006860	0.000000	4.579575	0.000000	0.000000	0.000000	0.110789	0.158449	-0.578623	0.000000	0.000000	3.000000	49.000000	1.000000
14833.557682	0.005189	0.547821	0.215269	73.650314	127.884888	149.180923	-2.015344	0.000000	4.575848	0.000000	0.000000	0.000000	0.110789	0.158449	-0.578623	0.000000	0.000000	3.000000	49.000000	1.000000
14833.561015	0.005555	0.548310	0.213219	73.650314	127.884888	149.180923	-2.015344	0.000000	4.575848	0.000000	0.000000	0.000000	0.109831	0.146669	-0.614812	0.000000	0.000000	3.000000	49.000000	1.000000
14833.564349	0.005555	0.548310	0.213219	73.650314	127.884888	149.180923	-2.015344	0.000000	4.575848	0.000000	0.000000	0.000000	0.109831	0.146669	-0.614812	0.000000	0.000000	3.000000	49.000000	1.000000
14833.567682	0.005555	0.548310	0.213219	73.590233	128.196640	149.476715	-2.024973	0.000000	4.571595	0.000000	0.000000	0.000000	0.109831	0.146669	-0.614812	0.000000	0.000000	3.000000	49.000000	1.000000
14833.571015	0.005919	0.548769	0.211115	73.590233	128.196640	149.476715	-2.024973	0.000000	4.571595	0.000000	0.000000	0.000000	0.108986	0.137500	-0.631284	0.000000	0.000000	3.000000	49.000000	1.000000
14833.574349	0.005919	0.548769	0.211115	73.590233	128.196640	149.476715	-2.024973	0.000000	4.571595	0.000000	0.000000	0.000000	0.108986	0.137500	-0.631284	0.000000	0.000000	3.000000	49.000000	1.000000
14833.577682	0.005919	0.548769	0.211115	73.615974	128.209061	149.478149	-2.035255	0.000000	4.567028	0.000000	0.000000	0.000000	0.108986	0.137500	-0.631284	0.000000	0.000000	3.000000	49.000000	1.000000
14833.581015	0.006374	0.549201	0.208988	73.615974	128.209061	149.478149	-2.035255	0.000000	4.567028	0.000000	0.000000	0.000000	0.136667	0.129686	-0.638099	0.000000	0.000000	3.000000	49.000000	1.000000
14833.584349	0.006374	0.549201	0.208988	73.615974	128.209061	149.478149	-2.035255	0.000000	4.567028	0.000000	0.000000	0.000000	0.136667	0.129686	-0.638099	0.000000	0.000000	3.000000	49.000000	1.000000
14833.587682	0.006374	0.549201	0.208988	73.758293	127.802803	149.075790	-2.044219	0.000000	4.563022	0.000000	0.000000	0.000000	0.136667	0.129686	-0.638099	0.000000	0.000000	3.000000	49.000000	1.000000
14833.591015	0.006858	0.549591	0.206858	73.758293	127.802803	149.075790	-2.044219	0.000000	4.563022	0.000000	0.000000	0.000000	0.145209	0.117179	-0.639008	0.000000	0.000000	3.000000	49.000000	1.000000
14833.594349	0.006858	0.549591	0.206858	73.758293	127.802803	149.075790	-2.044219	0.000000	4.563022	0.000000	0.000000	0.000000	0.145209	0.117179	-0.639008	0.000000	0.000000	3.000000	49.000000	1.000000
14833.597682	0.006858	0.549591	0.206858	73.986214	127.062500	148.352066	-2.052847	0.000000	4.559147	0.000000	0.000000	0.000000	0.145209	0.117179	-0.639008	0.000000	0.000000	3.000000	49.000000	1.000000
14833.601015	0.007339	0.549961	0.204740	73.986214	127.062500	148.352066	-2.052847	0.000000	4.559147	0.000000	0.000000	0.000000	0.144279	0.110910	-0.635493	0.000000	0.000000	3.000000	49.000000	1.000000
14833.604349	0.007339	0.549961	0.204740	73.986214	127.062500	148.352066	-2.052847	0.000000	4.559147	0.000000	0.000000	0.000000	0.144279	0.110910	-0.635493	0.000000	0.000000	3.000000	49.000000	1.000000
14833.607682	0.007339	0.549961	0.204740	74.267998	126.080994	147.389999	-2.061590	0.000000	4.555200	0.000000	0.000000	0.000000	0.144279	0.110910	-0.635493	0.000000	0.000000	3.000000	49.000000	1.000000
14833.611015	0.007848	0.550295	0.202652	74.267998	126.080994	147.389999	-2.061590	0.000000	4.555200	0.000000	0.000000	0.000000	0.152825	0.100003	-0.626186	0.000000	0.000000	3.000000	49.000000	1.000000
14833.614349	0.007848	0.550295	0.202652	74.267998	126.080994	147.389999	-2.061590	0.000000	4.555200	0.000000	0.000000	0.000000	0.152825	0.100003	-0.626186	0.000000	0.000000	3.000000	49.000000	1.000000
14833.617682	0.007848	0.550295	0.202652	74.563126	124.989250	146.324219	-2.069701	0.000000	4.551520	0.000000	0.000000	0.000000	0.152825	0.100003	-0.626186	0.000000	0.000000	3.000000	49.000000	1.000000
14833.621015	0.008385	0.550582	0.200529	74.563126	124.989250	146.324219	-2.069701	0.000000	4.551520	0.000000	0.000000	0.000000	0.161046	0.086327	-0.637154	0.000000	0.000000	3.000000	49.000000	1.000000
14833.624349	0.008385	0.550582	0.200529	74.563126	124.989250	146.324219	-2.069701	0.000000	4.551520	0.000000	0.000000	0.000000	0.161046	0.086327	-0.637154	0.000000	0.000000	3.000000	49.000000	1.000000
14833.627682	0.008385	0.550582	0.200529	74.845108	123.889771	145.257278	-2.077759	0.000000	4.547848	0.000000	0.000000	0.000000	0.161046	0.086327	-0.637154	0.000000	0.000000	3.000000	49.000000	1.000000
14833.631015	0.008855	0.550876	0.198344	74.845108	123.889771	145.257278	-2.077759	0.000000	4.547848	0.000000	0.000000	0.000000	0.141040	0.088143	-0.655261	0.000000	0.000000	3.000000	49.000000	1.000000
14833.634349	0.008855	0.550876	0.198344	74.845108	123.889771	145.257278	-2.077759	0.000000	4.547848	0.000000	0.000000	0.000000	0.141040	0.088143	-0.655261	0.000000	0.000000	3.000000	49.000000	1.000000
14833.637682	0.008855	0.550876	0.198344	75.091713	122.892204	144.291260	-2.087755	0.000000	4.543267	0.000000	0.000000	0.000000	0.141040	0.088143	-0.655261	0.000000	0.000000	3.000000	49.000000	1.000000
14833.641015	0.009353	0.551165	0.196152	75.091713	122.892204	144.291260	-2.087755	0.000000	4.543267	0.000000	0.000000	0.000000	0.149319	0.086669	-0.657712	0.000000	0.000000	3.000000	49.000000	1.000000
14833.644349	0.009353	0.551165	0.196152	75.091713	122.892204	144.291260	-2.087755	0.000000	4.543267	0.000000	0.000000	0.000000	0.149319	0.086669	-0.657712	0.000000	0.000000	3.000000	49.000000	1.000000
14833.647682	0.009353	0.551165	0.196152	75.306770	121.991714	143.432465	-2.097488	0.000000	4.538782	0.000000	0.000000	0.000000	0.149319	0.086669	-0.657712	0.000000	0.000000	3.000000	49.000000	1.000000
14833.651015	0.009816	0.551485	0.193947	75.306770	121.991714	143.432465	-2.097488	0.000000	4.538782	0.000000	0.000000	0.000000	0.138929	0.095854	-0.661435	0.000000	0.000000	3.000000	49.000000	1.000000
14833.654349	0.009816	0.551485	0.193947	75.306770	121.991714	143.432465	-2.097488	0.000000	4.538782	0.000000	0.000000	0.000000	0.138929	0.095854	-0.661435	0.000000	0.000000	3.000000	49.000000	1.000000
14833.657682	0.009816	0.551485	0.193947	75.484154	121.227936	142.710785	-2.108189	0.000000	4.533822	0.000000	0.000000	0.000000	0.138929	0.095854	-0.661435	0.000000	0.000000	3.000000	49.000000	1.000000
14833.661015	0.010307	0.551819	0.191749	75.484154	121.227936	142.710785	-2.108189	0.000000	4.533822	0.000000	0.000000	0.000000	0.147202	0.100352	-0.659493	0.000000	0.000000	3.000000	49.000000	1.000000
14833.664349	0.010307	0.551819	0.191749	75.484154	121.227936	142.710785	-2.108189	0.000000	4.533822	0.000000	0.000000	0.000000	0.147202	0.100352	-0.659493	0.000000	0.000000	3.000000	49.000000	1.000000
14833.667682	0.010307	0.551819	0.191749	75.621910	120.572990	142.091965	-2.118506	0.000000	4.529010	0.000000	0.000000	0.000000	0.147202	0.100352	-0.659493	0.000000	0.000000	3.000000	49.000000	1.000000
14833.671015	0.010856	0.552209	0.189586	75.621910	120.572990	142.091965	-2.118506	0.000000	4.529010	0.000000	0.000000	0.000000	0.164746	0.116987	-0.648872	0.000000	0.000000	3.000000	49.000000	1.000000
14833.674349	0.010856	0.552209	0.189586	75.621910	120.572990	142.091965	-2.118506	0.000000	4.529010	0.000000	0.000000	0.000000	0.164746	0.116987	-0.648872	0.000000	0.000000	3.000000	49.000000	1.000000
14833.677682	0.010856	0.552209	0.189586	75.714760	120.046997	141.599472	-2.127560	0.000000	4.524764	0.000000	0.000000	0.000000	0.164746	0.116987	-0.648872	0.000000	0.000000	3.000000	49.000000	1.000000
14833.681015	0.011463	0.552613	0.187429	75.714760	120.046997	141.599472	-2.127560	0.000000	4.524764	0.000000	0.000000	0.000000	0.181979	0.121370	-0.646999	0.000000	0.000000	3.000000	49.000000	1.000000
14833.684349	0.011463	0.552613	0.187429	75.714760	120.046997	141.599472	-2.127560	0.000000	4.524764	0.000000	0.000000	0.000000	0.181979	0.121370	-0.646999	0.000000	0.000000	3.000000	49.000000	1.000000
14833.687682	0.011463	0.552613	0.187429	75.780624	119.658562	141.220947	-2.135606	0.000000	4.520972	0.000000	0.000000	0.000000	0.181979	0.121370	-0.646999	0.000000	0.000000	3.000000	49.000000	1.000000
14833.691015	0.012096	0.553053	0.185294	75.780624	119.658562	141.220947	-2.135606	0.000000	4.520972	0.000000	0.000000	0.000000	0.189970	0.131808	-0.640522	0.000000	0.000000	3.000000	49.000000	1.000000
14833.694349	0.012096	0.553053	0.185294	75.780624	119.658562	141.220947	-2.135606	0.000000	4.520972	0.000000	0.000000	0.000000	0.189970	0.131808	-0.640522	0.000000	0.000000	3.000000	49.000000	1.000000
14833.697682	0.012096	0.553053	0.185294	75.823059	119.463478	141.012344	-2.143083	0.000000	4.517432	0.000000	0.000000	0.000000	0.189970	0.131808	-0.640522	0.000000	0.000000	3.000000	49.000000	1.000000
14833.701015	0.012755	0.553501	0.183131	75.823059	119.463478	141.012344	-2.143083	0.000000	4.517432	0.000000	0.000000	0.000000	0.197596	0.134550	-0.648891	0.000000	0.000000	3.000000	49.000000	1.000000
14833.704349	0.012755	0.553501	0.183131	75.823059	119.463478	141.012344	-2.143083	0.000000	4.517432	0.000000	0.000000	0.000000	0.197596	0.134550	-0.648891	0.000000	0.000000	3.000000	49.000000	1.000000
14833.707682	0.012755	0.553501	0.183131	75.849998	119.464722	140.995773	-2.150474	0.000000	4.513919	0.000000	0.000000	0.000000	0.197596	0.134550	-0.648891	0.000000	0.000000	3.000000	49.000000	1.000000
14833.711015	0.013378	0.553979	0.180956	75.849998	119.464722	140.995773	-2.150474	0.000000	4.513919	0.000000	0.000000	0.000000	0.187020	0.143218	-0.652499	0.000000	0.000000	3.000000	49.000000	1.000000
14833.714349	0.013378	0.553979	0.180956	75.849998	119.464722	140.995773	-2.150474	0.000000	4.513919	0.000000	0.000000	0.000000	0.187020	0.143218	-0.652499	0.000000	0.000000	3.000000	49.000000	1.000000
14833.717682	0.013378	0.553979	0.180956	75.851181	119.608376	141.108597	-2.158855	0.000000	4.509916	0.000000	0.000000	0.000000	0.187020	0.143218	-0.652499	0.000000	0.000000	3.000000	49.000000	1.000000
14833.721015	0.013996	0.554534	0.178743	75.851181	119.608376	141.108597	-2.158855	0.000000	4.509916	0.000000	0.000000	0.000000	0.185413	0.166650	-0.663942	0.000000	0.000000	3.000000	49.000000	1.000000
14833.724349	0.013996	0.554534	0.178743	75.851181	119.608376	141.108597	-2.158855	0.000000	4.509916	0.000000	0.000000	0.000000	0.185413	0.166650	-0.663942	0.000000	0.000000	3.000000	49.000000	1.000000
14833.727682	0.013996	0.554534	0.178743	75.821220	119.917809	141.396088	-2.167902	0.000000	4.505575	0.000000	0.000000	0.000000	0.185413	0.166650	-0.663942	0.000000	0.000000	3.000000	49.000000	1.000000
14833.731015	0.014609	0.555152	0.176512	75.821220	119.917809	141.396088	-2.167902	0.000000	4.505575	0.000000	0.000000	0.000000	0.183909	0.185353	-0.669403	0.000000	0.000000	3.000000	49.000000	1.000000
14833.734349	0.014609	0.555152	0.176512	75.821220	119.917809	141.396088	-2.167902	0.000000	4.505575	0.000000	0.000000	0.000000	0.183909	0.185353	-0.669403	0.000000	0.000000	3.000000	49.000000	1.000000
14833.737682	0.014609	0.555152	0.176512	75.773140	120.315872	141.766068	-2.177434	0.000000	4.500976	0.000000	0.000000	0.000000	0.183909	0.185353	-0.669403	0.000000	0.000000	3.000000	49.000000	1.000000
14833.741015	0.015157	0.555812	0.174249	75.773140	120.315872	141.766068	-2.177434	0.000000	4.500976	0.000000	0.000000	0.000000	0.164294	0.197858	-0.678969	0.000000	0.000000	3.000000	49.000000	1.000000
14833.744349	0.015157	0.555812	0.174249	75.773140	120.315872	141.766068	-2.177434	0.000000	4.500976	0.000000	0.000000	0.000000	0.164294	0.197858	-0.678969	0.000000	0.000000	3.000000	49.000000	1.000000
14833.747682	0.015157	0.555812	0.174249	75.732063	120.663834	142.082108	-2.188868	0.000000	4.495426	0.000000	0.000000	0.000000	0.164294	0.197858	-0.678969	0.000000	0.000000	3.000000	49.000000	1.000000
14833.751015	0.015731	0.556543	0.172037	75.732063	120.663834	142.082108	-2.188868	0.000000	4.495426	0.000000	0.000000	0.000000	0.172365	0.219507	-0.663509	0.000000	0.000000	3.000000	49.000000	1.000000
14833.754349	0.015731	0.556543	0.172037	75.732063	120.663834	142.082108	-2.188868	0.000000	4.495426	0.000000	0.000000	0.000000	0.172365	0.219507	-0.663509	0.000000	0.000000	3.000000	49.000000	1.000000
14833.757682	0.015731	0.556543	0.172037	75.693665	120.988731	142.366409	-2.199461	0.000000	4.490253	0.000000	0.000000	0.000000	0.172365	0.219507	-0.663509	0.000000	0.000000	3.000000	49.000000	1.000000
14833.761015	0.016302	0.557341	0.169842	75.693665	120.988731	142.366409	-2.199461	0.000000	4.490253	0.000000	0.000000	0.000000	0.171184	0.239333	-0.658372	0.000000	0.000000	3.000000	49.000000	1.000000
14833.764349	0.016302	0.557341	0.169842	75.693665	120.988731	142.366409	-2.199461	0.000000	4.490253	0.000000	0.000000	0.000000	0.171184	0.239333	-0.658372	0.000000	0.000000	3.000000	49.000000	1.000000
14833.767682	0.016302	0.557341	0.169842	75.664200	121.267250	142.601913	-2.210195	0.000000	4.484979	0.000000	0.000000	0.000000	0.171184	0.239333	-0.658372	0.000000	0.000000	3.000000	49.000000	1.000000
14833.771015	0.016870	0.558162	0.167727	75.664200	121.267250	142.601913	-2.210195	0.000000	4.484979	0.000000	0.000000	0.000000	0.170519	0.246267	-0.634722	0.000000	0.000000	3.000000	49.000000	1.000000
14833.774349	0.016870	0.558162	0.167727	75.664200	121.267250	142.601913	-2.210195	0.000000	4.484979	0.000000	0.000000	0.000000	0.170519	0.246267	-0.634722	0.000000	0.000000	3.000000	49.000000	1.000000
14833.777682	0.016870	0.558162	0.167727	75.644241	121.558746	142.840393	-2.220381	0.000000	4.479945	0.000000	0.000000	0.000000	0.170519	0.246267	-0.634722	0.000000	0.000000	3.000000	49.000000	1.000000
14833.781015	0.017495	0.558986	0.165674	75.644241	121.558746	142.840393	-2.220381	0.000000	4.479945	0.000000	0.000000	0.000000	0.187544	0.247325	-0.615884	0.000000	0.000000	3.000000	49.000000	1.000000
14833.784349	0.017495	0.558986	0.165674	75.644241	121.558746	142.840393	-2.220381	0.000000	4.479945	0.000000	0.000000	0.000000	0.187544	0.247325	-0.615884	0.000000	0.000000	3.000000	49.000000	1.000000
14833.787682	0.017495	0.558986	0.165674	75.651138	121.909355	143.128555	-2.228887	0.000000	4.475719	0.000000	0.000000	0.000000	0.187544	0.247325	-0.615884	0.000000	0.000000	3.000000	49.000000	1.000000
14833.791015	0.018118	0.559835	0.163701	75.651138	121.909355	143.128555	-2.228887	0.000000	4.475719	0.000000	0.000000	0.000000	0.186910	0.254487	-0.591897	0.000000	0.000000	3.000000	49.000000	1.000000
14833.794349	0.018118	0.559835	0.163701	75.651138	121.909355	143.128555	-2.228887	0.000000	4.475719	0.000000	0.000000	0.000000	0.186910	0.254487	-0.591897	0.000000	0.000000	3.000000	49.000000	1.000000
14833.797682	0.018118	0.559835	0.163701	75.686279	122.301872	143.441132	-2.236752	0.000000	4.471794	0.000000	0.000000	0.000000	0.186910	0.254487	-0.591897	0.000000	0.000000	3.000000	49.000000	1.000000
14833.801015	0.018737	0.560695	0.161737	75.686279	122.301872	143.441132	-2.236752	0.000000	4.471794	0.000000	0.000000	0.000000	0.185711	0.258178	-0.589230	0.000000	0.000000	3.000000	49.000000	1.000000
14833.804349	0.018737	0.560695	0.161737	75.686279	122.301872	143.441132	-2.236752	0.000000	4.471794	0.000000	0.000000	0.000000	0.185711	0.258178	-0.589230	0.000000	0.000000	3.000000	49.000000	1.000000
14833.807682	0.018737	0.560695	0.161737	75.730499	122.708260	143.779419	-2.244778	0.000000	4.467771	0.000000	0.000000	0.000000	0.185711	0.258178	-0.589230	0.000000	0.000000	3.000000	49.000000	1.000000
14833.811015	0.019324	0.561588	0.159797	75.730499	122.708260	143.779419	-2.244778	0.000000	4.467771	0.000000	0.000000	0.000000	0.175877	0.267835	-0.581724	0.000000	0.000000	3.000000	49.000000	1.000000
14833.814349	0.019324	0.561588	0.159797	75.730499	122.708260	143.779419	-2.244778	0.000000	4.467771	0.000000	0.000000	0.000000	0.175877	0.267835	-0.581724	0.000000	0.000000	3.000000	49.000000	1.000000
14833.817682	0.019324	0.561588	0.159797	75.766388	123.090691	144.084198	-2.253427	0.000000	4.463414	0.000000	0.000000	0.000000	0.175877	0.267835	-0.581724	0.000000	0.000000	3.000000	49.000000	1.000000
14833.821015	0.019936	0.562479	0.157887	75.766388	123.090691	144.084198	-2.253427	0.000000	4.463414	0.000000	0.000000	0.000000	0.183724	0.267396	-0.573003	0.000000	0.000000	3.000000	49.000000	1.000000
14833.824349	0.019936	0.562479	0.157887	75.766388	123.090691	144.084198	-2.253427	0.000000	4.463414	0.000000	0.000000	0.000000	0.183724	0.267396	-0.573003	0.000000	0.000000	3.000000	49.000000	1.000000
14833.827682	0.019936	0.562479	0.157887	75.770416	123.370499	144.335846	-2.261343	0.000000	4.459409	0.000000	0.000000	0.000000	0.183724	0.267396	-0.573003	0.000000	0.000000	3.000000	49.000000	1.000000
14833.831015	0.020485	0.563357	0.155938	75.770416	123.370499	144.335846	-2.261343	0.000000	4.459409	0.000000	0.000000	0.000000	0.164603	0.263230	-0.584961	0.000000	0.000000	3.000000	49.000000	1.000000
14833.834349	0.020485	0.563357	0.155938	75.770416	123.370499	144.335846	-2.261343	0.000000	4.459409	0.000000	0.000000	0.000000	0.164603	0.263230	-0.584961	0.000000	0.000000	3.000000	49.000000	1.000000
14833.837682	0.020485	0.563357	0.155938	75.750786	123.553810	144.577713	-2.271337	0.000000	4.454327	0.000000	0.000000	0.000000	0.164603	0.263230	-0.584961	0.000000	0.000000	3.000000	49.000000	1.000000
14833.841015	0.021030	0.564213	0.154003	75.750786	123.553810	144.577713	-2.271337	0.000000	4.454327	0.000000	0.000000	0.000000	0.163604	0.256858	-0.580410	0.000000	0.000000	3.000000	49.000000	1.000000
14833.844349	0.021030	0.564213	0.154003	75.750786	123.553810	144.577713	-2.271337	0.000000	4.454327	0.000000	0.000000	0.000000	0.163604	0.256858	-0.580410	0.000000	0.000000	3.000000	49.000000	1.000000
14833.847682	0.021030	0.564213	0.154003	75.730988	123.749680	145.400375	-2.281447	0.000000	4.449157	0.000000	0.000000	0.000000	0.163604	0.256858	-0.580410	0.000000	0.000000	3.000000	49.000000	1.000000
14833.851015	0.021542	0.565075	0.152043	75.730988	123.749680	145.400375	-2.281447	0.000000	4.449157	0.000000	0.000000	0.000000	0.153499	0.258610	-0.588105	0.000000	0.000000	3.000000	49.000000	1.000000
14833.854349	0.021542	0.565075	0.152043	75.730988	123.749680	145.400375	-2.281447	0.000000	4.449157	0.000000	0.000000	0.000000	0.153499	0.258610	-0.588105	0.000000	0.000000	3.000000	49.000000	1.000000
14833.857682	0.021542	0.565075	0.152043	75.718925	123.968605	147.127884	-2.292861	0.000000	4.443286	0.000000	0.000000	0.000000	0.153499	0.258610	-0.588105	0.000000	0.000000	3.000000	49.000000	1.000000
14833.861015	0.022021	0.565962	0.150072	75.718925	123.968605	147.127884	-2.292861	0.000000	4.443286	0.000000	0.000000	0.000000	0.143618	0.266227	-0.591270	0.000000	0.000000	3.000000	49.000000	1.000000
14833.864349	0.022021	0.565962	0.150072	75.718925	123.968605	147.127884	-2.292861	0.000000	4.443286	0.000000	0.000000	0.000000	0.143618	0.266227	-0.591270	0.000000	0.000000	3.000000	49.000000	1.000000
14833.867682	0.022021	0.565962	0.150072	75.736320	124.295113	148.300171	-2.305420	0.000000	4.436783	0.000000	0.000000	0.000000	0.143618	0.266227	-0.591270	0.000000	0.000000	3.000000	49.000000	1.000000
14833.871015	0.022580	0.566835	0.148056	75.736320	124.295113	148.300171	-2.305420	0.000000	4.436783	0.000000	0.000000	0.000000	0.167950	0.261886	-0.604824	0.000000	0.000000	3.000000	49.000000	1.000000
14833.874349	0.022580	0.566835	0.148056	75.736320	124.295113	148.300171	-2.305420	0.000000	4.436783	0.000000	0.000000	0.000000	0.167950	0.261886	-0.604824	0.000000	0.000000	3.000000	49.000000	1.000000
14833.877682	0.022580	0.566835	0.148056	75.790771	124.750099	148.653168	-2.316905	0.000000	4.430795	0.000000	0.000000	0.000000	0.167950	0.261886	-0.604824	0.000000	0.000000	3.000000	49.000000	1.000000
14833.881015	0.023335	0.567713	0.146005	75.790771	124.750099	148.653168	-2.316905	0.000000	4.430795	0.000000	0.000000	0.000000	0.226519	0.263338	-0.615284	0.000000	0.000000	3.000000	49.000000	1.000000
14833.884349	0.023335	0.567713	0.146005	75.790771	124.750099	148.653168	-2.316905	0.000000	4.430795	0.000000	0.000000	0.000000	0.226519	0.263338	-0.615284	0.000000	0.000000	3.000000	49.000000	1.000000
14833.887682	0.023335	0.567713	0.146005	75.866310	125.291199	149.058090	-2.324459	0.000000	4.426837	0.000000	0.000000	0.000000	0.226519	0.263338	-0.615284	0.000000	0.000000	3.000000	49.000000	1.000000
14833.891015	0.024143	0.568622	0.143975	75.866310	125.291199	149.058090	-2.324459	0.000000	4.426837	0.000000	0.000000	0.000000	0.242260	0.272697	-0.608778	0.000000	0.000000	3.000000	49.000000	1.000000
14833.894349	0.024143	0.568622	0.143975	75.866310	125.291199	149.058090	-2.324459	0.000000	4.426837	0.000000	0.000000	0.000000	0.242260	0.272697	-0.608778	0.000000	0.000000	3.000000	49.000000	1.000000
14833.897682	0.024143	0.568622	0.143975	75.963753	125.937202	149.592743	-2.330671	0.000000	4.423570	0.000000	0.000000	0.000000	0.242260	0.272697	-0.608778	0.000000	0.000000	3.000000	49.000000	1.000000
14833.901015	0.025000	0.569483	0.141907	75.963753	125.937202	149.592743	-2.330671	0.000000	4.423570	0.000000	0.000000	0.000000	0.257100	0.258276	-0.620560	0.000000	0.000000	3.000000	49.000000	1.000000
14833.904349	0.025000	0.569483	0.141907	75.963753	125.937202	149.592743	-2.330671	0.000000	4.423570	0.000000	0.000000	0.000000	0.257100	0.258276	-0.620560	0.000000	0.000000	3.000000	49.000000	1.000000
14833.907682	0.025000	0.569483	0.141907	76.093704	126.710403	150.205582	-2.336346	0.000000	4.420576	0.000000	0.000000	0.000000	0.257100	0.258276	-0.620560	0.000000	0.000000	3.000000	49.000000	1.000000
14833.911015	0.025935	0.570336	0.139828	76.093704	126.710403	150.205582	-2.336346	0.000000	4.420576	0.000000	0.000000	0.000000	0.280609	0.255723	-0.623643	0.000000	0.000000	3.000000	49.000000	1.000000
14833.914349	0.025935	0.570336	0.139828	76.093704	126.710403	150.205582	-2.336346	0.000000	4.420576	0.000000	0.000000	0.000000	0.280609	0.255723	-0.623643	0.000000	0.000000	3.000000	49.000000	1.000000
14833.917682	0.025935	0.570336	0.139828	76.254501	127.645332	151.081467	-2.340379	0.000000	4.418441	0.000000	0.000000	0.000000	0.280609	0.255723	-0.623643	0.000000	0.000000	3.000000	49.000000	1.000000
14833.921015	0.026976	0.571179	0.137737	76.254501	127.645332	151.081467	-2.340379	0.000000	4.418441	0.000000	0.000000	0.000000	0.312317	0.253162	-0.627221	0.000000	0.000000	3.000000	49.000000	1.000000
14833.924349	0.026976	0.571179	0.137737	76.254501	127.645332	151.081467	-2.340379	0.000000	4.418441	0.000000	0.000000	0.000000	0.312317	0.253162	-0.627221	0.000000	0.000000	3.000000	49.000000	1.000000
14833.927682	0.026976	0.571179	0.137737	76.428139	128.632385	152.504074	-2.342041	0.000000	4.417560	0.000000	0.000000	0.000000	0.312317	0.253162	-0.627221	0.000000	0.000000	3.000000	49.000000	1.000000
14833.931015	0.028065	0.572027	0.135615	76.428139	128.632385	152.504074	-2.342041	0.000000	4.417560	0.000000	0.000000	0.000000	0.326467	0.254404	-0.636617	0.000000	0.000000	3.000000	49.000000	1.000000
14833.934349	0.028065	0.572027	0.135615	76.428139	128.632385	152.504074	-2.342041	0.000000	4.417560	0.000000	0.000000	0.000000	0.326467	0.254404	-0.636617	0.000000	0.000000	3.000000	49.000000	1.000000
14833.937682	0.028065	0.572027	0.135615	76.606606	129.627991	154.525284	-2.342978	0.000000	4.417064	0.000000	0.000000	0.000000	0.326467	0.254404	-0.636617	0.000000	0.000000	3.000000	49.000000	1.000000
14833.941015	0.029171	0.572847	0.133469	76.606606	129.627991	154.525284	-2.342978	0.000000	4.417064	0.000000	0.000000	0.000000	0.332067	0.245862	-0.643816	0.000000	0.000000	3.000000	49.000000	1.000000
14833.944349	0.029171	0.572847	0.133469	76.606606	129.627991	154.525284	-2.342978	0.000000	4.417064	0.000000	0.000000	0.000000	0.332067	0.245862	-0.643816	0.000000	0.000000	3.000000	49.000000	1.000000
14833.947682	0.029171	0.572847	0.133469	76.788185	130.547531	155.987579	-2.343790	0.000000	4.416633	0.000000	0.000000	0.000000	0.332067	0.245862	-0.643816	0.000000	0.000000	3.000000	49.000000	1.000000
14833.951015	0.030380	0.573638	0.131295	76.788185	130.547531	155.987579	-2.343790	0.000000	4.416633	0.000000	0.000000	0.000000	0.362678	0.237279	-0.652360	0.000000	0.000000	3.000000	49.000000	1.000000
14833.954349	0.030380	0.573638	0.131295	76.788185	130.547531	155.987579	-2.343790	0.000000	4.416633	0.000000	0.000000	0.000000	0.362678	0.237279	-0.652360	0.000000	0.000000	3.000000	49.000000	1.000000
14833.957682	0.030380	0.573638	0.131295	76.977524	131.225677	156.511917	-2.342347	0.000000	4.417398	0.000000	0.000000	0.000000	0.362678	0.237279	-0.652360	0.000000	0.000000	3.000000	49.000000	1.000000
14833.961015	0.031690	0.574452	0.129100	76.977524	131.225677	156.511917	-2.342347	0.000000	4.417398	0.000000	0.000000	0.000000	0.393018	0.244274	-0.658426	0.000000	0.000000	3.000000	49.000000	1.000000
14833.964349	0.031690	0.574452	0.129100	76.977524	131.225677	156.511917	-2.342347	0.000000	4.417398	0.000000	0.000000	0.000000	0.393018	0.244274	-0.658426	0.000000	0.000000	3.000000	49.000000	1.000000
14833.967682	0.031690	0.574452	0.129100	77.186501	131.566132	156.861969	-2.338438	0.000000	4.419469	0.000000	0.000000	0.000000	0.393018	0.244274	-0.658426	0.000000	0.000000	3.000000	49.000000	1.000000
14833.971015	0.033019	0.575297	0.126926	77.186501	131.566132	156.861969	-2.338438	0.000000	4.419469	0.000000	0.000000	0.000000	0.398629	0.253414	-0.652206	0.000000	0.000000	3.000000	49.000000	1.000000
14833.974349	0.033019	0.575297	0.126926	77.186501	131.566132	156.861969	-2.338438	0.000000	4.419469	0.000000	0.000000	0.000000	0.398629	0.253414	-0.652206	0.000000	0.000000	3.000000	49.000000	1.000000
14833.977682	0.033019	0.575297	0.126926	77.419594	131.595413	157.094635	-2.333579	0.000000	4.422037	0.000000	0.000000	0.000000	0.398629	0.253414	-0.652206	0.000000	0.000000	3.000000	49.000000	1.000000
14833.981015	0.034310	0.576133	0.124745	77.419594	131.595413	157.094635	-2.333579	0.000000	4.422037	0.000000	0.000000	0.000000	0.387085	0.250689	-0.654208	0.000000	0.000000	3.000000	49.000000	1.000000
14833.984349	0.034310	0.576133	0.124745	77.419594	131.595413	157.094635	-2.333579	0.000000	4.422037	0.000000	0.000000	0.000000	0.387085	0.250689	-0.654208	0.000000	0.000000	3.000000	49.000000	1.000000
14833.987682	0.034310	0.576133	0.124745	77.661926	131.500778	157.234116	-2.329709	0.000000	4.424077	0.000000	0.000000	0.000000	0.387085	0.250689	-0.654208	0.000000	0.000000	3.000000	49.000000	1.000000
14833.991015	0.035592	0.576986	0.122609	77.661926	131.500778	157.234116	-2.329709	0.000000	4.424077	0.000000	0.000000	0.000000	0.384845	0.256156	-0.640889	0.000000	0.000000	3.000000	49.000000	1.000000
14833.994349	0.035592	0.576986	0.122609	77.661926	131.500778	157.234116	-2.329709	0.000000	4.424077	0.000000	0.000000	0.000000	0.384845	0.256156	-0.640889	0.000000	0.000000	3.000000	49.000000	1.000000
14833.997682	0.035592	0.576986	0.122609	77.902481	131.375854	157.590118	-2.325246	0.000000	4.426424	0.000000	0.000000	0.000000	0.384845	0.256156	-0.640889	0.000000	0.000000	3.000000	49.000000	1.000000
14834.001015	0.036896	0.577827	0.120522	77.902481	131.375854	157.590118	-2.325246	0.000000	4.426424	0.000000	0.000000	0.000000	0.391065	0.252233	-0.626033	0.000000	0.000000	3.000000	49.000000	1.000000
14834.004349	0.036896	0.577827	0.120522	77.902481	131.375854	157.590118	-2.325246	0.000000	4.426424	0.000000	0.000000	0.000000	0.391065	0.252233	-0.626033	0.000000	0.000000	3.000000	49.000000	1.000000
14834.007682	0.036896	0.577827	0.120522	78.120575	131.204224	157.814453	-2.319272	0.000000	4.429558	0.000000	0.000000	0.000000	0.391065	0.252233	-0.626033	0.000000	0.000000	3.000000	49.000000	1.000000
14834.011015	0.038190	0.578679	0.118443	78.120575	131.204224	157.814453	-2.319272	0.000000	4.429558	0.000000	0.000000	0.000000	0.388250	0.255558	-0.623738	0.000000	0.000000	3.000000	49.000000	1.000000
14834.014349	0.038190	0.578679	0.118443	78.120575	131.204224	157.814453	-2.319272	0.000000	4.429558	0.000000	0.000000	0.000000	0.388250	0.255558	-0.623738	0.000000	0.000000	3.000000	49.000000	1.000000
14834.017682	0.038190	0.578679	0.118443	78.318710	131.047363	157.743591	-2.313231	0.000000	4.432714	0.000000	0.000000	0.000000	0.388250	0.255558	-0.623738	0.000000	0.000000	3.000000	49.000000	1.000000
14834.021015	0.039505	0.579550	0.116407	78.318710	131.047363	157.743591	-2.313231	0.000000	4.432714	0.000000	0.000000	0.000000	0.394397	0.261270	-0.610771	0.000000	0.000000	3.000000	49.000000	1.000000
14834.024349	0.039505	0.579550	0.116407	78.318710	131.047363	157.743591	-2.313231	0.000000	4.432714	0.000000	0.000000	0.000000	0.394397	0.261270	-0.610771	0.000000	0.000000	3.000000	49.000000	1.000000
14834.027682	0.039505	0.579550	0.116407	78.497528	131.000412	157.905792	-2.305673	0.000000	4.436651	0.000000	0.000000	0.000000	0.394397	0.261270	-0.610771	0.000000	0.000000	3.000000	49.000000	1.000000
14834.031015	0.040892	0.580432	0.114373	78.497528	131.000412	157.905792	-2.305673	0.000000	4.436651	0.000000	0.000000	0.000000	0.416047	0.264629	-0.610167	0.000000	0.000000	3.000000	49.000000	1.000000
14834.034349	0.040892	0.580432	0.114373	78.497528	131.000412	157.905792	-2.305673	0.000000	4.436651	0.000000	0.000000	0.000000	0.416047	0.264629	-0.610167	0.000000	0.000000	3.000000	49.000000	1.000000
14834.037682	0.040892	0.580432	0.114373	78.671104	131.110138	158.308929	-2.295582	0.000000	4.441881	0.000000	0.000000	0.000000	0.416047	0.264629	-0.610167	0.000000	0.000000	3.000000	49.000000	1.000000
14834.041015	0.042217	0.581333	0.112388	78.671104	131.110138	158.308929	-2.295582	0.000000	4.441881	0.000000	0.000000	0.000000	0.397738	0.270431	-0.595469	0.000000	0.000000	3.000000	49.000000	1.000000
14834.044349	0.042217	0.581333	0.112388	78.671104	131.110138	158.308929	-2.295582	0.000000	4.441881	0.000000	0.000000	0.000000	0.397738	0.270431	-0.595469	0.000000	0.000000	3.000000	49.000000	1.000000
14834.047682	0.042217	0.581333	0.112388	78.840256	131.389526	158.685501	-2.286209	0.000000	4.446712	0.000000	0.000000	0.000000	0.397738	0.270431	-0.595469	0.000000	0.000000	3.000000	49.000000	1.000000
14834.051015	0.043510	0.582254	0.110451	78.840256	131.389526	158.685501	-2.286209	0.000000	4.446712	0.000000	0.000000	0.000000	0.387800	0.276299	-0.581214	0.000000	0.000000	3.000000	49.000000	1.000000
14834.054349	0.043510	0.582254	0.110451	78.840256	131.389526	158.685501	-2.286209	0.000000	4.446712	0.000000	0.000000	0.000000	0.387800	0.276299	-0.581214	0.000000	0.000000	3.000000	49.000000	1.000000
14834.057682	0.043510	0.582254	0.110451	78.991676	131.823349	159.006165	-2.276749	0.000000	4.451563	0.000000	0.000000	0.000000	0.387800	0.276299	-0.581214	0.000000	0.000000	3.000000	49.000000	1.000000
14834.061015	0.044741	0.583125	0.108540	78.991676	131.823349	159.006165	-2.276749	0.000000	4.451563	0.000000	0.000000	0.000000	0.369433	0.261177	-0.573341	0.000000	0.000000	3.000000	49.000000	1.000000
14834.064349	0.044741	0.583125	0.108540	78.991676	131.823349	159.006165	-2.276749	0.000000	4.451563	0.000000	0.000000	0.000000	0.369433	0.261177	-0.573341	0.000000	0.000000	3.000000	49.000000	1.000000
14834.067682	0.044741	0.583125	0.108540	79.082924	132.330109	159.342072	-2.268481	0.000000	4.455782	0.000000	0.000000	0.000000	0.369433	0.261177	-0.573341	0.000000	0.000000	3.000000	49.000000	1.000000
14834.071015	0.045858	0.584008	0.106646	79.082924	132.330109	159.342072	-2.268481	0.000000	4.455782	0.000000	0.000000	0.000000	0.334893	0.264736	-0.568100	0.000000	0.000000	3.000000	49.000000	1.000000
14834.074349	0.045858	0.584008	0.106646	79.082924	132.330109	159.342072	-2.268481	0.000000	4.455782	0.000000	0.000000	0.000000	0.334893	0.264736	-0.568100	0.000000	0.000000	3.000000	49.000000	1.000000
14834.077682	0.045858	0.584008	0.106646	79.103592	132.598282	159.572342	-2.263425	0.000000	4.458352	0.000000	0.000000	0.000000	0.334893	0.264736	-0.568100	0.000000	0.000000	3.000000	49.000000	1.000000
14834.081015	0.046856	0.584843	0.104725	79.103592	132.598282	159.572342	-2.263425	0.000000	4.458352	0.000000	0.000000	0.000000	0.299549	0.250582	-0.576447	0.000000	0.000000	3.000000	49.000000	1.000000
14834.084349	0.046856	0.584843	0.104725	79.103592	132.598282	159.572342	-2.263425	0.000000	4.458352	0.000000	0.000000	0.000000	0.299549	0.250582	-0.576447	0.000000	0.000000	3.000000	49.000000	1.000000
14834.087682	0.046856	0.584843	0.104725	79.087265	132.712265	159.788544	-2.262647	0.000000	4.458748	0.000000	0.000000	0.000000	0.299549	0.250582	-0.576447	0.000000	0.000000	3.000000	49.000000	1.000000
14834.091015	0.047740	0.585670	0.102807	79.087265	132.712265	159.788544	-2.262647	0.000000	4.458748	0.000000	0.000000	0.000000	0.265254	0.248246	-0.575409	0.000000	0.000000	3.000000	49.000000	1.000000
14834.094349	0.047740	0.585670	0.102807	79.087265	132.712265	159.788544	-2.262647	0.000000	4.458748	0.000000	0.000000	0.000000	0.265254	0.248246	-0.575409	0.000000	0.000000	3.000000	49.000000	1.000000
14834.097682	0.047740	0.585670	0.102807	79.055557	132.718643	160.200180	-2.265720	0.000000	4.457187	0.000000	0.000000	0.000000	0.265254	0.248246	-0.575409	0.000000	0.000000	3.000000	49.000000	1.000000
14834.101015	0.048515	0.586468	0.100937	79.055557	132.718643	160.200180	-2.265720	0.000000	4.457187	0.000000	0.000000	0.000000	0.232447	0.239336	-0.560776	0.000000	0.000000	3.000000	49.000000	1.000000
14834.104349	0.048515	0.586468	0.100937	79.055557	132.718643	160.200180	-2.265720	0.000000	4.457187	0.000000	0.000000	0.000000	0.232447	0.239336	-0.560776	0.000000	0.000000	3.000000	49.000000	1.000000
14834.107682	0.048515	0.586468	0.100937	78.990608	132.558258	160.262711	-2.271867	0.000000	4.454057	0.000000	0.000000	0.000000	0.232447	0.239336	-0.560776	0.000000	0.000000	3.000000	49.000000	1.000000
14834.111015	0.049282	0.587239	0.099048	78.990608	132.558258	160.262711	-2.271867	0.000000	4.454057	0.000000	0.000000	0.000000	0.230121	0.231182	-0.566773	0.000000	0.000000	3.000000	49.000000	1.000000
14834.114349	0.049282	0.587239	0.099048	78.990608	132.558258	160.262711	-2.271867	0.000000	4.454057	0.000000	0.000000	0.000000	0.230121	0.231182	-0.566773	0.000000	0.000000	3.000000	49.000000	1.000000
14834.117682	0.049282	0.587239	0.099048	78.894562	132.277695	159.963043	-2.278873	0.000000	4.450476	0.000000	0.000000	0.000000	0.230121	0.231182	-0.566773	0.000000	0.000000	3.000000	49.000000	1.000000
14834.121015	0.050129	0.587989	0.097230	78.894562	132.277695	159.963043	-2.278873	0.000000	4.450476	0.000000	0.000000	0.000000	0.254106	0.225195	-0.545485	0.000000	0.000000	3.000000	49.000000	1.000000
14834.124349	0.050129	0.587989	0.097230	78.894562	132.277695	159.963043	-2.278873	0.000000	4.450476	0.000000	0.000000	0.000000	0.254106	0.225195	-0.545485	0.000000	0.000000	3.000000	49.000000	1.000000
14834.127682	0.050129	0.587989	0.097230	78.776718	131.869308	159.576492	-2.281919	0.000000	4.448915	0.000000	0.000000	0.000000	0.254106	0.225195	-0.545485	0.000000	0.000000	3.000000	49.000000	1.000000
14834.131015	0.050996	0.588733	0.095404	78.776718	131.869308	159.576492	-2.281919	0.000000	4.448915	0.000000	0.000000	0.000000	0.259964	0.223093	-0.547572	0.000000	0.000000	3.000000	49.000000	1.000000
14834.134349	0.050996	0.588733	0.095404	78.776718	131.869308	159.576492	-2.281919	0.000000	4.448915	0.000000	0.000000	0.000000	0.259964	0.223093	-0.547572	0.000000	0.000000	3.000000	49.000000	1.000000
14834.137682	0.050996	0.588733	0.095404	78.639435	131.344879	159.112396	-2.284490	0.000000	4.447596	0.000000	0.000000	0.000000	0.259964	0.223093	-0.547572	0.000000	0.000000	3.000000	49.000000	1.000000
14834.141015	0.051831	0.589459	0.093600	78.639435	131.344879	159.112396	-2.284490	0.000000	4.447596	0.000000	0.000000	0.000000	0.250689	0.217863	-0.541446	0.000000	0.000000	3.000000	49.000000	1.000000
14834.144349	0.051831	0.589459	0.093600	78.639435	131.344879	159.112396	-2.284490	0.000000	4.447596	0.000000	0.000000	0.000000	0.250689	0.217863	-0.541446	0.000000	0.000000	3.000000	49.000000	1.000000
14834.147682	0.051831	0.589459	0.093600	78.520721	130.846268	158.661713	-2.287924	0.000000	4.445830	0.000000	0.000000	0.000000	0.250689	0.217863	-0.541446	0.000000	0.000000	3.000000	49.000000	1.000000
14834.151015	0.052666	0.590177	0.091851	78.520721	130.846268	158.661713	-2.287924	0.000000	4.445830	0.000000	0.000000	0.000000	0.250435	0.215457	-0.524611	0.000000	0.000000	3.000000	49.000000	1.000000
14834.154349	0.052666	0.590177	0.091851	78.520721	130.846268	158.661713	-2.287924	0.000000	4.445830	0.000000	0.000000	0.000000	0.250435	0.215457	-0.524611	0.000000	0.000000	3.000000	49.000000	1.000000
14834.157682	0.052666	0.590177	0.091851	78.427994	130.455414	158.317978	-2.290416	0.000000	4.444547	0.000000	0.000000	0.000000	0.250435	0.215457	-0.524611	0.000000	0.000000	3.000000	49.000000	1.000000
14834.161015	0.053501	0.590888	0.090159	78.427994	130.455414	158.317978	-2.290416	0.000000	4.444547	0.000000	0.000000	0.000000	0.250282	0.213175	-0.507696	0.000000	0.000000	3.000000	49.000000	1.000000
14834.164349	0.053501	0.590888	0.090159	78.427994	130.455414	158.317978	-2.290416	0.000000	4.444547	0.000000	0.000000	0.000000	0.250282	0.213175	-0.507696	0.000000	0.000000	3.000000	49.000000	1.000000
14834.167682	0.053501	0.590888	0.090159	78.376945	130.245514	158.152359	-2.291889	0.000000	4.443788	0.000000	0.000000	0.000000	0.250282	0.213175	-0.507696	0.000000	0.000000	3.000000	49.000000	1.000000
14834.171015	0.054258	0.591562	0.088538	78.376945	130.245514	158.152359	-2.291889	0.000000	4.443788	0.000000	0.000000	0.000000	0.227134	0.202087	-0.486194	0.000000	0.000000	3.000000	49.000000	1.000000
14834.174349	0.054258	0.591562	0.088538	78.376945	130.245514	158.152359	-2.291889	0.000000	4.443788	0.000000	0.000000	0.000000	0.227134	0.202087	-0.486194	0.000000	0.000000	3.000000	49.000000	1.000000
14834.177682	0.054258	0.591562	0.088538	78.367973	130.286835	158.243561	-2.287117	0.000000	4.426900	0.000000	0.000000	0.000000	0.227134	0.202087	-0.486194	0.000000	0.000000	3.000000	49.000000	1.000000
14834.181015	0.055013	0.592239	0.086952	78.367973	130.286835	158.243561	-2.287117	0.000000	4.426900	0.000000	0.000000	0.000000	0.226638	0.203220	-0.475847	0.000000	0.000000	3.000000	49.000000	1.000000
14834.184349	0.055013	0.592239	0.086952	78.367973	130.286835	158.243561	-2.287117	0.000000	4.426900	0.000000	0.000000	0.000000	0.226638	0.203220	-0.475847	0.000000	0.000000	3.000000	49.000000	1.000000
14834.187682	0.055013	0.592239	0.086952	78.367973	130.382034	158.419083	-2.249343	0.000000	4.347592	0.000000	0.000000	0.000000	0.226638	0.203220	-0.475847	0.000000	0.000000	3.000000	49.000000	1.000000
14834.191015	0.055796	0.592881	0.085428	78.367973	130.382034	158.419083	-2.249343	0.000000	4.347592	0.000000	0.000000	0.000000	0.234855	0.192497	-0.457233	0.000000	0.000000	3.000000	49.000000	1.000000
14834.194349	0.055796	0.592881	0.085428	78.367973	130.382034	158.419083	-2.249343	0.000000	4.347592	0.000000	0.000000	0.000000	0.234855	0.192497	-0.457233	0.000000	0.000000	3.000000	49.000000	1.000000
14834.197682	0.055796	0.592881	0.085428	78.361954	130.456863	158.550171	-2.210201	0.000000	4.271387	0.000000	0.000000	0.000000	0.234855	0.192497	-0.457233	0.000000	0.000000	3.000000	49.000000	1.000000
14834.201015	0.056578	0.593497	0.083946	78.361954	130.456863	158.550171	-2.210201	0.000000	4.271387	0.000000	0.000000	0.000000	0.234699	0.184958	-0.444572	0.000000	0.000000	3.000000	49.000000	1.000000
14834.204349	0.056578	0.593497	0.083946	78.361954	130.456863	158.550171	-2.210201	0.000000	4.271387	0.000000	0.000000	0.000000	0.234699	0.184958	-0.444572	0.000000	0.000000	3.000000	49.000000	1.000000
14834.207682	0.056578	0.593497	0.083946	78.355919	130.534470	158.553635	-2.171084	0.000000	4.197292	0.000000	0.000000	0.000000	0.234699	0.184958	-0.444572	0.000000	0.000000	3.000000	49.000000	1.000000
14834.211015	0.057439	0.594109	0.082513	78.355919	130.534470	158.553635	-2.171084	0.000000	4.197292	0.000000	0.000000	0.000000	0.258161	0.183465	-0.429708	0.000000	0.000000	3.000000	49.000000	1.000000
14834.214349	0.057439	0.594109	0.082513	78.355919	130.534470	158.553635	-2.171084	0.000000	4.197292	0.000000	0.000000	0.000000	0.258161	0.183465	-0.429708	0.000000	0.000000	3.000000	49.000000	1.000000
14834.217682	0.057439	0.594109	0.082513	78.357704	130.633469	158.556824	-2.128057	0.000000	4.125674	0.000000	0.000000	0.000000	0.258161	0.183465	-0.429708	0.000000	0.000000	3.000000	49.000000	1.000000
14834.221015	0.058320	0.594686	0.081083	78.357704	130.633469	158.556824	-2.128057	0.000000	4.125674	0.000000	0.000000	0.000000	0.264475	0.173274	-0.429261	0.000000	0.000000	3.000000	49.000000	1.000000
14834.224349	0.058320	0.594686	0.081083	78.357704	130.633469	158.556824	-2.128057	0.000000	4.125674	0.000000	0.000000	0.000000	0.264475	0.173274	-0.429261	0.000000	0.000000	3.000000	49.000000	1.000000
14834.227682	0.058320	0.594686	0.081083	78.357727	130.742264	158.604706	-2.083978	0.000000	4.054130	0.000000	0.000000	0.000000	0.264475	0.173274	-0.429261	0.000000	0.000000	3.000000	49.000000	1.000000
14834.231015	0.059227	0.595240	0.079691	78.357727	130.742264	158.604706	-2.083978	0.000000	4.054130	0.000000	0.000000	0.000000	0.272004	0.166117	-0.417378	0.000000	0.000000	3.000000	49.000000	1.000000
14834.234349	0.059227	0.595240	0.079691	78.357727	130.742264	158.604706	-2.083978	0.000000	4.054130	0.000000	0.000000	0.000000	0.272004	0.166117	-0.417378	0.000000	0.000000	3.000000	49.000000	1.000000
14834.237682	0.059227	0.595240	0.079691	78.355934	130.869019	158.681305	-2.038644	0.000000	3.984567	0.000000	0.000000	0.000000	0.272004	0.166117	-0.417378	0.000000	0.000000	3.000000	49.000000	1.000000
14834.241015	0.060148	0.595760	0.078241	78.355934	130.869019	158.681305	-2.038644	0.000000	3.984567	0.000000	0.000000	0.000000	0.276212	0.156078	-0.435225	0.000000	0.000000	3.000000	49.000000	1.000000
14834.244349	0.060148	0.595760	0.078241	78.355934	130.869019	158.681305	-2.038644	0.000000	3.984567	0.000000	0.000000	0.000000	0.276212	0.156078	-0.435225	0.000000	0.000000	3.000000	49.000000	1.000000
14834.247682	0.060148	0.595760	0.078241	78.348831	131.033295	158.931854	-1.992609	0.000000	3.912030	0.000000	0.000000	0.000000	0.276212	0.156078	-0.435225	0.000000	0.000000	3.000000	49.000000	1.000000
14834.251015	0.061061	0.596257	0.076771	78.348831	131.033295	158.931854	-1.992609	0.000000	3.912030	0.000000	0.000000	0.000000	0.273964	0.148948	-0.440800	0.000000	0.000000	3.000000	49.000000	1.000000
14834.254349	0.061061	0.596257	0.076771	78.348831	131.033295	158.931854	-1.992609	0.000000	3.912030	0.000000	0.000000	0.000000	0.273964	0.148948	-0.440800	0.000000	0.000000	3.000000	49.000000	1.000000
14834.257682	0.061061	0.596257	0.076771	78.339966	131.210022	159.402527	-1.946948	0.000000	3.838563	0.000000	0.000000	0.000000	0.273964	0.148948	-0.440800	0.000000	0.000000	3.000000	49.000000	1.000000
14834.261015	0.061962	0.596720	0.075245	78.339966	131.210022	159.402527	-1.946948	0.000000	3.838563	0.000000	0.000000	0.000000	0.270348	0.138826	-0.457824	0.000000	0.000000	3.000000	49.000000	1.000000
14834.264349	0.061962	0.596720	0.075245	78.339966	131.210022	159.402527	-1.946948	0.000000	3.838563	0.000000	0.000000	0.000000	0.270348	0.138826	-0.457824	0.000000	0.000000	3.000000	49.000000	1.000000
14834.267682	0.061962	0.596720	0.075245	78.327522	131.416992	159.986313	-1.901890	0.000000	3.762259	0.000000	0.000000	0.000000	0.270348	0.138826	-0.457824	0.000000	0.000000	3.000000	49.000000	1.000000
14834.271015	0.062900	0.597129	0.073641	78.327522	131.416992	159.986313	-1.901890	0.000000	3.762259	0.000000	0.000000	0.000000	0.281206	0.122767	-0.481254	0.000000	0.000000	3.000000	49.000000	1.000000
14834.274349	0.062900	0.597129	0.073641	78.327522	131.416992	159.986313	-1.901890	0.000000	3.762259	0.000000	0.000000	0.000000	0.281206	0.122767	-0.481254	0.000000	0.000000	3.000000	49.000000	1.000000
14834.277682	0.062900	0.597129	0.073641	78.311470	131.659531	160.419785	-1.855023	0.000000	3.682050	0.000000	0.000000	0.000000	0.281206	0.122767	-0.481254	0.000000	0.000000	3.000000	49.000000	1.000000
14834.281015	0.063948	0.597533	0.071957	78.311470	131.659531	160.419785	-1.855023	0.000000	3.682050	0.000000	0.000000	0.000000	0.314672	0.121246	-0.505205	0.000000	0.000000	3.000000	49.000000	1.000000
14834.284349	0.063948	0.597533	0.071957	78.311470	131.659531	160.419785	-1.855023	0.000000	3.682050	0.000000	0.000000	0.000000	0.314672	0.121246	-0.505205	0.000000	0.000000	3.000000	49.000000	1.000000
14834.287682	0.063948	0.597533	0.071957	78.294586	131.926819	160.658295	-1.802577	0.000000	3.597850	0.000000	0.000000	0.000000	0.314672	0.121246	-0.505205	0.000000	0.000000	3.000000	49.000000	1.000000
14834.291015	0.065087	0.597864	0.070234	78.294586	131.926819	160.658295	-1.802577	0.000000	3.597850	0.000000	0.000000	0.000000	0.341545	0.099382	-0.517019	0.000000	0.000000	3.000000	49.000000	1.000000
14834.294349	0.065087	0.597864	0.070234	78.294586	131.926819	160.658295	-1.802577	0.000000	3.597850	0.000000	0.000000	0.000000	0.341545	0.099382	-0.517019	0.000000	0.000000	3.000000	49.000000	1.000000
14834.297682	0.065087	0.597864	0.070234	78.301842	132.068619	160.894104	-1.745653	0.000000	3.511680	0.000000	0.000000	0.000000	0.341545	0.099382	-0.517019	0.000000	0.000000	3.000000	49.000000	1.000000
14834.301015	0.066312	0.598181	0.068455	78.301842	132.068619	160.894104	-1.745653	0.000000	3.511680	0.000000	0.000000	0.000000	0.367483	0.094974	-0.533602	0.000000	0.000000	3.000000	49.000000	1.000000
14834.304349	0.066312	0.598181	0.068455	78.301842	132.068619	160.894104	-1.745653	0.000000	3.511680	0.000000	0.000000	0.000000	0.367483	0.094974	-0.533602	0.000000	0.000000	3.000000	49.000000	1.000000
14834.307682	0.066312	0.598181	0.068455	78.355827	131.994522	160.983582	-1.684406	0.000000	3.422746	0.000000	0.000000	0.000000	0.367483	0.094974	-0.533602	0.000000	0.000000	3.000000	49.000000	1.000000
14834.311015	0.067649	0.598425	0.066632	78.355827	131.994522	160.983582	-1.684406	0.000000	3.422746	0.000000	0.000000	0.000000	0.401068	0.073193	-0.546777	0.000000	0.000000	3.000000	49.000000	1.000000
14834.314349	0.067649	0.598425	0.066632	78.355827	131.994522	160.983582	-1.684406	0.000000	3.422746	0.000000	0.000000	0.000000	0.401068	0.073193	-0.546777	0.000000	0.000000	3.000000	49.000000	1.000000
14834.317682	0.067649	0.598425	0.066632	78.467667	131.784485	160.929565	-1.617561	0.000000	3.331617	0.000000	0.000000	0.000000	0.401068	0.073193	-0.546777	0.000000	0.000000	3.000000	49.000000	1.000000
14834.321015	0.069081	0.598617	0.064845	78.467667	131.784485	160.929565	-1.617561	0.000000	3.331617	0.000000	0.000000	0.000000	0.429807	0.057738	-0.536208	0.000000	0.000000	3.000000	49.000000	1.000000
14834.324349	0.069081	0.598617	0.064845	78.467667	131.784485	160.929565	-1.617561	0.000000	3.331617	0.000000	0.000000	0.000000	0.429807	0.057738	-0.536208	0.000000	0.000000	3.000000	49.000000	1.000000
14834.327682	0.069081	0.598617	0.064845	78.664314	131.577118	160.830429	-1.545926	0.000000	3.242249	0.000000	0.000000	0.000000	0.429807	0.057738	-0.536208	0.000000	0.000000	3.000000	49.000000	1.000000
14834.331015	0.070571	0.598747	0.062996	78.664314	131.577118	160.830429	-1.545926	0.000000	3.242249	0.000000	0.000000	0.000000	0.446916	0.038982	-0.554786	0.000000	0.000000	3.000000	49.000000	1.000000
14834.334349	0.070571	0.598747	0.062996	78.664314	131.577118	160.830429	-1.545926	0.000000	3.242249	0.000000	0.000000	0.000000	0.446916	0.038982	-0.554786	0.000000	0.000000	3.000000	49.000000	1.000000
14834.337682	0.070571	0.598747	0.062996	78.916939	131.388641	160.821274	-1.471440	0.000000	3.149785	0.000000	0.000000	0.000000	0.446916	0.038982	-0.554786	0.000000	0.000000	3.000000	49.000000	1.000000
14834.341015	0.072080	0.598855	0.061183	78.916939	131.388641	160.821274	-1.471440	0.000000	3.149785	0.000000	0.000000	0.000000	0.452728	0.032392	-0.543825	0.000000	0.000000	3.000000	49.000000	1.000000
14834.344349	0.072080	0.598855	0.061183	78.916939	131.388641	160.821274	-1.471440	0.000000	3.149785	0.000000	0.000000	0.000000	0.452728	0.032392	-0.543825	0.000000	0.000000	3.000000	49.000000	1.000000
14834.347682	0.072080	0.598855	0.061183	79.200050	131.271637	160.814255	-1.395986	0.000000	3.059147	0.000000	0.000000	0.000000	0.452728	0.032392	-0.543825	0.000000	0.000000	3.000000	49.000000	1.000000
14834.351015	0.073530	0.598931	0.059379	79.200050	131.271637	160.814255	-1.395986	0.000000	3.059147	0.000000	0.000000	0.000000	0.434882	0.022824	-0.541281	0.000000	0.000000	3.000000	49.000000	1.000000
14834.354349	0.073530	0.598931	0.059379	79.200050	131.271637	160.814255	-1.395986	0.000000	3.059147	0.000000	0.000000	0.000000	0.434882	0.022824	-0.541281	0.000000	0.000000	3.000000	49.000000	1.000000
14834.357682	0.073530	0.598931	0.059379	79.486801	131.153976	160.434525	-1.323505	0.000000	2.968934	0.000000	0.000000	0.000000	0.434882	0.022824	-0.541281	0.000000	0.000000	3.000000	49.000000	1.000000
14834.361015	0.075027	0.598977	0.057631	79.486801	131.153976	160.434525	-1.323505	0.000000	2.968934	0.000000	0.000000	0.000000	0.449220	0.013795	-0.524379	0.000000	0.000000	3.000000	49.000000	1.000000
14834.364349	0.075027	0.598977	0.057631	79.486801	131.153976	160.434525	-1.323505	0.000000	2.968934	0.000000	0.000000	0.000000	0.449220	0.013795	-0.524379	0.000000	0.000000	3.000000	49.000000	1.000000
14834.367682	0.075027	0.598977	0.057631	79.735977	130.906097	160.063660	-1.248636	0.000000	2.881537	0.000000	0.000000	0.000000	0.449220	0.013795	-0.524379	0.000000	0.000000	3.000000	49.000000	1.000000
14834.371015	0.076470	0.598983	0.055915	79.735977	130.906097	160.063660	-1.248636	0.000000	2.881537	0.000000	0.000000	0.000000	0.432668	0.001748	-0.514756	0.000000	0.000000	3.000000	49.000000	1.000000
14834.374349	0.076470	0.598983	0.055915	79.735977	130.906097	160.063660	-1.248636	0.000000	2.881537	0.000000	0.000000	0.000000	0.432668	0.001748	-0.514756	0.000000	0.000000	3.000000	49.000000	1.000000
14834.377682	0.076470	0.598983	0.055915	79.918839	130.452286	159.949127	-1.176524	0.000000	2.795744	0.000000	0.000000	0.000000	0.432668	0.001748	-0.514756	0.000000	0.000000	3.000000	49.000000	1.000000
14834.381015	0.077884	0.598969	0.054243	79.918839	130.452286	159.949127	-1.176524	0.000000	2.795744	0.000000	0.000000	0.000000	0.424332	-0.004326	-0.501454	0.000000	0.000000	3.000000	49.000000	1.000000
14834.384349	0.077884	0.598969	0.054243	79.918839	130.452286	159.949127	-1.176524	0.000000	2.795744	0.000000	0.000000	0.000000	0.424332	-0.004326	-0.501454	0.000000	0.000000	3.000000	49.000000	1.000000
14834.387682	0.077884	0.598969	0.054243	80.060692	129.865143	159.589478	-1.105802	0.000000	2.712169	0.000000	0.000000	0.000000	0.424332	-0.004326	-0.501454	0.000000	0.000000	3.000000	49.000000	1.000000
14834.391015	0.079223	0.598934	0.052624	80.060692	129.865143	159.589478	-1.105802	0.000000	2.712169	0.000000	0.000000	0.000000	0.401678	-0.010271	-0.485797	0.000000	0.000000	3.000000	49.000000	1.000000
14834.394349	0.079223	0.598934	0.052624	80.060692	129.865143	159.589478	-1.105802	0.000000	2.712169	0.000000	0.000000	0.000000	0.401678	-0.010271	-0.485797	0.000000	0.000000	3.000000	49.000000	1.000000
14834.397682	0.079223	0.598934	0.052624	80.177208	129.287170	158.852402	-1.038856	0.000000	2.631203	0.000000	0.000000	0.000000	0.401678	-0.010271	-0.485797	0.000000	0.000000	3.000000	49.000000	1.000000
14834.401015	0.080580	0.598889	0.051019	80.177208	129.287170	158.852402	-1.038856	0.000000	2.631203	0.000000	0.000000	0.000000	0.407212	-0.013539	-0.481462	0.000000	0.000000	3.000000	49.000000	1.000000
14834.404349	0.080580	0.598889	0.051019	80.177208	129.287170	158.852402	-1.038856	0.000000	2.631203	0.000000	0.000000	0.000000	0.407212	-0.013539	-0.481462	0.000000	0.000000	3.000000	49.000000	1.000000
14834.407682	0.080580	0.598889	0.051019	80.275223	128.744141	158.167419	-0.970987	0.000000	2.550959	0.000000	0.000000	0.000000	0.407212	-0.013539	-0.481462	0.000000	0.000000	3.000000	49.000000	1.000000
14834.411015	0.081842	0.598844	0.049487	80.275223	128.744141	158.167419	-0.970987	0.000000	2.550959	0.000000	0.000000	0.000000	0.378533	-0.013479	-0.459738	0.000000	0.000000	3.000000	49.000000	1.000000
14834.414349	0.081842	0.598844	0.049487	80.275223	128.744141	158.167419	-0.970987	0.000000	2.550959	0.000000	0.000000	0.000000	0.378533	-0.013479	-0.459738	0.000000	0.000000	3.000000	49.000000	1.000000
14834.417682	0.081842	0.598844	0.049487	80.358490	128.289536	157.580109	-0.907898	0.000000	2.474336	0.000000	0.000000	0.000000	0.378533	-0.013479	-0.459738	0.000000	0.000000	3.000000	49.000000	1.000000
14834.421015	0.083003	0.598789	0.047989	80.358490	128.289536	157.580109	-0.907898	0.000000	2.474336	0.000000	0.000000	0.000000	0.348378	-0.016622	-0.449356	0.000000	0.000000	3.000000	49.000000	1.000000
14834.424349	0.083003	0.598789	0.047989	80.358490	128.289536	157.580109	-0.907898	0.000000	2.474336	0.000000	0.000000	0.000000	0.348378	-0.016622	-0.449356	0.000000	0.000000	3.000000	49.000000	1.000000
14834.427682	0.083003	0.598789	0.047989	80.427536	127.913902	157.082016	-0.849835	0.000000	2.399443	0.000000	0.000000	0.000000	0.348378	-0.016622	-0.449356	0.000000	0.000000	3.000000	49.000000	1.000000
14834.431015	0.084163	0.598743	0.046526	80.427536	127.913902	157.082016	-0.849835	0.000000	2.399443	0.000000	0.000000	0.000000	0.348003	-0.013890	-0.438888	0.000000	0.000000	3.000000	49.000000	1.000000
14834.434349	0.084163	0.598743	0.046526	80.427536	127.913902	157.082016	-0.849835	0.000000	2.399443	0.000000	0.000000	0.000000	0.348003	-0.013890	-0.438888	0.000000	0.000000	3.000000	49.000000	1.000000
14834.437682	0.084163	0.598743	0.046526	80.494461	127.539795	156.587997	-0.791835	0.000000	2.326296	0.000000	0.000000	0.000000	0.348003	-0.013890	-0.438888	0.000000	0.000000	3.000000	49.000000	1.000000
14834.441015	0.085302	0.598697	0.045125	80.494461	127.539795	156.587997	-0.791835	0.000000	2.326296	0.000000	0.000000	0.000000	0.341755	-0.013674	-0.420225	0.000000	0.000000	3.000000	49.000000	1.000000
14834.444349	0.085302	0.598697	0.045125	80.494461	127.539795	156.587997	-0.791835	0.000000	2.326296	0.000000	0.000000	0.000000	0.341755	-0.013674	-0.420225	0.000000	0.000000	3.000000	49.000000	1.000000
14834.447682	0.085302	0.598697	0.045125	80.562393	127.123718	156.051117	-0.734876	0.000000	2.256258	0.000000	0.000000	0.000000	0.341755	-0.013674	-0.420225	0.000000	0.000000	3.000000	49.000000	1.000000
14834.451015	0.086377	0.598672	0.043811	80.562393	127.123718	156.051117	-0.734876	0.000000	2.256258	0.000000	0.000000	0.000000	0.322251	-0.007576	-0.394351	0.000000	0.000000	3.000000	49.000000	1.000000
14834.454349	0.086377	0.598672	0.043811	80.562393	127.123718	156.051117	-0.734876	0.000000	2.256258	0.000000	0.000000	0.000000	0.322251	-0.007576	-0.394351	0.000000	0.000000	3.000000	49.000000	1.000000
14834.457682	0.086377	0.598672	0.043811	80.628502	126.693550	155.507385	-0.681167	0.000000	2.190533	0.000000	0.000000	0.000000	0.322251	-0.007576	-0.394351	0.000000	0.000000	3.000000	49.000000	1.000000
14834.461015	0.087387	0.598667	0.042583	80.628502	126.693550	155.507385	-0.681167	0.000000	2.190533	0.000000	0.000000	0.000000	0.303098	-0.001422	-0.368300	0.000000	0.000000	3.000000	49.000000	1.000000
14834.464349	0.087387	0.598667	0.042583	80.628502	126.693550	155.507385	-0.681167	0.000000	2.190533	0.000000	0.000000	0.000000	0.303098	-0.001422	-0.368300	0.000000	0.000000	3.000000	49.000000	1.000000
14834.467682	0.087387	0.598667	0.042583	80.694328	126.227318	154.926208	-0.630651	0.000000	2.129150	0.000000	0.000000	0.000000	0.303098	-0.001422	-0.368300	0.000000	0.000000	3.000000	49.000000	1.000000
14834.471015	0.088321	0.598713	0.041501	80.694328	126.227318	154.926208	-0.630651	0.000000	2.129150	0.000000	0.000000	0.000000	0.280061	0.013906	-0.324527	0.000000	0.000000	3.000000	49.000000	1.000000
14834.474349	0.088321	0.598713	0.041501	80.694328	126.227318	154.926208	-0.630651	0.000000	2.129150	0.000000	0.000000	0.000000	0.280061	0.013906	-0.324527	0.000000	0.000000	3.000000	49.000000	1.000000
14834.477682	0.088321	0.598713	0.041501	80.747177	125.862427	154.454681	-0.583974	0.000000	2.075062	0.000000	0.000000	0.000000	0.280061	0.013906	-0.324527	0.000000	0.000000	3.000000	49.000000	1.000000
14834.481015	0.089264	0.598781	0.040495	80.747177	125.862427	154.454681	-0.583974	0.000000	2.075062	0.000000	0.000000	0.000000	0.282912	0.020154	-0.301942	0.000000	0.000000	3.000000	49.000000	1.000000
14834.484349	0.089264	0.598781	0.040495	80.747177	125.862427	154.454681	-0.583974	0.000000	2.075062	0.000000	0.000000	0.000000	0.282912	0.020154	-0.301942	0.000000	0.000000	3.000000	49.000000	1.000000
14834.487682	0.089264	0.598781	0.040495	80.789085	125.577370	154.073425	-0.536822	0.000000	2.024738	0.000000	0.000000	0.000000	0.282912	0.020154	-0.301942	0.000000	0.000000	3.000000	49.000000	1.000000
14834.491015	0.090167	0.598924	0.039557	80.789085	125.577370	154.073425	-0.536822	0.000000	2.024738	0.000000	0.000000	0.000000	0.270941	0.043050	-0.281339	0.000000	0.000000	3.000000	49.000000	1.000000
14834.494349	0.090167	0.598924	0.039557	80.789085	125.577370	154.073425	-0.536822	0.000000	2.024738	0.000000	0.000000	0.000000	0.270941	0.043050	-0.281339	0.000000	0.000000	3.000000	49.000000	1.000000
14834.497682	0.090167	0.598924	0.039557	80.815300	125.434937	153.831543	-0.491665	0.000000	1.977848	0.000000	0.000000	0.000000	0.270941	0.043050	-0.281339	0.000000	0.000000	3.000000	49.000000	1.000000
14834.501015	0.091105	0.599136	0.038698	80.815300	125.434937	153.831543	-0.491665	0.000000	1.977848	0.000000	0.000000	0.000000	0.281632	0.063438	-0.257591	0.000000	0.000000	3.000000	49.000000	1.000000
14834.504349	0.091105	0.599136	0.038698	80.815300	125.434937	153.831543	-0.491665	0.000000	1.977848	0.000000	0.000000	0.000000	0.281632	0.063438	-0.257591	0.000000	0.000000	3.000000	49.000000	1.000000
14834.507682	0.091105	0.599136	0.038698	80.828484	125.426056	153.728485	-0.444727	0.000000	1.934916	0.000000	0.000000	0.000000	0.281632	0.063438	-0.257591	0.000000	0.000000	3.000000	49.000000	1.000000
14834.511015	0.092091	0.599365	0.037844	80.828484	125.426056	153.728485	-0.444727	0.000000	1.934916	0.000000	0.000000	0.000000	0.295606	0.068934	-0.256170	0.000000	0.000000	3.000000	49.000000	1.000000
14834.514349	0.092091	0.599365	0.037844	80.828484	125.426056	153.728485	-0.444727	0.000000	1.934916	0.000000	0.000000	0.000000	0.295606	0.068934	-0.256170	0.000000	0.000000	3.000000	49.000000	1.000000
14834.517682	0.092091	0.599365	0.037844	80.833611	125.494057	153.734497	-0.395459	0.000000	1.892222	0.000000	0.000000	0.000000	0.295606	0.068934	-0.256170	0.000000	0.000000	3.000000	49.000000	1.000000
14834.521015	0.093105	0.599652	0.037031	80.833611	125.494057	153.734497	-0.395459	0.000000	1.892222	0.000000	0.000000	0.000000	0.304252	0.086024	-0.244177	0.000000	0.000000	3.000000	49.000000	1.000000
14834.524349	0.093105	0.599652	0.037031	80.833611	125.494057	153.734497	-0.395459	0.000000	1.892222	0.000000	0.000000	0.000000	0.304252	0.086024	-0.244177	0.000000	0.000000	3.000000	49.000000	1.000000
14834.527682	0.093105	0.599652	0.037031	80.840492	125.562988	153.939087	-0.344750	0.000000	1.851525	0.000000	0.000000	0.000000	0.304252	0.086024	-0.244177	0.000000	0.000000	3.000000	49.000000	1.000000
14834.531015	0.094164	0.599985	0.036213	80.840492	125.562988	153.939087	-0.344750	0.000000	1.851525	0.000000	0.000000	0.000000	0.317768	0.099752	-0.245214	0.000000	0.000000	3.000000	49.000000	1.000000
14834.534349	0.094164	0.599985	0.036213	80.840492	125.562988	153.939087	-0.344750	0.000000	1.851525	0.000000	0.000000	0.000000	0.317768	0.099752	-0.245214	0.000000	0.000000	3.000000	49.000000	1.000000
14834.537682	0.094164	0.599985	0.036213	80.858452	125.650894	154.425232	-0.291789	0.000000	1.810656	0.000000	0.000000	0.000000	0.317768	0.099752	-0.245214	0.000000	0.000000	3.000000	49.000000	1.000000
14834.541015	0.095194	0.600297	0.035382	80.858452	125.650894	154.425232	-0.291789	0.000000	1.810656	0.000000	0.000000	0.000000	0.308823	0.093614	-0.249307	0.000000	0.000000	3.000000	49.000000	1.000000
14834.544349	0.095194	0.600297	0.035382	80.858452	125.650894	154.425232	-0.291789	0.000000	1.810656	0.000000	0.000000	0.000000	0.308823	0.093614	-0.249307	0.000000	0.000000	3.000000	49.000000	1.000000
14834.547682	0.095194	0.600297	0.035382	80.915459	125.891724	154.666092	-0.240318	0.000000	1.769105	0.000000	0.000000	0.000000	0.308823	0.093614	-0.249307	0.000000	0.000000	3.000000	49.000000	1.000000
14834.551015	0.096265	0.600635	0.034532	80.915459	125.891724	154.666092	-0.240318	0.000000	1.769105	0.000000	0.000000	0.000000	0.321348	0.101537	-0.255104	0.000000	0.000000	3.000000	49.000000	1.000000
14834.554349	0.096265	0.600635	0.034532	80.915459	125.891724	154.666092	-0.240318	0.000000	1.769105	0.000000	0.000000	0.000000	0.321348	0.101537	-0.255104	0.000000	0.000000	3.000000	49.000000	1.000000
14834.557682	0.096265	0.600635	0.034532	81.000290	126.271729	155.170334	-0.186760	0.000000	1.726588	0.000000	0.000000	0.000000	0.321348	0.101537	-0.255104	0.000000	0.000000	3.000000	49.000000	1.000000
14834.561015	0.097343	0.600969	0.033612	81.000290	126.271729	155.170334	-0.186760	0.000000	1.726588	0.000000	0.000000	0.000000	0.323563	0.100183	-0.275880	0.000000	0.000000	3.000000	49.000000	1.000000
14834.564349	0.097343	0.600969	0.033612	81.000290	126.271729	155.170334	-0.186760	0.000000	1.726588	0.000000	0.000000	0.000000	0.323563	0.100183	-0.275880	0.000000	0.000000	3.000000	49.000000	1.000000
14834.567682	0.097343	0.600969	0.033612	81.102982	126.717690	156.293793	-0.132833	0.000000	1.680608	0.000000	0.000000	0.000000	0.323563	0.100183	-0.275880	0.000000	0.000000	3.000000	49.000000	1.000000
14834.571015	0.098391	0.601282	0.032679	81.102982	126.717690	156.293793	-0.132833	0.000000	1.680608	0.000000	0.000000	0.000000	0.314437	0.093982	-0.279961	0.000000	0.000000	3.000000	49.000000	1.000000
14834.574349	0.098391	0.601282	0.032679	81.102982	126.717690	156.293793	-0.132833	0.000000	1.680608	0.000000	0.000000	0.000000	0.314437	0.093982	-0.279961	0.000000	0.000000	3.000000	49.000000	1.000000
14834.577682	0.098391	0.601282	0.032679	81.230209	127.316956	158.329025	-0.080427	0.000000	1.633947	0.000000	0.000000	0.000000	0.314437	0.093982	-0.279961	0.000000	0.000000	3.000000	49.000000	1.000000
14834.581015	0.099421	0.601618	0.031673	81.230209	127.316956	158.329025	-0.080427	0.000000	1.633947	0.000000	0.000000	0.000000	0.308979	0.100705	-0.301648	0.000000	0.000000	3.000000	49.000000	1.000000
14834.584349	0.099421	0.601618	0.031673	81.230209	127.316956	158.329025	-0.080427	0.000000	1.633947	0.000000	0.000000	0.000000	0.308979	0.100705	-0.301648	0.000000	0.000000	3.000000	49.000000	1.000000
14834.587682	0.099421	0.601618	0.031673	81.393784	128.068405	160.187241	-0.028930	0.000000	1.583673	0.000000	0.000000	0.000000	0.308979	0.100705	-0.301648	0.000000	0.000000	3.000000	49.000000	1.000000
14834.591015	0.100555	0.601941	0.030603	81.393784	128.068405	160.187241	-0.028930	0.000000	1.583673	0.000000	0.000000	0.000000	0.340003	0.096787	-0.321203	0.000000	0.000000	3.000000	49.000000	1.000000
14834.594349	0.100555	0.601941	0.030603	81.393784	128.068405	160.187241	-0.028930	0.000000	1.583673	0.000000	0.000000	0.000000	0.340003	0.096787	-0.321203	0.000000	0.000000	3.000000	49.000000	1.000000
14834.597682	0.100555	0.601941	0.030603	81.596199	129.019363	161.157822	0.027737	0.000000	1.530139	0.000000	0.000000	0.000000	0.340003	0.096787	-0.321203	0.000000	0.000000	3.000000	49.000000	1.000000
14834.601015	0.101889	0.602289	0.029478	81.596199	129.019363	161.157822	0.027737	0.000000	1.530139	0.000000	0.000000	0.000000	0.400364	0.104438	-0.337511	0.000000	0.000000	3.000000	49.000000	1.000000
14834.604349	0.101889	0.602289	0.029478	81.596199	129.019363	161.157822	0.027737	0.000000	1.530139	0.000000	0.000000	0.000000	0.400364	0.104438	-0.337511	0.000000	0.000000	3.000000	49.000000	1.000000
14834.607682	0.101889	0.602289	0.029478	81.817146	130.074173	161.855621	0.094464	0.000000	1.473887	0.000000	0.000000	0.000000	0.400364	0.104438	-0.337511	0.000000	0.000000	3.000000	49.000000	1.000000
14834.611015	0.103284	0.602616	0.028318	81.817146	130.074173	161.855621	0.094464	0.000000	1.473887	0.000000	0.000000	0.000000	0.418291	0.098101	-0.347806	0.000000	0.000000	3.000000	49.000000	1.000000
14834.614349	0.103284	0.602616	0.028318	81.817146	130.074173	161.855621	0.094464	0.000000	1.473887	0.000000	0.000000	0.000000	0.418291	0.098101	-0.347806	0.000000	0.000000	3.000000	49.000000	1.000000
14834.617682	0.103284	0.602616	0.028318	82.051811	130.991943	162.674652	0.164180	0.000000	1.415919	0.000000	0.000000	0.000000	0.418291	0.098101	-0.347806	0.000000	0.000000	3.000000	49.000000	1.000000
14834.621015	0.104730	0.602957	0.027093	82.051811	130.991943	162.674652	0.164180	0.000000	1.415919	0.000000	0.000000	0.000000	0.434006	0.102213	-0.367559	0.000000	0.000000	3.000000	49.000000	1.000000
14834.624349	0.104730	0.602957	0.027093	82.051811	130.991943	162.674652	0.164180	0.000000	1.415919	0.000000	0.000000	0.000000	0.434006	0.102213	-0.367559	0.000000	0.000000	3.000000	49.000000	1.000000
14834.627682	0.104730	0.602957	0.027093	82.314491	131.700485	163.252167	0.236514	0.000000	1.354660	0.000000	0.000000	0.000000	0.434006	0.102213	-0.367559	0.000000	0.000000	3.000000	49.000000	1.000000
14834.631015	0.106322	0.603284	0.025789	82.314491	131.700485	163.252167	0.236514	0.000000	1.354660	0.000000	0.000000	0.000000	0.477441	0.098111	-0.391199	0.000000	0.000000	3.000000	49.000000	1.000000
14834.634349	0.106322	0.603284	0.025789	82.314491	131.700485	163.252167	0.236514	0.000000	1.354660	0.000000	0.000000	0.000000	0.477441	0.098111	-0.391199	0.000000	0.000000	3.000000	49.000000	1.000000
14834.637682	0.106322	0.603284	0.025789	82.594086	132.295898	163.860931	0.316087	0.000000	1.289460	0.000000	0.000000	0.000000	0.477441	0.098111	-0.391199	0.000000	0.000000	3.000000	49.000000	1.000000
14834.641015	0.107923	0.603616	0.024451	82.594086	132.295898	163.860931	0.316087	0.000000	1.289460	0.000000	0.000000	0.000000	0.480234	0.099751	-0.401436	0.000000	0.000000	3.000000	49.000000	1.000000
14834.644349	0.107923	0.603616	0.024451	82.594086	132.295898	163.860931	0.316087	0.000000	1.289460	0.000000	0.000000	0.000000	0.480234	0.099751	-0.401436	0.000000	0.000000	3.000000	49.000000	1.000000
14834.647682	0.107923	0.603616	0.024451	82.890495	132.866455	164.577744	0.396126	0.000000	1.222554	0.000000	0.000000	0.000000	0.480234	0.099751	-0.401436	0.000000	0.000000	3.000000	49.000000	1.000000
14834.651015	0.109473	0.603966	0.023133	82.890495	132.866455	164.577744	0.396126	0.000000	1.222554	0.000000	0.000000	0.000000	0.464994	0.104929	-0.395464	0.000000	0.000000	3.000000	49.000000	1.000000
14834.654349	0.109473	0.603966	0.023133	82.890495	132.866455	164.577744	0.396126	0.000000	1.222554	0.000000	0.000000	0.000000	0.464994	0.104929	-0.395464	0.000000	0.000000	3.000000	49.000000	1.000000
14834.657682	0.109473	0.603966	0.023133	83.214821	133.328232	165.305435	0.473625	0.000000	1.156643	0.000000	0.000000	0.000000	0.464994	0.104929	-0.395464	0.000000	0.000000	3.000000	49.000000	1.000000
14834.661015	0.110993	0.604287	0.021822	83.214821	133.328232	165.305435	0.473625	0.000000	1.156643	0.000000	0.000000	0.000000	0.456214	0.096204	-0.393204	0.000000	0.000000	3.000000	49.000000	1.000000
14834.664349	0.110993	0.604287	0.021822	83.214821	133.328232	165.305435	0.473625	0.000000	1.156643	0.000000	0.000000	0.000000	0.456214	0.096204	-0.393204	0.000000	0.000000	3.000000	49.000000	1.000000
14834.667682	0.110993	0.604287	0.021822	83.540230	133.675308	165.871002	0.549661	0.000000	1.091109	0.000000	0.000000	0.000000	0.456214	0.096204	-0.393204	0.000000	0.000000	3.000000	49.000000	1.000000
14834.671015	0.112534	0.604598	0.020524	83.540230	133.675308	165.871002	0.549661	0.000000	1.091109	0.000000	0.000000	0.000000	0.462203	0.093350	-0.389450	0.000000	0.000000	3.000000	49.000000	1.000000
14834.674349	0.112534	0.604598	0.020524	83.540230	133.675308	165.871002	0.549661	0.000000	1.091109	0.000000	0.000000	0.000000	0.462203	0.093350	-0.389450	0.000000	0.000000	3.000000	49.000000	1.000000
14834.677682	0.112534	0.604598	0.020524	83.836525	133.880035	166.375671	0.626695	0.000000	1.026201	0.000000	0.000000	0.000000	0.462203	0.093350	-0.389450	0.000000	0.000000	3.000000	49.000000	1.000000
14834.681015	0.114085	0.604931	0.019297	83.836525	133.880035	166.375671	0.626695	0.000000	1.026201	0.000000	0.000000	0.000000	0.465296	0.099930	-0.367957	0.000000	0.000000	3.000000	49.000000	1.000000
14834.684349	0.114085	0.604931	0.019297	83.836525	133.880035	166.375671	0.626695	0.000000	1.026201	0.000000	0.000000	0.000000	0.465296	0.099930	-0.367957	0.000000	0.000000	3.000000	49.000000	1.000000
14834.687682	0.114085	0.604931	0.019297	84.102928	134.001587	166.532654	0.704244	0.000000	0.964875	0.000000	0.000000	0.000000	0.465296	0.099930	-0.367957	0.000000	0.000000	3.000000	49.000000	1.000000
14834.691015	0.115617	0.605247	0.018117	84.102928	134.001587	166.532654	0.704244	0.000000	0.964875	0.000000	0.000000	0.000000	0.459631	0.094967	-0.354043	0.000000	0.000000	3.000000	49.000000	1.000000
14834.694349	0.115617	0.605247	0.018117	84.102928	134.001587	166.532654	0.704244	0.000000	0.964875	0.000000	0.000000	0.000000	0.459631	0.094967	-0.354043	0.000000	0.000000	3.000000	49.000000	1.000000
14834.697682	0.115617	0.605247	0.018117	84.347786	134.179245	166.371628	0.780849	0.000000	0.905867	0.000000	0.000000	0.000000	0.459631	0.094967	-0.354043	0.000000	0.000000	3.000000	49.000000	1.000000
14834.701015	0.117094	0.605514	0.017026	84.347786	134.179245	166.371628	0.780849	0.000000	0.905867	0.000000	0.000000	0.000000	0.442968	0.079906	-0.327413	0.000000	0.000000	3.000000	49.000000	1.000000
14834.704349	0.117094	0.605514	0.017026	84.347786	134.179245	166.371628	0.780849	0.000000	0.905867	0.000000	0.000000	0.000000	0.442968	0.079906	-0.327413	0.000000	0.000000	3.000000	49.000000	1.000000
14834.707682	0.117094	0.605514	0.017026	84.554535	134.399307	166.294800	0.854677	0.000000	0.851299	0.000000	0.000000	0.000000	0.442968	0.079906	-0.327413	0.000000	0.000000	3.000000	49.000000	1.000000
14834.711015	0.118473	0.605776	0.016043	84.554535	134.399307	166.294800	0.854677	0.000000	0.851299	0.000000	0.000000	0.000000	0.413769	0.078784	-0.294992	0.000000	0.000000	3.000000	49.000000	1.000000
14834.714349	0.118473	0.605776	0.016043	84.554535	134.399307	166.294800	0.854677	0.000000	0.851299	0.000000	0.000000	0.000000	0.413769	0.078784	-0.294992	0.000000	0.000000	3.000000	49.000000	1.000000
14834.717682	0.118473	0.605776	0.016043	84.696953	134.585571	166.248001	0.923638	0.000000	0.802133	0.000000	0.000000	0.000000	0.413769	0.078784	-0.294992	0.000000	0.000000	3.000000	49.000000	1.000000
14834.721015	0.119671	0.605985	0.015116	84.696953	134.585571	166.248001	0.923638	0.000000	0.802133	0.000000	0.000000	0.000000	0.359601	0.062493	-0.277901	0.000000	0.000000	3.000000	49.000000	1.000000
14834.724349	0.119671	0.605985	0.015116	84.696953	134.585571	166.248001	0.923638	0.000000	0.802133	0.000000	0.000000	0.000000	0.359601	0.062493	-0.277901	0.000000	0.000000	3.000000	49.000000	1.000000
14834.727682	0.119671	0.605985	0.015116	84.777565	134.695053	166.199371	0.983572	0.000000	0.755816	0.000000	0.000000	0.000000	0.359601	0.062493	-0.277901	0.000000	0.000000	3.000000	49.000000	1.000000
14834.731015	0.120758	0.606211	0.014231	84.777565	134.695053	166.199371	0.983572	0.000000	0.755816	0.000000	0.000000	0.000000	0.325893	0.068058	-0.265689	0.000000	0.000000	3.000000	49.000000	1.000000
14834.734349	0.120758	0.606211	0.014231	84.777565	134.695053	166.199371	0.983572	0.000000	0.755816	0.000000	0.000000	0.000000	0.325893	0.068058	-0.265689	0.000000	0.000000	3.000000	49.000000	1.000000
14834.737682	0.120758	0.606211	0.014231	84.792786	134.678986	166.107559	1.037888	0.000000	0.711535	0.000000	0.000000	0.000000	0.325893	0.068058	-0.265689	0.000000	0.000000	3.000000	49.000000	1.000000
14834.741015	0.121635	0.606418	0.013379	84.792786	134.678986	166.107559	1.037888	0.000000	0.711535	0.000000	0.000000	0.000000	0.263235	0.061982	-0.255480	0.000000	0.000000	3.000000	49.000000	1.000000
14834.744349	0.121635	0.606418	0.013379	84.792786	134.678986	166.107559	1.037888	0.000000	0.711535	0.000000	0.000000	0.000000	0.263235	0.061982	-0.255480	0.000000	0.000000	3.000000	49.000000	1.000000
14834.747682	0.121635	0.606418	0.013379	84.798164	134.691498	166.157745	1.081760	0.000000	0.668955	0.000000	0.000000	0.000000	0.263235	0.061982	-0.255480	0.000000	0.000000	3.000000	49.000000	1.000000
14834.751015	0.122353	0.606624	0.012566	84.798164	134.691498	166.157745	1.081760	0.000000	0.668955	0.000000	0.000000	0.000000	0.215447	0.061712	-0.243827	0.000000	0.000000	3.000000	49.000000	1.000000
14834.754349	0.122353	0.606624	0.012566	84.798164	134.691498	166.157745	1.081760	0.000000	0.668955	0.000000	0.000000	0.000000	0.215447	0.061712	-0.243827	0.000000	0.000000	3.000000	49.000000	1.000000
14834.757682	0.122353	0.606624	0.012566	84.804878	134.663452	166.601334	1.117668	0.000000	0.628317	0.000000	0.000000	0.000000	0.215447	0.061712	-0.243827	0.000000	0.000000	3.000000	49.000000	1.000000
14834.761015	0.122353	0.606624	0.012566	84.804878	134.663452	166.601334	1.117668	0.000000	0.628317	0.000000	0.000000	0.000000	0.215447	0.061712	-0.243827	0.000000	0.000000	3.000000	49.000000	1.000000
14834.764349	0.122897	0.606821	0.011822	84.804878	134.663452	166.601334	1.117668	0.000000	0.628317	0.000000	0.000000	0.000000	0.163040	0.059311	-0.223258	0.000000	0.000000	3.000000	49.000000	1.000000
14834.767682	0.122897	0.606821	0.011822	84.811516	134.574844	167.092484	1.117668	0.000000	0.628317	0.000000	0.000000	0.000000	0.163040	0.059311	-0.223258	0.000000	0.000000	3.000000	49.000000	1.000000
14834.771015	0.123293	0.607031	0.011157	84.811516	134.574844	167.092484	1.117668	0.000000	0.628317	0.000000	0.000000	0.000000	0.118794	0.062749	-0.199683	0.000000	0.000000	3.000000	49.000000	1.000000
14834.774349	0.123293	0.607031	0.011157	84.811516	134.574844	167.092484	1.117668	0.000000	0.628317	0.000000	0.000000	0.000000	0.118794	0.062749	-0.199683	0.000000	0.000000	3.000000	49.000000	1.000000
14834.777682	0.123293	0.607031	0.011157	84.820702	134.429321	166.958084	1.164640	0.000000	0.557827	0.000000	0.000000	0.000000	0.118794	0.062749	-0.199683	0.000000	0.000000	3.000000	49.000000	1.000000
14834.781015	0.123293	0.607031	0.011157	84.820702	134.429321	166.958084	1.164640	0.000000	0.557827	0.000000	0.000000	0.000000	0.118794	0.062749	-0.199683	0.000000	0.000000	3.000000	49.000000	1.000000
14834.784349	0.123605	0.607232	0.010537	84.820702	134.429321	166.958084	1.164640	0.000000	0.557827	0.000000	0.000000	0.000000	0.093564	0.060428	-0.185844	0.000000	0.000000	3.000000	49.000000	1.000000
14834.787682	0.123605	0.607232	0.010537	84.838821	133.997818	166.492706	1.164640	0.000000	0.557827	0.000000	0.000000	0.000000	0.093564	0.060428	-0.185844	0.000000	0.000000	3.000000	49.000000	1.000000
14834.791015	0.123801	0.607412	0.010022	84.838821	133.997818	166.492706	1.164640	0.000000	0.557827	0.000000	0.000000	0.000000	0.058838	0.053876	-0.154521	0.000000	0.000000	3.000000	49.000000	1.000000
14834.794349	0.123801	0.607412	0.010022	84.838821	133.997818	166.492706	1.164640	0.000000	0.557827	0.000000	0.000000	0.000000	0.058838	0.053876	-0.154521	0.000000	0.000000	3.000000	49.000000	1.000000
14834.797682	0.123801	0.607412	0.010022	84.855202	133.292297	165.791367	1.190041	0.000000	0.501100	0.000000	0.000000	0.000000	0.058838	0.053876	-0.154521	0.000000	0.000000	3.000000	49.000000	1.000000
14834.801015	0.123801	0.607412	0.010022	84.855202	133.292297	165.791367	1.190041	0.000000	0.501100	0.000000	0.000000	0.000000	0.058838	0.053876	-0.154521	0.000000	0.000000	3.000000	49.000000	1.000000
14834.804349	0.123777	0.607564	0.009573	84.855202	133.292297	165.791367	1.190041	0.000000	0.501100	0.000000	0.000000	0.000000	-0.007197	0.045812	-0.134558	0.000000	0.000000	3.000000	49.000000	1.000000
14834.807682	0.123777	0.607564	0.009573	84.855927	132.543503	165.086487	1.190041	0.000000	0.501100	0.000000	0.000000	0.000000	-0.007197	0.045812	-0.134558	0.000000	0.000000	3.000000	49.000000	1.000000
14834.811015	0.123777	0.607564	0.009573	84.855927	132.543503	165.086487	1.190041	0.000000	0.501100	0.000000	0.000000	0.000000	-0.007197	0.045812	-0.134558	0.000000	0.000000	3.000000	49.000000	1.000000
14834.814349	0.123777	0.607564	0.009573	84.855927	132.543503	165.086487	1.190041	0.000000	0.501100	0.000000	0.000000	0.000000	-0.007197	0.045812	-0.134558	0.000000	0.000000	3.000000	49.000000	1.000000
14834.817682	0.123037	0.607800	0.009016	84.837456	131.833313	164.459747	1.188841	0.000000	0.478673	0.000000	0.000000	0.000000	-0.221910	0.070771	-0.167103	0.000000	0.000000	3.000000	49.000000	1.000000
14834.821015	0.123037	0.607800	0.009016	84.837456	131.833313	164.459747	1.188841	0.000000	0.478673	0.000000	0.000000	0.000000	0.000001	-0.000004	-0.000000	0.000000	0.000000	3.000000	49.000000	1.000000
14834.824349	0.123037	0.607800	0.009016	84.837456	131.833313	164.459747	1.188841	0.000000	0.478673	0.000000	0.000000	0.000000	0.000001	-0.000004	-0.000000	0.000000	0.000000	3.000000	49.000000	1.000000
14834.827682	0.123037	0.607800	0.009016	84.760559	130.847824	163.637039	1.151856	0.000000	0.450823	0.000000	0.000000	0.000000	0.000001	-0.000004	-0.000000	0.000000	0.000000	3.000000	49.000000	1.000000
14834.831015	0.122294	0.607891	0.008890	84.760559	130.847824	163.637039	1.151856	0.000000	0.450823	0.000000	0.000000	0.000000	-0.222960	0.027132	-0.038073	0.000000	0.000000	3.000000	49.000000	1.000000
14834.834349	0.122294	0.607891	0.008890	84.760559	130.847824	163.637039	1.151856	0.000000	0.450823	0.000000	0.000000	0.000000	-0.222960	0.027132	-0.038073	0.000000	0.000000	3.000000	49.000000	1.000000
14834.837682	0.122294	0.607891	0.008890	84.592819	129.502472	162.553894	1.114696	0.000000	0.444477	0.000000	0.000000	0.000000	-0.222960	0.027132	-0.038073	0.000000	0.000000	3.000000	49.000000	1.000000
14834.841015	0.121330	0.607981	0.008819	84.592819	129.502472	162.553894	1.114696	0.000000	0.444477	0.000000	0.000000	0.000000	-0.289143	0.027051	-0.021149	0.000000	0.000000	3.000000	49.000000	1.000000
14834.844349	0.121330	0.607981	0.008819	84.592819	129.502472	162.553894	1.114696	0.000000	0.444477	0.000000	0.000000	0.000000	-0.289143	0.027051	-0.021149	0.000000	0.000000	3.000000	49.000000	1.000000
14834.847682	0.121330	0.607981	0.008819	84.308456	127.793030	161.212311	1.066506	0.000000	0.440952	0.000000	0.000000	0.000000	-0.289143	0.027051	-0.021149	0.000000	0.000000	3.000000	49.000000	1.000000
14834.851015	0.120262	0.608064	0.008798	84.308456	127.793030	161.212311	1.066506	0.000000	0.440952	0.000000	0.000000	0.000000	-0.320317	0.024917	-0.006223	0.000000	0.000000	3.000000	49.000000	1.000000
14834.854349	0.120262	0.608064	0.008798	84.308456	127.793030	161.212311	1.066506	0.000000	0.440952	0.000000	0.000000	0.000000	-0.320317	0.024917	-0.006223	0.000000	0.000000	3.000000	49.000000	1.000000
14834.857682	0.120262	0.608064	0.008798	83.900566	125.747215	159.645386	1.013120	0.000000	0.439915	0.000000	0.000000	0.000000	-0.320317	0.024917	-0.006223	0.000000	0.000000	3.000000	49.000000	1.000000
14834.861015	0.119087	0.608122	0.008721	83.900566	125.747215	159.645386	1.013120	0.000000	0.439915	0.000000	0.000000	0.000000	-0.352579	0.017385	-0.023299	0.000000	0.000000	3.000000	49.000000	1.000000
14834.864349	0.119087	0.608122	0.008721	83.900566	125.747215	159.645386	1.013120	0.000000	0.439915	0.000000	0.000000	0.000000	-0.352579	0.017385	-0.023299	0.000000	0.000000	3.000000	49.000000	1.000000
14834.867682	0.119087	0.608122	0.008721	83.399071	123.529999	157.993607	0.954356	0.000000	0.436032	0.000000	0.000000	0.000000	-0.352579	0.017385	-0.023299	0.000000	0.000000	3.000000	49.000000	1.000000
14834.871015	0.117872	0.608199	0.008666	83.399071	123.529999	157.993607	0.954356	0.000000	0.436032	0.000000	0.000000	0.000000	-0.364390	0.023112	-0.016262	0.000000	0.000000	3.000000	49.000000	1.000000
14834.874349	0.117872	0.608199	0.008666	83.399071	123.529999	157.993607	0.954356	0.000000	0.436032	0.000000	0.000000	0.000000	-0.364390	0.023112	-0.016262	0.000000	0.000000	3.000000	49.000000	1.000000
14834.877682	0.117872	0.608199	0.008666	82.882248	121.569199	156.608536	0.893625	0.000000	0.433322	0.000000	0.000000	0.000000	-0.364390	0.023112	-0.016262	0.000000	0.000000	3.000000	49.000000	1.000000
14834.881015	0.116571	0.608277	0.008540	82.882248	121.569199	156.608536	0.893625	0.000000	0.433322	0.000000	0.000000	0.000000	-0.390404	0.023392	-0.037803	0.000000	0.000000	3.000000	49.000000	1.000000
14834.884349	0.116571	0.608277	0.008540	82.882248	121.569199	156.608536	0.893625	0.000000	0.433322	0.000000	0.000000	0.000000	-0.390404	0.023392	-0.037803	0.000000	0.000000	3.000000	49.000000	1.000000
14834.887682	0.116571	0.608277	0.008540	82.412560	119.980553	155.553070	0.828558	0.000000	0.427021	0.000000	0.000000	0.000000	-0.390404	0.023392	-0.037803	0.000000	0.000000	3.000000	49.000000	1.000000
14834.891015	0.115310	0.608361	0.008376	82.412560	119.980553	155.553070	0.828558	0.000000	0.427021	0.000000	0.000000	0.000000	-0.378458	0.025327	-0.049198	0.000000	0.000000	3.000000	49.000000	1.000000
14834.894349	0.115310	0.608361	0.008376	82.412560	119.980553	155.553070	0.828558	0.000000	0.427021	0.000000	0.000000	0.000000	-0.378458	0.025327	-0.049198	0.000000	0.000000	3.000000	49.000000	1.000000
14834.897682	0.115310	0.608361	0.008376	82.049171	118.839745	154.852859	0.765481	0.000000	0.418822	0.000000	0.000000	0.000000	-0.378458	0.025327	-0.049198	0.000000	0.000000	3.000000	49.000000	1.000000
14834.901015	0.114038	0.608459	0.008162	82.049171	118.839745	154.852859	0.765481	0.000000	0.418822	0.000000	0.000000	0.000000	-0.381441	0.029304	-0.064256	0.000000	0.000000	3.000000	49.000000	1.000000
14834.904349	0.114038	0.608459	0.008162	82.049171	118.839745	154.852859	0.765481	0.000000	0.418822	0.000000	0.000000	0.000000	-0.381441	0.029304	-0.064256	0.000000	0.000000	3.000000	49.000000	1.000000
14834.907682	0.114038	0.608459	0.008162	81.826027	118.121460	154.448563	0.701908	0.000000	0.408112	0.000000	0.000000	0.000000	-0.381441	0.029304	-0.064256	0.000000	0.000000	3.000000	49.000000	1.000000
14834.911015	0.112805	0.608589	0.007902	81.826027	118.121460	154.448563	0.701908	0.000000	0.408112	0.000000	0.000000	0.000000	-0.369962	0.038998	-0.077964	0.000000	0.000000	3.000000	49.000000	1.000000
14834.914349	0.112805	0.608589	0.007902	81.826027	118.121460	154.448563	0.701908	0.000000	0.408112	0.000000	0.000000	0.000000	-0.369962	0.038998	-0.077964	0.000000	0.000000	3.000000	49.000000	1.000000
14834.917682	0.112805	0.608589	0.007902	81.728584	117.744652	154.234390	0.640247	0.000000	0.395118	0.000000	0.000000	0.000000	-0.369962	0.038998	-0.077964	0.000000	0.000000	3.000000	49.000000	1.000000
14834.921015	0.111704	0.608744	0.007599	81.728584	117.744652	154.234390	0.640247	0.000000	0.395118	0.000000	0.000000	0.000000	-0.330275	0.046654	-0.090939	0.000000	0.000000	3.000000	49.000000	1.000000
14834.924349	0.111704	0.608744	0.007599	81.728584	117.744652	154.234390	0.640247	0.000000	0.395118	0.000000	0.000000	0.000000	-0.330275	0.046654	-0.090939	0.000000	0.000000	3.000000	49.000000	1.000000
14834.927682	0.111704	0.608744	0.007599	81.704971	117.557663	154.138641	0.585202	0.000000	0.379962	0.000000	0.000000	0.000000	-0.330275	0.046654	-0.090939	0.000000	0.000000	3.000000	49.000000	1.000000
14834.931015	0.110730	0.608932	0.007230	81.704971	117.557663	154.138641	0.585202	0.000000	0.379962	0.000000	0.000000	0.000000	-0.292324	0.056288	-0.110662	0.000000	0.000000	3.000000	49.000000	1.000000
14834.934349	0.110730	0.608932	0.007230	81.704971	117.557663	154.138641	0.585202	0.000000	0.379962	0.000000	0.000000	0.000000	-0.292324	0.056288	-0.110662	0.000000	0.000000	3.000000	49.000000	1.000000
14834.937682	0.110730	0.608932	0.007230	81.708244	117.430733	153.979919	0.536481	0.000000	0.361518	0.000000	0.000000	0.000000	-0.292324	0.056288	-0.110662	0.000000	0.000000	3.000000	49.000000	1.000000
14834.941015	0.110730	0.608932	0.007230	81.708244	117.430733	153.979919	0.536481	0.000000	0.361518	0.000000	0.000000	0.000000	-0.292324	0.056288	-0.110662	0.000000	0.000000	3.000000	49.000000	1.000000
14834.944349	0.109865	0.609145	0.006825	81.708244	117.430733	153.979919	0.536481	0.000000	0.361518	0.000000	0.000000	0.000000	-0.259361	0.063846	-0.121571	0.000000	0.000000	3.000000	49.000000	1.000000
14834.947682	0.109865	0.609145	0.006825	81.710518	117.286613	153.661469	0.536481	0.000000	0.361518	0.000000	0.000000	0.000000	-0.259361	0.063846	-0.121571	0.000000	0.000000	3.000000	49.000000	1.000000
14834.951015	0.109077	0.609370	0.006441	81.710518	117.286613	153.661469	0.536481	0.000000	0.361518	0.000000	0.000000	0.000000	-0.236376	0.067393	-0.115138	0.000000	0.000000	3.000000	49.000000	1.000000
14834.954349	0.109077	0.609370	0.006441	81.710518	117.286613	153.661469	0.536481	0.000000	0.361518	0.000000	0.000000	0.000000	-0.236376	0.067393	-0.115138	0.000000	0.000000	3.000000	49.000000	1.000000
14834.957682	0.109077	0.609370	0.006441	81.715508	117.177673	153.346130	0.453858	0.000000	0.322067	0.000000	0.000000	0.000000	-0.236376	0.067393	-0.115138	0.000000	0.000000	3.000000	49.000000	1.000000
14834.961015	0.109077	0.609370	0.006441	81.715508	117.177673	153.346130	0.453858	0.000000	0.322067	0.000000	0.000000	0.000000	-0.236376	0.067393	-0.115138	0.000000	0.000000	3.000000	49.000000	1.000000
14834.964349	0.108358	0.609568	0.006049	81.715508	117.177673	153.346130	0.453858	0.000000	0.322067	0.000000	0.000000	0.000000	-0.215634	0.059379	-0.117794	0.000000	0.000000	3.000000	49.000000	1.000000
14834.967682	0.108358	0.609568	0.006049	81.732002	117.126205	153.208679	0.453858	0.000000	0.322067	0.000000	0.000000	0.000000	-0.215634	0.059379	-0.117794	0.000000	0.000000	3.000000	49.000000	1.000000
14834.971015	0.107663	0.609765	0.005650	81.732002	117.126205	153.208679	0.453858	0.000000	0.322067	0.000000	0.000000	0.000000	-0.208701	0.059119	-0.119713	0.000000	0.000000	3.000000	49.000000	1.000000
14834.974349	0.107663	0.609765	0.005650	81.732002	117.126205	153.208679	0.453858	0.000000	0.322067	0.000000	0.000000	0.000000	-0.208701	0.059119	-0.119713	0.000000	0.000000	3.000000	49.000000	1.000000
14834.977682	0.107663	0.609765	0.005650	81.786758	117.176132	153.266113	0.383136	0.000000	0.282482	0.000000	0.000000	0.000000	-0.208701	0.059119	-0.119713	0.000000	0.000000	3.000000	49.000000	1.000000
14834.981015	0.107663	0.609765	0.005650	81.786758	117.176132	153.266113	0.383136	0.000000	0.282482	0.000000	0.000000	0.000000	-0.208701	0.059119	-0.119713	0.000000	0.000000	3.000000	49.000000	1.000000
14834.984349	0.106977	0.609903	0.005289	81.786758	117.176132	153.266113	0.383136	0.000000	0.282482	0.000000	0.000000	0.000000	-0.205615	0.041404	-0.108156	0.000000	0.000000	3.000000	49.000000	1.000000
14834.987682	0.106977	0.609903	0.005289	81.871330	117.354729	153.440140	0.383136	0.000000	0.282482	0.000000	0.000000	0.000000	-0.205615	0.041404	-0.108156	0.000000	0.000000	3.000000	49.000000	1.000000
14834.991015	0.106366	0.610008	0.004944	81.871330	117.354729	153.440140	0.383136	0.000000	0.282482	0.000000	0.000000	0.000000	-0.183383	0.031484	-0.103551	0.000000	0.000000	3.000000	49.000000	1.000000
14834.994349	0.106366	0.610008	0.004944	81.871330	117.354729	153.440140	0.383136	0.000000	0.282482	0.000000	0.000000	0.000000	-0.183383	0.031484	-0.103551	0.000000	0.000000	3.000000	49.000000	1.000000
14834.997682	0.106366	0.610008	0.004944	81.985451	117.670517	153.712631	0.318303	0.000000	0.247198	0.000000	0.000000	0.000000	-0.183383	0.031484	-0.103551	0.000000	0.000000	3.000000	49.000000	1.000000
14835.001015	0.106366	0.610008	0.004944	81.985451	117.670517	153.712631	0.318303	0.000000	0.247198	0.000000	0.000000	0.000000	-0.183383	0.031484	-0.103551	0.000000	0.000000	3.000000	49.000000	1.000000
14835.004349	0.105792	0.610047	0.004656	81.985451	117.670517	153.712631	0.318303	0.000000	0.247198	0.000000	0.000000	0.000000	-0.172200	0.011897	-0.086342	0.000000	0.000000	3.000000	49.000000	1.000000
14835.007682	0.105792	0.610047	0.004656	82.124657	118.139069	154.123596	0.318303	0.000000	0.247198	0.000000	0.000000	0.000000	-0.172200	0.011897	-0.086342	0.000000	0.000000	3.000000	49.000000	1.000000
14835.011015	0.105226	0.609983	0.004400	82.124657	118.139069	154.123596	0.318303	0.000000	0.247198	0.000000	0.000000	0.000000	-0.169764	-0.019220	-0.076807	0.000000	0.000000	3.000000	49.000000	1.000000
14835.014349	0.105226	0.609983	0.004400	82.124657	118.139069	154.123596	0.318303	0.000000	0.247198	0.000000	0.000000	0.000000	-0.169764	-0.019220	-0.076807	0.000000	0.000000	3.000000	49.000000	1.000000
14835.017682	0.105226	0.609983	0.004400	82.284790	118.764885	154.653717	0.261309	0.000000	0.220006	0.000000	0.000000	0.000000	-0.169764	-0.019220	-0.076807	0.000000	0.000000	3.000000	49.000000	1.000000
14835.021015	0.105226	0.609983	0.004400	82.284790	118.764885	154.653717	0.261309	0.000000	0.220006	0.000000	0.000000	0.000000	-0.169764	-0.019220	-0.076807	0.000000	0.000000	3.000000	49.000000	1.000000
14835.024349	0.104672	0.609835	0.004191	82.284790	118.764885	154.653717	0.261309	0.000000	0.220006	0.000000	0.000000	0.000000	-0.166313	-0.044456	-0.062660	0.000000	0.000000	3.000000	49.000000	1.000000
14835.027682	0.104672	0.609835	0.004191	82.437737	119.516060	155.263855	0.261309	0.000000	0.220006	0.000000	0.000000	0.000000	-0.166313	-0.044456	-0.062660	0.000000	0.000000	3.000000	49.000000	1.000000
14835.031015	0.104085	0.609603	0.004039	82.437737	119.516060	155.263855	0.261309	0.000000	0.220006	0.000000	0.000000	0.000000	-0.176047	-0.069638	-0.045557	0.000000	0.000000	3.000000	49.000000	1.000000
14835.034349	0.104085	0.609603	0.004039	82.437737	119.516060	155.263855	0.261309	0.000000	0.220006	0.000000	0.000000	0.000000	-0.176047	-0.069638	-0.045557	0.000000	0.000000	3.000000	49.000000	1.000000
14835.037682	0.104085	0.609603	0.004039	82.543701	120.220398	155.829010	0.204249	0.000000	0.201970	0.000000	0.000000	0.000000	-0.176047	-0.069638	-0.045557	0.000000	0.000000	3.000000	49.000000	1.000000
14835.041015	0.104085	0.609603	0.004039	82.543701	120.220398	155.829010	0.204249	0.000000	0.201970	0.000000	0.000000	0.000000	-0.176047	-0.069638	-0.045557	0.000000	0.000000	3.000000	49.000000	1.000000
14835.044349	0.103457	0.609274	0.003905	82.543701	120.220398	155.829010	0.204249	0.000000	0.201970	0.000000	0.000000	0.000000	-0.188450	-0.098665	-0.040215	0.000000	0.000000	3.000000	49.000000	1.000000
14835.047682	0.103457	0.609274	0.003905	82.579048	120.776962	156.265671	0.204249	0.000000	0.201970	0.000000	0.000000	0.000000	-0.188450	-0.098665	-0.040215	0.000000	0.000000	3.000000	49.000000	1.000000
14835.051015	0.102754	0.608836	0.003846	82.579048	120.776962	156.265671	0.204249	0.000000	0.201970	0.000000	0.000000	0.000000	-0.210844	-0.131465	-0.017934	0.000000	0.000000	3.000000	49.000000	1.000000
14835.054349	0.102754	0.608836	0.003846	82.579048	120.776962	156.265671	0.204249	0.000000	0.201970	0.000000	0.000000	0.000000	-0.210844	-0.131465	-0.017934	0.000000	0.000000	3.000000	49.000000	1.000000
14835.057682	0.102754	0.608836	0.003846	82.555214	121.238808	156.688812	0.137700	0.000000	0.192278	0.000000	0.000000	0.000000	-0.210844	-0.131465	-0.017934	0.000000	0.000000	3.000000	49.000000	1.000000
14835.061015	0.102754	0.608836	0.003846	82.555214	121.238808	156.688812	0.137700	0.000000	0.192278	0.000000	0.000000	0.000000	-0.210844	-0.131465	-0.017934	0.000000	0.000000	3.000000	49.000000	1.000000
14835.064349	0.102037	0.608295	0.003821	82.555214	121.238808	156.688812	0.137700	0.000000	0.192278	0.000000	0.000000	0.000000	-0.215183	-0.162324	-0.007265	0.000000	0.000000	3.000000	49.000000	1.000000
14835.067682	0.102037	0.608295	0.003821	82.524277	121.747307	157.263229	0.137700	0.000000	0.192278	0.000000	0.000000	0.000000	-0.215183	-0.162324	-0.007265	0.000000	0.000000	3.000000	49.000000	1.000000
14835.071015	0.101279	0.607702	0.003821	82.524277	121.747307	157.263229	0.137700	0.000000	0.192278	0.000000	0.000000	0.000000	-0.227214	-0.177664	-0.000096	0.000000	0.000000	3.000000	49.000000	1.000000
14835.074349	0.101279	0.607702	0.003821	82.524277	121.747307	157.263229	0.137700	0.000000	0.192278	0.000000	0.000000	0.000000	-0.227214	-0.177664	-0.000096	0.000000	0.000000	3.000000	49.000000	1.000000
14835.077682	0.101279	0.607702	0.003821	82.478638	122.255440	157.789139	0.063967	0.000000	0.191052	0.000000	0.000000	0.000000	-0.227214	-0.177664	-0.000096	0.000000	0.000000	3.000000	49.000000	1.000000
14835.081015	0.101279	0.607702	0.003821	82.478638	122.255440	157.789139	0.063967	0.000000	0.191052	0.000000	0.000000	0.000000	-0.227214	-0.177664	-0.000096	0.000000	0.000000	3.000000	49.000000	1.000000
14835.084349	0.100553	0.607053	0.003853	82.478638	122.255440	157.789139	0.063967	0.000000	0.191052	0.000000	0.000000	0.000000	-0.218032	-0.194947	0.009729	0.000000	0.000000	3.000000	49.000000	1.000000
14835.087682	0.100553	0.607053	0.003853	82.401566	122.700836	158.104233	0.063967	0.000000	0.191052	0.000000	0.000000	0.000000	-0.218032	-0.194947	0.009729	0.000000	0.000000	3.000000	49.000000	1.000000
14835.091015	0.099890	0.606358	0.003862	82.401566	122.700836	158.104233	0.063967	0.000000	0.191052	0.000000	0.000000	0.000000	-0.198852	-0.208323	0.002552	0.000000	0.000000	3.000000	49.000000	1.000000
14835.094349	0.099890	0.606358	0.003862	82.401566	122.700836	158.104233	0.063967	0.000000	0.191052	0.000000	0.000000	0.000000	-0.198852	-0.208323	0.002552	0.000000	0.000000	3.000000	49.000000	1.000000
14835.097682	0.099890	0.606358	0.003862	82.299515	123.081062	158.459427	-0.005513	0.000000	0.193099	0.000000	0.000000	0.000000	-0.198852	-0.208323	0.002552	0.000000	0.000000	3.000000	49.000000	1.000000
14835.101015	0.099890	0.606358	0.003862	82.299515	123.081062	158.459427	-0.005513	0.000000	0.193099	0.000000	0.000000	0.000000	-0.198852	-0.208323	0.002552	0.000000	0.000000	3.000000	49.000000	1.000000
14835.104349	0.099267	0.605645	0.003843	82.299515	123.081062	158.459427	-0.005513	0.000000	0.193099	0.000000	0.000000	0.000000	-0.186749	-0.213909	-0.005568	0.000000	0.000000	3.000000	49.000000	1.000000
14835.107682	0.099267	0.605645	0.003843	82.194878	123.417862	158.922867	-0.005513	0.000000	0.193099	0.000000	0.000000	0.000000	-0.186749	-0.213909	-0.005568	0.000000	0.000000	3.000000	49.000000	1.000000
14835.111015	0.098714	0.604952	0.003824	82.194878	123.417862	158.922867	-0.005513	0.000000	0.193099	0.000000	0.000000	0.000000	-0.166054	-0.207965	-0.005674	0.000000	0.000000	3.000000	49.000000	1.000000
14835.114349	0.098714	0.604952	0.003824	82.194878	123.417862	158.922867	-0.005513	0.000000	0.193099	0.000000	0.000000	0.000000	-0.166054	-0.207965	-0.005674	0.000000	0.000000	3.000000	49.000000	1.000000
14835.117682	0.098714	0.604952	0.003824	82.117409	123.827400	159.438431	-0.064314	0.000000	0.191225	0.000000	0.000000	0.000000	-0.166054	-0.207965	-0.005674	0.000000	0.000000	3.000000	49.000000	1.000000
14835.121015	0.098714	0.604952	0.003824	82.117409	123.827400	159.438431	-0.064314	0.000000	0.191225	0.000000	0.000000	0.000000	-0.166054	-0.207965	-0.005674	0.000000	0.000000	3.000000	49.000000	1.000000
14835.124349	0.098185	0.604278	0.003815	82.117409	123.827400	159.438431	-0.064314	0.000000	0.191225	0.000000	0.000000	0.000000	-0.158504	-0.202079	-0.002880	0.000000	0.000000	3.000000	49.000000	1.000000
14835.127682	0.098185	0.604278	0.003815	82.075066	124.344688	160.025894	-0.064314	0.000000	0.191225	0.000000	0.000000	0.000000	-0.158504	-0.202079	-0.002880	0.000000	0.000000	3.000000	49.000000	1.000000
14835.131015	0.097714	0.603611	0.003857	82.075066	124.344688	160.025894	-0.064314	0.000000	0.191225	0.000000	0.000000	0.000000	-0.141398	-0.200173	0.012711	0.000000	0.000000	3.000000	49.000000	1.000000
14835.134349	0.097714	0.603611	0.003857	82.075066	124.344688	160.025894	-0.064314	0.000000	0.191225	0.000000	0.000000	0.000000	-0.141398	-0.200173	0.012711	0.000000	0.000000	3.000000	49.000000	1.000000
14835.137682	0.097714	0.603611	0.003857	82.042503	124.852142	160.590408	-0.114297	0.000000	0.192863	0.000000	0.000000	0.000000	-0.141398	-0.200173	0.012711	0.000000	0.000000	3.000000	49.000000	1.000000
14835.141015	0.097714	0.603611	0.003857	82.042503	124.852142	160.590408	-0.114297	0.000000	0.192863	0.000000	0.000000	0.000000	-0.141398	-0.200173	0.012711	0.000000	0.000000	3.000000	49.000000	1.000000
14835.144349	0.097306	0.602988	0.003983	82.042503	124.852142	160.590408	-0.114297	0.000000	0.192863	0.000000	0.000000	0.000000	-0.122349	-0.186886	0.037827	0.000000	0.000000	3.000000	49.000000	1.000000
14835.147682	0.097306	0.602988	0.003983	82.011711	125.316772	161.109009	-0.114297	0.000000	0.192863	0.000000	0.000000	0.000000	-0.122349	-0.186886	0.037827	0.000000	0.000000	3.000000	49.000000	1.000000
14835.151015	0.096938	0.602364	0.004190	82.011711	125.316772	161.109009	-0.114297	0.000000	0.192863	0.000000	0.000000	0.000000	-0.110427	-0.187159	0.062027	0.000000	0.000000	3.000000	49.000000	1.000000
14835.154349	0.096938	0.602364	0.004190	82.011711	125.316772	161.109009	-0.114297	0.000000	0.192863	0.000000	0.000000	0.000000	-0.110427	-0.187159	0.062027	0.000000	0.000000	3.000000	49.000000	1.000000
14835.157682	0.096938	0.602364	0.004190	81.984062	125.721916	161.554092	-0.153093	0.000000	0.209506	0.000000	0.000000	0.000000	-0.110427	-0.187159	0.062027	0.000000	0.000000	3.000000	49.000000	1.000000
14835.161015	0.096938	0.602364	0.004190	81.984062	125.721916	161.554092	-0.153093	0.000000	0.209506	0.000000	0.000000	0.000000	-0.110427	-0.187159	0.062027	0.000000	0.000000	3.000000	49.000000	1.000000
14835.164349	0.096660	0.601777	0.004500	81.984062	125.721916	161.554092	-0.153093	0.000000	0.209506	0.000000	0.000000	0.000000	-0.083425	-0.176069	0.092995	0.000000	0.000000	3.000000	49.000000	1.000000
14835.167682	0.096660	0.601777	0.004500	81.957214	126.111847	161.983627	-0.153093	0.000000	0.209506	0.000000	0.000000	0.000000	-0.083425	-0.176069	0.092995	0.000000	0.000000	3.000000	49.000000	1.000000
14835.171015	0.096453	0.601175	0.004934	81.957214	126.111847	161.983627	-0.153093	0.000000	0.209506	0.000000	0.000000	0.000000	-0.062068	-0.180624	0.130044	0.000000	0.000000	3.000000	49.000000	1.000000
14835.174349	0.096453	0.601175	0.004934	81.957214	126.111847	161.983627	-0.153093	0.000000	0.209506	0.000000	0.000000	0.000000	-0.062068	-0.180624	0.130044	0.000000	0.000000	3.000000	49.000000	1.000000
14835.177682	0.096453	0.601175	0.004934	81.929924	126.507156	162.410309	-0.177342	0.000000	0.246679	0.000000	0.000000	0.000000	-0.062068	-0.180624	0.130044	0.000000	0.000000	3.000000	49.000000	1.000000
14835.181015	0.096453	0.601175	0.004934	81.929924	126.507156	162.410309	-0.177342	0.000000	0.246679	0.000000	0.000000	0.000000	-0.062068	-0.180624	0.130044	0.000000	0.000000	3.000000	49.000000	1.000000
14835.184349	0.096321	0.600559	0.005400	81.929924	126.507156	162.410309	-0.177342	0.000000	0.246679	0.000000	0.000000	0.000000	-0.039564	-0.184941	0.139792	0.000000	0.000000	3.000000	49.000000	1.000000
14835.187682	0.096321	0.600559	0.005400	81.903481	126.887787	162.814011	-0.177342	0.000000	0.246679	0.000000	0.000000	0.000000	-0.039564	-0.184941	0.139792	0.000000	0.000000	3.000000	49.000000	1.000000
14835.191015	0.096295	0.599940	0.005933	81.903481	126.887787	162.814011	-0.177342	0.000000	0.246679	0.000000	0.000000	0.000000	-0.007975	-0.185699	0.159988	0.000000	0.000000	3.000000	49.000000	1.000000
14835.194349	0.096295	0.599940	0.005933	81.903481	126.887787	162.814011	-0.177342	0.000000	0.246679	0.000000	0.000000	0.000000	-0.007975	-0.185699	0.159988	0.000000	0.000000	3.000000	49.000000	1.000000
14835.197682	0.096295	0.599940	0.005933	81.876968	127.297882	163.240463	-0.185265	0.000000	0.296642	0.000000	0.000000	0.000000	-0.007975	-0.185699	0.159988	0.000000	0.000000	3.000000	49.000000	1.000000
14835.201015	0.096288	0.599275	0.006452	81.876968	127.297882	163.240463	-0.185265	0.000000	0.296642	0.000000	0.000000	0.000000	-0.002028	-0.199512	0.155876	0.000000	0.000000	3.000000	49.000000	1.000000
14835.204349	0.096288	0.599275	0.006452	81.876968	127.297882	163.240463	-0.185265	0.000000	0.296642	0.000000	0.000000	0.000000	-0.002028	-0.199512	0.155876	0.000000	0.000000	3.000000	49.000000	1.000000
14835.207682	0.096288	0.599275	0.006452	81.844276	127.759895	163.718155	-0.185603	0.000000	0.322622	0.000000	0.000000	0.000000	-0.002028	-0.199512	0.155876	0.000000	0.000000	3.000000	49.000000	1.000000
14835.211015	0.096301	0.598564	0.006958	81.844276	127.759895	163.718155	-0.185603	0.000000	0.322622	0.000000	0.000000	0.000000	0.003925	-0.213365	0.151711	0.000000	0.000000	3.000000	49.000000	1.000000
14835.214349	0.096301	0.598564	0.006958	81.844276	127.759895	163.718155	-0.185603	0.000000	0.322622	0.000000	0.000000	0.000000	0.003925	-0.213365	0.151711	0.000000	0.000000	3.000000	49.000000	1.000000
14835.217682	0.096301	0.598564	0.006958	81.808350	128.280701	164.256531	-0.184949	0.000000	0.347907	0.000000	0.000000	0.000000	0.003925	-0.213365	0.151711	0.000000	0.000000	3.000000	49.000000	1.000000
14835.221015	0.096301	0.598564	0.006958	81.808350	128.280701	164.256531	-0.184949	0.000000	0.347907	0.000000	0.000000	0.000000	0.003925	-0.213365	0.151711	0.000000	0.000000	3.000000	49.000000	1.000000
14835.224349	0.096255	0.597801	0.007401	81.808350	128.280701	164.256531	-0.184949	0.000000	0.347907	0.000000	0.000000	0.000000	-0.013866	-0.228684	0.132727	0.000000	0.000000	3.000000	49.000000	1.000000
14835.227682	0.096255	0.597801	0.007401	81.763077	128.883270	164.881821	-0.184949	0.000000	0.347907	0.000000	0.000000	0.000000	-0.013866	-0.228684	0.132727	0.000000	0.000000	3.000000	49.000000	1.000000
14835.231015	0.096223	0.596929	0.007804	81.763077	128.883270	164.881821	-0.184949	0.000000	0.347907	0.000000	0.000000	0.000000	-0.009443	-0.261565	0.121090	0.000000	0.000000	3.000000	49.000000	1.000000
14835.234349	0.096223	0.596929	0.007804	81.763077	128.883270	164.881821	-0.184949	0.000000	0.347907	0.000000	0.000000	0.000000	-0.009443	-0.261565	0.121090	0.000000	0.000000	3.000000	49.000000	1.000000
14835.237682	0.096223	0.596929	0.007804	81.710960	129.557709	165.577087	-0.188834	0.000000	0.390210	0.000000	0.000000	0.000000	-0.009443	-0.261565	0.121090	0.000000	0.000000	3.000000	49.000000	1.000000
14835.241015	0.096175	0.595962	0.008126	81.710960	129.557709	165.577087	-0.188834	0.000000	0.390210	0.000000	0.000000	0.000000	-0.014563	-0.290164	0.096579	0.000000	0.000000	3.000000	49.000000	1.000000
14835.244349	0.096175	0.595962	0.008126	81.710960	129.557709	165.577087	-0.188834	0.000000	0.390210	0.000000	0.000000	0.000000	-0.014563	-0.290164	0.096579	0.000000	0.000000	3.000000	49.000000	1.000000
14835.247682	0.096175	0.595962	0.008126	81.648682	130.315338	166.344574	-0.191261	0.000000	0.406306	0.000000	0.000000	0.000000	-0.014563	-0.290164	0.096579	0.000000	0.000000	3.000000	49.000000	1.000000
14835.251015	0.096144	0.594905	0.008424	81.648682	130.315338	166.344574	-0.191261	0.000000	0.406306	0.000000	0.000000	0.000000	-0.009177	-0.317269	0.089411	0.000000	0.000000	3.000000	49.000000	1.000000
14835.254349	0.096144	0.594905	0.008424	81.648682	130.315338	166.344574	-0.191261	0.000000	0.406306	0.000000	0.000000	0.000000	-0.009177	-0.317269	0.089411	0.000000	0.000000	3.000000	49.000000	1.000000
14835.257682	0.096144	0.594905	0.008424	81.580261	131.145126	167.188843	-0.192791	0.000000	0.421208	0.000000	0.000000	0.000000	-0.009177	-0.317269	0.089411	0.000000	0.000000	3.000000	49.000000	1.000000
14835.261015	0.096172	0.593738	0.008672	81.580261	131.145126	167.188843	-0.192791	0.000000	0.421208	0.000000	0.000000	0.000000	0.008465	-0.349932	0.074494	0.000000	0.000000	3.000000	49.000000	1.000000
14835.264349	0.096172	0.593738	0.008672	81.580261	131.145126	167.188843	-0.192791	0.000000	0.421208	0.000000	0.000000	0.000000	0.008465	-0.349932	0.074494	0.000000	0.000000	3.000000	49.000000	1.000000
14835.267682	0.096172	0.593738	0.008672	81.513283	131.955765	167.996857	-0.191380	0.000000	0.433624	0.000000	0.000000	0.000000	0.008465	-0.349932	0.074494	0.000000	0.000000	3.000000	49.000000	1.000000
14835.271015	0.096261	0.592508	0.008879	81.513283	131.955765	167.996857	-0.191380	0.000000	0.433624	0.000000	0.000000	0.000000	0.026645	-0.369097	0.062015	0.000000	0.000000	3.000000	49.000000	1.000000
14835.274349	0.096261	0.592508	0.008879	81.513283	131.955765	167.996857	-0.191380	0.000000	0.433624	0.000000	0.000000	0.000000	0.026645	-0.369097	0.062015	0.000000	0.000000	3.000000	49.000000	1.000000
14835.277682	0.096261	0.592508	0.008879	81.467766	132.554733	168.601471	-0.186939	0.000000	0.443960	0.000000	0.000000	0.000000	0.026645	-0.369097	0.062015	0.000000	0.000000	3.000000	49.000000	1.000000
14835.281015	0.096397	0.591225	0.009088	81.467766	132.554733	168.601471	-0.186939	0.000000	0.443960	0.000000	0.000000	0.000000	0.040630	-0.384785	0.062632	0.000000	0.000000	3.000000	49.000000	1.000000
14835.284349	0.096397	0.591225	0.009088	81.467766	132.554733	168.601471	-0.186939	0.000000	0.443960	0.000000	0.000000	0.000000	0.040630	-0.384785	0.062632	0.000000	0.000000	3.000000	49.000000	1.000000
14835.287682	0.096397	0.591225	0.009088	81.466736	132.758942	168.803528	-0.180167	0.000000	0.454398	0.000000	0.000000	0.000000	0.040630	-0.384785	0.062632	0.000000	0.000000	3.000000	49.000000	1.000000
14835.291015	0.096526	0.589879	0.009268	81.466736	132.758942	168.803528	-0.180167	0.000000	0.454398	0.000000	0.000000	0.000000	0.038863	-0.403871	0.053972	0.000000	0.000000	3.000000	49.000000	1.000000
14835.294349	0.096526	0.589879	0.009268	81.466736	132.758942	168.803528	-0.180167	0.000000	0.454398	0.000000	0.000000	0.000000	0.038863	-0.403871	0.053972	0.000000	0.000000	3.000000	49.000000	1.000000
14835.297682	0.096526	0.589879	0.009268	81.498596	132.671387	168.720444	-0.173690	0.000000	0.463393	0.000000	0.000000	0.000000	0.038863	-0.403871	0.053972	0.000000	0.000000	3.000000	49.000000	1.000000
14835.301015	0.096643	0.588503	0.009388	81.498596	132.671387	168.720444	-0.173690	0.000000	0.463393	0.000000	0.000000	0.000000	0.035175	-0.412832	0.036038	0.000000	0.000000	3.000000	49.000000	1.000000
14835.304349	0.096643	0.588503	0.009388	81.498596	132.671387	168.720444	-0.173690	0.000000	0.463393	0.000000	0.000000	0.000000	0.035175	-0.412832	0.036038	0.000000	0.000000	3.000000	49.000000	1.000000
14835.307682	0.096643	0.588503	0.009388	81.548294	132.422073	168.464401	-0.167828	0.000000	0.469400	0.000000	0.000000	0.000000	0.035175	-0.412832	0.036038	0.000000	0.000000	3.000000	49.000000	1.000000
14835.311015	0.096726	0.587097	0.009453	81.548294	132.422073	168.464401	-0.167828	0.000000	0.469400	0.000000	0.000000	0.000000	0.024813	-0.421659	0.019401	0.000000	0.000000	3.000000	49.000000	1.000000
14835.314349	0.096726	0.587097	0.009453	81.548294	132.422073	168.464401	-0.167828	0.000000	0.469400	0.000000	0.000000	0.000000	0.024813	-0.421659	0.019401	0.000000	0.000000	3.000000	49.000000	1.000000
14835.317682	0.096726	0.587097	0.009453	81.616814	131.991089	167.994476	-0.163692	0.000000	0.472633	0.000000	0.000000	0.000000	0.024813	-0.421659	0.019401	0.000000	0.000000	3.000000	49.000000	1.000000
14835.321015	0.096757	0.585726	0.009492	81.616814	131.991089	167.994476	-0.163692	0.000000	0.472633	0.000000	0.000000	0.000000	0.009389	-0.411400	0.011863	0.000000	0.000000	3.000000	49.000000	1.000000
14835.324349	0.096757	0.585726	0.009492	81.616814	131.991089	167.994476	-0.163692	0.000000	0.472633	0.000000	0.000000	0.000000	0.009389	-0.411400	0.011863	0.000000	0.000000	3.000000	49.000000	1.000000
14835.327682	0.096757	0.585726	0.009492	81.700264	131.396530	167.276642	-0.162127	0.000000	0.474611	0.000000	0.000000	0.000000	0.009389	-0.411400	0.011863	0.000000	0.000000	3.000000	49.000000	1.000000
14835.331015	0.096751	0.584378	0.009463	81.700264	131.396530	167.276642	-0.162127	0.000000	0.474611	0.000000	0.000000	0.000000	-0.001846	-0.404354	-0.008906	0.000000	0.000000	3.000000	49.000000	1.000000
14835.334349	0.096751	0.584378	0.009463	81.700264	131.396530	167.276642	-0.162127	0.000000	0.474611	0.000000	0.000000	0.000000	-0.001846	-0.404354	-0.008906	0.000000	0.000000	3.000000	49.000000	1.000000
14835.337682	0.096751	0.584378	0.009463	81.797325	130.623825	166.232162	-0.162435	0.000000	0.473126	0.000000	0.000000	0.000000	-0.001846	-0.404354	-0.008906	0.000000	0.000000	3.000000	49.000000	1.000000
14835.341015	0.096732	0.583099	0.009369	81.797325	130.623825	166.232162	-0.162435	0.000000	0.473126	0.000000	0.000000	0.000000	-0.005818	-0.383865	-0.028063	0.000000	0.000000	3.000000	49.000000	1.000000
14835.344349	0.096732	0.583099	0.009369	81.797325	130.623825	166.232162	-0.162435	0.000000	0.473126	0.000000	0.000000	0.000000	-0.005818	-0.383865	-0.028063	0.000000	0.000000	3.000000	49.000000	1.000000
14835.347682	0.096732	0.583099	0.009369	81.903572	129.663010	164.790161	-0.163405	0.000000	0.468449	0.000000	0.000000	0.000000	-0.005818	-0.383865	-0.028063	0.000000	0.000000	3.000000	49.000000	1.000000
14835.351015	0.096679	0.581862	0.009223	81.903572	129.663010	164.790161	-0.163405	0.000000	0.468449	0.000000	0.000000	0.000000	-0.015987	-0.371068	-0.043692	0.000000	0.000000	3.000000	49.000000	1.000000
14835.354349	0.096679	0.581862	0.009223	81.903572	129.663010	164.790161	-0.163405	0.000000	0.468449	0.000000	0.000000	0.000000	-0.015987	-0.371068	-0.043692	0.000000	0.000000	3.000000	49.000000	1.000000
14835.357682	0.096679	0.581862	0.009223	81.992981	128.622726	163.321777	-0.166069	0.000000	0.461167	0.000000	0.000000	0.000000	-0.015987	-0.371068	-0.043692	0.000000	0.000000	3.000000	49.000000	1.000000
14835.361015	0.096598	0.580704	0.009059	81.992981	128.622726	163.321777	-0.166069	0.000000	0.461167	0.000000	0.000000	0.000000	-0.024059	-0.347253	-0.049246	0.000000	0.000000	3.000000	49.000000	1.000000
14835.364349	0.096598	0.580704	0.009059	81.992981	128.622726	163.321777	-0.166069	0.000000	0.461167	0.000000	0.000000	0.000000	-0.024059	-0.347253	-0.049246	0.000000	0.000000	3.000000	49.000000	1.000000
14835.367682	0.096598	0.580704	0.009059	82.059402	127.561066	162.144684	-0.170079	0.000000	0.452960	0.000000	0.000000	0.000000	-0.024059	-0.347253	-0.049246	0.000000	0.000000	3.000000	49.000000	1.000000
14835.371015	0.096514	0.579626	0.008872	82.059402	127.561066	162.144684	-0.170079	0.000000	0.452960	0.000000	0.000000	0.000000	-0.025446	-0.323452	-0.056010	0.000000	0.000000	3.000000	49.000000	1.000000
14835.374349	0.096514	0.579626	0.008872	82.059402	127.561066	162.144684	-0.170079	0.000000	0.452960	0.000000	0.000000	0.000000	-0.025446	-0.323452	-0.056010	0.000000	0.000000	3.000000	49.000000	1.000000
14835.377682	0.096514	0.579626	0.008872	82.105560	126.454506	161.113052	-0.174320	0.000000	0.443625	0.000000	0.000000	0.000000	-0.025446	-0.323452	-0.056010	0.000000	0.000000	3.000000	49.000000	1.000000
14835.381015	0.096381	0.578601	0.008679	82.105560	126.454506	161.113052	-0.174320	0.000000	0.443625	0.000000	0.000000	0.000000	-0.039671	-0.307466	-0.057923	0.000000	0.000000	3.000000	49.000000	1.000000
14835.384349	0.096381	0.578601	0.008679	82.105560	126.454506	161.113052	-0.174320	0.000000	0.443625	0.000000	0.000000	0.000000	-0.039671	-0.307466	-0.057923	0.000000	0.000000	3.000000	49.000000	1.000000
14835.387682	0.096381	0.578601	0.008679	82.130615	125.463226	160.198303	-0.180931	0.000000	0.433971	0.000000	0.000000	0.000000	-0.039671	-0.307466	-0.057923	0.000000	0.000000	3.000000	49.000000	1.000000
14835.391015	0.096381	0.578601	0.008679	82.130615	125.463226	160.198303	-0.180931	0.000000	0.433971	0.000000	0.000000	0.000000	-0.039671	-0.307466	-0.057923	0.000000	0.000000	3.000000	49.000000	1.000000
14835.394349	0.096275	0.577666	0.008500	82.130615	125.463226	160.198303	-0.180931	0.000000	0.433971	0.000000	0.000000	0.000000	-0.031875	-0.280605	-0.053786	0.000000	0.000000	3.000000	49.000000	1.000000
14835.397682	0.096275	0.577666	0.008500	82.170700	124.638672	159.420105	-0.180931	0.000000	0.433971	0.000000	0.000000	0.000000	-0.031875	-0.280605	-0.053786	0.000000	0.000000	3.000000	49.000000	1.000000
14835.401015	0.096193	0.576776	0.008325	82.170700	124.638672	159.420105	-0.180931	0.000000	0.433971	0.000000	0.000000	0.000000	-0.024700	-0.267070	-0.052607	0.000000	0.000000	3.000000	49.000000	1.000000
14835.404349	0.096193	0.576776	0.008325	82.170700	124.638672	159.420105	-0.180931	0.000000	0.433971	0.000000	0.000000	0.000000	-0.024700	-0.267070	-0.052607	0.000000	0.000000	3.000000	49.000000	1.000000
14835.407682	0.096193	0.576776	0.008325	82.222740	124.075470	158.872147	-0.190361	0.000000	0.416239	0.000000	0.000000	0.000000	-0.024700	-0.267070	-0.052607	0.000000	0.000000	3.000000	49.000000	1.000000
14835.411015	0.096193	0.576776	0.008325	82.222740	124.075470	158.872147	-0.190361	0.000000	0.416239	0.000000	0.000000	0.000000	-0.024700	-0.267070	-0.052607	0.000000	0.000000	3.000000	49.000000	1.000000
14835.414349	0.096111	0.575956	0.008152	82.222740	124.075470	158.872147	-0.190361	0.000000	0.416239	0.000000	0.000000	0.000000	-0.024540	-0.245794	-0.051883	0.000000	0.000000	3.000000	49.000000	1.000000
14835.417682	0.096111	0.575956	0.008152	82.268761	123.614258	158.412582	-0.190361	0.000000	0.416239	0.000000	0.000000	0.000000	-0.024540	-0.245794	-0.051883	0.000000	0.000000	3.000000	49.000000	1.000000
14835.421015	0.096013	0.575200	0.008009	82.268761	123.614258	158.412582	-0.190361	0.000000	0.416239	0.000000	0.000000	0.000000	-0.029544	-0.226937	-0.042717	0.000000	0.000000	3.000000	49.000000	1.000000
14835.424349	0.096013	0.575200	0.008009	82.268761	123.614258	158.412582	-0.190361	0.000000	0.416239	0.000000	0.000000	0.000000	-0.029544	-0.226937	-0.042717	0.000000	0.000000	3.000000	49.000000	1.000000
14835.427682	0.096013	0.575200	0.008009	82.301422	123.318794	158.100479	-0.199375	0.000000	0.400472	0.000000	0.000000	0.000000	-0.029544	-0.226937	-0.042717	0.000000	0.000000	3.000000	49.000000	1.000000
14835.431015	0.096013	0.575200	0.008009	82.301422	123.318794	158.100479	-0.199375	0.000000	0.400472	0.000000	0.000000	0.000000	-0.029544	-0.226937	-0.042717	0.000000	0.000000	3.000000	49.000000	1.000000
14835.434349	0.095916	0.574488	0.007876	82.301422	123.318794	158.100479	-0.199375	0.000000	0.400472	0.000000	0.000000	0.000000	-0.028951	-0.213542	-0.039903	0.000000	0.000000	3.000000	49.000000	1.000000
14835.437682	0.095916	0.574488	0.007876	82.317932	123.226913	157.882614	-0.199375	0.000000	0.400472	0.000000	0.000000	0.000000	-0.028951	-0.213542	-0.039903	0.000000	0.000000	3.000000	49.000000	1.000000
14835.441015	0.095781	0.573839	0.007779	82.317932	123.226913	157.882614	-0.199375	0.000000	0.400472	0.000000	0.000000	0.000000	-0.040538	-0.194772	-0.029210	0.000000	0.000000	3.000000	49.000000	1.000000
14835.444349	0.095781	0.573839	0.007779	82.317932	123.226913	157.882614	-0.199375	0.000000	0.400472	0.000000	0.000000	0.000000	-0.040538	-0.194772	-0.029210	0.000000	0.000000	3.000000	49.000000	1.000000
14835.447682	0.095781	0.573839	0.007779	82.319412	123.331306	157.688339	-0.210956	0.000000	0.388953	0.000000	0.000000	0.000000	-0.040538	-0.194772	-0.029210	0.000000	0.000000	3.000000	49.000000	1.000000
14835.451015	0.095781	0.573839	0.007779	82.319412	123.331306	157.688339	-0.210956	0.000000	0.388953	0.000000	0.000000	0.000000	-0.040538	-0.194772	-0.029210	0.000000	0.000000	3.000000	49.000000	1.000000
14835.454349	0.095590	0.573244	0.007745	82.319412	123.331306	157.688339	-0.210956	0.000000	0.388953	0.000000	0.000000	0.000000	-0.057301	-0.178480	-0.010126	0.000000	0.000000	3.000000	49.000000	1.000000
14835.457682	0.095590	0.573244	0.007745	82.307953	123.588310	157.689011	-0.210956	0.000000	0.388953	0.000000	0.000000	0.000000	-0.057301	-0.178480	-0.010126	0.000000	0.000000	3.000000	49.000000	1.000000
14835.461015	0.095374	0.572701	0.007703	82.307953	123.588310	157.689011	-0.210956	0.000000	0.388953	0.000000	0.000000	0.000000	-0.064715	-0.162805	-0.012727	0.000000	0.000000	3.000000	49.000000	1.000000
14835.464349	0.095374	0.572701	0.007703	82.307953	123.588310	157.689011	-0.210956	0.000000	0.388953	0.000000	0.000000	0.000000	-0.064715	-0.162805	-0.012727	0.000000	0.000000	3.000000	49.000000	1.000000
14835.467682	0.095374	0.572701	0.007703	82.273048	123.933144	157.963547	-0.231292	0.000000	0.385144	0.000000	0.000000	0.000000	-0.064715	-0.162805	-0.012727	0.000000	0.000000	3.000000	49.000000	1.000000
14835.471015	0.095374	0.572701	0.007703	82.273048	123.933144	157.963547	-0.231292	0.000000	0.385144	0.000000	0.000000	0.000000	-0.064715	-0.162805	-0.012727	0.000000	0.000000	3.000000	49.000000	1.000000
14835.474349	0.095141	0.572246	0.007686	82.273048	123.933144	157.963547	-0.231292	0.000000	0.385144	0.000000	0.000000	0.000000	-0.070024	-0.136409	-0.005068	0.000000	0.000000	3.000000	49.000000	1.000000
14835.477682	0.095141	0.572246	0.007686	82.233002	124.207527	158.261047	-0.231292	0.000000	0.385144	0.000000	0.000000	0.000000	-0.070024	-0.136409	-0.005068	0.000000	0.000000	3.000000	49.000000	1.000000
14835.481015	0.095141	0.572246	0.007686	82.233002	124.207527	158.261047	-0.231292	0.000000	0.385144	0.000000	0.000000	0.000000	-0.070024	-0.136409	-0.005068	0.000000	0.000000	3.000000	49.000000	1.000000
14835.484349	0.095141	0.572246	0.007686	82.233002	124.207527	158.261047	-0.231292	0.000000	0.385144	0.000000	0.000000	0.000000	-0.070024	-0.136409	-0.005068	0.000000	0.000000	3.000000	49.000000	1.000000
14835.487682	0.094694	0.571555	0.007637	82.178955	124.302399	158.379608	-0.242963	0.000000	0.384300	0.000000	0.000000	0.000000	-0.134004	-0.207450	-0.014594	0.000000	0.000000	3.000000	49.000000	1.000000
14835.491015	0.094694	0.571555	0.007637	82.178955	124.302399	158.379608	-0.242963	0.000000	0.384300	0.000000	0.000000	0.000000	-0.000000	-0.000008	0.000000	0.000000	0.000000	3.000000	49.000000	1.000000
14835.494349	0.094694	0.571555	0.007637	82.178955	124.302399	158.379608	-0.242963	0.000000	0.384300	0.000000	0.000000	0.000000	-0.000000	-0.000008	0.000000	0.000000	0.000000	3.000000	49.000000	1.000000
14835.497682	0.094694	0.571555	0.007637	82.113602	124.302795	158.396027	-0.265296	0.000000	0.381867	0.000000	0.000000	0.000000	-0.000000	-0.000008	0.000000	0.000000	0.000000	3.000000	49.000000	1.000000
14835.501015	0.094694	0.571555	0.007637	82.113602	124.302795	158.396027	-0.265296	0.000000	0.381867	0.000000	0.000000	0.000000	-0.000000	-0.000008	0.000000	0.000000	0.000000	3.000000	49.000000	1.000000
14835.504349	0.094551	0.571336	0.007610	82.113602	124.302795	158.396027	-0.265296	0.000000	0.381867	0.000000	0.000000	0.000000	-0.043060	-0.065743	-0.008341	0.000000	0.000000	3.000000	49.000000	1.000000
14835.507682	0.094551	0.571336	0.007610	82.043007	124.232727	158.362793	-0.265296	0.000000	0.381867	0.000000	0.000000	0.000000	-0.043060	-0.065743	-0.008341	0.000000	0.000000	3.000000	49.000000	1.000000
14835.511015	0.094551	0.571336	0.007610	82.043007	124.232727	158.362793	-0.265296	0.000000	0.381867	0.000000	0.000000	0.000000	-0.043060	-0.065743	-0.008341	0.000000	0.000000	3.000000	49.000000	1.000000
14835.514349	0.094551	0.571336	0.007610	82.043007	124.232727	158.362793	-0.265296	0.000000	0.381867	0.000000	0.000000	0.000000	-0.043060	-0.065743	-0.008341	0.000000	0.000000	3.000000	49.000000	1.000000
14835.517682	0.094318	0.571061	0.007480	82.000580	124.200363	158.373383	-0.272473	0.000000	0.380477	0.000000	0.000000	0.000000	-0.069902	-0.082354	-0.038765	0.000000	0.000000	3.000000	49.000000	1.000000
14835.521015	0.094318	0.571061	0.007480	82.000580	124.200363	158.373383	-0.272473	0.000000	0.380477	0.000000	0.000000	0.000000	-0.069902	-0.082354	-0.038765	0.000000	0.000000	3.000000	49.000000	1.000000
14835.524349	0.094318	0.571061	0.007480	82.000580	124.200363	158.373383	-0.272473	0.000000	0.380477	0.000000	0.000000	0.000000	-0.069902	-0.082354	-0.038765	0.000000	0.000000	3.000000	49.000000	1.000000
14835.527682	0.094318	0.571061	0.007480	81.995338	124.250938	158.437363	-0.284124	0.000000	0.374016	0.000000	0.000000	0.000000	-0.069902	-0.082354	-0.038765	0.000000	0.000000	3.000000	49.000000	1.000000
14835.531015	0.094207	0.570980	0.007390	81.995338	124.250938	158.437363	-0.284124	0.000000	0.374016	0.000000	0.000000	0.000000	-0.033077	-0.024419	-0.027220	0.000000	0.000000	3.000000	49.000000	1.000000
14835.534349	0.094207	0.570980	0.007390	81.995338	124.250938	158.437363	-0.284124	0.000000	0.374016	0.000000	0.000000	0.000000	-0.033077	-0.024419	-0.027220	0.000000	0.000000	3.000000	49.000000	1.000000
14835.537682	0.094207	0.570980	0.007390	81.991684	124.301575	158.499481	-0.289637	0.000000	0.369480	0.000000	0.000000	0.000000	-0.033077	-0.024419	-0.027220	0.000000	0.000000	3.000000	49.000000	1.000000
14835.541015	0.094207	0.570980	0.007390	81.991684	124.301575	158.499481	-0.289637	0.000000	0.369480	0.000000	0.000000	0.000000	-0.033077	-0.024419	-0.027220	0.000000	0.000000	3.000000	49.000000	1.000000
14835.544349	0.094103	0.570960	0.007327	81.991684	124.301575	158.499481	-0.289637	0.000000	0.369480	0.000000	0.000000	0.000000	-0.031360	-0.005907	-0.018804	0.000000	0.000000	3.000000	49.000000	1.000000
14835.547682	0.094103	0.570960	0.007327	81.989250	124.331726	158.540909	-0.289637	0.000000	0.369480	0.000000	0.000000	0.000000	-0.031360	-0.005907	-0.018804	0.000000	0.000000	3.000000	49.000000	1.000000
14835.551015	0.093998	0.570940	0.007264	81.989250	124.331726	158.540909	-0.289637	0.000000	0.369480	0.000000	0.000000	0.000000	-0.031353	-0.005920	-0.018812	0.000000	0.000000	3.000000	49.000000	1.000000
14835.554349	0.093998	0.570940	0.007264	81.989250	124.331726	158.540909	-0.289637	0.000000	0.369480	0.000000	0.000000	0.000000	-0.031353	-0.005920	-0.018812	0.000000	0.000000	3.000000	49.000000	1.000000
14835.557682	0.093998	0.570940	0.007264	81.989250	124.318108	158.540894	-0.300089	0.000000	0.363210	0.000000	0.000000	0.000000	-0.031353	-0.005920	-0.018812	0.000000	0.000000	3.000000	49.000000	1.000000
14835.561015	0.093998	0.570940	0.007264	81.989250	124.318108	158.540894	-0.300089	0.000000	0.363210	0.000000	0.000000	0.000000	-0.031353	-0.005920	-0.018812	0.000000	0.000000	3.000000	49.000000	1.000000
14835.564349	0.093874	0.570964	0.007217	81.989250	124.318108	158.540894	-0.300089	0.000000	0.363210	0.000000	0.000000	0.000000	-0.037292	0.007194	-0.014181	0.000000	0.000000	3.000000	49.000000	1.000000
14835.567682	0.093874	0.570964	0.007217	81.989281	124.304512	158.540909	-0.300089	0.000000	0.363210	0.000000	0.000000	0.000000	-0.037292	0.007194	-0.014181	0.000000	0.000000	3.000000	49.000000	1.000000
14835.571015	0.093874	0.570964	0.007217	81.989281	124.304512	158.540909	-0.300089	0.000000	0.363210	0.000000	0.000000	0.000000	-0.037292	0.007194	-0.014181	0.000000	0.000000	3.000000	49.000000	1.000000
14835.574349	0.093874	0.570964	0.007217	81.989281	124.304512	158.540909	-0.300089	0.000000	0.363210	0.000000	0.000000	0.000000	-0.037292	0.007194	-0.014181	0.000000	0.000000	3.000000	49.000000	1.000000
14835.577682	0.093577	0.571006	0.007222	81.990479	124.264938	158.520172	-0.306304	0.000000	0.360847	0.000000	0.000000	0.000000	-0.089157	0.012585	0.001608	0.000000	0.000000	3.000000	49.000000	1.000000
14835.581015	0.093577	0.571006	0.007222	81.990479	124.264938	158.520172	-0.306304	0.000000	0.360847	0.000000	0.000000	0.000000	-0.089157	0.012585	0.001608	0.000000	0.000000	3.000000	49.000000	1.000000
14835.584349	0.093577	0.571006	0.007222	81.990479	124.264938	158.520172	-0.306304	0.000000	0.360847	0.000000	0.000000	0.000000	-0.089157	0.012585	0.001608	0.000000	0.000000	3.000000	49.000000	1.000000
14835.587682	0.093577	0.571006	0.007222	81.992905	124.202194	158.478775	-0.321164	0.000000	0.361115	0.000000	0.000000	0.000000	-0.089157	0.012585	0.001608	0.000000	0.000000	3.000000	49.000000	1.000000
14835.591015	0.093403	0.571050	0.007269	81.992905	124.202194	158.478775	-0.321164	0.000000	0.361115	0.000000	0.000000	0.000000	-0.052247	0.013126	0.013952	0.000000	0.000000	3.000000	49.000000	1.000000
14835.594349	0.093403	0.571050	0.007269	81.992905	124.202194	158.478775	-0.321164	0.000000	0.361115	0.000000	0.000000	0.000000	-0.052247	0.013126	0.013952	0.000000	0.000000	3.000000	49.000000	1.000000
14835.597682	0.093403	0.571050	0.007269	81.994110	124.154495	158.458084	-0.329871	0.000000	0.363440	0.000000	0.000000	0.000000	-0.052247	0.013126	0.013952	0.000000	0.000000	3.000000	49.000000	1.000000
14835.601015	0.093403	0.571050	0.007269	81.994110	124.154495	158.458084	-0.329871	0.000000	0.363440	0.000000	0.000000	0.000000	-0.052247	0.013126	0.013952	0.000000	0.000000	3.000000	49.000000	1.000000
14835.604349	0.093186	0.571068	0.007330	81.994110	124.154495	158.458084	-0.329871	0.000000	0.363440	0.000000	0.000000	0.000000	-0.065119	0.005366	0.018416	0.000000	0.000000	3.000000	49.000000	1.000000
14835.607682	0.093186	0.571068	0.007330	81.994110	124.127266	158.458054	-0.329871	0.000000	0.363440	0.000000	0.000000	0.000000	-0.065119	0.005366	0.018416	0.000000	0.000000	3.000000	49.000000	1.000000
14835.611015	0.092943	0.571068	0.007379	81.994110	124.127266	158.458054	-0.329871	0.000000	0.363440	0.000000	0.000000	0.000000	-0.072772	0.000001	0.014578	0.000000	0.000000	3.000000	49.000000	1.000000
14835.614349	0.092943	0.571068	0.007379	81.994110	124.127266	158.458054	-0.329871	0.000000	0.363440	0.000000	0.000000	0.000000	-0.072772	0.000001	0.014578	0.000000	0.000000	3.000000	49.000000	1.000000
14835.617682	0.092943	0.571068	0.007379	81.992935	124.117912	158.478806	-0.352853	0.000000	0.368939	0.000000	0.000000	0.000000	-0.072772	0.000001	0.014578	0.000000	0.000000	3.000000	49.000000	1.000000
14835.621015	0.092943	0.571068	0.007379	81.992935	124.117912	158.478806	-0.352853	0.000000	0.368939	0.000000	0.000000	0.000000	-0.072772	0.000001	0.014578	0.000000	0.000000	3.000000	49.000000	1.000000
14835.624349	0.092728	0.571034	0.007452	81.992935	124.117912	158.478806	-0.352853	0.000000	0.368939	0.000000	0.000000	0.000000	-0.064407	-0.010161	0.022011	0.000000	0.000000	3.000000	49.000000	1.000000
14835.627682	0.092728	0.571034	0.007452	81.990158	124.102310	158.494904	-0.352853	0.000000	0.368939	0.000000	0.000000	0.000000	-0.064407	-0.010161	0.022011	0.000000	0.000000	3.000000	49.000000	1.000000
14835.631015	0.092728	0.571034	0.007452	81.990158	124.102310	158.494904	-0.352853	0.000000	0.368939	0.000000	0.000000	0.000000	-0.064407	-0.010161	0.022011	0.000000	0.000000	3.000000	49.000000	1.000000
14835.634349	0.092728	0.571034	0.007452	81.990158	124.102310	158.494904	-0.352853	0.000000	0.368939	0.000000	0.000000	0.000000	-0.064407	-0.010161	0.022011	0.000000	0.000000	3.000000	49.000000	1.000000
14835.637682	0.092287	0.570939	0.007541	81.984970	124.133087	158.552322	-0.363588	0.000000	0.372608	0.000000	0.000000	0.000000	-0.132283	-0.028679	0.026703	0.000000	0.000000	3.000000	49.000000	1.000000
14835.641015	0.092287	0.570939	0.007541	81.984970	124.133087	158.552322	-0.363588	0.000000	0.372608	0.000000	0.000000	0.000000	-0.132283	-0.028679	0.026703	0.000000	0.000000	3.000000	49.000000	1.000000
14835.644349	0.092287	0.570939	0.007541	81.984970	124.133087	158.552322	-0.363588	0.000000	0.372608	0.000000	0.000000	0.000000	-0.132283	-0.028679	0.026703	0.000000	0.000000	3.000000	49.000000	1.000000
14835.647682	0.092287	0.570939	0.007541	81.977348	124.204697	158.651001	-0.385635	0.000000	0.377058	0.000000	0.000000	0.000000	-0.132283	-0.028679	0.026703	0.000000	0.000000	3.000000	49.000000	1.000000
14835.651015	0.092081	0.570833	0.007541	81.977348	124.204697	158.651001	-0.385635	0.000000	0.377058	0.000000	0.000000	0.000000	-0.061897	-0.031601	0.000068	0.000000	0.000000	3.000000	49.000000	1.000000
14835.654349	0.092081	0.570833	0.007541	81.977348	124.204697	158.651001	-0.385635	0.000000	0.377058	0.000000	0.000000	0.000000	-0.061897	-0.031601	0.000068	0.000000	0.000000	3.000000	49.000000	1.000000
14835.657682	0.092081	0.570833	0.007541	81.968765	124.323158	158.795364	-0.395951	0.000000	0.377069	0.000000	0.000000	0.000000	-0.061897	-0.031601	0.000068	0.000000	0.000000	3.000000	49.000000	1.000000
14835.661015	0.091865	0.570674	0.007490	81.968765	124.323158	158.795364	-0.395951	0.000000	0.377069	0.000000	0.000000	0.000000	-0.064939	-0.047704	-0.015380	0.000000	0.000000	3.000000	49.000000	1.000000
14835.664349	0.091865	0.570674	0.007490	81.968765	124.323158	158.795364	-0.395951	0.000000	0.377069	0.000000	0.000000	0.000000	-0.064939	-0.047704	-0.015380	0.000000	0.000000	3.000000	49.000000	1.000000
14835.667682	0.091865	0.570674	0.007490	81.956413	124.499611	159.001053	-0.406774	0.000000	0.374506	0.000000	0.000000	0.000000	-0.064939	-0.047704	-0.015380	0.000000	0.000000	3.000000	49.000000	1.000000
14835.671015	0.091865	0.570674	0.007490	81.956413	124.499611	159.001053	-0.406774	0.000000	0.374506	0.000000	0.000000	0.000000	-0.064939	-0.047704	-0.015380	0.000000	0.000000	3.000000	49.000000	1.000000
14835.674349	0.091615	0.570488	0.007386	81.956413	124.499611	159.001053	-0.406774	0.000000	0.374506	0.000000	0.000000	0.000000	-0.074941	-0.055971	-0.031368	0.000000	0.000000	3.000000	49.000000	1.000000
14835.677682	0.091615	0.570488	0.007386	81.944946	124.673180	159.204666	-0.406774	0.000000	0.374506	0.000000	0.000000	0.000000	-0.074941	-0.055971	-0.031368	0.000000	0.000000	3.000000	49.000000	1.000000
14835.681015	0.091615	0.570488	0.007386	81.944946	124.673180	159.204666	-0.406774	0.000000	0.374506	0.000000	0.000000	0.000000	-0.074941	-0.055971	-0.031368	0.000000	0.000000	3.000000	49.000000	1.000000
14835.684349	0.091615	0.570488	0.007386	81.944946	124.673180	159.204666	-0.406774	0.000000	0.374506	0.000000	0.000000	0.000000	-0.074941	-0.055971	-0.031368	0.000000	0.000000	3.000000	49.000000	1.000000
14835.687682	0.091074	0.569982	0.007083	81.941292	124.761589	159.327835	-0.419264	0.000000	0.369278	0.000000	0.000000	0.000000	-0.162108	-0.151742	-0.090724	0.000000	0.000000	3.000000	49.000000	1.000000
14835.691015	0.091074	0.569982	0.007083	81.941292	124.761589	159.327835	-0.419264	0.000000	0.369278	0.000000	0.000000	0.000000	0.000000	-0.000001	-0.000000	0.000000	0.000000	3.000000	49.000000	1.000000
14835.694349	0.091074	0.569982	0.007083	81.941292	124.761589	159.327835	-0.419264	0.000000	0.369278	0.000000	0.000000	0.000000	0.000000	-0.000001	-0.000000	0.000000	0.000000	3.000000	49.000000	1.000000
14835.697682	0.091074	0.569982	0.007083	81.940849	124.716553	159.325378	-0.446282	0.000000	0.354157	0.000000	0.000000	0.000000	0.000000	-0.000001	-0.000000	0.000000	0.000000	3.000000	49.000000	1.000000
14835.701015	0.091074	0.569982	0.007083	81.940849	124.716553	159.325378	-0.446282	0.000000	0.354157	0.000000	0.000000	0.000000	0.000000	-0.000001	-0.000000	0.000000	0.000000	3.000000	49.000000	1.000000
14835.704349	0.090788	0.569655	0.006908	81.940849	124.716553	159.325378	-0.446282	0.000000	0.354157	0.000000	0.000000	0.000000	-0.085782	-0.098090	-0.052459	0.000000	0.000000	3.000000	49.000000	1.000000
14835.707682	0.090788	0.569655	0.006908	81.965561	124.344849	158.998642	-0.446282	0.000000	0.354157	0.000000	0.000000	0.000000	-0.085782	-0.098090	-0.052459	0.000000	0.000000	3.000000	49.000000	1.000000
14835.711015	0.090788	0.569655	0.006908	81.965561	124.344849	158.998642	-0.446282	0.000000	0.354157	0.000000	0.000000	0.000000	-0.085782	-0.098090	-0.052459	0.000000	0.000000	3.000000	49.000000	1.000000
14835.714349	0.090788	0.569655	0.006908	81.965561	124.344849	158.998642	-0.446282	0.000000	0.354157	0.000000	0.000000	0.000000	-0.085782	-0.098090	-0.052459	0.000000	0.000000	3.000000	49.000000	1.000000
14835.717682	0.090338	0.568920	0.006709	82.021759	123.499832	158.202805	-0.460579	0.000000	0.345414	0.000000	0.000000	0.000000	-0.135169	-0.220580	-0.059920	0.000000	0.000000	3.000000	49.000000	1.000000
14835.721015	0.090338	0.568920	0.006709	82.021759	123.499832	158.202805	-0.460579	0.000000	0.345414	0.000000	0.000000	0.000000	0.000001	0.000005	-0.000000	0.000000	0.000000	3.000000	49.000000	1.000000
14835.724349	0.090338	0.568920	0.006709	82.021759	123.499832	158.202805	-0.460579	0.000000	0.345414	0.000000	0.000000	0.000000	0.000001	0.000005	-0.000000	0.000000	0.000000	3.000000	49.000000	1.000000
14835.727682	0.090338	0.568920	0.006709	82.092102	122.329498	157.091217	-0.483108	0.000000	0.335428	0.000000	0.000000	0.000000	0.000001	0.000005	-0.000000	0.000000	0.000000	3.000000	49.000000	1.000000
14835.731015	0.090338	0.568920	0.006709	82.092102	122.329498	157.091217	-0.483108	0.000000	0.335428	0.000000	0.000000	0.000000	0.000001	0.000005	-0.000000	0.000000	0.000000	3.000000	49.000000	1.000000
14835.734349	0.090179	0.568477	0.006713	82.092102	122.329498	157.091217	-0.483108	0.000000	0.335428	0.000000	0.000000	0.000000	-0.047742	-0.132692	0.001302	0.000000	0.000000	3.000000	49.000000	1.000000
14835.737682	0.090179	0.568477	0.006713	82.146568	121.081139	155.907959	-0.483108	0.000000	0.335428	0.000000	0.000000	0.000000	-0.047742	-0.132692	0.001302	0.000000	0.000000	3.000000	49.000000	1.000000
14835.741015	0.090179	0.568477	0.006713	82.146568	121.081139	155.907959	-0.483108	0.000000	0.335428	0.000000	0.000000	0.000000	-0.047742	-0.132692	0.001302	0.000000	0.000000	3.000000	49.000000	1.000000
14835.744349	0.090179	0.568477	0.006713	82.146568	121.081139	155.907959	-0.483108	0.000000	0.335428	0.000000	0.000000	0.000000	-0.047742	-0.132692	0.001302	0.000000	0.000000	3.000000	49.000000	1.000000
14835.747682	0.090013	0.567509	0.006799	82.171135	119.948639	154.850342	-0.491064	0.000000	0.335645	0.000000	0.000000	0.000000	-0.049826	-0.290436	0.025882	0.000000	0.000000	3.000000	49.000000	1.000000
14835.751015	0.090013	0.567509	0.006799	82.171135	119.948639	154.850342	-0.491064	0.000000	0.335645	0.000000	0.000000	0.000000	0.000001	-0.000006	0.000000	0.000000	0.000000	3.000000	49.000000	1.000000
14835.754349	0.090013	0.567509	0.006799	82.171135	119.948639	154.850342	-0.491064	0.000000	0.335645	0.000000	0.000000	0.000000	0.000001	-0.000006	0.000000	0.000000	0.000000	3.000000	49.000000	1.000000
14835.757682	0.090013	0.567509	0.006799	82.151642	119.046509	154.018387	-0.499369	0.000000	0.339958	0.000000	0.000000	0.000000	0.000001	-0.000006	0.000000	0.000000	0.000000	3.000000	49.000000	1.000000
14835.761015	0.090013	0.567509	0.006799	82.151642	119.046509	154.018387	-0.499369	0.000000	0.339958	0.000000	0.000000	0.000000	0.000001	-0.000006	0.000000	0.000000	0.000000	3.000000	49.000000	1.000000
14835.764349	0.090027	0.567009	0.006871	82.151642	119.046509	154.018387	-0.499369	0.000000	0.339958	0.000000	0.000000	0.000000	0.004173	-0.150079	0.021501	0.000000	0.000000	3.000000	49.000000	1.000000
14835.767682	0.090027	0.567009	0.006871	82.090660	118.467285	153.510300	-0.499369	0.000000	0.339958	0.000000	0.000000	0.000000	0.004173	-0.150079	0.021501	0.000000	0.000000	3.000000	49.000000	1.000000
14835.771015	0.090102	0.566517	0.006906	82.090660	118.467285	153.510300	-0.499369	0.000000	0.339958	0.000000	0.000000	0.000000	0.022620	-0.147639	0.010543	0.000000	0.000000	3.000000	49.000000	1.000000
14835.774349	0.090102	0.566517	0.006906	82.090660	118.467285	153.510300	-0.499369	0.000000	0.339958	0.000000	0.000000	0.000000	0.022620	-0.147639	0.010543	0.000000	0.000000	3.000000	49.000000	1.000000
14835.777682	0.090102	0.566517	0.006906	82.017365	118.208443	153.305161	-0.494903	0.000000	0.345299	0.000000	0.000000	0.000000	0.022620	-0.147639	0.010543	0.000000	0.000000	3.000000	49.000000	1.000000
14835.781015	0.090102	0.566517	0.006906	82.017365	118.208443	153.305161	-0.494903	0.000000	0.345299	0.000000	0.000000	0.000000	0.022620	-0.147639	0.010543	0.000000	0.000000	3.000000	49.000000	1.000000
14835.784349	0.090220	0.566050	0.006926	82.017365	118.208443	153.305161	-0.494903	0.000000	0.345299	0.000000	0.000000	0.000000	0.035473	-0.139885	0.006068	0.000000	0.000000	3.000000	49.000000	1.000000
14835.787682	0.090220	0.566050	0.006926	81.927025	118.224442	153.358582	-0.494903	0.000000	0.345299	0.000000	0.000000	0.000000	0.035473	-0.139885	0.006068	0.000000	0.000000	3.000000	49.000000	1.000000
14835.791015	0.090220	0.566050	0.006926	81.927025	118.224442	153.358582	-0.494903	0.000000	0.345299	0.000000	0.000000	0.000000	0.035473	-0.139885	0.006068	0.000000	0.000000	3.000000	49.000000	1.000000
14835.794349	0.090220	0.566050	0.006926	81.927025	118.224442	153.358582	-0.494903	0.000000	0.345299	0.000000	0.000000	0.000000	0.035473	-0.139885	0.006068	0.000000	0.000000	3.000000	49.000000	1.000000
14835.797682	0.090531	0.565238	0.006879	81.824684	118.305260	153.463455	-0.488991	0.000000	0.346310	0.000000	0.000000	0.000000	0.093254	-0.243840	-0.014297	0.000000	0.000000	3.000000	49.000000	1.000000
14835.801015	0.090531	0.565238	0.006879	81.824684	118.305260	153.463455	-0.488991	0.000000	0.346310	0.000000	0.000000	0.000000	-0.000000	0.000008	-0.000000	0.000000	0.000000	3.000000	49.000000	1.000000
14835.804349	0.090531	0.565238	0.006879	81.824684	118.305260	153.463455	-0.488991	0.000000	0.346310	0.000000	0.000000	0.000000	-0.000000	0.000008	-0.000000	0.000000	0.000000	3.000000	49.000000	1.000000
14835.807682	0.090531	0.565238	0.006879	81.721840	118.354912	153.487640	-0.473449	0.000000	0.343927	0.000000	0.000000	0.000000	-0.000000	0.000008	-0.000000	0.000000	0.000000	3.000000	49.000000	1.000000
14835.811015	0.090531	0.565238	0.006879	81.721840	118.354912	153.487640	-0.473449	0.000000	0.343927	0.000000	0.000000	0.000000	-0.000000	0.000008	-0.000000	0.000000	0.000000	3.000000	49.000000	1.000000
14835.814349	0.090746	0.564891	0.006807	81.721840	118.354912	153.487640	-0.473449	0.000000	0.343927	0.000000	0.000000	0.000000	0.064382	-0.103922	-0.021613	0.000000	0.000000	3.000000	49.000000	1.000000
14835.817682	0.090746	0.564891	0.006807	81.627686	118.415398	153.466492	-0.473449	0.000000	0.343927	0.000000	0.000000	0.000000	0.064382	-0.103922	-0.021613	0.000000	0.000000	3.000000	49.000000	1.000000
14835.821015	0.090746	0.564891	0.006807	81.627686	118.415398	153.466492	-0.473449	0.000000	0.343927	0.000000	0.000000	0.000000	0.064382	-0.103922	-0.021613	0.000000	0.000000	3.000000	49.000000	1.000000
14835.824349	0.090746	0.564891	0.006807	81.627686	118.415398	153.466492	-0.473449	0.000000	0.343927	0.000000	0.000000	0.000000	0.064382	-0.103922	-0.021613	0.000000	0.000000	3.000000	49.000000	1.000000
14835.827682	0.091230	0.564336	0.006597	81.545761	118.440826	153.426712	-0.462719	0.000000	0.340325	0.000000	0.000000	0.000000	0.145439	-0.166567	-0.062992	0.000000	0.000000	3.000000	49.000000	1.000000
14835.831015	0.091230	0.564336	0.006597	81.545761	118.440826	153.426712	-0.462719	0.000000	0.340325	0.000000	0.000000	0.000000	0.000000	-0.000001	0.000000	0.000000	0.000000	3.000000	49.000000	1.000000
14835.834349	0.091230	0.564336	0.006597	81.545761	118.440826	153.426712	-0.462719	0.000000	0.340325	0.000000	0.000000	0.000000	0.000000	-0.000001	0.000000	0.000000	0.000000	3.000000	49.000000	1.000000
14835.837682	0.091230	0.564336	0.006597	81.473541	118.453018	153.458221	-0.438479	0.000000	0.329827	0.000000	0.000000	0.000000	0.000000	-0.000001	0.000000	0.000000	0.000000	3.000000	49.000000	1.000000
14835.841015	0.091230	0.564336	0.006597	81.473541	118.453018	153.458221	-0.438479	0.000000	0.329827	0.000000	0.000000	0.000000	0.000000	-0.000001	0.000000	0.000000	0.000000	3.000000	49.000000	1.000000
14835.844349	0.091487	0.564136	0.006504	81.473541	118.453018	153.458221	-0.438479	0.000000	0.329827	0.000000	0.000000	0.000000	0.076831	-0.059840	-0.027886	0.000000	0.000000	3.000000	49.000000	1.000000
14835.847682	0.091487	0.564136	0.006504	81.408783	118.422775	153.455139	-0.438479	0.000000	0.329827	0.000000	0.000000	0.000000	0.076831	-0.059840	-0.027886	0.000000	0.000000	3.000000	49.000000	1.000000
14835.851015	0.091487	0.564136	0.006504	81.408783	118.422775	153.455139	-0.438479	0.000000	0.329827	0.000000	0.000000	0.000000	0.076831	-0.059840	-0.027886	0.000000	0.000000	3.000000	49.000000	1.000000
14835.854349	0.091487	0.564136	0.006504	81.408783	118.422775	153.455139	-0.438479	0.000000	0.329827	0.000000	0.000000	0.000000	0.076831	-0.059840	-0.027886	0.000000	0.000000	3.000000	49.000000	1.000000
14835.857682	0.092027	0.563963	0.006348	81.373291	118.410507	153.439438	-0.425674	0.000000	0.325179	0.000000	0.000000	0.000000	0.162286	-0.052066	-0.046681	0.000000	0.000000	3.000000	49.000000	1.000000
14835.861015	0.092027	0.563963	0.006348	81.373291	118.410507	153.439438	-0.425674	0.000000	0.325179	0.000000	0.000000	0.000000	0.162286	-0.052066	-0.046681	0.000000	0.000000	3.000000	49.000000	1.000000
14835.864349	0.092027	0.563963	0.006348	81.373291	118.410507	153.439438	-0.425674	0.000000	0.325179	0.000000	0.000000	0.000000	0.162286	-0.052066	-0.046681	0.000000	0.000000	3.000000	49.000000	1.000000
14835.867682	0.092027	0.563963	0.006348	81.371155	118.408379	153.413101	-0.398626	0.000000	0.317399	0.000000	0.000000	0.000000	0.162286	-0.052066	-0.046681	0.000000	0.000000	3.000000	49.000000	1.000000
14835.871015	0.092224	0.563989	0.006303	81.371155	118.408379	153.413101	-0.398626	0.000000	0.317399	0.000000	0.000000	0.000000	0.059071	0.007750	-0.013524	0.000000	0.000000	3.000000	49.000000	1.000000
14835.874349	0.092224	0.563989	0.006303	81.371155	118.408379	153.413101	-0.398626	0.000000	0.317399	0.000000	0.000000	0.000000	0.059071	0.007750	-0.013524	0.000000	0.000000	3.000000	49.000000	1.000000
14835.877682	0.092224	0.563989	0.006303	81.373886	118.373726	153.353271	-0.388781	0.000000	0.315145	0.000000	0.000000	0.000000	0.059071	0.007750	-0.013524	0.000000	0.000000	3.000000	49.000000	1.000000
14835.881015	0.092224	0.563989	0.006303	81.373886	118.373726	153.353271	-0.388781	0.000000	0.315145	0.000000	0.000000	0.000000	0.059071	0.007750	-0.013524	0.000000	0.000000	3.000000	49.000000	1.000000
14835.884349	0.092405	0.564076	0.006291	81.373886	118.373726	153.353271	-0.388781	0.000000	0.315145	0.000000	0.000000	0.000000	0.054199	0.026044	-0.003511	0.000000	0.000000	3.000000	49.000000	1.000000
14835.887682	0.092405	0.564076	0.006291	81.380325	118.251900	153.213562	-0.388781	0.000000	0.315145	0.000000	0.000000	0.000000	0.054199	0.026044	-0.003511	0.000000	0.000000	3.000000	49.000000	1.000000
14835.891015	0.092405	0.564076	0.006291	81.380325	118.251900	153.213562	-0.388781	0.000000	0.315145	0.000000	0.000000	0.000000	0.054199	0.026044	-0.003511	0.000000	0.000000	3.000000	49.000000	1.000000
14835.894349	0.092405	0.564076	0.006291	81.380325	118.251900	153.213562	-0.388781	0.000000	0.315145	0.000000	0.000000	0.000000	0.054199	0.026044	-0.003511	0.000000	0.000000	3.000000	49.000000	1.000000
14835.897682	0.092660	0.564457	0.006307	81.389359	118.067757	153.013565	-0.379748	0.000000	0.314560	0.000000	0.000000	0.000000	0.076463	0.114396	0.004816	0.000000	0.000000	3.000000	49.000000	1.000000
14835.901015	0.092660	0.564457	0.006307	81.389359	118.067757	153.013565	-0.379748	0.000000	0.314560	0.000000	0.000000	0.000000	0.076463	0.114396	0.004816	0.000000	0.000000	3.000000	49.000000	1.000000
14835.904349	0.092660	0.564457	0.006307	81.389359	118.067757	153.013565	-0.379748	0.000000	0.314560	0.000000	0.000000	0.000000	0.076463	0.114396	0.004816	0.000000	0.000000	3.000000	49.000000	1.000000
14835.907682	0.092660	0.564457	0.006307	81.398354	117.875008	152.813141	-0.367004	0.000000	0.315362	0.000000	0.000000	0.000000	0.076463	0.114396	0.004816	0.000000	0.000000	3.000000	49.000000	1.000000
14835.911015	0.092714	0.564700	0.006351	81.398354	117.875008	152.813141	-0.367004	0.000000	0.315362	0.000000	0.000000	0.000000	0.016342	0.072903	0.013069	0.000000	0.000000	3.000000	49.000000	1.000000
14835.914349	0.092714	0.564700	0.006351	81.398354	117.875008	152.813141	-0.367004	0.000000	0.315362	0.000000	0.000000	0.000000	0.016342	0.072903	0.013069	0.000000	0.000000	3.000000	49.000000	1.000000
14835.917682	0.092714	0.564700	0.006351	81.409683	117.658600	152.595337	-0.364280	0.000000	0.317540	0.000000	0.000000	0.000000	0.016342	0.072903	0.013069	0.000000	0.000000	3.000000	49.000000	1.000000
14835.921015	0.092699	0.564925	0.006390	81.409683	117.658600	152.595337	-0.364280	0.000000	0.317540	0.000000	0.000000	0.000000	-0.004508	0.067621	0.011782	0.000000	0.000000	3.000000	49.000000	1.000000
14835.924349	0.092699	0.564925	0.006390	81.409683	117.658600	152.595337	-0.364280	0.000000	0.317540	0.000000	0.000000	0.000000	-0.004508	0.067621	0.011782	0.000000	0.000000	3.000000	49.000000	1.000000
14835.927682	0.092699	0.564925	0.006390	81.419312	117.431496	152.373901	-0.365032	0.000000	0.319504	0.000000	0.000000	0.000000	-0.004508	0.067621	0.011782	0.000000	0.000000	3.000000	49.000000	1.000000
14835.931015	0.092699	0.564925	0.006390	81.419312	117.431496	152.373901	-0.365032	0.000000	0.319504	0.000000	0.000000	0.000000	-0.004508	0.067621	0.011782	0.000000	0.000000	3.000000	49.000000	1.000000
14835.934349	0.092647	0.565186	0.006473	81.419312	117.431496	152.373901	-0.365032	0.000000	0.319504	0.000000	0.000000	0.000000	-0.015642	0.078216	0.024799	0.000000	0.000000	3.000000	49.000000	1.000000
14835.937682	0.092647	0.565186	0.006473	81.429665	117.178429	152.131744	-0.365032	0.000000	0.319504	0.000000	0.000000	0.000000	-0.015642	0.078216	0.024799	0.000000	0.000000	3.000000	49.000000	1.000000
14835.941015	0.092647	0.565186	0.006473	81.429665	117.178429	152.131744	-0.365032	0.000000	0.319504	0.000000	0.000000	0.000000	-0.015642	0.078216	0.024799	0.000000	0.000000	3.000000	49.000000	1.000000
14835.944349	0.092647	0.565186	0.006473	81.429665	117.178429	152.131744	-0.365032	0.000000	0.319504	0.000000	0.000000	0.000000	-0.015642	0.078216	0.024799	0.000000	0.000000	3.000000	49.000000	1.000000
14835.947682	0.092408	0.565664	0.006652	81.439064	116.942169	151.909317	-0.367639	0.000000	0.323637	0.000000	0.000000	0.000000	-0.071654	0.143466	0.053903	0.000000	0.000000	3.000000	49.000000	1.000000
14835.951015	0.092408	0.565664	0.006652	81.439064	116.942169	151.909317	-0.367639	0.000000	0.323637	0.000000	0.000000	0.000000	-0.071654	0.143466	0.053903	0.000000	0.000000	3.000000	49.000000	1.000000
14835.954349	0.092408	0.565664	0.006652	81.439064	116.942169	151.909317	-0.367639	0.000000	0.323637	0.000000	0.000000	0.000000	-0.071654	0.143466	0.053903	0.000000	0.000000	3.000000	49.000000	1.000000
14835.957682	0.092408	0.565664	0.006652	81.447449	116.720009	151.706665	-0.379581	0.000000	0.332621	0.000000	0.000000	0.000000	-0.071654	0.143466	0.053903	0.000000	0.000000	3.000000	49.000000	1.000000
14835.961015	0.092248	0.565874	0.006768	81.447449	116.720009	151.706665	-0.379581	0.000000	0.332621	0.000000	0.000000	0.000000	-0.048034	0.062791	0.034727	0.000000	0.000000	3.000000	49.000000	1.000000
14835.964349	0.092248	0.565874	0.006768	81.447449	116.720009	151.706665	-0.379581	0.000000	0.332621	0.000000	0.000000	0.000000	-0.048034	0.062791	0.034727	0.000000	0.000000	3.000000	49.000000	1.000000
14835.967682	0.092248	0.565874	0.006768	81.456497	116.519371	151.526855	-0.387587	0.000000	0.338409	0.000000	0.000000	0.000000	-0.048034	0.062791	0.034727	0.000000	0.000000	3.000000	49.000000	1.000000
14835.971015	0.092248	0.565874	0.006768	81.456497	116.519371	151.526855	-0.387587	0.000000	0.338409	0.000000	0.000000	0.000000	-0.048034	0.062791	0.034727	0.000000	0.000000	3.000000	49.000000	1.000000
14835.974349	0.092067	0.566057	0.006894	81.456497	116.519371	151.526855	-0.387587	0.000000	0.338409	0.000000	0.000000	0.000000	-0.054323	0.055051	0.037742	0.000000	0.000000	3.000000	49.000000	1.000000
14835.977682	0.092067	0.566057	0.006894	81.463074	116.333931	151.364090	-0.387587	0.000000	0.338409	0.000000	0.000000	0.000000	-0.054323	0.055051	0.037742	0.000000	0.000000	3.000000	49.000000	1.000000
14835.981015	0.092067	0.566057	0.006894	81.463074	116.333931	151.364090	-0.387587	0.000000	0.338409	0.000000	0.000000	0.000000	-0.054323	0.055051	0.037742	0.000000	0.000000	3.000000	49.000000	1.000000
14835.984349	0.092067	0.566057	0.006894	81.463074	116.333931	151.364090	-0.387587	0.000000	0.338409	0.000000	0.000000	0.000000	-0.054323	0.055051	0.037742	0.000000	0.000000	3.000000	49.000000	1.000000
14835.987682	0.091728	0.566303	0.007147	81.467140	116.211533	151.254333	-0.396641	0.000000	0.344699	0.000000	0.000000	0.000000	-0.101769	0.073841	0.075871	0.000000	0.000000	3.000000	49.000000	1.000000
14835.991015	0.091728	0.566303	0.007147	81.467140	116.211533	151.254333	-0.396641	0.000000	0.344699	0.000000	0.000000	0.000000	-0.101769	0.073841	0.075871	0.000000	0.000000	3.000000	49.000000	1.000000
14835.994349	0.091728	0.566303	0.007147	81.467140	116.211533	151.254333	-0.396641	0.000000	0.344699	0.000000	0.000000	0.000000	-0.101769	0.073841	0.075871	0.000000	0.000000	3.000000	49.000000	1.000000
14835.997682	0.091728	0.566303	0.007147	81.471176	116.091660	151.152405	-0.413602	0.000000	0.357345	0.000000	0.000000	0.000000	-0.101769	0.073841	0.075871	0.000000	0.000000	3.000000	49.000000	1.000000
14836.001015	0.091609	0.566374	0.007242	81.471176	116.091660	151.152405	-0.413602	0.000000	0.357345	0.000000	0.000000	0.000000	-0.035582	0.021230	0.028599	0.000000	0.000000	3.000000	49.000000	1.000000
14836.004349	0.091609	0.566374	0.007242	81.471176	116.091660	151.152405	-0.413602	0.000000	0.357345	0.000000	0.000000	0.000000	-0.035582	0.021230	0.028599	0.000000	0.000000	3.000000	49.000000	1.000000
14836.007682	0.091609	0.566374	0.007242	81.472786	116.040451	151.111633	-0.419532	0.000000	0.362111	0.000000	0.000000	0.000000	-0.035582	0.021230	0.028599	0.000000	0.000000	3.000000	49.000000	1.000000
14836.011015	0.091533	0.566401	0.007317	81.472786	116.040451	151.111633	-0.419532	0.000000	0.362111	0.000000	0.000000	0.000000	-0.023041	0.008172	0.022545	0.000000	0.000000	3.000000	49.000000	1.000000
14836.014349	0.091533	0.566401	0.007317	81.472786	116.040451	151.111633	-0.419532	0.000000	0.362111	0.000000	0.000000	0.000000	-0.023041	0.008172	0.022545	0.000000	0.000000	3.000000	49.000000	1.000000
14836.017682	0.091533	0.566401	0.007317	81.473595	116.017502	151.091171	-0.423373	0.000000	0.365869	0.000000	0.000000	0.000000	-0.023041	0.008172	0.022545	0.000000	0.000000	3.000000	49.000000	1.000000
14836.021015	0.091533	0.566401	0.007317	81.473595	116.017502	151.091171	-0.423373	0.000000	0.365869	0.000000	0.000000	0.000000	-0.023041	0.008172	0.022545	0.000000	0.000000	3.000000	49.000000	1.000000
14836.024349	0.091514	0.566419	0.007339	81.473595	116.017502	151.091171	-0.423373	0.000000	0.365869	0.000000	0.000000	0.000000	-0.005590	0.005310	0.006494	0.000000	0.000000	3.000000	49.000000	1.000000
14836.027682	0.091514	0.566419	0.007339	81.473595	116.020248	151.091187	-0.423373	0.000000	0.365869	0.000000	0.000000	0.000000	-0.005590	0.005310	0.006494	0.000000	0.000000	3.000000	49.000000	1.000000
14836.031015	0.091514	0.566419	0.007339	81.473595	116.020248	151.091187	-0.423373	0.000000	0.365869	0.000000	0.000000	0.000000	-0.005590	0.005310	0.006494	0.000000	0.000000	3.000000	49.000000	1.000000
14836.034349	0.091514	0.566419	0.007339	81.473595	116.020248	151.091187	-0.423373	0.000000	0.365869	0.000000	0.000000	0.000000	-0.005590	0.005310	0.006494	0.000000	0.000000	3.000000	49.000000	1.000000
14836.037682	0.091579	0.566445	0.007320	81.476006	116.009987	151.073639	-0.424305	0.000000	0.366951	0.000000	0.000000	0.000000	0.019498	0.007744	-0.005668	0.000000	0.000000	3.000000	49.000000	1.000000
14836.041015	0.091579	0.566445	0.007320	81.476006	116.009987	151.073639	-0.424305	0.000000	0.366951	0.000000	0.000000	0.000000	0.019498	0.007744	-0.005668	0.000000	0.000000	3.000000	49.000000	1.000000
14836.044349	0.091579	0.566445	0.007320	81.476006	116.009987	151.073639	-0.424305	0.000000	0.366951	0.000000	0.000000	0.000000	0.019498	0.007744	-0.005668	0.000000	0.000000	3.000000	49.000000	1.000000
14836.047682	0.091579	0.566445	0.007320	81.487099	116.049286	151.093536	-0.421055	0.000000	0.366006	0.000000	0.000000	0.000000	0.019498	0.007744	-0.005668	0.000000	0.000000	3.000000	49.000000	1.000000
14836.051015	0.091667	0.566445	0.007303	81.487099	116.049286	151.093536	-0.421055	0.000000	0.366006	0.000000	0.000000	0.000000	0.026462	0.000002	-0.005219	0.000000	0.000000	3.000000	49.000000	1.000000
14836.054349	0.091667	0.566445	0.007303	81.487099	116.049286	151.093536	-0.421055	0.000000	0.366006	0.000000	0.000000	0.000000	0.026462	0.000002	-0.005219	0.000000	0.000000	3.000000	49.000000	1.000000
14836.057682	0.091667	0.566445	0.007303	81.510895	116.127083	151.136414	-0.416645	0.000000	0.365136	0.000000	0.000000	0.000000	0.026462	0.000002	-0.005219	0.000000	0.000000	3.000000	49.000000	1.000000
14836.061015	0.091667	0.566445	0.007303	81.510895	116.127083	151.136414	-0.416645	0.000000	0.365136	0.000000	0.000000	0.000000	0.026462	0.000002	-0.005219	0.000000	0.000000	3.000000	49.000000	1.000000
14836.064349	0.091733	0.566445	0.007290	81.510895	116.127083	151.136414	-0.416645	0.000000	0.365136	0.000000	0.000000	0.000000	0.019844	0.000002	-0.003918	0.000000	0.000000	3.000000	49.000000	1.000000
14836.067682	0.091733	0.566445	0.007290	81.541000	116.175247	151.147125	-0.416645	0.000000	0.365136	0.000000	0.000000	0.000000	0.019844	0.000002	-0.003918	0.000000	0.000000	3.000000	49.000000	1.000000
14836.071015	0.091733	0.566445	0.007290	81.541000	116.175247	151.147125	-0.416645	0.000000	0.365136	0.000000	0.000000	0.000000	0.019844	0.000002	-0.003918	0.000000	0.000000	3.000000	49.000000	1.000000
14836.074349	0.091733	0.566445	0.007290	81.541000	116.175247	151.147125	-0.416645	0.000000	0.365136	0.000000	0.000000	0.000000	0.019844	0.000002	-0.003918	0.000000	0.000000	3.000000	49.000000	1.000000
14836.077682	0.091862	0.566507	0.007360	81.560081	116.189445	151.137787	-0.413337	0.000000	0.364484	0.000000	0.000000	0.000000	0.038550	0.018788	0.021166	0.000000	0.000000	3.000000	49.000000	1.000000
14836.081015	0.091862	0.566507	0.007360	81.560081	116.189445	151.137787	-0.413337	0.000000	0.364484	0.000000	0.000000	0.000000	0.038550	0.018788	0.021166	0.000000	0.000000	3.000000	49.000000	1.000000
14836.084349	0.091862	0.566507	0.007360	81.560081	116.189445	151.137787	-0.413337	0.000000	0.364484	0.000000	0.000000	0.000000	0.038550	0.018788	0.021166	0.000000	0.000000	3.000000	49.000000	1.000000
14836.087682	0.091862	0.566507	0.007360	81.562500	116.133736	151.075958	-0.406912	0.000000	0.368011	0.000000	0.000000	0.000000	0.038550	0.018788	0.021166	0.000000	0.000000	3.000000	49.000000	1.000000
14836.091015	0.091921	0.566552	0.007427	81.562500	116.133736	151.075958	-0.406912	0.000000	0.368011	0.000000	0.000000	0.000000	0.017684	0.013472	0.019892	0.000000	0.000000	3.000000	49.000000	1.000000
14836.094349	0.091921	0.566552	0.007427	81.562500	116.133736	151.075958	-0.406912	0.000000	0.368011	0.000000	0.000000	0.000000	0.017684	0.013472	0.019892	0.000000	0.000000	3.000000	49.000000	1.000000
14836.097682	0.091921	0.566552	0.007427	81.565735	116.054871	150.993484	-0.403965	0.000000	0.371327	0.000000	0.000000	0.000000	0.017684	0.013472	0.019892	0.000000	0.000000	3.000000	49.000000	1.000000
14836.101015	0.091921	0.566552	0.007427	81.565735	116.054871	150.993484	-0.403965	0.000000	0.371327	0.000000	0.000000	0.000000	0.017684	0.013472	0.019892	0.000000	0.000000	3.000000	49.000000	1.000000
14836.104349	0.091961	0.566615	0.007514	81.565735	116.054871	150.993484	-0.403965	0.000000	0.371327	0.000000	0.000000	0.000000	0.012095	0.018793	0.026384	0.000000	0.000000	3.000000	49.000000	1.000000
14836.107682	0.091961	0.566615	0.007514	81.568909	115.973183	150.910919	-0.403965	0.000000	0.371327	0.000000	0.000000	0.000000	0.012095	0.018793	0.026384	0.000000	0.000000	3.000000	49.000000	1.000000
14836.111015	0.091961	0.566615	0.007514	81.568909	115.973183	150.910919	-0.403965	0.000000	0.371327	0.000000	0.000000	0.000000	0.012095	0.018793	0.026384	0.000000	0.000000	3.000000	49.000000	1.000000
14836.114349	0.091961	0.566615	0.007514	81.568909	115.973183	150.910919	-0.403965	0.000000	0.371327	0.000000	0.000000	0.000000	0.012095	0.018793	0.026384	0.000000	0.000000	3.000000	49.000000	1.000000
14836.117682	0.091995	0.566792	0.007687	81.573662	115.850624	150.787018	-0.401949	0.000000	0.375724	0.000000	0.000000	0.000000	0.010262	0.053101	0.051848	0.000000	0.000000	3.000000	49.000000	1.000000
14836.121015	0.091995	0.566792	0.007687	81.573662	115.850624	150.787018	-0.401949	0.000000	0.375724	0.000000	0.000000	0.000000	0.010262	0.053101	0.051848	0.000000	0.000000	3.000000	49.000000	1.000000
14836.124349	0.091995	0.566792	0.007687	81.573662	115.850624	150.787018	-0.401949	0.000000	0.375724	0.000000	0.000000	0.000000	0.010262	0.053101	0.051848	0.000000	0.000000	3.000000	49.000000	1.000000
14836.127682	0.091995	0.566792	0.007687	81.577644	115.748405	150.683685	-0.400239	0.000000	0.384365	0.000000	0.000000	0.000000	0.010262	0.053101	0.051848	0.000000	0.000000	3.000000	49.000000	1.000000
14836.131015	0.092016	0.566898	0.007791	81.577644	115.748405	150.683685	-0.400239	0.000000	0.384365	0.000000	0.000000	0.000000	0.006155	0.031890	0.031095	0.000000	0.000000	3.000000	49.000000	1.000000
14836.134349	0.092016	0.566898	0.007791	81.577644	115.748405	150.683685	-0.400239	0.000000	0.384365	0.000000	0.000000	0.000000	0.006155	0.031890	0.031095	0.000000	0.000000	3.000000	49.000000	1.000000
14836.137682	0.092016	0.566898	0.007791	81.583099	115.605011	150.538742	-0.399213	0.000000	0.389548	0.000000	0.000000	0.000000	0.006155	0.031890	0.031095	0.000000	0.000000	3.000000	49.000000	1.000000
14836.141015	0.092016	0.566898	0.007791	81.583099	115.605011	150.538742	-0.399213	0.000000	0.389548	0.000000	0.000000	0.000000	0.006155	0.031890	0.031095	0.000000	0.000000	3.000000	49.000000	1.000000
14836.144349	0.092032	0.567013	0.007871	81.583099	115.605011	150.538742	-0.399213	0.000000	0.389548	0.000000	0.000000	0.000000	0.004778	0.034358	0.024140	0.000000	0.000000	3.000000	49.000000	1.000000
14836.147682	0.092032	0.567013	0.007871	81.588539	115.461525	150.393661	-0.399213	0.000000	0.389548	0.000000	0.000000	0.000000	0.004778	0.034358	0.024140	0.000000	0.000000	3.000000	49.000000	1.000000
14836.151015	0.092050	0.567171	0.007963	81.588539	115.461525	150.393661	-0.399213	0.000000	0.389548	0.000000	0.000000	0.000000	0.005449	0.047450	0.027540	0.000000	0.000000	3.000000	49.000000	1.000000
14836.154349	0.092050	0.567171	0.007963	81.588539	115.461525	150.393661	-0.399213	0.000000	0.389548	0.000000	0.000000	0.000000	0.005449	0.047450	0.027540	0.000000	0.000000	3.000000	49.000000	1.000000
14836.157682	0.092050	0.567171	0.007963	81.594681	115.297279	150.227646	-0.397509	0.000000	0.398161	0.000000	0.000000	0.000000	0.005449	0.047450	0.027540	0.000000	0.000000	3.000000	49.000000	1.000000
14836.161015	0.092050	0.567171	0.007963	81.594681	115.297279	150.227646	-0.397509	0.000000	0.398161	0.000000	0.000000	0.000000	0.005449	0.047450	0.027540	0.000000	0.000000	3.000000	49.000000	1.000000
14836.164349	0.092073	0.567321	0.008078	81.594681	115.297279	150.227646	-0.397509	0.000000	0.398161	0.000000	0.000000	0.000000	0.006820	0.045001	0.034467	0.000000	0.000000	3.000000	49.000000	1.000000
14836.167682	0.092073	0.567321	0.008078	81.601524	115.112267	150.040619	-0.397509	0.000000	0.398161	0.000000	0.000000	0.000000	0.006820	0.045001	0.034467	0.000000	0.000000	3.000000	49.000000	1.000000
14836.171015	0.092073	0.567321	0.008078	81.601524	115.112267	150.040619	-0.397509	0.000000	0.398161	0.000000	0.000000	0.000000	0.006820	0.045001	0.034467	0.000000	0.000000	3.000000	49.000000	1.000000
14836.174349	0.092073	0.567321	0.008078	81.601524	115.112267	150.040619	-0.397509	0.000000	0.398161	0.000000	0.000000	0.000000	0.006820	0.045001	0.034467	0.000000	0.000000	3.000000	49.000000	1.000000
14836.177682	0.092128	0.567674	0.008359	81.608948	114.906242	149.832352	-0.396372	0.000000	0.403905	0.000000	0.000000	0.000000	0.016700	0.106048	0.084390	0.000000	0.000000	3.000000	49.000000	1.000000
14836.181015	0.092128	0.567674	0.008359	81.608948	114.906242	149.832352	-0.396372	0.000000	0.403905	0.000000	0.000000	0.000000	0.016700	0.106048	0.084390	0.000000	0.000000	3.000000	49.000000	1.000000
14836.184349	0.092128	0.567674	0.008359	81.608948	114.906242	149.832352	-0.396372	0.000000	0.403905	0.000000	0.000000	0.000000	0.016700	0.106048	0.084390	0.000000	0.000000	3.000000	49.000000	1.000000
14836.187682	0.092128	0.567674	0.008359	81.617821	114.658630	149.582077	-0.393589	0.000000	0.417970	0.000000	0.000000	0.000000	0.016700	0.106048	0.084390	0.000000	0.000000	3.000000	49.000000	1.000000
14836.191015	0.092165	0.567896	0.008543	81.617821	114.658630	149.582077	-0.393589	0.000000	0.417970	0.000000	0.000000	0.000000	0.010898	0.066387	0.055074	0.000000	0.000000	3.000000	49.000000	1.000000
14836.194349	0.092165	0.567896	0.008543	81.617821	114.658630	149.582077	-0.393589	0.000000	0.417970	0.000000	0.000000	0.000000	0.010898	0.066387	0.055074	0.000000	0.000000	3.000000	49.000000	1.000000
14836.197682	0.092165	0.567896	0.008543	81.627174	114.387001	149.310287	-0.391772	0.000000	0.427149	0.000000	0.000000	0.000000	0.010898	0.066387	0.055074	0.000000	0.000000	3.000000	49.000000	1.000000
14836.201015	0.092182	0.568135	0.008748	81.627174	114.387001	149.310287	-0.391772	0.000000	0.427149	0.000000	0.000000	0.000000	0.005277	0.071771	0.061508	0.000000	0.000000	3.000000	49.000000	1.000000
14836.204349	0.092182	0.568135	0.008748	81.627174	114.387001	149.310287	-0.391772	0.000000	0.427149	0.000000	0.000000	0.000000	0.005277	0.071771	0.061508	0.000000	0.000000	3.000000	49.000000	1.000000
14836.207682	0.092182	0.568135	0.008748	81.636253	114.111687	149.031677	-0.390893	0.000000	0.437401	0.000000	0.000000	0.000000	0.005277	0.071771	0.061508	0.000000	0.000000	3.000000	49.000000	1.000000
14836.211015	0.092182	0.568135	0.008748	81.636253	114.111687	149.031677	-0.390893	0.000000	0.437401	0.000000	0.000000	0.000000	0.005277	0.071771	0.061508	0.000000	0.000000	3.000000	49.000000	1.000000
14836.214349	0.092229	0.568410	0.008983	81.636253	114.111687	149.031677	-0.390893	0.000000	0.437401	0.000000	0.000000	0.000000	0.013939	0.082484	0.070465	0.000000	0.000000	3.000000	49.000000	1.000000
14836.217682	0.092229	0.568410	0.008983	81.647316	113.776520	148.695663	-0.390893	0.000000	0.437401	0.000000	0.000000	0.000000	0.013939	0.082484	0.070465	0.000000	0.000000	3.000000	49.000000	1.000000
14836.221015	0.092229	0.568410	0.008983	81.647316	113.776520	148.695663	-0.390893	0.000000	0.437401	0.000000	0.000000	0.000000	0.013939	0.082484	0.070465	0.000000	0.000000	3.000000	49.000000	1.000000
14836.224349	0.092229	0.568410	0.008983	81.647316	113.776520	148.695663	-0.390893	0.000000	0.437401	0.000000	0.000000	0.000000	0.013939	0.082484	0.070465	0.000000	0.000000	3.000000	49.000000	1.000000
14836.227682	0.092279	0.569004	0.009472	81.657341	113.455505	148.373627	-0.388570	0.000000	0.449145	0.000000	0.000000	0.000000	0.015216	0.178305	0.146718	0.000000	0.000000	3.000000	49.000000	1.000000
14836.231015	0.092279	0.569004	0.009472	81.657341	113.455505	148.373627	-0.388570	0.000000	0.449145	0.000000	0.000000	0.000000	-0.000001	-0.000008	-0.000000	0.000000	0.000000	3.000000	49.000000	1.000000
14836.234349	0.092279	0.569004	0.009472	81.657341	113.455505	148.373627	-0.388570	0.000000	0.449145	0.000000	0.000000	0.000000	-0.000001	-0.000008	-0.000000	0.000000	0.000000	3.000000	49.000000	1.000000
14836.237682	0.092279	0.569004	0.009472	81.657501	113.274323	148.191071	-0.386034	0.000000	0.473598	0.000000	0.000000	0.000000	-0.000001	-0.000008	-0.000000	0.000000	0.000000	3.000000	49.000000	1.000000
14836.241015	0.092279	0.569004	0.009472	81.657501	113.274323	148.191071	-0.386034	0.000000	0.473598	0.000000	0.000000	0.000000	-0.000001	-0.000008	-0.000000	0.000000	0.000000	3.000000	49.000000	1.000000
14836.244349	0.092293	0.569322	0.009658	81.657501	113.274323	148.191071	-0.386034	0.000000	0.473598	0.000000	0.000000	0.000000	0.004140	0.095390	0.055881	0.000000	0.000000	3.000000	49.000000	1.000000
14836.247682	0.092293	0.569322	0.009658	81.629700	113.613640	148.523224	-0.386034	0.000000	0.473598	0.000000	0.000000	0.000000	0.004140	0.095390	0.055881	0.000000	0.000000	3.000000	49.000000	1.000000
14836.251015	0.092293	0.569322	0.009658	81.629700	113.613640	148.523224	-0.386034	0.000000	0.473598	0.000000	0.000000	0.000000	0.004140	0.095390	0.055881	0.000000	0.000000	3.000000	49.000000	1.000000
14836.254349	0.092293	0.569322	0.009658	81.629700	113.613640	148.523224	-0.386034	0.000000	0.473598	0.000000	0.000000	0.000000	0.004140	0.095390	0.055881	0.000000	0.000000	3.000000	49.000000	1.000000
14836.257682	0.092393	0.569980	0.009812	81.554337	114.581032	149.479370	-0.385344	0.000000	0.482911	0.000000	0.000000	0.000000	0.029835	0.197344	0.046045	0.000000	0.000000	3.000000	49.000000	1.000000
14836.261015	0.092393	0.569980	0.009812	81.554337	114.581032	149.479370	-0.385344	0.000000	0.482911	0.000000	0.000000	0.000000	-0.000000	0.000005	-0.000000	0.000000	0.000000	3.000000	49.000000	1.000000
14836.264349	0.092393	0.569980	0.009812	81.554337	114.581032	149.479370	-0.385344	0.000000	0.482911	0.000000	0.000000	0.000000	-0.000000	0.000005	-0.000000	0.000000	0.000000	3.000000	49.000000	1.000000
14836.267682	0.092393	0.569980	0.009812	81.434776	115.901581	150.791641	-0.380371	0.000000	0.490586	0.000000	0.000000	0.000000	-0.000000	0.000005	-0.000000	0.000000	0.000000	3.000000	49.000000	1.000000
14836.271015	0.092393	0.569980	0.009812	81.434776	115.901581	150.791641	-0.380371	0.000000	0.490586	0.000000	0.000000	0.000000	-0.000000	0.000005	-0.000000	0.000000	0.000000	3.000000	49.000000	1.000000
14836.274349	0.092497	0.570302	0.009757	81.434776	115.901581	150.791641	-0.380371	0.000000	0.490586	0.000000	0.000000	0.000000	0.031331	0.096556	-0.016288	0.000000	0.000000	3.000000	49.000000	1.000000
14836.277682	0.092497	0.570302	0.009757	81.307854	117.156921	152.043762	-0.380371	0.000000	0.490586	0.000000	0.000000	0.000000	0.031331	0.096556	-0.016288	0.000000	0.000000	3.000000	49.000000	1.000000
14836.281015	0.092497	0.570302	0.009757	81.307854	117.156921	152.043762	-0.380371	0.000000	0.490586	0.000000	0.000000	0.000000	0.031331	0.096556	-0.016288	0.000000	0.000000	3.000000	49.000000	1.000000
14836.284349	0.092497	0.570302	0.009757	81.307854	117.156921	152.043762	-0.380371	0.000000	0.490586	0.000000	0.000000	0.000000	0.031331	0.096556	-0.016288	0.000000	0.000000	3.000000	49.000000	1.000000
14836.287682	0.092815	0.570931	0.009387	81.187553	118.243851	153.121689	-0.375149	0.000000	0.487871	0.000000	0.000000	0.000000	0.095381	0.188614	-0.111207	0.000000	0.000000	3.000000	49.000000	1.000000
14836.291015	0.092815	0.570931	0.009387	81.187553	118.243851	153.121689	-0.375149	0.000000	0.487871	0.000000	0.000000	0.000000	-0.000001	0.000001	-0.000000	0.000000	0.000000	3.000000	49.000000	1.000000
14836.294349	0.092815	0.570931	0.009387	81.187553	118.243851	153.121689	-0.375149	0.000000	0.487871	0.000000	0.000000	0.000000	-0.000001	0.000001	-0.000000	0.000000	0.000000	3.000000	49.000000	1.000000
14836.297682	0.092815	0.570931	0.009387	81.081589	119.056961	153.925613	-0.359252	0.000000	0.469336	0.000000	0.000000	0.000000	-0.000001	0.000001	-0.000000	0.000000	0.000000	3.000000	49.000000	1.000000
14836.301015	0.092815	0.570931	0.009387	81.081589	119.056961	153.925613	-0.359252	0.000000	0.469336	0.000000	0.000000	0.000000	-0.000001	0.000001	-0.000000	0.000000	0.000000	3.000000	49.000000	1.000000
14836.304349	0.093025	0.571219	0.009053	81.081589	119.056961	153.925613	-0.359252	0.000000	0.469336	0.000000	0.000000	0.000000	0.062935	0.086591	-0.100063	0.000000	0.000000	3.000000	49.000000	1.000000
14836.307682	0.093025	0.571219	0.009053	80.985527	119.640358	154.496521	-0.359252	0.000000	0.469336	0.000000	0.000000	0.000000	0.062935	0.086591	-0.100063	0.000000	0.000000	3.000000	49.000000	1.000000
14836.311015	0.093306	0.571488	0.008621	80.985527	119.640358	154.496521	-0.359252	0.000000	0.469336	0.000000	0.000000	0.000000	0.084520	0.080540	-0.129615	0.000000	0.000000	3.000000	49.000000	1.000000
14836.314349	0.093306	0.571488	0.008621	80.985527	119.640358	154.496521	-0.359252	0.000000	0.469336	0.000000	0.000000	0.000000	0.084520	0.080540	-0.129615	0.000000	0.000000	3.000000	49.000000	1.000000
14836.317682	0.093306	0.571488	0.008621	80.896080	119.968269	154.816147	-0.334676	0.000000	0.431057	0.000000	0.000000	0.000000	0.084520	0.080540	-0.129615	0.000000	0.000000	3.000000	49.000000	1.000000
14836.321015	0.093306	0.571488	0.008621	80.896080	119.968269	154.816147	-0.334676	0.000000	0.431057	0.000000	0.000000	0.000000	0.084520	0.080540	-0.129615	0.000000	0.000000	3.000000	49.000000	1.000000
14836.324349	0.093681	0.571762	0.008080	80.896080	119.968269	154.816147	-0.334676	0.000000	0.431057	0.000000	0.000000	0.000000	0.112229	0.082235	-0.162383	0.000000	0.000000	3.000000	49.000000	1.000000
14836.327682	0.093681	0.571762	0.008080	80.826347	119.969040	154.811798	-0.334676	0.000000	0.431057	0.000000	0.000000	0.000000	0.112229	0.082235	-0.162383	0.000000	0.000000	3.000000	49.000000	1.000000
14836.331015	0.094086	0.572008	0.007472	80.826347	119.969040	154.811798	-0.334676	0.000000	0.431057	0.000000	0.000000	0.000000	0.121675	0.073698	-0.182411	0.000000	0.000000	3.000000	49.000000	1.000000
14836.334349	0.094086	0.572008	0.007472	80.826347	119.969040	154.811798	-0.334676	0.000000	0.431057	0.000000	0.000000	0.000000	0.121675	0.073698	-0.182411	0.000000	0.000000	3.000000	49.000000	1.000000
14836.337682	0.094086	0.572008	0.007472	80.766434	119.844437	154.681183	-0.295692	0.000000	0.373591	0.000000	0.000000	0.000000	0.121675	0.073698	-0.182411	0.000000	0.000000	3.000000	49.000000	1.000000
14836.341015	0.094086	0.572008	0.007472	80.766434	119.844437	154.681183	-0.295692	0.000000	0.373591	0.000000	0.000000	0.000000	0.121675	0.073698	-0.182411	0.000000	0.000000	3.000000	49.000000	1.000000
14836.344349	0.094496	0.572232	0.006778	80.766434	119.844437	154.681183	-0.295692	0.000000	0.373591	0.000000	0.000000	0.000000	0.122988	0.067465	-0.208082	0.000000	0.000000	3.000000	49.000000	1.000000
14836.347682	0.094496	0.572232	0.006778	80.728539	119.796875	154.603333	-0.295692	0.000000	0.373591	0.000000	0.000000	0.000000	0.122988	0.067465	-0.208082	0.000000	0.000000	3.000000	49.000000	1.000000
14836.351015	0.094914	0.572454	0.006016	80.728539	119.796875	154.603333	-0.295692	0.000000	0.373591	0.000000	0.000000	0.000000	0.125226	0.066576	-0.228658	0.000000	0.000000	3.000000	49.000000	1.000000
14836.354349	0.094914	0.572454	0.006016	80.728539	119.796875	154.603333	-0.295692	0.000000	0.373591	0.000000	0.000000	0.000000	0.125226	0.066576	-0.228658	0.000000	0.000000	3.000000	49.000000	1.000000
14836.357682	0.094914	0.572454	0.006016	80.713356	119.839920	154.592789	-0.254323	0.000000	0.300801	0.000000	0.000000	0.000000	0.125226	0.066576	-0.228658	0.000000	0.000000	3.000000	49.000000	1.000000
14836.361015	0.094914	0.572454	0.006016	80.713356	119.839920	154.592789	-0.254323	0.000000	0.300801	0.000000	0.000000	0.000000	0.125226	0.066576	-0.228658	0.000000	0.000000	3.000000	49.000000	1.000000
14836.364349	0.095322	0.572639	0.005219	80.713356	119.839920	154.592789	-0.254323	0.000000	0.300801	0.000000	0.000000	0.000000	0.122596	0.055521	-0.239081	0.000000	0.000000	3.000000	49.000000	1.000000
14836.367682	0.095322	0.572639	0.005219	80.708893	119.960434	154.644836	-0.254323	0.000000	0.300801	0.000000	0.000000	0.000000	0.122596	0.055521	-0.239081	0.000000	0.000000	3.000000	49.000000	1.000000
14836.371015	0.095724	0.572831	0.004398	80.708893	119.960434	154.644836	-0.254323	0.000000	0.300801	0.000000	0.000000	0.000000	0.120604	0.057586	-0.246243	0.000000	0.000000	3.000000	49.000000	1.000000
14836.374349	0.095724	0.572831	0.004398	80.708893	119.960434	154.644836	-0.254323	0.000000	0.300801	0.000000	0.000000	0.000000	0.120604	0.057586	-0.246243	0.000000	0.000000	3.000000	49.000000	1.000000
14836.377682	0.095724	0.572831	0.004398	80.702377	120.117157	154.733627	-0.213790	0.000000	0.219914	0.000000	0.000000	0.000000	0.120604	0.057586	-0.246243	0.000000	0.000000	3.000000	49.000000	1.000000
14836.381015	0.095724	0.572831	0.004398	80.702377	120.117157	154.733627	-0.213790	0.000000	0.219914	0.000000	0.000000	0.000000	0.120604	0.057586	-0.246243	0.000000	0.000000	3.000000	49.000000	1.000000
14836.384349	0.096162	0.572961	0.003540	80.702377	120.117157	154.733627	-0.213790	0.000000	0.219914	0.000000	0.000000	0.000000	0.131415	0.038772	-0.257543	0.000000	0.000000	3.000000	49.000000	1.000000
14836.387682	0.096162	0.572961	0.003540	80.694855	120.297325	154.840668	-0.213790	0.000000	0.219914	0.000000	0.000000	0.000000	0.131415	0.038772	-0.257543	0.000000	0.000000	3.000000	49.000000	1.000000
14836.391015	0.096621	0.573063	0.002682	80.694855	120.297325	154.840668	-0.213790	0.000000	0.219914	0.000000	0.000000	0.000000	0.137721	0.030803	-0.257275	0.000000	0.000000	3.000000	49.000000	1.000000
14836.394349	0.096621	0.573063	0.002682	80.694855	120.297325	154.840668	-0.213790	0.000000	0.219914	0.000000	0.000000	0.000000	0.137721	0.030803	-0.257275	0.000000	0.000000	3.000000	49.000000	1.000000
14836.397682	0.096621	0.573063	0.002682	80.686897	120.518295	154.987427	-0.168934	0.000000	0.134111	0.000000	0.000000	0.000000	0.137721	0.030803	-0.257275	0.000000	0.000000	3.000000	49.000000	1.000000
14836.401015	0.097069	0.573086	0.001779	80.686897	120.518295	154.987427	-0.168934	0.000000	0.134111	0.000000	0.000000	0.000000	0.134215	0.006695	-0.270976	0.000000	0.000000	3.000000	49.000000	1.000000
14836.404349	0.097069	0.573086	0.001779	80.686897	120.518295	154.987427	-0.168934	0.000000	0.134111	0.000000	0.000000	0.000000	0.134215	0.006695	-0.270976	0.000000	0.000000	3.000000	49.000000	1.000000
14836.407682	0.097069	0.573086	0.001779	80.675865	120.795937	155.188858	-0.146565	0.000000	0.088948	0.000000	0.000000	0.000000	0.134215	0.006695	-0.270976	0.000000	0.000000	3.000000	49.000000	1.000000
14836.411015	0.097069	0.573086	0.001779	80.675865	120.795937	155.188858	-0.146565	0.000000	0.088948	0.000000	0.000000	0.000000	0.134215	0.006695	-0.270976	0.000000	0.000000	3.000000	49.000000	1.000000
14836.414349	0.097545	0.573092	0.000917	80.675865	120.795937	155.188858	-0.146565	0.000000	0.088948	0.000000	0.000000	0.000000	0.143014	0.001857	-0.258645	0.000000	0.000000	3.000000	49.000000	1.000000
14836.417682	0.097545	0.573092	0.000917	80.662704	121.109146	155.426331	-0.146565	0.000000	0.088948	0.000000	0.000000	0.000000	0.143014	0.001857	-0.258645	0.000000	0.000000	3.000000	49.000000	1.000000
14836.421015	0.097998	0.573003	0.000060	80.662704	121.109146	155.426331	-0.146565	0.000000	0.088948	0.000000	0.000000	0.000000	0.135922	-0.026700	-0.257028	0.000000	0.000000	3.000000	49.000000	1.000000
14836.424349	0.097998	0.573003	0.000060	80.662704	121.109146	155.426331	-0.146565	0.000000	0.088948	0.000000	0.000000	0.000000	0.135922	-0.026700	-0.257028	0.000000	0.000000	3.000000	49.000000	1.000000
14836.427682	0.097998	0.573003	0.000060	80.646255	121.470039	155.717667	-0.100075	0.000000	0.003002	0.000000	0.000000	0.000000	0.135922	-0.026700	-0.257028	0.000000	0.000000	3.000000	49.000000	1.000000
14836.431015	0.097998	0.573003	0.000060	80.646255	121.470039	155.717667	-0.100075	0.000000	0.003002	0.000000	0.000000	0.000000	0.135922	-0.026700	-0.257028	0.000000	0.000000	3.000000	49.000000	1.000000
14836.434349	0.098462	0.572847	-0.000739	80.646255	121.470039	155.717667	-0.100075	0.000000	0.003002	0.000000	0.000000	0.000000	0.139075	-0.046713	-0.239604	0.000000	0.000000	3.000000	49.000000	1.000000
14836.437682	0.098462	0.572847	-0.000739	80.627487	121.862900	156.044159	-0.100075	0.000000	0.003002	0.000000	0.000000	0.000000	0.139075	-0.046713	-0.239604	0.000000	0.000000	3.000000	49.000000	1.000000
14836.441015	0.098871	0.572625	-0.001465	80.627487	121.862900	156.044159	-0.100075	0.000000	0.003002	0.000000	0.000000	0.000000	0.122825	-0.066602	-0.217970	0.000000	0.000000	3.000000	49.000000	1.000000
14836.444349	0.098871	0.572625	-0.001465	80.627487	121.862900	156.044159	-0.100075	0.000000	0.003002	0.000000	0.000000	0.000000	0.122825	-0.066602	-0.217970	0.000000	0.000000	3.000000	49.000000	1.000000
14836.447682	0.098871	0.572625	-0.001465	80.606293	122.281914	156.405441	-0.056425	0.000000	-0.073260	0.000000	0.000000	0.000000	0.122825	-0.066602	-0.217970	0.000000	0.000000	3.000000	49.000000	1.000000
14836.451015	0.098871	0.572625	-0.001465	80.606293	122.281914	156.405441	-0.056425	0.000000	-0.073260	0.000000	0.000000	0.000000	0.122825	-0.066602	-0.217970	0.000000	0.000000	3.000000	49.000000	1.000000
14836.454349	0.099265	0.572345	-0.002152	80.606293	122.281914	156.405441	-0.056425	0.000000	-0.073260	0.000000	0.000000	0.000000	0.118174	-0.084131	-0.206107	0.000000	0.000000	3.000000	49.000000	1.000000
14836.457682	0.099265	0.572345	-0.002152	80.583595	122.716972	156.783020	-0.056425	0.000000	-0.073260	0.000000	0.000000	0.000000	0.118174	-0.084131	-0.206107	0.000000	0.000000	3.000000	49.000000	1.000000
14836.461015	0.099636	0.572009	-0.002731	80.583595	122.716972	156.783020	-0.056425	0.000000	-0.073260	0.000000	0.000000	0.000000	0.111287	-0.100817	-0.173763	0.000000	0.000000	3.000000	49.000000	1.000000
14836.464349	0.099636	0.572009	-0.002731	80.583595	122.716972	156.783020	-0.056425	0.000000	-0.073260	0.000000	0.000000	0.000000	0.111287	-0.100817	-0.173763	0.000000	0.000000	3.000000	49.000000	1.000000
14836.467682	0.099636	0.572009	-0.002731	80.560539	123.144760	157.158783	-0.018182	0.000000	-0.136572	0.000000	0.000000	0.000000	0.111287	-0.100817	-0.173763	0.000000	0.000000	3.000000	49.000000	1.000000
14836.471015	0.099636	0.572009	-0.002731	80.560539	123.144760	157.158783	-0.018182	0.000000	-0.136572	0.000000	0.000000	0.000000	0.111287	-0.100817	-0.173763	0.000000	0.000000	3.000000	49.000000	1.000000
14836.474349	0.100000	0.571650	-0.003237	80.560539	123.144760	157.158783	-0.018182	0.000000	-0.136572	0.000000	0.000000	0.000000	0.109073	-0.107539	-0.151641	0.000000	0.000000	3.000000	49.000000	1.000000
14836.477682	0.100000	0.571650	-0.003237	80.538216	123.547798	157.514969	-0.018182	0.000000	-0.136572	0.000000	0.000000	0.000000	0.109073	-0.107539	-0.151641	0.000000	0.000000	3.000000	49.000000	1.000000
14836.481015	0.100339	0.571287	-0.003647	80.538216	123.547798	157.514969	-0.018182	0.000000	-0.136572	0.000000	0.000000	0.000000	0.101618	-0.108948	-0.122942	0.000000	0.000000	3.000000	49.000000	1.000000
14836.484349	0.100339	0.571287	-0.003647	80.538216	123.547798	157.514969	-0.018182	0.000000	-0.136572	0.000000	0.000000	0.000000	0.101618	-0.108948	-0.122942	0.000000	0.000000	3.000000	49.000000	1.000000
14836.487682	0.100339	0.571287	-0.003647	80.517784	123.911476	157.834076	0.016933	0.000000	-0.182336	0.000000	0.000000	0.000000	0.101618	-0.108948	-0.122942	0.000000	0.000000	3.000000	49.000000	1.000000
14836.491015	0.100678	0.570937	-0.003948	80.517784	123.911476	157.834076	0.016933	0.000000	-0.182336	0.000000	0.000000	0.000000	0.101873	-0.105026	-0.090500	0.000000	0.000000	3.000000	49.000000	1.000000
14836.494349	0.100678	0.570937	-0.003948	80.517784	123.911476	157.834076	0.016933	0.000000	-0.182336	0.000000	0.000000	0.000000	0.101873	-0.105026	-0.090500	0.000000	0.000000	3.000000	49.000000	1.000000
14836.497682	0.100678	0.570937	-0.003948	80.502098	124.221596	158.102692	0.033912	0.000000	-0.197419	0.000000	0.000000	0.000000	0.101873	-0.105026	-0.090500	0.000000	0.000000	3.000000	49.000000	1.000000
14836.501015	0.101006	0.570610	-0.004097	80.502098	124.221596	158.102692	0.033912	0.000000	-0.197419	0.000000	0.000000	0.000000	0.098473	-0.098117	-0.044482	0.000000	0.000000	3.000000	49.000000	1.000000
14836.504349	0.101006	0.570610	-0.004097	80.502098	124.221596	158.102692	0.033912	0.000000	-0.197419	0.000000	0.000000	0.000000	0.098473	-0.098117	-0.044482	0.000000	0.000000	3.000000	49.000000	1.000000
14836.507682	0.101006	0.570610	-0.004097	80.487007	124.482605	158.331482	0.050324	0.000000	-0.204833	0.000000	0.000000	0.000000	0.098473	-0.098117	-0.044482	0.000000	0.000000	3.000000	49.000000	1.000000
14836.511015	0.101006	0.570610	-0.004097	80.487007	124.482605	158.331482	0.050324	0.000000	-0.204833	0.000000	0.000000	0.000000	0.098473	-0.098117	-0.044482	0.000000	0.000000	3.000000	49.000000	1.000000
14836.514349	0.101270	0.570321	-0.004128	80.487007	124.482605	158.331482	0.050324	0.000000	-0.204833	0.000000	0.000000	0.000000	0.079172	-0.086721	-0.009469	0.000000	0.000000	3.000000	49.000000	1.000000
14836.517682	0.101270	0.570321	-0.004128	80.475296	124.677513	158.507034	0.050324	0.000000	-0.204833	0.000000	0.000000	0.000000	0.079172	-0.086721	-0.009469	0.000000	0.000000	3.000000	49.000000	1.000000
14836.521015	0.101270	0.570321	-0.004128	80.475296	124.677513	158.507034	0.050324	0.000000	-0.204833	0.000000	0.000000	0.000000	0.079172	-0.086721	-0.009469	0.000000	0.000000	3.000000	49.000000	1.000000
14836.524349	0.101270	0.570321	-0.004128	80.475296	124.677513	158.507034	0.050324	0.000000	-0.204833	0.000000	0.000000	0.000000	0.079172	-0.086721	-0.009469	0.000000	0.000000	3.000000	49.000000	1.000000
14836.527682	0.101608	0.569774	-0.003731	80.465828	124.826530	158.647125	0.063520	0.000000	-0.206411	0.000000	0.000000	0.000000	0.101235	-0.163894	0.119192	0.000000	0.000000	3.000000	49.000000	1.000000
14836.531015	0.101608	0.569774	-0.003731	80.465828	124.826530	158.647125	0.063520	0.000000	-0.206411	0.000000	0.000000	0.000000	-0.000001	0.000007	-0.000000	0.000000	0.000000	3.000000	49.000000	1.000000
14836.534349	0.101608	0.569774	-0.003731	80.465828	124.826530	158.647125	0.063520	0.000000	-0.206411	0.000000	0.000000	0.000000	-0.000001	0.000007	-0.000000	0.000000	0.000000	3.000000	49.000000	1.000000
14836.537682	0.101608	0.569774	-0.003731	80.459930	124.915474	158.734558	0.080392	0.000000	-0.186545	0.000000	0.000000	0.000000	-0.000001	0.000007	-0.000000	0.000000	0.000000	3.000000	49.000000	1.000000
14836.541015	0.101608	0.569774	-0.003731	80.459930	124.915474	158.734558	0.080392	0.000000	-0.186545	0.000000	0.000000	0.000000	-0.000001	0.000007	-0.000000	0.000000	0.000000	3.000000	49.000000	1.000000
14836.544349	0.101719	0.569524	-0.003335	80.459930	124.915474	158.734558	0.080392	0.000000	-0.186545	0.000000	0.000000	0.000000	0.033418	-0.075011	0.118845	0.000000	0.000000	3.000000	49.000000	1.000000
14836.547682	0.101719	0.569524	-0.003335	80.456383	124.964447	158.786987	0.080392	0.000000	-0.186545	0.000000	0.000000	0.000000	0.033418	-0.075011	0.118845	0.000000	0.000000	3.000000	49.000000	1.000000
14836.551015	0.101806	0.569293	-0.002848	80.456383	124.964447	158.786987	0.080392	0.000000	-0.186545	0.000000	0.000000	0.000000	0.025903	-0.069231	0.145904	0.000000	0.000000	3.000000	49.000000	1.000000
14836.554349	0.101806	0.569293	-0.002848	80.456383	124.964447	158.786987	0.080392	0.000000	-0.186545	0.000000	0.000000	0.000000	0.025903	-0.069231	0.145904	0.000000	0.000000	3.000000	49.000000	1.000000
14836.557682	0.101806	0.569293	-0.002848	80.456383	124.959053	158.787018	0.090279	0.000000	-0.142421	0.000000	0.000000	0.000000	0.025903	-0.069231	0.145904	0.000000	0.000000	3.000000	49.000000	1.000000
14836.561015	0.101806	0.569293	-0.002848	80.456383	124.959053	158.787018	0.090279	0.000000	-0.142421	0.000000	0.000000	0.000000	0.025903	-0.069231	0.145904	0.000000	0.000000	3.000000	49.000000	1.000000
14836.564349	0.101882	0.569115	-0.002306	80.456383	124.959053	158.787018	0.090279	0.000000	-0.142421	0.000000	0.000000	0.000000	0.022865	-0.053498	0.162770	0.000000	0.000000	3.000000	49.000000	1.000000
14836.567682	0.101882	0.569115	-0.002306	80.456345	124.948120	158.786987	0.090279	0.000000	-0.142421	0.000000	0.000000	0.000000	0.022865	-0.053498	0.162770	0.000000	0.000000	3.000000	49.000000	1.000000
14836.571015	0.101920	0.568928	-0.001731	80.456345	124.948120	158.786987	0.090279	0.000000	-0.142421	0.000000	0.000000	0.000000	0.011404	-0.056045	0.172560	0.000000	0.000000	3.000000	49.000000	1.000000
14836.574349	0.101920	0.568928	-0.001731	80.456345	124.948120	158.786987	0.090279	0.000000	-0.142421	0.000000	0.000000	0.000000	0.011404	-0.056045	0.172560	0.000000	0.000000	3.000000	49.000000	1.000000
14836.577682	0.101920	0.568928	-0.001731	80.460258	124.905434	158.755814	0.095990	0.000000	-0.086532	0.000000	0.000000	0.000000	0.011404	-0.056045	0.172560	0.000000	0.000000	3.000000	49.000000	1.000000
14836.581015	0.101920	0.568928	-0.001731	80.460258	124.905434	158.755814	0.095990	0.000000	-0.086532	0.000000	0.000000	0.000000	0.011404	-0.056045	0.172560	0.000000	0.000000	3.000000	49.000000	1.000000
14836.584349	0.101912	0.568792	-0.001158	80.460258	124.905434	158.755814	0.095990	0.000000	-0.086532	0.000000	0.000000	0.000000	-0.002465	-0.040947	0.171832	0.000000	0.000000	3.000000	49.000000	1.000000
14836.587682	0.101912	0.568792	-0.001158	80.464447	124.882523	158.745819	0.095990	0.000000	-0.086532	0.000000	0.000000	0.000000	-0.002465	-0.040947	0.171832	0.000000	0.000000	3.000000	49.000000	1.000000
14836.591015	0.101916	0.568645	-0.000630	80.464447	124.882523	158.745819	0.095990	0.000000	-0.086532	0.000000	0.000000	0.000000	0.001229	-0.044091	0.158227	0.000000	0.000000	3.000000	49.000000	1.000000
14836.594349	0.101916	0.568645	-0.000630	80.464447	124.882523	158.745819	0.095990	0.000000	-0.086532	0.000000	0.000000	0.000000	0.001229	-0.044091	0.158227	0.000000	0.000000	3.000000	49.000000	1.000000
14836.597682	0.101916	0.568645	-0.000630	80.471397	124.847755	158.722153	0.095784	0.000000	-0.031523	0.000000	0.000000	0.000000	0.001229	-0.044091	0.158227	0.000000	0.000000	3.000000	49.000000	1.000000
14836.601015	0.101916	0.568645	-0.000630	80.471397	124.847755	158.722153	0.095784	0.000000	-0.031523	0.000000	0.000000	0.000000	0.001229	-0.044091	0.158227	0.000000	0.000000	3.000000	49.000000	1.000000
14836.604349	0.101881	0.568547	-0.000174	80.471397	124.847755	158.722153	0.095784	0.000000	-0.031523	0.000000	0.000000	0.000000	-0.010407	-0.029493	0.137029	0.000000	0.000000	3.000000	49.000000	1.000000
14836.607682	0.101881	0.568547	-0.000174	80.474449	124.839401	158.729660	0.095784	0.000000	-0.031523	0.000000	0.000000	0.000000	-0.010407	-0.029493	0.137029	0.000000	0.000000	3.000000	49.000000	1.000000
14836.611015	0.101881	0.568547	-0.000174	80.474449	124.839401	158.729660	0.095784	0.000000	-0.031523	0.000000	0.000000	0.000000	-0.010407	-0.029493	0.137029	0.000000	0.000000	3.000000	49.000000	1.000000
14836.614349	0.101881	0.568547	-0.000174	80.474449	124.839401	158.729660	0.095784	0.000000	-0.031523	0.000000	0.000000	0.000000	-0.010407	-0.029493	0.137029	0.000000	0.000000	3.000000	49.000000	1.000000
14836.617682	0.101727	0.568349	0.000467	80.475952	124.828445	158.733429	0.094050	0.000000	-0.008684	0.000000	0.000000	0.000000	-0.046051	-0.059205	0.192333	0.000000	0.000000	3.000000	49.000000	1.000000
14836.621015	0.101727	0.568349	0.000467	80.475952	124.828445	158.733429	0.094050	0.000000	-0.008684	0.000000	0.000000	0.000000	0.000000	0.000000	-0.000000	0.000000	0.000000	3.000000	49.000000	1.000000
14836.624349	0.101727	0.568349	0.000467	80.475952	124.828445	158.733429	0.094050	0.000000	-0.008684	0.000000	0.000000	0.000000	0.000000	0.000000	-0.000000	0.000000	0.000000	3.000000	49.000000	1.000000
14836.627682	0.101727	0.568349	0.000467	80.474739	124.832077	158.750916	0.086375	0.000000	0.023371	0.000000	0.000000	0.000000	0.000000	0.000000	-0.000000	0.000000	0.000000	3.000000	49.000000	1.000000
14836.631015	0.101727	0.568349	0.000467	80.474739	124.832077	158.750916	0.086375	0.000000	0.023371	0.000000	0.000000	0.000000	0.000000	0.000000	-0.000000	0.000000	0.000000	3.000000	49.000000	1.000000
14836.634349	0.101651	0.568276	0.000636	80.474739	124.832077	158.750916	0.086375	0.000000	0.023371	0.000000	0.000000	0.000000	-0.022952	-0.021936	0.050647	0.000000	0.000000	3.000000	49.000000	1.000000
14836.637682	0.101651	0.568276	0.000636	80.472412	124.858429	158.785904	0.086375	0.000000	0.023371	0.000000	0.000000	0.000000	-0.022952	-0.021936	0.050647	0.000000	0.000000	3.000000	49.000000	1.000000
14836.641015	0.101651	0.568276	0.000636	80.472412	124.858429	158.785904	0.086375	0.000000	0.023371	0.000000	0.000000	0.000000	-0.022952	-0.021936	0.050647	0.000000	0.000000	3.000000	49.000000	1.000000
14836.644349	0.101651	0.568276	0.000636	80.472412	124.858429	158.785904	0.086375	0.000000	0.023371	0.000000	0.000000	0.000000	-0.022952	-0.021936	0.050647	0.000000	0.000000	3.000000	49.000000	1.000000
14836.647682	0.101590	0.568142	0.000772	80.474571	124.906296	158.832230	0.082549	0.000000	0.031812	0.000000	0.000000	0.000000	-0.018346	-0.040242	0.040643	0.000000	0.000000	3.000000	49.000000	1.000000
14836.651015	0.101590	0.568142	0.000772	80.474571	124.906296	158.832230	0.082549	0.000000	0.031812	0.000000	0.000000	0.000000	-0.018346	-0.040242	0.040643	0.000000	0.000000	3.000000	49.000000	1.000000
14836.654349	0.101590	0.568142	0.000772	80.474571	124.906296	158.832230	0.082549	0.000000	0.031812	0.000000	0.000000	0.000000	-0.018346	-0.040242	0.040643	0.000000	0.000000	3.000000	49.000000	1.000000
14836.657682	0.101590	0.568142	0.000772	80.484322	124.986481	158.897507	0.079491	0.000000	0.038586	0.000000	0.000000	0.000000	-0.018346	-0.040242	0.040643	0.000000	0.000000	3.000000	49.000000	1.000000
14836.661015	0.101614	0.568091	0.000779	80.484322	124.986481	158.897507	0.079491	0.000000	0.038586	0.000000	0.000000	0.000000	0.007308	-0.015390	0.002103	0.000000	0.000000	3.000000	49.000000	1.000000
14836.664349	0.101614	0.568091	0.000779	80.484322	124.986481	158.897507	0.079491	0.000000	0.038586	0.000000	0.000000	0.000000	0.007308	-0.015390	0.002103	0.000000	0.000000	3.000000	49.000000	1.000000
14836.667682	0.101614	0.568091	0.000779	80.509514	125.143494	159.022476	0.080710	0.000000	0.038936	0.000000	0.000000	0.000000	0.007308	-0.015390	0.002103	0.000000	0.000000	3.000000	49.000000	1.000000
14836.671015	0.101614	0.568091	0.000779	80.509514	125.143494	159.022476	0.080710	0.000000	0.038936	0.000000	0.000000	0.000000	0.007308	-0.015390	0.002103	0.000000	0.000000	3.000000	49.000000	1.000000
14836.674349	0.101624	0.568038	0.000722	80.509514	125.143494	159.022476	0.080710	0.000000	0.038936	0.000000	0.000000	0.000000	0.003084	-0.015924	-0.016936	0.000000	0.000000	3.000000	49.000000	1.000000
14836.677682	0.101624	0.568038	0.000722	80.550980	125.338455	159.169281	0.080710	0.000000	0.038936	0.000000	0.000000	0.000000	0.003084	-0.015924	-0.016936	0.000000	0.000000	3.000000	49.000000	1.000000
14836.681015	0.101624	0.568038	0.000722	80.550980	125.338455	159.169281	0.080710	0.000000	0.038936	0.000000	0.000000	0.000000	0.003084	-0.015924	-0.016936	0.000000	0.000000	3.000000	49.000000	1.000000
14836.684349	0.101624	0.568038	0.000722	80.550980	125.338455	159.169281	0.080710	0.000000	0.038936	0.000000	0.000000	0.000000	0.003084	-0.015924	-0.016936	0.000000	0.000000	3.000000	49.000000	1.000000
14836.687682	0.101639	0.567965	0.000580	80.583305	125.501884	159.294098	0.081224	0.000000	0.036114	0.000000	0.000000	0.000000	0.004230	-0.021763	-0.042588	0.000000	0.000000	3.000000	49.000000	1.000000
14836.691015	0.101639	0.567965	0.000580	80.583305	125.501884	159.294098	0.081224	0.000000	0.036114	0.000000	0.000000	0.000000	0.004230	-0.021763	-0.042588	0.000000	0.000000	3.000000	49.000000	1.000000
14836.694349	0.101639	0.567965	0.000580	80.583305	125.501884	159.294098	0.081224	0.000000	0.036114	0.000000	0.000000	0.000000	0.004230	-0.021763	-0.042588	0.000000	0.000000	3.000000	49.000000	1.000000
14836.697682	0.101639	0.567965	0.000580	80.597198	125.574341	159.350952	0.081929	0.000000	0.029016	0.000000	0.000000	0.000000	0.004230	-0.021763	-0.042588	0.000000	0.000000	3.000000	49.000000	1.000000
14836.701015	0.101623	0.567989	0.000511	80.597198	125.574341	159.350952	0.081929	0.000000	0.029016	0.000000	0.000000	0.000000	-0.004620	0.007122	-0.020811	0.000000	0.000000	3.000000	49.000000	1.000000
14836.704349	0.101623	0.567989	0.000511	80.597198	125.574341	159.350952	0.081929	0.000000	0.029016	0.000000	0.000000	0.000000	-0.004620	0.007122	-0.020811	0.000000	0.000000	3.000000	49.000000	1.000000
14836.707682	0.101623	0.567989	0.000511	80.597176	125.571609	159.350937	0.081159	0.000000	0.025547	0.000000	0.000000	0.000000	-0.004620	0.007122	-0.020811	0.000000	0.000000	3.000000	49.000000	1.000000
14836.711015	0.101623	0.567989	0.000511	80.597176	125.571609	159.350937	0.081159	0.000000	0.025547	0.000000	0.000000	0.000000	-0.004620	0.007122	-0.020811	0.000000	0.000000	3.000000	49.000000	1.000000
14836.714349	0.101586	0.568013	0.000446	80.597176	125.571609	159.350937	0.081159	0.000000	0.025547	0.000000	0.000000	0.000000	-0.011138	0.007146	-0.019365	0.000000	0.000000	3.000000	49.000000	1.000000
14836.717682	0.101586	0.568013	0.000446	80.598404	125.551476	159.333298	0.081159	0.000000	0.025547	0.000000	0.000000	0.000000	-0.011138	0.007146	-0.019365	0.000000	0.000000	3.000000	49.000000	1.000000
14836.721015	0.101586	0.568013	0.000446	80.598404	125.551476	159.333298	0.081159	0.000000	0.025547	0.000000	0.000000	0.000000	-0.011138	0.007146	-0.019365	0.000000	0.000000	3.000000	49.000000	1.000000
14836.724349	0.101586	0.568013	0.000446	80.598404	125.551476	159.333298	0.081159	0.000000	0.025547	0.000000	0.000000	0.000000	-0.011138	0.007146	-0.019365	0.000000	0.000000	3.000000	49.000000	1.000000
14836.727682	0.101498	0.568095	0.000357	80.599625	125.531395	159.315674	0.079302	0.000000	0.022320	0.000000	0.000000	0.000000	-0.026495	0.024859	-0.026962	0.000000	0.000000	3.000000	49.000000	1.000000
14836.731015	0.101498	0.568095	0.000357	80.599625	125.531395	159.315674	0.079302	0.000000	0.022320	0.000000	0.000000	0.000000	-0.026495	0.024859	-0.026962	0.000000	0.000000	3.000000	49.000000	1.000000
14836.734349	0.101498	0.568095	0.000357	80.599625	125.531395	159.315674	0.079302	0.000000	0.022320	0.000000	0.000000	0.000000	-0.026495	0.024859	-0.026962	0.000000	0.000000	3.000000	49.000000	1.000000
14836.737682	0.101498	0.568095	0.000357	80.600853	125.511246	159.298035	0.074886	0.000000	0.017826	0.000000	0.000000	0.000000	-0.026495	0.024859	-0.026962	0.000000	0.000000	3.000000	49.000000	1.000000
14836.741015	0.101486	0.568137	0.000304	80.600853	125.511246	159.298035	0.074886	0.000000	0.017826	0.000000	0.000000	0.000000	-0.003472	0.012419	-0.015652	0.000000	0.000000	3.000000	49.000000	1.000000
14836.744349	0.101486	0.568137	0.000304	80.600853	125.511246	159.298035	0.074886	0.000000	0.017826	0.000000	0.000000	0.000000	-0.003472	0.012419	-0.015652	0.000000	0.000000	3.000000	49.000000	1.000000
14836.747682	0.101486	0.568137	0.000304	80.602066	125.493843	159.280396	0.074308	0.000000	0.015218	0.000000	0.000000	0.000000	-0.003472	0.012419	-0.015652	0.000000	0.000000	3.000000	49.000000	1.000000
14836.751015	0.101486	0.568137	0.000304	80.602066	125.493843	159.280396	0.074308	0.000000	0.015218	0.000000	0.000000	0.000000	-0.003472	0.012419	-0.015652	0.000000	0.000000	3.000000	49.000000	1.000000
14836.754349	0.101469	0.568186	0.000229	80.602066	125.493843	159.280396	0.074308	0.000000	0.015218	0.000000	0.000000	0.000000	-0.005013	0.014804	-0.022593	0.000000	0.000000	3.000000	49.000000	1.000000
14836.757682	0.101469	0.568186	0.000229	80.602066	125.499275	159.280380	0.074308	0.000000	0.015218	0.000000	0.000000	0.000000	-0.005013	0.014804	-0.022593	0.000000	0.000000	3.000000	49.000000	1.000000
14836.761015	0.101469	0.568186	0.000229	80.602066	125.499275	159.280380	0.074308	0.000000	0.015218	0.000000	0.000000	0.000000	-0.005013	0.014804	-0.022593	0.000000	0.000000	3.000000	49.000000	1.000000
14836.764349	0.101469	0.568186	0.000229	80.602066	125.499275	159.280380	0.074308	0.000000	0.015218	0.000000	0.000000	0.000000	-0.005013	0.014804	-0.022593	0.000000	0.000000	3.000000	49.000000	1.000000
14836.767682	0.101497	0.568230	-0.000056	80.606895	125.544182	159.313751	0.073472	0.000000	0.011452	0.000000	0.000000	0.000000	0.008357	0.013090	-0.085508	0.000000	0.000000	3.000000	49.000000	1.000000
14836.771015	0.101497	0.568230	-0.000056	80.606895	125.544182	159.313751	0.073472	0.000000	0.011452	0.000000	0.000000	0.000000	0.008357	0.013090	-0.085508	0.000000	0.000000	3.000000	49.000000	1.000000
14836.774349	0.101497	0.568230	-0.000056	80.606895	125.544182	159.313751	0.073472	0.000000	0.011452	0.000000	0.000000	0.000000	0.008357	0.013090	-0.085508	0.000000	0.000000	3.000000	49.000000	1.000000
14836.777682	0.101497	0.568230	-0.000056	80.622833	125.671028	159.418030	0.074865	0.000000	-0.002799	0.000000	0.000000	0.000000	0.008357	0.013090	-0.085508	0.000000	0.000000	3.000000	49.000000	1.000000
14836.781015	0.101481	0.568242	-0.000234	80.622833	125.671028	159.418030	0.074865	0.000000	-0.002799	0.000000	0.000000	0.000000	-0.005033	0.003571	-0.053419	0.000000	0.000000	3.000000	49.000000	1.000000
14836.784349	0.101481	0.568242	-0.000234	80.622833	125.671028	159.418030	0.074865	0.000000	-0.002799	0.000000	0.000000	0.000000	-0.005033	0.003571	-0.053419	0.000000	0.000000	3.000000	49.000000	1.000000
14836.787682	0.101481	0.568242	-0.000234	80.662827	125.884804	159.586594	0.074026	0.000000	-0.011702	0.000000	0.000000	0.000000	-0.005033	0.003571	-0.053419	0.000000	0.000000	3.000000	49.000000	1.000000
14836.791015	0.101481	0.568242	-0.000234	80.662827	125.884804	159.586594	0.074026	0.000000	-0.011702	0.000000	0.000000	0.000000	-0.005033	0.003571	-0.053419	0.000000	0.000000	3.000000	49.000000	1.000000
14836.794349	0.101429	0.568226	-0.000465	80.662827	125.884804	159.586594	0.074026	0.000000	-0.011702	0.000000	0.000000	0.000000	-0.015378	-0.004674	-0.069251	0.000000	0.000000	3.000000	49.000000	1.000000
14836.797682	0.101429	0.568226	-0.000465	80.716484	126.174232	159.815262	0.074026	0.000000	-0.011702	0.000000	0.000000	0.000000	-0.015378	-0.004674	-0.069251	0.000000	0.000000	3.000000	49.000000	1.000000
14836.801015	0.101378	0.568210	-0.000696	80.716484	126.174232	159.815262	0.074026	0.000000	-0.011702	0.000000	0.000000	0.000000	-0.015381	-0.004695	-0.069262	0.000000	0.000000	3.000000	49.000000	1.000000
14836.804349	0.101378	0.568210	-0.000696	80.716484	126.174232	159.815262	0.074026	0.000000	-0.011702	0.000000	0.000000	0.000000	-0.015381	-0.004695	-0.069262	0.000000	0.000000	3.000000	49.000000	1.000000
14836.807682	0.101378	0.568210	-0.000696	80.773140	126.498749	160.077179	0.068900	0.000000	-0.034788	0.000000	0.000000	0.000000	-0.015381	-0.004695	-0.069262	0.000000	0.000000	3.000000	49.000000	1.000000
14836.811015	0.101378	0.568210	-0.000696	80.773140	126.498749	160.077179	0.068900	0.000000	-0.034788	0.000000	0.000000	0.000000	-0.015381	-0.004695	-0.069262	0.000000	0.000000	3.000000	49.000000	1.000000
14836.814349	0.101310	0.568187	-0.000899	80.773140	126.498749	160.077179	0.068900	0.000000	-0.034788	0.000000	0.000000	0.000000	-0.020342	-0.007060	-0.060886	0.000000	0.000000	3.000000	49.000000	1.000000
14836.817682	0.101310	0.568187	-0.000899	80.818703	126.739273	160.268890	0.068900	0.000000	-0.034788	0.000000	0.000000	0.000000	-0.020342	-0.007060	-0.060886	0.000000	0.000000	3.000000	49.000000	1.000000
14836.821015	0.101310	0.568187	-0.000899	80.818703	126.739273	160.268890	0.068900	0.000000	-0.034788	0.000000	0.000000	0.000000	-0.020342	-0.007060	-0.060886	0.000000	0.000000	3.000000	49.000000	1.000000
14836.824349	0.101310	0.568187	-0.000899	80.818703	126.739273	160.268890	0.068900	0.000000	-0.034788	0.000000	0.000000	0.000000	-0.020342	-0.007060	-0.060886	0.000000	0.000000	3.000000	49.000000	1.000000
14836.827682	0.101198	0.568152	-0.001201	80.831039	126.829918	160.346909	0.065509	0.000000	-0.044936	0.000000	0.000000	0.000000	-0.033748	-0.010617	-0.090628	0.000000	0.000000	3.000000	49.000000	1.000000
14836.831015	0.101198	0.568152	-0.001201	80.831039	126.829918	160.346909	0.065509	0.000000	-0.044936	0.000000	0.000000	0.000000	-0.033748	-0.010617	-0.090628	0.000000	0.000000	3.000000	49.000000	1.000000
14836.834349	0.101198	0.568152	-0.001201	80.831039	126.829918	160.346909	0.065509	0.000000	-0.044936	0.000000	0.000000	0.000000	-0.033748	-0.010617	-0.090628	0.000000	0.000000	3.000000	49.000000	1.000000
14836.837682	0.101198	0.568152	-0.001201	80.827202	126.882950	160.400589	0.059884	0.000000	-0.060040	0.000000	0.000000	0.000000	-0.033748	-0.010617	-0.090628	0.000000	0.000000	3.000000	49.000000	1.000000
14836.841015	0.101190	0.568116	-0.001235	80.827202	126.882950	160.400589	0.059884	0.000000	-0.060040	0.000000	0.000000	0.000000	-0.002295	-0.010597	-0.010340	0.000000	0.000000	3.000000	49.000000	1.000000
14836.844349	0.101190	0.568116	-0.001235	80.827202	126.882950	160.400589	0.059884	0.000000	-0.060040	0.000000	0.000000	0.000000	-0.002295	-0.010597	-0.010340	0.000000	0.000000	3.000000	49.000000	1.000000
14836.847682	0.101190	0.568116	-0.001235	80.825897	126.897881	160.418488	0.059502	0.000000	-0.061764	0.000000	0.000000	0.000000	-0.002295	-0.010597	-0.010340	0.000000	0.000000	3.000000	49.000000	1.000000
14836.851015	0.101190	0.568116	-0.001235	80.825897	126.897881	160.418488	0.059502	0.000000	-0.061764	0.000000	0.000000	0.000000	-0.002295	-0.010597	-0.010340	0.000000	0.000000	3.000000	49.000000	1.000000
14836.854349	0.101180	0.568075	-0.001178	80.825897	126.897881	160.418488	0.059502	0.000000	-0.061764	0.000000	0.000000	0.000000	-0.003016	-0.012353	0.017105	0.000000	0.000000	3.000000	49.000000	1.000000
14836.857682	0.101180	0.568075	-0.001178	80.825920	126.895149	160.418472	0.059502	0.000000	-0.061764	0.000000	0.000000	0.000000	-0.003016	-0.012353	0.017105	0.000000	0.000000	3.000000	49.000000	1.000000
14836.861015	0.101180	0.568075	-0.001178	80.825920	126.895149	160.418472	0.059502	0.000000	-0.061764	0.000000	0.000000	0.000000	-0.003016	-0.012353	0.017105	0.000000	0.000000	3.000000	49.000000	1.000000
14836.864349	0.101180	0.568075	-0.001178	80.825920	126.895149	160.418472	0.059502	0.000000	-0.061764	0.000000	0.000000	0.000000	-0.003016	-0.012353	0.017105	0.000000	0.000000	3.000000	49.000000	1.000000
14836.867682	0.101240	0.568006	-0.000906	80.827202	126.880234	160.400620	0.058999	0.000000	-0.058913	0.000000	0.000000	0.000000	0.018095	-0.020633	0.081555	0.000000	0.000000	3.000000	49.000000	1.000000
14836.871015	0.101240	0.568006	-0.000906	80.827202	126.880234	160.400620	0.058999	0.000000	-0.058913	0.000000	0.000000	0.000000	0.018095	-0.020633	0.081555	0.000000	0.000000	3.000000	49.000000	1.000000
14836.874349	0.101240	0.568006	-0.000906	80.827202	126.880234	160.400620	0.058999	0.000000	-0.058913	0.000000	0.000000	0.000000	0.018095	-0.020633	0.081555	0.000000	0.000000	3.000000	49.000000	1.000000
14836.877682	0.101240	0.568006	-0.000906	80.827202	126.880234	160.400620	0.062015	0.000000	-0.045320	0.000000	0.000000	0.000000	0.018095	-0.020633	0.081555	0.000000	0.000000	3.000000	49.000000	1.000000
14836.881015	0.101276	0.567951	-0.000744	80.827202	126.880234	160.400620	0.062015	0.000000	-0.045320	0.000000	0.000000	0.000000	0.010784	-0.016514	0.048600	0.000000	0.000000	3.000000	49.000000	1.000000
14836.884349	0.101276	0.567951	-0.000744	80.827202	126.880234	160.400620	0.062015	0.000000	-0.045320	0.000000	0.000000	0.000000	0.010784	-0.016514	0.048600	0.000000	0.000000	3.000000	49.000000	1.000000
14836.887682	0.101276	0.567951	-0.000744	80.829781	126.844910	160.364807	0.063812	0.000000	-0.037220	0.000000	0.000000	0.000000	0.010784	-0.016514	0.048600	0.000000	0.000000	3.000000	49.000000	1.000000
14836.891015	0.101276	0.567951	-0.000744	80.829781	126.844910	160.364807	0.063812	0.000000	-0.037220	0.000000	0.000000	0.000000	0.010784	-0.016514	0.048600	0.000000	0.000000	3.000000	49.000000	1.000000
14836.894349	0.101315	0.567939	-0.000571	80.829781	126.844910	160.364807	0.063812	0.000000	-0.037220	0.000000	0.000000	0.000000	0.011535	-0.003580	0.051993	0.000000	0.000000	3.000000	49.000000	1.000000
14836.897682	0.101315	0.567939	-0.000571	80.831062	126.824509	160.346909	0.063812	0.000000	-0.037220	0.000000	0.000000	0.000000	0.011535	-0.003580	0.051993	0.000000	0.000000	3.000000	49.000000	1.000000
14836.901015	0.101315	0.567939	-0.000571	80.831062	126.824509	160.346909	0.063812	0.000000	-0.037220	0.000000	0.000000	0.000000	0.011535	-0.003580	0.051993	0.000000	0.000000	3.000000	49.000000	1.000000
14836.904349	0.101315	0.567939	-0.000571	80.831062	126.824509	160.346909	0.063812	0.000000	-0.037220	0.000000	0.000000	0.000000	0.011535	-0.003580	0.051993	0.000000	0.000000	3.000000	49.000000	1.000000
14836.907682	0.101346	0.567929	-0.000329	80.832130	126.783340	160.306885	0.065735	0.000000	-0.028555	0.000000	0.000000	0.000000	0.009257	-0.003025	0.072481	0.000000	0.000000	3.000000	49.000000	1.000000
14836.911015	0.101346	0.567929	-0.000329	80.832130	126.783340	160.306885	0.065735	0.000000	-0.028555	0.000000	0.000000	0.000000	0.009257	-0.003025	0.072481	0.000000	0.000000	3.000000	49.000000	1.000000
14836.914349	0.101346	0.567929	-0.000329	80.832130	126.783340	160.306885	0.065735	0.000000	-0.028555	0.000000	0.000000	0.000000	0.009257	-0.003025	0.072481	0.000000	0.000000	3.000000	49.000000	1.000000
14836.917682	0.101346	0.567929	-0.000329	80.834724	126.742546	160.271042	0.067278	0.000000	-0.016475	0.000000	0.000000	0.000000	0.009257	-0.003025	0.072481	0.000000	0.000000	3.000000	49.000000	1.000000
14836.921015	0.101293	0.567957	-0.000257	80.834724	126.742546	160.271042	0.067278	0.000000	-0.016475	0.000000	0.000000	0.000000	-0.015691	0.008237	0.021607	0.000000	0.000000	3.000000	49.000000	1.000000
14836.924349	0.101293	0.567957	-0.000257	80.834724	126.742546	160.271042	0.067278	0.000000	-0.016475	0.000000	0.000000	0.000000	-0.015691	0.008237	0.021607	0.000000	0.000000	3.000000	49.000000	1.000000
14836.927682	0.101293	0.567957	-0.000257	80.837090	126.667320	160.213043	0.064663	0.000000	-0.012874	0.000000	0.000000	0.000000	-0.015691	0.008237	0.021607	0.000000	0.000000	3.000000	49.000000	1.000000
14836.931015	0.101293	0.567957	-0.000257	80.837090	126.667320	160.213043	0.064663	0.000000	-0.012874	0.000000	0.000000	0.000000	-0.015691	0.008237	0.021607	0.000000	0.000000	3.000000	49.000000	1.000000
14836.934349	0.101190	0.568043	-0.000211	80.837090	126.667320	160.213043	0.064663	0.000000	-0.012874	0.000000	0.000000	0.000000	-0.031032	0.025958	0.013999	0.000000	0.000000	3.000000	49.000000	1.000000
14836.937682	0.101190	0.568043	-0.000211	80.831726	126.534203	160.111832	0.064663	0.000000	-0.012874	0.000000	0.000000	0.000000	-0.031032	0.025958	0.013999	0.000000	0.000000	3.000000	49.000000	1.000000
14836.941015	0.101190	0.568043	-0.000211	80.831726	126.534203	160.111832	0.064663	0.000000	-0.012874	0.000000	0.000000	0.000000	-0.031032	0.025958	0.013999	0.000000	0.000000	3.000000	49.000000	1.000000
14836.944349	0.101190	0.568043	-0.000211	80.831726	126.534203	160.111832	0.064663	0.000000	-0.012874	0.000000	0.000000	0.000000	-0.031032	0.025958	0.013999	0.000000	0.000000	3.000000	49.000000	1.000000
14836.947682	0.100802	0.568238	-0.000217	80.812820	126.349457	159.973251	0.059491	0.000000	-0.010541	0.000000	0.000000	0.000000	-0.116451	0.058404	-0.001863	0.000000	0.000000	3.000000	49.000000	1.000000
14836.951015	0.100802	0.568238	-0.000217	80.812820	126.349457	159.973251	0.059491	0.000000	-0.010541	0.000000	0.000000	0.000000	-0.116451	0.058404	-0.001863	0.000000	0.000000	3.000000	49.000000	1.000000
14836.954349	0.100802	0.568238	-0.000217	80.812820	126.349457	159.973251	0.059491	0.000000	-0.010541	0.000000	0.000000	0.000000	-0.116451	0.058404	-0.001863	0.000000	0.000000	3.000000	49.000000	1.000000
14836.957682	0.100802	0.568238	-0.000217	80.782112	126.143021	159.824265	0.040082	0.000000	-0.010851	0.000000	0.000000	0.000000	-0.116451	0.058404	-0.001863	0.000000	0.000000	3.000000	49.000000	1.000000
14836.961015	0.100639	0.568348	-0.000230	80.782112	126.143021	159.824265	0.040082	0.000000	-0.010851	0.000000	0.000000	0.000000	-0.048652	0.033054	-0.004016	0.000000	0.000000	3.000000	49.000000	1.000000
14836.964349	0.100639	0.568348	-0.000230	80.782112	126.143021	159.824265	0.040082	0.000000	-0.010851	0.000000	0.000000	0.000000	-0.048652	0.033054	-0.004016	0.000000	0.000000	3.000000	49.000000	1.000000
14836.967682	0.100639	0.568348	-0.000230	80.764603	125.968086	159.691177	0.031973	0.000000	-0.011520	0.000000	0.000000	0.000000	-0.048652	0.033054	-0.004016	0.000000	0.000000	3.000000	49.000000	1.000000
14836.971015	0.100457	0.568433	-0.000233	80.764603	125.968086	159.691177	0.031973	0.000000	-0.011520	0.000000	0.000000	0.000000	-0.054764	0.025352	-0.000830	0.000000	0.000000	3.000000	49.000000	1.000000
14836.974349	0.100457	0.568433	-0.000233	80.764603	125.968086	159.691177	0.031973	0.000000	-0.011520	0.000000	0.000000	0.000000	-0.054764	0.025352	-0.000830	0.000000	0.000000	3.000000	49.000000	1.000000
14836.977682	0.100457	0.568433	-0.000233	80.763840	125.876396	159.625290	0.022846	0.000000	-0.011659	0.000000	0.000000	0.000000	-0.054764	0.025352	-0.000830	0.000000	0.000000	3.000000	49.000000	1.000000
14836.981015	0.100457	0.568433	-0.000233	80.763840	125.876396	159.625290	0.022846	0.000000	-0.011659	0.000000	0.000000	0.000000	-0.054764	0.025352	-0.000830	0.000000	0.000000	3.000000	49.000000	1.000000
14836.984349	0.100274	0.568517	-0.000236	80.763840	125.876396	159.625290	0.022846	0.000000	-0.011659	0.000000	0.000000	0.000000	-0.054760	0.025356	-0.000856	0.000000	0.000000	3.000000	49.000000	1.000000
14836.987682	0.100274	0.568517	-0.000236	80.766327	125.819298	159.589508	0.022846	0.000000	-0.011659	0.000000	0.000000	0.000000	-0.054760	0.025356	-0.000856	0.000000	0.000000	3.000000	49.000000	1.000000
14836.991015	0.100274	0.568517	-0.000236	80.766327	125.819298	159.589508	0.022846	0.000000	-0.011659	0.000000	0.000000	0.000000	-0.054760	0.025356	-0.000856	0.000000	0.000000	3.000000	49.000000	1.000000
14836.994349	0.100274	0.568517	-0.000236	80.766327	125.819298	159.589508	0.022846	0.000000	-0.011659	0.000000	0.000000	0.000000	-0.054760	0.025356	-0.000856	0.000000	0.000000	3.000000	49.000000	1.000000
14836.997682	0.099880	0.568594	-0.000168	80.764542	125.763153	159.563477	0.013720	0.000000	-0.011801	0.000000	0.000000	0.000000	-0.118316	0.022998	0.020305	0.000000	0.000000	3.000000	49.000000	1.000000
14837.001015	0.099880	0.568594	-0.000168	80.764542	125.763153	159.563477	0.013720	0.000000	-0.011801	0.000000	0.000000	0.000000	-0.118316	0.022998	0.020305	0.000000	0.000000	3.000000	49.000000	1.000000
14837.004349	0.099880	0.568594	-0.000168	80.764542	125.763153	159.563477	0.013720	0.000000	-0.011801	0.000000	0.000000	0.000000	-0.118316	0.022998	0.020305	0.000000	0.000000	3.000000	49.000000	1.000000
14837.007682	0.099880	0.568594	-0.000168	80.756737	125.681686	159.521194	-0.006000	0.000000	-0.008417	0.000000	0.000000	0.000000	-0.118316	0.022998	0.020305	0.000000	0.000000	3.000000	49.000000	1.000000
14837.011015	0.099640	0.568619	-0.000122	80.756737	125.681686	159.521194	-0.006000	0.000000	-0.008417	0.000000	0.000000	0.000000	-0.071985	0.007675	0.013843	0.000000	0.000000	3.000000	49.000000	1.000000
14837.014349	0.099640	0.568619	-0.000122	80.756737	125.681686	159.521194	-0.006000	0.000000	-0.008417	0.000000	0.000000	0.000000	-0.071985	0.007675	0.013843	0.000000	0.000000	3.000000	49.000000	1.000000
14837.017682	0.099640	0.568619	-0.000122	80.738655	125.584244	159.472672	-0.017997	0.000000	-0.006110	0.000000	0.000000	0.000000	-0.071985	0.007675	0.013843	0.000000	0.000000	3.000000	49.000000	1.000000
14837.021015	0.099398	0.568602	-0.000087	80.738655	125.584244	159.472672	-0.017997	0.000000	-0.006110	0.000000	0.000000	0.000000	-0.072731	-0.005306	0.010424	0.000000	0.000000	3.000000	49.000000	1.000000
14837.024349	0.099398	0.568602	-0.000087	80.738655	125.584244	159.472672	-0.017997	0.000000	-0.006110	0.000000	0.000000	0.000000	-0.072731	-0.005306	0.010424	0.000000	0.000000	3.000000	49.000000	1.000000
14837.027682	0.099398	0.568602	-0.000087	80.698509	125.452232	159.407852	-0.030119	0.000000	-0.004373	0.000000	0.000000	0.000000	-0.072731	-0.005306	0.010424	0.000000	0.000000	3.000000	49.000000	1.000000
14837.031015	0.099398	0.568602	-0.000087	80.698509	125.452232	159.407852	-0.030119	0.000000	-0.004373	0.000000	0.000000	0.000000	-0.072731	-0.005306	0.010424	0.000000	0.000000	3.000000	49.000000	1.000000
14837.034349	0.099177	0.568584	-0.000058	80.698509	125.452232	159.407852	-0.030119	0.000000	-0.004373	0.000000	0.000000	0.000000	-0.066220	-0.005305	0.008973	0.000000	0.000000	3.000000	49.000000	1.000000
14837.037682	0.099177	0.568584	-0.000058	80.647743	125.284851	159.316040	-0.030119	0.000000	-0.004373	0.000000	0.000000	0.000000	-0.066220	-0.005305	0.008973	0.000000	0.000000	3.000000	49.000000	1.000000
14837.041015	0.099177	0.568584	-0.000058	80.647743	125.284851	159.316040	-0.030119	0.000000	-0.004373	0.000000	0.000000	0.000000	-0.066220	-0.005305	0.008973	0.000000	0.000000	3.000000	49.000000	1.000000
14837.044349	0.099177	0.568584	-0.000058	80.647743	125.284851	159.316040	-0.030119	0.000000	-0.004373	0.000000	0.000000	0.000000	-0.066220	-0.005305	0.008973	0.000000	0.000000	3.000000	49.000000	1.000000
14837.047682	0.098771	0.568513	-0.000042	80.592430	125.102249	159.213760	-0.041155	0.000000	-0.002877	0.000000	0.000000	0.000000	-0.121661	-0.021235	0.004698	0.000000	0.000000	3.000000	49.000000	1.000000
14837.051015	0.098771	0.568513	-0.000042	80.592430	125.102249	159.213760	-0.041155	0.000000	-0.002877	0.000000	0.000000	0.000000	-0.121661	-0.021235	0.004698	0.000000	0.000000	3.000000	49.000000	1.000000
14837.054349	0.098771	0.568513	-0.000042	80.592430	125.102249	159.213760	-0.041155	0.000000	-0.002877	0.000000	0.000000	0.000000	-0.121661	-0.021235	0.004698	0.000000	0.000000	3.000000	49.000000	1.000000
14837.057682	0.098771	0.568513	-0.000042	80.531303	124.922195	159.119019	-0.061432	0.000000	-0.002094	0.000000	0.000000	0.000000	-0.121661	-0.021235	0.004698	0.000000	0.000000	3.000000	49.000000	1.000000
14837.061015	0.098570	0.568452	-0.000028	80.531303	124.922195	159.119019	-0.061432	0.000000	-0.002094	0.000000	0.000000	0.000000	-0.060441	-0.018266	0.004089	0.000000	0.000000	3.000000	49.000000	1.000000
14837.064349	0.098570	0.568452	-0.000028	80.531303	124.922195	159.119019	-0.061432	0.000000	-0.002094	0.000000	0.000000	0.000000	-0.060441	-0.018266	0.004089	0.000000	0.000000	3.000000	49.000000	1.000000
14837.067682	0.098570	0.568452	-0.000028	80.473206	124.754539	159.033539	-0.071506	0.000000	-0.001413	0.000000	0.000000	0.000000	-0.060441	-0.018266	0.004089	0.000000	0.000000	3.000000	49.000000	1.000000
14837.071015	0.098363	0.568399	-0.000038	80.473206	124.754539	159.033539	-0.071506	0.000000	-0.001413	0.000000	0.000000	0.000000	-0.061935	-0.015939	-0.002894	0.000000	0.000000	3.000000	49.000000	1.000000
14837.074349	0.098363	0.568399	-0.000038	80.473206	124.754539	159.033539	-0.071506	0.000000	-0.001413	0.000000	0.000000	0.000000	-0.061935	-0.015939	-0.002894	0.000000	0.000000	3.000000	49.000000	1.000000
14837.077682	0.098363	0.568399	-0.000038	80.441177	124.704628	159.034821	-0.081828	0.000000	-0.001895	0.000000	0.000000	0.000000	-0.061935	-0.015939	-0.002894	0.000000	0.000000	3.000000	49.000000	1.000000
14837.081015	0.098363	0.568399	-0.000038	80.441177	124.704628	159.034821	-0.081828	0.000000	-0.001895	0.000000	0.000000	0.000000	-0.061935	-0.015939	-0.002894	0.000000	0.000000	3.000000	49.000000	1.000000
14837.084349	0.098197	0.568328	-0.000074	80.441177	124.704628	159.034821	-0.081828	0.000000	-0.001895	0.000000	0.000000	0.000000	-0.050021	-0.021229	-0.010894	0.000000	0.000000	3.000000	49.000000	1.000000
14837.087682	0.098197	0.568328	-0.000074	80.436325	124.751442	159.104385	-0.081828	0.000000	-0.001895	0.000000	0.000000	0.000000	-0.050021	-0.021229	-0.010894	0.000000	0.000000	3.000000	49.000000	1.000000
14837.091015	0.098197	0.568328	-0.000074	80.436325	124.751442	159.104385	-0.081828	0.000000	-0.001895	0.000000	0.000000	0.000000	-0.050021	-0.021229	-0.010894	0.000000	0.000000	3.000000	49.000000	1.000000
14837.094349	0.098197	0.568328	-0.000074	80.436325	124.751442	159.104385	-0.081828	0.000000	-0.001895	0.000000	0.000000	0.000000	-0.050021	-0.021229	-0.010894	0.000000	0.000000	3.000000	49.000000	1.000000
14837.097682	0.097757	0.568218	-0.000221	80.431473	124.795525	159.173920	-0.090165	0.000000	-0.003711	0.000000	0.000000	0.000000	-0.131996	-0.032999	-0.044106	0.000000	0.000000	3.000000	49.000000	1.000000
14837.101015	0.097757	0.568218	-0.000221	80.431473	124.795525	159.173920	-0.090165	0.000000	-0.003711	0.000000	0.000000	0.000000	-0.131996	-0.032999	-0.044106	0.000000	0.000000	3.000000	49.000000	1.000000
14837.104349	0.097757	0.568218	-0.000221	80.431473	124.795525	159.173920	-0.090165	0.000000	-0.003711	0.000000	0.000000	0.000000	-0.131996	-0.032999	-0.044106	0.000000	0.000000	3.000000	49.000000	1.000000
14837.107682	0.097757	0.568218	-0.000221	80.426666	124.836830	159.243378	-0.112164	0.000000	-0.011062	0.000000	0.000000	0.000000	-0.131996	-0.032999	-0.044106	0.000000	0.000000	3.000000	49.000000	1.000000
14837.111015	0.097515	0.568163	-0.000290	80.426666	124.836830	159.243378	-0.112164	0.000000	-0.011062	0.000000	0.000000	0.000000	-0.072471	-0.016524	-0.020719	0.000000	0.000000	3.000000	49.000000	1.000000
14837.114349	0.097515	0.568163	-0.000290	80.426666	124.836830	159.243378	-0.112164	0.000000	-0.011062	0.000000	0.000000	0.000000	-0.072471	-0.016524	-0.020719	0.000000	0.000000	3.000000	49.000000	1.000000
14837.117682	0.097515	0.568163	-0.000290	80.420288	124.869888	159.308899	-0.124243	0.000000	-0.014515	0.000000	0.000000	0.000000	-0.072471	-0.016524	-0.020719	0.000000	0.000000	3.000000	49.000000	1.000000
14837.121015	0.097242	0.568124	-0.000401	80.420288	124.869888	159.308899	-0.124243	0.000000	-0.014515	0.000000	0.000000	0.000000	-0.081914	-0.011775	-0.033293	0.000000	0.000000	3.000000	49.000000	1.000000
14837.124349	0.097242	0.568124	-0.000401	80.420288	124.869888	159.308899	-0.124243	0.000000	-0.014515	0.000000	0.000000	0.000000	-0.081914	-0.011775	-0.033293	0.000000	0.000000	3.000000	49.000000	1.000000
14837.127682	0.097242	0.568124	-0.000401	80.415428	124.900162	159.378220	-0.137895	0.000000	-0.020064	0.000000	0.000000	0.000000	-0.081914	-0.011775	-0.033293	0.000000	0.000000	3.000000	49.000000	1.000000
14837.131015	0.097242	0.568124	-0.000401	80.415428	124.900162	159.378220	-0.137895	0.000000	-0.020064	0.000000	0.000000	0.000000	-0.081914	-0.011775	-0.033293	0.000000	0.000000	3.000000	49.000000	1.000000
14837.134349	0.096882	0.568085	-0.000494	80.415428	124.900162	159.378220	-0.137895	0.000000	-0.020064	0.000000	0.000000	0.000000	-0.107885	-0.011783	-0.027826	0.000000	0.000000	3.000000	49.000000	1.000000
14837.137682	0.096882	0.568085	-0.000494	80.401482	124.895065	159.424408	-0.137895	0.000000	-0.020064	0.000000	0.000000	0.000000	-0.107885	-0.011783	-0.027826	0.000000	0.000000	3.000000	49.000000	1.000000
14837.141015	0.096882	0.568085	-0.000494	80.401482	124.895065	159.424408	-0.137895	0.000000	-0.020064	0.000000	0.000000	0.000000	-0.107885	-0.011783	-0.027826	0.000000	0.000000	3.000000	49.000000	1.000000
14837.144349	0.096882	0.568085	-0.000494	80.401482	124.895065	159.424408	-0.137895	0.000000	-0.020064	0.000000	0.000000	0.000000	-0.107885	-0.011783	-0.027826	0.000000	0.000000	3.000000	49.000000	1.000000
14837.147682	0.096161	0.567963	-0.000692	80.370956	124.835564	159.434006	-0.155876	0.000000	-0.024701	0.000000	0.000000	0.000000	-0.216335	-0.036529	-0.059334	0.000000	0.000000	3.000000	49.000000	1.000000
14837.151015	0.096161	0.567963	-0.000692	80.370956	124.835564	159.434006	-0.155876	0.000000	-0.024701	0.000000	0.000000	0.000000	0.000001	0.000003	0.000000	0.000000	0.000000	3.000000	49.000000	1.000000
14837.154349	0.096161	0.567963	-0.000692	80.370956	124.835564	159.434006	-0.155876	0.000000	-0.024701	0.000000	0.000000	0.000000	0.000001	0.000003	0.000000	0.000000	0.000000	3.000000	49.000000	1.000000
14837.157682	0.096161	0.567963	-0.000692	80.318970	124.683670	159.375168	-0.191932	0.000000	-0.034590	0.000000	0.000000	0.000000	0.000001	0.000003	0.000000	0.000000	0.000000	3.000000	49.000000	1.000000
14837.161015	0.096161	0.567963	-0.000692	80.318970	124.683670	159.375168	-0.191932	0.000000	-0.034590	0.000000	0.000000	0.000000	0.000001	0.000003	0.000000	0.000000	0.000000	3.000000	49.000000	1.000000
14837.164349	0.095839	0.567900	-0.000720	80.318970	124.683670	159.375168	-0.191932	0.000000	-0.034590	0.000000	0.000000	0.000000	-0.096839	-0.018839	-0.008573	0.000000	0.000000	3.000000	49.000000	1.000000
14837.167682	0.095839	0.567900	-0.000720	80.263016	124.468475	159.258362	-0.191932	0.000000	-0.034590	0.000000	0.000000	0.000000	-0.096839	-0.018839	-0.008573	0.000000	0.000000	3.000000	49.000000	1.000000
14837.171015	0.095839	0.567900	-0.000720	80.263016	124.468475	159.258362	-0.191932	0.000000	-0.034590	0.000000	0.000000	0.000000	-0.096839	-0.018839	-0.008573	0.000000	0.000000	3.000000	49.000000	1.000000
14837.174349	0.095839	0.567900	-0.000720	80.263016	124.468475	159.258362	-0.191932	0.000000	-0.034590	0.000000	0.000000	0.000000	-0.096839	-0.018839	-0.008573	0.000000	0.000000	3.000000	49.000000	1.000000
14837.177682	0.095229	0.567751	-0.000713	80.210373	124.280144	159.160385	-0.208072	0.000000	-0.036019	0.000000	0.000000	0.000000	-0.182751	-0.044706	0.002177	0.000000	0.000000	3.000000	49.000000	1.000000
14837.181015	0.095229	0.567751	-0.000713	80.210373	124.280144	159.160385	-0.208072	0.000000	-0.036019	0.000000	0.000000	0.000000	-0.182751	-0.044706	0.002177	0.000000	0.000000	3.000000	49.000000	1.000000
14837.184349	0.095229	0.567751	-0.000713	80.210373	124.280144	159.160385	-0.208072	0.000000	-0.036019	0.000000	0.000000	0.000000	-0.182751	-0.044706	0.002177	0.000000	0.000000	3.000000	49.000000	1.000000
14837.187682	0.095229	0.567751	-0.000713	80.173523	124.182114	159.130615	-0.238530	0.000000	-0.035656	0.000000	0.000000	0.000000	-0.182751	-0.044706	0.002177	0.000000	0.000000	3.000000	49.000000	1.000000
14837.191015	0.094947	0.567683	-0.000660	80.173523	124.182114	159.130615	-0.238530	0.000000	-0.035656	0.000000	0.000000	0.000000	-0.084858	-0.020566	0.015958	0.000000	0.000000	3.000000	49.000000	1.000000
14837.194349	0.094947	0.567683	-0.000660	80.173523	124.182114	159.130615	-0.238530	0.000000	-0.035656	0.000000	0.000000	0.000000	-0.084858	-0.020566	0.015958	0.000000	0.000000	3.000000	49.000000	1.000000
14837.197682	0.094947	0.567683	-0.000660	80.159706	124.182076	159.176422	-0.252673	0.000000	-0.032996	0.000000	0.000000	0.000000	-0.084858	-0.020566	0.015958	0.000000	0.000000	3.000000	49.000000	1.000000
14837.201015	0.094947	0.567683	-0.000660	80.159706	124.182076	159.176422	-0.252673	0.000000	-0.032996	0.000000	0.000000	0.000000	-0.084858	-0.020566	0.015958	0.000000	0.000000	3.000000	49.000000	1.000000
14837.204349	0.094681	0.567622	-0.000635	80.159706	124.182076	159.176422	-0.252673	0.000000	-0.032996	0.000000	0.000000	0.000000	-0.079809	-0.018239	0.007587	0.000000	0.000000	3.000000	49.000000	1.000000
14837.207682	0.094681	0.567622	-0.000635	80.154892	124.213333	159.244064	-0.252673	0.000000	-0.032996	0.000000	0.000000	0.000000	-0.079809	-0.018239	0.007587	0.000000	0.000000	3.000000	49.000000	1.000000
14837.211015	0.094389	0.567543	-0.000622	80.154892	124.213333	159.244064	-0.252673	0.000000	-0.032996	0.000000	0.000000	0.000000	-0.087387	-0.023511	0.003686	0.000000	0.000000	3.000000	49.000000	1.000000
14837.214349	0.094389	0.567543	-0.000622	80.154892	124.213333	159.244064	-0.252673	0.000000	-0.032996	0.000000	0.000000	0.000000	-0.087387	-0.023511	0.003686	0.000000	0.000000	3.000000	49.000000	1.000000
14837.217682	0.094389	0.567543	-0.000622	80.151260	124.235695	159.300232	-0.280539	0.000000	-0.031118	0.000000	0.000000	0.000000	-0.087387	-0.023511	0.003686	0.000000	0.000000	3.000000	49.000000	1.000000
14837.221015	0.094389	0.567543	-0.000622	80.151260	124.235695	159.300232	-0.280539	0.000000	-0.031118	0.000000	0.000000	0.000000	-0.087387	-0.023511	0.003686	0.000000	0.000000	3.000000	49.000000	1.000000
14837.224349	0.094120	0.567465	-0.000615	80.151260	124.235695	159.300232	-0.280539	0.000000	-0.031118	0.000000	0.000000	0.000000	-0.080878	-0.023508	0.002285	0.000000	0.000000	3.000000	49.000000	1.000000
14837.227682	0.094120	0.567465	-0.000615	80.146988	124.231979	159.331528	-0.280539	0.000000	-0.031118	0.000000	0.000000	0.000000	-0.080878	-0.023508	0.002285	0.000000	0.000000	3.000000	49.000000	1.000000
14837.231015	0.093860	0.567359	-0.000670	80.146988	124.231979	159.331528	-0.280539	0.000000	-0.031118	0.000000	0.000000	0.000000	-0.077944	-0.031726	-0.016474	0.000000	0.000000	3.000000	49.000000	1.000000
14837.234349	0.093860	0.567359	-0.000670	80.146988	124.231979	159.331528	-0.280539	0.000000	-0.031118	0.000000	0.000000	0.000000	-0.077944	-0.031726	-0.016474	0.000000	0.000000	3.000000	49.000000	1.000000
14837.237682	0.093860	0.567359	-0.000670	80.143555	124.205147	159.336212	-0.307010	0.000000	-0.033482	0.000000	0.000000	0.000000	-0.077944	-0.031726	-0.016474	0.000000	0.000000	3.000000	49.000000	1.000000
14837.241015	0.093860	0.567359	-0.000670	80.143555	124.205147	159.336212	-0.307010	0.000000	-0.033482	0.000000	0.000000	0.000000	-0.077944	-0.031726	-0.016474	0.000000	0.000000	3.000000	49.000000	1.000000
14837.244349	0.093652	0.567263	-0.000693	80.143555	124.205147	159.336212	-0.307010	0.000000	-0.033482	0.000000	0.000000	0.000000	-0.062420	-0.028788	-0.007022	0.000000	0.000000	3.000000	49.000000	1.000000
14837.247682	0.093652	0.567263	-0.000693	80.146927	124.097122	159.257065	-0.307010	0.000000	-0.033482	0.000000	0.000000	0.000000	-0.062420	-0.028788	-0.007022	0.000000	0.000000	3.000000	49.000000	1.000000
14837.251015	0.093652	0.567263	-0.000693	80.146927	124.097122	159.257065	-0.307010	0.000000	-0.033482	0.000000	0.000000	0.000000	-0.062420	-0.028788	-0.007022	0.000000	0.000000	3.000000	49.000000	1.000000
14837.254349	0.093652	0.567263	-0.000693	80.146927	124.097122	159.257065	-0.307010	0.000000	-0.033482	0.000000	0.000000	0.000000	-0.062420	-0.028788	-0.007022	0.000000	0.000000	3.000000	49.000000	1.000000
14837.257682	0.093404	0.567091	-0.000690	80.166626	123.888580	159.068481	-0.317413	0.000000	-0.034653	0.000000	0.000000	0.000000	-0.074330	-0.051690	0.000899	0.000000	0.000000	3.000000	49.000000	1.000000
14837.261015	0.093404	0.567091	-0.000690	80.166626	123.888580	159.068481	-0.317413	0.000000	-0.034653	0.000000	0.000000	0.000000	-0.074330	-0.051690	0.000899	0.000000	0.000000	3.000000	49.000000	1.000000
14837.264349	0.093404	0.567091	-0.000690	80.166626	123.888580	159.068481	-0.317413	0.000000	-0.034653	0.000000	0.000000	0.000000	-0.074330	-0.051690	0.000899	0.000000	0.000000	3.000000	49.000000	1.000000
14837.267682	0.093404	0.567091	-0.000690	80.194740	123.619484	158.813339	-0.329801	0.000000	-0.034503	0.000000	0.000000	0.000000	-0.074330	-0.051690	0.000899	0.000000	0.000000	3.000000	49.000000	1.000000
14837.271015	0.093339	0.566997	-0.000676	80.194740	123.619484	158.813339	-0.329801	0.000000	-0.034503	0.000000	0.000000	0.000000	-0.019486	-0.028193	0.004074	0.000000	0.000000	3.000000	49.000000	1.000000
14837.274349	0.093339	0.566997	-0.000676	80.194740	123.619484	158.813339	-0.329801	0.000000	-0.034503	0.000000	0.000000	0.000000	-0.019486	-0.028193	0.004074	0.000000	0.000000	3.000000	49.000000	1.000000
14837.277682	0.093339	0.566997	-0.000676	80.216843	123.405548	158.609360	-0.333049	0.000000	-0.033824	0.000000	0.000000	0.000000	-0.019486	-0.028193	0.004074	0.000000	0.000000	3.000000	49.000000	1.000000
14837.281015	0.093339	0.566997	-0.000676	80.216843	123.405548	158.609360	-0.333049	0.000000	-0.033824	0.000000	0.000000	0.000000	-0.019486	-0.028193	0.004074	0.000000	0.000000	3.000000	49.000000	1.000000
14837.284349	0.093304	0.566913	-0.000627	80.216843	123.405548	158.609360	-0.333049	0.000000	-0.033824	0.000000	0.000000	0.000000	-0.010498	-0.025263	0.014915	0.000000	0.000000	3.000000	49.000000	1.000000
14837.287682	0.093304	0.566913	-0.000627	80.229614	123.290855	158.497787	-0.333049	0.000000	-0.033824	0.000000	0.000000	0.000000	-0.010498	-0.025263	0.014915	0.000000	0.000000	3.000000	49.000000	1.000000
14837.291015	0.093304	0.566913	-0.000627	80.229614	123.290855	158.497787	-0.333049	0.000000	-0.033824	0.000000	0.000000	0.000000	-0.010498	-0.025263	0.014915	0.000000	0.000000	3.000000	49.000000	1.000000
14837.294349	0.093304	0.566913	-0.000627	80.229614	123.290855	158.497787	-0.333049	0.000000	-0.033824	0.000000	0.000000	0.000000	-0.010498	-0.025263	0.014915	0.000000	0.000000	3.000000	49.000000	1.000000
14837.297682	0.093304	0.566737	-0.000517	80.233055	123.267815	158.479263	-0.334798	0.000000	-0.031338	0.000000	0.000000	0.000000	-0.000073	-0.052896	0.032797	0.000000	0.000000	3.000000	49.000000	1.000000
14837.301015	0.093304	0.566737	-0.000517	80.233055	123.267815	158.479263	-0.334798	0.000000	-0.031338	0.000000	0.000000	0.000000	-0.000073	-0.052896	0.032797	0.000000	0.000000	3.000000	49.000000	1.000000
14837.304349	0.093304	0.566737	-0.000517	80.233055	123.267815	158.479263	-0.334798	0.000000	-0.031338	0.000000	0.000000	0.000000	-0.000073	-0.052896	0.032797	0.000000	0.000000	3.000000	49.000000	1.000000
14837.307682	0.093304	0.566737	-0.000517	80.228065	123.310623	158.527115	-0.334811	0.000000	-0.025872	0.000000	0.000000	0.000000	-0.000073	-0.052896	0.032797	0.000000	0.000000	3.000000	49.000000	1.000000
14837.311015	0.093290	0.566652	-0.000472	80.228065	123.310623	158.527115	-0.334811	0.000000	-0.025872	0.000000	0.000000	0.000000	-0.004000	-0.025289	0.013571	0.000000	0.000000	3.000000	49.000000	1.000000
14837.314349	0.093290	0.566652	-0.000472	80.228065	123.310623	158.527115	-0.334811	0.000000	-0.025872	0.000000	0.000000	0.000000	-0.004000	-0.025289	0.013571	0.000000	0.000000	3.000000	49.000000	1.000000
14837.317682	0.093290	0.566652	-0.000472	80.221230	123.328888	158.550674	-0.335478	0.000000	-0.023610	0.000000	0.000000	0.000000	-0.004000	-0.025289	0.013571	0.000000	0.000000	3.000000	49.000000	1.000000
14837.321015	0.093290	0.566652	-0.000472	80.221230	123.328888	158.550674	-0.335478	0.000000	-0.023610	0.000000	0.000000	0.000000	-0.004000	-0.025289	0.013571	0.000000	0.000000	3.000000	49.000000	1.000000
14837.324349	0.093302	0.566586	-0.000414	80.221230	123.328888	158.550674	-0.335478	0.000000	-0.023610	0.000000	0.000000	0.000000	0.003565	-0.020000	0.017449	0.000000	0.000000	3.000000	49.000000	1.000000
14837.327682	0.093302	0.566586	-0.000414	80.218536	123.348366	158.569687	-0.335478	0.000000	-0.023610	0.000000	0.000000	0.000000	0.003565	-0.020000	0.017449	0.000000	0.000000	3.000000	49.000000	1.000000
14837.331015	0.093358	0.566519	-0.000365	80.218536	123.348366	158.569687	-0.335478	0.000000	-0.023610	0.000000	0.000000	0.000000	0.016573	-0.020022	0.014788	0.000000	0.000000	3.000000	49.000000	1.000000
14837.334349	0.093358	0.566519	-0.000365	80.218536	123.348366	158.569687	-0.335478	0.000000	-0.023610	0.000000	0.000000	0.000000	0.016573	-0.020022	0.014788	0.000000	0.000000	3.000000	49.000000	1.000000
14837.337682	0.093358	0.566519	-0.000365	80.219658	123.344696	158.558029	-0.332121	0.000000	-0.018237	0.000000	0.000000	0.000000	0.016573	-0.020022	0.014788	0.000000	0.000000	3.000000	49.000000	1.000000
14837.341015	0.093358	0.566519	-0.000365	80.219658	123.344696	158.558029	-0.332121	0.000000	-0.018237	0.000000	0.000000	0.000000	0.016573	-0.020022	0.014788	0.000000	0.000000	3.000000	49.000000	1.000000
14837.344349	0.093438	0.566470	-0.000303	80.219658	123.344696	158.558029	-0.332121	0.000000	-0.018237	0.000000	0.000000	0.000000	0.024151	-0.014735	0.018664	0.000000	0.000000	3.000000	49.000000	1.000000
14837.347682	0.093438	0.566470	-0.000303	80.222015	123.329285	158.534805	-0.332121	0.000000	-0.018237	0.000000	0.000000	0.000000	0.024151	-0.014735	0.018664	0.000000	0.000000	3.000000	49.000000	1.000000
14837.351015	0.093438	0.566470	-0.000303	80.222015	123.329285	158.534805	-0.332121	0.000000	-0.018237	0.000000	0.000000	0.000000	0.024151	-0.014735	0.018664	0.000000	0.000000	3.000000	49.000000	1.000000
14837.354349	0.093438	0.566470	-0.000303	80.222015	123.329285	158.534805	-0.332121	0.000000	-0.018237	0.000000	0.000000	0.000000	0.024151	-0.014735	0.018664	0.000000	0.000000	3.000000	49.000000	1.000000
14837.357682	0.093573	0.566473	-0.000197	80.230103	123.249619	158.447754	-0.328096	0.000000	-0.015127	0.000000	0.000000	0.000000	0.040370	0.001098	0.031626	0.000000	0.000000	3.000000	49.000000	1.000000
14837.361015	0.093573	0.566473	-0.000197	80.230103	123.249619	158.447754	-0.328096	0.000000	-0.015127	0.000000	0.000000	0.000000	0.040370	0.001098	0.031626	0.000000	0.000000	3.000000	49.000000	1.000000
14837.364349	0.093573	0.566473	-0.000197	80.230103	123.249619	158.447754	-0.328096	0.000000	-0.015127	0.000000	0.000000	0.000000	0.040370	0.001098	0.031626	0.000000	0.000000	3.000000	49.000000	1.000000
14837.367682	0.093573	0.566473	-0.000197	80.247383	123.072281	158.267120	-0.321368	0.000000	-0.009856	0.000000	0.000000	0.000000	0.040370	0.001098	0.031626	0.000000	0.000000	3.000000	49.000000	1.000000
14837.371015	0.093620	0.566491	-0.000189	80.247383	123.072281	158.267120	-0.321368	0.000000	-0.009856	0.000000	0.000000	0.000000	0.014083	0.005281	0.002545	0.000000	0.000000	3.000000	49.000000	1.000000
14837.374349	0.093620	0.566491	-0.000189	80.247383	123.072281	158.267120	-0.321368	0.000000	-0.009856	0.000000	0.000000	0.000000	0.014083	0.005281	0.002545	0.000000	0.000000	3.000000	49.000000	1.000000
14837.377682	0.093620	0.566491	-0.000189	80.278252	122.751030	157.944656	-0.319020	0.000000	-0.009432	0.000000	0.000000	0.000000	0.014083	0.005281	0.002545	0.000000	0.000000	3.000000	49.000000	1.000000
14837.381015	0.093620	0.566491	-0.000189	80.278252	122.751030	157.944656	-0.319020	0.000000	-0.009432	0.000000	0.000000	0.000000	0.014083	0.005281	0.002545	0.000000	0.000000	3.000000	49.000000	1.000000
14837.384349	0.093661	0.566542	-0.000209	80.278252	122.751030	157.944656	-0.319020	0.000000	-0.009432	0.000000	0.000000	0.000000	0.012297	0.015295	-0.006177	0.000000	0.000000	3.000000	49.000000	1.000000
14837.387682	0.093661	0.566542	-0.000209	80.325653	122.241699	157.442123	-0.319020	0.000000	-0.009432	0.000000	0.000000	0.000000	0.012297	0.015295	-0.006177	0.000000	0.000000	3.000000	49.000000	1.000000
14837.391015	0.093661	0.566542	-0.000209	80.325653	122.241699	157.442123	-0.319020	0.000000	-0.009432	0.000000	0.000000	0.000000	0.012297	0.015295	-0.006177	0.000000	0.000000	3.000000	49.000000	1.000000
14837.394349	0.093661	0.566542	-0.000209	80.325653	122.241699	157.442123	-0.319020	0.000000	-0.009432	0.000000	0.000000	0.000000	0.012297	0.015295	-0.006177	0.000000	0.000000	3.000000	49.000000	1.000000
14837.397682	0.093548	0.566621	-0.000428	80.396492	121.458496	156.675323	-0.316971	0.000000	-0.010461	0.000000	0.000000	0.000000	-0.033793	0.023645	-0.065659	0.000000	0.000000	3.000000	49.000000	1.000000
14837.401015	0.093548	0.566621	-0.000428	80.396492	121.458496	156.675323	-0.316971	0.000000	-0.010461	0.000000	0.000000	0.000000	-0.033793	0.023645	-0.065659	0.000000	1.000000	3.000000	49.000000	1.000000
14837.404349	0.093548	0.566621	-0.000428	80.396492	121.458496	156.675323	-0.316971	0.000000	-0.010461	0.000000	0.000000	0.000000	-0.033793	0.023645	-0.065659	0.000000	1.000000	3.000000	49.000000	1.000000
