# Supplementary material for: Haptic Guidance Needs to Be Intuitive Not Just Informative to Improve Human Motor Accuracy
Source: PLoS One. 2016 Mar 16;11(3):e0150912. doi: 10.1371/journal.pone.0150912 (PMC4794196; doi:10.1371/journal.pone.0150912)
Supplement: S1 Data — (ZIP) [file pone.0150912.s001.zip › Subject6/exp1_0050.txt]

Time	PosX	PosY	PosZ	RotX	RotY	RotZ	ForceX	ForceY	ForceZ	MomentX	MomentY	MomentZ	VelocityX	VelocityY	VelocityZ	CalibratedWeight	ButtonDown	Condition	Trial	Visual
14838.974315	-0.003337	0.539232	0.249636	79.199333	112.746361	138.049377	0.000000	0.000000	0.000000	0.000000	0.000000	0.000000	-0.019885	-0.070797	-0.053446	0.000000	1.000000	3.000000	50.000000	0.000000
14838.977649	-0.003337	0.539232	0.249636	79.239723	112.740753	138.050201	-1.912377	0.000000	4.619828	0.000000	0.000000	0.000000	-0.019885	-0.070797	-0.053446	0.000000	1.000000	3.000000	50.000000	0.000000
14838.980982	-0.003741	0.539223	0.249888	79.239723	112.740753	138.050201	-1.912377	0.000000	4.619828	0.000000	0.000000	0.000000	-0.121194	-0.002916	0.075515	0.000000	1.000000	3.000000	50.000000	0.000000
14838.984315	-0.003741	0.539223	0.249888	79.239723	112.740753	138.050201	-1.912377	0.000000	4.619828	0.000000	0.000000	0.000000	-0.121194	-0.002916	0.075515	0.000000	1.000000	3.000000	50.000000	0.000000
14838.987649	-0.004548	0.539251	0.250132	79.298180	112.707420	138.037674	-1.917105	0.000000	4.617868	0.000000	0.000000	0.000000	-0.242148	0.008660	0.073312	0.000000	1.000000	3.000000	50.000000	0.000000
14838.990982	-0.004548	0.539251	0.250132	79.298180	112.707420	138.037674	-1.917105	0.000000	4.617868	0.000000	0.000000	0.000000	-0.242148	0.008660	0.073312	0.000000	1.000000	3.000000	50.000000	0.000000
14838.994315	-0.004548	0.539251	0.250132	79.298180	112.707420	138.037674	-1.917105	0.000000	4.617868	0.000000	0.000000	0.000000	-0.242148	0.008660	0.073312	0.000000	1.000000	3.000000	50.000000	0.000000
14838.997649	-0.004548	0.539251	0.250132	79.347008	112.688942	138.039764	-1.928202	0.000000	4.613246	0.000000	0.000000	0.000000	-0.242148	0.008660	0.073312	0.000000	1.000000	3.000000	50.000000	0.000000
14839.000982	-0.005054	0.539080	0.250511	79.347008	112.688942	138.039764	-1.928202	0.000000	4.613246	0.000000	0.000000	0.000000	-0.151914	-0.051338	0.113725	0.000000	1.000000	3.000000	50.000000	0.000000
14839.004315	-0.005054	0.539080	0.250511	79.347008	112.688942	138.039764	-1.928202	0.000000	4.613246	0.000000	0.000000	0.000000	-0.151914	-0.051338	0.113725	0.000000	1.000000	3.000000	50.000000	0.000000
14839.007649	-0.005530	0.538899	0.251143	79.344254	112.375381	137.776031	-1.928202	0.000000	4.613246	0.000000	0.000000	0.000000	-0.142585	-0.054419	0.189509	0.000000	1.000000	3.000000	50.000000	0.000000
14839.010982	-0.005530	0.538899	0.251143	79.344254	112.375381	137.776031	-1.928202	0.000000	4.613246	0.000000	0.000000	0.000000	-0.142585	-0.054419	0.189509	0.000000	1.000000	3.000000	50.000000	0.000000
14839.014315	-0.005530	0.538899	0.251143	79.344254	112.375381	137.776031	-1.928202	0.000000	4.613246	0.000000	0.000000	0.000000	-0.142585	-0.054419	0.189509	0.000000	1.000000	3.000000	50.000000	0.000000
14839.017649	-0.006615	0.538798	0.252136	79.275124	111.644943	137.183456	-1.936936	0.000000	4.609586	0.000000	0.000000	0.000000	-0.325598	-0.030127	0.297851	0.000000	1.000000	3.000000	50.000000	0.000000
14839.020982	-0.006615	0.538798	0.252136	79.275124	111.644943	137.183456	-1.936936	0.000000	4.609586	0.000000	0.000000	0.000000	-0.325598	-0.030127	0.297851	0.000000	1.000000	3.000000	50.000000	0.000000
14839.024315	-0.006615	0.538798	0.252136	79.275124	111.644943	137.183456	-1.936936	0.000000	4.609586	0.000000	0.000000	0.000000	-0.325598	-0.030127	0.297851	0.000000	1.000000	3.000000	50.000000	0.000000
14839.027649	-0.007737	0.538694	0.253093	79.153038	111.000084	136.697952	-1.947303	0.000000	4.605216	0.000000	0.000000	0.000000	-0.336514	-0.031436	0.287334	0.000000	1.000000	3.000000	50.000000	0.000000
14839.030982	-0.007737	0.538694	0.253093	79.153038	111.000084	136.697952	-1.947303	0.000000	4.605216	0.000000	0.000000	0.000000	-0.336514	-0.031436	0.287334	0.000000	1.000000	3.000000	50.000000	0.000000
14839.034315	-0.007737	0.538694	0.253093	79.153038	111.000084	136.697952	-1.947303	0.000000	4.605216	0.000000	0.000000	0.000000	-0.336514	-0.031436	0.287334	0.000000	1.000000	3.000000	50.000000	0.000000
14839.037649	-0.008658	0.538503	0.253997	78.857208	111.099693	136.969757	-1.958349	0.000000	4.600529	0.000000	0.000000	0.000000	-0.276447	-0.057093	0.271099	0.000000	1.000000	3.000000	50.000000	0.000000
14839.040982	-0.008658	0.538503	0.253997	78.857208	111.099693	136.969757	-1.958349	0.000000	4.600529	0.000000	0.000000	0.000000	-0.276447	-0.057093	0.271099	0.000000	1.000000	3.000000	50.000000	0.000000
14839.044315	-0.008658	0.538503	0.253997	78.857208	111.099693	136.969757	-1.958349	0.000000	4.600529	0.000000	0.000000	0.000000	-0.276447	-0.057093	0.271099	0.000000	1.000000	3.000000	50.000000	0.000000
14839.047649	-0.009920	0.538277	0.254928	78.315056	112.090889	138.069016	-1.966571	0.000000	4.597021	0.000000	0.000000	0.000000	-0.378693	-0.068021	0.279395	0.000000	1.000000	3.000000	50.000000	0.000000
14839.050982	-0.009920	0.538277	0.254928	78.315056	112.090889	138.069016	-1.966571	0.000000	4.597021	0.000000	0.000000	0.000000	-0.378693	-0.068021	0.279395	0.000000	1.000000	3.000000	50.000000	0.000000
14839.054315	-0.009920	0.538277	0.254928	78.315056	112.090889	138.069016	-1.966571	0.000000	4.597021	0.000000	0.000000	0.000000	-0.378693	-0.068021	0.279395	0.000000	1.000000	3.000000	50.000000	0.000000
14839.057649	-0.011322	0.538074	0.255897	77.648827	113.300278	139.187973	-1.979716	0.000000	4.591375	0.000000	0.000000	0.000000	-0.420501	-0.060901	0.290688	0.000000	1.000000	3.000000	50.000000	0.000000
14839.060982	-0.011322	0.538074	0.255897	77.648827	113.300278	139.187973	-1.979716	0.000000	4.591375	0.000000	0.000000	0.000000	-0.420501	-0.060901	0.290688	0.000000	1.000000	3.000000	50.000000	0.000000
14839.064315	-0.011322	0.538074	0.255897	77.648827	113.300278	139.187973	-1.979716	0.000000	4.591375	0.000000	0.000000	0.000000	-0.420501	-0.060901	0.290688	0.000000	1.000000	3.000000	50.000000	0.000000
14839.067649	-0.012693	0.537806	0.256823	76.981232	114.367889	140.039093	-1.994570	0.000000	4.584941	0.000000	0.000000	0.000000	-0.411254	-0.080362	0.277587	0.000000	1.000000	3.000000	50.000000	0.000000
14839.070982	-0.012693	0.537806	0.256823	76.981232	114.367889	140.039093	-1.994570	0.000000	4.584941	0.000000	0.000000	0.000000	-0.411254	-0.080362	0.277587	0.000000	1.000000	3.000000	50.000000	0.000000
14839.074315	-0.012693	0.537806	0.256823	76.981232	114.367889	140.039093	-1.994570	0.000000	4.584941	0.000000	0.000000	0.000000	-0.411254	-0.080362	0.277587	0.000000	1.000000	3.000000	50.000000	0.000000
14839.077649	-0.014204	0.537483	0.257793	76.373741	115.241028	140.710510	-2.009076	0.000000	4.578604	0.000000	0.000000	0.000000	-0.453347	-0.096738	0.291152	0.000000	1.000000	3.000000	50.000000	0.000000
14839.080982	-0.014204	0.537483	0.257793	76.373741	115.241028	140.710510	-2.009076	0.000000	4.578604	0.000000	0.000000	0.000000	-0.453347	-0.096738	0.291152	0.000000	1.000000	3.000000	50.000000	0.000000
14839.084315	-0.014204	0.537483	0.257793	76.373741	115.241028	140.710510	-2.009076	0.000000	4.578604	0.000000	0.000000	0.000000	-0.453347	-0.096738	0.291152	0.000000	1.000000	3.000000	50.000000	0.000000
14839.087649	-0.015617	0.537177	0.258743	75.901062	115.914421	141.191895	-2.025202	0.000000	4.571495	0.000000	0.000000	0.000000	-0.423864	-0.091809	0.284974	0.000000	1.000000	3.000000	50.000000	0.000000
14839.090982	-0.015617	0.537177	0.258743	75.901062	115.914421	141.191895	-2.025202	0.000000	4.571495	0.000000	0.000000	0.000000	-0.423864	-0.091809	0.284974	0.000000	1.000000	3.000000	50.000000	0.000000
14839.094315	-0.015617	0.537177	0.258743	75.901062	115.914421	141.191895	-2.025202	0.000000	4.571495	0.000000	0.000000	0.000000	-0.423864	-0.091809	0.284974	0.000000	1.000000	3.000000	50.000000	0.000000
14839.097649	-0.017210	0.536740	0.259945	75.398445	116.648117	141.627563	-2.039823	0.000000	4.564989	0.000000	0.000000	0.000000	-0.477900	-0.131109	0.360671	0.000000	1.000000	3.000000	50.000000	0.000000
14839.100982	-0.017210	0.536740	0.259945	75.398445	116.648117	141.627563	-2.039823	0.000000	4.564989	0.000000	0.000000	0.000000	-0.477900	-0.131109	0.360671	0.000000	1.000000	3.000000	50.000000	0.000000
14839.104315	-0.017210	0.536740	0.259945	75.398445	116.648117	141.627563	-2.039823	0.000000	4.564989	0.000000	0.000000	0.000000	-0.477900	-0.131109	0.360671	0.000000	1.000000	3.000000	50.000000	0.000000
14839.107649	-0.018500	0.536294	0.261088	75.005211	117.207375	141.925842	-2.055243	0.000000	4.558067	0.000000	0.000000	0.000000	-0.386933	-0.133780	0.342740	0.000000	1.000000	3.000000	50.000000	0.000000
14839.110982	-0.018500	0.536294	0.261088	75.005211	117.207375	141.925842	-2.055243	0.000000	4.558067	0.000000	0.000000	0.000000	-0.386933	-0.133780	0.342740	0.000000	1.000000	3.000000	50.000000	0.000000
14839.114315	-0.018500	0.536294	0.261088	75.005211	117.207375	141.925842	-2.055243	0.000000	4.558067	0.000000	0.000000	0.000000	-0.386933	-0.133780	0.342740	0.000000	1.000000	3.000000	50.000000	0.000000
14839.117649	-0.019658	0.535832	0.262276	74.642746	117.631470	142.169891	-2.066463	0.000000	4.552991	0.000000	0.000000	0.000000	-0.347537	-0.138839	0.356514	0.000000	1.000000	3.000000	50.000000	0.000000
14839.120982	-0.019658	0.535832	0.262276	74.642746	117.631470	142.169891	-2.066463	0.000000	4.552991	0.000000	0.000000	0.000000	-0.347537	-0.138839	0.356514	0.000000	1.000000	3.000000	50.000000	0.000000
14839.124315	-0.019658	0.535832	0.262276	74.642746	117.631470	142.169891	-2.066463	0.000000	4.552991	0.000000	0.000000	0.000000	-0.347537	-0.138839	0.356514	0.000000	1.000000	3.000000	50.000000	0.000000
14839.127649	-0.020650	0.535409	0.263490	74.295464	118.075623	142.528412	-2.075362	0.000000	4.548942	0.000000	0.000000	0.000000	-0.297546	-0.126717	0.364209	0.000000	1.000000	3.000000	50.000000	0.000000
14839.130982	-0.020650	0.535409	0.263490	74.295464	118.075623	142.528412	-2.075362	0.000000	4.548942	0.000000	0.000000	0.000000	-0.297546	-0.126717	0.364209	0.000000	1.000000	3.000000	50.000000	0.000000
14839.134315	-0.020650	0.535409	0.263490	74.295464	118.075623	142.528412	-2.075362	0.000000	4.548942	0.000000	0.000000	0.000000	-0.297546	-0.126717	0.364209	0.000000	1.000000	3.000000	50.000000	0.000000
14839.137649	-0.021404	0.534942	0.264681	73.917976	118.886818	143.297668	-2.081614	0.000000	4.546084	0.000000	0.000000	0.000000	-0.226300	-0.140159	0.357121	0.000000	1.000000	3.000000	50.000000	0.000000
14839.140982	-0.021404	0.534942	0.264681	73.917976	118.886818	143.297668	-2.081614	0.000000	4.546084	0.000000	0.000000	0.000000	-0.226300	-0.140159	0.357121	0.000000	1.000000	3.000000	50.000000	0.000000
14839.144315	-0.021404	0.534942	0.264681	73.917976	118.886818	143.297668	-2.081614	0.000000	4.546084	0.000000	0.000000	0.000000	-0.226300	-0.140159	0.357121	0.000000	1.000000	3.000000	50.000000	0.000000
14839.147649	-0.021850	0.534505	0.265812	73.519012	120.345734	144.576584	-2.084584	0.000000	4.544723	0.000000	0.000000	0.000000	-0.133729	-0.130943	0.339370	0.000000	1.000000	3.000000	50.000000	0.000000
14839.150982	-0.021850	0.534505	0.265812	73.519012	120.345734	144.576584	-2.084584	0.000000	4.544723	0.000000	0.000000	0.000000	-0.133729	-0.130943	0.339370	0.000000	1.000000	3.000000	50.000000	0.000000
14839.154315	-0.021850	0.534505	0.265812	73.519012	120.345734	144.576584	-2.084584	0.000000	4.544723	0.000000	0.000000	0.000000	-0.133729	-0.130943	0.339370	0.000000	1.000000	3.000000	50.000000	0.000000
14839.157649	-0.022021	0.534064	0.266918	73.102654	122.255524	146.227768	-2.083551	0.000000	4.545197	0.000000	0.000000	0.000000	-0.051316	-0.132493	0.331905	0.000000	1.000000	3.000000	50.000000	0.000000
14839.160982	-0.022021	0.534064	0.266918	73.102654	122.255524	146.227768	-2.083551	0.000000	4.545197	0.000000	0.000000	0.000000	-0.051316	-0.132493	0.331905	0.000000	1.000000	3.000000	50.000000	0.000000
14839.164315	-0.022021	0.534064	0.266918	73.102654	122.255524	146.227768	-2.083551	0.000000	4.545197	0.000000	0.000000	0.000000	-0.051316	-0.132493	0.331905	0.000000	1.000000	3.000000	50.000000	0.000000
14839.167649	-0.021985	0.533678	0.268007	72.716843	124.355026	148.165924	-2.078819	0.000000	4.547363	0.000000	0.000000	0.000000	0.010744	-0.115696	0.326532	0.000000	0.000000	3.000000	50.000000	0.000000
14839.170982	-0.021985	0.533678	0.268007	72.716843	124.355026	148.165924	-2.078819	0.000000	4.547363	0.000000	0.000000	0.000000	0.010744	-0.115696	0.326532	0.000000	0.000000	3.000000	50.000000	0.000000
14839.174315	-0.021985	0.533678	0.268007	72.716843	124.355026	148.165924	-2.078819	0.000000	4.547363	0.000000	0.000000	0.000000	0.010744	-0.115696	0.326532	0.000000	0.000000	3.000000	50.000000	0.000000
14839.177649	-0.021809	0.533364	0.269028	72.406761	126.636063	150.214096	-2.071324	0.000000	4.550782	0.000000	0.000000	0.000000	0.052816	-0.094303	0.306537	0.000000	0.000000	3.000000	50.000000	0.000000
14839.180982	-0.021809	0.533364	0.269028	72.406761	126.636063	150.214096	-2.071324	0.000000	4.550782	0.000000	0.000000	0.000000	0.052816	-0.094303	0.306537	0.000000	0.000000	3.000000	50.000000	0.000000
14839.184315	-0.021809	0.533364	0.269028	72.406761	126.636063	150.214096	-2.071324	0.000000	4.550782	0.000000	0.000000	0.000000	0.052816	-0.094303	0.306537	0.000000	0.000000	3.000000	50.000000	0.000000
14839.187649	-0.021459	0.533125	0.270015	72.177055	129.027176	152.326065	-2.062328	0.000000	4.554866	0.000000	0.000000	0.000000	0.105132	-0.071774	0.295913	0.000000	0.000000	3.000000	50.000000	0.000000
14839.190982	-0.021459	0.533125	0.270015	72.177055	129.027176	152.326065	-2.062328	0.000000	4.554866	0.000000	0.000000	0.000000	0.105132	-0.071774	0.295913	0.000000	0.000000	3.000000	50.000000	0.000000
14839.194315	-0.021459	0.533125	0.270015	72.177055	129.027176	152.326065	-2.062328	0.000000	4.554866	0.000000	0.000000	0.000000	0.105132	-0.071774	0.295913	0.000000	0.000000	3.000000	50.000000	0.000000
14839.197649	-0.021459	0.533125	0.270015	71.999496	131.160141	154.193283	-2.051152	0.000000	4.559910	0.000000	0.000000	0.000000	0.105132	-0.071774	0.295913	0.000000	0.000000	3.000000	50.000000	0.000000
14839.200982	-0.021102	0.532927	0.270829	71.999496	131.160141	154.193283	-2.051152	0.000000	4.559910	0.000000	0.000000	0.000000	0.106935	-0.059306	0.244265	0.000000	0.000000	3.000000	50.000000	0.000000
14839.204315	-0.021102	0.532927	0.270829	71.999496	131.160141	154.193283	-2.051152	0.000000	4.559910	0.000000	0.000000	0.000000	0.106935	-0.059306	0.244265	0.000000	0.000000	3.000000	50.000000	0.000000
14839.207649	-0.020642	0.532790	0.271653	71.796043	133.609924	156.330505	-2.041016	0.000000	4.564456	0.000000	0.000000	0.000000	0.138265	-0.041155	0.247235	0.000000	0.000000	3.000000	50.000000	0.000000
14839.210982	-0.020642	0.532790	0.271653	71.796043	133.609924	156.330505	-2.041016	0.000000	4.564456	0.000000	0.000000	0.000000	0.138265	-0.041155	0.247235	0.000000	0.000000	3.000000	50.000000	0.000000
14839.214315	-0.020642	0.532790	0.271653	71.796043	133.609924	156.330505	-2.041016	0.000000	4.564456	0.000000	0.000000	0.000000	0.138265	-0.041155	0.247235	0.000000	0.000000	3.000000	50.000000	0.000000
14839.217649	-0.020642	0.532790	0.271653	71.615158	135.659821	158.100616	-2.029383	0.000000	4.569640	0.000000	0.000000	0.000000	0.138265	-0.041155	0.247235	0.000000	0.000000	3.000000	50.000000	0.000000
14839.220982	-0.020139	0.532771	0.272269	71.615158	135.659821	158.100616	-2.029383	0.000000	4.569640	0.000000	0.000000	0.000000	0.150711	-0.005449	0.184842	0.000000	0.000000	3.000000	50.000000	0.000000
14839.224315	-0.020139	0.532771	0.272269	71.615158	135.659821	158.100616	-2.029383	0.000000	4.569640	0.000000	0.000000	0.000000	0.150711	-0.005449	0.184842	0.000000	0.000000	3.000000	50.000000	0.000000
14839.227649	-0.019665	0.532854	0.272693	71.426056	137.501907	159.701904	-2.018487	0.000000	4.574463	0.000000	0.000000	0.000000	0.142117	0.024871	0.127188	0.000000	0.000000	3.000000	50.000000	0.000000
14839.230982	-0.019665	0.532854	0.272693	71.426056	137.501907	159.701904	-2.018487	0.000000	4.574463	0.000000	0.000000	0.000000	0.142117	0.024871	0.127188	0.000000	0.000000	3.000000	50.000000	0.000000
14839.234315	-0.019665	0.532854	0.272693	71.426056	137.501907	159.701904	-2.018487	0.000000	4.574463	0.000000	0.000000	0.000000	0.142117	0.024871	0.127188	0.000000	0.000000	3.000000	50.000000	0.000000
14839.237649	-0.019665	0.532854	0.272693	71.232559	139.113358	161.100708	-2.009196	0.000000	4.578551	0.000000	0.000000	0.000000	0.142117	0.024871	0.127188	0.000000	0.000000	3.000000	50.000000	0.000000
14839.240982	-0.019255	0.533038	0.272925	71.232559	139.113358	161.100708	-2.009196	0.000000	4.578551	0.000000	0.000000	0.000000	0.122989	0.055240	0.069412	0.000000	0.000000	3.000000	50.000000	0.000000
14839.244315	-0.019255	0.533038	0.272925	71.232559	139.113358	161.100708	-2.009196	0.000000	4.578551	0.000000	0.000000	0.000000	0.122989	0.055240	0.069412	0.000000	0.000000	3.000000	50.000000	0.000000
14839.247649	-0.019255	0.533038	0.272925	71.027817	140.479141	162.292160	-2.001993	0.000000	4.581705	0.000000	0.000000	0.000000	0.122989	0.055240	0.069412	0.000000	0.000000	3.000000	50.000000	0.000000
14839.250982	-0.019255	0.533038	0.272925	71.027817	140.479141	162.292160	-2.001993	0.000000	4.581705	0.000000	0.000000	0.000000	0.122989	0.055240	0.069412	0.000000	0.000000	3.000000	50.000000	0.000000
14839.254315	-0.018910	0.533284	0.272968	71.027817	140.479141	162.292160	-2.001993	0.000000	4.581705	0.000000	0.000000	0.000000	0.103711	0.073687	0.013007	0.000000	0.000000	3.000000	50.000000	0.000000
14839.257649	-0.018663	0.533511	0.272831	70.854683	141.399994	163.103882	-2.001993	0.000000	4.581705	0.000000	0.000000	0.000000	0.073887	0.068113	-0.041137	0.000000	0.000000	3.000000	50.000000	0.000000
14839.260982	-0.018663	0.533511	0.272831	70.854683	141.399994	163.103882	-2.001993	0.000000	4.581705	0.000000	0.000000	0.000000	0.073887	0.068113	-0.041137	0.000000	0.000000	3.000000	50.000000	0.000000
14839.264315	-0.018663	0.533511	0.272831	70.854683	141.399994	163.103882	-2.001993	0.000000	4.581705	0.000000	0.000000	0.000000	0.073887	0.068113	-0.041137	0.000000	0.000000	3.000000	50.000000	0.000000
14839.267649	-0.018663	0.533511	0.272831	70.738785	142.055969	163.681732	-1.994215	0.000000	4.585096	0.000000	0.000000	0.000000	0.073887	0.068113	-0.041137	0.000000	0.000000	3.000000	50.000000	0.000000
14839.270982	-0.018516	0.533756	0.272479	70.738785	142.055969	163.681732	-1.994215	0.000000	4.585096	0.000000	0.000000	0.000000	0.044288	0.073519	-0.105433	0.000000	0.000000	3.000000	50.000000	0.000000
14839.274315	-0.018516	0.533756	0.272479	70.738785	142.055969	163.681732	-1.994215	0.000000	4.585096	0.000000	0.000000	0.000000	0.044288	0.073519	-0.105433	0.000000	0.000000	3.000000	50.000000	0.000000
14839.277649	-0.018516	0.533756	0.272479	70.864525	142.058395	163.669891	-1.994289	0.000000	4.585064	0.000000	0.000000	0.000000	0.044288	0.073519	-0.105433	0.000000	0.000000	3.000000	50.000000	0.000000
14839.280982	-0.018516	0.533756	0.272479	70.864525	142.058395	163.669891	-1.994289	0.000000	4.585064	0.000000	0.000000	0.000000	0.044288	0.073519	-0.105433	0.000000	0.000000	3.000000	50.000000	0.000000
14839.284315	-0.018470	0.533930	0.272027	70.864525	142.058395	163.669891	-1.994289	0.000000	4.585064	0.000000	0.000000	0.000000	0.013832	0.052249	-0.135585	0.000000	0.000000	3.000000	50.000000	0.000000
14839.287649	-0.018457	0.534000	0.271540	71.111977	141.702255	163.332153	-1.994289	0.000000	4.585064	0.000000	0.000000	0.000000	0.003703	0.020855	-0.146209	0.000000	0.000000	3.000000	50.000000	0.000000
14839.290982	-0.018457	0.534000	0.271540	71.111977	141.702255	163.332153	-1.994289	0.000000	4.585064	0.000000	0.000000	0.000000	0.003703	0.020855	-0.146209	0.000000	0.000000	3.000000	50.000000	0.000000
14839.294315	-0.018457	0.534000	0.271540	71.111977	141.702255	163.332153	-1.994289	0.000000	4.585064	0.000000	0.000000	0.000000	0.003703	0.020855	-0.146209	0.000000	0.000000	3.000000	50.000000	0.000000
14839.297649	-0.018457	0.534000	0.271540	71.479935	141.002106	162.681229	-1.999257	0.000000	4.582901	0.000000	0.000000	0.000000	0.003703	0.020855	-0.146209	0.000000	0.000000	3.000000	50.000000	0.000000
14839.300982	-0.018475	0.534011	0.270877	71.479935	141.002106	162.681229	-1.999257	0.000000	4.582901	0.000000	0.000000	0.000000	-0.005337	0.003210	-0.198891	0.000000	0.000000	3.000000	50.000000	0.000000
14839.304315	-0.018475	0.534011	0.270877	71.479935	141.002106	162.681229	-1.999257	0.000000	4.582901	0.000000	0.000000	0.000000	-0.005337	0.003210	-0.198891	0.000000	0.000000	3.000000	50.000000	0.000000
14839.307649	-0.018460	0.534027	0.270274	71.778603	140.385376	162.108063	-1.999257	0.000000	4.582901	0.000000	0.000000	0.000000	0.004595	0.005026	-0.181069	0.000000	0.000000	3.000000	50.000000	0.000000
14839.310982	-0.018460	0.534027	0.270274	71.778603	140.385376	162.108063	-1.999257	0.000000	4.582901	0.000000	0.000000	0.000000	0.004595	0.005026	-0.181069	0.000000	0.000000	3.000000	50.000000	0.000000
14839.314315	-0.018460	0.534027	0.270274	71.778603	140.385376	162.108063	-1.999257	0.000000	4.582901	0.000000	0.000000	0.000000	0.004595	0.005026	-0.181069	0.000000	0.000000	3.000000	50.000000	0.000000
14839.317649	-0.018339	0.533995	0.269586	72.094215	139.726776	161.487457	-2.007154	0.000000	4.579447	0.000000	0.000000	0.000000	0.036301	-0.009813	-0.206142	0.000000	0.000000	3.000000	50.000000	0.000000
14839.320982	-0.018339	0.533995	0.269586	72.094215	139.726776	161.487457	-2.007154	0.000000	4.579447	0.000000	0.000000	0.000000	0.036301	-0.009813	-0.206142	0.000000	0.000000	3.000000	50.000000	0.000000
14839.324315	-0.018339	0.533995	0.269586	72.094215	139.726776	161.487457	-2.007154	0.000000	4.579447	0.000000	0.000000	0.000000	0.036301	-0.009813	-0.206142	0.000000	0.000000	3.000000	50.000000	0.000000
14839.327649	-0.018079	0.533916	0.268846	72.372292	139.138870	160.923920	-2.009720	0.000000	4.578321	0.000000	0.000000	0.000000	0.078026	-0.023654	-0.222112	0.000000	0.000000	3.000000	50.000000	0.000000
14839.330982	-0.018079	0.533916	0.268846	72.372292	139.138870	160.923920	-2.009720	0.000000	4.578321	0.000000	0.000000	0.000000	0.078026	-0.023654	-0.222112	0.000000	0.000000	3.000000	50.000000	0.000000
14839.334315	-0.018079	0.533916	0.268846	72.372292	139.138870	160.923920	-2.009720	0.000000	4.578321	0.000000	0.000000	0.000000	0.078026	-0.023654	-0.222112	0.000000	0.000000	3.000000	50.000000	0.000000
14839.337649	-0.018079	0.533916	0.268846	72.602112	138.652115	160.449448	-2.010647	0.000000	4.577914	0.000000	0.000000	0.000000	0.078026	-0.023654	-0.222112	0.000000	0.000000	3.000000	50.000000	0.000000
14839.340982	-0.017682	0.533797	0.268112	72.602112	138.652115	160.449448	-2.010647	0.000000	4.577914	0.000000	0.000000	0.000000	0.119174	-0.035592	-0.220293	0.000000	0.000000	3.000000	50.000000	0.000000
14839.344315	-0.017682	0.533797	0.268112	72.602112	138.652115	160.449448	-2.010647	0.000000	4.577914	0.000000	0.000000	0.000000	0.119174	-0.035592	-0.220293	0.000000	0.000000	3.000000	50.000000	0.000000
14839.347649	-0.017247	0.533644	0.267244	72.797478	138.248947	160.053864	-2.009577	0.000000	4.578384	0.000000	0.000000	0.000000	0.130219	-0.045839	-0.260388	0.000000	0.000000	3.000000	50.000000	0.000000
14839.350982	-0.017247	0.533644	0.267244	72.797478	138.248947	160.053864	-2.009577	0.000000	4.578384	0.000000	0.000000	0.000000	0.130219	-0.045839	-0.260388	0.000000	0.000000	3.000000	50.000000	0.000000
14839.354315	-0.017247	0.533644	0.267244	72.797478	138.248947	160.053864	-2.009577	0.000000	4.578384	0.000000	0.000000	0.000000	0.130219	-0.045839	-0.260388	0.000000	0.000000	3.000000	50.000000	0.000000
14839.357649	-0.017247	0.533644	0.267244	72.906349	138.038086	159.837357	-2.008814	0.000000	4.578719	0.000000	0.000000	0.000000	0.130219	-0.045839	-0.260388	0.000000	0.000000	3.000000	50.000000	0.000000
14839.360982	-0.016851	0.533522	0.266476	72.906349	138.038086	159.837357	-2.008814	0.000000	4.578719	0.000000	0.000000	0.000000	0.118910	-0.036576	-0.230337	0.000000	0.000000	3.000000	50.000000	0.000000
14839.364315	-0.016851	0.533522	0.266476	72.906349	138.038086	159.837357	-2.008814	0.000000	4.578719	0.000000	0.000000	0.000000	0.118910	-0.036576	-0.230337	0.000000	0.000000	3.000000	50.000000	0.000000
14839.367649	-0.016418	0.533406	0.265570	72.979240	137.916336	159.708328	-2.008814	0.000000	4.578719	0.000000	0.000000	0.000000	0.129911	-0.034963	-0.271891	0.000000	0.000000	3.000000	50.000000	0.000000
14839.370982	-0.016418	0.533406	0.265570	72.979240	137.916336	159.708328	-2.008814	0.000000	4.578719	0.000000	0.000000	0.000000	0.129911	-0.034963	-0.271891	0.000000	0.000000	3.000000	50.000000	0.000000
14839.374315	-0.016418	0.533406	0.265570	72.979240	137.916336	159.708328	-2.008814	0.000000	4.578719	0.000000	0.000000	0.000000	0.129911	-0.034963	-0.271891	0.000000	0.000000	3.000000	50.000000	0.000000
14839.377649	-0.016053	0.533362	0.264591	73.008965	137.895309	159.680771	-2.007441	0.000000	4.579321	0.000000	0.000000	0.000000	0.109511	-0.013262	-0.293651	0.000000	0.000000	3.000000	50.000000	0.000000
14839.380982	-0.016053	0.533362	0.264591	73.008965	137.895309	159.680771	-2.007441	0.000000	4.579321	0.000000	0.000000	0.000000	0.109511	-0.013262	-0.293651	0.000000	0.000000	3.000000	50.000000	0.000000
14839.384315	-0.016053	0.533362	0.264591	73.008965	137.895309	159.680771	-2.007441	0.000000	4.579321	0.000000	0.000000	0.000000	0.109511	-0.013262	-0.293651	0.000000	0.000000	3.000000	50.000000	0.000000
14839.387649	-0.015654	0.533353	0.263576	72.988632	137.991806	159.763687	-2.008371	0.000000	4.578914	0.000000	0.000000	0.000000	0.119735	-0.002521	-0.304488	0.000000	0.000000	3.000000	50.000000	0.000000
14839.390982	-0.015654	0.533353	0.263576	72.988632	137.991806	159.763687	-2.008371	0.000000	4.578914	0.000000	0.000000	0.000000	0.119735	-0.002521	-0.304488	0.000000	0.000000	3.000000	50.000000	0.000000
14839.394315	-0.015654	0.533353	0.263576	72.988632	137.991806	159.763687	-2.008371	0.000000	4.578914	0.000000	0.000000	0.000000	0.119735	-0.002521	-0.304488	0.000000	0.000000	3.000000	50.000000	0.000000
14839.397649	-0.015187	0.533380	0.262525	72.935707	138.182755	159.930984	-2.009042	0.000000	4.578619	0.000000	0.000000	0.000000	0.140150	0.008148	-0.315193	0.000000	0.000000	3.000000	50.000000	0.000000
14839.400982	-0.015187	0.533380	0.262525	72.935707	138.182755	159.930984	-2.009042	0.000000	4.578619	0.000000	0.000000	0.000000	0.140150	0.008148	-0.315193	0.000000	0.000000	3.000000	50.000000	0.000000
14839.404315	-0.015187	0.533380	0.262525	72.935707	138.182755	159.930984	-2.009042	0.000000	4.578619	0.000000	0.000000	0.000000	0.140150	0.008148	-0.315193	0.000000	0.000000	3.000000	50.000000	0.000000
14839.407649	-0.014652	0.533443	0.261439	72.882683	138.375427	160.097290	-2.008952	0.000000	4.578658	0.000000	0.000000	0.000000	0.160455	0.018763	-0.325998	0.000000	0.000000	3.000000	50.000000	0.000000
14839.410982	-0.014652	0.533443	0.261439	72.882683	138.375427	160.097290	-2.008952	0.000000	4.578658	0.000000	0.000000	0.000000	0.160455	0.018763	-0.325998	0.000000	0.000000	3.000000	50.000000	0.000000
14839.414315	-0.014652	0.533443	0.261439	72.882683	138.375427	160.097290	-2.008952	0.000000	4.578658	0.000000	0.000000	0.000000	0.160455	0.018763	-0.325998	0.000000	0.000000	3.000000	50.000000	0.000000
14839.417649	-0.013981	0.533555	0.260269	72.883163	138.461411	160.148453	-2.008099	0.000000	4.579032	0.000000	0.000000	0.000000	0.201361	0.033733	-0.350869	0.000000	0.000000	3.000000	50.000000	0.000000
14839.420982	-0.013981	0.533555	0.260269	72.883163	138.461411	160.148453	-2.008099	0.000000	4.579032	0.000000	0.000000	0.000000	0.201361	0.033733	-0.350869	0.000000	0.000000	3.000000	50.000000	0.000000
14839.424315	-0.013981	0.533555	0.260269	72.883163	138.461411	160.148453	-2.008099	0.000000	4.579032	0.000000	0.000000	0.000000	0.201361	0.033733	-0.350869	0.000000	0.000000	3.000000	50.000000	0.000000
14839.427649	-0.013350	0.533672	0.259327	72.958763	138.356430	160.015518	-2.005763	0.000000	4.580056	0.000000	0.000000	0.000000	0.189247	0.034854	-0.282761	0.000000	0.000000	3.000000	50.000000	0.000000
14839.430982	-0.013350	0.533672	0.259327	72.958763	138.356430	160.015518	-2.005763	0.000000	4.580056	0.000000	0.000000	0.000000	0.189247	0.034854	-0.282761	0.000000	0.000000	3.000000	50.000000	0.000000
14839.434315	-0.013350	0.533672	0.259327	72.958763	138.356430	160.015518	-2.005763	0.000000	4.580056	0.000000	0.000000	0.000000	0.189247	0.034854	-0.282761	0.000000	0.000000	3.000000	50.000000	0.000000
14839.437649	-0.012582	0.533852	0.258253	73.120697	138.151123	159.769135	-2.002530	0.000000	4.581471	0.000000	0.000000	0.000000	0.230224	0.054166	-0.322076	0.000000	0.000000	3.000000	50.000000	0.000000
14839.440982	-0.012582	0.533852	0.258253	73.120697	138.151123	159.769135	-2.002530	0.000000	4.581471	0.000000	0.000000	0.000000	0.230224	0.054166	-0.322076	0.000000	0.000000	3.000000	50.000000	0.000000
14839.444315	-0.012582	0.533852	0.258253	73.120697	138.151123	159.769135	-2.002530	0.000000	4.581471	0.000000	0.000000	0.000000	0.230224	0.054166	-0.322076	0.000000	0.000000	3.000000	50.000000	0.000000
14839.447649	-0.011783	0.534049	0.257159	73.361923	137.965363	159.523010	-1.998086	0.000000	4.583411	0.000000	0.000000	0.000000	0.239820	0.059165	-0.328158	0.000000	0.000000	3.000000	50.000000	0.000000
14839.450982	-0.011783	0.534049	0.257159	73.361923	137.965363	159.523010	-1.998086	0.000000	4.583411	0.000000	0.000000	0.000000	0.239820	0.059165	-0.328158	0.000000	0.000000	3.000000	50.000000	0.000000
14839.454315	-0.011783	0.534049	0.257159	73.361923	137.965363	159.523010	-1.998086	0.000000	4.583411	0.000000	0.000000	0.000000	0.239820	0.059165	-0.328158	0.000000	0.000000	3.000000	50.000000	0.000000
14839.457649	-0.010950	0.534250	0.255922	73.684746	137.916855	159.374603	-1.993252	0.000000	4.585515	0.000000	0.000000	0.000000	0.249916	0.060164	-0.371268	0.000000	0.000000	3.000000	50.000000	0.000000
14839.460982	-0.010950	0.534250	0.255922	73.684746	137.916855	159.374603	-1.993252	0.000000	4.585515	0.000000	0.000000	0.000000	0.249916	0.060164	-0.371268	0.000000	0.000000	3.000000	50.000000	0.000000
14839.464315	-0.010950	0.534250	0.255922	73.684746	137.916855	159.374603	-1.993252	0.000000	4.585515	0.000000	0.000000	0.000000	0.249916	0.060164	-0.371268	0.000000	0.000000	3.000000	50.000000	0.000000
14839.467649	-0.010257	0.534448	0.254850	73.970482	137.941971	159.305649	-1.988802	0.000000	4.587447	0.000000	0.000000	0.000000	0.207786	0.059374	-0.321566	0.000000	0.000000	3.000000	50.000000	0.000000
14839.470982	-0.010257	0.534448	0.254850	73.970482	137.941971	159.305649	-1.988802	0.000000	4.587447	0.000000	0.000000	0.000000	0.207786	0.059374	-0.321566	0.000000	0.000000	3.000000	50.000000	0.000000
14839.474315	-0.010257	0.534448	0.254850	73.970482	137.941971	159.305649	-1.988802	0.000000	4.587447	0.000000	0.000000	0.000000	0.207786	0.059374	-0.321566	0.000000	0.000000	3.000000	50.000000	0.000000
14839.477649	-0.009428	0.534671	0.253476	74.298668	137.996399	159.247467	-1.985346	0.000000	4.588943	0.000000	0.000000	0.000000	0.248878	0.066914	-0.412075	0.000000	0.000000	3.000000	50.000000	0.000000
14839.480982	-0.009428	0.534671	0.253476	74.298668	137.996399	159.247467	-1.985346	0.000000	4.588943	0.000000	0.000000	0.000000	0.248878	0.066914	-0.412075	0.000000	0.000000	3.000000	50.000000	0.000000
14839.484315	-0.009428	0.534671	0.253476	74.298668	137.996399	159.247467	-1.985346	0.000000	4.588943	0.000000	0.000000	0.000000	0.248878	0.066914	-0.412075	0.000000	0.000000	3.000000	50.000000	0.000000
14839.487649	-0.008739	0.534877	0.252317	74.520287	137.951294	159.128784	-1.981756	0.000000	4.590495	0.000000	0.000000	0.000000	0.206727	0.061855	-0.347624	0.000000	0.000000	3.000000	50.000000	0.000000
14839.490982	-0.008739	0.534877	0.252317	74.520287	137.951294	159.128784	-1.981756	0.000000	4.590495	0.000000	0.000000	0.000000	0.206727	0.061855	-0.347624	0.000000	0.000000	3.000000	50.000000	0.000000
14839.494315	-0.008739	0.534877	0.252317	74.520287	137.951294	159.128784	-1.981756	0.000000	4.590495	0.000000	0.000000	0.000000	0.206727	0.061855	-0.347624	0.000000	0.000000	3.000000	50.000000	0.000000
14839.497649	-0.007949	0.535118	0.250948	74.714317	137.839096	158.951675	-1.978859	0.000000	4.591744	0.000000	0.000000	0.000000	0.237040	0.072184	-0.410931	0.000000	0.000000	3.000000	50.000000	0.000000
14839.500982	-0.007949	0.535118	0.250948	74.714317	137.839096	158.951675	-1.978859	0.000000	4.591744	0.000000	0.000000	0.000000	0.237040	0.072184	-0.410931	0.000000	0.000000	3.000000	50.000000	0.000000
14839.504315	-0.007949	0.535118	0.250948	74.714317	137.839096	158.951675	-1.978859	0.000000	4.591744	0.000000	0.000000	0.000000	0.237040	0.072184	-0.410931	0.000000	0.000000	3.000000	50.000000	0.000000
14839.507649	-0.007126	0.535409	0.249346	74.867264	137.742569	158.796814	-1.975774	0.000000	4.593072	0.000000	0.000000	0.000000	0.246903	0.087521	-0.480399	0.000000	0.000000	3.000000	50.000000	0.000000
14839.510982	-0.007126	0.535409	0.249346	74.867264	137.742569	158.796814	-1.975774	0.000000	4.593072	0.000000	0.000000	0.000000	0.246903	0.087521	-0.480399	0.000000	0.000000	3.000000	50.000000	0.000000
14839.514315	-0.007126	0.535409	0.249346	74.867264	137.742569	158.796814	-1.975774	0.000000	4.593072	0.000000	0.000000	0.000000	0.246903	0.087521	-0.480399	0.000000	0.000000	3.000000	50.000000	0.000000
14839.517649	-0.006509	0.535663	0.247947	74.955658	137.767349	158.775604	-1.973688	0.000000	4.593970	0.000000	0.000000	0.000000	0.185005	0.076163	-0.419835	0.000000	0.000000	3.000000	50.000000	0.000000
14839.520982	-0.006509	0.535663	0.247947	74.955658	137.767349	158.775604	-1.973688	0.000000	4.593970	0.000000	0.000000	0.000000	0.185005	0.076163	-0.419835	0.000000	0.000000	3.000000	50.000000	0.000000
14839.524315	-0.006509	0.535663	0.247947	74.955658	137.767349	158.775604	-1.973688	0.000000	4.593970	0.000000	0.000000	0.000000	0.185005	0.076163	-0.419835	0.000000	0.000000	3.000000	50.000000	0.000000
14839.527649	-0.005826	0.535967	0.246315	75.018387	137.928726	158.879364	-1.973446	0.000000	4.594074	0.000000	0.000000	0.000000	0.204907	0.091266	-0.489585	0.000000	0.000000	3.000000	50.000000	0.000000
14839.530982	-0.005826	0.535967	0.246315	75.018387	137.928726	158.879364	-1.973446	0.000000	4.594074	0.000000	0.000000	0.000000	0.204907	0.091266	-0.489585	0.000000	0.000000	3.000000	50.000000	0.000000
14839.534315	-0.005826	0.535967	0.246315	75.018387	137.928726	158.879364	-1.973446	0.000000	4.594074	0.000000	0.000000	0.000000	0.204907	0.091266	-0.489585	0.000000	0.000000	3.000000	50.000000	0.000000
14839.537649	-0.005212	0.536276	0.244564	75.039314	138.106232	159.010605	-1.973730	0.000000	4.593952	0.000000	0.000000	0.000000	0.184248	0.092431	-0.525317	0.000000	0.000000	3.000000	50.000000	0.000000
14839.540982	-0.005212	0.536276	0.244564	75.039314	138.106232	159.010605	-1.973730	0.000000	4.593952	0.000000	0.000000	0.000000	0.184248	0.092431	-0.525317	0.000000	0.000000	3.000000	50.000000	0.000000
14839.544315	-0.005212	0.536276	0.244564	75.039314	138.106232	159.010605	-1.973730	0.000000	4.593952	0.000000	0.000000	0.000000	0.184248	0.092431	-0.525317	0.000000	0.000000	3.000000	50.000000	0.000000
14839.547649	-0.004633	0.536667	0.242716	75.022606	138.240097	159.120346	-1.975920	0.000000	4.593010	0.000000	0.000000	0.000000	0.173571	0.117483	-0.554386	0.000000	0.000000	3.000000	50.000000	0.000000
14839.550982	-0.004633	0.536667	0.242716	75.022606	138.240097	159.120346	-1.975920	0.000000	4.593010	0.000000	0.000000	0.000000	0.173571	0.117483	-0.554386	0.000000	0.000000	3.000000	50.000000	0.000000
14839.554315	-0.004633	0.536667	0.242716	75.022606	138.240097	159.120346	-1.975920	0.000000	4.593010	0.000000	0.000000	0.000000	0.173571	0.117483	-0.554386	0.000000	0.000000	3.000000	50.000000	0.000000
14839.557649	-0.004090	0.537086	0.240792	75.002151	138.384476	159.240219	-1.979374	0.000000	4.591522	0.000000	0.000000	0.000000	0.162866	0.125594	-0.577007	0.000000	0.000000	3.000000	50.000000	0.000000
14839.560982	-0.004090	0.537086	0.240792	75.002151	138.384476	159.240219	-1.979374	0.000000	4.591522	0.000000	0.000000	0.000000	0.162866	0.125594	-0.577007	0.000000	0.000000	3.000000	50.000000	0.000000
14839.564315	-0.004090	0.537086	0.240792	75.002151	138.384476	159.240219	-1.979374	0.000000	4.591522	0.000000	0.000000	0.000000	0.162866	0.125594	-0.577007	0.000000	0.000000	3.000000	50.000000	0.000000
14839.567649	-0.003517	0.537544	0.238743	75.015366	138.426437	159.259918	-1.983974	0.000000	4.589537	0.000000	0.000000	0.000000	0.172091	0.137562	-0.614732	0.000000	0.000000	3.000000	50.000000	0.000000
14839.570982	-0.003517	0.537544	0.238743	75.015366	138.426437	159.259918	-1.983974	0.000000	4.589537	0.000000	0.000000	0.000000	0.172091	0.137562	-0.614732	0.000000	0.000000	3.000000	50.000000	0.000000
14839.574315	-0.003517	0.537544	0.238743	75.015366	138.426437	159.259918	-1.983974	0.000000	4.589537	0.000000	0.000000	0.000000	0.172091	0.137562	-0.614732	0.000000	0.000000	3.000000	50.000000	0.000000
14839.577649	-0.002979	0.538036	0.236681	75.120674	138.215866	159.051208	-1.989026	0.000000	4.587349	0.000000	0.000000	0.000000	0.161233	0.147474	-0.618705	0.000000	0.000000	3.000000	50.000000	0.000000
14839.580982	-0.002979	0.538036	0.236681	75.120674	138.215866	159.051208	-1.989026	0.000000	4.587349	0.000000	0.000000	0.000000	0.161233	0.147474	-0.618705	0.000000	0.000000	3.000000	50.000000	0.000000
14839.584315	-0.002979	0.538036	0.236681	75.120674	138.215866	159.051208	-1.989026	0.000000	4.587349	0.000000	0.000000	0.000000	0.161233	0.147474	-0.618705	0.000000	0.000000	3.000000	50.000000	0.000000
14839.587649	-0.002412	0.538590	0.234537	75.341049	137.657074	158.499664	-1.994842	0.000000	4.584824	0.000000	0.000000	0.000000	0.170230	0.166339	-0.643209	0.000000	0.000000	3.000000	50.000000	0.000000
14839.590982	-0.002412	0.538590	0.234537	75.341049	137.657074	158.499664	-1.994842	0.000000	4.584824	0.000000	0.000000	0.000000	0.170230	0.166339	-0.643209	0.000000	0.000000	3.000000	50.000000	0.000000
14839.594315	-0.002412	0.538590	0.234537	75.341049	137.657074	158.499664	-1.994842	0.000000	4.584824	0.000000	0.000000	0.000000	0.170230	0.166339	-0.643209	0.000000	0.000000	3.000000	50.000000	0.000000
14839.597649	-0.001815	0.539177	0.232379	75.640884	136.832672	157.684418	-2.000844	0.000000	4.582208	0.000000	0.000000	0.000000	0.179022	0.175898	-0.647316	0.000000	0.000000	3.000000	50.000000	0.000000
14839.600982	-0.001815	0.539177	0.232379	75.640884	136.832672	157.684418	-2.000844	0.000000	4.582208	0.000000	0.000000	0.000000	0.179022	0.175898	-0.647316	0.000000	0.000000	3.000000	50.000000	0.000000
14839.604315	-0.001815	0.539177	0.232379	75.640884	136.832672	157.684418	-2.000844	0.000000	4.582208	0.000000	0.000000	0.000000	0.179022	0.175898	-0.647316	0.000000	0.000000	3.000000	50.000000	0.000000
14839.607649	-0.001189	0.539807	0.230157	75.971924	135.862061	156.723480	-2.006560	0.000000	4.579707	0.000000	0.000000	0.000000	0.187738	0.189219	-0.666710	0.000000	0.000000	3.000000	50.000000	0.000000
14839.610982	-0.001189	0.539807	0.230157	75.971924	135.862061	156.723480	-2.006560	0.000000	4.579707	0.000000	0.000000	0.000000	0.187738	0.189219	-0.666710	0.000000	0.000000	3.000000	50.000000	0.000000
14839.614315	-0.001189	0.539807	0.230157	75.971924	135.862061	156.723480	-2.006560	0.000000	4.579707	0.000000	0.000000	0.000000	0.187738	0.189219	-0.666710	0.000000	0.000000	3.000000	50.000000	0.000000
14839.617649	-0.000535	0.540428	0.227892	76.308884	134.822708	155.690750	-2.012363	0.000000	4.577160	0.000000	0.000000	0.000000	0.196301	0.186034	-0.679411	0.000000	0.000000	3.000000	50.000000	0.000000
14839.620982	-0.000535	0.540428	0.227892	76.308884	134.822708	155.690750	-2.012363	0.000000	4.577160	0.000000	0.000000	0.000000	0.196301	0.186034	-0.679411	0.000000	0.000000	3.000000	50.000000	0.000000
14839.624315	-0.000535	0.540428	0.227892	76.308884	134.822708	155.690750	-2.012363	0.000000	4.577160	0.000000	0.000000	0.000000	0.196301	0.186034	-0.679411	0.000000	0.000000	3.000000	50.000000	0.000000
14839.627649	0.000115	0.541041	0.225617	76.625885	133.802841	154.675430	-2.018103	0.000000	4.574632	0.000000	0.000000	0.000000	0.195011	0.183998	-0.682451	0.000000	0.000000	3.000000	50.000000	0.000000
14839.630982	0.000115	0.541041	0.225617	76.625885	133.802841	154.675430	-2.018103	0.000000	4.574632	0.000000	0.000000	0.000000	0.195011	0.183998	-0.682451	0.000000	0.000000	3.000000	50.000000	0.000000
14839.634315	0.000115	0.541041	0.225617	76.625885	133.802841	154.675430	-2.018103	0.000000	4.574632	0.000000	0.000000	0.000000	0.195011	0.183998	-0.682451	0.000000	0.000000	3.000000	50.000000	0.000000
14839.637649	0.000761	0.541639	0.223267	76.928627	132.884521	153.740753	-2.024098	0.000000	4.571982	0.000000	0.000000	0.000000	0.193689	0.179497	-0.705147	0.000000	0.000000	3.000000	50.000000	0.000000
14839.640982	0.000761	0.541639	0.223267	76.928627	132.884521	153.740753	-2.024098	0.000000	4.571982	0.000000	0.000000	0.000000	0.193689	0.179497	-0.705147	0.000000	0.000000	3.000000	50.000000	0.000000
14839.644315	0.000761	0.541639	0.223267	76.928627	132.884521	153.740753	-2.024098	0.000000	4.571982	0.000000	0.000000	0.000000	0.193689	0.179497	-0.705147	0.000000	0.000000	3.000000	50.000000	0.000000
14839.647649	0.001401	0.542251	0.220619	77.236778	132.040283	152.875351	-2.030854	0.000000	4.568986	0.000000	0.000000	0.000000	0.192166	0.183530	-0.794393	0.000000	0.000000	3.000000	50.000000	0.000000
14839.650982	0.001401	0.542251	0.220619	77.236778	132.040283	152.875351	-2.030854	0.000000	4.568986	0.000000	0.000000	0.000000	0.192166	0.183530	-0.794393	0.000000	0.000000	3.000000	50.000000	0.000000
14839.654315	0.001401	0.542251	0.220619	77.236778	132.040283	152.875351	-2.030854	0.000000	4.568986	0.000000	0.000000	0.000000	0.192166	0.183530	-0.794393	0.000000	0.000000	3.000000	50.000000	0.000000
14839.657649	0.001878	0.542708	0.218431	77.462753	131.457336	152.268173	-2.040119	0.000000	4.564857	0.000000	0.000000	0.000000	0.142967	0.137014	-0.656445	0.000000	0.000000	3.000000	50.000000	0.000000
14839.660982	0.001878	0.542708	0.218431	77.462753	131.457336	152.268173	-2.040119	0.000000	4.564857	0.000000	0.000000	0.000000	0.142967	0.137014	-0.656445	0.000000	0.000000	3.000000	50.000000	0.000000
14839.664315	0.001878	0.542708	0.218431	77.462753	131.457336	152.268173	-2.040119	0.000000	4.564857	0.000000	0.000000	0.000000	0.142967	0.137014	-0.656445	0.000000	0.000000	3.000000	50.000000	0.000000
14839.667649	0.002382	0.543199	0.215959	77.662231	130.839630	151.679245	-2.048841	0.000000	4.560948	0.000000	0.000000	0.000000	0.151322	0.147260	-0.741588	0.000000	0.000000	3.000000	50.000000	0.000000
14839.670982	0.002382	0.543199	0.215959	77.662231	130.839630	151.679245	-2.048841	0.000000	4.560948	0.000000	0.000000	0.000000	0.151322	0.147260	-0.741588	0.000000	0.000000	3.000000	50.000000	0.000000
14839.674315	0.002382	0.543199	0.215959	77.662231	130.839630	151.679245	-2.048841	0.000000	4.560948	0.000000	0.000000	0.000000	0.151322	0.147260	-0.741588	0.000000	0.000000	3.000000	50.000000	0.000000
14839.677649	0.002947	0.543613	0.213518	77.809128	130.298050	151.231735	-2.059474	0.000000	4.556157	0.000000	0.000000	0.000000	0.169340	0.124463	-0.732094	0.000000	0.000000	3.000000	50.000000	0.000000
14839.680982	0.002947	0.543613	0.213518	77.809128	130.298050	151.231735	-2.059474	0.000000	4.556157	0.000000	0.000000	0.000000	0.169340	0.124463	-0.732094	0.000000	0.000000	3.000000	50.000000	0.000000
14839.684315	0.002947	0.543613	0.213518	77.809128	130.298050	151.231735	-2.059474	0.000000	4.556157	0.000000	0.000000	0.000000	0.169340	0.124463	-0.732094	0.000000	0.000000	3.000000	50.000000	0.000000
14839.687649	0.003571	0.543985	0.211072	77.915298	129.940369	151.006729	-2.069004	0.000000	4.551837	0.000000	0.000000	0.000000	0.187115	0.111575	-0.733926	0.000000	0.000000	3.000000	50.000000	0.000000
14839.690982	0.003571	0.543985	0.211072	77.915298	129.940369	151.006729	-2.069004	0.000000	4.551837	0.000000	0.000000	0.000000	0.187115	0.111575	-0.733926	0.000000	0.000000	3.000000	50.000000	0.000000
14839.694315	0.003571	0.543985	0.211072	77.915298	129.940369	151.006729	-2.069004	0.000000	4.551837	0.000000	0.000000	0.000000	0.187115	0.111575	-0.733926	0.000000	0.000000	3.000000	50.000000	0.000000
14839.697649	0.004221	0.544339	0.208668	77.987099	129.741638	151.109329	-2.077719	0.000000	4.547866	0.000000	0.000000	0.000000	0.195286	0.106251	-0.721314	0.000000	0.000000	3.000000	50.000000	0.000000
14839.700982	0.004221	0.544339	0.208668	77.987099	129.741638	151.109329	-2.077719	0.000000	4.547866	0.000000	0.000000	0.000000	0.195286	0.106251	-0.721314	0.000000	0.000000	3.000000	50.000000	0.000000
14839.704315	0.004221	0.544339	0.208668	77.987099	129.741638	151.109329	-2.077719	0.000000	4.547866	0.000000	0.000000	0.000000	0.195286	0.106251	-0.721314	0.000000	0.000000	3.000000	50.000000	0.000000
14839.707649	0.004931	0.544660	0.206325	78.035011	129.773193	151.725891	-2.085778	0.000000	4.544176	0.000000	0.000000	0.000000	0.212885	0.096295	-0.702815	0.000000	0.000000	3.000000	50.000000	0.000000
14839.710982	0.004931	0.544660	0.206325	78.035011	129.773193	151.725891	-2.085778	0.000000	4.544176	0.000000	0.000000	0.000000	0.212885	0.096295	-0.702815	0.000000	0.000000	3.000000	50.000000	0.000000
14839.714315	0.004931	0.544660	0.206325	78.035011	129.773193	151.725891	-2.085778	0.000000	4.544176	0.000000	0.000000	0.000000	0.212885	0.096295	-0.702815	0.000000	0.000000	3.000000	50.000000	0.000000
14839.717649	0.005667	0.544965	0.204025	78.089645	130.040573	152.110748	-2.092424	0.000000	4.541119	0.000000	0.000000	0.000000	0.220881	0.091263	-0.689827	0.000000	0.000000	3.000000	50.000000	0.000000
14839.720982	0.005667	0.544965	0.204025	78.089645	130.040573	152.110748	-2.092424	0.000000	4.541119	0.000000	0.000000	0.000000	0.220881	0.091263	-0.689827	0.000000	0.000000	3.000000	50.000000	0.000000
14839.724315	0.005667	0.544965	0.204025	78.089645	130.040573	152.110748	-2.092424	0.000000	4.541119	0.000000	0.000000	0.000000	0.220881	0.091263	-0.689827	0.000000	0.000000	3.000000	50.000000	0.000000
14839.727649	0.006399	0.545253	0.201770	78.152939	130.561783	152.537628	-2.098353	0.000000	4.538383	0.000000	0.000000	0.000000	0.219443	0.086349	-0.676596	0.000000	0.000000	3.000000	50.000000	0.000000
14839.730982	0.006399	0.545253	0.201770	78.152939	130.561783	152.537628	-2.098353	0.000000	4.538383	0.000000	0.000000	0.000000	0.219443	0.086349	-0.676596	0.000000	0.000000	3.000000	50.000000	0.000000
14839.734315	0.006399	0.545253	0.201770	78.152939	130.561783	152.537628	-2.098353	0.000000	4.538383	0.000000	0.000000	0.000000	0.219443	0.086349	-0.676596	0.000000	0.000000	3.000000	50.000000	0.000000
14839.737649	0.007125	0.545540	0.199540	78.228653	131.186783	153.059265	-2.104117	0.000000	4.535713	0.000000	0.000000	0.000000	0.217988	0.086225	-0.669022	0.000000	0.000000	3.000000	50.000000	0.000000
14839.740982	0.007125	0.545540	0.199540	78.228653	131.186783	153.059265	-2.104117	0.000000	4.535713	0.000000	0.000000	0.000000	0.217988	0.086225	-0.669022	0.000000	0.000000	3.000000	50.000000	0.000000
14839.744315	0.007125	0.545540	0.199540	78.228653	131.186783	153.059265	-2.104117	0.000000	4.535713	0.000000	0.000000	0.000000	0.217988	0.086225	-0.669022	0.000000	0.000000	3.000000	50.000000	0.000000
14839.747649	0.007817	0.545812	0.197356	78.301506	131.710251	153.535431	-2.109871	0.000000	4.533039	0.000000	0.000000	0.000000	0.207310	0.081501	-0.655351	0.000000	0.000000	3.000000	50.000000	0.000000
14839.750982	0.007817	0.545812	0.197356	78.301506	131.710251	153.535431	-2.109871	0.000000	4.533039	0.000000	0.000000	0.000000	0.207310	0.081501	-0.655351	0.000000	0.000000	3.000000	50.000000	0.000000
14839.754315	0.007817	0.545812	0.197356	78.301506	131.710251	153.535431	-2.109871	0.000000	4.533039	0.000000	0.000000	0.000000	0.207310	0.081501	-0.655351	0.000000	0.000000	3.000000	50.000000	0.000000
14839.757649	0.008472	0.546083	0.195198	78.360306	132.004959	153.981415	-2.116015	0.000000	4.530174	0.000000	0.000000	0.000000	0.196696	0.081516	-0.647354	0.000000	0.000000	3.000000	50.000000	0.000000
14839.760982	0.008472	0.546083	0.195198	78.360306	132.004959	153.981415	-2.116015	0.000000	4.530174	0.000000	0.000000	0.000000	0.196696	0.081516	-0.647354	0.000000	0.000000	3.000000	50.000000	0.000000
14839.764315	0.008472	0.546083	0.195198	78.360306	132.004959	153.981415	-2.116015	0.000000	4.530174	0.000000	0.000000	0.000000	0.196696	0.081516	-0.647354	0.000000	0.000000	3.000000	50.000000	0.000000
14839.767649	0.009156	0.546385	0.193150	78.385445	132.145081	154.700378	-2.122719	0.000000	4.527037	0.000000	0.000000	0.000000	0.205076	0.090430	-0.614372	0.000000	0.000000	3.000000	50.000000	0.000000
14839.770982	0.009156	0.546385	0.193150	78.385445	132.145081	154.700378	-2.122719	0.000000	4.527037	0.000000	0.000000	0.000000	0.205076	0.090430	-0.614372	0.000000	0.000000	3.000000	50.000000	0.000000
14839.774315	0.009156	0.546385	0.193150	78.385445	132.145081	154.700378	-2.122719	0.000000	4.527037	0.000000	0.000000	0.000000	0.205076	0.090430	-0.614372	0.000000	0.000000	3.000000	50.000000	0.000000
14839.777649	0.009925	0.546749	0.190926	78.398598	132.244476	155.633713	-2.128031	0.000000	4.524543	0.000000	0.000000	0.000000	0.230635	0.109245	-0.667230	0.000000	0.000000	3.000000	50.000000	0.000000
14839.780982	0.009925	0.546749	0.190926	78.398598	132.244476	155.633713	-2.128031	0.000000	4.524543	0.000000	0.000000	0.000000	0.230635	0.109245	-0.667230	0.000000	0.000000	3.000000	50.000000	0.000000
14839.784315	0.009925	0.546749	0.190926	78.398598	132.244476	155.633713	-2.128031	0.000000	4.524543	0.000000	0.000000	0.000000	0.230635	0.109245	-0.667230	0.000000	0.000000	3.000000	50.000000	0.000000
14839.787649	0.010603	0.547029	0.189165	78.408287	132.362701	155.868530	-2.133407	0.000000	4.522010	0.000000	0.000000	0.000000	0.203675	0.084071	-0.528190	0.000000	0.000000	3.000000	50.000000	0.000000
14839.790982	0.010603	0.547029	0.189165	78.408287	132.362701	155.868530	-2.133407	0.000000	4.522010	0.000000	0.000000	0.000000	0.203675	0.084071	-0.528190	0.000000	0.000000	3.000000	50.000000	0.000000
14839.794315	0.010603	0.547029	0.189165	78.408287	132.362701	155.868530	-2.133407	0.000000	4.522010	0.000000	0.000000	0.000000	0.203675	0.084071	-0.528190	0.000000	0.000000	3.000000	50.000000	0.000000
14839.797649	0.011459	0.547337	0.187232	78.401711	132.590714	156.035126	-2.136372	0.000000	4.520610	0.000000	0.000000	0.000000	0.256706	0.092333	-0.579863	0.000000	0.000000	3.000000	50.000000	0.000000
14839.800982	0.011459	0.547337	0.187232	78.401711	132.590714	156.035126	-2.136372	0.000000	4.520610	0.000000	0.000000	0.000000	0.256706	0.092333	-0.579863	0.000000	0.000000	3.000000	50.000000	0.000000
14839.804315	0.011459	0.547337	0.187232	78.401711	132.590714	156.035126	-2.136372	0.000000	4.520610	0.000000	0.000000	0.000000	0.256706	0.092333	-0.579863	0.000000	0.000000	3.000000	50.000000	0.000000
14839.807649	0.012279	0.547626	0.185313	78.363838	133.046326	156.458359	-2.137512	0.000000	4.520072	0.000000	0.000000	0.000000	0.246048	0.086602	-0.575689	0.000000	0.000000	3.000000	50.000000	0.000000
14839.810982	0.012279	0.547626	0.185313	78.363838	133.046326	156.458359	-2.137512	0.000000	4.520072	0.000000	0.000000	0.000000	0.246048	0.086602	-0.575689	0.000000	0.000000	3.000000	50.000000	0.000000
14839.814315	0.012279	0.547626	0.185313	78.363838	133.046326	156.458359	-2.137512	0.000000	4.520072	0.000000	0.000000	0.000000	0.246048	0.086602	-0.575689	0.000000	0.000000	3.000000	50.000000	0.000000
14839.817649	0.013094	0.547910	0.183388	78.310707	133.671585	157.216904	-2.139252	0.000000	4.519248	0.000000	0.000000	0.000000	0.244491	0.085440	-0.577595	0.000000	0.000000	3.000000	50.000000	0.000000
14839.820982	0.013094	0.547910	0.183388	78.310707	133.671585	157.216904	-2.139252	0.000000	4.519248	0.000000	0.000000	0.000000	0.244491	0.085440	-0.577595	0.000000	0.000000	3.000000	50.000000	0.000000
14839.824315	0.013094	0.547910	0.183388	78.310707	133.671585	157.216904	-2.139252	0.000000	4.519248	0.000000	0.000000	0.000000	0.244491	0.085440	-0.577595	0.000000	0.000000	3.000000	50.000000	0.000000
14839.827649	0.013933	0.548201	0.181401	78.269226	134.387817	158.281296	-2.141192	0.000000	4.518329	0.000000	0.000000	0.000000	0.251663	0.087234	-0.596200	0.000000	0.000000	3.000000	50.000000	0.000000
14839.830982	0.013933	0.548201	0.181401	78.269226	134.387817	158.281296	-2.141192	0.000000	4.518329	0.000000	0.000000	0.000000	0.251663	0.087234	-0.596200	0.000000	0.000000	3.000000	50.000000	0.000000
14839.834315	0.013933	0.548201	0.181401	78.269226	134.387817	158.281296	-2.141192	0.000000	4.518329	0.000000	0.000000	0.000000	0.251663	0.087234	-0.596200	0.000000	0.000000	3.000000	50.000000	0.000000
14839.837649	0.014795	0.548478	0.179336	78.221992	135.121063	159.442856	-2.143285	0.000000	4.517337	0.000000	0.000000	0.000000	0.258566	0.082992	-0.619494	0.000000	0.000000	3.000000	50.000000	0.000000
14839.840982	0.014795	0.548478	0.179336	78.221992	135.121063	159.442856	-2.143285	0.000000	4.517337	0.000000	0.000000	0.000000	0.258566	0.082992	-0.619494	0.000000	0.000000	3.000000	50.000000	0.000000
14839.844315	0.014795	0.548478	0.179336	78.221992	135.121063	159.442856	-2.143285	0.000000	4.517337	0.000000	0.000000	0.000000	0.258566	0.082992	-0.619494	0.000000	0.000000	3.000000	50.000000	0.000000
14839.847649	0.015680	0.548814	0.177217	78.156967	135.737930	160.196838	-2.145707	0.000000	4.516187	0.000000	0.000000	0.000000	0.265466	0.100932	-0.635420	0.000000	0.000000	3.000000	50.000000	0.000000
14839.850982	0.015680	0.548814	0.177217	78.156967	135.737930	160.196838	-2.145707	0.000000	4.516187	0.000000	0.000000	0.000000	0.265466	0.100932	-0.635420	0.000000	0.000000	3.000000	50.000000	0.000000
14839.854315	0.015680	0.548814	0.177217	78.156967	135.737930	160.196838	-2.145707	0.000000	4.516187	0.000000	0.000000	0.000000	0.265466	0.100932	-0.635420	0.000000	0.000000	3.000000	50.000000	0.000000
14839.857649	0.016648	0.549141	0.175054	78.073074	136.277008	160.656891	-2.148230	0.000000	4.514987	0.000000	0.000000	0.000000	0.290290	0.097916	-0.648953	0.000000	0.000000	3.000000	50.000000	0.000000
14839.860982	0.016648	0.549141	0.175054	78.073074	136.277008	160.656891	-2.148230	0.000000	4.514987	0.000000	0.000000	0.000000	0.290290	0.097916	-0.648953	0.000000	0.000000	3.000000	50.000000	0.000000
14839.864315	0.016648	0.549141	0.175054	78.073074	136.277008	160.656891	-2.148230	0.000000	4.514987	0.000000	0.000000	0.000000	0.290290	0.097916	-0.648953	0.000000	0.000000	3.000000	50.000000	0.000000
14839.867649	0.017606	0.549466	0.172792	77.984024	136.830475	161.179657	-2.149526	0.000000	4.514370	0.000000	0.000000	0.000000	0.287390	0.097666	-0.678655	0.000000	0.000000	3.000000	50.000000	0.000000
14839.870982	0.017606	0.549466	0.172792	77.984024	136.830475	161.179657	-2.149526	0.000000	4.514370	0.000000	0.000000	0.000000	0.287390	0.097666	-0.678655	0.000000	0.000000	3.000000	50.000000	0.000000
14839.874315	0.017606	0.549466	0.172792	77.984024	136.830475	161.179657	-2.149526	0.000000	4.514370	0.000000	0.000000	0.000000	0.287390	0.097666	-0.678655	0.000000	0.000000	3.000000	50.000000	0.000000
14839.877649	0.018526	0.549801	0.170502	77.912872	137.411667	161.924164	-2.152063	0.000000	4.513161	0.000000	0.000000	0.000000	0.276032	0.100395	-0.686977	0.000000	0.000000	3.000000	50.000000	0.000000
14839.880982	0.018526	0.549801	0.170502	77.912872	137.411667	161.924164	-2.152063	0.000000	4.513161	0.000000	0.000000	0.000000	0.276032	0.100395	-0.686977	0.000000	0.000000	3.000000	50.000000	0.000000
14839.884315	0.018526	0.549801	0.170502	77.912872	137.411667	161.924164	-2.152063	0.000000	4.513161	0.000000	0.000000	0.000000	0.276032	0.100395	-0.686977	0.000000	0.000000	3.000000	50.000000	0.000000
14839.887649	0.019437	0.550139	0.168148	77.887222	138.039536	163.319092	-2.155766	0.000000	4.511394	0.000000	0.000000	0.000000	0.273306	0.101467	-0.706284	0.000000	0.000000	3.000000	50.000000	0.000000
14839.890982	0.019437	0.550139	0.168148	77.887222	138.039536	163.319092	-2.155766	0.000000	4.511394	0.000000	0.000000	0.000000	0.273306	0.101467	-0.706284	0.000000	0.000000	3.000000	50.000000	0.000000
14839.894315	0.019437	0.550139	0.168148	77.887222	138.039536	163.319092	-2.155766	0.000000	4.511394	0.000000	0.000000	0.000000	0.273306	0.101467	-0.706284	0.000000	0.000000	3.000000	50.000000	0.000000
14839.897649	0.020400	0.550511	0.165814	77.934975	138.709808	164.731659	-2.160436	0.000000	4.509159	0.000000	0.000000	0.000000	0.289080	0.111501	-0.700242	0.000000	0.000000	3.000000	50.000000	0.000000
14839.900982	0.020400	0.550511	0.165814	77.934975	138.709808	164.731659	-2.160436	0.000000	4.509159	0.000000	0.000000	0.000000	0.289080	0.111501	-0.700242	0.000000	0.000000	3.000000	50.000000	0.000000
14839.904315	0.020400	0.550511	0.165814	77.934975	138.709808	164.731659	-2.160436	0.000000	4.509159	0.000000	0.000000	0.000000	0.289080	0.111501	-0.700242	0.000000	0.000000	3.000000	50.000000	0.000000
14839.907649	0.021444	0.550910	0.163463	78.071442	139.336945	165.367706	-2.163857	0.000000	4.507518	0.000000	0.000000	0.000000	0.313160	0.119836	-0.705251	0.000000	0.000000	3.000000	50.000000	0.000000
14839.910982	0.021444	0.550910	0.163463	78.071442	139.336945	165.367706	-2.163857	0.000000	4.507518	0.000000	0.000000	0.000000	0.313160	0.119836	-0.705251	0.000000	0.000000	3.000000	50.000000	0.000000
14839.914315	0.021444	0.550910	0.163463	78.071442	139.336945	165.367706	-2.163857	0.000000	4.507518	0.000000	0.000000	0.000000	0.313160	0.119836	-0.705251	0.000000	0.000000	3.000000	50.000000	0.000000
14839.917649	0.022600	0.551354	0.161202	78.289970	139.773041	165.680832	-2.165754	0.000000	4.506608	0.000000	0.000000	0.000000	0.346906	0.133002	-0.678337	0.000000	0.000000	3.000000	50.000000	0.000000
14839.920982	0.022600	0.551354	0.161202	78.289970	139.773041	165.680832	-2.165754	0.000000	4.506608	0.000000	0.000000	0.000000	0.346906	0.133002	-0.678337	0.000000	0.000000	3.000000	50.000000	0.000000
14839.924315	0.022600	0.551354	0.161202	78.289970	139.773041	165.680832	-2.165754	0.000000	4.506608	0.000000	0.000000	0.000000	0.346906	0.133002	-0.678337	0.000000	0.000000	3.000000	50.000000	0.000000
14839.927649	0.023779	0.551816	0.158983	78.559738	139.966766	166.059311	-2.164170	0.000000	4.507369	0.000000	0.000000	0.000000	0.353523	0.138666	-0.665801	0.000000	0.000000	3.000000	50.000000	0.000000
14839.930982	0.023779	0.551816	0.158983	78.559738	139.966766	166.059311	-2.164170	0.000000	4.507369	0.000000	0.000000	0.000000	0.353523	0.138666	-0.665801	0.000000	0.000000	3.000000	50.000000	0.000000
14839.934315	0.023779	0.551816	0.158983	78.559738	139.966766	166.059311	-2.164170	0.000000	4.507369	0.000000	0.000000	0.000000	0.353523	0.138666	-0.665801	0.000000	0.000000	3.000000	50.000000	0.000000
14839.937649	0.024980	0.552263	0.156810	78.822235	140.109650	166.590027	-2.161569	0.000000	4.508616	0.000000	0.000000	0.000000	0.360195	0.134267	-0.651613	0.000000	0.000000	3.000000	50.000000	0.000000
14839.940982	0.024980	0.552263	0.156810	78.822235	140.109650	166.590027	-2.161569	0.000000	4.508616	0.000000	0.000000	0.000000	0.360195	0.134267	-0.651613	0.000000	0.000000	3.000000	50.000000	0.000000
14839.944315	0.024980	0.552263	0.156810	78.822235	140.109650	166.590027	-2.161569	0.000000	4.508616	0.000000	0.000000	0.000000	0.360195	0.134267	-0.651613	0.000000	0.000000	3.000000	50.000000	0.000000
14839.947649	0.026261	0.552716	0.154699	79.055954	140.286819	167.026413	-2.157843	0.000000	4.510401	0.000000	0.000000	0.000000	0.384503	0.135878	-0.633419	0.000000	0.000000	3.000000	50.000000	0.000000
14839.950982	0.026261	0.552716	0.154699	79.055954	140.286819	167.026413	-2.157843	0.000000	4.510401	0.000000	0.000000	0.000000	0.384503	0.135878	-0.633419	0.000000	0.000000	3.000000	50.000000	0.000000
14839.954315	0.026261	0.552716	0.154699	79.055954	140.286819	167.026413	-2.157843	0.000000	4.510401	0.000000	0.000000	0.000000	0.384503	0.135878	-0.633419	0.000000	0.000000	3.000000	50.000000	0.000000
14839.957649	0.027565	0.553155	0.152635	79.268829	140.648041	167.450638	-2.151393	0.000000	4.513480	0.000000	0.000000	0.000000	0.391099	0.131742	-0.619090	0.000000	0.000000	3.000000	50.000000	0.000000
14839.960982	0.027565	0.553155	0.152635	79.268829	140.648041	167.450638	-2.151393	0.000000	4.513480	0.000000	0.000000	0.000000	0.391099	0.131742	-0.619090	0.000000	0.000000	3.000000	50.000000	0.000000
14839.964315	0.027565	0.553155	0.152635	79.268829	140.648041	167.450638	-2.151393	0.000000	4.513480	0.000000	0.000000	0.000000	0.391099	0.131742	-0.619090	0.000000	0.000000	3.000000	50.000000	0.000000
14839.967649	0.028834	0.553653	0.150649	79.462753	141.190598	168.142929	-2.143673	0.000000	4.517153	0.000000	0.000000	0.000000	0.380775	0.149388	-0.596087	0.000000	0.000000	3.000000	50.000000	0.000000
14839.970982	0.028834	0.553653	0.150649	79.462753	141.190598	168.142929	-2.143673	0.000000	4.517153	0.000000	0.000000	0.000000	0.380775	0.149388	-0.596087	0.000000	0.000000	3.000000	50.000000	0.000000
14839.974315	0.028834	0.553653	0.150649	79.462753	141.190598	168.142929	-2.143673	0.000000	4.517153	0.000000	0.000000	0.000000	0.380775	0.149388	-0.596087	0.000000	0.000000	3.000000	50.000000	0.000000
14839.977649	0.030010	0.554152	0.148695	79.617195	141.878036	168.993256	-2.135677	0.000000	4.520938	0.000000	0.000000	0.000000	0.352744	0.149494	-0.586054	0.000000	0.000000	3.000000	50.000000	0.000000
14839.980982	0.030010	0.554152	0.148695	79.617195	141.878036	168.993256	-2.135677	0.000000	4.520938	0.000000	0.000000	0.000000	0.352744	0.149494	-0.586054	0.000000	0.000000	3.000000	50.000000	0.000000
14839.984315	0.030010	0.554152	0.148695	79.617195	141.878036	168.993256	-2.135677	0.000000	4.520938	0.000000	0.000000	0.000000	0.352744	0.149494	-0.586054	0.000000	0.000000	3.000000	50.000000	0.000000
14839.987649	0.031067	0.554656	0.146814	79.713120	142.677841	169.871368	-2.129382	0.000000	4.523907	0.000000	0.000000	0.000000	0.316991	0.151415	-0.564372	0.000000	0.000000	3.000000	50.000000	0.000000
14839.990982	0.031067	0.554656	0.146814	79.713120	142.677841	169.871368	-2.129382	0.000000	4.523907	0.000000	0.000000	0.000000	0.316991	0.151415	-0.564372	0.000000	0.000000	3.000000	50.000000	0.000000
14839.994315	0.031067	0.554656	0.146814	79.713120	142.677841	169.871368	-2.129382	0.000000	4.523907	0.000000	0.000000	0.000000	0.316991	0.151415	-0.564372	0.000000	0.000000	3.000000	50.000000	0.000000
14839.997649	0.032031	0.555142	0.144952	79.723221	143.294418	170.522842	-2.125062	0.000000	4.525937	0.000000	0.000000	0.000000	0.289423	0.145821	-0.558508	0.000000	0.000000	3.000000	50.000000	0.000000
14840.000982	0.032031	0.555142	0.144952	79.723221	143.294418	170.522842	-2.125062	0.000000	4.525937	0.000000	0.000000	0.000000	0.289423	0.145821	-0.558508	0.000000	0.000000	3.000000	50.000000	0.000000
14840.004315	0.032031	0.555142	0.144952	79.723221	143.294418	170.522842	-2.125062	0.000000	4.525937	0.000000	0.000000	0.000000	0.289423	0.145821	-0.558508	0.000000	0.000000	3.000000	50.000000	0.000000
14840.007649	0.032903	0.555689	0.143079	79.669067	143.619400	170.784561	-2.122743	0.000000	4.527026	0.000000	0.000000	0.000000	0.261600	0.164024	-0.562002	0.000000	0.000000	3.000000	50.000000	0.000000
14840.010982	0.032903	0.555689	0.143079	79.669067	143.619400	170.784561	-2.122743	0.000000	4.527026	0.000000	0.000000	0.000000	0.261600	0.164024	-0.562002	0.000000	0.000000	3.000000	50.000000	0.000000
14840.014315	0.032903	0.555689	0.143079	79.669067	143.619400	170.784561	-2.122743	0.000000	4.527026	0.000000	0.000000	0.000000	0.261600	0.164024	-0.562002	0.000000	0.000000	3.000000	50.000000	0.000000
14840.017649	0.033600	0.556250	0.141225	79.611565	143.843277	170.999649	-2.122910	0.000000	4.526948	0.000000	0.000000	0.000000	0.208874	0.168217	-0.556030	0.000000	0.000000	3.000000	50.000000	0.000000
14840.020982	0.033600	0.556250	0.141225	79.611565	143.843277	170.999649	-2.122910	0.000000	4.526948	0.000000	0.000000	0.000000	0.208874	0.168217	-0.556030	0.000000	0.000000	3.000000	50.000000	0.000000
14840.024315	0.033600	0.556250	0.141225	79.611565	143.843277	170.999649	-2.122910	0.000000	4.526948	0.000000	0.000000	0.000000	0.208874	0.168217	-0.556030	0.000000	0.000000	3.000000	50.000000	0.000000
14840.027649	0.034263	0.556857	0.139379	79.541740	143.903488	171.195831	-2.127450	0.000000	4.524816	0.000000	0.000000	0.000000	0.199026	0.182197	-0.553925	0.000000	0.000000	3.000000	50.000000	0.000000
14840.030982	0.034263	0.556857	0.139379	79.541740	143.903488	171.195831	-2.127450	0.000000	4.524816	0.000000	0.000000	0.000000	0.199026	0.182197	-0.553925	0.000000	0.000000	3.000000	50.000000	0.000000
14840.034315	0.034263	0.556857	0.139379	79.541740	143.903488	171.195831	-2.127450	0.000000	4.524816	0.000000	0.000000	0.000000	0.199026	0.182197	-0.553925	0.000000	0.000000	3.000000	50.000000	0.000000
14840.037649	0.034949	0.557491	0.137521	79.444504	143.749786	171.377625	-2.132888	0.000000	4.522255	0.000000	0.000000	0.000000	0.205923	0.190250	-0.557506	0.000000	0.000000	3.000000	50.000000	0.000000
14840.040982	0.034949	0.557491	0.137521	79.444504	143.749786	171.377625	-2.132888	0.000000	4.522255	0.000000	0.000000	0.000000	0.205923	0.190250	-0.557506	0.000000	0.000000	3.000000	50.000000	0.000000
14840.044315	0.034949	0.557491	0.137521	79.444504	143.749786	171.377625	-2.132888	0.000000	4.522255	0.000000	0.000000	0.000000	0.205923	0.190250	-0.557506	0.000000	0.000000	3.000000	50.000000	0.000000
14840.047649	0.035633	0.558126	0.135694	79.327789	143.396851	171.361267	-2.137997	0.000000	4.519842	0.000000	0.000000	0.000000	0.205050	0.190330	-0.547879	0.000000	0.000000	3.000000	50.000000	0.000000
14840.050982	0.035633	0.558126	0.135694	79.327789	143.396851	171.361267	-2.137997	0.000000	4.519842	0.000000	0.000000	0.000000	0.205050	0.190330	-0.547879	0.000000	0.000000	3.000000	50.000000	0.000000
14840.054315	0.035633	0.558126	0.135694	79.327789	143.396851	171.361267	-2.137997	0.000000	4.519842	0.000000	0.000000	0.000000	0.205050	0.190330	-0.547879	0.000000	0.000000	3.000000	50.000000	0.000000
14840.057649	0.036368	0.558806	0.133870	79.213089	143.019226	171.006088	-2.142902	0.000000	4.517518	0.000000	0.000000	0.000000	0.220563	0.204126	-0.547267	0.000000	0.000000	3.000000	50.000000	0.000000
14840.060982	0.036368	0.558806	0.133870	79.213089	143.019226	171.006088	-2.142902	0.000000	4.517518	0.000000	0.000000	0.000000	0.220563	0.204126	-0.547267	0.000000	0.000000	3.000000	50.000000	0.000000
14840.064315	0.036368	0.558806	0.133870	79.213089	143.019226	171.006088	-2.142902	0.000000	4.517518	0.000000	0.000000	0.000000	0.220563	0.204126	-0.547267	0.000000	0.000000	3.000000	50.000000	0.000000
14840.067649	0.037183	0.559468	0.132057	79.114365	142.777832	170.760391	-2.146485	0.000000	4.515817	0.000000	0.000000	0.000000	0.244530	0.198424	-0.543913	0.000000	0.000000	3.000000	50.000000	0.000000
14840.070982	0.037183	0.559468	0.132057	79.114365	142.777832	170.760391	-2.146485	0.000000	4.515817	0.000000	0.000000	0.000000	0.244530	0.198424	-0.543913	0.000000	0.000000	3.000000	50.000000	0.000000
14840.074315	0.037183	0.559468	0.132057	79.114365	142.777832	170.760391	-2.146485	0.000000	4.515817	0.000000	0.000000	0.000000	0.244530	0.198424	-0.543913	0.000000	0.000000	3.000000	50.000000	0.000000
14840.077649	0.038020	0.560155	0.130232	79.058952	142.827026	170.806274	-2.147787	0.000000	4.515198	0.000000	0.000000	0.000000	0.251034	0.206317	-0.547629	0.000000	0.000000	3.000000	50.000000	0.000000
14840.080982	0.038020	0.560155	0.130232	79.058952	142.827026	170.806274	-2.147787	0.000000	4.515198	0.000000	0.000000	0.000000	0.251034	0.206317	-0.547629	0.000000	0.000000	3.000000	50.000000	0.000000
14840.084315	0.038020	0.560155	0.130232	79.058952	142.827026	170.806274	-2.147787	0.000000	4.515198	0.000000	0.000000	0.000000	0.251034	0.206317	-0.547629	0.000000	0.000000	3.000000	50.000000	0.000000
14840.087649	0.038877	0.560850	0.128378	79.031670	143.060226	171.046265	-2.148679	0.000000	4.514774	0.000000	0.000000	0.000000	0.257129	0.208302	-0.556130	0.000000	0.000000	3.000000	50.000000	0.000000
14840.090982	0.038877	0.560850	0.128378	79.031670	143.060226	171.046265	-2.148679	0.000000	4.514774	0.000000	0.000000	0.000000	0.257129	0.208302	-0.556130	0.000000	0.000000	3.000000	50.000000	0.000000
14840.094315	0.038877	0.560850	0.128378	79.031670	143.060226	171.046265	-2.148679	0.000000	4.514774	0.000000	0.000000	0.000000	0.257129	0.208302	-0.556130	0.000000	0.000000	3.000000	50.000000	0.000000
14840.097649	0.039780	0.561595	0.126466	79.000816	143.297470	171.384872	-2.149399	0.000000	4.514430	0.000000	0.000000	0.000000	0.270863	0.223610	-0.573423	0.000000	0.000000	3.000000	50.000000	0.000000
14840.100982	0.039780	0.561595	0.126466	79.000816	143.297470	171.384872	-2.149399	0.000000	4.514430	0.000000	0.000000	0.000000	0.270863	0.223610	-0.573423	0.000000	0.000000	3.000000	50.000000	0.000000
14840.104315	0.039780	0.561595	0.126466	79.000816	143.297470	171.384872	-2.149399	0.000000	4.514430	0.000000	0.000000	0.000000	0.270863	0.223610	-0.573423	0.000000	0.000000	3.000000	50.000000	0.000000
14840.107649	0.040726	0.562352	0.124465	78.972252	143.526260	171.943451	-2.149608	0.000000	4.514331	0.000000	0.000000	0.000000	0.283675	0.227054	-0.600389	0.000000	0.000000	3.000000	50.000000	0.000000
14840.110982	0.040726	0.562352	0.124465	78.972252	143.526260	171.943451	-2.149608	0.000000	4.514331	0.000000	0.000000	0.000000	0.283675	0.227054	-0.600389	0.000000	0.000000	3.000000	50.000000	0.000000
14840.114315	0.040726	0.562352	0.124465	78.972252	143.526260	171.943451	-2.149608	0.000000	4.514331	0.000000	0.000000	0.000000	0.283675	0.227054	-0.600389	0.000000	0.000000	3.000000	50.000000	0.000000
14840.117649	0.041660	0.563126	0.122415	78.938881	143.777817	172.554413	-2.149827	0.000000	4.514227	0.000000	0.000000	0.000000	0.280463	0.232302	-0.615163	0.000000	0.000000	3.000000	50.000000	0.000000
14840.120982	0.041660	0.563126	0.122415	78.938881	143.777817	172.554413	-2.149827	0.000000	4.514227	0.000000	0.000000	0.000000	0.280463	0.232302	-0.615163	0.000000	0.000000	3.000000	50.000000	0.000000
14840.124315	0.041660	0.563126	0.122415	78.938881	143.777817	172.554413	-2.149827	0.000000	4.514227	0.000000	0.000000	0.000000	0.280463	0.232302	-0.615163	0.000000	0.000000	3.000000	50.000000	0.000000
14840.127649	0.042637	0.563879	0.120279	78.907722	144.050827	172.939362	-2.151079	0.000000	4.513630	0.000000	0.000000	0.000000	0.292912	0.225811	-0.640728	0.000000	0.000000	3.000000	50.000000	0.000000
14840.130982	0.042637	0.563879	0.120279	78.907722	144.050827	172.939362	-2.151079	0.000000	4.513630	0.000000	0.000000	0.000000	0.292912	0.225811	-0.640728	0.000000	0.000000	3.000000	50.000000	0.000000
14840.134315	0.042637	0.563879	0.120279	78.907722	144.050827	172.939362	-2.151079	0.000000	4.513630	0.000000	0.000000	0.000000	0.292912	0.225811	-0.640728	0.000000	0.000000	3.000000	50.000000	0.000000
14840.137649	0.043656	0.564648	0.118089	78.877480	144.388306	173.252090	-2.152347	0.000000	4.513026	0.000000	0.000000	0.000000	0.305750	0.230717	-0.656966	0.000000	0.000000	3.000000	50.000000	0.000000
14840.140982	0.043656	0.564648	0.118089	78.877480	144.388306	173.252090	-2.152347	0.000000	4.513026	0.000000	0.000000	0.000000	0.305750	0.230717	-0.656966	0.000000	0.000000	3.000000	50.000000	0.000000
14840.144315	0.043656	0.564648	0.118089	78.877480	144.388306	173.252090	-2.152347	0.000000	4.513026	0.000000	0.000000	0.000000	0.305750	0.230717	-0.656966	0.000000	0.000000	3.000000	50.000000	0.000000
14840.147649	0.044662	0.565382	0.115839	78.858376	144.814484	173.786255	-2.153132	0.000000	4.512651	0.000000	0.000000	0.000000	0.301751	0.220215	-0.675090	0.000000	0.000000	3.000000	50.000000	0.000000
14840.150982	0.044662	0.565382	0.115839	78.858376	144.814484	173.786255	-2.153132	0.000000	4.512651	0.000000	0.000000	0.000000	0.301751	0.220215	-0.675090	0.000000	0.000000	3.000000	50.000000	0.000000
14840.154315	0.044662	0.565382	0.115839	78.858376	144.814484	173.786255	-2.153132	0.000000	4.512651	0.000000	0.000000	0.000000	0.301751	0.220215	-0.675090	0.000000	0.000000	3.000000	50.000000	0.000000
14840.157649	0.045714	0.566127	0.113593	78.856926	145.405121	174.753311	-2.155285	0.000000	4.511624	0.000000	0.000000	0.000000	0.315559	0.223357	-0.673728	0.000000	0.000000	3.000000	50.000000	0.000000
14840.160982	0.045714	0.566127	0.113593	78.856926	145.405121	174.753311	-2.155285	0.000000	4.511624	0.000000	0.000000	0.000000	0.315559	0.223357	-0.673728	0.000000	0.000000	3.000000	50.000000	0.000000
14840.164315	0.045714	0.566127	0.113593	78.856926	145.405121	174.753311	-2.155285	0.000000	4.511624	0.000000	0.000000	0.000000	0.315559	0.223357	-0.673728	0.000000	0.000000	3.000000	50.000000	0.000000
14840.167649	0.046811	0.566850	0.111357	78.879890	146.069397	175.733887	-2.155963	0.000000	4.511300	0.000000	0.000000	0.000000	0.329348	0.217127	-0.670632	0.000000	0.000000	3.000000	50.000000	0.000000
14840.170982	0.046811	0.566850	0.111357	78.879890	146.069397	175.733887	-2.155963	0.000000	4.511300	0.000000	0.000000	0.000000	0.329348	0.217127	-0.670632	0.000000	0.000000	3.000000	50.000000	0.000000
14840.174315	0.046811	0.566850	0.111357	78.879890	146.069397	175.733887	-2.155963	0.000000	4.511300	0.000000	0.000000	0.000000	0.329348	0.217127	-0.670632	0.000000	0.000000	3.000000	50.000000	0.000000
14840.177649	0.047931	0.567592	0.109166	78.941254	146.854126	176.420685	-2.154990	0.000000	4.511765	0.000000	0.000000	0.000000	0.335723	0.222522	-0.657332	0.000000	0.000000	3.000000	50.000000	0.000000
14840.180982	0.047931	0.567592	0.109166	78.941254	146.854126	176.420685	-2.154990	0.000000	4.511765	0.000000	0.000000	0.000000	0.335723	0.222522	-0.657332	0.000000	0.000000	3.000000	50.000000	0.000000
14840.184315	0.047931	0.567592	0.109166	78.941254	146.854126	176.420685	-2.154990	0.000000	4.511765	0.000000	0.000000	0.000000	0.335723	0.222522	-0.657332	0.000000	0.000000	3.000000	50.000000	0.000000
14840.187649	0.049098	0.568321	0.107023	79.079552	147.643921	177.121353	-2.152549	0.000000	4.512929	0.000000	0.000000	0.000000	0.350305	0.218670	-0.642875	0.000000	0.000000	3.000000	50.000000	0.000000
14840.190982	0.049098	0.568321	0.107023	79.079552	147.643921	177.121353	-2.152549	0.000000	4.512929	0.000000	0.000000	0.000000	0.350305	0.218670	-0.642875	0.000000	0.000000	3.000000	50.000000	0.000000
14840.194315	0.049098	0.568321	0.107023	79.079552	147.643921	177.121353	-2.152549	0.000000	4.512929	0.000000	0.000000	0.000000	0.350305	0.218670	-0.642875	0.000000	0.000000	3.000000	50.000000	0.000000
14840.197649	0.050262	0.569057	0.104949	79.244888	148.324051	177.931244	-2.147544	0.000000	4.515313	0.000000	0.000000	0.000000	0.349248	0.220769	-0.622189	0.000000	0.000000	3.000000	50.000000	0.000000
14840.200982	0.050262	0.569057	0.104949	79.244888	148.324051	177.931244	-2.147544	0.000000	4.515313	0.000000	0.000000	0.000000	0.349248	0.220769	-0.622189	0.000000	0.000000	3.000000	50.000000	0.000000
14840.204315	0.050262	0.569057	0.104949	79.244888	148.324051	177.931244	-2.147544	0.000000	4.515313	0.000000	0.000000	0.000000	0.349248	0.220769	-0.622189	0.000000	0.000000	3.000000	50.000000	0.000000
14840.207649	0.051500	0.569793	0.102899	79.395180	148.917252	178.895538	-2.141301	0.000000	4.518277	0.000000	0.000000	0.000000	0.371232	0.220702	-0.614980	0.000000	0.000000	3.000000	50.000000	0.000000
14840.210982	0.051500	0.569793	0.102899	79.395180	148.917252	178.895538	-2.141301	0.000000	4.518277	0.000000	0.000000	0.000000	0.371232	0.220702	-0.614980	0.000000	0.000000	3.000000	50.000000	0.000000
14840.214315	0.051500	0.569793	0.102899	79.395180	148.917252	178.895538	-2.141301	0.000000	4.518277	0.000000	0.000000	0.000000	0.371232	0.220702	-0.614980	0.000000	0.000000	3.000000	50.000000	0.000000
14840.217649	0.052734	0.570536	0.100919	79.525932	149.422699	179.639679	-2.131751	0.000000	4.522790	0.000000	0.000000	0.000000	0.370275	0.223051	-0.594191	0.000000	0.000000	3.000000	50.000000	0.000000
14840.220982	0.052734	0.570536	0.100919	79.525932	149.422699	179.639679	-2.131751	0.000000	4.522790	0.000000	0.000000	0.000000	0.370275	0.223051	-0.594191	0.000000	0.000000	3.000000	50.000000	0.000000
14840.224315	0.052734	0.570536	0.100919	79.525932	149.422699	179.639679	-2.131751	0.000000	4.522790	0.000000	0.000000	0.000000	0.370275	0.223051	-0.594191	0.000000	0.000000	3.000000	50.000000	0.000000
14840.227649	0.053986	0.571291	0.098945	79.633507	149.802475	179.847458	-2.120706	0.000000	4.527980	0.000000	0.000000	0.000000	0.375655	0.226592	-0.592131	0.000000	0.000000	3.000000	50.000000	0.000000
14840.230982	0.053986	0.571291	0.098945	79.633507	149.802475	179.847458	-2.120706	0.000000	4.527980	0.000000	0.000000	0.000000	0.375655	0.226592	-0.592131	0.000000	0.000000	3.000000	50.000000	0.000000
14840.234315	0.053986	0.571291	0.098945	79.633507	149.802475	179.847458	-2.120706	0.000000	4.527980	0.000000	0.000000	0.000000	0.375655	0.226592	-0.592131	0.000000	0.000000	3.000000	50.000000	0.000000
14840.237649	0.055209	0.572086	0.097037	79.728180	150.108383	-179.972427	-2.108382	0.000000	4.533732	0.000000	0.000000	0.000000	0.366810	0.238256	-0.572305	0.000000	0.000000	3.000000	50.000000	0.000000
14840.240982	0.055209	0.572086	0.097037	79.728180	150.108383	-179.972427	-2.108382	0.000000	4.533732	0.000000	0.000000	0.000000	0.366810	0.238256	-0.572305	0.000000	0.000000	3.000000	50.000000	0.000000
14840.244315	0.055209	0.572086	0.097037	79.728180	150.108383	-179.972427	-2.108382	0.000000	4.533732	0.000000	0.000000	0.000000	0.366810	0.238256	-0.572305	0.000000	0.000000	3.000000	50.000000	0.000000
14840.247649	0.056268	0.572831	0.095168	79.794250	150.356094	-179.528183	-2.095467	0.000000	4.539716	0.000000	0.000000	0.000000	0.317597	0.223649	-0.560820	0.000000	0.000000	3.000000	50.000000	0.000000
14840.250982	0.056268	0.572831	0.095168	79.794250	150.356094	-179.528183	-2.095467	0.000000	4.539716	0.000000	0.000000	0.000000	0.317597	0.223649	-0.560820	0.000000	0.000000	3.000000	50.000000	0.000000
14840.254315	0.056268	0.572831	0.095168	79.794250	150.356094	-179.528183	-2.095467	0.000000	4.539716	0.000000	0.000000	0.000000	0.317597	0.223649	-0.560820	0.000000	0.000000	3.000000	50.000000	0.000000
14840.257649	0.057217	0.573578	0.093342	79.813156	150.556946	-178.859222	-2.087759	0.000000	4.543266	0.000000	0.000000	0.000000	0.284904	0.224036	-0.547715	0.000000	0.000000	3.000000	50.000000	0.000000
14840.260982	0.057217	0.573578	0.093342	79.813156	150.556946	-178.859222	-2.087759	0.000000	4.543266	0.000000	0.000000	0.000000	0.284904	0.224036	-0.547715	0.000000	0.000000	3.000000	50.000000	0.000000
14840.264315	0.057217	0.573578	0.093342	79.813156	150.556946	-178.859222	-2.087759	0.000000	4.543266	0.000000	0.000000	0.000000	0.284904	0.224036	-0.547715	0.000000	0.000000	3.000000	50.000000	0.000000
14840.267649	0.058110	0.574307	0.091539	79.802925	150.708771	-178.778381	-2.083307	0.000000	4.545309	0.000000	0.000000	0.000000	0.267714	0.218719	-0.540831	0.000000	0.000000	3.000000	50.000000	0.000000
14840.270982	0.058110	0.574307	0.091539	79.802925	150.708771	-178.778381	-2.083307	0.000000	4.545309	0.000000	0.000000	0.000000	0.267714	0.218719	-0.540831	0.000000	0.000000	3.000000	50.000000	0.000000
14840.274315	0.058110	0.574307	0.091539	79.802925	150.708771	-178.778381	-2.083307	0.000000	4.545309	0.000000	0.000000	0.000000	0.267714	0.218719	-0.540831	0.000000	0.000000	3.000000	50.000000	0.000000
14840.277649	0.058974	0.575008	0.089780	79.789124	150.858246	-178.735519	-2.080594	0.000000	4.546551	0.000000	0.000000	0.000000	0.259226	0.210199	-0.527959	0.000000	0.000000	3.000000	50.000000	0.000000
14840.280982	0.058974	0.575008	0.089780	79.789124	150.858246	-178.735519	-2.080594	0.000000	4.546551	0.000000	0.000000	0.000000	0.259226	0.210199	-0.527959	0.000000	0.000000	3.000000	50.000000	0.000000
14840.284315	0.058974	0.575008	0.089780	79.789124	150.858246	-178.735519	-2.080594	0.000000	4.546551	0.000000	0.000000	0.000000	0.259226	0.210199	-0.527959	0.000000	0.000000	3.000000	50.000000	0.000000
14840.287649	0.059726	0.575683	0.088011	79.771744	150.932358	-178.743942	-2.051312	0.000000	4.488982	0.000000	0.000000	0.000000	0.225604	0.202628	-0.530628	0.000000	0.000000	3.000000	50.000000	0.000000
14840.290982	0.059726	0.575683	0.088011	79.771744	150.932358	-178.743942	-2.051312	0.000000	4.488982	0.000000	0.000000	0.000000	0.225604	0.202628	-0.530628	0.000000	0.000000	3.000000	50.000000	0.000000
14840.294315	0.059726	0.575683	0.088011	79.771744	150.932358	-178.743942	-2.051312	0.000000	4.488982	0.000000	0.000000	0.000000	0.225604	0.202628	-0.530628	0.000000	0.000000	3.000000	50.000000	0.000000
14840.297649	0.060446	0.576352	0.086241	79.735321	150.859344	-178.880096	-2.013711	0.000000	4.400544	0.000000	0.000000	0.000000	0.216004	0.200771	-0.530955	0.000000	0.000000	3.000000	50.000000	0.000000
14840.300982	0.060446	0.576352	0.086241	79.735321	150.859344	-178.880096	-2.013711	0.000000	4.400544	0.000000	0.000000	0.000000	0.216004	0.200771	-0.530955	0.000000	0.000000	3.000000	50.000000	0.000000
14840.304315	0.060446	0.576352	0.086241	79.735321	150.859344	-178.880096	-2.013711	0.000000	4.400544	0.000000	0.000000	0.000000	0.216004	0.200771	-0.530955	0.000000	0.000000	3.000000	50.000000	0.000000
14840.307649	0.061162	0.577005	0.084490	79.682259	150.634140	-179.143982	-1.977710	0.000000	4.312051	0.000000	0.000000	0.000000	0.214950	0.195720	-0.525371	0.000000	0.000000	3.000000	50.000000	0.000000
14840.310982	0.061162	0.577005	0.084490	79.682259	150.634140	-179.143982	-1.977710	0.000000	4.312051	0.000000	0.000000	0.000000	0.214950	0.195720	-0.525371	0.000000	0.000000	3.000000	50.000000	0.000000
14840.314315	0.061162	0.577005	0.084490	79.682259	150.634140	-179.143982	-1.977710	0.000000	4.312051	0.000000	0.000000	0.000000	0.214950	0.195720	-0.525371	0.000000	0.000000	3.000000	50.000000	0.000000
14840.317649	0.061844	0.577613	0.082706	79.609238	150.301819	-179.487595	-1.941885	0.000000	4.224489	0.000000	0.000000	0.000000	0.204370	0.182437	-0.535181	0.000000	0.000000	3.000000	50.000000	0.000000
14840.320982	0.061844	0.577613	0.082706	79.609238	150.301819	-179.487595	-1.941885	0.000000	4.224489	0.000000	0.000000	0.000000	0.204370	0.182437	-0.535181	0.000000	0.000000	3.000000	50.000000	0.000000
14840.324315	0.061844	0.577613	0.082706	79.609238	150.301819	-179.487595	-1.941885	0.000000	4.224489	0.000000	0.000000	0.000000	0.204370	0.182437	-0.535181	0.000000	0.000000	3.000000	50.000000	0.000000
14840.327649	0.062461	0.578187	0.080870	79.529518	149.958145	-179.843292	-1.907824	0.000000	4.135293	0.000000	0.000000	0.000000	0.185368	0.172295	-0.550829	0.000000	0.000000	3.000000	50.000000	0.000000
14840.330982	0.062461	0.578187	0.080870	79.529518	149.958145	-179.843292	-1.907824	0.000000	4.135293	0.000000	0.000000	0.000000	0.185368	0.172295	-0.550829	0.000000	0.000000	3.000000	50.000000	0.000000
14840.334315	0.062461	0.578187	0.080870	79.529518	149.958145	-179.843292	-1.907824	0.000000	4.135293	0.000000	0.000000	0.000000	0.185368	0.172295	-0.550829	0.000000	0.000000	3.000000	50.000000	0.000000
14840.337649	0.063067	0.578727	0.078976	79.466751	149.687988	179.864792	-1.876929	0.000000	4.043488	0.000000	0.000000	0.000000	0.181711	0.162093	-0.568249	0.000000	0.000000	3.000000	50.000000	0.000000
14840.340982	0.063067	0.578727	0.078976	79.466751	149.687988	179.864792	-1.876929	0.000000	4.043488	0.000000	0.000000	0.000000	0.181711	0.162093	-0.568249	0.000000	0.000000	3.000000	50.000000	0.000000
14840.344315	0.063067	0.578727	0.078976	79.466751	149.687988	179.864792	-1.876929	0.000000	4.043488	0.000000	0.000000	0.000000	0.181711	0.162093	-0.568249	0.000000	0.000000	3.000000	50.000000	0.000000
14840.347649	0.063658	0.579214	0.077007	79.436722	149.514664	179.649902	-1.846644	0.000000	3.948779	0.000000	0.000000	0.000000	0.177396	0.146079	-0.590504	0.000000	0.000000	3.000000	50.000000	0.000000
14840.350982	0.063658	0.579214	0.077007	79.436722	149.514664	179.649902	-1.846644	0.000000	3.948779	0.000000	0.000000	0.000000	0.177396	0.146079	-0.590504	0.000000	0.000000	3.000000	50.000000	0.000000
14840.354315	0.063658	0.579214	0.077007	79.436722	149.514664	179.649902	-1.846644	0.000000	3.948779	0.000000	0.000000	0.000000	0.177396	0.146079	-0.590504	0.000000	0.000000	3.000000	50.000000	0.000000
14840.357649	0.064235	0.579648	0.074965	79.448143	149.313416	179.405487	-1.817078	0.000000	3.850362	0.000000	0.000000	0.000000	0.172973	0.130029	-0.612809	0.000000	0.000000	3.000000	50.000000	0.000000
14840.360982	0.064235	0.579648	0.074965	79.448143	149.313416	179.405487	-1.817078	0.000000	3.850362	0.000000	0.000000	0.000000	0.172973	0.130029	-0.612809	0.000000	0.000000	3.000000	50.000000	0.000000
14840.364315	0.064235	0.579648	0.074965	79.448143	149.313416	179.405487	-1.817078	0.000000	3.850362	0.000000	0.000000	0.000000	0.172973	0.130029	-0.612809	0.000000	0.000000	3.000000	50.000000	0.000000
14840.367649	0.064849	0.580047	0.072857	79.486801	149.019974	179.068848	-1.788249	0.000000	3.748227	0.000000	0.000000	0.000000	0.184126	0.119655	-0.632215	0.000000	0.000000	3.000000	50.000000	0.000000
14840.370982	0.064849	0.580047	0.072857	79.486801	149.019974	179.068848	-1.788249	0.000000	3.748227	0.000000	0.000000	0.000000	0.184126	0.119655	-0.632215	0.000000	0.000000	3.000000	50.000000	0.000000
14840.374315	0.064849	0.580047	0.072857	79.486801	149.019974	179.068848	-1.788249	0.000000	3.748227	0.000000	0.000000	0.000000	0.184126	0.119655	-0.632215	0.000000	0.000000	3.000000	50.000000	0.000000
14840.377649	0.065502	0.580372	0.070714	79.552055	148.610855	178.614059	-1.757561	0.000000	3.642858	0.000000	0.000000	0.000000	0.196098	0.097478	-0.642909	0.000000	0.000000	3.000000	50.000000	0.000000
14840.380982	0.065502	0.580372	0.070714	79.552055	148.610855	178.614059	-1.757561	0.000000	3.642858	0.000000	0.000000	0.000000	0.196098	0.097478	-0.642909	0.000000	0.000000	3.000000	50.000000	0.000000
14840.384315	0.065502	0.580372	0.070714	79.552055	148.610855	178.614059	-1.757561	0.000000	3.642858	0.000000	0.000000	0.000000	0.196098	0.097478	-0.642909	0.000000	0.000000	3.000000	50.000000	0.000000
14840.387649	0.066147	0.580671	0.068551	79.657806	148.014114	177.977554	-1.724878	0.000000	3.535707	0.000000	0.000000	0.000000	0.193222	0.089857	-0.648968	0.000000	0.000000	3.000000	50.000000	0.000000
14840.390982	0.066147	0.580671	0.068551	79.657806	148.014114	177.977554	-1.724878	0.000000	3.535707	0.000000	0.000000	0.000000	0.193222	0.089857	-0.648968	0.000000	0.000000	3.000000	50.000000	0.000000
14840.394315	0.066147	0.580671	0.068551	79.657806	148.014114	177.977554	-1.724878	0.000000	3.535707	0.000000	0.000000	0.000000	0.193222	0.089857	-0.648968	0.000000	0.000000	3.000000	50.000000	0.000000
14840.397649	0.066807	0.580887	0.066378	79.808044	147.132172	177.067108	-1.692674	0.000000	3.427545	0.000000	0.000000	0.000000	0.198282	0.064932	-0.651962	0.000000	0.000000	3.000000	50.000000	0.000000
14840.400982	0.066807	0.580887	0.066378	79.808044	147.132172	177.067108	-1.692674	0.000000	3.427545	0.000000	0.000000	0.000000	0.198282	0.064932	-0.651962	0.000000	0.000000	3.000000	50.000000	0.000000
14840.404315	0.066807	0.580887	0.066378	79.808044	147.132172	177.067108	-1.692674	0.000000	3.427545	0.000000	0.000000	0.000000	0.198282	0.064932	-0.651962	0.000000	0.000000	3.000000	50.000000	0.000000
14840.407649	0.067459	0.581050	0.064191	79.996452	146.026581	175.939972	-1.659627	0.000000	3.318885	0.000000	0.000000	0.000000	0.195555	0.048839	-0.656023	0.000000	0.000000	3.000000	50.000000	0.000000
14840.410982	0.067459	0.581050	0.064191	79.996452	146.026581	175.939972	-1.659627	0.000000	3.318885	0.000000	0.000000	0.000000	0.195555	0.048839	-0.656023	0.000000	0.000000	3.000000	50.000000	0.000000
14840.414315	0.067459	0.581050	0.064191	79.996452	146.026581	175.939972	-1.659627	0.000000	3.318885	0.000000	0.000000	0.000000	0.195555	0.048839	-0.656023	0.000000	0.000000	3.000000	50.000000	0.000000
14840.417649	0.068153	0.581179	0.062000	80.214516	144.746521	174.642380	-1.627035	0.000000	3.209547	0.000000	0.000000	0.000000	0.208229	0.038585	-0.657188	0.000000	0.000000	3.000000	50.000000	0.000000
14840.420982	0.068153	0.581179	0.062000	80.214516	144.746521	174.642380	-1.627035	0.000000	3.209547	0.000000	0.000000	0.000000	0.208229	0.038585	-0.657188	0.000000	0.000000	3.000000	50.000000	0.000000
14840.424315	0.068153	0.581179	0.062000	80.214516	144.746521	174.642380	-1.627035	0.000000	3.209547	0.000000	0.000000	0.000000	0.208229	0.038585	-0.657188	0.000000	0.000000	3.000000	50.000000	0.000000
14840.427649	0.068886	0.581283	0.059783	80.445251	143.355774	173.219818	-1.592330	0.000000	3.100016	0.000000	0.000000	0.000000	0.219807	0.031272	-0.665256	0.000000	0.000000	3.000000	50.000000	0.000000
14840.430982	0.068886	0.581283	0.059783	80.445251	143.355774	173.219818	-1.592330	0.000000	3.100016	0.000000	0.000000	0.000000	0.219807	0.031272	-0.665256	0.000000	0.000000	3.000000	50.000000	0.000000
14840.434315	0.068886	0.581283	0.059783	80.445251	143.355774	173.219818	-1.592330	0.000000	3.100016	0.000000	0.000000	0.000000	0.219807	0.031272	-0.665256	0.000000	0.000000	3.000000	50.000000	0.000000
14840.437649	0.069658	0.581335	0.057545	80.683159	142.001389	171.816025	-1.555695	0.000000	2.989140	0.000000	0.000000	0.000000	0.231434	0.015469	-0.671378	0.000000	0.000000	3.000000	50.000000	0.000000
14840.440982	0.069658	0.581335	0.057545	80.683159	142.001389	171.816025	-1.555695	0.000000	2.989140	0.000000	0.000000	0.000000	0.231434	0.015469	-0.671378	0.000000	0.000000	3.000000	50.000000	0.000000
14840.444315	0.069658	0.581335	0.057545	80.683159	142.001389	171.816025	-1.555695	0.000000	2.989140	0.000000	0.000000	0.000000	0.231434	0.015469	-0.671378	0.000000	0.000000	3.000000	50.000000	0.000000
14840.447649	0.070474	0.581391	0.055335	80.927948	140.802933	170.541931	-1.517123	0.000000	2.877244	0.000000	0.000000	0.000000	0.244843	0.016774	-0.662985	0.000000	0.000000	3.000000	50.000000	0.000000
14840.450982	0.070474	0.581391	0.055335	80.927948	140.802933	170.541931	-1.517123	0.000000	2.877244	0.000000	0.000000	0.000000	0.244843	0.016774	-0.662985	0.000000	0.000000	3.000000	50.000000	0.000000
14840.454315	0.070474	0.581391	0.055335	80.927948	140.802933	170.541931	-1.517123	0.000000	2.877244	0.000000	0.000000	0.000000	0.244843	0.016774	-0.662985	0.000000	0.000000	3.000000	50.000000	0.000000
14840.457649	0.071283	0.581432	0.053143	81.158684	139.624023	169.299576	-1.476316	0.000000	2.766746	0.000000	0.000000	0.000000	0.242933	0.012508	-0.657436	0.000000	0.000000	3.000000	50.000000	0.000000
14840.460982	0.071283	0.581432	0.053143	81.158684	139.624023	169.299576	-1.476316	0.000000	2.766746	0.000000	0.000000	0.000000	0.242933	0.012508	-0.657436	0.000000	0.000000	3.000000	50.000000	0.000000
14840.464315	0.071283	0.581432	0.053143	81.158684	139.624023	169.299576	-1.476316	0.000000	2.766746	0.000000	0.000000	0.000000	0.242933	0.012508	-0.657436	0.000000	0.000000	3.000000	50.000000	0.000000
14840.467649	0.072065	0.581479	0.050990	81.371628	138.461502	168.083267	-1.435827	0.000000	2.657173	0.000000	0.000000	0.000000	0.234515	0.013943	-0.645943	0.000000	0.000000	3.000000	50.000000	0.000000
14840.470982	0.072065	0.581479	0.050990	81.371628	138.461502	168.083267	-1.435827	0.000000	2.657173	0.000000	0.000000	0.000000	0.234515	0.013943	-0.645943	0.000000	0.000000	3.000000	50.000000	0.000000
14840.474315	0.072065	0.581479	0.050990	81.371628	138.461502	168.083267	-1.435827	0.000000	2.657173	0.000000	0.000000	0.000000	0.234515	0.013943	-0.645943	0.000000	0.000000	3.000000	50.000000	0.000000
14840.477649	0.072800	0.581493	0.048909	81.557945	137.386887	166.987396	-1.396741	0.000000	2.549516	0.000000	0.000000	0.000000	0.220343	0.004280	-0.624396	0.000000	0.000000	3.000000	50.000000	0.000000
14840.480982	0.072800	0.581493	0.048909	81.557945	137.386887	166.987396	-1.396741	0.000000	2.549516	0.000000	0.000000	0.000000	0.220343	0.004280	-0.624396	0.000000	0.000000	3.000000	50.000000	0.000000
14840.484315	0.072800	0.581493	0.048909	81.557945	137.386887	166.987396	-1.396741	0.000000	2.549516	0.000000	0.000000	0.000000	0.220343	0.004280	-0.624396	0.000000	0.000000	3.000000	50.000000	0.000000
14840.487649	0.073481	0.581494	0.046854	81.713737	136.451630	166.212418	-1.360017	0.000000	2.445450	0.000000	0.000000	0.000000	0.204465	0.000318	-0.616525	0.000000	0.000000	3.000000	50.000000	0.000000
14840.490982	0.073481	0.581494	0.046854	81.713737	136.451630	166.212418	-1.360017	0.000000	2.445450	0.000000	0.000000	0.000000	0.204465	0.000318	-0.616525	0.000000	0.000000	3.000000	50.000000	0.000000
14840.494315	0.073481	0.581494	0.046854	81.713737	136.451630	166.212418	-1.360017	0.000000	2.445450	0.000000	0.000000	0.000000	0.204465	0.000318	-0.616525	0.000000	0.000000	3.000000	50.000000	0.000000
14840.497649	0.074089	0.581501	0.044845	81.837639	135.673019	165.856445	-1.325940	0.000000	2.342696	0.000000	0.000000	0.000000	0.182375	0.001992	-0.602607	0.000000	0.000000	3.000000	50.000000	0.000000
14840.500982	0.074089	0.581501	0.044845	81.837639	135.673019	165.856445	-1.325940	0.000000	2.342696	0.000000	0.000000	0.000000	0.182375	0.001992	-0.602607	0.000000	0.000000	3.000000	50.000000	0.000000
14840.504315	0.074089	0.581501	0.044845	81.837639	135.673019	165.856445	-1.325940	0.000000	2.342696	0.000000	0.000000	0.000000	0.182375	0.001992	-0.602607	0.000000	0.000000	3.000000	50.000000	0.000000
14840.507649	0.074725	0.581523	0.042909	81.922363	135.105515	165.319031	-1.295544	0.000000	2.242262	0.000000	0.000000	0.000000	0.190867	0.006709	-0.580978	0.000000	0.000000	3.000000	50.000000	0.000000
14840.510982	0.074725	0.581523	0.042909	81.922363	135.105515	165.319031	-1.295544	0.000000	2.242262	0.000000	0.000000	0.000000	0.190867	0.006709	-0.580978	0.000000	0.000000	3.000000	50.000000	0.000000
14840.514315	0.074725	0.581523	0.042909	81.922363	135.105515	165.319031	-1.295544	0.000000	2.242262	0.000000	0.000000	0.000000	0.190867	0.006709	-0.580978	0.000000	0.000000	3.000000	50.000000	0.000000
14840.517649	0.075431	0.581551	0.040998	81.969353	134.645798	164.862976	-1.263733	0.000000	2.145432	0.000000	0.000000	0.000000	0.211806	0.008518	-0.573274	0.000000	0.000000	3.000000	50.000000	0.000000
14840.520982	0.075431	0.581551	0.040998	81.969353	134.645798	164.862976	-1.263733	0.000000	2.145432	0.000000	0.000000	0.000000	0.211806	0.008518	-0.573274	0.000000	0.000000	3.000000	50.000000	0.000000
14840.524315	0.075431	0.581551	0.040998	81.969353	134.645798	164.862976	-1.263733	0.000000	2.145432	0.000000	0.000000	0.000000	0.211806	0.008518	-0.573274	0.000000	0.000000	3.000000	50.000000	0.000000
14840.527649	0.076096	0.581642	0.039180	81.971336	134.235229	164.499222	-1.228432	0.000000	2.049886	0.000000	0.000000	0.000000	0.199502	0.027197	-0.545427	0.000000	0.000000	3.000000	50.000000	0.000000
14840.530982	0.076096	0.581642	0.039180	81.971336	134.235229	164.499222	-1.228432	0.000000	2.049886	0.000000	0.000000	0.000000	0.199502	0.027197	-0.545427	0.000000	0.000000	3.000000	50.000000	0.000000
14840.534315	0.076096	0.581642	0.039180	81.971336	134.235229	164.499222	-1.228432	0.000000	2.049886	0.000000	0.000000	0.000000	0.199502	0.027197	-0.545427	0.000000	0.000000	3.000000	50.000000	0.000000
14840.537649	0.076789	0.581703	0.037425	81.933647	133.927338	164.324005	-1.195181	0.000000	1.958982	0.000000	0.000000	0.000000	0.207743	0.018237	-0.526529	0.000000	0.000000	3.000000	50.000000	0.000000
14840.540982	0.076789	0.581703	0.037425	81.933647	133.927338	164.324005	-1.195181	0.000000	1.958982	0.000000	0.000000	0.000000	0.207743	0.018237	-0.526529	0.000000	0.000000	3.000000	50.000000	0.000000
14840.544315	0.076789	0.581703	0.037425	81.933647	133.927338	164.324005	-1.195181	0.000000	1.958982	0.000000	0.000000	0.000000	0.207743	0.018237	-0.526529	0.000000	0.000000	3.000000	50.000000	0.000000
14840.547649	0.077513	0.581799	0.035759	81.894463	133.811859	164.610428	-1.160558	0.000000	1.871227	0.000000	0.000000	0.000000	0.217268	0.028855	-0.499756	0.000000	0.000000	3.000000	50.000000	0.000000
14840.550982	0.077513	0.581799	0.035759	81.894463	133.811859	164.610428	-1.160558	0.000000	1.871227	0.000000	0.000000	0.000000	0.217268	0.028855	-0.499756	0.000000	0.000000	3.000000	50.000000	0.000000
14840.554315	0.077513	0.581799	0.035759	81.894463	133.811859	164.610428	-1.160558	0.000000	1.871227	0.000000	0.000000	0.000000	0.217268	0.028855	-0.499756	0.000000	0.000000	3.000000	50.000000	0.000000
14840.557649	0.078236	0.581929	0.034123	81.873627	133.965057	165.930862	-1.124346	0.000000	1.787934	0.000000	0.000000	0.000000	0.216902	0.039088	-0.490658	0.000000	0.000000	3.000000	50.000000	0.000000
14840.560982	0.078236	0.581929	0.034123	81.873627	133.965057	165.930862	-1.124346	0.000000	1.787934	0.000000	0.000000	0.000000	0.216902	0.039088	-0.490658	0.000000	0.000000	3.000000	50.000000	0.000000
14840.564315	0.078236	0.581929	0.034123	81.873627	133.965057	165.930862	-1.124346	0.000000	1.787934	0.000000	0.000000	0.000000	0.216902	0.039088	-0.490658	0.000000	0.000000	3.000000	50.000000	0.000000
14840.567649	0.078936	0.582067	0.032529	81.852280	134.319199	167.733841	-1.088196	0.000000	1.706158	0.000000	0.000000	0.000000	0.209952	0.041143	-0.478384	0.000000	0.000000	3.000000	50.000000	0.000000
14840.570982	0.078936	0.582067	0.032529	81.852280	134.319199	167.733841	-1.088196	0.000000	1.706158	0.000000	0.000000	0.000000	0.209952	0.041143	-0.478384	0.000000	0.000000	3.000000	50.000000	0.000000
14840.574315	0.078936	0.582067	0.032529	81.852280	134.319199	167.733841	-1.088196	0.000000	1.706158	0.000000	0.000000	0.000000	0.209952	0.041143	-0.478384	0.000000	0.000000	3.000000	50.000000	0.000000
14840.577649	0.079753	0.582283	0.030955	81.830330	134.658203	168.633759	-1.053204	0.000000	1.626427	0.000000	0.000000	0.000000	0.244993	0.065073	-0.471964	0.000000	0.000000	3.000000	50.000000	0.000000
14840.580982	0.079753	0.582283	0.030955	81.830330	134.658203	168.633759	-1.053204	0.000000	1.626427	0.000000	0.000000	0.000000	0.244993	0.065073	-0.471964	0.000000	0.000000	3.000000	50.000000	0.000000
14840.584315	0.079753	0.582283	0.030955	81.830330	134.658203	168.633759	-1.053204	0.000000	1.626427	0.000000	0.000000	0.000000	0.244993	0.065073	-0.471964	0.000000	0.000000	3.000000	50.000000	0.000000
14840.587649	0.080638	0.582507	0.029408	81.817863	134.922226	168.777863	-1.012372	0.000000	1.547766	0.000000	0.000000	0.000000	0.265780	0.067129	-0.464288	0.000000	0.000000	3.000000	50.000000	0.000000
14840.590982	0.080638	0.582507	0.029408	81.817863	134.922226	168.777863	-1.012372	0.000000	1.547766	0.000000	0.000000	0.000000	0.265780	0.067129	-0.464288	0.000000	0.000000	3.000000	50.000000	0.000000
14840.594315	0.080638	0.582507	0.029408	81.817863	134.922226	168.777863	-1.012372	0.000000	1.547766	0.000000	0.000000	0.000000	0.265780	0.067129	-0.464288	0.000000	0.000000	3.000000	50.000000	0.000000
14840.597649	0.081473	0.582773	0.027875	81.825623	135.033264	168.787033	-0.968075	0.000000	1.470385	0.000000	0.000000	0.000000	0.250394	0.079782	-0.459893	0.000000	0.000000	3.000000	50.000000	0.000000
14840.600982	0.081473	0.582773	0.027875	81.825623	135.033264	168.787033	-0.968075	0.000000	1.470385	0.000000	0.000000	0.000000	0.250394	0.079782	-0.459893	0.000000	0.000000	3.000000	50.000000	0.000000
14840.604315	0.081473	0.582773	0.027875	81.825623	135.033264	168.787033	-0.968075	0.000000	1.470385	0.000000	0.000000	0.000000	0.250394	0.079782	-0.459893	0.000000	0.000000	3.000000	50.000000	0.000000
14840.607649	0.082301	0.583036	0.026339	81.862045	134.903458	168.722763	-0.926343	0.000000	1.393736	0.000000	0.000000	0.000000	0.248438	0.078767	-0.460674	0.000000	0.000000	3.000000	50.000000	0.000000
14840.610982	0.082301	0.583036	0.026339	81.862045	134.903458	168.722763	-0.926343	0.000000	1.393736	0.000000	0.000000	0.000000	0.248438	0.078767	-0.460674	0.000000	0.000000	3.000000	50.000000	0.000000
14840.614315	0.082301	0.583036	0.026339	81.862045	134.903458	168.722763	-0.926343	0.000000	1.393736	0.000000	0.000000	0.000000	0.248438	0.078767	-0.460674	0.000000	0.000000	3.000000	50.000000	0.000000
14840.617649	0.083146	0.583295	0.024797	81.918930	134.687927	168.719467	-0.884937	0.000000	1.316957	0.000000	0.000000	0.000000	0.253341	0.077746	-0.462631	0.000000	0.000000	3.000000	50.000000	0.000000
14840.620982	0.083146	0.583295	0.024797	81.918930	134.687927	168.719467	-0.884937	0.000000	1.316957	0.000000	0.000000	0.000000	0.253341	0.077746	-0.462631	0.000000	0.000000	3.000000	50.000000	0.000000
14840.624315	0.083146	0.583295	0.024797	81.918930	134.687927	168.719467	-0.884937	0.000000	1.316957	0.000000	0.000000	0.000000	0.253341	0.077746	-0.462631	0.000000	0.000000	3.000000	50.000000	0.000000
14840.627649	0.084012	0.583588	0.023281	81.979919	134.527084	168.661865	-0.842713	0.000000	1.239852	0.000000	0.000000	0.000000	0.259902	0.087852	-0.454729	0.000000	0.000000	3.000000	50.000000	0.000000
14840.630982	0.084012	0.583588	0.023281	81.979919	134.527084	168.661865	-0.842713	0.000000	1.239852	0.000000	0.000000	0.000000	0.259902	0.087852	-0.454729	0.000000	0.000000	3.000000	50.000000	0.000000
14840.634315	0.084012	0.583588	0.023281	81.979919	134.527084	168.661865	-0.842713	0.000000	1.239852	0.000000	0.000000	0.000000	0.259902	0.087852	-0.454729	0.000000	0.000000	3.000000	50.000000	0.000000
14840.637649	0.084858	0.583834	0.021820	82.054062	134.304108	168.306732	-0.799396	0.000000	1.164064	0.000000	0.000000	0.000000	0.253913	0.074030	-0.438303	0.000000	0.000000	3.000000	50.000000	0.000000
14840.640982	0.084858	0.583834	0.021820	82.054062	134.304108	168.306732	-0.799396	0.000000	1.164064	0.000000	0.000000	0.000000	0.253913	0.074030	-0.438303	0.000000	0.000000	3.000000	50.000000	0.000000
14840.644315	0.084858	0.583834	0.021820	82.054062	134.304108	168.306732	-0.799396	0.000000	1.164064	0.000000	0.000000	0.000000	0.253913	0.074030	-0.438303	0.000000	0.000000	3.000000	50.000000	0.000000
14840.647649	0.085706	0.584089	0.020397	82.153976	133.967529	167.838501	-0.757077	0.000000	1.091014	0.000000	0.000000	0.000000	0.254163	0.076283	-0.427114	0.000000	0.000000	3.000000	50.000000	0.000000
14840.650982	0.085706	0.584089	0.020397	82.153976	133.967529	167.838501	-0.757077	0.000000	1.091014	0.000000	0.000000	0.000000	0.254163	0.076283	-0.427114	0.000000	0.000000	3.000000	50.000000	0.000000
14840.654315	0.085706	0.584089	0.020397	82.153976	133.967529	167.838501	-0.757077	0.000000	1.091014	0.000000	0.000000	0.000000	0.254163	0.076283	-0.427114	0.000000	0.000000	3.000000	50.000000	0.000000
14840.657649	0.086511	0.584298	0.019032	82.254478	133.498444	167.256821	-0.714717	0.000000	1.019828	0.000000	0.000000	0.000000	0.241680	0.062733	-0.409340	0.000000	0.000000	3.000000	50.000000	0.000000
14840.660982	0.086511	0.584298	0.019032	82.254478	133.498444	167.256821	-0.714717	0.000000	1.019828	0.000000	0.000000	0.000000	0.241680	0.062733	-0.409340	0.000000	0.000000	3.000000	50.000000	0.000000
14840.664315	0.086511	0.584298	0.019032	82.254478	133.498444	167.256821	-0.714717	0.000000	1.019828	0.000000	0.000000	0.000000	0.241680	0.062733	-0.409340	0.000000	0.000000	3.000000	50.000000	0.000000
14840.667649	0.087290	0.584478	0.017676	82.337990	132.987610	166.666550	-0.674437	0.000000	0.951605	0.000000	0.000000	0.000000	0.233610	0.054039	-0.406701	0.000000	0.000000	3.000000	50.000000	0.000000
14840.670982	0.087290	0.584478	0.017676	82.337990	132.987610	166.666550	-0.674437	0.000000	0.951605	0.000000	0.000000	0.000000	0.233610	0.054039	-0.406701	0.000000	0.000000	3.000000	50.000000	0.000000
14840.674315	0.087290	0.584478	0.017676	82.337990	132.987610	166.666550	-0.674437	0.000000	0.951605	0.000000	0.000000	0.000000	0.233610	0.054039	-0.406701	0.000000	0.000000	3.000000	50.000000	0.000000
14840.677649	0.088042	0.584629	0.016330	82.420212	132.441071	166.095779	-0.635501	0.000000	0.883821	0.000000	0.000000	0.000000	0.225615	0.045430	-0.404013	0.000000	0.000000	3.000000	50.000000	0.000000
14840.680982	0.088042	0.584629	0.016330	82.420212	132.441071	166.095779	-0.635501	0.000000	0.883821	0.000000	0.000000	0.000000	0.225615	0.045430	-0.404013	0.000000	0.000000	3.000000	50.000000	0.000000
14840.684315	0.088042	0.584629	0.016330	82.420212	132.441071	166.095779	-0.635501	0.000000	0.883821	0.000000	0.000000	0.000000	0.225615	0.045430	-0.404013	0.000000	0.000000	3.000000	50.000000	0.000000
14840.687649	0.088715	0.584741	0.014961	82.505424	131.885788	165.811569	-0.597899	0.000000	0.816486	0.000000	0.000000	0.000000	0.201996	0.033612	-0.410703	0.000000	0.000000	3.000000	50.000000	0.000000
14840.690982	0.088715	0.584741	0.014961	82.505424	131.885788	165.811569	-0.597899	0.000000	0.816486	0.000000	0.000000	0.000000	0.201996	0.033612	-0.410703	0.000000	0.000000	3.000000	50.000000	0.000000
14840.694315	0.088715	0.584741	0.014961	82.505424	131.885788	165.811569	-0.597899	0.000000	0.816486	0.000000	0.000000	0.000000	0.201996	0.033612	-0.410703	0.000000	0.000000	3.000000	50.000000	0.000000
14840.697649	0.089363	0.584825	0.013601	82.592575	131.481781	166.214676	-0.564233	0.000000	0.748035	0.000000	0.000000	0.000000	0.194163	0.025080	-0.407902	0.000000	0.000000	3.000000	50.000000	0.000000
14840.700982	0.089363	0.584825	0.013601	82.592575	131.481781	166.214676	-0.564233	0.000000	0.748035	0.000000	0.000000	0.000000	0.194163	0.025080	-0.407902	0.000000	0.000000	3.000000	50.000000	0.000000
14840.704315	0.089363	0.584825	0.013601	82.592575	131.481781	166.214676	-0.564233	0.000000	0.748035	0.000000	0.000000	0.000000	0.194163	0.025080	-0.407902	0.000000	0.000000	3.000000	50.000000	0.000000
14840.707649	0.090058	0.584859	0.012154	82.711456	131.282898	166.719162	-0.531873	0.000000	0.680052	0.000000	0.000000	0.000000	0.208555	0.010118	-0.434112	0.000000	0.000000	3.000000	50.000000	0.000000
14840.710982	0.090058	0.584859	0.012154	82.711456	131.282898	166.719162	-0.531873	0.000000	0.680052	0.000000	0.000000	0.000000	0.208555	0.010118	-0.434112	0.000000	0.000000	3.000000	50.000000	0.000000
14840.714315	0.090058	0.584859	0.012154	82.711456	131.282898	166.719162	-0.531873	0.000000	0.680052	0.000000	0.000000	0.000000	0.208555	0.010118	-0.434112	0.000000	0.000000	3.000000	50.000000	0.000000
14840.717649	0.090811	0.584872	0.010676	82.886078	131.238449	166.840332	-0.497113	0.000000	0.607700	0.000000	0.000000	0.000000	0.225898	0.003916	-0.443517	0.000000	0.000000	3.000000	50.000000	0.000000
14840.720982	0.090811	0.584872	0.010676	82.886078	131.238449	166.840332	-0.497113	0.000000	0.607700	0.000000	0.000000	0.000000	0.225898	0.003916	-0.443517	0.000000	0.000000	3.000000	50.000000	0.000000
14840.724315	0.090811	0.584872	0.010676	82.886078	131.238449	166.840332	-0.497113	0.000000	0.607700	0.000000	0.000000	0.000000	0.225898	0.003916	-0.443517	0.000000	0.000000	3.000000	50.000000	0.000000
14840.727649	0.091631	0.584823	0.009219	83.109207	131.345078	166.701447	-0.459464	0.000000	0.533780	0.000000	0.000000	0.000000	0.246176	-0.014557	-0.436945	0.000000	0.000000	3.000000	50.000000	0.000000
14840.730982	0.091631	0.584823	0.009219	83.109207	131.345078	166.701447	-0.459464	0.000000	0.533780	0.000000	0.000000	0.000000	0.246176	-0.014557	-0.436945	0.000000	0.000000	3.000000	50.000000	0.000000
14840.734315	0.091631	0.584823	0.009219	83.109207	131.345078	166.701447	-0.459464	0.000000	0.533780	0.000000	0.000000	0.000000	0.246176	-0.014557	-0.436945	0.000000	0.000000	3.000000	50.000000	0.000000
14840.737649	0.092468	0.584677	0.007760	83.370255	131.339264	166.522400	-0.418435	0.000000	0.460956	0.000000	0.000000	0.000000	0.251125	-0.043910	-0.437766	0.000000	0.000000	3.000000	50.000000	0.000000
14840.740982	0.092468	0.584677	0.007760	83.370255	131.339264	166.522400	-0.418435	0.000000	0.460956	0.000000	0.000000	0.000000	0.251125	-0.043910	-0.437766	0.000000	0.000000	3.000000	50.000000	0.000000
14840.744315	0.092468	0.584677	0.007760	83.370255	131.339264	166.522400	-0.418435	0.000000	0.460956	0.000000	0.000000	0.000000	0.251125	-0.043910	-0.437766	0.000000	0.000000	3.000000	50.000000	0.000000
14840.747649	0.093298	0.584459	0.006295	83.652664	131.179688	166.326935	-0.376581	0.000000	0.387995	0.000000	0.000000	0.000000	0.248997	-0.065326	-0.439374	0.000000	0.000000	3.000000	50.000000	0.000000
14840.750982	0.093298	0.584459	0.006295	83.652664	131.179688	166.326935	-0.376581	0.000000	0.387995	0.000000	0.000000	0.000000	0.248997	-0.065326	-0.439374	0.000000	0.000000	3.000000	50.000000	0.000000
14840.754315	0.093298	0.584459	0.006295	83.652664	131.179688	166.326935	-0.376581	0.000000	0.387995	0.000000	0.000000	0.000000	0.248997	-0.065326	-0.439374	0.000000	0.000000	3.000000	50.000000	0.000000
14840.757649	0.094126	0.584163	0.004849	83.941971	130.636078	165.784714	-0.335081	0.000000	0.314766	0.000000	0.000000	0.000000	0.248278	-0.088793	-0.434002	0.000000	0.000000	3.000000	50.000000	0.000000
14840.760982	0.094126	0.584163	0.004849	83.941971	130.636078	165.784714	-0.335081	0.000000	0.314766	0.000000	0.000000	0.000000	0.248278	-0.088793	-0.434002	0.000000	0.000000	3.000000	50.000000	0.000000
14840.764315	0.094126	0.584163	0.004849	83.941971	130.636078	165.784714	-0.335081	0.000000	0.314766	0.000000	0.000000	0.000000	0.248278	-0.088793	-0.434002	0.000000	0.000000	3.000000	50.000000	0.000000
14840.767649	0.094985	0.583735	0.003361	84.228027	129.728851	164.722260	-0.293701	0.000000	0.242432	0.000000	0.000000	0.000000	0.257629	-0.128589	-0.446326	0.000000	0.000000	3.000000	50.000000	0.000000
14840.770982	0.094985	0.583735	0.003361	84.228027	129.728851	164.722260	-0.293701	0.000000	0.242432	0.000000	0.000000	0.000000	0.257629	-0.128589	-0.446326	0.000000	0.000000	3.000000	50.000000	0.000000
14840.774315	0.094985	0.583735	0.003361	84.228027	129.728851	164.722260	-0.293701	0.000000	0.242432	0.000000	0.000000	0.000000	0.257629	-0.128589	-0.446326	0.000000	0.000000	3.000000	50.000000	0.000000
14840.777649	0.095901	0.583236	0.001853	84.501427	128.347992	163.108780	-0.250763	0.000000	0.168045	0.000000	0.000000	0.000000	0.274951	-0.149454	-0.452260	0.000000	0.000000	3.000000	50.000000	0.000000
14840.780982	0.095901	0.583236	0.001853	84.501427	128.347992	163.108780	-0.250763	0.000000	0.168045	0.000000	0.000000	0.000000	0.274951	-0.149454	-0.452260	0.000000	0.000000	3.000000	50.000000	0.000000
14840.784315	0.095901	0.583236	0.001853	84.501427	128.347992	163.108780	-0.250763	0.000000	0.168045	0.000000	0.000000	0.000000	0.274951	-0.149454	-0.452260	0.000000	0.000000	3.000000	50.000000	0.000000
14840.787649	0.096798	0.582640	0.000282	84.769989	126.538261	161.120560	-0.204938	0.000000	0.092668	0.000000	0.000000	0.000000	0.268909	-0.178914	-0.471258	0.000000	0.000000	3.000000	50.000000	0.000000
14840.790982	0.096798	0.582640	0.000282	84.769989	126.538261	161.120560	-0.204938	0.000000	0.092668	0.000000	0.000000	0.000000	0.268909	-0.178914	-0.471258	0.000000	0.000000	3.000000	50.000000	0.000000
14840.794315	0.096798	0.582640	0.000282	84.769989	126.538261	161.120560	-0.204938	0.000000	0.092668	0.000000	0.000000	0.000000	0.268909	-0.178914	-0.471258	0.000000	0.000000	3.000000	50.000000	0.000000
14840.797649	0.097687	0.581950	-0.001289	85.041412	124.358650	158.812668	-0.160120	0.000000	0.014125	0.000000	0.000000	0.000000	0.266759	-0.207049	-0.471360	0.000000	0.000000	3.000000	50.000000	0.000000
14840.800982	0.097687	0.581950	-0.001289	85.041412	124.358650	158.812668	-0.160120	0.000000	0.014125	0.000000	0.000000	0.000000	0.266759	-0.207049	-0.471360	0.000000	0.000000	3.000000	50.000000	0.000000
14840.804315	0.097687	0.581950	-0.001289	85.041412	124.358650	158.812668	-0.160120	0.000000	0.014125	0.000000	0.000000	0.000000	0.266759	-0.207049	-0.471360	0.000000	0.000000	3.000000	50.000000	0.000000
14840.807649	0.098521	0.581174	-0.002875	85.338936	121.813118	156.304260	-0.115660	0.000000	-0.064435	0.000000	0.000000	0.000000	0.250125	-0.232782	-0.475797	0.000000	0.000000	3.000000	50.000000	0.000000
14840.810982	0.098521	0.581174	-0.002875	85.338936	121.813118	156.304260	-0.115660	0.000000	-0.064435	0.000000	0.000000	0.000000	0.250125	-0.232782	-0.475797	0.000000	0.000000	3.000000	50.000000	0.000000
14840.814315	0.098521	0.581174	-0.002875	85.338936	121.813118	156.304260	-0.115660	0.000000	-0.064435	0.000000	0.000000	0.000000	0.250125	-0.232782	-0.475797	0.000000	0.000000	3.000000	50.000000	0.000000
14840.817649	0.099338	0.580335	-0.004400	85.658821	118.664467	153.659225	-0.073973	0.000000	-0.143735	0.000000	0.000000	0.000000	0.245269	-0.251754	-0.457629	0.000000	0.000000	3.000000	50.000000	0.000000
14840.820982	0.099338	0.580335	-0.004400	85.658821	118.664467	153.659225	-0.073973	0.000000	-0.143735	0.000000	0.000000	0.000000	0.245269	-0.251754	-0.457629	0.000000	0.000000	3.000000	50.000000	0.000000
14840.824315	0.099338	0.580335	-0.004400	85.658821	118.664467	153.659225	-0.073973	0.000000	-0.143735	0.000000	0.000000	0.000000	0.245269	-0.251754	-0.457629	0.000000	0.000000	3.000000	50.000000	0.000000
14840.827649	0.100133	0.579397	-0.005899	85.971634	115.038353	150.359085	-0.033094	0.000000	-0.220006	0.000000	0.000000	0.000000	0.238348	-0.281361	-0.449613	0.000000	0.000000	3.000000	50.000000	0.000000
14840.830982	0.100133	0.579397	-0.005899	85.971634	115.038353	150.359085	-0.033094	0.000000	-0.220006	0.000000	0.000000	0.000000	0.238348	-0.281361	-0.449613	0.000000	0.000000	3.000000	50.000000	0.000000
14840.834315	0.100133	0.579397	-0.005899	85.971634	115.038353	150.359085	-0.033094	0.000000	-0.220006	0.000000	0.000000	0.000000	0.238348	-0.281361	-0.449613	0.000000	0.000000	3.000000	50.000000	0.000000
14840.837649	0.100958	0.578415	-0.007330	86.245163	110.725189	145.792725	0.006630	0.000000	-0.294942	0.000000	0.000000	0.000000	0.247723	-0.294523	-0.429423	0.000000	0.000000	3.000000	50.000000	0.000000
14840.840982	0.100958	0.578415	-0.007330	86.245163	110.725189	145.792725	0.006630	0.000000	-0.294942	0.000000	0.000000	0.000000	0.247723	-0.294523	-0.429423	0.000000	0.000000	3.000000	50.000000	0.000000
14840.844315	0.100958	0.578415	-0.007330	86.245163	110.725189	145.792725	0.006630	0.000000	-0.294942	0.000000	0.000000	0.000000	0.247723	-0.294523	-0.429423	0.000000	0.000000	3.000000	50.000000	0.000000
14840.847649	0.101822	0.577358	-0.008665	86.434540	105.741791	140.572372	0.047918	0.000000	-0.366512	0.000000	0.000000	0.000000	0.259212	-0.317283	-0.400412	0.000000	0.000000	3.000000	50.000000	0.000000
14840.850982	0.101822	0.577358	-0.008665	86.434540	105.741791	140.572372	0.047918	0.000000	-0.366512	0.000000	0.000000	0.000000	0.259212	-0.317283	-0.400412	0.000000	0.000000	3.000000	50.000000	0.000000
14840.854315	0.101822	0.577358	-0.008665	86.434540	105.741791	140.572372	0.047918	0.000000	-0.366512	0.000000	0.000000	0.000000	0.259212	-0.317283	-0.400412	0.000000	0.000000	3.000000	50.000000	0.000000
14840.857649	0.102628	0.576264	-0.009937	86.527626	100.147919	134.817749	0.091120	0.000000	-0.433247	0.000000	0.000000	0.000000	0.241726	-0.328084	-0.381621	0.000000	0.000000	3.000000	50.000000	0.000000
14840.860982	0.102628	0.576264	-0.009937	86.527626	100.147919	134.817749	0.091120	0.000000	-0.433247	0.000000	0.000000	0.000000	0.241726	-0.328084	-0.381621	0.000000	0.000000	3.000000	50.000000	0.000000
14840.864315	0.102628	0.576264	-0.009937	86.527626	100.147919	134.817749	0.091120	0.000000	-0.433247	0.000000	0.000000	0.000000	0.241726	-0.328084	-0.381621	0.000000	0.000000	3.000000	50.000000	0.000000
14840.867649	0.103397	0.575131	-0.011059	86.538246	94.483597	129.042648	0.131407	0.000000	-0.496851	0.000000	0.000000	0.000000	0.230540	-0.339932	-0.336709	0.000000	0.000000	3.000000	50.000000	0.000000
14840.870982	0.103397	0.575131	-0.011059	86.538246	94.483597	129.042648	0.131407	0.000000	-0.496851	0.000000	0.000000	0.000000	0.230540	-0.339932	-0.336709	0.000000	0.000000	3.000000	50.000000	0.000000
14840.874315	0.103397	0.575131	-0.011059	86.538246	94.483597	129.042648	0.131407	0.000000	-0.496851	0.000000	0.000000	0.000000	0.230540	-0.339932	-0.336709	0.000000	0.000000	3.000000	50.000000	0.000000
14840.877649	0.104088	0.573962	-0.012114	86.506493	89.213074	123.693619	0.169831	0.000000	-0.552969	0.000000	0.000000	0.000000	0.207320	-0.350690	-0.316368	0.000000	0.000000	3.000000	50.000000	0.000000
14840.880982	0.104088	0.573962	-0.012114	86.506493	89.213074	123.693619	0.169831	0.000000	-0.552969	0.000000	0.000000	0.000000	0.207320	-0.350690	-0.316368	0.000000	0.000000	3.000000	50.000000	0.000000
14840.884315	0.104088	0.573962	-0.012114	86.506493	89.213074	123.693619	0.169831	0.000000	-0.552969	0.000000	0.000000	0.000000	0.207320	-0.350690	-0.316368	0.000000	0.000000	3.000000	50.000000	0.000000
14840.887649	0.104688	0.572725	-0.013066	86.451157	84.521065	118.953552	0.204384	0.000000	-0.605697	0.000000	0.000000	0.000000	0.180113	-0.371045	-0.285668	0.000000	0.000000	3.000000	50.000000	0.000000
14840.890982	0.104688	0.572725	-0.013066	86.451157	84.521065	118.953552	0.204384	0.000000	-0.605697	0.000000	0.000000	0.000000	0.180113	-0.371045	-0.285668	0.000000	0.000000	3.000000	50.000000	0.000000
14840.894315	0.104688	0.572725	-0.013066	86.451157	84.521065	118.953552	0.204384	0.000000	-0.605697	0.000000	0.000000	0.000000	0.180113	-0.371045	-0.285668	0.000000	0.000000	3.000000	50.000000	0.000000
14840.897649	0.105221	0.571488	-0.013916	86.383667	80.516075	114.963341	0.234403	0.000000	-0.653308	0.000000	0.000000	0.000000	0.159872	-0.371161	-0.254981	0.000000	0.000000	3.000000	50.000000	0.000000
14840.900982	0.105221	0.571488	-0.013916	86.383667	80.516075	114.963341	0.234403	0.000000	-0.653308	0.000000	0.000000	0.000000	0.159872	-0.371161	-0.254981	0.000000	0.000000	3.000000	50.000000	0.000000
14840.904315	0.105221	0.571488	-0.013916	86.383667	80.516075	114.963341	0.234403	0.000000	-0.653308	0.000000	0.000000	0.000000	0.159872	-0.371161	-0.254981	0.000000	0.000000	3.000000	50.000000	0.000000
14840.907649	0.105753	0.570200	-0.014666	86.314537	77.244057	111.729134	0.261049	0.000000	-0.695805	0.000000	0.000000	0.000000	0.159674	-0.386295	-0.225102	0.000000	0.000000	3.000000	50.000000	0.000000
14840.910982	0.105753	0.570200	-0.014666	86.314537	77.244057	111.729134	0.261049	0.000000	-0.695805	0.000000	0.000000	0.000000	0.159674	-0.386295	-0.225102	0.000000	0.000000	3.000000	50.000000	0.000000
14840.914315	0.105753	0.570200	-0.014666	86.314537	77.244057	111.729134	0.261049	0.000000	-0.695805	0.000000	0.000000	0.000000	0.159674	-0.386295	-0.225102	0.000000	0.000000	3.000000	50.000000	0.000000
14840.917649	0.106231	0.568901	-0.015360	86.254356	74.707558	109.222275	0.287661	0.000000	-0.733322	0.000000	0.000000	0.000000	0.143248	-0.389651	-0.208008	0.000000	0.000000	3.000000	50.000000	0.000000
14840.920982	0.106231	0.568901	-0.015360	86.254356	74.707558	109.222275	0.287661	0.000000	-0.733322	0.000000	0.000000	0.000000	0.143248	-0.389651	-0.208008	0.000000	0.000000	3.000000	50.000000	0.000000
14840.924315	0.106231	0.568901	-0.015360	86.254356	74.707558	109.222275	0.287661	0.000000	-0.733322	0.000000	0.000000	0.000000	0.143248	-0.389651	-0.208008	0.000000	0.000000	3.000000	50.000000	0.000000
14840.927649	0.106692	0.567569	-0.015931	86.201820	72.695366	107.190598	0.311536	0.000000	-0.767990	0.000000	0.000000	0.000000	0.138297	-0.399680	-0.171507	0.000000	0.000000	3.000000	50.000000	0.000000
14840.930982	0.106692	0.567569	-0.015931	86.201820	72.695366	107.190598	0.311536	0.000000	-0.767990	0.000000	0.000000	0.000000	0.138297	-0.399680	-0.171507	0.000000	0.000000	3.000000	50.000000	0.000000
14840.934315	0.106692	0.567569	-0.015931	86.201820	72.695366	107.190598	0.311536	0.000000	-0.767990	0.000000	0.000000	0.000000	0.138297	-0.399680	-0.171507	0.000000	0.000000	3.000000	50.000000	0.000000
14840.937649	0.107066	0.566260	-0.016401	86.159218	71.081139	105.533264	0.334585	0.000000	-0.796575	0.000000	0.000000	0.000000	0.112145	-0.392775	-0.140899	0.000000	0.000000	3.000000	50.000000	0.000000
14840.940982	0.107066	0.566260	-0.016401	86.159218	71.081139	105.533264	0.334585	0.000000	-0.796575	0.000000	0.000000	0.000000	0.112145	-0.392775	-0.140899	0.000000	0.000000	3.000000	50.000000	0.000000
14840.944315	0.107066	0.566260	-0.016401	86.159218	71.081139	105.533264	0.334585	0.000000	-0.796575	0.000000	0.000000	0.000000	0.112145	-0.392775	-0.140899	0.000000	0.000000	3.000000	50.000000	0.000000
14840.947649	0.107392	0.564931	-0.016790	86.128395	69.827469	104.236641	0.353276	0.000000	-0.820058	0.000000	0.000000	0.000000	0.097872	-0.398686	-0.116722	0.000000	0.000000	3.000000	50.000000	0.000000
14840.950982	0.107392	0.564931	-0.016790	86.128395	69.827469	104.236641	0.353276	0.000000	-0.820058	0.000000	0.000000	0.000000	0.097872	-0.398686	-0.116722	0.000000	0.000000	3.000000	50.000000	0.000000
14840.954315	0.107392	0.564931	-0.016790	86.128395	69.827469	104.236641	0.353276	0.000000	-0.820058	0.000000	0.000000	0.000000	0.097872	-0.398686	-0.116722	0.000000	0.000000	3.000000	50.000000	0.000000
14840.957649	0.107633	0.563599	-0.017071	86.113197	69.011940	103.387779	0.369588	0.000000	-0.839512	0.000000	0.000000	0.000000	0.072442	-0.399557	-0.084231	0.000000	0.000000	3.000000	50.000000	0.000000
14840.960982	0.107633	0.563599	-0.017071	86.113197	69.011940	103.387779	0.369588	0.000000	-0.839512	0.000000	0.000000	0.000000	0.072442	-0.399557	-0.084231	0.000000	0.000000	3.000000	50.000000	0.000000
14840.964315	0.107633	0.563599	-0.017071	86.113197	69.011940	103.387779	0.369588	0.000000	-0.839512	0.000000	0.000000	0.000000	0.072442	-0.399557	-0.084231	0.000000	0.000000	3.000000	50.000000	0.000000
14840.967649	0.107785	0.562271	-0.017266	86.107254	68.561356	102.924240	0.381662	0.000000	-0.853550	0.000000	0.000000	0.000000	0.045426	-0.398325	-0.058628	0.000000	0.000000	3.000000	50.000000	0.000000
14840.970982	0.107785	0.562271	-0.017266	86.107254	68.561356	102.924240	0.381662	0.000000	-0.853550	0.000000	0.000000	0.000000	0.045426	-0.398325	-0.058628	0.000000	0.000000	3.000000	50.000000	0.000000
14840.974315	0.107785	0.562271	-0.017266	86.107254	68.561356	102.924240	0.381662	0.000000	-0.853550	0.000000	0.000000	0.000000	0.045426	-0.398325	-0.058628	0.000000	0.000000	3.000000	50.000000	0.000000
14840.977649	0.107863	0.560930	-0.017399	86.119499	68.538651	102.895714	0.389233	0.000000	-0.863322	0.000000	0.000000	0.000000	0.023449	-0.402373	-0.039794	0.000000	0.000000	3.000000	50.000000	0.000000
14840.980982	0.107863	0.560930	-0.017399	86.119499	68.538651	102.895714	0.389233	0.000000	-0.863322	0.000000	0.000000	0.000000	0.023449	-0.402373	-0.039794	0.000000	0.000000	3.000000	50.000000	0.000000
14840.984315	0.107863	0.560930	-0.017399	86.119499	68.538651	102.895714	0.389233	0.000000	-0.863322	0.000000	0.000000	0.000000	0.023449	-0.402373	-0.039794	0.000000	0.000000	3.000000	50.000000	0.000000
14840.987649	0.107904	0.559582	-0.017502	86.142624	68.770790	103.129547	0.393141	0.000000	-0.869954	0.000000	0.000000	0.000000	0.012316	-0.404267	-0.030980	0.000000	0.000000	3.000000	50.000000	0.000000
14840.990982	0.107904	0.559582	-0.017502	86.142624	68.770790	103.129547	0.393141	0.000000	-0.869954	0.000000	0.000000	0.000000	0.012316	-0.404267	-0.030980	0.000000	0.000000	3.000000	50.000000	0.000000
14840.994315	0.107904	0.559582	-0.017502	86.142624	68.770790	103.129547	0.393141	0.000000	-0.869954	0.000000	0.000000	0.000000	0.012316	-0.404267	-0.030980	0.000000	0.000000	3.000000	50.000000	0.000000
14840.997649	0.107887	0.558229	-0.017571	86.175461	69.235046	103.603088	0.395193	0.000000	-0.875117	0.000000	0.000000	0.000000	-0.005065	-0.406169	-0.020641	0.000000	0.000000	3.000000	50.000000	0.000000
14841.000982	0.107887	0.558229	-0.017571	86.175461	69.235046	103.603088	0.395193	0.000000	-0.875117	0.000000	0.000000	0.000000	-0.005065	-0.406169	-0.020641	0.000000	0.000000	3.000000	50.000000	0.000000
14841.004315	0.107887	0.558229	-0.017571	86.175461	69.235046	103.603088	0.395193	0.000000	-0.875117	0.000000	0.000000	0.000000	-0.005065	-0.406169	-0.020641	0.000000	0.000000	3.000000	50.000000	0.000000
14841.007649	0.107875	0.556868	-0.017621	86.211418	69.797592	104.182678	0.394349	0.000000	-0.878557	0.000000	0.000000	0.000000	-0.003662	-0.408135	-0.014924	0.000000	0.000000	3.000000	50.000000	0.000000
14841.010982	0.107875	0.556868	-0.017621	86.211418	69.797592	104.182678	0.394349	0.000000	-0.878557	0.000000	0.000000	0.000000	-0.003662	-0.408135	-0.014924	0.000000	0.000000	3.000000	50.000000	0.000000
14841.014315	0.107875	0.556868	-0.017621	86.211418	69.797592	104.182678	0.394349	0.000000	-0.878557	0.000000	0.000000	0.000000	-0.003662	-0.408135	-0.014924	0.000000	0.000000	3.000000	50.000000	0.000000
14841.017649	0.107849	0.555543	-0.017634	86.234283	70.044029	104.441223	0.393739	0.000000	-0.881045	0.000000	0.000000	0.000000	-0.007595	-0.397642	-0.003901	0.000000	0.000000	3.000000	50.000000	0.000000
14841.020982	0.107849	0.555543	-0.017634	86.234283	70.044029	104.441223	0.393739	0.000000	-0.881045	0.000000	0.000000	0.000000	-0.007595	-0.397642	-0.003901	0.000000	0.000000	3.000000	50.000000	0.000000
14841.024315	0.107849	0.555543	-0.017634	86.234283	70.044029	104.441223	0.393739	0.000000	-0.881045	0.000000	0.000000	0.000000	-0.007595	-0.397642	-0.003901	0.000000	0.000000	3.000000	50.000000	0.000000
14841.027649	0.107811	0.554252	-0.017610	86.229706	69.579010	103.992355	0.392473	0.000000	-0.881695	0.000000	0.000000	0.000000	-0.011503	-0.387264	0.007216	0.000000	0.000000	3.000000	50.000000	0.000000
14841.030982	0.107811	0.554252	-0.017610	86.229706	69.579010	103.992355	0.392473	0.000000	-0.881695	0.000000	0.000000	0.000000	-0.011503	-0.387264	0.007216	0.000000	0.000000	3.000000	50.000000	0.000000
14841.034315	0.107811	0.554252	-0.017610	86.229706	69.579010	103.992355	0.392473	0.000000	-0.881695	0.000000	0.000000	0.000000	-0.011503	-0.387264	0.007216	0.000000	0.000000	3.000000	50.000000	0.000000
14841.037649	0.107725	0.552963	-0.017510	86.197281	68.433594	102.869637	0.390556	0.000000	-0.880492	0.000000	0.000000	0.000000	-0.025849	-0.386762	0.029920	0.000000	0.000000	3.000000	50.000000	0.000000
14841.040982	0.107725	0.552963	-0.017510	86.197281	68.433594	102.869637	0.390556	0.000000	-0.880492	0.000000	0.000000	0.000000	-0.025849	-0.386762	0.029920	0.000000	0.000000	3.000000	50.000000	0.000000
14841.044315	0.107725	0.552963	-0.017510	86.197281	68.433594	102.869637	0.390556	0.000000	-0.880492	0.000000	0.000000	0.000000	-0.025849	-0.386762	0.029920	0.000000	0.000000	3.000000	50.000000	0.000000
14841.047649	0.107678	0.551716	-0.017342	86.140038	66.788002	101.250076	0.386247	0.000000	-0.875505	0.000000	0.000000	0.000000	-0.014213	-0.373980	0.050386	0.000000	0.000000	3.000000	50.000000	0.000000
14841.050982	0.107678	0.551716	-0.017342	86.140038	66.788002	101.250076	0.386247	0.000000	-0.875505	0.000000	0.000000	0.000000	-0.014213	-0.373980	0.050386	0.000000	0.000000	3.000000	50.000000	0.000000
14841.054315	0.107678	0.551716	-0.017342	86.140038	66.788002	101.250076	0.386247	0.000000	-0.875505	0.000000	0.000000	0.000000	-0.014213	-0.373980	0.050386	0.000000	0.000000	3.000000	50.000000	0.000000
14841.057649	0.107629	0.550469	-0.017178	86.074547	65.085068	99.567932	0.383879	0.000000	-0.867108	0.000000	0.000000	0.000000	-0.014476	-0.374020	0.049383	0.000000	0.000000	3.000000	50.000000	0.000000
14841.060982	0.107629	0.550469	-0.017178	86.074547	65.085068	99.567932	0.383879	0.000000	-0.867108	0.000000	0.000000	0.000000	-0.014476	-0.374020	0.049383	0.000000	0.000000	3.000000	50.000000	0.000000
14841.064315	0.107629	0.550469	-0.017178	86.074547	65.085068	99.567932	0.383879	0.000000	-0.867108	0.000000	0.000000	0.000000	-0.014476	-0.374020	0.049383	0.000000	0.000000	3.000000	50.000000	0.000000
14841.067649	0.107607	0.549214	-0.016998	86.012527	63.530228	98.034546	0.381466	0.000000	-0.858877	0.000000	0.000000	0.000000	-0.006790	-0.376459	0.053735	0.000000	0.000000	3.000000	50.000000	0.000000
14841.070982	0.107607	0.549214	-0.016998	86.012527	63.530228	98.034546	0.381466	0.000000	-0.858877	0.000000	0.000000	0.000000	-0.006790	-0.376459	0.053735	0.000000	0.000000	3.000000	50.000000	0.000000
14841.074315	0.107607	0.549214	-0.016998	86.012527	63.530228	98.034546	0.381466	0.000000	-0.858877	0.000000	0.000000	0.000000	-0.006790	-0.376459	0.053735	0.000000	0.000000	3.000000	50.000000	0.000000
14841.077649	0.107593	0.547976	-0.016874	85.958183	62.119560	96.634186	0.380334	0.000000	-0.849922	0.000000	0.000000	0.000000	-0.004140	-0.371651	0.037428	0.000000	0.000000	3.000000	50.000000	0.000000
14841.080982	0.107593	0.547976	-0.016874	85.958183	62.119560	96.634186	0.380334	0.000000	-0.849922	0.000000	0.000000	0.000000	-0.004140	-0.371651	0.037428	0.000000	0.000000	3.000000	50.000000	0.000000
14841.084315	0.107593	0.547976	-0.016874	85.958183	62.119560	96.634186	0.380334	0.000000	-0.849922	0.000000	0.000000	0.000000	-0.004140	-0.371651	0.037428	0.000000	0.000000	3.000000	50.000000	0.000000
14841.087649	0.107574	0.546720	-0.016770	85.927917	60.838497	95.343452	0.379644	0.000000	-0.843684	0.000000	0.000000	0.000000	-0.005720	-0.376598	0.030988	0.000000	0.000000	3.000000	50.000000	0.000000
14841.090982	0.107574	0.546720	-0.016770	85.927917	60.838497	95.343452	0.379644	0.000000	-0.843684	0.000000	0.000000	0.000000	-0.005720	-0.376598	0.030988	0.000000	0.000000	3.000000	50.000000	0.000000
14841.094315	0.107574	0.546720	-0.016770	85.927917	60.838497	95.343452	0.379644	0.000000	-0.843684	0.000000	0.000000	0.000000	-0.005720	-0.376598	0.030988	0.000000	0.000000	3.000000	50.000000	0.000000
14841.097649	0.107564	0.545482	-0.016721	85.918556	59.431015	93.892975	0.378691	0.000000	-0.838519	0.000000	0.000000	0.000000	-0.003058	-0.371610	0.014702	0.000000	0.000000	3.000000	50.000000	0.000000
14841.100982	0.107564	0.545482	-0.016721	85.918556	59.431015	93.892975	0.378691	0.000000	-0.838519	0.000000	0.000000	0.000000	-0.003058	-0.371610	0.014702	0.000000	0.000000	3.000000	50.000000	0.000000
14841.104315	0.107564	0.545482	-0.016721	85.918556	59.431015	93.892975	0.378691	0.000000	-0.838519	0.000000	0.000000	0.000000	-0.003058	-0.371610	0.014702	0.000000	0.000000	3.000000	50.000000	0.000000
14841.107649	0.107496	0.544219	-0.016725	85.934753	57.863144	92.248703	0.378181	0.000000	-0.836069	0.000000	0.000000	0.000000	-0.020194	-0.378844	-0.001048	0.000000	0.000000	3.000000	50.000000	0.000000
14841.110982	0.107496	0.544219	-0.016725	85.934753	57.863144	92.248703	0.378181	0.000000	-0.836069	0.000000	0.000000	0.000000	-0.020194	-0.378844	-0.001048	0.000000	0.000000	3.000000	50.000000	0.000000
14841.114315	0.107496	0.544219	-0.016725	85.934753	57.863144	92.248703	0.378181	0.000000	-0.836069	0.000000	0.000000	0.000000	-0.020194	-0.378844	-0.001048	0.000000	0.000000	3.000000	50.000000	0.000000
14841.117649	0.107423	0.542965	-0.016755	85.959007	56.049320	90.335846	0.374816	0.000000	-0.836243	0.000000	0.000000	0.000000	-0.022121	-0.376126	-0.008947	0.000000	0.000000	3.000000	50.000000	0.000000
14841.120982	0.107423	0.542965	-0.016755	85.959007	56.049320	90.335846	0.374816	0.000000	-0.836243	0.000000	0.000000	0.000000	-0.022121	-0.376126	-0.008947	0.000000	0.000000	3.000000	50.000000	0.000000
14841.124315	0.107423	0.542965	-0.016755	85.959007	56.049320	90.335846	0.374816	0.000000	-0.836243	0.000000	0.000000	0.000000	-0.022121	-0.376126	-0.008947	0.000000	0.000000	3.000000	50.000000	0.000000
14841.127649	0.107332	0.541728	-0.016764	85.962265	53.918255	88.105515	0.371129	0.000000	-0.837734	0.000000	0.000000	0.000000	-0.027296	-0.370963	-0.002939	0.000000	0.000000	3.000000	50.000000	0.000000
14841.130982	0.107332	0.541728	-0.016764	85.962265	53.918255	88.105515	0.371129	0.000000	-0.837734	0.000000	0.000000	0.000000	-0.027296	-0.370963	-0.002939	0.000000	0.000000	3.000000	50.000000	0.000000
14841.134315	0.107332	0.541728	-0.016764	85.962265	53.918255	88.105515	0.371129	0.000000	-0.837734	0.000000	0.000000	0.000000	-0.027296	-0.370963	-0.002939	0.000000	0.000000	3.000000	50.000000	0.000000
14841.137649	0.107228	0.540525	-0.016736	85.924896	51.536858	85.635605	0.366579	0.000000	-0.838224	0.000000	0.000000	0.000000	-0.031121	-0.360970	0.008629	0.000000	0.000000	3.000000	50.000000	0.000000
14841.140982	0.107228	0.540525	-0.016736	85.924896	51.536858	85.635605	0.366579	0.000000	-0.838224	0.000000	0.000000	0.000000	-0.031121	-0.360970	0.008629	0.000000	0.000000	3.000000	50.000000	0.000000
14841.144315	0.107228	0.540525	-0.016736	85.924896	51.536858	85.635605	0.366579	0.000000	-0.838224	0.000000	0.000000	0.000000	-0.031121	-0.360970	0.008629	0.000000	0.000000	3.000000	50.000000	0.000000
14841.147649	0.107133	0.539330	-0.016669	85.835480	49.126133	83.165016	0.361393	0.000000	-0.836786	0.000000	0.000000	0.000000	-0.028341	-0.358519	0.020059	0.000000	0.000000	3.000000	50.000000	0.000000
14841.150982	0.107133	0.539330	-0.016669	85.835480	49.126133	83.165016	0.361393	0.000000	-0.836786	0.000000	0.000000	0.000000	-0.028341	-0.358519	0.020059	0.000000	0.000000	3.000000	50.000000	0.000000
14841.154315	0.107133	0.539330	-0.016669	85.835480	49.126133	83.165016	0.361393	0.000000	-0.836786	0.000000	0.000000	0.000000	-0.028341	-0.358519	0.020059	0.000000	0.000000	3.000000	50.000000	0.000000
14841.157649	0.107053	0.538159	-0.016545	85.710014	47.014923	81.029671	0.356669	0.000000	-0.833443	0.000000	0.000000	0.000000	-0.024217	-0.351284	0.037062	0.000000	0.000000	3.000000	50.000000	0.000000
14841.160982	0.107053	0.538159	-0.016545	85.710014	47.014923	81.029671	0.356669	0.000000	-0.833443	0.000000	0.000000	0.000000	-0.024217	-0.351284	0.037062	0.000000	0.000000	3.000000	50.000000	0.000000
14841.164315	0.107053	0.538159	-0.016545	85.710014	47.014923	81.029671	0.356669	0.000000	-0.833443	0.000000	0.000000	0.000000	-0.024217	-0.351284	0.037062	0.000000	0.000000	3.000000	50.000000	0.000000
14841.167649	0.106976	0.537004	-0.016406	85.550980	45.288155	79.320099	0.352633	0.000000	-0.827266	0.000000	0.000000	0.000000	-0.023100	-0.346440	0.041734	0.000000	0.000000	3.000000	50.000000	0.000000
14841.170982	0.106976	0.537004	-0.016406	85.550980	45.288155	79.320099	0.352633	0.000000	-0.827266	0.000000	0.000000	0.000000	-0.023100	-0.346440	0.041734	0.000000	0.000000	3.000000	50.000000	0.000000
14841.174315	0.106976	0.537004	-0.016406	85.550980	45.288155	79.320099	0.352633	0.000000	-0.827266	0.000000	0.000000	0.000000	-0.023100	-0.346440	0.041734	0.000000	0.000000	3.000000	50.000000	0.000000
14841.177649	0.106898	0.535849	-0.016270	85.403389	43.884071	77.940018	0.348783	0.000000	-0.820310	0.000000	0.000000	0.000000	-0.023322	-0.346478	0.040872	0.000000	0.000000	3.000000	50.000000	0.000000
14841.180982	0.106898	0.535849	-0.016270	85.403389	43.884071	77.940018	0.348783	0.000000	-0.820310	0.000000	0.000000	0.000000	-0.023322	-0.346478	0.040872	0.000000	0.000000	3.000000	50.000000	0.000000
14841.184315	0.106898	0.535849	-0.016270	85.403389	43.884071	77.940018	0.348783	0.000000	-0.820310	0.000000	0.000000	0.000000	-0.023322	-0.346478	0.040872	0.000000	0.000000	3.000000	50.000000	0.000000
14841.187649	0.106824	0.534710	-0.016118	85.272163	42.714874	76.791451	0.344896	0.000000	-0.813498	0.000000	0.000000	0.000000	-0.022197	-0.341683	0.045595	0.000000	0.000000	3.000000	50.000000	0.000000
14841.190982	0.106824	0.534710	-0.016118	85.272163	42.714874	76.791451	0.344896	0.000000	-0.813498	0.000000	0.000000	0.000000	-0.022197	-0.341683	0.045595	0.000000	0.000000	3.000000	50.000000	0.000000
14841.194315	0.106824	0.534710	-0.016118	85.272163	42.714874	76.791451	0.344896	0.000000	-0.813498	0.000000	0.000000	0.000000	-0.022197	-0.341683	0.045595	0.000000	0.000000	3.000000	50.000000	0.000000
14841.197649	0.106743	0.533605	-0.015996	85.170830	41.830082	75.931870	0.341196	0.000000	-0.805899	0.000000	0.000000	0.000000	-0.024362	-0.331646	0.036726	0.000000	0.000000	3.000000	50.000000	0.000000
14841.200982	0.106743	0.533605	-0.015996	85.170830	41.830082	75.931870	0.341196	0.000000	-0.805899	0.000000	0.000000	0.000000	-0.024362	-0.331646	0.036726	0.000000	0.000000	3.000000	50.000000	0.000000
14841.204315	0.106743	0.533605	-0.015996	85.170830	41.830082	75.931870	0.341196	0.000000	-0.805899	0.000000	0.000000	0.000000	-0.024362	-0.331646	0.036726	0.000000	0.000000	3.000000	50.000000	0.000000
14841.207649	0.106635	0.532484	-0.015889	85.099586	41.197918	75.323959	0.337136	0.000000	-0.799778	0.000000	0.000000	0.000000	-0.032209	-0.336438	0.031846	0.000000	0.000000	3.000000	50.000000	0.000000
14841.210982	0.106635	0.532484	-0.015889	85.099586	41.197918	75.323959	0.337136	0.000000	-0.799778	0.000000	0.000000	0.000000	-0.032209	-0.336438	0.031846	0.000000	0.000000	3.000000	50.000000	0.000000
14841.214315	0.106635	0.532484	-0.015889	85.099586	41.197918	75.323959	0.337136	0.000000	-0.799778	0.000000	0.000000	0.000000	-0.032209	-0.336438	0.031846	0.000000	0.000000	3.000000	50.000000	0.000000
14841.217649	0.106510	0.531403	-0.015766	85.067871	40.853695	75.002960	0.331768	0.000000	-0.794470	0.000000	0.000000	0.000000	-0.037633	-0.324206	0.036984	0.000000	0.000000	3.000000	50.000000	0.000000
14841.220982	0.106510	0.531403	-0.015766	85.067871	40.853695	75.002960	0.331768	0.000000	-0.794470	0.000000	0.000000	0.000000	-0.037633	-0.324206	0.036984	0.000000	0.000000	3.000000	50.000000	0.000000
14841.224315	0.106510	0.531403	-0.015766	85.067871	40.853695	75.002960	0.331768	0.000000	-0.794470	0.000000	0.000000	0.000000	-0.037633	-0.324206	0.036984	0.000000	0.000000	3.000000	50.000000	0.000000
14841.227649	0.106395	0.530315	-0.015692	85.073952	40.770401	74.941895	0.325496	0.000000	-0.788306	0.000000	0.000000	0.000000	-0.034542	-0.326256	0.022275	0.000000	0.000000	3.000000	50.000000	0.000000
14841.230982	0.106395	0.530315	-0.015692	85.073952	40.770401	74.941895	0.325496	0.000000	-0.788306	0.000000	0.000000	0.000000	-0.034542	-0.326256	0.022275	0.000000	0.000000	3.000000	50.000000	0.000000
14841.234315	0.106395	0.530315	-0.015692	85.073952	40.770401	74.941895	0.325496	0.000000	-0.788306	0.000000	0.000000	0.000000	-0.034542	-0.326256	0.022275	0.000000	0.000000	3.000000	50.000000	0.000000
14841.237649	0.106294	0.529237	-0.015648	85.103996	40.850967	75.044060	0.319739	0.000000	-0.784594	0.000000	0.000000	0.000000	-0.030084	-0.323502	0.013198	0.000000	0.000000	3.000000	50.000000	0.000000
14841.240982	0.106294	0.529237	-0.015648	85.103996	40.850967	75.044060	0.319739	0.000000	-0.784594	0.000000	0.000000	0.000000	-0.030084	-0.323502	0.013198	0.000000	0.000000	3.000000	50.000000	0.000000
14841.244315	0.106294	0.529237	-0.015648	85.103996	40.850967	75.044060	0.319739	0.000000	-0.784594	0.000000	0.000000	0.000000	-0.030084	-0.323502	0.013198	0.000000	0.000000	3.000000	50.000000	0.000000
14841.247649	0.106193	0.528184	-0.015610	85.158432	41.110611	75.321732	0.314725	0.000000	-0.782394	0.000000	0.000000	0.000000	-0.030543	-0.315941	0.011308	0.000000	0.000000	3.000000	50.000000	0.000000
14841.250982	0.106193	0.528184	-0.015610	85.158432	41.110611	75.321732	0.314725	0.000000	-0.782394	0.000000	0.000000	0.000000	-0.030543	-0.315941	0.011308	0.000000	0.000000	3.000000	50.000000	0.000000
14841.254315	0.106193	0.528184	-0.015610	85.158432	41.110611	75.321732	0.314725	0.000000	-0.782394	0.000000	0.000000	0.000000	-0.030543	-0.315941	0.011308	0.000000	0.000000	3.000000	50.000000	0.000000
14841.257649	0.106116	0.527147	-0.015561	85.227470	41.482742	75.708900	0.309634	0.000000	-0.780510	0.000000	0.000000	0.000000	-0.023064	-0.311164	0.014742	0.000000	0.000000	3.000000	50.000000	0.000000
14841.260982	0.106116	0.527147	-0.015561	85.227470	41.482742	75.708900	0.309634	0.000000	-0.780510	0.000000	0.000000	0.000000	-0.023064	-0.311164	0.014742	0.000000	0.000000	3.000000	50.000000	0.000000
14841.264315	0.106116	0.527147	-0.015561	85.227470	41.482742	75.708900	0.309634	0.000000	-0.780510	0.000000	0.000000	0.000000	-0.023064	-0.311164	0.014742	0.000000	0.000000	3.000000	50.000000	0.000000
14841.267649	0.106053	0.526144	-0.015546	85.276855	41.729816	75.968491	0.305790	0.000000	-0.778053	0.000000	0.000000	0.000000	-0.018838	-0.300889	0.004658	0.000000	0.000000	3.000000	50.000000	0.000000
14841.270982	0.106053	0.526144	-0.015546	85.276855	41.729816	75.968491	0.305790	0.000000	-0.778053	0.000000	0.000000	0.000000	-0.018838	-0.300889	0.004658	0.000000	0.000000	3.000000	50.000000	0.000000
14841.274315	0.106053	0.526144	-0.015546	85.276855	41.729816	75.968491	0.305790	0.000000	-0.778053	0.000000	0.000000	0.000000	-0.018838	-0.300889	0.004658	0.000000	0.000000	3.000000	50.000000	0.000000
14841.277649	0.106053	0.526144	-0.015546	85.285118	41.682846	75.932076	0.302650	0.000000	-0.777276	0.000000	0.000000	0.000000	-0.018838	-0.300889	0.004658	0.000000	0.000000	3.000000	50.000000	0.000000
14841.280982	0.106024	0.525188	-0.015480	85.285118	41.682846	75.932076	0.302650	0.000000	-0.777276	0.000000	0.000000	0.000000	-0.008608	-0.286760	0.019564	0.000000	0.000000	3.000000	50.000000	0.000000
14841.284315	0.106024	0.525188	-0.015480	85.285118	41.682846	75.932076	0.302650	0.000000	-0.777276	0.000000	0.000000	0.000000	-0.008608	-0.286760	0.019564	0.000000	0.000000	3.000000	50.000000	0.000000
14841.287649	0.106014	0.524282	-0.015429	85.238686	41.248367	75.506271	0.302650	0.000000	-0.777276	0.000000	0.000000	0.000000	-0.002976	-0.271853	0.015328	0.000000	0.000000	3.000000	50.000000	0.000000
14841.290982	0.106014	0.524282	-0.015429	85.238686	41.248367	75.506271	0.302650	0.000000	-0.777276	0.000000	0.000000	0.000000	-0.002976	-0.271853	0.015328	0.000000	0.000000	3.000000	50.000000	0.000000
14841.294315	0.106014	0.524282	-0.015429	85.238686	41.248367	75.506271	0.302650	0.000000	-0.777276	0.000000	0.000000	0.000000	-0.002976	-0.271853	0.015328	0.000000	0.000000	3.000000	50.000000	0.000000
14841.297649	0.106014	0.524282	-0.015429	85.152489	40.557159	74.819016	0.300720	0.000000	-0.771461	0.000000	0.000000	0.000000	-0.002976	-0.271853	0.015328	0.000000	0.000000	3.000000	50.000000	0.000000
14841.300982	0.106059	0.523447	-0.015336	85.152489	40.557159	74.819016	0.300720	0.000000	-0.771461	0.000000	0.000000	0.000000	0.013340	-0.250417	0.027847	0.000000	0.000000	3.000000	50.000000	0.000000
14841.304315	0.106059	0.523447	-0.015336	85.152489	40.557159	74.819016	0.300720	0.000000	-0.771461	0.000000	0.000000	0.000000	0.013340	-0.250417	0.027847	0.000000	0.000000	3.000000	50.000000	0.000000
14841.307649	0.106079	0.522686	-0.015250	85.030083	39.665085	73.933914	0.300720	0.000000	-0.771461	0.000000	0.000000	0.000000	0.006187	-0.228101	0.025780	0.000000	0.000000	3.000000	50.000000	0.000000
14841.310982	0.106079	0.522686	-0.015250	85.030083	39.665085	73.933914	0.300720	0.000000	-0.771461	0.000000	0.000000	0.000000	0.006187	-0.228101	0.025780	0.000000	0.000000	3.000000	50.000000	0.000000
14841.314315	0.106079	0.522686	-0.015250	85.030083	39.665085	73.933914	0.300720	0.000000	-0.771461	0.000000	0.000000	0.000000	0.006187	-0.228101	0.025780	0.000000	0.000000	3.000000	50.000000	0.000000
14841.317649	0.106143	0.522041	-0.015171	84.897423	38.773552	73.043648	0.303974	0.000000	-0.762523	0.000000	0.000000	0.000000	0.019071	-0.193713	0.023978	0.000000	0.000000	3.000000	50.000000	0.000000
14841.320982	0.106143	0.522041	-0.015171	84.897423	38.773552	73.043648	0.303974	0.000000	-0.762523	0.000000	0.000000	0.000000	0.019071	-0.193713	0.023978	0.000000	0.000000	3.000000	50.000000	0.000000
14841.324315	0.106143	0.522041	-0.015171	84.897423	38.773552	73.043648	0.303974	0.000000	-0.762523	0.000000	0.000000	0.000000	0.019071	-0.193713	0.023978	0.000000	0.000000	3.000000	50.000000	0.000000
14841.327649	0.106192	0.521500	-0.015059	84.754616	37.887054	72.160530	0.307153	0.000000	-0.758527	0.000000	0.000000	0.000000	0.014729	-0.162107	0.033603	0.000000	0.000000	3.000000	50.000000	0.000000
14841.330982	0.106192	0.521500	-0.015059	84.754616	37.887054	72.160530	0.307153	0.000000	-0.758527	0.000000	0.000000	0.000000	0.014729	-0.162107	0.033603	0.000000	0.000000	3.000000	50.000000	0.000000
14841.334315	0.106192	0.521500	-0.015059	84.754616	37.887054	72.160530	0.307153	0.000000	-0.758527	0.000000	0.000000	0.000000	0.014729	-0.162107	0.033603	0.000000	0.000000	3.000000	50.000000	0.000000
14841.337649	0.106192	0.521500	-0.015059	84.610382	37.063637	71.339478	0.309607	0.000000	-0.752926	0.000000	0.000000	0.000000	0.014729	-0.162107	0.033603	0.000000	0.000000	3.000000	50.000000	0.000000
14841.340982	0.106255	0.521146	-0.014888	84.610382	37.063637	71.339478	0.309607	0.000000	-0.752926	0.000000	0.000000	0.000000	0.018971	-0.106379	0.051246	0.000000	0.000000	3.000000	50.000000	0.000000
14841.344315	0.106255	0.521146	-0.014888	84.610382	37.063637	71.339478	0.309607	0.000000	-0.752926	0.000000	0.000000	0.000000	0.018971	-0.106379	0.051246	0.000000	0.000000	3.000000	50.000000	0.000000
14841.347649	0.106255	0.521146	-0.014888	84.473305	36.338200	70.617928	0.309607	0.000000	-0.752926	0.000000	0.000000	0.000000	0.018971	-0.106379	0.051246	0.000000	0.000000	3.000000	50.000000	0.000000
14841.350982	0.106255	0.521146	-0.014888	84.473305	36.338200	70.617928	0.309607	0.000000	-0.752926	0.000000	0.000000	0.000000	0.018971	-0.106379	0.051246	0.000000	0.000000	3.000000	50.000000	0.000000
14841.354315	0.106313	0.520952	-0.014649	84.473305	36.338200	70.617928	0.309607	0.000000	-0.752926	0.000000	0.000000	0.000000	0.017183	-0.058120	0.071540	0.000000	0.000000	3.000000	50.000000	0.000000
14841.357649	0.106313	0.520952	-0.014649	84.338600	35.678692	69.963799	0.312769	0.000000	-0.744385	0.000000	0.000000	0.000000	0.017183	-0.058120	0.071540	0.000000	0.000000	3.000000	50.000000	0.000000
14841.360982	0.106313	0.520952	-0.014649	84.338600	35.678692	69.963799	0.312769	0.000000	-0.744385	0.000000	0.000000	0.000000	0.017183	-0.058120	0.071540	0.000000	0.000000	3.000000	50.000000	0.000000
14841.364315	0.106313	0.520952	-0.014649	84.338600	35.678692	69.963799	0.312769	0.000000	-0.744385	0.000000	0.000000	0.000000	0.017183	-0.058120	0.071540	0.000000	0.000000	3.000000	50.000000	0.000000
14841.367649	0.106350	0.521088	-0.013938	84.230339	35.182022	69.479019	0.315633	0.000000	-0.732462	0.000000	0.000000	0.000000	0.011199	0.040845	0.213364	0.000000	0.000000	3.000000	50.000000	0.000000
14841.370982	0.106350	0.521088	-0.013938	84.230339	35.182022	69.479019	0.315633	0.000000	-0.732462	0.000000	0.000000	0.000000	0.011199	0.040845	0.213364	0.000000	0.000000	3.000000	50.000000	0.000000
14841.374315	0.106350	0.521088	-0.013938	84.230339	35.182022	69.479019	0.315633	0.000000	-0.732462	0.000000	0.000000	0.000000	0.011199	0.040845	0.213364	0.000000	0.000000	3.000000	50.000000	0.000000
14841.377649	0.106350	0.521088	-0.013938	84.146324	34.819275	69.132271	0.317500	0.000000	-0.696901	0.000000	0.000000	0.000000	0.011199	0.040845	0.213364	0.000000	0.000000	3.000000	50.000000	0.000000
14841.380982	0.106311	0.521382	-0.013545	84.146324	34.819275	69.132271	0.317500	0.000000	-0.696901	0.000000	0.000000	0.000000	-0.011815	0.088115	0.117837	0.000000	0.000000	3.000000	50.000000	0.000000
14841.384315	0.106311	0.521382	-0.013545	84.146324	34.819275	69.132271	0.317500	0.000000	-0.696901	0.000000	0.000000	0.000000	-0.011815	0.088115	0.117837	0.000000	0.000000	3.000000	50.000000	0.000000
14841.387649	0.106219	0.521797	-0.013091	84.073944	34.509346	68.843498	0.317500	0.000000	-0.696901	0.000000	0.000000	0.000000	-0.027509	0.124617	0.136356	0.000000	0.000000	3.000000	50.000000	0.000000
14841.390982	0.106219	0.521797	-0.013091	84.073944	34.509346	68.843498	0.317500	0.000000	-0.696901	0.000000	0.000000	0.000000	-0.027509	0.124617	0.136356	0.000000	0.000000	3.000000	50.000000	0.000000
14841.394315	0.106219	0.521797	-0.013091	84.073944	34.509346	68.843498	0.317500	0.000000	-0.696901	0.000000	0.000000	0.000000	-0.027509	0.124617	0.136356	0.000000	0.000000	3.000000	50.000000	0.000000
14841.397649	0.106219	0.521797	-0.013091	83.984283	34.123981	68.485199	0.310946	0.000000	-0.654536	0.000000	0.000000	0.000000	-0.027509	0.124617	0.136356	0.000000	0.000000	3.000000	50.000000	0.000000
14841.400982	0.106058	0.522363	-0.012642	83.984283	34.123981	68.485199	0.310946	0.000000	-0.654536	0.000000	0.000000	0.000000	-0.048134	0.169758	0.134508	0.000000	0.000000	3.000000	50.000000	0.000000
14841.404315	0.106058	0.522363	-0.012642	83.984283	34.123981	68.485199	0.310946	0.000000	-0.654536	0.000000	0.000000	0.000000	-0.048134	0.169758	0.134508	0.000000	0.000000	3.000000	50.000000	0.000000
14841.407649	0.105856	0.523046	-0.012180	83.884201	33.673203	68.058311	0.310946	0.000000	-0.654536	0.000000	0.000000	0.000000	-0.060653	0.204686	0.138767	0.000000	0.000000	3.000000	50.000000	0.000000
14841.410982	0.105856	0.523046	-0.012180	83.884201	33.673203	68.058311	0.310946	0.000000	-0.654536	0.000000	0.000000	0.000000	-0.060653	0.204686	0.138767	0.000000	0.000000	3.000000	50.000000	0.000000
14841.414315	0.105856	0.523046	-0.012180	83.884201	33.673203	68.058311	0.310946	0.000000	-0.654536	0.000000	0.000000	0.000000	-0.060653	0.204686	0.138767	0.000000	0.000000	3.000000	50.000000	0.000000
14841.417649	0.105608	0.523829	-0.011723	83.776253	33.128819	67.537048	0.292815	0.000000	-0.608990	0.000000	0.000000	0.000000	-0.074602	0.235050	0.137160	0.000000	0.000000	3.000000	50.000000	0.000000
14841.420982	0.105608	0.523829	-0.011723	83.776253	33.128819	67.537048	0.292815	0.000000	-0.608990	0.000000	0.000000	0.000000	-0.074602	0.235050	0.137160	0.000000	0.000000	3.000000	50.000000	0.000000
14841.424315	0.105608	0.523829	-0.011723	83.776253	33.128819	67.537048	0.292815	0.000000	-0.608990	0.000000	0.000000	0.000000	-0.074602	0.235050	0.137160	0.000000	0.000000	3.000000	50.000000	0.000000
14841.427649	0.105268	0.524764	-0.011269	83.682358	32.621975	67.052193	0.280381	0.000000	-0.586130	0.000000	0.000000	0.000000	-0.101823	0.280517	0.136222	0.000000	0.000000	3.000000	50.000000	0.000000
14841.430982	0.105268	0.524764	-0.011269	83.682358	32.621975	67.052193	0.280381	0.000000	-0.586130	0.000000	0.000000	0.000000	-0.101823	0.280517	0.136222	0.000000	0.000000	3.000000	50.000000	0.000000
14841.434315	0.105268	0.524764	-0.011269	83.682358	32.621975	67.052193	0.280381	0.000000	-0.586130	0.000000	0.000000	0.000000	-0.101823	0.280517	0.136222	0.000000	0.000000	3.000000	50.000000	0.000000
14841.437649	0.104865	0.525817	-0.010797	83.671417	32.485294	66.950592	0.263411	0.000000	-0.563426	0.000000	0.000000	0.000000	-0.120964	0.315759	0.141318	0.000000	0.000000	3.000000	50.000000	0.000000
14841.440982	0.104865	0.525817	-0.010797	83.671417	32.485294	66.950592	0.263411	0.000000	-0.563426	0.000000	0.000000	0.000000	-0.120964	0.315759	0.141318	0.000000	0.000000	3.000000	50.000000	0.000000
14841.444315	0.104865	0.525817	-0.010797	83.671417	32.485294	66.950592	0.263411	0.000000	-0.563426	0.000000	0.000000	0.000000	-0.120964	0.315759	0.141318	0.000000	0.000000	3.000000	50.000000	0.000000
14841.447649	0.104442	0.526974	-0.010408	83.805771	33.026207	67.547096	0.243250	0.000000	-0.539873	0.000000	0.000000	0.000000	-0.126941	0.347251	0.116799	0.000000	0.000000	3.000000	50.000000	0.000000
14841.450982	0.104442	0.526974	-0.010408	83.805771	33.026207	67.547096	0.243250	0.000000	-0.539873	0.000000	0.000000	0.000000	-0.126941	0.347251	0.116799	0.000000	0.000000	3.000000	50.000000	0.000000
14841.454315	0.104442	0.526974	-0.010408	83.805771	33.026207	67.547096	0.243250	0.000000	-0.539873	0.000000	0.000000	0.000000	-0.126941	0.347251	0.116799	0.000000	0.000000	3.000000	50.000000	0.000000
14841.457649	0.104037	0.528221	-0.010130	84.106453	34.318554	68.882599	0.222093	0.000000	-0.520407	0.000000	0.000000	0.000000	-0.121468	0.373896	0.083440	0.000000	0.000000	3.000000	50.000000	0.000000
14841.460982	0.104037	0.528221	-0.010130	84.106453	34.318554	68.882599	0.222093	0.000000	-0.520407	0.000000	0.000000	0.000000	-0.121468	0.373896	0.083440	0.000000	0.000000	3.000000	50.000000	0.000000
14841.464315	0.104037	0.528221	-0.010130	84.106453	34.318554	68.882599	0.222093	0.000000	-0.520407	0.000000	0.000000	0.000000	-0.121468	0.373896	0.083440	0.000000	0.000000	3.000000	50.000000	0.000000
14841.467649	0.103687	0.529553	-0.009905	84.486870	36.229939	70.834793	0.201849	0.000000	-0.506500	0.000000	0.000000	0.000000	-0.105103	0.399678	0.067635	0.000000	0.000000	3.000000	50.000000	0.000000
14841.470982	0.103687	0.529553	-0.009905	84.486870	36.229939	70.834793	0.201849	0.000000	-0.506500	0.000000	0.000000	0.000000	-0.105103	0.399678	0.067635	0.000000	0.000000	3.000000	50.000000	0.000000
14841.474315	0.103687	0.529553	-0.009905	84.486870	36.229939	70.834793	0.201849	0.000000	-0.506500	0.000000	0.000000	0.000000	-0.105103	0.399678	0.067635	0.000000	0.000000	3.000000	50.000000	0.000000
14841.477649	0.103358	0.530978	-0.009681	84.861763	38.502098	73.147209	0.184332	0.000000	-0.495228	0.000000	0.000000	0.000000	-0.098609	0.427417	0.067012	0.000000	0.000000	3.000000	50.000000	0.000000
14841.480982	0.103358	0.530978	-0.009681	84.861763	38.502098	73.147209	0.184332	0.000000	-0.495228	0.000000	0.000000	0.000000	-0.098609	0.427417	0.067012	0.000000	0.000000	3.000000	50.000000	0.000000
14841.484315	0.103358	0.530978	-0.009681	84.861763	38.502098	73.147209	0.184332	0.000000	-0.495228	0.000000	0.000000	0.000000	-0.098609	0.427417	0.067012	0.000000	0.000000	3.000000	50.000000	0.000000
14841.487649	0.103119	0.532431	-0.009555	85.198288	40.870689	75.535400	0.167897	0.000000	-0.484059	0.000000	0.000000	0.000000	-0.071821	0.436045	0.037871	0.000000	0.000000	3.000000	50.000000	0.000000
14841.490982	0.103119	0.532431	-0.009555	85.198288	40.870689	75.535400	0.167897	0.000000	-0.484059	0.000000	0.000000	0.000000	-0.071821	0.436045	0.037871	0.000000	0.000000	3.000000	50.000000	0.000000
14841.494315	0.103119	0.532431	-0.009555	85.198288	40.870689	75.535400	0.167897	0.000000	-0.484059	0.000000	0.000000	0.000000	-0.071821	0.436045	0.037871	0.000000	0.000000	3.000000	50.000000	0.000000
14841.497649	0.102947	0.533913	-0.009521	85.500633	43.350704	78.021164	0.155927	0.000000	-0.477747	0.000000	0.000000	0.000000	-0.051361	0.444477	0.010173	0.000000	0.000000	3.000000	50.000000	0.000000
14841.500982	0.102947	0.533913	-0.009521	85.500633	43.350704	78.021164	0.155927	0.000000	-0.477747	0.000000	0.000000	0.000000	-0.051361	0.444477	0.010173	0.000000	0.000000	3.000000	50.000000	0.000000
14841.504315	0.102947	0.533913	-0.009521	85.500633	43.350704	78.021164	0.155927	0.000000	-0.477747	0.000000	0.000000	0.000000	-0.051361	0.444477	0.010173	0.000000	0.000000	3.000000	50.000000	0.000000
14841.507649	0.102815	0.535389	-0.009612	85.753471	45.792767	80.462067	0.147366	0.000000	-0.476052	0.000000	0.000000	0.000000	-0.039818	0.443042	-0.027247	0.000000	0.000000	3.000000	50.000000	0.000000
14841.510982	0.102815	0.535389	-0.009612	85.753471	45.792767	80.462067	0.147366	0.000000	-0.476052	0.000000	0.000000	0.000000	-0.039818	0.443042	-0.027247	0.000000	0.000000	3.000000	50.000000	0.000000
14841.514315	0.102815	0.535389	-0.009612	85.753471	45.792767	80.462067	0.147366	0.000000	-0.476052	0.000000	0.000000	0.000000	-0.039818	0.443042	-0.027247	0.000000	0.000000	3.000000	50.000000	0.000000
14841.517649	0.102717	0.536819	-0.009842	85.969734	48.215286	82.879211	0.140730	0.000000	-0.480593	0.000000	0.000000	0.000000	-0.029245	0.428919	-0.068916	0.000000	0.000000	3.000000	50.000000	0.000000
14841.520982	0.102717	0.536819	-0.009842	85.969734	48.215286	82.879211	0.140730	0.000000	-0.480593	0.000000	0.000000	0.000000	-0.029245	0.428919	-0.068916	0.000000	0.000000	3.000000	50.000000	0.000000
14841.524315	0.102717	0.536819	-0.009842	85.969734	48.215286	82.879211	0.140730	0.000000	-0.480593	0.000000	0.000000	0.000000	-0.029245	0.428919	-0.068916	0.000000	0.000000	3.000000	50.000000	0.000000
14841.527649	0.102646	0.538168	-0.010247	86.146690	50.495552	85.144745	0.135856	0.000000	-0.492078	0.000000	0.000000	0.000000	-0.021203	0.404661	-0.121530	0.000000	0.000000	3.000000	50.000000	0.000000
14841.530982	0.102646	0.538168	-0.010247	86.146690	50.495552	85.144745	0.135856	0.000000	-0.492078	0.000000	0.000000	0.000000	-0.021203	0.404661	-0.121530	0.000000	0.000000	3.000000	50.000000	0.000000
14841.534315	0.102646	0.538168	-0.010247	86.146690	50.495552	85.144745	0.135856	0.000000	-0.492078	0.000000	0.000000	0.000000	-0.021203	0.404661	-0.121530	0.000000	0.000000	3.000000	50.000000	0.000000
14841.537649	0.102595	0.539459	-0.010762	86.291550	52.612461	87.242844	0.132322	0.000000	-0.512334	0.000000	0.000000	0.000000	-0.015420	0.387200	-0.154578	0.000000	0.000000	3.000000	50.000000	0.000000
14841.540982	0.102595	0.539459	-0.010762	86.291550	52.612461	87.242844	0.132322	0.000000	-0.512334	0.000000	0.000000	0.000000	-0.015420	0.387200	-0.154578	0.000000	0.000000	3.000000	50.000000	0.000000
14841.544315	0.102595	0.539459	-0.010762	86.291550	52.612461	87.242844	0.132322	0.000000	-0.512334	0.000000	0.000000	0.000000	-0.015420	0.387200	-0.154578	0.000000	0.000000	3.000000	50.000000	0.000000
14841.547649	0.102534	0.540632	-0.011414	86.403969	54.447327	89.057823	0.129752	0.000000	-0.538096	0.000000	0.000000	0.000000	-0.018246	0.352126	-0.195739	0.000000	0.000000	3.000000	50.000000	0.000000
14841.550982	0.102534	0.540632	-0.011414	86.403969	54.447327	89.057823	0.129752	0.000000	-0.538096	0.000000	0.000000	0.000000	-0.018246	0.352126	-0.195739	0.000000	0.000000	3.000000	50.000000	0.000000
14841.554315	0.102534	0.540632	-0.011414	86.403969	54.447327	89.057823	0.129752	0.000000	-0.538096	0.000000	0.000000	0.000000	-0.018246	0.352126	-0.195739	0.000000	0.000000	3.000000	50.000000	0.000000
14841.557649	0.102496	0.541671	-0.012162	86.493118	56.045059	90.631760	0.126711	0.000000	-0.570720	0.000000	0.000000	0.000000	-0.011577	0.311688	-0.224408	0.000000	0.000000	3.000000	50.000000	0.000000
14841.560982	0.102496	0.541671	-0.012162	86.493118	56.045059	90.631760	0.126711	0.000000	-0.570720	0.000000	0.000000	0.000000	-0.011577	0.311688	-0.224408	0.000000	0.000000	3.000000	50.000000	0.000000
14841.564315	0.102496	0.541671	-0.012162	86.493118	56.045059	90.631760	0.126711	0.000000	-0.570720	0.000000	0.000000	0.000000	-0.011577	0.311688	-0.224408	0.000000	0.000000	3.000000	50.000000	0.000000
14841.567649	0.102447	0.542583	-0.012954	86.556107	57.267086	91.831703	0.124781	0.000000	-0.608121	0.000000	0.000000	0.000000	-0.014732	0.273539	-0.237550	0.000000	0.000000	3.000000	50.000000	0.000000
14841.570982	0.102447	0.542583	-0.012954	86.556107	57.267086	91.831703	0.124781	0.000000	-0.608121	0.000000	0.000000	0.000000	-0.014732	0.273539	-0.237550	0.000000	0.000000	3.000000	50.000000	0.000000
14841.574315	0.102447	0.542583	-0.012954	86.556107	57.267086	91.831703	0.124781	0.000000	-0.608121	0.000000	0.000000	0.000000	-0.014732	0.273539	-0.237550	0.000000	0.000000	3.000000	50.000000	0.000000
14841.577649	0.102393	0.543335	-0.013762	86.604485	58.258511	92.805031	0.122326	0.000000	-0.647713	0.000000	0.000000	0.000000	-0.015958	0.225446	-0.242241	0.000000	0.000000	3.000000	50.000000	0.000000
14841.580982	0.102393	0.543335	-0.013762	86.604485	58.258511	92.805031	0.122326	0.000000	-0.647713	0.000000	0.000000	0.000000	-0.015958	0.225446	-0.242241	0.000000	0.000000	3.000000	50.000000	0.000000
14841.584315	0.102393	0.543335	-0.013762	86.604485	58.258511	92.805031	0.122326	0.000000	-0.647713	0.000000	0.000000	0.000000	-0.015958	0.225446	-0.242241	0.000000	0.000000	3.000000	50.000000	0.000000
14841.587649	0.102393	0.543335	-0.013762	86.630005	58.824829	93.352112	0.119666	0.000000	-0.688086	0.000000	0.000000	0.000000	-0.015958	0.225446	-0.242241	0.000000	0.000000	3.000000	50.000000	0.000000
14841.590982	0.102351	0.543926	-0.014520	86.630005	58.824829	93.352112	0.119666	0.000000	-0.688086	0.000000	0.000000	0.000000	-0.012679	0.177409	-0.227467	0.000000	0.000000	3.000000	50.000000	0.000000
14841.594315	0.102351	0.543926	-0.014520	86.630005	58.824829	93.352112	0.119666	0.000000	-0.688086	0.000000	0.000000	0.000000	-0.012679	0.177409	-0.227467	0.000000	0.000000	3.000000	50.000000	0.000000
14841.597649	0.102298	0.544383	-0.015228	86.634659	58.969574	93.481834	0.119666	0.000000	-0.688086	0.000000	0.000000	0.000000	-0.015965	0.137099	-0.212442	0.000000	0.000000	3.000000	50.000000	0.000000
14841.600982	0.102298	0.544383	-0.015228	86.634659	58.969574	93.481834	0.119666	0.000000	-0.688086	0.000000	0.000000	0.000000	-0.015965	0.137099	-0.212442	0.000000	0.000000	3.000000	50.000000	0.000000
14841.604315	0.102298	0.544383	-0.015228	86.634659	58.969574	93.481834	0.119666	0.000000	-0.688086	0.000000	0.000000	0.000000	-0.015965	0.137099	-0.212442	0.000000	0.000000	3.000000	50.000000	0.000000
14841.607649	0.102298	0.544383	-0.015228	86.623795	58.792610	93.290939	0.114892	0.000000	-0.761404	0.000000	0.000000	0.000000	-0.015965	0.137099	-0.212442	0.000000	0.000000	3.000000	50.000000	0.000000
14841.610982	0.102239	0.544698	-0.015863	86.623795	58.792610	93.290939	0.114892	0.000000	-0.761404	0.000000	0.000000	0.000000	-0.017582	0.094503	-0.190409	0.000000	0.000000	3.000000	50.000000	0.000000
14841.614315	0.102239	0.544698	-0.015863	86.623795	58.792610	93.290939	0.114892	0.000000	-0.761404	0.000000	0.000000	0.000000	-0.017582	0.094503	-0.190409	0.000000	0.000000	3.000000	50.000000	0.000000
14841.617649	0.102207	0.544971	-0.016383	86.617195	58.689686	93.176926	0.114892	0.000000	-0.761404	0.000000	0.000000	0.000000	-0.009698	0.081774	-0.156071	0.000000	0.000000	3.000000	50.000000	0.000000
14841.620982	0.102207	0.544971	-0.016383	86.617195	58.689686	93.176926	0.114892	0.000000	-0.761404	0.000000	0.000000	0.000000	-0.009698	0.081774	-0.156071	0.000000	0.000000	3.000000	50.000000	0.000000
14841.624315	0.102207	0.544971	-0.016383	86.617195	58.689686	93.176926	0.114892	0.000000	-0.761404	0.000000	0.000000	0.000000	-0.009698	0.081774	-0.156071	0.000000	0.000000	3.000000	50.000000	0.000000
14841.627649	0.102207	0.544971	-0.016383	86.612915	58.619553	93.101234	0.110346	0.000000	-0.819151	0.000000	0.000000	0.000000	-0.009698	0.081774	-0.156071	0.000000	0.000000	3.000000	50.000000	0.000000
14841.630982	0.102173	0.545144	-0.016816	86.612915	58.619553	93.101234	0.110346	0.000000	-0.819151	0.000000	0.000000	0.000000	-0.010267	0.051913	-0.129803	0.000000	0.000000	3.000000	50.000000	0.000000
14841.634315	0.102173	0.545144	-0.016816	86.612915	58.619553	93.101234	0.110346	0.000000	-0.819151	0.000000	0.000000	0.000000	-0.010267	0.051913	-0.129803	0.000000	0.000000	3.000000	50.000000	0.000000
14841.637649	0.102173	0.545144	-0.016816	86.608467	58.541328	93.025597	0.110346	0.000000	-0.819151	0.000000	0.000000	0.000000	-0.010267	0.051913	-0.129803	0.000000	0.000000	3.000000	50.000000	0.000000
14841.640982	0.102173	0.545144	-0.016816	86.608467	58.541328	93.025597	0.110346	0.000000	-0.819151	0.000000	0.000000	0.000000	-0.010267	0.051913	-0.129803	0.000000	0.000000	3.000000	50.000000	0.000000
14841.644315	0.102065	0.545292	-0.017091	86.608467	58.541328	93.025597	0.110346	0.000000	-0.819151	0.000000	0.000000	0.000000	-0.032377	0.044425	-0.082617	0.000000	0.000000	3.000000	50.000000	0.000000
14841.647649	0.102065	0.545292	-0.017091	86.601891	58.423157	92.912666	0.108634	0.000000	-0.840785	0.000000	0.000000	0.000000	-0.032377	0.044425	-0.082617	0.000000	0.000000	3.000000	50.000000	0.000000
14841.650982	0.102065	0.545292	-0.017091	86.601891	58.423157	92.912666	0.108634	0.000000	-0.840785	0.000000	0.000000	0.000000	-0.032377	0.044425	-0.082617	0.000000	0.000000	3.000000	50.000000	0.000000
14841.654315	0.102065	0.545292	-0.017091	86.601891	58.423157	92.912666	0.108634	0.000000	-0.840785	0.000000	0.000000	0.000000	-0.032377	0.044425	-0.082617	0.000000	0.000000	3.000000	50.000000	0.000000
14841.657649	0.101846	0.545547	-0.017182	86.590904	58.219856	92.725365	0.103238	0.000000	-0.854554	0.000000	0.000000	0.000000	-0.065730	0.076472	-0.027190	0.000000	0.000000	3.000000	50.000000	0.000000
14841.660982	0.101846	0.545547	-0.017182	86.590904	58.219856	92.725365	0.103238	0.000000	-0.854554	0.000000	0.000000	0.000000	-0.065730	0.076472	-0.027190	0.000000	0.000000	3.000000	50.000000	0.000000
14841.664315	0.101846	0.545547	-0.017182	86.590904	58.219856	92.725365	0.103238	0.000000	-0.854554	0.000000	0.000000	0.000000	-0.065730	0.076472	-0.027190	0.000000	0.000000	3.000000	50.000000	0.000000
14841.667649	0.101846	0.545547	-0.017182	86.570923	57.867165	92.391113	0.092283	0.000000	-0.859086	0.000000	0.000000	0.000000	-0.065730	0.076472	-0.027190	0.000000	0.000000	3.000000	50.000000	0.000000
14841.670982	0.101732	0.545703	-0.017006	86.570923	57.867165	92.391113	0.092283	0.000000	-0.859086	0.000000	0.000000	0.000000	-0.034051	0.046960	0.052612	0.000000	0.000000	3.000000	50.000000	0.000000
14841.674315	0.101732	0.545703	-0.017006	86.570923	57.867165	92.391113	0.092283	0.000000	-0.859086	0.000000	0.000000	0.000000	-0.034051	0.046960	0.052612	0.000000	0.000000	3.000000	50.000000	0.000000
14841.677649	0.101732	0.545703	-0.017006	86.539764	57.334324	91.879082	0.092283	0.000000	-0.859086	0.000000	0.000000	0.000000	-0.034051	0.046960	0.052612	0.000000	0.000000	3.000000	50.000000	0.000000
14841.680982	0.101732	0.545703	-0.017006	86.539764	57.334324	91.879082	0.092283	0.000000	-0.859086	0.000000	0.000000	0.000000	-0.034051	0.046960	0.052612	0.000000	0.000000	3.000000	50.000000	0.000000
14841.684315	0.101634	0.545942	-0.016671	86.539764	57.334324	91.879082	0.092283	0.000000	-0.859086	0.000000	0.000000	0.000000	-0.029588	0.071781	0.100711	0.000000	0.000000	3.000000	50.000000	0.000000
14841.687649	0.101520	0.546232	-0.016207	86.496979	56.628067	91.198776	0.086608	0.000000	-0.850317	0.000000	0.000000	0.000000	-0.034013	0.086779	0.139240	0.000000	0.000000	3.000000	50.000000	0.000000
14841.690982	0.101520	0.546232	-0.016207	86.496979	56.628067	91.198776	0.086608	0.000000	-0.850317	0.000000	0.000000	0.000000	-0.034013	0.086779	0.139240	0.000000	0.000000	3.000000	50.000000	0.000000
14841.694315	0.101520	0.546232	-0.016207	86.496979	56.628067	91.198776	0.086608	0.000000	-0.850317	0.000000	0.000000	0.000000	-0.034013	0.086779	0.139240	0.000000	0.000000	3.000000	50.000000	0.000000
14841.697649	0.101520	0.546232	-0.016207	86.445595	55.779060	90.379105	0.076008	0.000000	-0.810325	0.000000	0.000000	0.000000	-0.034013	0.086779	0.139240	0.000000	0.000000	3.000000	50.000000	0.000000
14841.700982	0.101385	0.546604	-0.015642	86.445595	55.779060	90.379105	0.076008	0.000000	-0.810325	0.000000	0.000000	0.000000	-0.040453	0.111676	0.169383	0.000000	0.000000	3.000000	50.000000	0.000000
14841.704315	0.101385	0.546604	-0.015642	86.445595	55.779060	90.379105	0.076008	0.000000	-0.810325	0.000000	0.000000	0.000000	-0.040453	0.111676	0.169383	0.000000	0.000000	3.000000	50.000000	0.000000
14841.707649	0.101251	0.547035	-0.014977	86.381882	54.785053	89.416855	0.076008	0.000000	-0.810325	0.000000	0.000000	0.000000	-0.040385	0.129298	0.199423	0.000000	0.000000	3.000000	50.000000	0.000000
14841.710982	0.101251	0.547035	-0.014977	86.381882	54.785053	89.416855	0.076008	0.000000	-0.810325	0.000000	0.000000	0.000000	-0.040385	0.129298	0.199423	0.000000	0.000000	3.000000	50.000000	0.000000
14841.714315	0.101251	0.547035	-0.014977	86.381882	54.785053	89.416855	0.076008	0.000000	-0.810325	0.000000	0.000000	0.000000	-0.040385	0.129298	0.199423	0.000000	0.000000	3.000000	50.000000	0.000000
14841.717649	0.101251	0.547035	-0.014977	86.311722	53.631775	88.287987	0.062535	0.000000	-0.748858	0.000000	0.000000	0.000000	-0.040385	0.129298	0.199423	0.000000	0.000000	3.000000	50.000000	0.000000
14841.720982	0.101110	0.547558	-0.014240	86.311722	53.631775	88.287987	0.062535	0.000000	-0.748858	0.000000	0.000000	0.000000	-0.042320	0.156900	0.221036	0.000000	0.000000	3.000000	50.000000	0.000000
14841.724315	0.101110	0.547558	-0.014240	86.311722	53.631775	88.287987	0.062535	0.000000	-0.748858	0.000000	0.000000	0.000000	-0.042320	0.156900	0.221036	0.000000	0.000000	3.000000	50.000000	0.000000
14841.727649	0.100979	0.548157	-0.013455	86.235062	52.249153	86.922523	0.062535	0.000000	-0.748858	0.000000	0.000000	0.000000	-0.039280	0.179654	0.235637	0.000000	0.000000	3.000000	50.000000	0.000000
14841.730982	0.100979	0.548157	-0.013455	86.235062	52.249153	86.922523	0.062535	0.000000	-0.748858	0.000000	0.000000	0.000000	-0.039280	0.179654	0.235637	0.000000	0.000000	3.000000	50.000000	0.000000
14841.734315	0.100979	0.548157	-0.013455	86.235062	52.249153	86.922523	0.062535	0.000000	-0.748858	0.000000	0.000000	0.000000	-0.039280	0.179654	0.235637	0.000000	0.000000	3.000000	50.000000	0.000000
14841.737649	0.100806	0.548824	-0.012653	86.160385	50.637398	85.306602	0.048935	0.000000	-0.672746	0.000000	0.000000	0.000000	-0.051754	0.200043	0.240659	0.000000	0.000000	3.000000	50.000000	0.000000
14841.740982	0.100806	0.548824	-0.012653	86.160385	50.637398	85.306602	0.048935	0.000000	-0.672746	0.000000	0.000000	0.000000	-0.051754	0.200043	0.240659	0.000000	0.000000	3.000000	50.000000	0.000000
14841.744315	0.100806	0.548824	-0.012653	86.160385	50.637398	85.306602	0.048935	0.000000	-0.672746	0.000000	0.000000	0.000000	-0.051754	0.200043	0.240659	0.000000	0.000000	3.000000	50.000000	0.000000
14841.747649	0.100635	0.549534	-0.011839	86.094299	48.840153	83.483070	0.040310	0.000000	-0.632636	0.000000	0.000000	0.000000	-0.051306	0.213010	0.244181	0.000000	0.000000	3.000000	50.000000	0.000000
14841.750982	0.100635	0.549534	-0.011839	86.094299	48.840153	83.483070	0.040310	0.000000	-0.632636	0.000000	0.000000	0.000000	-0.051306	0.213010	0.244181	0.000000	0.000000	3.000000	50.000000	0.000000
14841.754315	0.100635	0.549534	-0.011839	86.094299	48.840153	83.483070	0.040310	0.000000	-0.632636	0.000000	0.000000	0.000000	-0.051306	0.213010	0.244181	0.000000	0.000000	3.000000	50.000000	0.000000
14841.757649	0.100441	0.550245	-0.011022	86.062836	47.093296	81.684013	0.031759	0.000000	-0.591939	0.000000	0.000000	0.000000	-0.058120	0.213581	0.245139	0.000000	0.000000	3.000000	50.000000	0.000000
14841.760982	0.100441	0.550245	-0.011022	86.062836	47.093296	81.684013	0.031759	0.000000	-0.591939	0.000000	0.000000	0.000000	-0.058120	0.213581	0.245139	0.000000	0.000000	3.000000	50.000000	0.000000
14841.764315	0.100441	0.550245	-0.011022	86.062836	47.093296	81.684013	0.031759	0.000000	-0.591939	0.000000	0.000000	0.000000	-0.058120	0.213581	0.245139	0.000000	0.000000	3.000000	50.000000	0.000000
14841.767649	0.100232	0.550959	-0.010270	86.130516	46.320763	80.848381	0.022072	0.000000	-0.551082	0.000000	0.000000	0.000000	-0.062912	0.213965	0.225441	0.000000	0.000000	3.000000	50.000000	0.000000
14841.770982	0.100232	0.550959	-0.010270	86.130516	46.320763	80.848381	0.022072	0.000000	-0.551082	0.000000	0.000000	0.000000	-0.062912	0.213965	0.225441	0.000000	0.000000	3.000000	50.000000	0.000000
14841.774315	0.100232	0.550959	-0.010270	86.130516	46.320763	80.848381	0.022072	0.000000	-0.551082	0.000000	0.000000	0.000000	-0.062912	0.213965	0.225441	0.000000	0.000000	3.000000	50.000000	0.000000
14841.777649	0.100232	0.550959	-0.010270	86.350571	47.430344	81.906830	0.011586	0.000000	-0.513509	0.000000	0.000000	0.000000	-0.062912	0.213965	0.225441	0.000000	0.000000	3.000000	50.000000	0.000000
14841.780982	0.099982	0.551631	-0.009593	86.350571	47.430344	81.906830	0.011586	0.000000	-0.513509	0.000000	0.000000	0.000000	-0.074891	0.201778	0.203300	0.000000	0.000000	3.000000	50.000000	0.000000
14841.784315	0.099982	0.551631	-0.009593	86.350571	47.430344	81.906830	0.011586	0.000000	-0.513509	0.000000	0.000000	0.000000	-0.074891	0.201778	0.203300	0.000000	0.000000	3.000000	50.000000	0.000000
14841.787649	0.099762	0.552255	-0.008980	86.645500	50.302536	84.755173	0.011586	0.000000	-0.513509	0.000000	0.000000	0.000000	-0.066134	0.186992	0.183872	0.000000	0.000000	3.000000	50.000000	0.000000
14841.790982	0.099762	0.552255	-0.008980	86.645500	50.302536	84.755173	0.011586	0.000000	-0.513509	0.000000	0.000000	0.000000	-0.066134	0.186992	0.183872	0.000000	0.000000	3.000000	50.000000	0.000000
14841.794315	0.099762	0.552255	-0.008980	86.645500	50.302536	84.755173	0.011586	0.000000	-0.513509	0.000000	0.000000	0.000000	-0.066134	0.186992	0.183872	0.000000	0.000000	3.000000	50.000000	0.000000
14841.797649	0.099762	0.552255	-0.008980	86.934776	54.640511	89.099442	-0.011918	0.000000	-0.448980	0.000000	0.000000	0.000000	-0.066134	0.186992	0.183872	0.000000	0.000000	3.000000	50.000000	0.000000
14841.800982	0.099575	0.552845	-0.008413	86.934776	54.640511	89.099442	-0.011918	0.000000	-0.448980	0.000000	0.000000	0.000000	-0.056074	0.177215	0.169920	0.000000	0.000000	3.000000	50.000000	0.000000
14841.804315	0.099575	0.552845	-0.008413	86.934776	54.640511	89.099442	-0.011918	0.000000	-0.448980	0.000000	0.000000	0.000000	-0.056074	0.177215	0.169920	0.000000	0.000000	3.000000	50.000000	0.000000
14841.807649	0.099403	0.553353	-0.007878	87.183250	59.942928	94.424080	-0.011918	0.000000	-0.448980	0.000000	0.000000	0.000000	-0.051649	0.152263	0.160526	0.000000	0.000000	3.000000	50.000000	0.000000
14841.810982	0.099403	0.553353	-0.007878	87.183250	59.942928	94.424080	-0.011918	0.000000	-0.448980	0.000000	0.000000	0.000000	-0.051649	0.152263	0.160526	0.000000	0.000000	3.000000	50.000000	0.000000
14841.814315	0.099403	0.553353	-0.007878	87.183250	59.942928	94.424080	-0.011918	0.000000	-0.448980	0.000000	0.000000	0.000000	-0.051649	0.152263	0.160526	0.000000	0.000000	3.000000	50.000000	0.000000
14841.817649	0.099403	0.553353	-0.007878	87.388359	65.713631	100.217995	-0.029872	0.000000	-0.393906	0.000000	0.000000	0.000000	-0.051649	0.152263	0.160526	0.000000	0.000000	3.000000	50.000000	0.000000
14841.820982	0.099260	0.553810	-0.007407	87.388359	65.713631	100.217995	-0.029872	0.000000	-0.393906	0.000000	0.000000	0.000000	-0.042626	0.137241	0.141358	0.000000	0.000000	3.000000	50.000000	0.000000
14841.824315	0.099260	0.553810	-0.007407	87.388359	65.713631	100.217995	-0.029872	0.000000	-0.393906	0.000000	0.000000	0.000000	-0.042626	0.137241	0.141358	0.000000	0.000000	3.000000	50.000000	0.000000
14841.827649	0.099141	0.554183	-0.007035	87.545204	71.612198	106.132851	-0.029872	0.000000	-0.393906	0.000000	0.000000	0.000000	-0.035885	0.111952	0.111537	0.000000	0.000000	3.000000	50.000000	0.000000
14841.830982	0.099141	0.554183	-0.007035	87.545204	71.612198	106.132851	-0.029872	0.000000	-0.393906	0.000000	0.000000	0.000000	-0.035885	0.111952	0.111537	0.000000	0.000000	3.000000	50.000000	0.000000
14841.834315	0.099141	0.554183	-0.007035	87.545204	71.612198	106.132851	-0.029872	0.000000	-0.393906	0.000000	0.000000	0.000000	-0.035885	0.111952	0.111537	0.000000	0.000000	3.000000	50.000000	0.000000
14841.837649	0.099141	0.554183	-0.007035	87.658493	77.365746	111.895721	-0.042957	0.000000	-0.351757	0.000000	0.000000	0.000000	-0.035885	0.111952	0.111537	0.000000	0.000000	3.000000	50.000000	0.000000
14841.840982	0.099074	0.554481	-0.006726	87.658493	77.365746	111.895721	-0.042957	0.000000	-0.351757	0.000000	0.000000	0.000000	-0.019947	0.089187	0.092666	0.000000	0.000000	3.000000	50.000000	0.000000
14841.844315	0.099074	0.554481	-0.006726	87.658493	77.365746	111.895721	-0.042957	0.000000	-0.351757	0.000000	0.000000	0.000000	-0.019947	0.089187	0.092666	0.000000	0.000000	3.000000	50.000000	0.000000
14841.847649	0.099074	0.554481	-0.006726	87.734451	82.649490	117.181839	-0.042957	0.000000	-0.351757	0.000000	0.000000	0.000000	-0.019947	0.089187	0.092666	0.000000	0.000000	3.000000	50.000000	0.000000
14841.850982	0.099074	0.554481	-0.006726	87.734451	82.649490	117.181839	-0.042957	0.000000	-0.351757	0.000000	0.000000	0.000000	-0.019947	0.089187	0.092666	0.000000	0.000000	3.000000	50.000000	0.000000
14841.854315	0.099074	0.554693	-0.006526	87.734451	82.649490	117.181839	-0.042957	0.000000	-0.351757	0.000000	0.000000	0.000000	-0.000222	0.063716	0.060177	0.000000	0.000000	3.000000	50.000000	0.000000
14841.857649	0.099112	0.554829	-0.006452	87.781677	87.390205	121.917099	-0.046282	0.000000	-0.336312	0.000000	0.000000	0.000000	0.011615	0.040690	0.022232	0.000000	0.000000	3.000000	50.000000	0.000000
14841.860982	0.099112	0.554829	-0.006452	87.781677	87.390205	121.917099	-0.046282	0.000000	-0.336312	0.000000	0.000000	0.000000	0.011615	0.040690	0.022232	0.000000	0.000000	3.000000	50.000000	0.000000
14841.864315	0.099112	0.554829	-0.006452	87.781677	87.390205	121.917099	-0.046282	0.000000	-0.336312	0.000000	0.000000	0.000000	0.011615	0.040690	0.022232	0.000000	0.000000	3.000000	50.000000	0.000000
14841.867649	0.099112	0.554829	-0.006452	87.810455	91.426025	125.938721	-0.044383	0.000000	-0.322577	0.000000	0.000000	0.000000	0.011615	0.040690	0.022232	0.000000	0.000000	3.000000	50.000000	0.000000
14841.870982	0.099201	0.554871	-0.006458	87.810455	91.426025	125.938721	-0.044383	0.000000	-0.322577	0.000000	0.000000	0.000000	0.026510	0.012663	-0.001860	0.000000	0.000000	3.000000	50.000000	0.000000
14841.874315	0.099201	0.554871	-0.006458	87.810455	91.426025	125.938721	-0.044383	0.000000	-0.322577	0.000000	0.000000	0.000000	0.026510	0.012663	-0.001860	0.000000	0.000000	3.000000	50.000000	0.000000
14841.877649	0.099201	0.554871	-0.006458	87.824173	94.281006	128.772614	-0.044383	0.000000	-0.322577	0.000000	0.000000	0.000000	0.026510	0.012663	-0.001860	0.000000	0.000000	3.000000	50.000000	0.000000
14841.880982	0.099201	0.554871	-0.006458	87.824173	94.281006	128.772614	-0.044383	0.000000	-0.322577	0.000000	0.000000	0.000000	0.026510	0.012663	-0.001860	0.000000	0.000000	3.000000	50.000000	0.000000
14841.884315	0.099362	0.554887	-0.006542	87.824173	94.281006	128.772614	-0.044383	0.000000	-0.322577	0.000000	0.000000	0.000000	0.048302	0.004910	-0.025140	0.000000	0.000000	3.000000	50.000000	0.000000
14841.887649	0.099362	0.554887	-0.006542	87.830750	96.152245	130.621216	-0.039965	0.000000	-0.322887	0.000000	0.000000	0.000000	0.048302	0.004910	-0.025140	0.000000	0.000000	3.000000	50.000000	0.000000
14841.890982	0.099362	0.554887	-0.006542	87.830750	96.152245	130.621216	-0.039965	0.000000	-0.322887	0.000000	0.000000	0.000000	0.048302	0.004910	-0.025140	0.000000	0.000000	3.000000	50.000000	0.000000
14841.894315	0.099362	0.554887	-0.006542	87.830750	96.152245	130.621216	-0.039965	0.000000	-0.322887	0.000000	0.000000	0.000000	0.048302	0.004910	-0.025140	0.000000	0.000000	3.000000	50.000000	0.000000
14841.897649	0.099668	0.554734	-0.006778	87.832466	96.685936	131.133301	-0.031914	0.000000	-0.327077	0.000000	0.000000	0.000000	0.092017	-0.046003	-0.070841	0.000000	0.000000	3.000000	50.000000	0.000000
14841.900982	0.099668	0.554734	-0.006778	87.832466	96.685936	131.133301	-0.031914	0.000000	-0.327077	0.000000	0.000000	0.000000	0.092017	-0.046003	-0.070841	0.000000	0.000000	3.000000	50.000000	0.000000
14841.904315	0.099668	0.554734	-0.006778	87.832466	96.685936	131.133301	-0.031914	0.000000	-0.327077	0.000000	0.000000	0.000000	0.092017	-0.046003	-0.070841	0.000000	0.000000	3.000000	50.000000	0.000000
14841.907649	0.099668	0.554734	-0.006778	87.834366	97.201874	131.627792	-0.016578	0.000000	-0.338884	0.000000	0.000000	0.000000	0.092017	-0.046003	-0.070841	0.000000	0.000000	3.000000	50.000000	0.000000
14841.910982	0.099805	0.554616	-0.006872	87.834366	97.201874	131.627792	-0.016578	0.000000	-0.338884	0.000000	0.000000	0.000000	0.040846	-0.035535	-0.028236	0.000000	0.000000	3.000000	50.000000	0.000000
14841.914315	0.099805	0.554616	-0.006872	87.834366	97.201874	131.627792	-0.016578	0.000000	-0.338884	0.000000	0.000000	0.000000	0.040846	-0.035535	-0.028236	0.000000	0.000000	3.000000	50.000000	0.000000
14841.917649	0.099805	0.554616	-0.006872	87.835991	97.713234	132.123169	-0.016578	0.000000	-0.338884	0.000000	0.000000	0.000000	0.040846	-0.035535	-0.028236	0.000000	0.000000	3.000000	50.000000	0.000000
14841.920982	0.099805	0.554616	-0.006872	87.835991	97.713234	132.123169	-0.016578	0.000000	-0.338884	0.000000	0.000000	0.000000	0.040846	-0.035535	-0.028236	0.000000	0.000000	3.000000	50.000000	0.000000
14841.924315	0.099918	0.554522	-0.006966	87.835991	97.713234	132.123169	-0.016578	0.000000	-0.338884	0.000000	0.000000	0.000000	0.034069	-0.027983	-0.028392	0.000000	0.000000	3.000000	50.000000	0.000000
14841.927649	0.099918	0.554522	-0.006966	87.836983	98.051636	132.453659	-0.009771	0.000000	-0.343590	0.000000	0.000000	0.000000	0.034069	-0.027983	-0.028392	0.000000	0.000000	3.000000	50.000000	0.000000
14841.930982	0.099918	0.554522	-0.006966	87.836983	98.051636	132.453659	-0.009771	0.000000	-0.343590	0.000000	0.000000	0.000000	0.034069	-0.027983	-0.028392	0.000000	0.000000	3.000000	50.000000	0.000000
14841.934315	0.099918	0.554522	-0.006966	87.836983	98.051636	132.453659	-0.009771	0.000000	-0.343590	0.000000	0.000000	0.000000	0.034069	-0.027983	-0.028392	0.000000	0.000000	3.000000	50.000000	0.000000
14841.937649	0.099979	0.554388	-0.006996	87.837349	98.216911	132.619049	-0.004093	0.000000	-0.348322	0.000000	0.000000	0.000000	0.018240	-0.040447	-0.008757	0.000000	0.000000	3.000000	50.000000	0.000000
14841.940982	0.099979	0.554388	-0.006996	87.837349	98.216911	132.619049	-0.004093	0.000000	-0.348322	0.000000	0.000000	0.000000	0.018240	-0.040447	-0.008757	0.000000	0.000000	3.000000	50.000000	0.000000
14841.944315	0.099979	0.554388	-0.006996	87.837349	98.216911	132.619049	-0.004093	0.000000	-0.348322	0.000000	0.000000	0.000000	0.018240	-0.040447	-0.008757	0.000000	0.000000	3.000000	50.000000	0.000000
14841.947649	0.099979	0.554388	-0.006996	87.837524	98.211479	132.619049	-0.001052	0.000000	-0.349782	0.000000	0.000000	0.000000	0.018240	-0.040447	-0.008757	0.000000	0.000000	3.000000	50.000000	0.000000
14841.950982	0.099930	0.554363	-0.006912	87.837524	98.211479	132.619049	-0.001052	0.000000	-0.349782	0.000000	0.000000	0.000000	-0.014636	-0.007360	0.025004	0.000000	0.000000	3.000000	50.000000	0.000000
14841.954315	0.099930	0.554363	-0.006912	87.837524	98.211479	132.619049	-0.001052	0.000000	-0.349782	0.000000	0.000000	0.000000	-0.014636	-0.007360	0.025004	0.000000	0.000000	3.000000	50.000000	0.000000
14841.957649	0.099930	0.554363	-0.006912	87.834274	98.121071	132.542847	-0.001052	0.000000	-0.349782	0.000000	0.000000	0.000000	-0.014636	-0.007360	0.025004	0.000000	0.000000	3.000000	50.000000	0.000000
14841.960982	0.099930	0.554363	-0.006912	87.834274	98.121071	132.542847	-0.001052	0.000000	-0.349782	0.000000	0.000000	0.000000	-0.014636	-0.007360	0.025004	0.000000	0.000000	3.000000	50.000000	0.000000
14841.964315	0.099864	0.554355	-0.006806	87.834274	98.121071	132.542847	-0.001052	0.000000	-0.349782	0.000000	0.000000	0.000000	-0.019864	-0.002263	0.031780	0.000000	0.000000	3.000000	50.000000	0.000000
14841.967649	0.099864	0.554355	-0.006806	87.828949	97.947220	132.387573	-0.003492	0.000000	-0.345614	0.000000	0.000000	0.000000	-0.019864	-0.002263	0.031780	0.000000	0.000000	3.000000	50.000000	0.000000
14841.970982	0.099864	0.554355	-0.006806	87.828949	97.947220	132.387573	-0.003492	0.000000	-0.345614	0.000000	0.000000	0.000000	-0.019864	-0.002263	0.031780	0.000000	0.000000	3.000000	50.000000	0.000000
14841.974315	0.099864	0.554355	-0.006806	87.828949	97.947220	132.387573	-0.003492	0.000000	-0.345614	0.000000	0.000000	0.000000	-0.019864	-0.002263	0.031780	0.000000	0.000000	3.000000	50.000000	0.000000
14841.977649	0.099748	0.554383	-0.006518	87.821655	97.696388	132.154282	-0.006802	0.000000	-0.340318	0.000000	0.000000	0.000000	-0.034678	0.008320	0.086527	0.000000	0.000000	3.000000	50.000000	0.000000
14841.980982	0.099748	0.554383	-0.006518	87.821655	97.696388	132.154282	-0.006802	0.000000	-0.340318	0.000000	0.000000	0.000000	-0.034678	0.008320	0.086527	0.000000	0.000000	3.000000	50.000000	0.000000
14841.984315	0.099748	0.554383	-0.006518	87.821655	97.696388	132.154282	-0.006802	0.000000	-0.340318	0.000000	0.000000	0.000000	-0.034678	0.008320	0.086527	0.000000	0.000000	3.000000	50.000000	0.000000
14841.987649	0.099748	0.554383	-0.006518	87.819138	97.362473	131.829971	-0.012582	0.000000	-0.325897	0.000000	0.000000	0.000000	-0.034678	0.008320	0.086527	0.000000	0.000000	3.000000	50.000000	0.000000
14841.990982	0.099710	0.554435	-0.006386	87.819138	97.362473	131.829971	-0.012582	0.000000	-0.325897	0.000000	0.000000	0.000000	-0.011460	0.015496	0.039502	0.000000	0.000000	3.000000	50.000000	0.000000
14841.994315	0.099710	0.554435	-0.006386	87.819138	97.362473	131.829971	-0.012582	0.000000	-0.325897	0.000000	0.000000	0.000000	-0.011460	0.015496	0.039502	0.000000	0.000000	3.000000	50.000000	0.000000
14841.997649	0.099710	0.554435	-0.006386	87.817886	97.024231	131.502411	-0.012582	0.000000	-0.325897	0.000000	0.000000	0.000000	-0.011460	0.015496	0.039502	0.000000	0.000000	3.000000	50.000000	0.000000
14842.000982	0.099710	0.554435	-0.006386	87.817886	97.024231	131.502411	-0.012582	0.000000	-0.325897	0.000000	0.000000	0.000000	-0.011460	0.015496	0.039502	0.000000	0.000000	3.000000	50.000000	0.000000
14842.004315	0.099623	0.554520	-0.006273	87.817886	97.024231	131.502411	-0.012582	0.000000	-0.325897	0.000000	0.000000	0.000000	-0.026186	0.025536	0.033867	0.000000	0.000000	3.000000	50.000000	0.000000
14842.007649	0.099492	0.554630	-0.006156	87.816269	96.515038	131.011856	-0.014492	0.000000	-0.319313	0.000000	0.000000	0.000000	-0.039392	0.033107	0.035131	0.000000	0.000000	3.000000	50.000000	0.000000
14842.010982	0.099492	0.554630	-0.006156	87.816269	96.515038	131.011856	-0.014492	0.000000	-0.319313	0.000000	0.000000	0.000000	-0.039392	0.033107	0.035131	0.000000	0.000000	3.000000	50.000000	0.000000
14842.014315	0.099492	0.554630	-0.006156	87.816269	96.515038	131.011856	-0.014492	0.000000	-0.319313	0.000000	0.000000	0.000000	-0.039392	0.033107	0.035131	0.000000	0.000000	3.000000	50.000000	0.000000
14842.017649	0.099492	0.554630	-0.006156	87.814476	96.079865	130.603592	-0.025422	0.000000	-0.307813	0.000000	0.000000	0.000000	-0.039392	0.033107	0.035131	0.000000	0.000000	3.000000	50.000000	0.000000
14842.020982	0.099282	0.554740	-0.006089	87.814476	96.079865	130.603592	-0.025422	0.000000	-0.307813	0.000000	0.000000	0.000000	-0.062910	0.032949	0.020176	0.000000	0.000000	3.000000	50.000000	0.000000
14842.024315	0.099282	0.554740	-0.006089	87.814476	96.079865	130.603592	-0.025422	0.000000	-0.307813	0.000000	0.000000	0.000000	-0.062910	0.032949	0.020176	0.000000	0.000000	3.000000	50.000000	0.000000
14842.027649	0.099282	0.554740	-0.006089	87.812691	95.645393	130.196045	-0.025422	0.000000	-0.307813	0.000000	0.000000	0.000000	-0.062910	0.032949	0.020176	0.000000	0.000000	3.000000	50.000000	0.000000
14842.030982	0.099282	0.554740	-0.006089	87.812691	95.645393	130.196045	-0.025422	0.000000	-0.307813	0.000000	0.000000	0.000000	-0.062910	0.032949	0.020176	0.000000	0.000000	3.000000	50.000000	0.000000
14842.034315	0.099047	0.554833	-0.006035	87.812691	95.645393	130.196045	-0.025422	0.000000	-0.307813	0.000000	0.000000	0.000000	-0.070524	0.027808	0.016199	0.000000	0.000000	3.000000	50.000000	0.000000
14842.037649	0.099047	0.554833	-0.006035	87.806435	95.294754	129.885590	-0.035907	0.000000	-0.304450	0.000000	0.000000	0.000000	-0.070524	0.027808	0.016199	0.000000	0.000000	3.000000	50.000000	0.000000
14842.040982	0.099047	0.554833	-0.006035	87.806435	95.294754	129.885590	-0.035907	0.000000	-0.304450	0.000000	0.000000	0.000000	-0.070524	0.027808	0.016199	0.000000	0.000000	3.000000	50.000000	0.000000
14842.044315	0.099047	0.554833	-0.006035	87.806435	95.294754	129.885590	-0.035907	0.000000	-0.304450	0.000000	0.000000	0.000000	-0.070524	0.027808	0.016199	0.000000	0.000000	3.000000	50.000000	0.000000
14842.047649	0.098491	0.555018	-0.005909	87.790871	94.964790	129.608734	-0.047661	0.000000	-0.301751	0.000000	0.000000	0.000000	-0.166786	0.055648	0.037884	0.000000	0.000000	3.000000	50.000000	0.000000
14842.050982	0.098491	0.555018	-0.005909	87.790871	94.964790	129.608734	-0.047661	0.000000	-0.301751	0.000000	0.000000	0.000000	-0.166786	0.055648	0.037884	0.000000	0.000000	3.000000	50.000000	0.000000
14842.054315	0.098491	0.555018	-0.005909	87.790871	94.964790	129.608734	-0.047661	0.000000	-0.301751	0.000000	0.000000	0.000000	-0.166786	0.055648	0.037884	0.000000	0.000000	3.000000	50.000000	0.000000
14842.057649	0.098491	0.555018	-0.005909	87.755371	94.852867	129.563965	-0.075459	0.000000	-0.295437	0.000000	0.000000	0.000000	-0.166786	0.055648	0.037884	0.000000	0.000000	3.000000	50.000000	0.000000
14842.060982	0.098262	0.555078	-0.005827	87.755371	94.852867	129.563965	-0.075459	0.000000	-0.295437	0.000000	0.000000	0.000000	-0.068710	0.017817	0.024544	0.000000	0.000000	3.000000	50.000000	0.000000
14842.064315	0.098262	0.555078	-0.005827	87.755371	94.852867	129.563965	-0.075459	0.000000	-0.295437	0.000000	0.000000	0.000000	-0.068710	0.017817	0.024544	0.000000	0.000000	3.000000	50.000000	0.000000
14842.067649	0.098262	0.555078	-0.005827	87.693695	94.802048	129.609039	-0.075459	0.000000	-0.295437	0.000000	0.000000	0.000000	-0.068710	0.017817	0.024544	0.000000	0.000000	3.000000	50.000000	0.000000
14842.070982	0.098262	0.555078	-0.005827	87.693695	94.802048	129.609039	-0.075459	0.000000	-0.295437	0.000000	0.000000	0.000000	-0.068710	0.017817	0.024544	0.000000	0.000000	3.000000	50.000000	0.000000
14842.074315	0.098004	0.555103	-0.005776	87.693695	94.802048	129.609039	-0.075459	0.000000	-0.295437	0.000000	0.000000	0.000000	-0.077479	0.007570	0.015202	0.000000	0.000000	3.000000	50.000000	0.000000
14842.077649	0.098004	0.555103	-0.005776	87.614761	94.857651	129.782089	-0.086910	0.000000	-0.291346	0.000000	0.000000	0.000000	-0.077479	0.007570	0.015202	0.000000	0.000000	3.000000	50.000000	0.000000
14842.080982	0.098004	0.555103	-0.005776	87.614761	94.857651	129.782089	-0.086910	0.000000	-0.291346	0.000000	0.000000	0.000000	-0.077479	0.007570	0.015202	0.000000	0.000000	3.000000	50.000000	0.000000
14842.084315	0.098004	0.555103	-0.005776	87.614761	94.857651	129.782089	-0.086910	0.000000	-0.291346	0.000000	0.000000	0.000000	-0.077479	0.007570	0.015202	0.000000	0.000000	3.000000	50.000000	0.000000
14842.087649	0.097524	0.555104	-0.005606	87.531616	94.986160	130.033157	-0.099824	0.000000	-0.288812	0.000000	0.000000	0.000000	-0.143732	0.000207	0.051211	0.000000	0.000000	3.000000	50.000000	0.000000
14842.090982	0.097524	0.555104	-0.005606	87.531616	94.986160	130.033157	-0.099824	0.000000	-0.288812	0.000000	0.000000	0.000000	-0.143732	0.000207	0.051211	0.000000	0.000000	3.000000	50.000000	0.000000
14842.094315	0.097524	0.555104	-0.005606	87.531616	94.986160	130.033157	-0.099824	0.000000	-0.288812	0.000000	0.000000	0.000000	-0.143732	0.000207	0.051211	0.000000	0.000000	3.000000	50.000000	0.000000
14842.097649	0.097524	0.555104	-0.005606	87.447258	95.173500	130.344803	-0.123779	0.000000	-0.280277	0.000000	0.000000	0.000000	-0.143732	0.000207	0.051211	0.000000	0.000000	3.000000	50.000000	0.000000
14842.100982	0.097268	0.555078	-0.005545	87.447258	95.173500	130.344803	-0.123779	0.000000	-0.280277	0.000000	0.000000	0.000000	-0.076840	-0.007570	0.018212	0.000000	0.000000	3.000000	50.000000	0.000000
14842.104315	0.097268	0.555078	-0.005545	87.447258	95.173500	130.344803	-0.123779	0.000000	-0.280277	0.000000	0.000000	0.000000	-0.076840	-0.007570	0.018212	0.000000	0.000000	3.000000	50.000000	0.000000
14842.107649	0.097268	0.555078	-0.005545	87.370651	95.331924	130.619080	-0.123779	0.000000	-0.280277	0.000000	0.000000	0.000000	-0.076840	-0.007570	0.018212	0.000000	0.000000	3.000000	50.000000	0.000000
14842.110982	0.097268	0.555078	-0.005545	87.370651	95.331924	130.619080	-0.123779	0.000000	-0.280277	0.000000	0.000000	0.000000	-0.076840	-0.007570	0.018212	0.000000	0.000000	3.000000	50.000000	0.000000
14842.114315	0.097008	0.555036	-0.005502	87.370651	95.331924	130.619080	-0.123779	0.000000	-0.280277	0.000000	0.000000	0.000000	-0.078002	-0.012695	0.012815	0.000000	0.000000	3.000000	50.000000	0.000000
14842.117649	0.097008	0.555036	-0.005502	87.302673	95.603706	130.992966	-0.136585	0.000000	-0.277242	0.000000	0.000000	0.000000	-0.078002	-0.012695	0.012815	0.000000	0.000000	3.000000	50.000000	0.000000
14842.120982	0.097008	0.555036	-0.005502	87.302673	95.603706	130.992966	-0.136585	0.000000	-0.277242	0.000000	0.000000	0.000000	-0.078002	-0.012695	0.012815	0.000000	0.000000	3.000000	50.000000	0.000000
14842.124315	0.097008	0.555036	-0.005502	87.302673	95.603706	130.992966	-0.136585	0.000000	-0.277242	0.000000	0.000000	0.000000	-0.078002	-0.012695	0.012815	0.000000	0.000000	3.000000	50.000000	0.000000
14842.127649	0.096619	0.554984	-0.005542	87.246368	95.722801	131.192261	-0.149586	0.000000	-0.275106	0.000000	0.000000	0.000000	-0.116907	-0.015545	-0.011825	0.000000	0.000000	3.000000	50.000000	0.000000
14842.130982	0.096619	0.554984	-0.005542	87.246368	95.722801	131.192261	-0.149586	0.000000	-0.275106	0.000000	0.000000	0.000000	-0.116907	-0.015545	-0.011825	0.000000	0.000000	3.000000	50.000000	0.000000
14842.134315	0.096619	0.554984	-0.005542	87.246368	95.722801	131.192261	-0.149586	0.000000	-0.275106	0.000000	0.000000	0.000000	-0.116907	-0.015545	-0.011825	0.000000	0.000000	3.000000	50.000000	0.000000
14842.137649	0.096498	0.554983	-0.005583	87.223495	95.863609	131.375000	-0.169070	0.000000	-0.277077	0.000000	0.000000	0.000000	-0.036264	-0.000207	-0.012327	0.000000	0.000000	3.000000	50.000000	0.000000
14842.140982	0.096498	0.554983	-0.005583	87.223495	95.863609	131.375000	-0.169070	0.000000	-0.277077	0.000000	0.000000	0.000000	-0.036264	-0.000207	-0.012327	0.000000	0.000000	3.000000	50.000000	0.000000
14842.144315	0.096498	0.554983	-0.005583	87.223495	95.863609	131.375000	-0.169070	0.000000	-0.277077	0.000000	0.000000	0.000000	-0.036264	-0.000207	-0.012327	0.000000	0.000000	3.000000	50.000000	0.000000
14842.147649	0.096498	0.554983	-0.005583	87.222374	95.918846	131.442856	-0.175114	0.000000	-0.279131	0.000000	0.000000	0.000000	-0.036264	-0.000207	-0.012327	0.000000	0.000000	3.000000	50.000000	0.000000
14842.150982	0.096398	0.554983	-0.005628	87.222374	95.918846	131.442856	-0.175114	0.000000	-0.279131	0.000000	0.000000	0.000000	-0.029827	-0.000194	-0.013710	0.000000	0.000000	3.000000	50.000000	0.000000
14842.154315	0.096398	0.554983	-0.005628	87.222374	95.918846	131.442856	-0.175114	0.000000	-0.279131	0.000000	0.000000	0.000000	-0.029827	-0.000194	-0.013710	0.000000	0.000000	3.000000	50.000000	0.000000
14842.157649	0.096398	0.554983	-0.005628	87.222580	95.977341	131.506912	-0.175114	0.000000	-0.279131	0.000000	0.000000	0.000000	-0.029827	-0.000194	-0.013710	0.000000	0.000000	3.000000	50.000000	0.000000
14842.160982	0.096398	0.554983	-0.005628	87.222580	95.977341	131.506912	-0.175114	0.000000	-0.279131	0.000000	0.000000	0.000000	-0.029827	-0.000194	-0.013710	0.000000	0.000000	3.000000	50.000000	0.000000
14842.164315	0.096347	0.554974	-0.005660	87.222580	95.977341	131.506912	-0.175114	0.000000	-0.279131	0.000000	0.000000	0.000000	-0.015484	-0.002671	-0.009536	0.000000	0.000000	3.000000	50.000000	0.000000
14842.167649	0.096347	0.554974	-0.005660	87.222305	95.905182	131.442810	-0.180085	0.000000	-0.281416	0.000000	0.000000	0.000000	-0.015484	-0.002671	-0.009536	0.000000	0.000000	3.000000	50.000000	0.000000
14842.170982	0.096347	0.554974	-0.005660	87.222305	95.905182	131.442810	-0.180085	0.000000	-0.281416	0.000000	0.000000	0.000000	-0.015484	-0.002671	-0.009536	0.000000	0.000000	3.000000	50.000000	0.000000
14842.174315	0.096347	0.554974	-0.005660	87.222305	95.905182	131.442810	-0.180085	0.000000	-0.281416	0.000000	0.000000	0.000000	-0.015484	-0.002671	-0.009536	0.000000	0.000000	3.000000	50.000000	0.000000
14842.177649	0.096236	0.554992	-0.005551	87.220398	95.834717	131.382111	-0.182666	0.000000	-0.283005	0.000000	0.000000	0.000000	-0.033347	0.005322	0.032790	0.000000	0.000000	3.000000	50.000000	0.000000
14842.180982	0.096236	0.554992	-0.005551	87.220398	95.834717	131.382111	-0.182666	0.000000	-0.283005	0.000000	0.000000	0.000000	-0.033347	0.005322	0.032790	0.000000	0.000000	3.000000	50.000000	0.000000
14842.184315	0.096236	0.554992	-0.005551	87.220398	95.834717	131.382111	-0.182666	0.000000	-0.283005	0.000000	0.000000	0.000000	-0.033347	0.005322	0.032790	0.000000	0.000000	3.000000	50.000000	0.000000
14842.187649	0.096236	0.554992	-0.005551	87.210342	95.709587	131.275192	-0.188224	0.000000	-0.277540	0.000000	0.000000	0.000000	-0.033347	0.005322	0.032790	0.000000	0.000000	3.000000	50.000000	0.000000
14842.190982	0.096167	0.555009	-0.005451	87.210342	95.709587	131.275192	-0.188224	0.000000	-0.277540	0.000000	0.000000	0.000000	-0.020499	0.005303	0.030042	0.000000	0.000000	3.000000	50.000000	0.000000
14842.194315	0.096167	0.555009	-0.005451	87.210342	95.709587	131.275192	-0.188224	0.000000	-0.277540	0.000000	0.000000	0.000000	-0.020499	0.005303	0.030042	0.000000	0.000000	3.000000	50.000000	0.000000
14842.197649	0.096167	0.555009	-0.005451	87.187981	95.661430	131.261566	-0.188224	0.000000	-0.277540	0.000000	0.000000	0.000000	-0.020499	0.005303	0.030042	0.000000	0.000000	3.000000	50.000000	0.000000
14842.200982	0.096167	0.555009	-0.005451	87.187981	95.661430	131.261566	-0.188224	0.000000	-0.277540	0.000000	0.000000	0.000000	-0.020499	0.005303	0.030042	0.000000	0.000000	3.000000	50.000000	0.000000
14842.204315	0.096125	0.555019	-0.005332	87.187981	95.661430	131.261566	-0.188224	0.000000	-0.277540	0.000000	0.000000	0.000000	-0.012603	0.002867	0.035593	0.000000	0.000000	3.000000	50.000000	0.000000
14842.207649	0.096125	0.555019	-0.005332	87.158966	95.560989	131.199692	-0.191640	0.000000	-0.272533	0.000000	0.000000	0.000000	-0.012603	0.002867	0.035593	0.000000	0.000000	3.000000	50.000000	0.000000
14842.210982	0.096125	0.555019	-0.005332	87.158966	95.560989	131.199692	-0.191640	0.000000	-0.272533	0.000000	0.000000	0.000000	-0.012603	0.002867	0.035593	0.000000	0.000000	3.000000	50.000000	0.000000
14842.214315	0.096125	0.555019	-0.005332	87.158966	95.560989	131.199692	-0.191640	0.000000	-0.272533	0.000000	0.000000	0.000000	-0.012603	0.002867	0.035593	0.000000	0.000000	3.000000	50.000000	0.000000
14842.217649	0.096049	0.555037	-0.005163	87.128403	95.466629	131.142868	-0.193740	0.000000	-0.266601	0.000000	0.000000	0.000000	-0.022877	0.005518	0.050606	0.000000	0.000000	3.000000	50.000000	0.000000
14842.220982	0.096049	0.555037	-0.005163	87.128403	95.466629	131.142868	-0.193740	0.000000	-0.266601	0.000000	0.000000	0.000000	-0.022877	0.005518	0.050606	0.000000	0.000000	3.000000	50.000000	0.000000
14842.224315	0.096049	0.555037	-0.005163	87.128403	95.466629	131.142868	-0.193740	0.000000	-0.266601	0.000000	0.000000	0.000000	-0.022877	0.005518	0.050606	0.000000	0.000000	3.000000	50.000000	0.000000
14842.227649	0.096049	0.555037	-0.005163	87.098221	95.435349	131.149216	-0.197553	0.000000	-0.258167	0.000000	0.000000	0.000000	-0.022877	0.005518	0.050606	0.000000	0.000000	3.000000	50.000000	0.000000
14842.230982	0.096015	0.555046	-0.005113	87.098221	95.435349	131.149216	-0.197553	0.000000	-0.258167	0.000000	0.000000	0.000000	-0.010268	0.002647	0.015015	0.000000	0.000000	3.000000	50.000000	0.000000
14842.234315	0.096015	0.555046	-0.005113	87.098221	95.435349	131.149216	-0.197553	0.000000	-0.258167	0.000000	0.000000	0.000000	-0.010268	0.002647	0.015015	0.000000	0.000000	3.000000	50.000000	0.000000
14842.237649	0.096015	0.555046	-0.005113	87.077446	95.392998	131.134247	-0.197553	0.000000	-0.258167	0.000000	0.000000	0.000000	-0.010268	0.002647	0.015015	0.000000	0.000000	3.000000	50.000000	0.000000
14842.240982	0.096015	0.555046	-0.005113	87.077446	95.392998	131.134247	-0.197553	0.000000	-0.258167	0.000000	0.000000	0.000000	-0.010268	0.002647	0.015015	0.000000	0.000000	3.000000	50.000000	0.000000
14842.244315	0.095971	0.555071	-0.005109	87.077446	95.392998	131.134247	-0.197553	0.000000	-0.258167	0.000000	0.000000	0.000000	-0.013208	0.007581	0.001165	0.000000	0.000000	3.000000	50.000000	0.000000
14842.247649	0.095971	0.555071	-0.005109	87.073837	95.333046	131.080368	-0.199265	0.000000	-0.255664	0.000000	0.000000	0.000000	-0.013208	0.007581	0.001165	0.000000	0.000000	3.000000	50.000000	0.000000
14842.250982	0.095971	0.555071	-0.005109	87.073837	95.333046	131.080368	-0.199265	0.000000	-0.255664	0.000000	0.000000	0.000000	-0.013208	0.007581	0.001165	0.000000	0.000000	3.000000	50.000000	0.000000
14842.254315	0.095971	0.555071	-0.005109	87.073837	95.333046	131.080368	-0.199265	0.000000	-0.255664	0.000000	0.000000	0.000000	-0.013208	0.007581	0.001165	0.000000	0.000000	3.000000	50.000000	0.000000
14842.257649	0.095894	0.555138	-0.005152	87.073502	95.266823	131.019485	-0.201466	0.000000	-0.255470	0.000000	0.000000	0.000000	-0.022919	0.020050	-0.012890	0.000000	0.000000	3.000000	50.000000	0.000000
14842.260982	0.095894	0.555138	-0.005152	87.073502	95.266823	131.019485	-0.201466	0.000000	-0.255470	0.000000	0.000000	0.000000	-0.022919	0.020050	-0.012890	0.000000	0.000000	3.000000	50.000000	0.000000
14842.264315	0.095894	0.555138	-0.005152	87.073502	95.266823	131.019485	-0.201466	0.000000	-0.255470	0.000000	0.000000	0.000000	-0.022919	0.020050	-0.012890	0.000000	0.000000	3.000000	50.000000	0.000000
14842.267649	0.095894	0.555138	-0.005152	87.072762	95.139755	130.897705	-0.205286	0.000000	-0.257619	0.000000	0.000000	0.000000	-0.022919	0.020050	-0.012890	0.000000	0.000000	3.000000	50.000000	0.000000
14842.270982	0.095849	0.555189	-0.005154	87.072762	95.139755	130.897705	-0.205286	0.000000	-0.257619	0.000000	0.000000	0.000000	-0.013542	0.015166	-0.000411	0.000000	0.000000	3.000000	50.000000	0.000000
14842.274315	0.095849	0.555189	-0.005154	87.072762	95.139755	130.897705	-0.205286	0.000000	-0.257619	0.000000	0.000000	0.000000	-0.013542	0.015166	-0.000411	0.000000	0.000000	3.000000	50.000000	0.000000
14842.277649	0.095849	0.555189	-0.005154	87.072098	95.010101	130.776016	-0.205286	0.000000	-0.257619	0.000000	0.000000	0.000000	-0.013542	0.015166	-0.000411	0.000000	0.000000	3.000000	50.000000	0.000000
14842.280982	0.095849	0.555189	-0.005154	87.072098	95.010101	130.776016	-0.205286	0.000000	-0.257619	0.000000	0.000000	0.000000	-0.013542	0.015166	-0.000411	0.000000	0.000000	3.000000	50.000000	0.000000
14842.284315	0.095783	0.555239	-0.005151	87.072098	95.010101	130.776016	-0.205286	0.000000	-0.257619	0.000000	0.000000	0.000000	-0.019978	0.015145	0.000950	0.000000	0.000000	3.000000	50.000000	0.000000
14842.287649	0.095660	0.555299	-0.005093	87.069351	94.816521	130.597488	-0.207543	0.000000	-0.257687	0.000000	0.000000	0.000000	-0.036692	0.017816	0.017314	0.000000	0.000000	3.000000	50.000000	0.000000
14842.290982	0.095660	0.555299	-0.005093	87.069351	94.816521	130.597488	-0.207543	0.000000	-0.257687	0.000000	0.000000	0.000000	-0.036692	0.017816	0.017314	0.000000	0.000000	3.000000	50.000000	0.000000
14842.294315	0.095660	0.555299	-0.005093	87.069351	94.816521	130.597488	-0.207543	0.000000	-0.257687	0.000000	0.000000	0.000000	-0.036692	0.017816	0.017314	0.000000	0.000000	3.000000	50.000000	0.000000
14842.297649	0.095660	0.555299	-0.005093	87.061951	94.621750	130.431061	-0.216988	0.000000	-0.254643	0.000000	0.000000	0.000000	-0.036692	0.017816	0.017314	0.000000	0.000000	3.000000	50.000000	0.000000
14842.300982	0.095495	0.555358	-0.005026	87.061951	94.621750	130.431061	-0.216988	0.000000	-0.254643	0.000000	0.000000	0.000000	-0.049580	0.017804	0.020022	0.000000	0.000000	3.000000	50.000000	0.000000
14842.304315	0.095495	0.555358	-0.005026	87.061951	94.621750	130.431061	-0.216988	0.000000	-0.254643	0.000000	0.000000	0.000000	-0.049580	0.017804	0.020022	0.000000	0.000000	3.000000	50.000000	0.000000
14842.307649	0.095495	0.555358	-0.005026	87.033508	94.395050	130.257339	-0.216988	0.000000	-0.254643	0.000000	0.000000	0.000000	-0.049580	0.017804	0.020022	0.000000	0.000000	3.000000	50.000000	0.000000
14842.310982	0.095495	0.555358	-0.005026	87.033508	94.395050	130.257339	-0.216988	0.000000	-0.254643	0.000000	0.000000	0.000000	-0.049580	0.017804	0.020022	0.000000	0.000000	3.000000	50.000000	0.000000
14842.314315	0.095325	0.555435	-0.004873	87.033508	94.395050	130.257339	-0.216988	0.000000	-0.254643	0.000000	0.000000	0.000000	-0.050857	0.023157	0.045919	0.000000	0.000000	3.000000	50.000000	0.000000
14842.317649	0.095325	0.555435	-0.004873	86.973473	94.159996	130.109116	-0.225251	0.000000	-0.251306	0.000000	0.000000	0.000000	-0.050857	0.023157	0.045919	0.000000	0.000000	3.000000	50.000000	0.000000
14842.320982	0.095325	0.555435	-0.004873	86.973473	94.159996	130.109116	-0.225251	0.000000	-0.251306	0.000000	0.000000	0.000000	-0.050857	0.023157	0.045919	0.000000	0.000000	3.000000	50.000000	0.000000
14842.324315	0.095325	0.555435	-0.004873	86.973473	94.159996	130.109116	-0.225251	0.000000	-0.251306	0.000000	0.000000	0.000000	-0.050857	0.023157	0.045919	0.000000	0.000000	3.000000	50.000000	0.000000
14842.327649	0.094996	0.555573	-0.004521	86.889381	93.909897	129.971176	-0.233728	0.000000	-0.243653	0.000000	0.000000	0.000000	-0.098909	0.041401	0.105619	0.000000	0.000000	3.000000	50.000000	0.000000
14842.330982	0.094996	0.555573	-0.004521	86.889381	93.909897	129.971176	-0.233728	0.000000	-0.243653	0.000000	0.000000	0.000000	-0.098909	0.041401	0.105619	0.000000	0.000000	3.000000	50.000000	0.000000
14842.334315	0.094996	0.555573	-0.004521	86.889381	93.909897	129.971176	-0.233728	0.000000	-0.243653	0.000000	0.000000	0.000000	-0.098909	0.041401	0.105619	0.000000	0.000000	3.000000	50.000000	0.000000
14842.337649	0.094831	0.555642	-0.004345	86.788376	93.750343	129.942490	-0.250212	0.000000	-0.226050	0.000000	0.000000	0.000000	-0.049519	0.020714	0.052772	0.000000	0.000000	3.000000	50.000000	0.000000
14842.340982	0.094831	0.555642	-0.004345	86.788376	93.750343	129.942490	-0.250212	0.000000	-0.226050	0.000000	0.000000	0.000000	-0.049519	0.020714	0.052772	0.000000	0.000000	3.000000	50.000000	0.000000
14842.344315	0.094831	0.555642	-0.004345	86.788376	93.750343	129.942490	-0.250212	0.000000	-0.226050	0.000000	0.000000	0.000000	-0.049519	0.020714	0.052772	0.000000	0.000000	3.000000	50.000000	0.000000
14842.347649	0.094831	0.555642	-0.004345	86.666336	93.571045	129.916077	-0.258465	0.000000	-0.217254	0.000000	0.000000	0.000000	-0.049519	0.020714	0.052772	0.000000	0.000000	3.000000	50.000000	0.000000
14842.350982	0.094664	0.555737	-0.004175	86.666336	93.571045	129.916077	-0.258465	0.000000	-0.217254	0.000000	0.000000	0.000000	-0.049890	0.028316	0.051166	0.000000	0.000000	3.000000	50.000000	0.000000
14842.354315	0.094664	0.555737	-0.004175	86.666336	93.571045	129.916077	-0.258465	0.000000	-0.217254	0.000000	0.000000	0.000000	-0.049890	0.028316	0.051166	0.000000	0.000000	3.000000	50.000000	0.000000
14842.357649	0.094429	0.555839	-0.004014	86.533501	93.408020	129.923111	-0.258465	0.000000	-0.217254	0.000000	0.000000	0.000000	-0.070735	0.030772	0.048244	0.000000	0.000000	3.000000	50.000000	0.000000
14842.360982	0.094429	0.555839	-0.004014	86.533501	93.408020	129.923111	-0.258465	0.000000	-0.217254	0.000000	0.000000	0.000000	-0.070735	0.030772	0.048244	0.000000	0.000000	3.000000	50.000000	0.000000
14842.364315	0.094429	0.555839	-0.004014	86.533501	93.408020	129.923111	-0.258465	0.000000	-0.217254	0.000000	0.000000	0.000000	-0.070735	0.030772	0.048244	0.000000	0.000000	3.000000	50.000000	0.000000
14842.367649	0.094429	0.555839	-0.004014	86.403160	93.190788	129.877899	-0.278570	0.000000	-0.200686	0.000000	0.000000	0.000000	-0.070735	0.030772	0.048244	0.000000	0.000000	3.000000	50.000000	0.000000
14842.370982	0.094175	0.555959	-0.003831	86.403160	93.190788	129.877899	-0.278570	0.000000	-0.200686	0.000000	0.000000	0.000000	-0.076129	0.035905	0.054886	0.000000	0.000000	3.000000	50.000000	0.000000
14842.374315	0.094175	0.555959	-0.003831	86.403160	93.190788	129.877899	-0.278570	0.000000	-0.200686	0.000000	0.000000	0.000000	-0.076129	0.035905	0.054886	0.000000	0.000000	3.000000	50.000000	0.000000
14842.377649	0.093898	0.556104	-0.003649	86.280159	92.921516	129.774734	-0.278570	0.000000	-0.200686	0.000000	0.000000	0.000000	-0.082976	0.043523	0.054580	0.000000	0.000000	3.000000	50.000000	0.000000
14842.380982	0.093898	0.556104	-0.003649	86.280159	92.921516	129.774734	-0.278570	0.000000	-0.200686	0.000000	0.000000	0.000000	-0.082976	0.043523	0.054580	0.000000	0.000000	3.000000	50.000000	0.000000
14842.384315	0.093898	0.556104	-0.003649	86.280159	92.921516	129.774734	-0.278570	0.000000	-0.200686	0.000000	0.000000	0.000000	-0.082976	0.043523	0.054580	0.000000	0.000000	3.000000	50.000000	0.000000
14842.387649	0.093898	0.556104	-0.003649	86.175926	92.635941	129.637634	-0.305087	0.000000	-0.182442	0.000000	0.000000	0.000000	-0.082976	0.043523	0.054580	0.000000	0.000000	3.000000	50.000000	0.000000
14842.390982	0.093604	0.556266	-0.003445	86.175926	92.635941	129.637634	-0.305087	0.000000	-0.182442	0.000000	0.000000	0.000000	-0.088400	0.048669	0.061188	0.000000	0.000000	3.000000	50.000000	0.000000
14842.394315	0.093604	0.556266	-0.003445	86.175926	92.635941	129.637634	-0.305087	0.000000	-0.182442	0.000000	0.000000	0.000000	-0.088400	0.048669	0.061188	0.000000	0.000000	3.000000	50.000000	0.000000
14842.397649	0.093604	0.556266	-0.003445	86.086334	92.247223	129.382874	-0.305087	0.000000	-0.182442	0.000000	0.000000	0.000000	-0.088400	0.048669	0.061188	0.000000	0.000000	3.000000	50.000000	0.000000
14842.400982	0.093604	0.556266	-0.003445	86.086334	92.247223	129.382874	-0.305087	0.000000	-0.182442	0.000000	0.000000	0.000000	-0.088400	0.048669	0.061188	0.000000	0.000000	3.000000	50.000000	0.000000
14842.404315	0.093312	0.556446	-0.003223	86.086334	92.247223	129.382874	-0.305087	0.000000	-0.182442	0.000000	0.000000	0.000000	-0.087377	0.053847	0.066450	0.000000	0.000000	3.000000	50.000000	0.000000
14842.407649	0.092996	0.556608	-0.003016	86.001740	91.909813	129.174423	-0.319821	0.000000	-0.172244	0.000000	0.000000	0.000000	-0.095027	0.048731	0.062352	0.000000	0.000000	3.000000	50.000000	0.000000
14842.410982	0.092996	0.556608	-0.003016	86.001740	91.909813	129.174423	-0.319821	0.000000	-0.172244	0.000000	0.000000	0.000000	-0.095027	0.048731	0.062352	0.000000	0.000000	3.000000	50.000000	0.000000
14842.414315	0.092996	0.556608	-0.003016	86.001740	91.909813	129.174423	-0.319821	0.000000	-0.172244	0.000000	0.000000	0.000000	-0.095027	0.048731	0.062352	0.000000	0.000000	3.000000	50.000000	0.000000
14842.417649	0.092996	0.556608	-0.003016	85.920189	91.581306	128.968735	-0.350222	0.000000	-0.150777	0.000000	0.000000	0.000000	-0.095027	0.048731	0.062352	0.000000	0.000000	3.000000	50.000000	0.000000
14842.420982	0.092683	0.556762	-0.002785	85.920189	91.581306	128.968735	-0.350222	0.000000	-0.150777	0.000000	0.000000	0.000000	-0.093696	0.046293	0.069201	0.000000	0.000000	3.000000	50.000000	0.000000
14842.424315	0.092683	0.556762	-0.002785	85.920189	91.581306	128.968735	-0.350222	0.000000	-0.150777	0.000000	0.000000	0.000000	-0.093696	0.046293	0.069201	0.000000	0.000000	3.000000	50.000000	0.000000
14842.427649	0.092405	0.556908	-0.002604	85.848480	91.291832	128.792007	-0.350222	0.000000	-0.150777	0.000000	0.000000	0.000000	-0.083333	0.043632	0.054210	0.000000	0.000000	3.000000	50.000000	0.000000
14842.430982	0.092405	0.556908	-0.002604	85.848480	91.291832	128.792007	-0.350222	0.000000	-0.150777	0.000000	0.000000	0.000000	-0.083333	0.043632	0.054210	0.000000	0.000000	3.000000	50.000000	0.000000
14842.434315	0.092405	0.556908	-0.002604	85.848480	91.291832	128.792007	-0.350222	0.000000	-0.150777	0.000000	0.000000	0.000000	-0.083333	0.043632	0.054210	0.000000	0.000000	3.000000	50.000000	0.000000
14842.437649	0.092114	0.557062	-0.002378	85.769783	90.979607	128.596451	-0.379727	0.000000	-0.130208	0.000000	0.000000	0.000000	-0.087388	0.046327	0.067727	0.000000	0.000000	3.000000	50.000000	0.000000
14842.440982	0.092114	0.557062	-0.002378	85.769783	90.979607	128.596451	-0.379727	0.000000	-0.130208	0.000000	0.000000	0.000000	-0.087388	0.046327	0.067727	0.000000	0.000000	3.000000	50.000000	0.000000
14842.444315	0.092114	0.557062	-0.002378	85.769783	90.979607	128.596451	-0.379727	0.000000	-0.130208	0.000000	0.000000	0.000000	-0.087388	0.046327	0.067727	0.000000	0.000000	3.000000	50.000000	0.000000
14842.447649	0.092114	0.557062	-0.002378	85.675957	90.741882	128.489670	-0.394291	0.000000	-0.118920	0.000000	0.000000	0.000000	-0.087388	0.046327	0.067727	0.000000	0.000000	3.000000	50.000000	0.000000
14842.450982	0.091876	0.557191	-0.002225	85.675957	90.741882	128.489670	-0.394291	0.000000	-0.118920	0.000000	0.000000	0.000000	-0.071589	0.038522	0.046119	0.000000	0.000000	3.000000	50.000000	0.000000
14842.454315	0.091876	0.557191	-0.002225	85.675957	90.741882	128.489670	-0.394291	0.000000	-0.118920	0.000000	0.000000	0.000000	-0.071589	0.038522	0.046119	0.000000	0.000000	3.000000	50.000000	0.000000
14842.457649	0.091876	0.557191	-0.002225	85.569199	90.615532	128.504257	-0.394291	0.000000	-0.118920	0.000000	0.000000	0.000000	-0.071589	0.038522	0.046119	0.000000	0.000000	3.000000	50.000000	0.000000
14842.460982	0.091876	0.557191	-0.002225	85.569199	90.615532	128.504257	-0.394291	0.000000	-0.118920	0.000000	0.000000	0.000000	-0.071589	0.038522	0.046119	0.000000	0.000000	3.000000	50.000000	0.000000
14842.464315	0.091658	0.557319	-0.002075	85.569199	90.615532	128.504257	-0.394291	0.000000	-0.118920	0.000000	0.000000	0.000000	-0.065155	0.038531	0.044763	0.000000	0.000000	3.000000	50.000000	0.000000
14842.467649	0.091658	0.557319	-0.002075	85.468620	90.485588	128.505722	-0.406223	0.000000	-0.111234	0.000000	0.000000	0.000000	-0.065155	0.038531	0.044763	0.000000	0.000000	3.000000	50.000000	0.000000
14842.470982	0.091658	0.557319	-0.002075	85.468620	90.485588	128.505722	-0.406223	0.000000	-0.111234	0.000000	0.000000	0.000000	-0.065155	0.038531	0.044763	0.000000	0.000000	3.000000	50.000000	0.000000
14842.474315	0.091658	0.557319	-0.002075	85.468620	90.485588	128.505722	-0.406223	0.000000	-0.111234	0.000000	0.000000	0.000000	-0.065155	0.038531	0.044763	0.000000	0.000000	3.000000	50.000000	0.000000
14842.477649	0.091278	0.557525	-0.001844	85.383659	90.339706	128.471619	-0.417082	0.000000	-0.103773	0.000000	0.000000	0.000000	-0.114184	0.061612	0.069506	0.000000	0.000000	3.000000	50.000000	0.000000
14842.480982	0.091278	0.557525	-0.001844	85.383659	90.339706	128.471619	-0.417082	0.000000	-0.103773	0.000000	0.000000	0.000000	-0.114184	0.061612	0.069506	0.000000	0.000000	3.000000	50.000000	0.000000
14842.484315	0.091278	0.557525	-0.001844	85.383659	90.339706	128.471619	-0.417082	0.000000	-0.103773	0.000000	0.000000	0.000000	-0.114184	0.061612	0.069506	0.000000	0.000000	3.000000	50.000000	0.000000
14842.487649	0.091278	0.557525	-0.001844	85.315544	90.256523	128.478073	-0.436113	0.000000	-0.092189	0.000000	0.000000	0.000000	-0.114184	0.061612	0.069506	0.000000	0.000000	3.000000	50.000000	0.000000
14842.490982	0.091144	0.557611	-0.001725	85.315544	90.256523	128.478073	-0.436113	0.000000	-0.092189	0.000000	0.000000	0.000000	-0.040061	0.025792	0.035739	0.000000	0.000000	3.000000	50.000000	0.000000
14842.494315	0.091144	0.557611	-0.001725	85.315544	90.256523	128.478073	-0.436113	0.000000	-0.092189	0.000000	0.000000	0.000000	-0.040061	0.025792	0.035739	0.000000	0.000000	3.000000	50.000000	0.000000
14842.497649	0.091144	0.557611	-0.001725	85.262444	90.116905	128.410995	-0.436113	0.000000	-0.092189	0.000000	0.000000	0.000000	-0.040061	0.025792	0.035739	0.000000	0.000000	3.000000	50.000000	0.000000
14842.500982	0.091144	0.557611	-0.001725	85.262444	90.116905	128.410995	-0.436113	0.000000	-0.092189	0.000000	0.000000	0.000000	-0.040061	0.025792	0.035739	0.000000	0.000000	3.000000	50.000000	0.000000
14842.504315	0.091029	0.557679	-0.001628	85.262444	90.116905	128.410995	-0.436113	0.000000	-0.092189	0.000000	0.000000	0.000000	-0.034662	0.020643	0.029096	0.000000	0.000000	3.000000	50.000000	0.000000
14842.507649	0.091029	0.557679	-0.001628	85.238686	90.021156	128.352158	-0.442790	0.000000	-0.086233	0.000000	0.000000	0.000000	-0.034662	0.020643	0.029096	0.000000	0.000000	3.000000	50.000000	0.000000
14842.510982	0.091029	0.557679	-0.001628	85.238686	90.021156	128.352158	-0.442790	0.000000	-0.086233	0.000000	0.000000	0.000000	-0.034662	0.020643	0.029096	0.000000	0.000000	3.000000	50.000000	0.000000
14842.514315	0.091029	0.557679	-0.001628	85.238686	90.021156	128.352158	-0.442790	0.000000	-0.086233	0.000000	0.000000	0.000000	-0.034662	0.020643	0.029096	0.000000	0.000000	3.000000	50.000000	0.000000
14842.517649	0.090825	0.557774	-0.001519	85.234329	89.938103	128.285828	-0.448567	0.000000	-0.081383	0.000000	0.000000	0.000000	-0.060953	0.028279	0.032643	0.000000	0.000000	3.000000	50.000000	0.000000
14842.520982	0.090825	0.557774	-0.001519	85.234329	89.938103	128.285828	-0.448567	0.000000	-0.081383	0.000000	0.000000	0.000000	-0.060953	0.028279	0.032643	0.000000	0.000000	3.000000	50.000000	0.000000
14842.524315	0.090825	0.557774	-0.001519	85.234329	89.938103	128.285828	-0.448567	0.000000	-0.081383	0.000000	0.000000	0.000000	-0.060953	0.028279	0.032643	0.000000	0.000000	3.000000	50.000000	0.000000
14842.527649	0.090825	0.557774	-0.001519	85.233757	89.893105	128.248871	-0.458726	0.000000	-0.075943	0.000000	0.000000	0.000000	-0.060953	0.028279	0.032643	0.000000	0.000000	3.000000	50.000000	0.000000
14842.530982	0.090755	0.557807	-0.001534	85.233757	89.893105	128.248871	-0.458726	0.000000	-0.075943	0.000000	0.000000	0.000000	-0.021173	0.010061	-0.004682	0.000000	0.000000	3.000000	50.000000	0.000000
14842.534315	0.090755	0.557807	-0.001534	85.233757	89.893105	128.248871	-0.458726	0.000000	-0.075943	0.000000	0.000000	0.000000	-0.021173	0.010061	-0.004682	0.000000	0.000000	3.000000	50.000000	0.000000
14842.537649	0.090755	0.557807	-0.001534	85.233711	89.887680	128.248886	-0.458726	0.000000	-0.075943	0.000000	0.000000	0.000000	-0.021173	0.010061	-0.004682	0.000000	0.000000	3.000000	50.000000	0.000000
14842.540982	0.090755	0.557807	-0.001534	85.233711	89.887680	128.248886	-0.458726	0.000000	-0.075943	0.000000	0.000000	0.000000	-0.021173	0.010061	-0.004682	0.000000	0.000000	3.000000	50.000000	0.000000
14842.544315	0.090702	0.557823	-0.001572	85.233711	89.887680	128.248886	-0.458726	0.000000	-0.075943	0.000000	0.000000	0.000000	-0.015742	0.004901	-0.011304	0.000000	0.000000	3.000000	50.000000	0.000000
14842.547649	0.090702	0.557823	-0.001572	85.234367	89.921783	128.285843	-0.462255	0.000000	-0.076723	0.000000	0.000000	0.000000	-0.015742	0.004901	-0.011304	0.000000	0.000000	3.000000	50.000000	0.000000
14842.550982	0.090702	0.557823	-0.001572	85.234367	89.921783	128.285843	-0.462255	0.000000	-0.076723	0.000000	0.000000	0.000000	-0.015742	0.004901	-0.011304	0.000000	0.000000	3.000000	50.000000	0.000000
14842.554315	0.090702	0.557823	-0.001572	85.234367	89.921783	128.285843	-0.462255	0.000000	-0.076723	0.000000	0.000000	0.000000	-0.015742	0.004901	-0.011304	0.000000	0.000000	3.000000	50.000000	0.000000
14842.557649	0.090603	0.557838	-0.001734	85.234940	89.953102	128.322739	-0.464879	0.000000	-0.078607	0.000000	0.000000	0.000000	-0.029873	0.004396	-0.048452	0.000000	0.000000	3.000000	50.000000	0.000000
14842.560982	0.090603	0.557838	-0.001734	85.234940	89.953102	128.322739	-0.464879	0.000000	-0.078607	0.000000	0.000000	0.000000	-0.029873	0.004396	-0.048452	0.000000	0.000000	3.000000	50.000000	0.000000
14842.564315	0.090603	0.557838	-0.001734	85.234940	89.953102	128.322739	-0.464879	0.000000	-0.078607	0.000000	0.000000	0.000000	-0.029873	0.004396	-0.048452	0.000000	0.000000	3.000000	50.000000	0.000000
14842.567649	0.090603	0.557838	-0.001734	85.235596	89.990021	128.359756	-0.469857	0.000000	-0.086682	0.000000	0.000000	0.000000	-0.029873	0.004396	-0.048452	0.000000	0.000000	3.000000	50.000000	0.000000
14842.570982	0.090559	0.557854	-0.001840	85.235596	89.990021	128.359756	-0.469857	0.000000	-0.086682	0.000000	0.000000	0.000000	-0.013072	0.004630	-0.031821	0.000000	0.000000	3.000000	50.000000	0.000000
14842.574315	0.090559	0.557854	-0.001840	85.235596	89.990021	128.359756	-0.469857	0.000000	-0.086682	0.000000	0.000000	0.000000	-0.013072	0.004630	-0.031821	0.000000	0.000000	3.000000	50.000000	0.000000
14842.577649	0.090559	0.557854	-0.001840	85.236176	90.021400	128.396713	-0.469857	0.000000	-0.086682	0.000000	0.000000	0.000000	-0.013072	0.004630	-0.031821	0.000000	0.000000	3.000000	50.000000	0.000000
14842.580982	0.090559	0.557854	-0.001840	85.236176	90.021400	128.396713	-0.469857	0.000000	-0.086682	0.000000	0.000000	0.000000	-0.013072	0.004630	-0.031821	0.000000	0.000000	3.000000	50.000000	0.000000
14842.584315	0.090499	0.557861	-0.001918	85.236176	90.021400	128.396713	-0.469857	0.000000	-0.086682	0.000000	0.000000	0.000000	-0.018171	0.002178	-0.023589	0.000000	0.000000	3.000000	50.000000	0.000000
14842.587649	0.090499	0.557861	-0.001918	85.238358	90.045250	128.429901	-0.472036	0.000000	-0.091986	0.000000	0.000000	0.000000	-0.018171	0.002178	-0.023589	0.000000	0.000000	3.000000	50.000000	0.000000
14842.590982	0.090499	0.557861	-0.001918	85.238358	90.045250	128.429901	-0.472036	0.000000	-0.091986	0.000000	0.000000	0.000000	-0.018171	0.002178	-0.023589	0.000000	0.000000	3.000000	50.000000	0.000000
14842.594315	0.090499	0.557861	-0.001918	85.238358	90.045250	128.429901	-0.472036	0.000000	-0.091986	0.000000	0.000000	0.000000	-0.018171	0.002178	-0.023589	0.000000	0.000000	3.000000	50.000000	0.000000
14842.597649	0.090326	0.557866	-0.002108	85.239510	90.110863	128.503922	-0.475065	0.000000	-0.095917	0.000000	0.000000	0.000000	-0.051729	0.001626	-0.056893	0.000000	0.000000	3.000000	50.000000	0.000000
14842.600982	0.090326	0.557866	-0.002108	85.239510	90.110863	128.503922	-0.475065	0.000000	-0.095917	0.000000	0.000000	0.000000	-0.051729	0.001626	-0.056893	0.000000	0.000000	3.000000	50.000000	0.000000
14842.604315	0.090326	0.557866	-0.002108	85.239510	90.110863	128.503922	-0.475065	0.000000	-0.095917	0.000000	0.000000	0.000000	-0.051729	0.001626	-0.056893	0.000000	0.000000	3.000000	50.000000	0.000000
14842.607649	0.090326	0.557866	-0.002108	85.240738	90.176506	128.577957	-0.483686	0.000000	-0.105399	0.000000	0.000000	0.000000	-0.051729	0.001626	-0.056893	0.000000	0.000000	3.000000	50.000000	0.000000
14842.610982	0.090210	0.557873	-0.002242	85.240738	90.176506	128.577957	-0.483686	0.000000	-0.105399	0.000000	0.000000	0.000000	-0.034925	0.001903	-0.040260	0.000000	0.000000	3.000000	50.000000	0.000000
14842.614315	0.090210	0.557873	-0.002242	85.240738	90.176506	128.577957	-0.483686	0.000000	-0.105399	0.000000	0.000000	0.000000	-0.034925	0.001903	-0.040260	0.000000	0.000000	3.000000	50.000000	0.000000
14842.617649	0.090210	0.557873	-0.002242	85.242020	90.239525	128.652100	-0.483686	0.000000	-0.105399	0.000000	0.000000	0.000000	-0.034925	0.001903	-0.040260	0.000000	0.000000	3.000000	50.000000	0.000000
14842.620982	0.090210	0.557873	-0.002242	85.242020	90.239525	128.652100	-0.483686	0.000000	-0.105399	0.000000	0.000000	0.000000	-0.034925	0.001903	-0.040260	0.000000	0.000000	3.000000	50.000000	0.000000
14842.624315	0.090112	0.557862	-0.002398	85.242020	90.239525	128.652100	-0.483686	0.000000	-0.105399	0.000000	0.000000	0.000000	-0.029492	-0.003270	-0.046887	0.000000	0.000000	3.000000	50.000000	0.000000
14842.627649	0.090112	0.557862	-0.002398	85.242180	90.344002	128.766830	-0.489507	0.000000	-0.112109	0.000000	0.000000	0.000000	-0.029492	-0.003270	-0.046887	0.000000	0.000000	3.000000	50.000000	0.000000
14842.630982	0.090112	0.557862	-0.002398	85.242180	90.344002	128.766830	-0.489507	0.000000	-0.112109	0.000000	0.000000	0.000000	-0.029492	-0.003270	-0.046887	0.000000	0.000000	3.000000	50.000000	0.000000
14842.634315	0.090112	0.557862	-0.002398	85.242180	90.344002	128.766830	-0.489507	0.000000	-0.112109	0.000000	0.000000	0.000000	-0.029492	-0.003270	-0.046887	0.000000	0.000000	3.000000	50.000000	0.000000
14842.637649	0.089889	0.557848	-0.002730	85.244530	90.480949	128.915176	-0.494422	0.000000	-0.119924	0.000000	0.000000	0.000000	-0.066789	-0.004118	-0.099479	0.000000	1.000000	3.000000	50.000000	0.000000
14842.640982	0.089889	0.557848	-0.002730	85.244530	90.480949	128.915176	-0.494422	0.000000	-0.119924	0.000000	0.000000	0.000000	-0.066789	-0.004118	-0.099479	0.000000	1.000000	3.000000	50.000000	0.000000
