# Supplementary material for: Haptic Guidance Needs to Be Intuitive Not Just Informative to Improve Human Motor Accuracy
Source: PLoS One. 2016 Mar 16;11(3):e0150912. doi: 10.1371/journal.pone.0150912 (PMC4794196; doi:10.1371/journal.pone.0150912)
Supplement: S1 Data — (ZIP) [file pone.0150912.s001.zip › Subject6/exp1_0051.txt]

Time	PosX	PosY	PosZ	RotX	RotY	RotZ	ForceX	ForceY	ForceZ	MomentX	MomentY	MomentZ	VelocityX	VelocityY	VelocityZ	CalibratedWeight	ButtonDown	Condition	Trial	Visual
14845.095754	-0.005333	0.483045	0.251885	79.556488	78.034973	103.871841	1.758249	0.000000	4.680658	0.000000	0.000000	0.000000	0.000284	-0.001370	-0.037776	0.000000	1.000000	3.000000	51.000000	1.000000
14845.099087	-0.005065	0.483070	0.252059	79.556488	78.034973	103.871841	1.758249	0.000000	4.680658	0.000000	0.000000	0.000000	0.080414	0.007707	0.052326	0.000000	1.000000	3.000000	51.000000	1.000000
14845.102421	-0.005065	0.483070	0.252059	79.556488	78.034973	103.871841	1.758249	0.000000	4.680658	0.000000	0.000000	0.000000	0.080414	0.007707	0.052326	0.000000	1.000000	3.000000	51.000000	1.000000
14845.105754	-0.005065	0.483070	0.252059	79.634392	77.573921	102.698715	1.762328	0.000000	4.679124	0.000000	0.000000	0.000000	0.080414	0.007707	0.052326	0.000000	1.000000	3.000000	51.000000	1.000000
14845.109087	-0.005065	0.483070	0.252059	79.634392	77.573921	102.698715	1.762328	0.000000	4.679124	0.000000	0.000000	0.000000	0.080414	0.007707	0.052326	0.000000	1.000000	3.000000	51.000000	1.000000
14845.112421	-0.004495	0.483337	0.252447	79.634392	77.573921	102.698715	1.762328	0.000000	4.679124	0.000000	0.000000	0.000000	0.170978	0.079907	0.116364	0.000000	1.000000	3.000000	51.000000	1.000000
14845.115754	-0.004495	0.483337	0.252447	79.734650	77.267410	102.191475	1.762328	0.000000	4.679124	0.000000	0.000000	0.000000	0.170978	0.079907	0.116364	0.000000	1.000000	3.000000	51.000000	1.000000
14845.119087	-0.003926	0.483515	0.253073	79.734650	77.267410	102.191475	1.762328	0.000000	4.679124	0.000000	0.000000	0.000000	0.170769	0.053507	0.187862	0.000000	1.000000	3.000000	51.000000	1.000000
14845.122421	-0.003926	0.483515	0.253073	79.734650	77.267410	102.191475	1.762328	0.000000	4.679124	0.000000	0.000000	0.000000	0.170769	0.053507	0.187862	0.000000	1.000000	3.000000	51.000000	1.000000
14845.125754	-0.003926	0.483515	0.253073	79.939484	76.495819	101.181480	1.774570	0.000000	4.674495	0.000000	0.000000	0.000000	0.170769	0.053507	0.187862	0.000000	1.000000	3.000000	51.000000	1.000000
14845.129087	-0.003459	0.483768	0.254119	79.939484	76.495819	101.181480	1.774570	0.000000	4.674495	0.000000	0.000000	0.000000	0.140087	0.075803	0.313619	0.000000	1.000000	3.000000	51.000000	1.000000
14845.132421	-0.003459	0.483768	0.254119	79.939484	76.495819	101.181480	1.774570	0.000000	4.674495	0.000000	0.000000	0.000000	0.140087	0.075803	0.313619	0.000000	1.000000	3.000000	51.000000	1.000000
14845.135754	-0.003459	0.483768	0.254119	80.287041	75.595100	99.937729	1.775697	0.000000	4.674067	0.000000	0.000000	0.000000	0.140087	0.075803	0.313619	0.000000	1.000000	3.000000	51.000000	1.000000
14845.139087	-0.002957	0.484083	0.255269	80.287041	75.595100	99.937729	1.775697	0.000000	4.674067	0.000000	0.000000	0.000000	0.150518	0.094715	0.344991	0.000000	1.000000	3.000000	51.000000	1.000000
14845.142421	-0.002957	0.484083	0.255269	80.287041	75.595100	99.937729	1.775697	0.000000	4.674067	0.000000	0.000000	0.000000	0.150518	0.094715	0.344991	0.000000	1.000000	3.000000	51.000000	1.000000
14845.145754	-0.002957	0.484083	0.255269	80.701744	74.497902	98.454895	1.776735	0.000000	4.673673	0.000000	0.000000	0.000000	0.150518	0.094715	0.344991	0.000000	1.000000	3.000000	51.000000	1.000000
14845.149087	-0.002725	0.484282	0.256388	80.701744	74.497902	98.454895	1.776735	0.000000	4.673673	0.000000	0.000000	0.000000	0.069742	0.059507	0.335656	0.000000	1.000000	3.000000	51.000000	1.000000
14845.152421	-0.002725	0.484282	0.256388	80.701744	74.497902	98.454895	1.776735	0.000000	4.673673	0.000000	0.000000	0.000000	0.069742	0.059507	0.335656	0.000000	1.000000	3.000000	51.000000	1.000000
14845.155754	-0.002725	0.484282	0.256388	81.050339	73.347679	96.989090	1.773661	0.000000	4.674839	0.000000	0.000000	0.000000	0.069742	0.059507	0.335656	0.000000	1.000000	3.000000	51.000000	1.000000
14845.159087	-0.002729	0.484614	0.257420	81.050339	73.347679	96.989090	1.773661	0.000000	4.674839	0.000000	0.000000	0.000000	-0.001182	0.099717	0.309636	0.000000	1.000000	3.000000	51.000000	1.000000
14845.162421	-0.002729	0.484614	0.257420	81.050339	73.347679	96.989090	1.773661	0.000000	4.674839	0.000000	0.000000	0.000000	-0.001182	0.099717	0.309636	0.000000	1.000000	3.000000	51.000000	1.000000
14845.165754	-0.002729	0.484614	0.257420	81.203888	72.485909	95.981804	1.767378	0.000000	4.677219	0.000000	0.000000	0.000000	-0.001182	0.099717	0.309636	0.000000	1.000000	3.000000	51.000000	1.000000
14845.169087	-0.002729	0.484614	0.257420	81.203888	72.485909	95.981804	1.767378	0.000000	4.677219	0.000000	0.000000	0.000000	-0.001182	0.099717	0.309636	0.000000	1.000000	3.000000	51.000000	1.000000
14845.172421	-0.002902	0.484843	0.258282	81.203888	72.485909	95.981804	1.767378	0.000000	4.677219	0.000000	0.000000	0.000000	-0.051934	0.068647	0.258592	0.000000	1.000000	3.000000	51.000000	1.000000
14845.175754	-0.002902	0.484843	0.258282	81.105698	72.017906	95.579720	1.767378	0.000000	4.677219	0.000000	0.000000	0.000000	-0.051934	0.068647	0.258592	0.000000	1.000000	3.000000	51.000000	1.000000
14845.179087	-0.003109	0.485067	0.259018	81.105698	72.017906	95.579720	1.767378	0.000000	4.677219	0.000000	0.000000	0.000000	-0.062094	0.067319	0.220816	0.000000	1.000000	3.000000	51.000000	1.000000
14845.182421	-0.003109	0.485067	0.259018	81.105698	72.017906	95.579720	1.767378	0.000000	4.677219	0.000000	0.000000	0.000000	-0.062094	0.067319	0.220816	0.000000	1.000000	3.000000	51.000000	1.000000
14845.185754	-0.003109	0.485067	0.259018	80.902061	72.026703	95.756973	1.751801	0.000000	4.683075	0.000000	0.000000	0.000000	-0.062094	0.067319	0.220816	0.000000	1.000000	3.000000	51.000000	1.000000
14845.189087	-0.003109	0.485067	0.259018	80.902061	72.026703	95.756973	1.751801	0.000000	4.683075	0.000000	0.000000	0.000000	-0.062094	0.067319	0.220816	0.000000	1.000000	3.000000	51.000000	1.000000
14845.192421	-0.003418	0.485226	0.259553	80.902061	72.026703	95.756973	1.751801	0.000000	4.683075	0.000000	0.000000	0.000000	-0.092564	0.047438	0.160601	0.000000	1.000000	3.000000	51.000000	1.000000
14845.195754	-0.003418	0.485226	0.259553	80.668541	72.578278	96.514549	1.751801	0.000000	4.683075	0.000000	0.000000	0.000000	-0.092564	0.047438	0.160601	0.000000	1.000000	3.000000	51.000000	1.000000
14845.199087	-0.003828	0.485342	0.260027	80.668541	72.578278	96.514549	1.751801	0.000000	4.683075	0.000000	0.000000	0.000000	-0.123248	0.035018	0.142107	0.000000	1.000000	3.000000	51.000000	1.000000
14845.202421	-0.003828	0.485342	0.260027	80.668541	72.578278	96.514549	1.751801	0.000000	4.683075	0.000000	0.000000	0.000000	-0.123248	0.035018	0.142107	0.000000	1.000000	3.000000	51.000000	1.000000
14845.205754	-0.003828	0.485342	0.260027	80.442429	73.699760	97.848038	1.734436	0.000000	4.689534	0.000000	0.000000	0.000000	-0.123248	0.035018	0.142107	0.000000	1.000000	3.000000	51.000000	1.000000
14845.209087	-0.003828	0.485342	0.260027	80.442429	73.699760	97.848038	1.734436	0.000000	4.689534	0.000000	0.000000	0.000000	-0.123248	0.035018	0.142107	0.000000	1.000000	3.000000	51.000000	1.000000
14845.212421	-0.004308	0.485378	0.260441	80.442429	73.699760	97.848038	1.734436	0.000000	4.689534	0.000000	0.000000	0.000000	-0.143745	0.010791	0.124140	0.000000	1.000000	3.000000	51.000000	1.000000
14845.215754	-0.004308	0.485378	0.260441	80.213387	75.111488	99.464653	1.734436	0.000000	4.689534	0.000000	0.000000	0.000000	-0.143745	0.010791	0.124140	0.000000	1.000000	3.000000	51.000000	1.000000
14845.219087	-0.004719	0.485336	0.260857	80.213387	75.111488	99.464653	1.734436	0.000000	4.689534	0.000000	0.000000	0.000000	-0.123464	-0.012744	0.124987	0.000000	1.000000	3.000000	51.000000	1.000000
14845.222421	-0.004719	0.485336	0.260857	80.213387	75.111488	99.464653	1.734436	0.000000	4.689534	0.000000	0.000000	0.000000	-0.123464	-0.012744	0.124987	0.000000	1.000000	3.000000	51.000000	1.000000
14845.225754	-0.004719	0.485336	0.260857	79.976776	76.650124	101.201912	1.715451	0.000000	4.696512	0.000000	0.000000	0.000000	-0.123464	-0.012744	0.124987	0.000000	1.000000	3.000000	51.000000	1.000000
14845.229087	-0.004719	0.485336	0.260857	79.976776	76.650124	101.201912	1.715451	0.000000	4.696512	0.000000	0.000000	0.000000	-0.123464	-0.012744	0.124987	0.000000	1.000000	3.000000	51.000000	1.000000
14845.232421	-0.005063	0.485198	0.261355	79.976776	76.650124	101.201912	1.715451	0.000000	4.696512	0.000000	0.000000	0.000000	-0.103314	-0.041312	0.149217	0.000000	1.000000	3.000000	51.000000	1.000000
14845.235754	-0.005063	0.485198	0.261355	79.760849	78.232620	102.942230	1.715451	0.000000	4.696512	0.000000	0.000000	0.000000	-0.103314	-0.041312	0.149217	0.000000	1.000000	3.000000	51.000000	1.000000
14845.239087	-0.005205	0.484989	0.262041	79.760849	78.232620	102.942230	1.715451	0.000000	4.696512	0.000000	0.000000	0.000000	-0.042423	-0.062802	0.205780	0.000000	1.000000	3.000000	51.000000	1.000000
14845.242421	-0.005205	0.484989	0.262041	79.760849	78.232620	102.942230	1.715451	0.000000	4.696512	0.000000	0.000000	0.000000	-0.042423	-0.062802	0.205780	0.000000	1.000000	3.000000	51.000000	1.000000
14845.245754	-0.005205	0.484989	0.262041	79.604500	80.223969	105.003281	1.700910	0.000000	4.701797	0.000000	0.000000	0.000000	-0.042423	-0.062802	0.205780	0.000000	1.000000	3.000000	51.000000	1.000000
14845.249087	-0.005177	0.484766	0.262896	79.604500	80.223969	105.003281	1.700910	0.000000	4.701797	0.000000	0.000000	0.000000	0.008397	-0.066919	0.256761	0.000000	0.000000	3.000000	51.000000	1.000000
14845.252421	-0.005177	0.484766	0.262896	79.604500	80.223969	105.003281	1.700910	0.000000	4.701797	0.000000	0.000000	0.000000	0.008397	-0.066919	0.256761	0.000000	0.000000	3.000000	51.000000	1.000000
14845.255754	-0.005177	0.484766	0.262896	79.546371	83.202827	107.937454	1.696454	0.000000	4.703408	0.000000	0.000000	0.000000	0.008397	-0.066919	0.256761	0.000000	0.000000	3.000000	51.000000	1.000000
14845.259087	-0.004944	0.484586	0.263873	79.546371	83.202827	107.937454	1.696454	0.000000	4.703408	0.000000	0.000000	0.000000	0.069778	-0.053895	0.293026	0.000000	0.000000	3.000000	51.000000	1.000000
14845.262421	-0.004944	0.484586	0.263873	79.546371	83.202827	107.937454	1.696454	0.000000	4.703408	0.000000	0.000000	0.000000	0.069778	-0.053895	0.293026	0.000000	0.000000	3.000000	51.000000	1.000000
14845.265754	-0.004944	0.484586	0.263873	79.529671	87.316780	111.909996	1.694565	0.000000	4.704089	0.000000	0.000000	0.000000	0.069778	-0.053895	0.293026	0.000000	0.000000	3.000000	51.000000	1.000000
14845.269087	-0.004609	0.484388	0.264895	79.529671	87.316780	111.909996	1.694565	0.000000	4.704089	0.000000	0.000000	0.000000	0.100735	-0.059491	0.306540	0.000000	0.000000	3.000000	51.000000	1.000000
14845.272421	-0.004609	0.484388	0.264895	79.529671	87.316780	111.909996	1.694565	0.000000	4.704089	0.000000	0.000000	0.000000	0.100735	-0.059491	0.306540	0.000000	0.000000	3.000000	51.000000	1.000000
14845.275754	-0.004609	0.484388	0.264895	79.505890	91.792625	116.180374	1.694057	0.000000	4.704271	0.000000	0.000000	0.000000	0.100735	-0.059491	0.306540	0.000000	0.000000	3.000000	51.000000	1.000000
14845.279087	-0.004272	0.484191	0.265975	79.505890	91.792625	116.180374	1.694057	0.000000	4.704271	0.000000	0.000000	0.000000	0.100922	-0.059042	0.324078	0.000000	0.000000	3.000000	51.000000	1.000000
14845.282421	-0.004272	0.484191	0.265975	79.505890	91.792625	116.180374	1.694057	0.000000	4.704271	0.000000	0.000000	0.000000	0.100922	-0.059042	0.324078	0.000000	0.000000	3.000000	51.000000	1.000000
14845.285754	-0.004272	0.484191	0.265975	79.479858	96.218086	120.247437	1.693234	0.000000	4.704568	0.000000	0.000000	0.000000	0.100922	-0.059042	0.324078	0.000000	0.000000	3.000000	51.000000	1.000000
14845.289087	-0.003935	0.483953	0.267024	79.479858	96.218086	120.247437	1.693234	0.000000	4.704568	0.000000	0.000000	0.000000	0.101281	-0.071482	0.314534	0.000000	0.000000	3.000000	51.000000	1.000000
14845.292421	-0.003935	0.483953	0.267024	79.479858	96.218086	120.247437	1.693234	0.000000	4.704568	0.000000	0.000000	0.000000	0.101281	-0.071482	0.314534	0.000000	0.000000	3.000000	51.000000	1.000000
14845.295754	-0.003935	0.483953	0.267024	79.428825	100.339203	123.743553	1.692614	0.000000	4.704791	0.000000	0.000000	0.000000	0.101281	-0.071482	0.314534	0.000000	0.000000	3.000000	51.000000	1.000000
14845.299087	-0.003630	0.483752	0.268037	79.428825	100.339203	123.743553	1.692614	0.000000	4.704791	0.000000	0.000000	0.000000	0.091302	-0.060197	0.304120	0.000000	0.000000	3.000000	51.000000	1.000000
14845.302421	-0.003630	0.483752	0.268037	79.428825	100.339203	123.743553	1.692614	0.000000	4.704791	0.000000	0.000000	0.000000	0.091302	-0.060197	0.304120	0.000000	0.000000	3.000000	51.000000	1.000000
14845.305754	-0.003630	0.483752	0.268037	79.296303	104.041870	126.646820	1.691676	0.000000	4.705129	0.000000	0.000000	0.000000	0.091302	-0.060197	0.304120	0.000000	0.000000	3.000000	51.000000	1.000000
14845.309087	-0.003325	0.483569	0.269002	79.296303	104.041870	126.646820	1.691676	0.000000	4.705129	0.000000	0.000000	0.000000	0.091629	-0.054968	0.289501	0.000000	0.000000	3.000000	51.000000	1.000000
14845.312421	-0.003325	0.483569	0.269002	79.296303	104.041870	126.646820	1.691676	0.000000	4.705129	0.000000	0.000000	0.000000	0.091629	-0.054968	0.289501	0.000000	0.000000	3.000000	51.000000	1.000000
14845.315754	-0.003325	0.483569	0.269002	79.081787	107.255920	129.381165	1.691032	0.000000	4.705359	0.000000	0.000000	0.000000	0.091629	-0.054968	0.289501	0.000000	0.000000	3.000000	51.000000	1.000000
14845.319087	-0.003325	0.483569	0.269002	79.081787	107.255920	129.381165	1.691032	0.000000	4.705359	0.000000	0.000000	0.000000	0.091629	-0.054968	0.289501	0.000000	0.000000	3.000000	51.000000	1.000000
14845.322421	-0.003018	0.483441	0.269857	79.081787	107.255920	129.381165	1.691032	0.000000	4.705359	0.000000	0.000000	0.000000	0.092013	-0.038434	0.256413	0.000000	0.000000	3.000000	51.000000	1.000000
14845.325754	-0.003018	0.483441	0.269857	78.840454	110.102959	132.110901	1.691032	0.000000	4.705359	0.000000	0.000000	0.000000	0.092013	-0.038434	0.256413	0.000000	0.000000	3.000000	51.000000	1.000000
14845.329087	-0.002745	0.483350	0.270648	78.840454	110.102959	132.110901	1.691032	0.000000	4.705359	0.000000	0.000000	0.000000	0.081938	-0.027281	0.237280	0.000000	0.000000	3.000000	51.000000	1.000000
14845.332421	-0.002745	0.483350	0.270648	78.840454	110.102959	132.110901	1.691032	0.000000	4.705359	0.000000	0.000000	0.000000	0.081938	-0.027281	0.237280	0.000000	0.000000	3.000000	51.000000	1.000000
14845.335754	-0.002745	0.483350	0.270648	78.637169	112.832146	134.677307	1.690854	0.000000	4.705424	0.000000	0.000000	0.000000	0.081938	-0.027281	0.237280	0.000000	0.000000	3.000000	51.000000	1.000000
14845.339087	-0.002745	0.483350	0.270648	78.637169	112.832146	134.677307	1.690854	0.000000	4.705424	0.000000	0.000000	0.000000	0.081938	-0.027281	0.237280	0.000000	0.000000	3.000000	51.000000	1.000000
14845.342421	-0.002505	0.483293	0.271285	78.637169	112.832146	134.677307	1.690854	0.000000	4.705424	0.000000	0.000000	0.000000	0.071900	-0.017050	0.191137	0.000000	0.000000	3.000000	51.000000	1.000000
14845.345754	-0.002505	0.483293	0.271285	78.479439	115.389587	136.890091	1.690854	0.000000	4.705424	0.000000	0.000000	0.000000	0.071900	-0.017050	0.191137	0.000000	0.000000	3.000000	51.000000	1.000000
14845.349087	-0.002334	0.483352	0.271827	78.479439	115.389587	136.890091	1.690854	0.000000	4.705424	0.000000	0.000000	0.000000	0.051352	0.017770	0.162399	0.000000	0.000000	3.000000	51.000000	1.000000
14845.352421	-0.002334	0.483352	0.271827	78.479439	115.389587	136.890091	1.690854	0.000000	4.705424	0.000000	0.000000	0.000000	0.051352	0.017770	0.162399	0.000000	0.000000	3.000000	51.000000	1.000000
14845.355754	-0.002334	0.483352	0.271827	78.338455	117.622948	138.430557	1.690661	0.000000	4.705493	0.000000	0.000000	0.000000	0.051352	0.017770	0.162399	0.000000	0.000000	3.000000	51.000000	1.000000
14845.359087	-0.002334	0.483352	0.271827	78.338455	117.622948	138.430557	1.690661	0.000000	4.705493	0.000000	0.000000	0.000000	0.051352	0.017770	0.162399	0.000000	0.000000	3.000000	51.000000	1.000000
14845.362421	-0.002266	0.483526	0.272212	78.338455	117.622948	138.430557	1.690661	0.000000	4.705493	0.000000	0.000000	0.000000	0.020405	0.052026	0.115677	0.000000	0.000000	3.000000	51.000000	1.000000
14845.365754	-0.002266	0.483526	0.272212	78.183319	119.428154	139.133881	1.690661	0.000000	4.705493	0.000000	0.000000	0.000000	0.020405	0.052026	0.115677	0.000000	0.000000	3.000000	51.000000	1.000000
14845.369087	-0.002267	0.483755	0.272490	78.183319	119.428154	139.133881	1.690661	0.000000	4.705493	0.000000	0.000000	0.000000	-0.000259	0.068866	0.083297	0.000000	0.000000	3.000000	51.000000	1.000000
14845.372421	-0.002267	0.483755	0.272490	78.183319	119.428154	139.133881	1.690661	0.000000	4.705493	0.000000	0.000000	0.000000	-0.000259	0.068866	0.083297	0.000000	0.000000	3.000000	51.000000	1.000000
14845.375754	-0.002267	0.483755	0.272490	78.029922	120.626526	139.407974	1.688042	0.000000	4.706433	0.000000	0.000000	0.000000	-0.000259	0.068866	0.083297	0.000000	0.000000	3.000000	51.000000	1.000000
14845.379087	-0.002267	0.484020	0.272646	78.029922	120.626526	139.407974	1.688042	0.000000	4.706433	0.000000	0.000000	0.000000	-0.000145	0.079564	0.046725	0.000000	0.000000	3.000000	51.000000	1.000000
14845.382421	-0.002267	0.484020	0.272646	78.029922	120.626526	139.407974	1.688042	0.000000	4.706433	0.000000	0.000000	0.000000	-0.000145	0.079564	0.046725	0.000000	0.000000	3.000000	51.000000	1.000000
14845.385754	-0.002267	0.484020	0.272646	77.945724	121.144554	139.394211	1.687180	0.000000	4.706742	0.000000	0.000000	0.000000	-0.000145	0.079564	0.046725	0.000000	0.000000	3.000000	51.000000	1.000000
14845.389087	-0.002337	0.484363	0.272738	77.945724	121.144554	139.394211	1.687180	0.000000	4.706742	0.000000	0.000000	0.000000	-0.020876	0.102851	0.027714	0.000000	0.000000	3.000000	51.000000	1.000000
14845.392421	-0.002337	0.484363	0.272738	77.945724	121.144554	139.394211	1.687180	0.000000	4.706742	0.000000	0.000000	0.000000	-0.020876	0.102851	0.027714	0.000000	0.000000	3.000000	51.000000	1.000000
14845.395754	-0.002337	0.484363	0.272738	77.968460	121.000519	139.010437	1.685610	0.000000	4.707305	0.000000	0.000000	0.000000	-0.020876	0.102851	0.027714	0.000000	0.000000	3.000000	51.000000	1.000000
14845.399087	-0.002337	0.484363	0.272738	77.968460	121.000519	139.010437	1.685610	0.000000	4.707305	0.000000	0.000000	0.000000	-0.020876	0.102851	0.027714	0.000000	0.000000	3.000000	51.000000	1.000000
14845.402421	-0.002406	0.484744	0.272768	77.968460	121.000519	139.010437	1.685610	0.000000	4.707305	0.000000	0.000000	0.000000	-0.020820	0.114154	0.009181	0.000000	0.000000	3.000000	51.000000	1.000000
14845.405754	-0.002406	0.484744	0.272768	78.009781	120.764603	138.763306	1.685610	0.000000	4.707305	0.000000	0.000000	0.000000	-0.020820	0.114154	0.009181	0.000000	0.000000	3.000000	51.000000	1.000000
14845.409087	-0.002545	0.485242	0.272734	78.009781	120.764603	138.763306	1.685610	0.000000	4.707305	0.000000	0.000000	0.000000	-0.041546	0.149377	-0.010337	0.000000	0.000000	3.000000	51.000000	1.000000
14845.412421	-0.002545	0.485242	0.272734	78.009781	120.764603	138.763306	1.685610	0.000000	4.707305	0.000000	0.000000	0.000000	-0.041546	0.149377	-0.010337	0.000000	0.000000	3.000000	51.000000	1.000000
14845.415754	-0.002545	0.485242	0.272734	78.051247	120.664268	138.635345	1.682449	0.000000	4.708436	0.000000	0.000000	0.000000	-0.041546	0.149377	-0.010337	0.000000	0.000000	3.000000	51.000000	1.000000
14845.419087	-0.002545	0.485242	0.272734	78.051247	120.664268	138.635345	1.682449	0.000000	4.708436	0.000000	0.000000	0.000000	-0.041546	0.149377	-0.010337	0.000000	0.000000	3.000000	51.000000	1.000000
14845.422421	-0.002614	0.485756	0.272624	78.051247	120.664268	138.635345	1.682449	0.000000	4.708436	0.000000	0.000000	0.000000	-0.020671	0.154454	-0.033135	0.000000	0.000000	3.000000	51.000000	1.000000
14845.425754	-0.002614	0.485756	0.272624	78.113121	120.751602	138.491684	1.682449	0.000000	4.708436	0.000000	0.000000	0.000000	-0.020671	0.154454	-0.033135	0.000000	0.000000	3.000000	51.000000	1.000000
14845.429087	-0.002717	0.486306	0.272391	78.113121	120.751602	138.491684	1.682449	0.000000	4.708436	0.000000	0.000000	0.000000	-0.030920	0.164954	-0.069810	0.000000	0.000000	3.000000	51.000000	1.000000
14845.432421	-0.002717	0.486306	0.272391	78.113121	120.751602	138.491684	1.682449	0.000000	4.708436	0.000000	0.000000	0.000000	-0.030920	0.164954	-0.069810	0.000000	0.000000	3.000000	51.000000	1.000000
14845.435754	-0.002717	0.486306	0.272391	78.207390	121.004562	137.974594	1.681692	0.000000	4.708705	0.000000	0.000000	0.000000	-0.030920	0.164954	-0.069810	0.000000	0.000000	3.000000	51.000000	1.000000
14845.439087	-0.002785	0.486852	0.272068	78.207390	121.004562	137.974594	1.681692	0.000000	4.708705	0.000000	0.000000	0.000000	-0.020410	0.163731	-0.096992	0.000000	0.000000	3.000000	51.000000	1.000000
14845.442421	-0.002785	0.486852	0.272068	78.207390	121.004562	137.974594	1.681692	0.000000	4.708705	0.000000	0.000000	0.000000	-0.020410	0.163731	-0.096992	0.000000	0.000000	3.000000	51.000000	1.000000
14845.445754	-0.002785	0.486852	0.272068	78.326782	121.373436	137.401093	1.682420	0.000000	4.708446	0.000000	0.000000	0.000000	-0.020410	0.163731	-0.096992	0.000000	0.000000	3.000000	51.000000	1.000000
14845.449087	-0.002818	0.487451	0.271606	78.326782	121.373436	137.401093	1.682420	0.000000	4.708446	0.000000	0.000000	0.000000	-0.009850	0.179828	-0.138513	0.000000	0.000000	3.000000	51.000000	1.000000
14845.452421	-0.002818	0.487451	0.271606	78.326782	121.373436	137.401093	1.682420	0.000000	4.708446	0.000000	0.000000	0.000000	-0.009850	0.179828	-0.138513	0.000000	0.000000	3.000000	51.000000	1.000000
14845.455754	-0.002818	0.487451	0.271606	78.476654	121.791061	137.389938	1.684451	0.000000	4.707720	0.000000	0.000000	0.000000	-0.009850	0.179828	-0.138513	0.000000	0.000000	3.000000	51.000000	1.000000
14845.459087	-0.002781	0.488086	0.271051	78.476654	121.791061	137.389938	1.684451	0.000000	4.707720	0.000000	0.000000	0.000000	0.011014	0.190388	-0.166346	0.000000	0.000000	3.000000	51.000000	1.000000
14845.462421	-0.002781	0.488086	0.271051	78.476654	121.791061	137.389938	1.684451	0.000000	4.707720	0.000000	0.000000	0.000000	0.011014	0.190388	-0.166346	0.000000	0.000000	3.000000	51.000000	1.000000
14845.465754	-0.002781	0.488086	0.271051	78.679626	122.199150	137.665237	1.688070	0.000000	4.706424	0.000000	0.000000	0.000000	0.011014	0.190388	-0.166346	0.000000	0.000000	3.000000	51.000000	1.000000
14845.469087	-0.002778	0.488753	0.270343	78.679626	122.199150	137.665237	1.688070	0.000000	4.706424	0.000000	0.000000	0.000000	0.000812	0.200038	-0.212526	0.000000	0.000000	3.000000	51.000000	1.000000
14845.472421	-0.002778	0.488753	0.270343	78.679626	122.199150	137.665237	1.688070	0.000000	4.706424	0.000000	0.000000	0.000000	0.000812	0.200038	-0.212526	0.000000	0.000000	3.000000	51.000000	1.000000
14845.475754	-0.002778	0.488753	0.270343	78.953293	122.543938	137.771576	1.692029	0.000000	4.705001	0.000000	0.000000	0.000000	0.000812	0.200038	-0.212526	0.000000	0.000000	3.000000	51.000000	1.000000
14845.479087	-0.002706	0.489431	0.269466	78.953293	122.543938	137.771576	1.692029	0.000000	4.705001	0.000000	0.000000	0.000000	0.021702	0.203375	-0.263110	0.000000	0.000000	3.000000	51.000000	1.000000
14845.482421	-0.002706	0.489431	0.269466	78.953293	122.543938	137.771576	1.692029	0.000000	4.705001	0.000000	0.000000	0.000000	0.021702	0.203375	-0.263110	0.000000	0.000000	3.000000	51.000000	1.000000
14845.485754	-0.002706	0.489431	0.269466	79.292755	122.794838	137.609787	1.698020	0.000000	4.702843	0.000000	0.000000	0.000000	0.021702	0.203375	-0.263110	0.000000	0.000000	3.000000	51.000000	1.000000
14845.489087	-0.002668	0.490099	0.268405	79.292755	122.794838	137.609787	1.698020	0.000000	4.702843	0.000000	0.000000	0.000000	0.011519	0.200364	-0.318405	0.000000	0.000000	3.000000	51.000000	1.000000
14845.492421	-0.002668	0.490099	0.268405	79.292755	122.794838	137.609787	1.698020	0.000000	4.702843	0.000000	0.000000	0.000000	0.011519	0.200364	-0.318405	0.000000	0.000000	3.000000	51.000000	1.000000
14845.495754	-0.002668	0.490099	0.268405	79.658150	122.913902	137.460449	1.704550	0.000000	4.700480	0.000000	0.000000	0.000000	0.011519	0.200364	-0.318405	0.000000	0.000000	3.000000	51.000000	1.000000
14845.499087	-0.002663	0.490837	0.267184	79.658150	122.913902	137.460449	1.704550	0.000000	4.700480	0.000000	0.000000	0.000000	0.001346	0.221359	-0.366074	0.000000	0.000000	3.000000	51.000000	1.000000
14845.502421	-0.002663	0.490837	0.267184	79.658150	122.913902	137.460449	1.704550	0.000000	4.700480	0.000000	0.000000	0.000000	0.001346	0.221359	-0.366074	0.000000	0.000000	3.000000	51.000000	1.000000
14845.505754	-0.002663	0.490837	0.267184	79.999046	122.800613	137.177399	1.711494	0.000000	4.697956	0.000000	0.000000	0.000000	0.001346	0.221359	-0.366074	0.000000	0.000000	3.000000	51.000000	1.000000
14845.509087	-0.002692	0.491580	0.265730	79.999046	122.800613	137.177399	1.711494	0.000000	4.697956	0.000000	0.000000	0.000000	-0.008692	0.223174	-0.436191	0.000000	0.000000	3.000000	51.000000	1.000000
14845.512421	-0.002692	0.491580	0.265730	79.999046	122.800613	137.177399	1.711494	0.000000	4.697956	0.000000	0.000000	0.000000	-0.008692	0.223174	-0.436191	0.000000	0.000000	3.000000	51.000000	1.000000
14845.515754	-0.002692	0.491580	0.265730	80.272942	122.327942	136.588409	1.719302	0.000000	4.695104	0.000000	0.000000	0.000000	-0.008692	0.223174	-0.436191	0.000000	0.000000	3.000000	51.000000	1.000000
14845.519087	-0.002754	0.492331	0.264071	80.272942	122.327942	136.588409	1.719302	0.000000	4.695104	0.000000	0.000000	0.000000	-0.018690	0.225143	-0.497819	0.000000	0.000000	3.000000	51.000000	1.000000
14845.522421	-0.002754	0.492331	0.264071	80.272942	122.327942	136.588409	1.719302	0.000000	4.695104	0.000000	0.000000	0.000000	-0.018690	0.225143	-0.497819	0.000000	0.000000	3.000000	51.000000	1.000000
14845.525754	-0.002754	0.492331	0.264071	80.448090	121.489914	135.603928	1.727844	0.000000	4.691967	0.000000	0.000000	0.000000	-0.018690	0.225143	-0.497819	0.000000	0.000000	3.000000	51.000000	1.000000
14845.529087	-0.002918	0.493125	0.262171	80.448090	121.489914	135.603928	1.727844	0.000000	4.691967	0.000000	0.000000	0.000000	-0.049046	0.238173	-0.570017	0.000000	0.000000	3.000000	51.000000	1.000000
14845.532421	-0.002918	0.493125	0.262171	80.448090	121.489914	135.603928	1.727844	0.000000	4.691967	0.000000	0.000000	0.000000	-0.049046	0.238173	-0.570017	0.000000	0.000000	3.000000	51.000000	1.000000
14845.535754	-0.002918	0.493125	0.262171	80.570122	120.503525	134.325882	1.736286	0.000000	4.688849	0.000000	0.000000	0.000000	-0.049046	0.238173	-0.570017	0.000000	0.000000	3.000000	51.000000	1.000000
14845.539087	-0.003079	0.493901	0.260015	80.570122	120.503525	134.325882	1.736286	0.000000	4.688849	0.000000	0.000000	0.000000	-0.048446	0.232875	-0.646741	0.000000	0.000000	3.000000	51.000000	1.000000
14845.542421	-0.003079	0.493901	0.260015	80.570122	120.503525	134.325882	1.736286	0.000000	4.688849	0.000000	0.000000	0.000000	-0.048446	0.232875	-0.646741	0.000000	0.000000	3.000000	51.000000	1.000000
14845.545754	-0.003079	0.493901	0.260015	80.712952	119.361092	132.858124	1.746372	0.000000	4.685102	0.000000	0.000000	0.000000	-0.048446	0.232875	-0.646741	0.000000	0.000000	3.000000	51.000000	1.000000
14845.549087	-0.003273	0.494737	0.257596	80.712952	119.361092	132.858124	1.746372	0.000000	4.685102	0.000000	0.000000	0.000000	-0.057961	0.250668	-0.725755	0.000000	0.000000	3.000000	51.000000	1.000000
14845.552421	-0.003273	0.494737	0.257596	80.712952	119.361092	132.858124	1.746372	0.000000	4.685102	0.000000	0.000000	0.000000	-0.057961	0.250668	-0.725755	0.000000	0.000000	3.000000	51.000000	1.000000
14845.555754	-0.003273	0.494737	0.257596	80.901627	117.710442	131.166214	1.757672	0.000000	4.680875	0.000000	0.000000	0.000000	-0.057961	0.250668	-0.725755	0.000000	0.000000	3.000000	51.000000	1.000000
14845.559087	-0.003565	0.495592	0.254942	80.901627	117.710442	131.166214	1.757672	0.000000	4.680875	0.000000	0.000000	0.000000	-0.087631	0.256693	-0.796136	0.000000	0.000000	3.000000	51.000000	1.000000
14845.562421	-0.003565	0.495592	0.254942	80.901627	117.710442	131.166214	1.757672	0.000000	4.680875	0.000000	0.000000	0.000000	-0.087631	0.256693	-0.796136	0.000000	0.000000	3.000000	51.000000	1.000000
14845.565754	-0.003565	0.495592	0.254942	81.138802	115.266861	128.809448	1.768991	0.000000	4.676609	0.000000	0.000000	0.000000	-0.087631	0.256693	-0.796136	0.000000	0.000000	3.000000	51.000000	1.000000
14845.569087	-0.003886	0.496463	0.251988	81.138802	115.266861	128.809448	1.768991	0.000000	4.676609	0.000000	0.000000	0.000000	-0.096560	0.261179	-0.886398	0.000000	0.000000	3.000000	51.000000	1.000000
14845.572421	-0.003886	0.496463	0.251988	81.138802	115.266861	128.809448	1.768991	0.000000	4.676609	0.000000	0.000000	0.000000	-0.096560	0.261179	-0.886398	0.000000	0.000000	3.000000	51.000000	1.000000
14845.575754	-0.003886	0.496463	0.251988	81.405792	111.902847	125.555405	1.781891	0.000000	4.671709	0.000000	0.000000	0.000000	-0.096560	0.261179	-0.886398	0.000000	0.000000	3.000000	51.000000	1.000000
14845.579087	-0.004204	0.497330	0.248775	81.405792	111.902847	125.555405	1.781891	0.000000	4.671709	0.000000	0.000000	0.000000	-0.095259	0.260077	-0.963633	0.000000	0.000000	3.000000	51.000000	1.000000
14845.582421	-0.004204	0.497330	0.248775	81.405792	111.902847	125.555405	1.781891	0.000000	4.671709	0.000000	0.000000	0.000000	-0.095259	0.260077	-0.963633	0.000000	0.000000	3.000000	51.000000	1.000000
14845.585754	-0.004204	0.497330	0.248775	81.665062	107.605591	121.395279	1.796743	0.000000	4.666017	0.000000	0.000000	0.000000	-0.095259	0.260077	-0.963633	0.000000	0.000000	3.000000	51.000000	1.000000
14845.589087	-0.004517	0.498213	0.245348	81.665062	107.605591	121.395279	1.796743	0.000000	4.666017	0.000000	0.000000	0.000000	-0.093929	0.265065	-1.028270	0.000000	0.000000	3.000000	51.000000	1.000000
14845.592421	-0.004517	0.498213	0.245348	81.665062	107.605591	121.395279	1.796743	0.000000	4.666017	0.000000	0.000000	0.000000	-0.093929	0.265065	-1.028270	0.000000	0.000000	3.000000	51.000000	1.000000
14845.595754	-0.004517	0.498213	0.245348	81.886856	102.490128	116.427612	1.813383	0.000000	4.659575	0.000000	0.000000	0.000000	-0.093929	0.265065	-1.028270	0.000000	0.000000	3.000000	51.000000	1.000000
14845.599087	-0.004792	0.499130	0.241684	81.886856	102.490128	116.427612	1.813383	0.000000	4.659575	0.000000	0.000000	0.000000	-0.082511	0.274960	-1.099187	0.000000	0.000000	3.000000	51.000000	1.000000
14845.602421	-0.004792	0.499130	0.241684	81.886856	102.490128	116.427612	1.813383	0.000000	4.659575	0.000000	0.000000	0.000000	-0.082511	0.274960	-1.099187	0.000000	0.000000	3.000000	51.000000	1.000000
14845.605754	-0.004792	0.499130	0.241684	82.066971	96.936691	110.969856	1.832606	0.000000	4.652048	0.000000	0.000000	0.000000	-0.082511	0.274960	-1.099187	0.000000	0.000000	3.000000	51.000000	1.000000
14845.609087	-0.004964	0.500081	0.237844	82.066971	96.936691	110.969856	1.832606	0.000000	4.652048	0.000000	0.000000	0.000000	-0.051492	0.285368	-1.151926	0.000000	0.000000	3.000000	51.000000	1.000000
14845.612421	-0.004964	0.500081	0.237844	82.066971	96.936691	110.969856	1.832606	0.000000	4.652048	0.000000	0.000000	0.000000	-0.051492	0.285368	-1.151926	0.000000	0.000000	3.000000	51.000000	1.000000
14845.615754	-0.004964	0.500081	0.237844	82.222740	91.182899	105.090675	1.855246	0.000000	4.643065	0.000000	0.000000	0.000000	-0.051492	0.285368	-1.151926	0.000000	0.000000	3.000000	51.000000	1.000000
14845.619087	-0.005066	0.501085	0.233840	82.222740	91.182899	105.090675	1.855246	0.000000	4.643065	0.000000	0.000000	0.000000	-0.030788	0.301134	-1.201179	0.000000	0.000000	3.000000	51.000000	1.000000
14845.622421	-0.005066	0.501085	0.233840	82.222740	91.182899	105.090675	1.855246	0.000000	4.643065	0.000000	0.000000	0.000000	-0.030788	0.301134	-1.201179	0.000000	0.000000	3.000000	51.000000	1.000000
14845.625754	-0.005066	0.501085	0.233840	82.316757	85.373016	99.067360	1.880797	0.000000	4.632775	0.000000	0.000000	0.000000	-0.030788	0.301134	-1.201179	0.000000	0.000000	3.000000	51.000000	1.000000
14845.629087	-0.005200	0.502126	0.229752	82.316757	85.373016	99.067360	1.880797	0.000000	4.632775	0.000000	0.000000	0.000000	-0.039924	0.312170	-1.226583	0.000000	0.000000	3.000000	51.000000	1.000000
14845.632421	-0.005200	0.502126	0.229752	82.316757	85.373016	99.067360	1.880797	0.000000	4.632775	0.000000	0.000000	0.000000	-0.039924	0.312170	-1.226583	0.000000	0.000000	3.000000	51.000000	1.000000
14845.635754	-0.005200	0.502126	0.229752	82.357765	79.609840	93.129135	1.907135	0.000000	4.621995	0.000000	0.000000	0.000000	-0.039924	0.312170	-1.226583	0.000000	0.000000	3.000000	51.000000	1.000000
14845.639087	-0.005297	0.503199	0.225545	82.357765	79.609840	93.129135	1.907135	0.000000	4.621995	0.000000	0.000000	0.000000	-0.029341	0.322097	-1.262105	0.000000	0.000000	3.000000	51.000000	1.000000
14845.642421	-0.005297	0.503199	0.225545	82.357765	79.609840	93.129135	1.907135	0.000000	4.621995	0.000000	0.000000	0.000000	-0.029341	0.322097	-1.262105	0.000000	0.000000	3.000000	51.000000	1.000000
14845.645754	-0.005297	0.503199	0.225545	82.381737	73.902313	87.069565	1.935710	0.000000	4.610100	0.000000	0.000000	0.000000	-0.029341	0.322097	-1.262105	0.000000	0.000000	3.000000	51.000000	1.000000
14845.649087	-0.005425	0.504326	0.221266	82.381737	73.902313	87.069565	1.935710	0.000000	4.610100	0.000000	0.000000	0.000000	-0.038352	0.338077	-1.283734	0.000000	0.000000	3.000000	51.000000	1.000000
14845.652421	-0.005425	0.504326	0.221266	82.381737	73.902313	87.069565	1.935710	0.000000	4.610100	0.000000	0.000000	0.000000	-0.038352	0.338077	-1.283734	0.000000	0.000000	3.000000	51.000000	1.000000
14845.655754	-0.005425	0.504326	0.221266	82.425369	68.194557	80.743736	1.965151	0.000000	4.597629	0.000000	0.000000	0.000000	-0.038352	0.338077	-1.283734	0.000000	0.000000	3.000000	51.000000	1.000000
14845.659087	-0.005583	0.505490	0.216965	82.425369	68.194557	80.743736	1.965151	0.000000	4.597629	0.000000	0.000000	0.000000	-0.047292	0.349047	-1.290131	0.000000	0.000000	3.000000	51.000000	1.000000
14845.662421	-0.005583	0.505490	0.216965	82.425369	68.194557	80.743736	1.965151	0.000000	4.597629	0.000000	0.000000	0.000000	-0.047292	0.349047	-1.290131	0.000000	0.000000	3.000000	51.000000	1.000000
14845.665754	-0.005583	0.505490	0.216965	82.472977	62.430790	74.262672	1.995133	0.000000	4.584696	0.000000	0.000000	0.000000	-0.047292	0.349047	-1.290131	0.000000	0.000000	3.000000	51.000000	1.000000
14845.669087	-0.005801	0.506669	0.212628	82.472977	62.430790	74.262672	1.995133	0.000000	4.584696	0.000000	0.000000	0.000000	-0.065542	0.353835	-1.301177	0.000000	0.000000	3.000000	51.000000	1.000000
14845.672421	-0.005801	0.506669	0.212628	82.472977	62.430790	74.262672	1.995133	0.000000	4.584696	0.000000	0.000000	0.000000	-0.065542	0.353835	-1.301177	0.000000	0.000000	3.000000	51.000000	1.000000
14845.675754	-0.005801	0.506669	0.212628	82.487823	56.686440	67.773483	2.025260	0.000000	4.571468	0.000000	0.000000	0.000000	-0.065542	0.353835	-1.301177	0.000000	0.000000	3.000000	51.000000	1.000000
14845.679087	-0.006175	0.507869	0.208321	82.487823	56.686440	67.773483	2.025260	0.000000	4.571468	0.000000	0.000000	0.000000	-0.112028	0.359883	-1.292049	0.000000	0.000000	3.000000	51.000000	1.000000
14845.682421	-0.006175	0.507869	0.208321	82.487823	56.686440	67.773483	2.025260	0.000000	4.571468	0.000000	0.000000	0.000000	-0.112028	0.359883	-1.292049	0.000000	0.000000	3.000000	51.000000	1.000000
14845.685754	-0.006175	0.507869	0.208321	82.415710	51.269115	61.860096	2.053295	0.000000	4.558945	0.000000	0.000000	0.000000	-0.112028	0.359883	-1.292049	0.000000	0.000000	3.000000	51.000000	1.000000
14845.689087	-0.006575	0.509110	0.204097	82.415710	51.269115	61.860096	2.053295	0.000000	4.558945	0.000000	0.000000	0.000000	-0.120099	0.372484	-1.267165	0.000000	0.000000	3.000000	51.000000	1.000000
14845.692421	-0.006575	0.509110	0.204097	82.415710	51.269115	61.860096	2.053295	0.000000	4.558945	0.000000	0.000000	0.000000	-0.120099	0.372484	-1.267165	0.000000	0.000000	3.000000	51.000000	1.000000
14845.695754	-0.006575	0.509110	0.204097	82.219460	46.561142	57.068172	2.081073	0.000000	4.546332	0.000000	0.000000	0.000000	-0.120099	0.372484	-1.267165	0.000000	0.000000	3.000000	51.000000	1.000000
14845.699087	-0.007034	0.510435	0.200024	82.219460	46.561142	57.068172	2.081073	0.000000	4.546332	0.000000	0.000000	0.000000	-0.137618	0.397455	-1.221854	0.000000	0.000000	3.000000	51.000000	1.000000
14845.702421	-0.007034	0.510435	0.200024	82.219460	46.561142	57.068172	2.081073	0.000000	4.546332	0.000000	0.000000	0.000000	-0.137618	0.397455	-1.221854	0.000000	0.000000	3.000000	51.000000	1.000000
14845.705754	-0.007034	0.510435	0.200024	81.899109	42.725857	53.259029	2.107381	0.000000	4.534197	0.000000	0.000000	0.000000	-0.137618	0.397455	-1.221854	0.000000	0.000000	3.000000	51.000000	1.000000
14845.709087	-0.007427	0.511868	0.196192	81.899109	42.725857	53.259029	2.107381	0.000000	4.534197	0.000000	0.000000	0.000000	-0.117981	0.429937	-1.149596	0.000000	0.000000	3.000000	51.000000	1.000000
14845.712421	-0.007427	0.511868	0.196192	81.899109	42.725857	53.259029	2.107381	0.000000	4.534197	0.000000	0.000000	0.000000	-0.117981	0.429937	-1.149596	0.000000	0.000000	3.000000	51.000000	1.000000
14845.715754	-0.007427	0.511868	0.196192	81.506363	39.591358	50.200310	2.133649	0.000000	4.521896	0.000000	0.000000	0.000000	-0.117981	0.429937	-1.149596	0.000000	0.000000	3.000000	51.000000	1.000000
14845.719087	-0.007725	0.513320	0.192596	81.506363	39.591358	50.200310	2.133649	0.000000	4.521896	0.000000	0.000000	0.000000	-0.089541	0.435476	-1.078817	0.000000	0.000000	3.000000	51.000000	1.000000
14845.722421	-0.007725	0.513320	0.192596	81.506363	39.591358	50.200310	2.133649	0.000000	4.521896	0.000000	0.000000	0.000000	-0.089541	0.435476	-1.078817	0.000000	0.000000	3.000000	51.000000	1.000000
14845.725754	-0.007725	0.513320	0.192596	81.114624	36.812008	47.485569	2.160388	0.000000	4.509182	0.000000	0.000000	0.000000	-0.089541	0.435476	-1.078817	0.000000	0.000000	3.000000	51.000000	1.000000
14845.729087	-0.008085	0.514866	0.189267	81.114624	36.812008	47.485569	2.160388	0.000000	4.509182	0.000000	0.000000	0.000000	-0.107826	0.463781	-0.998686	0.000000	0.000000	3.000000	51.000000	1.000000
14845.732421	-0.008085	0.514866	0.189267	81.114624	36.812008	47.485569	2.160388	0.000000	4.509182	0.000000	0.000000	0.000000	-0.107826	0.463781	-0.998686	0.000000	0.000000	3.000000	51.000000	1.000000
14845.735754	-0.008085	0.514866	0.189267	80.851982	34.685810	45.367771	2.184237	0.000000	4.497678	0.000000	0.000000	0.000000	-0.107826	0.463781	-0.998686	0.000000	0.000000	3.000000	51.000000	1.000000
14845.739087	-0.008443	0.516411	0.186130	80.851982	34.685810	45.367771	2.184237	0.000000	4.497678	0.000000	0.000000	0.000000	-0.107349	0.463705	-0.941177	0.000000	0.000000	3.000000	51.000000	1.000000
14845.742421	-0.008443	0.516411	0.186130	80.851982	34.685810	45.367771	2.184237	0.000000	4.497678	0.000000	0.000000	0.000000	-0.107349	0.463705	-0.941177	0.000000	0.000000	3.000000	51.000000	1.000000
14845.745754	-0.008443	0.516411	0.186130	81.096596	34.938335	45.543091	2.206946	0.000000	4.486579	0.000000	0.000000	0.000000	-0.107349	0.463705	-0.941177	0.000000	0.000000	3.000000	51.000000	1.000000
14845.749087	-0.008858	0.517926	0.183029	81.096596	34.938335	45.543091	2.206946	0.000000	4.486579	0.000000	0.000000	0.000000	-0.124578	0.454418	-0.930253	0.000000	0.000000	3.000000	51.000000	1.000000
14845.752421	-0.008858	0.517926	0.183029	81.096596	34.938335	45.543091	2.206946	0.000000	4.486579	0.000000	0.000000	0.000000	-0.124578	0.454418	-0.930253	0.000000	0.000000	3.000000	51.000000	1.000000
14845.755754	-0.008858	0.517926	0.183029	81.654045	36.999603	47.508911	2.228776	0.000000	4.475774	0.000000	0.000000	0.000000	-0.124578	0.454418	-0.930253	0.000000	0.000000	3.000000	51.000000	1.000000
14845.759087	-0.009420	0.519442	0.179925	81.654045	36.999603	47.508911	2.228776	0.000000	4.475774	0.000000	0.000000	0.000000	-0.168618	0.454740	-0.931164	0.000000	0.000000	3.000000	51.000000	1.000000
14845.762421	-0.009420	0.519442	0.179925	81.654045	36.999603	47.508911	2.228776	0.000000	4.475774	0.000000	0.000000	0.000000	-0.168618	0.454740	-0.931164	0.000000	0.000000	3.000000	51.000000	1.000000
14845.765754	-0.009420	0.519442	0.179925	82.194954	39.650684	50.115826	2.248317	0.000000	4.465990	0.000000	0.000000	0.000000	-0.168618	0.454740	-0.931164	0.000000	0.000000	3.000000	51.000000	1.000000
14845.769087	-0.010218	0.520985	0.176904	82.194954	39.650684	50.115826	2.248317	0.000000	4.465990	0.000000	0.000000	0.000000	-0.239505	0.462889	-0.906344	0.000000	0.000000	3.000000	51.000000	1.000000
14845.772421	-0.010218	0.520985	0.176904	82.194954	39.650684	50.115826	2.248317	0.000000	4.465990	0.000000	0.000000	0.000000	-0.239505	0.462889	-0.906344	0.000000	0.000000	3.000000	51.000000	1.000000
14845.775754	-0.010218	0.520985	0.176904	82.605087	42.677471	53.182236	2.262835	0.000000	4.458652	0.000000	0.000000	0.000000	-0.239505	0.462889	-0.906344	0.000000	0.000000	3.000000	51.000000	1.000000
14845.779087	-0.011159	0.522586	0.173928	82.605087	42.677471	53.182236	2.262835	0.000000	4.458652	0.000000	0.000000	0.000000	-0.282295	0.480389	-0.892771	0.000000	0.000000	3.000000	51.000000	1.000000
14845.782421	-0.011159	0.522586	0.173928	82.605087	42.677471	53.182236	2.262835	0.000000	4.458652	0.000000	0.000000	0.000000	-0.282295	0.480389	-0.892771	0.000000	0.000000	3.000000	51.000000	1.000000
14845.785754	-0.011159	0.522586	0.173928	82.911835	45.900356	56.445484	2.274417	0.000000	4.452754	0.000000	0.000000	0.000000	-0.282295	0.480389	-0.892771	0.000000	0.000000	3.000000	51.000000	1.000000
14845.789087	-0.012271	0.524261	0.170977	82.911835	45.900356	56.445484	2.274417	0.000000	4.452754	0.000000	0.000000	0.000000	-0.333351	0.502410	-0.885372	0.000000	0.000000	3.000000	51.000000	1.000000
14845.792421	-0.012271	0.524261	0.170977	82.911835	45.900356	56.445484	2.274417	0.000000	4.452754	0.000000	0.000000	0.000000	-0.333351	0.502410	-0.885372	0.000000	0.000000	3.000000	51.000000	1.000000
14845.795754	-0.012271	0.524261	0.170977	83.117889	49.174286	59.681423	2.282591	0.000000	4.448570	0.000000	0.000000	0.000000	-0.333351	0.502410	-0.885372	0.000000	0.000000	3.000000	51.000000	1.000000
14845.799087	-0.013491	0.525963	0.168110	83.117889	49.174286	59.681423	2.282591	0.000000	4.448570	0.000000	0.000000	0.000000	-0.366276	0.510550	-0.859966	0.000000	0.000000	3.000000	51.000000	1.000000
14845.802421	-0.013491	0.525963	0.168110	83.117889	49.174286	59.681423	2.282591	0.000000	4.448570	0.000000	0.000000	0.000000	-0.366276	0.510550	-0.859966	0.000000	0.000000	3.000000	51.000000	1.000000
14845.805754	-0.013491	0.525963	0.168110	83.218925	52.343895	62.788441	2.287822	0.000000	4.445883	0.000000	0.000000	0.000000	-0.366276	0.510550	-0.859966	0.000000	0.000000	3.000000	51.000000	1.000000
14845.809087	-0.014791	0.527708	0.165310	83.218925	52.343895	62.788441	2.287822	0.000000	4.445883	0.000000	0.000000	0.000000	-0.389874	0.523407	-0.840239	0.000000	0.000000	3.000000	51.000000	1.000000
14845.812421	-0.014791	0.527708	0.165310	83.218925	52.343895	62.788441	2.287822	0.000000	4.445883	0.000000	0.000000	0.000000	-0.389874	0.523407	-0.840239	0.000000	0.000000	3.000000	51.000000	1.000000
14845.815754	-0.014791	0.527708	0.165310	83.232529	55.218102	65.728333	2.290833	0.000000	4.444332	0.000000	0.000000	0.000000	-0.389874	0.523407	-0.840239	0.000000	0.000000	3.000000	51.000000	1.000000
14845.819087	-0.016200	0.529504	0.162646	83.232529	55.218102	65.728333	2.290833	0.000000	4.444332	0.000000	0.000000	0.000000	-0.422648	0.538862	-0.798992	0.000000	0.000000	3.000000	51.000000	1.000000
14845.822421	-0.016200	0.529504	0.162646	83.232529	55.218102	65.728333	2.290833	0.000000	4.444332	0.000000	0.000000	0.000000	-0.422648	0.538862	-0.798992	0.000000	0.000000	3.000000	51.000000	1.000000
14845.825754	-0.016200	0.529504	0.162646	83.180824	57.634838	68.403496	2.290055	0.000000	4.444733	0.000000	0.000000	0.000000	-0.422648	0.538862	-0.798992	0.000000	0.000000	3.000000	51.000000	1.000000
14845.829087	-0.017687	0.531295	0.160073	83.180824	57.634838	68.403496	2.290055	0.000000	4.444733	0.000000	0.000000	0.000000	-0.446072	0.537457	-0.771906	0.000000	0.000000	3.000000	51.000000	1.000000
14845.832421	-0.017687	0.531295	0.160073	83.180824	57.634838	68.403496	2.290055	0.000000	4.444733	0.000000	0.000000	0.000000	-0.446072	0.537457	-0.771906	0.000000	0.000000	3.000000	51.000000	1.000000
14845.835754	-0.017687	0.531295	0.160073	83.087830	59.465157	70.484993	2.286515	0.000000	4.446555	0.000000	0.000000	0.000000	-0.446072	0.537457	-0.771906	0.000000	0.000000	3.000000	51.000000	1.000000
14845.839087	-0.019194	0.533069	0.157613	83.087830	59.465157	70.484993	2.286515	0.000000	4.446555	0.000000	0.000000	0.000000	-0.452071	0.532064	-0.738059	0.000000	0.000000	3.000000	51.000000	1.000000
14845.842421	-0.019194	0.533069	0.157613	83.087830	59.465157	70.484993	2.286515	0.000000	4.446555	0.000000	0.000000	0.000000	-0.452071	0.532064	-0.738059	0.000000	0.000000	3.000000	51.000000	1.000000
14845.845754	-0.019194	0.533069	0.157613	82.983315	60.718102	71.731483	2.281115	0.000000	4.449327	0.000000	0.000000	0.000000	-0.452071	0.532064	-0.738059	0.000000	0.000000	3.000000	51.000000	1.000000
14845.849087	-0.020720	0.534840	0.155246	82.983315	60.718102	71.731483	2.281115	0.000000	4.449327	0.000000	0.000000	0.000000	-0.458039	0.531430	-0.710009	0.000000	0.000000	3.000000	51.000000	1.000000
14845.852421	-0.020720	0.534840	0.155246	82.983315	60.718102	71.731483	2.281115	0.000000	4.449327	0.000000	0.000000	0.000000	-0.458039	0.531430	-0.710009	0.000000	0.000000	3.000000	51.000000	1.000000
14845.855754	-0.020720	0.534840	0.155246	82.880074	61.551140	72.476173	2.273993	0.000000	4.452971	0.000000	0.000000	0.000000	-0.458039	0.531430	-0.710009	0.000000	0.000000	3.000000	51.000000	1.000000
14845.859087	-0.022237	0.536587	0.152922	82.880074	61.551140	72.476173	2.273993	0.000000	4.452971	0.000000	0.000000	0.000000	-0.454876	0.524006	-0.697258	0.000000	0.000000	3.000000	51.000000	1.000000
14845.862421	-0.022237	0.536587	0.152922	82.880074	61.551140	72.476173	2.273993	0.000000	4.452971	0.000000	0.000000	0.000000	-0.454876	0.524006	-0.697258	0.000000	0.000000	3.000000	51.000000	1.000000
14845.865754	-0.022237	0.536587	0.152922	82.770348	61.799595	72.977196	2.266376	0.000000	4.456853	0.000000	0.000000	0.000000	-0.454876	0.524006	-0.697258	0.000000	0.000000	3.000000	51.000000	1.000000
14845.869087	-0.023828	0.538305	0.150601	82.770348	61.799595	72.977196	2.266376	0.000000	4.456853	0.000000	0.000000	0.000000	-0.477365	0.515306	-0.696328	0.000000	0.000000	3.000000	51.000000	1.000000
14845.872421	-0.023828	0.538305	0.150601	82.770348	61.799595	72.977196	2.266376	0.000000	4.456853	0.000000	0.000000	0.000000	-0.477365	0.515306	-0.696328	0.000000	0.000000	3.000000	51.000000	1.000000
14845.875754	-0.023828	0.538305	0.150601	82.672684	61.820152	73.225761	2.256698	0.000000	4.461761	0.000000	0.000000	0.000000	-0.477365	0.515306	-0.696328	0.000000	0.000000	3.000000	51.000000	1.000000
14845.879087	-0.025377	0.539989	0.148251	82.672684	61.820152	73.225761	2.256698	0.000000	4.461761	0.000000	0.000000	0.000000	-0.464629	0.505243	-0.705061	0.000000	0.000000	3.000000	51.000000	1.000000
14845.882421	-0.025377	0.539989	0.148251	82.672684	61.820152	73.225761	2.256698	0.000000	4.461761	0.000000	0.000000	0.000000	-0.464629	0.505243	-0.705061	0.000000	0.000000	3.000000	51.000000	1.000000
14845.885754	-0.025377	0.539989	0.148251	82.593712	61.808334	73.369270	2.248057	0.000000	4.466121	0.000000	0.000000	0.000000	-0.464629	0.505243	-0.705061	0.000000	0.000000	3.000000	51.000000	1.000000
14845.889087	-0.026914	0.541611	0.145912	82.593712	61.808334	73.369270	2.248057	0.000000	4.466121	0.000000	0.000000	0.000000	-0.461072	0.486753	-0.701630	0.000000	0.000000	3.000000	51.000000	1.000000
14845.892421	-0.026914	0.541611	0.145912	82.593712	61.808334	73.369270	2.248057	0.000000	4.466121	0.000000	0.000000	0.000000	-0.461072	0.486753	-0.701630	0.000000	0.000000	3.000000	51.000000	1.000000
14845.895754	-0.026914	0.541611	0.145912	82.533363	61.798225	73.342377	2.239260	0.000000	4.470539	0.000000	0.000000	0.000000	-0.461072	0.486753	-0.701630	0.000000	0.000000	3.000000	51.000000	1.000000
14845.899087	-0.028351	0.543181	0.143532	82.533363	61.798225	73.342377	2.239260	0.000000	4.470539	0.000000	0.000000	0.000000	-0.431073	0.471061	-0.714106	0.000000	0.000000	3.000000	51.000000	1.000000
14845.902421	-0.028351	0.543181	0.143532	82.533363	61.798225	73.342377	2.239260	0.000000	4.470539	0.000000	0.000000	0.000000	-0.431073	0.471061	-0.714106	0.000000	0.000000	3.000000	51.000000	1.000000
14845.905754	-0.028351	0.543181	0.143532	82.497711	61.797222	73.310303	2.233163	0.000000	4.473587	0.000000	0.000000	0.000000	-0.431073	0.471061	-0.714106	0.000000	0.000000	3.000000	51.000000	1.000000
14845.909087	-0.029773	0.544680	0.141090	82.497711	61.797222	73.310303	2.233163	0.000000	4.473587	0.000000	0.000000	0.000000	-0.426603	0.449609	-0.732449	0.000000	0.000000	3.000000	51.000000	1.000000
14845.912421	-0.029773	0.544680	0.141090	82.497711	61.797222	73.310303	2.233163	0.000000	4.473587	0.000000	0.000000	0.000000	-0.426603	0.449609	-0.732449	0.000000	0.000000	3.000000	51.000000	1.000000
14845.915754	-0.029773	0.544680	0.141090	82.485718	61.759884	73.281548	2.228000	0.000000	4.476161	0.000000	0.000000	0.000000	-0.426603	0.449609	-0.732449	0.000000	0.000000	3.000000	51.000000	1.000000
14845.919087	-0.031180	0.546126	0.138604	82.485718	61.759884	73.281548	2.228000	0.000000	4.476161	0.000000	0.000000	0.000000	-0.422252	0.433886	-0.745926	0.000000	0.000000	3.000000	51.000000	1.000000
14845.922421	-0.031180	0.546126	0.138604	82.485718	61.759884	73.281548	2.228000	0.000000	4.476161	0.000000	0.000000	0.000000	-0.422252	0.433886	-0.745926	0.000000	0.000000	3.000000	51.000000	1.000000
14845.925754	-0.031180	0.546126	0.138604	82.492378	61.725849	73.126602	2.223600	0.000000	4.478349	0.000000	0.000000	0.000000	-0.422252	0.433886	-0.745926	0.000000	0.000000	3.000000	51.000000	1.000000
14845.929087	-0.032517	0.547539	0.136092	82.492378	61.725849	73.126602	2.223600	0.000000	4.478349	0.000000	0.000000	0.000000	-0.401170	0.423828	-0.753597	0.000000	0.000000	3.000000	51.000000	1.000000
14845.932421	-0.032517	0.547539	0.136092	82.492378	61.725849	73.126602	2.223600	0.000000	4.478349	0.000000	0.000000	0.000000	-0.401170	0.423828	-0.753597	0.000000	0.000000	3.000000	51.000000	1.000000
14845.935754	-0.032517	0.547539	0.136092	82.499825	61.765068	72.801262	2.221224	0.000000	4.479527	0.000000	0.000000	0.000000	-0.401170	0.423828	-0.753597	0.000000	0.000000	3.000000	51.000000	1.000000
14845.939087	-0.033814	0.548873	0.133579	82.499825	61.765068	72.801262	2.221224	0.000000	4.479527	0.000000	0.000000	0.000000	-0.389107	0.400126	-0.753758	0.000000	0.000000	3.000000	51.000000	1.000000
14845.942421	-0.033814	0.548873	0.133579	82.499825	61.765068	72.801262	2.221224	0.000000	4.479527	0.000000	0.000000	0.000000	-0.389107	0.400126	-0.753758	0.000000	0.000000	3.000000	51.000000	1.000000
14845.945754	-0.033814	0.548873	0.133579	82.499886	61.850170	72.409531	2.219846	0.000000	4.480210	0.000000	0.000000	0.000000	-0.389107	0.400126	-0.753758	0.000000	0.000000	3.000000	51.000000	1.000000
14845.949087	-0.035041	0.550155	0.131026	82.499886	61.850170	72.409531	2.219846	0.000000	4.480210	0.000000	0.000000	0.000000	-0.368027	0.384515	-0.765915	0.000000	0.000000	3.000000	51.000000	1.000000
14845.952421	-0.035041	0.550155	0.131026	82.499886	61.850170	72.409531	2.219846	0.000000	4.480210	0.000000	0.000000	0.000000	-0.368027	0.384515	-0.765915	0.000000	0.000000	3.000000	51.000000	1.000000
14845.955754	-0.035041	0.550155	0.131026	82.484718	62.075546	72.580414	2.220896	0.000000	4.479690	0.000000	0.000000	0.000000	-0.368027	0.384515	-0.765915	0.000000	0.000000	3.000000	51.000000	1.000000
14845.959087	-0.036230	0.551396	0.128506	82.484718	62.075546	72.580414	2.220896	0.000000	4.479690	0.000000	0.000000	0.000000	-0.356805	0.372503	-0.756012	0.000000	0.000000	3.000000	51.000000	1.000000
14845.962421	-0.036230	0.551396	0.128506	82.484718	62.075546	72.580414	2.220896	0.000000	4.479690	0.000000	0.000000	0.000000	-0.356805	0.372503	-0.756012	0.000000	0.000000	3.000000	51.000000	1.000000
14845.965754	-0.036230	0.551396	0.128506	82.465683	62.517418	73.179016	2.222574	0.000000	4.478858	0.000000	0.000000	0.000000	-0.356805	0.372503	-0.756012	0.000000	0.000000	3.000000	51.000000	1.000000
14845.969087	-0.037355	0.552631	0.126017	82.465683	62.517418	73.179016	2.222574	0.000000	4.478858	0.000000	0.000000	0.000000	-0.337365	0.370292	-0.746917	0.000000	0.000000	3.000000	51.000000	1.000000
14845.972421	-0.037355	0.552631	0.126017	82.465683	62.517418	73.179016	2.222574	0.000000	4.478858	0.000000	0.000000	0.000000	-0.337365	0.370292	-0.746917	0.000000	0.000000	3.000000	51.000000	1.000000
14845.975754	-0.037355	0.552631	0.126017	82.457977	63.363029	74.178169	2.225737	0.000000	4.477287	0.000000	0.000000	0.000000	-0.337365	0.370292	-0.746917	0.000000	0.000000	3.000000	51.000000	1.000000
14845.979087	-0.038333	0.553775	0.123558	82.457977	63.363029	74.178169	2.225737	0.000000	4.477287	0.000000	0.000000	0.000000	-0.293277	0.343382	-0.737661	0.000000	0.000000	3.000000	51.000000	1.000000
14845.982421	-0.038333	0.553775	0.123558	82.457977	63.363029	74.178169	2.225737	0.000000	4.477287	0.000000	0.000000	0.000000	-0.293277	0.343382	-0.737661	0.000000	0.000000	3.000000	51.000000	1.000000
14845.985754	-0.038333	0.553775	0.123558	82.469231	64.617409	75.560020	2.232840	0.000000	4.473749	0.000000	0.000000	0.000000	-0.293277	0.343382	-0.737661	0.000000	0.000000	3.000000	51.000000	1.000000
14845.989087	-0.039139	0.554901	0.121160	82.469231	64.617409	75.560020	2.232840	0.000000	4.473749	0.000000	0.000000	0.000000	-0.242079	0.337744	-0.719339	0.000000	0.000000	3.000000	51.000000	1.000000
14845.992421	-0.039139	0.554901	0.121160	82.469231	64.617409	75.560020	2.232840	0.000000	4.473749	0.000000	0.000000	0.000000	-0.242079	0.337744	-0.719339	0.000000	0.000000	3.000000	51.000000	1.000000
14845.995754	-0.039139	0.554901	0.121160	82.508125	66.173515	77.201820	2.244341	0.000000	4.467990	0.000000	0.000000	0.000000	-0.242079	0.337744	-0.719339	0.000000	0.000000	3.000000	51.000000	1.000000
14845.999087	-0.039861	0.555977	0.118824	82.508125	66.173515	77.201820	2.244341	0.000000	4.467990	0.000000	0.000000	0.000000	-0.216307	0.322778	-0.700735	0.000000	0.000000	3.000000	51.000000	1.000000
14846.002421	-0.039861	0.555977	0.118824	82.508125	66.173515	77.201820	2.244341	0.000000	4.467990	0.000000	0.000000	0.000000	-0.216307	0.322778	-0.700735	0.000000	0.000000	3.000000	51.000000	1.000000
14846.005754	-0.039861	0.555977	0.118824	82.558609	67.711693	78.803223	2.257889	0.000000	4.461158	0.000000	0.000000	0.000000	-0.216307	0.322778	-0.700735	0.000000	0.000000	3.000000	51.000000	1.000000
14846.009087	-0.040444	0.556992	0.116577	82.558609	67.711693	78.803223	2.257889	0.000000	4.461158	0.000000	0.000000	0.000000	-0.175040	0.304432	-0.674202	0.000000	0.000000	3.000000	51.000000	1.000000
14846.012421	-0.040444	0.556992	0.116577	82.558609	67.711693	78.803223	2.257889	0.000000	4.461158	0.000000	0.000000	0.000000	-0.175040	0.304432	-0.674202	0.000000	0.000000	3.000000	51.000000	1.000000
14846.015754	-0.040444	0.556992	0.116577	82.606171	69.246643	80.372147	2.274717	0.000000	4.452602	0.000000	0.000000	0.000000	-0.175040	0.304432	-0.674202	0.000000	0.000000	3.000000	51.000000	1.000000
14846.019087	-0.040888	0.557952	0.114360	82.606171	69.246643	80.372147	2.274717	0.000000	4.452602	0.000000	0.000000	0.000000	-0.133085	0.288173	-0.665161	0.000000	0.000000	3.000000	51.000000	1.000000
14846.022421	-0.040888	0.557952	0.114360	82.606171	69.246643	80.372147	2.274717	0.000000	4.452602	0.000000	0.000000	0.000000	-0.133085	0.288173	-0.665161	0.000000	0.000000	3.000000	51.000000	1.000000
14846.025754	-0.040888	0.557952	0.114360	82.669609	70.724533	81.798615	2.295916	0.000000	4.441708	0.000000	0.000000	0.000000	-0.133085	0.288173	-0.665161	0.000000	0.000000	3.000000	51.000000	1.000000
14846.029087	-0.041220	0.558828	0.112177	82.669609	70.724533	81.798615	2.295916	0.000000	4.441708	0.000000	0.000000	0.000000	-0.099863	0.262735	-0.654824	0.000000	0.000000	3.000000	51.000000	1.000000
14846.032421	-0.041220	0.558828	0.112177	82.669609	70.724533	81.798615	2.295916	0.000000	4.441708	0.000000	0.000000	0.000000	-0.099863	0.262735	-0.654824	0.000000	0.000000	3.000000	51.000000	1.000000
14846.035754	-0.041220	0.558828	0.112177	82.781563	72.142990	83.063126	2.320661	0.000000	4.428830	0.000000	0.000000	0.000000	-0.099863	0.262735	-0.654824	0.000000	0.000000	3.000000	51.000000	1.000000
14846.039087	-0.041473	0.559658	0.110060	82.781563	72.142990	83.063126	2.320661	0.000000	4.428830	0.000000	0.000000	0.000000	-0.075833	0.248990	-0.635147	0.000000	0.000000	3.000000	51.000000	1.000000
14846.042421	-0.041473	0.559658	0.110060	82.781563	72.142990	83.063126	2.320661	0.000000	4.428830	0.000000	0.000000	0.000000	-0.075833	0.248990	-0.635147	0.000000	0.000000	3.000000	51.000000	1.000000
14846.045754	-0.041473	0.559658	0.110060	82.953041	74.085831	84.891373	2.347576	0.000000	4.414622	0.000000	0.000000	0.000000	-0.075833	0.248990	-0.635147	0.000000	0.000000	3.000000	51.000000	1.000000
14846.049087	-0.041541	0.560431	0.108039	82.953041	74.085831	84.891373	2.347576	0.000000	4.414622	0.000000	0.000000	0.000000	-0.020411	0.231895	-0.606347	0.000000	0.000000	3.000000	51.000000	1.000000
14846.052421	-0.041541	0.560431	0.108039	82.953041	74.085831	84.891373	2.347576	0.000000	4.414622	0.000000	0.000000	0.000000	-0.020411	0.231895	-0.606347	0.000000	0.000000	3.000000	51.000000	1.000000
14846.055754	-0.041541	0.560431	0.108039	83.173668	77.038628	87.663109	2.379459	0.000000	4.397519	0.000000	0.000000	0.000000	-0.020411	0.231895	-0.606347	0.000000	0.000000	3.000000	51.000000	1.000000
14846.059087	-0.041429	0.561075	0.106147	83.173668	77.038628	87.663109	2.379459	0.000000	4.397519	0.000000	0.000000	0.000000	0.033631	0.193112	-0.567353	0.000000	0.000000	3.000000	51.000000	1.000000
14846.062421	-0.041429	0.561075	0.106147	83.173668	77.038628	87.663109	2.379459	0.000000	4.397519	0.000000	0.000000	0.000000	0.033631	0.193112	-0.567353	0.000000	0.000000	3.000000	51.000000	1.000000
14846.065754	-0.041429	0.561075	0.106147	83.428215	81.354767	91.727272	2.415600	0.000000	4.377771	0.000000	0.000000	0.000000	0.033631	0.193112	-0.567353	0.000000	0.000000	3.000000	51.000000	1.000000
14846.069087	-0.041112	0.561622	0.104383	83.428215	81.354767	91.727272	2.415600	0.000000	4.377771	0.000000	0.000000	0.000000	0.095202	0.164092	-0.529221	0.000000	0.000000	3.000000	51.000000	1.000000
14846.072421	-0.041112	0.561622	0.104383	83.428215	81.354767	91.727272	2.415600	0.000000	4.377771	0.000000	0.000000	0.000000	0.095202	0.164092	-0.529221	0.000000	0.000000	3.000000	51.000000	1.000000
14846.075754	-0.041112	0.561622	0.104383	83.679443	87.164474	97.225090	2.456773	0.000000	4.354798	0.000000	0.000000	0.000000	0.095202	0.164092	-0.529221	0.000000	0.000000	3.000000	51.000000	1.000000
14846.079087	-0.040671	0.562043	0.102747	83.679443	87.164474	97.225090	2.456773	0.000000	4.354798	0.000000	0.000000	0.000000	0.132141	0.126374	-0.490978	0.000000	0.000000	3.000000	51.000000	1.000000
14846.082421	-0.040671	0.562043	0.102747	83.679443	87.164474	97.225090	2.456773	0.000000	4.354798	0.000000	0.000000	0.000000	0.132141	0.126374	-0.490978	0.000000	0.000000	3.000000	51.000000	1.000000
14846.085754	-0.040671	0.562043	0.102747	83.895905	94.253586	103.947273	2.500246	0.000000	4.329985	0.000000	0.000000	0.000000	0.132141	0.126374	-0.490978	0.000000	0.000000	3.000000	51.000000	1.000000
14846.089087	-0.040075	0.562337	0.101141	83.895905	94.253586	103.947273	2.500246	0.000000	4.329985	0.000000	0.000000	0.000000	0.178850	0.088318	-0.481615	0.000000	0.000000	3.000000	51.000000	1.000000
14846.092421	-0.040075	0.562337	0.101141	83.895905	94.253586	103.947273	2.500246	0.000000	4.329985	0.000000	0.000000	0.000000	0.178850	0.088318	-0.481615	0.000000	0.000000	3.000000	51.000000	1.000000
14846.095754	-0.040075	0.562337	0.101141	84.025024	102.192688	111.494110	2.548672	0.000000	4.301659	0.000000	0.000000	0.000000	0.178850	0.088318	-0.481615	0.000000	0.000000	3.000000	51.000000	1.000000
14846.099087	-0.039377	0.562537	0.099557	84.025024	102.192688	111.494110	2.548672	0.000000	4.301659	0.000000	0.000000	0.000000	0.209423	0.059749	-0.475186	0.000000	0.000000	3.000000	51.000000	1.000000
14846.102421	-0.039377	0.562537	0.099557	84.025024	102.192688	111.494110	2.548672	0.000000	4.301659	0.000000	0.000000	0.000000	0.209423	0.059749	-0.475186	0.000000	0.000000	3.000000	51.000000	1.000000
14846.105754	-0.039377	0.562537	0.099557	84.033264	110.306793	119.233917	2.600446	0.000000	4.270559	0.000000	0.000000	0.000000	0.209423	0.059749	-0.475186	0.000000	0.000000	3.000000	51.000000	1.000000
14846.109087	-0.038702	0.562669	0.097881	84.033264	110.306793	119.233917	2.600446	0.000000	4.270559	0.000000	0.000000	0.000000	0.202395	0.039595	-0.503006	0.000000	0.000000	3.000000	51.000000	1.000000
14846.112421	-0.038702	0.562669	0.097881	84.033264	110.306793	119.233917	2.600446	0.000000	4.270559	0.000000	0.000000	0.000000	0.202395	0.039595	-0.503006	0.000000	0.000000	3.000000	51.000000	1.000000
14846.115754	-0.038702	0.562669	0.097881	83.896263	117.766052	126.391037	2.653795	0.000000	4.237614	0.000000	0.000000	0.000000	0.202395	0.039595	-0.503006	0.000000	0.000000	3.000000	51.000000	1.000000
14846.119087	-0.038178	0.562738	0.096041	83.896263	117.766052	126.391037	2.653795	0.000000	4.237614	0.000000	0.000000	0.000000	0.157225	0.020714	-0.551841	0.000000	0.000000	3.000000	51.000000	1.000000
14846.122421	-0.038178	0.562738	0.096041	83.896263	117.766052	126.391037	2.653795	0.000000	4.237614	0.000000	0.000000	0.000000	0.157225	0.020714	-0.551841	0.000000	0.000000	3.000000	51.000000	1.000000
14846.125754	-0.038178	0.562738	0.096041	83.603798	123.932785	132.363831	2.706291	0.000000	4.204282	0.000000	0.000000	0.000000	0.157225	0.020714	-0.551841	0.000000	0.000000	3.000000	51.000000	1.000000
14846.129087	-0.037803	0.562774	0.094033	83.603798	123.932785	132.363831	2.706291	0.000000	4.204282	0.000000	0.000000	0.000000	0.112563	0.010848	-0.602523	0.000000	0.000000	3.000000	51.000000	1.000000
14846.132421	-0.037803	0.562774	0.094033	83.603798	123.932785	132.363831	2.706291	0.000000	4.204282	0.000000	0.000000	0.000000	0.112563	0.010848	-0.602523	0.000000	0.000000	3.000000	51.000000	1.000000
14846.135754	-0.037803	0.562774	0.094033	83.177376	128.432159	136.797806	2.758386	0.000000	4.170289	0.000000	0.000000	0.000000	0.112563	0.010848	-0.602523	0.000000	0.000000	3.000000	51.000000	1.000000
14846.139087	-0.037546	0.562799	0.091812	83.177376	128.432159	136.797806	2.758386	0.000000	4.170289	0.000000	0.000000	0.000000	0.077107	0.007556	-0.666184	0.000000	0.000000	3.000000	51.000000	1.000000
14846.142421	-0.037546	0.562799	0.091812	83.177376	128.432159	136.797806	2.758386	0.000000	4.170289	0.000000	0.000000	0.000000	0.077107	0.007556	-0.666184	0.000000	0.000000	3.000000	51.000000	1.000000
14846.145754	-0.037546	0.562799	0.091812	82.692604	131.734055	140.109879	2.812214	0.000000	4.134181	0.000000	0.000000	0.000000	0.077107	0.007556	-0.666184	0.000000	0.000000	3.000000	51.000000	1.000000
14846.149087	-0.037381	0.562861	0.089391	82.692604	131.734055	140.109879	2.812214	0.000000	4.134181	0.000000	0.000000	0.000000	0.049679	0.018577	-0.726409	0.000000	0.000000	3.000000	51.000000	1.000000
14846.152421	-0.037381	0.562861	0.089391	82.692604	131.734055	140.109879	2.812214	0.000000	4.134181	0.000000	0.000000	0.000000	0.049679	0.018577	-0.726409	0.000000	0.000000	3.000000	51.000000	1.000000
14846.155754	-0.037381	0.562861	0.089391	82.219711	134.397552	142.800583	2.868721	0.000000	4.095172	0.000000	0.000000	0.000000	0.049679	0.018577	-0.726409	0.000000	0.000000	3.000000	51.000000	1.000000
14846.159087	-0.037334	0.562935	0.086810	82.219711	134.397552	142.800583	2.868721	0.000000	4.095172	0.000000	0.000000	0.000000	0.014022	0.022374	-0.774114	0.000000	0.000000	3.000000	51.000000	1.000000
14846.162421	-0.037334	0.562935	0.086810	82.219711	134.397552	142.800583	2.868721	0.000000	4.095172	0.000000	0.000000	0.000000	0.014022	0.022374	-0.774114	0.000000	0.000000	3.000000	51.000000	1.000000
14846.165754	-0.037334	0.562935	0.086810	81.787758	136.509827	144.946472	2.926524	0.000000	4.054067	0.000000	0.000000	0.000000	0.014022	0.022374	-0.774114	0.000000	0.000000	3.000000	51.000000	1.000000
14846.169087	-0.037380	0.563088	0.084099	81.787758	136.509827	144.946472	2.926524	0.000000	4.054067	0.000000	0.000000	0.000000	-0.013889	0.045909	-0.813345	0.000000	0.000000	3.000000	51.000000	1.000000
14846.172421	-0.037380	0.563088	0.084099	81.787758	136.509827	144.946472	2.926524	0.000000	4.054067	0.000000	0.000000	0.000000	-0.013889	0.045909	-0.813345	0.000000	0.000000	3.000000	51.000000	1.000000
14846.175754	-0.037380	0.563088	0.084099	81.501808	137.719864	146.202881	2.986108	0.000000	4.010381	0.000000	0.000000	0.000000	-0.013889	0.045909	-0.813345	0.000000	0.000000	3.000000	51.000000	1.000000
14846.179087	-0.037471	0.563285	0.081327	81.501808	137.719864	146.202881	2.986108	0.000000	4.010381	0.000000	0.000000	0.000000	-0.027340	0.058949	-0.831563	0.000000	0.000000	3.000000	51.000000	1.000000
14846.182421	-0.037471	0.563285	0.081327	81.501808	137.719864	146.202881	2.986108	0.000000	4.010381	0.000000	0.000000	0.000000	-0.027340	0.058949	-0.831563	0.000000	0.000000	3.000000	51.000000	1.000000
14846.185754	-0.037471	0.563285	0.081327	81.527542	137.263779	145.821884	3.047611	0.000000	3.963845	0.000000	0.000000	0.000000	-0.027340	0.058949	-0.831563	0.000000	0.000000	3.000000	51.000000	1.000000
14846.189087	-0.037539	0.563566	0.078634	81.527542	137.263779	145.821884	3.047611	0.000000	3.963845	0.000000	0.000000	0.000000	-0.020456	0.084259	-0.808031	0.000000	0.000000	3.000000	51.000000	1.000000
14846.192421	-0.037539	0.563566	0.078634	81.527542	137.263779	145.821884	3.047611	0.000000	3.963845	0.000000	0.000000	0.000000	-0.020456	0.084259	-0.808031	0.000000	0.000000	3.000000	51.000000	1.000000
14846.195754	-0.037539	0.563566	0.078634	81.765839	135.554016	144.215622	3.109897	0.000000	3.915168	0.000000	0.000000	0.000000	-0.020456	0.084259	-0.808031	0.000000	0.000000	3.000000	51.000000	1.000000
14846.199087	-0.037611	0.563901	0.076024	81.765839	135.554016	144.215622	3.109897	0.000000	3.915168	0.000000	0.000000	0.000000	-0.021448	0.100600	-0.783101	0.000000	0.000000	3.000000	51.000000	1.000000
14846.202421	-0.037611	0.563901	0.076024	81.765839	135.554016	144.215622	3.109897	0.000000	3.915168	0.000000	0.000000	0.000000	-0.021448	0.100600	-0.783101	0.000000	0.000000	3.000000	51.000000	1.000000
14846.205754	-0.037611	0.563901	0.076024	82.077339	133.094482	141.883026	3.119453	0.000000	3.801182	0.000000	0.000000	0.000000	-0.021448	0.100600	-0.783101	0.000000	0.000000	3.000000	51.000000	1.000000
14846.209087	-0.037685	0.564273	0.073480	82.077339	133.094482	141.883026	3.119453	0.000000	3.801182	0.000000	0.000000	0.000000	-0.022132	0.111419	-0.763008	0.000000	0.000000	3.000000	51.000000	1.000000
14846.212421	-0.037685	0.564273	0.073480	82.077339	133.094482	141.883026	3.119453	0.000000	3.801182	0.000000	0.000000	0.000000	-0.022132	0.111419	-0.763008	0.000000	0.000000	3.000000	51.000000	1.000000
14846.215754	-0.037685	0.564273	0.073480	82.374062	130.325165	139.246307	3.115764	0.000000	3.674014	0.000000	0.000000	0.000000	-0.022132	0.111419	-0.763008	0.000000	0.000000	3.000000	51.000000	1.000000
14846.219087	-0.037756	0.564682	0.070942	82.374062	130.325165	139.246307	3.115764	0.000000	3.674014	0.000000	0.000000	0.000000	-0.021526	0.122955	-0.761378	0.000000	0.000000	3.000000	51.000000	1.000000
14846.222421	-0.037756	0.564682	0.070942	82.374062	130.325165	139.246307	3.115764	0.000000	3.674014	0.000000	0.000000	0.000000	-0.021526	0.122955	-0.761378	0.000000	0.000000	3.000000	51.000000	1.000000
14846.225754	-0.037756	0.564682	0.070942	82.627434	127.508339	136.561874	3.112177	0.000000	3.547117	0.000000	0.000000	0.000000	-0.021526	0.122955	-0.761378	0.000000	0.000000	3.000000	51.000000	1.000000
14846.229087	-0.037776	0.565083	0.068403	82.627434	127.508339	136.561874	3.112177	0.000000	3.547117	0.000000	0.000000	0.000000	-0.005719	0.120175	-0.761922	0.000000	0.000000	3.000000	51.000000	1.000000
14846.232421	-0.037776	0.565083	0.068403	82.627434	127.508339	136.561874	3.112177	0.000000	3.547117	0.000000	0.000000	0.000000	-0.005719	0.120175	-0.761922	0.000000	0.000000	3.000000	51.000000	1.000000
14846.235754	-0.037776	0.565083	0.068403	82.846153	124.934929	134.097076	3.111224	0.000000	3.420130	0.000000	0.000000	0.000000	-0.005719	0.120175	-0.761922	0.000000	0.000000	3.000000	51.000000	1.000000
14846.239087	-0.037767	0.565503	0.065853	82.846153	124.934929	134.097076	3.111224	0.000000	3.420130	0.000000	0.000000	0.000000	0.002552	0.125989	-0.764761	0.000000	0.000000	3.000000	51.000000	1.000000
14846.242421	-0.037767	0.565503	0.065853	82.846153	124.934929	134.097076	3.111224	0.000000	3.420130	0.000000	0.000000	0.000000	0.002552	0.125989	-0.764761	0.000000	0.000000	3.000000	51.000000	1.000000
14846.245754	-0.037767	0.565503	0.065853	83.033981	122.742752	131.987961	3.111649	0.000000	3.292670	0.000000	0.000000	0.000000	0.002552	0.125989	-0.764761	0.000000	0.000000	3.000000	51.000000	1.000000
14846.249087	-0.037726	0.565897	0.063221	83.033981	122.742752	131.987961	3.111649	0.000000	3.292670	0.000000	0.000000	0.000000	0.012313	0.118137	-0.789602	0.000000	0.000000	3.000000	51.000000	1.000000
14846.252421	-0.037726	0.565897	0.063221	83.033981	122.742752	131.987961	3.111649	0.000000	3.292670	0.000000	0.000000	0.000000	0.012313	0.118137	-0.789602	0.000000	0.000000	3.000000	51.000000	1.000000
14846.255754	-0.037726	0.565897	0.063221	83.199638	120.984100	130.279556	3.113701	0.000000	3.161070	0.000000	0.000000	0.000000	0.012313	0.118137	-0.789602	0.000000	0.000000	3.000000	51.000000	1.000000
14846.259087	-0.037677	0.566264	0.060504	83.199638	120.984100	130.279556	3.113701	0.000000	3.161070	0.000000	0.000000	0.000000	0.014621	0.110132	-0.815114	0.000000	0.000000	3.000000	51.000000	1.000000
14846.262421	-0.037677	0.566264	0.060504	83.199638	120.984100	130.279556	3.113701	0.000000	3.161070	0.000000	0.000000	0.000000	0.014621	0.110132	-0.815114	0.000000	0.000000	3.000000	51.000000	1.000000
14846.265754	-0.037677	0.566264	0.060504	83.338470	119.591202	128.926605	3.116138	0.000000	3.025218	0.000000	0.000000	0.000000	0.014621	0.110132	-0.815114	0.000000	0.000000	3.000000	51.000000	1.000000
14846.269087	-0.037624	0.566612	0.057742	83.338470	119.591202	128.926605	3.116138	0.000000	3.025218	0.000000	0.000000	0.000000	0.016086	0.104499	-0.828814	0.000000	0.000000	3.000000	51.000000	1.000000
14846.272421	-0.037624	0.566612	0.057742	83.338470	119.591202	128.926605	3.116138	0.000000	3.025218	0.000000	0.000000	0.000000	0.016086	0.104499	-0.828814	0.000000	0.000000	3.000000	51.000000	1.000000
14846.275754	-0.037624	0.566612	0.057742	83.434959	118.489372	127.868851	3.118819	0.000000	2.887082	0.000000	0.000000	0.000000	0.016086	0.104499	-0.828814	0.000000	0.000000	3.000000	51.000000	1.000000
14846.279087	-0.037612	0.566923	0.054913	83.434959	118.489372	127.868851	3.118819	0.000000	2.887082	0.000000	0.000000	0.000000	0.003354	0.093274	-0.848729	0.000000	0.000000	3.000000	51.000000	1.000000
14846.282421	-0.037612	0.566923	0.054913	83.434959	118.489372	127.868851	3.118819	0.000000	2.887082	0.000000	0.000000	0.000000	0.003354	0.093274	-0.848729	0.000000	0.000000	3.000000	51.000000	1.000000
14846.285754	-0.037612	0.566923	0.054913	83.488434	117.605942	127.044128	3.119378	0.000000	2.745627	0.000000	0.000000	0.000000	0.003354	0.093274	-0.848729	0.000000	0.000000	3.000000	51.000000	1.000000
14846.289087	-0.037594	0.567197	0.052020	83.488434	117.605942	127.044128	3.119378	0.000000	2.745627	0.000000	0.000000	0.000000	0.005398	0.082018	-0.867660	0.000000	0.000000	3.000000	51.000000	1.000000
14846.292421	-0.037594	0.567197	0.052020	83.488434	117.605942	127.044128	3.119378	0.000000	2.745627	0.000000	0.000000	0.000000	0.005398	0.082018	-0.867660	0.000000	0.000000	3.000000	51.000000	1.000000
14846.295754	-0.037594	0.567197	0.052020	83.491570	116.848969	126.372856	3.120278	0.000000	2.601017	0.000000	0.000000	0.000000	0.005398	0.082018	-0.867660	0.000000	0.000000	3.000000	51.000000	1.000000
14846.299087	-0.037599	0.567477	0.049137	83.491570	116.848969	126.372856	3.120278	0.000000	2.601017	0.000000	0.000000	0.000000	-0.001393	0.084224	-0.864981	0.000000	0.000000	3.000000	51.000000	1.000000
14846.302421	-0.037599	0.567477	0.049137	83.491570	116.848969	126.372856	3.120278	0.000000	2.601017	0.000000	0.000000	0.000000	-0.001393	0.084224	-0.864981	0.000000	0.000000	3.000000	51.000000	1.000000
14846.305754	-0.037599	0.567477	0.049137	83.455963	116.186516	125.819466	3.120045	0.000000	2.456854	0.000000	0.000000	0.000000	-0.001393	0.084224	-0.864981	0.000000	0.000000	3.000000	51.000000	1.000000
14846.309087	-0.037625	0.567720	0.046252	83.455963	116.186516	125.819466	3.120045	0.000000	2.456854	0.000000	0.000000	0.000000	-0.007820	0.072677	-0.865562	0.000000	0.000000	3.000000	51.000000	1.000000
14846.312421	-0.037625	0.567720	0.046252	83.455963	116.186516	125.819466	3.120045	0.000000	2.456854	0.000000	0.000000	0.000000	-0.007820	0.072677	-0.865562	0.000000	0.000000	3.000000	51.000000	1.000000
14846.315754	-0.037625	0.567720	0.046252	83.420525	115.327568	125.084015	3.118742	0.000000	2.312593	0.000000	0.000000	0.000000	-0.007820	0.072677	-0.865562	0.000000	0.000000	3.000000	51.000000	1.000000
14846.319087	-0.037702	0.567969	0.043437	83.420525	115.327568	125.084015	3.118742	0.000000	2.312593	0.000000	0.000000	0.000000	-0.022935	0.074842	-0.844321	0.000000	0.000000	3.000000	51.000000	1.000000
14846.322421	-0.037702	0.567969	0.043437	83.420525	115.327568	125.084015	3.118742	0.000000	2.312593	0.000000	0.000000	0.000000	-0.022935	0.074842	-0.844321	0.000000	0.000000	3.000000	51.000000	1.000000
14846.325754	-0.037702	0.567969	0.043437	83.418648	113.927498	123.823479	3.114920	0.000000	2.171873	0.000000	0.000000	0.000000	-0.022935	0.074842	-0.844321	0.000000	0.000000	3.000000	51.000000	1.000000
14846.329087	-0.037803	0.568181	0.040685	83.418648	113.927498	123.823479	3.114920	0.000000	2.171873	0.000000	0.000000	0.000000	-0.030520	0.063528	-0.825707	0.000000	0.000000	3.000000	51.000000	1.000000
14846.332421	-0.037803	0.568181	0.040685	83.418648	113.927498	123.823479	3.114920	0.000000	2.171873	0.000000	0.000000	0.000000	-0.030520	0.063528	-0.825707	0.000000	0.000000	3.000000	51.000000	1.000000
14846.335754	-0.037803	0.568181	0.040685	83.457375	111.888016	121.927048	3.109833	0.000000	2.034256	0.000000	0.000000	0.000000	-0.030520	0.063528	-0.825707	0.000000	0.000000	3.000000	51.000000	1.000000
14846.339087	-0.037913	0.568374	0.038078	83.457375	111.888016	121.927048	3.109833	0.000000	2.034256	0.000000	0.000000	0.000000	-0.032834	0.057948	-0.782189	0.000000	0.000000	3.000000	51.000000	1.000000
14846.342421	-0.037913	0.568374	0.038078	83.457375	111.888016	121.927048	3.109833	0.000000	2.034256	0.000000	0.000000	0.000000	-0.032834	0.057948	-0.782189	0.000000	0.000000	3.000000	51.000000	1.000000
14846.345754	-0.037913	0.568374	0.038078	83.517776	109.216248	119.407486	3.104361	0.000000	1.903891	0.000000	0.000000	0.000000	-0.032834	0.057948	-0.782189	0.000000	0.000000	3.000000	51.000000	1.000000
14846.349087	-0.038025	0.568505	0.035542	83.517776	109.216248	119.407486	3.104361	0.000000	1.903891	0.000000	0.000000	0.000000	-0.033517	0.039234	-0.760861	0.000000	0.000000	3.000000	51.000000	1.000000
14846.352421	-0.038025	0.568505	0.035542	83.517776	109.216248	119.407486	3.104361	0.000000	1.903891	0.000000	0.000000	0.000000	-0.033517	0.039234	-0.760861	0.000000	0.000000	3.000000	51.000000	1.000000
14846.355754	-0.038025	0.568505	0.035542	83.563278	106.335442	116.695656	3.098774	0.000000	1.777080	0.000000	0.000000	0.000000	-0.033517	0.039234	-0.760861	0.000000	0.000000	3.000000	51.000000	1.000000
14846.359087	-0.038160	0.568610	0.033046	83.563278	106.335442	116.695656	3.098774	0.000000	1.777080	0.000000	0.000000	0.000000	-0.040547	0.031625	-0.748758	0.000000	0.000000	3.000000	51.000000	1.000000
14846.362421	-0.038160	0.568610	0.033046	83.563278	106.335442	116.695656	3.098774	0.000000	1.777080	0.000000	0.000000	0.000000	-0.040547	0.031625	-0.748758	0.000000	0.000000	3.000000	51.000000	1.000000
14846.365754	-0.038160	0.568610	0.033046	83.580910	103.389259	113.937340	3.092016	0.000000	1.652287	0.000000	0.000000	0.000000	-0.040547	0.031625	-0.748758	0.000000	0.000000	3.000000	51.000000	1.000000
14846.369087	-0.038344	0.568700	0.030629	83.580910	103.389259	113.937340	3.092016	0.000000	1.652287	0.000000	0.000000	0.000000	-0.055404	0.026982	-0.724947	0.000000	0.000000	3.000000	51.000000	1.000000
14846.372421	-0.038344	0.568700	0.030629	83.580910	103.389259	113.937340	3.092016	0.000000	1.652287	0.000000	0.000000	0.000000	-0.055404	0.026982	-0.724947	0.000000	0.000000	3.000000	51.000000	1.000000
14846.375754	-0.038344	0.568700	0.030629	83.577217	100.582420	111.320892	3.082782	0.000000	1.531463	0.000000	0.000000	0.000000	-0.055404	0.026982	-0.724947	0.000000	0.000000	3.000000	51.000000	1.000000
14846.379087	-0.038527	0.568748	0.028238	83.577217	100.582420	111.320892	3.082782	0.000000	1.531463	0.000000	0.000000	0.000000	-0.054918	0.014410	-0.717302	0.000000	0.000000	3.000000	51.000000	1.000000
14846.382421	-0.038527	0.568748	0.028238	83.577217	100.582420	111.320892	3.082782	0.000000	1.531463	0.000000	0.000000	0.000000	-0.054918	0.014410	-0.717302	0.000000	0.000000	3.000000	51.000000	1.000000
14846.385754	-0.038527	0.568748	0.028238	83.553299	97.983047	108.911674	3.073629	0.000000	1.411913	0.000000	0.000000	0.000000	-0.054918	0.014410	-0.717302	0.000000	0.000000	3.000000	51.000000	1.000000
14846.389087	-0.038758	0.568791	0.025904	83.553299	97.983047	108.911674	3.073629	0.000000	1.411913	0.000000	0.000000	0.000000	-0.069043	0.012760	-0.700321	0.000000	0.000000	3.000000	51.000000	1.000000
14846.392421	-0.038758	0.568791	0.025904	83.553299	97.983047	108.911674	3.073629	0.000000	1.411913	0.000000	0.000000	0.000000	-0.069043	0.012760	-0.700321	0.000000	0.000000	3.000000	51.000000	1.000000
14846.395754	-0.038758	0.568791	0.025904	83.510002	95.659225	106.782799	3.062122	0.000000	1.295192	0.000000	0.000000	0.000000	-0.069043	0.012760	-0.700321	0.000000	0.000000	3.000000	51.000000	1.000000
14846.399087	-0.039015	0.568811	0.023675	83.510002	95.659225	106.782799	3.062122	0.000000	1.295192	0.000000	0.000000	0.000000	-0.077318	0.006218	-0.668649	0.000000	0.000000	3.000000	51.000000	1.000000
14846.402421	-0.039015	0.568811	0.023675	83.510002	95.659225	106.782799	3.062122	0.000000	1.295192	0.000000	0.000000	0.000000	-0.077318	0.006218	-0.668649	0.000000	0.000000	3.000000	51.000000	1.000000
14846.405754	-0.039015	0.568811	0.023675	83.455101	93.510506	104.832115	3.049236	0.000000	1.183751	0.000000	0.000000	0.000000	-0.077318	0.006218	-0.668649	0.000000	0.000000	3.000000	51.000000	1.000000
14846.409087	-0.039321	0.568820	0.021527	83.455101	93.510506	104.832115	3.049236	0.000000	1.183751	0.000000	0.000000	0.000000	-0.091834	0.002449	-0.644438	0.000000	0.000000	3.000000	51.000000	1.000000
14846.412421	-0.039321	0.568820	0.021527	83.455101	93.510506	104.832115	3.049236	0.000000	1.183751	0.000000	0.000000	0.000000	-0.091834	0.002449	-0.644438	0.000000	0.000000	3.000000	51.000000	1.000000
14846.415754	-0.039321	0.568820	0.021527	83.386307	91.530327	103.053101	3.033930	0.000000	1.076345	0.000000	0.000000	0.000000	-0.091834	0.002449	-0.644438	0.000000	0.000000	3.000000	51.000000	1.000000
14846.419087	-0.039633	0.568782	0.019493	83.386307	91.530327	103.053101	3.033930	0.000000	1.076345	0.000000	0.000000	0.000000	-0.093417	-0.011408	-0.610142	0.000000	0.000000	3.000000	51.000000	1.000000
14846.422421	-0.039633	0.568782	0.019493	83.386307	91.530327	103.053101	3.033930	0.000000	1.076345	0.000000	0.000000	0.000000	-0.093417	-0.011408	-0.610142	0.000000	0.000000	3.000000	51.000000	1.000000
14846.425754	-0.039633	0.568782	0.019493	83.304672	89.731850	101.461189	3.018361	0.000000	0.974654	0.000000	0.000000	0.000000	-0.093417	-0.011408	-0.610142	0.000000	0.000000	3.000000	51.000000	1.000000
14846.429087	-0.039994	0.568725	0.017564	83.304672	89.731850	101.461189	3.018361	0.000000	0.974654	0.000000	0.000000	0.000000	-0.108481	-0.017120	-0.578681	0.000000	0.000000	3.000000	51.000000	1.000000
14846.432421	-0.039994	0.568725	0.017564	83.304672	89.731850	101.461189	3.018361	0.000000	0.974654	0.000000	0.000000	0.000000	-0.108481	-0.017120	-0.578681	0.000000	0.000000	3.000000	51.000000	1.000000
14846.435754	-0.039994	0.568725	0.017564	83.223061	88.078964	100.011223	3.000281	0.000000	0.878208	0.000000	0.000000	0.000000	-0.108481	-0.017120	-0.578681	0.000000	0.000000	3.000000	51.000000	1.000000
14846.439087	-0.040360	0.568631	0.015727	83.223061	88.078964	100.011223	3.000281	0.000000	0.878208	0.000000	0.000000	0.000000	-0.109581	-0.027931	-0.551222	0.000000	0.000000	3.000000	51.000000	1.000000
14846.442421	-0.040360	0.568631	0.015727	83.223061	88.078964	100.011223	3.000281	0.000000	0.878208	0.000000	0.000000	0.000000	-0.109581	-0.027931	-0.551222	0.000000	0.000000	3.000000	51.000000	1.000000
14846.445754	-0.040360	0.568631	0.015727	83.137642	86.556252	98.695274	2.982017	0.000000	0.786337	0.000000	0.000000	0.000000	-0.109581	-0.027931	-0.551222	0.000000	0.000000	3.000000	51.000000	1.000000
14846.449087	-0.040774	0.568503	0.013977	83.137642	86.556252	98.695274	2.982017	0.000000	0.786337	0.000000	0.000000	0.000000	-0.124198	-0.038471	-0.524840	0.000000	0.000000	3.000000	51.000000	1.000000
14846.452421	-0.040774	0.568503	0.013977	83.137642	86.556252	98.695274	2.982017	0.000000	0.786337	0.000000	0.000000	0.000000	-0.124198	-0.038471	-0.524840	0.000000	0.000000	3.000000	51.000000	1.000000
14846.455754	-0.040774	0.568503	0.013977	83.038040	85.062233	97.428955	2.961317	0.000000	0.698864	0.000000	0.000000	0.000000	-0.124198	-0.038471	-0.524840	0.000000	0.000000	3.000000	51.000000	1.000000
14846.459087	-0.041253	0.568313	0.012255	83.038040	85.062233	97.428955	2.961317	0.000000	0.698864	0.000000	0.000000	0.000000	-0.143912	-0.057027	-0.516586	0.000000	0.000000	3.000000	51.000000	1.000000
14846.462421	-0.041253	0.568313	0.012255	83.038040	85.062233	97.428955	2.961317	0.000000	0.698864	0.000000	0.000000	0.000000	-0.143912	-0.057027	-0.516586	0.000000	0.000000	3.000000	51.000000	1.000000
14846.465754	-0.041253	0.568313	0.012255	82.918587	83.537323	96.156715	2.937332	0.000000	0.612766	0.000000	0.000000	0.000000	-0.143912	-0.057027	-0.516586	0.000000	0.000000	3.000000	51.000000	1.000000
14846.469087	-0.041802	0.568046	0.010608	82.918587	83.537323	96.156715	2.937332	0.000000	0.612766	0.000000	0.000000	0.000000	-0.164711	-0.080149	-0.494242	0.000000	0.000000	3.000000	51.000000	1.000000
14846.472421	-0.041802	0.568046	0.010608	82.918587	83.537323	96.156715	2.937332	0.000000	0.612766	0.000000	0.000000	0.000000	-0.164711	-0.080149	-0.494242	0.000000	0.000000	3.000000	51.000000	1.000000
14846.475754	-0.041802	0.568046	0.010608	82.778732	81.895393	94.806236	2.909880	0.000000	0.530392	0.000000	0.000000	0.000000	-0.164711	-0.080149	-0.494242	0.000000	0.000000	3.000000	51.000000	1.000000
14846.479087	-0.042460	0.567744	0.008977	82.778732	81.895393	94.806236	2.909880	0.000000	0.530392	0.000000	0.000000	0.000000	-0.197234	-0.090550	-0.489120	0.000000	0.000000	3.000000	51.000000	1.000000
14846.482421	-0.042460	0.567744	0.008977	82.778732	81.895393	94.806236	2.909880	0.000000	0.530392	0.000000	0.000000	0.000000	-0.197234	-0.090550	-0.489120	0.000000	0.000000	3.000000	51.000000	1.000000
14846.485754	-0.042460	0.567744	0.008977	82.611031	80.017235	93.263000	2.877008	0.000000	0.448872	0.000000	0.000000	0.000000	-0.197234	-0.090550	-0.489120	0.000000	0.000000	3.000000	51.000000	1.000000
14846.489087	-0.043224	0.567365	0.007352	82.611031	80.017235	93.263000	2.877008	0.000000	0.448872	0.000000	0.000000	0.000000	-0.229126	-0.113744	-0.487621	0.000000	0.000000	3.000000	51.000000	1.000000
14846.492421	-0.043224	0.567365	0.007352	82.611031	80.017235	93.263000	2.877008	0.000000	0.448872	0.000000	0.000000	0.000000	-0.229126	-0.113744	-0.487621	0.000000	0.000000	3.000000	51.000000	1.000000
14846.495754	-0.043224	0.567365	0.007352	82.388412	77.663322	91.319435	2.838820	0.000000	0.367602	0.000000	0.000000	0.000000	-0.229126	-0.113744	-0.487621	0.000000	0.000000	3.000000	51.000000	1.000000
14846.499087	-0.044095	0.566970	0.005760	82.388412	77.663322	91.319435	2.838820	0.000000	0.367602	0.000000	0.000000	0.000000	-0.261532	-0.118543	-0.477537	0.000000	0.000000	3.000000	51.000000	1.000000
14846.502421	-0.044095	0.566970	0.005760	82.388412	77.663322	91.319435	2.838820	0.000000	0.367602	0.000000	0.000000	0.000000	-0.261532	-0.118543	-0.477537	0.000000	0.000000	3.000000	51.000000	1.000000
14846.505754	-0.044095	0.566970	0.005760	82.087112	74.946892	89.101952	2.795231	0.000000	0.288013	0.000000	0.000000	0.000000	-0.261532	-0.118543	-0.477537	0.000000	0.000000	3.000000	51.000000	1.000000
14846.509087	-0.045051	0.566541	0.004186	82.087112	74.946892	89.101952	2.795231	0.000000	0.288013	0.000000	0.000000	0.000000	-0.286600	-0.128529	-0.472274	0.000000	0.000000	3.000000	51.000000	1.000000
14846.512421	-0.045051	0.566541	0.004186	82.087112	74.946892	89.101952	2.795231	0.000000	0.288013	0.000000	0.000000	0.000000	-0.286600	-0.128529	-0.472274	0.000000	0.000000	3.000000	51.000000	1.000000
14846.515754	-0.045051	0.566541	0.004186	81.723053	72.068672	86.794472	2.747465	0.000000	0.209300	0.000000	0.000000	0.000000	-0.286600	-0.128529	-0.472274	0.000000	0.000000	3.000000	51.000000	1.000000
14846.519087	-0.046043	0.566088	0.002609	81.723053	72.068672	86.794472	2.747465	0.000000	0.209300	0.000000	0.000000	0.000000	-0.297648	-0.136081	-0.472958	0.000000	0.000000	3.000000	51.000000	1.000000
14846.522421	-0.046043	0.566088	0.002609	81.723053	72.068672	86.794472	2.747465	0.000000	0.209300	0.000000	0.000000	0.000000	-0.297648	-0.136081	-0.472958	0.000000	0.000000	3.000000	51.000000	1.000000
14846.525754	-0.046043	0.566088	0.002609	81.301888	69.192207	84.540230	2.697857	0.000000	0.130474	0.000000	0.000000	0.000000	-0.297648	-0.136081	-0.472958	0.000000	0.000000	3.000000	51.000000	1.000000
14846.529087	-0.047082	0.565646	0.001131	81.301888	69.192207	84.540230	2.697857	0.000000	0.130474	0.000000	0.000000	0.000000	-0.311667	-0.132444	-0.443582	0.000000	0.000000	3.000000	51.000000	1.000000
14846.532421	-0.047082	0.565646	0.001131	81.301888	69.192207	84.540230	2.697857	0.000000	0.130474	0.000000	0.000000	0.000000	-0.311667	-0.132444	-0.443582	0.000000	0.000000	3.000000	51.000000	1.000000
14846.535754	-0.047082	0.565646	0.001131	80.842705	66.438309	82.443886	2.645912	0.000000	0.056544	0.000000	0.000000	0.000000	-0.311667	-0.132444	-0.443582	0.000000	0.000000	3.000000	51.000000	1.000000
14846.539087	-0.048126	0.565235	-0.000227	80.842705	66.438309	82.443886	2.645912	0.000000	0.056544	0.000000	0.000000	0.000000	-0.313356	-0.123538	-0.407508	0.000000	0.000000	3.000000	51.000000	1.000000
14846.542421	-0.048126	0.565235	-0.000227	80.842705	66.438309	82.443886	2.645912	0.000000	0.056544	0.000000	0.000000	0.000000	-0.313356	-0.123538	-0.407508	0.000000	0.000000	3.000000	51.000000	1.000000
14846.545754	-0.048126	0.565235	-0.000227	80.374893	63.861202	80.522057	2.593686	0.000000	-0.011374	0.000000	0.000000	0.000000	-0.313356	-0.123538	-0.407508	0.000000	0.000000	3.000000	51.000000	1.000000
14846.549087	-0.049137	0.564845	-0.001437	80.374893	63.861202	80.522057	2.593686	0.000000	-0.011374	0.000000	0.000000	0.000000	-0.303124	-0.116908	-0.362842	0.000000	0.000000	3.000000	51.000000	1.000000
14846.552421	-0.049137	0.564845	-0.001437	80.374893	63.861202	80.522057	2.593686	0.000000	-0.011374	0.000000	0.000000	0.000000	-0.303124	-0.116908	-0.362842	0.000000	0.000000	3.000000	51.000000	1.000000
14846.555754	-0.049137	0.564845	-0.001437	79.936707	61.579250	78.846062	2.543166	0.000000	-0.071848	0.000000	0.000000	0.000000	-0.303124	-0.116908	-0.362842	0.000000	0.000000	3.000000	51.000000	1.000000
14846.559087	-0.050100	0.564479	-0.002429	79.936707	61.579250	78.846062	2.543166	0.000000	-0.071848	0.000000	0.000000	0.000000	-0.289008	-0.109625	-0.297752	0.000000	0.000000	3.000000	51.000000	1.000000
14846.562421	-0.050100	0.564479	-0.002429	79.936707	61.579250	78.846062	2.543166	0.000000	-0.071848	0.000000	0.000000	0.000000	-0.289008	-0.109625	-0.297752	0.000000	0.000000	3.000000	51.000000	1.000000
14846.565754	-0.050100	0.564479	-0.002429	79.577118	59.550762	77.312813	2.494998	0.000000	-0.121473	0.000000	0.000000	0.000000	-0.289008	-0.109625	-0.297752	0.000000	0.000000	3.000000	51.000000	1.000000
14846.569087	-0.050995	0.564121	-0.003220	79.577118	59.550762	77.312813	2.494998	0.000000	-0.121473	0.000000	0.000000	0.000000	-0.268410	-0.107513	-0.237078	0.000000	0.000000	3.000000	51.000000	1.000000
14846.572421	-0.050995	0.564121	-0.003220	79.577118	59.550762	77.312813	2.494998	0.000000	-0.121473	0.000000	0.000000	0.000000	-0.268410	-0.107513	-0.237078	0.000000	0.000000	3.000000	51.000000	1.000000
14846.575754	-0.050995	0.564121	-0.003220	79.334030	57.617764	75.735649	2.450263	0.000000	-0.160986	0.000000	0.000000	0.000000	-0.268410	-0.107513	-0.237078	0.000000	0.000000	3.000000	51.000000	1.000000
14846.579087	-0.051848	0.563804	-0.003774	79.334030	57.617764	75.735649	2.450263	0.000000	-0.160986	0.000000	0.000000	0.000000	-0.256014	-0.095024	-0.166226	0.000000	0.000000	3.000000	51.000000	1.000000
14846.582421	-0.051848	0.563804	-0.003774	79.334030	57.617764	75.735649	2.450263	0.000000	-0.160986	0.000000	0.000000	0.000000	-0.256014	-0.095024	-0.166226	0.000000	0.000000	3.000000	51.000000	1.000000
14846.585754	-0.051848	0.563804	-0.003774	79.215660	55.760872	74.065948	2.407594	0.000000	-0.188691	0.000000	0.000000	0.000000	-0.256014	-0.095024	-0.166226	0.000000	0.000000	3.000000	51.000000	1.000000
14846.589087	-0.051848	0.563804	-0.003774	79.215660	55.760872	74.065948	2.407594	0.000000	-0.188691	0.000000	0.000000	0.000000	-0.256014	-0.095024	-0.166226	0.000000	0.000000	3.000000	51.000000	1.000000
14846.592421	-0.052700	0.563519	-0.004138	79.215660	55.760872	74.065948	2.407594	0.000000	-0.188691	0.000000	0.000000	0.000000	-0.255567	-0.085495	-0.109169	0.000000	0.000000	3.000000	51.000000	1.000000
14846.595754	-0.052700	0.563519	-0.004138	79.132187	54.060856	72.494148	2.407594	0.000000	-0.188691	0.000000	0.000000	0.000000	-0.255567	-0.085495	-0.109169	0.000000	0.000000	3.000000	51.000000	1.000000
14846.599087	-0.053487	0.563266	-0.004304	79.132187	54.060856	72.494148	2.407594	0.000000	-0.188691	0.000000	0.000000	0.000000	-0.236125	-0.076029	-0.049773	0.000000	0.000000	3.000000	51.000000	1.000000
14846.602421	-0.053487	0.563266	-0.004304	79.132187	54.060856	72.494148	2.407594	0.000000	-0.188691	0.000000	0.000000	0.000000	-0.236125	-0.076029	-0.049773	0.000000	0.000000	3.000000	51.000000	1.000000
14846.605754	-0.053487	0.563266	-0.004304	79.051285	52.631527	71.182365	2.325645	0.000000	-0.215181	0.000000	0.000000	0.000000	-0.236125	-0.076029	-0.049773	0.000000	0.000000	3.000000	51.000000	1.000000
14846.609087	-0.053487	0.563266	-0.004304	79.051285	52.631527	71.182365	2.325645	0.000000	-0.215181	0.000000	0.000000	0.000000	-0.236125	-0.076029	-0.049773	0.000000	0.000000	3.000000	51.000000	1.000000
14846.612421	-0.054233	0.563086	-0.004262	79.051285	52.631527	71.182365	2.325645	0.000000	-0.215181	0.000000	0.000000	0.000000	-0.223900	-0.053977	0.012621	0.000000	0.000000	3.000000	51.000000	1.000000
14846.615754	-0.054233	0.563086	-0.004262	78.978325	51.451153	70.113258	2.325645	0.000000	-0.215181	0.000000	0.000000	0.000000	-0.223900	-0.053977	0.012621	0.000000	0.000000	3.000000	51.000000	1.000000
14846.619087	-0.054952	0.562935	-0.004091	78.978325	51.451153	70.113258	2.325645	0.000000	-0.215181	0.000000	0.000000	0.000000	-0.215606	-0.045275	0.051136	0.000000	0.000000	3.000000	51.000000	1.000000
14846.622421	-0.054952	0.562935	-0.004091	78.978325	51.451153	70.113258	2.325645	0.000000	-0.215181	0.000000	0.000000	0.000000	-0.215606	-0.045275	0.051136	0.000000	0.000000	3.000000	51.000000	1.000000
14846.625754	-0.054952	0.562935	-0.004091	78.924423	50.576164	69.338974	2.252394	0.000000	-0.204555	0.000000	0.000000	0.000000	-0.215606	-0.045275	0.051136	0.000000	0.000000	3.000000	51.000000	1.000000
14846.629087	-0.054952	0.562935	-0.004091	78.924423	50.576164	69.338974	2.252394	0.000000	-0.204555	0.000000	0.000000	0.000000	-0.215606	-0.045275	0.051136	0.000000	0.000000	3.000000	51.000000	1.000000
14846.632421	-0.055708	0.562813	-0.003800	78.924423	50.576164	69.338974	2.252394	0.000000	-0.204555	0.000000	0.000000	0.000000	-0.226838	-0.036675	0.087307	0.000000	0.000000	3.000000	51.000000	1.000000
14846.635754	-0.055708	0.562813	-0.003800	78.897575	50.009163	68.851166	2.252394	0.000000	-0.204555	0.000000	0.000000	0.000000	-0.226838	-0.036675	0.087307	0.000000	0.000000	3.000000	51.000000	1.000000
14846.639087	-0.056521	0.562727	-0.003415	78.897575	50.009163	68.851166	2.252394	0.000000	-0.204555	0.000000	0.000000	0.000000	-0.243836	-0.025782	0.115524	0.000000	0.000000	3.000000	51.000000	1.000000
14846.642421	-0.056521	0.562727	-0.003415	78.897575	50.009163	68.851166	2.252394	0.000000	-0.204555	0.000000	0.000000	0.000000	-0.243836	-0.025782	0.115524	0.000000	0.000000	3.000000	51.000000	1.000000
14846.645754	-0.056521	0.562727	-0.003415	78.903893	49.816429	68.733055	2.173948	0.000000	-0.170750	0.000000	0.000000	0.000000	-0.243836	-0.025782	0.115524	0.000000	0.000000	3.000000	51.000000	1.000000
14846.649087	-0.056521	0.562727	-0.003415	78.903893	49.816429	68.733055	2.173948	0.000000	-0.170750	0.000000	0.000000	0.000000	-0.243836	-0.025782	0.115524	0.000000	0.000000	3.000000	51.000000	1.000000
14846.652421	-0.057354	0.562662	-0.002884	78.903893	49.816429	68.733055	2.173948	0.000000	-0.170750	0.000000	0.000000	0.000000	-0.249861	-0.019552	0.159409	0.000000	0.000000	3.000000	51.000000	1.000000
14846.655754	-0.057354	0.562662	-0.002884	78.917770	49.647602	68.627853	2.173948	0.000000	-0.170750	0.000000	0.000000	0.000000	-0.249861	-0.019552	0.159409	0.000000	0.000000	3.000000	51.000000	1.000000
14846.659087	-0.058178	0.562615	-0.002268	78.917770	49.647602	68.627853	2.173948	0.000000	-0.170750	0.000000	0.000000	0.000000	-0.247127	-0.013979	0.184556	0.000000	0.000000	3.000000	51.000000	1.000000
14846.662421	-0.058178	0.562615	-0.002268	78.917770	49.647602	68.627853	2.173948	0.000000	-0.170750	0.000000	0.000000	0.000000	-0.247127	-0.013979	0.184556	0.000000	0.000000	3.000000	51.000000	1.000000
14846.665754	-0.058178	0.562615	-0.002268	78.954239	49.613743	68.629875	2.091117	0.000000	-0.113422	0.000000	0.000000	0.000000	-0.247127	-0.013979	0.184556	0.000000	0.000000	3.000000	51.000000	1.000000
14846.669087	-0.058977	0.562571	-0.001520	78.954239	49.613743	68.629875	2.091117	0.000000	-0.113422	0.000000	0.000000	0.000000	-0.239824	-0.013106	0.224656	0.000000	0.000000	3.000000	51.000000	1.000000
14846.672421	-0.058977	0.562571	-0.001520	78.954239	49.613743	68.629875	2.091117	0.000000	-0.113422	0.000000	0.000000	0.000000	-0.239824	-0.013106	0.224656	0.000000	0.000000	3.000000	51.000000	1.000000
14846.675754	-0.058977	0.562571	-0.001520	79.030449	49.902481	68.911812	2.051147	0.000000	-0.075980	0.000000	0.000000	0.000000	-0.239824	-0.013106	0.224656	0.000000	0.000000	3.000000	51.000000	1.000000
14846.679087	-0.059728	0.562538	-0.000658	79.030449	49.902481	68.911812	2.051147	0.000000	-0.075980	0.000000	0.000000	0.000000	-0.225198	-0.009978	0.258533	0.000000	0.000000	3.000000	51.000000	1.000000
14846.682421	-0.059728	0.562538	-0.000658	79.030449	49.902481	68.911812	2.051147	0.000000	-0.075980	0.000000	0.000000	0.000000	-0.225198	-0.009978	0.258533	0.000000	0.000000	3.000000	51.000000	1.000000
14846.685754	-0.059728	0.562538	-0.000658	79.178596	50.755917	69.707794	2.013614	0.000000	-0.032891	0.000000	0.000000	0.000000	-0.225198	-0.009978	0.258533	0.000000	0.000000	3.000000	51.000000	1.000000
14846.689087	-0.060447	0.562455	0.000284	79.178596	50.755917	69.707794	2.013614	0.000000	-0.032891	0.000000	0.000000	0.000000	-0.215917	-0.024958	0.282598	0.000000	0.000000	3.000000	51.000000	1.000000
14846.692421	-0.060447	0.562455	0.000284	79.178596	50.755917	69.707794	2.013614	0.000000	-0.032891	0.000000	0.000000	0.000000	-0.215917	-0.024958	0.282598	0.000000	0.000000	3.000000	51.000000	1.000000
14846.695754	-0.060447	0.562455	0.000284	79.396904	52.131733	70.973320	1.977628	0.000000	0.014209	0.000000	0.000000	0.000000	-0.215917	-0.024958	0.282598	0.000000	0.000000	3.000000	51.000000	1.000000
14846.699087	-0.061179	0.562347	0.001295	79.396904	52.131733	70.973320	1.977628	0.000000	0.014209	0.000000	0.000000	0.000000	-0.219465	-0.032497	0.303218	0.000000	0.000000	3.000000	51.000000	1.000000
14846.702421	-0.061179	0.562347	0.001295	79.396904	52.131733	70.973320	1.977628	0.000000	0.014209	0.000000	0.000000	0.000000	-0.219465	-0.032497	0.303218	0.000000	0.000000	3.000000	51.000000	1.000000
14846.705754	-0.061179	0.562347	0.001295	79.650612	53.760521	72.460648	1.941050	0.000000	0.064745	0.000000	0.000000	0.000000	-0.219465	-0.032497	0.303218	0.000000	0.000000	3.000000	51.000000	1.000000
14846.709087	-0.061942	0.562195	0.002353	79.650612	53.760521	72.460648	1.941050	0.000000	0.064745	0.000000	0.000000	0.000000	-0.228914	-0.045416	0.317564	0.000000	0.000000	3.000000	51.000000	1.000000
14846.712421	-0.061942	0.562195	0.002353	79.650612	53.760521	72.460648	1.941050	0.000000	0.064745	0.000000	0.000000	0.000000	-0.228914	-0.045416	0.317564	0.000000	0.000000	3.000000	51.000000	1.000000
14846.715754	-0.061942	0.562195	0.002353	79.898865	55.438560	73.995445	1.902898	0.000000	0.117673	0.000000	0.000000	0.000000	-0.228914	-0.045416	0.317564	0.000000	0.000000	3.000000	51.000000	1.000000
14846.719087	-0.062753	0.561991	0.003415	79.898865	55.438560	73.995445	1.902898	0.000000	0.117673	0.000000	0.000000	0.000000	-0.243339	-0.061246	0.318570	0.000000	0.000000	3.000000	51.000000	1.000000
14846.722421	-0.062753	0.561991	0.003415	79.898865	55.438560	73.995445	1.902898	0.000000	0.117673	0.000000	0.000000	0.000000	-0.243339	-0.061246	0.318570	0.000000	0.000000	3.000000	51.000000	1.000000
14846.725754	-0.062753	0.561991	0.003415	80.107216	57.116508	75.550438	1.862341	0.000000	0.170767	0.000000	0.000000	0.000000	-0.243339	-0.061246	0.318570	0.000000	0.000000	3.000000	51.000000	1.000000
14846.729087	-0.063660	0.561725	0.004498	80.107216	57.116508	75.550438	1.862341	0.000000	0.170767	0.000000	0.000000	0.000000	-0.271984	-0.079653	0.324694	0.000000	0.000000	3.000000	51.000000	1.000000
14846.732421	-0.063660	0.561725	0.004498	80.107216	57.116508	75.550438	1.862341	0.000000	0.170767	0.000000	0.000000	0.000000	-0.271984	-0.079653	0.324694	0.000000	0.000000	3.000000	51.000000	1.000000
14846.735754	-0.063660	0.561725	0.004498	80.232841	58.772636	77.020500	1.817011	0.000000	0.224883	0.000000	0.000000	0.000000	-0.271984	-0.079653	0.324694	0.000000	0.000000	3.000000	51.000000	1.000000
14846.739087	-0.064634	0.561414	0.005556	80.232841	58.772636	77.020500	1.817011	0.000000	0.224883	0.000000	0.000000	0.000000	-0.292306	-0.093339	0.317494	0.000000	0.000000	3.000000	51.000000	1.000000
14846.742421	-0.064634	0.561414	0.005556	80.232841	58.772636	77.020500	1.817011	0.000000	0.224883	0.000000	0.000000	0.000000	-0.292306	-0.093339	0.317494	0.000000	0.000000	3.000000	51.000000	1.000000
14846.745754	-0.064634	0.561414	0.005556	80.291389	60.320435	78.084885	1.768293	0.000000	0.277799	0.000000	0.000000	0.000000	-0.292306	-0.093339	0.317494	0.000000	0.000000	3.000000	51.000000	1.000000
14846.749087	-0.065677	0.561057	0.006590	80.291389	60.320435	78.084885	1.768293	0.000000	0.277799	0.000000	0.000000	0.000000	-0.312736	-0.107096	0.310156	0.000000	0.000000	3.000000	51.000000	1.000000
14846.752421	-0.065677	0.561057	0.006590	80.291389	60.320435	78.084885	1.768293	0.000000	0.277799	0.000000	0.000000	0.000000	-0.312736	-0.107096	0.310156	0.000000	0.000000	3.000000	51.000000	1.000000
14846.755754	-0.065677	0.561057	0.006590	80.326469	61.634548	78.741798	1.716170	0.000000	0.329491	0.000000	0.000000	0.000000	-0.312736	-0.107096	0.310156	0.000000	0.000000	3.000000	51.000000	1.000000
14846.759087	-0.066762	0.560663	0.007579	80.326469	61.634548	78.741798	1.716170	0.000000	0.329491	0.000000	0.000000	0.000000	-0.325648	-0.118419	0.296616	0.000000	0.000000	3.000000	51.000000	1.000000
14846.762421	-0.066762	0.560663	0.007579	80.326469	61.634548	78.741798	1.716170	0.000000	0.329491	0.000000	0.000000	0.000000	-0.325648	-0.118419	0.296616	0.000000	0.000000	3.000000	51.000000	1.000000
14846.765754	-0.066762	0.560663	0.007579	80.322647	62.729107	79.631958	1.661896	0.000000	0.378927	0.000000	0.000000	0.000000	-0.325648	-0.118419	0.296616	0.000000	0.000000	3.000000	51.000000	1.000000
14846.769087	-0.067891	0.560230	0.008522	80.322647	62.729107	79.631958	1.661896	0.000000	0.378927	0.000000	0.000000	0.000000	-0.338581	-0.129757	0.282986	0.000000	0.000000	3.000000	51.000000	1.000000
14846.772421	-0.067891	0.560230	0.008522	80.322647	62.729107	79.631958	1.661896	0.000000	0.378927	0.000000	0.000000	0.000000	-0.338581	-0.129757	0.282986	0.000000	0.000000	3.000000	51.000000	1.000000
14846.775754	-0.067891	0.560230	0.008522	80.275238	63.620667	80.692154	1.605466	0.000000	0.426092	0.000000	0.000000	0.000000	-0.338581	-0.129757	0.282986	0.000000	0.000000	3.000000	51.000000	1.000000
14846.779087	-0.068999	0.559777	0.009447	80.275238	63.620667	80.692154	1.605466	0.000000	0.426092	0.000000	0.000000	0.000000	-0.332370	-0.135838	0.277530	0.000000	0.000000	3.000000	51.000000	1.000000
14846.782421	-0.068999	0.559777	0.009447	80.275238	63.620667	80.692154	1.605466	0.000000	0.426092	0.000000	0.000000	0.000000	-0.332370	-0.135838	0.277530	0.000000	0.000000	3.000000	51.000000	1.000000
14846.785754	-0.068999	0.559777	0.009447	80.190598	64.407730	81.619583	1.550071	0.000000	0.472347	0.000000	0.000000	0.000000	-0.332370	-0.135838	0.277530	0.000000	0.000000	3.000000	51.000000	1.000000
14846.789087	-0.070025	0.559313	0.010405	80.190598	64.407730	81.619583	1.550071	0.000000	0.472347	0.000000	0.000000	0.000000	-0.307951	-0.139263	0.287404	0.000000	0.000000	3.000000	51.000000	1.000000
14846.792421	-0.070025	0.559313	0.010405	80.190598	64.407730	81.619583	1.550071	0.000000	0.472347	0.000000	0.000000	0.000000	-0.307951	-0.139263	0.287404	0.000000	0.000000	3.000000	51.000000	1.000000
14846.795754	-0.070025	0.559313	0.010405	80.084198	65.147842	82.146416	1.498745	0.000000	0.520247	0.000000	0.000000	0.000000	-0.307951	-0.139263	0.287404	0.000000	0.000000	3.000000	51.000000	1.000000
14846.799087	-0.070973	0.558811	0.011270	80.084198	65.147842	82.146416	1.498745	0.000000	0.520247	0.000000	0.000000	0.000000	-0.284488	-0.150735	0.259555	0.000000	0.000000	3.000000	51.000000	1.000000
14846.802421	-0.070973	0.558811	0.011270	80.084198	65.147842	82.146416	1.498745	0.000000	0.520247	0.000000	0.000000	0.000000	-0.284488	-0.150735	0.259555	0.000000	0.000000	3.000000	51.000000	1.000000
14846.805754	-0.070973	0.558811	0.011270	79.972618	65.830307	82.208237	1.451331	0.000000	0.563506	0.000000	0.000000	0.000000	-0.284488	-0.150735	0.259555	0.000000	0.000000	3.000000	51.000000	1.000000
14846.809087	-0.071874	0.558297	0.012098	79.972618	65.830307	82.208237	1.451331	0.000000	0.563506	0.000000	0.000000	0.000000	-0.270140	-0.154224	0.248446	0.000000	0.000000	3.000000	51.000000	1.000000
14846.812421	-0.071874	0.558297	0.012098	79.972618	65.830307	82.208237	1.451331	0.000000	0.563506	0.000000	0.000000	0.000000	-0.270140	-0.154224	0.248446	0.000000	0.000000	3.000000	51.000000	1.000000
14846.815754	-0.071874	0.558297	0.012098	79.875893	66.570511	82.597099	1.406307	0.000000	0.604914	0.000000	0.000000	0.000000	-0.270140	-0.154224	0.248446	0.000000	0.000000	3.000000	51.000000	1.000000
14846.819087	-0.072741	0.557788	0.012840	79.875893	66.570511	82.597099	1.406307	0.000000	0.604914	0.000000	0.000000	0.000000	-0.260206	-0.152469	0.222496	0.000000	0.000000	3.000000	51.000000	1.000000
14846.822421	-0.072741	0.557788	0.012840	79.875893	66.570511	82.597099	1.406307	0.000000	0.604914	0.000000	0.000000	0.000000	-0.260206	-0.152469	0.222496	0.000000	0.000000	3.000000	51.000000	1.000000
14846.825754	-0.072741	0.557788	0.012840	79.812210	67.352486	83.524147	1.362939	0.000000	0.641997	0.000000	0.000000	0.000000	-0.260206	-0.152469	0.222496	0.000000	0.000000	3.000000	51.000000	1.000000
14846.829087	-0.073620	0.557286	0.013488	79.812210	67.352486	83.524147	1.362939	0.000000	0.641997	0.000000	0.000000	0.000000	-0.263526	-0.150581	0.194549	0.000000	0.000000	3.000000	51.000000	1.000000
14846.832421	-0.073620	0.557286	0.013488	79.812210	67.352486	83.524147	1.362939	0.000000	0.641997	0.000000	0.000000	0.000000	-0.263526	-0.150581	0.194549	0.000000	0.000000	3.000000	51.000000	1.000000
14846.835754	-0.073620	0.557286	0.013488	79.784500	68.083694	84.369118	1.319019	0.000000	0.674422	0.000000	0.000000	0.000000	-0.263526	-0.150581	0.194549	0.000000	0.000000	3.000000	51.000000	1.000000
14846.839087	-0.074502	0.556783	0.014003	79.784500	68.083694	84.369118	1.319019	0.000000	0.674422	0.000000	0.000000	0.000000	-0.264815	-0.151118	0.154364	0.000000	0.000000	3.000000	51.000000	1.000000
14846.842421	-0.074502	0.556783	0.014003	79.784500	68.083694	84.369118	1.319019	0.000000	0.674422	0.000000	0.000000	0.000000	-0.264815	-0.151118	0.154364	0.000000	0.000000	3.000000	51.000000	1.000000
14846.845754	-0.074502	0.556783	0.014003	79.769417	68.620094	85.002632	1.274883	0.000000	0.700149	0.000000	0.000000	0.000000	-0.264815	-0.151118	0.154364	0.000000	0.000000	3.000000	51.000000	1.000000
14846.849087	-0.075394	0.556312	0.014419	79.769417	68.620094	85.002632	1.274883	0.000000	0.700149	0.000000	0.000000	0.000000	-0.267639	-0.141085	0.124864	0.000000	0.000000	3.000000	51.000000	1.000000
14846.852421	-0.075394	0.556312	0.014419	79.769417	68.620094	85.002632	1.274883	0.000000	0.700149	0.000000	0.000000	0.000000	-0.267639	-0.141085	0.124864	0.000000	0.000000	3.000000	51.000000	1.000000
14846.855754	-0.075394	0.556312	0.014419	79.747078	68.937332	85.310684	1.230277	0.000000	0.720959	0.000000	0.000000	0.000000	-0.267639	-0.141085	0.124864	0.000000	0.000000	3.000000	51.000000	1.000000
14846.859087	-0.076321	0.555893	0.014751	79.747078	68.937332	85.310684	1.230277	0.000000	0.720959	0.000000	0.000000	0.000000	-0.277930	-0.125667	0.099641	0.000000	0.000000	3.000000	51.000000	1.000000
14846.862421	-0.076321	0.555893	0.014751	79.747078	68.937332	85.310684	1.230277	0.000000	0.720959	0.000000	0.000000	0.000000	-0.277930	-0.125667	0.099641	0.000000	0.000000	3.000000	51.000000	1.000000
14846.865754	-0.076321	0.555893	0.014751	79.701859	69.116875	85.214462	1.183955	0.000000	0.737566	0.000000	0.000000	0.000000	-0.277930	-0.125667	0.099641	0.000000	0.000000	3.000000	51.000000	1.000000
14846.869087	-0.076321	0.555893	0.014751	79.701859	69.116875	85.214462	1.183955	0.000000	0.737566	0.000000	0.000000	0.000000	-0.277930	-0.125667	0.099641	0.000000	0.000000	3.000000	51.000000	1.000000
14846.872421	-0.077189	0.555509	0.014996	79.701859	69.116875	85.214462	1.183955	0.000000	0.737566	0.000000	0.000000	0.000000	-0.260364	-0.115371	0.073485	0.000000	0.000000	3.000000	51.000000	1.000000
14846.875754	-0.077189	0.555509	0.014996	79.601433	69.162025	84.768761	1.183955	0.000000	0.737566	0.000000	0.000000	0.000000	-0.260364	-0.115371	0.073485	0.000000	0.000000	3.000000	51.000000	1.000000
14846.879087	-0.078007	0.555185	0.015213	79.601433	69.162025	84.768761	1.183955	0.000000	0.737566	0.000000	0.000000	0.000000	-0.245544	-0.097211	0.065038	0.000000	0.000000	3.000000	51.000000	1.000000
14846.882421	-0.078007	0.555185	0.015213	79.601433	69.162025	84.768761	1.183955	0.000000	0.737566	0.000000	0.000000	0.000000	-0.245544	-0.097211	0.065038	0.000000	0.000000	3.000000	51.000000	1.000000
14846.885754	-0.078007	0.555185	0.015213	79.425438	69.209976	84.473869	1.099637	0.000000	0.760653	0.000000	0.000000	0.000000	-0.245544	-0.097211	0.065038	0.000000	0.000000	3.000000	51.000000	1.000000
14846.889087	-0.078810	0.554922	0.015331	79.425438	69.209976	84.473869	1.099637	0.000000	0.760653	0.000000	0.000000	0.000000	-0.240925	-0.078871	0.035317	0.000000	0.000000	3.000000	51.000000	1.000000
14846.892421	-0.078810	0.554922	0.015331	79.425438	69.209976	84.473869	1.099637	0.000000	0.760653	0.000000	0.000000	0.000000	-0.240925	-0.078871	0.035317	0.000000	0.000000	3.000000	51.000000	1.000000
14846.895754	-0.078810	0.554922	0.015331	79.206314	69.239975	84.507164	1.059483	0.000000	0.766540	0.000000	0.000000	0.000000	-0.240925	-0.078871	0.035317	0.000000	0.000000	3.000000	51.000000	1.000000
14846.899087	-0.079622	0.554668	0.015356	79.206314	69.239975	84.507164	1.059483	0.000000	0.766540	0.000000	0.000000	0.000000	-0.243436	-0.076132	0.007676	0.000000	0.000000	3.000000	51.000000	1.000000
14846.902421	-0.079622	0.554668	0.015356	79.206314	69.239975	84.507164	1.059483	0.000000	0.766540	0.000000	0.000000	0.000000	-0.243436	-0.076132	0.007676	0.000000	0.000000	3.000000	51.000000	1.000000
14846.905754	-0.079622	0.554668	0.015356	78.990852	69.264992	84.607254	1.018910	0.000000	0.767819	0.000000	0.000000	0.000000	-0.243436	-0.076132	0.007676	0.000000	0.000000	3.000000	51.000000	1.000000
14846.909087	-0.079622	0.554668	0.015356	78.990852	69.264992	84.607254	1.018910	0.000000	0.767819	0.000000	0.000000	0.000000	-0.243436	-0.076132	0.007676	0.000000	0.000000	3.000000	51.000000	1.000000
14846.912421	-0.080511	0.554467	0.015291	78.990852	69.264992	84.607254	1.018910	0.000000	0.767819	0.000000	0.000000	0.000000	-0.266639	-0.060308	-0.019646	0.000000	0.000000	3.000000	51.000000	1.000000
14846.915754	-0.080511	0.554467	0.015291	78.821159	69.298134	84.482300	1.018910	0.000000	0.767819	0.000000	0.000000	0.000000	-0.266639	-0.060308	-0.019646	0.000000	0.000000	3.000000	51.000000	1.000000
14846.919087	-0.081424	0.554311	0.015101	78.821159	69.298134	84.482300	1.018910	0.000000	0.767819	0.000000	0.000000	0.000000	-0.274158	-0.046960	-0.056988	0.000000	0.000000	3.000000	51.000000	1.000000
14846.922421	-0.081424	0.554311	0.015101	78.821159	69.298134	84.482300	1.018910	0.000000	0.767819	0.000000	0.000000	0.000000	-0.274158	-0.046960	-0.056988	0.000000	0.000000	3.000000	51.000000	1.000000
14846.925754	-0.081424	0.554311	0.015101	78.704575	69.390091	84.319992	0.928777	0.000000	0.755046	0.000000	0.000000	0.000000	-0.274158	-0.046960	-0.056988	0.000000	0.000000	3.000000	51.000000	1.000000
14846.929087	-0.082392	0.554207	0.014823	78.704575	69.390091	84.319992	0.928777	0.000000	0.755046	0.000000	0.000000	0.000000	-0.290307	-0.031113	-0.083310	0.000000	0.000000	3.000000	51.000000	1.000000
14846.932421	-0.082392	0.554207	0.014823	78.704575	69.390091	84.319992	0.928777	0.000000	0.755046	0.000000	0.000000	0.000000	-0.290307	-0.031113	-0.083310	0.000000	0.000000	3.000000	51.000000	1.000000
14846.935754	-0.082392	0.554207	0.014823	78.626495	69.579445	84.282433	0.880393	0.000000	0.741162	0.000000	0.000000	0.000000	-0.290307	-0.031113	-0.083310	0.000000	0.000000	3.000000	51.000000	1.000000
14846.939087	-0.083413	0.554156	0.014457	78.626495	69.579445	84.282433	0.880393	0.000000	0.741162	0.000000	0.000000	0.000000	-0.306281	-0.015234	-0.109726	0.000000	0.000000	3.000000	51.000000	1.000000
14846.942421	-0.083413	0.554156	0.014457	78.626495	69.579445	84.282433	0.880393	0.000000	0.741162	0.000000	0.000000	0.000000	-0.306281	-0.015234	-0.109726	0.000000	0.000000	3.000000	51.000000	1.000000
14846.945754	-0.083413	0.554156	0.014457	78.548538	69.844254	84.515594	0.829346	0.000000	0.722874	0.000000	0.000000	0.000000	-0.306281	-0.015234	-0.109726	0.000000	0.000000	3.000000	51.000000	1.000000
14846.949087	-0.084453	0.554158	0.014075	78.548538	69.844254	84.515594	0.829346	0.000000	0.722874	0.000000	0.000000	0.000000	-0.312066	0.000459	-0.114726	0.000000	0.000000	3.000000	51.000000	1.000000
14846.952421	-0.084453	0.554158	0.014075	78.548538	69.844254	84.515594	0.829346	0.000000	0.722874	0.000000	0.000000	0.000000	-0.312066	0.000459	-0.114726	0.000000	0.000000	3.000000	51.000000	1.000000
14846.955754	-0.084453	0.554158	0.014075	78.430801	70.234962	85.079819	0.777335	0.000000	0.703753	0.000000	0.000000	0.000000	-0.312066	0.000459	-0.114726	0.000000	0.000000	3.000000	51.000000	1.000000
14846.959087	-0.085508	0.554220	0.013653	78.430801	70.234962	85.079819	0.777335	0.000000	0.703753	0.000000	0.000000	0.000000	-0.316558	0.018799	-0.126658	0.000000	0.000000	3.000000	51.000000	1.000000
14846.962421	-0.085508	0.554220	0.013653	78.430801	70.234962	85.079819	0.777335	0.000000	0.703753	0.000000	0.000000	0.000000	-0.316558	0.018799	-0.126658	0.000000	0.000000	3.000000	51.000000	1.000000
14846.965754	-0.085508	0.554220	0.013653	78.263435	70.768890	85.845200	0.724575	0.000000	0.682643	0.000000	0.000000	0.000000	-0.316558	0.018799	-0.126658	0.000000	0.000000	3.000000	51.000000	1.000000
14846.969087	-0.086501	0.554344	0.013271	78.263435	70.768890	85.845200	0.724575	0.000000	0.682643	0.000000	0.000000	0.000000	-0.297676	0.036974	-0.114597	0.000000	0.000000	3.000000	51.000000	1.000000
14846.972421	-0.086501	0.554344	0.013271	78.263435	70.768890	85.845200	0.724575	0.000000	0.682643	0.000000	0.000000	0.000000	-0.297676	0.036974	-0.114597	0.000000	0.000000	3.000000	51.000000	1.000000
14846.975754	-0.086501	0.554344	0.013271	78.049469	71.570015	86.862427	0.674963	0.000000	0.663544	0.000000	0.000000	0.000000	-0.297676	0.036974	-0.114597	0.000000	0.000000	3.000000	51.000000	1.000000
14846.979087	-0.086501	0.554344	0.013271	78.049469	71.570015	86.862427	0.674963	0.000000	0.663544	0.000000	0.000000	0.000000	-0.297676	0.036974	-0.114597	0.000000	0.000000	3.000000	51.000000	1.000000
14846.982421	-0.087408	0.554527	0.012934	78.049469	71.570015	86.862427	0.674963	0.000000	0.663544	0.000000	0.000000	0.000000	-0.272204	0.055129	-0.101182	0.000000	0.000000	3.000000	51.000000	1.000000
14846.985754	-0.087408	0.554527	0.012934	77.802933	72.687126	88.126015	0.674963	0.000000	0.663544	0.000000	0.000000	0.000000	-0.272204	0.055129	-0.101182	0.000000	0.000000	3.000000	51.000000	1.000000
14846.989087	-0.088257	0.554738	0.012534	77.802933	72.687126	88.126015	0.674963	0.000000	0.663544	0.000000	0.000000	0.000000	-0.254634	0.063044	-0.119882	0.000000	0.000000	3.000000	51.000000	1.000000
14846.992421	-0.088257	0.554738	0.012534	77.802933	72.687126	88.126015	0.674963	0.000000	0.663544	0.000000	0.000000	0.000000	-0.254634	0.063044	-0.119882	0.000000	0.000000	3.000000	51.000000	1.000000
14846.995754	-0.088257	0.554738	0.012534	77.566727	73.924309	89.449249	0.587156	0.000000	0.626700	0.000000	0.000000	0.000000	-0.254634	0.063044	-0.119882	0.000000	0.000000	3.000000	51.000000	1.000000
14846.999087	-0.088257	0.554738	0.012534	77.566727	73.924309	89.449249	0.587156	0.000000	0.626700	0.000000	0.000000	0.000000	-0.254634	0.063044	-0.119882	0.000000	0.000000	3.000000	51.000000	1.000000
14847.002421	-0.089107	0.554991	0.012145	77.566727	73.924309	89.449249	0.587156	0.000000	0.626700	0.000000	0.000000	0.000000	-0.254979	0.075983	-0.116635	0.000000	0.000000	3.000000	51.000000	1.000000
14847.005754	-0.089107	0.554991	0.012145	77.396614	75.064339	90.629303	0.587156	0.000000	0.626700	0.000000	0.000000	0.000000	-0.254979	0.075983	-0.116635	0.000000	0.000000	3.000000	51.000000	1.000000
14847.009087	-0.089920	0.555270	0.011690	77.396614	75.064339	90.629303	0.587156	0.000000	0.626700	0.000000	0.000000	0.000000	-0.243981	0.083849	-0.136524	0.000000	0.000000	3.000000	51.000000	1.000000
14847.012421	-0.089920	0.555270	0.011690	77.396614	75.064339	90.629303	0.587156	0.000000	0.626700	0.000000	0.000000	0.000000	-0.243981	0.083849	-0.136524	0.000000	0.000000	3.000000	51.000000	1.000000
14847.015754	-0.089920	0.555270	0.011690	77.310028	76.120552	91.636719	0.503996	0.000000	0.584507	0.000000	0.000000	0.000000	-0.243981	0.083849	-0.136524	0.000000	0.000000	3.000000	51.000000	1.000000
14847.019087	-0.089920	0.555270	0.011690	77.310028	76.120552	91.636719	0.503996	0.000000	0.584507	0.000000	0.000000	0.000000	-0.243981	0.083849	-0.136524	0.000000	0.000000	3.000000	51.000000	1.000000
14847.022421	-0.090693	0.555558	0.011151	77.310028	76.120552	91.636719	0.503996	0.000000	0.584507	0.000000	0.000000	0.000000	-0.231853	0.086429	-0.161685	0.000000	0.000000	3.000000	51.000000	1.000000
14847.025754	-0.090693	0.555558	0.011151	77.266693	76.992622	92.281296	0.503996	0.000000	0.584507	0.000000	0.000000	0.000000	-0.231853	0.086429	-0.161685	0.000000	0.000000	3.000000	51.000000	1.000000
14847.029087	-0.091411	0.555863	0.010573	77.266693	76.992622	92.281296	0.503996	0.000000	0.584507	0.000000	0.000000	0.000000	-0.215330	0.091506	-0.173311	0.000000	0.000000	3.000000	51.000000	1.000000
14847.032421	-0.091411	0.555863	0.010573	77.266693	76.992622	92.281296	0.503996	0.000000	0.584507	0.000000	0.000000	0.000000	-0.215330	0.091506	-0.173311	0.000000	0.000000	3.000000	51.000000	1.000000
14847.035754	-0.091411	0.555863	0.010573	77.225594	77.719284	92.791519	0.429466	0.000000	0.528674	0.000000	0.000000	0.000000	-0.215330	0.091506	-0.173311	0.000000	0.000000	3.000000	51.000000	1.000000
14847.039087	-0.091411	0.555863	0.010573	77.225594	77.719284	92.791519	0.429466	0.000000	0.528674	0.000000	0.000000	0.000000	-0.215330	0.091506	-0.173311	0.000000	0.000000	3.000000	51.000000	1.000000
14847.042421	-0.092078	0.556176	0.009980	77.225594	77.719284	92.791519	0.429466	0.000000	0.528674	0.000000	0.000000	0.000000	-0.200135	0.093921	-0.177988	0.000000	0.000000	3.000000	51.000000	1.000000
14847.045754	-0.092078	0.556176	0.009980	77.191551	78.266144	93.169533	0.429466	0.000000	0.528674	0.000000	0.000000	0.000000	-0.200135	0.093921	-0.177988	0.000000	0.000000	3.000000	51.000000	1.000000
14847.049087	-0.092716	0.556497	0.009367	77.191551	78.266144	93.169533	0.429466	0.000000	0.528674	0.000000	0.000000	0.000000	-0.191596	0.096322	-0.183931	0.000000	0.000000	3.000000	51.000000	1.000000
14847.052421	-0.092716	0.556497	0.009367	77.191551	78.266144	93.169533	0.429466	0.000000	0.528674	0.000000	0.000000	0.000000	-0.191596	0.096322	-0.183931	0.000000	0.000000	3.000000	51.000000	1.000000
14847.055754	-0.092716	0.556497	0.009367	77.165466	78.629601	93.541504	0.364177	0.000000	0.468354	0.000000	0.000000	0.000000	-0.191596	0.096322	-0.183931	0.000000	0.000000	3.000000	51.000000	1.000000
14847.059087	-0.092716	0.556497	0.009367	77.165466	78.629601	93.541504	0.364177	0.000000	0.468354	0.000000	0.000000	0.000000	-0.191596	0.096322	-0.183931	0.000000	0.000000	3.000000	51.000000	1.000000
14847.062421	-0.093328	0.556800	0.008740	77.165466	78.629601	93.541504	0.364177	0.000000	0.468354	0.000000	0.000000	0.000000	-0.183375	0.090888	-0.188248	0.000000	0.000000	3.000000	51.000000	1.000000
14847.065754	-0.093328	0.556800	0.008740	77.146584	78.841965	93.827271	0.364177	0.000000	0.468354	0.000000	0.000000	0.000000	-0.183375	0.090888	-0.188248	0.000000	0.000000	3.000000	51.000000	1.000000
14847.069087	-0.093916	0.557077	0.008121	77.146584	78.841965	93.827271	0.364177	0.000000	0.468354	0.000000	0.000000	0.000000	-0.176545	0.082871	-0.185633	0.000000	0.000000	3.000000	51.000000	1.000000
14847.072421	-0.093916	0.557077	0.008121	77.146584	78.841965	93.827271	0.364177	0.000000	0.468354	0.000000	0.000000	0.000000	-0.176545	0.082871	-0.185633	0.000000	0.000000	3.000000	51.000000	1.000000
14847.075754	-0.093916	0.557077	0.008121	77.140259	78.848969	93.895630	0.304190	0.000000	0.406040	0.000000	0.000000	0.000000	-0.176545	0.082871	-0.185633	0.000000	0.000000	3.000000	51.000000	1.000000
14847.079087	-0.093916	0.557077	0.008121	77.140259	78.848969	93.895630	0.304190	0.000000	0.406040	0.000000	0.000000	0.000000	-0.176545	0.082871	-0.185633	0.000000	0.000000	3.000000	51.000000	1.000000
14847.082421	-0.094424	0.557335	0.007565	77.140259	78.848969	93.895630	0.304190	0.000000	0.406040	0.000000	0.000000	0.000000	-0.152373	0.077517	-0.166760	0.000000	0.000000	3.000000	51.000000	1.000000
14847.085754	-0.094424	0.557335	0.007565	77.140282	78.750854	93.851570	0.304190	0.000000	0.406040	0.000000	0.000000	0.000000	-0.152373	0.077517	-0.166760	0.000000	0.000000	3.000000	51.000000	1.000000
14847.089087	-0.094885	0.557524	0.007010	77.140282	78.750854	93.851570	0.304190	0.000000	0.406040	0.000000	0.000000	0.000000	-0.138335	0.056599	-0.166352	0.000000	0.000000	3.000000	51.000000	1.000000
14847.092421	-0.094885	0.557524	0.007010	77.140282	78.750854	93.851570	0.304190	0.000000	0.406040	0.000000	0.000000	0.000000	-0.138335	0.056599	-0.166352	0.000000	0.000000	3.000000	51.000000	1.000000
14847.095754	-0.094885	0.557524	0.007010	77.140297	78.685562	93.819641	0.255739	0.000000	0.350522	0.000000	0.000000	0.000000	-0.138335	0.056599	-0.166352	0.000000	0.000000	3.000000	51.000000	1.000000
14847.099087	-0.094885	0.557524	0.007010	77.140297	78.685562	93.819641	0.255739	0.000000	0.350522	0.000000	0.000000	0.000000	-0.138335	0.056599	-0.166352	0.000000	0.000000	3.000000	51.000000	1.000000
14847.102421	-0.095338	0.557660	0.006534	77.140297	78.685562	93.819641	0.255739	0.000000	0.350522	0.000000	0.000000	0.000000	-0.135951	0.041020	-0.142873	0.000000	0.000000	3.000000	51.000000	1.000000
14847.105754	-0.095338	0.557660	0.006534	77.140297	78.636749	93.777893	0.255739	0.000000	0.350522	0.000000	0.000000	0.000000	-0.135951	0.041020	-0.142873	0.000000	0.000000	3.000000	51.000000	1.000000
14847.109087	-0.095766	0.557754	0.006050	77.140297	78.636749	93.777893	0.255739	0.000000	0.350522	0.000000	0.000000	0.000000	-0.128299	0.027960	-0.145343	0.000000	0.000000	3.000000	51.000000	1.000000
14847.112421	-0.095766	0.557754	0.006050	77.140297	78.636749	93.777893	0.255739	0.000000	0.350522	0.000000	0.000000	0.000000	-0.128299	0.027960	-0.145343	0.000000	0.000000	3.000000	51.000000	1.000000
14847.115754	-0.095766	0.557754	0.006050	77.140198	78.645447	93.720543	0.211697	0.000000	0.302486	0.000000	0.000000	0.000000	-0.128299	0.027960	-0.145343	0.000000	0.000000	3.000000	51.000000	1.000000
14847.119087	-0.095766	0.557754	0.006050	77.140198	78.645447	93.720543	0.211697	0.000000	0.302486	0.000000	0.000000	0.000000	-0.128299	0.027960	-0.145343	0.000000	0.000000	3.000000	51.000000	1.000000
14847.122421	-0.096196	0.557769	0.005581	77.140198	78.645447	93.720543	0.211697	0.000000	0.302486	0.000000	0.000000	0.000000	-0.129018	0.004626	-0.140646	0.000000	0.000000	3.000000	51.000000	1.000000
14847.125754	-0.096196	0.557769	0.005581	77.138435	78.679893	93.619514	0.211697	0.000000	0.302486	0.000000	0.000000	0.000000	-0.129018	0.004626	-0.140646	0.000000	0.000000	3.000000	51.000000	1.000000
14847.129087	-0.096584	0.557733	0.005132	77.138435	78.679893	93.619514	0.211697	0.000000	0.302486	0.000000	0.000000	0.000000	-0.116244	-0.010900	-0.134811	0.000000	0.000000	3.000000	51.000000	1.000000
14847.132421	-0.096584	0.557733	0.005132	77.138435	78.679893	93.619514	0.211697	0.000000	0.302486	0.000000	0.000000	0.000000	-0.116244	-0.010900	-0.134811	0.000000	0.000000	3.000000	51.000000	1.000000
14847.135754	-0.096584	0.557733	0.005132	77.133339	78.743637	93.570320	0.170820	0.000000	0.256576	0.000000	0.000000	0.000000	-0.116244	-0.010900	-0.134811	0.000000	0.000000	3.000000	51.000000	1.000000
14847.139087	-0.096584	0.557733	0.005132	77.133339	78.743637	93.570320	0.170820	0.000000	0.256576	0.000000	0.000000	0.000000	-0.116244	-0.010900	-0.134811	0.000000	0.000000	3.000000	51.000000	1.000000
14847.142421	-0.096946	0.557653	0.004674	77.133339	78.743637	93.570320	0.170820	0.000000	0.256576	0.000000	0.000000	0.000000	-0.108650	-0.023851	-0.137226	0.000000	0.000000	3.000000	51.000000	1.000000
14847.145754	-0.096946	0.557653	0.004674	77.121796	78.808418	93.656303	0.170820	0.000000	0.256576	0.000000	0.000000	0.000000	-0.108650	-0.023851	-0.137226	0.000000	0.000000	3.000000	51.000000	1.000000
14847.149087	-0.097224	0.557565	0.004258	77.121796	78.808418	93.656303	0.170820	0.000000	0.256576	0.000000	0.000000	0.000000	-0.083579	-0.026383	-0.124902	0.000000	0.000000	3.000000	51.000000	1.000000
14847.152421	-0.097224	0.557565	0.004258	77.121796	78.808418	93.656303	0.170820	0.000000	0.256576	0.000000	0.000000	0.000000	-0.083579	-0.026383	-0.124902	0.000000	0.000000	3.000000	51.000000	1.000000
14847.155754	-0.097224	0.557565	0.004258	77.108582	78.884796	93.781853	0.138782	0.000000	0.212888	0.000000	0.000000	0.000000	-0.083579	-0.026383	-0.124902	0.000000	0.000000	3.000000	51.000000	1.000000
14847.159087	-0.097224	0.557565	0.004258	77.108582	78.884796	93.781853	0.138782	0.000000	0.212888	0.000000	0.000000	0.000000	-0.083579	-0.026383	-0.124902	0.000000	0.000000	3.000000	51.000000	1.000000
14847.162421	-0.097425	0.557460	0.003906	77.108582	78.884796	93.781853	0.138782	0.000000	0.212888	0.000000	0.000000	0.000000	-0.060053	-0.031483	-0.105631	0.000000	0.000000	3.000000	51.000000	1.000000
14847.165754	-0.097425	0.557460	0.003906	77.103409	78.967079	93.893723	0.138782	0.000000	0.212888	0.000000	0.000000	0.000000	-0.060053	-0.031483	-0.105631	0.000000	0.000000	3.000000	51.000000	1.000000
14847.169087	-0.097425	0.557460	0.003906	77.103409	78.967079	93.893723	0.138782	0.000000	0.212888	0.000000	0.000000	0.000000	-0.060053	-0.031483	-0.105631	0.000000	0.000000	3.000000	51.000000	1.000000
14847.172421	-0.097425	0.557460	0.003906	77.103409	78.967079	93.893723	0.138782	0.000000	0.212888	0.000000	0.000000	0.000000	-0.060053	-0.031483	-0.105631	0.000000	0.000000	3.000000	51.000000	1.000000
14847.175754	-0.097574	0.557286	0.003424	77.103027	79.051872	93.991882	0.128773	0.000000	0.195283	0.000000	0.000000	0.000000	-0.044843	-0.052308	-0.144556	0.000000	0.000000	3.000000	51.000000	1.000000
14847.179087	-0.097574	0.557286	0.003424	77.103027	79.051872	93.991882	0.128773	0.000000	0.195283	0.000000	0.000000	0.000000	-0.044843	-0.052308	-0.144556	0.000000	0.000000	3.000000	51.000000	1.000000
14847.182421	-0.097574	0.557286	0.003424	77.103027	79.051872	93.991882	0.128773	0.000000	0.195283	0.000000	0.000000	0.000000	-0.044843	-0.052308	-0.144556	0.000000	0.000000	3.000000	51.000000	1.000000
14847.185754	-0.097574	0.557286	0.003424	77.104362	79.122055	94.062157	0.121299	0.000000	0.171190	0.000000	0.000000	0.000000	-0.044843	-0.052308	-0.144556	0.000000	0.000000	3.000000	51.000000	1.000000
14847.189087	-0.097552	0.557182	0.003318	77.104362	79.122055	94.062157	0.121299	0.000000	0.171190	0.000000	0.000000	0.000000	0.006728	-0.031096	-0.031769	0.000000	0.000000	3.000000	51.000000	1.000000
14847.192421	-0.097552	0.557182	0.003318	77.104362	79.122055	94.062157	0.121299	0.000000	0.171190	0.000000	0.000000	0.000000	0.006728	-0.031096	-0.031769	0.000000	0.000000	3.000000	51.000000	1.000000
14847.195754	-0.097552	0.557182	0.003318	77.104050	79.195808	94.132240	0.122421	0.000000	0.165895	0.000000	0.000000	0.000000	0.006728	-0.031096	-0.031769	0.000000	0.000000	3.000000	51.000000	1.000000
14847.199087	-0.097552	0.557182	0.003318	77.104050	79.195808	94.132240	0.122421	0.000000	0.165895	0.000000	0.000000	0.000000	0.006728	-0.031096	-0.031769	0.000000	0.000000	3.000000	51.000000	1.000000
14847.202421	-0.097476	0.557105	0.003284	77.104050	79.195808	94.132240	0.122421	0.000000	0.165895	0.000000	0.000000	0.000000	0.022701	-0.023254	-0.010121	0.000000	0.000000	3.000000	51.000000	1.000000
14847.205754	-0.097476	0.557105	0.003284	77.106987	79.262314	94.188660	0.122421	0.000000	0.165895	0.000000	0.000000	0.000000	0.022701	-0.023254	-0.010121	0.000000	0.000000	3.000000	51.000000	1.000000
14847.209087	-0.097476	0.557105	0.003284	77.106987	79.262314	94.188660	0.122421	0.000000	0.165895	0.000000	0.000000	0.000000	0.022701	-0.023254	-0.010121	0.000000	0.000000	3.000000	51.000000	1.000000
14847.212421	-0.097476	0.557105	0.003284	77.106987	79.262314	94.188660	0.122421	0.000000	0.165895	0.000000	0.000000	0.000000	0.022701	-0.023254	-0.010121	0.000000	0.000000	3.000000	51.000000	1.000000
14847.215754	-0.097343	0.556942	0.003303	77.121193	79.327911	94.232132	0.126204	0.000000	0.164209	0.000000	0.000000	0.000000	0.039895	-0.048934	0.005730	0.000000	0.000000	3.000000	51.000000	1.000000
14847.219087	-0.097343	0.556942	0.003303	77.121193	79.327911	94.232132	0.126204	0.000000	0.164209	0.000000	0.000000	0.000000	0.039895	-0.048934	0.005730	0.000000	0.000000	3.000000	51.000000	1.000000
14847.222421	-0.097343	0.556942	0.003303	77.121193	79.327911	94.232132	0.126204	0.000000	0.164209	0.000000	0.000000	0.000000	0.039895	-0.048934	0.005730	0.000000	0.000000	3.000000	51.000000	1.000000
14847.225754	-0.097343	0.556942	0.003303	77.149696	79.426636	94.291321	0.132853	0.000000	0.165164	0.000000	0.000000	0.000000	0.039895	-0.048934	0.005730	0.000000	0.000000	3.000000	51.000000	1.000000
14847.229087	-0.097277	0.556847	0.003315	77.149696	79.426636	94.291321	0.132853	0.000000	0.165164	0.000000	0.000000	0.000000	0.019781	-0.028319	0.003653	0.000000	0.000000	3.000000	51.000000	1.000000
14847.232421	-0.097277	0.556847	0.003315	77.149696	79.426636	94.291321	0.132853	0.000000	0.165164	0.000000	0.000000	0.000000	0.019781	-0.028319	0.003653	0.000000	0.000000	3.000000	51.000000	1.000000
14847.235754	-0.097277	0.556847	0.003315	77.173325	79.533867	94.364372	0.136150	0.000000	0.165773	0.000000	0.000000	0.000000	0.019781	-0.028319	0.003653	0.000000	0.000000	3.000000	51.000000	1.000000
14847.239087	-0.097277	0.556847	0.003315	77.173325	79.533867	94.364372	0.136150	0.000000	0.165773	0.000000	0.000000	0.000000	0.019781	-0.028319	0.003653	0.000000	0.000000	3.000000	51.000000	1.000000
14847.242421	-0.097185	0.556736	0.003315	77.173325	79.533867	94.364372	0.136150	0.000000	0.165773	0.000000	0.000000	0.000000	0.027459	-0.033485	-0.000273	0.000000	0.000000	3.000000	51.000000	1.000000
14847.245754	-0.097185	0.556736	0.003315	77.182434	79.630241	94.450111	0.136150	0.000000	0.165773	0.000000	0.000000	0.000000	0.027459	-0.033485	-0.000273	0.000000	0.000000	3.000000	51.000000	1.000000
14847.249087	-0.097185	0.556736	0.003315	77.182434	79.630241	94.450111	0.136150	0.000000	0.165773	0.000000	0.000000	0.000000	0.027459	-0.033485	-0.000273	0.000000	0.000000	3.000000	51.000000	1.000000
14847.252421	-0.097185	0.556736	0.003315	77.182434	79.630241	94.450111	0.136150	0.000000	0.165773	0.000000	0.000000	0.000000	0.027459	-0.033485	-0.000273	0.000000	0.000000	3.000000	51.000000	1.000000
14847.255754	-0.097135	0.556478	0.003181	77.183403	79.728378	94.549042	0.140727	0.000000	0.165727	0.000000	0.000000	0.000000	0.015285	-0.077410	-0.039975	0.000000	0.000000	3.000000	51.000000	1.000000
14847.259087	-0.097135	0.556478	0.003181	77.183403	79.728378	94.549042	0.140727	0.000000	0.165727	0.000000	0.000000	0.000000	0.015285	-0.077410	-0.039975	0.000000	0.000000	3.000000	51.000000	1.000000
14847.262421	-0.097135	0.556478	0.003181	77.183403	79.728378	94.549042	0.140727	0.000000	0.165727	0.000000	0.000000	0.000000	0.015285	-0.077410	-0.039975	0.000000	0.000000	3.000000	51.000000	1.000000
14847.265754	-0.097135	0.556478	0.003181	77.182755	79.824623	94.647758	0.143274	0.000000	0.159065	0.000000	0.000000	0.000000	0.015285	-0.077410	-0.039975	0.000000	0.000000	3.000000	51.000000	1.000000
14847.269087	-0.097110	0.556331	0.003063	77.182755	79.824623	94.647758	0.143274	0.000000	0.159065	0.000000	0.000000	0.000000	0.007501	-0.043911	-0.035557	0.000000	0.000000	3.000000	51.000000	1.000000
14847.272421	-0.097110	0.556331	0.003063	77.182755	79.824623	94.647758	0.143274	0.000000	0.159065	0.000000	0.000000	0.000000	0.007501	-0.043911	-0.035557	0.000000	0.000000	3.000000	51.000000	1.000000
14847.275754	-0.097110	0.556331	0.003063	77.180466	79.918983	94.746239	0.144524	0.000000	0.153138	0.000000	0.000000	0.000000	0.007501	-0.043911	-0.035557	0.000000	0.000000	3.000000	51.000000	1.000000
14847.279087	-0.097088	0.556202	0.002962	77.180466	79.918983	94.746239	0.144524	0.000000	0.153138	0.000000	0.000000	0.000000	0.006386	-0.038702	-0.030265	0.000000	0.000000	3.000000	51.000000	1.000000
14847.282421	-0.097088	0.556202	0.002962	77.180466	79.918983	94.746239	0.144524	0.000000	0.153138	0.000000	0.000000	0.000000	0.006386	-0.038702	-0.030265	0.000000	0.000000	3.000000	51.000000	1.000000
14847.285754	-0.097088	0.556202	0.002962	77.179970	79.987724	94.816734	0.145589	0.000000	0.148094	0.000000	0.000000	0.000000	0.006386	-0.038702	-0.030265	0.000000	0.000000	3.000000	51.000000	1.000000
14847.289087	-0.097088	0.556202	0.002962	77.179970	79.987724	94.816734	0.145589	0.000000	0.148094	0.000000	0.000000	0.000000	0.006386	-0.038702	-0.030265	0.000000	0.000000	3.000000	51.000000	1.000000
14847.292421	-0.097079	0.556099	0.002919	77.179970	79.987724	94.816734	0.145589	0.000000	0.148094	0.000000	0.000000	0.000000	0.002691	-0.030915	-0.012758	0.000000	0.000000	3.000000	51.000000	1.000000
14847.295754	-0.097079	0.556099	0.002919	77.177971	80.043541	94.872910	0.145589	0.000000	0.148094	0.000000	0.000000	0.000000	0.002691	-0.030915	-0.012758	0.000000	0.000000	3.000000	51.000000	1.000000
14847.299087	-0.097079	0.556099	0.002919	77.177971	80.043541	94.872910	0.145589	0.000000	0.148094	0.000000	0.000000	0.000000	0.002691	-0.030915	-0.012758	0.000000	0.000000	3.000000	51.000000	1.000000
14847.302421	-0.097079	0.556099	0.002919	77.177971	80.043541	94.872910	0.145589	0.000000	0.148094	0.000000	0.000000	0.000000	0.002691	-0.030915	-0.012758	0.000000	0.000000	3.000000	51.000000	1.000000
14847.305754	-0.097024	0.555962	0.002983	77.176140	80.074524	94.900826	0.146037	0.000000	0.145968	0.000000	0.000000	0.000000	0.016535	-0.041087	0.018968	0.000000	0.000000	3.000000	51.000000	1.000000
14847.309087	-0.097024	0.555962	0.002983	77.176140	80.074524	94.900826	0.146037	0.000000	0.145968	0.000000	0.000000	0.000000	0.016535	-0.041087	0.018968	0.000000	0.000000	3.000000	51.000000	1.000000
14847.312421	-0.097024	0.555962	0.002983	77.176140	80.074524	94.900826	0.146037	0.000000	0.145968	0.000000	0.000000	0.000000	0.016535	-0.041087	0.018968	0.000000	0.000000	3.000000	51.000000	1.000000
14847.315754	-0.097024	0.555962	0.002983	77.169739	80.072273	94.899834	0.148793	0.000000	0.149129	0.000000	0.000000	0.000000	0.016535	-0.041087	0.018968	0.000000	0.000000	3.000000	51.000000	1.000000
14847.319087	-0.096973	0.555937	0.003065	77.169739	80.072273	94.899834	0.148793	0.000000	0.149129	0.000000	0.000000	0.000000	0.015302	-0.007631	0.024834	0.000000	0.000000	3.000000	51.000000	1.000000
14847.322421	-0.096973	0.555937	0.003065	77.169739	80.072273	94.899834	0.148793	0.000000	0.149129	0.000000	0.000000	0.000000	0.015302	-0.007631	0.024834	0.000000	0.000000	3.000000	51.000000	1.000000
14847.325754	-0.096973	0.555937	0.003065	77.160286	80.060631	94.884262	0.151343	0.000000	0.153268	0.000000	0.000000	0.000000	0.015302	-0.007631	0.024834	0.000000	0.000000	3.000000	51.000000	1.000000
14847.329087	-0.096973	0.555937	0.003065	77.160286	80.060631	94.884262	0.151343	0.000000	0.153268	0.000000	0.000000	0.000000	0.015302	-0.007631	0.024834	0.000000	0.000000	3.000000	51.000000	1.000000
14847.332421	-0.096904	0.555929	0.003170	77.160286	80.060631	94.884262	0.151343	0.000000	0.153268	0.000000	0.000000	0.000000	0.020746	-0.002468	0.031524	0.000000	0.000000	3.000000	51.000000	1.000000
14847.335754	-0.096904	0.555929	0.003170	77.157211	80.056717	94.869751	0.151343	0.000000	0.153268	0.000000	0.000000	0.000000	0.020746	-0.002468	0.031524	0.000000	0.000000	3.000000	51.000000	1.000000
14847.339087	-0.096904	0.555929	0.003170	77.157211	80.056717	94.869751	0.151343	0.000000	0.153268	0.000000	0.000000	0.000000	0.020746	-0.002468	0.031524	0.000000	0.000000	3.000000	51.000000	1.000000
14847.342421	-0.096904	0.555929	0.003170	77.157211	80.056717	94.869751	0.151343	0.000000	0.153268	0.000000	0.000000	0.000000	0.020746	-0.002468	0.031524	0.000000	0.000000	3.000000	51.000000	1.000000
14847.345754	-0.096726	0.555920	0.003298	77.157227	80.067596	94.869751	0.154801	0.000000	0.158522	0.000000	0.000000	0.000000	0.053546	-0.002472	0.038411	0.000000	0.000000	3.000000	51.000000	1.000000
14847.349087	-0.096726	0.555920	0.003298	77.157227	80.067596	94.869751	0.154801	0.000000	0.158522	0.000000	0.000000	0.000000	0.053546	-0.002472	0.038411	0.000000	0.000000	3.000000	51.000000	1.000000
14847.352421	-0.096726	0.555920	0.003298	77.157227	80.067596	94.869751	0.154801	0.000000	0.158522	0.000000	0.000000	0.000000	0.053546	-0.002472	0.038411	0.000000	0.000000	3.000000	51.000000	1.000000
14847.355754	-0.096726	0.555920	0.003298	77.155602	80.068359	94.869461	0.163725	0.000000	0.164924	0.000000	0.000000	0.000000	0.053546	-0.002472	0.038411	0.000000	0.000000	3.000000	51.000000	1.000000
14847.359087	-0.096699	0.555929	0.003280	77.155602	80.068359	94.869461	0.163725	0.000000	0.164924	0.000000	0.000000	0.000000	0.008006	0.002541	-0.005519	0.000000	0.000000	3.000000	51.000000	1.000000
14847.362421	-0.096699	0.555929	0.003280	77.155602	80.068359	94.869461	0.163725	0.000000	0.164924	0.000000	0.000000	0.000000	0.008006	0.002541	-0.005519	0.000000	0.000000	3.000000	51.000000	1.000000
14847.365754	-0.096699	0.555929	0.003280	77.153931	80.080185	94.883316	0.165059	0.000000	0.164004	0.000000	0.000000	0.000000	0.008006	0.002541	-0.005519	0.000000	0.000000	3.000000	51.000000	1.000000
14847.369087	-0.096699	0.555929	0.003280	77.153931	80.080185	94.883316	0.165059	0.000000	0.164004	0.000000	0.000000	0.000000	0.008006	0.002541	-0.005519	0.000000	0.000000	3.000000	51.000000	1.000000
14847.372421	-0.096707	0.555929	0.003212	77.153931	80.080185	94.883316	0.165059	0.000000	0.164004	0.000000	0.000000	0.000000	-0.002546	-0.000072	-0.020484	0.000000	0.000000	3.000000	51.000000	1.000000
14847.375754	-0.096707	0.555929	0.003212	77.141029	80.070419	94.895439	0.165059	0.000000	0.164004	0.000000	0.000000	0.000000	-0.002546	-0.000072	-0.020484	0.000000	0.000000	3.000000	51.000000	1.000000
14847.379087	-0.096707	0.555929	0.003212	77.141029	80.070419	94.895439	0.165059	0.000000	0.164004	0.000000	0.000000	0.000000	-0.002546	-0.000072	-0.020484	0.000000	0.000000	3.000000	51.000000	1.000000
14847.382421	-0.096707	0.555929	0.003212	77.141029	80.070419	94.895439	0.165059	0.000000	0.164004	0.000000	0.000000	0.000000	-0.002546	-0.000072	-0.020484	0.000000	0.000000	3.000000	51.000000	1.000000
14847.385754	-0.096769	0.555988	0.002964	77.117111	80.033554	94.891823	0.164635	0.000000	0.160590	0.000000	0.000000	0.000000	-0.018610	0.017743	-0.074278	0.000000	0.000000	3.000000	51.000000	1.000000
14847.389087	-0.096769	0.555988	0.002964	77.117111	80.033554	94.891823	0.164635	0.000000	0.160590	0.000000	0.000000	0.000000	-0.018610	0.017743	-0.074278	0.000000	0.000000	3.000000	51.000000	1.000000
14847.392421	-0.096769	0.555988	0.002964	77.117111	80.033554	94.891823	0.164635	0.000000	0.160590	0.000000	0.000000	0.000000	-0.018610	0.017743	-0.074278	0.000000	0.000000	3.000000	51.000000	1.000000
14847.395754	-0.096769	0.555988	0.002964	77.093178	79.996788	94.888298	0.161533	0.000000	0.148210	0.000000	0.000000	0.000000	-0.018610	0.017743	-0.074278	0.000000	0.000000	3.000000	51.000000	1.000000
14847.399087	-0.096811	0.556030	0.002835	77.093178	79.996788	94.888298	0.161533	0.000000	0.148210	0.000000	0.000000	0.000000	-0.012401	0.012712	-0.038625	0.000000	0.000000	3.000000	51.000000	1.000000
14847.402421	-0.096811	0.556030	0.002835	77.093178	79.996788	94.888298	0.161533	0.000000	0.148210	0.000000	0.000000	0.000000	-0.012401	0.012712	-0.038625	0.000000	0.000000	3.000000	51.000000	1.000000
14847.405754	-0.096811	0.556030	0.002835	77.070930	79.951027	94.871033	0.159467	0.000000	0.141773	0.000000	0.000000	0.000000	-0.012401	0.012712	-0.038625	0.000000	0.000000	3.000000	51.000000	1.000000
14847.409087	-0.096811	0.556030	0.002835	77.070930	79.951027	94.871033	0.159467	0.000000	0.141773	0.000000	0.000000	0.000000	-0.012401	0.012712	-0.038625	0.000000	0.000000	3.000000	51.000000	1.000000
14847.412421	-0.096834	0.556090	0.002729	77.070930	79.951027	94.871033	0.159467	0.000000	0.141773	0.000000	0.000000	0.000000	-0.006960	0.017851	-0.031937	0.000000	0.000000	3.000000	51.000000	1.000000
14847.415754	-0.096834	0.556090	0.002729	77.058289	79.916786	94.855255	0.159467	0.000000	0.141773	0.000000	0.000000	0.000000	-0.006960	0.017851	-0.031937	0.000000	0.000000	3.000000	51.000000	1.000000
14847.419087	-0.096834	0.556090	0.002729	77.058289	79.916786	94.855255	0.159467	0.000000	0.141773	0.000000	0.000000	0.000000	-0.006960	0.017851	-0.031937	0.000000	0.000000	3.000000	51.000000	1.000000
14847.422421	-0.096834	0.556090	0.002729	77.058289	79.916786	94.855255	0.159467	0.000000	0.141773	0.000000	0.000000	0.000000	-0.006960	0.017851	-0.031937	0.000000	0.000000	3.000000	51.000000	1.000000
14847.425754	-0.096835	0.556234	0.002520	77.058487	79.889534	94.827293	0.158307	0.000000	0.136450	0.000000	0.000000	0.000000	-0.000469	0.043420	-0.062716	0.000000	0.000000	3.000000	51.000000	1.000000
14847.429087	-0.096835	0.556234	0.002520	77.058487	79.889534	94.827293	0.158307	0.000000	0.136450	0.000000	0.000000	0.000000	-0.000469	0.043420	-0.062716	0.000000	0.000000	3.000000	51.000000	1.000000
14847.432421	-0.096835	0.556234	0.002520	77.058487	79.889534	94.827293	0.158307	0.000000	0.136450	0.000000	0.000000	0.000000	-0.000469	0.043420	-0.062716	0.000000	0.000000	3.000000	51.000000	1.000000
14847.435754	-0.096835	0.556234	0.002520	77.058487	79.889534	94.827293	0.158228	0.000000	0.125997	0.000000	0.000000	0.000000	-0.000469	0.043420	-0.062716	0.000000	0.000000	3.000000	51.000000	1.000000
14847.439087	-0.096810	0.556302	0.002400	77.058487	79.889534	94.827293	0.158228	0.000000	0.125997	0.000000	0.000000	0.000000	0.007604	0.020365	-0.036092	0.000000	0.000000	3.000000	51.000000	1.000000
14847.442421	-0.096810	0.556302	0.002400	77.058487	79.889534	94.827293	0.158228	0.000000	0.125997	0.000000	0.000000	0.000000	0.007604	0.020365	-0.036092	0.000000	0.000000	3.000000	51.000000	1.000000
14847.445754	-0.096810	0.556302	0.002400	77.058487	79.889534	94.827293	0.159496	0.000000	0.119982	0.000000	0.000000	0.000000	0.007604	0.020365	-0.036092	0.000000	0.000000	3.000000	51.000000	1.000000
14847.449087	-0.096810	0.556302	0.002400	77.058487	79.889534	94.827293	0.159496	0.000000	0.119982	0.000000	0.000000	0.000000	0.007604	0.020365	-0.036092	0.000000	0.000000	3.000000	51.000000	1.000000
14847.452421	-0.096772	0.556344	0.002221	77.058487	79.889534	94.827293	0.159496	0.000000	0.119982	0.000000	0.000000	0.000000	0.011293	0.012541	-0.053622	0.000000	0.000000	3.000000	51.000000	1.000000
14847.455754	-0.096772	0.556344	0.002221	77.058365	79.900406	94.841248	0.159496	0.000000	0.119982	0.000000	0.000000	0.000000	0.011293	0.012541	-0.053622	0.000000	0.000000	3.000000	51.000000	1.000000
14847.459087	-0.096752	0.556394	0.002015	77.058365	79.900406	94.841248	0.159496	0.000000	0.119982	0.000000	0.000000	0.000000	0.006212	0.015076	-0.061910	0.000000	0.000000	3.000000	51.000000	1.000000
14847.462421	-0.096752	0.556394	0.002015	77.058365	79.900406	94.841248	0.159496	0.000000	0.119982	0.000000	0.000000	0.000000	0.006212	0.015076	-0.061910	0.000000	0.000000	3.000000	51.000000	1.000000
14847.465754	-0.096752	0.556394	0.002015	77.058090	79.938568	94.883186	0.162413	0.000000	0.100727	0.000000	0.000000	0.000000	0.006212	0.015076	-0.061910	0.000000	0.000000	3.000000	51.000000	1.000000
14847.469087	-0.096752	0.556394	0.002015	77.058090	79.938568	94.883186	0.162413	0.000000	0.100727	0.000000	0.000000	0.000000	0.006212	0.015076	-0.061910	0.000000	0.000000	3.000000	51.000000	1.000000
14847.472421	-0.096719	0.556418	0.001750	77.058090	79.938568	94.883186	0.162413	0.000000	0.100727	0.000000	0.000000	0.000000	0.009914	0.007216	-0.079447	0.000000	0.000000	3.000000	51.000000	1.000000
14847.475754	-0.096719	0.556418	0.001750	77.057770	79.976677	94.925079	0.162413	0.000000	0.100727	0.000000	0.000000	0.000000	0.009914	0.007216	-0.079447	0.000000	0.000000	3.000000	51.000000	1.000000
14847.479087	-0.096719	0.556418	0.001750	77.057770	79.976677	94.925079	0.162413	0.000000	0.100727	0.000000	0.000000	0.000000	0.009914	0.007216	-0.079447	0.000000	0.000000	3.000000	51.000000	1.000000
14847.482421	-0.096719	0.556418	0.001750	77.057770	79.976677	94.925079	0.162413	0.000000	0.100727	0.000000	0.000000	0.000000	0.009914	0.007216	-0.079447	0.000000	0.000000	3.000000	51.000000	1.000000
14847.485754	-0.096616	0.556397	0.001154	77.057129	80.058350	95.008881	0.164065	0.000000	0.087486	0.000000	0.000000	0.000000	0.030865	-0.006270	-0.178815	0.000000	0.000000	3.000000	51.000000	1.000000
14847.489087	-0.096616	0.556397	0.001154	77.057129	80.058350	95.008881	0.164065	0.000000	0.087486	0.000000	0.000000	0.000000	0.030865	-0.006270	-0.178815	0.000000	0.000000	3.000000	51.000000	1.000000
14847.492421	-0.096616	0.556397	0.001154	77.057129	80.058350	95.008881	0.164065	0.000000	0.087486	0.000000	0.000000	0.000000	0.030865	-0.006270	-0.178815	0.000000	0.000000	3.000000	51.000000	1.000000
14847.495754	-0.096616	0.556397	0.001154	77.056366	80.156380	95.106682	0.169209	0.000000	0.057683	0.000000	0.000000	0.000000	0.030865	-0.006270	-0.178815	0.000000	0.000000	3.000000	51.000000	1.000000
14847.499087	-0.096507	0.556344	0.000855	77.056366	80.156380	95.106682	0.169209	0.000000	0.057683	0.000000	0.000000	0.000000	0.032538	-0.015997	-0.089723	0.000000	0.000000	3.000000	51.000000	1.000000
14847.502421	-0.096507	0.556344	0.000855	77.056366	80.156380	95.106682	0.169209	0.000000	0.057683	0.000000	0.000000	0.000000	0.032538	-0.015997	-0.089723	0.000000	0.000000	3.000000	51.000000	1.000000
14847.505754	-0.096507	0.556344	0.000855	77.055458	80.270668	95.218361	0.174632	0.000000	0.042729	0.000000	0.000000	0.000000	0.032538	-0.015997	-0.089723	0.000000	0.000000	3.000000	51.000000	1.000000
14847.509087	-0.096507	0.556344	0.000855	77.055458	80.270668	95.218361	0.174632	0.000000	0.042729	0.000000	0.000000	0.000000	0.032538	-0.015997	-0.089723	0.000000	0.000000	3.000000	51.000000	1.000000
14847.512421	-0.096395	0.556273	0.000538	77.055458	80.270668	95.218361	0.174632	0.000000	0.042729	0.000000	0.000000	0.000000	0.033648	-0.021179	-0.095070	0.000000	0.000000	3.000000	51.000000	1.000000
14847.515754	-0.096395	0.556273	0.000538	77.054245	80.414932	95.358017	0.174632	0.000000	0.042729	0.000000	0.000000	0.000000	0.033648	-0.021179	-0.095070	0.000000	0.000000	3.000000	51.000000	1.000000
14847.519087	-0.096395	0.556273	0.000538	77.054245	80.414932	95.358017	0.174632	0.000000	0.042729	0.000000	0.000000	0.000000	0.033648	-0.021179	-0.095070	0.000000	0.000000	3.000000	51.000000	1.000000
14847.522421	-0.096395	0.556273	0.000538	77.054245	80.414932	95.358017	0.174632	0.000000	0.042729	0.000000	0.000000	0.000000	0.033648	-0.021179	-0.095070	0.000000	0.000000	3.000000	51.000000	1.000000
14847.525754	-0.096171	0.556038	-0.000098	77.052933	80.556404	95.497597	0.180240	0.000000	0.026884	0.000000	0.000000	0.000000	0.067371	-0.070485	-0.190801	0.000000	0.000000	3.000000	51.000000	1.000000
14847.529087	-0.096171	0.556038	-0.000098	77.052933	80.556404	95.497597	0.180240	0.000000	0.026884	0.000000	0.000000	0.000000	0.000001	0.000004	0.000000	0.000000	0.000000	3.000000	51.000000	1.000000
14847.532421	-0.096171	0.556038	-0.000098	77.052933	80.556404	95.497597	0.180240	0.000000	0.026884	0.000000	0.000000	0.000000	0.000001	0.000004	0.000000	0.000000	0.000000	3.000000	51.000000	1.000000
14847.535754	-0.096171	0.556038	-0.000098	77.051277	80.727753	95.665054	0.191469	0.000000	-0.004916	0.000000	0.000000	0.000000	0.000001	0.000004	0.000000	0.000000	0.000000	3.000000	51.000000	1.000000
14847.539087	-0.096171	0.556038	-0.000098	77.051277	80.727753	95.665054	0.191469	0.000000	-0.004916	0.000000	0.000000	0.000000	0.000001	0.000004	0.000000	0.000000	0.000000	3.000000	51.000000	1.000000
14847.542421	-0.096037	0.555874	-0.000413	77.051277	80.727753	95.665054	0.191469	0.000000	-0.004916	0.000000	0.000000	0.000000	0.040236	-0.049252	-0.094380	0.000000	0.000000	3.000000	51.000000	1.000000
14847.545754	-0.096037	0.555874	-0.000413	77.049507	80.899078	95.832474	0.191469	0.000000	-0.004916	0.000000	0.000000	0.000000	0.040236	-0.049252	-0.094380	0.000000	0.000000	3.000000	51.000000	1.000000
14847.549087	-0.096037	0.555874	-0.000413	77.049507	80.899078	95.832474	0.191469	0.000000	-0.004916	0.000000	0.000000	0.000000	0.040236	-0.049252	-0.094380	0.000000	0.000000	3.000000	51.000000	1.000000
14847.552421	-0.096037	0.555874	-0.000413	77.049507	80.899078	95.832474	0.191469	0.000000	-0.004916	0.000000	0.000000	0.000000	0.040236	-0.049252	-0.094380	0.000000	0.000000	3.000000	51.000000	1.000000
14847.555754	-0.095803	0.555453	-0.000985	77.047340	81.094872	96.027786	0.198175	0.000000	-0.020646	0.000000	0.000000	0.000000	0.070022	-0.126367	-0.171723	0.000000	0.000000	3.000000	51.000000	1.000000
14847.559087	-0.095803	0.555453	-0.000985	77.047340	81.094872	96.027786	0.198175	0.000000	-0.020646	0.000000	0.000000	0.000000	-0.000001	0.000001	0.000000	0.000000	0.000000	3.000000	51.000000	1.000000
14847.562421	-0.095803	0.555453	-0.000985	77.047340	81.094872	96.027786	0.198175	0.000000	-0.020646	0.000000	0.000000	0.000000	-0.000001	0.000001	0.000000	0.000000	0.000000	3.000000	51.000000	1.000000
14847.565754	-0.095803	0.555453	-0.000985	77.043266	81.296600	96.236526	0.209845	0.000000	-0.049266	0.000000	0.000000	0.000000	-0.000001	0.000001	0.000000	0.000000	0.000000	3.000000	51.000000	1.000000
14847.569087	-0.095803	0.555453	-0.000985	77.043266	81.296600	96.236526	0.209845	0.000000	-0.049266	0.000000	0.000000	0.000000	-0.000001	0.000001	0.000000	0.000000	0.000000	3.000000	51.000000	1.000000
14847.572421	-0.095764	0.555205	-0.001280	77.043266	81.296600	96.236526	0.209845	0.000000	-0.049266	0.000000	0.000000	0.000000	0.011775	-0.074560	-0.088360	0.000000	0.000000	3.000000	51.000000	1.000000
14847.575754	-0.095764	0.555205	-0.001280	77.038994	81.495506	96.445145	0.209845	0.000000	-0.049266	0.000000	0.000000	0.000000	0.011775	-0.074560	-0.088360	0.000000	0.000000	3.000000	51.000000	1.000000
14847.579087	-0.095764	0.555205	-0.001280	77.038994	81.495506	96.445145	0.209845	0.000000	-0.049266	0.000000	0.000000	0.000000	0.011775	-0.074560	-0.088360	0.000000	0.000000	3.000000	51.000000	1.000000
14847.582421	-0.095764	0.555205	-0.001280	77.038994	81.495506	96.445145	0.209845	0.000000	-0.049266	0.000000	0.000000	0.000000	0.011775	-0.074560	-0.088360	0.000000	0.000000	3.000000	51.000000	1.000000
14847.585754	-0.095703	0.554700	-0.001783	77.014038	81.664101	96.647995	0.211808	0.000000	-0.063993	0.000000	0.000000	0.000000	0.018134	-0.151276	-0.150814	0.000000	0.000000	3.000000	51.000000	1.000000
14847.589087	-0.095703	0.554700	-0.001783	77.014038	81.664101	96.647995	0.211808	0.000000	-0.063993	0.000000	0.000000	0.000000	0.000000	0.000000	0.000000	0.000000	0.000000	3.000000	51.000000	1.000000
14847.592421	-0.095703	0.554700	-0.001783	77.014038	81.664101	96.647995	0.211808	0.000000	-0.063993	0.000000	0.000000	0.000000	0.000000	0.000000	0.000000	0.000000	0.000000	3.000000	51.000000	1.000000
14847.595754	-0.095703	0.554700	-0.001783	76.967216	81.777832	96.808105	0.214830	0.000000	-0.089129	0.000000	0.000000	0.000000	0.000000	0.000000	0.000000	0.000000	0.000000	3.000000	51.000000	1.000000
14847.599087	-0.095703	0.554700	-0.001783	76.967216	81.777832	96.808105	0.214830	0.000000	-0.089129	0.000000	0.000000	0.000000	0.000000	0.000000	0.000000	0.000000	0.000000	3.000000	51.000000	1.000000
14847.602421	-0.095708	0.554462	-0.001977	76.967216	81.777832	96.808105	0.214830	0.000000	-0.089129	0.000000	0.000000	0.000000	-0.001254	-0.071612	-0.058458	0.000000	0.000000	3.000000	51.000000	1.000000
14847.605754	-0.095708	0.554462	-0.001977	76.907921	81.859978	96.957718	0.214830	0.000000	-0.089129	0.000000	0.000000	0.000000	-0.001254	-0.071612	-0.058458	0.000000	0.000000	3.000000	51.000000	1.000000
14847.609087	-0.095708	0.554462	-0.001977	76.907921	81.859978	96.957718	0.214830	0.000000	-0.089129	0.000000	0.000000	0.000000	-0.001254	-0.071612	-0.058458	0.000000	0.000000	3.000000	51.000000	1.000000
14847.612421	-0.095708	0.554462	-0.001977	76.907921	81.859978	96.957718	0.214830	0.000000	-0.089129	0.000000	0.000000	0.000000	-0.001254	-0.071612	-0.058458	0.000000	0.000000	3.000000	51.000000	1.000000
14847.615754	-0.095650	0.554019	-0.002250	76.863029	81.949661	97.096718	0.214621	0.000000	-0.098872	0.000000	0.000000	0.000000	0.017178	-0.132749	-0.081703	0.000000	0.000000	3.000000	51.000000	1.000000
14847.619087	-0.095650	0.554019	-0.002250	76.863029	81.949661	97.096718	0.214621	0.000000	-0.098872	0.000000	0.000000	0.000000	0.017178	-0.132749	-0.081703	0.000000	0.000000	3.000000	51.000000	1.000000
14847.622421	-0.095650	0.554019	-0.002250	76.863029	81.949661	97.096718	0.214621	0.000000	-0.098872	0.000000	0.000000	0.000000	0.017178	-0.132749	-0.081703	0.000000	0.000000	3.000000	51.000000	1.000000
14847.625754	-0.095650	0.554019	-0.002250	76.836143	82.019547	97.199089	0.217484	0.000000	-0.112489	0.000000	0.000000	0.000000	0.017178	-0.132749	-0.081703	0.000000	0.000000	3.000000	51.000000	1.000000
14847.629087	-0.095661	0.553849	-0.002305	76.836143	82.019547	97.199089	0.217484	0.000000	-0.112489	0.000000	0.000000	0.000000	-0.003275	-0.050919	-0.016595	0.000000	0.000000	3.000000	51.000000	1.000000
14847.632421	-0.095661	0.553849	-0.002305	76.836143	82.019547	97.199089	0.217484	0.000000	-0.112489	0.000000	0.000000	0.000000	-0.003275	-0.050919	-0.016595	0.000000	0.000000	3.000000	51.000000	1.000000
14847.635754	-0.095661	0.553849	-0.002305	76.817284	82.089195	97.281776	0.216938	0.000000	-0.115255	0.000000	0.000000	0.000000	-0.003275	-0.050919	-0.016595	0.000000	0.000000	3.000000	51.000000	1.000000
14847.639087	-0.095671	0.553705	-0.002366	76.817284	82.089195	97.281776	0.216938	0.000000	-0.115255	0.000000	0.000000	0.000000	-0.002944	-0.043297	-0.018162	0.000000	0.000000	3.000000	51.000000	1.000000
14847.642421	-0.095671	0.553705	-0.002366	76.817284	82.089195	97.281776	0.216938	0.000000	-0.115255	0.000000	0.000000	0.000000	-0.002944	-0.043297	-0.018162	0.000000	0.000000	3.000000	51.000000	1.000000
14847.645754	-0.095671	0.553705	-0.002366	76.809662	82.155067	97.361977	0.216447	0.000000	-0.118281	0.000000	0.000000	0.000000	-0.002944	-0.043297	-0.018162	0.000000	0.000000	3.000000	51.000000	1.000000
14847.649087	-0.095671	0.553705	-0.002366	76.809662	82.155067	97.361977	0.216447	0.000000	-0.118281	0.000000	0.000000	0.000000	-0.002944	-0.043297	-0.018162	0.000000	0.000000	3.000000	51.000000	1.000000
14847.652421	-0.095684	0.553603	-0.002413	76.809662	82.155067	97.361977	0.216447	0.000000	-0.118281	0.000000	0.000000	0.000000	-0.003742	-0.030585	-0.014358	0.000000	0.000000	3.000000	51.000000	1.000000
14847.655754	-0.095684	0.553603	-0.002413	76.800919	82.194786	97.406288	0.216447	0.000000	-0.118281	0.000000	0.000000	0.000000	-0.003742	-0.030585	-0.014358	0.000000	0.000000	3.000000	51.000000	1.000000
14847.659087	-0.095684	0.553603	-0.002413	76.800919	82.194786	97.406288	0.216447	0.000000	-0.118281	0.000000	0.000000	0.000000	-0.003742	-0.030585	-0.014358	0.000000	0.000000	3.000000	51.000000	1.000000
14847.662421	-0.095684	0.553603	-0.002413	76.800919	82.194786	97.406288	0.216447	0.000000	-0.118281	0.000000	0.000000	0.000000	-0.003742	-0.030585	-0.014358	0.000000	0.000000	3.000000	51.000000	1.000000
14847.665754	-0.095770	0.553475	-0.002538	76.787880	82.195839	97.421700	0.215824	0.000000	-0.120675	0.000000	0.000000	0.000000	-0.025929	-0.038258	-0.037459	0.000000	0.000000	3.000000	51.000000	1.000000
14847.669087	-0.095770	0.553475	-0.002538	76.787880	82.195839	97.421700	0.215824	0.000000	-0.120675	0.000000	0.000000	0.000000	-0.025929	-0.038258	-0.037459	0.000000	0.000000	3.000000	51.000000	1.000000
14847.672421	-0.095770	0.553475	-0.002538	76.787880	82.195839	97.421700	0.215824	0.000000	-0.120675	0.000000	0.000000	0.000000	-0.025929	-0.038258	-0.037459	0.000000	0.000000	3.000000	51.000000	1.000000
14847.675754	-0.095770	0.553475	-0.002538	76.773216	82.194664	97.436562	0.211503	0.000000	-0.126918	0.000000	0.000000	0.000000	-0.025929	-0.038258	-0.037459	0.000000	0.000000	3.000000	51.000000	1.000000
14847.679087	-0.095809	0.553459	-0.002565	76.773216	82.194664	97.436562	0.211503	0.000000	-0.126918	0.000000	0.000000	0.000000	-0.011820	-0.005101	-0.008094	0.000000	0.000000	3.000000	51.000000	1.000000
14847.682421	-0.095809	0.553459	-0.002565	76.773216	82.194664	97.436562	0.211503	0.000000	-0.126918	0.000000	0.000000	0.000000	-0.011820	-0.005101	-0.008094	0.000000	0.000000	3.000000	51.000000	1.000000
14847.685754	-0.095809	0.553459	-0.002565	76.758842	82.182930	97.437798	0.209533	0.000000	-0.128267	0.000000	0.000000	0.000000	-0.011820	-0.005101	-0.008094	0.000000	0.000000	3.000000	51.000000	1.000000
14847.689087	-0.095809	0.553459	-0.002565	76.758842	82.182930	97.437798	0.209533	0.000000	-0.128267	0.000000	0.000000	0.000000	-0.011820	-0.005101	-0.008094	0.000000	0.000000	3.000000	51.000000	1.000000
14847.692421	-0.095839	0.553458	-0.002638	76.758842	82.182930	97.437798	0.209533	0.000000	-0.128267	0.000000	0.000000	0.000000	-0.008904	-0.000096	-0.021914	0.000000	0.000000	3.000000	51.000000	1.000000
14847.695754	-0.095839	0.553458	-0.002638	76.744682	82.160698	97.425453	0.209533	0.000000	-0.128267	0.000000	0.000000	0.000000	-0.008904	-0.000096	-0.021914	0.000000	0.000000	3.000000	51.000000	1.000000
14847.699087	-0.095839	0.553458	-0.002638	76.744682	82.160698	97.425453	0.209533	0.000000	-0.128267	0.000000	0.000000	0.000000	-0.008904	-0.000096	-0.021914	0.000000	0.000000	3.000000	51.000000	1.000000
14847.702421	-0.095839	0.553458	-0.002638	76.744682	82.160698	97.425453	0.209533	0.000000	-0.128267	0.000000	0.000000	0.000000	-0.008904	-0.000096	-0.021914	0.000000	0.000000	3.000000	51.000000	1.000000
14847.705754	-0.095822	0.553534	-0.002718	76.732529	82.119583	97.394348	0.208048	0.000000	-0.131919	0.000000	0.000000	0.000000	0.005023	0.022735	-0.023818	0.000000	0.000000	3.000000	51.000000	1.000000
14847.709087	-0.095822	0.553534	-0.002718	76.732529	82.119583	97.394348	0.208048	0.000000	-0.131919	0.000000	0.000000	0.000000	0.005023	0.022735	-0.023818	0.000000	0.000000	3.000000	51.000000	1.000000
14847.712421	-0.095822	0.553534	-0.002718	76.732529	82.119583	97.394348	0.208048	0.000000	-0.131919	0.000000	0.000000	0.000000	0.005023	0.022735	-0.023818	0.000000	0.000000	3.000000	51.000000	1.000000
14847.715754	-0.095822	0.553534	-0.002718	76.724876	82.100945	97.370338	0.208886	0.000000	-0.135889	0.000000	0.000000	0.000000	0.005023	0.022735	-0.023818	0.000000	0.000000	3.000000	51.000000	1.000000
14847.719087	-0.095768	0.553576	-0.002760	76.724876	82.100945	97.370338	0.208886	0.000000	-0.135889	0.000000	0.000000	0.000000	0.016182	0.012624	-0.012638	0.000000	0.000000	3.000000	51.000000	1.000000
14847.722421	-0.095768	0.553576	-0.002760	76.724876	82.100945	97.370338	0.208886	0.000000	-0.135889	0.000000	0.000000	0.000000	0.016182	0.012624	-0.012638	0.000000	0.000000	3.000000	51.000000	1.000000
14847.725754	-0.095768	0.553576	-0.002760	76.725090	82.093147	97.356735	0.211583	0.000000	-0.137995	0.000000	0.000000	0.000000	0.016182	0.012624	-0.012638	0.000000	0.000000	3.000000	51.000000	1.000000
14847.729087	-0.095768	0.553576	-0.002760	76.725090	82.093147	97.356735	0.211583	0.000000	-0.137995	0.000000	0.000000	0.000000	0.016182	0.012624	-0.012638	0.000000	0.000000	3.000000	51.000000	1.000000
14847.732421	-0.095697	0.553635	-0.002780	76.725090	82.093147	97.356735	0.211583	0.000000	-0.137995	0.000000	0.000000	0.000000	0.021521	0.017724	-0.005913	0.000000	0.000000	3.000000	51.000000	1.000000
14847.735754	-0.095697	0.553635	-0.002780	76.725510	82.072090	97.329514	0.211583	0.000000	-0.137995	0.000000	0.000000	0.000000	0.021521	0.017724	-0.005913	0.000000	0.000000	3.000000	51.000000	1.000000
14847.739087	-0.095697	0.553635	-0.002780	76.725510	82.072090	97.329514	0.211583	0.000000	-0.137995	0.000000	0.000000	0.000000	0.021521	0.017724	-0.005913	0.000000	0.000000	3.000000	51.000000	1.000000
14847.742421	-0.095697	0.553635	-0.002780	76.725510	82.072090	97.329514	0.211583	0.000000	-0.137995	0.000000	0.000000	0.000000	0.021521	0.017724	-0.005913	0.000000	0.000000	3.000000	51.000000	1.000000
14847.745754	-0.095676	0.553694	-0.002877	76.725479	82.069374	97.329514	0.215169	0.000000	-0.138980	0.000000	0.000000	0.000000	0.006149	0.017636	-0.029194	0.000000	0.000000	3.000000	51.000000	1.000000
14847.749087	-0.095676	0.553694	-0.002877	76.725479	82.069374	97.329514	0.215169	0.000000	-0.138980	0.000000	0.000000	0.000000	0.006149	0.017636	-0.029194	0.000000	0.000000	3.000000	51.000000	1.000000
14847.752421	-0.095676	0.553694	-0.002877	76.725479	82.069374	97.329514	0.215169	0.000000	-0.138980	0.000000	0.000000	0.000000	0.006149	0.017636	-0.029194	0.000000	0.000000	3.000000	51.000000	1.000000
14847.755754	-0.095676	0.553694	-0.002877	76.725525	82.066681	97.329544	0.216194	0.000000	-0.143846	0.000000	0.000000	0.000000	0.006149	0.017636	-0.029194	0.000000	0.000000	3.000000	51.000000	1.000000
14847.759087	-0.095688	0.553711	-0.002928	76.725525	82.066681	97.329544	0.216194	0.000000	-0.143846	0.000000	0.000000	0.000000	-0.003557	0.005004	-0.015187	0.000000	0.000000	3.000000	51.000000	1.000000
14847.762421	-0.095688	0.553711	-0.002928	76.725525	82.066681	97.329544	0.216194	0.000000	-0.143846	0.000000	0.000000	0.000000	-0.003557	0.005004	-0.015187	0.000000	0.000000	3.000000	51.000000	1.000000
14847.765754	-0.095688	0.553711	-0.002928	76.725494	82.058495	97.321533	0.215601	0.000000	-0.146377	0.000000	0.000000	0.000000	-0.003557	0.005004	-0.015187	0.000000	0.000000	3.000000	51.000000	1.000000
14847.769087	-0.095688	0.553711	-0.002928	76.725494	82.058495	97.321533	0.215601	0.000000	-0.146377	0.000000	0.000000	0.000000	-0.003557	0.005004	-0.015187	0.000000	0.000000	3.000000	51.000000	1.000000
14847.772421	-0.095774	0.553711	-0.002946	76.725494	82.058495	97.321533	0.215601	0.000000	-0.146377	0.000000	0.000000	0.000000	-0.025878	-0.000003	-0.005453	0.000000	0.000000	3.000000	51.000000	1.000000
14847.775754	-0.095774	0.553711	-0.002946	76.725525	82.047638	97.321564	0.215601	0.000000	-0.146377	0.000000	0.000000	0.000000	-0.025878	-0.000003	-0.005453	0.000000	0.000000	3.000000	51.000000	1.000000
14847.779087	-0.095774	0.553711	-0.002946	76.725525	82.047638	97.321564	0.215601	0.000000	-0.146377	0.000000	0.000000	0.000000	-0.025878	-0.000003	-0.005453	0.000000	0.000000	3.000000	51.000000	1.000000
14847.782421	-0.095774	0.553711	-0.002946	76.725525	82.047638	97.321564	0.215601	0.000000	-0.146377	0.000000	0.000000	0.000000	-0.025878	-0.000003	-0.005453	0.000000	0.000000	3.000000	51.000000	1.000000
14847.785754	-0.095956	0.553694	-0.002936	76.723953	82.034599	97.305130	0.211288	0.000000	-0.147286	0.000000	0.000000	0.000000	-0.054668	-0.005001	0.002901	0.000000	0.000000	3.000000	51.000000	1.000000
14847.789087	-0.095956	0.553694	-0.002936	76.723953	82.034599	97.305130	0.211288	0.000000	-0.147286	0.000000	0.000000	0.000000	-0.054668	-0.005001	0.002901	0.000000	0.000000	3.000000	51.000000	1.000000
14847.792421	-0.095956	0.553694	-0.002936	76.723953	82.034599	97.305130	0.211288	0.000000	-0.147286	0.000000	0.000000	0.000000	-0.054668	-0.005001	0.002901	0.000000	0.000000	3.000000	51.000000	1.000000
14847.795754	-0.095956	0.553694	-0.002936	76.722359	82.021568	97.272751	0.202177	0.000000	-0.146802	0.000000	0.000000	0.000000	-0.054668	-0.005001	0.002901	0.000000	0.000000	3.000000	51.000000	1.000000
14847.799087	-0.096052	0.553677	-0.002908	76.722359	82.021568	97.272751	0.202177	0.000000	-0.146802	0.000000	0.000000	0.000000	-0.028798	-0.005012	0.008353	0.000000	0.000000	3.000000	51.000000	1.000000
14847.802421	-0.096052	0.553677	-0.002908	76.722359	82.021568	97.272751	0.202177	0.000000	-0.146802	0.000000	0.000000	0.000000	-0.028798	-0.005012	0.008353	0.000000	0.000000	3.000000	51.000000	1.000000
14847.805754	-0.096052	0.553677	-0.002908	76.721001	81.998024	97.194847	0.197377	0.000000	-0.145410	0.000000	0.000000	0.000000	-0.028798	-0.005012	0.008353	0.000000	0.000000	3.000000	51.000000	1.000000
14847.809087	-0.096052	0.553677	-0.002908	76.721001	81.998024	97.194847	0.197377	0.000000	-0.145410	0.000000	0.000000	0.000000	-0.028798	-0.005012	0.008353	0.000000	0.000000	3.000000	51.000000	1.000000
14847.812421	-0.096136	0.553669	-0.002835	76.721001	81.998024	97.194847	0.197377	0.000000	-0.145410	0.000000	0.000000	0.000000	-0.024930	-0.002404	0.021989	0.000000	0.000000	3.000000	51.000000	1.000000
14847.815754	-0.096136	0.553669	-0.002835	76.721214	81.976631	97.061592	0.197377	0.000000	-0.145410	0.000000	0.000000	0.000000	-0.024930	-0.002404	0.021989	0.000000	0.000000	3.000000	51.000000	1.000000
14847.819087	-0.096136	0.553669	-0.002835	76.721214	81.976631	97.061592	0.197377	0.000000	-0.145410	0.000000	0.000000	0.000000	-0.024930	-0.002404	0.021989	0.000000	0.000000	3.000000	51.000000	1.000000
14847.822421	-0.096136	0.553669	-0.002835	76.721214	81.976631	97.061592	0.197377	0.000000	-0.145410	0.000000	0.000000	0.000000	-0.024930	-0.002404	0.021989	0.000000	0.000000	3.000000	51.000000	1.000000
14847.825754	-0.096267	0.553662	-0.002638	76.721672	81.944748	96.914742	0.193223	0.000000	-0.141746	0.000000	0.000000	0.000000	-0.039531	-0.002205	0.058973	0.000000	0.000000	3.000000	51.000000	1.000000
14847.829087	-0.096267	0.553662	-0.002638	76.721672	81.944748	96.914742	0.193223	0.000000	-0.141746	0.000000	0.000000	0.000000	-0.039531	-0.002205	0.058973	0.000000	0.000000	3.000000	51.000000	1.000000
14847.832421	-0.096267	0.553662	-0.002638	76.721672	81.944748	96.914742	0.193223	0.000000	-0.141746	0.000000	0.000000	0.000000	-0.039531	-0.002205	0.058973	0.000000	0.000000	3.000000	51.000000	1.000000
14847.835754	-0.096267	0.553662	-0.002638	76.722061	81.912796	96.871559	0.186634	0.000000	-0.131917	0.000000	0.000000	0.000000	-0.039531	-0.002205	0.058973	0.000000	0.000000	3.000000	51.000000	1.000000
14847.839087	-0.096328	0.553679	-0.002566	76.722061	81.912796	96.871559	0.186634	0.000000	-0.131917	0.000000	0.000000	0.000000	-0.018148	0.005195	0.021798	0.000000	0.000000	3.000000	51.000000	1.000000
14847.842421	-0.096328	0.553679	-0.002566	76.722061	81.912796	96.871559	0.186634	0.000000	-0.131917	0.000000	0.000000	0.000000	-0.018148	0.005195	0.021798	0.000000	0.000000	3.000000	51.000000	1.000000
14847.845754	-0.096328	0.553679	-0.002566	76.722290	81.896851	96.849991	0.183609	0.000000	-0.128284	0.000000	0.000000	0.000000	-0.018148	0.005195	0.021798	0.000000	0.000000	3.000000	51.000000	1.000000
14847.849087	-0.096328	0.553679	-0.002566	76.722290	81.896851	96.849991	0.183609	0.000000	-0.128284	0.000000	0.000000	0.000000	-0.018148	0.005195	0.021798	0.000000	0.000000	3.000000	51.000000	1.000000
14847.852421	-0.096363	0.553680	-0.002506	76.722290	81.896851	96.849991	0.183609	0.000000	-0.128284	0.000000	0.000000	0.000000	-0.010538	0.000101	0.017805	0.000000	0.000000	3.000000	51.000000	1.000000
14847.855754	-0.096363	0.553680	-0.002506	76.722679	81.867668	96.822792	0.183609	0.000000	-0.128284	0.000000	0.000000	0.000000	-0.010538	0.000101	0.017805	0.000000	0.000000	3.000000	51.000000	1.000000
14847.859087	-0.096363	0.553680	-0.002506	76.722679	81.867668	96.822792	0.183609	0.000000	-0.128284	0.000000	0.000000	0.000000	-0.010538	0.000101	0.017805	0.000000	0.000000	3.000000	51.000000	1.000000
14847.862421	-0.096363	0.553680	-0.002506	76.722679	81.867668	96.822792	0.183609	0.000000	-0.128284	0.000000	0.000000	0.000000	-0.010538	0.000101	0.017805	0.000000	0.000000	3.000000	51.000000	1.000000
14847.865754	-0.096422	0.553722	-0.002439	76.722939	81.851723	96.809212	0.181853	0.000000	-0.125316	0.000000	0.000000	0.000000	-0.017824	0.012811	0.020244	0.000000	0.000000	3.000000	51.000000	1.000000
14847.869087	-0.096422	0.553722	-0.002439	76.722939	81.851723	96.809212	0.181853	0.000000	-0.125316	0.000000	0.000000	0.000000	-0.017824	0.012811	0.020244	0.000000	0.000000	3.000000	51.000000	1.000000
14847.872421	-0.096422	0.553722	-0.002439	76.722939	81.851723	96.809212	0.181853	0.000000	-0.125316	0.000000	0.000000	0.000000	-0.017824	0.012811	0.020244	0.000000	0.000000	3.000000	51.000000	1.000000
14847.875754	-0.096422	0.553722	-0.002439	76.723122	81.838470	96.795609	0.178882	0.000000	-0.121942	0.000000	0.000000	0.000000	-0.017824	0.012811	0.020244	0.000000	0.000000	3.000000	51.000000	1.000000
14847.879087	-0.096431	0.553731	-0.002398	76.723122	81.838470	96.795609	0.178882	0.000000	-0.121942	0.000000	0.000000	0.000000	-0.002599	0.002608	0.012268	0.000000	0.000000	3.000000	51.000000	1.000000
14847.882421	-0.096431	0.553731	-0.002398	76.723122	81.838470	96.795609	0.178882	0.000000	-0.121942	0.000000	0.000000	0.000000	-0.002599	0.002608	0.012268	0.000000	0.000000	3.000000	51.000000	1.000000
14847.885754	-0.096431	0.553731	-0.002398	76.723312	81.825218	96.781975	0.178449	0.000000	-0.119898	0.000000	0.000000	0.000000	-0.002599	0.002608	0.012268	0.000000	0.000000	3.000000	51.000000	1.000000
14847.889087	-0.096431	0.553731	-0.002398	76.723312	81.825218	96.781975	0.178449	0.000000	-0.119898	0.000000	0.000000	0.000000	-0.002599	0.002608	0.012268	0.000000	0.000000	3.000000	51.000000	1.000000
14847.892421	-0.096435	0.553748	-0.002380	76.723312	81.825218	96.781975	0.178449	0.000000	-0.119898	0.000000	0.000000	0.000000	-0.001137	0.005125	0.005360	0.000000	0.000000	3.000000	51.000000	1.000000
14847.895754	-0.096435	0.553748	-0.002380	76.723328	81.827934	96.781975	0.178449	0.000000	-0.119898	0.000000	0.000000	0.000000	-0.001137	0.005125	0.005360	0.000000	0.000000	3.000000	51.000000	1.000000
14847.899087	-0.096435	0.553748	-0.002380	76.723328	81.827934	96.781975	0.178449	0.000000	-0.119898	0.000000	0.000000	0.000000	-0.001137	0.005125	0.005360	0.000000	0.000000	3.000000	51.000000	1.000000
14847.902421	-0.096435	0.553748	-0.002380	76.723328	81.827934	96.781975	0.178449	0.000000	-0.119898	0.000000	0.000000	0.000000	-0.001137	0.005125	0.005360	0.000000	0.000000	3.000000	51.000000	1.000000
14847.905754	-0.096340	0.553739	-0.002403	76.723122	81.846642	96.795609	0.178259	0.000000	-0.119004	0.000000	0.000000	0.000000	0.028508	-0.002626	-0.006777	0.000000	0.000000	3.000000	51.000000	1.000000
14847.909087	-0.096340	0.553739	-0.002403	76.723122	81.846642	96.795609	0.178259	0.000000	-0.119004	0.000000	0.000000	0.000000	0.028508	-0.002626	-0.006777	0.000000	0.000000	3.000000	51.000000	1.000000
14847.912421	-0.096340	0.553739	-0.002403	76.723122	81.846642	96.795609	0.178259	0.000000	-0.119004	0.000000	0.000000	0.000000	0.028508	-0.002626	-0.006777	0.000000	0.000000	3.000000	51.000000	1.000000
14847.915754	-0.096340	0.553739	-0.002403	76.722923	81.868019	96.809189	0.183010	0.000000	-0.120134	0.000000	0.000000	0.000000	0.028508	-0.002626	-0.006777	0.000000	0.000000	3.000000	51.000000	1.000000
14847.919087	-0.096293	0.553722	-0.002411	76.722923	81.868019	96.809189	0.183010	0.000000	-0.120134	0.000000	0.000000	0.000000	0.014090	-0.005106	-0.002617	0.000000	0.000000	3.000000	51.000000	1.000000
14847.922421	-0.096293	0.553722	-0.002411	76.722923	81.868019	96.809189	0.183010	0.000000	-0.120134	0.000000	0.000000	0.000000	0.014090	-0.005106	-0.002617	0.000000	0.000000	3.000000	51.000000	1.000000
14847.925754	-0.096293	0.553722	-0.002411	76.722702	81.886726	96.822823	0.185359	0.000000	-0.120570	0.000000	0.000000	0.000000	0.014090	-0.005106	-0.002617	0.000000	0.000000	3.000000	51.000000	1.000000
14847.929087	-0.096293	0.553722	-0.002411	76.722702	81.886726	96.822823	0.185359	0.000000	-0.120570	0.000000	0.000000	0.000000	0.014090	-0.005106	-0.002617	0.000000	0.000000	3.000000	51.000000	1.000000
14847.932421	-0.096219	0.553714	-0.002439	76.722702	81.886726	96.822823	0.185359	0.000000	-0.120570	0.000000	0.000000	0.000000	0.022025	-0.002592	-0.008157	0.000000	0.000000	3.000000	51.000000	1.000000
14847.935754	-0.096219	0.553714	-0.002439	76.722298	81.918640	96.850021	0.185359	0.000000	-0.120570	0.000000	0.000000	0.000000	0.022025	-0.002592	-0.008157	0.000000	0.000000	3.000000	51.000000	1.000000
14847.939087	-0.096219	0.553714	-0.002439	76.722298	81.918640	96.850021	0.185359	0.000000	-0.120570	0.000000	0.000000	0.000000	0.022025	-0.002592	-0.008157	0.000000	0.000000	3.000000	51.000000	1.000000
14847.942421	-0.096219	0.553714	-0.002439	76.722298	81.918640	96.850021	0.185359	0.000000	-0.120570	0.000000	0.000000	0.000000	0.022025	-0.002592	-0.008157	0.000000	0.000000	3.000000	51.000000	1.000000
14847.945754	-0.096157	0.553628	-0.002519	76.721870	81.947823	96.877213	0.189030	0.000000	-0.121929	0.000000	0.000000	0.000000	0.018622	-0.025561	-0.024069	0.000000	0.000000	3.000000	51.000000	1.000000
14847.949087	-0.096157	0.553628	-0.002519	76.721870	81.947823	96.877213	0.189030	0.000000	-0.121929	0.000000	0.000000	0.000000	0.018622	-0.025561	-0.024069	0.000000	0.000000	3.000000	51.000000	1.000000
14847.952421	-0.096157	0.553628	-0.002519	76.721870	81.947823	96.877213	0.189030	0.000000	-0.121929	0.000000	0.000000	0.000000	0.018622	-0.025561	-0.024069	0.000000	0.000000	3.000000	51.000000	1.000000
14847.955754	-0.096157	0.553628	-0.002519	76.721230	81.984787	96.917984	0.192133	0.000000	-0.125941	0.000000	0.000000	0.000000	0.018622	-0.025561	-0.024069	0.000000	0.000000	3.000000	51.000000	1.000000
14847.959087	-0.096171	0.553594	-0.002559	76.721230	81.984787	96.917984	0.192133	0.000000	-0.125941	0.000000	0.000000	0.000000	-0.004206	-0.010225	-0.012095	0.000000	0.000000	3.000000	51.000000	1.000000
14847.962421	-0.096171	0.553594	-0.002559	76.721230	81.984787	96.917984	0.192133	0.000000	-0.125941	0.000000	0.000000	0.000000	-0.004206	-0.010225	-0.012095	0.000000	0.000000	3.000000	51.000000	1.000000
14847.965754	-0.096171	0.553594	-0.002559	76.720787	82.011238	96.945168	0.191432	0.000000	-0.127957	0.000000	0.000000	0.000000	-0.004206	-0.010225	-0.012095	0.000000	0.000000	3.000000	51.000000	1.000000
14847.969087	-0.096171	0.553594	-0.002559	76.720787	82.011238	96.945168	0.191432	0.000000	-0.127957	0.000000	0.000000	0.000000	-0.004206	-0.010225	-0.012095	0.000000	0.000000	3.000000	51.000000	1.000000
14847.972421	-0.096169	0.553552	-0.002572	76.720787	82.011238	96.945168	0.191432	0.000000	-0.127957	0.000000	0.000000	0.000000	0.000808	-0.012723	-0.003818	0.000000	0.000000	3.000000	51.000000	1.000000
14847.975754	-0.096169	0.553552	-0.002572	76.718773	82.032829	96.971886	0.191432	0.000000	-0.127957	0.000000	0.000000	0.000000	0.000808	-0.012723	-0.003818	0.000000	0.000000	3.000000	51.000000	1.000000
14847.979087	-0.096169	0.553552	-0.002572	76.718773	82.032829	96.971886	0.191432	0.000000	-0.127957	0.000000	0.000000	0.000000	0.000808	-0.012723	-0.003818	0.000000	0.000000	3.000000	51.000000	1.000000
14847.982421	-0.096169	0.553552	-0.002572	76.718773	82.032829	96.971886	0.191432	0.000000	-0.127957	0.000000	0.000000	0.000000	0.000808	-0.012723	-0.003818	0.000000	0.000000	3.000000	51.000000	1.000000
14847.985754	-0.096203	0.553459	-0.002515	76.718575	82.046082	96.985504	0.191567	0.000000	-0.128593	0.000000	0.000000	0.000000	-0.010379	-0.027842	0.017079	0.000000	0.000000	3.000000	51.000000	1.000000
14847.989087	-0.096203	0.553459	-0.002515	76.718575	82.046082	96.985504	0.191567	0.000000	-0.128593	0.000000	0.000000	0.000000	-0.010379	-0.027842	0.017079	0.000000	0.000000	3.000000	51.000000	1.000000
14847.992421	-0.096203	0.553459	-0.002515	76.718575	82.046082	96.985504	0.191567	0.000000	-0.128593	0.000000	0.000000	0.000000	-0.010379	-0.027842	0.017079	0.000000	0.000000	3.000000	51.000000	1.000000
14847.995754	-0.096203	0.553459	-0.002515	76.718346	82.059296	96.999077	0.189837	0.000000	-0.125746	0.000000	0.000000	0.000000	-0.010379	-0.027842	0.017079	0.000000	0.000000	3.000000	51.000000	1.000000
14847.999087	-0.096214	0.553417	-0.002464	76.718346	82.059296	96.999077	0.189837	0.000000	-0.125746	0.000000	0.000000	0.000000	-0.003251	-0.012653	0.015358	0.000000	0.000000	3.000000	51.000000	1.000000
14848.002421	-0.096214	0.553417	-0.002464	76.718346	82.059296	96.999077	0.189837	0.000000	-0.125746	0.000000	0.000000	0.000000	-0.003251	-0.012653	0.015358	0.000000	0.000000	3.000000	51.000000	1.000000
14848.005754	-0.096214	0.553417	-0.002464	76.718346	82.059296	96.999077	0.189296	0.000000	-0.123187	0.000000	0.000000	0.000000	-0.003251	-0.012653	0.015358	0.000000	0.000000	3.000000	51.000000	1.000000
14848.009087	-0.096214	0.553417	-0.002464	76.718346	82.059296	96.999077	0.189296	0.000000	-0.123187	0.000000	0.000000	0.000000	-0.003251	-0.012653	0.015358	0.000000	0.000000	3.000000	51.000000	1.000000
14848.012421	-0.096260	0.553375	-0.002353	76.718346	82.059296	96.999077	0.189296	0.000000	-0.123187	0.000000	0.000000	0.000000	-0.013784	-0.012536	0.033164	0.000000	0.000000	3.000000	51.000000	1.000000
14848.015754	-0.096260	0.553375	-0.002353	76.718346	82.056572	96.999069	0.189296	0.000000	-0.123187	0.000000	0.000000	0.000000	-0.013784	-0.012536	0.033164	0.000000	0.000000	3.000000	51.000000	1.000000
14848.019087	-0.096260	0.553375	-0.002353	76.718346	82.056572	96.999069	0.189296	0.000000	-0.123187	0.000000	0.000000	0.000000	-0.013784	-0.012536	0.033164	0.000000	0.000000	3.000000	51.000000	1.000000
14848.022421	-0.096260	0.553375	-0.002353	76.718346	82.056572	96.999069	0.189296	0.000000	-0.123187	0.000000	0.000000	0.000000	-0.013784	-0.012536	0.033164	0.000000	0.000000	3.000000	51.000000	1.000000
14848.025754	-0.096340	0.553274	-0.002082	76.718346	82.053841	96.999069	0.186998	0.000000	-0.117659	0.000000	0.000000	0.000000	-0.024019	-0.030195	0.081496	0.000000	0.000000	3.000000	51.000000	1.000000
14848.029087	-0.096340	0.553274	-0.002082	76.718346	82.053841	96.999069	0.186998	0.000000	-0.117659	0.000000	0.000000	0.000000	-0.024019	-0.030195	0.081496	0.000000	0.000000	3.000000	51.000000	1.000000
14848.032421	-0.096340	0.553274	-0.002082	76.718346	82.053841	96.999069	0.186998	0.000000	-0.117659	0.000000	0.000000	0.000000	-0.024019	-0.030195	0.081496	0.000000	0.000000	3.000000	51.000000	1.000000
14848.035754	-0.096340	0.553274	-0.002082	76.718346	82.045685	96.999062	0.182995	0.000000	-0.104077	0.000000	0.000000	0.000000	-0.024019	-0.030195	0.081496	0.000000	0.000000	3.000000	51.000000	1.000000
14848.039087	-0.096434	0.553224	-0.001957	76.718346	82.045685	96.999062	0.182995	0.000000	-0.104077	0.000000	0.000000	0.000000	-0.028218	-0.015099	0.037308	0.000000	0.000000	3.000000	51.000000	1.000000
14848.042421	-0.096434	0.553224	-0.001957	76.718346	82.045685	96.999062	0.182995	0.000000	-0.104077	0.000000	0.000000	0.000000	-0.028218	-0.015099	0.037308	0.000000	0.000000	3.000000	51.000000	1.000000
14848.045754	-0.096434	0.553224	-0.001957	76.718330	82.034798	96.999054	0.178292	0.000000	-0.097859	0.000000	0.000000	0.000000	-0.028218	-0.015099	0.037308	0.000000	0.000000	3.000000	51.000000	1.000000
14848.049087	-0.096560	0.553157	-0.001791	76.718330	82.034798	96.999054	0.178292	0.000000	-0.097859	0.000000	0.000000	0.000000	-0.037639	-0.020167	0.049728	0.000000	0.000000	3.000000	51.000000	1.000000
14848.052421	-0.096560	0.553157	-0.001791	76.718330	82.034798	96.999054	0.178292	0.000000	-0.097859	0.000000	0.000000	0.000000	-0.037639	-0.020167	0.049728	0.000000	0.000000	3.000000	51.000000	1.000000
14848.055754	-0.096560	0.553157	-0.001791	76.718575	82.010696	96.977501	0.172019	0.000000	-0.089571	0.000000	0.000000	0.000000	-0.037639	-0.020167	0.049728	0.000000	0.000000	3.000000	51.000000	1.000000
14848.059087	-0.096560	0.553157	-0.001791	76.718575	82.010696	96.977501	0.172019	0.000000	-0.089571	0.000000	0.000000	0.000000	-0.037639	-0.020167	0.049728	0.000000	0.000000	3.000000	51.000000	1.000000
14848.062421	-0.096689	0.553107	-0.001608	76.718575	82.010696	96.977501	0.172019	0.000000	-0.089571	0.000000	0.000000	0.000000	-0.038798	-0.015085	0.055074	0.000000	0.000000	3.000000	51.000000	1.000000
14848.065754	-0.096689	0.553107	-0.001608	76.718552	81.999817	96.977493	0.172019	0.000000	-0.089571	0.000000	0.000000	0.000000	-0.038798	-0.015085	0.055074	0.000000	0.000000	3.000000	51.000000	1.000000
14848.069087	-0.096689	0.553107	-0.001608	76.718552	81.999817	96.977493	0.172019	0.000000	-0.089571	0.000000	0.000000	0.000000	-0.038798	-0.015085	0.055074	0.000000	0.000000	3.000000	51.000000	1.000000
14848.072421	-0.096689	0.553107	-0.001608	76.718552	81.999817	96.977493	0.172019	0.000000	-0.089571	0.000000	0.000000	0.000000	-0.038798	-0.015085	0.055074	0.000000	0.000000	3.000000	51.000000	1.000000
14848.075754	-0.096988	0.552963	-0.001263	76.718575	81.983505	96.977509	0.165553	0.000000	-0.080392	0.000000	0.000000	0.000000	-0.089827	-0.042986	0.103502	0.000000	0.000000	3.000000	51.000000	1.000000
14848.079087	-0.096988	0.552963	-0.001263	76.718575	81.983505	96.977509	0.165553	0.000000	-0.080392	0.000000	0.000000	0.000000	-0.089827	-0.042986	0.103502	0.000000	0.000000	3.000000	51.000000	1.000000
14848.082421	-0.096988	0.552963	-0.001263	76.718575	81.983505	96.977509	0.165553	0.000000	-0.080392	0.000000	0.000000	0.000000	-0.089827	-0.042986	0.103502	0.000000	0.000000	3.000000	51.000000	1.000000
14848.085754	-0.096988	0.552963	-0.001263	76.718575	81.969917	96.977516	0.150581	0.000000	-0.063141	0.000000	0.000000	0.000000	-0.089827	-0.042986	0.103502	0.000000	0.000000	3.000000	51.000000	1.000000
14848.089087	-0.097162	0.552887	-0.001084	76.718575	81.969917	96.977516	0.150581	0.000000	-0.063141	0.000000	0.000000	0.000000	-0.052181	-0.022815	0.053781	0.000000	0.000000	3.000000	51.000000	1.000000
14848.092421	-0.097162	0.552887	-0.001084	76.718575	81.969917	96.977516	0.150581	0.000000	-0.063141	0.000000	0.000000	0.000000	-0.052181	-0.022815	0.053781	0.000000	0.000000	3.000000	51.000000	1.000000
14848.095754	-0.097162	0.552887	-0.001084	76.718346	81.964081	96.991081	0.141885	0.000000	-0.054178	0.000000	0.000000	0.000000	-0.052181	-0.022815	0.053781	0.000000	0.000000	3.000000	51.000000	1.000000
14848.099087	-0.097328	0.552803	-0.000945	76.718346	81.964081	96.991081	0.141885	0.000000	-0.054178	0.000000	0.000000	0.000000	-0.049595	-0.025395	0.041494	0.000000	0.000000	3.000000	51.000000	1.000000
14848.102421	-0.097328	0.552803	-0.000945	76.718346	81.964081	96.991081	0.141885	0.000000	-0.054178	0.000000	0.000000	0.000000	-0.049595	-0.025395	0.041494	0.000000	0.000000	3.000000	51.000000	1.000000
14848.105754	-0.097328	0.552803	-0.000945	76.718132	81.958298	97.004700	0.133619	0.000000	-0.047262	0.000000	0.000000	0.000000	-0.049595	-0.025395	0.041494	0.000000	0.000000	3.000000	51.000000	1.000000
14848.109087	-0.097328	0.552803	-0.000945	76.718132	81.958298	97.004700	0.133619	0.000000	-0.047262	0.000000	0.000000	0.000000	-0.049595	-0.025395	0.041494	0.000000	0.000000	3.000000	51.000000	1.000000
14848.112421	-0.097510	0.552726	-0.000835	76.718132	81.958298	97.004700	0.133619	0.000000	-0.047262	0.000000	0.000000	0.000000	-0.054646	-0.022891	0.033186	0.000000	0.000000	3.000000	51.000000	1.000000
14848.115754	-0.097510	0.552726	-0.000835	76.717918	81.952499	97.010315	0.133619	0.000000	-0.047262	0.000000	0.000000	0.000000	-0.054646	-0.022891	0.033186	0.000000	0.000000	3.000000	51.000000	1.000000
14848.119087	-0.097510	0.552726	-0.000835	76.717918	81.952499	97.010315	0.133619	0.000000	-0.047262	0.000000	0.000000	0.000000	-0.054646	-0.022891	0.033186	0.000000	0.000000	3.000000	51.000000	1.000000
14848.122421	-0.097510	0.552726	-0.000835	76.717918	81.952499	97.010315	0.133619	0.000000	-0.047262	0.000000	0.000000	0.000000	-0.054646	-0.022891	0.033186	0.000000	0.000000	3.000000	51.000000	1.000000
14848.125754	-0.097865	0.552650	-0.000761	76.717918	81.930733	97.002335	0.124511	0.000000	-0.041731	0.000000	0.000000	0.000000	-0.106673	-0.022909	0.022018	0.000000	0.000000	3.000000	51.000000	1.000000
14848.129087	-0.097865	0.552650	-0.000761	76.717918	81.930733	97.002335	0.124511	0.000000	-0.041731	0.000000	0.000000	0.000000	-0.106673	-0.022909	0.022018	0.000000	0.000000	3.000000	51.000000	1.000000
14848.132421	-0.097865	0.552650	-0.000761	76.717918	81.930733	97.002335	0.124511	0.000000	-0.041731	0.000000	0.000000	0.000000	-0.106673	-0.022909	0.022018	0.000000	0.000000	3.000000	51.000000	1.000000
14848.135754	-0.097865	0.552650	-0.000761	76.717918	81.911674	96.994339	0.106732	0.000000	-0.038062	0.000000	0.000000	0.000000	-0.106673	-0.022909	0.022018	0.000000	0.000000	3.000000	51.000000	1.000000
14848.139087	-0.098031	0.552650	-0.000730	76.717918	81.911674	96.994339	0.106732	0.000000	-0.038062	0.000000	0.000000	0.000000	-0.049610	0.000015	0.009380	0.000000	0.000000	3.000000	51.000000	1.000000
14848.142421	-0.098031	0.552650	-0.000730	76.717918	81.911674	96.994339	0.106732	0.000000	-0.038062	0.000000	0.000000	0.000000	-0.049610	0.000015	0.009380	0.000000	0.000000	3.000000	51.000000	1.000000
14848.145754	-0.098031	0.552650	-0.000730	76.718330	81.868889	96.927254	0.098464	0.000000	-0.036498	0.000000	0.000000	0.000000	-0.049610	0.000015	0.009380	0.000000	0.000000	3.000000	51.000000	1.000000
14848.149087	-0.098031	0.552650	-0.000730	76.718330	81.868889	96.927254	0.098464	0.000000	-0.036498	0.000000	0.000000	0.000000	-0.049610	0.000015	0.009380	0.000000	0.000000	3.000000	51.000000	1.000000
14848.152421	-0.098165	0.552667	-0.000740	76.718330	81.868889	96.927254	0.098464	0.000000	-0.036498	0.000000	0.000000	0.000000	-0.040155	0.005106	-0.003021	0.000000	0.000000	3.000000	51.000000	1.000000
14848.155754	-0.098165	0.552667	-0.000740	76.718773	81.828857	96.844246	0.098464	0.000000	-0.036498	0.000000	0.000000	0.000000	-0.040155	0.005106	-0.003021	0.000000	0.000000	3.000000	51.000000	1.000000
14848.159087	-0.098165	0.552667	-0.000740	76.718773	81.828857	96.844246	0.098464	0.000000	-0.036498	0.000000	0.000000	0.000000	-0.040155	0.005106	-0.003021	0.000000	0.000000	3.000000	51.000000	1.000000
14848.162421	-0.098165	0.552667	-0.000740	76.718773	81.828857	96.844246	0.098464	0.000000	-0.036498	0.000000	0.000000	0.000000	-0.040155	0.005106	-0.003021	0.000000	0.000000	3.000000	51.000000	1.000000
14848.165754	-0.098374	0.552761	-0.000716	76.719231	81.794258	96.737305	0.091772	0.000000	-0.037002	0.000000	0.000000	0.000000	-0.062791	0.028062	0.007314	0.000000	0.000000	3.000000	51.000000	1.000000
14848.169087	-0.098374	0.552761	-0.000716	76.719231	81.794258	96.737305	0.091772	0.000000	-0.037002	0.000000	0.000000	0.000000	-0.000001	0.000006	-0.000000	0.000000	0.000000	3.000000	51.000000	1.000000
14848.172421	-0.098374	0.552761	-0.000716	76.719231	81.794258	96.737305	0.091772	0.000000	-0.037002	0.000000	0.000000	0.000000	-0.000001	0.000006	-0.000000	0.000000	0.000000	3.000000	51.000000	1.000000
14848.175754	-0.098374	0.552761	-0.000716	76.719879	81.746407	96.632698	0.081307	0.000000	-0.035783	0.000000	0.000000	0.000000	-0.000001	0.000006	-0.000000	0.000000	0.000000	3.000000	51.000000	1.000000
14848.179087	-0.098374	0.552761	-0.000716	76.719879	81.746407	96.632698	0.081307	0.000000	-0.035783	0.000000	0.000000	0.000000	-0.000001	0.000006	-0.000000	0.000000	0.000000	3.000000	51.000000	1.000000
14848.182421	-0.098445	0.552820	-0.000699	76.719879	81.746407	96.632698	0.081307	0.000000	-0.035783	0.000000	0.000000	0.000000	-0.021484	0.017877	0.004981	0.000000	0.000000	3.000000	51.000000	1.000000
14848.185754	-0.098445	0.552820	-0.000699	76.720482	81.698502	96.575912	0.081307	0.000000	-0.035783	0.000000	0.000000	0.000000	-0.021484	0.017877	0.004981	0.000000	0.000000	3.000000	51.000000	1.000000
14848.189087	-0.098445	0.552820	-0.000699	76.720482	81.698502	96.575912	0.081307	0.000000	-0.035783	0.000000	0.000000	0.000000	-0.021484	0.017877	0.004981	0.000000	0.000000	3.000000	51.000000	1.000000
14848.192421	-0.098445	0.552820	-0.000699	76.720482	81.698502	96.575912	0.081307	0.000000	-0.035783	0.000000	0.000000	0.000000	-0.021484	0.017877	0.004981	0.000000	0.000000	3.000000	51.000000	1.000000
14848.195754	-0.098590	0.552914	-0.000661	76.721123	81.650673	96.535149	0.077726	0.000000	-0.034953	0.000000	0.000000	0.000000	-0.043299	0.028102	0.011477	0.000000	0.000000	3.000000	51.000000	1.000000
14848.199087	-0.098590	0.552914	-0.000661	76.721123	81.650673	96.535149	0.077726	0.000000	-0.034953	0.000000	0.000000	0.000000	-0.043299	0.028102	0.011477	0.000000	0.000000	3.000000	51.000000	1.000000
14848.202421	-0.098590	0.552914	-0.000661	76.721123	81.650673	96.535149	0.077726	0.000000	-0.034953	0.000000	0.000000	0.000000	-0.043299	0.028102	0.011477	0.000000	0.000000	3.000000	51.000000	1.000000
14848.205754	-0.098590	0.552914	-0.000661	76.721542	81.613297	96.507927	0.070509	0.000000	-0.033040	0.000000	0.000000	0.000000	-0.043299	0.028102	0.011477	0.000000	0.000000	3.000000	51.000000	1.000000
14848.209087	-0.098683	0.552973	-0.000649	76.721542	81.613297	96.507927	0.070509	0.000000	-0.033040	0.000000	0.000000	0.000000	-0.027989	0.017864	0.003559	0.000000	0.000000	3.000000	51.000000	1.000000
14848.212421	-0.098683	0.552973	-0.000649	76.721542	81.613297	96.507927	0.070509	0.000000	-0.033040	0.000000	0.000000	0.000000	-0.027989	0.017864	0.003559	0.000000	0.000000	3.000000	51.000000	1.000000
14848.215754	-0.098683	0.552973	-0.000649	76.721970	81.570549	96.472786	0.065844	0.000000	-0.032447	0.000000	0.000000	0.000000	-0.027989	0.017864	0.003559	0.000000	0.000000	3.000000	51.000000	1.000000
14848.219087	-0.098683	0.552973	-0.000649	76.721970	81.570549	96.472786	0.065844	0.000000	-0.032447	0.000000	0.000000	0.000000	-0.027989	0.017864	0.003559	0.000000	0.000000	3.000000	51.000000	1.000000
14848.222421	-0.098804	0.552999	-0.000614	76.721970	81.570549	96.472786	0.065844	0.000000	-0.032447	0.000000	0.000000	0.000000	-0.036315	0.007691	0.010567	0.000000	0.000000	3.000000	51.000000	1.000000
14848.225754	-0.098804	0.552999	-0.000614	76.722374	81.527740	96.445580	0.065844	0.000000	-0.032447	0.000000	0.000000	0.000000	-0.036315	0.007691	0.010567	0.000000	0.000000	3.000000	51.000000	1.000000
14848.229087	-0.098804	0.552999	-0.000614	76.722374	81.527740	96.445580	0.065844	0.000000	-0.032447	0.000000	0.000000	0.000000	-0.036315	0.007691	0.010567	0.000000	0.000000	3.000000	51.000000	1.000000
14848.232421	-0.098804	0.552999	-0.000614	76.722374	81.527740	96.445580	0.065844	0.000000	-0.032447	0.000000	0.000000	0.000000	-0.036315	0.007691	0.010567	0.000000	0.000000	3.000000	51.000000	1.000000
14848.235754	-0.099116	0.553008	-0.000639	76.722374	81.508713	96.445587	0.059792	0.000000	-0.030685	0.000000	0.000000	0.000000	-0.093681	0.002565	-0.007488	0.000000	0.000000	3.000000	51.000000	1.000000
14848.239087	-0.099116	0.553008	-0.000639	76.722374	81.508713	96.445587	0.059792	0.000000	-0.030685	0.000000	0.000000	0.000000	-0.093681	0.002565	-0.007488	0.000000	0.000000	3.000000	51.000000	1.000000
14848.242421	-0.099116	0.553008	-0.000639	76.722374	81.508713	96.445587	0.059792	0.000000	-0.030685	0.000000	0.000000	0.000000	-0.093681	0.002565	-0.007488	0.000000	0.000000	3.000000	51.000000	1.000000
14848.245754	-0.099116	0.553008	-0.000639	76.722565	81.473709	96.424004	0.044179	0.000000	-0.031933	0.000000	0.000000	0.000000	-0.093681	0.002565	-0.007488	0.000000	0.000000	3.000000	51.000000	1.000000
14848.249087	-0.099277	0.553016	-0.000631	76.722565	81.473709	96.424004	0.044179	0.000000	-0.031933	0.000000	0.000000	0.000000	-0.048174	0.002571	0.002352	0.000000	0.000000	3.000000	51.000000	1.000000
14848.252421	-0.099277	0.553016	-0.000631	76.722565	81.473709	96.424004	0.044179	0.000000	-0.031933	0.000000	0.000000	0.000000	-0.048174	0.002571	0.002352	0.000000	0.000000	3.000000	51.000000	1.000000
14848.255754	-0.099277	0.553016	-0.000631	76.722565	81.457390	96.408043	0.036150	0.000000	-0.031541	0.000000	0.000000	0.000000	-0.048174	0.002571	0.002352	0.000000	0.000000	3.000000	51.000000	1.000000
14848.259087	-0.099412	0.553008	-0.000636	76.722565	81.457390	96.408043	0.036150	0.000000	-0.031541	0.000000	0.000000	0.000000	-0.040511	-0.002549	-0.001602	0.000000	0.000000	3.000000	51.000000	1.000000
14848.262421	-0.099412	0.553008	-0.000636	76.722565	81.457390	96.408043	0.036150	0.000000	-0.031541	0.000000	0.000000	0.000000	-0.040511	-0.002549	-0.001602	0.000000	0.000000	3.000000	51.000000	1.000000
14848.265754	-0.099412	0.553008	-0.000636	76.720985	81.444389	96.383667	0.029398	0.000000	-0.031808	0.000000	0.000000	0.000000	-0.040511	-0.002549	-0.001602	0.000000	0.000000	3.000000	51.000000	1.000000
14848.269087	-0.099412	0.553008	-0.000636	76.720985	81.444389	96.383667	0.029398	0.000000	-0.031808	0.000000	0.000000	0.000000	-0.040511	-0.002549	-0.001602	0.000000	0.000000	3.000000	51.000000	1.000000
14848.272421	-0.099504	0.552999	-0.000632	76.720985	81.444389	96.383667	0.029398	0.000000	-0.031808	0.000000	0.000000	0.000000	-0.027508	-0.002537	0.001221	0.000000	0.000000	3.000000	51.000000	1.000000
14848.275754	-0.099504	0.552999	-0.000632	76.721001	81.438965	96.351768	0.029398	0.000000	-0.031808	0.000000	0.000000	0.000000	-0.027508	-0.002537	0.001221	0.000000	0.000000	3.000000	51.000000	1.000000
14848.279087	-0.099504	0.552999	-0.000632	76.721001	81.438965	96.351768	0.029398	0.000000	-0.031808	0.000000	0.000000	0.000000	-0.027508	-0.002537	0.001221	0.000000	0.000000	3.000000	51.000000	1.000000
14848.282421	-0.099504	0.552999	-0.000632	76.721001	81.438965	96.351768	0.029398	0.000000	-0.031808	0.000000	0.000000	0.000000	-0.027508	-0.002537	0.001221	0.000000	0.000000	3.000000	51.000000	1.000000
14848.285754	-0.099584	0.552974	-0.000577	76.721024	81.436241	96.327843	0.024813	0.000000	-0.031605	0.000000	0.000000	0.000000	-0.024011	-0.007633	0.016405	0.000000	0.000000	3.000000	51.000000	1.000000
14848.289087	-0.099584	0.552974	-0.000577	76.721024	81.436241	96.327843	0.024813	0.000000	-0.031605	0.000000	0.000000	0.000000	-0.024011	-0.007633	0.016405	0.000000	0.000000	3.000000	51.000000	1.000000
14848.292421	-0.099584	0.552974	-0.000577	76.721024	81.436241	96.327843	0.024813	0.000000	-0.031605	0.000000	0.000000	0.000000	-0.024011	-0.007633	0.016405	0.000000	0.000000	3.000000	51.000000	1.000000
14848.295754	-0.099584	0.552974	-0.000577	76.720795	81.449455	96.317474	0.020812	0.000000	-0.028871	0.000000	0.000000	0.000000	-0.024011	-0.007633	0.016405	0.000000	0.000000	3.000000	51.000000	1.000000
14848.299087	-0.099590	0.552940	-0.000549	76.720795	81.449455	96.317474	0.020812	0.000000	-0.028871	0.000000	0.000000	0.000000	-0.001837	-0.010197	0.008419	0.000000	0.000000	3.000000	51.000000	1.000000
14848.302421	-0.099590	0.552940	-0.000549	76.720795	81.449455	96.317474	0.020812	0.000000	-0.028871	0.000000	0.000000	0.000000	-0.001837	-0.010197	0.008419	0.000000	0.000000	3.000000	51.000000	1.000000
14848.305754	-0.099590	0.552940	-0.000549	76.720573	81.459969	96.315117	0.020505	0.000000	-0.027468	0.000000	0.000000	0.000000	-0.001837	-0.010197	0.008419	0.000000	0.000000	3.000000	51.000000	1.000000
14848.309087	-0.099590	0.552940	-0.000549	76.720573	81.459969	96.315117	0.020505	0.000000	-0.027468	0.000000	0.000000	0.000000	-0.001837	-0.010197	0.008419	0.000000	0.000000	3.000000	51.000000	1.000000
14848.312421	-0.099613	0.552914	-0.000549	76.720573	81.459969	96.315117	0.020505	0.000000	-0.027468	0.000000	0.000000	0.000000	-0.006836	-0.007676	0.000114	0.000000	0.000000	3.000000	51.000000	1.000000
14848.315754	-0.099613	0.552914	-0.000549	76.720177	81.483704	96.342308	0.020505	0.000000	-0.027468	0.000000	0.000000	0.000000	-0.006836	-0.007676	0.000114	0.000000	0.000000	3.000000	51.000000	1.000000
14848.319087	-0.099613	0.552914	-0.000549	76.720177	81.483704	96.342308	0.020505	0.000000	-0.027468	0.000000	0.000000	0.000000	-0.006836	-0.007676	0.000114	0.000000	0.000000	3.000000	51.000000	1.000000
14848.322421	-0.099613	0.552914	-0.000549	76.720177	81.483704	96.342308	0.020505	0.000000	-0.027468	0.000000	0.000000	0.000000	-0.006836	-0.007676	0.000114	0.000000	0.000000	3.000000	51.000000	1.000000
14848.325754	-0.099673	0.552804	-0.000584	76.719536	81.517944	96.375107	0.019366	0.000000	-0.027449	0.000000	0.000000	0.000000	-0.018176	-0.033202	-0.010368	0.000000	0.000000	3.000000	51.000000	1.000000
14848.329087	-0.099673	0.552804	-0.000584	76.719536	81.517944	96.375107	0.019366	0.000000	-0.027449	0.000000	0.000000	0.000000	-0.018176	-0.033202	-0.010368	0.000000	0.000000	3.000000	51.000000	1.000000
14848.332421	-0.099673	0.552804	-0.000584	76.719536	81.517944	96.375107	0.019366	0.000000	-0.027449	0.000000	0.000000	0.000000	-0.018176	-0.033202	-0.010368	0.000000	0.000000	3.000000	51.000000	1.000000
14848.335754	-0.099673	0.552804	-0.000584	76.719116	81.538979	96.394318	0.016337	0.000000	-0.029177	0.000000	0.000000	0.000000	-0.018176	-0.033202	-0.010368	0.000000	0.000000	3.000000	51.000000	1.000000
14848.339087	-0.099719	0.552752	-0.000583	76.719116	81.538979	96.394318	0.016337	0.000000	-0.029177	0.000000	0.000000	0.000000	-0.013673	-0.015322	0.000221	0.000000	0.000000	3.000000	51.000000	1.000000
14848.342421	-0.099719	0.552752	-0.000583	76.719116	81.538979	96.394318	0.016337	0.000000	-0.029177	0.000000	0.000000	0.000000	-0.013673	-0.015322	0.000221	0.000000	0.000000	3.000000	51.000000	1.000000
14848.345754	-0.099719	0.552752	-0.000583	76.718925	81.549500	96.407921	0.014058	0.000000	-0.029140	0.000000	0.000000	0.000000	-0.013673	-0.015322	0.000221	0.000000	0.000000	3.000000	51.000000	1.000000
14848.349087	-0.099719	0.552752	-0.000583	76.718925	81.549500	96.407921	0.014058	0.000000	-0.029140	0.000000	0.000000	0.000000	-0.013673	-0.015322	0.000221	0.000000	0.000000	3.000000	51.000000	1.000000
14848.352421	-0.099743	0.552701	-0.000577	76.718925	81.549500	96.407921	0.014058	0.000000	-0.029140	0.000000	0.000000	0.000000	-0.007172	-0.015306	0.001639	0.000000	0.000000	3.000000	51.000000	1.000000
14848.355754	-0.099743	0.552701	-0.000577	76.718498	81.575951	96.427132	0.014058	0.000000	-0.029140	0.000000	0.000000	0.000000	-0.007172	-0.015306	0.001639	0.000000	0.000000	3.000000	51.000000	1.000000
14848.359087	-0.099743	0.552701	-0.000577	76.718498	81.575951	96.427132	0.014058	0.000000	-0.029140	0.000000	0.000000	0.000000	-0.007172	-0.015306	0.001639	0.000000	0.000000	3.000000	51.000000	1.000000
14848.362421	-0.099743	0.552701	-0.000577	76.718498	81.575951	96.427132	0.014058	0.000000	-0.029140	0.000000	0.000000	0.000000	-0.007172	-0.015306	0.001639	0.000000	0.000000	3.000000	51.000000	1.000000
14848.365754	-0.099728	0.552642	-0.000539	76.716705	81.589760	96.440262	0.012863	0.000000	-0.028867	0.000000	0.000000	0.000000	0.004334	-0.017870	0.011361	0.000000	0.000000	3.000000	51.000000	1.000000
14848.369087	-0.099728	0.552642	-0.000539	76.716705	81.589760	96.440262	0.012863	0.000000	-0.028867	0.000000	0.000000	0.000000	0.004334	-0.017870	0.011361	0.000000	0.000000	3.000000	51.000000	1.000000
14848.372421	-0.099728	0.552642	-0.000539	76.716705	81.589760	96.440262	0.012863	0.000000	-0.028867	0.000000	0.000000	0.000000	0.004334	-0.017870	0.011361	0.000000	0.000000	3.000000	51.000000	1.000000
14848.375754	-0.099728	0.552642	-0.000539	76.716690	81.592476	96.432289	0.013585	0.000000	-0.026973	0.000000	0.000000	0.000000	0.004334	-0.017870	0.011361	0.000000	0.000000	3.000000	51.000000	1.000000
14848.379087	-0.099712	0.552633	-0.000512	76.716690	81.592476	96.432289	0.013585	0.000000	-0.026973	0.000000	0.000000	0.000000	0.004999	-0.002570	0.008303	0.000000	0.000000	3.000000	51.000000	1.000000
14848.382421	-0.099712	0.552633	-0.000512	76.716690	81.592476	96.432289	0.013585	0.000000	-0.026973	0.000000	0.000000	0.000000	0.004999	-0.002570	0.008303	0.000000	0.000000	3.000000	51.000000	1.000000
14848.385754	-0.099712	0.552633	-0.000512	76.716499	81.608452	96.445900	0.014418	0.000000	-0.025589	0.000000	0.000000	0.000000	0.004999	-0.002570	0.008303	0.000000	0.000000	3.000000	51.000000	1.000000
14848.389087	-0.099712	0.552633	-0.000512	76.716499	81.608452	96.445900	0.014418	0.000000	-0.025589	0.000000	0.000000	0.000000	0.004999	-0.002570	0.008303	0.000000	0.000000	3.000000	51.000000	1.000000
14848.392421	-0.099686	0.552616	-0.000525	76.716499	81.608452	96.445900	0.014418	0.000000	-0.025589	0.000000	0.000000	0.000000	0.007675	-0.005104	-0.003935	0.000000	0.000000	3.000000	51.000000	1.000000
14848.395754	-0.099686	0.552616	-0.000525	76.716499	81.608452	96.445900	0.014418	0.000000	-0.025589	0.000000	0.000000	0.000000	0.007675	-0.005104	-0.003935	0.000000	0.000000	3.000000	51.000000	1.000000
14848.399087	-0.099686	0.552616	-0.000525	76.716499	81.608452	96.445900	0.014418	0.000000	-0.025589	0.000000	0.000000	0.000000	0.007675	-0.005104	-0.003935	0.000000	0.000000	3.000000	51.000000	1.000000
14848.402421	-0.099686	0.552616	-0.000525	76.716499	81.608452	96.445900	0.014418	0.000000	-0.025589	0.000000	0.000000	0.000000	0.007675	-0.005104	-0.003935	0.000000	0.000000	3.000000	51.000000	1.000000
14848.405754	-0.099708	0.552616	-0.000530	76.716484	81.605705	96.437897	0.015697	0.000000	-0.026245	0.000000	0.000000	0.000000	-0.006505	-0.000008	-0.001420	0.000000	0.000000	3.000000	51.000000	1.000000
14848.409087	-0.099708	0.552616	-0.000530	76.716484	81.605705	96.437897	0.015697	0.000000	-0.026245	0.000000	0.000000	0.000000	-0.006505	-0.000008	-0.001420	0.000000	0.000000	3.000000	51.000000	1.000000
14848.412421	-0.099708	0.552616	-0.000530	76.716484	81.605705	96.437897	0.015697	0.000000	-0.026245	0.000000	0.000000	0.000000	-0.006505	-0.000008	-0.001420	0.000000	0.000000	3.000000	51.000000	1.000000
14848.415754	-0.099708	0.552616	-0.000530	76.716484	81.602997	96.421944	0.014613	0.000000	-0.026482	0.000000	0.000000	0.000000	-0.006505	-0.000008	-0.001420	0.000000	0.000000	3.000000	51.000000	1.000000
14848.419087	-0.099724	0.552625	-0.000557	76.716484	81.602997	96.421944	0.014613	0.000000	-0.026482	0.000000	0.000000	0.000000	-0.005000	0.002556	-0.008303	0.000000	0.000000	3.000000	51.000000	1.000000
14848.422421	-0.099724	0.552625	-0.000557	76.716484	81.602997	96.421944	0.014613	0.000000	-0.026482	0.000000	0.000000	0.000000	-0.005000	0.002556	-0.008303	0.000000	0.000000	3.000000	51.000000	1.000000
14848.425754	-0.099724	0.552625	-0.000557	76.716515	81.600304	96.366135	0.013780	0.000000	-0.027866	0.000000	0.000000	0.000000	-0.005000	0.002556	-0.008303	0.000000	0.000000	3.000000	51.000000	1.000000
14848.429087	-0.099724	0.552625	-0.000557	76.716515	81.600304	96.366135	0.013780	0.000000	-0.027866	0.000000	0.000000	0.000000	-0.005000	0.002556	-0.008303	0.000000	0.000000	3.000000	51.000000	1.000000
14848.432421	-0.099741	0.552633	-0.000585	76.716515	81.600304	96.366135	0.013780	0.000000	-0.027866	0.000000	0.000000	0.000000	-0.005001	0.002544	-0.008304	0.000000	0.000000	3.000000	51.000000	1.000000
14848.435754	-0.099741	0.552633	-0.000585	76.715149	81.582207	96.200493	0.013780	0.000000	-0.027866	0.000000	0.000000	0.000000	-0.005001	0.002544	-0.008304	0.000000	0.000000	3.000000	51.000000	1.000000
14848.439087	-0.099741	0.552633	-0.000585	76.715149	81.582207	96.200493	0.013780	0.000000	-0.027866	0.000000	0.000000	0.000000	-0.005001	0.002544	-0.008304	0.000000	0.000000	3.000000	51.000000	1.000000
14848.442421	-0.099741	0.552633	-0.000585	76.715149	81.582207	96.200493	0.013780	0.000000	-0.027866	0.000000	0.000000	0.000000	-0.005001	0.002544	-0.008304	0.000000	0.000000	3.000000	51.000000	1.000000
14848.445754	-0.099786	0.552701	-0.000587	76.713974	81.550858	95.965385	0.012946	0.000000	-0.029249	0.000000	0.000000	0.000000	-0.013507	0.020439	-0.000544	0.000000	0.000000	3.000000	51.000000	1.000000
14848.449087	-0.099786	0.552701	-0.000587	76.713974	81.550858	95.965385	0.012946	0.000000	-0.029249	0.000000	0.000000	0.000000	-0.013507	0.020439	-0.000544	0.000000	0.000000	3.000000	51.000000	1.000000
14848.452421	-0.099786	0.552701	-0.000587	76.713974	81.550858	95.965385	0.012946	0.000000	-0.029249	0.000000	0.000000	0.000000	-0.013507	0.020439	-0.000544	0.000000	0.000000	3.000000	51.000000	1.000000
14848.455754	-0.099786	0.552701	-0.000587	76.709457	81.525780	95.774925	0.010695	0.000000	-0.029340	0.000000	0.000000	0.000000	-0.013507	0.020439	-0.000544	0.000000	0.000000	3.000000	51.000000	1.000000
14848.459087	-0.099828	0.552727	-0.000601	76.709457	81.525780	95.774925	0.010695	0.000000	-0.029340	0.000000	0.000000	0.000000	-0.012671	0.007655	-0.004372	0.000000	0.000000	3.000000	51.000000	1.000000
14848.462421	-0.099828	0.552727	-0.000601	76.709457	81.525780	95.774925	0.010695	0.000000	-0.029340	0.000000	0.000000	0.000000	-0.012671	0.007655	-0.004372	0.000000	0.000000	3.000000	51.000000	1.000000
14848.465754	-0.099828	0.552727	-0.000601	76.704941	81.500648	95.720024	0.008583	0.000000	-0.030069	0.000000	0.000000	0.000000	-0.012671	0.007655	-0.004372	0.000000	0.000000	3.000000	51.000000	1.000000
14848.469087	-0.099828	0.552727	-0.000601	76.704941	81.500648	95.720024	0.008583	0.000000	-0.030069	0.000000	0.000000	0.000000	-0.012671	0.007655	-0.004372	0.000000	0.000000	3.000000	51.000000	1.000000
14848.472421	-0.099866	0.552761	-0.000639	76.704941	81.500648	95.720024	0.008583	0.000000	-0.030069	0.000000	0.000000	0.000000	-0.011164	0.010219	-0.011257	0.000000	0.000000	3.000000	51.000000	1.000000
14848.475754	-0.099866	0.552761	-0.000639	76.693916	81.480247	95.708870	0.008583	0.000000	-0.030069	0.000000	0.000000	0.000000	-0.011164	0.010219	-0.011257	0.000000	0.000000	3.000000	51.000000	1.000000
14848.479087	-0.099866	0.552761	-0.000639	76.693916	81.480247	95.708870	0.008583	0.000000	-0.030069	0.000000	0.000000	0.000000	-0.011164	0.010219	-0.011257	0.000000	1.000000	3.000000	51.000000	1.000000
14848.482421	-0.099866	0.552761	-0.000639	76.693916	81.480247	95.708870	0.008583	0.000000	-0.030069	0.000000	0.000000	0.000000	-0.011164	0.010219	-0.011257	0.000000	1.000000	3.000000	51.000000	1.000000
