# Supplementary material for: Haptic Guidance Needs to Be Intuitive Not Just Informative to Improve Human Motor Accuracy
Source: PLoS One. 2016 Mar 16;11(3):e0150912. doi: 10.1371/journal.pone.0150912 (PMC4794196; doi:10.1371/journal.pone.0150912)
Supplement: S1 Data — (ZIP) [file pone.0150912.s001.zip › Subject6/exp1_0052.txt]

Time	PosX	PosY	PosZ	RotX	RotY	RotZ	ForceX	ForceY	ForceZ	MomentX	MomentY	MomentZ	VelocityX	VelocityY	VelocityZ	CalibratedWeight	ButtonDown	Condition	Trial	Visual
14849.985754	-0.006145	0.494759	0.248427	73.449600	42.556820	51.516232	1.767087	0.000000	4.677329	0.000000	0.000000	0.000000	0.009955	-0.022619	0.010815	0.000000	1.000000	3.000000	52.000000	0.000000
14849.989087	-0.006145	0.494759	0.248427	73.449600	42.556820	51.516232	1.767087	0.000000	4.677329	0.000000	0.000000	0.000000	0.009955	-0.022619	0.010815	0.000000	1.000000	3.000000	52.000000	0.000000
14849.992421	-0.005880	0.494698	0.248750	73.449600	42.556820	51.516232	1.767087	0.000000	4.677329	0.000000	0.000000	0.000000	0.079589	-0.018081	0.096860	0.000000	1.000000	3.000000	52.000000	0.000000
14849.995754	-0.005880	0.494698	0.248750	73.357475	42.416862	51.332031	1.767087	0.000000	4.677329	0.000000	0.000000	0.000000	0.079589	-0.018081	0.096860	0.000000	1.000000	3.000000	52.000000	0.000000
14849.999087	-0.005314	0.494960	0.249311	73.357475	42.416862	51.332031	1.767087	0.000000	4.677329	0.000000	0.000000	0.000000	0.169650	0.078541	0.168389	0.000000	1.000000	3.000000	52.000000	0.000000
14850.002421	-0.005314	0.494960	0.249311	73.357475	42.416862	51.332031	1.767087	0.000000	4.677329	0.000000	0.000000	0.000000	0.169650	0.078541	0.168389	0.000000	1.000000	3.000000	52.000000	0.000000
14850.005754	-0.005314	0.494960	0.249311	73.306595	42.426346	51.313995	1.775235	0.000000	4.674242	0.000000	0.000000	0.000000	0.169650	0.078541	0.168389	0.000000	1.000000	3.000000	52.000000	0.000000
14850.009087	-0.005314	0.494960	0.249311	73.306595	42.426346	51.313995	1.775235	0.000000	4.674242	0.000000	0.000000	0.000000	0.169650	0.078541	0.168389	0.000000	1.000000	3.000000	52.000000	0.000000
14850.012421	-0.004782	0.495058	0.250054	73.306595	42.426346	51.313995	1.775235	0.000000	4.674242	0.000000	0.000000	0.000000	0.159482	0.029284	0.222817	0.000000	1.000000	3.000000	52.000000	0.000000
14850.015754	-0.004782	0.495058	0.250054	73.287552	42.470467	51.278206	1.775235	0.000000	4.674242	0.000000	0.000000	0.000000	0.159482	0.029284	0.222817	0.000000	1.000000	3.000000	52.000000	0.000000
14850.019087	-0.004319	0.495213	0.251139	73.287552	42.470467	51.278206	1.775235	0.000000	4.674242	0.000000	0.000000	0.000000	0.139028	0.046485	0.325508	0.000000	1.000000	3.000000	52.000000	0.000000
14850.022421	-0.004319	0.495213	0.251139	73.287552	42.470467	51.278206	1.775235	0.000000	4.674242	0.000000	0.000000	0.000000	0.139028	0.046485	0.325508	0.000000	1.000000	3.000000	52.000000	0.000000
14850.025754	-0.004319	0.495213	0.251139	73.444923	43.077904	51.738182	1.780126	0.000000	4.672382	0.000000	0.000000	0.000000	0.139028	0.046485	0.325508	0.000000	1.000000	3.000000	52.000000	0.000000
14850.029087	-0.003855	0.495570	0.252367	73.444923	43.077904	51.738182	1.780126	0.000000	4.672382	0.000000	0.000000	0.000000	0.139225	0.107210	0.368618	0.000000	1.000000	3.000000	52.000000	0.000000
14850.032421	-0.003855	0.495570	0.252367	73.444923	43.077904	51.738182	1.780126	0.000000	4.672382	0.000000	0.000000	0.000000	0.139225	0.107210	0.368618	0.000000	1.000000	3.000000	52.000000	0.000000
14850.035754	-0.003855	0.495570	0.252367	73.814240	44.586781	53.043369	1.780061	0.000000	4.672407	0.000000	0.000000	0.000000	0.139225	0.107210	0.368618	0.000000	1.000000	3.000000	52.000000	0.000000
14850.039087	-0.003625	0.495749	0.253522	73.814240	44.586781	53.043369	1.780061	0.000000	4.672407	0.000000	0.000000	0.000000	0.068969	0.053771	0.346497	0.000000	1.000000	3.000000	52.000000	0.000000
14850.042421	-0.003625	0.495749	0.253522	73.814240	44.586781	53.043369	1.780061	0.000000	4.672407	0.000000	0.000000	0.000000	0.068969	0.053771	0.346497	0.000000	1.000000	3.000000	52.000000	0.000000
14850.045754	-0.003625	0.495749	0.253522	74.296967	46.813427	55.045513	1.776677	0.000000	4.673695	0.000000	0.000000	0.000000	0.068969	0.053771	0.346497	0.000000	1.000000	3.000000	52.000000	0.000000
14850.049087	-0.003496	0.496010	0.254732	74.296967	46.813427	55.045513	1.776677	0.000000	4.673695	0.000000	0.000000	0.000000	0.038704	0.078188	0.362915	0.000000	1.000000	3.000000	52.000000	0.000000
14850.052421	-0.003496	0.496010	0.254732	74.296967	46.813427	55.045513	1.776677	0.000000	4.673695	0.000000	0.000000	0.000000	0.038704	0.078188	0.362915	0.000000	1.000000	3.000000	52.000000	0.000000
14850.055754	-0.003496	0.496010	0.254732	74.761543	49.365986	57.405323	1.771370	0.000000	4.675708	0.000000	0.000000	0.000000	0.038704	0.078188	0.362915	0.000000	1.000000	3.000000	52.000000	0.000000
14850.059087	-0.003536	0.496232	0.255940	74.761543	49.365986	57.405323	1.771370	0.000000	4.675708	0.000000	0.000000	0.000000	-0.011935	0.066652	0.362305	0.000000	1.000000	3.000000	52.000000	0.000000
14850.062421	-0.003536	0.496232	0.255940	74.761543	49.365986	57.405323	1.771370	0.000000	4.675708	0.000000	0.000000	0.000000	-0.011935	0.066652	0.362305	0.000000	1.000000	3.000000	52.000000	0.000000
14850.065754	-0.003536	0.496232	0.255940	75.132851	52.078011	59.987980	1.763418	0.000000	4.678714	0.000000	0.000000	0.000000	-0.011935	0.066652	0.362305	0.000000	1.000000	3.000000	52.000000	0.000000
14850.069087	-0.003643	0.496455	0.257144	75.132851	52.078011	59.987980	1.763418	0.000000	4.678714	0.000000	0.000000	0.000000	-0.032310	0.066750	0.361213	0.000000	1.000000	3.000000	52.000000	0.000000
14850.072421	-0.003643	0.496455	0.257144	75.132851	52.078011	59.987980	1.763418	0.000000	4.678714	0.000000	0.000000	0.000000	-0.032310	0.066750	0.361213	0.000000	1.000000	3.000000	52.000000	0.000000
14850.075754	-0.003643	0.496455	0.257144	75.444061	54.803665	62.611206	1.754462	0.000000	4.682079	0.000000	0.000000	0.000000	-0.032310	0.066750	0.361213	0.000000	1.000000	3.000000	52.000000	0.000000
14850.079087	-0.003785	0.496637	0.258315	75.444061	54.803665	62.611206	1.754462	0.000000	4.682079	0.000000	0.000000	0.000000	-0.042552	0.054610	0.351508	0.000000	1.000000	3.000000	52.000000	0.000000
14850.082421	-0.003785	0.496637	0.258315	75.444061	54.803665	62.611206	1.754462	0.000000	4.682079	0.000000	0.000000	0.000000	-0.042552	0.054610	0.351508	0.000000	1.000000	3.000000	52.000000	0.000000
14850.085754	-0.003785	0.496637	0.258315	75.701477	57.477711	65.198288	1.745219	0.000000	4.685532	0.000000	0.000000	0.000000	-0.042552	0.054610	0.351508	0.000000	1.000000	3.000000	52.000000	0.000000
14850.089087	-0.004029	0.496795	0.259407	75.701477	57.477711	65.198288	1.745219	0.000000	4.685532	0.000000	0.000000	0.000000	-0.073171	0.047526	0.327553	0.000000	1.000000	3.000000	52.000000	0.000000
14850.092421	-0.004029	0.496795	0.259407	75.701477	57.477711	65.198288	1.745219	0.000000	4.685532	0.000000	0.000000	0.000000	-0.073171	0.047526	0.327553	0.000000	1.000000	3.000000	52.000000	0.000000
14850.095754	-0.004029	0.496795	0.259407	75.902435	60.093868	67.756439	1.734887	0.000000	4.689367	0.000000	0.000000	0.000000	-0.073171	0.047526	0.327553	0.000000	1.000000	3.000000	52.000000	0.000000
14850.099087	-0.004341	0.496925	0.260327	75.902435	60.093868	67.756439	1.734887	0.000000	4.689367	0.000000	0.000000	0.000000	-0.093519	0.038870	0.276024	0.000000	1.000000	3.000000	52.000000	0.000000
14850.102421	-0.004341	0.496925	0.260327	75.902435	60.093868	67.756439	1.734887	0.000000	4.689367	0.000000	0.000000	0.000000	-0.093519	0.038870	0.276024	0.000000	1.000000	3.000000	52.000000	0.000000
14850.105754	-0.004341	0.496925	0.260327	76.049339	62.690399	70.319656	1.724542	0.000000	4.693182	0.000000	0.000000	0.000000	-0.093519	0.038870	0.276024	0.000000	1.000000	3.000000	52.000000	0.000000
14850.109087	-0.004652	0.496986	0.261079	76.049339	62.690399	70.319656	1.724542	0.000000	4.693182	0.000000	0.000000	0.000000	-0.093429	0.018425	0.225593	0.000000	1.000000	3.000000	52.000000	0.000000
14850.112421	-0.004652	0.496986	0.261079	76.049339	62.690399	70.319656	1.724542	0.000000	4.693182	0.000000	0.000000	0.000000	-0.093429	0.018425	0.225593	0.000000	1.000000	3.000000	52.000000	0.000000
14850.115754	-0.004652	0.496986	0.261079	76.135002	65.235260	72.870888	1.715223	0.000000	4.696595	0.000000	0.000000	0.000000	-0.093429	0.018425	0.225593	0.000000	1.000000	3.000000	52.000000	0.000000
14850.119087	-0.005100	0.497078	0.261673	76.135002	65.235260	72.870888	1.715223	0.000000	4.696595	0.000000	0.000000	0.000000	-0.134245	0.027638	0.178108	0.000000	1.000000	3.000000	52.000000	0.000000
14850.122421	-0.005100	0.497078	0.261673	76.135002	65.235260	72.870888	1.715223	0.000000	4.696595	0.000000	0.000000	0.000000	-0.134245	0.027638	0.178108	0.000000	1.000000	3.000000	52.000000	0.000000
14850.125754	-0.005100	0.497078	0.261673	76.143066	67.658577	75.346718	1.704690	0.000000	4.700429	0.000000	0.000000	0.000000	-0.134245	0.027638	0.178108	0.000000	1.000000	3.000000	52.000000	0.000000
14850.129087	-0.005615	0.497162	0.262111	76.143066	67.658577	75.346718	1.704690	0.000000	4.700429	0.000000	0.000000	0.000000	-0.154596	0.025107	0.131552	0.000000	1.000000	3.000000	52.000000	0.000000
14850.132421	-0.005615	0.497162	0.262111	76.143066	67.658577	75.346718	1.704690	0.000000	4.700429	0.000000	0.000000	0.000000	-0.154596	0.025107	0.131552	0.000000	1.000000	3.000000	52.000000	0.000000
14850.135754	-0.005615	0.497162	0.262111	76.067825	69.822159	77.603065	1.693990	0.000000	4.704296	0.000000	0.000000	0.000000	-0.154596	0.025107	0.131552	0.000000	1.000000	3.000000	52.000000	0.000000
14850.139087	-0.005615	0.497162	0.262111	76.067825	69.822159	77.603065	1.693990	0.000000	4.704296	0.000000	0.000000	0.000000	-0.154596	0.025107	0.131552	0.000000	1.000000	3.000000	52.000000	0.000000
14850.142421	-0.006062	0.497318	0.262423	76.067825	69.822159	77.603065	1.693990	0.000000	4.704296	0.000000	0.000000	0.000000	-0.133962	0.046656	0.093337	0.000000	1.000000	3.000000	52.000000	0.000000
14850.145754	-0.006062	0.497318	0.262423	75.930847	71.593697	79.493515	1.693990	0.000000	4.704296	0.000000	0.000000	0.000000	-0.133962	0.046656	0.093337	0.000000	1.000000	3.000000	52.000000	0.000000
14850.149087	-0.006405	0.497506	0.262609	75.930847	71.593697	79.493515	1.693990	0.000000	4.704296	0.000000	0.000000	0.000000	-0.102986	0.056428	0.055980	0.000000	1.000000	3.000000	52.000000	0.000000
14850.152421	-0.006405	0.497506	0.262609	75.930847	71.593697	79.493515	1.693990	0.000000	4.704296	0.000000	0.000000	0.000000	-0.102986	0.056428	0.055980	0.000000	1.000000	3.000000	52.000000	0.000000
14850.155754	-0.006405	0.497506	0.262609	75.758659	72.724220	80.760017	1.678596	0.000000	4.709811	0.000000	0.000000	0.000000	-0.102986	0.056428	0.055980	0.000000	1.000000	3.000000	52.000000	0.000000
14850.159087	-0.006714	0.497731	0.262763	75.758659	72.724220	80.760017	1.678596	0.000000	4.709811	0.000000	0.000000	0.000000	-0.092694	0.067743	0.046127	0.000000	0.000000	3.000000	52.000000	0.000000
14850.162421	-0.006714	0.497731	0.262763	75.758659	72.724220	80.760017	1.678596	0.000000	4.709811	0.000000	0.000000	0.000000	-0.092694	0.067743	0.046127	0.000000	0.000000	3.000000	52.000000	0.000000
14850.165754	-0.006714	0.497731	0.262763	75.591309	73.101395	81.260773	1.672807	0.000000	4.711870	0.000000	0.000000	0.000000	-0.092694	0.067743	0.046127	0.000000	0.000000	3.000000	52.000000	0.000000
14850.169087	-0.006714	0.497731	0.262763	75.591309	73.101395	81.260773	1.672807	0.000000	4.711870	0.000000	0.000000	0.000000	-0.092694	0.067743	0.046127	0.000000	0.000000	3.000000	52.000000	0.000000
14850.172421	-0.006887	0.498077	0.262942	75.591309	73.101395	81.260773	1.672807	0.000000	4.711870	0.000000	0.000000	0.000000	-0.051782	0.103692	0.053633	0.000000	0.000000	3.000000	52.000000	0.000000
14850.175754	-0.006887	0.498077	0.262942	75.473564	73.049042	81.282448	1.672807	0.000000	4.711870	0.000000	0.000000	0.000000	-0.051782	0.103692	0.053633	0.000000	0.000000	3.000000	52.000000	0.000000
14850.179087	-0.006887	0.498077	0.262942	75.473564	73.049042	81.282448	1.672807	0.000000	4.711870	0.000000	0.000000	0.000000	-0.051782	0.103692	0.053633	0.000000	0.000000	3.000000	52.000000	0.000000
14850.182421	-0.006887	0.498077	0.262942	75.473564	73.049042	81.282448	1.672807	0.000000	4.711870	0.000000	0.000000	0.000000	-0.051782	0.103692	0.053633	0.000000	0.000000	3.000000	52.000000	0.000000
14850.185754	-0.006856	0.498909	0.263340	75.434731	72.841248	81.081276	1.669048	0.000000	4.713202	0.000000	0.000000	0.000000	0.009119	0.249671	0.119475	0.000000	0.000000	3.000000	52.000000	0.000000
14850.189087	-0.006856	0.498909	0.263340	75.434731	72.841248	81.081276	1.669048	0.000000	4.713202	0.000000	0.000000	0.000000	-0.000000	0.000002	0.000000	0.000000	0.000000	3.000000	52.000000	0.000000
14850.192421	-0.006856	0.498909	0.263340	75.434731	72.841248	81.081276	1.669048	0.000000	4.713202	0.000000	0.000000	0.000000	-0.000000	0.000002	0.000000	0.000000	0.000000	3.000000	52.000000	0.000000
14850.195754	-0.006856	0.498909	0.263340	75.434975	72.613380	80.821037	1.667288	0.000000	4.713826	0.000000	0.000000	0.000000	-0.000000	0.000002	0.000000	0.000000	0.000000	3.000000	52.000000	0.000000
14850.199087	-0.006856	0.498909	0.263340	75.434975	72.613380	80.821037	1.667288	0.000000	4.713826	0.000000	0.000000	0.000000	-0.000000	0.000002	0.000000	0.000000	0.000000	3.000000	52.000000	0.000000
14850.202421	-0.006721	0.499415	0.263542	75.434975	72.613380	80.821037	1.667288	0.000000	4.713826	0.000000	0.000000	0.000000	0.040482	0.151659	0.060663	0.000000	0.000000	3.000000	52.000000	0.000000
14850.205754	-0.006721	0.499415	0.263542	75.472389	72.364151	80.501884	1.667288	0.000000	4.713826	0.000000	0.000000	0.000000	0.040482	0.151659	0.060663	0.000000	0.000000	3.000000	52.000000	0.000000
14850.209087	-0.006518	0.499979	0.263726	75.472389	72.364151	80.501884	1.667288	0.000000	4.713826	0.000000	0.000000	0.000000	0.061091	0.169188	0.055060	0.000000	0.000000	3.000000	52.000000	0.000000
14850.212421	-0.006518	0.499979	0.263726	75.472389	72.364151	80.501884	1.667288	0.000000	4.713826	0.000000	0.000000	0.000000	0.061091	0.169188	0.055060	0.000000	0.000000	3.000000	52.000000	0.000000
14850.215754	-0.006518	0.499979	0.263726	75.574265	72.090363	80.113045	1.670498	0.000000	4.712688	0.000000	0.000000	0.000000	0.061091	0.169188	0.055060	0.000000	0.000000	3.000000	52.000000	0.000000
14850.219087	-0.006518	0.499979	0.263726	75.574265	72.090363	80.113045	1.670498	0.000000	4.712688	0.000000	0.000000	0.000000	0.061091	0.169188	0.055060	0.000000	0.000000	3.000000	52.000000	0.000000
14850.222421	-0.006279	0.500598	0.263829	75.574265	72.090363	80.113045	1.670498	0.000000	4.712688	0.000000	0.000000	0.000000	0.071602	0.185626	0.030976	0.000000	0.000000	3.000000	52.000000	0.000000
14850.225754	-0.006279	0.500598	0.263829	75.724396	71.850449	79.720642	1.670498	0.000000	4.712688	0.000000	0.000000	0.000000	0.071602	0.185626	0.030976	0.000000	0.000000	3.000000	52.000000	0.000000
14850.229087	-0.006073	0.501269	0.263821	75.724396	71.850449	79.720642	1.670498	0.000000	4.712688	0.000000	0.000000	0.000000	0.061634	0.201461	-0.002494	0.000000	0.000000	3.000000	52.000000	0.000000
14850.232421	-0.006073	0.501269	0.263821	75.724396	71.850449	79.720642	1.670498	0.000000	4.712688	0.000000	0.000000	0.000000	0.061634	0.201461	-0.002494	0.000000	0.000000	3.000000	52.000000	0.000000
14850.235754	-0.006073	0.501269	0.263821	75.889839	72.360031	80.069099	1.677007	0.000000	4.710376	0.000000	0.000000	0.000000	0.061634	0.201461	-0.002494	0.000000	0.000000	3.000000	52.000000	0.000000
14850.239087	-0.006073	0.501269	0.263821	75.889839	72.360031	80.069099	1.677007	0.000000	4.710376	0.000000	0.000000	0.000000	0.061634	0.201461	-0.002494	0.000000	0.000000	3.000000	52.000000	0.000000
14850.242421	-0.005866	0.501987	0.263609	75.889839	72.360031	80.069099	1.677007	0.000000	4.710376	0.000000	0.000000	0.000000	0.062128	0.215479	-0.063409	0.000000	0.000000	3.000000	52.000000	0.000000
14850.245754	-0.005866	0.501987	0.263609	76.044823	74.510277	82.069794	1.677007	0.000000	4.710376	0.000000	0.000000	0.000000	0.062128	0.215479	-0.063409	0.000000	0.000000	3.000000	52.000000	0.000000
14850.249087	-0.005759	0.502703	0.263043	76.044823	74.510277	82.069794	1.677007	0.000000	4.710376	0.000000	0.000000	0.000000	0.032155	0.214608	-0.169850	0.000000	0.000000	3.000000	52.000000	0.000000
14850.252421	-0.005759	0.502703	0.263043	76.044823	74.510277	82.069794	1.677007	0.000000	4.710376	0.000000	0.000000	0.000000	0.032155	0.214608	-0.169850	0.000000	0.000000	3.000000	52.000000	0.000000
14850.255754	-0.005759	0.502703	0.263043	76.119225	77.499008	84.957352	1.686391	0.000000	4.707025	0.000000	0.000000	0.000000	0.032155	0.214608	-0.169850	0.000000	0.000000	3.000000	52.000000	0.000000
14850.259087	-0.005752	0.503418	0.262182	76.119225	77.499008	84.957352	1.686391	0.000000	4.707025	0.000000	0.000000	0.000000	0.002065	0.214531	-0.258247	0.000000	0.000000	3.000000	52.000000	0.000000
14850.262421	-0.005752	0.503418	0.262182	76.119225	77.499008	84.957352	1.686391	0.000000	4.707025	0.000000	0.000000	0.000000	0.002065	0.214531	-0.258247	0.000000	0.000000	3.000000	52.000000	0.000000
14850.265754	-0.005752	0.503418	0.262182	76.136040	80.508606	87.902924	1.691405	0.000000	4.705225	0.000000	0.000000	0.000000	0.002065	0.214531	-0.258247	0.000000	0.000000	3.000000	52.000000	0.000000
14850.269087	-0.005879	0.504090	0.260997	76.136040	80.508606	87.902924	1.691405	0.000000	4.705225	0.000000	0.000000	0.000000	-0.038070	0.201772	-0.355677	0.000000	0.000000	3.000000	52.000000	0.000000
14850.272421	-0.005879	0.504090	0.260997	76.136040	80.508606	87.902924	1.691405	0.000000	4.705225	0.000000	0.000000	0.000000	-0.038070	0.201772	-0.355677	0.000000	0.000000	3.000000	52.000000	0.000000
14850.275754	-0.005879	0.504090	0.260997	76.122551	83.416527	90.765968	1.696181	0.000000	4.703506	0.000000	0.000000	0.000000	-0.038070	0.201772	-0.355677	0.000000	0.000000	3.000000	52.000000	0.000000
14850.279087	-0.006140	0.504723	0.259546	76.122551	83.416527	90.765968	1.696181	0.000000	4.703506	0.000000	0.000000	0.000000	-0.078099	0.189888	-0.435322	0.000000	0.000000	3.000000	52.000000	0.000000
14850.282421	-0.006140	0.504723	0.259546	76.122551	83.416527	90.765968	1.696181	0.000000	4.703506	0.000000	0.000000	0.000000	-0.078099	0.189888	-0.435322	0.000000	0.000000	3.000000	52.000000	0.000000
14850.285754	-0.006140	0.504723	0.259546	76.073570	86.183388	93.508354	1.700395	0.000000	4.701984	0.000000	0.000000	0.000000	-0.078099	0.189888	-0.435322	0.000000	0.000000	3.000000	52.000000	0.000000
14850.289087	-0.006430	0.505353	0.257794	76.073570	86.183388	93.508354	1.700395	0.000000	4.701984	0.000000	0.000000	0.000000	-0.087144	0.188869	-0.525522	0.000000	0.000000	3.000000	52.000000	0.000000
14850.292421	-0.006430	0.505353	0.257794	76.073570	86.183388	93.508354	1.700395	0.000000	4.701984	0.000000	0.000000	0.000000	-0.087144	0.188869	-0.525522	0.000000	0.000000	3.000000	52.000000	0.000000
14850.295754	-0.006430	0.505353	0.257794	75.992828	88.773247	96.094208	1.705925	0.000000	4.699981	0.000000	0.000000	0.000000	-0.087144	0.188869	-0.525522	0.000000	0.000000	3.000000	52.000000	0.000000
14850.299087	-0.006750	0.505941	0.255772	75.992828	88.773247	96.094208	1.705925	0.000000	4.699981	0.000000	0.000000	0.000000	-0.096087	0.176401	-0.606606	0.000000	0.000000	3.000000	52.000000	0.000000
14850.302421	-0.006750	0.505941	0.255772	75.992828	88.773247	96.094208	1.705925	0.000000	4.699981	0.000000	0.000000	0.000000	-0.096087	0.176401	-0.606606	0.000000	0.000000	3.000000	52.000000	0.000000
14850.305754	-0.006750	0.505941	0.255772	75.910881	90.986633	98.316078	1.712636	0.000000	4.697539	0.000000	0.000000	0.000000	-0.096087	0.176401	-0.606606	0.000000	0.000000	3.000000	52.000000	0.000000
14850.309087	-0.007066	0.506548	0.253519	75.910881	90.986633	98.316078	1.712636	0.000000	4.697539	0.000000	0.000000	0.000000	-0.094824	0.182099	-0.675744	0.000000	0.000000	3.000000	52.000000	0.000000
14850.312421	-0.007066	0.506548	0.253519	75.910881	90.986633	98.316078	1.712636	0.000000	4.697539	0.000000	0.000000	0.000000	-0.094824	0.182099	-0.675744	0.000000	0.000000	3.000000	52.000000	0.000000
14850.315754	-0.007066	0.506548	0.253519	75.875511	92.226799	99.585281	1.720889	0.000000	4.694522	0.000000	0.000000	0.000000	-0.094824	0.182099	-0.675744	0.000000	0.000000	3.000000	52.000000	0.000000
14850.319087	-0.007378	0.507195	0.251079	75.875511	92.226799	99.585281	1.720889	0.000000	4.694522	0.000000	0.000000	0.000000	-0.093596	0.194215	-0.732117	0.000000	0.000000	3.000000	52.000000	0.000000
14850.322421	-0.007378	0.507195	0.251079	75.875511	92.226799	99.585281	1.720889	0.000000	4.694522	0.000000	0.000000	0.000000	-0.093596	0.194215	-0.732117	0.000000	0.000000	3.000000	52.000000	0.000000
14850.325754	-0.007378	0.507195	0.251079	75.908722	92.137466	99.563942	1.730481	0.000000	4.690995	0.000000	0.000000	0.000000	-0.093596	0.194215	-0.732117	0.000000	0.000000	3.000000	52.000000	0.000000
14850.329087	-0.007619	0.507843	0.248452	75.908722	92.137466	99.563942	1.730481	0.000000	4.690995	0.000000	0.000000	0.000000	-0.072190	0.194353	-0.788250	0.000000	0.000000	3.000000	52.000000	0.000000
14850.332421	-0.007619	0.507843	0.248452	75.908722	92.137466	99.563942	1.730481	0.000000	4.690995	0.000000	0.000000	0.000000	-0.072190	0.194353	-0.788250	0.000000	0.000000	3.000000	52.000000	0.000000
14850.335754	-0.007619	0.507843	0.248452	75.983780	91.322052	98.838898	1.742573	0.000000	4.686517	0.000000	0.000000	0.000000	-0.072190	0.194353	-0.788250	0.000000	0.000000	3.000000	52.000000	0.000000
14850.339087	-0.007788	0.508526	0.245600	75.983780	91.322052	98.838898	1.742573	0.000000	4.686517	0.000000	0.000000	0.000000	-0.050820	0.204978	-0.855563	0.000000	0.000000	3.000000	52.000000	0.000000
14850.342421	-0.007788	0.508526	0.245600	75.983780	91.322052	98.838898	1.742573	0.000000	4.686517	0.000000	0.000000	0.000000	-0.050820	0.204978	-0.855563	0.000000	0.000000	3.000000	52.000000	0.000000
14850.345754	-0.007788	0.508526	0.245600	76.084229	89.924698	97.548149	1.757484	0.000000	4.680945	0.000000	0.000000	0.000000	-0.050820	0.204978	-0.855563	0.000000	0.000000	3.000000	52.000000	0.000000
14850.349087	-0.007920	0.509243	0.242519	76.084229	89.924698	97.548149	1.757484	0.000000	4.680945	0.000000	0.000000	0.000000	-0.039589	0.215070	-0.924065	0.000000	0.000000	3.000000	52.000000	0.000000
14850.352421	-0.007920	0.509243	0.242519	76.084229	89.924698	97.548149	1.757484	0.000000	4.680945	0.000000	0.000000	0.000000	-0.039589	0.215070	-0.924065	0.000000	0.000000	3.000000	52.000000	0.000000
14850.355754	-0.007920	0.509243	0.242519	76.196495	88.135208	95.892815	1.774779	0.000000	4.674416	0.000000	0.000000	0.000000	-0.039589	0.215070	-0.924065	0.000000	0.000000	3.000000	52.000000	0.000000
14850.359087	-0.008246	0.509972	0.239190	76.196495	88.135208	95.892815	1.774779	0.000000	4.674416	0.000000	0.000000	0.000000	-0.097796	0.218492	-0.998918	0.000000	0.000000	3.000000	52.000000	0.000000
14850.362421	-0.008246	0.509972	0.239190	76.196495	88.135208	95.892815	1.774779	0.000000	4.674416	0.000000	0.000000	0.000000	-0.097796	0.218492	-0.998918	0.000000	0.000000	3.000000	52.000000	0.000000
14850.365754	-0.008246	0.509972	0.239190	76.306427	86.097214	94.007156	1.790773	0.000000	4.668312	0.000000	0.000000	0.000000	-0.097796	0.218492	-0.998918	0.000000	0.000000	3.000000	52.000000	0.000000
14850.369087	-0.008598	0.510687	0.235561	76.306427	86.097214	94.007156	1.790773	0.000000	4.668312	0.000000	0.000000	0.000000	-0.105512	0.214572	-1.088677	0.000000	0.000000	3.000000	52.000000	0.000000
14850.372421	-0.008598	0.510687	0.235561	76.306427	86.097214	94.007156	1.790773	0.000000	4.668312	0.000000	0.000000	0.000000	-0.105512	0.214572	-1.088677	0.000000	0.000000	3.000000	52.000000	0.000000
14850.375754	-0.008598	0.510687	0.235561	76.403229	83.985313	92.060226	1.808706	0.000000	4.661393	0.000000	0.000000	0.000000	-0.105512	0.214572	-1.088677	0.000000	0.000000	3.000000	52.000000	0.000000
14850.379087	-0.009040	0.511352	0.231662	76.403229	83.985313	92.060226	1.808706	0.000000	4.661393	0.000000	0.000000	0.000000	-0.132656	0.199498	-1.169714	0.000000	0.000000	3.000000	52.000000	0.000000
14850.382421	-0.009040	0.511352	0.231662	76.403229	83.985313	92.060226	1.808706	0.000000	4.661393	0.000000	0.000000	0.000000	-0.132656	0.199498	-1.169714	0.000000	0.000000	3.000000	52.000000	0.000000
14850.385754	-0.009040	0.511352	0.231662	76.489517	81.804276	90.061798	1.827388	0.000000	4.654100	0.000000	0.000000	0.000000	-0.132656	0.199498	-1.169714	0.000000	0.000000	3.000000	52.000000	0.000000
14850.389087	-0.009538	0.511948	0.227506	76.489517	81.804276	90.061798	1.827388	0.000000	4.654100	0.000000	0.000000	0.000000	-0.149431	0.178843	-1.246832	0.000000	0.000000	3.000000	52.000000	0.000000
14850.392421	-0.009538	0.511948	0.227506	76.489517	81.804276	90.061798	1.827388	0.000000	4.654100	0.000000	0.000000	0.000000	-0.149431	0.178843	-1.246832	0.000000	0.000000	3.000000	52.000000	0.000000
14850.395754	-0.009538	0.511948	0.227506	76.542526	79.411354	87.877823	1.847432	0.000000	4.646181	0.000000	0.000000	0.000000	-0.149431	0.178843	-1.246832	0.000000	0.000000	3.000000	52.000000	0.000000
14850.399087	-0.010123	0.512514	0.223117	76.542526	79.411354	87.877823	1.847432	0.000000	4.646181	0.000000	0.000000	0.000000	-0.175465	0.169924	-1.316586	0.000000	0.000000	3.000000	52.000000	0.000000
14850.402421	-0.010123	0.512514	0.223117	76.542526	79.411354	87.877823	1.847432	0.000000	4.646181	0.000000	0.000000	0.000000	-0.175465	0.169924	-1.316586	0.000000	0.000000	3.000000	52.000000	0.000000
14850.405754	-0.010123	0.512514	0.223117	76.536842	76.727310	85.451019	1.868236	0.000000	4.637855	0.000000	0.000000	0.000000	-0.175465	0.169924	-1.316586	0.000000	0.000000	3.000000	52.000000	0.000000
14850.409087	-0.010697	0.512982	0.218566	76.536842	76.727310	85.451019	1.868236	0.000000	4.637855	0.000000	0.000000	0.000000	-0.172197	0.140128	-1.365433	0.000000	0.000000	3.000000	52.000000	0.000000
14850.412421	-0.010697	0.512982	0.218566	76.536842	76.727310	85.451019	1.868236	0.000000	4.637855	0.000000	0.000000	0.000000	-0.172197	0.140128	-1.365433	0.000000	0.000000	3.000000	52.000000	0.000000
14850.415754	-0.010697	0.512982	0.218566	76.438095	73.792152	82.842659	1.891161	0.000000	4.628554	0.000000	0.000000	0.000000	-0.172197	0.140128	-1.365433	0.000000	0.000000	3.000000	52.000000	0.000000
14850.419087	-0.011292	0.513406	0.213860	76.438095	73.792152	82.842659	1.891161	0.000000	4.628554	0.000000	0.000000	0.000000	-0.178394	0.127415	-1.411593	0.000000	0.000000	3.000000	52.000000	0.000000
14850.422421	-0.011292	0.513406	0.213860	76.438095	73.792152	82.842659	1.891161	0.000000	4.628554	0.000000	0.000000	0.000000	-0.178394	0.127415	-1.411593	0.000000	0.000000	3.000000	52.000000	0.000000
14850.425754	-0.011292	0.513406	0.213860	76.257401	70.704124	80.125671	1.915708	0.000000	4.618448	0.000000	0.000000	0.000000	-0.178394	0.127415	-1.411593	0.000000	0.000000	3.000000	52.000000	0.000000
14850.429087	-0.011813	0.513817	0.209117	76.257401	70.704124	80.125671	1.915708	0.000000	4.618448	0.000000	0.000000	0.000000	-0.156401	0.123075	-1.422866	0.000000	0.000000	3.000000	52.000000	0.000000
14850.432421	-0.011813	0.513817	0.209117	76.257401	70.704124	80.125671	1.915708	0.000000	4.618448	0.000000	0.000000	0.000000	-0.156401	0.123075	-1.422866	0.000000	0.000000	3.000000	52.000000	0.000000
14850.435754	-0.011813	0.513817	0.209117	76.029495	67.615868	77.420074	1.942855	0.000000	4.607094	0.000000	0.000000	0.000000	-0.156401	0.123075	-1.422866	0.000000	0.000000	3.000000	52.000000	0.000000
14850.439087	-0.012201	0.514218	0.204407	76.029495	67.615868	77.420074	1.942855	0.000000	4.607094	0.000000	0.000000	0.000000	-0.116320	0.120481	-1.413120	0.000000	0.000000	3.000000	52.000000	0.000000
14850.442421	-0.012201	0.514218	0.204407	76.029495	67.615868	77.420074	1.942855	0.000000	4.607094	0.000000	0.000000	0.000000	-0.116320	0.120481	-1.413120	0.000000	0.000000	3.000000	52.000000	0.000000
14850.445754	-0.012201	0.514218	0.204407	75.791885	64.545761	74.705917	1.973318	0.000000	4.594128	0.000000	0.000000	0.000000	-0.116320	0.120481	-1.413120	0.000000	0.000000	3.000000	52.000000	0.000000
14850.449087	-0.012552	0.514634	0.199779	75.791885	64.545761	74.705917	1.973318	0.000000	4.594128	0.000000	0.000000	0.000000	-0.105428	0.124710	-1.388245	0.000000	0.000000	3.000000	52.000000	0.000000
14850.452421	-0.012552	0.514634	0.199779	75.791885	64.545761	74.705917	1.973318	0.000000	4.594128	0.000000	0.000000	0.000000	-0.105428	0.124710	-1.388245	0.000000	0.000000	3.000000	52.000000	0.000000
14850.455754	-0.012552	0.514634	0.199779	75.593605	61.578438	72.023399	2.004943	0.000000	4.580415	0.000000	0.000000	0.000000	-0.105428	0.124710	-1.388245	0.000000	0.000000	3.000000	52.000000	0.000000
14850.459087	-0.012869	0.515031	0.195276	75.593605	61.578438	72.023399	2.004943	0.000000	4.580415	0.000000	0.000000	0.000000	-0.095024	0.119225	-1.351113	0.000000	0.000000	3.000000	52.000000	0.000000
14850.462421	-0.012869	0.515031	0.195276	75.593605	61.578438	72.023399	2.004943	0.000000	4.580415	0.000000	0.000000	0.000000	-0.095024	0.119225	-1.351113	0.000000	0.000000	3.000000	52.000000	0.000000
14850.465754	-0.012869	0.515031	0.195276	75.438454	58.669235	69.325882	2.037361	0.000000	4.566088	0.000000	0.000000	0.000000	-0.095024	0.119225	-1.351113	0.000000	0.000000	3.000000	52.000000	0.000000
14850.469087	-0.013182	0.515463	0.190877	75.438454	58.669235	69.325882	2.037361	0.000000	4.566088	0.000000	0.000000	0.000000	-0.093997	0.129520	-1.319741	0.000000	0.000000	3.000000	52.000000	0.000000
14850.472421	-0.013182	0.515463	0.190877	75.438454	58.669235	69.325882	2.037361	0.000000	4.566088	0.000000	0.000000	0.000000	-0.093997	0.129520	-1.319741	0.000000	0.000000	3.000000	52.000000	0.000000
14850.475754	-0.013182	0.515463	0.190877	75.274529	55.942604	66.793350	2.070110	0.000000	4.551334	0.000000	0.000000	0.000000	-0.093997	0.129520	-1.319741	0.000000	0.000000	3.000000	52.000000	0.000000
14850.479087	-0.013584	0.515859	0.186590	75.274529	55.942604	66.793350	2.070110	0.000000	4.551334	0.000000	0.000000	0.000000	-0.120591	0.118749	-1.286133	0.000000	0.000000	3.000000	52.000000	0.000000
14850.482421	-0.013584	0.515859	0.186590	75.274529	55.942604	66.793350	2.070110	0.000000	4.551334	0.000000	0.000000	0.000000	-0.120591	0.118749	-1.286133	0.000000	0.000000	3.000000	52.000000	0.000000
14850.485754	-0.013584	0.515859	0.186590	75.093269	53.416378	64.467003	2.101249	0.000000	4.537042	0.000000	0.000000	0.000000	-0.120591	0.118749	-1.286133	0.000000	0.000000	3.000000	52.000000	0.000000
14850.489087	-0.014134	0.516309	0.182426	75.093269	53.416378	64.467003	2.101249	0.000000	4.537042	0.000000	0.000000	0.000000	-0.165016	0.135039	-1.249178	0.000000	0.000000	3.000000	52.000000	0.000000
14850.492421	-0.014134	0.516309	0.182426	75.093269	53.416378	64.467003	2.101249	0.000000	4.537042	0.000000	0.000000	0.000000	-0.165016	0.135039	-1.249178	0.000000	0.000000	3.000000	52.000000	0.000000
14850.495754	-0.014134	0.516309	0.182426	74.877304	51.098919	62.375488	2.129354	0.000000	4.523920	0.000000	0.000000	0.000000	-0.165016	0.135039	-1.249178	0.000000	0.000000	3.000000	52.000000	0.000000
14850.499087	-0.014771	0.516836	0.178441	74.877304	51.098919	62.375488	2.129354	0.000000	4.523920	0.000000	0.000000	0.000000	-0.190943	0.158001	-1.195493	0.000000	0.000000	3.000000	52.000000	0.000000
14850.502421	-0.014771	0.516836	0.178441	74.877304	51.098919	62.375488	2.129354	0.000000	4.523920	0.000000	0.000000	0.000000	-0.190943	0.158001	-1.195493	0.000000	0.000000	3.000000	52.000000	0.000000
14850.505754	-0.014771	0.516836	0.178441	74.599861	49.094288	60.656307	2.154970	0.000000	4.511774	0.000000	0.000000	0.000000	-0.190943	0.158001	-1.195493	0.000000	0.000000	3.000000	52.000000	0.000000
14850.509087	-0.015524	0.517461	0.174689	74.599861	49.094288	60.656307	2.154970	0.000000	4.511774	0.000000	0.000000	0.000000	-0.225954	0.187647	-1.125404	0.000000	0.000000	3.000000	52.000000	0.000000
14850.512421	-0.015524	0.517461	0.174689	74.599861	49.094288	60.656307	2.154970	0.000000	4.511774	0.000000	0.000000	0.000000	-0.225954	0.187647	-1.125404	0.000000	0.000000	3.000000	52.000000	0.000000
14850.515754	-0.015524	0.517461	0.174689	74.326294	47.830246	59.715763	2.176736	0.000000	4.501314	0.000000	0.000000	0.000000	-0.225954	0.187647	-1.125404	0.000000	0.000000	3.000000	52.000000	0.000000
14850.519087	-0.016243	0.518166	0.171163	74.326294	47.830246	59.715763	2.176736	0.000000	4.501314	0.000000	0.000000	0.000000	-0.215770	0.211597	-1.057936	0.000000	0.000000	3.000000	52.000000	0.000000
14850.522421	-0.016243	0.518166	0.171163	74.326294	47.830246	59.715763	2.176736	0.000000	4.501314	0.000000	0.000000	0.000000	-0.215770	0.211597	-1.057936	0.000000	0.000000	3.000000	52.000000	0.000000
14850.525754	-0.016243	0.518166	0.171163	74.280815	48.499016	60.671329	2.197682	0.000000	4.491124	0.000000	0.000000	0.000000	-0.215770	0.211597	-1.057936	0.000000	0.000000	3.000000	52.000000	0.000000
14850.529087	-0.016988	0.518930	0.167811	74.280815	48.499016	60.671329	2.197682	0.000000	4.491124	0.000000	0.000000	0.000000	-0.223399	0.228961	-1.005607	0.000000	0.000000	3.000000	52.000000	0.000000
14850.532421	-0.016988	0.518930	0.167811	74.280815	48.499016	60.671329	2.197682	0.000000	4.491124	0.000000	0.000000	0.000000	-0.223399	0.228961	-1.005607	0.000000	0.000000	3.000000	52.000000	0.000000
14850.535754	-0.016988	0.518930	0.167811	74.355156	50.061161	62.466187	2.216959	0.000000	4.481639	0.000000	0.000000	0.000000	-0.223399	0.228961	-1.005607	0.000000	0.000000	3.000000	52.000000	0.000000
14850.539087	-0.017728	0.519766	0.164617	74.355156	50.061161	62.466187	2.216959	0.000000	4.481639	0.000000	0.000000	0.000000	-0.222092	0.250990	-0.958239	0.000000	0.000000	3.000000	52.000000	0.000000
14850.542421	-0.017728	0.519766	0.164617	74.355156	50.061161	62.466187	2.216959	0.000000	4.481639	0.000000	0.000000	0.000000	-0.222092	0.250990	-0.958239	0.000000	0.000000	3.000000	52.000000	0.000000
14850.545754	-0.017728	0.519766	0.164617	74.446762	51.702171	64.293037	2.235271	0.000000	4.472534	0.000000	0.000000	0.000000	-0.222092	0.250990	-0.958239	0.000000	0.000000	3.000000	52.000000	0.000000
14850.549087	-0.018555	0.520650	0.161656	74.446762	51.702171	64.293037	2.235271	0.000000	4.472534	0.000000	0.000000	0.000000	-0.248117	0.265144	-0.888146	0.000000	0.000000	3.000000	52.000000	0.000000
14850.552421	-0.018555	0.520650	0.161656	74.446762	51.702171	64.293037	2.235271	0.000000	4.472534	0.000000	0.000000	0.000000	-0.248117	0.265144	-0.888146	0.000000	0.000000	3.000000	52.000000	0.000000
14850.555754	-0.018555	0.520650	0.161656	74.543793	53.194061	65.913727	2.249681	0.000000	4.465304	0.000000	0.000000	0.000000	-0.248117	0.265144	-0.888146	0.000000	0.000000	3.000000	52.000000	0.000000
14850.559087	-0.019495	0.521571	0.158821	74.543793	53.194061	65.913727	2.249681	0.000000	4.465304	0.000000	0.000000	0.000000	-0.281835	0.276213	-0.850465	0.000000	0.000000	3.000000	52.000000	0.000000
14850.562421	-0.019495	0.521571	0.158821	74.543793	53.194061	65.913727	2.249681	0.000000	4.465304	0.000000	0.000000	0.000000	-0.281835	0.276213	-0.850465	0.000000	0.000000	3.000000	52.000000	0.000000
14850.565754	-0.019495	0.521571	0.158821	74.652763	54.498291	67.114693	2.260622	0.000000	4.459775	0.000000	0.000000	0.000000	-0.281835	0.276213	-0.850465	0.000000	0.000000	3.000000	52.000000	0.000000
14850.569087	-0.020515	0.522573	0.156054	74.652763	54.498291	67.114693	2.260622	0.000000	4.459775	0.000000	0.000000	0.000000	-0.305939	0.300768	-0.830309	0.000000	0.000000	3.000000	52.000000	0.000000
14850.572421	-0.020515	0.522573	0.156054	74.652763	54.498291	67.114693	2.260622	0.000000	4.459775	0.000000	0.000000	0.000000	-0.305939	0.300768	-0.830309	0.000000	0.000000	3.000000	52.000000	0.000000
14850.575754	-0.020515	0.522573	0.156054	74.744499	55.639465	67.981827	2.269320	0.000000	4.455355	0.000000	0.000000	0.000000	-0.305939	0.300768	-0.830309	0.000000	0.000000	3.000000	52.000000	0.000000
14850.579087	-0.021556	0.523605	0.153342	74.744499	55.639465	67.981827	2.269320	0.000000	4.455355	0.000000	0.000000	0.000000	-0.312283	0.309561	-0.813363	0.000000	0.000000	3.000000	52.000000	0.000000
14850.582421	-0.021556	0.523605	0.153342	74.744499	55.639465	67.981827	2.269320	0.000000	4.455355	0.000000	0.000000	0.000000	-0.312283	0.309561	-0.813363	0.000000	0.000000	3.000000	52.000000	0.000000
14850.585754	-0.021556	0.523605	0.153342	74.788834	56.660400	69.074486	2.277153	0.000000	4.451356	0.000000	0.000000	0.000000	-0.312283	0.309561	-0.813363	0.000000	0.000000	3.000000	52.000000	0.000000
14850.589087	-0.022676	0.524685	0.150703	74.788834	56.660400	69.074486	2.277153	0.000000	4.451356	0.000000	0.000000	0.000000	-0.336115	0.323949	-0.791942	0.000000	0.000000	3.000000	52.000000	0.000000
14850.592421	-0.022676	0.524685	0.150703	74.788834	56.660400	69.074486	2.277153	0.000000	4.451356	0.000000	0.000000	0.000000	-0.336115	0.323949	-0.791942	0.000000	0.000000	3.000000	52.000000	0.000000
14850.595754	-0.022676	0.524685	0.150703	74.793007	57.580620	70.152328	2.282533	0.000000	4.448600	0.000000	0.000000	0.000000	-0.336115	0.323949	-0.791942	0.000000	0.000000	3.000000	52.000000	0.000000
14850.599087	-0.023789	0.525846	0.148134	74.793007	57.580620	70.152328	2.282533	0.000000	4.448600	0.000000	0.000000	0.000000	-0.333847	0.348295	-0.770578	0.000000	0.000000	3.000000	52.000000	0.000000
14850.602421	-0.023789	0.525846	0.148134	74.793007	57.580620	70.152328	2.282533	0.000000	4.448600	0.000000	0.000000	0.000000	-0.333847	0.348295	-0.770578	0.000000	0.000000	3.000000	52.000000	0.000000
14850.605754	-0.023789	0.525846	0.148134	74.781891	58.392796	70.943581	2.287405	0.000000	4.446097	0.000000	0.000000	0.000000	-0.333847	0.348295	-0.770578	0.000000	0.000000	3.000000	52.000000	0.000000
14850.609087	-0.024864	0.526999	0.145592	74.781891	58.392796	70.943581	2.287405	0.000000	4.446097	0.000000	0.000000	0.000000	-0.322559	0.345887	-0.762549	0.000000	0.000000	3.000000	52.000000	0.000000
14850.612421	-0.024864	0.526999	0.145592	74.781891	58.392796	70.943581	2.287405	0.000000	4.446097	0.000000	0.000000	0.000000	-0.322559	0.345887	-0.762549	0.000000	0.000000	3.000000	52.000000	0.000000
14850.615754	-0.024864	0.526999	0.145592	74.759888	59.204586	71.370956	2.293014	0.000000	4.443207	0.000000	0.000000	0.000000	-0.322559	0.345887	-0.762549	0.000000	0.000000	3.000000	52.000000	0.000000
14850.619087	-0.025930	0.528210	0.143069	74.759888	59.204586	71.370956	2.293014	0.000000	4.443207	0.000000	0.000000	0.000000	-0.319880	0.363252	-0.757046	0.000000	0.000000	3.000000	52.000000	0.000000
14850.622421	-0.025930	0.528210	0.143069	74.759888	59.204586	71.370956	2.293014	0.000000	4.443207	0.000000	0.000000	0.000000	-0.319880	0.363252	-0.757046	0.000000	0.000000	3.000000	52.000000	0.000000
14850.625754	-0.025930	0.528210	0.143069	74.727264	60.040409	71.723305	2.298796	0.000000	4.440218	0.000000	0.000000	0.000000	-0.319880	0.363252	-0.757046	0.000000	0.000000	3.000000	52.000000	0.000000
14850.629087	-0.027040	0.529399	0.140457	74.727264	60.040409	71.723305	2.298796	0.000000	4.440218	0.000000	0.000000	0.000000	-0.332850	0.356754	-0.783487	0.000000	0.000000	3.000000	52.000000	0.000000
14850.632421	-0.027040	0.529399	0.140457	74.727264	60.040409	71.723305	2.298796	0.000000	4.440218	0.000000	0.000000	0.000000	-0.332850	0.356754	-0.783487	0.000000	0.000000	3.000000	52.000000	0.000000
14850.635754	-0.027040	0.529399	0.140457	74.701630	60.813362	72.460243	2.304838	0.000000	4.437085	0.000000	0.000000	0.000000	-0.332850	0.356754	-0.783487	0.000000	0.000000	3.000000	52.000000	0.000000
14850.639087	-0.028134	0.530631	0.137751	74.701630	60.813362	72.460243	2.304838	0.000000	4.437085	0.000000	0.000000	0.000000	-0.328376	0.369601	-0.811757	0.000000	0.000000	3.000000	52.000000	0.000000
14850.642421	-0.028134	0.530631	0.137751	74.701630	60.813362	72.460243	2.304838	0.000000	4.437085	0.000000	0.000000	0.000000	-0.328376	0.369601	-0.811757	0.000000	0.000000	3.000000	52.000000	0.000000
14850.645754	-0.028134	0.530631	0.137751	74.686638	61.487965	73.308220	2.312715	0.000000	4.432984	0.000000	0.000000	0.000000	-0.328376	0.369601	-0.811757	0.000000	0.000000	3.000000	52.000000	0.000000
14850.649087	-0.029242	0.531839	0.134957	74.686638	61.487965	73.308220	2.312715	0.000000	4.432984	0.000000	0.000000	0.000000	-0.332270	0.362542	-0.838280	0.000000	0.000000	3.000000	52.000000	0.000000
14850.652421	-0.029242	0.531839	0.134957	74.686638	61.487965	73.308220	2.312715	0.000000	4.432984	0.000000	0.000000	0.000000	-0.332270	0.362542	-0.838280	0.000000	0.000000	3.000000	52.000000	0.000000
14850.655754	-0.029242	0.531839	0.134957	74.674515	61.975750	73.878487	2.321743	0.000000	4.428263	0.000000	0.000000	0.000000	-0.332270	0.362542	-0.838280	0.000000	0.000000	3.000000	52.000000	0.000000
14850.659087	-0.030363	0.533093	0.132103	74.674515	61.975750	73.878487	2.321743	0.000000	4.428263	0.000000	0.000000	0.000000	-0.336328	0.376040	-0.856197	0.000000	0.000000	3.000000	52.000000	0.000000
14850.662421	-0.030363	0.533093	0.132103	74.674515	61.975750	73.878487	2.321743	0.000000	4.428263	0.000000	0.000000	0.000000	-0.336328	0.376040	-0.856197	0.000000	0.000000	3.000000	52.000000	0.000000
14850.665754	-0.030363	0.533093	0.132103	74.652550	62.256668	73.952751	2.331593	0.000000	4.423084	0.000000	0.000000	0.000000	-0.336328	0.376040	-0.856197	0.000000	0.000000	3.000000	52.000000	0.000000
14850.669087	-0.031332	0.534395	0.129235	74.652550	62.256668	73.952751	2.331593	0.000000	4.423084	0.000000	0.000000	0.000000	-0.290644	0.390631	-0.860358	0.000000	0.000000	3.000000	52.000000	0.000000
14850.672421	-0.031332	0.534395	0.129235	74.652550	62.256668	73.952751	2.331593	0.000000	4.423084	0.000000	0.000000	0.000000	-0.290644	0.390631	-0.860358	0.000000	0.000000	3.000000	52.000000	0.000000
14850.675754	-0.031332	0.534395	0.129235	74.626678	62.375957	73.668915	2.346097	0.000000	4.415408	0.000000	0.000000	0.000000	-0.290644	0.390631	-0.860358	0.000000	0.000000	3.000000	52.000000	0.000000
14850.679087	-0.032178	0.535713	0.126357	74.626678	62.375957	73.668915	2.346097	0.000000	4.415408	0.000000	0.000000	0.000000	-0.253917	0.395338	-0.863559	0.000000	0.000000	3.000000	52.000000	0.000000
14850.682421	-0.032178	0.535713	0.126357	74.626678	62.375957	73.668915	2.346097	0.000000	4.415408	0.000000	0.000000	0.000000	-0.253917	0.395338	-0.863559	0.000000	0.000000	3.000000	52.000000	0.000000
14850.685754	-0.032178	0.535713	0.126357	74.626030	62.438126	73.652031	2.364649	0.000000	4.405500	0.000000	0.000000	0.000000	-0.253917	0.395338	-0.863559	0.000000	0.000000	3.000000	52.000000	0.000000
14850.689087	-0.032989	0.537051	0.123501	74.626030	62.438126	73.652031	2.364649	0.000000	4.405500	0.000000	0.000000	0.000000	-0.243105	0.401475	-0.856685	0.000000	0.000000	3.000000	52.000000	0.000000
14850.692421	-0.032989	0.537051	0.123501	74.626030	62.438126	73.652031	2.364649	0.000000	4.405500	0.000000	0.000000	0.000000	-0.243105	0.401475	-0.856685	0.000000	0.000000	3.000000	52.000000	0.000000
14850.695754	-0.032989	0.537051	0.123501	74.642754	62.477955	73.784073	2.384582	0.000000	4.394743	0.000000	0.000000	0.000000	-0.243105	0.401475	-0.856685	0.000000	0.000000	3.000000	52.000000	0.000000
14850.699087	-0.033767	0.538402	0.120728	74.642754	62.477955	73.784073	2.384582	0.000000	4.394743	0.000000	0.000000	0.000000	-0.233494	0.405214	-0.831957	0.000000	0.000000	3.000000	52.000000	0.000000
14850.702421	-0.033767	0.538402	0.120728	74.642754	62.477955	73.784073	2.384582	0.000000	4.394743	0.000000	0.000000	0.000000	-0.233494	0.405214	-0.831957	0.000000	0.000000	3.000000	52.000000	0.000000
14850.705754	-0.033767	0.538402	0.120728	74.659668	62.514835	73.879051	2.404933	0.000000	4.383640	0.000000	0.000000	0.000000	-0.233494	0.405214	-0.831957	0.000000	0.000000	3.000000	52.000000	0.000000
14850.709087	-0.034482	0.539723	0.117968	74.659668	62.514835	73.879051	2.404933	0.000000	4.383640	0.000000	0.000000	0.000000	-0.214649	0.396409	-0.827978	0.000000	0.000000	3.000000	52.000000	0.000000
14850.712421	-0.034482	0.539723	0.117968	74.659668	62.514835	73.879051	2.404933	0.000000	4.383640	0.000000	0.000000	0.000000	-0.214649	0.396409	-0.827978	0.000000	0.000000	3.000000	52.000000	0.000000
14850.715754	-0.034482	0.539723	0.117968	74.674934	62.555668	73.881165	2.427647	0.000000	4.371102	0.000000	0.000000	0.000000	-0.214649	0.396409	-0.827978	0.000000	0.000000	3.000000	52.000000	0.000000
14850.719087	-0.035163	0.541016	0.115220	74.674934	62.555668	73.881165	2.427647	0.000000	4.371102	0.000000	0.000000	0.000000	-0.204216	0.387722	-0.824323	0.000000	0.000000	3.000000	52.000000	0.000000
14850.722421	-0.035163	0.541016	0.115220	74.674934	62.555668	73.881165	2.427647	0.000000	4.371102	0.000000	0.000000	0.000000	-0.204216	0.387722	-0.824323	0.000000	0.000000	3.000000	52.000000	0.000000
14850.725754	-0.035163	0.541016	0.115220	74.688881	62.591740	73.864723	2.452042	0.000000	4.357464	0.000000	0.000000	0.000000	-0.204216	0.387722	-0.824323	0.000000	0.000000	3.000000	52.000000	0.000000
14850.729087	-0.035782	0.542279	0.112487	74.688881	62.591740	73.864723	2.452042	0.000000	4.357464	0.000000	0.000000	0.000000	-0.185807	0.379157	-0.820022	0.000000	0.000000	3.000000	52.000000	0.000000
14850.732421	-0.035782	0.542279	0.112487	74.688881	62.591740	73.864723	2.452042	0.000000	4.357464	0.000000	0.000000	0.000000	-0.185807	0.379157	-0.820022	0.000000	0.000000	3.000000	52.000000	0.000000
14850.735754	-0.035782	0.542279	0.112487	74.704323	62.632500	73.973526	2.478933	0.000000	4.342222	0.000000	0.000000	0.000000	-0.185807	0.379157	-0.820022	0.000000	0.000000	3.000000	52.000000	0.000000
14850.739087	-0.036345	0.543539	0.109823	74.704323	62.632500	73.973526	2.478933	0.000000	4.342222	0.000000	0.000000	0.000000	-0.168712	0.377947	-0.799014	0.000000	0.000000	3.000000	52.000000	0.000000
14850.742421	-0.036345	0.543539	0.109823	74.704323	62.632500	73.973526	2.478933	0.000000	4.342222	0.000000	0.000000	0.000000	-0.168712	0.377947	-0.799014	0.000000	0.000000	3.000000	52.000000	0.000000
14850.745754	-0.036345	0.543539	0.109823	74.717194	62.657955	74.068787	2.507342	0.000000	4.325880	0.000000	0.000000	0.000000	-0.168712	0.377947	-0.799014	0.000000	0.000000	3.000000	52.000000	0.000000
14850.749087	-0.036850	0.544777	0.107214	74.717194	62.657955	74.068787	2.507342	0.000000	4.325880	0.000000	0.000000	0.000000	-0.151608	0.371436	-0.782819	0.000000	0.000000	3.000000	52.000000	0.000000
14850.752421	-0.036850	0.544777	0.107214	74.717194	62.657955	74.068787	2.507342	0.000000	4.325880	0.000000	0.000000	0.000000	-0.151608	0.371436	-0.782819	0.000000	0.000000	3.000000	52.000000	0.000000
14850.755754	-0.036850	0.544777	0.107214	74.738472	62.655964	74.124237	2.537573	0.000000	4.308216	0.000000	0.000000	0.000000	-0.151608	0.371436	-0.782819	0.000000	0.000000	3.000000	52.000000	0.000000
14850.759087	-0.037331	0.546007	0.104734	74.738472	62.655964	74.124237	2.537573	0.000000	4.308216	0.000000	0.000000	0.000000	-0.144326	0.368778	-0.743839	0.000000	0.000000	3.000000	52.000000	0.000000
14850.762421	-0.037331	0.546007	0.104734	74.738472	62.655964	74.124237	2.537573	0.000000	4.308216	0.000000	0.000000	0.000000	-0.144326	0.368778	-0.743839	0.000000	0.000000	3.000000	52.000000	0.000000
14850.765754	-0.037331	0.546007	0.104734	74.782967	62.600563	74.081520	2.567298	0.000000	4.290569	0.000000	0.000000	0.000000	-0.144326	0.368778	-0.743839	0.000000	0.000000	3.000000	52.000000	0.000000
14850.769087	-0.037814	0.547241	0.102362	74.782967	62.600563	74.081520	2.567298	0.000000	4.290569	0.000000	0.000000	0.000000	-0.144832	0.370213	-0.711603	0.000000	0.000000	3.000000	52.000000	0.000000
14850.772421	-0.037814	0.547241	0.102362	74.782967	62.600563	74.081520	2.567298	0.000000	4.290569	0.000000	0.000000	0.000000	-0.144832	0.370213	-0.711603	0.000000	0.000000	3.000000	52.000000	0.000000
14850.775754	-0.037814	0.547241	0.102362	74.867226	62.500767	73.938271	2.596030	0.000000	4.273246	0.000000	0.000000	0.000000	-0.144832	0.370213	-0.711603	0.000000	0.000000	3.000000	52.000000	0.000000
14850.779087	-0.038248	0.548438	0.100129	74.867226	62.500767	73.938271	2.596030	0.000000	4.273246	0.000000	0.000000	0.000000	-0.130143	0.359176	-0.670026	0.000000	0.000000	3.000000	52.000000	0.000000
14850.782421	-0.038248	0.548438	0.100129	74.867226	62.500767	73.938271	2.596030	0.000000	4.273246	0.000000	0.000000	0.000000	-0.130143	0.359176	-0.670026	0.000000	0.000000	3.000000	52.000000	0.000000
14850.785754	-0.038248	0.548438	0.100129	74.967690	62.366859	73.676483	2.624626	0.000000	4.255742	0.000000	0.000000	0.000000	-0.130143	0.359176	-0.670026	0.000000	0.000000	3.000000	52.000000	0.000000
14850.789087	-0.038663	0.549607	0.098072	74.967690	62.366859	73.676483	2.624626	0.000000	4.255742	0.000000	0.000000	0.000000	-0.124506	0.350621	-0.617043	0.000000	0.000000	3.000000	52.000000	0.000000
14850.792421	-0.038663	0.549607	0.098072	74.967690	62.366859	73.676483	2.624626	0.000000	4.255742	0.000000	0.000000	0.000000	-0.124506	0.350621	-0.617043	0.000000	0.000000	3.000000	52.000000	0.000000
14850.795754	-0.038663	0.549607	0.098072	75.072853	62.287350	73.401474	2.651300	0.000000	4.239175	0.000000	0.000000	0.000000	-0.124506	0.350621	-0.617043	0.000000	0.000000	3.000000	52.000000	0.000000
14850.799087	-0.039106	0.550748	0.096090	75.072853	62.287350	73.401474	2.651300	0.000000	4.239175	0.000000	0.000000	0.000000	-0.132793	0.342300	-0.594641	0.000000	0.000000	3.000000	52.000000	0.000000
14850.802421	-0.039106	0.550748	0.096090	75.072853	62.287350	73.401474	2.651300	0.000000	4.239175	0.000000	0.000000	0.000000	-0.132793	0.342300	-0.594641	0.000000	0.000000	3.000000	52.000000	0.000000
14850.805754	-0.039106	0.550748	0.096090	75.197975	62.758858	73.785416	2.676435	0.000000	4.223352	0.000000	0.000000	0.000000	-0.132793	0.342300	-0.594641	0.000000	0.000000	3.000000	52.000000	0.000000
14850.809087	-0.039495	0.551825	0.094155	75.197975	62.758858	73.785416	2.676435	0.000000	4.223352	0.000000	0.000000	0.000000	-0.116801	0.323196	-0.580490	0.000000	0.000000	3.000000	52.000000	0.000000
14850.812421	-0.039495	0.551825	0.094155	75.197975	62.758858	73.785416	2.676435	0.000000	4.223352	0.000000	0.000000	0.000000	-0.116801	0.323196	-0.580490	0.000000	0.000000	3.000000	52.000000	0.000000
14850.815754	-0.039495	0.551825	0.094155	75.329422	64.121826	75.076347	2.703057	0.000000	4.206363	0.000000	0.000000	0.000000	-0.116801	0.323196	-0.580490	0.000000	0.000000	3.000000	52.000000	0.000000
14850.819087	-0.039880	0.552814	0.092209	75.329422	64.121826	75.076347	2.703057	0.000000	4.206363	0.000000	0.000000	0.000000	-0.115464	0.296822	-0.583966	0.000000	0.000000	3.000000	52.000000	0.000000
14850.822421	-0.039880	0.552814	0.092209	75.329422	64.121826	75.076347	2.703057	0.000000	4.206363	0.000000	0.000000	0.000000	-0.115464	0.296822	-0.583966	0.000000	0.000000	3.000000	52.000000	0.000000
14850.825754	-0.039880	0.552814	0.092209	75.428268	65.789124	76.694252	2.730837	0.000000	4.188380	0.000000	0.000000	0.000000	-0.115464	0.296822	-0.583966	0.000000	0.000000	3.000000	52.000000	0.000000
14850.829087	-0.040208	0.553747	0.090249	75.428268	65.789124	76.694252	2.730837	0.000000	4.188380	0.000000	0.000000	0.000000	-0.098414	0.279629	-0.587771	0.000000	0.000000	3.000000	52.000000	0.000000
14850.832421	-0.040208	0.553747	0.090249	75.428268	65.789124	76.694252	2.730837	0.000000	4.188380	0.000000	0.000000	0.000000	-0.098414	0.279629	-0.587771	0.000000	0.000000	3.000000	52.000000	0.000000
14850.835754	-0.040208	0.553747	0.090249	75.485878	67.376358	78.264946	2.761531	0.000000	4.168206	0.000000	0.000000	0.000000	-0.098414	0.279629	-0.587771	0.000000	0.000000	3.000000	52.000000	0.000000
14850.839087	-0.040503	0.554585	0.088242	75.485878	67.376358	78.264946	2.761531	0.000000	4.168206	0.000000	0.000000	0.000000	-0.088542	0.251459	-0.602156	0.000000	0.000000	3.000000	52.000000	0.000000
14850.842421	-0.040503	0.554585	0.088242	75.485878	67.376358	78.264946	2.761531	0.000000	4.168206	0.000000	0.000000	0.000000	-0.088542	0.251459	-0.602156	0.000000	0.000000	3.000000	52.000000	0.000000
14850.845754	-0.040503	0.554585	0.088242	75.522369	68.813408	79.705933	2.795222	0.000000	4.145689	0.000000	0.000000	0.000000	-0.088542	0.251459	-0.602156	0.000000	0.000000	3.000000	52.000000	0.000000
14850.849087	-0.040788	0.555322	0.086146	75.522369	68.813408	79.705933	2.795222	0.000000	4.145689	0.000000	0.000000	0.000000	-0.085584	0.221276	-0.628782	0.000000	0.000000	3.000000	52.000000	0.000000
14850.852421	-0.040788	0.555322	0.086146	75.522369	68.813408	79.705933	2.795222	0.000000	4.145689	0.000000	0.000000	0.000000	-0.085584	0.221276	-0.628782	0.000000	0.000000	3.000000	52.000000	0.000000
14850.855754	-0.040788	0.555322	0.086146	75.558693	70.107773	81.008904	2.832199	0.000000	4.120516	0.000000	0.000000	0.000000	-0.085584	0.221276	-0.628782	0.000000	0.000000	3.000000	52.000000	0.000000
14850.859087	-0.041089	0.555989	0.083954	75.558693	70.107773	81.008904	2.832199	0.000000	4.120516	0.000000	0.000000	0.000000	-0.090140	0.200054	-0.657638	0.000000	0.000000	3.000000	52.000000	0.000000
14850.862421	-0.041089	0.555989	0.083954	75.558693	70.107773	81.008904	2.832199	0.000000	4.120516	0.000000	0.000000	0.000000	-0.090140	0.200054	-0.657638	0.000000	0.000000	3.000000	52.000000	0.000000
14850.865754	-0.041089	0.555989	0.083954	75.582451	71.269264	82.182037	2.872005	0.000000	4.092870	0.000000	0.000000	0.000000	-0.090140	0.200054	-0.657638	0.000000	0.000000	3.000000	52.000000	0.000000
14850.869087	-0.041403	0.556537	0.081654	75.582451	71.269264	82.182037	2.872005	0.000000	4.092870	0.000000	0.000000	0.000000	-0.094260	0.164408	-0.690036	0.000000	0.000000	3.000000	52.000000	0.000000
14850.872421	-0.041403	0.556537	0.081654	75.582451	71.269264	82.182037	2.872005	0.000000	4.092870	0.000000	0.000000	0.000000	-0.094260	0.164408	-0.690036	0.000000	0.000000	3.000000	52.000000	0.000000
14850.875754	-0.041403	0.556537	0.081654	75.602211	72.288605	83.151283	2.915174	0.000000	4.062236	0.000000	0.000000	0.000000	-0.094260	0.164408	-0.690036	0.000000	0.000000	3.000000	52.000000	0.000000
14850.879087	-0.041704	0.557026	0.079237	75.602211	72.288605	83.151283	2.915174	0.000000	4.062236	0.000000	0.000000	0.000000	-0.090292	0.146509	-0.725207	0.000000	0.000000	3.000000	52.000000	0.000000
14850.882421	-0.041704	0.557026	0.079237	75.602211	72.288605	83.151283	2.915174	0.000000	4.062236	0.000000	0.000000	0.000000	-0.090292	0.146509	-0.725207	0.000000	0.000000	3.000000	52.000000	0.000000
14850.885754	-0.041704	0.557026	0.079237	75.618622	73.134399	83.682579	2.914809	0.000000	3.961829	0.000000	0.000000	0.000000	-0.090292	0.146509	-0.725207	0.000000	0.000000	3.000000	52.000000	0.000000
14850.889087	-0.041944	0.557461	0.076745	75.618622	73.134399	83.682579	2.914809	0.000000	3.961829	0.000000	0.000000	0.000000	-0.071937	0.130726	-0.747561	0.000000	0.000000	3.000000	52.000000	0.000000
14850.892421	-0.041944	0.557461	0.076745	75.618622	73.134399	83.682579	2.914809	0.000000	3.961829	0.000000	0.000000	0.000000	-0.071937	0.130726	-0.747561	0.000000	0.000000	3.000000	52.000000	0.000000
14850.895754	-0.041944	0.557461	0.076745	75.636490	73.795853	83.974266	2.902819	0.000000	3.837236	0.000000	0.000000	0.000000	-0.071937	0.130726	-0.747561	0.000000	0.000000	3.000000	52.000000	0.000000
14850.899087	-0.042101	0.557852	0.074219	75.636490	73.795853	83.974266	2.902819	0.000000	3.837236	0.000000	0.000000	0.000000	-0.047099	0.117109	-0.757578	0.000000	0.000000	3.000000	52.000000	0.000000
14850.902421	-0.042101	0.557852	0.074219	75.636490	73.795853	83.974266	2.902819	0.000000	3.837236	0.000000	0.000000	0.000000	-0.047099	0.117109	-0.757578	0.000000	0.000000	3.000000	52.000000	0.000000
14850.905754	-0.042101	0.557852	0.074219	75.655121	74.205612	84.309479	2.894969	0.000000	3.710973	0.000000	0.000000	0.000000	-0.047099	0.117109	-0.757578	0.000000	0.000000	3.000000	52.000000	0.000000
14850.909087	-0.042128	0.558233	0.071699	75.655121	74.205612	84.309479	2.894969	0.000000	3.710973	0.000000	0.000000	0.000000	-0.008306	0.114536	-0.756223	0.000000	0.000000	3.000000	52.000000	0.000000
14850.912421	-0.042128	0.558233	0.071699	75.655121	74.205612	84.309479	2.894969	0.000000	3.710973	0.000000	0.000000	0.000000	-0.008306	0.114536	-0.756223	0.000000	0.000000	3.000000	52.000000	0.000000
14850.915754	-0.042128	0.558233	0.071699	75.677010	74.352318	84.481133	2.893585	0.000000	3.584936	0.000000	0.000000	0.000000	-0.008306	0.114536	-0.756223	0.000000	0.000000	3.000000	52.000000	0.000000
14850.919087	-0.042029	0.558578	0.069188	75.677010	74.352318	84.481133	2.893585	0.000000	3.584936	0.000000	0.000000	0.000000	0.029818	0.103296	-0.753191	0.000000	0.000000	3.000000	52.000000	0.000000
14850.922421	-0.042029	0.558578	0.069188	75.677010	74.352318	84.481133	2.893585	0.000000	3.584936	0.000000	0.000000	0.000000	0.029818	0.103296	-0.753191	0.000000	0.000000	3.000000	52.000000	0.000000
14850.925754	-0.042029	0.558578	0.069188	75.709969	73.683487	83.855949	2.898555	0.000000	3.459404	0.000000	0.000000	0.000000	0.029818	0.103296	-0.753191	0.000000	0.000000	3.000000	52.000000	0.000000
14850.929087	-0.041858	0.558911	0.066740	75.709969	73.683487	83.855949	2.898555	0.000000	3.459404	0.000000	0.000000	0.000000	0.051123	0.099916	-0.734333	0.000000	0.000000	3.000000	52.000000	0.000000
14850.932421	-0.041858	0.558911	0.066740	75.709969	73.683487	83.855949	2.898555	0.000000	3.459404	0.000000	0.000000	0.000000	0.051123	0.099916	-0.734333	0.000000	0.000000	3.000000	52.000000	0.000000
14850.935754	-0.041858	0.558911	0.066740	75.753357	72.066574	82.300362	2.907075	0.000000	3.337015	0.000000	0.000000	0.000000	0.051123	0.099916	-0.734333	0.000000	0.000000	3.000000	52.000000	0.000000
14850.939087	-0.041696	0.559241	0.064390	75.753357	72.066574	82.300362	2.907075	0.000000	3.337015	0.000000	0.000000	0.000000	0.048868	0.099036	-0.705240	0.000000	0.000000	3.000000	52.000000	0.000000
14850.942421	-0.041696	0.559241	0.064390	75.753357	72.066574	82.300362	2.907075	0.000000	3.337015	0.000000	0.000000	0.000000	0.048868	0.099036	-0.705240	0.000000	0.000000	3.000000	52.000000	0.000000
14850.945754	-0.041696	0.559241	0.064390	75.805054	69.832321	80.125237	2.915220	0.000000	3.219475	0.000000	0.000000	0.000000	0.048868	0.099036	-0.705240	0.000000	0.000000	3.000000	52.000000	0.000000
14850.949087	-0.041585	0.559543	0.062075	75.805054	69.832321	80.125237	2.915220	0.000000	3.219475	0.000000	0.000000	0.000000	0.033167	0.090609	-0.694205	0.000000	0.000000	3.000000	52.000000	0.000000
14850.952421	-0.041585	0.559543	0.062075	75.805054	69.832321	80.125237	2.915220	0.000000	3.219475	0.000000	0.000000	0.000000	0.033167	0.090609	-0.694205	0.000000	0.000000	3.000000	52.000000	0.000000
14850.955754	-0.041585	0.559543	0.062075	75.836060	67.376457	77.734184	2.920748	0.000000	3.103774	0.000000	0.000000	0.000000	0.033167	0.090609	-0.694205	0.000000	0.000000	3.000000	52.000000	0.000000
14850.959087	-0.041451	0.559799	0.059787	75.836060	67.376457	77.734184	2.920748	0.000000	3.103774	0.000000	0.000000	0.000000	0.040152	0.076890	-0.686434	0.000000	0.000000	3.000000	52.000000	0.000000
14850.962421	-0.041451	0.559799	0.059787	75.836060	67.376457	77.734184	2.920748	0.000000	3.103774	0.000000	0.000000	0.000000	0.040152	0.076890	-0.686434	0.000000	0.000000	3.000000	52.000000	0.000000
14850.965754	-0.041451	0.559799	0.059787	75.811005	64.983284	75.436043	2.927440	0.000000	2.989369	0.000000	0.000000	0.000000	0.040152	0.076890	-0.686434	0.000000	0.000000	3.000000	52.000000	0.000000
14850.969087	-0.041342	0.560067	0.057510	75.811005	64.983284	75.436043	2.927440	0.000000	2.989369	0.000000	0.000000	0.000000	0.032642	0.080292	-0.683147	0.000000	0.000000	3.000000	52.000000	0.000000
14850.972421	-0.041342	0.560067	0.057510	75.811005	64.983284	75.436043	2.927440	0.000000	2.989369	0.000000	0.000000	0.000000	0.032642	0.080292	-0.683147	0.000000	0.000000	3.000000	52.000000	0.000000
14850.975754	-0.041342	0.560067	0.057510	75.762474	62.761433	73.313469	2.932880	0.000000	2.875511	0.000000	0.000000	0.000000	0.032642	0.080292	-0.683147	0.000000	0.000000	3.000000	52.000000	0.000000
14850.979087	-0.041261	0.560308	0.055273	75.762474	62.761433	73.313469	2.932880	0.000000	2.875511	0.000000	0.000000	0.000000	0.024539	0.072240	-0.671292	0.000000	0.000000	3.000000	52.000000	0.000000
14850.982421	-0.041261	0.560308	0.055273	75.762474	62.761433	73.313469	2.932880	0.000000	2.875511	0.000000	0.000000	0.000000	0.024539	0.072240	-0.671292	0.000000	0.000000	3.000000	52.000000	0.000000
14850.985754	-0.041261	0.560308	0.055273	75.701080	60.759094	71.404930	2.936970	0.000000	2.763629	0.000000	0.000000	0.000000	0.024539	0.072240	-0.671292	0.000000	0.000000	3.000000	52.000000	0.000000
14850.989087	-0.041184	0.560558	0.053111	75.701080	60.759094	71.404930	2.936970	0.000000	2.763629	0.000000	0.000000	0.000000	0.022950	0.075182	-0.648433	0.000000	0.000000	3.000000	52.000000	0.000000
14850.992421	-0.041184	0.560558	0.053111	75.701080	60.759094	71.404930	2.936970	0.000000	2.763629	0.000000	0.000000	0.000000	0.022950	0.075182	-0.648433	0.000000	0.000000	3.000000	52.000000	0.000000
14850.995754	-0.041184	0.560558	0.053111	75.629463	58.931767	69.658470	2.940795	0.000000	2.655557	0.000000	0.000000	0.000000	0.022950	0.075182	-0.648433	0.000000	0.000000	3.000000	52.000000	0.000000
14850.999087	-0.041093	0.560845	0.051086	75.629463	58.931767	69.658470	2.940795	0.000000	2.655557	0.000000	0.000000	0.000000	0.027182	0.086105	-0.607649	0.000000	0.000000	3.000000	52.000000	0.000000
14851.002421	-0.041093	0.560845	0.051086	75.629463	58.931767	69.658470	2.940795	0.000000	2.655557	0.000000	0.000000	0.000000	0.027182	0.086105	-0.607649	0.000000	0.000000	3.000000	52.000000	0.000000
14851.005754	-0.041093	0.560845	0.051086	75.550102	57.287594	68.084251	2.945325	0.000000	2.554282	0.000000	0.000000	0.000000	0.027182	0.086105	-0.607649	0.000000	0.000000	3.000000	52.000000	0.000000
14851.009087	-0.040963	0.561179	0.049176	75.550102	57.287594	68.084251	2.945325	0.000000	2.554282	0.000000	0.000000	0.000000	0.039066	0.100110	-0.572974	0.000000	0.000000	3.000000	52.000000	0.000000
14851.012421	-0.040963	0.561179	0.049176	75.550102	57.287594	68.084251	2.945325	0.000000	2.554282	0.000000	0.000000	0.000000	0.039066	0.100110	-0.572974	0.000000	0.000000	3.000000	52.000000	0.000000
14851.015754	-0.040963	0.561179	0.049176	75.465630	55.791409	66.643318	2.951836	0.000000	2.458786	0.000000	0.000000	0.000000	0.039066	0.100110	-0.572974	0.000000	0.000000	3.000000	52.000000	0.000000
14851.019087	-0.040800	0.561531	0.047451	75.465630	55.791409	66.643318	2.951836	0.000000	2.458786	0.000000	0.000000	0.000000	0.049098	0.105479	-0.517508	0.000000	0.000000	3.000000	52.000000	0.000000
14851.022421	-0.040800	0.561531	0.047451	75.465630	55.791409	66.643318	2.951836	0.000000	2.458786	0.000000	0.000000	0.000000	0.049098	0.105479	-0.517508	0.000000	0.000000	3.000000	52.000000	0.000000
14851.025754	-0.040800	0.561531	0.047451	75.382889	54.493198	65.392426	2.960019	0.000000	2.372535	0.000000	0.000000	0.000000	0.049098	0.105479	-0.517508	0.000000	0.000000	3.000000	52.000000	0.000000
14851.029087	-0.040620	0.561912	0.045823	75.382889	54.493198	65.392426	2.960019	0.000000	2.372535	0.000000	0.000000	0.000000	0.053898	0.114419	-0.488298	0.000000	0.000000	3.000000	52.000000	0.000000
14851.032421	-0.040620	0.561912	0.045823	75.382889	54.493198	65.392426	2.960019	0.000000	2.372535	0.000000	0.000000	0.000000	0.053898	0.114419	-0.488298	0.000000	0.000000	3.000000	52.000000	0.000000
14851.035754	-0.040620	0.561912	0.045823	75.305588	53.397003	64.335335	2.969002	0.000000	2.291152	0.000000	0.000000	0.000000	0.053898	0.114419	-0.488298	0.000000	0.000000	3.000000	52.000000	0.000000
14851.039087	-0.040498	0.562314	0.044310	75.305588	53.397003	64.335335	2.969002	0.000000	2.291152	0.000000	0.000000	0.000000	0.036647	0.120626	-0.453822	0.000000	0.000000	3.000000	52.000000	0.000000
14851.042421	-0.040498	0.562314	0.044310	75.305588	53.397003	64.335335	2.969002	0.000000	2.291152	0.000000	0.000000	0.000000	0.036647	0.120626	-0.453822	0.000000	0.000000	3.000000	52.000000	0.000000
14851.045754	-0.040498	0.562314	0.044310	75.237938	52.509708	63.483856	2.975110	0.000000	2.215515	0.000000	0.000000	0.000000	0.036647	0.120626	-0.453822	0.000000	0.000000	3.000000	52.000000	0.000000
14851.049087	-0.040407	0.562747	0.042892	75.237938	52.509708	63.483856	2.975110	0.000000	2.215515	0.000000	0.000000	0.000000	0.027197	0.129820	-0.425561	0.000000	0.000000	3.000000	52.000000	0.000000
14851.052421	-0.040407	0.562747	0.042892	75.237938	52.509708	63.483856	2.975110	0.000000	2.215515	0.000000	0.000000	0.000000	0.027197	0.129820	-0.425561	0.000000	0.000000	3.000000	52.000000	0.000000
14851.055754	-0.040407	0.562747	0.042892	75.192482	51.923332	62.928123	2.979643	0.000000	2.144588	0.000000	0.000000	0.000000	0.027197	0.129820	-0.425561	0.000000	0.000000	3.000000	52.000000	0.000000
14851.059087	-0.040368	0.563202	0.041525	75.192482	51.923332	62.928123	2.979643	0.000000	2.144588	0.000000	0.000000	0.000000	0.011674	0.136561	-0.409915	0.000000	0.000000	3.000000	52.000000	0.000000
14851.062421	-0.040368	0.563202	0.041525	75.192482	51.923332	62.928123	2.979643	0.000000	2.144588	0.000000	0.000000	0.000000	0.011674	0.136561	-0.409915	0.000000	0.000000	3.000000	52.000000	0.000000
14851.065754	-0.040368	0.563202	0.041525	75.173836	51.688385	62.714806	2.981588	0.000000	2.076269	0.000000	0.000000	0.000000	0.011674	0.136561	-0.409915	0.000000	0.000000	3.000000	52.000000	0.000000
14851.069087	-0.040384	0.563689	0.040252	75.173836	51.688385	62.714806	2.981588	0.000000	2.076269	0.000000	0.000000	0.000000	-0.004724	0.145973	-0.382107	0.000000	0.000000	3.000000	52.000000	0.000000
14851.072421	-0.040384	0.563689	0.040252	75.173836	51.688385	62.714806	2.981588	0.000000	2.076269	0.000000	0.000000	0.000000	-0.004724	0.145973	-0.382107	0.000000	0.000000	3.000000	52.000000	0.000000
14851.075754	-0.040384	0.563689	0.040252	75.173332	51.704193	62.746819	2.980801	0.000000	2.012585	0.000000	0.000000	0.000000	-0.004724	0.145973	-0.382107	0.000000	0.000000	3.000000	52.000000	0.000000
14851.079087	-0.040422	0.564199	0.038969	75.173332	51.704193	62.746819	2.980801	0.000000	2.012585	0.000000	0.000000	0.000000	-0.011432	0.153010	-0.384867	0.000000	0.000000	3.000000	52.000000	0.000000
14851.082421	-0.040422	0.564199	0.038969	75.173332	51.704193	62.746819	2.980801	0.000000	2.012585	0.000000	0.000000	0.000000	-0.011432	0.153010	-0.384867	0.000000	0.000000	3.000000	52.000000	0.000000
14851.085754	-0.040422	0.564199	0.038969	75.161896	51.693893	62.761890	2.978896	0.000000	1.948440	0.000000	0.000000	0.000000	-0.011432	0.153010	-0.384867	0.000000	0.000000	3.000000	52.000000	0.000000
14851.089087	-0.040437	0.564723	0.037704	75.161896	51.693893	62.761890	2.978896	0.000000	1.948440	0.000000	0.000000	0.000000	-0.004552	0.157250	-0.379552	0.000000	0.000000	3.000000	52.000000	0.000000
14851.092421	-0.040437	0.564723	0.037704	75.161896	51.693893	62.761890	2.978896	0.000000	1.948440	0.000000	0.000000	0.000000	-0.004552	0.157250	-0.379552	0.000000	0.000000	3.000000	52.000000	0.000000
14851.095754	-0.040437	0.564723	0.037704	75.144981	51.676189	62.772057	2.978137	0.000000	1.885182	0.000000	0.000000	0.000000	-0.004552	0.157250	-0.379552	0.000000	0.000000	3.000000	52.000000	0.000000
14851.099087	-0.040456	0.565270	0.036495	75.144981	51.676189	62.772057	2.978137	0.000000	1.885182	0.000000	0.000000	0.000000	-0.005757	0.164136	-0.362662	0.000000	0.000000	3.000000	52.000000	0.000000
14851.102421	-0.040456	0.565270	0.036495	75.144981	51.676189	62.772057	2.978137	0.000000	1.885182	0.000000	0.000000	0.000000	-0.005757	0.164136	-0.362662	0.000000	0.000000	3.000000	52.000000	0.000000
14851.105754	-0.040456	0.565270	0.036495	75.129700	51.631786	62.752987	2.977178	0.000000	1.824738	0.000000	0.000000	0.000000	-0.005757	0.164136	-0.362662	0.000000	0.000000	3.000000	52.000000	0.000000
14851.109087	-0.040496	0.565849	0.035253	75.129700	51.631786	62.752987	2.977178	0.000000	1.824738	0.000000	0.000000	0.000000	-0.011843	0.173843	-0.372408	0.000000	0.000000	3.000000	52.000000	0.000000
14851.112421	-0.040496	0.565849	0.035253	75.129700	51.631786	62.752987	2.977178	0.000000	1.824738	0.000000	0.000000	0.000000	-0.011843	0.173843	-0.372408	0.000000	0.000000	3.000000	52.000000	0.000000
14851.115754	-0.040496	0.565849	0.035253	75.121384	51.575417	62.716019	2.975204	0.000000	1.762670	0.000000	0.000000	0.000000	-0.011843	0.173843	-0.372408	0.000000	0.000000	3.000000	52.000000	0.000000
14851.119087	-0.040563	0.566425	0.034072	75.121384	51.575417	62.716019	2.975204	0.000000	1.762670	0.000000	0.000000	0.000000	-0.020169	0.172669	-0.354318	0.000000	0.000000	3.000000	52.000000	0.000000
14851.122421	-0.040563	0.566425	0.034072	75.121384	51.575417	62.716019	2.975204	0.000000	1.762670	0.000000	0.000000	0.000000	-0.020169	0.172669	-0.354318	0.000000	0.000000	3.000000	52.000000	0.000000
14851.125754	-0.040563	0.566425	0.034072	75.112701	51.504692	62.665359	2.971842	0.000000	1.703617	0.000000	0.000000	0.000000	-0.020169	0.172669	-0.354318	0.000000	0.000000	3.000000	52.000000	0.000000
14851.129087	-0.040649	0.566988	0.032847	75.112701	51.504692	62.665359	2.971842	0.000000	1.703617	0.000000	0.000000	0.000000	-0.025870	0.168829	-0.367492	0.000000	0.000000	3.000000	52.000000	0.000000
14851.132421	-0.040649	0.566988	0.032847	75.112701	51.504692	62.665359	2.971842	0.000000	1.703617	0.000000	0.000000	0.000000	-0.025870	0.168829	-0.367492	0.000000	0.000000	3.000000	52.000000	0.000000
14851.135754	-0.040649	0.566988	0.032847	75.107468	51.453568	62.634968	2.967530	0.000000	1.642369	0.000000	0.000000	0.000000	-0.025870	0.168829	-0.367492	0.000000	0.000000	3.000000	52.000000	0.000000
14851.139087	-0.040735	0.567547	0.031621	75.107468	51.453568	62.634968	2.967530	0.000000	1.642369	0.000000	0.000000	0.000000	-0.025554	0.167681	-0.367934	0.000000	0.000000	3.000000	52.000000	0.000000
14851.142421	-0.040735	0.567547	0.031621	75.107468	51.453568	62.634968	2.967530	0.000000	1.642369	0.000000	0.000000	0.000000	-0.025554	0.167681	-0.367934	0.000000	0.000000	3.000000	52.000000	0.000000
14851.145754	-0.040735	0.567547	0.031621	75.102226	51.402443	62.604588	2.963271	0.000000	1.581046	0.000000	0.000000	0.000000	-0.025554	0.167681	-0.367934	0.000000	0.000000	3.000000	52.000000	0.000000
14851.149087	-0.040814	0.568074	0.030335	75.102226	51.402443	62.604588	2.963271	0.000000	1.581046	0.000000	0.000000	0.000000	-0.023786	0.158357	-0.385733	0.000000	0.000000	3.000000	52.000000	0.000000
14851.152421	-0.040814	0.568074	0.030335	75.102226	51.402443	62.604588	2.963271	0.000000	1.581046	0.000000	0.000000	0.000000	-0.023786	0.158357	-0.385733	0.000000	0.000000	3.000000	52.000000	0.000000
14851.155754	-0.040814	0.568074	0.030335	75.102257	51.378002	62.604618	2.959307	0.000000	1.516757	0.000000	0.000000	0.000000	-0.023786	0.158357	-0.385733	0.000000	0.000000	3.000000	52.000000	0.000000
14851.159087	-0.040912	0.568562	0.029011	75.102257	51.378002	62.604618	2.959307	0.000000	1.516757	0.000000	0.000000	0.000000	-0.029509	0.146374	-0.397127	0.000000	0.000000	3.000000	52.000000	0.000000
14851.162421	-0.040912	0.568562	0.029011	75.102257	51.378002	62.604618	2.959307	0.000000	1.516757	0.000000	0.000000	0.000000	-0.029509	0.146374	-0.397127	0.000000	0.000000	3.000000	52.000000	0.000000
14851.165754	-0.040912	0.568562	0.029011	75.102257	51.350792	62.604607	2.954389	0.000000	1.450570	0.000000	0.000000	0.000000	-0.029509	0.146374	-0.397127	0.000000	0.000000	3.000000	52.000000	0.000000
14851.169087	-0.041051	0.569063	0.027636	75.102257	51.350792	62.604607	2.954389	0.000000	1.450570	0.000000	0.000000	0.000000	-0.041759	0.150326	-0.412758	0.000000	0.000000	3.000000	52.000000	0.000000
14851.172421	-0.041051	0.569063	0.027636	75.102257	51.350792	62.604607	2.954389	0.000000	1.450570	0.000000	0.000000	0.000000	-0.041759	0.150326	-0.412758	0.000000	0.000000	3.000000	52.000000	0.000000
14851.175754	-0.041051	0.569063	0.027636	75.103996	51.325214	62.614727	2.947429	0.000000	1.381777	0.000000	0.000000	0.000000	-0.041759	0.150326	-0.412758	0.000000	0.000000	3.000000	52.000000	0.000000
14851.179087	-0.041211	0.569542	0.026239	75.103996	51.325214	62.614727	2.947429	0.000000	1.381777	0.000000	0.000000	0.000000	-0.047735	0.143644	-0.419003	0.000000	0.000000	3.000000	52.000000	0.000000
14851.182421	-0.041211	0.569542	0.026239	75.103996	51.325214	62.614727	2.947429	0.000000	1.381777	0.000000	0.000000	0.000000	-0.047735	0.143644	-0.419003	0.000000	0.000000	3.000000	52.000000	0.000000
14851.185754	-0.041211	0.569542	0.026239	75.104347	51.298801	62.628456	2.939473	0.000000	1.311943	0.000000	0.000000	0.000000	-0.047735	0.143644	-0.419003	0.000000	0.000000	3.000000	52.000000	0.000000
14851.189087	-0.041437	0.570017	0.024835	75.104347	51.298801	62.628456	2.939473	0.000000	1.311943	0.000000	0.000000	0.000000	-0.067815	0.142349	-0.421248	0.000000	0.000000	3.000000	52.000000	0.000000
14851.192421	-0.041437	0.570017	0.024835	75.104347	51.298801	62.628456	2.939473	0.000000	1.311943	0.000000	0.000000	0.000000	-0.067815	0.142349	-0.421248	0.000000	0.000000	3.000000	52.000000	0.000000
14851.195754	-0.041437	0.570017	0.024835	75.091888	51.272163	62.660908	2.928171	0.000000	1.241735	0.000000	0.000000	0.000000	-0.067815	0.142349	-0.421248	0.000000	0.000000	3.000000	52.000000	0.000000
14851.199087	-0.041687	0.570497	0.023468	75.091888	51.272163	62.660908	2.928171	0.000000	1.241735	0.000000	0.000000	0.000000	-0.075084	0.143934	-0.410113	0.000000	0.000000	3.000000	52.000000	0.000000
14851.202421	-0.041687	0.570497	0.023468	75.091888	51.272163	62.660908	2.928171	0.000000	1.241735	0.000000	0.000000	0.000000	-0.075084	0.143934	-0.410113	0.000000	0.000000	3.000000	52.000000	0.000000
14851.205754	-0.041687	0.570497	0.023468	75.046822	51.259678	62.748573	2.915657	0.000000	1.173382	0.000000	0.000000	0.000000	-0.075084	0.143934	-0.410113	0.000000	0.000000	3.000000	52.000000	0.000000
14851.209087	-0.041967	0.570983	0.022202	75.046822	51.259678	62.748573	2.915657	0.000000	1.173382	0.000000	0.000000	0.000000	-0.084011	0.145997	-0.379703	0.000000	0.000000	3.000000	52.000000	0.000000
14851.212421	-0.041967	0.570983	0.022202	75.046822	51.259678	62.748573	2.915657	0.000000	1.173382	0.000000	0.000000	0.000000	-0.084011	0.145997	-0.379703	0.000000	0.000000	3.000000	52.000000	0.000000
14851.215754	-0.041967	0.570983	0.022202	74.967735	51.270649	62.894337	2.901655	0.000000	1.110098	0.000000	0.000000	0.000000	-0.084011	0.145997	-0.379703	0.000000	0.000000	3.000000	52.000000	0.000000
14851.219087	-0.042254	0.571477	0.021040	74.967735	51.270649	62.894337	2.901655	0.000000	1.110098	0.000000	0.000000	0.000000	-0.086154	0.148219	-0.348643	0.000000	0.000000	3.000000	52.000000	0.000000
14851.222421	-0.042254	0.571477	0.021040	74.967735	51.270649	62.894337	2.901655	0.000000	1.110098	0.000000	0.000000	0.000000	-0.086154	0.148219	-0.348643	0.000000	0.000000	3.000000	52.000000	0.000000
14851.225754	-0.042254	0.571477	0.021040	74.873344	51.255634	63.020401	2.887296	0.000000	1.051991	0.000000	0.000000	0.000000	-0.086154	0.148219	-0.348643	0.000000	0.000000	3.000000	52.000000	0.000000
14851.229087	-0.042553	0.572034	0.020033	74.873344	51.255634	63.020401	2.887296	0.000000	1.051991	0.000000	0.000000	0.000000	-0.089763	0.166864	-0.301998	0.000000	0.000000	3.000000	52.000000	0.000000
14851.232421	-0.042553	0.572034	0.020033	74.873344	51.255634	63.020401	2.887296	0.000000	1.051991	0.000000	0.000000	0.000000	-0.089763	0.166864	-0.301998	0.000000	0.000000	3.000000	52.000000	0.000000
14851.235754	-0.042553	0.572034	0.020033	74.801476	51.172375	63.045277	2.872336	0.000000	1.001658	0.000000	0.000000	0.000000	-0.089763	0.166864	-0.301998	0.000000	0.000000	3.000000	52.000000	0.000000
14851.239087	-0.042866	0.572600	0.019195	74.801476	51.172375	63.045277	2.872336	0.000000	1.001658	0.000000	0.000000	0.000000	-0.093827	0.169990	-0.251575	0.000000	0.000000	3.000000	52.000000	0.000000
14851.242421	-0.042866	0.572600	0.019195	74.801476	51.172375	63.045277	2.872336	0.000000	1.001658	0.000000	0.000000	0.000000	-0.093827	0.169990	-0.251575	0.000000	0.000000	3.000000	52.000000	0.000000
14851.245754	-0.042866	0.572600	0.019195	74.766342	50.973465	62.890888	2.856698	0.000000	0.959729	0.000000	0.000000	0.000000	-0.093827	0.169990	-0.251575	0.000000	0.000000	3.000000	52.000000	0.000000
14851.249087	-0.042866	0.572600	0.019195	74.766342	50.973465	62.890888	2.856698	0.000000	0.959729	0.000000	0.000000	0.000000	-0.093827	0.169990	-0.251575	0.000000	0.000000	3.000000	52.000000	0.000000
14851.252421	-0.043171	0.573222	0.018537	74.766342	50.973465	62.890888	2.856698	0.000000	0.959729	0.000000	0.000000	0.000000	-0.091538	0.186650	-0.197214	0.000000	0.000000	3.000000	52.000000	0.000000
14851.255754	-0.043171	0.573222	0.018537	74.733131	50.743511	62.703289	2.856698	0.000000	0.959729	0.000000	0.000000	0.000000	-0.091538	0.186650	-0.197214	0.000000	0.000000	3.000000	52.000000	0.000000
14851.259087	-0.043534	0.573839	0.018027	74.733131	50.743511	62.703289	2.856698	0.000000	0.959729	0.000000	0.000000	0.000000	-0.108932	0.184940	-0.153142	0.000000	0.000000	3.000000	52.000000	0.000000
14851.262421	-0.043534	0.573839	0.018027	74.733131	50.743511	62.703289	2.856698	0.000000	0.959729	0.000000	0.000000	0.000000	-0.108932	0.184940	-0.153142	0.000000	0.000000	3.000000	52.000000	0.000000
14851.265754	-0.043534	0.573839	0.018027	74.694107	50.474705	62.473713	2.823286	0.000000	0.901336	0.000000	0.000000	0.000000	-0.108932	0.184940	-0.153142	0.000000	0.000000	3.000000	52.000000	0.000000
14851.269087	-0.043534	0.573839	0.018027	74.694107	50.474705	62.473713	2.823286	0.000000	0.901336	0.000000	0.000000	0.000000	-0.108932	0.184940	-0.153142	0.000000	0.000000	3.000000	52.000000	0.000000
14851.272421	-0.043914	0.574486	0.017702	74.694107	50.474705	62.473713	2.823286	0.000000	0.901336	0.000000	0.000000	0.000000	-0.113832	0.194268	-0.097516	0.000000	0.000000	3.000000	52.000000	0.000000
14851.275754	-0.043914	0.574486	0.017702	74.654465	50.195755	62.231922	2.823286	0.000000	0.901336	0.000000	0.000000	0.000000	-0.113832	0.194268	-0.097516	0.000000	0.000000	3.000000	52.000000	0.000000
14851.279087	-0.044303	0.575120	0.017487	74.654465	50.195755	62.231922	2.823286	0.000000	0.901336	0.000000	0.000000	0.000000	-0.116771	0.189958	-0.064437	0.000000	0.000000	3.000000	52.000000	0.000000
14851.282421	-0.044303	0.575120	0.017487	74.654465	50.195755	62.231922	2.823286	0.000000	0.901336	0.000000	0.000000	0.000000	-0.116771	0.189958	-0.064437	0.000000	0.000000	3.000000	52.000000	0.000000
14851.285754	-0.044303	0.575120	0.017487	74.615982	49.910698	61.987743	2.784852	0.000000	0.874344	0.000000	0.000000	0.000000	-0.116771	0.189958	-0.064437	0.000000	0.000000	3.000000	52.000000	0.000000
14851.289087	-0.044303	0.575120	0.017487	74.615982	49.910698	61.987743	2.784852	0.000000	0.874344	0.000000	0.000000	0.000000	-0.116771	0.189958	-0.064437	0.000000	0.000000	3.000000	52.000000	0.000000
14851.292421	-0.044745	0.575747	0.017355	74.615982	49.910698	61.987743	2.784852	0.000000	0.874344	0.000000	0.000000	0.000000	-0.132645	0.188163	-0.039696	0.000000	0.000000	3.000000	52.000000	0.000000
14851.295754	-0.044745	0.575747	0.017355	74.570862	49.606537	61.732658	2.784852	0.000000	0.874344	0.000000	0.000000	0.000000	-0.132645	0.188163	-0.039696	0.000000	0.000000	3.000000	52.000000	0.000000
14851.299087	-0.045266	0.576334	0.017332	74.570862	49.606537	61.732658	2.784852	0.000000	0.874344	0.000000	0.000000	0.000000	-0.156201	0.176291	-0.006622	0.000000	0.000000	3.000000	52.000000	0.000000
14851.302421	-0.045266	0.576334	0.017332	74.570862	49.606537	61.732658	2.784852	0.000000	0.874344	0.000000	0.000000	0.000000	-0.156201	0.176291	-0.006622	0.000000	0.000000	3.000000	52.000000	0.000000
14851.305754	-0.045266	0.576334	0.017332	74.525894	49.306835	61.492264	2.736711	0.000000	0.866625	0.000000	0.000000	0.000000	-0.156201	0.176291	-0.006622	0.000000	0.000000	3.000000	52.000000	0.000000
14851.309087	-0.045266	0.576334	0.017332	74.525894	49.306835	61.492264	2.736711	0.000000	0.866625	0.000000	0.000000	0.000000	-0.156201	0.176291	-0.006622	0.000000	0.000000	3.000000	52.000000	0.000000
14851.312421	-0.045813	0.576933	0.017348	74.525894	49.306835	61.492264	2.736711	0.000000	0.866625	0.000000	0.000000	0.000000	-0.164117	0.179442	0.004532	0.000000	0.000000	3.000000	52.000000	0.000000
14851.315754	-0.045813	0.576933	0.017348	74.478851	48.996590	61.243690	2.736711	0.000000	0.866625	0.000000	0.000000	0.000000	-0.164117	0.179442	0.004532	0.000000	0.000000	3.000000	52.000000	0.000000
14851.319087	-0.046412	0.577507	0.017428	74.478851	48.996590	61.243690	2.736711	0.000000	0.866625	0.000000	0.000000	0.000000	-0.179715	0.172432	0.024022	0.000000	0.000000	3.000000	52.000000	0.000000
14851.322421	-0.046412	0.577507	0.017428	74.478851	48.996590	61.243690	2.736711	0.000000	0.866625	0.000000	0.000000	0.000000	-0.179715	0.172432	0.024022	0.000000	0.000000	3.000000	52.000000	0.000000
14851.325754	-0.046412	0.577507	0.017428	74.432373	48.695877	61.004360	2.679406	0.000000	0.871384	0.000000	0.000000	0.000000	-0.179715	0.172432	0.024022	0.000000	0.000000	3.000000	52.000000	0.000000
14851.329087	-0.046412	0.577507	0.017428	74.432373	48.695877	61.004360	2.679406	0.000000	0.871384	0.000000	0.000000	0.000000	-0.179715	0.172432	0.024022	0.000000	0.000000	3.000000	52.000000	0.000000
14851.332421	-0.047041	0.578059	0.017575	74.432373	48.695877	61.004360	2.679406	0.000000	0.871384	0.000000	0.000000	0.000000	-0.188637	0.165493	0.044136	0.000000	0.000000	3.000000	52.000000	0.000000
14851.335754	-0.047041	0.578059	0.017575	74.398277	48.501980	60.876492	2.679406	0.000000	0.871384	0.000000	0.000000	0.000000	-0.188637	0.165493	0.044136	0.000000	0.000000	3.000000	52.000000	0.000000
14851.339087	-0.047720	0.578569	0.017770	74.398277	48.501980	60.876492	2.679406	0.000000	0.871384	0.000000	0.000000	0.000000	-0.203900	0.153095	0.058450	0.000000	0.000000	3.000000	52.000000	0.000000
14851.342421	-0.047720	0.578569	0.017770	74.398277	48.501980	60.876492	2.679406	0.000000	0.871384	0.000000	0.000000	0.000000	-0.203900	0.153095	0.058450	0.000000	0.000000	3.000000	52.000000	0.000000
14851.345754	-0.047720	0.578569	0.017770	74.396385	48.624626	61.050877	2.613983	0.000000	0.888481	0.000000	0.000000	0.000000	-0.203900	0.153095	0.058450	0.000000	0.000000	3.000000	52.000000	0.000000
14851.349087	-0.047720	0.578569	0.017770	74.396385	48.624626	61.050877	2.613983	0.000000	0.888481	0.000000	0.000000	0.000000	-0.203900	0.153095	0.058450	0.000000	0.000000	3.000000	52.000000	0.000000
14851.352421	-0.048383	0.579038	0.018019	74.396385	48.624626	61.050877	2.613983	0.000000	0.888481	0.000000	0.000000	0.000000	-0.198945	0.140729	0.074796	0.000000	0.000000	3.000000	52.000000	0.000000
14851.355754	-0.048383	0.579038	0.018019	74.435150	49.137161	61.602127	2.613983	0.000000	0.888481	0.000000	0.000000	0.000000	-0.198945	0.140729	0.074796	0.000000	0.000000	3.000000	52.000000	0.000000
14851.359087	-0.049053	0.579466	0.018321	74.435150	49.137161	61.602127	2.613983	0.000000	0.888481	0.000000	0.000000	0.000000	-0.200815	0.128323	0.090493	0.000000	0.000000	3.000000	52.000000	0.000000
14851.362421	-0.049053	0.579466	0.018321	74.435150	49.137161	61.602127	2.613983	0.000000	0.888481	0.000000	0.000000	0.000000	-0.200815	0.128323	0.090493	0.000000	0.000000	3.000000	52.000000	0.000000
14851.365754	-0.049053	0.579466	0.018321	74.499054	49.920158	62.417343	2.547357	0.000000	0.916030	0.000000	0.000000	0.000000	-0.200815	0.128323	0.090493	0.000000	0.000000	3.000000	52.000000	0.000000
14851.369087	-0.049053	0.579466	0.018321	74.499054	49.920158	62.417343	2.547357	0.000000	0.916030	0.000000	0.000000	0.000000	-0.200815	0.128323	0.090493	0.000000	0.000000	3.000000	52.000000	0.000000
14851.372421	-0.049749	0.579860	0.018649	74.499054	49.920158	62.417343	2.547357	0.000000	0.916030	0.000000	0.000000	0.000000	-0.208791	0.118311	0.098420	0.000000	0.000000	3.000000	52.000000	0.000000
14851.375754	-0.049749	0.579860	0.018649	74.565575	50.775723	63.302647	2.547357	0.000000	0.916030	0.000000	0.000000	0.000000	-0.208791	0.118311	0.098420	0.000000	0.000000	3.000000	52.000000	0.000000
14851.379087	-0.050455	0.580250	0.019063	74.565575	50.775723	63.302647	2.547357	0.000000	0.916030	0.000000	0.000000	0.000000	-0.211858	0.116847	0.124260	0.000000	0.000000	3.000000	52.000000	0.000000
14851.382421	-0.050455	0.580250	0.019063	74.565575	50.775723	63.302647	2.547357	0.000000	0.916030	0.000000	0.000000	0.000000	-0.211858	0.116847	0.124260	0.000000	0.000000	3.000000	52.000000	0.000000
14851.385754	-0.050455	0.580250	0.019063	74.622719	51.577660	64.131172	2.477248	0.000000	0.953143	0.000000	0.000000	0.000000	-0.211858	0.116847	0.124260	0.000000	0.000000	3.000000	52.000000	0.000000
14851.389087	-0.050455	0.580250	0.019063	74.622719	51.577660	64.131172	2.477248	0.000000	0.953143	0.000000	0.000000	0.000000	-0.211858	0.116847	0.124260	0.000000	0.000000	3.000000	52.000000	0.000000
14851.392421	-0.051121	0.580580	0.019517	74.622719	51.577660	64.131172	2.477248	0.000000	0.953143	0.000000	0.000000	0.000000	-0.199825	0.098906	0.136338	0.000000	0.000000	3.000000	52.000000	0.000000
14851.395754	-0.051121	0.580580	0.019517	74.670097	52.294762	64.878723	2.477248	0.000000	0.953143	0.000000	0.000000	0.000000	-0.199825	0.098906	0.136338	0.000000	0.000000	3.000000	52.000000	0.000000
14851.399087	-0.051791	0.580902	0.019994	74.670097	52.294762	64.878723	2.477248	0.000000	0.953143	0.000000	0.000000	0.000000	-0.200952	0.096665	0.142991	0.000000	0.000000	3.000000	52.000000	0.000000
14851.402421	-0.051791	0.580902	0.019994	74.670097	52.294762	64.878723	2.477248	0.000000	0.953143	0.000000	0.000000	0.000000	-0.200952	0.096665	0.142991	0.000000	0.000000	3.000000	52.000000	0.000000
14851.405754	-0.051791	0.580902	0.019994	74.706978	52.892712	65.512856	2.410452	0.000000	0.999698	0.000000	0.000000	0.000000	-0.200952	0.096665	0.142991	0.000000	0.000000	3.000000	52.000000	0.000000
14851.409087	-0.051791	0.580902	0.019994	74.706978	52.892712	65.512856	2.410452	0.000000	0.999698	0.000000	0.000000	0.000000	-0.200952	0.096665	0.142991	0.000000	0.000000	3.000000	52.000000	0.000000
14851.412421	-0.052464	0.581172	0.020483	74.706978	52.892712	65.512856	2.410452	0.000000	0.999698	0.000000	0.000000	0.000000	-0.201771	0.081004	0.146612	0.000000	0.000000	3.000000	52.000000	0.000000
14851.415754	-0.052464	0.581172	0.020483	74.737846	53.424614	66.086632	2.410452	0.000000	0.999698	0.000000	0.000000	0.000000	-0.201771	0.081004	0.146612	0.000000	0.000000	3.000000	52.000000	0.000000
14851.419087	-0.053134	0.581405	0.020936	74.737846	53.424614	66.086632	2.410452	0.000000	0.999698	0.000000	0.000000	0.000000	-0.201039	0.070039	0.136125	0.000000	0.000000	3.000000	52.000000	0.000000
14851.422421	-0.053134	0.581405	0.020936	74.737846	53.424614	66.086632	2.410452	0.000000	0.999698	0.000000	0.000000	0.000000	-0.201039	0.070039	0.136125	0.000000	0.000000	3.000000	52.000000	0.000000
14851.425754	-0.053134	0.581405	0.020936	74.764511	53.889362	66.595169	2.343317	0.000000	1.046821	0.000000	0.000000	0.000000	-0.201039	0.070039	0.136125	0.000000	0.000000	3.000000	52.000000	0.000000
14851.429087	-0.053134	0.581405	0.020936	74.764511	53.889362	66.595169	2.343317	0.000000	1.046821	0.000000	0.000000	0.000000	-0.201039	0.070039	0.136125	0.000000	0.000000	3.000000	52.000000	0.000000
14851.432421	-0.053821	0.581636	0.021322	74.764511	53.889362	66.595169	2.343317	0.000000	1.046821	0.000000	0.000000	0.000000	-0.206062	0.069285	0.115817	0.000000	0.000000	3.000000	52.000000	0.000000
14851.435754	-0.053821	0.581636	0.021322	74.787369	54.303459	67.058197	2.343317	0.000000	1.046821	0.000000	0.000000	0.000000	-0.206062	0.069285	0.115817	0.000000	0.000000	3.000000	52.000000	0.000000
14851.439087	-0.054477	0.581846	0.021629	74.787369	54.303459	67.058197	2.343317	0.000000	1.046821	0.000000	0.000000	0.000000	-0.196817	0.063056	0.092029	0.000000	0.000000	3.000000	52.000000	0.000000
14851.442421	-0.054477	0.581846	0.021629	74.787369	54.303459	67.058197	2.343317	0.000000	1.046821	0.000000	0.000000	0.000000	-0.196817	0.063056	0.092029	0.000000	0.000000	3.000000	52.000000	0.000000
14851.445754	-0.054477	0.581846	0.021629	74.802887	54.630196	67.431686	2.276170	0.000000	1.081462	0.000000	0.000000	0.000000	-0.196817	0.063056	0.092029	0.000000	0.000000	3.000000	52.000000	0.000000
14851.449087	-0.054477	0.581846	0.021629	74.802887	54.630196	67.431686	2.276170	0.000000	1.081462	0.000000	0.000000	0.000000	-0.196817	0.063056	0.092029	0.000000	0.000000	3.000000	52.000000	0.000000
14851.452421	-0.055129	0.582046	0.021895	74.802887	54.630196	67.431686	2.276170	0.000000	1.081462	0.000000	0.000000	0.000000	-0.195683	0.059955	0.079610	0.000000	0.000000	3.000000	52.000000	0.000000
14851.455754	-0.055129	0.582046	0.021895	74.813591	54.887455	67.733589	2.276170	0.000000	1.081462	0.000000	0.000000	0.000000	-0.195683	0.059955	0.079610	0.000000	0.000000	3.000000	52.000000	0.000000
14851.459087	-0.055685	0.582288	0.022116	74.813591	54.887455	67.733589	2.276170	0.000000	1.081462	0.000000	0.000000	0.000000	-0.166724	0.072637	0.066312	0.000000	0.000000	3.000000	52.000000	0.000000
14851.462421	-0.055685	0.582288	0.022116	74.813591	54.887455	67.733589	2.276170	0.000000	1.081462	0.000000	0.000000	0.000000	-0.166724	0.072637	0.066312	0.000000	0.000000	3.000000	52.000000	0.000000
14851.465754	-0.055685	0.582288	0.022116	74.817970	55.079834	67.959023	2.215769	0.000000	1.105782	0.000000	0.000000	0.000000	-0.166724	0.072637	0.066312	0.000000	0.000000	3.000000	52.000000	0.000000
14851.469087	-0.055685	0.582288	0.022116	74.817970	55.079834	67.959023	2.215769	0.000000	1.105782	0.000000	0.000000	0.000000	-0.166724	0.072637	0.066312	0.000000	0.000000	3.000000	52.000000	0.000000
14851.472421	-0.056145	0.582520	0.022306	74.817970	55.079834	67.959023	2.215769	0.000000	1.105782	0.000000	0.000000	0.000000	-0.138151	0.069546	0.057187	0.000000	0.000000	3.000000	52.000000	0.000000
14851.475754	-0.056145	0.582520	0.022306	74.820862	55.250416	68.153633	2.215769	0.000000	1.105782	0.000000	0.000000	0.000000	-0.138151	0.069546	0.057187	0.000000	0.000000	3.000000	52.000000	0.000000
14851.479087	-0.056514	0.582779	0.022500	74.820862	55.250416	68.153633	2.215769	0.000000	1.105782	0.000000	0.000000	0.000000	-0.110696	0.077514	0.058182	0.000000	0.000000	3.000000	52.000000	0.000000
14851.482421	-0.056514	0.582779	0.022500	74.820862	55.250416	68.153633	2.215769	0.000000	1.105782	0.000000	0.000000	0.000000	-0.110696	0.077514	0.058182	0.000000	0.000000	3.000000	52.000000	0.000000
14851.485754	-0.056514	0.582779	0.022500	74.823112	55.320435	68.236435	2.174295	0.000000	1.125010	0.000000	0.000000	0.000000	-0.110696	0.077514	0.058182	0.000000	0.000000	3.000000	52.000000	0.000000
14851.489087	-0.056514	0.582779	0.022500	74.823112	55.320435	68.236435	2.174295	0.000000	1.125010	0.000000	0.000000	0.000000	-0.110696	0.077514	0.058182	0.000000	0.000000	3.000000	52.000000	0.000000
14851.492421	-0.056785	0.583035	0.022641	74.823112	55.320435	68.236435	2.174295	0.000000	1.125010	0.000000	0.000000	0.000000	-0.081181	0.076774	0.042153	0.000000	0.000000	3.000000	52.000000	0.000000
14851.495754	-0.056785	0.583035	0.022641	74.851845	55.310364	68.199799	2.174295	0.000000	1.125010	0.000000	0.000000	0.000000	-0.081181	0.076774	0.042153	0.000000	0.000000	3.000000	52.000000	0.000000
14851.499087	-0.056785	0.583035	0.022641	74.851845	55.310364	68.199799	2.174295	0.000000	1.125010	0.000000	0.000000	0.000000	-0.081181	0.076774	0.042153	0.000000	0.000000	3.000000	52.000000	0.000000
14851.502421	-0.056785	0.583035	0.022641	74.851845	55.310364	68.199799	2.174295	0.000000	1.125010	0.000000	0.000000	0.000000	-0.081181	0.076774	0.042153	0.000000	0.000000	3.000000	52.000000	0.000000
14851.505754	-0.057184	0.583491	0.022887	74.917854	55.282082	68.105049	2.160764	0.000000	1.132036	0.000000	0.000000	0.000000	-0.119676	0.137027	0.073906	0.000000	0.000000	3.000000	52.000000	0.000000
14851.509087	-0.057184	0.583491	0.022887	74.917854	55.282082	68.105049	2.160764	0.000000	1.132036	0.000000	0.000000	0.000000	-0.000000	0.000002	-0.000000	0.000000	0.000000	3.000000	52.000000	0.000000
14851.512421	-0.057184	0.583491	0.022887	74.917854	55.282082	68.105049	2.160764	0.000000	1.132036	0.000000	0.000000	0.000000	-0.000000	0.000002	-0.000000	0.000000	0.000000	3.000000	52.000000	0.000000
14851.515754	-0.057184	0.583491	0.022887	75.021194	55.304951	68.014084	2.140818	0.000000	1.144353	0.000000	0.000000	0.000000	-0.000000	0.000002	-0.000000	0.000000	0.000000	3.000000	52.000000	0.000000
14851.519087	-0.057184	0.583491	0.022887	75.021194	55.304951	68.014084	2.140818	0.000000	1.144353	0.000000	0.000000	0.000000	-0.000000	0.000002	-0.000000	0.000000	0.000000	3.000000	52.000000	0.000000
14851.522421	-0.057306	0.583708	0.022946	75.021194	55.304951	68.014084	2.140818	0.000000	1.144353	0.000000	0.000000	0.000000	-0.036783	0.065005	0.017695	0.000000	0.000000	3.000000	52.000000	0.000000
14851.525754	-0.057306	0.583708	0.022946	75.137596	55.406151	67.990967	2.140818	0.000000	1.144353	0.000000	0.000000	0.000000	-0.036783	0.065005	0.017695	0.000000	0.000000	3.000000	52.000000	0.000000
14851.529087	-0.057306	0.583708	0.022946	75.137596	55.406151	67.990967	2.140818	0.000000	1.144353	0.000000	0.000000	0.000000	-0.036783	0.065005	0.017695	0.000000	0.000000	3.000000	52.000000	0.000000
14851.532421	-0.057306	0.583708	0.022946	75.137596	55.406151	67.990967	2.140818	0.000000	1.144353	0.000000	0.000000	0.000000	-0.036783	0.065005	0.017695	0.000000	0.000000	3.000000	52.000000	0.000000
14851.535754	-0.057347	0.584036	0.022898	75.246635	55.575226	68.040909	2.134688	0.000000	1.147302	0.000000	0.000000	0.000000	-0.012160	0.098279	-0.014316	0.000000	0.000000	3.000000	52.000000	0.000000
14851.539087	-0.057347	0.584036	0.022898	75.246635	55.575226	68.040909	2.134688	0.000000	1.147302	0.000000	0.000000	0.000000	-0.012160	0.098279	-0.014316	0.000000	0.000000	3.000000	52.000000	0.000000
14851.542421	-0.057347	0.584036	0.022898	75.246635	55.575226	68.040909	2.134688	0.000000	1.147302	0.000000	0.000000	0.000000	-0.012160	0.098279	-0.014316	0.000000	0.000000	3.000000	52.000000	0.000000
14851.545754	-0.057347	0.584036	0.022898	75.334953	55.735886	68.108925	2.132661	0.000000	1.144916	0.000000	0.000000	0.000000	-0.012160	0.098279	-0.014316	0.000000	0.000000	3.000000	52.000000	0.000000
14851.549087	-0.057338	0.584157	0.022824	75.334953	55.735886	68.108925	2.132661	0.000000	1.144916	0.000000	0.000000	0.000000	0.002674	0.036440	-0.022378	0.000000	0.000000	3.000000	52.000000	0.000000
14851.552421	-0.057338	0.584157	0.022824	75.334953	55.735886	68.108925	2.132661	0.000000	1.144916	0.000000	0.000000	0.000000	0.002674	0.036440	-0.022378	0.000000	0.000000	3.000000	52.000000	0.000000
14851.555754	-0.057338	0.584157	0.022824	75.403694	55.789448	68.090195	2.133107	0.000000	1.141187	0.000000	0.000000	0.000000	0.002674	0.036440	-0.022378	0.000000	0.000000	3.000000	52.000000	0.000000
14851.559087	-0.057338	0.584157	0.022824	75.403694	55.789448	68.090195	2.133107	0.000000	1.141187	0.000000	0.000000	0.000000	0.002674	0.036440	-0.022378	0.000000	0.000000	3.000000	52.000000	0.000000
14851.562421	-0.057318	0.584212	0.022659	75.403694	55.789448	68.090195	2.133107	0.000000	1.141187	0.000000	0.000000	0.000000	0.005903	0.016551	-0.049417	0.000000	0.000000	3.000000	52.000000	0.000000
14851.565754	-0.057318	0.584212	0.022659	75.455421	55.751041	67.997513	2.133107	0.000000	1.141187	0.000000	0.000000	0.000000	0.005903	0.016551	-0.049417	0.000000	0.000000	3.000000	52.000000	0.000000
14851.569087	-0.057318	0.584212	0.022659	75.455421	55.751041	67.997513	2.133107	0.000000	1.141187	0.000000	0.000000	0.000000	0.005903	0.016551	-0.049417	0.000000	0.000000	3.000000	52.000000	0.000000
14851.572421	-0.057318	0.584212	0.022659	75.455421	55.751041	67.997513	2.133107	0.000000	1.141187	0.000000	0.000000	0.000000	0.005903	0.016551	-0.049417	0.000000	0.000000	3.000000	52.000000	0.000000
14851.575754	-0.057267	0.584211	0.022230	75.493126	55.774704	67.989838	2.134091	0.000000	1.132950	0.000000	0.000000	0.000000	0.015387	-0.000245	-0.128817	0.000000	0.000000	3.000000	52.000000	0.000000
14851.579087	-0.057267	0.584211	0.022230	75.493126	55.774704	67.989838	2.134091	0.000000	1.132950	0.000000	0.000000	0.000000	0.015387	-0.000245	-0.128817	0.000000	0.000000	3.000000	52.000000	0.000000
14851.582421	-0.057267	0.584211	0.022230	75.493126	55.774704	67.989838	2.134091	0.000000	1.132950	0.000000	0.000000	0.000000	0.015387	-0.000245	-0.128817	0.000000	0.000000	3.000000	52.000000	0.000000
14851.585754	-0.057267	0.584211	0.022230	75.507843	55.833210	68.043839	2.136655	0.000000	1.111481	0.000000	0.000000	0.000000	0.015387	-0.000245	-0.128817	0.000000	0.000000	3.000000	52.000000	0.000000
14851.589087	-0.057211	0.584137	0.021951	75.507843	55.833210	68.043839	2.136655	0.000000	1.111481	0.000000	0.000000	0.000000	0.016906	-0.022370	-0.083592	0.000000	0.000000	3.000000	52.000000	0.000000
14851.592421	-0.057211	0.584137	0.021951	75.507843	55.833210	68.043839	2.136655	0.000000	1.111481	0.000000	0.000000	0.000000	0.016906	-0.022370	-0.083592	0.000000	0.000000	3.000000	52.000000	0.000000
14851.595754	-0.057211	0.584137	0.021951	75.519356	55.924767	68.132782	2.139473	0.000000	1.097549	0.000000	0.000000	0.000000	0.016906	-0.022370	-0.083592	0.000000	0.000000	3.000000	52.000000	0.000000
14851.599087	-0.057211	0.584137	0.021951	75.519356	55.924767	68.132782	2.139473	0.000000	1.097549	0.000000	0.000000	0.000000	0.016906	-0.022370	-0.083592	0.000000	0.000000	3.000000	52.000000	0.000000
14851.602421	-0.057152	0.584044	0.021656	75.519356	55.924767	68.132782	2.139473	0.000000	1.097549	0.000000	0.000000	0.000000	0.017497	-0.027906	-0.088614	0.000000	0.000000	3.000000	52.000000	0.000000
14851.605754	-0.057152	0.584044	0.021656	75.530800	56.013725	68.221855	2.139473	0.000000	1.097549	0.000000	0.000000	0.000000	0.017497	-0.027906	-0.088614	0.000000	0.000000	3.000000	52.000000	0.000000
14851.609087	-0.057152	0.584044	0.021656	75.530800	56.013725	68.221855	2.139473	0.000000	1.097549	0.000000	0.000000	0.000000	0.017497	-0.027906	-0.088614	0.000000	0.000000	3.000000	52.000000	0.000000
14851.612421	-0.057152	0.584044	0.021656	75.530800	56.013725	68.221855	2.139473	0.000000	1.097549	0.000000	0.000000	0.000000	0.017497	-0.027906	-0.088614	0.000000	0.000000	3.000000	52.000000	0.000000
14851.615754	-0.057062	0.583824	0.021092	75.543655	56.110935	68.322243	2.142389	0.000000	1.082780	0.000000	0.000000	0.000000	0.027078	-0.066076	-0.168995	0.000000	0.000000	3.000000	52.000000	0.000000
14851.619087	-0.057062	0.583824	0.021092	75.543655	56.110935	68.322243	2.142389	0.000000	1.082780	0.000000	0.000000	0.000000	0.027078	-0.066076	-0.168995	0.000000	0.000000	3.000000	52.000000	0.000000
14851.622421	-0.057062	0.583824	0.021092	75.543655	56.110935	68.322243	2.142389	0.000000	1.082780	0.000000	0.000000	0.000000	0.027078	-0.066076	-0.168995	0.000000	0.000000	3.000000	52.000000	0.000000
14851.625754	-0.057062	0.583824	0.021092	75.553619	56.186657	68.400436	2.146902	0.000000	1.054614	0.000000	0.000000	0.000000	0.027078	-0.066076	-0.168995	0.000000	0.000000	3.000000	52.000000	0.000000
14851.629087	-0.057028	0.583749	0.020811	75.553619	56.186657	68.400436	2.146902	0.000000	1.054614	0.000000	0.000000	0.000000	0.010081	-0.022380	-0.084500	0.000000	0.000000	3.000000	52.000000	0.000000
14851.632421	-0.057028	0.583749	0.020811	75.553619	56.186657	68.400436	2.146902	0.000000	1.054614	0.000000	0.000000	0.000000	0.010081	-0.022380	-0.084500	0.000000	0.000000	3.000000	52.000000	0.000000
14851.635754	-0.057028	0.583749	0.020811	75.562141	56.251656	68.467552	2.148582	0.000000	1.040531	0.000000	0.000000	0.000000	0.010081	-0.022380	-0.084500	0.000000	0.000000	3.000000	52.000000	0.000000
14851.639087	-0.057004	0.583696	0.020609	75.562141	56.251656	68.467552	2.148582	0.000000	1.040531	0.000000	0.000000	0.000000	0.007201	-0.015977	-0.060370	0.000000	0.000000	3.000000	52.000000	0.000000
14851.642421	-0.057004	0.583696	0.020609	75.562141	56.251656	68.467552	2.148582	0.000000	1.040531	0.000000	0.000000	0.000000	0.007201	-0.015977	-0.060370	0.000000	0.000000	3.000000	52.000000	0.000000
14851.645754	-0.057004	0.583696	0.020609	75.564972	56.273331	68.489944	2.149782	0.000000	1.030469	0.000000	0.000000	0.000000	0.007201	-0.015977	-0.060370	0.000000	0.000000	3.000000	52.000000	0.000000
14851.649087	-0.057004	0.583696	0.020609	75.564972	56.273331	68.489944	2.149782	0.000000	1.030469	0.000000	0.000000	0.000000	0.007201	-0.015977	-0.060370	0.000000	0.000000	3.000000	52.000000	0.000000
14851.652421	-0.056964	0.583698	0.020461	75.564972	56.273331	68.489944	2.149782	0.000000	1.030469	0.000000	0.000000	0.000000	0.012213	0.000649	-0.044541	0.000000	0.000000	3.000000	52.000000	0.000000
14851.655754	-0.056964	0.583698	0.020461	75.566391	56.289623	68.501152	2.149782	0.000000	1.030469	0.000000	0.000000	0.000000	0.012213	0.000649	-0.044541	0.000000	0.000000	3.000000	52.000000	0.000000
14851.659087	-0.056964	0.583698	0.020461	75.566391	56.289623	68.501152	2.149782	0.000000	1.030469	0.000000	0.000000	0.000000	0.012213	0.000649	-0.044541	0.000000	0.000000	3.000000	52.000000	0.000000
14851.662421	-0.056964	0.583698	0.020461	75.566391	56.289623	68.501152	2.149782	0.000000	1.030469	0.000000	0.000000	0.000000	0.012213	0.000649	-0.044541	0.000000	0.000000	3.000000	52.000000	0.000000
14851.665754	-0.056903	0.583789	0.020335	75.563560	56.270638	68.478729	2.151818	0.000000	1.023046	0.000000	0.000000	0.000000	0.018307	0.027472	-0.037838	0.000000	0.000000	3.000000	52.000000	0.000000
14851.669087	-0.056903	0.583789	0.020335	75.563560	56.270638	68.478729	2.151818	0.000000	1.023046	0.000000	0.000000	0.000000	0.018307	0.027472	-0.037838	0.000000	0.000000	3.000000	52.000000	0.000000
14851.672421	-0.056903	0.583789	0.020335	75.563560	56.270638	68.478729	2.151818	0.000000	1.023046	0.000000	0.000000	0.000000	0.018307	0.027472	-0.037838	0.000000	0.000000	3.000000	52.000000	0.000000
14851.675754	-0.056903	0.583789	0.020335	75.556458	56.216465	68.422791	2.154869	0.000000	1.016739	0.000000	0.000000	0.000000	0.018307	0.027472	-0.037838	0.000000	0.000000	3.000000	52.000000	0.000000
14851.679087	-0.056905	0.583879	0.020354	75.556458	56.216465	68.422791	2.154869	0.000000	1.016739	0.000000	0.000000	0.000000	-0.000703	0.026867	0.005894	0.000000	0.000000	3.000000	52.000000	0.000000
14851.682421	-0.056905	0.583879	0.020354	75.556458	56.216465	68.422791	2.154869	0.000000	1.016739	0.000000	0.000000	0.000000	-0.000703	0.026867	0.005894	0.000000	0.000000	3.000000	52.000000	0.000000
14851.685754	-0.056905	0.583879	0.020354	75.546501	56.132561	68.344574	2.154752	0.000000	1.017722	0.000000	0.000000	0.000000	-0.000703	0.026867	0.005894	0.000000	0.000000	3.000000	52.000000	0.000000
14851.689087	-0.056905	0.583879	0.020354	75.546501	56.132561	68.344574	2.154752	0.000000	1.017722	0.000000	0.000000	0.000000	-0.000703	0.026867	0.005894	0.000000	0.000000	3.000000	52.000000	0.000000
14851.692421	-0.056986	0.584035	0.020456	75.546501	56.132561	68.344574	2.154752	0.000000	1.017722	0.000000	0.000000	0.000000	-0.024336	0.046683	0.030545	0.000000	0.000000	3.000000	52.000000	0.000000
14851.695754	-0.056986	0.584035	0.020456	75.533676	56.027153	68.244141	2.154752	0.000000	1.017722	0.000000	0.000000	0.000000	-0.024336	0.046683	0.030545	0.000000	0.000000	3.000000	52.000000	0.000000
14851.699087	-0.056986	0.584035	0.020456	75.533676	56.027153	68.244141	2.154752	0.000000	1.017722	0.000000	0.000000	0.000000	-0.024336	0.046683	0.030545	0.000000	0.000000	3.000000	52.000000	0.000000
14851.702421	-0.056986	0.584035	0.020456	75.533676	56.027153	68.244141	2.154752	0.000000	1.017722	0.000000	0.000000	0.000000	-0.024336	0.046683	0.030545	0.000000	0.000000	3.000000	52.000000	0.000000
14851.705754	-0.057232	0.584352	0.020779	75.520798	55.916508	68.143913	2.150696	0.000000	1.022812	0.000000	0.000000	0.000000	-0.073692	0.095155	0.096849	0.000000	0.000000	3.000000	52.000000	0.000000
14851.709087	-0.057232	0.584352	0.020779	75.520798	55.916508	68.143913	2.150696	0.000000	1.022812	0.000000	0.000000	0.000000	-0.073692	0.095155	0.096849	0.000000	0.000000	3.000000	52.000000	0.000000
14851.712421	-0.057232	0.584352	0.020779	75.520798	55.916508	68.143913	2.150696	0.000000	1.022812	0.000000	0.000000	0.000000	-0.073692	0.095155	0.096849	0.000000	0.000000	3.000000	52.000000	0.000000
14851.715754	-0.057232	0.584352	0.020779	75.504974	55.779041	68.021599	2.138414	0.000000	1.038954	0.000000	0.000000	0.000000	-0.073692	0.095155	0.096849	0.000000	0.000000	3.000000	52.000000	0.000000
14851.719087	-0.057419	0.584513	0.020997	75.504974	55.779041	68.021599	2.138414	0.000000	1.038954	0.000000	0.000000	0.000000	-0.056193	0.048513	0.065462	0.000000	0.000000	3.000000	52.000000	0.000000
14851.722421	-0.057419	0.584513	0.020997	75.504974	55.779041	68.021599	2.138414	0.000000	1.038954	0.000000	0.000000	0.000000	-0.056193	0.048513	0.065462	0.000000	0.000000	3.000000	52.000000	0.000000
14851.725754	-0.057419	0.584513	0.020997	75.489105	55.639160	67.899590	2.129049	0.000000	1.049864	0.000000	0.000000	0.000000	-0.056193	0.048513	0.065462	0.000000	0.000000	3.000000	52.000000	0.000000
14851.729087	-0.057610	0.584712	0.021249	75.489105	55.639160	67.899590	2.129049	0.000000	1.049864	0.000000	0.000000	0.000000	-0.057437	0.059620	0.075394	0.000000	0.000000	3.000000	52.000000	0.000000
14851.732421	-0.057610	0.584712	0.021249	75.489105	55.639160	67.899590	2.129049	0.000000	1.049864	0.000000	0.000000	0.000000	-0.057437	0.059620	0.075394	0.000000	0.000000	3.000000	52.000000	0.000000
14851.735754	-0.057610	0.584712	0.021249	75.473206	55.502262	67.777847	2.119476	0.000000	1.062430	0.000000	0.000000	0.000000	-0.057437	0.059620	0.075394	0.000000	0.000000	3.000000	52.000000	0.000000
14851.739087	-0.057610	0.584712	0.021249	75.473206	55.502262	67.777847	2.119476	0.000000	1.062430	0.000000	0.000000	0.000000	-0.057437	0.059620	0.075394	0.000000	0.000000	3.000000	52.000000	0.000000
14851.742421	-0.057820	0.584900	0.021457	75.473206	55.502262	67.777847	2.119476	0.000000	1.062430	0.000000	0.000000	0.000000	-0.062844	0.056455	0.062449	0.000000	0.000000	3.000000	52.000000	0.000000
14851.745754	-0.057820	0.584900	0.021457	75.454231	55.353725	67.648476	2.119476	0.000000	1.062430	0.000000	0.000000	0.000000	-0.062844	0.056455	0.062449	0.000000	0.000000	3.000000	52.000000	0.000000
14851.749087	-0.057820	0.584900	0.021457	75.454231	55.353725	67.648476	2.119476	0.000000	1.062430	0.000000	0.000000	0.000000	-0.062844	0.056455	0.062449	0.000000	0.000000	3.000000	52.000000	0.000000
14851.752421	-0.057820	0.584900	0.021457	75.454231	55.353725	67.648476	2.119476	0.000000	1.062430	0.000000	0.000000	0.000000	-0.062844	0.056455	0.062449	0.000000	0.000000	3.000000	52.000000	0.000000
14851.755754	-0.058196	0.585296	0.021895	75.436638	55.221626	67.530464	2.109002	0.000000	1.072838	0.000000	0.000000	0.000000	-0.112786	0.118564	0.131345	0.000000	0.000000	3.000000	52.000000	0.000000
14851.759087	-0.058196	0.585296	0.021895	75.436638	55.221626	67.530464	2.109002	0.000000	1.072838	0.000000	0.000000	0.000000	-0.000000	-0.000008	-0.000000	0.000000	0.000000	3.000000	52.000000	0.000000
14851.762421	-0.058196	0.585296	0.021895	75.436638	55.221626	67.530464	2.109002	0.000000	1.072838	0.000000	0.000000	0.000000	-0.000000	-0.000008	-0.000000	0.000000	0.000000	3.000000	52.000000	0.000000
14851.765754	-0.058196	0.585296	0.021895	75.421112	55.099903	67.418159	2.090204	0.000000	1.094729	0.000000	0.000000	0.000000	-0.000000	-0.000008	-0.000000	0.000000	0.000000	3.000000	52.000000	0.000000
14851.769087	-0.058196	0.585296	0.021895	75.421112	55.099903	67.418159	2.090204	0.000000	1.094729	0.000000	0.000000	0.000000	-0.000000	-0.000008	-0.000000	0.000000	0.000000	3.000000	52.000000	0.000000
14851.772421	-0.058335	0.585492	0.022087	75.421112	55.099903	67.418159	2.090204	0.000000	1.094729	0.000000	0.000000	0.000000	-0.041639	0.058879	0.057688	0.000000	0.000000	3.000000	52.000000	0.000000
14851.775754	-0.058335	0.585492	0.022087	75.407257	55.007835	67.331932	2.090204	0.000000	1.094729	0.000000	0.000000	0.000000	-0.041639	0.058879	0.057688	0.000000	0.000000	3.000000	52.000000	0.000000
14851.779087	-0.058335	0.585492	0.022087	75.407257	55.007835	67.331932	2.090204	0.000000	1.094729	0.000000	0.000000	0.000000	-0.041639	0.058879	0.057688	0.000000	0.000000	3.000000	52.000000	0.000000
14851.782421	-0.058335	0.585492	0.022087	75.407257	55.007835	67.331932	2.090204	0.000000	1.094729	0.000000	0.000000	0.000000	-0.041639	0.058879	0.057688	0.000000	0.000000	3.000000	52.000000	0.000000
14851.785754	-0.058472	0.585848	0.022455	75.402702	55.043098	67.362419	2.083264	0.000000	1.104344	0.000000	0.000000	0.000000	-0.041152	0.106728	0.110291	0.000000	0.000000	3.000000	52.000000	0.000000
14851.789087	-0.058472	0.585848	0.022455	75.402702	55.043098	67.362419	2.083264	0.000000	1.104344	0.000000	0.000000	0.000000	-0.041152	0.106728	0.110291	0.000000	0.000000	3.000000	52.000000	0.000000
14851.792421	-0.058472	0.585848	0.022455	75.402702	55.043098	67.362419	2.083264	0.000000	1.104344	0.000000	0.000000	0.000000	-0.041152	0.106728	0.110291	0.000000	0.000000	3.000000	52.000000	0.000000
14851.795754	-0.058472	0.585848	0.022455	75.411118	55.272499	67.576218	2.076406	0.000000	1.122726	0.000000	0.000000	0.000000	-0.041152	0.106728	0.110291	0.000000	0.000000	3.000000	52.000000	0.000000
14851.799087	-0.058468	0.585988	0.022613	75.411118	55.272499	67.576218	2.076406	0.000000	1.122726	0.000000	0.000000	0.000000	0.001125	0.042236	0.047659	0.000000	0.000000	3.000000	52.000000	0.000000
14851.802421	-0.058468	0.585988	0.022613	75.411118	55.272499	67.576218	2.076406	0.000000	1.122726	0.000000	0.000000	0.000000	0.001125	0.042236	0.047659	0.000000	0.000000	3.000000	52.000000	0.000000
14851.805754	-0.058468	0.585988	0.022613	75.430260	55.667377	67.948227	2.076593	0.000000	1.130669	0.000000	0.000000	0.000000	0.001125	0.042236	0.047659	0.000000	0.000000	3.000000	52.000000	0.000000
14851.809087	-0.058468	0.585988	0.022613	75.430260	55.667377	67.948227	2.076593	0.000000	1.130669	0.000000	0.000000	0.000000	0.001125	0.042236	0.047659	0.000000	0.000000	3.000000	52.000000	0.000000
14851.812421	-0.058438	0.586092	0.022742	75.430260	55.667377	67.948227	2.076593	0.000000	1.130669	0.000000	0.000000	0.000000	0.009176	0.031128	0.038538	0.000000	0.000000	3.000000	52.000000	0.000000
14851.815754	-0.058438	0.586092	0.022742	75.458344	56.156822	68.412201	2.076593	0.000000	1.130669	0.000000	0.000000	0.000000	0.009176	0.031128	0.038538	0.000000	0.000000	3.000000	52.000000	0.000000
14851.819087	-0.058438	0.586092	0.022742	75.458344	56.156822	68.412201	2.076593	0.000000	1.130669	0.000000	0.000000	0.000000	0.009176	0.031128	0.038538	0.000000	0.000000	3.000000	52.000000	0.000000
14851.822421	-0.058438	0.586092	0.022742	75.458344	56.156822	68.412201	2.076593	0.000000	1.130669	0.000000	0.000000	0.000000	0.009176	0.031128	0.038538	0.000000	0.000000	3.000000	52.000000	0.000000
14851.825754	-0.058383	0.586222	0.022866	75.481148	56.585541	68.822472	2.078122	0.000000	1.137092	0.000000	0.000000	0.000000	0.016277	0.039035	0.037259	0.000000	0.000000	3.000000	52.000000	0.000000
14851.829087	-0.058383	0.586222	0.022866	75.481148	56.585541	68.822472	2.078122	0.000000	1.137092	0.000000	0.000000	0.000000	0.016277	0.039035	0.037259	0.000000	0.000000	3.000000	52.000000	0.000000
14851.832421	-0.058383	0.586222	0.022866	75.481148	56.585541	68.822472	2.078122	0.000000	1.137092	0.000000	0.000000	0.000000	0.016277	0.039035	0.037259	0.000000	0.000000	3.000000	52.000000	0.000000
14851.835754	-0.058383	0.586222	0.022866	75.497314	56.883846	69.107925	2.080835	0.000000	1.143302	0.000000	0.000000	0.000000	0.016277	0.039035	0.037259	0.000000	0.000000	3.000000	52.000000	0.000000
14851.839087	-0.058337	0.586249	0.022865	75.497314	56.883846	69.107925	2.080835	0.000000	1.143302	0.000000	0.000000	0.000000	0.013929	0.007928	-0.000438	0.000000	0.000000	3.000000	52.000000	0.000000
14851.842421	-0.058337	0.586249	0.022865	75.497314	56.883846	69.107925	2.080835	0.000000	1.143302	0.000000	0.000000	0.000000	0.013929	0.007928	-0.000438	0.000000	0.000000	3.000000	52.000000	0.000000
14851.845754	-0.058337	0.586249	0.022865	75.506943	57.063522	69.273979	2.083157	0.000000	1.143229	0.000000	0.000000	0.000000	0.013929	0.007928	-0.000438	0.000000	0.000000	3.000000	52.000000	0.000000
14851.849087	-0.058337	0.586249	0.022865	75.506943	57.063522	69.273979	2.083157	0.000000	1.143229	0.000000	0.000000	0.000000	0.013929	0.007928	-0.000438	0.000000	0.000000	3.000000	52.000000	0.000000
14851.852421	-0.058286	0.586264	0.022823	75.506943	57.063522	69.273979	2.083157	0.000000	1.143229	0.000000	0.000000	0.000000	0.015389	0.004694	-0.012468	0.000000	0.000000	3.000000	52.000000	0.000000
14851.855754	-0.058286	0.586264	0.022823	75.512192	57.135895	69.340187	2.083157	0.000000	1.143229	0.000000	0.000000	0.000000	0.015389	0.004694	-0.012468	0.000000	0.000000	3.000000	52.000000	0.000000
14851.859087	-0.058286	0.586264	0.022823	75.512192	57.135895	69.340187	2.083157	0.000000	1.143229	0.000000	0.000000	0.000000	0.015389	0.004694	-0.012468	0.000000	0.000000	3.000000	52.000000	0.000000
14851.862421	-0.058286	0.586264	0.022823	75.512192	57.135895	69.340187	2.083157	0.000000	1.143229	0.000000	0.000000	0.000000	0.015389	0.004694	-0.012468	0.000000	0.000000	3.000000	52.000000	0.000000
14851.865754	-0.058147	0.586210	0.022636	75.514938	57.165890	69.362747	2.085721	0.000000	1.141151	0.000000	0.000000	0.000000	0.041470	-0.016177	-0.056011	0.000000	0.000000	3.000000	52.000000	0.000000
14851.869087	-0.058147	0.586210	0.022636	75.514938	57.165890	69.362747	2.085721	0.000000	1.141151	0.000000	0.000000	0.000000	0.041470	-0.016177	-0.056011	0.000000	0.000000	3.000000	52.000000	0.000000
14851.872421	-0.058147	0.586210	0.022636	75.514938	57.165890	69.362747	2.085721	0.000000	1.141151	0.000000	0.000000	0.000000	0.041470	-0.016177	-0.056011	0.000000	0.000000	3.000000	52.000000	0.000000
14851.875754	-0.058147	0.586210	0.022636	75.520393	57.217617	69.407738	2.092633	0.000000	1.131816	0.000000	0.000000	0.000000	0.041470	-0.016177	-0.056011	0.000000	0.000000	3.000000	52.000000	0.000000
14851.879087	-0.058064	0.586178	0.022524	75.520393	57.217617	69.407738	2.092633	0.000000	1.131816	0.000000	0.000000	0.000000	0.024869	-0.009699	-0.033617	0.000000	0.000000	3.000000	52.000000	0.000000
14851.882421	-0.058064	0.586178	0.022524	75.520393	57.217617	69.407738	2.092633	0.000000	1.131816	0.000000	0.000000	0.000000	0.024869	-0.009699	-0.033617	0.000000	0.000000	3.000000	52.000000	0.000000
14851.885754	-0.058064	0.586178	0.022524	75.525856	57.266701	69.452812	2.096778	0.000000	1.126213	0.000000	0.000000	0.000000	0.024869	-0.009699	-0.033617	0.000000	0.000000	3.000000	52.000000	0.000000
14851.889087	-0.058064	0.586178	0.022524	75.525856	57.266701	69.452812	2.096778	0.000000	1.126213	0.000000	0.000000	0.000000	0.024869	-0.009699	-0.033617	0.000000	0.000000	3.000000	52.000000	0.000000
14851.892421	-0.057999	0.586135	0.022369	75.525856	57.266701	69.452812	2.096778	0.000000	1.126213	0.000000	0.000000	0.000000	0.019486	-0.012953	-0.046487	0.000000	0.000000	3.000000	52.000000	0.000000
14851.895754	-0.057999	0.586135	0.022369	75.531319	57.310368	69.497910	2.096778	0.000000	1.126213	0.000000	0.000000	0.000000	0.019486	-0.012953	-0.046487	0.000000	0.000000	3.000000	52.000000	0.000000
14851.899087	-0.057999	0.586135	0.022369	75.531319	57.310368	69.497910	2.096778	0.000000	1.126213	0.000000	0.000000	0.000000	0.019486	-0.012953	-0.046487	0.000000	0.000000	3.000000	52.000000	0.000000
14851.902421	-0.057999	0.586135	0.022369	75.531319	57.310368	69.497910	2.096778	0.000000	1.126213	0.000000	0.000000	0.000000	0.019486	-0.012953	-0.046487	0.000000	0.000000	3.000000	52.000000	0.000000
14851.905754	-0.057964	0.586041	0.022072	75.535408	57.343166	69.531784	2.100026	0.000000	1.118465	0.000000	0.000000	0.000000	0.010792	-0.028241	-0.089232	0.000000	0.000000	3.000000	52.000000	0.000000
14851.909087	-0.057964	0.586041	0.022072	75.535408	57.343166	69.531784	2.100026	0.000000	1.118465	0.000000	0.000000	0.000000	0.010792	-0.028241	-0.089232	0.000000	0.000000	3.000000	52.000000	0.000000
14851.912421	-0.057964	0.586041	0.022072	75.535408	57.343166	69.531784	2.100026	0.000000	1.118465	0.000000	0.000000	0.000000	0.010792	-0.028241	-0.089232	0.000000	0.000000	3.000000	52.000000	0.000000
14851.915754	-0.057964	0.586041	0.022072	75.538116	57.365025	69.554359	2.101824	0.000000	1.103593	0.000000	0.000000	0.000000	0.010792	-0.028241	-0.089232	0.000000	0.000000	3.000000	52.000000	0.000000
14851.919087	-0.057953	0.586046	0.021985	75.538116	57.365025	69.554359	2.101824	0.000000	1.103593	0.000000	0.000000	0.000000	0.003166	0.001440	-0.026175	0.000000	0.000000	3.000000	52.000000	0.000000
14851.922421	-0.057953	0.586046	0.021985	75.538116	57.365025	69.554359	2.101824	0.000000	1.103593	0.000000	0.000000	0.000000	0.003166	0.001440	-0.026175	0.000000	0.000000	3.000000	52.000000	0.000000
14851.925754	-0.057953	0.586046	0.021985	75.539497	57.378685	69.565659	2.102352	0.000000	1.099230	0.000000	0.000000	0.000000	0.003166	0.001440	-0.026175	0.000000	0.000000	3.000000	52.000000	0.000000
14851.929087	-0.057953	0.586046	0.021985	75.539497	57.378685	69.565659	2.102352	0.000000	1.099230	0.000000	0.000000	0.000000	0.003166	0.001440	-0.026175	0.000000	0.000000	3.000000	52.000000	0.000000
14851.932421	-0.057922	0.586069	0.021917	75.539497	57.378685	69.565659	2.102352	0.000000	1.099230	0.000000	0.000000	0.000000	0.009388	0.007004	-0.020380	0.000000	0.000000	3.000000	52.000000	0.000000
14851.935754	-0.057922	0.586069	0.021917	75.538116	57.367722	69.554337	2.102352	0.000000	1.099230	0.000000	0.000000	0.000000	0.009388	0.007004	-0.020380	0.000000	0.000000	3.000000	52.000000	0.000000
14851.939087	-0.057922	0.586069	0.021917	75.538116	57.367722	69.554337	2.102352	0.000000	1.099230	0.000000	0.000000	0.000000	0.009388	0.007004	-0.020380	0.000000	0.000000	3.000000	52.000000	0.000000
14851.942421	-0.057922	0.586069	0.021917	75.538116	57.367722	69.554337	2.102352	0.000000	1.099230	0.000000	0.000000	0.000000	0.009388	0.007004	-0.020380	0.000000	0.000000	3.000000	52.000000	0.000000
14851.945754	-0.057917	0.586130	0.021879	75.538513	57.343163	69.525772	2.103916	0.000000	1.095834	0.000000	0.000000	0.000000	0.001362	0.018141	-0.011264	0.000000	0.000000	3.000000	52.000000	0.000000
14851.949087	-0.057917	0.586130	0.021879	75.538513	57.343163	69.525772	2.103916	0.000000	1.095834	0.000000	0.000000	0.000000	0.001362	0.018141	-0.011264	0.000000	0.000000	3.000000	52.000000	0.000000
14851.952421	-0.057917	0.586130	0.021879	75.538513	57.343163	69.525772	2.103916	0.000000	1.095834	0.000000	0.000000	0.000000	0.001362	0.018141	-0.011264	0.000000	0.000000	3.000000	52.000000	0.000000
14851.955754	-0.057917	0.586130	0.021879	75.543533	57.314503	69.488190	2.104143	0.000000	1.093956	0.000000	0.000000	0.000000	0.001362	0.018141	-0.011264	0.000000	0.000000	3.000000	52.000000	0.000000
14851.959087	-0.057918	0.586174	0.021889	75.543533	57.314503	69.488190	2.104143	0.000000	1.093956	0.000000	0.000000	0.000000	-0.000348	0.013486	0.002873	0.000000	0.000000	3.000000	52.000000	0.000000
14851.962421	-0.057918	0.586174	0.021889	75.543533	57.314503	69.488190	2.104143	0.000000	1.093956	0.000000	0.000000	0.000000	-0.000348	0.013486	0.002873	0.000000	0.000000	3.000000	52.000000	0.000000
14851.965754	-0.057918	0.586174	0.021889	75.550133	57.279011	69.447563	2.104085	0.000000	1.094435	0.000000	0.000000	0.000000	-0.000348	0.013486	0.002873	0.000000	0.000000	3.000000	52.000000	0.000000
14851.969087	-0.057918	0.586174	0.021889	75.550133	57.279011	69.447563	2.104085	0.000000	1.094435	0.000000	0.000000	0.000000	-0.000348	0.013486	0.002873	0.000000	0.000000	3.000000	52.000000	0.000000
14851.972421	-0.057964	0.586246	0.021886	75.550133	57.279011	69.447563	2.104085	0.000000	1.094435	0.000000	0.000000	0.000000	-0.013739	0.021390	-0.000879	0.000000	0.000000	3.000000	52.000000	0.000000
14851.975754	-0.057964	0.586246	0.021886	75.556046	57.229340	69.390121	2.104085	0.000000	1.094435	0.000000	0.000000	0.000000	-0.013739	0.021390	-0.000879	0.000000	0.000000	3.000000	52.000000	0.000000
14851.979087	-0.057964	0.586246	0.021886	75.556046	57.229340	69.390121	2.104085	0.000000	1.094435	0.000000	0.000000	0.000000	-0.013739	0.021390	-0.000879	0.000000	0.000000	3.000000	52.000000	0.000000
14851.982421	-0.057964	0.586246	0.021886	75.556046	57.229340	69.390121	2.104085	0.000000	1.094435	0.000000	0.000000	0.000000	-0.013739	0.021390	-0.000879	0.000000	0.000000	3.000000	52.000000	0.000000
14851.985754	-0.058080	0.586407	0.021894	75.557274	57.181004	69.341660	2.101795	0.000000	1.094289	0.000000	0.000000	0.000000	-0.034899	0.048380	0.002370	0.000000	0.000000	3.000000	52.000000	0.000000
14851.989087	-0.058080	0.586407	0.021894	75.557274	57.181004	69.341660	2.101795	0.000000	1.094289	0.000000	0.000000	0.000000	-0.034899	0.048380	0.002370	0.000000	0.000000	3.000000	52.000000	0.000000
14851.992421	-0.058080	0.586407	0.021894	75.557274	57.181004	69.341660	2.101795	0.000000	1.094289	0.000000	0.000000	0.000000	-0.034899	0.048380	0.002370	0.000000	0.000000	3.000000	52.000000	0.000000
14851.995754	-0.058080	0.586407	0.021894	75.562080	57.141659	69.295898	2.095979	0.000000	1.094684	0.000000	0.000000	0.000000	-0.034899	0.048380	0.002370	0.000000	0.000000	3.000000	52.000000	0.000000
14851.999087	-0.058125	0.586505	0.021884	75.562080	57.141659	69.295898	2.095979	0.000000	1.094684	0.000000	0.000000	0.000000	-0.013483	0.029290	-0.002997	0.000000	0.000000	3.000000	52.000000	0.000000
14852.002421	-0.058125	0.586505	0.021884	75.562080	57.141659	69.295898	2.095979	0.000000	1.094684	0.000000	0.000000	0.000000	-0.013483	0.029290	-0.002997	0.000000	0.000000	3.000000	52.000000	0.000000
14852.005754	-0.058125	0.586505	0.021884	75.582764	57.109825	69.242958	2.093732	0.000000	1.094184	0.000000	0.000000	0.000000	-0.013483	0.029290	-0.002997	0.000000	0.000000	3.000000	52.000000	0.000000
14852.009087	-0.058125	0.586505	0.021884	75.582764	57.109825	69.242958	2.093732	0.000000	1.094184	0.000000	0.000000	0.000000	-0.013483	0.029290	-0.002997	0.000000	0.000000	3.000000	52.000000	0.000000
14852.012421	-0.058171	0.586576	0.021881	75.582764	57.109825	69.242958	2.093732	0.000000	1.094184	0.000000	0.000000	0.000000	-0.013738	0.021406	-0.000899	0.000000	0.000000	3.000000	52.000000	0.000000
14852.015754	-0.058171	0.586576	0.021881	75.625664	57.035862	69.126556	2.093732	0.000000	1.094184	0.000000	0.000000	0.000000	-0.013738	0.021406	-0.000899	0.000000	0.000000	3.000000	52.000000	0.000000
14852.019087	-0.058171	0.586576	0.021881	75.625664	57.035862	69.126556	2.093732	0.000000	1.094184	0.000000	0.000000	0.000000	-0.013738	0.021406	-0.000899	0.000000	0.000000	3.000000	52.000000	0.000000
14852.022421	-0.058171	0.586576	0.021881	75.625664	57.035862	69.126556	2.093732	0.000000	1.094184	0.000000	0.000000	0.000000	-0.013738	0.021406	-0.000899	0.000000	0.000000	3.000000	52.000000	0.000000
14852.025754	-0.058286	0.586692	0.021879	75.684875	56.951660	68.981445	2.091442	0.000000	1.094034	0.000000	0.000000	0.000000	-0.034551	0.034883	-0.000536	0.000000	0.000000	3.000000	52.000000	0.000000
14852.029087	-0.058286	0.586692	0.021879	75.684875	56.951660	68.981445	2.091442	0.000000	1.094034	0.000000	0.000000	0.000000	0.000000	-0.000003	0.000000	0.000000	0.000000	3.000000	52.000000	0.000000
14852.032421	-0.058286	0.586692	0.021879	75.684875	56.951660	68.981445	2.091442	0.000000	1.094034	0.000000	0.000000	0.000000	0.000000	-0.000003	0.000000	0.000000	0.000000	3.000000	52.000000	0.000000
14852.035754	-0.058286	0.586692	0.021879	75.737732	56.882126	68.862297	2.085684	0.000000	1.093945	0.000000	0.000000	0.000000	0.000000	-0.000003	0.000000	0.000000	0.000000	3.000000	52.000000	0.000000
14852.039087	-0.058286	0.586692	0.021879	75.737732	56.882126	68.862297	2.085684	0.000000	1.093945	0.000000	0.000000	0.000000	0.000000	-0.000003	0.000000	0.000000	0.000000	3.000000	52.000000	0.000000
14852.042421	-0.058357	0.586711	0.021887	75.737732	56.882126	68.862297	2.085684	0.000000	1.093945	0.000000	0.000000	0.000000	-0.021072	0.005581	0.002472	0.000000	0.000000	3.000000	52.000000	0.000000
14852.045754	-0.058357	0.586711	0.021887	75.764198	56.836731	68.795174	2.085684	0.000000	1.093945	0.000000	0.000000	0.000000	-0.021072	0.005581	0.002472	0.000000	0.000000	3.000000	52.000000	0.000000
14852.049087	-0.058357	0.586711	0.021887	75.764198	56.836731	68.795174	2.085684	0.000000	1.093945	0.000000	0.000000	0.000000	-0.021072	0.005581	0.002472	0.000000	0.000000	3.000000	52.000000	0.000000
14852.052421	-0.058357	0.586711	0.021887	75.764198	56.836731	68.795174	2.085684	0.000000	1.093945	0.000000	0.000000	0.000000	-0.021072	0.005581	0.002472	0.000000	0.000000	3.000000	52.000000	0.000000
14852.055754	-0.058475	0.586722	0.021913	75.767998	56.825031	68.783356	2.082172	0.000000	1.094357	0.000000	0.000000	0.000000	-0.035581	0.003262	0.007873	0.000000	0.000000	3.000000	52.000000	0.000000
14852.059087	-0.058475	0.586722	0.021913	75.767998	56.825031	68.783356	2.082172	0.000000	1.094357	0.000000	0.000000	0.000000	-0.035581	0.003262	0.007873	0.000000	0.000000	3.000000	52.000000	0.000000
14852.062421	-0.058475	0.586722	0.021913	75.767998	56.825031	68.783356	2.082172	0.000000	1.094357	0.000000	0.000000	0.000000	-0.035581	0.003262	0.007873	0.000000	0.000000	3.000000	52.000000	0.000000
14852.065754	-0.058475	0.586722	0.021913	75.769394	56.827950	68.794792	2.076242	0.000000	1.095669	0.000000	0.000000	0.000000	-0.035581	0.003262	0.007873	0.000000	0.000000	3.000000	52.000000	0.000000
14852.069087	-0.058569	0.586714	0.021926	75.769394	56.827950	68.794792	2.076242	0.000000	1.095669	0.000000	0.000000	0.000000	-0.028156	-0.002337	0.003736	0.000000	0.000000	3.000000	52.000000	0.000000
14852.072421	-0.058569	0.586714	0.021926	75.769394	56.827950	68.794792	2.076242	0.000000	1.095669	0.000000	0.000000	0.000000	-0.028156	-0.002337	0.003736	0.000000	0.000000	3.000000	52.000000	0.000000
14852.075754	-0.058569	0.586714	0.021926	75.770782	56.825436	68.806229	2.071549	0.000000	1.096292	0.000000	0.000000	0.000000	-0.028156	-0.002337	0.003736	0.000000	0.000000	3.000000	52.000000	0.000000
14852.079087	-0.058569	0.586714	0.021926	75.770782	56.825436	68.806229	2.071549	0.000000	1.096292	0.000000	0.000000	0.000000	-0.028156	-0.002337	0.003736	0.000000	0.000000	3.000000	52.000000	0.000000
14852.082421	-0.058664	0.586680	0.021945	75.770782	56.825436	68.806229	2.071549	0.000000	1.096292	0.000000	0.000000	0.000000	-0.028416	-0.010230	0.005837	0.000000	0.000000	3.000000	52.000000	0.000000
14852.085754	-0.058664	0.586680	0.021945	75.773521	56.839386	68.829033	2.071549	0.000000	1.096292	0.000000	0.000000	0.000000	-0.028416	-0.010230	0.005837	0.000000	0.000000	3.000000	52.000000	0.000000
14852.089087	-0.058664	0.586680	0.021945	75.773521	56.839386	68.829033	2.071549	0.000000	1.096292	0.000000	0.000000	0.000000	-0.028416	-0.010230	0.005837	0.000000	0.000000	3.000000	52.000000	0.000000
14852.092421	-0.058664	0.586680	0.021945	75.773521	56.839386	68.829033	2.071549	0.000000	1.096292	0.000000	0.000000	0.000000	-0.028416	-0.010230	0.005837	0.000000	0.000000	3.000000	52.000000	0.000000
14852.095754	-0.058796	0.586571	0.021893	75.777641	56.867222	68.863365	2.066813	0.000000	1.097265	0.000000	0.000000	0.000000	-0.039630	-0.032558	-0.015697	0.000000	0.000000	3.000000	52.000000	0.000000
14852.099087	-0.058796	0.586571	0.021893	75.777641	56.867222	68.863365	2.066813	0.000000	1.097265	0.000000	0.000000	0.000000	-0.039630	-0.032558	-0.015697	0.000000	0.000000	3.000000	52.000000	0.000000
14852.102421	-0.058796	0.586571	0.021893	75.777641	56.867222	68.863365	2.066813	0.000000	1.097265	0.000000	0.000000	0.000000	-0.039630	-0.032558	-0.015697	0.000000	0.000000	3.000000	52.000000	0.000000
14852.105754	-0.058796	0.586571	0.021893	75.780434	56.883980	68.886261	2.060208	0.000000	1.094648	0.000000	0.000000	0.000000	-0.039630	-0.032558	-0.015697	0.000000	0.000000	3.000000	52.000000	0.000000
14852.109087	-0.058815	0.586534	0.021857	75.780434	56.883980	68.886261	2.060208	0.000000	1.094648	0.000000	0.000000	0.000000	-0.005605	-0.011165	-0.010766	0.000000	0.000000	3.000000	52.000000	0.000000
14852.112421	-0.058815	0.586534	0.021857	75.780434	56.883980	68.886261	2.060208	0.000000	1.094648	0.000000	0.000000	0.000000	-0.005605	-0.011165	-0.010766	0.000000	0.000000	3.000000	52.000000	0.000000
14852.115754	-0.058815	0.586534	0.021857	75.783173	56.903431	68.909134	2.059274	0.000000	1.092854	0.000000	0.000000	0.000000	-0.005605	-0.011165	-0.010766	0.000000	0.000000	3.000000	52.000000	0.000000
14852.119087	-0.058815	0.586534	0.021857	75.783173	56.903431	68.909134	2.059274	0.000000	1.092854	0.000000	0.000000	0.000000	-0.005605	-0.011165	-0.010766	0.000000	0.000000	3.000000	52.000000	0.000000
14852.122421	-0.058859	0.586489	0.021842	75.783173	56.903431	68.909134	2.059274	0.000000	1.092854	0.000000	0.000000	0.000000	-0.013292	-0.013502	-0.004537	0.000000	0.000000	3.000000	52.000000	0.000000
14852.125754	-0.058859	0.586489	0.021842	75.785934	56.920193	68.932037	2.059274	0.000000	1.092854	0.000000	0.000000	0.000000	-0.013292	-0.013502	-0.004537	0.000000	0.000000	3.000000	52.000000	0.000000
14852.129087	-0.058859	0.586489	0.021842	75.785934	56.920193	68.932037	2.059274	0.000000	1.092854	0.000000	0.000000	0.000000	-0.013292	-0.013502	-0.004537	0.000000	0.000000	3.000000	52.000000	0.000000
14852.132421	-0.058859	0.586489	0.021842	75.785934	56.920193	68.932037	2.059274	0.000000	1.092854	0.000000	0.000000	0.000000	-0.013292	-0.013502	-0.004537	0.000000	0.000000	3.000000	52.000000	0.000000
14852.135754	-0.058901	0.586426	0.021810	75.788849	56.927116	68.940392	2.057059	0.000000	1.092098	0.000000	0.000000	0.000000	-0.012681	-0.019063	-0.009505	0.000000	0.000000	3.000000	52.000000	0.000000
14852.139087	-0.058901	0.586426	0.021810	75.788849	56.927116	68.940392	2.057059	0.000000	1.092098	0.000000	0.000000	0.000000	-0.012681	-0.019063	-0.009505	0.000000	0.000000	3.000000	52.000000	0.000000
14852.142421	-0.058901	0.586426	0.021810	75.788849	56.927116	68.940392	2.057059	0.000000	1.092098	0.000000	0.000000	0.000000	-0.012681	-0.019063	-0.009505	0.000000	0.000000	3.000000	52.000000	0.000000
14852.145754	-0.058901	0.586426	0.021810	75.790245	56.932793	68.951851	2.054945	0.000000	1.090514	0.000000	0.000000	0.000000	-0.012681	-0.019063	-0.009505	0.000000	0.000000	3.000000	52.000000	0.000000
14852.149087	-0.058945	0.586407	0.021788	75.790245	56.932793	68.951851	2.054945	0.000000	1.090514	0.000000	0.000000	0.000000	-0.013031	-0.005568	-0.006644	0.000000	0.000000	3.000000	52.000000	0.000000
14852.152421	-0.058945	0.586407	0.021788	75.790245	56.932793	68.951851	2.054945	0.000000	1.090514	0.000000	0.000000	0.000000	-0.013031	-0.005568	-0.006644	0.000000	0.000000	3.000000	52.000000	0.000000
14852.155754	-0.058945	0.586407	0.021788	75.788864	56.916245	68.940399	2.052773	0.000000	1.089406	0.000000	0.000000	0.000000	-0.013031	-0.005568	-0.006644	0.000000	0.000000	3.000000	52.000000	0.000000
14852.159087	-0.058945	0.586407	0.021788	75.788864	56.916245	68.940399	2.052773	0.000000	1.089406	0.000000	0.000000	0.000000	-0.013031	-0.005568	-0.006644	0.000000	0.000000	3.000000	52.000000	0.000000
14852.162421	-0.058992	0.586426	0.021799	75.788864	56.916245	68.940399	2.052773	0.000000	1.089406	0.000000	0.000000	0.000000	-0.014255	0.005560	0.003286	0.000000	0.000000	3.000000	52.000000	0.000000
14852.165754	-0.058992	0.586426	0.021799	75.786087	56.894024	68.917480	2.052773	0.000000	1.089406	0.000000	0.000000	0.000000	-0.014255	0.005560	0.003286	0.000000	0.000000	3.000000	52.000000	0.000000
14852.169087	-0.058992	0.586426	0.021799	75.786087	56.894024	68.917480	2.052773	0.000000	1.089406	0.000000	0.000000	0.000000	-0.014255	0.005560	0.003286	0.000000	0.000000	3.000000	52.000000	0.000000
14852.172421	-0.058992	0.586426	0.021799	75.786087	56.894024	68.917480	2.052773	0.000000	1.089406	0.000000	0.000000	0.000000	-0.014255	0.005560	0.003286	0.000000	0.000000	3.000000	52.000000	0.000000
14852.175754	-0.058983	0.586484	0.021915	75.783348	56.874569	68.894600	2.050397	0.000000	1.089954	0.000000	0.000000	0.000000	0.002637	0.017650	0.034836	0.000000	0.000000	3.000000	52.000000	0.000000
14852.179087	-0.058983	0.586484	0.021915	75.783348	56.874569	68.894600	2.050397	0.000000	1.089954	0.000000	0.000000	0.000000	0.002637	0.017650	0.034836	0.000000	0.000000	3.000000	52.000000	0.000000
14852.182421	-0.058983	0.586484	0.021915	75.783348	56.874569	68.894600	2.050397	0.000000	1.089954	0.000000	0.000000	0.000000	0.002637	0.017650	0.034836	0.000000	0.000000	3.000000	52.000000	0.000000
14852.185754	-0.058983	0.586484	0.021915	75.779190	56.844002	68.860260	2.050837	0.000000	1.095760	0.000000	0.000000	0.000000	0.002637	0.017650	0.034836	0.000000	0.000000	3.000000	52.000000	0.000000
14852.189087	-0.058947	0.586532	0.021994	75.779190	56.844002	68.860260	2.050837	0.000000	1.095760	0.000000	0.000000	0.000000	0.010944	0.014412	0.023640	0.000000	0.000000	3.000000	52.000000	0.000000
14852.192421	-0.058947	0.586532	0.021994	75.779190	56.844002	68.860260	2.050837	0.000000	1.095760	0.000000	0.000000	0.000000	0.010944	0.014412	0.023640	0.000000	0.000000	3.000000	52.000000	0.000000
14852.195754	-0.058947	0.586532	0.021994	75.773697	56.807846	68.814545	2.052661	0.000000	1.099700	0.000000	0.000000	0.000000	0.010944	0.014412	0.023640	0.000000	0.000000	3.000000	52.000000	0.000000
14852.199087	-0.058947	0.586532	0.021994	75.773697	56.807846	68.814545	2.052661	0.000000	1.099700	0.000000	0.000000	0.000000	0.010944	0.014412	0.023640	0.000000	0.000000	3.000000	52.000000	0.000000
14852.202421	-0.058887	0.586607	0.022069	75.773697	56.807846	68.814545	2.052661	0.000000	1.099700	0.000000	0.000000	0.000000	0.018034	0.022320	0.022370	0.000000	0.000000	3.000000	52.000000	0.000000
14852.205754	-0.058887	0.586607	0.022069	75.771088	56.784031	68.777161	2.052661	0.000000	1.099700	0.000000	0.000000	0.000000	0.018034	0.022320	0.022370	0.000000	0.000000	3.000000	52.000000	0.000000
14852.209087	-0.058887	0.586607	0.022069	75.771088	56.784031	68.777161	2.052661	0.000000	1.099700	0.000000	0.000000	0.000000	0.018034	0.022320	0.022370	0.000000	0.000000	3.000000	52.000000	0.000000
14852.212421	-0.058887	0.586607	0.022069	75.771088	56.784031	68.777161	2.052661	0.000000	1.099700	0.000000	0.000000	0.000000	0.018034	0.022320	0.022370	0.000000	0.000000	3.000000	52.000000	0.000000
14852.215754	-0.058766	0.586782	0.022211	75.768806	56.732437	68.710732	2.055666	0.000000	1.103429	0.000000	0.000000	0.000000	0.036345	0.052573	0.042611	0.000000	0.000000	3.000000	52.000000	0.000000
14852.219087	-0.058766	0.586782	0.022211	75.768806	56.732437	68.710732	2.055666	0.000000	1.103429	0.000000	0.000000	0.000000	0.036345	0.052573	0.042611	0.000000	0.000000	3.000000	52.000000	0.000000
14852.222421	-0.058766	0.586782	0.022211	75.768806	56.732437	68.710732	2.055666	0.000000	1.103429	0.000000	0.000000	0.000000	0.036345	0.052573	0.042611	0.000000	0.000000	3.000000	52.000000	0.000000
14852.225754	-0.058766	0.586782	0.022211	75.775803	56.672005	68.625633	2.061724	0.000000	1.110530	0.000000	0.000000	0.000000	0.036345	0.052573	0.042611	0.000000	0.000000	3.000000	52.000000	0.000000
14852.229087	-0.058705	0.586857	0.022285	75.775803	56.672005	68.625633	2.061724	0.000000	1.110530	0.000000	0.000000	0.000000	0.018052	0.022341	0.022348	0.000000	0.000000	3.000000	52.000000	0.000000
14852.232421	-0.058705	0.586857	0.022285	75.775803	56.672005	68.625633	2.061724	0.000000	1.110530	0.000000	0.000000	0.000000	0.018052	0.022341	0.022348	0.000000	0.000000	3.000000	52.000000	0.000000
14852.235754	-0.058705	0.586857	0.022285	75.788780	56.612656	68.542488	2.064733	0.000000	1.114255	0.000000	0.000000	0.000000	0.018052	0.022341	0.022348	0.000000	0.000000	3.000000	52.000000	0.000000
14852.239087	-0.058705	0.586857	0.022285	75.788780	56.612656	68.542488	2.064733	0.000000	1.114255	0.000000	0.000000	0.000000	0.018052	0.022341	0.022348	0.000000	0.000000	3.000000	52.000000	0.000000
14852.242421	-0.058667	0.586957	0.022350	75.788780	56.612656	68.542488	2.064733	0.000000	1.114255	0.000000	0.000000	0.000000	0.011489	0.030274	0.019395	0.000000	0.000000	3.000000	52.000000	0.000000
14852.245754	-0.058667	0.586957	0.022350	75.794205	56.548077	68.460320	2.064733	0.000000	1.114255	0.000000	0.000000	0.000000	0.011489	0.030274	0.019395	0.000000	0.000000	3.000000	52.000000	0.000000
14852.249087	-0.058667	0.586957	0.022350	75.794205	56.548077	68.460320	2.064733	0.000000	1.114255	0.000000	0.000000	0.000000	0.011489	0.030274	0.019395	0.000000	0.000000	3.000000	52.000000	0.000000
14852.252421	-0.058667	0.586957	0.022350	75.794205	56.548077	68.460320	2.064733	0.000000	1.114255	0.000000	0.000000	0.000000	0.011489	0.030274	0.019395	0.000000	0.000000	3.000000	52.000000	0.000000
14852.255754	-0.058664	0.587144	0.022518	75.787361	56.482918	68.388710	2.066648	0.000000	1.117487	0.000000	0.000000	0.000000	0.000769	0.055867	0.050396	0.000000	0.000000	3.000000	52.000000	0.000000
14852.259087	-0.058664	0.587144	0.022518	75.787361	56.482918	68.388710	2.066648	0.000000	1.117487	0.000000	0.000000	0.000000	0.000769	0.055867	0.050396	0.000000	0.000000	3.000000	52.000000	0.000000
14852.262421	-0.058664	0.587144	0.022518	75.787361	56.482918	68.388710	2.066648	0.000000	1.117487	0.000000	0.000000	0.000000	0.000769	0.055867	0.050396	0.000000	0.000000	3.000000	52.000000	0.000000
14852.265754	-0.058664	0.587144	0.022518	75.779495	56.428513	68.329208	2.066776	0.000000	1.125887	0.000000	0.000000	0.000000	0.000769	0.055867	0.050396	0.000000	0.000000	3.000000	52.000000	0.000000
14852.269087	-0.058656	0.587274	0.022636	75.779495	56.428513	68.329208	2.066776	0.000000	1.125887	0.000000	0.000000	0.000000	0.002593	0.039135	0.035509	0.000000	0.000000	3.000000	52.000000	0.000000
14852.272421	-0.058656	0.587274	0.022636	75.779495	56.428513	68.329208	2.066776	0.000000	1.125887	0.000000	0.000000	0.000000	0.002593	0.039135	0.035509	0.000000	0.000000	3.000000	52.000000	0.000000
14852.275754	-0.058656	0.587274	0.022636	75.770447	56.376865	68.273651	2.067208	0.000000	1.131805	0.000000	0.000000	0.000000	0.002593	0.039135	0.035509	0.000000	0.000000	3.000000	52.000000	0.000000
14852.279087	-0.058656	0.587274	0.022636	75.770447	56.376865	68.273651	2.067208	0.000000	1.131805	0.000000	0.000000	0.000000	0.002593	0.039135	0.035509	0.000000	0.000000	3.000000	52.000000	0.000000
14852.282421	-0.058649	0.587423	0.022771	75.770447	56.376865	68.273651	2.067208	0.000000	1.131805	0.000000	0.000000	0.000000	0.001993	0.044725	0.040445	0.000000	0.000000	3.000000	52.000000	0.000000
14852.285754	-0.058649	0.587423	0.022771	75.767197	56.426205	68.307640	2.067208	0.000000	1.131805	0.000000	0.000000	0.000000	0.001993	0.044725	0.040445	0.000000	0.000000	3.000000	52.000000	0.000000
14852.289087	-0.058649	0.587423	0.022771	75.767197	56.426205	68.307640	2.067208	0.000000	1.131805	0.000000	0.000000	0.000000	0.001993	0.044725	0.040445	0.000000	0.000000	3.000000	52.000000	0.000000
14852.292421	-0.058649	0.587423	0.022771	75.767197	56.426205	68.307640	2.067208	0.000000	1.131805	0.000000	0.000000	0.000000	0.001993	0.044725	0.040445	0.000000	0.000000	3.000000	52.000000	0.000000
14852.295754	-0.058605	0.587826	0.023168	75.783363	56.696133	68.543022	2.067540	0.000000	1.138546	0.000000	0.000000	0.000000	0.013202	0.120780	0.119237	0.000000	0.000000	3.000000	52.000000	0.000000
14852.299087	-0.058605	0.587826	0.023168	75.783363	56.696133	68.543022	2.067540	0.000000	1.138546	0.000000	0.000000	0.000000	0.013202	0.120780	0.119237	0.000000	0.000000	3.000000	52.000000	0.000000
14852.302421	-0.058605	0.587826	0.023168	75.783363	56.696133	68.543022	2.067540	0.000000	1.138546	0.000000	0.000000	0.000000	0.013202	0.120780	0.119237	0.000000	0.000000	3.000000	52.000000	0.000000
14852.305754	-0.058605	0.587826	0.023168	75.825294	57.133400	68.926529	2.069740	0.000000	1.158419	0.000000	0.000000	0.000000	0.013202	0.120780	0.119237	0.000000	0.000000	3.000000	52.000000	0.000000
14852.309087	-0.058569	0.588053	0.023438	75.825294	57.133400	68.926529	2.069740	0.000000	1.158419	0.000000	0.000000	0.000000	0.010971	0.068143	0.080880	0.000000	0.000000	3.000000	52.000000	0.000000
14852.312421	-0.058569	0.588053	0.023438	75.825294	57.133400	68.926529	2.069740	0.000000	1.158419	0.000000	0.000000	0.000000	0.010971	0.068143	0.080880	0.000000	0.000000	3.000000	52.000000	0.000000
14852.315754	-0.058569	0.588053	0.023438	75.880745	57.637871	69.360313	2.071569	0.000000	1.171898	0.000000	0.000000	0.000000	0.010971	0.068143	0.080880	0.000000	0.000000	3.000000	52.000000	0.000000
14852.319087	-0.058569	0.588053	0.023438	75.880745	57.637871	69.360313	2.071569	0.000000	1.171898	0.000000	0.000000	0.000000	0.010971	0.068143	0.080880	0.000000	0.000000	3.000000	52.000000	0.000000
14852.322421	-0.058558	0.588272	0.023728	75.880745	57.637871	69.360313	2.071569	0.000000	1.171898	0.000000	0.000000	0.000000	0.003293	0.065842	0.087063	0.000000	0.000000	3.000000	52.000000	0.000000
14852.325754	-0.058558	0.588272	0.023728	75.954041	58.185188	69.821838	2.071569	0.000000	1.171898	0.000000	0.000000	0.000000	0.003293	0.065842	0.087063	0.000000	0.000000	3.000000	52.000000	0.000000
14852.329087	-0.058558	0.588272	0.023728	75.954041	58.185188	69.821838	2.071569	0.000000	1.171898	0.000000	0.000000	0.000000	0.003293	0.065842	0.087063	0.000000	0.000000	3.000000	52.000000	0.000000
14852.332421	-0.058558	0.588272	0.023728	75.954041	58.185188	69.821838	2.071569	0.000000	1.171898	0.000000	0.000000	0.000000	0.003293	0.065842	0.087063	0.000000	0.000000	3.000000	52.000000	0.000000
14852.335754	-0.058575	0.588656	0.024253	76.039894	58.706638	70.251984	2.072118	0.000000	1.186409	0.000000	0.000000	0.000000	-0.005264	0.115011	0.157516	0.000000	0.000000	3.000000	52.000000	0.000000
14852.339087	-0.058575	0.588656	0.024253	76.039894	58.706638	70.251984	2.072118	0.000000	1.186409	0.000000	0.000000	0.000000	-0.000000	-0.000002	0.000000	0.000000	0.000000	3.000000	52.000000	0.000000
14852.342421	-0.058575	0.588656	0.024253	76.039894	58.706638	70.251984	2.072118	0.000000	1.186409	0.000000	0.000000	0.000000	-0.000000	-0.000002	0.000000	0.000000	0.000000	3.000000	52.000000	0.000000
14852.345754	-0.058575	0.588656	0.024253	76.113083	59.157684	70.628120	2.071240	0.000000	1.212662	0.000000	0.000000	0.000000	-0.000000	-0.000002	0.000000	0.000000	0.000000	3.000000	52.000000	0.000000
14852.349087	-0.058575	0.588656	0.024253	76.113083	59.157684	70.628120	2.071240	0.000000	1.212662	0.000000	0.000000	0.000000	-0.000000	-0.000002	0.000000	0.000000	0.000000	3.000000	52.000000	0.000000
14852.352421	-0.058625	0.588801	0.024469	76.113083	59.157684	70.628120	2.071240	0.000000	1.212662	0.000000	0.000000	0.000000	-0.014834	0.043504	0.064714	0.000000	0.000000	3.000000	52.000000	0.000000
14852.355754	-0.058625	0.588801	0.024469	76.153534	59.542850	70.971046	2.071240	0.000000	1.212662	0.000000	0.000000	0.000000	-0.014834	0.043504	0.064714	0.000000	0.000000	3.000000	52.000000	0.000000
14852.359087	-0.058672	0.588927	0.024668	76.153534	59.542850	70.971046	2.071240	0.000000	1.212662	0.000000	0.000000	0.000000	-0.014238	0.037901	0.059763	0.000000	0.000000	3.000000	52.000000	0.000000
14852.362421	-0.058672	0.588927	0.024668	76.153534	59.542850	70.971046	2.071240	0.000000	1.212662	0.000000	0.000000	0.000000	-0.014238	0.037901	0.059763	0.000000	0.000000	3.000000	52.000000	0.000000
14852.365754	-0.058672	0.588927	0.024668	76.168701	59.915535	71.333099	2.066395	0.000000	1.233408	0.000000	0.000000	0.000000	-0.014238	0.037901	0.059763	0.000000	0.000000	3.000000	52.000000	0.000000
14852.369087	-0.058672	0.588927	0.024668	76.168701	59.915535	71.333099	2.066395	0.000000	1.233408	0.000000	0.000000	0.000000	-0.014238	0.037901	0.059763	0.000000	0.000000	3.000000	52.000000	0.000000
14852.372421	-0.058734	0.589005	0.024792	76.168701	59.915535	71.333099	2.066395	0.000000	1.233408	0.000000	0.000000	0.000000	-0.018446	0.023412	0.037075	0.000000	0.000000	3.000000	52.000000	0.000000
14852.375754	-0.058734	0.589005	0.024792	76.177132	60.148701	71.565376	2.066395	0.000000	1.233408	0.000000	0.000000	0.000000	-0.018446	0.023412	0.037075	0.000000	0.000000	3.000000	52.000000	0.000000
14852.379087	-0.058734	0.589005	0.024792	76.177132	60.148701	71.565376	2.066395	0.000000	1.233408	0.000000	0.000000	0.000000	-0.018446	0.023412	0.037075	0.000000	0.000000	3.000000	52.000000	0.000000
14852.382421	-0.058734	0.589005	0.024792	76.177132	60.148701	71.565376	2.066395	0.000000	1.233408	0.000000	0.000000	0.000000	-0.018446	0.023412	0.037075	0.000000	0.000000	3.000000	52.000000	0.000000
14852.385754	-0.058881	0.589027	0.024855	76.180847	60.243320	71.664490	2.063321	0.000000	1.239587	0.000000	0.000000	0.000000	-0.044112	0.006560	0.018950	0.000000	0.000000	3.000000	52.000000	0.000000
14852.389087	-0.058881	0.589027	0.024855	76.180847	60.243320	71.664490	2.063321	0.000000	1.239587	0.000000	0.000000	0.000000	-0.044112	0.006560	0.018950	0.000000	0.000000	3.000000	52.000000	0.000000
14852.392421	-0.058881	0.589027	0.024855	76.180847	60.243320	71.664490	2.063321	0.000000	1.239587	0.000000	0.000000	0.000000	-0.044112	0.006560	0.018950	0.000000	0.000000	3.000000	52.000000	0.000000
14852.395754	-0.058881	0.589027	0.024855	76.182480	60.259167	71.685852	2.055969	0.000000	1.242745	0.000000	0.000000	0.000000	-0.044112	0.006560	0.018950	0.000000	0.000000	3.000000	52.000000	0.000000
14852.399087	-0.058926	0.589027	0.024849	76.182480	60.259167	71.685852	2.055969	0.000000	1.242745	0.000000	0.000000	0.000000	-0.013729	-0.000002	-0.001678	0.000000	0.000000	3.000000	52.000000	0.000000
14852.402421	-0.058926	0.589027	0.024849	76.182480	60.259167	71.685852	2.055969	0.000000	1.242745	0.000000	0.000000	0.000000	-0.013729	-0.000002	-0.001678	0.000000	0.000000	3.000000	52.000000	0.000000
14852.405754	-0.058926	0.589027	0.024849	76.186096	60.294384	71.722115	2.053680	0.000000	1.242466	0.000000	0.000000	0.000000	-0.013729	-0.000002	-0.001678	0.000000	0.000000	3.000000	52.000000	0.000000
14852.409087	-0.058926	0.589027	0.024849	76.186096	60.294384	71.722115	2.053680	0.000000	1.242466	0.000000	0.000000	0.000000	-0.013729	-0.000002	-0.001678	0.000000	0.000000	3.000000	52.000000	0.000000
14852.412421	-0.058915	0.588960	0.024760	76.186096	60.294384	71.722115	2.053680	0.000000	1.242466	0.000000	0.000000	0.000000	0.003271	-0.020144	-0.026752	0.000000	0.000000	3.000000	52.000000	0.000000
14852.415754	-0.058915	0.588960	0.024760	76.192131	60.353111	71.782593	2.053680	0.000000	1.242466	0.000000	0.000000	0.000000	0.003271	-0.020144	-0.026752	0.000000	0.000000	3.000000	52.000000	0.000000
14852.419087	-0.058915	0.588960	0.024760	76.192131	60.353111	71.782593	2.053680	0.000000	1.242466	0.000000	0.000000	0.000000	0.003271	-0.020144	-0.026752	0.000000	0.000000	3.000000	52.000000	0.000000
14852.422421	-0.058915	0.588960	0.024760	76.192131	60.353111	71.782593	2.053680	0.000000	1.242466	0.000000	0.000000	0.000000	0.003271	-0.020144	-0.026752	0.000000	0.000000	3.000000	52.000000	0.000000
14852.425754	-0.058867	0.588788	0.024552	76.199371	60.426392	71.855247	2.054226	0.000000	1.238007	0.000000	0.000000	0.000000	0.014607	-0.051481	-0.062532	0.000000	0.000000	3.000000	52.000000	0.000000
14852.429087	-0.058867	0.588788	0.024552	76.199371	60.426392	71.855247	2.054226	0.000000	1.238007	0.000000	0.000000	0.000000	0.014607	-0.051481	-0.062532	0.000000	0.000000	3.000000	52.000000	0.000000
14852.432421	-0.058867	0.588788	0.024552	76.199371	60.426392	71.855247	2.054226	0.000000	1.238007	0.000000	0.000000	0.000000	0.014607	-0.051481	-0.062532	0.000000	0.000000	3.000000	52.000000	0.000000
14852.435754	-0.058867	0.588788	0.024552	76.207779	60.508770	71.940079	2.056660	0.000000	1.227585	0.000000	0.000000	0.000000	0.014607	-0.051481	-0.062532	0.000000	0.000000	3.000000	52.000000	0.000000
14852.439087	-0.058845	0.588654	0.024373	76.207779	60.508770	71.940079	2.056660	0.000000	1.227585	0.000000	0.000000	0.000000	0.006543	-0.040228	-0.053546	0.000000	0.000000	3.000000	52.000000	0.000000
14852.442421	-0.058845	0.588654	0.024373	76.207779	60.508770	71.940079	2.056660	0.000000	1.227585	0.000000	0.000000	0.000000	0.006543	-0.040228	-0.053546	0.000000	0.000000	3.000000	52.000000	0.000000
14852.445754	-0.058845	0.588654	0.024373	76.216164	60.591270	72.025032	2.057750	0.000000	1.218661	0.000000	0.000000	0.000000	0.006543	-0.040228	-0.053546	0.000000	0.000000	3.000000	52.000000	0.000000
14852.449087	-0.058845	0.588654	0.024373	76.216164	60.591270	72.025032	2.057750	0.000000	1.218661	0.000000	0.000000	0.000000	0.006543	-0.040228	-0.053546	0.000000	0.000000	3.000000	52.000000	0.000000
14852.452421	-0.058825	0.588539	0.024211	76.216164	60.591270	72.025032	2.057750	0.000000	1.218661	0.000000	0.000000	0.000000	0.005943	-0.034602	-0.048635	0.000000	0.000000	3.000000	52.000000	0.000000
14852.455754	-0.058825	0.588539	0.024211	76.226883	60.697479	72.134384	2.057750	0.000000	1.218661	0.000000	0.000000	0.000000	0.005943	-0.034602	-0.048635	0.000000	0.000000	3.000000	52.000000	0.000000
14852.459087	-0.058825	0.588539	0.024211	76.226883	60.697479	72.134384	2.057750	0.000000	1.218661	0.000000	0.000000	0.000000	0.005943	-0.034602	-0.048635	0.000000	0.000000	3.000000	52.000000	0.000000
14852.462421	-0.058825	0.588539	0.024211	76.226883	60.697479	72.134384	2.057750	0.000000	1.218661	0.000000	0.000000	0.000000	0.005943	-0.034602	-0.048635	0.000000	0.000000	3.000000	52.000000	0.000000
14852.465754	-0.058800	0.588234	0.023818	76.237572	60.801163	72.243927	2.058741	0.000000	1.210555	0.000000	0.000000	0.000000	0.007454	-0.091591	-0.117894	0.000000	0.000000	3.000000	52.000000	0.000000
14852.469087	-0.058800	0.588234	0.023818	76.237572	60.801163	72.243927	2.058741	0.000000	1.210555	0.000000	0.000000	0.000000	0.007454	-0.091591	-0.117894	0.000000	0.000000	3.000000	52.000000	0.000000
14852.472421	-0.058800	0.588234	0.023818	76.237572	60.801163	72.243927	2.058741	0.000000	1.210555	0.000000	0.000000	0.000000	0.007454	-0.091591	-0.117894	0.000000	0.000000	3.000000	52.000000	0.000000
14852.475754	-0.058800	0.588234	0.023818	76.248222	60.907734	72.353653	2.059983	0.000000	1.190906	0.000000	0.000000	0.000000	0.007454	-0.091591	-0.117894	0.000000	0.000000	3.000000	52.000000	0.000000
14852.479087	-0.058781	0.588092	0.023663	76.248222	60.907734	72.353653	2.059983	0.000000	1.190906	0.000000	0.000000	0.000000	0.005691	-0.042520	-0.046560	0.000000	0.000000	3.000000	52.000000	0.000000
14852.482421	-0.058781	0.588092	0.023663	76.248222	60.907734	72.353653	2.059983	0.000000	1.190906	0.000000	0.000000	0.000000	0.005691	-0.042520	-0.046560	0.000000	0.000000	3.000000	52.000000	0.000000
14852.485754	-0.058781	0.588092	0.023663	76.257637	61.005299	72.451294	2.060932	0.000000	1.183146	0.000000	0.000000	0.000000	0.005691	-0.042520	-0.046560	0.000000	0.000000	3.000000	52.000000	0.000000
14852.489087	-0.058743	0.587916	0.023541	76.257637	61.005299	72.451294	2.060932	0.000000	1.183146	0.000000	0.000000	0.000000	0.011416	-0.052750	-0.036549	0.000000	0.000000	3.000000	52.000000	0.000000
14852.492421	-0.058743	0.587916	0.023541	76.257637	61.005299	72.451294	2.060932	0.000000	1.183146	0.000000	0.000000	0.000000	0.011416	-0.052750	-0.036549	0.000000	0.000000	3.000000	52.000000	0.000000
14852.495754	-0.058743	0.587916	0.023541	76.266983	61.105686	72.549042	2.062835	0.000000	1.177054	0.000000	0.000000	0.000000	0.011416	-0.052750	-0.036549	0.000000	0.000000	3.000000	52.000000	0.000000
14852.499087	-0.058743	0.587916	0.023541	76.266983	61.105686	72.549042	2.062835	0.000000	1.177054	0.000000	0.000000	0.000000	0.011416	-0.052750	-0.036549	0.000000	0.000000	3.000000	52.000000	0.000000
14852.502421	-0.058684	0.587759	0.023438	76.266983	61.105686	72.549042	2.062835	0.000000	1.177054	0.000000	0.000000	0.000000	0.017657	-0.047132	-0.030795	0.000000	0.000000	3.000000	52.000000	0.000000
14852.505754	-0.058684	0.587759	0.023438	76.274712	61.207367	72.649696	2.062835	0.000000	1.177054	0.000000	0.000000	0.000000	0.017657	-0.047132	-0.030795	0.000000	0.000000	3.000000	52.000000	0.000000
14852.509087	-0.058684	0.587759	0.023438	76.274712	61.207367	72.649696	2.062835	0.000000	1.177054	0.000000	0.000000	0.000000	0.017657	-0.047132	-0.030795	0.000000	0.000000	3.000000	52.000000	0.000000
14852.512421	-0.058684	0.587759	0.023438	76.274712	61.207367	72.649696	2.062835	0.000000	1.177054	0.000000	0.000000	0.000000	0.017657	-0.047132	-0.030795	0.000000	0.000000	3.000000	52.000000	0.000000
14852.515754	-0.058554	0.587466	0.023316	76.282845	61.298843	72.735466	2.065777	0.000000	1.171922	0.000000	0.000000	0.000000	0.039216	-0.087722	-0.036792	0.000000	0.000000	3.000000	52.000000	0.000000
14852.519087	-0.058554	0.587466	0.023316	76.282845	61.298843	72.735466	2.065777	0.000000	1.171922	0.000000	0.000000	0.000000	0.039216	-0.087722	-0.036792	0.000000	0.000000	3.000000	52.000000	0.000000
14852.522421	-0.058554	0.587466	0.023316	76.282845	61.298843	72.735466	2.065777	0.000000	1.171922	0.000000	0.000000	0.000000	0.039216	-0.087722	-0.036792	0.000000	0.000000	3.000000	52.000000	0.000000
14852.525754	-0.058554	0.587466	0.023316	76.289803	61.375801	72.809074	2.072313	0.000000	1.165790	0.000000	0.000000	0.000000	0.039216	-0.087722	-0.036792	0.000000	0.000000	3.000000	52.000000	0.000000
14852.529087	-0.058502	0.587339	0.023269	76.289803	61.375801	72.809074	2.072313	0.000000	1.165790	0.000000	0.000000	0.000000	0.015580	-0.038228	-0.013890	0.000000	0.000000	3.000000	52.000000	0.000000
14852.532421	-0.058502	0.587339	0.023269	76.289803	61.375801	72.809074	2.072313	0.000000	1.165790	0.000000	0.000000	0.000000	0.015580	-0.038228	-0.013890	0.000000	0.000000	3.000000	52.000000	0.000000
14852.535754	-0.058502	0.587339	0.023269	76.295586	61.438141	72.870445	2.074910	0.000000	1.163475	0.000000	0.000000	0.000000	0.015580	-0.038228	-0.013890	0.000000	0.000000	3.000000	52.000000	0.000000
14852.539087	-0.058502	0.587339	0.023269	76.295586	61.438141	72.870445	2.074910	0.000000	1.163475	0.000000	0.000000	0.000000	0.015580	-0.038228	-0.013890	0.000000	0.000000	3.000000	52.000000	0.000000
14852.542421	-0.058452	0.587230	0.023240	76.295586	61.438141	72.870445	2.074910	0.000000	1.163475	0.000000	0.000000	0.000000	0.014977	-0.032646	-0.008952	0.000000	0.000000	3.000000	52.000000	0.000000
14852.545754	-0.058452	0.587230	0.023240	76.297440	61.477749	72.902016	2.074910	0.000000	1.163475	0.000000	0.000000	0.000000	0.014977	-0.032646	-0.008952	0.000000	0.000000	3.000000	52.000000	0.000000
14852.549087	-0.058452	0.587230	0.023240	76.297440	61.477749	72.902016	2.074910	0.000000	1.163475	0.000000	0.000000	0.000000	0.014977	-0.032646	-0.008952	0.000000	0.000000	3.000000	52.000000	0.000000
14852.552421	-0.058452	0.587230	0.023240	76.297440	61.477749	72.902016	2.074910	0.000000	1.163475	0.000000	0.000000	0.000000	0.014977	-0.032646	-0.008952	0.000000	0.000000	3.000000	52.000000	0.000000
14852.555754	-0.058446	0.587103	0.023188	76.300880	61.513546	72.938858	2.077406	0.000000	1.161983	0.000000	0.000000	0.000000	0.001895	-0.038227	-0.015579	0.000000	0.000000	3.000000	52.000000	0.000000
14852.559087	-0.058446	0.587103	0.023188	76.300880	61.513546	72.938858	2.077406	0.000000	1.161983	0.000000	0.000000	0.000000	0.001895	-0.038227	-0.015579	0.000000	0.000000	3.000000	52.000000	0.000000
14852.562421	-0.058446	0.587103	0.023188	76.300880	61.513546	72.938858	2.077406	0.000000	1.161983	0.000000	0.000000	0.000000	0.001895	-0.038227	-0.015579	0.000000	0.000000	3.000000	52.000000	0.000000
14852.565754	-0.058446	0.587103	0.023188	76.298813	61.527615	72.956520	2.077722	0.000000	1.159386	0.000000	0.000000	0.000000	0.001895	-0.038227	-0.015579	0.000000	0.000000	3.000000	52.000000	0.000000
14852.569087	-0.058441	0.587092	0.023148	76.298813	61.527615	72.956520	2.077722	0.000000	1.159386	0.000000	0.000000	0.000000	0.001463	-0.003256	-0.012020	0.000000	0.000000	3.000000	52.000000	0.000000
14852.572421	-0.058441	0.587092	0.023148	76.298813	61.527615	72.956520	2.077722	0.000000	1.159386	0.000000	0.000000	0.000000	0.001463	-0.003256	-0.012020	0.000000	0.000000	3.000000	52.000000	0.000000
14852.575754	-0.058441	0.587092	0.023148	76.296074	61.514042	72.946938	2.077966	0.000000	1.157383	0.000000	0.000000	0.000000	0.001463	-0.003256	-0.012020	0.000000	0.000000	3.000000	52.000000	0.000000
14852.579087	-0.058441	0.587092	0.023148	76.296074	61.514042	72.946938	2.077966	0.000000	1.157383	0.000000	0.000000	0.000000	0.001463	-0.003256	-0.012020	0.000000	0.000000	3.000000	52.000000	0.000000
14852.582421	-0.058463	0.587118	0.023138	76.296074	61.514042	72.946938	2.077966	0.000000	1.157383	0.000000	0.000000	0.000000	-0.006584	0.007946	-0.002946	0.000000	0.000000	3.000000	52.000000	0.000000
14852.585754	-0.058463	0.587118	0.023138	76.290550	61.489559	72.927704	2.077966	0.000000	1.157383	0.000000	0.000000	0.000000	-0.006584	0.007946	-0.002946	0.000000	0.000000	3.000000	52.000000	0.000000
14852.589087	-0.058463	0.587118	0.023138	76.290550	61.489559	72.927704	2.077966	0.000000	1.157383	0.000000	0.000000	0.000000	-0.006584	0.007946	-0.002946	0.000000	0.000000	3.000000	52.000000	0.000000
14852.592421	-0.058463	0.587118	0.023138	76.290550	61.489559	72.927704	2.077966	0.000000	1.157383	0.000000	0.000000	0.000000	-0.006584	0.007946	-0.002946	0.000000	0.000000	3.000000	52.000000	0.000000
14852.595754	-0.058502	0.587232	0.023081	76.285019	61.465099	72.908508	2.076869	0.000000	1.156892	0.000000	0.000000	0.000000	-0.011790	0.034064	-0.017191	0.000000	0.000000	3.000000	52.000000	0.000000
14852.599087	-0.058502	0.587232	0.023081	76.285019	61.465099	72.908508	2.076869	0.000000	1.156892	0.000000	0.000000	0.000000	-0.011790	0.034064	-0.017191	0.000000	0.000000	3.000000	52.000000	0.000000
14852.602421	-0.058502	0.587232	0.023081	76.285019	61.465099	72.908508	2.076869	0.000000	1.156892	0.000000	0.000000	0.000000	-0.011790	0.034064	-0.017191	0.000000	0.000000	3.000000	52.000000	0.000000
14852.605754	-0.058502	0.587232	0.023081	76.273529	61.426506	72.885117	2.074903	0.000000	1.154027	0.000000	0.000000	0.000000	-0.011790	0.034064	-0.017191	0.000000	0.000000	3.000000	52.000000	0.000000
14852.609087	-0.058588	0.587319	0.023025	76.273529	61.426506	72.885117	2.074903	0.000000	1.154027	0.000000	0.000000	0.000000	-0.025721	0.026129	-0.016751	0.000000	0.000000	3.000000	52.000000	0.000000
14852.612421	-0.058588	0.587319	0.023025	76.273529	61.426506	72.885117	2.074903	0.000000	1.154027	0.000000	0.000000	0.000000	-0.025721	0.026129	-0.016751	0.000000	0.000000	3.000000	52.000000	0.000000
14852.615754	-0.058588	0.587319	0.023025	76.248718	61.406719	72.898163	2.070617	0.000000	1.151235	0.000000	0.000000	0.000000	-0.025721	0.026129	-0.016751	0.000000	0.000000	3.000000	52.000000	0.000000
14852.619087	-0.058588	0.587319	0.023025	76.248718	61.406719	72.898163	2.070617	0.000000	1.151235	0.000000	0.000000	0.000000	-0.025721	0.026129	-0.016751	0.000000	0.000000	3.000000	52.000000	0.000000
14852.622421	-0.058646	0.587395	0.022932	76.248718	61.406719	72.898163	2.070617	0.000000	1.151235	0.000000	0.000000	0.000000	-0.017410	0.022856	-0.027942	0.000000	0.000000	3.000000	52.000000	0.000000
14852.625754	-0.058646	0.587395	0.022932	76.211067	61.400860	72.932648	2.070617	0.000000	1.151235	0.000000	0.000000	0.000000	-0.017410	0.022856	-0.027942	0.000000	0.000000	3.000000	52.000000	0.000000
14852.629087	-0.058646	0.587395	0.022932	76.211067	61.400860	72.932648	2.070617	0.000000	1.151235	0.000000	0.000000	0.000000	-0.017410	0.022856	-0.027942	0.000000	0.000000	3.000000	52.000000	0.000000
14852.632421	-0.058646	0.587395	0.022932	76.211067	61.400860	72.932648	2.070617	0.000000	1.151235	0.000000	0.000000	0.000000	-0.017410	0.022856	-0.027942	0.000000	0.000000	3.000000	52.000000	0.000000
14852.635754	-0.058699	0.587532	0.022801	76.166969	61.401802	72.977684	2.067715	0.000000	1.146578	0.000000	0.000000	0.000000	-0.016018	0.041037	-0.039257	0.000000	0.000000	3.000000	52.000000	0.000000
14852.639087	-0.058699	0.587532	0.022801	76.166969	61.401802	72.977684	2.067715	0.000000	1.146578	0.000000	0.000000	0.000000	-0.016018	0.041037	-0.039257	0.000000	0.000000	3.000000	52.000000	0.000000
14852.642421	-0.058699	0.587532	0.022801	76.166969	61.401802	72.977684	2.067715	0.000000	1.146578	0.000000	0.000000	0.000000	-0.016018	0.041037	-0.039257	0.000000	0.000000	3.000000	52.000000	0.000000
14852.645754	-0.058699	0.587532	0.022801	76.142143	61.395538	72.990639	2.065045	0.000000	1.140035	0.000000	0.000000	0.000000	-0.016018	0.041037	-0.039257	0.000000	0.000000	3.000000	52.000000	0.000000
14852.649087	-0.058675	0.587585	0.022789	76.142143	61.395538	72.990639	2.065045	0.000000	1.140035	0.000000	0.000000	0.000000	0.007354	0.015857	-0.003406	0.000000	0.000000	3.000000	52.000000	0.000000
14852.652421	-0.058675	0.587585	0.022789	76.142143	61.395538	72.990639	2.065045	0.000000	1.140035	0.000000	0.000000	0.000000	0.007354	0.015857	-0.003406	0.000000	0.000000	3.000000	52.000000	0.000000
14852.655754	-0.058675	0.587585	0.022789	76.142143	61.400978	72.990639	2.066271	0.000000	1.139468	0.000000	0.000000	0.000000	0.007354	0.015857	-0.003406	0.000000	0.000000	3.000000	52.000000	0.000000
14852.659087	-0.058675	0.587585	0.022789	76.142143	61.400978	72.990639	2.066271	0.000000	1.139468	0.000000	0.000000	0.000000	0.007354	0.015857	-0.003406	0.000000	0.000000	3.000000	52.000000	0.000000
14852.662421	-0.058600	0.587600	0.022751	76.142143	61.400978	72.990639	2.066271	0.000000	1.139468	0.000000	0.000000	0.000000	0.022234	0.004665	-0.011633	0.000000	0.000000	3.000000	52.000000	0.000000
14852.665754	-0.058600	0.587600	0.022751	76.141006	61.400074	72.978500	2.066271	0.000000	1.139468	0.000000	0.000000	0.000000	0.022234	0.004665	-0.011633	0.000000	0.000000	3.000000	52.000000	0.000000
14852.669087	-0.058600	0.587600	0.022751	76.141006	61.400074	72.978500	2.066271	0.000000	1.139468	0.000000	0.000000	0.000000	0.022234	0.004665	-0.011633	0.000000	0.000000	3.000000	52.000000	0.000000
14852.672421	-0.058600	0.587600	0.022751	76.141006	61.400074	72.978500	2.066271	0.000000	1.139468	0.000000	0.000000	0.000000	0.022234	0.004665	-0.011633	0.000000	0.000000	3.000000	52.000000	0.000000
14852.675754	-0.058438	0.587608	0.022746	76.143753	61.421680	72.987968	2.069977	0.000000	1.137529	0.000000	0.000000	0.000000	0.048706	0.002323	-0.001237	0.000000	0.000000	3.000000	52.000000	0.000000
14852.679087	-0.058438	0.587608	0.022746	76.143753	61.421680	72.987968	2.069977	0.000000	1.137529	0.000000	0.000000	0.000000	0.048706	0.002323	-0.001237	0.000000	0.000000	3.000000	52.000000	0.000000
14852.682421	-0.058438	0.587608	0.022746	76.143753	61.421680	72.987968	2.069977	0.000000	1.137529	0.000000	0.000000	0.000000	0.048706	0.002323	-0.001237	0.000000	0.000000	3.000000	52.000000	0.000000
14852.685754	-0.058438	0.587608	0.022746	76.146095	61.448036	73.012321	2.078094	0.000000	1.137323	0.000000	0.000000	0.000000	0.048706	0.002323	-0.001237	0.000000	0.000000	3.000000	52.000000	0.000000
14852.689087	-0.058411	0.587571	0.022716	76.146095	61.448036	73.012321	2.078094	0.000000	1.137323	0.000000	0.000000	0.000000	0.008040	-0.011189	-0.009065	0.000000	0.000000	3.000000	52.000000	0.000000
14852.692421	-0.058411	0.587571	0.022716	76.146095	61.448036	73.012321	2.078094	0.000000	1.137323	0.000000	0.000000	0.000000	0.008040	-0.011189	-0.009065	0.000000	0.000000	3.000000	52.000000	0.000000
14852.695754	-0.058411	0.587571	0.022716	76.148361	61.474319	73.036583	2.079434	0.000000	1.135812	0.000000	0.000000	0.000000	0.008040	-0.011189	-0.009065	0.000000	0.000000	3.000000	52.000000	0.000000
14852.699087	-0.058385	0.587507	0.022693	76.148361	61.474319	73.036583	2.079434	0.000000	1.135812	0.000000	0.000000	0.000000	0.007781	-0.019111	-0.006946	0.000000	0.000000	3.000000	52.000000	0.000000
14852.702421	-0.058385	0.587507	0.022693	76.148361	61.474319	73.036583	2.079434	0.000000	1.135812	0.000000	0.000000	0.000000	0.007781	-0.019111	-0.006946	0.000000	0.000000	3.000000	52.000000	0.000000
14852.705754	-0.058385	0.587507	0.022693	76.154137	61.533394	73.097420	2.080731	0.000000	1.134654	0.000000	0.000000	0.000000	0.007781	-0.019111	-0.006946	0.000000	0.000000	3.000000	52.000000	0.000000
14852.709087	-0.058385	0.587507	0.022693	76.154137	61.533394	73.097420	2.080731	0.000000	1.134654	0.000000	0.000000	0.000000	0.007781	-0.019111	-0.006946	0.000000	1.000000	3.000000	52.000000	0.000000
14852.712421	-0.058380	0.587425	0.022651	76.154137	61.533394	73.097420	2.080731	0.000000	1.134654	0.000000	0.000000	0.000000	0.001548	-0.024697	-0.012732	0.000000	1.000000	3.000000	52.000000	0.000000
