# Supplementary material for: Haptic Guidance Needs to Be Intuitive Not Just Informative to Improve Human Motor Accuracy
Source: PLoS One. 2016 Mar 16;11(3):e0150912. doi: 10.1371/journal.pone.0150912 (PMC4794196; doi:10.1371/journal.pone.0150912)
Supplement: S1 Data — (ZIP) [file pone.0150912.s001.zip › Subject6/exp1_0053.txt]

Time	PosX	PosY	PosZ	RotX	RotY	RotZ	ForceX	ForceY	ForceZ	MomentX	MomentY	MomentZ	VelocityX	VelocityY	VelocityZ	CalibratedWeight	ButtonDown	Condition	Trial	Visual
14854.775754	-0.004135	0.467230	0.237266	64.794281	35.739105	50.608223	-2.009463	0.000000	4.578434	0.000000	0.000000	0.000000	0.000000	-0.000003	0.000002	0.000000	1.000000	3.000000	53.000000	1.000000
14854.779087	-0.004135	0.467230	0.237266	64.794281	35.739105	50.608223	-2.009463	0.000000	4.578434	0.000000	0.000000	0.000000	0.000000	-0.000003	0.000002	0.000000	1.000000	3.000000	53.000000	1.000000
14854.782421	-0.004666	0.467274	0.237684	64.794281	35.739105	50.608223	-2.009463	0.000000	4.578434	0.000000	0.000000	0.000000	-0.159085	0.013208	0.125484	0.000000	1.000000	3.000000	53.000000	1.000000
14854.785754	-0.004666	0.467274	0.237684	64.739975	35.718475	50.634087	-2.009463	0.000000	4.578434	0.000000	0.000000	0.000000	-0.159085	0.013208	0.125484	0.000000	1.000000	3.000000	53.000000	1.000000
14854.789087	-0.005529	0.467835	0.238367	64.739975	35.718475	50.634087	-2.009463	0.000000	4.578434	0.000000	0.000000	0.000000	-0.258932	0.168350	0.204883	0.000000	1.000000	3.000000	53.000000	1.000000
14854.792421	-0.005529	0.467835	0.238367	64.739975	35.718475	50.634087	-2.009463	0.000000	4.578434	0.000000	0.000000	0.000000	-0.258932	0.168350	0.204883	0.000000	1.000000	3.000000	53.000000	1.000000
14854.795754	-0.005529	0.467835	0.238367	64.791656	35.968422	50.898720	-2.024088	0.000000	4.571987	0.000000	0.000000	0.000000	-0.258932	0.168350	0.204883	0.000000	1.000000	3.000000	53.000000	1.000000
14854.799087	-0.006661	0.468231	0.239355	64.791656	35.968422	50.898720	-2.024088	0.000000	4.571987	0.000000	0.000000	0.000000	-0.339646	0.118768	0.296436	0.000000	1.000000	3.000000	53.000000	1.000000
14854.802421	-0.006661	0.468231	0.239355	64.791656	35.968422	50.898720	-2.024088	0.000000	4.571987	0.000000	0.000000	0.000000	-0.339646	0.118768	0.296436	0.000000	1.000000	3.000000	53.000000	1.000000
14854.805754	-0.006661	0.468231	0.239355	65.049599	37.186119	52.034180	-2.035166	0.000000	4.567067	0.000000	0.000000	0.000000	-0.339646	0.118768	0.296436	0.000000	1.000000	3.000000	53.000000	1.000000
14854.809087	-0.007568	0.468614	0.240649	65.049599	37.186119	52.034180	-2.035166	0.000000	4.567067	0.000000	0.000000	0.000000	-0.272064	0.114871	0.388063	0.000000	1.000000	3.000000	53.000000	1.000000
14854.812421	-0.007568	0.468614	0.240649	65.049599	37.186119	52.034180	-2.035166	0.000000	4.567067	0.000000	0.000000	0.000000	-0.272064	0.114871	0.388063	0.000000	1.000000	3.000000	53.000000	1.000000
14854.815754	-0.007568	0.468614	0.240649	65.557709	39.592541	54.266647	-2.040394	0.000000	4.564734	0.000000	0.000000	0.000000	-0.272064	0.114871	0.388063	0.000000	1.000000	3.000000	53.000000	1.000000
14854.819087	-0.008612	0.469210	0.242045	65.557709	39.592541	54.266647	-2.040394	0.000000	4.564734	0.000000	0.000000	0.000000	-0.313276	0.178876	0.418846	0.000000	1.000000	3.000000	53.000000	1.000000
14854.822421	-0.008612	0.469210	0.242045	65.557709	39.592541	54.266647	-2.040394	0.000000	4.564734	0.000000	0.000000	0.000000	-0.313276	0.178876	0.418846	0.000000	1.000000	3.000000	53.000000	1.000000
14854.825754	-0.008612	0.469210	0.242045	66.103775	42.521172	56.985874	-2.046992	0.000000	4.561778	0.000000	0.000000	0.000000	-0.313276	0.178876	0.418846	0.000000	1.000000	3.000000	53.000000	1.000000
14854.829087	-0.009899	0.469854	0.243816	66.103775	42.521172	56.985874	-2.046992	0.000000	4.561778	0.000000	0.000000	0.000000	-0.385966	0.193121	0.531267	0.000000	1.000000	3.000000	53.000000	1.000000
14854.832421	-0.009899	0.469854	0.243816	66.103775	42.521172	56.985874	-2.046992	0.000000	4.561778	0.000000	0.000000	0.000000	-0.385966	0.193121	0.531267	0.000000	1.000000	3.000000	53.000000	1.000000
14854.835754	-0.009899	0.469854	0.243816	66.569107	45.559593	59.840202	-2.054645	0.000000	4.558337	0.000000	0.000000	0.000000	-0.385966	0.193121	0.531267	0.000000	1.000000	3.000000	53.000000	1.000000
14854.839087	-0.011496	0.470486	0.245812	66.569107	45.559593	59.840202	-2.054645	0.000000	4.558337	0.000000	0.000000	0.000000	-0.479106	0.189617	0.598904	0.000000	1.000000	3.000000	53.000000	1.000000
14854.842421	-0.011496	0.470486	0.245812	66.569107	45.559593	59.840202	-2.054645	0.000000	4.558337	0.000000	0.000000	0.000000	-0.479106	0.189617	0.598904	0.000000	1.000000	3.000000	53.000000	1.000000
14854.845754	-0.011496	0.470486	0.245812	66.920555	48.626366	62.755444	-2.065373	0.000000	4.553486	0.000000	0.000000	0.000000	-0.479106	0.189617	0.598904	0.000000	1.000000	3.000000	53.000000	1.000000
14854.849087	-0.013138	0.471182	0.247937	66.920555	48.626366	62.755444	-2.065373	0.000000	4.553486	0.000000	0.000000	0.000000	-0.492576	0.208779	0.637475	0.000000	1.000000	3.000000	53.000000	1.000000
14854.852421	-0.013138	0.471182	0.247937	66.920555	48.626366	62.755444	-2.065373	0.000000	4.553486	0.000000	0.000000	0.000000	-0.492576	0.208779	0.637475	0.000000	1.000000	3.000000	53.000000	1.000000
14854.855754	-0.013138	0.471182	0.247937	67.150505	51.654572	65.688530	-2.075686	0.000000	4.548794	0.000000	0.000000	0.000000	-0.492576	0.208779	0.637475	0.000000	1.000000	3.000000	53.000000	1.000000
14854.859087	-0.014824	0.471863	0.250095	67.150505	51.654572	65.688530	-2.075686	0.000000	4.548794	0.000000	0.000000	0.000000	-0.505806	0.204424	0.647336	0.000000	1.000000	3.000000	53.000000	1.000000
14854.862421	-0.014824	0.471863	0.250095	67.150505	51.654572	65.688530	-2.075686	0.000000	4.548794	0.000000	0.000000	0.000000	-0.505806	0.204424	0.647336	0.000000	1.000000	3.000000	53.000000	1.000000
14854.865754	-0.014824	0.471863	0.250095	67.267403	54.643780	68.635994	-2.086227	0.000000	4.543969	0.000000	0.000000	0.000000	-0.505806	0.204424	0.647336	0.000000	1.000000	3.000000	53.000000	1.000000
14854.869087	-0.016725	0.472512	0.252360	67.267403	54.643780	68.635994	-2.086227	0.000000	4.543969	0.000000	0.000000	0.000000	-0.570277	0.194728	0.679475	0.000000	1.000000	3.000000	53.000000	1.000000
14854.872421	-0.016725	0.472512	0.252360	67.267403	54.643780	68.635994	-2.086227	0.000000	4.543969	0.000000	0.000000	0.000000	-0.570277	0.194728	0.679475	0.000000	1.000000	3.000000	53.000000	1.000000
14854.875754	-0.016725	0.472512	0.252360	67.297630	57.574356	71.550331	-2.099007	0.000000	4.538080	0.000000	0.000000	0.000000	-0.570277	0.194728	0.679475	0.000000	1.000000	3.000000	53.000000	1.000000
14854.879087	-0.018739	0.473107	0.254622	67.297630	57.574356	71.550331	-2.099007	0.000000	4.538080	0.000000	0.000000	0.000000	-0.604304	0.178427	0.678612	0.000000	1.000000	3.000000	53.000000	1.000000
14854.882421	-0.018739	0.473107	0.254622	67.297630	57.574356	71.550331	-2.099007	0.000000	4.538080	0.000000	0.000000	0.000000	-0.604304	0.178427	0.678612	0.000000	1.000000	3.000000	53.000000	1.000000
14854.885754	-0.018739	0.473107	0.254622	67.265007	60.400669	74.356819	-2.113189	0.000000	4.531493	0.000000	0.000000	0.000000	-0.604304	0.178427	0.678612	0.000000	1.000000	3.000000	53.000000	1.000000
14854.889087	-0.020764	0.473685	0.256820	67.265007	60.400669	74.356819	-2.113189	0.000000	4.531493	0.000000	0.000000	0.000000	-0.607569	0.173233	0.659381	0.000000	1.000000	3.000000	53.000000	1.000000
14854.892421	-0.020764	0.473685	0.256820	67.265007	60.400669	74.356819	-2.113189	0.000000	4.531493	0.000000	0.000000	0.000000	-0.607569	0.173233	0.659381	0.000000	1.000000	3.000000	53.000000	1.000000
14854.895754	-0.020764	0.473685	0.256820	67.217064	63.135120	77.038483	-2.127654	0.000000	4.524720	0.000000	0.000000	0.000000	-0.607569	0.173233	0.659381	0.000000	1.000000	3.000000	53.000000	1.000000
14854.899087	-0.022696	0.474126	0.258898	67.217064	63.135120	77.038483	-2.127654	0.000000	4.524720	0.000000	0.000000	0.000000	-0.579532	0.132274	0.623542	0.000000	1.000000	3.000000	53.000000	1.000000
14854.902421	-0.022696	0.474126	0.258898	67.217064	63.135120	77.038483	-2.127654	0.000000	4.524720	0.000000	0.000000	0.000000	-0.579532	0.132274	0.623542	0.000000	1.000000	3.000000	53.000000	1.000000
14854.905754	-0.022696	0.474126	0.258898	67.183159	65.772461	79.554047	-2.141284	0.000000	4.518285	0.000000	0.000000	0.000000	-0.579532	0.132274	0.623542	0.000000	1.000000	3.000000	53.000000	1.000000
14854.909087	-0.024601	0.474488	0.260872	67.183159	65.772461	79.554047	-2.141284	0.000000	4.518285	0.000000	0.000000	0.000000	-0.571564	0.108678	0.591990	0.000000	1.000000	3.000000	53.000000	1.000000
14854.912421	-0.024601	0.474488	0.260872	67.183159	65.772461	79.554047	-2.141284	0.000000	4.518285	0.000000	0.000000	0.000000	-0.571564	0.108678	0.591990	0.000000	1.000000	3.000000	53.000000	1.000000
14854.915754	-0.024601	0.474488	0.260872	67.166695	68.343178	81.965630	-2.154975	0.000000	4.511772	0.000000	0.000000	0.000000	-0.571564	0.108678	0.591990	0.000000	1.000000	3.000000	53.000000	1.000000
14854.919087	-0.026376	0.474751	0.262730	67.166695	68.343178	81.965630	-2.154975	0.000000	4.511772	0.000000	0.000000	0.000000	-0.532368	0.078840	0.557583	0.000000	1.000000	3.000000	53.000000	1.000000
14854.922421	-0.026376	0.474751	0.262730	67.166695	68.343178	81.965630	-2.154975	0.000000	4.511772	0.000000	0.000000	0.000000	-0.532368	0.078840	0.557583	0.000000	1.000000	3.000000	53.000000	1.000000
14854.925754	-0.026376	0.474751	0.262730	67.124313	70.834961	84.192520	-2.167350	0.000000	4.505840	0.000000	0.000000	0.000000	-0.532368	0.078840	0.557583	0.000000	1.000000	3.000000	53.000000	1.000000
14854.929087	-0.027946	0.474950	0.264387	67.124313	70.834961	84.192520	-2.167350	0.000000	4.505840	0.000000	0.000000	0.000000	-0.470992	0.059904	0.496899	0.000000	1.000000	3.000000	53.000000	1.000000
14854.932421	-0.027946	0.474950	0.264387	67.124313	70.834961	84.192520	-2.167350	0.000000	4.505840	0.000000	0.000000	0.000000	-0.470992	0.059904	0.496899	0.000000	1.000000	3.000000	53.000000	1.000000
14854.935754	-0.027946	0.474950	0.264387	67.092133	73.274055	86.321396	-2.178034	0.000000	4.500685	0.000000	0.000000	0.000000	-0.470992	0.059904	0.496899	0.000000	1.000000	3.000000	53.000000	1.000000
14854.939087	-0.029446	0.475047	0.265840	67.092133	73.274055	86.321396	-2.178034	0.000000	4.500685	0.000000	0.000000	0.000000	-0.450028	0.028950	0.435967	0.000000	0.000000	3.000000	53.000000	1.000000
14854.942421	-0.029446	0.475047	0.265840	67.092133	73.274055	86.321396	-2.178034	0.000000	4.500685	0.000000	0.000000	0.000000	-0.450028	0.028950	0.435967	0.000000	0.000000	3.000000	53.000000	1.000000
14854.945754	-0.029446	0.475047	0.265840	67.107010	75.672859	88.125656	-2.188945	0.000000	4.495389	0.000000	0.000000	0.000000	-0.450028	0.028950	0.435967	0.000000	0.000000	3.000000	53.000000	1.000000
14854.949087	-0.030804	0.475039	0.267065	67.107010	75.672859	88.125656	-2.188945	0.000000	4.495389	0.000000	0.000000	0.000000	-0.407585	-0.002417	0.367557	0.000000	0.000000	3.000000	53.000000	1.000000
14854.952421	-0.030804	0.475039	0.267065	67.107010	75.672859	88.125656	-2.188945	0.000000	4.495389	0.000000	0.000000	0.000000	-0.407585	-0.002417	0.367557	0.000000	0.000000	3.000000	53.000000	1.000000
14854.955754	-0.030804	0.475039	0.267065	67.170876	78.031883	89.550354	-2.199296	0.000000	4.490334	0.000000	0.000000	0.000000	-0.407585	-0.002417	0.367557	0.000000	0.000000	3.000000	53.000000	1.000000
14854.959087	-0.031882	0.474965	0.268070	67.170876	78.031883	89.550354	-2.199296	0.000000	4.490334	0.000000	0.000000	0.000000	-0.323259	-0.022012	0.301534	0.000000	0.000000	3.000000	53.000000	1.000000
14854.962421	-0.031882	0.474965	0.268070	67.170876	78.031883	89.550354	-2.199296	0.000000	4.490334	0.000000	0.000000	0.000000	-0.323259	-0.022012	0.301534	0.000000	0.000000	3.000000	53.000000	1.000000
14854.965754	-0.031882	0.474965	0.268070	67.269608	80.322891	90.860077	-2.207193	0.000000	4.486457	0.000000	0.000000	0.000000	-0.323259	-0.022012	0.301534	0.000000	0.000000	3.000000	53.000000	1.000000
14854.969087	-0.032814	0.474787	0.268853	67.269608	80.322891	90.860077	-2.207193	0.000000	4.486457	0.000000	0.000000	0.000000	-0.279685	-0.053549	0.234815	0.000000	0.000000	3.000000	53.000000	1.000000
14854.972421	-0.032814	0.474787	0.268853	67.269608	80.322891	90.860077	-2.207193	0.000000	4.486457	0.000000	0.000000	0.000000	-0.279685	-0.053549	0.234815	0.000000	0.000000	3.000000	53.000000	1.000000
14854.975754	-0.032814	0.474787	0.268853	67.396942	82.387428	92.170723	-2.214536	0.000000	4.482837	0.000000	0.000000	0.000000	-0.279685	-0.053549	0.234815	0.000000	0.000000	3.000000	53.000000	1.000000
14854.979087	-0.032814	0.474787	0.268853	67.396942	82.387428	92.170723	-2.214536	0.000000	4.482837	0.000000	0.000000	0.000000	-0.279685	-0.053549	0.234815	0.000000	0.000000	3.000000	53.000000	1.000000
14854.982421	-0.033496	0.474562	0.269403	67.396942	82.387428	92.170723	-2.214536	0.000000	4.482837	0.000000	0.000000	0.000000	-0.204474	-0.067349	0.165102	0.000000	0.000000	3.000000	53.000000	1.000000
14854.985754	-0.033496	0.474562	0.269403	67.630585	83.768944	92.986191	-2.214536	0.000000	4.482837	0.000000	0.000000	0.000000	-0.204474	-0.067349	0.165102	0.000000	0.000000	3.000000	53.000000	1.000000
14854.989087	-0.033964	0.474294	0.269812	67.630585	83.768944	92.986191	-2.214536	0.000000	4.482837	0.000000	0.000000	0.000000	-0.140533	-0.080474	0.122583	0.000000	0.000000	3.000000	53.000000	1.000000
14854.992421	-0.033964	0.474294	0.269812	67.630585	83.768944	92.986191	-2.214536	0.000000	4.482837	0.000000	0.000000	0.000000	-0.140533	-0.080474	0.122583	0.000000	0.000000	3.000000	53.000000	1.000000
14854.995754	-0.033964	0.474294	0.269812	68.009003	84.085152	92.942726	-2.223555	0.000000	4.478371	0.000000	0.000000	0.000000	-0.140533	-0.080474	0.122583	0.000000	0.000000	3.000000	53.000000	1.000000
14854.999087	-0.033964	0.474294	0.269812	68.009003	84.085152	92.942726	-2.223555	0.000000	4.478371	0.000000	0.000000	0.000000	-0.140533	-0.080474	0.122583	0.000000	0.000000	3.000000	53.000000	1.000000
14855.002421	-0.034392	0.474082	0.270084	68.009003	84.085152	92.942726	-2.223555	0.000000	4.478371	0.000000	0.000000	0.000000	-0.128376	-0.063601	0.081681	0.000000	0.000000	3.000000	53.000000	1.000000
14855.005754	-0.034392	0.474082	0.270084	68.439880	83.978973	92.564705	-2.223555	0.000000	4.478371	0.000000	0.000000	0.000000	-0.128376	-0.063601	0.081681	0.000000	0.000000	3.000000	53.000000	1.000000
14855.009087	-0.034392	0.474082	0.270084	68.439880	83.978973	92.564705	-2.223555	0.000000	4.478371	0.000000	0.000000	0.000000	-0.128376	-0.063601	0.081681	0.000000	0.000000	3.000000	53.000000	1.000000
14855.012421	-0.034392	0.474082	0.270084	68.439880	83.978973	92.564705	-2.223555	0.000000	4.478371	0.000000	0.000000	0.000000	-0.128376	-0.063601	0.081681	0.000000	0.000000	3.000000	53.000000	1.000000
14855.015754	-0.034920	0.473848	0.270276	68.821533	83.831268	92.162674	-2.227446	0.000000	4.476437	0.000000	0.000000	0.000000	-0.158474	-0.070153	0.057576	0.000000	0.000000	3.000000	53.000000	1.000000
14855.019087	-0.034920	0.473848	0.270276	68.821533	83.831268	92.162674	-2.227446	0.000000	4.476437	0.000000	0.000000	0.000000	-0.000000	0.000004	-0.000002	0.000000	0.000000	3.000000	53.000000	1.000000
14855.022421	-0.034920	0.473848	0.270276	68.821533	83.831268	92.162674	-2.227446	0.000000	4.476437	0.000000	0.000000	0.000000	-0.000000	0.000004	-0.000002	0.000000	0.000000	3.000000	53.000000	1.000000
14855.025754	-0.034920	0.473848	0.270276	69.095116	83.709900	91.853683	-2.233186	0.000000	4.473576	0.000000	0.000000	0.000000	-0.000000	0.000004	-0.000002	0.000000	0.000000	3.000000	53.000000	1.000000
14855.029087	-0.034920	0.473848	0.270276	69.095116	83.709900	91.853683	-2.233186	0.000000	4.473576	0.000000	0.000000	0.000000	-0.000000	0.000004	-0.000002	0.000000	0.000000	3.000000	53.000000	1.000000
14855.032421	-0.034951	0.473867	0.270199	69.095116	83.709900	91.853683	-2.233186	0.000000	4.473576	0.000000	0.000000	0.000000	-0.009267	0.005461	-0.023247	0.000000	0.000000	3.000000	53.000000	1.000000
14855.035754	-0.034951	0.473867	0.270199	69.272095	83.605652	91.631691	-2.233186	0.000000	4.473576	0.000000	0.000000	0.000000	-0.009267	0.005461	-0.023247	0.000000	0.000000	3.000000	53.000000	1.000000
14855.039087	-0.034951	0.473867	0.270199	69.272095	83.605652	91.631691	-2.233186	0.000000	4.473576	0.000000	0.000000	0.000000	-0.009267	0.005461	-0.023247	0.000000	0.000000	3.000000	53.000000	1.000000
14855.042421	-0.034951	0.473867	0.270199	69.272095	83.605652	91.631691	-2.233186	0.000000	4.473576	0.000000	0.000000	0.000000	-0.009267	0.005461	-0.023247	0.000000	0.000000	3.000000	53.000000	1.000000
14855.045754	-0.034693	0.474316	0.269853	69.406563	83.586876	91.512146	-2.234107	0.000000	4.473115	0.000000	0.000000	0.000000	0.077630	0.134800	-0.103785	0.000000	0.000000	3.000000	53.000000	1.000000
14855.049087	-0.034693	0.474316	0.269853	69.406563	83.586876	91.512146	-2.234107	0.000000	4.473115	0.000000	0.000000	0.000000	0.077630	0.134800	-0.103785	0.000000	0.000000	3.000000	53.000000	1.000000
14855.052421	-0.034693	0.474316	0.269853	69.406563	83.586876	91.512146	-2.234107	0.000000	4.473115	0.000000	0.000000	0.000000	0.077630	0.134800	-0.103785	0.000000	0.000000	3.000000	53.000000	1.000000
14855.055754	-0.034693	0.474316	0.269853	69.559471	83.646187	91.442238	-2.232966	0.000000	4.473685	0.000000	0.000000	0.000000	0.077630	0.134800	-0.103785	0.000000	0.000000	3.000000	53.000000	1.000000
14855.059087	-0.034438	0.474667	0.269584	69.559471	83.646187	91.442238	-2.232966	0.000000	4.473685	0.000000	0.000000	0.000000	0.076461	0.105406	-0.080614	0.000000	0.000000	3.000000	53.000000	1.000000
14855.062421	-0.034438	0.474667	0.269584	69.559471	83.646187	91.442238	-2.232966	0.000000	4.473685	0.000000	0.000000	0.000000	0.076461	0.105406	-0.080614	0.000000	0.000000	3.000000	53.000000	1.000000
14855.065754	-0.034438	0.474667	0.269584	69.781769	83.791924	91.408188	-2.231362	0.000000	4.474486	0.000000	0.000000	0.000000	0.076461	0.105406	-0.080614	0.000000	0.000000	3.000000	53.000000	1.000000
14855.069087	-0.034144	0.475056	0.269225	69.781769	83.791924	91.408188	-2.231362	0.000000	4.474486	0.000000	0.000000	0.000000	0.088050	0.116588	-0.107744	0.000000	0.000000	3.000000	53.000000	1.000000
14855.072421	-0.034144	0.475056	0.269225	69.781769	83.791924	91.408188	-2.231362	0.000000	4.474486	0.000000	0.000000	0.000000	0.088050	0.116588	-0.107744	0.000000	0.000000	3.000000	53.000000	1.000000
14855.075754	-0.034144	0.475056	0.269225	70.080231	83.987434	91.368073	-2.229839	0.000000	4.475245	0.000000	0.000000	0.000000	0.088050	0.116588	-0.107744	0.000000	0.000000	3.000000	53.000000	1.000000
14855.079087	-0.033847	0.475481	0.268773	70.080231	83.987434	91.368073	-2.229839	0.000000	4.475245	0.000000	0.000000	0.000000	0.089256	0.127680	-0.135470	0.000000	0.000000	3.000000	53.000000	1.000000
14855.082421	-0.033847	0.475481	0.268773	70.080231	83.987434	91.368073	-2.229839	0.000000	4.475245	0.000000	0.000000	0.000000	0.089256	0.127680	-0.135470	0.000000	0.000000	3.000000	53.000000	1.000000
14855.085754	-0.033847	0.475481	0.268773	70.404068	84.180023	91.306595	-2.228872	0.000000	4.475727	0.000000	0.000000	0.000000	0.089256	0.127680	-0.135470	0.000000	0.000000	3.000000	53.000000	1.000000
14855.089087	-0.033847	0.475481	0.268773	70.404068	84.180023	91.306595	-2.228872	0.000000	4.475727	0.000000	0.000000	0.000000	0.089256	0.127680	-0.135470	0.000000	0.000000	3.000000	53.000000	1.000000
14855.092421	-0.033478	0.475905	0.268263	70.404068	84.180023	91.306595	-2.228872	0.000000	4.475727	0.000000	0.000000	0.000000	0.110666	0.127037	-0.152949	0.000000	0.000000	3.000000	53.000000	1.000000
14855.095754	-0.033478	0.475905	0.268263	70.695686	84.281792	91.184258	-2.228872	0.000000	4.475727	0.000000	0.000000	0.000000	0.110666	0.127037	-0.152949	0.000000	0.000000	3.000000	53.000000	1.000000
14855.099087	-0.033071	0.476346	0.267678	70.695686	84.281792	91.184258	-2.228872	0.000000	4.475727	0.000000	0.000000	0.000000	0.121898	0.132191	-0.175699	0.000000	0.000000	3.000000	53.000000	1.000000
14855.102421	-0.033071	0.476346	0.267678	70.695686	84.281792	91.184258	-2.228872	0.000000	4.475727	0.000000	0.000000	0.000000	0.121898	0.132191	-0.175699	0.000000	0.000000	3.000000	53.000000	1.000000
14855.105754	-0.033071	0.476346	0.267678	70.938271	84.311424	91.026291	-2.225793	0.000000	4.477259	0.000000	0.000000	0.000000	0.121898	0.132191	-0.175699	0.000000	0.000000	3.000000	53.000000	1.000000
14855.109087	-0.033071	0.476346	0.267678	70.938271	84.311424	91.026291	-2.225793	0.000000	4.477259	0.000000	0.000000	0.000000	0.121898	0.132191	-0.175699	0.000000	0.000000	3.000000	53.000000	1.000000
14855.112421	-0.032596	0.476824	0.267062	70.938271	84.311424	91.026291	-2.225793	0.000000	4.477259	0.000000	0.000000	0.000000	0.142781	0.143604	-0.184595	0.000000	0.000000	3.000000	53.000000	1.000000
14855.115754	-0.032596	0.476824	0.267062	71.128952	84.263130	90.828148	-2.225793	0.000000	4.477259	0.000000	0.000000	0.000000	0.142781	0.143604	-0.184595	0.000000	0.000000	3.000000	53.000000	1.000000
14855.119087	-0.032014	0.477320	0.266374	71.128952	84.263130	90.828148	-2.225793	0.000000	4.477259	0.000000	0.000000	0.000000	0.174498	0.148634	-0.206676	0.000000	0.000000	3.000000	53.000000	1.000000
14855.122421	-0.032014	0.477320	0.266374	71.128952	84.263130	90.828148	-2.225793	0.000000	4.477259	0.000000	0.000000	0.000000	0.174498	0.148634	-0.206676	0.000000	0.000000	3.000000	53.000000	1.000000
14855.125754	-0.032014	0.477320	0.266374	71.298172	84.123886	90.560341	-2.220273	0.000000	4.479999	0.000000	0.000000	0.000000	0.174498	0.148634	-0.206676	0.000000	0.000000	3.000000	53.000000	1.000000
14855.129087	-0.031362	0.477852	0.265624	71.298172	84.123886	90.560341	-2.220273	0.000000	4.479999	0.000000	0.000000	0.000000	0.195596	0.159663	-0.224994	0.000000	0.000000	3.000000	53.000000	1.000000
14855.132421	-0.031362	0.477852	0.265624	71.298172	84.123886	90.560341	-2.220273	0.000000	4.479999	0.000000	0.000000	0.000000	0.195596	0.159663	-0.224994	0.000000	0.000000	3.000000	53.000000	1.000000
14855.135754	-0.031362	0.477852	0.265624	71.495720	83.863800	90.157837	-2.216475	0.000000	4.481879	0.000000	0.000000	0.000000	0.195596	0.159663	-0.224994	0.000000	0.000000	3.000000	53.000000	1.000000
14855.139087	-0.030673	0.478479	0.264793	71.495720	83.863800	90.157837	-2.216475	0.000000	4.481879	0.000000	0.000000	0.000000	0.206520	0.188232	-0.249034	0.000000	0.000000	3.000000	53.000000	1.000000
14855.142421	-0.030673	0.478479	0.264793	71.495720	83.863800	90.157837	-2.216475	0.000000	4.481879	0.000000	0.000000	0.000000	0.206520	0.188232	-0.249034	0.000000	0.000000	3.000000	53.000000	1.000000
14855.145754	-0.030673	0.478479	0.264793	71.759590	83.541557	89.639320	-2.212693	0.000000	4.483747	0.000000	0.000000	0.000000	0.206520	0.188232	-0.249034	0.000000	0.000000	3.000000	53.000000	1.000000
14855.149087	-0.029883	0.479164	0.263948	71.759590	83.541557	89.639320	-2.212693	0.000000	4.483747	0.000000	0.000000	0.000000	0.237112	0.205366	-0.253729	0.000000	0.000000	3.000000	53.000000	1.000000
14855.152421	-0.029883	0.479164	0.263948	71.759590	83.541557	89.639320	-2.212693	0.000000	4.483747	0.000000	0.000000	0.000000	0.237112	0.205366	-0.253729	0.000000	0.000000	3.000000	53.000000	1.000000
14855.155754	-0.029883	0.479164	0.263948	72.092934	83.238884	89.081696	-2.207594	0.000000	4.486260	0.000000	0.000000	0.000000	0.237112	0.205366	-0.253729	0.000000	0.000000	3.000000	53.000000	1.000000
14855.159087	-0.028989	0.479903	0.263024	72.092934	83.238884	89.081696	-2.207594	0.000000	4.486260	0.000000	0.000000	0.000000	0.268321	0.221830	-0.277003	0.000000	0.000000	3.000000	53.000000	1.000000
14855.162421	-0.028989	0.479903	0.263024	72.092934	83.238884	89.081696	-2.207594	0.000000	4.486260	0.000000	0.000000	0.000000	0.268321	0.221830	-0.277003	0.000000	0.000000	3.000000	53.000000	1.000000
14855.165754	-0.028989	0.479903	0.263024	72.502258	82.939041	88.465263	-2.201545	0.000000	4.489232	0.000000	0.000000	0.000000	0.268321	0.221830	-0.277003	0.000000	0.000000	3.000000	53.000000	1.000000
14855.169087	-0.028026	0.480659	0.262053	72.502258	82.939041	88.465263	-2.201545	0.000000	4.489232	0.000000	0.000000	0.000000	0.288717	0.226660	-0.291396	0.000000	0.000000	3.000000	53.000000	1.000000
14855.172421	-0.028026	0.480659	0.262053	72.502258	82.939041	88.465263	-2.201545	0.000000	4.489232	0.000000	0.000000	0.000000	0.288717	0.226660	-0.291396	0.000000	0.000000	3.000000	53.000000	1.000000
14855.175754	-0.028026	0.480659	0.262053	72.953918	82.706261	87.872314	-2.194826	0.000000	4.492521	0.000000	0.000000	0.000000	0.288717	0.226660	-0.291396	0.000000	0.000000	3.000000	53.000000	1.000000
14855.179087	-0.026962	0.481410	0.261020	72.953918	82.706261	87.872314	-2.194826	0.000000	4.492521	0.000000	0.000000	0.000000	0.319370	0.225352	-0.310008	0.000000	0.000000	3.000000	53.000000	1.000000
14855.182421	-0.026962	0.481410	0.261020	72.953918	82.706261	87.872314	-2.194826	0.000000	4.492521	0.000000	0.000000	0.000000	0.319370	0.225352	-0.310008	0.000000	0.000000	3.000000	53.000000	1.000000
14855.185754	-0.026962	0.481410	0.261020	73.396797	82.552780	87.360588	-2.187039	0.000000	4.496316	0.000000	0.000000	0.000000	0.319370	0.225352	-0.310008	0.000000	0.000000	3.000000	53.000000	1.000000
14855.189087	-0.025930	0.482214	0.259870	73.396797	82.552780	87.360588	-2.187039	0.000000	4.496316	0.000000	0.000000	0.000000	0.309488	0.241152	-0.344868	0.000000	0.000000	3.000000	53.000000	1.000000
14855.192421	-0.025930	0.482214	0.259870	73.396797	82.552780	87.360588	-2.187039	0.000000	4.496316	0.000000	0.000000	0.000000	0.309488	0.241152	-0.344868	0.000000	0.000000	3.000000	53.000000	1.000000
14855.195754	-0.025930	0.482214	0.259870	73.766586	82.433960	86.954552	-2.180421	0.000000	4.499529	0.000000	0.000000	0.000000	0.309488	0.241152	-0.344868	0.000000	0.000000	3.000000	53.000000	1.000000
14855.199087	-0.024899	0.483031	0.258637	73.766586	82.433960	86.954552	-2.180421	0.000000	4.499529	0.000000	0.000000	0.000000	0.309378	0.245319	-0.369936	0.000000	0.000000	3.000000	53.000000	1.000000
14855.202421	-0.024899	0.483031	0.258637	73.766586	82.433960	86.954552	-2.180421	0.000000	4.499529	0.000000	0.000000	0.000000	0.309378	0.245319	-0.369936	0.000000	0.000000	3.000000	53.000000	1.000000
14855.205754	-0.024899	0.483031	0.258637	74.044762	82.379982	86.808113	-2.174305	0.000000	4.502488	0.000000	0.000000	0.000000	0.309378	0.245319	-0.369936	0.000000	0.000000	3.000000	53.000000	1.000000
14855.209087	-0.023765	0.483901	0.257290	74.044762	82.379982	86.808113	-2.174305	0.000000	4.502488	0.000000	0.000000	0.000000	0.340026	0.260746	-0.403946	0.000000	0.000000	3.000000	53.000000	1.000000
14855.212421	-0.023765	0.483901	0.257290	74.044762	82.379982	86.808113	-2.174305	0.000000	4.502488	0.000000	0.000000	0.000000	0.340026	0.260746	-0.403946	0.000000	0.000000	3.000000	53.000000	1.000000
14855.215754	-0.023765	0.483901	0.257290	74.244751	82.344505	87.156334	-2.167441	0.000000	4.505796	0.000000	0.000000	0.000000	0.340026	0.260746	-0.403946	0.000000	0.000000	3.000000	53.000000	1.000000
14855.219087	-0.022632	0.484781	0.255827	74.244751	82.344505	87.156334	-2.167441	0.000000	4.505796	0.000000	0.000000	0.000000	0.339876	0.264212	-0.438955	0.000000	0.000000	3.000000	53.000000	1.000000
14855.222421	-0.022632	0.484781	0.255827	74.244751	82.344505	87.156334	-2.167441	0.000000	4.505796	0.000000	0.000000	0.000000	0.339876	0.264212	-0.438955	0.000000	0.000000	3.000000	53.000000	1.000000
14855.225754	-0.022632	0.484781	0.255827	74.415382	82.284920	87.849167	-2.161298	0.000000	4.508747	0.000000	0.000000	0.000000	0.339876	0.264212	-0.438955	0.000000	0.000000	3.000000	53.000000	1.000000
14855.229087	-0.021502	0.485674	0.254278	74.415382	82.284920	87.849167	-2.161298	0.000000	4.508747	0.000000	0.000000	0.000000	0.339293	0.267889	-0.464925	0.000000	0.000000	3.000000	53.000000	1.000000
14855.232421	-0.021502	0.485674	0.254278	74.415382	82.284920	87.849167	-2.161298	0.000000	4.508747	0.000000	0.000000	0.000000	0.339293	0.267889	-0.464925	0.000000	0.000000	3.000000	53.000000	1.000000
14855.235754	-0.021502	0.485674	0.254278	74.627769	82.350883	88.530251	-2.155697	0.000000	4.511427	0.000000	0.000000	0.000000	0.339293	0.267889	-0.464925	0.000000	0.000000	3.000000	53.000000	1.000000
14855.239087	-0.020271	0.486578	0.252612	74.627769	82.350883	88.530251	-2.155697	0.000000	4.511427	0.000000	0.000000	0.000000	0.369198	0.271022	-0.499681	0.000000	0.000000	3.000000	53.000000	1.000000
14855.242421	-0.020271	0.486578	0.252612	74.627769	82.350883	88.530251	-2.155697	0.000000	4.511427	0.000000	0.000000	0.000000	0.369198	0.271022	-0.499681	0.000000	0.000000	3.000000	53.000000	1.000000
14855.245754	-0.020271	0.486578	0.252612	74.886185	82.495010	88.948051	-2.149369	0.000000	4.514445	0.000000	0.000000	0.000000	0.369198	0.271022	-0.499681	0.000000	0.000000	3.000000	53.000000	1.000000
14855.249087	-0.018976	0.487472	0.250844	74.886185	82.495010	88.948051	-2.149369	0.000000	4.514445	0.000000	0.000000	0.000000	0.388505	0.268353	-0.530268	0.000000	0.000000	3.000000	53.000000	1.000000
14855.252421	-0.018976	0.487472	0.250844	74.886185	82.495010	88.948051	-2.149369	0.000000	4.514445	0.000000	0.000000	0.000000	0.388505	0.268353	-0.530268	0.000000	0.000000	3.000000	53.000000	1.000000
14855.255754	-0.018976	0.487472	0.250844	75.166283	82.773788	89.461296	-2.142709	0.000000	4.517610	0.000000	0.000000	0.000000	0.388505	0.268353	-0.530268	0.000000	0.000000	3.000000	53.000000	1.000000
14855.259087	-0.017683	0.488355	0.248909	75.166283	82.773788	89.461296	-2.142709	0.000000	4.517610	0.000000	0.000000	0.000000	0.387870	0.264713	-0.580741	0.000000	0.000000	3.000000	53.000000	1.000000
14855.262421	-0.017683	0.488355	0.248909	75.166283	82.773788	89.461296	-2.142709	0.000000	4.517610	0.000000	0.000000	0.000000	0.387870	0.264713	-0.580741	0.000000	0.000000	3.000000	53.000000	1.000000
14855.265754	-0.017683	0.488355	0.248909	75.456963	83.120056	90.183136	-2.137151	0.000000	4.520242	0.000000	0.000000	0.000000	0.387870	0.264713	-0.580741	0.000000	0.000000	3.000000	53.000000	1.000000
14855.269087	-0.016358	0.489183	0.246742	75.456963	83.120056	90.183136	-2.137151	0.000000	4.520242	0.000000	0.000000	0.000000	0.397441	0.248435	-0.650092	0.000000	0.000000	3.000000	53.000000	1.000000
14855.272421	-0.016358	0.489183	0.246742	75.456963	83.120056	90.183136	-2.137151	0.000000	4.520242	0.000000	0.000000	0.000000	0.397441	0.248435	-0.650092	0.000000	0.000000	3.000000	53.000000	1.000000
14855.275754	-0.016358	0.489183	0.246742	75.742813	83.481194	90.670906	-2.132652	0.000000	4.522366	0.000000	0.000000	0.000000	0.397441	0.248435	-0.650092	0.000000	0.000000	3.000000	53.000000	1.000000
14855.279087	-0.015037	0.490016	0.244385	75.742813	83.481194	90.670906	-2.132652	0.000000	4.522366	0.000000	0.000000	0.000000	0.396283	0.249875	-0.706984	0.000000	0.000000	3.000000	53.000000	1.000000
14855.282421	-0.015037	0.490016	0.244385	75.742813	83.481194	90.670906	-2.132652	0.000000	4.522366	0.000000	0.000000	0.000000	0.396283	0.249875	-0.706984	0.000000	0.000000	3.000000	53.000000	1.000000
14855.285754	-0.015037	0.490016	0.244385	76.012756	83.739540	90.760735	-2.129478	0.000000	4.523862	0.000000	0.000000	0.000000	0.396283	0.249875	-0.706984	0.000000	0.000000	3.000000	53.000000	1.000000
14855.289087	-0.013754	0.490929	0.241832	76.012756	83.739540	90.760735	-2.129478	0.000000	4.523862	0.000000	0.000000	0.000000	0.384900	0.273907	-0.765938	0.000000	0.000000	3.000000	53.000000	1.000000
14855.292421	-0.013754	0.490929	0.241832	76.012756	83.739540	90.760735	-2.129478	0.000000	4.523862	0.000000	0.000000	0.000000	0.384900	0.273907	-0.765938	0.000000	0.000000	3.000000	53.000000	1.000000
14855.295754	-0.013754	0.490929	0.241832	76.285568	83.491920	90.470810	-2.128234	0.000000	4.524447	0.000000	0.000000	0.000000	0.384900	0.273907	-0.765938	0.000000	0.000000	3.000000	53.000000	1.000000
14855.299087	-0.012478	0.491827	0.239133	76.285568	83.491920	90.470810	-2.128234	0.000000	4.524447	0.000000	0.000000	0.000000	0.382965	0.269531	-0.809616	0.000000	0.000000	3.000000	53.000000	1.000000
14855.302421	-0.012478	0.491827	0.239133	76.285568	83.491920	90.470810	-2.128234	0.000000	4.524447	0.000000	0.000000	0.000000	0.382965	0.269531	-0.809616	0.000000	0.000000	3.000000	53.000000	1.000000
14855.305754	-0.012478	0.491827	0.239133	76.572716	82.456978	89.790413	-2.128124	0.000000	4.524498	0.000000	0.000000	0.000000	0.382965	0.269531	-0.809616	0.000000	0.000000	3.000000	53.000000	1.000000
14855.309087	-0.011242	0.492750	0.236317	76.572716	82.456978	89.790413	-2.128124	0.000000	4.524498	0.000000	0.000000	0.000000	0.370789	0.276797	-0.844886	0.000000	0.000000	3.000000	53.000000	1.000000
14855.312421	-0.011242	0.492750	0.236317	76.572716	82.456978	89.790413	-2.128124	0.000000	4.524498	0.000000	0.000000	0.000000	0.370789	0.276797	-0.844886	0.000000	0.000000	3.000000	53.000000	1.000000
14855.315754	-0.011242	0.492750	0.236317	76.855865	80.605553	88.216003	-2.129514	0.000000	4.523845	0.000000	0.000000	0.000000	0.370789	0.276797	-0.844886	0.000000	0.000000	3.000000	53.000000	1.000000
14855.319087	-0.010112	0.493658	0.233383	76.855865	80.605553	88.216003	-2.129514	0.000000	4.523845	0.000000	0.000000	0.000000	0.338884	0.272426	-0.880278	0.000000	0.000000	3.000000	53.000000	1.000000
14855.322421	-0.010112	0.493658	0.233383	76.855865	80.605553	88.216003	-2.129514	0.000000	4.523845	0.000000	0.000000	0.000000	0.338884	0.272426	-0.880278	0.000000	0.000000	3.000000	53.000000	1.000000
14855.325754	-0.010112	0.493658	0.233383	77.110085	78.276031	86.021339	-2.133504	0.000000	4.521964	0.000000	0.000000	0.000000	0.338884	0.272426	-0.880278	0.000000	0.000000	3.000000	53.000000	1.000000
14855.329087	-0.009023	0.494553	0.230363	77.110085	78.276031	86.021339	-2.133504	0.000000	4.521964	0.000000	0.000000	0.000000	0.326653	0.268408	-0.905886	0.000000	0.000000	3.000000	53.000000	1.000000
14855.332421	-0.009023	0.494553	0.230363	77.110085	78.276031	86.021339	-2.133504	0.000000	4.521964	0.000000	0.000000	0.000000	0.326653	0.268408	-0.905886	0.000000	0.000000	3.000000	53.000000	1.000000
14855.335754	-0.009023	0.494553	0.230363	77.319733	75.837242	83.740326	-2.138892	0.000000	4.519418	0.000000	0.000000	0.000000	0.326653	0.268408	-0.905886	0.000000	0.000000	3.000000	53.000000	1.000000
14855.339087	-0.007942	0.495394	0.227227	77.319733	75.837242	83.740326	-2.138892	0.000000	4.519418	0.000000	0.000000	0.000000	0.324294	0.252475	-0.940907	0.000000	0.000000	3.000000	53.000000	1.000000
14855.342421	-0.007942	0.495394	0.227227	77.319733	75.837242	83.740326	-2.138892	0.000000	4.519418	0.000000	0.000000	0.000000	0.324294	0.252475	-0.940907	0.000000	0.000000	3.000000	53.000000	1.000000
14855.345754	-0.007942	0.495394	0.227227	77.488220	73.482071	81.626457	-2.145440	0.000000	4.516314	0.000000	0.000000	0.000000	0.324294	0.252475	-0.940907	0.000000	0.000000	3.000000	53.000000	1.000000
14855.349087	-0.006966	0.496181	0.223938	77.488220	73.482071	81.626457	-2.145440	0.000000	4.516314	0.000000	0.000000	0.000000	0.292782	0.235966	-0.986615	0.000000	0.000000	3.000000	53.000000	1.000000
14855.352421	-0.006966	0.496181	0.223938	77.488220	73.482071	81.626457	-2.145440	0.000000	4.516314	0.000000	0.000000	0.000000	0.292782	0.235966	-0.986615	0.000000	0.000000	3.000000	53.000000	1.000000
14855.355754	-0.006966	0.496181	0.223938	77.622803	71.334442	79.988007	-2.155073	0.000000	4.511725	0.000000	0.000000	0.000000	0.292782	0.235966	-0.986615	0.000000	0.000000	3.000000	53.000000	1.000000
14855.359087	-0.006031	0.496933	0.220545	77.622803	71.334442	79.988007	-2.155073	0.000000	4.511725	0.000000	0.000000	0.000000	0.280682	0.225809	-1.017957	0.000000	0.000000	3.000000	53.000000	1.000000
14855.362421	-0.006031	0.496933	0.220545	77.622803	71.334442	79.988007	-2.155073	0.000000	4.511725	0.000000	0.000000	0.000000	0.280682	0.225809	-1.017957	0.000000	0.000000	3.000000	53.000000	1.000000
14855.365754	-0.006031	0.496933	0.220545	77.747986	69.421906	78.510315	-2.166465	0.000000	4.506265	0.000000	0.000000	0.000000	0.280682	0.225809	-1.017957	0.000000	0.000000	3.000000	53.000000	1.000000
14855.369087	-0.005135	0.497633	0.217030	77.747986	69.421906	78.510315	-2.166465	0.000000	4.506265	0.000000	0.000000	0.000000	0.268643	0.209759	-1.054354	0.000000	0.000000	3.000000	53.000000	1.000000
14855.372421	-0.005135	0.497633	0.217030	77.747986	69.421906	78.510315	-2.166465	0.000000	4.506265	0.000000	0.000000	0.000000	0.268643	0.209759	-1.054354	0.000000	0.000000	3.000000	53.000000	1.000000
14855.375754	-0.005135	0.497633	0.217030	77.876427	67.741432	76.875313	-2.179831	0.000000	4.499815	0.000000	0.000000	0.000000	0.268643	0.209759	-1.054354	0.000000	0.000000	3.000000	53.000000	1.000000
14855.379087	-0.004344	0.498282	0.213460	77.876427	67.741432	76.875313	-2.179831	0.000000	4.499815	0.000000	0.000000	0.000000	0.237387	0.194945	-1.071020	0.000000	0.000000	3.000000	53.000000	1.000000
14855.382421	-0.004344	0.498282	0.213460	77.876427	67.741432	76.875313	-2.179831	0.000000	4.499815	0.000000	0.000000	0.000000	0.237387	0.194945	-1.071020	0.000000	0.000000	3.000000	53.000000	1.000000
14855.385754	-0.004344	0.498282	0.213460	77.998428	66.270645	75.353844	-2.195807	0.000000	4.492041	0.000000	0.000000	0.000000	0.237387	0.194945	-1.071020	0.000000	0.000000	3.000000	53.000000	1.000000
14855.389087	-0.003719	0.498937	0.209814	77.998428	66.270645	75.353844	-2.195807	0.000000	4.492041	0.000000	0.000000	0.000000	0.187570	0.196300	-1.093937	0.000000	0.000000	3.000000	53.000000	1.000000
14855.392421	-0.003719	0.498937	0.209814	77.998428	66.270645	75.353844	-2.195807	0.000000	4.492041	0.000000	0.000000	0.000000	0.187570	0.196300	-1.093937	0.000000	0.000000	3.000000	53.000000	1.000000
14855.395754	-0.003719	0.498937	0.209814	78.079224	64.946701	74.075348	-2.215739	0.000000	4.482243	0.000000	0.000000	0.000000	0.187570	0.196300	-1.093937	0.000000	0.000000	3.000000	53.000000	1.000000
14855.399087	-0.003226	0.499563	0.206161	78.079224	64.946701	74.075348	-2.215739	0.000000	4.482243	0.000000	0.000000	0.000000	0.147815	0.187910	-1.095678	0.000000	0.000000	3.000000	53.000000	1.000000
14855.402421	-0.003226	0.499563	0.206161	78.079224	64.946701	74.075348	-2.215739	0.000000	4.482243	0.000000	0.000000	0.000000	0.147815	0.187910	-1.095678	0.000000	0.000000	3.000000	53.000000	1.000000
14855.405754	-0.003226	0.499563	0.206161	78.087952	63.722485	73.010643	-2.238588	0.000000	4.470875	0.000000	0.000000	0.000000	0.147815	0.187910	-1.095678	0.000000	0.000000	3.000000	53.000000	1.000000
14855.409087	-0.002895	0.500219	0.202552	78.087952	63.722485	73.010643	-2.238588	0.000000	4.470875	0.000000	0.000000	0.000000	0.099222	0.196851	-1.082799	0.000000	0.000000	3.000000	53.000000	1.000000
14855.412421	-0.002895	0.500219	0.202552	78.087952	63.722485	73.010643	-2.238588	0.000000	4.470875	0.000000	0.000000	0.000000	0.099222	0.196851	-1.082799	0.000000	0.000000	3.000000	53.000000	1.000000
14855.415754	-0.002895	0.500219	0.202552	78.043907	62.404831	71.952721	-2.264531	0.000000	4.457791	0.000000	0.000000	0.000000	0.099222	0.196851	-1.082799	0.000000	0.000000	3.000000	53.000000	1.000000
14855.419087	-0.002662	0.500855	0.199043	78.043907	62.404831	71.952721	-2.264531	0.000000	4.457791	0.000000	0.000000	0.000000	0.070039	0.190598	-1.052729	0.000000	0.000000	3.000000	53.000000	1.000000
14855.422421	-0.002662	0.500855	0.199043	78.043907	62.404831	71.952721	-2.264531	0.000000	4.457791	0.000000	0.000000	0.000000	0.070039	0.190598	-1.052729	0.000000	0.000000	3.000000	53.000000	1.000000
14855.425754	-0.002662	0.500855	0.199043	77.979408	60.921169	71.053940	-2.291979	0.000000	4.443741	0.000000	0.000000	0.000000	0.070039	0.190598	-1.052729	0.000000	0.000000	3.000000	53.000000	1.000000
14855.429087	-0.002524	0.501527	0.195685	77.979408	60.921169	71.053940	-2.291979	0.000000	4.443741	0.000000	0.000000	0.000000	0.041277	0.201700	-1.007402	0.000000	0.000000	3.000000	53.000000	1.000000
14855.432421	-0.002524	0.501527	0.195685	77.979408	60.921169	71.053940	-2.291979	0.000000	4.443741	0.000000	0.000000	0.000000	0.041277	0.201700	-1.007402	0.000000	0.000000	3.000000	53.000000	1.000000
14855.435754	-0.002524	0.501527	0.195685	77.896553	59.325180	70.199905	-2.320435	0.000000	4.428948	0.000000	0.000000	0.000000	0.041277	0.201700	-1.007402	0.000000	0.000000	3.000000	53.000000	1.000000
14855.439087	-0.002450	0.502218	0.192465	77.896553	59.325180	70.199905	-2.320435	0.000000	4.428948	0.000000	0.000000	0.000000	0.022239	0.207191	-0.966065	0.000000	0.000000	3.000000	53.000000	1.000000
14855.442421	-0.002450	0.502218	0.192465	77.896553	59.325180	70.199905	-2.320435	0.000000	4.428948	0.000000	0.000000	0.000000	0.022239	0.207191	-0.966065	0.000000	0.000000	3.000000	53.000000	1.000000
14855.445754	-0.002450	0.502218	0.192465	77.809921	57.777447	68.967918	-2.349409	0.000000	4.413647	0.000000	0.000000	0.000000	0.022239	0.207191	-0.966065	0.000000	0.000000	3.000000	53.000000	1.000000
14855.449087	-0.002439	0.502930	0.189420	77.809921	57.777447	68.967918	-2.349409	0.000000	4.413647	0.000000	0.000000	0.000000	0.003445	0.213601	-0.913472	0.000000	0.000000	3.000000	53.000000	1.000000
14855.452421	-0.002439	0.502930	0.189420	77.809921	57.777447	68.967918	-2.349409	0.000000	4.413647	0.000000	0.000000	0.000000	0.003445	0.213601	-0.913472	0.000000	0.000000	3.000000	53.000000	1.000000
14855.455754	-0.002439	0.502930	0.189420	77.722374	56.384850	67.639313	-2.378474	0.000000	4.398052	0.000000	0.000000	0.000000	0.003445	0.213601	-0.913472	0.000000	0.000000	3.000000	53.000000	1.000000
14855.459087	-0.002458	0.503610	0.186539	77.722374	56.384850	67.639313	-2.378474	0.000000	4.398052	0.000000	0.000000	0.000000	-0.005908	0.204006	-0.864195	0.000000	0.000000	3.000000	53.000000	1.000000
14855.462421	-0.002458	0.503610	0.186539	77.722374	56.384850	67.639313	-2.378474	0.000000	4.398052	0.000000	0.000000	0.000000	-0.005908	0.204006	-0.864195	0.000000	0.000000	3.000000	53.000000	1.000000
14855.465754	-0.002458	0.503610	0.186539	77.644424	55.183250	66.498924	-2.407099	0.000000	4.382451	0.000000	0.000000	0.000000	-0.005908	0.204006	-0.864195	0.000000	0.000000	3.000000	53.000000	1.000000
14855.469087	-0.002509	0.504278	0.183842	77.644424	55.183250	66.498924	-2.407099	0.000000	4.382451	0.000000	0.000000	0.000000	-0.015168	0.200433	-0.809249	0.000000	0.000000	3.000000	53.000000	1.000000
14855.472421	-0.002509	0.504278	0.183842	77.644424	55.183250	66.498924	-2.407099	0.000000	4.382451	0.000000	0.000000	0.000000	-0.015168	0.200433	-0.809249	0.000000	0.000000	3.000000	53.000000	1.000000
14855.475754	-0.002509	0.504278	0.183842	77.577103	54.174095	65.551819	-2.435010	0.000000	4.367004	0.000000	0.000000	0.000000	-0.015168	0.200433	-0.809249	0.000000	0.000000	3.000000	53.000000	1.000000
14855.479087	-0.002620	0.504948	0.181275	77.577103	54.174095	65.551819	-2.435010	0.000000	4.367004	0.000000	0.000000	0.000000	-0.033357	0.201243	-0.770013	0.000000	0.000000	3.000000	53.000000	1.000000
14855.482421	-0.002620	0.504948	0.181275	77.577103	54.174095	65.551819	-2.435010	0.000000	4.367004	0.000000	0.000000	0.000000	-0.033357	0.201243	-0.770013	0.000000	0.000000	3.000000	53.000000	1.000000
14855.485754	-0.002620	0.504948	0.181275	77.519470	53.332951	64.770889	-2.463201	0.000000	4.351166	0.000000	0.000000	0.000000	-0.033357	0.201243	-0.770013	0.000000	0.000000	3.000000	53.000000	1.000000
14855.489087	-0.002852	0.505663	0.178909	77.519470	53.332951	64.770889	-2.463201	0.000000	4.351166	0.000000	0.000000	0.000000	-0.069559	0.214321	-0.709763	0.000000	0.000000	3.000000	53.000000	1.000000
14855.492421	-0.002852	0.505663	0.178909	77.519470	53.332951	64.770889	-2.463201	0.000000	4.351166	0.000000	0.000000	0.000000	-0.069559	0.214321	-0.709763	0.000000	0.000000	3.000000	53.000000	1.000000
14855.495754	-0.002852	0.505663	0.178909	77.466499	52.628544	64.138542	-2.491976	0.000000	4.334751	0.000000	0.000000	0.000000	-0.069559	0.214321	-0.709763	0.000000	0.000000	3.000000	53.000000	1.000000
14855.499087	-0.003233	0.506456	0.176743	77.466499	52.628544	64.138542	-2.491976	0.000000	4.334751	0.000000	0.000000	0.000000	-0.114452	0.237950	-0.649787	0.000000	0.000000	3.000000	53.000000	1.000000
14855.502421	-0.003233	0.506456	0.176743	77.466499	52.628544	64.138542	-2.491976	0.000000	4.334751	0.000000	0.000000	0.000000	-0.114452	0.237950	-0.649787	0.000000	0.000000	3.000000	53.000000	1.000000
14855.505754	-0.003233	0.506456	0.176743	77.408310	52.063076	63.646469	-2.521782	0.000000	4.317478	0.000000	0.000000	0.000000	-0.114452	0.237950	-0.649787	0.000000	0.000000	3.000000	53.000000	1.000000
14855.509087	-0.003584	0.507297	0.174818	77.408310	52.063076	63.646469	-2.521782	0.000000	4.317478	0.000000	0.000000	0.000000	-0.105063	0.252221	-0.577478	0.000000	0.000000	3.000000	53.000000	1.000000
14855.512421	-0.003584	0.507297	0.174818	77.408310	52.063076	63.646469	-2.521782	0.000000	4.317478	0.000000	0.000000	0.000000	-0.105063	0.252221	-0.577478	0.000000	0.000000	3.000000	53.000000	1.000000
14855.515754	-0.003584	0.507297	0.174818	77.336563	51.661327	63.336517	-2.548786	0.000000	4.301591	0.000000	0.000000	0.000000	-0.105063	0.252221	-0.577478	0.000000	0.000000	3.000000	53.000000	1.000000
14855.519087	-0.003933	0.508186	0.173136	77.336563	51.661327	63.336517	-2.548786	0.000000	4.301591	0.000000	0.000000	0.000000	-0.104861	0.266770	-0.504660	0.000000	0.000000	3.000000	53.000000	1.000000
14855.522421	-0.003933	0.508186	0.173136	77.336563	51.661327	63.336517	-2.548786	0.000000	4.301591	0.000000	0.000000	0.000000	-0.104861	0.266770	-0.504660	0.000000	0.000000	3.000000	53.000000	1.000000
14855.525754	-0.003933	0.508186	0.173136	77.259567	51.455242	63.233593	-2.573416	0.000000	4.286902	0.000000	0.000000	0.000000	-0.104861	0.266770	-0.504660	0.000000	0.000000	3.000000	53.000000	1.000000
14855.529087	-0.004282	0.509140	0.171679	77.259567	51.455242	63.233593	-2.573416	0.000000	4.286902	0.000000	0.000000	0.000000	-0.104746	0.286356	-0.437203	0.000000	0.000000	3.000000	53.000000	1.000000
14855.532421	-0.004282	0.509140	0.171679	77.259567	51.455242	63.233593	-2.573416	0.000000	4.286902	0.000000	0.000000	0.000000	-0.104746	0.286356	-0.437203	0.000000	0.000000	3.000000	53.000000	1.000000
14855.535754	-0.004282	0.509140	0.171679	77.222046	51.441097	63.292297	-2.595778	0.000000	4.273399	0.000000	0.000000	0.000000	-0.104746	0.286356	-0.437203	0.000000	0.000000	3.000000	53.000000	1.000000
14855.539087	-0.004602	0.509993	0.170498	77.222046	51.441097	63.292297	-2.595778	0.000000	4.273399	0.000000	0.000000	0.000000	-0.095921	0.255683	-0.354207	0.000000	0.000000	3.000000	53.000000	1.000000
14855.542421	-0.004602	0.509993	0.170498	77.222046	51.441097	63.292297	-2.595778	0.000000	4.273399	0.000000	0.000000	0.000000	-0.095921	0.255683	-0.354207	0.000000	0.000000	3.000000	53.000000	1.000000
14855.545754	-0.004602	0.509993	0.170498	77.223648	51.507114	63.404961	-2.614686	0.000000	4.261856	0.000000	0.000000	0.000000	-0.095921	0.255683	-0.354207	0.000000	0.000000	3.000000	53.000000	1.000000
14855.549087	-0.004980	0.510907	0.169272	77.223648	51.507114	63.404961	-2.614686	0.000000	4.261856	0.000000	0.000000	0.000000	-0.113289	0.274225	-0.367858	0.000000	0.000000	3.000000	53.000000	1.000000
14855.552421	-0.004980	0.510907	0.169272	77.223648	51.507114	63.404961	-2.614686	0.000000	4.261856	0.000000	0.000000	0.000000	-0.113289	0.274225	-0.367858	0.000000	0.000000	3.000000	53.000000	1.000000
14855.555754	-0.004980	0.510907	0.169272	77.261818	51.780933	63.713993	-2.635262	0.000000	4.249164	0.000000	0.000000	0.000000	-0.113289	0.274225	-0.367858	0.000000	0.000000	3.000000	53.000000	1.000000
14855.559087	-0.005415	0.511730	0.168031	77.261818	51.780933	63.713993	-2.635262	0.000000	4.249164	0.000000	0.000000	0.000000	-0.130608	0.246932	-0.372228	0.000000	0.000000	3.000000	53.000000	1.000000
14855.562421	-0.005415	0.511730	0.168031	77.261818	51.780933	63.713993	-2.635262	0.000000	4.249164	0.000000	0.000000	0.000000	-0.130608	0.246932	-0.372228	0.000000	0.000000	3.000000	53.000000	1.000000
14855.565754	-0.005415	0.511730	0.168031	77.364960	52.632439	64.597015	-2.657162	0.000000	4.235504	0.000000	0.000000	0.000000	-0.130608	0.246932	-0.372228	0.000000	0.000000	3.000000	53.000000	1.000000
14855.569087	-0.005936	0.512468	0.166647	77.364960	52.632439	64.597015	-2.657162	0.000000	4.235504	0.000000	0.000000	0.000000	-0.156332	0.221528	-0.415146	0.000000	0.000000	3.000000	53.000000	1.000000
14855.572421	-0.005936	0.512468	0.166647	77.364960	52.632439	64.597015	-2.657162	0.000000	4.235504	0.000000	0.000000	0.000000	-0.156332	0.221528	-0.415146	0.000000	0.000000	3.000000	53.000000	1.000000
14855.575754	-0.005936	0.512468	0.166647	77.483589	53.872112	65.894753	-2.682356	0.000000	4.219593	0.000000	0.000000	0.000000	-0.156332	0.221528	-0.415146	0.000000	0.000000	3.000000	53.000000	1.000000
14855.579087	-0.006512	0.513156	0.165117	77.483589	53.872112	65.894753	-2.682356	0.000000	4.219593	0.000000	0.000000	0.000000	-0.172895	0.206228	-0.459103	0.000000	0.000000	3.000000	53.000000	1.000000
14855.582421	-0.006512	0.513156	0.165117	77.483589	53.872112	65.894753	-2.682356	0.000000	4.219593	0.000000	0.000000	0.000000	-0.172895	0.206228	-0.459103	0.000000	0.000000	3.000000	53.000000	1.000000
14855.585754	-0.006512	0.513156	0.165117	77.553665	55.195297	67.341743	-2.710372	0.000000	4.201652	0.000000	0.000000	0.000000	-0.172895	0.206228	-0.459103	0.000000	0.000000	3.000000	53.000000	1.000000
14855.589087	-0.007202	0.513755	0.163405	77.553665	55.195297	67.341743	-2.710372	0.000000	4.201652	0.000000	0.000000	0.000000	-0.206763	0.179665	-0.513517	0.000000	0.000000	3.000000	53.000000	1.000000
14855.592421	-0.007202	0.513755	0.163405	77.553665	55.195297	67.341743	-2.710372	0.000000	4.201652	0.000000	0.000000	0.000000	-0.206763	0.179665	-0.513517	0.000000	0.000000	3.000000	53.000000	1.000000
14855.595754	-0.007202	0.513755	0.163405	77.556267	56.529663	68.868820	-2.742692	0.000000	4.180627	0.000000	0.000000	0.000000	-0.206763	0.179665	-0.513517	0.000000	0.000000	3.000000	53.000000	1.000000
14855.599087	-0.007885	0.514298	0.161509	77.556267	56.529663	68.868820	-2.742692	0.000000	4.180627	0.000000	0.000000	0.000000	-0.204893	0.163139	-0.568830	0.000000	0.000000	3.000000	53.000000	1.000000
14855.602421	-0.007885	0.514298	0.161509	77.556267	56.529663	68.868820	-2.742692	0.000000	4.180627	0.000000	0.000000	0.000000	-0.204893	0.163139	-0.568830	0.000000	0.000000	3.000000	53.000000	1.000000
14855.605754	-0.007885	0.514298	0.161509	77.475761	57.830761	70.437637	-2.777277	0.000000	4.157732	0.000000	0.000000	0.000000	-0.204893	0.163139	-0.568830	0.000000	0.000000	3.000000	53.000000	1.000000
14855.609087	-0.008502	0.514772	0.159448	77.475761	57.830761	70.437637	-2.777277	0.000000	4.157732	0.000000	0.000000	0.000000	-0.185349	0.141987	-0.618293	0.000000	0.000000	3.000000	53.000000	1.000000
14855.612421	-0.008502	0.514772	0.159448	77.475761	57.830761	70.437637	-2.777277	0.000000	4.157732	0.000000	0.000000	0.000000	-0.185349	0.141987	-0.618293	0.000000	0.000000	3.000000	53.000000	1.000000
14855.615754	-0.008502	0.514772	0.159448	77.348839	59.075188	71.982178	-2.812928	0.000000	4.133695	0.000000	0.000000	0.000000	-0.185349	0.141987	-0.618293	0.000000	0.000000	3.000000	53.000000	1.000000
14855.619087	-0.008997	0.515211	0.157256	77.348839	59.075188	71.982178	-2.812928	0.000000	4.133695	0.000000	0.000000	0.000000	-0.148469	0.131827	-0.657732	0.000000	0.000000	3.000000	53.000000	1.000000
14855.622421	-0.008997	0.515211	0.157256	77.348839	59.075188	71.982178	-2.812928	0.000000	4.133695	0.000000	0.000000	0.000000	-0.148469	0.131827	-0.657732	0.000000	0.000000	3.000000	53.000000	1.000000
14855.625754	-0.008997	0.515211	0.157256	77.205048	59.890747	73.087387	-2.848312	0.000000	4.109394	0.000000	0.000000	0.000000	-0.148469	0.131827	-0.657732	0.000000	0.000000	3.000000	53.000000	1.000000
14855.629087	-0.009400	0.515590	0.155007	77.205048	59.890747	73.087387	-2.848312	0.000000	4.109394	0.000000	0.000000	0.000000	-0.120928	0.113714	-0.674498	0.000000	0.000000	3.000000	53.000000	1.000000
14855.632421	-0.009400	0.515590	0.155007	77.205048	59.890747	73.087387	-2.848312	0.000000	4.109394	0.000000	0.000000	0.000000	-0.120928	0.113714	-0.674498	0.000000	0.000000	3.000000	53.000000	1.000000
14855.635754	-0.009400	0.515590	0.155007	77.055283	59.505005	72.931870	-2.883126	0.000000	4.085044	0.000000	0.000000	0.000000	-0.120928	0.113714	-0.674498	0.000000	0.000000	3.000000	53.000000	1.000000
14855.639087	-0.009743	0.515920	0.152813	77.055283	59.505005	72.931870	-2.883126	0.000000	4.085044	0.000000	0.000000	0.000000	-0.102853	0.098846	-0.658235	0.000000	0.000000	3.000000	53.000000	1.000000
14855.642421	-0.009743	0.515920	0.152813	77.055283	59.505005	72.931870	-2.883126	0.000000	4.085044	0.000000	0.000000	0.000000	-0.102853	0.098846	-0.658235	0.000000	0.000000	3.000000	53.000000	1.000000
14855.645754	-0.009743	0.515920	0.152813	76.870880	57.013798	70.581734	-2.916582	0.000000	4.061225	0.000000	0.000000	0.000000	-0.102853	0.098846	-0.658235	0.000000	0.000000	3.000000	53.000000	1.000000
14855.649087	-0.010029	0.516196	0.150805	76.870880	57.013798	70.581734	-2.916582	0.000000	4.061225	0.000000	0.000000	0.000000	-0.085646	0.082982	-0.602452	0.000000	0.000000	3.000000	53.000000	1.000000
14855.652421	-0.010029	0.516196	0.150805	76.870880	57.013798	70.581734	-2.916582	0.000000	4.061225	0.000000	0.000000	0.000000	-0.085646	0.082982	-0.602452	0.000000	0.000000	3.000000	53.000000	1.000000
14855.655754	-0.010029	0.516196	0.150805	76.612312	53.588470	67.272392	-2.947029	0.000000	4.039186	0.000000	0.000000	0.000000	-0.085646	0.082982	-0.602452	0.000000	0.000000	3.000000	53.000000	1.000000
14855.659087	-0.010286	0.516433	0.148927	76.612312	53.588470	67.272392	-2.947029	0.000000	4.039186	0.000000	0.000000	0.000000	-0.077047	0.070837	-0.563499	0.000000	0.000000	3.000000	53.000000	1.000000
14855.662421	-0.010286	0.516433	0.148927	76.612312	53.588470	67.272392	-2.947029	0.000000	4.039186	0.000000	0.000000	0.000000	-0.077047	0.070837	-0.563499	0.000000	0.000000	3.000000	53.000000	1.000000
14855.665754	-0.010286	0.516433	0.148927	76.247719	49.940460	63.758888	-2.975607	0.000000	4.018179	0.000000	0.000000	0.000000	-0.077047	0.070837	-0.563499	0.000000	0.000000	3.000000	53.000000	1.000000
14855.669087	-0.010397	0.516600	0.147053	76.247719	49.940460	63.758888	-2.975607	0.000000	4.018179	0.000000	0.000000	0.000000	-0.033498	0.050126	-0.562182	0.000000	0.000000	3.000000	53.000000	1.000000
14855.672421	-0.010397	0.516600	0.147053	76.247719	49.940460	63.758888	-2.975607	0.000000	4.018179	0.000000	0.000000	0.000000	-0.033498	0.050126	-0.562182	0.000000	0.000000	3.000000	53.000000	1.000000
14855.675754	-0.010397	0.516600	0.147053	75.834900	46.531193	60.480999	-3.001874	0.000000	3.998594	0.000000	0.000000	0.000000	-0.033498	0.050126	-0.562182	0.000000	0.000000	3.000000	53.000000	1.000000
14855.679087	-0.010451	0.516717	0.145199	75.834900	46.531193	60.480999	-3.001874	0.000000	3.998594	0.000000	0.000000	0.000000	-0.016174	0.035105	-0.556160	0.000000	0.000000	3.000000	53.000000	1.000000
14855.682421	-0.010451	0.516717	0.145199	75.834900	46.531193	60.480999	-3.001874	0.000000	3.998594	0.000000	0.000000	0.000000	-0.016174	0.035105	-0.556160	0.000000	0.000000	3.000000	53.000000	1.000000
14855.685754	-0.010451	0.516717	0.145199	75.405304	43.446869	57.508549	-3.027153	0.000000	3.979490	0.000000	0.000000	0.000000	-0.016174	0.035105	-0.556160	0.000000	0.000000	3.000000	53.000000	1.000000
14855.689087	-0.010448	0.516821	0.143399	75.405304	43.446869	57.508549	-3.027153	0.000000	3.979490	0.000000	0.000000	0.000000	0.000810	0.031187	-0.539859	0.000000	0.000000	3.000000	53.000000	1.000000
14855.692421	-0.010448	0.516821	0.143399	75.405304	43.446869	57.508549	-3.027153	0.000000	3.979490	0.000000	0.000000	0.000000	0.000810	0.031187	-0.539859	0.000000	0.000000	3.000000	53.000000	1.000000
14855.695754	-0.010448	0.516821	0.143399	74.974037	40.649166	54.791782	-3.051005	0.000000	3.961233	0.000000	0.000000	0.000000	0.000810	0.031187	-0.539859	0.000000	0.000000	3.000000	53.000000	1.000000
14855.699087	-0.010391	0.516905	0.141750	74.974037	40.649166	54.791782	-3.051005	0.000000	3.961233	0.000000	0.000000	0.000000	0.017141	0.025216	-0.494890	0.000000	0.000000	3.000000	53.000000	1.000000
14855.702421	-0.010391	0.516905	0.141750	74.974037	40.649166	54.791782	-3.051005	0.000000	3.961233	0.000000	0.000000	0.000000	0.017141	0.025216	-0.494890	0.000000	0.000000	3.000000	53.000000	1.000000
14855.705754	-0.010391	0.516905	0.141750	74.541847	38.081337	52.281914	-3.072157	0.000000	3.944851	0.000000	0.000000	0.000000	0.017141	0.025216	-0.494890	0.000000	0.000000	3.000000	53.000000	1.000000
14855.709087	-0.010337	0.516951	0.140233	74.541847	38.081337	52.281914	-3.072157	0.000000	3.944851	0.000000	0.000000	0.000000	0.016406	0.013974	-0.455072	0.000000	0.000000	3.000000	53.000000	1.000000
14855.712421	-0.010337	0.516951	0.140233	74.541847	38.081337	52.281914	-3.072157	0.000000	3.944851	0.000000	0.000000	0.000000	0.016406	0.013974	-0.455072	0.000000	0.000000	3.000000	53.000000	1.000000
14855.715754	-0.010337	0.516951	0.140233	74.108559	35.726036	49.954113	-3.091770	0.000000	3.929498	0.000000	0.000000	0.000000	0.016406	0.013974	-0.455072	0.000000	0.000000	3.000000	53.000000	1.000000
14855.719087	-0.010286	0.516986	0.138942	74.108559	35.726036	49.954113	-3.091770	0.000000	3.929498	0.000000	0.000000	0.000000	0.015194	0.010592	-0.387354	0.000000	0.000000	3.000000	53.000000	1.000000
14855.722421	-0.010286	0.516986	0.138942	74.108559	35.726036	49.954113	-3.091770	0.000000	3.929498	0.000000	0.000000	0.000000	0.015194	0.010592	-0.387354	0.000000	0.000000	3.000000	53.000000	1.000000
14855.725754	-0.010286	0.516986	0.138942	73.692337	33.635830	47.873863	-3.108546	0.000000	3.916240	0.000000	0.000000	0.000000	0.015194	0.010592	-0.387354	0.000000	0.000000	3.000000	53.000000	1.000000
14855.729087	-0.010239	0.516993	0.137860	73.692337	33.635830	47.873863	-3.108546	0.000000	3.916240	0.000000	0.000000	0.000000	0.014075	0.001947	-0.324462	0.000000	0.000000	3.000000	53.000000	1.000000
14855.732421	-0.010239	0.516993	0.137860	73.692337	33.635830	47.873863	-3.108546	0.000000	3.916240	0.000000	0.000000	0.000000	0.014075	0.001947	-0.324462	0.000000	0.000000	3.000000	53.000000	1.000000
14855.735754	-0.010239	0.516993	0.137860	73.405106	32.244690	46.480846	-3.122629	0.000000	3.905021	0.000000	0.000000	0.000000	0.014075	0.001947	-0.324462	0.000000	0.000000	3.000000	53.000000	1.000000
14855.739087	-0.010223	0.517032	0.136944	73.405106	32.244690	46.480846	-3.122629	0.000000	3.905021	0.000000	0.000000	0.000000	0.004727	0.011735	-0.274717	0.000000	0.000000	3.000000	53.000000	1.000000
14855.742421	-0.010223	0.517032	0.136944	73.405106	32.244690	46.480846	-3.122629	0.000000	3.905021	0.000000	0.000000	0.000000	0.004727	0.011735	-0.274717	0.000000	0.000000	3.000000	53.000000	1.000000
14855.745754	-0.010223	0.517032	0.136944	73.516869	32.458981	46.659241	-3.135044	0.000000	3.895061	0.000000	0.000000	0.000000	0.004727	0.011735	-0.274717	0.000000	0.000000	3.000000	53.000000	1.000000
14855.749087	-0.010179	0.517038	0.136031	73.516869	32.458981	46.659241	-3.135044	0.000000	3.895061	0.000000	0.000000	0.000000	0.013163	0.001873	-0.273899	0.000000	0.000000	3.000000	53.000000	1.000000
14855.752421	-0.010179	0.517038	0.136031	73.516869	32.458981	46.659241	-3.135044	0.000000	3.895061	0.000000	0.000000	0.000000	0.013163	0.001873	-0.273899	0.000000	0.000000	3.000000	53.000000	1.000000
14855.755754	-0.010179	0.517038	0.136031	73.794991	33.429443	47.597713	-3.147006	0.000000	3.885402	0.000000	0.000000	0.000000	0.013163	0.001873	-0.273899	0.000000	0.000000	3.000000	53.000000	1.000000
14855.759087	-0.010179	0.517038	0.136031	73.794991	33.429443	47.597713	-3.147006	0.000000	3.885402	0.000000	0.000000	0.000000	0.013163	0.001873	-0.273899	0.000000	0.000000	3.000000	53.000000	1.000000
14855.762421	-0.010108	0.517048	0.135156	73.794991	33.429443	47.597713	-3.147006	0.000000	3.885402	0.000000	0.000000	0.000000	0.021385	0.002906	-0.262743	0.000000	0.000000	3.000000	53.000000	1.000000
14855.765754	-0.010108	0.517048	0.135156	74.069206	34.457291	48.590530	-3.147006	0.000000	3.885402	0.000000	0.000000	0.000000	0.021385	0.002906	-0.262743	0.000000	0.000000	3.000000	53.000000	1.000000
14855.769087	-0.010039	0.517101	0.134389	74.069206	34.457291	48.590530	-3.147006	0.000000	3.885402	0.000000	0.000000	0.000000	0.020780	0.015904	-0.230020	0.000000	0.000000	3.000000	53.000000	1.000000
14855.772421	-0.010039	0.517101	0.134389	74.069206	34.457291	48.590530	-3.147006	0.000000	3.885402	0.000000	0.000000	0.000000	0.020780	0.015904	-0.230020	0.000000	0.000000	3.000000	53.000000	1.000000
14855.775754	-0.010039	0.517101	0.134389	74.305359	35.380692	49.481251	-3.167644	0.000000	3.868595	0.000000	0.000000	0.000000	0.020780	0.015904	-0.230020	0.000000	0.000000	3.000000	53.000000	1.000000
14855.779087	-0.009998	0.517172	0.133638	74.305359	35.380692	49.481251	-3.167644	0.000000	3.868595	0.000000	0.000000	0.000000	0.012238	0.021211	-0.225204	0.000000	0.000000	3.000000	53.000000	1.000000
14855.782421	-0.009998	0.517172	0.133638	74.305359	35.380692	49.481251	-3.167644	0.000000	3.868595	0.000000	0.000000	0.000000	0.012238	0.021211	-0.225204	0.000000	0.000000	3.000000	53.000000	1.000000
14855.785754	-0.009998	0.517172	0.133638	74.499146	36.165646	50.239117	-3.177558	0.000000	3.860457	0.000000	0.000000	0.000000	0.012238	0.021211	-0.225204	0.000000	0.000000	3.000000	53.000000	1.000000
14855.789087	-0.009901	0.517288	0.132864	74.499146	36.165646	50.239117	-3.177558	0.000000	3.860457	0.000000	0.000000	0.000000	0.029146	0.035031	-0.232271	0.000000	0.000000	3.000000	53.000000	1.000000
14855.792421	-0.009901	0.517288	0.132864	74.499146	36.165646	50.239117	-3.177558	0.000000	3.860457	0.000000	0.000000	0.000000	0.029146	0.035031	-0.232271	0.000000	0.000000	3.000000	53.000000	1.000000
14855.795754	-0.009901	0.517288	0.132864	74.657570	36.824093	50.873074	-3.186885	0.000000	3.852760	0.000000	0.000000	0.000000	0.029146	0.035031	-0.232271	0.000000	0.000000	3.000000	53.000000	1.000000
14855.799087	-0.009901	0.517288	0.132864	74.657570	36.824093	50.873074	-3.186885	0.000000	3.852760	0.000000	0.000000	0.000000	0.029146	0.035031	-0.232271	0.000000	0.000000	3.000000	53.000000	1.000000
14855.802421	-0.009804	0.517419	0.132068	74.657570	36.824093	50.873074	-3.186885	0.000000	3.852760	0.000000	0.000000	0.000000	0.029187	0.039076	-0.238660	0.000000	0.000000	3.000000	53.000000	1.000000
14855.805754	-0.009804	0.517419	0.132068	74.781372	37.341236	51.369061	-3.186885	0.000000	3.852760	0.000000	0.000000	0.000000	0.029187	0.039076	-0.238660	0.000000	0.000000	3.000000	53.000000	1.000000
14855.809087	-0.009705	0.517587	0.131172	74.781372	37.341236	51.369061	-3.186885	0.000000	3.852760	0.000000	0.000000	0.000000	0.029616	0.050469	-0.268796	0.000000	0.000000	3.000000	53.000000	1.000000
14855.812421	-0.009705	0.517587	0.131172	74.781372	37.341236	51.369061	-3.186885	0.000000	3.852760	0.000000	0.000000	0.000000	0.029616	0.050469	-0.268796	0.000000	0.000000	3.000000	53.000000	1.000000
14855.815754	-0.009705	0.517587	0.131172	74.873085	37.714504	51.726978	-3.207727	0.000000	3.835426	0.000000	0.000000	0.000000	0.029616	0.050469	-0.268796	0.000000	0.000000	3.000000	53.000000	1.000000
14855.819087	-0.009549	0.517761	0.130180	74.873085	37.714504	51.726978	-3.207727	0.000000	3.835426	0.000000	0.000000	0.000000	0.046747	0.052083	-0.297760	0.000000	0.000000	3.000000	53.000000	1.000000
14855.822421	-0.009549	0.517761	0.130180	74.873085	37.714504	51.726978	-3.207727	0.000000	3.835426	0.000000	0.000000	0.000000	0.046747	0.052083	-0.297760	0.000000	0.000000	3.000000	53.000000	1.000000
14855.825754	-0.009549	0.517761	0.130180	74.944084	37.989674	51.983974	-3.219371	0.000000	3.825656	0.000000	0.000000	0.000000	0.046747	0.052083	-0.297760	0.000000	0.000000	3.000000	53.000000	1.000000
14855.829087	-0.009336	0.517985	0.129066	74.944084	37.989674	51.983974	-3.219371	0.000000	3.825656	0.000000	0.000000	0.000000	0.063888	0.067433	-0.334025	0.000000	0.000000	3.000000	53.000000	1.000000
14855.832421	-0.009336	0.517985	0.129066	74.944084	37.989674	51.983974	-3.219371	0.000000	3.825656	0.000000	0.000000	0.000000	0.063888	0.067433	-0.334025	0.000000	0.000000	3.000000	53.000000	1.000000
14855.835754	-0.009336	0.517985	0.129066	74.993202	38.170170	52.149704	-3.231883	0.000000	3.815093	0.000000	0.000000	0.000000	0.063888	0.067433	-0.334025	0.000000	0.000000	3.000000	53.000000	1.000000
14855.839087	-0.009039	0.518229	0.127835	74.993202	38.170170	52.149704	-3.231883	0.000000	3.815093	0.000000	0.000000	0.000000	0.089216	0.073043	-0.369335	0.000000	0.000000	3.000000	53.000000	1.000000
14855.842421	-0.009039	0.518229	0.127835	74.993202	38.170170	52.149704	-3.231883	0.000000	3.815093	0.000000	0.000000	0.000000	0.089216	0.073043	-0.369335	0.000000	0.000000	3.000000	53.000000	1.000000
14855.845754	-0.009039	0.518229	0.127835	75.045242	38.357338	52.305195	-3.244781	0.000000	3.804129	0.000000	0.000000	0.000000	0.089216	0.073043	-0.369335	0.000000	0.000000	3.000000	53.000000	1.000000
14855.849087	-0.008658	0.518494	0.126524	75.045242	38.357338	52.305195	-3.244781	0.000000	3.804129	0.000000	0.000000	0.000000	0.114168	0.079703	-0.393409	0.000000	0.000000	3.000000	53.000000	1.000000
14855.852421	-0.008658	0.518494	0.126524	75.045242	38.357338	52.305195	-3.244781	0.000000	3.804129	0.000000	0.000000	0.000000	0.114168	0.079703	-0.393409	0.000000	0.000000	3.000000	53.000000	1.000000
14855.855754	-0.008658	0.518494	0.126524	75.106667	38.530235	52.424755	-3.257570	0.000000	3.793184	0.000000	0.000000	0.000000	0.114168	0.079703	-0.393409	0.000000	0.000000	3.000000	53.000000	1.000000
14855.859087	-0.008112	0.518814	0.125130	75.106667	38.530235	52.424755	-3.257570	0.000000	3.793184	0.000000	0.000000	0.000000	0.163802	0.095788	-0.418302	0.000000	0.000000	3.000000	53.000000	1.000000
14855.862421	-0.008112	0.518814	0.125130	75.106667	38.530235	52.424755	-3.257570	0.000000	3.793184	0.000000	0.000000	0.000000	0.163802	0.095788	-0.418302	0.000000	0.000000	3.000000	53.000000	1.000000
14855.865754	-0.008112	0.518814	0.125130	75.208374	38.608688	52.412273	-3.268891	0.000000	3.783431	0.000000	0.000000	0.000000	0.163802	0.095788	-0.418302	0.000000	0.000000	3.000000	53.000000	1.000000
14855.869087	-0.007430	0.519154	0.123654	75.208374	38.608688	52.412273	-3.268891	0.000000	3.783431	0.000000	0.000000	0.000000	0.204725	0.102115	-0.442557	0.000000	0.000000	3.000000	53.000000	1.000000
14855.872421	-0.007430	0.519154	0.123654	75.208374	38.608688	52.412273	-3.268891	0.000000	3.783431	0.000000	0.000000	0.000000	0.204725	0.102115	-0.442557	0.000000	0.000000	3.000000	53.000000	1.000000
14855.875754	-0.007430	0.519154	0.123654	75.360100	38.528725	52.521297	-3.279228	0.000000	3.774475	0.000000	0.000000	0.000000	0.204725	0.102115	-0.442557	0.000000	0.000000	3.000000	53.000000	1.000000
14855.879087	-0.006640	0.519519	0.122135	75.360100	38.528725	52.521297	-3.279228	0.000000	3.774475	0.000000	0.000000	0.000000	0.236869	0.109583	-0.455701	0.000000	0.000000	3.000000	53.000000	1.000000
14855.882421	-0.006640	0.519519	0.122135	75.360100	38.528725	52.521297	-3.279228	0.000000	3.774475	0.000000	0.000000	0.000000	0.236869	0.109583	-0.455701	0.000000	0.000000	3.000000	53.000000	1.000000
14855.885754	-0.006640	0.519519	0.122135	75.603119	38.203907	53.299911	-3.288534	0.000000	3.766370	0.000000	0.000000	0.000000	0.236869	0.109583	-0.455701	0.000000	0.000000	3.000000	53.000000	1.000000
14855.889087	-0.005745	0.519864	0.120596	75.603119	38.203907	53.299911	-3.288534	0.000000	3.766370	0.000000	0.000000	0.000000	0.268628	0.103314	-0.461751	0.000000	0.000000	3.000000	53.000000	1.000000
14855.892421	-0.005745	0.519864	0.120596	75.603119	38.203907	53.299911	-3.288534	0.000000	3.766370	0.000000	0.000000	0.000000	0.268628	0.103314	-0.461751	0.000000	0.000000	3.000000	53.000000	1.000000
14855.895754	-0.005745	0.519864	0.120596	75.970757	37.419434	53.193821	-3.296460	0.000000	3.759435	0.000000	0.000000	0.000000	0.268628	0.103314	-0.461751	0.000000	0.000000	3.000000	53.000000	1.000000
14855.899087	-0.004717	0.520197	0.118977	75.970757	37.419434	53.193821	-3.296460	0.000000	3.759435	0.000000	0.000000	0.000000	0.308448	0.099916	-0.485701	0.000000	0.000000	3.000000	53.000000	1.000000
14855.902421	-0.004717	0.520197	0.118977	75.970757	37.419434	53.193821	-3.296460	0.000000	3.759435	0.000000	0.000000	0.000000	0.308448	0.099916	-0.485701	0.000000	0.000000	3.000000	53.000000	1.000000
14855.905754	-0.004717	0.520197	0.118977	76.455414	36.135490	51.686733	-3.303436	0.000000	3.753307	0.000000	0.000000	0.000000	0.308448	0.099916	-0.485701	0.000000	0.000000	3.000000	53.000000	1.000000
14855.909087	-0.003530	0.520540	0.117333	76.455414	36.135490	51.686733	-3.303436	0.000000	3.753307	0.000000	0.000000	0.000000	0.355874	0.103047	-0.493140	0.000000	0.000000	3.000000	53.000000	1.000000
14855.912421	-0.003530	0.520540	0.117333	76.455414	36.135490	51.686733	-3.303436	0.000000	3.753307	0.000000	0.000000	0.000000	0.355874	0.103047	-0.493140	0.000000	0.000000	3.000000	53.000000	1.000000
14855.915754	-0.003530	0.520540	0.117333	76.962753	34.355488	49.447853	-3.308124	0.000000	3.749175	0.000000	0.000000	0.000000	0.355874	0.103047	-0.493140	0.000000	0.000000	3.000000	53.000000	1.000000
14855.919087	-0.002269	0.520886	0.115586	76.962753	34.355488	49.447853	-3.308124	0.000000	3.749175	0.000000	0.000000	0.000000	0.378451	0.103542	-0.524132	0.000000	0.000000	3.000000	53.000000	1.000000
14855.922421	-0.002269	0.520886	0.115586	76.962753	34.355488	49.447853	-3.308124	0.000000	3.749175	0.000000	0.000000	0.000000	0.378451	0.103542	-0.524132	0.000000	0.000000	3.000000	53.000000	1.000000
14855.925754	-0.002269	0.520886	0.115586	77.364853	32.079689	47.459045	-3.313223	0.000000	3.744670	0.000000	0.000000	0.000000	0.378451	0.103542	-0.524132	0.000000	0.000000	3.000000	53.000000	1.000000
14855.929087	-0.000961	0.521241	0.113812	77.364853	32.079689	47.459045	-3.313223	0.000000	3.744670	0.000000	0.000000	0.000000	0.392433	0.106504	-0.532287	0.000000	0.000000	3.000000	53.000000	1.000000
14855.932421	-0.000961	0.521241	0.113812	77.364853	32.079689	47.459045	-3.313223	0.000000	3.744670	0.000000	0.000000	0.000000	0.392433	0.106504	-0.532287	0.000000	0.000000	3.000000	53.000000	1.000000
14855.935754	-0.000961	0.521241	0.113812	77.626816	29.408678	45.452114	-3.318045	0.000000	3.740398	0.000000	0.000000	0.000000	0.392433	0.106504	-0.532287	0.000000	0.000000	3.000000	53.000000	1.000000
14855.939087	0.000393	0.521588	0.111993	77.626816	29.408678	45.452114	-3.318045	0.000000	3.740398	0.000000	0.000000	0.000000	0.406208	0.104098	-0.545856	0.000000	0.000000	3.000000	53.000000	1.000000
14855.942421	0.000393	0.521588	0.111993	77.626816	29.408678	45.452114	-3.318045	0.000000	3.740398	0.000000	0.000000	0.000000	0.406208	0.104098	-0.545856	0.000000	0.000000	3.000000	53.000000	1.000000
14855.945754	0.000393	0.521588	0.111993	77.749741	26.514486	42.875961	-3.322897	0.000000	3.736088	0.000000	0.000000	0.000000	0.406208	0.104098	-0.545856	0.000000	0.000000	3.000000	53.000000	1.000000
14855.949087	0.001873	0.521975	0.110141	77.749741	26.514486	42.875961	-3.322897	0.000000	3.736088	0.000000	0.000000	0.000000	0.443986	0.116209	-0.555446	0.000000	0.000000	3.000000	53.000000	1.000000
14855.952421	0.001873	0.521975	0.110141	77.749741	26.514486	42.875961	-3.322897	0.000000	3.736088	0.000000	0.000000	0.000000	0.443986	0.116209	-0.555446	0.000000	0.000000	3.000000	53.000000	1.000000
14855.955754	0.001873	0.521975	0.110141	77.740311	23.556883	39.618526	-3.326052	0.000000	3.733280	0.000000	0.000000	0.000000	0.443986	0.116209	-0.555446	0.000000	0.000000	3.000000	53.000000	1.000000
14855.959087	0.003370	0.522407	0.108296	77.740311	23.556883	39.618526	-3.326052	0.000000	3.733280	0.000000	0.000000	0.000000	0.449158	0.129527	-0.553556	0.000000	0.000000	3.000000	53.000000	1.000000
14855.962421	0.003370	0.522407	0.108296	77.740311	23.556883	39.618526	-3.326052	0.000000	3.733280	0.000000	0.000000	0.000000	0.449158	0.129527	-0.553556	0.000000	0.000000	3.000000	53.000000	1.000000
14855.965754	0.003370	0.522407	0.108296	77.601326	20.825151	36.597202	-3.328869	0.000000	3.730768	0.000000	0.000000	0.000000	0.449158	0.129527	-0.553556	0.000000	0.000000	3.000000	53.000000	1.000000
14855.969087	0.004804	0.522896	0.106436	77.601326	20.825151	36.597202	-3.328869	0.000000	3.730768	0.000000	0.000000	0.000000	0.430137	0.146680	-0.557874	0.000000	0.000000	3.000000	53.000000	1.000000
14855.972421	0.004804	0.522896	0.106436	77.601326	20.825151	36.597202	-3.328869	0.000000	3.730768	0.000000	0.000000	0.000000	0.430137	0.146680	-0.557874	0.000000	0.000000	3.000000	53.000000	1.000000
14855.975754	0.004804	0.522896	0.106436	77.362991	18.487223	34.732403	-3.333262	0.000000	3.726844	0.000000	0.000000	0.000000	0.430137	0.146680	-0.557874	0.000000	0.000000	3.000000	53.000000	1.000000
14855.979087	0.006122	0.523402	0.104627	77.362991	18.487223	34.732403	-3.333262	0.000000	3.726844	0.000000	0.000000	0.000000	0.395456	0.151903	-0.542764	0.000000	0.000000	3.000000	53.000000	1.000000
14855.982421	0.006122	0.523402	0.104627	77.362991	18.487223	34.732403	-3.333262	0.000000	3.726844	0.000000	0.000000	0.000000	0.395456	0.151903	-0.542764	0.000000	0.000000	3.000000	53.000000	1.000000
14855.985754	0.006122	0.523402	0.104627	77.074844	16.504591	33.248219	-3.339185	0.000000	3.721538	0.000000	0.000000	0.000000	0.395456	0.151903	-0.542764	0.000000	0.000000	3.000000	53.000000	1.000000
14855.989087	0.007459	0.523956	0.102864	77.074844	16.504591	33.248219	-3.339185	0.000000	3.721538	0.000000	0.000000	0.000000	0.401060	0.166315	-0.528948	0.000000	0.000000	3.000000	53.000000	1.000000
14855.992421	0.007459	0.523956	0.102864	77.074844	16.504591	33.248219	-3.339185	0.000000	3.721538	0.000000	0.000000	0.000000	0.401060	0.166315	-0.528948	0.000000	0.000000	3.000000	53.000000	1.000000
14855.995754	0.007459	0.523956	0.102864	76.782715	14.794403	31.578608	-3.344090	0.000000	3.717131	0.000000	0.000000	0.000000	0.401060	0.166315	-0.528948	0.000000	0.000000	3.000000	53.000000	1.000000
14855.999087	0.008868	0.524515	0.101171	76.782715	14.794403	31.578608	-3.344090	0.000000	3.717131	0.000000	0.000000	0.000000	0.422718	0.167670	-0.507866	0.000000	0.000000	3.000000	53.000000	1.000000
14856.002421	0.008868	0.524515	0.101171	76.782715	14.794403	31.578608	-3.344090	0.000000	3.717131	0.000000	0.000000	0.000000	0.422718	0.167670	-0.507866	0.000000	0.000000	3.000000	53.000000	1.000000
14856.005754	0.008868	0.524515	0.101171	76.506378	13.279788	30.105583	-3.346402	0.000000	3.715050	0.000000	0.000000	0.000000	0.422718	0.167670	-0.507866	0.000000	0.000000	3.000000	53.000000	1.000000
14856.009087	0.010190	0.525122	0.099526	76.506378	13.279788	30.105583	-3.346402	0.000000	3.715050	0.000000	0.000000	0.000000	0.396621	0.182113	-0.493505	0.000000	0.000000	3.000000	53.000000	1.000000
14856.012421	0.010190	0.525122	0.099526	76.506378	13.279788	30.105583	-3.346402	0.000000	3.715050	0.000000	0.000000	0.000000	0.396621	0.182113	-0.493505	0.000000	0.000000	3.000000	53.000000	1.000000
14856.015754	0.010190	0.525122	0.099526	76.254227	11.944276	28.935102	-3.349689	0.000000	3.712086	0.000000	0.000000	0.000000	0.396621	0.182113	-0.493505	0.000000	0.000000	3.000000	53.000000	1.000000
14856.019087	0.011322	0.525765	0.097953	76.254227	11.944276	28.935102	-3.349689	0.000000	3.712086	0.000000	0.000000	0.000000	0.339351	0.192672	-0.471838	0.000000	0.000000	3.000000	53.000000	1.000000
14856.022421	0.011322	0.525765	0.097953	76.254227	11.944276	28.935102	-3.349689	0.000000	3.712086	0.000000	0.000000	0.000000	0.339351	0.192672	-0.471838	0.000000	0.000000	3.000000	53.000000	1.000000
14856.025754	0.011322	0.525765	0.097953	76.026947	10.811317	27.964491	-3.355693	0.000000	3.706660	0.000000	0.000000	0.000000	0.339351	0.192672	-0.471838	0.000000	0.000000	3.000000	53.000000	1.000000
14856.029087	0.012211	0.526442	0.096455	76.026947	10.811317	27.964491	-3.355693	0.000000	3.706660	0.000000	0.000000	0.000000	0.266917	0.203284	-0.449407	0.000000	0.000000	3.000000	53.000000	1.000000
14856.032421	0.012211	0.526442	0.096455	76.026947	10.811317	27.964491	-3.355693	0.000000	3.706660	0.000000	0.000000	0.000000	0.266917	0.203284	-0.449407	0.000000	0.000000	3.000000	53.000000	1.000000
14856.035754	0.012211	0.526442	0.096455	75.819954	9.971220	26.810163	-3.365509	0.000000	3.697749	0.000000	0.000000	0.000000	0.266917	0.203284	-0.449407	0.000000	0.000000	3.000000	53.000000	1.000000
14856.039087	0.012991	0.527145	0.094952	75.819954	9.971220	26.810163	-3.365509	0.000000	3.697749	0.000000	0.000000	0.000000	0.233934	0.210946	-0.451074	0.000000	0.000000	3.000000	53.000000	1.000000
14856.042421	0.012991	0.527145	0.094952	75.819954	9.971220	26.810163	-3.365509	0.000000	3.697749	0.000000	0.000000	0.000000	0.233934	0.210946	-0.451074	0.000000	0.000000	3.000000	53.000000	1.000000
14856.045754	0.012991	0.527145	0.094952	75.641876	9.616518	26.306730	-3.377990	0.000000	3.686351	0.000000	0.000000	0.000000	0.233934	0.210946	-0.451074	0.000000	0.000000	3.000000	53.000000	1.000000
14856.049087	0.013506	0.527866	0.093508	75.641876	9.616518	26.306730	-3.377990	0.000000	3.686351	0.000000	0.000000	0.000000	0.154597	0.216302	-0.433189	0.000000	0.000000	3.000000	53.000000	1.000000
14856.052421	0.013506	0.527866	0.093508	75.641876	9.616518	26.306730	-3.377990	0.000000	3.686351	0.000000	0.000000	0.000000	0.154597	0.216302	-0.433189	0.000000	0.000000	3.000000	53.000000	1.000000
14856.055754	0.013506	0.527866	0.093508	75.487221	9.688863	26.410530	-3.395190	0.000000	3.670516	0.000000	0.000000	0.000000	0.154597	0.216302	-0.433189	0.000000	0.000000	3.000000	53.000000	1.000000
14856.059087	0.013785	0.528648	0.092098	75.487221	9.688863	26.410530	-3.395190	0.000000	3.670516	0.000000	0.000000	0.000000	0.083556	0.234457	-0.422890	0.000000	0.000000	3.000000	53.000000	1.000000
14856.062421	0.013785	0.528648	0.092098	75.487221	9.688863	26.410530	-3.395190	0.000000	3.670516	0.000000	0.000000	0.000000	0.083556	0.234457	-0.422890	0.000000	0.000000	3.000000	53.000000	1.000000
14856.065754	0.013785	0.528648	0.092098	75.378830	9.956902	26.801304	-3.417031	0.000000	3.650192	0.000000	0.000000	0.000000	0.083556	0.234457	-0.422890	0.000000	0.000000	3.000000	53.000000	1.000000
14856.069087	0.013959	0.529460	0.090724	75.378830	9.956902	26.801304	-3.417031	0.000000	3.650192	0.000000	0.000000	0.000000	0.052116	0.243526	-0.412319	0.000000	0.000000	3.000000	53.000000	1.000000
14856.072421	0.013959	0.529460	0.090724	75.378830	9.956902	26.801304	-3.417031	0.000000	3.650192	0.000000	0.000000	0.000000	0.052116	0.243526	-0.412319	0.000000	0.000000	3.000000	53.000000	1.000000
14856.075754	0.013959	0.529460	0.090724	75.315323	10.420507	27.448174	-3.440677	0.000000	3.627912	0.000000	0.000000	0.000000	0.052116	0.243526	-0.412319	0.000000	0.000000	3.000000	53.000000	1.000000
14856.079087	0.014056	0.530324	0.089441	75.315323	10.420507	27.448174	-3.440677	0.000000	3.627912	0.000000	0.000000	0.000000	0.029147	0.259460	-0.384755	0.000000	0.000000	3.000000	53.000000	1.000000
14856.082421	0.014056	0.530324	0.089441	75.315323	10.420507	27.448174	-3.440677	0.000000	3.627912	0.000000	0.000000	0.000000	0.029147	0.259460	-0.384755	0.000000	0.000000	3.000000	53.000000	1.000000
14856.085754	0.014056	0.530324	0.089441	75.260132	11.058700	28.337912	-3.464354	0.000000	3.605309	0.000000	0.000000	0.000000	0.029147	0.259460	-0.384755	0.000000	0.000000	3.000000	53.000000	1.000000
14856.089087	0.014102	0.531237	0.088210	75.260132	11.058700	28.337912	-3.464354	0.000000	3.605309	0.000000	0.000000	0.000000	0.013823	0.273908	-0.369202	0.000000	0.000000	3.000000	53.000000	1.000000
14856.092421	0.014102	0.531237	0.088210	75.260132	11.058700	28.337912	-3.464354	0.000000	3.605309	0.000000	0.000000	0.000000	0.013823	0.273908	-0.369202	0.000000	0.000000	3.000000	53.000000	1.000000
14856.095754	0.014102	0.531237	0.088210	75.193451	11.818636	29.398323	-3.488273	0.000000	3.582172	0.000000	0.000000	0.000000	0.013823	0.273908	-0.369202	0.000000	0.000000	3.000000	53.000000	1.000000
14856.099087	0.014200	0.532151	0.087015	75.193451	11.818636	29.398323	-3.488273	0.000000	3.582172	0.000000	0.000000	0.000000	0.029506	0.274128	-0.358557	0.000000	0.000000	3.000000	53.000000	1.000000
14856.102421	0.014200	0.532151	0.087015	75.193451	11.818636	29.398323	-3.488273	0.000000	3.582172	0.000000	0.000000	0.000000	0.029506	0.274128	-0.358557	0.000000	0.000000	3.000000	53.000000	1.000000
14856.105754	0.014200	0.532151	0.087015	75.156319	12.660870	30.557434	-3.510582	0.000000	3.560312	0.000000	0.000000	0.000000	0.029506	0.274128	-0.358557	0.000000	0.000000	3.000000	53.000000	1.000000
14856.109087	0.014323	0.533055	0.085777	75.156319	12.660870	30.557434	-3.510582	0.000000	3.560312	0.000000	0.000000	0.000000	0.036735	0.271131	-0.371424	0.000000	0.000000	3.000000	53.000000	1.000000
14856.112421	0.014323	0.533055	0.085777	75.156319	12.660870	30.557434	-3.510582	0.000000	3.560312	0.000000	0.000000	0.000000	0.036735	0.271131	-0.371424	0.000000	0.000000	3.000000	53.000000	1.000000
14856.115754	0.014323	0.533055	0.085777	75.184029	13.502197	31.683643	-3.533476	0.000000	3.537591	0.000000	0.000000	0.000000	0.036735	0.271131	-0.371424	0.000000	0.000000	3.000000	53.000000	1.000000
14856.119087	0.014468	0.533913	0.084461	75.184029	13.502197	31.683643	-3.533476	0.000000	3.537591	0.000000	0.000000	0.000000	0.043616	0.257460	-0.394955	0.000000	0.000000	3.000000	53.000000	1.000000
14856.122421	0.014468	0.533913	0.084461	75.184029	13.502197	31.683643	-3.533476	0.000000	3.537591	0.000000	0.000000	0.000000	0.043616	0.257460	-0.394955	0.000000	0.000000	3.000000	53.000000	1.000000
14856.125754	0.014468	0.533913	0.084461	75.291931	14.249491	32.620869	-3.557745	0.000000	3.513182	0.000000	0.000000	0.000000	0.043616	0.257460	-0.394955	0.000000	0.000000	3.000000	53.000000	1.000000
14856.129087	0.014688	0.534743	0.083082	75.291931	14.249491	32.620869	-3.557745	0.000000	3.513182	0.000000	0.000000	0.000000	0.065949	0.249009	-0.413607	0.000000	0.000000	3.000000	53.000000	1.000000
14856.132421	0.014688	0.534743	0.083082	75.291931	14.249491	32.620869	-3.557745	0.000000	3.513182	0.000000	0.000000	0.000000	0.065949	0.249009	-0.413607	0.000000	0.000000	3.000000	53.000000	1.000000
14856.135754	0.014688	0.534743	0.083082	75.458000	14.760012	33.178925	-3.582044	0.000000	3.488404	0.000000	0.000000	0.000000	0.065949	0.249009	-0.413607	0.000000	0.000000	3.000000	53.000000	1.000000
14856.139087	0.015032	0.535498	0.081626	75.458000	14.760012	33.178925	-3.582044	0.000000	3.488404	0.000000	0.000000	0.000000	0.103313	0.226366	-0.436775	0.000000	0.000000	3.000000	53.000000	1.000000
14856.142421	0.015032	0.535498	0.081626	75.458000	14.760012	33.178925	-3.582044	0.000000	3.488404	0.000000	0.000000	0.000000	0.103313	0.226366	-0.436775	0.000000	0.000000	3.000000	53.000000	1.000000
14856.145754	0.015032	0.535498	0.081626	75.626472	14.912066	33.226498	-3.605728	0.000000	3.463917	0.000000	0.000000	0.000000	0.103313	0.226366	-0.436775	0.000000	0.000000	3.000000	53.000000	1.000000
14856.149087	0.015525	0.536206	0.080088	75.626472	14.912066	33.226498	-3.605728	0.000000	3.463917	0.000000	0.000000	0.000000	0.147934	0.212517	-0.461526	0.000000	0.000000	3.000000	53.000000	1.000000
14856.152421	0.015525	0.536206	0.080088	75.626472	14.912066	33.226498	-3.605728	0.000000	3.463917	0.000000	0.000000	0.000000	0.147934	0.212517	-0.461526	0.000000	0.000000	3.000000	53.000000	1.000000
14856.155754	0.015525	0.536206	0.080088	75.781914	14.847904	33.048859	-3.628498	0.000000	3.440058	0.000000	0.000000	0.000000	0.147934	0.212517	-0.461526	0.000000	0.000000	3.000000	53.000000	1.000000
14856.159087	0.016240	0.536845	0.078406	75.781914	14.847904	33.048859	-3.628498	0.000000	3.440058	0.000000	0.000000	0.000000	0.214450	0.191562	-0.504390	0.000000	0.000000	3.000000	53.000000	1.000000
14856.162421	0.016240	0.536845	0.078406	75.781914	14.847904	33.048859	-3.628498	0.000000	3.440058	0.000000	0.000000	0.000000	0.214450	0.191562	-0.504390	0.000000	0.000000	3.000000	53.000000	1.000000
14856.165754	0.016240	0.536845	0.078406	75.922287	14.507336	32.536205	-3.650262	0.000000	3.416955	0.000000	0.000000	0.000000	0.214450	0.191562	-0.504390	0.000000	0.000000	3.000000	53.000000	1.000000
14856.169087	0.017150	0.537390	0.076626	75.922287	14.507336	32.536205	-3.650262	0.000000	3.416955	0.000000	0.000000	0.000000	0.272968	0.163548	-0.534117	0.000000	0.000000	3.000000	53.000000	1.000000
14856.172421	0.017150	0.537390	0.076626	75.922287	14.507336	32.536205	-3.650262	0.000000	3.416955	0.000000	0.000000	0.000000	0.272968	0.163548	-0.534117	0.000000	0.000000	3.000000	53.000000	1.000000
14856.175754	0.017150	0.537390	0.076626	76.064247	13.776424	31.758596	-3.670724	0.000000	3.394965	0.000000	0.000000	0.000000	0.272968	0.163548	-0.534117	0.000000	0.000000	3.000000	53.000000	1.000000
14856.179087	0.018254	0.537877	0.074781	76.064247	13.776424	31.758596	-3.670724	0.000000	3.394965	0.000000	0.000000	0.000000	0.331090	0.146123	-0.553552	0.000000	0.000000	3.000000	53.000000	1.000000
14856.182421	0.018254	0.537877	0.074781	76.064247	13.776424	31.758596	-3.670724	0.000000	3.394965	0.000000	0.000000	0.000000	0.331090	0.146123	-0.553552	0.000000	0.000000	3.000000	53.000000	1.000000
14856.185754	0.018254	0.537877	0.074781	76.224899	12.539555	31.283503	-3.689216	0.000000	3.374860	0.000000	0.000000	0.000000	0.331090	0.146123	-0.553552	0.000000	0.000000	3.000000	53.000000	1.000000
14856.189087	0.019498	0.538259	0.072858	76.224899	12.539555	31.283503	-3.689216	0.000000	3.374860	0.000000	0.000000	0.000000	0.373224	0.114749	-0.576835	0.000000	0.000000	3.000000	53.000000	1.000000
14856.192421	0.019498	0.538259	0.072858	76.224899	12.539555	31.283503	-3.689216	0.000000	3.374860	0.000000	0.000000	0.000000	0.373224	0.114749	-0.576835	0.000000	0.000000	3.000000	53.000000	1.000000
14856.195754	0.019498	0.538259	0.072858	76.412193	10.712226	30.402628	-3.707161	0.000000	3.355139	0.000000	0.000000	0.000000	0.373224	0.114749	-0.576835	0.000000	0.000000	3.000000	53.000000	1.000000
14856.199087	0.020882	0.538544	0.070896	76.412193	10.712226	30.402628	-3.707161	0.000000	3.355139	0.000000	0.000000	0.000000	0.415180	0.085441	-0.588466	0.000000	0.000000	3.000000	53.000000	1.000000
14856.202421	0.020882	0.538544	0.070896	76.412193	10.712226	30.402628	-3.707161	0.000000	3.355139	0.000000	0.000000	0.000000	0.415180	0.085441	-0.588466	0.000000	0.000000	3.000000	53.000000	1.000000
14856.205754	0.020882	0.538544	0.070896	76.614822	8.186780	28.082170	-3.723718	0.000000	3.336754	0.000000	0.000000	0.000000	0.415180	0.085441	-0.588466	0.000000	0.000000	3.000000	53.000000	1.000000
14856.209087	0.022502	0.538755	0.068846	76.614822	8.186780	28.082170	-3.723718	0.000000	3.336754	0.000000	0.000000	0.000000	0.485953	0.063120	-0.615086	0.000000	0.000000	3.000000	53.000000	1.000000
14856.212421	0.022502	0.538755	0.068846	76.614822	8.186780	28.082170	-3.723718	0.000000	3.336754	0.000000	0.000000	0.000000	0.485953	0.063120	-0.615086	0.000000	0.000000	3.000000	53.000000	1.000000
14856.215754	0.022502	0.538755	0.068846	76.793770	5.058031	24.779976	-3.738038	0.000000	3.320704	0.000000	0.000000	0.000000	0.485953	0.063120	-0.615086	0.000000	0.000000	3.000000	53.000000	1.000000
14856.219087	0.024327	0.538885	0.066666	76.793770	5.058031	24.779976	-3.738038	0.000000	3.320704	0.000000	0.000000	0.000000	0.547604	0.038982	-0.654165	0.000000	0.000000	3.000000	53.000000	1.000000
14856.222421	0.024327	0.538885	0.066666	76.793770	5.058031	24.779976	-3.738038	0.000000	3.320704	0.000000	0.000000	0.000000	0.547604	0.038982	-0.654165	0.000000	0.000000	3.000000	53.000000	1.000000
14856.225754	0.024327	0.538885	0.066666	76.901009	1.475214	21.207823	-3.751766	0.000000	3.305185	0.000000	0.000000	0.000000	0.547604	0.038982	-0.654165	0.000000	0.000000	3.000000	53.000000	1.000000
14856.229087	0.026283	0.538930	0.064418	76.901009	1.475214	21.207823	-3.751766	0.000000	3.305185	0.000000	0.000000	0.000000	0.586686	0.013532	-0.674193	0.000000	0.000000	3.000000	53.000000	1.000000
14856.232421	0.026283	0.538930	0.064418	76.901009	1.475214	21.207823	-3.751766	0.000000	3.305185	0.000000	0.000000	0.000000	0.586686	0.013532	-0.674193	0.000000	0.000000	3.000000	53.000000	1.000000
14856.235754	0.026283	0.538930	0.064418	76.839874	-2.257474	17.720234	-3.685874	0.000000	3.220913	0.000000	0.000000	0.000000	0.586686	0.013532	-0.674193	0.000000	0.000000	3.000000	53.000000	1.000000
14856.239087	0.028394	0.538960	0.062173	76.839874	-2.257474	17.720234	-3.685874	0.000000	3.220913	0.000000	0.000000	0.000000	0.633560	0.009096	-0.673678	0.000000	0.000000	3.000000	53.000000	1.000000
14856.242421	0.028394	0.538960	0.062173	76.839874	-2.257474	17.720234	-3.685874	0.000000	3.220913	0.000000	0.000000	0.000000	0.633560	0.009096	-0.673678	0.000000	0.000000	3.000000	53.000000	1.000000
14856.245754	0.028394	0.538960	0.062173	76.522942	-5.868690	14.292577	-3.580280	0.000000	3.108633	0.000000	0.000000	0.000000	0.633560	0.009096	-0.673678	0.000000	0.000000	3.000000	53.000000	1.000000
14856.249087	0.030660	0.538976	0.059927	76.522942	-5.868690	14.292577	-3.580280	0.000000	3.108633	0.000000	0.000000	0.000000	0.679827	0.004755	-0.673721	0.000000	0.000000	3.000000	53.000000	1.000000
14856.252421	0.030660	0.538976	0.059927	76.522942	-5.868690	14.292577	-3.580280	0.000000	3.108633	0.000000	0.000000	0.000000	0.679827	0.004755	-0.673721	0.000000	0.000000	3.000000	53.000000	1.000000
14856.255754	0.030660	0.538976	0.059927	75.970726	-9.089209	10.657663	-3.466976	0.000000	2.996346	0.000000	0.000000	0.000000	0.679827	0.004755	-0.673721	0.000000	0.000000	3.000000	53.000000	1.000000
14856.259087	0.033036	0.539036	0.057777	75.970726	-9.089209	10.657663	-3.466976	0.000000	2.996346	0.000000	0.000000	0.000000	0.712639	0.017980	-0.645124	0.000000	0.000000	3.000000	53.000000	1.000000
14856.262421	0.033036	0.539036	0.057777	75.970726	-9.089209	10.657663	-3.466976	0.000000	2.996346	0.000000	0.000000	0.000000	0.712639	0.017980	-0.645124	0.000000	0.000000	3.000000	53.000000	1.000000
14856.265754	0.033036	0.539036	0.057777	75.293648	-11.676524	7.754464	-3.348203	0.000000	2.888826	0.000000	0.000000	0.000000	0.712639	0.017980	-0.645124	0.000000	0.000000	3.000000	53.000000	1.000000
14856.269087	0.035492	0.539116	0.055664	75.293648	-11.676524	7.754464	-3.348203	0.000000	2.888826	0.000000	0.000000	0.000000	0.736964	0.024105	-0.633863	0.000000	0.000000	3.000000	53.000000	1.000000
14856.272421	0.035492	0.539116	0.055664	75.293648	-11.676524	7.754464	-3.348203	0.000000	2.888826	0.000000	0.000000	0.000000	0.736964	0.024105	-0.633863	0.000000	0.000000	3.000000	53.000000	1.000000
14856.275754	0.035492	0.539116	0.055664	74.575569	-13.709992	5.846072	-3.225375	0.000000	2.783182	0.000000	0.000000	0.000000	0.736964	0.024105	-0.633863	0.000000	0.000000	3.000000	53.000000	1.000000
14856.279087	0.037889	0.539241	0.053657	74.575569	-13.709992	5.846072	-3.225375	0.000000	2.783182	0.000000	0.000000	0.000000	0.718825	0.037355	-0.602097	0.000000	0.000000	3.000000	53.000000	1.000000
14856.282421	0.037889	0.539241	0.053657	74.575569	-13.709992	5.846072	-3.225375	0.000000	2.783182	0.000000	0.000000	0.000000	0.718825	0.037355	-0.602097	0.000000	0.000000	3.000000	53.000000	1.000000
14856.285754	0.037889	0.539241	0.053657	73.869370	-15.346594	4.110233	-3.105572	0.000000	2.682832	0.000000	0.000000	0.000000	0.718825	0.037355	-0.602097	0.000000	0.000000	3.000000	53.000000	1.000000
14856.289087	0.040255	0.539461	0.051809	73.869370	-15.346594	4.110233	-3.105572	0.000000	2.682832	0.000000	0.000000	0.000000	0.709893	0.066102	-0.554302	0.000000	0.000000	3.000000	53.000000	1.000000
14856.292421	0.040255	0.539461	0.051809	73.869370	-15.346594	4.110233	-3.105572	0.000000	2.682832	0.000000	0.000000	0.000000	0.709893	0.066102	-0.554302	0.000000	0.000000	3.000000	53.000000	1.000000
14856.295754	0.040255	0.539461	0.051809	73.209396	-16.573183	2.449911	-2.987256	0.000000	2.590449	0.000000	0.000000	0.000000	0.709893	0.066102	-0.554302	0.000000	0.000000	3.000000	53.000000	1.000000
14856.299087	0.042595	0.539749	0.050126	73.209396	-16.573183	2.449911	-2.987256	0.000000	2.590449	0.000000	0.000000	0.000000	0.701893	0.086511	-0.504884	0.000000	0.000000	3.000000	53.000000	1.000000
14856.302421	0.042595	0.539749	0.050126	73.209396	-16.573183	2.449911	-2.987256	0.000000	2.590449	0.000000	0.000000	0.000000	0.701893	0.086511	-0.504884	0.000000	0.000000	3.000000	53.000000	1.000000
14856.305754	0.042595	0.539749	0.050126	72.620514	-17.322218	2.284433	-2.870274	0.000000	2.506301	0.000000	0.000000	0.000000	0.701893	0.086511	-0.504884	0.000000	0.000000	3.000000	53.000000	1.000000
14856.309087	0.044788	0.540144	0.048592	72.620514	-17.322218	2.284433	-2.870274	0.000000	2.506301	0.000000	0.000000	0.000000	0.657990	0.118489	-0.460155	0.000000	0.000000	3.000000	53.000000	1.000000
14856.312421	0.044788	0.540144	0.048592	72.620514	-17.322218	2.284433	-2.870274	0.000000	2.506301	0.000000	0.000000	0.000000	0.657990	0.118489	-0.460155	0.000000	0.000000	3.000000	53.000000	1.000000
14856.315754	0.044788	0.540144	0.048592	72.123825	-17.719961	3.421922	-2.760608	0.000000	2.429609	0.000000	0.000000	0.000000	0.657990	0.118489	-0.460155	0.000000	0.000000	3.000000	53.000000	1.000000
14856.319087	0.046699	0.540625	0.047268	72.123825	-17.719961	3.421922	-2.760608	0.000000	2.429609	0.000000	0.000000	0.000000	0.573232	0.144202	-0.397264	0.000000	0.000000	3.000000	53.000000	1.000000
14856.322421	0.046699	0.540625	0.047268	72.123825	-17.719961	3.421922	-2.760608	0.000000	2.429609	0.000000	0.000000	0.000000	0.573232	0.144202	-0.397264	0.000000	0.000000	3.000000	53.000000	1.000000
14856.325754	0.046699	0.540625	0.047268	71.677223	-17.963879	4.226186	-2.665070	0.000000	2.363398	0.000000	0.000000	0.000000	0.573232	0.144202	-0.397264	0.000000	0.000000	3.000000	53.000000	1.000000
14856.329087	0.048563	0.541178	0.046053	71.677223	-17.963879	4.226186	-2.665070	0.000000	2.363398	0.000000	0.000000	0.000000	0.559172	0.165992	-0.364620	0.000000	0.000000	3.000000	53.000000	1.000000
14856.332421	0.048563	0.541178	0.046053	71.677223	-17.963879	4.226186	-2.665070	0.000000	2.363398	0.000000	0.000000	0.000000	0.559172	0.165992	-0.364620	0.000000	0.000000	3.000000	53.000000	1.000000
14856.335754	0.048563	0.541178	0.046053	71.322968	-18.074394	4.628634	-2.571874	0.000000	2.302628	0.000000	0.000000	0.000000	0.559172	0.165992	-0.364620	0.000000	0.000000	3.000000	53.000000	1.000000
14856.339087	0.050418	0.541801	0.044838	71.322968	-18.074394	4.628634	-2.571874	0.000000	2.302628	0.000000	0.000000	0.000000	0.556773	0.186803	-0.364424	0.000000	0.000000	3.000000	53.000000	1.000000
14856.342421	0.050418	0.541801	0.044838	71.322968	-18.074394	4.628634	-2.571874	0.000000	2.302628	0.000000	0.000000	0.000000	0.556773	0.186803	-0.364424	0.000000	0.000000	3.000000	53.000000	1.000000
14856.345754	0.050418	0.541801	0.044838	71.177887	-18.213091	4.471499	-2.479079	0.000000	2.241891	0.000000	0.000000	0.000000	0.556773	0.186803	-0.364424	0.000000	0.000000	3.000000	53.000000	1.000000
14856.349087	0.052027	0.542476	0.043630	71.177887	-18.213091	4.471499	-2.479079	0.000000	2.241891	0.000000	0.000000	0.000000	0.482500	0.202401	-0.362251	0.000000	0.000000	3.000000	53.000000	1.000000
14856.352421	0.052027	0.542476	0.043630	71.177887	-18.213091	4.471499	-2.479079	0.000000	2.241891	0.000000	0.000000	0.000000	0.482500	0.202401	-0.362251	0.000000	0.000000	3.000000	53.000000	1.000000
14856.355754	0.052027	0.542476	0.043630	71.226280	-18.400404	4.016057	-2.398662	0.000000	2.181516	0.000000	0.000000	0.000000	0.482500	0.202401	-0.362251	0.000000	0.000000	3.000000	53.000000	1.000000
14856.359087	0.053452	0.543160	0.042348	71.226280	-18.400404	4.016057	-2.398662	0.000000	2.181516	0.000000	0.000000	0.000000	0.427587	0.205464	-0.384709	0.000000	0.000000	3.000000	53.000000	1.000000
14856.362421	0.053452	0.543160	0.042348	71.226280	-18.400404	4.016057	-2.398662	0.000000	2.181516	0.000000	0.000000	0.000000	0.427587	0.205464	-0.384709	0.000000	0.000000	3.000000	53.000000	1.000000
14856.365754	0.053452	0.543160	0.042348	71.379532	-18.606371	3.666382	-2.327398	0.000000	2.117398	0.000000	0.000000	0.000000	0.427587	0.205464	-0.384709	0.000000	0.000000	3.000000	53.000000	1.000000
14856.369087	0.054835	0.543838	0.040958	71.379532	-18.606371	3.666382	-2.327398	0.000000	2.117398	0.000000	0.000000	0.000000	0.414774	0.203144	-0.416852	0.000000	0.000000	3.000000	53.000000	1.000000
14856.372421	0.054835	0.543838	0.040958	71.379532	-18.606371	3.666382	-2.327398	0.000000	2.117398	0.000000	0.000000	0.000000	0.414774	0.203144	-0.416852	0.000000	0.000000	3.000000	53.000000	1.000000
14856.375754	0.054835	0.543838	0.040958	71.541130	-18.819838	3.346542	-2.258269	0.000000	2.047922	0.000000	0.000000	0.000000	0.414774	0.203144	-0.416852	0.000000	0.000000	3.000000	53.000000	1.000000
14856.379087	0.056084	0.544513	0.039513	71.541130	-18.819838	3.346542	-2.258269	0.000000	2.047922	0.000000	0.000000	0.000000	0.374806	0.202765	-0.433567	0.000000	0.000000	3.000000	53.000000	1.000000
14856.382421	0.056084	0.544513	0.039513	71.541130	-18.819838	3.346542	-2.258269	0.000000	2.047922	0.000000	0.000000	0.000000	0.374806	0.202765	-0.433567	0.000000	0.000000	3.000000	53.000000	1.000000
14856.385754	0.056084	0.544513	0.039513	71.695503	-19.012747	3.061464	-2.195801	0.000000	1.975661	0.000000	0.000000	0.000000	0.374806	0.202765	-0.433567	0.000000	0.000000	3.000000	53.000000	1.000000
14856.389087	0.057227	0.545178	0.038033	71.695503	-19.012747	3.061464	-2.195801	0.000000	1.975661	0.000000	0.000000	0.000000	0.342816	0.199263	-0.444032	0.000000	0.000000	3.000000	53.000000	1.000000
14856.392421	0.057227	0.545178	0.038033	71.695503	-19.012747	3.061464	-2.195801	0.000000	1.975661	0.000000	0.000000	0.000000	0.342816	0.199263	-0.444032	0.000000	0.000000	3.000000	53.000000	1.000000
14856.395754	0.057227	0.545178	0.038033	71.826691	-19.110125	2.924767	-2.138665	0.000000	1.901656	0.000000	0.000000	0.000000	0.342816	0.199263	-0.444032	0.000000	0.000000	3.000000	53.000000	1.000000
14856.399087	0.058311	0.545803	0.036518	71.826691	-19.110125	2.924767	-2.138665	0.000000	1.901656	0.000000	0.000000	0.000000	0.325205	0.187511	-0.454523	0.000000	0.000000	3.000000	53.000000	1.000000
14856.402421	0.058311	0.545803	0.036518	71.826691	-19.110125	2.924767	-2.138665	0.000000	1.901656	0.000000	0.000000	0.000000	0.325205	0.187511	-0.454523	0.000000	0.000000	3.000000	53.000000	1.000000
14856.405754	0.058311	0.545803	0.036518	71.939331	-19.088211	2.973007	-2.084464	0.000000	1.825902	0.000000	0.000000	0.000000	0.325205	0.187511	-0.454523	0.000000	0.000000	3.000000	53.000000	1.000000
14856.409087	0.059364	0.546423	0.035001	71.939331	-19.088211	2.973007	-2.084464	0.000000	1.825902	0.000000	0.000000	0.000000	0.315945	0.186133	-0.454973	0.000000	0.000000	3.000000	53.000000	1.000000
14856.412421	0.059364	0.546423	0.035001	71.939331	-19.088211	2.973007	-2.084464	0.000000	1.825902	0.000000	0.000000	0.000000	0.315945	0.186133	-0.454973	0.000000	0.000000	3.000000	53.000000	1.000000
14856.415754	0.059364	0.546423	0.035001	72.040627	-18.939877	3.263151	-2.031807	0.000000	1.750073	0.000000	0.000000	0.000000	0.315945	0.186133	-0.454973	0.000000	0.000000	3.000000	53.000000	1.000000
14856.419087	0.060369	0.547019	0.033532	72.040627	-18.939877	3.263151	-2.031807	0.000000	1.750073	0.000000	0.000000	0.000000	0.301441	0.178863	-0.440816	0.000000	0.000000	3.000000	53.000000	1.000000
14856.422421	0.060369	0.547019	0.033532	72.040627	-18.939877	3.263151	-2.031807	0.000000	1.750073	0.000000	0.000000	0.000000	0.301441	0.178863	-0.440816	0.000000	0.000000	3.000000	53.000000	1.000000
14856.425754	0.060369	0.547019	0.033532	72.107674	-18.627407	3.935581	-1.981567	0.000000	1.676604	0.000000	0.000000	0.000000	0.301441	0.178863	-0.440816	0.000000	0.000000	3.000000	53.000000	1.000000
14856.429087	0.061312	0.547634	0.032190	72.107674	-18.627407	3.935581	-1.981567	0.000000	1.676604	0.000000	0.000000	0.000000	0.283073	0.184328	-0.402651	0.000000	0.000000	3.000000	53.000000	1.000000
14856.432421	0.061312	0.547634	0.032190	72.107674	-18.627407	3.935581	-1.981567	0.000000	1.676604	0.000000	0.000000	0.000000	0.283073	0.184328	-0.402651	0.000000	0.000000	3.000000	53.000000	1.000000
14856.435754	0.061312	0.547634	0.032190	72.141861	-18.254982	4.627965	-1.934388	0.000000	1.609496	0.000000	0.000000	0.000000	0.283073	0.184328	-0.402651	0.000000	0.000000	3.000000	53.000000	1.000000
14856.439087	0.062268	0.548258	0.030990	72.141861	-18.254982	4.627965	-1.934388	0.000000	1.609496	0.000000	0.000000	0.000000	0.286861	0.187122	-0.360117	0.000000	0.000000	3.000000	53.000000	1.000000
14856.442421	0.062268	0.548258	0.030990	72.141861	-18.254982	4.627965	-1.934388	0.000000	1.609496	0.000000	0.000000	0.000000	0.286861	0.187122	-0.360117	0.000000	0.000000	3.000000	53.000000	1.000000
14856.445754	0.062268	0.548258	0.030990	72.160133	-17.878759	5.039559	-1.886578	0.000000	1.549476	0.000000	0.000000	0.000000	0.286861	0.187122	-0.360117	0.000000	0.000000	3.000000	53.000000	1.000000
14856.449087	0.063220	0.548899	0.029975	72.160133	-17.878759	5.039559	-1.886578	0.000000	1.549476	0.000000	0.000000	0.000000	0.285594	0.192437	-0.304396	0.000000	0.000000	3.000000	53.000000	1.000000
14856.452421	0.063220	0.548899	0.029975	72.160133	-17.878759	5.039559	-1.886578	0.000000	1.549476	0.000000	0.000000	0.000000	0.285594	0.192437	-0.304396	0.000000	0.000000	3.000000	53.000000	1.000000
14856.455754	0.063220	0.548899	0.029975	72.163193	-17.493912	5.421656	-1.838979	0.000000	1.498743	0.000000	0.000000	0.000000	0.285594	0.192437	-0.304396	0.000000	0.000000	3.000000	53.000000	1.000000
14856.459087	0.064265	0.549550	0.029157	72.163193	-17.493912	5.421656	-1.838979	0.000000	1.498743	0.000000	0.000000	0.000000	0.313356	0.195206	-0.245394	0.000000	0.000000	3.000000	53.000000	1.000000
14856.462421	0.064265	0.549550	0.029157	72.163193	-17.493912	5.421656	-1.838979	0.000000	1.498743	0.000000	0.000000	0.000000	0.313356	0.195206	-0.245394	0.000000	0.000000	3.000000	53.000000	1.000000
14856.465754	0.064265	0.549550	0.029157	72.155243	-17.102240	5.802708	-1.786753	0.000000	1.457844	0.000000	0.000000	0.000000	0.313356	0.195206	-0.245394	0.000000	0.000000	3.000000	53.000000	1.000000
14856.469087	0.065382	0.550228	0.028556	72.155243	-17.102240	5.802708	-1.786753	0.000000	1.457844	0.000000	0.000000	0.000000	0.335259	0.203517	-0.180223	0.000000	0.000000	3.000000	53.000000	1.000000
14856.472421	0.065382	0.550228	0.028556	72.155243	-17.102240	5.802708	-1.786753	0.000000	1.457844	0.000000	0.000000	0.000000	0.335259	0.203517	-0.180223	0.000000	0.000000	3.000000	53.000000	1.000000
14856.475754	0.065382	0.550228	0.028556	72.127899	-16.699476	6.171603	-1.730876	0.000000	1.427807	0.000000	0.000000	0.000000	0.335259	0.203517	-0.180223	0.000000	0.000000	3.000000	53.000000	1.000000
14856.479087	0.066590	0.550883	0.028115	72.127899	-16.699476	6.171603	-1.730876	0.000000	1.427807	0.000000	0.000000	0.000000	0.362312	0.196572	-0.132196	0.000000	0.000000	3.000000	53.000000	1.000000
14856.482421	0.066590	0.550883	0.028115	72.127899	-16.699476	6.171603	-1.730876	0.000000	1.427807	0.000000	0.000000	0.000000	0.362312	0.196572	-0.132196	0.000000	0.000000	3.000000	53.000000	1.000000
14856.485754	0.066590	0.550883	0.028115	72.100395	-16.328299	6.488862	-1.670491	0.000000	1.405774	0.000000	0.000000	0.000000	0.362312	0.196572	-0.132196	0.000000	0.000000	3.000000	53.000000	1.000000
14856.489087	0.067860	0.551508	0.027797	72.100395	-16.328299	6.488862	-1.670491	0.000000	1.405774	0.000000	0.000000	0.000000	0.381090	0.187466	-0.095581	0.000000	0.000000	3.000000	53.000000	1.000000
14856.492421	0.067860	0.551508	0.027797	72.100395	-16.328299	6.488862	-1.670491	0.000000	1.405774	0.000000	0.000000	0.000000	0.381090	0.187466	-0.095581	0.000000	0.000000	3.000000	53.000000	1.000000
14856.495754	0.067860	0.551508	0.027797	72.143661	-16.175180	6.568485	-1.606976	0.000000	1.389844	0.000000	0.000000	0.000000	0.381090	0.187466	-0.095581	0.000000	0.000000	3.000000	53.000000	1.000000
14856.499087	0.069183	0.552087	0.027519	72.143661	-16.175180	6.568485	-1.606976	0.000000	1.389844	0.000000	0.000000	0.000000	0.396674	0.173728	-0.083497	0.000000	0.000000	3.000000	53.000000	1.000000
14856.502421	0.069183	0.552087	0.027519	72.143661	-16.175180	6.568485	-1.606976	0.000000	1.389844	0.000000	0.000000	0.000000	0.396674	0.173728	-0.083497	0.000000	0.000000	3.000000	53.000000	1.000000
14856.505754	0.069183	0.552087	0.027519	72.431938	-16.614990	6.084512	-1.540863	0.000000	1.375928	0.000000	0.000000	0.000000	0.396674	0.173728	-0.083497	0.000000	0.000000	3.000000	53.000000	1.000000
14856.509087	0.070541	0.552543	0.027169	72.431938	-16.614990	6.084512	-1.540863	0.000000	1.375928	0.000000	0.000000	0.000000	0.407485	0.136808	-0.105003	0.000000	0.000000	3.000000	53.000000	1.000000
14856.512421	0.070541	0.552543	0.027169	72.431938	-16.614990	6.084512	-1.540863	0.000000	1.375928	0.000000	0.000000	0.000000	0.407485	0.136808	-0.105003	0.000000	0.000000	3.000000	53.000000	1.000000
14856.515754	0.070541	0.552543	0.027169	72.910858	-17.488859	5.237700	-1.472949	0.000000	1.358428	0.000000	0.000000	0.000000	0.407485	0.136808	-0.105003	0.000000	0.000000	3.000000	53.000000	1.000000
14856.519087	0.071910	0.552930	0.026740	72.910858	-17.488859	5.237700	-1.472949	0.000000	1.358428	0.000000	0.000000	0.000000	0.410767	0.115904	-0.128579	0.000000	0.000000	3.000000	53.000000	1.000000
14856.522421	0.071910	0.552930	0.026740	72.910858	-17.488859	5.237700	-1.472949	0.000000	1.358428	0.000000	0.000000	0.000000	0.410767	0.115904	-0.128579	0.000000	0.000000	3.000000	53.000000	1.000000
14856.525754	0.071910	0.552930	0.026740	73.437485	-18.473366	4.505091	-1.404488	0.000000	1.336998	0.000000	0.000000	0.000000	0.410767	0.115904	-0.128579	0.000000	0.000000	3.000000	53.000000	1.000000
14856.529087	0.073320	0.553201	0.026280	73.437485	-18.473366	4.505091	-1.404488	0.000000	1.336998	0.000000	0.000000	0.000000	0.423054	0.081314	-0.137887	0.000000	0.000000	3.000000	53.000000	1.000000
14856.532421	0.073320	0.553201	0.026280	73.437485	-18.473366	4.505091	-1.404488	0.000000	1.336998	0.000000	0.000000	0.000000	0.423054	0.081314	-0.137887	0.000000	0.000000	3.000000	53.000000	1.000000
14856.535754	0.073320	0.553201	0.026280	73.945389	-19.420088	4.136598	-1.333979	0.000000	1.314017	0.000000	0.000000	0.000000	0.423054	0.081314	-0.137887	0.000000	0.000000	3.000000	53.000000	1.000000
14856.539087	0.074740	0.553429	0.025737	73.945389	-19.420088	4.136598	-1.333979	0.000000	1.314017	0.000000	0.000000	0.000000	0.425759	0.068360	-0.163047	0.000000	0.000000	3.000000	53.000000	1.000000
14856.542421	0.074740	0.553429	0.025737	73.945389	-19.420088	4.136598	-1.333979	0.000000	1.314017	0.000000	0.000000	0.000000	0.425759	0.068360	-0.163047	0.000000	0.000000	3.000000	53.000000	1.000000
14856.545754	0.074740	0.553429	0.025737	74.420937	-20.354437	3.717074	-1.263019	0.000000	1.286842	0.000000	0.000000	0.000000	0.425759	0.068360	-0.163047	0.000000	0.000000	3.000000	53.000000	1.000000
14856.549087	0.076184	0.553578	0.025070	74.420937	-20.354437	3.717074	-1.263019	0.000000	1.286842	0.000000	0.000000	0.000000	0.433423	0.044952	-0.199938	0.000000	0.000000	3.000000	53.000000	1.000000
14856.552421	0.076184	0.553578	0.025070	74.420937	-20.354437	3.717074	-1.263019	0.000000	1.286842	0.000000	0.000000	0.000000	0.433423	0.044952	-0.199938	0.000000	0.000000	3.000000	53.000000	1.000000
14856.555754	0.076184	0.553578	0.025070	74.841957	-21.305113	2.974535	-1.190782	0.000000	1.253519	0.000000	0.000000	0.000000	0.433423	0.044952	-0.199938	0.000000	0.000000	3.000000	53.000000	1.000000
14856.559087	0.077640	0.553676	0.024343	74.841957	-21.305113	2.974535	-1.190782	0.000000	1.253519	0.000000	0.000000	0.000000	0.436675	0.029185	-0.218314	0.000000	0.000000	3.000000	53.000000	1.000000
14856.562421	0.077640	0.553676	0.024343	74.841957	-21.305113	2.974535	-1.190782	0.000000	1.253519	0.000000	0.000000	0.000000	0.436675	0.029185	-0.218314	0.000000	0.000000	3.000000	53.000000	1.000000
14856.565754	0.077640	0.553676	0.024343	75.195847	-22.327549	1.855208	-1.118003	0.000000	1.217134	0.000000	0.000000	0.000000	0.436675	0.029185	-0.218314	0.000000	0.000000	3.000000	53.000000	1.000000
14856.569087	0.079073	0.553695	0.023499	75.195847	-22.327549	1.855208	-1.118003	0.000000	1.217134	0.000000	0.000000	0.000000	0.430012	0.005752	-0.253095	0.000000	0.000000	3.000000	53.000000	1.000000
14856.572421	0.079073	0.553695	0.023499	75.195847	-22.327549	1.855208	-1.118003	0.000000	1.217134	0.000000	0.000000	0.000000	0.430012	0.005752	-0.253095	0.000000	0.000000	3.000000	53.000000	1.000000
14856.575754	0.079073	0.553695	0.023499	75.497261	-23.271292	0.983060	-1.046334	0.000000	1.174951	0.000000	0.000000	0.000000	0.430012	0.005752	-0.253095	0.000000	0.000000	3.000000	53.000000	1.000000
14856.579087	0.080372	0.553653	0.022576	75.497261	-23.271292	0.983060	-1.046334	0.000000	1.174951	0.000000	0.000000	0.000000	0.389747	-0.012457	-0.276827	0.000000	0.000000	3.000000	53.000000	1.000000
14856.582421	0.080372	0.553653	0.022576	75.497261	-23.271292	0.983060	-1.046334	0.000000	1.174951	0.000000	0.000000	0.000000	0.389747	-0.012457	-0.276827	0.000000	0.000000	3.000000	53.000000	1.000000
14856.585754	0.080372	0.553653	0.022576	75.717735	-23.951784	0.708940	-0.981376	0.000000	1.128814	0.000000	0.000000	0.000000	0.389747	-0.012457	-0.276827	0.000000	0.000000	3.000000	53.000000	1.000000
14856.589087	0.081559	0.553578	0.021566	75.717735	-23.951784	0.708940	-0.981376	0.000000	1.128814	0.000000	0.000000	0.000000	0.355973	-0.022662	-0.303005	0.000000	0.000000	3.000000	53.000000	1.000000
14856.592421	0.081559	0.553578	0.021566	75.717735	-23.951784	0.708940	-0.981376	0.000000	1.128814	0.000000	0.000000	0.000000	0.355973	-0.022662	-0.303005	0.000000	0.000000	3.000000	53.000000	1.000000
14856.595754	0.081559	0.553578	0.021566	75.786247	-24.028797	0.871439	-0.922047	0.000000	1.078313	0.000000	0.000000	0.000000	0.355973	-0.022662	-0.303005	0.000000	0.000000	3.000000	53.000000	1.000000
14856.599087	0.082665	0.553520	0.020519	75.786247	-24.028797	0.871439	-0.922047	0.000000	1.078313	0.000000	0.000000	0.000000	0.331672	-0.017291	-0.314222	0.000000	0.000000	3.000000	53.000000	1.000000
14856.602421	0.082665	0.553520	0.020519	75.786247	-24.028797	0.871439	-0.922047	0.000000	1.078313	0.000000	0.000000	0.000000	0.331672	-0.017291	-0.314222	0.000000	0.000000	3.000000	53.000000	1.000000
14856.605754	0.082665	0.553520	0.020519	75.735840	-23.605362	1.150910	-0.866769	0.000000	1.025942	0.000000	0.000000	0.000000	0.331672	-0.017291	-0.314222	0.000000	0.000000	3.000000	53.000000	1.000000
14856.609087	0.083757	0.553480	0.019423	75.735840	-23.605362	1.150910	-0.866769	0.000000	1.025942	0.000000	0.000000	0.000000	0.327760	-0.011957	-0.328873	0.000000	0.000000	3.000000	53.000000	1.000000
14856.612421	0.083757	0.553480	0.019423	75.735840	-23.605362	1.150910	-0.866769	0.000000	1.025942	0.000000	0.000000	0.000000	0.327760	-0.011957	-0.328873	0.000000	0.000000	3.000000	53.000000	1.000000
14856.615754	0.083757	0.553480	0.019423	75.587837	-22.794092	1.811386	-0.812142	0.000000	0.971130	0.000000	0.000000	0.000000	0.327760	-0.011957	-0.328873	0.000000	0.000000	3.000000	53.000000	1.000000
14856.619087	0.084883	0.553405	0.018280	75.587837	-22.794092	1.811386	-0.812142	0.000000	0.971130	0.000000	0.000000	0.000000	0.337823	-0.022516	-0.342831	0.000000	0.000000	3.000000	53.000000	1.000000
14856.622421	0.084883	0.553405	0.018280	75.587837	-22.794092	1.811386	-0.812142	0.000000	0.971130	0.000000	0.000000	0.000000	0.337823	-0.022516	-0.342831	0.000000	0.000000	3.000000	53.000000	1.000000
14856.625754	0.084883	0.553405	0.018280	75.399918	-21.845955	2.669590	-0.755838	0.000000	0.913992	0.000000	0.000000	0.000000	0.337823	-0.022516	-0.342831	0.000000	0.000000	3.000000	53.000000	1.000000
14856.629087	0.085965	0.553340	0.017051	75.399918	-21.845955	2.669590	-0.755838	0.000000	0.913992	0.000000	0.000000	0.000000	0.324661	-0.019724	-0.368515	0.000000	0.000000	3.000000	53.000000	1.000000
14856.632421	0.085965	0.553340	0.017051	75.399918	-21.845955	2.669590	-0.755838	0.000000	0.913992	0.000000	0.000000	0.000000	0.324661	-0.019724	-0.368515	0.000000	0.000000	3.000000	53.000000	1.000000
14856.635754	0.085965	0.553340	0.017051	75.182991	-20.827705	3.853307	-0.701728	0.000000	0.852573	0.000000	0.000000	0.000000	0.324661	-0.019724	-0.368515	0.000000	0.000000	3.000000	53.000000	1.000000
14856.639087	0.087014	0.553308	0.015796	75.182991	-20.827705	3.853307	-0.701728	0.000000	0.852573	0.000000	0.000000	0.000000	0.314554	-0.009357	-0.376638	0.000000	0.000000	3.000000	53.000000	1.000000
14856.642421	0.087014	0.553308	0.015796	75.182991	-20.827705	3.853307	-0.701728	0.000000	0.852573	0.000000	0.000000	0.000000	0.314554	-0.009357	-0.376638	0.000000	0.000000	3.000000	53.000000	1.000000
14856.645754	0.087014	0.553308	0.015796	74.943733	-19.786596	5.562795	-0.649302	0.000000	0.789800	0.000000	0.000000	0.000000	0.314554	-0.009357	-0.376638	0.000000	0.000000	3.000000	53.000000	1.000000
14856.649087	0.088062	0.553337	0.014568	74.943733	-19.786596	5.562795	-0.649302	0.000000	0.789800	0.000000	0.000000	0.000000	0.314422	0.008582	-0.368433	0.000000	0.000000	3.000000	53.000000	1.000000
14856.652421	0.088062	0.553337	0.014568	74.943733	-19.786596	5.562795	-0.649302	0.000000	0.789800	0.000000	0.000000	0.000000	0.314422	0.008582	-0.368433	0.000000	0.000000	3.000000	53.000000	1.000000
14856.655754	0.088062	0.553337	0.014568	74.684181	-18.837769	7.161415	-0.596899	0.000000	0.728394	0.000000	0.000000	0.000000	0.314422	0.008582	-0.368433	0.000000	0.000000	3.000000	53.000000	1.000000
14856.659087	0.089083	0.553434	0.013348	74.684181	-18.837769	7.161415	-0.596899	0.000000	0.728394	0.000000	0.000000	0.000000	0.306359	0.029131	-0.365818	0.000000	0.000000	3.000000	53.000000	1.000000
14856.662421	0.089083	0.553434	0.013348	74.684181	-18.837769	7.161415	-0.596899	0.000000	0.728394	0.000000	0.000000	0.000000	0.306359	0.029131	-0.365818	0.000000	0.000000	3.000000	53.000000	1.000000
14856.665754	0.089083	0.553434	0.013348	74.394295	-18.052599	7.788054	-0.545839	0.000000	0.667424	0.000000	0.000000	0.000000	0.306359	0.029131	-0.365818	0.000000	0.000000	3.000000	53.000000	1.000000
14856.669087	0.090122	0.553599	0.012129	74.394295	-18.052599	7.788054	-0.545839	0.000000	0.667424	0.000000	0.000000	0.000000	0.311727	0.049569	-0.365720	0.000000	0.000000	3.000000	53.000000	1.000000
14856.672421	0.090122	0.553599	0.012129	74.394295	-18.052599	7.788054	-0.545839	0.000000	0.667424	0.000000	0.000000	0.000000	0.311727	0.049569	-0.365720	0.000000	0.000000	3.000000	53.000000	1.000000
14856.675754	0.090122	0.553599	0.012129	74.087341	-17.467207	8.031797	-0.493884	0.000000	0.606471	0.000000	0.000000	0.000000	0.311727	0.049569	-0.365720	0.000000	0.000000	3.000000	53.000000	1.000000
14856.679087	0.091106	0.553849	0.011009	74.087341	-17.467207	8.031797	-0.493884	0.000000	0.606471	0.000000	0.000000	0.000000	0.295144	0.074947	-0.336067	0.000000	0.000000	3.000000	53.000000	1.000000
14856.682421	0.091106	0.553849	0.011009	74.087341	-17.467207	8.031797	-0.493884	0.000000	0.606471	0.000000	0.000000	0.000000	0.295144	0.074947	-0.336067	0.000000	0.000000	3.000000	53.000000	1.000000
14856.685754	0.091106	0.553849	0.011009	73.786797	-17.038715	8.134513	-0.444694	0.000000	0.550460	0.000000	0.000000	0.000000	0.295144	0.074947	-0.336067	0.000000	0.000000	3.000000	53.000000	1.000000
14856.689087	0.091974	0.554175	0.010024	73.786797	-17.038715	8.134513	-0.444694	0.000000	0.550460	0.000000	0.000000	0.000000	0.260294	0.097656	-0.295490	0.000000	0.000000	3.000000	53.000000	1.000000
14856.692421	0.091974	0.554175	0.010024	73.786797	-17.038715	8.134513	-0.444694	0.000000	0.550460	0.000000	0.000000	0.000000	0.260294	0.097656	-0.295490	0.000000	0.000000	3.000000	53.000000	1.000000
14856.695754	0.091974	0.554175	0.010024	73.522652	-16.721979	8.223356	-0.401312	0.000000	0.501212	0.000000	0.000000	0.000000	0.260294	0.097656	-0.295490	0.000000	0.000000	3.000000	53.000000	1.000000
14856.699087	0.092785	0.554567	0.009121	73.522652	-16.721979	8.223356	-0.401312	0.000000	0.501212	0.000000	0.000000	0.000000	0.243417	0.117853	-0.270885	0.000000	0.000000	3.000000	53.000000	1.000000
14856.702421	0.092785	0.554567	0.009121	73.522652	-16.721979	8.223356	-0.401312	0.000000	0.501212	0.000000	0.000000	0.000000	0.243417	0.117853	-0.270885	0.000000	0.000000	3.000000	53.000000	1.000000
14856.705754	0.092785	0.554567	0.009121	73.306335	-16.431225	8.397769	-0.360742	0.000000	0.456064	0.000000	0.000000	0.000000	0.243417	0.117853	-0.270885	0.000000	0.000000	3.000000	53.000000	1.000000
14856.709087	0.093661	0.555010	0.008324	73.306335	-16.431225	8.397769	-0.360742	0.000000	0.456064	0.000000	0.000000	0.000000	0.262694	0.132876	-0.239105	0.000000	0.000000	3.000000	53.000000	1.000000
14856.712421	0.093661	0.555010	0.008324	73.306335	-16.431225	8.397769	-0.360742	0.000000	0.456064	0.000000	0.000000	0.000000	0.262694	0.132876	-0.239105	0.000000	0.000000	3.000000	53.000000	1.000000
14856.715754	0.093661	0.555010	0.008324	73.180130	-16.093904	8.942641	-0.316960	0.000000	0.416213	0.000000	0.000000	0.000000	0.262694	0.132876	-0.239105	0.000000	0.000000	3.000000	53.000000	1.000000
14856.719087	0.094566	0.555504	0.007574	73.180130	-16.093904	8.942641	-0.316960	0.000000	0.416213	0.000000	0.000000	0.000000	0.271622	0.148003	-0.225181	0.000000	0.000000	3.000000	53.000000	1.000000
14856.722421	0.094566	0.555504	0.007574	73.180130	-16.093904	8.942641	-0.316960	0.000000	0.416213	0.000000	0.000000	0.000000	0.271622	0.148003	-0.225181	0.000000	0.000000	3.000000	53.000000	1.000000
14856.725754	0.094566	0.555504	0.007574	73.123550	-15.822301	9.480387	-0.271689	0.000000	0.378683	0.000000	0.000000	0.000000	0.271622	0.148003	-0.225181	0.000000	0.000000	3.000000	53.000000	1.000000
14856.729087	0.095561	0.555987	0.006826	73.123550	-15.822301	9.480387	-0.271689	0.000000	0.378683	0.000000	0.000000	0.000000	0.298585	0.145037	-0.224444	0.000000	0.000000	3.000000	53.000000	1.000000
14856.732421	0.095561	0.555987	0.006826	73.123550	-15.822301	9.480387	-0.271689	0.000000	0.378683	0.000000	0.000000	0.000000	0.298585	0.145037	-0.224444	0.000000	0.000000	3.000000	53.000000	1.000000
14856.735754	0.095561	0.555987	0.006826	73.092987	-15.617774	9.534961	-0.221926	0.000000	0.341276	0.000000	0.000000	0.000000	0.298585	0.145037	-0.224444	0.000000	0.000000	3.000000	53.000000	1.000000
14856.739087	0.096694	0.556469	0.005979	73.092987	-15.617774	9.534961	-0.221926	0.000000	0.341276	0.000000	0.000000	0.000000	0.339838	0.144654	-0.253965	0.000000	0.000000	3.000000	53.000000	1.000000
14856.742421	0.096694	0.556469	0.005979	73.092987	-15.617774	9.534961	-0.221926	0.000000	0.341276	0.000000	0.000000	0.000000	0.339838	0.144654	-0.253965	0.000000	0.000000	3.000000	53.000000	1.000000
14856.745754	0.096694	0.556469	0.005979	73.065193	-15.410005	9.592377	-0.165286	0.000000	0.298948	0.000000	0.000000	0.000000	0.339838	0.144654	-0.253965	0.000000	0.000000	3.000000	53.000000	1.000000
14856.749087	0.097850	0.556933	0.005039	73.065193	-15.410005	9.592377	-0.165286	0.000000	0.298948	0.000000	0.000000	0.000000	0.346646	0.138989	-0.282126	0.000000	0.000000	3.000000	53.000000	1.000000
14856.752421	0.097850	0.556933	0.005039	73.065193	-15.410005	9.592377	-0.165286	0.000000	0.298948	0.000000	0.000000	0.000000	0.346646	0.138989	-0.282126	0.000000	0.000000	3.000000	53.000000	1.000000
14856.755754	0.097850	0.556933	0.005039	73.045715	-15.216515	9.642853	-0.107511	0.000000	0.251927	0.000000	0.000000	0.000000	0.346646	0.138989	-0.282126	0.000000	0.000000	3.000000	53.000000	1.000000
14856.759087	0.098970	0.557386	0.004059	73.045715	-15.216515	9.642853	-0.107511	0.000000	0.251927	0.000000	0.000000	0.000000	0.336067	0.135861	-0.293943	0.000000	0.000000	3.000000	53.000000	1.000000
14856.762421	0.098970	0.557386	0.004059	73.045715	-15.216515	9.642853	-0.107511	0.000000	0.251927	0.000000	0.000000	0.000000	0.336067	0.135861	-0.293943	0.000000	0.000000	3.000000	53.000000	1.000000
14856.765754	0.098970	0.557386	0.004059	73.031067	-15.043673	9.734371	-0.051500	0.000000	0.202937	0.000000	0.000000	0.000000	0.336067	0.135861	-0.293943	0.000000	0.000000	3.000000	53.000000	1.000000
14856.769087	0.100016	0.557784	0.002969	73.031067	-15.043673	9.734371	-0.051500	0.000000	0.202937	0.000000	0.000000	0.000000	0.313929	0.119658	-0.327006	0.000000	0.000000	3.000000	53.000000	1.000000
14856.772421	0.100016	0.557784	0.002969	73.031067	-15.043673	9.734371	-0.051500	0.000000	0.202937	0.000000	0.000000	0.000000	0.313929	0.119658	-0.327006	0.000000	0.000000	3.000000	53.000000	1.000000
14856.775754	0.100016	0.557784	0.002969	73.019791	-14.897416	9.857235	0.000821	0.000000	0.148436	0.000000	0.000000	0.000000	0.313929	0.119658	-0.327006	0.000000	0.000000	3.000000	53.000000	1.000000
14856.779087	0.100988	0.558164	0.001872	73.019791	-14.897416	9.857235	0.000821	0.000000	0.148436	0.000000	0.000000	0.000000	0.291580	0.113887	-0.328867	0.000000	0.000000	3.000000	53.000000	1.000000
14856.782421	0.100988	0.558164	0.001872	73.019791	-14.897416	9.857235	0.000821	0.000000	0.148436	0.000000	0.000000	0.000000	0.291580	0.113887	-0.328867	0.000000	0.000000	3.000000	53.000000	1.000000
14856.785754	0.100988	0.558164	0.001872	73.010231	-14.803108	10.455948	0.049418	0.000000	0.093625	0.000000	0.000000	0.000000	0.291580	0.113887	-0.328867	0.000000	0.000000	3.000000	53.000000	1.000000
14856.789087	0.101857	0.558490	0.000740	73.010231	-14.803108	10.455948	0.049418	0.000000	0.093625	0.000000	0.000000	0.000000	0.260463	0.097724	-0.339685	0.000000	0.000000	3.000000	53.000000	1.000000
14856.792421	0.101857	0.558490	0.000740	73.010231	-14.803108	10.455948	0.049418	0.000000	0.093625	0.000000	0.000000	0.000000	0.260463	0.097724	-0.339685	0.000000	0.000000	3.000000	53.000000	1.000000
14856.795754	0.101857	0.558490	0.000740	72.973305	-14.832738	11.863884	0.092828	0.000000	0.037010	0.000000	0.000000	0.000000	0.260463	0.097724	-0.339685	0.000000	0.000000	3.000000	53.000000	1.000000
14856.799087	0.102618	0.558780	-0.000342	72.973305	-14.832738	11.863884	0.092828	0.000000	0.037010	0.000000	0.000000	0.000000	0.228388	0.086977	-0.324520	0.000000	0.000000	3.000000	53.000000	1.000000
14856.802421	0.102618	0.558780	-0.000342	72.973305	-14.832738	11.863884	0.092828	0.000000	0.037010	0.000000	0.000000	0.000000	0.228388	0.086977	-0.324520	0.000000	0.000000	3.000000	53.000000	1.000000
14856.805754	0.102618	0.558780	-0.000342	72.892975	-15.084669	12.493487	0.130893	0.000000	-0.017076	0.000000	0.000000	0.000000	0.228388	0.086977	-0.324520	0.000000	0.000000	3.000000	53.000000	1.000000
14856.809087	0.103311	0.559042	-0.001405	72.892975	-15.084669	12.493487	0.130893	0.000000	-0.017076	0.000000	0.000000	0.000000	0.208021	0.078811	-0.319012	0.000000	0.000000	3.000000	53.000000	1.000000
14856.812421	0.103311	0.559042	-0.001405	72.892975	-15.084669	12.493487	0.130893	0.000000	-0.017076	0.000000	0.000000	0.000000	0.208021	0.078811	-0.319012	0.000000	0.000000	3.000000	53.000000	1.000000
14856.815754	0.103311	0.559042	-0.001405	72.763702	-15.513909	11.885578	0.165563	0.000000	-0.070245	0.000000	0.000000	0.000000	0.208021	0.078811	-0.319012	0.000000	0.000000	3.000000	53.000000	1.000000
14856.819087	0.104029	0.559270	-0.002446	72.763702	-15.513909	11.885578	0.165563	0.000000	-0.070245	0.000000	0.000000	0.000000	0.215284	0.068196	-0.312423	0.000000	0.000000	3.000000	53.000000	1.000000
14856.822421	0.104029	0.559270	-0.002446	72.763702	-15.513909	11.885578	0.165563	0.000000	-0.070245	0.000000	0.000000	0.000000	0.215284	0.068196	-0.312423	0.000000	0.000000	3.000000	53.000000	1.000000
14856.825754	0.104029	0.559270	-0.002446	72.596214	-16.075024	10.793263	0.201444	0.000000	-0.122315	0.000000	0.000000	0.000000	0.215284	0.068196	-0.312423	0.000000	0.000000	3.000000	53.000000	1.000000
14856.829087	0.104652	0.559446	-0.003390	72.596214	-16.075024	10.793263	0.201444	0.000000	-0.122315	0.000000	0.000000	0.000000	0.186970	0.052786	-0.283096	0.000000	0.000000	3.000000	53.000000	1.000000
14856.832421	0.104652	0.559446	-0.003390	72.596214	-16.075024	10.793263	0.201444	0.000000	-0.122315	0.000000	0.000000	0.000000	0.186970	0.052786	-0.283096	0.000000	0.000000	3.000000	53.000000	1.000000
14856.835754	0.104652	0.559446	-0.003390	72.407257	-16.682190	9.643333	0.232606	0.000000	-0.169498	0.000000	0.000000	0.000000	0.186970	0.052786	-0.283096	0.000000	0.000000	3.000000	53.000000	1.000000
14856.839087	0.104652	0.559446	-0.003390	72.407257	-16.682190	9.643333	0.232606	0.000000	-0.169498	0.000000	0.000000	0.000000	0.186970	0.052786	-0.283096	0.000000	0.000000	3.000000	53.000000	1.000000
14856.842421	0.105135	0.559614	-0.004145	72.407257	-16.682190	9.643333	0.232606	0.000000	-0.169498	0.000000	0.000000	0.000000	0.144905	0.050629	-0.226417	0.000000	0.000000	3.000000	53.000000	1.000000
14856.845754	0.105135	0.559614	-0.004145	72.217430	-17.277840	8.539205	0.232606	0.000000	-0.169498	0.000000	0.000000	0.000000	0.144905	0.050629	-0.226417	0.000000	0.000000	3.000000	53.000000	1.000000
14856.849087	0.105561	0.559759	-0.004747	72.217430	-17.277840	8.539205	0.232606	0.000000	-0.169498	0.000000	0.000000	0.000000	0.127836	0.043457	-0.180839	0.000000	0.000000	3.000000	53.000000	1.000000
14856.852421	0.105561	0.559759	-0.004747	72.217430	-17.277840	8.539205	0.232606	0.000000	-0.169498	0.000000	0.000000	0.000000	0.127836	0.043457	-0.180839	0.000000	0.000000	3.000000	53.000000	1.000000
14856.855754	0.105561	0.559759	-0.004747	72.052025	-17.734623	7.665712	0.278063	0.000000	-0.237374	0.000000	0.000000	0.000000	0.127836	0.043457	-0.180839	0.000000	0.000000	3.000000	53.000000	1.000000
14856.859087	0.105561	0.559759	-0.004747	72.052025	-17.734623	7.665712	0.278063	0.000000	-0.237374	0.000000	0.000000	0.000000	0.127836	0.043457	-0.180839	0.000000	0.000000	3.000000	53.000000	1.000000
14856.862421	0.105914	0.559898	-0.005176	72.052025	-17.734623	7.665712	0.278063	0.000000	-0.237374	0.000000	0.000000	0.000000	0.105824	0.041570	-0.128407	0.000000	0.000000	3.000000	53.000000	1.000000
14856.865754	0.105914	0.559898	-0.005176	71.969154	-17.928951	7.239444	0.278063	0.000000	-0.237374	0.000000	0.000000	0.000000	0.105824	0.041570	-0.128407	0.000000	0.000000	3.000000	53.000000	1.000000
14856.869087	0.106239	0.560012	-0.005525	71.969154	-17.928951	7.239444	0.278063	0.000000	-0.237374	0.000000	0.000000	0.000000	0.097610	0.034219	-0.104776	0.000000	0.000000	3.000000	53.000000	1.000000
14856.872421	0.106239	0.560012	-0.005525	71.969154	-17.928951	7.239444	0.278063	0.000000	-0.237374	0.000000	0.000000	0.000000	0.097610	0.034219	-0.104776	0.000000	0.000000	3.000000	53.000000	1.000000
14856.875754	0.106239	0.560012	-0.005525	71.974762	-17.852285	7.289020	0.311969	0.000000	-0.276238	0.000000	0.000000	0.000000	0.097610	0.034219	-0.104776	0.000000	0.000000	3.000000	53.000000	1.000000
14856.879087	0.106239	0.560012	-0.005525	71.974762	-17.852285	7.289020	0.311969	0.000000	-0.276238	0.000000	0.000000	0.000000	0.097610	0.034219	-0.104776	0.000000	0.000000	3.000000	53.000000	1.000000
14856.882421	0.106538	0.560102	-0.005795	71.974762	-17.852285	7.289020	0.311969	0.000000	-0.276238	0.000000	0.000000	0.000000	0.089486	0.026928	-0.081115	0.000000	0.000000	3.000000	53.000000	1.000000
14856.885754	0.106538	0.560102	-0.005795	72.011795	-17.681190	7.507533	0.311969	0.000000	-0.276238	0.000000	0.000000	0.000000	0.089486	0.026928	-0.081115	0.000000	0.000000	3.000000	53.000000	1.000000
14856.889087	0.106538	0.560102	-0.005795	72.011795	-17.681190	7.507533	0.311969	0.000000	-0.276238	0.000000	0.000000	0.000000	0.089486	0.026928	-0.081115	0.000000	0.000000	3.000000	53.000000	1.000000
14856.892421	0.106538	0.560102	-0.005795	72.011795	-17.681190	7.507533	0.311969	0.000000	-0.276238	0.000000	0.000000	0.000000	0.089486	0.026928	-0.081115	0.000000	0.000000	3.000000	53.000000	1.000000
14856.895754	0.107121	0.560158	-0.006103	72.064758	-17.493904	7.774418	0.326883	0.000000	-0.289757	0.000000	0.000000	0.000000	0.174919	0.016881	-0.092443	0.000000	0.000000	3.000000	53.000000	1.000000
14856.899087	0.107121	0.560158	-0.006103	72.064758	-17.493904	7.774418	0.326883	0.000000	-0.289757	0.000000	0.000000	0.000000	-0.000001	0.000001	-0.000000	0.000000	0.000000	3.000000	53.000000	1.000000
14856.902421	0.107121	0.560158	-0.006103	72.064758	-17.493904	7.774418	0.326883	0.000000	-0.289757	0.000000	0.000000	0.000000	-0.000001	0.000001	-0.000000	0.000000	0.000000	3.000000	53.000000	1.000000
14856.905754	0.107121	0.560158	-0.006103	72.108482	-17.336727	7.993141	0.356036	0.000000	-0.305164	0.000000	0.000000	0.000000	-0.000001	0.000001	-0.000000	0.000000	0.000000	3.000000	53.000000	1.000000
14856.909087	0.107121	0.560158	-0.006103	72.108482	-17.336727	7.993141	0.356036	0.000000	-0.305164	0.000000	0.000000	0.000000	-0.000001	0.000001	-0.000000	0.000000	0.000000	3.000000	53.000000	1.000000
14856.912421	0.107364	0.560131	-0.006222	72.108482	-17.336727	7.993141	0.356036	0.000000	-0.305164	0.000000	0.000000	0.000000	0.072935	-0.007964	-0.035751	0.000000	0.000000	3.000000	53.000000	1.000000
14856.915754	0.107364	0.560131	-0.006222	72.142738	-17.243795	8.129248	0.356036	0.000000	-0.305164	0.000000	0.000000	0.000000	0.072935	-0.007964	-0.035751	0.000000	0.000000	3.000000	53.000000	1.000000
14856.919087	0.107364	0.560131	-0.006222	72.142738	-17.243795	8.129248	0.356036	0.000000	-0.305164	0.000000	0.000000	0.000000	0.072935	-0.007964	-0.035751	0.000000	0.000000	3.000000	53.000000	1.000000
14856.922421	0.107364	0.560131	-0.006222	72.142738	-17.243795	8.129248	0.356036	0.000000	-0.305164	0.000000	0.000000	0.000000	0.072935	-0.007964	-0.035751	0.000000	0.000000	3.000000	53.000000	1.000000
14856.925754	0.107612	0.560004	-0.006320	72.164955	-17.216179	8.171418	0.368192	0.000000	-0.311123	0.000000	0.000000	0.000000	0.074470	-0.038349	-0.029233	0.000000	0.000000	3.000000	53.000000	1.000000
14856.929087	0.107612	0.560004	-0.006320	72.164955	-17.216179	8.171418	0.368192	0.000000	-0.311123	0.000000	0.000000	0.000000	0.074470	-0.038349	-0.029233	0.000000	0.000000	3.000000	53.000000	1.000000
14856.932421	0.107612	0.560004	-0.006320	72.164955	-17.216179	8.171418	0.368192	0.000000	-0.311123	0.000000	0.000000	0.000000	0.074470	-0.038349	-0.029233	0.000000	0.000000	3.000000	53.000000	1.000000
14856.935754	0.107612	0.560004	-0.006320	72.175735	-17.236032	8.150574	0.380603	0.000000	-0.315995	0.000000	0.000000	0.000000	0.074470	-0.038349	-0.029233	0.000000	0.000000	3.000000	53.000000	1.000000
14856.939087	0.107617	0.559902	-0.006298	72.175735	-17.236032	8.150574	0.380603	0.000000	-0.315995	0.000000	0.000000	0.000000	0.001564	-0.030389	0.006552	0.000000	0.000000	3.000000	53.000000	1.000000
14856.942421	0.107617	0.559902	-0.006298	72.175735	-17.236032	8.150574	0.380603	0.000000	-0.315995	0.000000	0.000000	0.000000	0.001564	-0.030389	0.006552	0.000000	0.000000	3.000000	53.000000	1.000000
14856.945754	0.107617	0.559902	-0.006298	72.187332	-17.258728	8.134207	0.380864	0.000000	-0.314903	0.000000	0.000000	0.000000	0.001564	-0.030389	0.006552	0.000000	0.000000	3.000000	53.000000	1.000000
14856.949087	0.107617	0.559902	-0.006298	72.187332	-17.258728	8.134207	0.380864	0.000000	-0.314903	0.000000	0.000000	0.000000	0.001564	-0.030389	0.006552	0.000000	0.000000	3.000000	53.000000	1.000000
14856.952421	0.107585	0.559793	-0.006243	72.187332	-17.258728	8.134207	0.380864	0.000000	-0.314903	0.000000	0.000000	0.000000	-0.009634	-0.032821	0.016510	0.000000	0.000000	3.000000	53.000000	1.000000
14856.955754	0.107585	0.559793	-0.006243	72.202164	-17.273689	8.135845	0.380864	0.000000	-0.314903	0.000000	0.000000	0.000000	-0.009634	-0.032821	0.016510	0.000000	0.000000	3.000000	53.000000	1.000000
14856.959087	0.107585	0.559793	-0.006243	72.202164	-17.273689	8.135845	0.380864	0.000000	-0.314903	0.000000	0.000000	0.000000	-0.009634	-0.032821	0.016510	0.000000	0.000000	3.000000	53.000000	1.000000
14856.962421	0.107585	0.559793	-0.006243	72.202164	-17.273689	8.135845	0.380864	0.000000	-0.314903	0.000000	0.000000	0.000000	-0.009634	-0.032821	0.016510	0.000000	0.000000	3.000000	53.000000	1.000000
14856.965754	0.107473	0.559550	-0.006049	72.224373	-17.267797	8.178057	0.379258	0.000000	-0.312151	0.000000	0.000000	0.000000	-0.033626	-0.072884	0.058284	0.000000	0.000000	3.000000	53.000000	1.000000
14856.969087	0.107473	0.559550	-0.006049	72.224373	-17.267797	8.178057	0.379258	0.000000	-0.312151	0.000000	0.000000	0.000000	-0.033626	-0.072884	0.058284	0.000000	0.000000	3.000000	53.000000	1.000000
14856.972421	0.107473	0.559550	-0.006049	72.224373	-17.267797	8.178057	0.379258	0.000000	-0.312151	0.000000	0.000000	0.000000	-0.033626	-0.072884	0.058284	0.000000	0.000000	3.000000	53.000000	1.000000
14856.975754	0.107473	0.559550	-0.006049	72.244713	-17.246078	8.230085	0.373654	0.000000	-0.302437	0.000000	0.000000	0.000000	-0.033626	-0.072884	0.058284	0.000000	0.000000	3.000000	53.000000	1.000000
14856.979087	0.107484	0.559408	-0.005907	72.244713	-17.246078	8.230085	0.373654	0.000000	-0.302437	0.000000	0.000000	0.000000	0.003344	-0.042535	0.042543	0.000000	0.000000	3.000000	53.000000	1.000000
14856.982421	0.107484	0.559408	-0.005907	72.244713	-17.246078	8.230085	0.373654	0.000000	-0.302437	0.000000	0.000000	0.000000	0.003344	-0.042535	0.042543	0.000000	0.000000	3.000000	53.000000	1.000000
14856.985754	0.107484	0.559408	-0.005907	72.258736	-17.255499	8.227220	0.374211	0.000000	-0.295346	0.000000	0.000000	0.000000	0.003344	-0.042535	0.042543	0.000000	0.000000	3.000000	53.000000	1.000000
14856.989087	0.107522	0.559258	-0.005747	72.258736	-17.255499	8.227220	0.374211	0.000000	-0.295346	0.000000	0.000000	0.000000	0.011406	-0.044966	0.047894	0.000000	0.000000	3.000000	53.000000	1.000000
14856.992421	0.107522	0.559258	-0.005747	72.258736	-17.255499	8.227220	0.374211	0.000000	-0.295346	0.000000	0.000000	0.000000	0.011406	-0.044966	0.047894	0.000000	0.000000	3.000000	53.000000	1.000000
14856.995754	0.107522	0.559258	-0.005747	72.272217	-17.280466	8.201015	0.376112	0.000000	-0.287364	0.000000	0.000000	0.000000	0.011406	-0.044966	0.047894	0.000000	0.000000	3.000000	53.000000	1.000000
14856.999087	0.107522	0.559258	-0.005747	72.272217	-17.280466	8.201015	0.376112	0.000000	-0.287364	0.000000	0.000000	0.000000	0.011406	-0.044966	0.047894	0.000000	0.000000	3.000000	53.000000	1.000000
14857.002421	0.107560	0.559108	-0.005588	72.272217	-17.280466	8.201015	0.376112	0.000000	-0.287364	0.000000	0.000000	0.000000	0.011402	-0.045002	0.047877	0.000000	0.000000	3.000000	53.000000	1.000000
14857.005754	0.107560	0.559108	-0.005588	72.282982	-17.297741	8.180020	0.376112	0.000000	-0.287364	0.000000	0.000000	0.000000	0.011402	-0.045002	0.047877	0.000000	0.000000	3.000000	53.000000	1.000000
14857.009087	0.107560	0.559108	-0.005588	72.282982	-17.297741	8.180020	0.376112	0.000000	-0.287364	0.000000	0.000000	0.000000	0.011402	-0.045002	0.047877	0.000000	0.000000	3.000000	53.000000	1.000000
14857.012421	0.107560	0.559108	-0.005588	72.282982	-17.297741	8.180020	0.376112	0.000000	-0.287364	0.000000	0.000000	0.000000	0.011402	-0.045002	0.047877	0.000000	0.000000	3.000000	53.000000	1.000000
14857.015754	0.107642	0.558800	-0.005246	72.293739	-17.320475	8.159009	0.378013	0.000000	-0.279385	0.000000	0.000000	0.000000	0.024436	-0.092554	0.102594	0.000000	0.000000	3.000000	53.000000	1.000000
14857.019087	0.107642	0.558800	-0.005246	72.293739	-17.320475	8.159009	0.378013	0.000000	-0.279385	0.000000	0.000000	0.000000	0.024436	-0.092554	0.102594	0.000000	0.000000	3.000000	53.000000	1.000000
14857.022421	0.107642	0.558800	-0.005246	72.293739	-17.320475	8.159009	0.378013	0.000000	-0.279385	0.000000	0.000000	0.000000	0.024436	-0.092554	0.102594	0.000000	0.000000	3.000000	53.000000	1.000000
14857.025754	0.107642	0.558800	-0.005246	72.301819	-17.343670	8.143230	0.382086	0.000000	-0.262286	0.000000	0.000000	0.000000	0.024436	-0.092554	0.102594	0.000000	0.000000	3.000000	53.000000	1.000000
14857.029087	0.107619	0.558667	-0.005053	72.301819	-17.343670	8.143230	0.382086	0.000000	-0.262286	0.000000	0.000000	0.000000	-0.006671	-0.039935	0.057696	0.000000	0.000000	3.000000	53.000000	1.000000
14857.032421	0.107619	0.558667	-0.005053	72.301819	-17.343670	8.143230	0.382086	0.000000	-0.262286	0.000000	0.000000	0.000000	-0.006671	-0.039935	0.057696	0.000000	0.000000	3.000000	53.000000	1.000000
14857.035754	0.107619	0.558667	-0.005053	72.313393	-17.371984	8.126692	0.380974	0.000000	-0.252670	0.000000	0.000000	0.000000	-0.006671	-0.039935	0.057696	0.000000	0.000000	3.000000	53.000000	1.000000
14857.039087	0.107562	0.558507	-0.004914	72.313393	-17.371984	8.126692	0.380974	0.000000	-0.252670	0.000000	0.000000	0.000000	-0.017281	-0.047888	0.041774	0.000000	0.000000	3.000000	53.000000	1.000000
14857.042421	0.107562	0.558507	-0.004914	72.313393	-17.371984	8.126692	0.380974	0.000000	-0.252670	0.000000	0.000000	0.000000	-0.017281	-0.047888	0.041774	0.000000	0.000000	3.000000	53.000000	1.000000
14857.045754	0.107562	0.558507	-0.004914	72.325768	-17.403114	8.114655	0.378094	0.000000	-0.245707	0.000000	0.000000	0.000000	-0.017281	-0.047888	0.041774	0.000000	0.000000	3.000000	53.000000	1.000000
14857.049087	0.107562	0.558507	-0.004914	72.325768	-17.403114	8.114655	0.378094	0.000000	-0.245707	0.000000	0.000000	0.000000	-0.017281	-0.047888	0.041774	0.000000	0.000000	3.000000	53.000000	1.000000
14857.052421	0.107439	0.558373	-0.004765	72.325768	-17.403114	8.114655	0.378094	0.000000	-0.245707	0.000000	0.000000	0.000000	-0.037009	-0.040267	0.044733	0.000000	0.000000	3.000000	53.000000	1.000000
14857.055754	0.107439	0.558373	-0.004765	72.352325	-17.407814	8.160714	0.378094	0.000000	-0.245707	0.000000	0.000000	0.000000	-0.037009	-0.040267	0.044733	0.000000	0.000000	3.000000	53.000000	1.000000
14857.059087	0.107439	0.558373	-0.004765	72.352325	-17.407814	8.160714	0.378094	0.000000	-0.245707	0.000000	0.000000	0.000000	-0.037009	-0.040267	0.044733	0.000000	0.000000	3.000000	53.000000	1.000000
14857.062421	0.107439	0.558373	-0.004765	72.352325	-17.407814	8.160714	0.378094	0.000000	-0.245707	0.000000	0.000000	0.000000	-0.037009	-0.040267	0.044733	0.000000	0.000000	3.000000	53.000000	1.000000
14857.065754	0.107138	0.558120	-0.004503	72.390816	-17.359726	8.293824	0.371925	0.000000	-0.238252	0.000000	0.000000	0.000000	-0.090261	-0.075712	0.078674	0.000000	0.000000	3.000000	53.000000	1.000000
14857.069087	0.107138	0.558120	-0.004503	72.390816	-17.359726	8.293824	0.371925	0.000000	-0.238252	0.000000	0.000000	0.000000	-0.090261	-0.075712	0.078674	0.000000	0.000000	3.000000	53.000000	1.000000
14857.072421	0.107138	0.558120	-0.004503	72.390816	-17.359726	8.293824	0.371925	0.000000	-0.238252	0.000000	0.000000	0.000000	-0.090261	-0.075712	0.078674	0.000000	0.000000	3.000000	53.000000	1.000000
14857.075754	0.107138	0.558120	-0.004503	72.440636	-17.268461	8.491134	0.356882	0.000000	-0.225139	0.000000	0.000000	0.000000	-0.090261	-0.075712	0.078674	0.000000	0.000000	3.000000	53.000000	1.000000
14857.079087	0.107025	0.558002	-0.004405	72.440636	-17.268461	8.491134	0.356882	0.000000	-0.225139	0.000000	0.000000	0.000000	-0.033905	-0.035415	0.029362	0.000000	0.000000	3.000000	53.000000	1.000000
14857.082421	0.107025	0.558002	-0.004405	72.440636	-17.268461	8.491134	0.356882	0.000000	-0.225139	0.000000	0.000000	0.000000	-0.033905	-0.035415	0.029362	0.000000	0.000000	3.000000	53.000000	1.000000
14857.085754	0.107025	0.558002	-0.004405	72.496574	-17.144537	8.744858	0.351231	0.000000	-0.220246	0.000000	0.000000	0.000000	-0.033905	-0.035415	0.029362	0.000000	0.000000	3.000000	53.000000	1.000000
14857.089087	0.106890	0.557884	-0.004302	72.496574	-17.144537	8.744858	0.351231	0.000000	-0.220246	0.000000	0.000000	0.000000	-0.040369	-0.035404	0.030867	0.000000	0.000000	3.000000	53.000000	1.000000
14857.092421	0.106890	0.557884	-0.004302	72.496574	-17.144537	8.744858	0.351231	0.000000	-0.220246	0.000000	0.000000	0.000000	-0.040369	-0.035404	0.030867	0.000000	0.000000	3.000000	53.000000	1.000000
14857.095754	0.106890	0.557884	-0.004302	72.553101	-17.022131	9.004388	0.344503	0.000000	-0.215101	0.000000	0.000000	0.000000	-0.040369	-0.035404	0.030867	0.000000	0.000000	3.000000	53.000000	1.000000
14857.099087	0.106890	0.557884	-0.004302	72.553101	-17.022131	9.004388	0.344503	0.000000	-0.215101	0.000000	0.000000	0.000000	-0.040369	-0.035404	0.030867	0.000000	0.000000	3.000000	53.000000	1.000000
14857.102421	0.106694	0.557809	-0.004172	72.553101	-17.022131	9.004388	0.344503	0.000000	-0.215101	0.000000	0.000000	0.000000	-0.058877	-0.022649	0.039085	0.000000	0.000000	3.000000	53.000000	1.000000
14857.105754	0.106694	0.557809	-0.004172	72.596283	-16.939791	9.210406	0.344503	0.000000	-0.215101	0.000000	0.000000	0.000000	-0.058877	-0.022649	0.039085	0.000000	0.000000	3.000000	53.000000	1.000000
14857.109087	0.106694	0.557809	-0.004172	72.596283	-16.939791	9.210406	0.344503	0.000000	-0.215101	0.000000	0.000000	0.000000	-0.058877	-0.022649	0.039085	0.000000	0.000000	3.000000	53.000000	1.000000
14857.112421	0.106694	0.557809	-0.004172	72.596283	-16.939791	9.210406	0.344503	0.000000	-0.215101	0.000000	0.000000	0.000000	-0.058877	-0.022649	0.039085	0.000000	0.000000	3.000000	53.000000	1.000000
14857.115754	0.106087	0.557665	-0.003953	72.628143	-16.903198	9.352384	0.334690	0.000000	-0.208587	0.000000	0.000000	0.000000	-0.182021	-0.043060	0.065737	0.000000	0.000000	3.000000	53.000000	1.000000
14857.119087	0.106087	0.557665	-0.003953	72.628143	-16.903198	9.352384	0.334690	0.000000	-0.208587	0.000000	0.000000	0.000000	-0.182021	-0.043060	0.065737	0.000000	0.000000	3.000000	53.000000	1.000000
14857.122421	0.106087	0.557665	-0.003953	72.628143	-16.903198	9.352384	0.334690	0.000000	-0.208587	0.000000	0.000000	0.000000	-0.182021	-0.043060	0.065737	0.000000	0.000000	3.000000	53.000000	1.000000
14857.125754	0.106087	0.557665	-0.003953	72.662636	-16.876677	9.489488	0.304353	0.000000	-0.197631	0.000000	0.000000	0.000000	-0.182021	-0.043060	0.065737	0.000000	0.000000	3.000000	53.000000	1.000000
14857.129087	0.105713	0.557598	-0.003806	72.662636	-16.876677	9.489488	0.304353	0.000000	-0.197631	0.000000	0.000000	0.000000	-0.112234	-0.020198	0.044132	0.000000	0.000000	3.000000	53.000000	1.000000
14857.132421	0.105713	0.557598	-0.003806	72.662636	-16.876677	9.489488	0.304353	0.000000	-0.197631	0.000000	0.000000	0.000000	-0.112234	-0.020198	0.044132	0.000000	0.000000	3.000000	53.000000	1.000000
14857.135754	0.105713	0.557598	-0.003806	72.701859	-16.835915	9.654897	0.285647	0.000000	-0.190276	0.000000	0.000000	0.000000	-0.112234	-0.020198	0.044132	0.000000	0.000000	3.000000	53.000000	1.000000
14857.139087	0.105713	0.557598	-0.003806	72.701859	-16.835915	9.654897	0.285647	0.000000	-0.190276	0.000000	0.000000	0.000000	-0.112234	-0.020198	0.044132	0.000000	0.000000	3.000000	53.000000	1.000000
14857.142421	0.105329	0.557522	-0.003699	72.701859	-16.835915	9.654897	0.285647	0.000000	-0.190276	0.000000	0.000000	0.000000	-0.115116	-0.022880	0.031855	0.000000	0.000000	3.000000	53.000000	1.000000
14857.145754	0.105329	0.557522	-0.003699	72.746185	-16.753654	9.872766	0.285647	0.000000	-0.190276	0.000000	0.000000	0.000000	-0.115116	-0.022880	0.031855	0.000000	0.000000	3.000000	53.000000	1.000000
14857.149087	0.105329	0.557522	-0.003699	72.746185	-16.753654	9.872766	0.285647	0.000000	-0.190276	0.000000	0.000000	0.000000	-0.115116	-0.022880	0.031855	0.000000	0.000000	3.000000	53.000000	1.000000
14857.152421	0.105329	0.557522	-0.003699	72.746185	-16.753654	9.872766	0.285647	0.000000	-0.190276	0.000000	0.000000	0.000000	-0.115116	-0.022880	0.031855	0.000000	0.000000	3.000000	53.000000	1.000000
14857.155754	0.104645	0.557387	-0.003422	72.788834	-16.676144	10.082109	0.266461	0.000000	-0.184966	0.000000	0.000000	0.000000	-0.205323	-0.040385	0.083312	0.000000	0.000000	3.000000	53.000000	1.000000
14857.159087	0.104645	0.557387	-0.003422	72.788834	-16.676144	10.082109	0.266461	0.000000	-0.184966	0.000000	0.000000	0.000000	0.000000	0.000009	0.000000	0.000000	0.000000	3.000000	53.000000	1.000000
14857.162421	0.104645	0.557387	-0.003422	72.788834	-16.676144	10.082109	0.266461	0.000000	-0.184966	0.000000	0.000000	0.000000	0.000000	0.000009	0.000000	0.000000	0.000000	3.000000	53.000000	1.000000
14857.165754	0.104645	0.557387	-0.003422	72.819511	-16.642719	10.221751	0.232241	0.000000	-0.171081	0.000000	0.000000	0.000000	0.000000	0.000009	0.000000	0.000000	0.000000	3.000000	53.000000	1.000000
14857.169087	0.104307	0.557295	-0.003212	72.819511	-16.642719	10.221751	0.232241	0.000000	-0.171081	0.000000	0.000000	0.000000	-0.101214	-0.027622	0.062959	0.000000	0.000000	3.000000	53.000000	1.000000
14857.172421	0.104307	0.557295	-0.003212	72.819511	-16.642719	10.221751	0.232241	0.000000	-0.171081	0.000000	0.000000	0.000000	-0.101214	-0.027622	0.062959	0.000000	0.000000	3.000000	53.000000	1.000000
14857.175754	0.104307	0.557295	-0.003212	72.833611	-16.668047	10.262967	0.215372	0.000000	-0.160588	0.000000	0.000000	0.000000	-0.101214	-0.027622	0.062959	0.000000	0.000000	3.000000	53.000000	1.000000
14857.179087	0.104307	0.557295	-0.003212	72.833611	-16.668047	10.262967	0.215372	0.000000	-0.160588	0.000000	0.000000	0.000000	-0.101214	-0.027622	0.062959	0.000000	0.000000	3.000000	53.000000	1.000000
14857.182421	0.103970	0.557203	-0.003002	72.833611	-16.668047	10.262967	0.215372	0.000000	-0.160588	0.000000	0.000000	0.000000	-0.101294	-0.027644	0.062877	0.000000	0.000000	3.000000	53.000000	1.000000
14857.185754	0.103970	0.557203	-0.003002	72.841766	-16.734722	10.247257	0.215372	0.000000	-0.160588	0.000000	0.000000	0.000000	-0.101294	-0.027644	0.062877	0.000000	0.000000	3.000000	53.000000	1.000000
14857.189087	0.103579	0.557102	-0.002824	72.841766	-16.734722	10.247257	0.215372	0.000000	-0.160588	0.000000	0.000000	0.000000	-0.117101	-0.030340	0.053553	0.000000	0.000000	3.000000	53.000000	1.000000
14857.192421	0.103579	0.557102	-0.002824	72.841766	-16.734722	10.247257	0.215372	0.000000	-0.160588	0.000000	0.000000	0.000000	-0.117101	-0.030340	0.053553	0.000000	0.000000	3.000000	53.000000	1.000000
14857.195754	0.103579	0.557102	-0.002824	72.849960	-16.804142	10.231544	0.178973	0.000000	-0.141183	0.000000	0.000000	0.000000	-0.117101	-0.030340	0.053553	0.000000	0.000000	3.000000	53.000000	1.000000
14857.199087	0.103579	0.557102	-0.002824	72.849960	-16.804142	10.231544	0.178973	0.000000	-0.141183	0.000000	0.000000	0.000000	-0.117101	-0.030340	0.053553	0.000000	0.000000	3.000000	53.000000	1.000000
14857.202421	0.103169	0.556975	-0.002635	72.849960	-16.804142	10.231544	0.178973	0.000000	-0.141183	0.000000	0.000000	0.000000	-0.123285	-0.037990	0.056510	0.000000	0.000000	3.000000	53.000000	1.000000
14857.205754	0.103169	0.556975	-0.002635	72.861893	-16.883635	10.210485	0.178973	0.000000	-0.141183	0.000000	0.000000	0.000000	-0.123285	-0.037990	0.056510	0.000000	0.000000	3.000000	53.000000	1.000000
14857.209087	0.103169	0.556975	-0.002635	72.861893	-16.883635	10.210485	0.178973	0.000000	-0.141183	0.000000	0.000000	0.000000	-0.123285	-0.037990	0.056510	0.000000	0.000000	3.000000	53.000000	1.000000
14857.212421	0.103169	0.556975	-0.002635	72.861893	-16.883635	10.210485	0.178973	0.000000	-0.141183	0.000000	0.000000	0.000000	-0.123285	-0.037990	0.056510	0.000000	0.000000	3.000000	53.000000	1.000000
14857.215754	0.102226	0.556670	-0.002289	72.878365	-16.967686	10.188766	0.158425	0.000000	-0.131765	0.000000	0.000000	0.000000	-0.282783	-0.091508	0.104019	0.000000	0.000000	3.000000	53.000000	1.000000
14857.219087	0.102226	0.556670	-0.002289	72.878365	-16.967686	10.188766	0.158425	0.000000	-0.131765	0.000000	0.000000	0.000000	-0.000000	-0.000009	-0.000000	0.000000	0.000000	3.000000	53.000000	1.000000
14857.222421	0.102226	0.556670	-0.002289	72.878365	-16.967686	10.188766	0.158425	0.000000	-0.131765	0.000000	0.000000	0.000000	-0.000000	-0.000009	-0.000000	0.000000	0.000000	3.000000	53.000000	1.000000
14857.225754	0.102226	0.556670	-0.002289	72.887794	-16.999630	10.231528	0.111295	0.000000	-0.114428	0.000000	0.000000	0.000000	-0.000000	-0.000009	-0.000000	0.000000	0.000000	3.000000	53.000000	1.000000
14857.229087	0.102226	0.556670	-0.002289	72.887794	-16.999630	10.231528	0.111295	0.000000	-0.114428	0.000000	0.000000	0.000000	-0.000000	-0.000009	-0.000000	0.000000	0.000000	3.000000	53.000000	1.000000
14857.232421	0.101685	0.556483	-0.002171	72.887794	-16.999630	10.231528	0.111295	0.000000	-0.114428	0.000000	0.000000	0.000000	-0.162223	-0.056149	0.035218	0.000000	0.000000	3.000000	53.000000	1.000000
14857.235754	0.101685	0.556483	-0.002171	72.894516	-16.912437	10.435237	0.111295	0.000000	-0.114428	0.000000	0.000000	0.000000	-0.162223	-0.056149	0.035218	0.000000	0.000000	3.000000	53.000000	1.000000
14857.239087	0.101144	0.556296	-0.002054	72.894516	-16.912437	10.435237	0.111295	0.000000	-0.114428	0.000000	0.000000	0.000000	-0.162266	-0.056160	0.035003	0.000000	0.000000	3.000000	53.000000	1.000000
14857.242421	0.101144	0.556296	-0.002054	72.894516	-16.912437	10.435237	0.111295	0.000000	-0.114428	0.000000	0.000000	0.000000	-0.162266	-0.056160	0.035003	0.000000	0.000000	3.000000	53.000000	1.000000
14857.245754	0.101144	0.556296	-0.002054	72.893219	-16.629759	10.878126	0.057213	0.000000	-0.102725	0.000000	0.000000	0.000000	-0.162266	-0.056160	0.035003	0.000000	0.000000	3.000000	53.000000	1.000000
14857.249087	0.101144	0.556296	-0.002054	72.893219	-16.629759	10.878126	0.057213	0.000000	-0.102725	0.000000	0.000000	0.000000	-0.162266	-0.056160	0.035003	0.000000	0.000000	3.000000	53.000000	1.000000
14857.252421	0.100637	0.556100	-0.001989	72.893219	-16.629759	10.878126	0.057213	0.000000	-0.102725	0.000000	0.000000	0.000000	-0.152045	-0.058789	0.019706	0.000000	0.000000	3.000000	53.000000	1.000000
14857.255754	0.100637	0.556100	-0.001989	72.888794	-16.155008	11.567769	0.057213	0.000000	-0.102725	0.000000	0.000000	0.000000	-0.152045	-0.058789	0.019706	0.000000	0.000000	3.000000	53.000000	1.000000
14857.259087	0.100175	0.555878	-0.001928	72.888794	-16.155008	11.567769	0.057213	0.000000	-0.102725	0.000000	0.000000	0.000000	-0.138744	-0.066426	0.018238	0.000000	0.000000	3.000000	53.000000	1.000000
14857.262421	0.100175	0.555878	-0.001928	72.888794	-16.155008	11.567769	0.057213	0.000000	-0.102725	0.000000	0.000000	0.000000	-0.138744	-0.066426	0.018238	0.000000	0.000000	3.000000	53.000000	1.000000
14857.265754	0.100175	0.555878	-0.001928	72.893654	-15.605668	12.371061	0.008748	0.000000	-0.096401	0.000000	0.000000	0.000000	-0.138744	-0.066426	0.018238	0.000000	0.000000	3.000000	53.000000	1.000000
14857.269087	0.099709	0.555640	-0.001886	72.893654	-15.605668	12.371061	0.008748	0.000000	-0.096401	0.000000	0.000000	0.000000	-0.139922	-0.071554	0.012740	0.000000	0.000000	3.000000	53.000000	1.000000
14857.272421	0.099709	0.555640	-0.001886	72.893654	-15.605668	12.371061	0.008748	0.000000	-0.096401	0.000000	0.000000	0.000000	-0.139922	-0.071554	0.012740	0.000000	0.000000	3.000000	53.000000	1.000000
14857.275754	0.099709	0.555640	-0.001886	72.905777	-15.020084	13.240405	-0.014572	0.000000	-0.094277	0.000000	0.000000	0.000000	-0.139922	-0.071554	0.012740	0.000000	0.000000	3.000000	53.000000	1.000000
14857.279087	0.099199	0.555401	-0.001834	72.905777	-15.020084	13.240405	-0.014572	0.000000	-0.094277	0.000000	0.000000	0.000000	-0.152895	-0.071532	0.015385	0.000000	0.000000	3.000000	53.000000	1.000000
14857.282421	0.099199	0.555401	-0.001834	72.905777	-15.020084	13.240405	-0.014572	0.000000	-0.094277	0.000000	0.000000	0.000000	-0.152895	-0.071532	0.015385	0.000000	0.000000	3.000000	53.000000	1.000000
14857.285754	0.099199	0.555401	-0.001834	72.915878	-14.418512	14.138026	-0.040055	0.000000	-0.091713	0.000000	0.000000	0.000000	-0.152895	-0.071532	0.015385	0.000000	0.000000	3.000000	53.000000	1.000000
14857.289087	0.099199	0.555401	-0.001834	72.915878	-14.418512	14.138026	-0.040055	0.000000	-0.091713	0.000000	0.000000	0.000000	-0.152895	-0.071532	0.015385	0.000000	0.000000	3.000000	53.000000	1.000000
14857.292421	0.098687	0.555120	-0.001796	72.915878	-14.418512	14.138026	-0.040055	0.000000	-0.091713	0.000000	0.000000	0.000000	-0.153720	-0.084272	0.011410	0.000000	0.000000	3.000000	53.000000	1.000000
14857.295754	0.098687	0.555120	-0.001796	72.921234	-13.813504	15.044120	-0.040055	0.000000	-0.091713	0.000000	0.000000	0.000000	-0.153720	-0.084272	0.011410	0.000000	0.000000	3.000000	53.000000	1.000000
14857.299087	0.098132	0.554814	-0.001744	72.921234	-13.813504	15.044120	-0.040055	0.000000	-0.091713	0.000000	0.000000	0.000000	-0.166354	-0.091879	0.015544	0.000000	0.000000	3.000000	53.000000	1.000000
14857.302421	0.098132	0.554814	-0.001744	72.921234	-13.813504	15.044120	-0.040055	0.000000	-0.091713	0.000000	0.000000	0.000000	-0.166354	-0.091879	0.015544	0.000000	0.000000	3.000000	53.000000	1.000000
14857.305754	0.098132	0.554814	-0.001744	72.924934	-13.166230	16.016159	-0.093400	0.000000	-0.087221	0.000000	0.000000	0.000000	-0.166354	-0.091879	0.015544	0.000000	0.000000	3.000000	53.000000	1.000000
14857.309087	0.097560	0.554525	-0.001671	72.924934	-13.166230	16.016159	-0.093400	0.000000	-0.087221	0.000000	0.000000	0.000000	-0.171706	-0.086741	0.022014	0.000000	0.000000	3.000000	53.000000	1.000000
14857.312421	0.097560	0.554525	-0.001671	72.924934	-13.166230	16.016159	-0.093400	0.000000	-0.087221	0.000000	0.000000	0.000000	-0.171706	-0.086741	0.022014	0.000000	0.000000	3.000000	53.000000	1.000000
14857.315754	0.097560	0.554525	-0.001671	72.912468	-12.444579	17.080284	-0.122018	0.000000	-0.083552	0.000000	0.000000	0.000000	-0.171706	-0.086741	0.022014	0.000000	0.000000	3.000000	53.000000	1.000000
14857.319087	0.096987	0.554236	-0.001599	72.912468	-12.444579	17.080284	-0.122018	0.000000	-0.083552	0.000000	0.000000	0.000000	-0.171728	-0.086699	0.021743	0.000000	0.000000	3.000000	53.000000	1.000000
14857.322421	0.096987	0.554236	-0.001599	72.912468	-12.444579	17.080284	-0.122018	0.000000	-0.083552	0.000000	0.000000	0.000000	-0.171728	-0.086699	0.021743	0.000000	0.000000	3.000000	53.000000	1.000000
14857.325754	0.096987	0.554236	-0.001599	72.887764	-11.696011	18.167431	-0.150639	0.000000	-0.079928	0.000000	0.000000	0.000000	-0.171728	-0.086699	0.021743	0.000000	0.000000	3.000000	53.000000	1.000000
14857.329087	0.096987	0.554236	-0.001599	72.887764	-11.696011	18.167431	-0.150639	0.000000	-0.079928	0.000000	0.000000	0.000000	-0.171728	-0.086699	0.021743	0.000000	0.000000	3.000000	53.000000	1.000000
14857.332421	0.096475	0.553964	-0.001454	72.887764	-11.696011	18.167431	-0.150639	0.000000	-0.079928	0.000000	0.000000	0.000000	-0.153576	-0.081456	0.043245	0.000000	0.000000	3.000000	53.000000	1.000000
14857.335754	0.096475	0.553964	-0.001454	72.846382	-10.932878	19.269833	-0.150639	0.000000	-0.079928	0.000000	0.000000	0.000000	-0.153576	-0.081456	0.043245	0.000000	0.000000	3.000000	53.000000	1.000000
14857.339087	0.096010	0.553710	-0.001302	72.846382	-10.932878	19.269833	-0.150639	0.000000	-0.079928	0.000000	0.000000	0.000000	-0.139535	-0.076361	0.045649	0.000000	0.000000	3.000000	53.000000	1.000000
14857.342421	0.096010	0.553710	-0.001302	72.846382	-10.932878	19.269833	-0.150639	0.000000	-0.079928	0.000000	0.000000	0.000000	-0.139535	-0.076361	0.045649	0.000000	0.000000	3.000000	53.000000	1.000000
14857.345754	0.096010	0.553710	-0.001302	72.800781	-10.188422	20.341297	-0.199491	0.000000	-0.065112	0.000000	0.000000	0.000000	-0.139535	-0.076361	0.045649	0.000000	0.000000	3.000000	53.000000	1.000000
14857.349087	0.096010	0.553710	-0.001302	72.800781	-10.188422	20.341297	-0.199491	0.000000	-0.065112	0.000000	0.000000	0.000000	-0.139535	-0.076361	0.045649	0.000000	0.000000	3.000000	53.000000	1.000000
14857.352421	0.095600	0.553481	-0.001101	72.800781	-10.188422	20.341297	-0.199491	0.000000	-0.065112	0.000000	0.000000	0.000000	-0.122926	-0.068672	0.060372	0.000000	0.000000	3.000000	53.000000	1.000000
14857.355754	0.095600	0.553481	-0.001101	72.777840	-9.524404	21.325718	-0.199491	0.000000	-0.065112	0.000000	0.000000	0.000000	-0.122926	-0.068672	0.060372	0.000000	0.000000	3.000000	53.000000	1.000000
14857.359087	0.095600	0.553481	-0.001101	72.777840	-9.524404	21.325718	-0.199491	0.000000	-0.065112	0.000000	0.000000	0.000000	-0.122926	-0.068672	0.060372	0.000000	0.000000	3.000000	53.000000	1.000000
14857.362421	0.095600	0.553481	-0.001101	72.777840	-9.524404	21.325718	-0.199491	0.000000	-0.065112	0.000000	0.000000	0.000000	-0.122926	-0.068672	0.060372	0.000000	0.000000	3.000000	53.000000	1.000000
14857.365754	0.094913	0.553065	-0.000714	72.779831	-8.964854	22.185358	-0.219979	0.000000	-0.055050	0.000000	0.000000	0.000000	-0.206337	-0.124648	0.116036	0.000000	0.000000	3.000000	53.000000	1.000000
14857.369087	0.094913	0.553065	-0.000714	72.779831	-8.964854	22.185358	-0.219979	0.000000	-0.055050	0.000000	0.000000	0.000000	0.000001	0.000004	0.000000	0.000000	0.000000	3.000000	53.000000	1.000000
14857.372421	0.094913	0.553065	-0.000714	72.779831	-8.964854	22.185358	-0.219979	0.000000	-0.055050	0.000000	0.000000	0.000000	0.000001	0.000004	0.000000	0.000000	0.000000	3.000000	53.000000	1.000000
14857.375754	0.094913	0.553065	-0.000714	72.814125	-8.514955	22.909101	-0.254368	0.000000	-0.035711	0.000000	0.000000	0.000000	0.000001	0.000004	0.000000	0.000000	0.000000	3.000000	53.000000	1.000000
14857.379087	0.094913	0.553065	-0.000714	72.814125	-8.514955	22.909101	-0.254368	0.000000	-0.035711	0.000000	0.000000	0.000000	0.000001	0.000004	0.000000	0.000000	0.000000	3.000000	53.000000	1.000000
14857.382421	0.094614	0.552853	-0.000519	72.814125	-8.514955	22.909101	-0.254368	0.000000	-0.035711	0.000000	0.000000	0.000000	-0.089565	-0.063644	0.058618	0.000000	0.000000	3.000000	53.000000	1.000000
14857.385754	0.094614	0.552853	-0.000519	72.884590	-8.185166	23.471828	-0.254368	0.000000	-0.035711	0.000000	0.000000	0.000000	-0.089565	-0.063644	0.058618	0.000000	0.000000	3.000000	53.000000	1.000000
14857.389087	0.094614	0.552853	-0.000519	72.884590	-8.185166	23.471828	-0.254368	0.000000	-0.035711	0.000000	0.000000	0.000000	-0.089565	-0.063644	0.058618	0.000000	0.000000	3.000000	53.000000	1.000000
14857.392421	0.094614	0.552853	-0.000519	72.884590	-8.185166	23.471828	-0.254368	0.000000	-0.035711	0.000000	0.000000	0.000000	-0.089565	-0.063644	0.058618	0.000000	0.000000	3.000000	53.000000	1.000000
14857.395754	0.094109	0.552480	-0.000225	72.957588	-7.911916	23.968334	-0.269296	0.000000	-0.025941	0.000000	0.000000	0.000000	-0.151396	-0.112083	0.088034	0.000000	0.000000	3.000000	53.000000	1.000000
14857.399087	0.094109	0.552480	-0.000225	72.957588	-7.911916	23.968334	-0.269296	0.000000	-0.025941	0.000000	0.000000	0.000000	-0.000001	-0.000002	-0.000000	0.000000	0.000000	3.000000	53.000000	1.000000
14857.402421	0.094109	0.552480	-0.000225	72.957588	-7.911916	23.968334	-0.269296	0.000000	-0.025941	0.000000	0.000000	0.000000	-0.000001	-0.000002	-0.000000	0.000000	0.000000	3.000000	53.000000	1.000000
14857.405754	0.094109	0.552480	-0.000225	73.020073	-7.662530	24.405323	-0.294528	0.000000	-0.011269	0.000000	0.000000	0.000000	-0.000001	-0.000002	-0.000000	0.000000	0.000000	3.000000	53.000000	1.000000
14857.409087	0.094109	0.552480	-0.000225	73.020073	-7.662530	24.405323	-0.294528	0.000000	-0.011269	0.000000	0.000000	0.000000	-0.000001	-0.000002	-0.000000	0.000000	0.000000	3.000000	53.000000	1.000000
14857.412421	0.093942	0.552335	-0.000050	73.020073	-7.662530	24.405323	-0.294528	0.000000	-0.011269	0.000000	0.000000	0.000000	-0.050222	-0.043325	0.052681	0.000000	0.000000	3.000000	53.000000	1.000000
14857.415754	0.093942	0.552335	-0.000050	73.062599	-7.481752	24.726667	-0.294528	0.000000	-0.011269	0.000000	0.000000	0.000000	-0.050222	-0.043325	0.052681	0.000000	0.000000	3.000000	53.000000	1.000000
14857.419087	0.093874	0.552191	0.000172	73.062599	-7.481752	24.726667	-0.294528	0.000000	-0.011269	0.000000	0.000000	0.000000	-0.020279	-0.043339	0.066484	0.000000	0.000000	3.000000	53.000000	1.000000
14857.422421	0.093874	0.552191	0.000172	73.062599	-7.481752	24.726667	-0.294528	0.000000	-0.011269	0.000000	0.000000	0.000000	-0.020279	-0.043339	0.066484	0.000000	0.000000	3.000000	53.000000	1.000000
14857.425754	0.093874	0.552191	0.000172	73.081497	-7.394044	24.881849	-0.306279	0.000000	0.008592	0.000000	0.000000	0.000000	-0.020279	-0.043339	0.066484	0.000000	0.000000	3.000000	53.000000	1.000000
14857.429087	0.093874	0.552191	0.000172	73.081497	-7.394044	24.881849	-0.306279	0.000000	0.008592	0.000000	0.000000	0.000000	-0.020279	-0.043339	0.066484	0.000000	0.000000	3.000000	53.000000	1.000000
14857.432421	0.093858	0.552080	0.000420	73.081497	-7.394044	24.881849	-0.306279	0.000000	0.008592	0.000000	0.000000	0.000000	-0.005073	-0.033174	0.074545	0.000000	0.000000	3.000000	53.000000	1.000000
14857.435754	0.093858	0.552080	0.000420	73.083054	-7.389865	24.897230	-0.306279	0.000000	0.008592	0.000000	0.000000	0.000000	-0.005073	-0.033174	0.074545	0.000000	0.000000	3.000000	53.000000	1.000000
14857.439087	0.093871	0.551978	0.000705	73.083054	-7.389865	24.897230	-0.306279	0.000000	0.008592	0.000000	0.000000	0.000000	0.003940	-0.030711	0.085470	0.000000	0.000000	3.000000	53.000000	1.000000
14857.442421	0.093871	0.551978	0.000705	73.083054	-7.389865	24.897230	-0.306279	0.000000	0.008592	0.000000	0.000000	0.000000	0.003940	-0.030711	0.085470	0.000000	0.000000	3.000000	53.000000	1.000000
14857.445754	0.093871	0.551978	0.000705	73.083031	-7.395296	24.897232	-0.306468	0.000000	0.035261	0.000000	0.000000	0.000000	0.003940	-0.030711	0.085470	0.000000	0.000000	3.000000	53.000000	1.000000
14857.449087	0.093871	0.551978	0.000705	73.083031	-7.395296	24.897232	-0.306468	0.000000	0.035261	0.000000	0.000000	0.000000	0.003940	-0.030711	0.085470	0.000000	0.000000	3.000000	53.000000	1.000000
14857.452421	0.093888	0.551867	0.001013	73.083031	-7.395296	24.897232	-0.306468	0.000000	0.035261	0.000000	0.000000	0.000000	0.005332	-0.033315	0.092350	0.000000	0.000000	3.000000	53.000000	1.000000
14857.455754	0.093888	0.551867	0.001013	73.086006	-7.401371	24.893732	-0.306468	0.000000	0.035261	0.000000	0.000000	0.000000	0.005332	-0.033315	0.092350	0.000000	0.000000	3.000000	53.000000	1.000000
14857.459087	0.093888	0.551867	0.001013	73.086006	-7.401371	24.893732	-0.306468	0.000000	0.035261	0.000000	0.000000	0.000000	0.005332	-0.033315	0.092350	0.000000	0.000000	3.000000	53.000000	1.000000
14857.462421	0.093888	0.551867	0.001013	73.086006	-7.401371	24.893732	-0.306468	0.000000	0.035261	0.000000	0.000000	0.000000	0.005332	-0.033315	0.092350	0.000000	0.000000	3.000000	53.000000	1.000000
14857.465754	0.093942	0.551619	0.001497	73.091934	-7.410782	24.886730	-0.305579	0.000000	0.050653	0.000000	0.000000	0.000000	0.016130	-0.074398	0.145145	0.000000	0.000000	3.000000	53.000000	1.000000
14857.469087	0.093942	0.551619	0.001497	73.091934	-7.410782	24.886730	-0.305579	0.000000	0.050653	0.000000	0.000000	0.000000	0.016130	-0.074398	0.145145	0.000000	0.000000	3.000000	53.000000	1.000000
14857.472421	0.093942	0.551619	0.001497	73.091934	-7.410782	24.886730	-0.305579	0.000000	0.050653	0.000000	0.000000	0.000000	0.016130	-0.074398	0.145145	0.000000	0.000000	3.000000	53.000000	1.000000
14857.475754	0.093942	0.551619	0.001497	73.102348	-7.413942	24.891603	-0.302891	0.000000	0.074844	0.000000	0.000000	0.000000	0.016130	-0.074398	0.145145	0.000000	0.000000	3.000000	53.000000	1.000000
14857.479087	0.093957	0.551456	0.001682	73.102348	-7.413942	24.891603	-0.302891	0.000000	0.074844	0.000000	0.000000	0.000000	0.004586	-0.048736	0.055652	0.000000	0.000000	3.000000	53.000000	1.000000
14857.482421	0.093957	0.551456	0.001682	73.102348	-7.413942	24.891603	-0.302891	0.000000	0.074844	0.000000	0.000000	0.000000	0.004586	-0.048736	0.055652	0.000000	0.000000	3.000000	53.000000	1.000000
14857.485754	0.093957	0.551456	0.001682	73.115723	-7.414999	24.892969	-0.302126	0.000000	0.084119	0.000000	0.000000	0.000000	0.004586	-0.048736	0.055652	0.000000	0.000000	3.000000	53.000000	1.000000
14857.489087	0.093957	0.551456	0.001682	73.115723	-7.414999	24.892969	-0.302126	0.000000	0.084119	0.000000	0.000000	0.000000	0.004586	-0.048736	0.055652	0.000000	0.000000	3.000000	53.000000	1.000000
14857.492421	0.094020	0.551311	0.001877	73.115723	-7.414999	24.892969	-0.302126	0.000000	0.084119	0.000000	0.000000	0.000000	0.018756	-0.043662	0.058334	0.000000	0.000000	3.000000	53.000000	1.000000
14857.495754	0.094020	0.551311	0.001877	73.127556	-7.420270	24.878941	-0.302126	0.000000	0.084119	0.000000	0.000000	0.000000	0.018756	-0.043662	0.058334	0.000000	0.000000	3.000000	53.000000	1.000000
14857.499087	0.094020	0.551311	0.001877	73.127556	-7.420270	24.878941	-0.302126	0.000000	0.084119	0.000000	0.000000	0.000000	0.018756	-0.043662	0.058334	0.000000	0.000000	3.000000	53.000000	1.000000
14857.502421	0.094020	0.551311	0.001877	73.127556	-7.420270	24.878941	-0.302126	0.000000	0.084119	0.000000	0.000000	0.000000	0.018756	-0.043662	0.058334	0.000000	0.000000	3.000000	53.000000	1.000000
14857.505754	0.094195	0.550977	0.002175	73.141945	-7.428922	24.866329	-0.299000	0.000000	0.093841	0.000000	0.000000	0.000000	0.052424	-0.100173	0.089550	0.000000	0.000000	3.000000	53.000000	1.000000
14857.509087	0.094195	0.550977	0.002175	73.141945	-7.428922	24.866329	-0.299000	0.000000	0.093841	0.000000	0.000000	0.000000	0.052424	-0.100173	0.089550	0.000000	0.000000	3.000000	53.000000	1.000000
14857.512421	0.094195	0.550977	0.002175	73.141945	-7.428922	24.866329	-0.299000	0.000000	0.093841	0.000000	0.000000	0.000000	0.052424	-0.100173	0.089550	0.000000	0.000000	3.000000	53.000000	1.000000
14857.515754	0.094195	0.550977	0.002175	73.156715	-7.443048	24.848711	-0.290263	0.000000	0.108766	0.000000	0.000000	0.000000	0.052424	-0.100173	0.089550	0.000000	0.000000	3.000000	53.000000	1.000000
14857.519087	0.094245	0.550806	0.002311	73.156715	-7.443048	24.848711	-0.290263	0.000000	0.108766	0.000000	0.000000	0.000000	0.015147	-0.051399	0.040616	0.000000	0.000000	3.000000	53.000000	1.000000
14857.522421	0.094245	0.550806	0.002311	73.156715	-7.443048	24.848711	-0.290263	0.000000	0.108766	0.000000	0.000000	0.000000	0.015147	-0.051399	0.040616	0.000000	0.000000	3.000000	53.000000	1.000000
14857.525754	0.094245	0.550806	0.002311	73.174477	-7.466016	24.827568	-0.287738	0.000000	0.115535	0.000000	0.000000	0.000000	0.015147	-0.051399	0.040616	0.000000	0.000000	3.000000	53.000000	1.000000
14857.529087	0.094247	0.550643	0.002432	73.174477	-7.466016	24.827568	-0.287738	0.000000	0.115535	0.000000	0.000000	0.000000	0.000643	-0.048842	0.036394	0.000000	0.000000	3.000000	53.000000	1.000000
14857.532421	0.094247	0.550643	0.002432	73.174477	-7.466016	24.827568	-0.287738	0.000000	0.115535	0.000000	0.000000	0.000000	0.000643	-0.048842	0.036394	0.000000	0.000000	3.000000	53.000000	1.000000
14857.535754	0.094247	0.550643	0.002432	73.192741	-7.488528	24.811508	-0.287631	0.000000	0.121601	0.000000	0.000000	0.000000	0.000643	-0.048842	0.036394	0.000000	0.000000	3.000000	53.000000	1.000000
14857.539087	0.094247	0.550643	0.002432	73.192741	-7.488528	24.811508	-0.287631	0.000000	0.121601	0.000000	0.000000	0.000000	0.000643	-0.048842	0.036394	0.000000	0.000000	3.000000	53.000000	1.000000
14857.542421	0.094216	0.550455	0.002499	73.192741	-7.488528	24.811508	-0.287631	0.000000	0.121601	0.000000	0.000000	0.000000	-0.009532	-0.056441	0.020060	0.000000	0.000000	3.000000	53.000000	1.000000
14857.545754	0.094216	0.550455	0.002499	73.220520	-7.495265	24.824356	-0.287631	0.000000	0.121601	0.000000	0.000000	0.000000	-0.009532	-0.056441	0.020060	0.000000	0.000000	3.000000	53.000000	1.000000
14857.549087	0.094216	0.550455	0.002499	73.220520	-7.495265	24.824356	-0.287631	0.000000	0.121601	0.000000	0.000000	0.000000	-0.009532	-0.056441	0.020060	0.000000	0.000000	3.000000	53.000000	1.000000
14857.552421	0.094216	0.550455	0.002499	73.220520	-7.495265	24.824356	-0.287631	0.000000	0.121601	0.000000	0.000000	0.000000	-0.009532	-0.056441	0.020060	0.000000	0.000000	3.000000	53.000000	1.000000
14857.555754	0.094132	0.550027	0.002647	73.254463	-7.463175	24.899076	-0.289220	0.000000	0.124944	0.000000	0.000000	0.000000	-0.025022	-0.128273	0.044374	0.000000	0.000000	3.000000	53.000000	1.000000
14857.559087	0.094132	0.550027	0.002647	73.254463	-7.463175	24.899076	-0.289220	0.000000	0.124944	0.000000	0.000000	0.000000	-0.025022	-0.128273	0.044374	0.000000	0.000000	3.000000	53.000000	1.000000
14857.562421	0.094132	0.550027	0.002647	73.254463	-7.463175	24.899076	-0.289220	0.000000	0.124944	0.000000	0.000000	0.000000	-0.025022	-0.128273	0.044374	0.000000	0.000000	3.000000	53.000000	1.000000
14857.565754	0.094132	0.550027	0.002647	73.300446	-7.379131	25.053301	-0.293390	0.000000	0.132340	0.000000	0.000000	0.000000	-0.025022	-0.128273	0.044374	0.000000	0.000000	3.000000	53.000000	1.000000
14857.569087	0.094142	0.549771	0.002696	73.300446	-7.379131	25.053301	-0.293390	0.000000	0.132340	0.000000	0.000000	0.000000	0.003047	-0.076932	0.014884	0.000000	0.000000	3.000000	53.000000	1.000000
14857.572421	0.094142	0.549771	0.002696	73.300446	-7.379131	25.053301	-0.293390	0.000000	0.132340	0.000000	0.000000	0.000000	0.003047	-0.076932	0.014884	0.000000	0.000000	3.000000	53.000000	1.000000
14857.575754	0.094142	0.549771	0.002696	73.350998	-7.256393	25.264954	-0.292882	0.000000	0.134821	0.000000	0.000000	0.000000	0.003047	-0.076932	0.014884	0.000000	0.000000	3.000000	53.000000	1.000000
14857.579087	0.094161	0.549522	0.002787	73.350998	-7.256393	25.264954	-0.292882	0.000000	0.134821	0.000000	0.000000	0.000000	0.005553	-0.074476	0.027120	0.000000	0.000000	3.000000	53.000000	1.000000
14857.582421	0.094161	0.549522	0.002787	73.350998	-7.256393	25.264954	-0.292882	0.000000	0.134821	0.000000	0.000000	0.000000	0.005553	-0.074476	0.027120	0.000000	0.000000	3.000000	53.000000	1.000000
14857.585754	0.094161	0.549522	0.002787	73.398849	-7.129535	25.475937	-0.291957	0.000000	0.139341	0.000000	0.000000	0.000000	0.005553	-0.074476	0.027120	0.000000	0.000000	3.000000	53.000000	1.000000
14857.589087	0.094161	0.549522	0.002787	73.398849	-7.129535	25.475937	-0.291957	0.000000	0.139341	0.000000	0.000000	0.000000	0.005553	-0.074476	0.027120	0.000000	0.000000	3.000000	53.000000	1.000000
14857.592421	0.094206	0.549265	0.002896	73.398849	-7.129535	25.475937	-0.291957	0.000000	0.139341	0.000000	0.000000	0.000000	0.013505	-0.077124	0.032617	0.000000	0.000000	3.000000	53.000000	1.000000
14857.595754	0.094206	0.549265	0.002896	73.441605	-7.014427	25.670393	-0.291957	0.000000	0.139341	0.000000	0.000000	0.000000	0.013505	-0.077124	0.032617	0.000000	0.000000	3.000000	53.000000	1.000000
14857.599087	0.094206	0.549265	0.002896	73.441605	-7.014427	25.670393	-0.291957	0.000000	0.139341	0.000000	0.000000	0.000000	0.013505	-0.077124	0.032617	0.000000	0.000000	3.000000	53.000000	1.000000
14857.602421	0.094206	0.549265	0.002896	73.441605	-7.014427	25.670393	-0.291957	0.000000	0.139341	0.000000	0.000000	0.000000	0.013505	-0.077124	0.032617	0.000000	0.000000	3.000000	53.000000	1.000000
14857.605754	0.094329	0.548783	0.003276	73.475296	-6.906388	25.841095	-0.289706	0.000000	0.144777	0.000000	0.000000	0.000000	0.037049	-0.144563	0.114213	0.000000	0.000000	3.000000	53.000000	1.000000
14857.609087	0.094329	0.548783	0.003276	73.475296	-6.906388	25.841095	-0.289706	0.000000	0.144777	0.000000	0.000000	0.000000	0.037049	-0.144563	0.114213	0.000000	0.000000	3.000000	53.000000	1.000000
14857.612421	0.094329	0.548783	0.003276	73.475296	-6.906388	25.841095	-0.289706	0.000000	0.144777	0.000000	0.000000	0.000000	0.037049	-0.144563	0.114213	0.000000	0.000000	3.000000	53.000000	1.000000
14857.615754	0.094329	0.548783	0.003276	73.507019	-6.807705	26.001642	-0.283531	0.000000	0.163812	0.000000	0.000000	0.000000	0.037049	-0.144563	0.114213	0.000000	0.000000	3.000000	53.000000	1.000000
14857.619087	0.094425	0.548567	0.003521	73.507019	-6.807705	26.001642	-0.283531	0.000000	0.163812	0.000000	0.000000	0.000000	0.028705	-0.064866	0.073379	0.000000	0.000000	3.000000	53.000000	1.000000
14857.622421	0.094425	0.548567	0.003521	73.507019	-6.807705	26.001642	-0.283531	0.000000	0.163812	0.000000	0.000000	0.000000	0.028705	-0.064866	0.073379	0.000000	0.000000	3.000000	53.000000	1.000000
14857.625754	0.094425	0.548567	0.003521	73.534203	-6.709816	26.150352	-0.278747	0.000000	0.176042	0.000000	0.000000	0.000000	0.028705	-0.064866	0.073379	0.000000	0.000000	3.000000	53.000000	1.000000
14857.629087	0.094425	0.548567	0.003521	73.534203	-6.709816	26.150352	-0.278747	0.000000	0.176042	0.000000	0.000000	0.000000	0.028705	-0.064866	0.073379	0.000000	0.000000	3.000000	53.000000	1.000000
14857.632421	0.094524	0.548368	0.003783	73.534203	-6.709816	26.150352	-0.278747	0.000000	0.176042	0.000000	0.000000	0.000000	0.029818	-0.059868	0.078741	0.000000	0.000000	3.000000	53.000000	1.000000
14857.635754	0.094524	0.548368	0.003783	73.556900	-6.641621	26.252087	-0.278747	0.000000	0.176042	0.000000	0.000000	0.000000	0.029818	-0.059868	0.078741	0.000000	0.000000	3.000000	53.000000	1.000000
14857.639087	0.094524	0.548368	0.003783	73.556900	-6.641621	26.252087	-0.278747	0.000000	0.176042	0.000000	0.000000	0.000000	0.029818	-0.059868	0.078741	0.000000	0.000000	3.000000	53.000000	1.000000
14857.642421	0.094524	0.548368	0.003783	73.556900	-6.641621	26.252087	-0.278747	0.000000	0.176042	0.000000	0.000000	0.000000	0.029818	-0.059868	0.078741	0.000000	0.000000	3.000000	53.000000	1.000000
14857.645754	0.094801	0.547993	0.004353	73.575119	-6.579955	26.341652	-0.273777	0.000000	0.189166	0.000000	0.000000	0.000000	0.083009	-0.112519	0.170991	0.000000	0.000000	3.000000	53.000000	1.000000
14857.649087	0.094801	0.547993	0.004353	73.575119	-6.579955	26.341652	-0.273777	0.000000	0.189166	0.000000	0.000000	0.000000	-0.000001	0.000008	-0.000000	0.000000	0.000000	3.000000	53.000000	1.000000
14857.652421	0.094801	0.547993	0.004353	73.575119	-6.579955	26.341652	-0.273777	0.000000	0.189166	0.000000	0.000000	0.000000	-0.000001	0.000008	-0.000000	0.000000	0.000000	3.000000	53.000000	1.000000
14857.655754	0.094801	0.547993	0.004353	73.588387	-6.525520	26.413746	-0.259942	0.000000	0.217664	0.000000	0.000000	0.000000	-0.000001	0.000008	-0.000000	0.000000	0.000000	3.000000	53.000000	1.000000
14857.659087	0.094801	0.547993	0.004353	73.588387	-6.525520	26.413746	-0.259942	0.000000	0.217664	0.000000	0.000000	0.000000	-0.000001	0.000008	-0.000000	0.000000	0.000000	3.000000	53.000000	1.000000
14857.662421	0.094952	0.547826	0.004642	73.588387	-6.525520	26.413746	-0.259942	0.000000	0.217664	0.000000	0.000000	0.000000	0.045233	-0.049979	0.086726	0.000000	0.000000	3.000000	53.000000	1.000000
14857.665754	0.094952	0.547826	0.004642	73.599266	-6.481506	26.469950	-0.259942	0.000000	0.217664	0.000000	0.000000	0.000000	0.045233	-0.049979	0.086726	0.000000	0.000000	3.000000	53.000000	1.000000
14857.669087	0.094952	0.547826	0.004642	73.599266	-6.481506	26.469950	-0.259942	0.000000	0.217664	0.000000	0.000000	0.000000	0.045233	-0.049979	0.086726	0.000000	0.000000	3.000000	53.000000	1.000000
14857.672421	0.094952	0.547826	0.004642	73.599266	-6.481506	26.469950	-0.259942	0.000000	0.217664	0.000000	0.000000	0.000000	0.045233	-0.049979	0.086726	0.000000	0.000000	3.000000	53.000000	1.000000
14857.675754	0.095203	0.547552	0.005197	73.605171	-6.456531	26.498142	-0.252403	0.000000	0.232118	0.000000	0.000000	0.000000	0.075366	-0.082105	0.166271	0.000000	0.000000	3.000000	53.000000	1.000000
14857.679087	0.095203	0.547552	0.005197	73.605171	-6.456531	26.498142	-0.252403	0.000000	0.232118	0.000000	0.000000	0.000000	0.000001	0.000006	-0.000000	0.000000	0.000000	3.000000	53.000000	1.000000
14857.682421	0.095203	0.547552	0.005197	73.605171	-6.456531	26.498142	-0.252403	0.000000	0.232118	0.000000	0.000000	0.000000	0.000001	0.000006	-0.000000	0.000000	0.000000	3.000000	53.000000	1.000000
14857.685754	0.095203	0.547552	0.005197	73.609116	-6.444964	26.505251	-0.239842	0.000000	0.259830	0.000000	0.000000	0.000000	0.000001	0.000006	-0.000000	0.000000	0.000000	3.000000	53.000000	1.000000
14857.689087	0.095203	0.547552	0.005197	73.609116	-6.444964	26.505251	-0.239842	0.000000	0.259830	0.000000	0.000000	0.000000	0.000001	0.000006	-0.000000	0.000000	0.000000	3.000000	53.000000	1.000000
14857.692421	0.095326	0.547420	0.005462	73.609116	-6.444964	26.505251	-0.239842	0.000000	0.259830	0.000000	0.000000	0.000000	0.037004	-0.039820	0.079656	0.000000	0.000000	3.000000	53.000000	1.000000
14857.695754	0.095326	0.547420	0.005462	73.610054	-6.432817	26.507814	-0.239842	0.000000	0.259830	0.000000	0.000000	0.000000	0.037004	-0.039820	0.079656	0.000000	0.000000	3.000000	53.000000	1.000000
14857.699087	0.095326	0.547420	0.005462	73.610054	-6.432817	26.507814	-0.239842	0.000000	0.259830	0.000000	0.000000	0.000000	0.037004	-0.039820	0.079656	0.000000	0.000000	3.000000	53.000000	1.000000
14857.702421	0.095326	0.547420	0.005462	73.610054	-6.432817	26.507814	-0.239842	0.000000	0.259830	0.000000	0.000000	0.000000	0.037004	-0.039820	0.079656	0.000000	0.000000	3.000000	53.000000	1.000000
14857.705754	0.095531	0.547241	0.005896	73.612045	-6.411243	26.528931	-0.233675	0.000000	0.273106	0.000000	0.000000	0.000000	0.061220	-0.053574	0.130281	0.000000	0.000000	3.000000	53.000000	1.000000
14857.709087	0.095531	0.547241	0.005896	73.612045	-6.411243	26.528931	-0.233675	0.000000	0.273106	0.000000	0.000000	0.000000	0.061220	-0.053574	0.130281	0.000000	0.000000	3.000000	53.000000	1.000000
14857.712421	0.095531	0.547241	0.005896	73.612045	-6.411243	26.528931	-0.233675	0.000000	0.273106	0.000000	0.000000	0.000000	0.061220	-0.053574	0.130281	0.000000	0.000000	3.000000	53.000000	1.000000
14857.715754	0.095531	0.547241	0.005896	73.614937	-6.385653	26.560602	-0.223472	0.000000	0.294820	0.000000	0.000000	0.000000	0.061220	-0.053574	0.130281	0.000000	0.000000	3.000000	53.000000	1.000000
14857.719087	0.095608	0.547178	0.006047	73.614937	-6.385653	26.560602	-0.223472	0.000000	0.294820	0.000000	0.000000	0.000000	0.023090	-0.018788	0.045239	0.000000	0.000000	3.000000	53.000000	1.000000
14857.722421	0.095608	0.547178	0.006047	73.614937	-6.385653	26.560602	-0.223472	0.000000	0.294820	0.000000	0.000000	0.000000	0.023090	-0.018788	0.045239	0.000000	0.000000	3.000000	53.000000	1.000000
14857.725754	0.095608	0.547178	0.006047	73.619301	-6.349979	26.608120	-0.219624	0.000000	0.302360	0.000000	0.000000	0.000000	0.023090	-0.018788	0.045239	0.000000	0.000000	3.000000	53.000000	1.000000
14857.729087	0.095608	0.547178	0.006047	73.619301	-6.349979	26.608120	-0.219624	0.000000	0.302360	0.000000	0.000000	0.000000	0.023090	-0.018788	0.045239	0.000000	0.000000	3.000000	53.000000	1.000000
14857.732421	0.095697	0.547134	0.006148	73.619301	-6.349979	26.608120	-0.219624	0.000000	0.302360	0.000000	0.000000	0.000000	0.026864	-0.013435	0.030166	0.000000	0.000000	3.000000	53.000000	1.000000
14857.735754	0.095697	0.547134	0.006148	73.624626	-6.304850	26.666218	-0.219624	0.000000	0.302360	0.000000	0.000000	0.000000	0.026864	-0.013435	0.030166	0.000000	0.000000	3.000000	53.000000	1.000000
14857.739087	0.095697	0.547134	0.006148	73.624626	-6.304850	26.666218	-0.219624	0.000000	0.302360	0.000000	0.000000	0.000000	0.026864	-0.013435	0.030166	0.000000	0.000000	3.000000	53.000000	1.000000
14857.742421	0.095697	0.547134	0.006148	73.624626	-6.304850	26.666218	-0.219624	0.000000	0.302360	0.000000	0.000000	0.000000	0.026864	-0.013435	0.030166	0.000000	0.000000	3.000000	53.000000	1.000000
14857.745754	0.095812	0.547106	0.006262	73.629860	-6.238918	26.759510	-0.215146	0.000000	0.307387	0.000000	0.000000	0.000000	0.034591	-0.008374	0.034200	0.000000	0.000000	3.000000	53.000000	1.000000
14857.749087	0.095812	0.547106	0.006262	73.629860	-6.238918	26.759510	-0.215146	0.000000	0.307387	0.000000	0.000000	0.000000	0.034591	-0.008374	0.034200	0.000000	0.000000	3.000000	53.000000	1.000000
14857.752421	0.095812	0.547106	0.006262	73.629860	-6.238918	26.759510	-0.215146	0.000000	0.307387	0.000000	0.000000	0.000000	0.034591	-0.008374	0.034200	0.000000	0.000000	3.000000	53.000000	1.000000
14857.755754	0.095812	0.547106	0.006262	73.637459	-6.156077	26.879299	-0.209381	0.000000	0.313087	0.000000	0.000000	0.000000	0.034591	-0.008374	0.034200	0.000000	0.000000	3.000000	53.000000	1.000000
14857.759087	0.095864	0.547139	0.006289	73.637459	-6.156077	26.879299	-0.209381	0.000000	0.313087	0.000000	0.000000	0.000000	0.015435	0.010120	0.008082	0.000000	0.000000	3.000000	53.000000	1.000000
14857.762421	0.095864	0.547139	0.006289	73.637459	-6.156077	26.879299	-0.209381	0.000000	0.313087	0.000000	0.000000	0.000000	0.015435	0.010120	0.008082	0.000000	0.000000	3.000000	53.000000	1.000000
14857.765754	0.095864	0.547139	0.006289	73.640961	-6.053128	27.027161	-0.206808	0.000000	0.314434	0.000000	0.000000	0.000000	0.015435	0.010120	0.008082	0.000000	0.000000	3.000000	53.000000	1.000000
14857.769087	0.095911	0.547182	0.006293	73.640961	-6.053128	27.027161	-0.206808	0.000000	0.314434	0.000000	0.000000	0.000000	0.014020	0.012835	0.001230	0.000000	0.000000	3.000000	53.000000	1.000000
14857.772421	0.095911	0.547182	0.006293	73.640961	-6.053128	27.027161	-0.206808	0.000000	0.314434	0.000000	0.000000	0.000000	0.014020	0.012835	0.001230	0.000000	0.000000	3.000000	53.000000	1.000000
14857.775754	0.095911	0.547182	0.006293	73.642357	-5.942820	27.189070	-0.204471	0.000000	0.314639	0.000000	0.000000	0.000000	0.014020	0.012835	0.001230	0.000000	0.000000	3.000000	53.000000	1.000000
14857.779087	0.095911	0.547182	0.006293	73.642357	-5.942820	27.189070	-0.204471	0.000000	0.314639	0.000000	0.000000	0.000000	0.014020	0.012835	0.001230	0.000000	0.000000	3.000000	53.000000	1.000000
14857.782421	0.095942	0.547285	0.006333	73.642357	-5.942820	27.189070	-0.204471	0.000000	0.314639	0.000000	0.000000	0.000000	0.009356	0.030703	0.011956	0.000000	0.000000	3.000000	53.000000	1.000000
14857.785754	0.095942	0.547285	0.006333	73.635361	-5.837504	27.331207	-0.204471	0.000000	0.314639	0.000000	0.000000	0.000000	0.009356	0.030703	0.011956	0.000000	0.000000	3.000000	53.000000	1.000000
14857.789087	0.095942	0.547285	0.006333	73.635361	-5.837504	27.331207	-0.204471	0.000000	0.314639	0.000000	0.000000	0.000000	0.009356	0.030703	0.011956	0.000000	0.000000	3.000000	53.000000	1.000000
14857.792421	0.095942	0.547285	0.006333	73.635361	-5.837504	27.331207	-0.204471	0.000000	0.314639	0.000000	0.000000	0.000000	0.009356	0.030703	0.011956	0.000000	0.000000	3.000000	53.000000	1.000000
14857.795754	0.096095	0.547532	0.006407	73.626854	-5.745136	27.457352	-0.202912	0.000000	0.316632	0.000000	0.000000	0.000000	0.045943	0.074305	0.022369	0.000000	0.000000	3.000000	53.000000	1.000000
14857.799087	0.096095	0.547532	0.006407	73.626854	-5.745136	27.457352	-0.202912	0.000000	0.316632	0.000000	0.000000	0.000000	0.045943	0.074305	0.022369	0.000000	0.000000	3.000000	53.000000	1.000000
14857.802421	0.096095	0.547532	0.006407	73.626854	-5.745136	27.457352	-0.202912	0.000000	0.316632	0.000000	0.000000	0.000000	0.045943	0.074305	0.022369	0.000000	0.000000	3.000000	53.000000	1.000000
14857.805754	0.096095	0.547532	0.006407	73.621323	-5.650559	27.580128	-0.195255	0.000000	0.320360	0.000000	0.000000	0.000000	0.045943	0.074305	0.022369	0.000000	0.000000	3.000000	53.000000	1.000000
14857.809087	0.096165	0.547644	0.006415	73.621323	-5.650559	27.580128	-0.195255	0.000000	0.320360	0.000000	0.000000	0.000000	0.021145	0.033424	0.002340	0.000000	0.000000	3.000000	53.000000	1.000000
14857.812421	0.096165	0.547644	0.006415	73.621323	-5.650559	27.580128	-0.195255	0.000000	0.320360	0.000000	0.000000	0.000000	0.021145	0.033424	0.002340	0.000000	0.000000	3.000000	53.000000	1.000000
14857.815754	0.096165	0.547644	0.006415	73.617966	-5.592190	27.653755	-0.191731	0.000000	0.320750	0.000000	0.000000	0.000000	0.021145	0.033424	0.002340	0.000000	0.000000	3.000000	53.000000	1.000000
14857.819087	0.096165	0.547644	0.006415	73.617966	-5.592190	27.653755	-0.191731	0.000000	0.320750	0.000000	0.000000	0.000000	0.021145	0.033424	0.002340	0.000000	0.000000	3.000000	53.000000	1.000000
14857.822421	0.096224	0.547730	0.006364	73.617966	-5.592190	27.653755	-0.191731	0.000000	0.320750	0.000000	0.000000	0.000000	0.017480	0.025969	-0.015316	0.000000	0.000000	3.000000	53.000000	1.000000
14857.825754	0.096224	0.547730	0.006364	73.612915	-5.573637	27.670990	-0.191731	0.000000	0.320750	0.000000	0.000000	0.000000	0.017480	0.025969	-0.015316	0.000000	0.000000	3.000000	53.000000	1.000000
14857.829087	0.096224	0.547730	0.006364	73.612915	-5.573637	27.670990	-0.191731	0.000000	0.320750	0.000000	0.000000	0.000000	0.017480	0.025969	-0.015316	0.000000	0.000000	3.000000	53.000000	1.000000
14857.832421	0.096224	0.547730	0.006364	73.612915	-5.573637	27.670990	-0.191731	0.000000	0.320750	0.000000	0.000000	0.000000	0.017480	0.025969	-0.015316	0.000000	0.000000	3.000000	53.000000	1.000000
14857.835754	0.096251	0.547828	0.006163	73.612923	-5.570914	27.670994	-0.188818	0.000000	0.318197	0.000000	0.000000	0.000000	0.008119	0.029228	-0.060371	0.000000	0.000000	3.000000	53.000000	1.000000
14857.839087	0.096251	0.547828	0.006163	73.612923	-5.570914	27.670994	-0.188818	0.000000	0.318197	0.000000	0.000000	0.000000	0.008119	0.029228	-0.060371	0.000000	0.000000	3.000000	53.000000	1.000000
14857.842421	0.096251	0.547828	0.006163	73.612923	-5.570914	27.670994	-0.188818	0.000000	0.318197	0.000000	0.000000	0.000000	0.008119	0.029228	-0.060371	0.000000	0.000000	3.000000	53.000000	1.000000
14857.845754	0.096251	0.547828	0.006163	73.612923	-5.570914	27.670994	-0.187464	0.000000	0.308136	0.000000	0.000000	0.000000	0.008119	0.029228	-0.060371	0.000000	0.000000	3.000000	53.000000	1.000000
14857.849087	0.096227	0.547872	0.006049	73.612923	-5.570914	27.670994	-0.187464	0.000000	0.308136	0.000000	0.000000	0.000000	-0.007117	0.013396	-0.034258	0.000000	0.000000	3.000000	53.000000	1.000000
14857.852421	0.096227	0.547872	0.006049	73.612923	-5.570914	27.670994	-0.187464	0.000000	0.308136	0.000000	0.000000	0.000000	-0.007117	0.013396	-0.034258	0.000000	0.000000	3.000000	53.000000	1.000000
14857.855754	0.096227	0.547872	0.006049	73.613396	-5.564798	27.676308	-0.188650	0.000000	0.302426	0.000000	0.000000	0.000000	-0.007117	0.013396	-0.034258	0.000000	0.000000	3.000000	53.000000	1.000000
14857.859087	0.096227	0.547872	0.006049	73.613396	-5.564798	27.676308	-0.188650	0.000000	0.302426	0.000000	0.000000	0.000000	-0.007117	0.013396	-0.034258	0.000000	0.000000	3.000000	53.000000	1.000000
14857.862421	0.096230	0.547908	0.005953	73.613396	-5.564798	27.676308	-0.188650	0.000000	0.302426	0.000000	0.000000	0.000000	0.000902	0.010714	-0.028779	0.000000	0.000000	3.000000	53.000000	1.000000
14857.865754	0.096230	0.547908	0.005953	73.611809	-5.546036	27.695526	-0.188650	0.000000	0.302426	0.000000	0.000000	0.000000	0.000902	0.010714	-0.028779	0.000000	0.000000	3.000000	53.000000	1.000000
14857.869087	0.096259	0.547961	0.005870	73.611809	-5.546036	27.695526	-0.188650	0.000000	0.302426	0.000000	0.000000	0.000000	0.008616	0.015769	-0.024755	0.000000	0.000000	3.000000	53.000000	1.000000
14857.872421	0.096259	0.547961	0.005870	73.611809	-5.546036	27.695526	-0.188650	0.000000	0.302426	0.000000	0.000000	0.000000	0.008616	0.015769	-0.024755	0.000000	0.000000	3.000000	53.000000	1.000000
14857.875754	0.096259	0.547961	0.005870	73.608147	-5.511870	27.728670	-0.187064	0.000000	0.293504	0.000000	0.000000	0.000000	0.008616	0.015769	-0.024755	0.000000	0.000000	3.000000	53.000000	1.000000
14857.879087	0.096259	0.547961	0.005870	73.608147	-5.511870	27.728670	-0.187064	0.000000	0.293504	0.000000	0.000000	0.000000	0.008616	0.015769	-0.024755	0.000000	0.000000	3.000000	53.000000	1.000000
14857.882421	0.096344	0.548038	0.005837	73.608147	-5.511870	27.728670	-0.187064	0.000000	0.293504	0.000000	0.000000	0.000000	0.025467	0.023270	-0.009856	0.000000	0.000000	3.000000	53.000000	1.000000
14857.885754	0.096344	0.548038	0.005837	73.602432	-5.462352	27.775707	-0.187064	0.000000	0.293504	0.000000	0.000000	0.000000	0.025467	0.023270	-0.009856	0.000000	0.000000	3.000000	53.000000	1.000000
14857.889087	0.096344	0.548038	0.005837	73.602432	-5.462352	27.775707	-0.187064	0.000000	0.293504	0.000000	0.000000	0.000000	0.025467	0.023270	-0.009856	0.000000	0.000000	3.000000	53.000000	1.000000
14857.892421	0.096344	0.548038	0.005837	73.602432	-5.462352	27.775707	-0.187064	0.000000	0.293504	0.000000	0.000000	0.000000	0.025467	0.023270	-0.009856	0.000000	0.000000	3.000000	53.000000	1.000000
14857.895754	0.096668	0.548167	0.005744	73.594879	-5.420980	27.801489	-0.182820	0.000000	0.291861	0.000000	0.000000	0.000000	0.097380	0.038751	-0.027907	0.000000	0.000000	3.000000	53.000000	1.000000
14857.899087	0.096668	0.548167	0.005744	73.594879	-5.420980	27.801489	-0.182820	0.000000	0.291861	0.000000	0.000000	0.000000	0.097380	0.038751	-0.027907	0.000000	0.000000	3.000000	53.000000	1.000000
14857.902421	0.096668	0.548167	0.005744	73.594879	-5.420980	27.801489	-0.182820	0.000000	0.291861	0.000000	0.000000	0.000000	0.097380	0.038751	-0.027907	0.000000	0.000000	3.000000	53.000000	1.000000
14857.905754	0.096668	0.548167	0.005744	73.588890	-5.390211	27.808046	-0.166590	0.000000	0.287210	0.000000	0.000000	0.000000	0.097380	0.038751	-0.027907	0.000000	0.000000	3.000000	53.000000	1.000000
14857.909087	0.096864	0.548219	0.005693	73.588890	-5.390211	27.808046	-0.166590	0.000000	0.287210	0.000000	0.000000	0.000000	0.058722	0.015511	-0.015322	0.000000	0.000000	3.000000	53.000000	1.000000
14857.912421	0.096864	0.548219	0.005693	73.588890	-5.390211	27.808046	-0.166590	0.000000	0.287210	0.000000	0.000000	0.000000	0.058722	0.015511	-0.015322	0.000000	0.000000	3.000000	53.000000	1.000000
14857.915754	0.096864	0.548219	0.005693	73.588905	-5.365735	27.808041	-0.156803	0.000000	0.284656	0.000000	0.000000	0.000000	0.058722	0.015511	-0.015322	0.000000	0.000000	3.000000	53.000000	1.000000
14857.919087	0.096864	0.548219	0.005693	73.588905	-5.365735	27.808041	-0.156803	0.000000	0.284656	0.000000	0.000000	0.000000	0.058722	0.015511	-0.015322	0.000000	0.000000	3.000000	53.000000	1.000000
14857.922421	0.097043	0.548254	0.005560	73.588905	-5.365735	27.808041	-0.156803	0.000000	0.284656	0.000000	0.000000	0.000000	0.053576	0.010683	-0.039836	0.000000	0.000000	3.000000	53.000000	1.000000
14857.925754	0.097043	0.548254	0.005560	73.591866	-5.344399	27.804760	-0.156803	0.000000	0.284656	0.000000	0.000000	0.000000	0.053576	0.010683	-0.039836	0.000000	0.000000	3.000000	53.000000	1.000000
14857.929087	0.097190	0.548282	0.005391	73.591866	-5.344399	27.804760	-0.156803	0.000000	0.284656	0.000000	0.000000	0.000000	0.044390	0.008284	-0.050718	0.000000	0.000000	3.000000	53.000000	1.000000
14857.932421	0.097190	0.548282	0.005391	73.591866	-5.344399	27.804760	-0.156803	0.000000	0.284656	0.000000	0.000000	0.000000	0.044390	0.008284	-0.050718	0.000000	0.000000	3.000000	53.000000	1.000000
14857.935754	0.097190	0.548282	0.005391	73.597862	-5.331646	27.798212	-0.140475	0.000000	0.269564	0.000000	0.000000	0.000000	0.044390	0.008284	-0.050718	0.000000	0.000000	3.000000	53.000000	1.000000
14857.939087	0.097190	0.548282	0.005391	73.597862	-5.331646	27.798212	-0.140475	0.000000	0.269564	0.000000	0.000000	0.000000	0.044390	0.008284	-0.050718	0.000000	0.000000	3.000000	53.000000	1.000000
14857.942421	0.097308	0.548302	0.005186	73.597862	-5.331646	27.798212	-0.140475	0.000000	0.269564	0.000000	0.000000	0.000000	0.035190	0.005846	-0.061594	0.000000	0.000000	3.000000	53.000000	1.000000
14857.945754	0.097308	0.548302	0.005186	73.603828	-5.327065	27.791637	-0.140475	0.000000	0.269564	0.000000	0.000000	0.000000	0.035190	0.005846	-0.061594	0.000000	0.000000	3.000000	53.000000	1.000000
14857.949087	0.097308	0.548302	0.005186	73.603828	-5.327065	27.791637	-0.140475	0.000000	0.269564	0.000000	0.000000	0.000000	0.035190	0.005846	-0.061594	0.000000	0.000000	3.000000	53.000000	1.000000
14857.952421	0.097308	0.548302	0.005186	73.603828	-5.327065	27.791637	-0.140475	0.000000	0.269564	0.000000	0.000000	0.000000	0.035190	0.005846	-0.061594	0.000000	0.000000	3.000000	53.000000	1.000000
14857.955754	0.097370	0.548350	0.004721	73.612816	-5.328361	27.781797	-0.134610	0.000000	0.259298	0.000000	0.000000	0.000000	0.018736	0.014556	-0.139471	0.000000	0.000000	3.000000	53.000000	1.000000
14857.959087	0.097370	0.548350	0.004721	73.612816	-5.328361	27.781797	-0.134610	0.000000	0.259298	0.000000	0.000000	0.000000	0.018736	0.014556	-0.139471	0.000000	0.000000	3.000000	53.000000	1.000000
14857.962421	0.097370	0.548350	0.004721	73.612816	-5.328361	27.781797	-0.134610	0.000000	0.259298	0.000000	0.000000	0.000000	0.018736	0.014556	-0.139471	0.000000	0.000000	3.000000	53.000000	1.000000
14857.965754	0.097370	0.548350	0.004721	73.615807	-5.331516	27.778503	-0.131487	0.000000	0.236053	0.000000	0.000000	0.000000	0.018736	0.014556	-0.139471	0.000000	0.000000	3.000000	53.000000	1.000000
14857.969087	0.097324	0.548387	0.004502	73.615807	-5.331516	27.778503	-0.131487	0.000000	0.236053	0.000000	0.000000	0.000000	-0.013833	0.011115	-0.065627	0.000000	0.000000	3.000000	53.000000	1.000000
14857.972421	0.097324	0.548387	0.004502	73.615807	-5.331516	27.778503	-0.131487	0.000000	0.236053	0.000000	0.000000	0.000000	-0.013833	0.011115	-0.065627	0.000000	0.000000	3.000000	53.000000	1.000000
14857.975754	0.097324	0.548387	0.004502	73.615784	-5.334231	27.778494	-0.133793	0.000000	0.225115	0.000000	0.000000	0.000000	-0.013833	0.011115	-0.065627	0.000000	0.000000	3.000000	53.000000	1.000000
14857.979087	0.097272	0.548466	0.004365	73.615784	-5.334231	27.778494	-0.133793	0.000000	0.225115	0.000000	0.000000	0.000000	-0.015552	0.023650	-0.041215	0.000000	0.000000	3.000000	53.000000	1.000000
14857.982421	0.097272	0.548466	0.004365	73.615784	-5.334231	27.778494	-0.133793	0.000000	0.225115	0.000000	0.000000	0.000000	-0.015552	0.023650	-0.041215	0.000000	0.000000	3.000000	53.000000	1.000000
14857.985754	0.097272	0.548466	0.004365	73.612808	-5.333800	27.781788	-0.136385	0.000000	0.218246	0.000000	0.000000	0.000000	-0.015552	0.023650	-0.041215	0.000000	0.000000	3.000000	53.000000	1.000000
14857.989087	0.097272	0.548466	0.004365	73.612808	-5.333800	27.781788	-0.136385	0.000000	0.218246	0.000000	0.000000	0.000000	-0.015552	0.023650	-0.041215	0.000000	0.000000	3.000000	53.000000	1.000000
14857.992421	0.097216	0.548554	0.004205	73.612808	-5.333800	27.781788	-0.136385	0.000000	0.218246	0.000000	0.000000	0.000000	-0.016994	0.026305	-0.048081	0.000000	0.000000	3.000000	53.000000	1.000000
14857.995754	0.097216	0.548554	0.004205	73.604301	-5.318233	27.796957	-0.136385	0.000000	0.218246	0.000000	0.000000	0.000000	-0.016994	0.026305	-0.048081	0.000000	0.000000	3.000000	53.000000	1.000000
14857.999087	0.097216	0.548554	0.004205	73.604301	-5.318233	27.796957	-0.136385	0.000000	0.218246	0.000000	0.000000	0.000000	-0.016994	0.026305	-0.048081	0.000000	0.000000	3.000000	53.000000	1.000000
14858.002421	0.097216	0.548554	0.004205	73.604301	-5.318233	27.796957	-0.136385	0.000000	0.218246	0.000000	0.000000	0.000000	-0.016994	0.026305	-0.048081	0.000000	0.000000	3.000000	53.000000	1.000000
14858.005754	0.097214	0.548805	0.003978	73.592361	-5.302924	27.810080	-0.139217	0.000000	0.210232	0.000000	0.000000	0.000000	-0.000591	0.075276	-0.067910	0.000000	0.000000	3.000000	53.000000	1.000000
14858.009087	0.097214	0.548805	0.003978	73.592361	-5.302924	27.810080	-0.139217	0.000000	0.210232	0.000000	0.000000	0.000000	-0.000591	0.075276	-0.067910	0.000000	0.000000	3.000000	53.000000	1.000000
14858.012421	0.097214	0.548805	0.003978	73.592361	-5.302924	27.810080	-0.139217	0.000000	0.210232	0.000000	0.000000	0.000000	-0.000591	0.075276	-0.067910	0.000000	0.000000	3.000000	53.000000	1.000000
14858.015754	0.097214	0.548805	0.003978	73.583374	-5.293496	27.819908	-0.139316	0.000000	0.198914	0.000000	0.000000	0.000000	-0.000591	0.075276	-0.067910	0.000000	0.000000	3.000000	53.000000	1.000000
14858.019087	0.097186	0.548926	0.003849	73.583374	-5.293496	27.819908	-0.139316	0.000000	0.198914	0.000000	0.000000	0.000000	-0.008160	0.036379	-0.038713	0.000000	0.000000	3.000000	53.000000	1.000000
14858.022421	0.097186	0.548926	0.003849	73.583374	-5.293496	27.819908	-0.139316	0.000000	0.198914	0.000000	0.000000	0.000000	-0.008160	0.036379	-0.038713	0.000000	0.000000	3.000000	53.000000	1.000000
14858.025754	0.097186	0.548926	0.003849	73.571426	-5.280945	27.832994	-0.140676	0.000000	0.192462	0.000000	0.000000	0.000000	-0.008160	0.036379	-0.038713	0.000000	0.000000	3.000000	53.000000	1.000000
14858.029087	0.097186	0.548926	0.003849	73.571426	-5.280945	27.832994	-0.140676	0.000000	0.192462	0.000000	0.000000	0.000000	-0.008160	0.036379	-0.038713	0.000000	0.000000	3.000000	53.000000	1.000000
14858.032421	0.097158	0.549073	0.003715	73.571426	-5.280945	27.832994	-0.140676	0.000000	0.192462	0.000000	0.000000	0.000000	-0.008473	0.044100	-0.040197	0.000000	0.000000	3.000000	53.000000	1.000000
14858.035754	0.097158	0.549073	0.003715	73.559441	-5.268413	27.846058	-0.140676	0.000000	0.192462	0.000000	0.000000	0.000000	-0.008473	0.044100	-0.040197	0.000000	0.000000	3.000000	53.000000	1.000000
14858.039087	0.097125	0.549228	0.003558	73.559441	-5.268413	27.846058	-0.140676	0.000000	0.192462	0.000000	0.000000	0.000000	-0.009923	0.046696	-0.047077	0.000000	0.000000	3.000000	53.000000	1.000000
14858.042421	0.097125	0.549228	0.003558	73.559441	-5.268413	27.846058	-0.140676	0.000000	0.192462	0.000000	0.000000	0.000000	-0.009923	0.046696	-0.047077	0.000000	0.000000	3.000000	53.000000	1.000000
14858.045754	0.097125	0.549228	0.003558	73.550941	-5.252916	27.853178	-0.143742	0.000000	0.177916	0.000000	0.000000	0.000000	-0.009923	0.046696	-0.047077	0.000000	0.000000	3.000000	53.000000	1.000000
14858.049087	0.097125	0.549228	0.003558	73.550941	-5.252916	27.853178	-0.143742	0.000000	0.177916	0.000000	0.000000	0.000000	-0.009923	0.046696	-0.047077	0.000000	0.000000	3.000000	53.000000	1.000000
14858.052421	0.097105	0.549376	0.003356	73.550941	-5.252916	27.853178	-0.143742	0.000000	0.177916	0.000000	0.000000	0.000000	-0.005950	0.044228	-0.060730	0.000000	0.000000	3.000000	53.000000	1.000000
14858.055754	0.097105	0.549376	0.003356	73.542427	-5.234719	27.868259	-0.143742	0.000000	0.177916	0.000000	0.000000	0.000000	-0.005950	0.044228	-0.060730	0.000000	0.000000	3.000000	53.000000	1.000000
14858.059087	0.097105	0.549376	0.003356	73.542427	-5.234719	27.868259	-0.143742	0.000000	0.177916	0.000000	0.000000	0.000000	-0.005950	0.044228	-0.060730	0.000000	0.000000	3.000000	53.000000	1.000000
14858.062421	0.097105	0.549376	0.003356	73.542427	-5.234719	27.868259	-0.143742	0.000000	0.177916	0.000000	0.000000	0.000000	-0.005950	0.044228	-0.060730	0.000000	0.000000	3.000000	53.000000	1.000000
14858.065754	0.097179	0.549687	0.002946	73.534859	-5.204324	27.893936	-0.144734	0.000000	0.167794	0.000000	0.000000	0.000000	0.021968	0.093391	-0.123047	0.000000	0.000000	3.000000	53.000000	1.000000
14858.069087	0.097179	0.549687	0.002946	73.534859	-5.204324	27.893936	-0.144734	0.000000	0.167794	0.000000	0.000000	0.000000	0.021968	0.093391	-0.123047	0.000000	0.000000	3.000000	53.000000	1.000000
14858.072421	0.097179	0.549687	0.002946	73.534859	-5.204324	27.893936	-0.144734	0.000000	0.167794	0.000000	0.000000	0.000000	0.021968	0.093391	-0.123047	0.000000	0.000000	3.000000	53.000000	1.000000
14858.075754	0.097179	0.549687	0.002946	73.528191	-5.159035	27.930166	-0.141073	0.000000	0.147287	0.000000	0.000000	0.000000	0.021968	0.093391	-0.123047	0.000000	0.000000	3.000000	53.000000	1.000000
14858.079087	0.097294	0.549825	0.002738	73.528191	-5.159035	27.930166	-0.141073	0.000000	0.147287	0.000000	0.000000	0.000000	0.034759	0.041452	-0.062224	0.000000	0.000000	3.000000	53.000000	1.000000
14858.082421	0.097294	0.549825	0.002738	73.528191	-5.159035	27.930166	-0.141073	0.000000	0.147287	0.000000	0.000000	0.000000	0.034759	0.041452	-0.062224	0.000000	0.000000	3.000000	53.000000	1.000000
14858.085754	0.097294	0.549825	0.002738	73.521515	-5.105601	27.966400	-0.135279	0.000000	0.136916	0.000000	0.000000	0.000000	0.034759	0.041452	-0.062224	0.000000	0.000000	3.000000	53.000000	1.000000
14858.089087	0.097294	0.549825	0.002738	73.521515	-5.105601	27.966400	-0.135279	0.000000	0.136916	0.000000	0.000000	0.000000	0.034759	0.041452	-0.062224	0.000000	0.000000	3.000000	53.000000	1.000000
14858.092421	0.097471	0.549972	0.002494	73.521515	-5.105601	27.966400	-0.135279	0.000000	0.136916	0.000000	0.000000	0.000000	0.052896	0.044039	-0.073281	0.000000	0.000000	3.000000	53.000000	1.000000
14858.095754	0.097471	0.549972	0.002494	73.514389	-5.055574	27.997301	-0.135279	0.000000	0.136916	0.000000	0.000000	0.000000	0.052896	0.044039	-0.073281	0.000000	0.000000	3.000000	53.000000	1.000000
14858.099087	0.097471	0.549972	0.002494	73.514389	-5.055574	27.997301	-0.135279	0.000000	0.136916	0.000000	0.000000	0.000000	0.052896	0.044039	-0.073281	0.000000	0.000000	3.000000	53.000000	1.000000
14858.102421	0.097471	0.549972	0.002494	73.514389	-5.055574	27.997301	-0.135279	0.000000	0.136916	0.000000	0.000000	0.000000	0.052896	0.044039	-0.073281	0.000000	0.000000	3.000000	53.000000	1.000000
14858.105754	0.097838	0.550214	0.002079	73.507256	-5.005562	28.028187	-0.126463	0.000000	0.124702	0.000000	0.000000	0.000000	0.110308	0.072452	-0.124572	0.000000	0.000000	3.000000	53.000000	1.000000
14858.109087	0.097838	0.550214	0.002079	73.507256	-5.005562	28.028187	-0.126463	0.000000	0.124702	0.000000	0.000000	0.000000	0.110308	0.072452	-0.124572	0.000000	0.000000	3.000000	53.000000	1.000000
14858.112421	0.097838	0.550214	0.002079	73.507256	-5.005562	28.028187	-0.126463	0.000000	0.124702	0.000000	0.000000	0.000000	0.110308	0.072452	-0.124572	0.000000	0.000000	3.000000	53.000000	1.000000
14858.115754	0.097838	0.550214	0.002079	73.506546	-4.958367	28.057896	-0.108079	0.000000	0.103940	0.000000	0.000000	0.000000	0.110308	0.072452	-0.124572	0.000000	0.000000	3.000000	53.000000	1.000000
14858.119087	0.098016	0.550309	0.001844	73.506546	-4.958367	28.057896	-0.108079	0.000000	0.103940	0.000000	0.000000	0.000000	0.053346	0.028525	-0.070406	0.000000	0.000000	3.000000	53.000000	1.000000
14858.122421	0.098016	0.550309	0.001844	73.506546	-4.958367	28.057896	-0.108079	0.000000	0.103940	0.000000	0.000000	0.000000	0.053346	0.028525	-0.070406	0.000000	0.000000	3.000000	53.000000	1.000000
14858.125754	0.098016	0.550309	0.001844	73.509308	-4.913603	28.089695	-0.099188	0.000000	0.092206	0.000000	0.000000	0.000000	0.053346	0.028525	-0.070406	0.000000	0.000000	3.000000	53.000000	1.000000
14858.129087	0.098016	0.550309	0.001844	73.509308	-4.913603	28.089695	-0.099188	0.000000	0.092206	0.000000	0.000000	0.000000	0.053346	0.028525	-0.070406	0.000000	0.000000	3.000000	53.000000	1.000000
14858.132421	0.098168	0.550387	0.001596	73.509308	-4.913603	28.089695	-0.099188	0.000000	0.092206	0.000000	0.000000	0.000000	0.045601	0.023441	-0.074417	0.000000	0.000000	3.000000	53.000000	1.000000
14858.135754	0.098168	0.550387	0.001596	73.513908	-4.849861	28.142710	-0.099188	0.000000	0.092206	0.000000	0.000000	0.000000	0.045601	0.023441	-0.074417	0.000000	0.000000	3.000000	53.000000	1.000000
14858.139087	0.098168	0.550387	0.001596	73.513908	-4.849861	28.142710	-0.099188	0.000000	0.092206	0.000000	0.000000	0.000000	0.045601	0.023441	-0.074417	0.000000	0.000000	3.000000	53.000000	1.000000
14858.142421	0.098168	0.550387	0.001596	73.513908	-4.849861	28.142710	-0.099188	0.000000	0.092206	0.000000	0.000000	0.000000	0.045601	0.023441	-0.074417	0.000000	0.000000	3.000000	53.000000	1.000000
14858.145754	0.098543	0.550508	0.001114	73.522400	-4.785115	28.203140	-0.091588	0.000000	0.079803	0.000000	0.000000	0.000000	0.112396	0.036455	-0.144749	0.000000	0.000000	3.000000	53.000000	1.000000
14858.149087	0.098543	0.550508	0.001114	73.522400	-4.785115	28.203140	-0.091588	0.000000	0.079803	0.000000	0.000000	0.000000	0.112396	0.036455	-0.144749	0.000000	0.000000	3.000000	53.000000	1.000000
14858.152421	0.098543	0.550508	0.001114	73.522400	-4.785115	28.203140	-0.091588	0.000000	0.079803	0.000000	0.000000	0.000000	0.112396	0.036455	-0.144749	0.000000	0.000000	3.000000	53.000000	1.000000
14858.155754	0.098543	0.550508	0.001114	73.531815	-4.713536	28.274242	-0.072855	0.000000	0.055679	0.000000	0.000000	0.000000	0.112396	0.036455	-0.144749	0.000000	0.000000	3.000000	53.000000	1.000000
14858.159087	0.098722	0.550552	0.000888	73.531815	-4.713536	28.274242	-0.072855	0.000000	0.055679	0.000000	0.000000	0.000000	0.053737	0.013069	-0.067533	0.000000	0.000000	3.000000	53.000000	1.000000
14858.162421	0.098722	0.550552	0.000888	73.531815	-4.713536	28.274242	-0.072855	0.000000	0.055679	0.000000	0.000000	0.000000	0.053737	0.013069	-0.067533	0.000000	0.000000	3.000000	53.000000	1.000000
14858.165754	0.098722	0.550552	0.000888	73.540459	-4.627306	28.375164	-0.063899	0.000000	0.044423	0.000000	0.000000	0.000000	0.053737	0.013069	-0.067533	0.000000	0.000000	3.000000	53.000000	1.000000
14858.169087	0.098722	0.550552	0.000888	73.540459	-4.627306	28.375164	-0.063899	0.000000	0.044423	0.000000	0.000000	0.000000	0.053737	0.013069	-0.067533	0.000000	0.000000	3.000000	53.000000	1.000000
14858.172421	0.098871	0.550595	0.000736	73.540459	-4.627306	28.375164	-0.063899	0.000000	0.044423	0.000000	0.000000	0.000000	0.044766	0.012943	-0.045621	0.000000	0.000000	3.000000	53.000000	1.000000
14858.175754	0.098871	0.550595	0.000736	73.544716	-4.550841	28.463408	-0.063899	0.000000	0.044423	0.000000	0.000000	0.000000	0.044766	0.012943	-0.045621	0.000000	0.000000	3.000000	53.000000	1.000000
14858.179087	0.098871	0.550595	0.000736	73.544716	-4.550841	28.463408	-0.063899	0.000000	0.044423	0.000000	0.000000	0.000000	0.044766	0.012943	-0.045621	0.000000	0.000000	3.000000	53.000000	1.000000
14858.182421	0.098871	0.550595	0.000736	73.544716	-4.550841	28.463408	-0.063899	0.000000	0.044423	0.000000	0.000000	0.000000	0.044766	0.012943	-0.045621	0.000000	0.000000	3.000000	53.000000	1.000000
14858.185754	0.099094	0.550647	0.000611	73.548813	-4.506637	28.511276	-0.056438	0.000000	0.036820	0.000000	0.000000	0.000000	0.066946	0.015451	-0.037621	0.000000	0.000000	3.000000	53.000000	1.000000
14858.189087	0.099094	0.550647	0.000611	73.548813	-4.506637	28.511276	-0.056438	0.000000	0.036820	0.000000	0.000000	0.000000	0.066946	0.015451	-0.037621	0.000000	0.000000	3.000000	53.000000	1.000000
14858.192421	0.099094	0.550647	0.000611	73.548813	-4.506637	28.511276	-0.056438	0.000000	0.036820	0.000000	0.000000	0.000000	0.066946	0.015451	-0.037621	0.000000	0.000000	3.000000	53.000000	1.000000
14858.195754	0.099094	0.550647	0.000611	73.552856	-4.465140	28.559156	-0.045280	0.000000	0.030549	0.000000	0.000000	0.000000	0.066946	0.015451	-0.037621	0.000000	0.000000	3.000000	53.000000	1.000000
14858.199087	0.099181	0.550647	0.000592	73.552856	-4.465140	28.559156	-0.045280	0.000000	0.030549	0.000000	0.000000	0.000000	0.026077	0.000001	-0.005647	0.000000	0.000000	3.000000	53.000000	1.000000
14858.202421	0.099181	0.550647	0.000592	73.552856	-4.465140	28.559156	-0.045280	0.000000	0.030549	0.000000	0.000000	0.000000	0.026077	0.000001	-0.005647	0.000000	0.000000	3.000000	53.000000	1.000000
14858.205754	0.099181	0.550647	0.000592	73.557831	-4.419523	28.617712	-0.040934	0.000000	0.029608	0.000000	0.000000	0.000000	0.026077	0.000001	-0.005647	0.000000	0.000000	3.000000	53.000000	1.000000
14858.209087	0.099181	0.550647	0.000592	73.557831	-4.419523	28.617712	-0.040934	0.000000	0.029608	0.000000	0.000000	0.000000	0.026077	0.000001	-0.005647	0.000000	0.000000	3.000000	53.000000	1.000000
14858.212421	0.099243	0.550630	0.000560	73.557831	-4.419523	28.617712	-0.040934	0.000000	0.029608	0.000000	0.000000	0.000000	0.018394	-0.005089	-0.009614	0.000000	0.000000	3.000000	53.000000	1.000000
14858.215754	0.099243	0.550630	0.000560	73.569237	-4.376539	28.675289	-0.040934	0.000000	0.029608	0.000000	0.000000	0.000000	0.018394	-0.005089	-0.009614	0.000000	0.000000	3.000000	53.000000	1.000000
14858.219087	0.099243	0.550630	0.000560	73.569237	-4.376539	28.675289	-0.040934	0.000000	0.029608	0.000000	0.000000	0.000000	0.018394	-0.005089	-0.009614	0.000000	0.000000	3.000000	53.000000	1.000000
14858.222421	0.099243	0.550630	0.000560	73.569237	-4.376539	28.675289	-0.040934	0.000000	0.029608	0.000000	0.000000	0.000000	0.018394	-0.005089	-0.009614	0.000000	0.000000	3.000000	53.000000	1.000000
14858.225754	0.099359	0.550536	0.000465	73.587959	-4.332050	28.742598	-0.037869	0.000000	0.028006	0.000000	0.000000	0.000000	0.034770	-0.028026	-0.028495	0.000000	0.000000	3.000000	53.000000	1.000000
14858.229087	0.099359	0.550536	0.000465	73.587959	-4.332050	28.742598	-0.037869	0.000000	0.028006	0.000000	0.000000	0.000000	0.034770	-0.028026	-0.028495	0.000000	0.000000	3.000000	53.000000	1.000000
14858.232421	0.099359	0.550536	0.000465	73.587959	-4.332050	28.742598	-0.037869	0.000000	0.028006	0.000000	0.000000	0.000000	0.034770	-0.028026	-0.028495	0.000000	0.000000	3.000000	53.000000	1.000000
14858.235754	0.099359	0.550536	0.000465	73.606697	-4.284729	28.802036	-0.032074	0.000000	0.023257	0.000000	0.000000	0.000000	0.034770	-0.028026	-0.028495	0.000000	0.000000	3.000000	53.000000	1.000000
14858.239087	0.099386	0.550468	0.000384	73.606697	-4.284729	28.802036	-0.032074	0.000000	0.023257	0.000000	0.000000	0.000000	0.008361	-0.020349	-0.024340	0.000000	0.000000	3.000000	53.000000	1.000000
14858.242421	0.099386	0.550468	0.000384	73.606697	-4.284729	28.802036	-0.032074	0.000000	0.023257	0.000000	0.000000	0.000000	0.008361	-0.020349	-0.024340	0.000000	0.000000	3.000000	53.000000	1.000000
14858.245754	0.099386	0.550468	0.000384	73.625397	-4.242755	28.869543	-0.030680	0.000000	0.019200	0.000000	0.000000	0.000000	0.008361	-0.020349	-0.024340	0.000000	0.000000	3.000000	53.000000	1.000000
14858.249087	0.099386	0.550468	0.000384	73.625397	-4.242755	28.869543	-0.030680	0.000000	0.019200	0.000000	0.000000	0.000000	0.008361	-0.020349	-0.024340	0.000000	0.000000	3.000000	53.000000	1.000000
14858.252421	0.099410	0.550384	0.000285	73.625397	-4.242755	28.869543	-0.030680	0.000000	0.019200	0.000000	0.000000	0.000000	0.007188	-0.025415	-0.029723	0.000000	0.000000	3.000000	53.000000	1.000000
14858.255754	0.099410	0.550384	0.000285	73.645775	-4.208571	28.917963	-0.030680	0.000000	0.019200	0.000000	0.000000	0.000000	0.007188	-0.025415	-0.029723	0.000000	0.000000	3.000000	53.000000	1.000000
14858.259087	0.099460	0.550316	0.000199	73.645775	-4.208571	28.917963	-0.030680	0.000000	0.019200	0.000000	0.000000	0.000000	0.014866	-0.020349	-0.025766	0.000000	0.000000	3.000000	53.000000	1.000000
14858.262421	0.099460	0.550316	0.000199	73.645775	-4.208571	28.917963	-0.030680	0.000000	0.019200	0.000000	0.000000	0.000000	0.014866	-0.020349	-0.025766	0.000000	0.000000	3.000000	53.000000	1.000000
14858.265754	0.099460	0.550316	0.000199	73.660881	-4.185741	28.942825	-0.027004	0.000000	0.009952	0.000000	0.000000	0.000000	0.014866	-0.020349	-0.025766	0.000000	0.000000	3.000000	53.000000	1.000000
14858.269087	0.099460	0.550316	0.000199	73.660881	-4.185741	28.942825	-0.027004	0.000000	0.009952	0.000000	0.000000	0.000000	0.014866	-0.020349	-0.025766	0.000000	0.000000	3.000000	53.000000	1.000000
14858.272421	0.099526	0.550257	0.000086	73.660881	-4.185741	28.942825	-0.027004	0.000000	0.009952	0.000000	0.000000	0.000000	0.019876	-0.017742	-0.034061	0.000000	0.000000	3.000000	53.000000	1.000000
14858.275754	0.099526	0.550257	0.000086	73.667351	-4.174774	28.941875	-0.027004	0.000000	0.009952	0.000000	0.000000	0.000000	0.019876	-0.017742	-0.034061	0.000000	0.000000	3.000000	53.000000	1.000000
14858.279087	0.099526	0.550257	0.000086	73.667351	-4.174774	28.941875	-0.027004	0.000000	0.009952	0.000000	0.000000	0.000000	0.019876	-0.017742	-0.034061	0.000000	0.000000	3.000000	53.000000	1.000000
14858.282421	0.099526	0.550257	0.000086	73.667351	-4.174774	28.941875	-0.027004	0.000000	0.009952	0.000000	0.000000	0.000000	0.019876	-0.017742	-0.034061	0.000000	0.000000	3.000000	53.000000	1.000000
14858.285754	0.099743	0.550223	-0.000066	73.670341	-4.161468	28.938723	-0.023692	0.000000	0.004275	0.000000	0.000000	0.000000	0.065108	-0.010057	-0.045492	0.000000	0.000000	3.000000	53.000000	1.000000
14858.289087	0.099743	0.550223	-0.000066	73.670341	-4.161468	28.938723	-0.023692	0.000000	0.004275	0.000000	0.000000	0.000000	0.065108	-0.010057	-0.045492	0.000000	1.000000	3.000000	53.000000	1.000000
14858.292421	0.099743	0.550223	-0.000066	73.670341	-4.161468	28.938723	-0.023692	0.000000	0.004275	0.000000	0.000000	0.000000	0.065108	-0.010057	-0.045492	0.000000	1.000000	3.000000	53.000000	1.000000
