# Supplementary material for: Haptic Guidance Needs to Be Intuitive Not Just Informative to Improve Human Motor Accuracy
Source: PLoS One. 2016 Mar 16;11(3):e0150912. doi: 10.1371/journal.pone.0150912 (PMC4794196; doi:10.1371/journal.pone.0150912)
Supplement: S1 Data — (ZIP) [file pone.0150912.s001.zip › Subject6/exp1_0054.txt]

Time	PosX	PosY	PosZ	RotX	RotY	RotZ	ForceX	ForceY	ForceZ	MomentX	MomentY	MomentZ	VelocityX	VelocityY	VelocityZ	CalibratedWeight	ButtonDown	Condition	Trial	Visual
14860.005754	0.000553	0.454733	0.246602	67.664009	30.314558	50.963783	-1.868087	0.000000	4.637914	0.000000	0.000000	0.000000	-0.080054	-0.052270	0.109971	0.000000	1.000000	3.000000	54.000000	0.000000
14860.009087	0.000553	0.454733	0.246602	67.664009	30.314558	50.963783	-1.868087	0.000000	4.637914	0.000000	0.000000	0.000000	-0.080054	-0.052270	0.109971	0.000000	1.000000	3.000000	54.000000	0.000000
14860.012421	0.000553	0.454733	0.246602	67.664009	30.314558	50.963783	-1.868087	0.000000	4.637914	0.000000	0.000000	0.000000	-0.080054	-0.052270	0.109971	0.000000	1.000000	3.000000	54.000000	0.000000
14860.015754	0.000553	0.454733	0.246602	67.578392	30.172655	50.828236	-1.870015	0.000000	4.637137	0.000000	0.000000	0.000000	-0.080054	-0.052270	0.109971	0.000000	1.000000	3.000000	54.000000	0.000000
14860.019087	0.000052	0.454943	0.247129	67.578392	30.172655	50.828236	-1.870015	0.000000	4.637137	0.000000	0.000000	0.000000	-0.150329	0.062931	0.158057	0.000000	1.000000	3.000000	54.000000	0.000000
14860.022421	0.000052	0.454943	0.247129	67.578392	30.172655	50.828236	-1.870015	0.000000	4.637137	0.000000	0.000000	0.000000	-0.150329	0.062931	0.158057	0.000000	1.000000	3.000000	54.000000	0.000000
14860.025754	0.000052	0.454943	0.247129	67.509758	30.012259	50.705292	-1.874671	0.000000	4.635257	0.000000	0.000000	0.000000	-0.150329	0.062931	0.158057	0.000000	1.000000	3.000000	54.000000	0.000000
14860.029087	-0.000584	0.455095	0.247893	67.509758	30.012259	50.705292	-1.874671	0.000000	4.635257	0.000000	0.000000	0.000000	-0.190764	0.045490	0.229261	0.000000	1.000000	3.000000	54.000000	0.000000
14860.032421	-0.000584	0.455095	0.247893	67.509758	30.012259	50.705292	-1.874671	0.000000	4.635257	0.000000	0.000000	0.000000	-0.190764	0.045490	0.229261	0.000000	1.000000	3.000000	54.000000	0.000000
14860.035754	-0.000584	0.455095	0.247893	67.436417	30.034395	50.700188	-1.879919	0.000000	4.633132	0.000000	0.000000	0.000000	-0.190764	0.045490	0.229261	0.000000	1.000000	3.000000	54.000000	0.000000
14860.039087	-0.001255	0.455149	0.248925	67.436417	30.034395	50.700188	-1.879919	0.000000	4.633132	0.000000	0.000000	0.000000	-0.201373	0.016433	0.309571	0.000000	1.000000	3.000000	54.000000	0.000000
14860.042421	-0.001255	0.455149	0.248925	67.436417	30.034395	50.700188	-1.879919	0.000000	4.633132	0.000000	0.000000	0.000000	-0.201373	0.016433	0.309571	0.000000	1.000000	3.000000	54.000000	0.000000
14860.045754	-0.001255	0.455149	0.248925	67.581139	30.854971	51.581779	-1.883953	0.000000	4.631492	0.000000	0.000000	0.000000	-0.201373	0.016433	0.309571	0.000000	1.000000	3.000000	54.000000	0.000000
14860.049087	-0.002096	0.455340	0.249906	67.581139	30.854971	51.581779	-1.883953	0.000000	4.631492	0.000000	0.000000	0.000000	-0.252269	0.057092	0.294428	0.000000	1.000000	3.000000	54.000000	0.000000
14860.052421	-0.002096	0.455340	0.249906	67.581139	30.854971	51.581779	-1.883953	0.000000	4.631492	0.000000	0.000000	0.000000	-0.252269	0.057092	0.294428	0.000000	1.000000	3.000000	54.000000	0.000000
14860.055754	-0.002096	0.455340	0.249906	67.953659	32.497475	53.204025	-1.890970	0.000000	4.628632	0.000000	0.000000	0.000000	-0.252269	0.057092	0.294428	0.000000	1.000000	3.000000	54.000000	0.000000
14860.059087	-0.003040	0.455434	0.250868	67.953659	32.497475	53.204025	-1.890970	0.000000	4.628632	0.000000	0.000000	0.000000	-0.283197	0.028250	0.288562	0.000000	1.000000	3.000000	54.000000	0.000000
14860.062421	-0.003040	0.455434	0.250868	67.953659	32.497475	53.204025	-1.890970	0.000000	4.628632	0.000000	0.000000	0.000000	-0.283197	0.028250	0.288562	0.000000	1.000000	3.000000	54.000000	0.000000
14860.065754	-0.003040	0.455434	0.250868	68.314003	34.481838	54.926498	-1.899673	0.000000	4.625067	0.000000	0.000000	0.000000	-0.283197	0.028250	0.288562	0.000000	1.000000	3.000000	54.000000	0.000000
14860.069087	-0.004088	0.455431	0.251873	68.314003	34.481838	54.926498	-1.899673	0.000000	4.625067	0.000000	0.000000	0.000000	-0.314334	-0.000762	0.301544	0.000000	1.000000	3.000000	54.000000	0.000000
14860.072421	-0.004088	0.455431	0.251873	68.314003	34.481838	54.926498	-1.899673	0.000000	4.625067	0.000000	0.000000	0.000000	-0.314334	-0.000762	0.301544	0.000000	1.000000	3.000000	54.000000	0.000000
14860.075754	-0.004088	0.455431	0.251873	68.557327	36.583885	56.821121	-1.909635	0.000000	4.620962	0.000000	0.000000	0.000000	-0.314334	-0.000762	0.301544	0.000000	1.000000	3.000000	54.000000	0.000000
14860.079087	-0.005307	0.455371	0.252889	68.557327	36.583885	56.821121	-1.909635	0.000000	4.620962	0.000000	0.000000	0.000000	-0.365814	-0.018230	0.304730	0.000000	1.000000	3.000000	54.000000	0.000000
14860.082421	-0.005307	0.455371	0.252889	68.557327	36.583885	56.821121	-1.909635	0.000000	4.620962	0.000000	0.000000	0.000000	-0.365814	-0.018230	0.304730	0.000000	1.000000	3.000000	54.000000	0.000000
14860.085754	-0.005307	0.455371	0.252889	68.701431	38.682365	59.084530	-1.922094	0.000000	4.615794	0.000000	0.000000	0.000000	-0.365814	-0.018230	0.304730	0.000000	1.000000	3.000000	54.000000	0.000000
14860.089087	-0.006698	0.455310	0.253836	68.701431	38.682365	59.084530	-1.922094	0.000000	4.615794	0.000000	0.000000	0.000000	-0.417309	-0.018219	0.284120	0.000000	1.000000	3.000000	54.000000	0.000000
14860.092421	-0.006698	0.455310	0.253836	68.701431	38.682365	59.084530	-1.922094	0.000000	4.615794	0.000000	0.000000	0.000000	-0.417309	-0.018219	0.284120	0.000000	1.000000	3.000000	54.000000	0.000000
14860.095754	-0.006698	0.455310	0.253836	68.774651	40.713718	61.500458	-1.937507	0.000000	4.609345	0.000000	0.000000	0.000000	-0.417309	-0.018219	0.284120	0.000000	1.000000	3.000000	54.000000	0.000000
14860.099087	-0.008161	0.455171	0.254777	68.774651	40.713718	61.500458	-1.937507	0.000000	4.609345	0.000000	0.000000	0.000000	-0.438692	-0.041609	0.282406	0.000000	1.000000	3.000000	54.000000	0.000000
14860.102421	-0.008161	0.455171	0.254777	68.774651	40.713718	61.500458	-1.937507	0.000000	4.609345	0.000000	0.000000	0.000000	-0.438692	-0.041609	0.282406	0.000000	1.000000	3.000000	54.000000	0.000000
14860.105754	-0.008161	0.455171	0.254777	68.791138	42.673431	63.768532	-1.953869	0.000000	4.602434	0.000000	0.000000	0.000000	-0.438692	-0.041609	0.282406	0.000000	1.000000	3.000000	54.000000	0.000000
14860.109087	-0.009661	0.454993	0.255744	68.791138	42.673431	63.768532	-1.953869	0.000000	4.602434	0.000000	0.000000	0.000000	-0.450124	-0.053420	0.290104	0.000000	1.000000	3.000000	54.000000	0.000000
14860.112421	-0.009661	0.454993	0.255744	68.791138	42.673431	63.768532	-1.953869	0.000000	4.602434	0.000000	0.000000	0.000000	-0.450124	-0.053420	0.290104	0.000000	1.000000	3.000000	54.000000	0.000000
14860.115754	-0.009661	0.454993	0.255744	68.757431	44.497940	65.718002	-1.970450	0.000000	4.595360	0.000000	0.000000	0.000000	-0.450124	-0.053420	0.290104	0.000000	1.000000	3.000000	54.000000	0.000000
14860.119087	-0.011165	0.454756	0.256690	68.757431	44.497940	65.718002	-1.970450	0.000000	4.595360	0.000000	0.000000	0.000000	-0.451262	-0.071117	0.283773	0.000000	1.000000	3.000000	54.000000	0.000000
14860.122421	-0.011165	0.454756	0.256690	68.757431	44.497940	65.718002	-1.970450	0.000000	4.595360	0.000000	0.000000	0.000000	-0.451262	-0.071117	0.283773	0.000000	1.000000	3.000000	54.000000	0.000000
14860.125754	-0.011165	0.454756	0.256690	68.688660	46.182259	67.367485	-1.987025	0.000000	4.588217	0.000000	0.000000	0.000000	-0.451262	-0.071117	0.283773	0.000000	1.000000	3.000000	54.000000	0.000000
14860.129087	-0.012606	0.454499	0.257648	68.688660	46.182259	67.367485	-1.987025	0.000000	4.588217	0.000000	0.000000	0.000000	-0.432171	-0.077173	0.287187	0.000000	1.000000	3.000000	54.000000	0.000000
14860.132421	-0.012606	0.454499	0.257648	68.688660	46.182259	67.367485	-1.987025	0.000000	4.588217	0.000000	0.000000	0.000000	-0.432171	-0.077173	0.287187	0.000000	1.000000	3.000000	54.000000	0.000000
14860.135754	-0.012606	0.454499	0.257648	68.587112	47.742878	68.800056	-2.002377	0.000000	4.581538	0.000000	0.000000	0.000000	-0.432171	-0.077173	0.287187	0.000000	1.000000	3.000000	54.000000	0.000000
14860.139087	-0.013982	0.454221	0.258585	68.587112	47.742878	68.800056	-2.002377	0.000000	4.581538	0.000000	0.000000	0.000000	-0.412838	-0.083227	0.281372	0.000000	1.000000	3.000000	54.000000	0.000000
14860.142421	-0.013982	0.454221	0.258585	68.587112	47.742878	68.800056	-2.002377	0.000000	4.581538	0.000000	0.000000	0.000000	-0.412838	-0.083227	0.281372	0.000000	1.000000	3.000000	54.000000	0.000000
14860.145754	-0.013982	0.454221	0.258585	68.477234	49.161194	69.959381	-2.016721	0.000000	4.575242	0.000000	0.000000	0.000000	-0.412838	-0.083227	0.281372	0.000000	1.000000	3.000000	54.000000	0.000000
14860.149087	-0.015225	0.453943	0.259490	68.477234	49.161194	69.959381	-2.016721	0.000000	4.575242	0.000000	0.000000	0.000000	-0.372882	-0.083403	0.271499	0.000000	0.000000	3.000000	54.000000	0.000000
14860.152421	-0.015225	0.453943	0.259490	68.477234	49.161194	69.959381	-2.016721	0.000000	4.575242	0.000000	0.000000	0.000000	-0.372882	-0.083403	0.271499	0.000000	0.000000	3.000000	54.000000	0.000000
14860.155754	-0.015225	0.453943	0.259490	68.402916	50.421627	70.875931	-2.029159	0.000000	4.569739	0.000000	0.000000	0.000000	-0.372882	-0.083403	0.271499	0.000000	0.000000	3.000000	54.000000	0.000000
14860.159087	-0.016298	0.453704	0.260303	68.402916	50.421627	70.875931	-2.029159	0.000000	4.569739	0.000000	0.000000	0.000000	-0.322081	-0.071717	0.243609	0.000000	0.000000	3.000000	54.000000	0.000000
14860.162421	-0.016298	0.453704	0.260303	68.402916	50.421627	70.875931	-2.029159	0.000000	4.569739	0.000000	0.000000	0.000000	-0.322081	-0.071717	0.243609	0.000000	0.000000	3.000000	54.000000	0.000000
14860.165754	-0.016298	0.453704	0.260303	68.389305	51.517525	71.812737	-2.039598	0.000000	4.565089	0.000000	0.000000	0.000000	-0.322081	-0.071717	0.243609	0.000000	0.000000	3.000000	54.000000	0.000000
14860.169087	-0.017167	0.453505	0.260993	68.389305	51.517525	71.812737	-2.039598	0.000000	4.565089	0.000000	0.000000	0.000000	-0.260535	-0.059916	0.207104	0.000000	0.000000	3.000000	54.000000	0.000000
14860.172421	-0.017167	0.453505	0.260993	68.389305	51.517525	71.812737	-2.039598	0.000000	4.565089	0.000000	0.000000	0.000000	-0.260535	-0.059916	0.207104	0.000000	0.000000	3.000000	54.000000	0.000000
14860.175754	-0.017167	0.453505	0.260993	68.471031	52.454304	72.717575	-2.047754	0.000000	4.561436	0.000000	0.000000	0.000000	-0.260535	-0.059916	0.207104	0.000000	0.000000	3.000000	54.000000	0.000000
14860.179087	-0.017167	0.453505	0.260993	68.471031	52.454304	72.717575	-2.047754	0.000000	4.561436	0.000000	0.000000	0.000000	-0.260535	-0.059916	0.207104	0.000000	0.000000	3.000000	54.000000	0.000000
14860.182421	-0.017826	0.453325	0.261455	68.471031	52.454304	72.717575	-2.047754	0.000000	4.561436	0.000000	0.000000	0.000000	-0.197878	-0.053755	0.138575	0.000000	0.000000	3.000000	54.000000	0.000000
14860.185754	-0.017826	0.453325	0.261455	68.593948	53.283321	73.463226	-2.047754	0.000000	4.561436	0.000000	0.000000	0.000000	-0.197878	-0.053755	0.138575	0.000000	0.000000	3.000000	54.000000	0.000000
14860.189087	-0.018309	0.453187	0.261643	68.593948	53.283321	73.463226	-2.047754	0.000000	4.561436	0.000000	0.000000	0.000000	-0.144805	-0.041578	0.056345	0.000000	1.000000	3.000000	54.000000	0.000000
14860.192421	-0.018309	0.453187	0.261643	68.593948	53.283321	73.463226	-2.047754	0.000000	4.561436	0.000000	0.000000	0.000000	-0.144805	-0.041578	0.056345	0.000000	1.000000	3.000000	54.000000	0.000000
14860.195754	-0.018309	0.453187	0.261643	68.736435	54.023384	74.038216	-2.060073	0.000000	4.555886	0.000000	0.000000	0.000000	-0.144805	-0.041578	0.056345	0.000000	1.000000	3.000000	54.000000	0.000000
14860.199087	-0.018546	0.453168	0.261559	68.736435	54.023384	74.038216	-2.060073	0.000000	4.555886	0.000000	0.000000	0.000000	-0.071060	-0.005762	-0.025011	0.000000	1.000000	3.000000	54.000000	0.000000
14860.202421	-0.018546	0.453168	0.261559	68.736435	54.023384	74.038216	-2.060073	0.000000	4.555886	0.000000	0.000000	0.000000	-0.071060	-0.005762	-0.025011	0.000000	1.000000	3.000000	54.000000	0.000000
14860.205754	-0.018546	0.453168	0.261559	68.909599	54.667259	74.293930	-2.064042	0.000000	4.554090	0.000000	0.000000	0.000000	-0.071060	-0.005762	-0.025011	0.000000	1.000000	3.000000	54.000000	0.000000
14860.209087	-0.018546	0.453168	0.261559	68.909599	54.667259	74.293930	-2.064042	0.000000	4.554090	0.000000	0.000000	0.000000	-0.071060	-0.005762	-0.025011	0.000000	1.000000	3.000000	54.000000	0.000000
14860.212421	-0.018639	0.453130	0.261186	68.909599	54.667259	74.293930	-2.064042	0.000000	4.554090	0.000000	0.000000	0.000000	-0.027823	-0.011147	-0.111982	0.000000	1.000000	3.000000	54.000000	0.000000
14860.215754	-0.018639	0.453130	0.261186	69.091255	55.236809	74.216835	-2.064042	0.000000	4.554090	0.000000	0.000000	0.000000	-0.027823	-0.011147	-0.111982	0.000000	1.000000	3.000000	54.000000	0.000000
14860.219087	-0.018554	0.453193	0.260555	69.091255	55.236809	74.216835	-2.064042	0.000000	4.554090	0.000000	0.000000	0.000000	0.025371	0.018725	-0.189404	0.000000	1.000000	3.000000	54.000000	0.000000
14860.222421	-0.018554	0.453193	0.260555	69.091255	55.236809	74.216835	-2.064042	0.000000	4.554090	0.000000	0.000000	0.000000	0.025371	0.018725	-0.189404	0.000000	1.000000	3.000000	54.000000	0.000000
14860.225754	-0.018554	0.453193	0.260555	69.239243	55.539207	73.873466	-2.070756	0.000000	4.551040	0.000000	0.000000	0.000000	0.025371	0.018725	-0.189404	0.000000	1.000000	3.000000	54.000000	0.000000
14860.229087	-0.018261	0.453354	0.259758	69.239243	55.539207	73.873466	-2.070756	0.000000	4.551040	0.000000	0.000000	0.000000	0.087914	0.048370	-0.239049	0.000000	1.000000	3.000000	54.000000	0.000000
14860.232421	-0.018261	0.453354	0.259758	69.239243	55.539207	73.873466	-2.070756	0.000000	4.551040	0.000000	0.000000	0.000000	0.087914	0.048370	-0.239049	0.000000	1.000000	3.000000	54.000000	0.000000
14860.235754	-0.018261	0.453354	0.259758	69.359810	55.399990	73.536667	-2.071765	0.000000	4.550582	0.000000	0.000000	0.000000	0.087914	0.048370	-0.239049	0.000000	1.000000	3.000000	54.000000	0.000000
14860.239087	-0.017864	0.453652	0.258854	69.359810	55.399990	73.536667	-2.071765	0.000000	4.550582	0.000000	0.000000	0.000000	0.119147	0.089521	-0.271163	0.000000	0.000000	3.000000	54.000000	0.000000
14860.242421	-0.017864	0.453652	0.258854	69.359810	55.399990	73.536667	-2.071765	0.000000	4.550582	0.000000	0.000000	0.000000	0.119147	0.089521	-0.271163	0.000000	0.000000	3.000000	54.000000	0.000000
14860.245754	-0.017864	0.453652	0.258854	69.481537	54.778999	72.766388	-2.071974	0.000000	4.550487	0.000000	0.000000	0.000000	0.119147	0.089521	-0.271163	0.000000	0.000000	3.000000	54.000000	0.000000
14860.249087	-0.017365	0.454126	0.257904	69.481537	54.778999	72.766388	-2.071974	0.000000	4.550487	0.000000	0.000000	0.000000	0.149764	0.142115	-0.284839	0.000000	0.000000	3.000000	54.000000	0.000000
14860.252421	-0.017365	0.454126	0.257904	69.481537	54.778999	72.766388	-2.071974	0.000000	4.550487	0.000000	0.000000	0.000000	0.149764	0.142115	-0.284839	0.000000	0.000000	3.000000	54.000000	0.000000
14860.255754	-0.017365	0.454126	0.257904	69.600380	53.801540	71.598808	-2.070996	0.000000	4.550931	0.000000	0.000000	0.000000	0.149764	0.142115	-0.284839	0.000000	0.000000	3.000000	54.000000	0.000000
14860.259087	-0.016695	0.454696	0.256879	69.600380	53.801540	71.598808	-2.070996	0.000000	4.550931	0.000000	0.000000	0.000000	0.200795	0.171088	-0.307724	0.000000	0.000000	3.000000	54.000000	0.000000
14860.262421	-0.016695	0.454696	0.256879	69.600380	53.801540	71.598808	-2.070996	0.000000	4.550931	0.000000	0.000000	0.000000	0.200795	0.171088	-0.307724	0.000000	0.000000	3.000000	54.000000	0.000000
14860.265754	-0.016695	0.454696	0.256879	69.743607	52.740128	70.293350	-2.068022	0.000000	4.552283	0.000000	0.000000	0.000000	0.200795	0.171088	-0.307724	0.000000	0.000000	3.000000	54.000000	0.000000
14860.269087	-0.015822	0.455402	0.255745	69.743607	52.740128	70.293350	-2.068022	0.000000	4.552283	0.000000	0.000000	0.000000	0.261907	0.211595	-0.340136	0.000000	0.000000	3.000000	54.000000	0.000000
14860.272421	-0.015822	0.455402	0.255745	69.743607	52.740128	70.293350	-2.068022	0.000000	4.552283	0.000000	0.000000	0.000000	0.261907	0.211595	-0.340136	0.000000	0.000000	3.000000	54.000000	0.000000
14860.275754	-0.015822	0.455402	0.255745	69.947441	51.699242	68.921867	-2.062736	0.000000	4.554681	0.000000	0.000000	0.000000	0.261907	0.211595	-0.340136	0.000000	0.000000	3.000000	54.000000	0.000000
14860.279087	-0.014814	0.456183	0.254453	69.947441	51.699242	68.921867	-2.062736	0.000000	4.554681	0.000000	0.000000	0.000000	0.302641	0.234316	-0.387662	0.000000	0.000000	3.000000	54.000000	0.000000
14860.282421	-0.014814	0.456183	0.254453	69.947441	51.699242	68.921867	-2.062736	0.000000	4.554681	0.000000	0.000000	0.000000	0.302641	0.234316	-0.387662	0.000000	0.000000	3.000000	54.000000	0.000000
14860.285754	-0.014814	0.456183	0.254453	70.226372	50.665455	67.455696	-2.056438	0.000000	4.557528	0.000000	0.000000	0.000000	0.302641	0.234316	-0.387662	0.000000	0.000000	3.000000	54.000000	0.000000
14860.289087	-0.013603	0.457097	0.252985	70.226372	50.665455	67.455696	-2.056438	0.000000	4.557528	0.000000	0.000000	0.000000	0.363282	0.274217	-0.440179	0.000000	0.000000	3.000000	54.000000	0.000000
14860.292421	-0.013603	0.457097	0.252985	70.226372	50.665455	67.455696	-2.056438	0.000000	4.557528	0.000000	0.000000	0.000000	0.363282	0.274217	-0.440179	0.000000	0.000000	3.000000	54.000000	0.000000
14860.295754	-0.013603	0.457097	0.252985	70.583153	49.627327	65.887627	-2.048213	0.000000	4.561231	0.000000	0.000000	0.000000	0.363282	0.274217	-0.440179	0.000000	0.000000	3.000000	54.000000	0.000000
14860.299087	-0.012292	0.458046	0.251291	70.583153	49.627327	65.887627	-2.048213	0.000000	4.561231	0.000000	0.000000	0.000000	0.393266	0.284597	-0.508348	0.000000	0.000000	3.000000	54.000000	0.000000
14860.302421	-0.012292	0.458046	0.251291	70.583153	49.627327	65.887627	-2.048213	0.000000	4.561231	0.000000	0.000000	0.000000	0.393266	0.284597	-0.508348	0.000000	0.000000	3.000000	54.000000	0.000000
14860.305754	-0.012292	0.458046	0.251291	70.994011	48.545410	64.209518	-2.039895	0.000000	4.564957	0.000000	0.000000	0.000000	0.393266	0.284597	-0.508348	0.000000	0.000000	3.000000	54.000000	0.000000
14860.309087	-0.010984	0.459047	0.249380	70.994011	48.545410	64.209518	-2.039895	0.000000	4.564957	0.000000	0.000000	0.000000	0.392415	0.300437	-0.573178	0.000000	0.000000	3.000000	54.000000	0.000000
14860.312421	-0.010984	0.459047	0.249380	70.994011	48.545410	64.209518	-2.039895	0.000000	4.564957	0.000000	0.000000	0.000000	0.392415	0.300437	-0.573178	0.000000	0.000000	3.000000	54.000000	0.000000
14860.315754	-0.010984	0.459047	0.249380	71.427505	47.387005	62.414803	-2.032957	0.000000	4.568051	0.000000	0.000000	0.000000	0.392415	0.300437	-0.573178	0.000000	0.000000	3.000000	54.000000	0.000000
14860.319087	-0.009646	0.460080	0.247204	71.427505	47.387005	62.414803	-2.032957	0.000000	4.568051	0.000000	0.000000	0.000000	0.401455	0.310027	-0.652994	0.000000	0.000000	3.000000	54.000000	0.000000
14860.322421	-0.009646	0.460080	0.247204	71.427505	47.387005	62.414803	-2.032957	0.000000	4.568051	0.000000	0.000000	0.000000	0.401455	0.310027	-0.652994	0.000000	0.000000	3.000000	54.000000	0.000000
14860.325754	-0.009646	0.460080	0.247204	71.842400	46.104141	60.497822	-2.027253	0.000000	4.570585	0.000000	0.000000	0.000000	0.401455	0.310027	-0.652994	0.000000	0.000000	3.000000	54.000000	0.000000
14860.329087	-0.008247	0.461183	0.244885	71.842400	46.104141	60.497822	-2.027253	0.000000	4.570585	0.000000	0.000000	0.000000	0.419519	0.330862	-0.695495	0.000000	0.000000	3.000000	54.000000	0.000000
14860.332421	-0.008247	0.461183	0.244885	71.842400	46.104141	60.497822	-2.027253	0.000000	4.570585	0.000000	0.000000	0.000000	0.419519	0.330862	-0.695495	0.000000	0.000000	3.000000	54.000000	0.000000
14860.335754	-0.008247	0.461183	0.244885	72.171562	44.658615	58.485039	-2.021475	0.000000	4.573143	0.000000	0.000000	0.000000	0.419519	0.330862	-0.695495	0.000000	0.000000	3.000000	54.000000	0.000000
14860.339087	-0.006857	0.462316	0.242455	72.171562	44.658615	58.485039	-2.021475	0.000000	4.573143	0.000000	0.000000	0.000000	0.417124	0.339883	-0.729211	0.000000	0.000000	3.000000	54.000000	0.000000
14860.342421	-0.006857	0.462316	0.242455	72.171562	44.658615	58.485039	-2.021475	0.000000	4.573143	0.000000	0.000000	0.000000	0.417124	0.339883	-0.729211	0.000000	0.000000	3.000000	54.000000	0.000000
14860.345754	-0.006857	0.462316	0.242455	72.368225	43.005692	56.340805	-2.016486	0.000000	4.575345	0.000000	0.000000	0.000000	0.417124	0.339883	-0.729211	0.000000	0.000000	3.000000	54.000000	0.000000
14860.349087	-0.005442	0.463517	0.239942	72.368225	43.005692	56.340805	-2.016486	0.000000	4.575345	0.000000	0.000000	0.000000	0.424390	0.360125	-0.753716	0.000000	0.000000	3.000000	54.000000	0.000000
14860.352421	-0.005442	0.463517	0.239942	72.368225	43.005692	56.340805	-2.016486	0.000000	4.575345	0.000000	0.000000	0.000000	0.424390	0.360125	-0.753716	0.000000	0.000000	3.000000	54.000000	0.000000
14860.355754	-0.005442	0.463517	0.239942	72.428192	41.280781	54.377296	-2.011575	0.000000	4.577506	0.000000	0.000000	0.000000	0.424390	0.360125	-0.753716	0.000000	0.000000	3.000000	54.000000	0.000000
14860.359087	-0.004070	0.464765	0.237395	72.428192	41.280781	54.377296	-2.011575	0.000000	4.577506	0.000000	0.000000	0.000000	0.411540	0.374463	-0.764106	0.000000	0.000000	3.000000	54.000000	0.000000
14860.362421	-0.004070	0.464765	0.237395	72.428192	41.280781	54.377296	-2.011575	0.000000	4.577506	0.000000	0.000000	0.000000	0.411540	0.374463	-0.764106	0.000000	0.000000	3.000000	54.000000	0.000000
14860.365754	-0.004070	0.464765	0.237395	72.391335	39.598000	52.939785	-2.007492	0.000000	4.579299	0.000000	0.000000	0.000000	0.411540	0.374463	-0.764106	0.000000	0.000000	3.000000	54.000000	0.000000
14860.369087	-0.002675	0.466059	0.234748	72.391335	39.598000	52.939785	-2.007492	0.000000	4.579299	0.000000	0.000000	0.000000	0.418528	0.388311	-0.794076	0.000000	0.000000	3.000000	54.000000	0.000000
14860.372421	-0.002675	0.466059	0.234748	72.391335	39.598000	52.939785	-2.007492	0.000000	4.579299	0.000000	0.000000	0.000000	0.418528	0.388311	-0.794076	0.000000	0.000000	3.000000	54.000000	0.000000
14860.375754	-0.002675	0.466059	0.234748	72.334213	37.969143	51.861118	-2.003649	0.000000	4.580982	0.000000	0.000000	0.000000	0.418528	0.388311	-0.794076	0.000000	0.000000	3.000000	54.000000	0.000000
14860.379087	-0.001356	0.467400	0.232065	72.334213	37.969143	51.861118	-2.003649	0.000000	4.580982	0.000000	0.000000	0.000000	0.395744	0.402090	-0.804903	0.000000	0.000000	3.000000	54.000000	0.000000
14860.382421	-0.001356	0.467400	0.232065	72.334213	37.969143	51.861118	-2.003649	0.000000	4.580982	0.000000	0.000000	0.000000	0.395744	0.402090	-0.804903	0.000000	0.000000	3.000000	54.000000	0.000000
14860.385754	-0.001356	0.467400	0.232065	72.317490	36.404716	50.716640	-2.001235	0.000000	4.582036	0.000000	0.000000	0.000000	0.395744	0.402090	-0.804903	0.000000	0.000000	3.000000	54.000000	0.000000
14860.389087	-0.000047	0.468747	0.229314	72.317490	36.404716	50.716640	-2.001235	0.000000	4.582036	0.000000	0.000000	0.000000	0.392686	0.404196	-0.825471	0.000000	0.000000	3.000000	54.000000	0.000000
14860.392421	-0.000047	0.468747	0.229314	72.317490	36.404716	50.716640	-2.001235	0.000000	4.582036	0.000000	0.000000	0.000000	0.392686	0.404196	-0.825471	0.000000	0.000000	3.000000	54.000000	0.000000
14860.395754	-0.000047	0.468747	0.229314	72.337135	34.871975	49.487732	-1.999436	0.000000	4.582822	0.000000	0.000000	0.000000	0.392686	0.404196	-0.825471	0.000000	0.000000	3.000000	54.000000	0.000000
14860.399087	0.001219	0.470063	0.226460	72.337135	34.871975	49.487732	-1.999436	0.000000	4.582822	0.000000	0.000000	0.000000	0.379759	0.394707	-0.855980	0.000000	0.000000	3.000000	54.000000	0.000000
14860.402421	0.001219	0.470063	0.226460	72.337135	34.871975	49.487732	-1.999436	0.000000	4.582822	0.000000	0.000000	0.000000	0.379759	0.394707	-0.855980	0.000000	0.000000	3.000000	54.000000	0.000000
14860.405754	0.001219	0.470063	0.226460	72.387291	33.413284	48.021679	-1.999079	0.000000	4.582978	0.000000	0.000000	0.000000	0.379759	0.394707	-0.855980	0.000000	0.000000	3.000000	54.000000	0.000000
14860.409087	0.002442	0.471366	0.223554	72.387291	33.413284	48.021679	-1.999079	0.000000	4.582978	0.000000	0.000000	0.000000	0.366840	0.391024	-0.871873	0.000000	0.000000	3.000000	54.000000	0.000000
14860.412421	0.002442	0.471366	0.223554	72.387291	33.413284	48.021679	-1.999079	0.000000	4.582978	0.000000	0.000000	0.000000	0.366840	0.391024	-0.871873	0.000000	0.000000	3.000000	54.000000	0.000000
14860.415754	0.002442	0.471366	0.223554	72.458580	32.056709	46.195087	-1.999852	0.000000	4.582640	0.000000	0.000000	0.000000	0.366840	0.391024	-0.871873	0.000000	0.000000	3.000000	54.000000	0.000000
14860.419087	0.003653	0.472674	0.220544	72.458580	32.056709	46.195087	-1.999852	0.000000	4.582640	0.000000	0.000000	0.000000	0.363531	0.392434	-0.903079	0.000000	0.000000	3.000000	54.000000	0.000000
14860.422421	0.003653	0.472674	0.220544	72.458580	32.056709	46.195087	-1.999852	0.000000	4.582640	0.000000	0.000000	0.000000	0.363531	0.392434	-0.903079	0.000000	0.000000	3.000000	54.000000	0.000000
14860.425754	0.003653	0.472674	0.220544	72.530754	30.880085	44.578499	-2.001630	0.000000	4.581864	0.000000	0.000000	0.000000	0.363531	0.392434	-0.903079	0.000000	0.000000	3.000000	54.000000	0.000000
14860.429087	0.004854	0.474007	0.217512	72.530754	30.880085	44.578499	-2.001630	0.000000	4.581864	0.000000	0.000000	0.000000	0.360233	0.399747	-0.909560	0.000000	0.000000	3.000000	54.000000	0.000000
14860.432421	0.004854	0.474007	0.217512	72.530754	30.880085	44.578499	-2.001630	0.000000	4.581864	0.000000	0.000000	0.000000	0.360233	0.399747	-0.909560	0.000000	0.000000	3.000000	54.000000	0.000000
14860.435754	0.004854	0.474007	0.217512	72.605606	29.926819	43.238853	-2.003818	0.000000	4.580907	0.000000	0.000000	0.000000	0.360233	0.399747	-0.909560	0.000000	0.000000	3.000000	54.000000	0.000000
14860.439087	0.006043	0.475343	0.214408	72.605606	29.926819	43.238853	-2.003818	0.000000	4.580907	0.000000	0.000000	0.000000	0.356767	0.400964	-0.931151	0.000000	0.000000	3.000000	54.000000	0.000000
14860.442421	0.006043	0.475343	0.214408	72.605606	29.926819	43.238853	-2.003818	0.000000	4.580907	0.000000	0.000000	0.000000	0.356767	0.400964	-0.931151	0.000000	0.000000	3.000000	54.000000	0.000000
14860.445754	0.006043	0.475343	0.214408	72.687599	29.184227	42.149792	-2.006838	0.000000	4.579585	0.000000	0.000000	0.000000	0.356767	0.400964	-0.931151	0.000000	0.000000	3.000000	54.000000	0.000000
14860.449087	0.007190	0.476648	0.211301	72.687599	29.184227	42.149792	-2.006838	0.000000	4.579585	0.000000	0.000000	0.000000	0.343888	0.391608	-0.932117	0.000000	0.000000	3.000000	54.000000	0.000000
14860.452421	0.007190	0.476648	0.211301	72.687599	29.184227	42.149792	-2.006838	0.000000	4.579585	0.000000	0.000000	0.000000	0.343888	0.391608	-0.932117	0.000000	0.000000	3.000000	54.000000	0.000000
14860.455754	0.007190	0.476648	0.211301	72.780624	28.641932	41.316074	-2.010750	0.000000	4.577869	0.000000	0.000000	0.000000	0.343888	0.391608	-0.932117	0.000000	0.000000	3.000000	54.000000	0.000000
14860.459087	0.008230	0.478014	0.208207	72.780624	28.641932	41.316074	-2.010750	0.000000	4.577869	0.000000	0.000000	0.000000	0.312241	0.409759	-0.928358	0.000000	0.000000	3.000000	54.000000	0.000000
14860.462421	0.008230	0.478014	0.208207	72.780624	28.641932	41.316074	-2.010750	0.000000	4.577869	0.000000	0.000000	0.000000	0.312241	0.409759	-0.928358	0.000000	0.000000	3.000000	54.000000	0.000000
14860.465754	0.008230	0.478014	0.208207	72.891571	28.312431	40.736820	-2.016613	0.000000	4.575289	0.000000	0.000000	0.000000	0.312241	0.409759	-0.928358	0.000000	0.000000	3.000000	54.000000	0.000000
14860.469087	0.009230	0.479349	0.205110	72.891571	28.312431	40.736820	-2.016613	0.000000	4.575289	0.000000	0.000000	0.000000	0.299815	0.400331	-0.928922	0.000000	0.000000	3.000000	54.000000	0.000000
14860.472421	0.009230	0.479349	0.205110	72.891571	28.312431	40.736820	-2.016613	0.000000	4.575289	0.000000	0.000000	0.000000	0.299815	0.400331	-0.928922	0.000000	0.000000	3.000000	54.000000	0.000000
14860.475754	0.009230	0.479349	0.205110	73.033249	28.160471	40.368401	-2.023432	0.000000	4.572278	0.000000	0.000000	0.000000	0.299815	0.400331	-0.928922	0.000000	0.000000	3.000000	54.000000	0.000000
14860.479087	0.010125	0.480669	0.201996	73.033249	28.160471	40.368401	-2.023432	0.000000	4.572278	0.000000	0.000000	0.000000	0.268664	0.396206	-0.934371	0.000000	0.000000	3.000000	54.000000	0.000000
14860.482421	0.010125	0.480669	0.201996	73.033249	28.160471	40.368401	-2.023432	0.000000	4.572278	0.000000	0.000000	0.000000	0.268664	0.396206	-0.934371	0.000000	0.000000	3.000000	54.000000	0.000000
14860.485754	0.010125	0.480669	0.201996	73.208122	28.169010	40.195309	-2.032558	0.000000	4.568228	0.000000	0.000000	0.000000	0.268664	0.396206	-0.934371	0.000000	0.000000	3.000000	54.000000	0.000000
14860.489087	0.010919	0.482015	0.198932	73.208122	28.169010	40.195309	-2.032558	0.000000	4.568228	0.000000	0.000000	0.000000	0.238229	0.403581	-0.919227	0.000000	0.000000	3.000000	54.000000	0.000000
14860.492421	0.010919	0.482015	0.198932	73.208122	28.169010	40.195309	-2.032558	0.000000	4.568228	0.000000	0.000000	0.000000	0.238229	0.403581	-0.919227	0.000000	0.000000	3.000000	54.000000	0.000000
14860.495754	0.010919	0.482015	0.198932	73.375114	28.260900	40.137352	-2.043452	0.000000	4.563365	0.000000	0.000000	0.000000	0.238229	0.403581	-0.919227	0.000000	0.000000	3.000000	54.000000	0.000000
14860.499087	0.011613	0.483347	0.195886	73.375114	28.260900	40.137352	-2.043452	0.000000	4.563365	0.000000	0.000000	0.000000	0.208071	0.399818	-0.913754	0.000000	0.000000	3.000000	54.000000	0.000000
14860.502421	0.011613	0.483347	0.195886	73.375114	28.260900	40.137352	-2.043452	0.000000	4.563365	0.000000	0.000000	0.000000	0.208071	0.399818	-0.913754	0.000000	0.000000	3.000000	54.000000	0.000000
14860.505754	0.011613	0.483347	0.195886	73.523491	28.420469	40.190205	-2.056435	0.000000	4.557529	0.000000	0.000000	0.000000	0.208071	0.399818	-0.913754	0.000000	0.000000	3.000000	54.000000	0.000000
14860.509087	0.012269	0.484651	0.192876	73.523491	28.420469	40.190205	-2.056435	0.000000	4.557529	0.000000	0.000000	0.000000	0.196943	0.390975	-0.902876	0.000000	0.000000	3.000000	54.000000	0.000000
14860.512421	0.012269	0.484651	0.192876	73.523491	28.420469	40.190205	-2.056435	0.000000	4.557529	0.000000	0.000000	0.000000	0.196943	0.390975	-0.902876	0.000000	0.000000	3.000000	54.000000	0.000000
14860.515754	0.012269	0.484651	0.192876	73.657173	28.625795	40.312641	-2.070179	0.000000	4.551303	0.000000	0.000000	0.000000	0.196943	0.390975	-0.902876	0.000000	0.000000	3.000000	54.000000	0.000000
14860.519087	0.012889	0.485942	0.189886	73.657173	28.625795	40.312641	-2.070179	0.000000	4.551303	0.000000	0.000000	0.000000	0.185873	0.387376	-0.897194	0.000000	0.000000	3.000000	54.000000	0.000000
14860.522421	0.012889	0.485942	0.189886	73.657173	28.625795	40.312641	-2.070179	0.000000	4.551303	0.000000	0.000000	0.000000	0.185873	0.387376	-0.897194	0.000000	0.000000	3.000000	54.000000	0.000000
14860.525754	0.012889	0.485942	0.189886	73.791946	28.843155	40.461521	-2.084857	0.000000	4.544598	0.000000	0.000000	0.000000	0.185873	0.387376	-0.897194	0.000000	0.000000	3.000000	54.000000	0.000000
14860.529087	0.013471	0.487166	0.186864	73.791946	28.843155	40.461521	-2.084857	0.000000	4.544598	0.000000	0.000000	0.000000	0.174637	0.367248	-0.906495	0.000000	0.000000	3.000000	54.000000	0.000000
14860.532421	0.013471	0.487166	0.186864	73.791946	28.843155	40.461521	-2.084857	0.000000	4.544598	0.000000	0.000000	0.000000	0.174637	0.367248	-0.906495	0.000000	0.000000	3.000000	54.000000	0.000000
14860.535754	0.013471	0.487166	0.186864	73.938438	29.041332	40.572067	-2.100973	0.000000	4.537170	0.000000	0.000000	0.000000	0.174637	0.367248	-0.906495	0.000000	0.000000	3.000000	54.000000	0.000000
14860.539087	0.013987	0.488309	0.183866	73.938438	29.041332	40.572067	-2.100973	0.000000	4.537170	0.000000	0.000000	0.000000	0.154727	0.342783	-0.899270	0.000000	0.000000	3.000000	54.000000	0.000000
14860.542421	0.013987	0.488309	0.183866	73.938438	29.041332	40.572067	-2.100973	0.000000	4.537170	0.000000	0.000000	0.000000	0.154727	0.342783	-0.899270	0.000000	0.000000	3.000000	54.000000	0.000000
14860.545754	0.013987	0.488309	0.183866	74.095940	29.218473	40.657597	-2.118649	0.000000	4.528943	0.000000	0.000000	0.000000	0.154727	0.342783	-0.899270	0.000000	0.000000	3.000000	54.000000	0.000000
14860.549087	0.014466	0.489402	0.180820	74.095940	29.218473	40.657597	-2.118649	0.000000	4.528943	0.000000	0.000000	0.000000	0.143689	0.328048	-0.913867	0.000000	0.000000	3.000000	54.000000	0.000000
14860.552421	0.014466	0.489402	0.180820	74.095940	29.218473	40.657597	-2.118649	0.000000	4.528943	0.000000	0.000000	0.000000	0.143689	0.328048	-0.913867	0.000000	0.000000	3.000000	54.000000	0.000000
14860.555754	0.014466	0.489402	0.180820	74.256645	29.341396	40.669769	-2.138032	0.000000	4.519825	0.000000	0.000000	0.000000	0.143689	0.328048	-0.913867	0.000000	0.000000	3.000000	54.000000	0.000000
14860.559087	0.014880	0.490451	0.177798	74.256645	29.341396	40.669769	-2.138032	0.000000	4.519825	0.000000	0.000000	0.000000	0.124203	0.314498	-0.906773	0.000000	0.000000	3.000000	54.000000	0.000000
14860.562421	0.014880	0.490451	0.177798	74.256645	29.341396	40.669769	-2.138032	0.000000	4.519825	0.000000	0.000000	0.000000	0.124203	0.314498	-0.906773	0.000000	0.000000	3.000000	54.000000	0.000000
14860.565754	0.014880	0.490451	0.177798	74.403374	29.407753	40.626534	-2.159063	0.000000	4.509817	0.000000	0.000000	0.000000	0.124203	0.314498	-0.906773	0.000000	0.000000	3.000000	54.000000	0.000000
14860.569087	0.015288	0.491485	0.174724	74.403374	29.407753	40.626534	-2.159063	0.000000	4.509817	0.000000	0.000000	0.000000	0.122462	0.310337	-0.922022	0.000000	0.000000	3.000000	54.000000	0.000000
14860.572421	0.015288	0.491485	0.174724	74.403374	29.407753	40.626534	-2.159063	0.000000	4.509817	0.000000	0.000000	0.000000	0.122462	0.310337	-0.922022	0.000000	0.000000	3.000000	54.000000	0.000000
14860.575754	0.015288	0.491485	0.174724	74.510277	29.422844	40.565495	-2.181308	0.000000	4.499099	0.000000	0.000000	0.000000	0.122462	0.310337	-0.922022	0.000000	0.000000	3.000000	54.000000	0.000000
14860.579087	0.015663	0.492459	0.171694	74.510277	29.422844	40.565495	-2.181308	0.000000	4.499099	0.000000	0.000000	0.000000	0.112425	0.292123	-0.909182	0.000000	0.000000	3.000000	54.000000	0.000000
14860.582421	0.015663	0.492459	0.171694	74.510277	29.422844	40.565495	-2.181308	0.000000	4.499099	0.000000	0.000000	0.000000	0.112425	0.292123	-0.909182	0.000000	0.000000	3.000000	54.000000	0.000000
14860.585754	0.015663	0.492459	0.171694	74.569321	29.417530	40.520023	-2.204445	0.000000	4.487808	0.000000	0.000000	0.000000	0.112425	0.292123	-0.909182	0.000000	0.000000	3.000000	54.000000	0.000000
14860.589087	0.016003	0.493455	0.168647	74.569321	29.417530	40.520023	-2.204445	0.000000	4.487808	0.000000	0.000000	0.000000	0.102097	0.298941	-0.913831	0.000000	0.000000	3.000000	54.000000	0.000000
14860.592421	0.016003	0.493455	0.168647	74.569321	29.417530	40.520023	-2.204445	0.000000	4.487808	0.000000	0.000000	0.000000	0.102097	0.298941	-0.913831	0.000000	0.000000	3.000000	54.000000	0.000000
14860.595754	0.016003	0.493455	0.168647	74.593552	29.398249	40.485367	-2.229125	0.000000	4.475601	0.000000	0.000000	0.000000	0.102097	0.298941	-0.913831	0.000000	0.000000	3.000000	54.000000	0.000000
14860.599087	0.016310	0.494424	0.165607	74.593552	29.398249	40.485367	-2.229125	0.000000	4.475601	0.000000	0.000000	0.000000	0.092055	0.290588	-0.912101	0.000000	0.000000	3.000000	54.000000	0.000000
14860.602421	0.016310	0.494424	0.165607	74.593552	29.398249	40.485367	-2.229125	0.000000	4.475601	0.000000	0.000000	0.000000	0.092055	0.290588	-0.912101	0.000000	0.000000	3.000000	54.000000	0.000000
14860.605754	0.016310	0.494424	0.165607	74.610443	29.362656	40.442120	-2.255157	0.000000	4.462541	0.000000	0.000000	0.000000	0.092055	0.290588	-0.912101	0.000000	0.000000	3.000000	54.000000	0.000000
14860.609087	0.016642	0.495449	0.162548	74.610443	29.362656	40.442120	-2.255157	0.000000	4.462541	0.000000	0.000000	0.000000	0.099613	0.307386	-0.917764	0.000000	0.000000	3.000000	54.000000	0.000000
14860.612421	0.016642	0.495449	0.162548	74.610443	29.362656	40.442120	-2.255157	0.000000	4.462541	0.000000	0.000000	0.000000	0.099613	0.307386	-0.917764	0.000000	0.000000	3.000000	54.000000	0.000000
14860.615754	0.016642	0.495449	0.162548	74.615379	29.327972	40.403339	-2.281584	0.000000	4.449087	0.000000	0.000000	0.000000	0.099613	0.307386	-0.917764	0.000000	0.000000	3.000000	54.000000	0.000000
14860.619087	0.016999	0.496479	0.159491	74.615379	29.327972	40.403339	-2.281584	0.000000	4.449087	0.000000	0.000000	0.000000	0.107205	0.309051	-0.917049	0.000000	0.000000	3.000000	54.000000	0.000000
14860.622421	0.016999	0.496479	0.159491	74.615379	29.327972	40.403339	-2.281584	0.000000	4.449087	0.000000	0.000000	0.000000	0.107205	0.309051	-0.917049	0.000000	0.000000	3.000000	54.000000	0.000000
14860.625754	0.016999	0.496479	0.159491	74.600479	29.311106	40.387146	-2.308192	0.000000	4.435341	0.000000	0.000000	0.000000	0.107205	0.309051	-0.917049	0.000000	0.000000	3.000000	54.000000	0.000000
14860.629087	0.017440	0.497566	0.156450	74.600479	29.311106	40.387146	-2.308192	0.000000	4.435341	0.000000	0.000000	0.000000	0.132278	0.326118	-0.912224	0.000000	0.000000	3.000000	54.000000	0.000000
14860.632421	0.017440	0.497566	0.156450	74.600479	29.311106	40.387146	-2.308192	0.000000	4.435341	0.000000	0.000000	0.000000	0.132278	0.326118	-0.912224	0.000000	0.000000	3.000000	54.000000	0.000000
14860.635754	0.017440	0.497566	0.156450	74.586578	29.355017	40.450134	-2.333542	0.000000	4.422056	0.000000	0.000000	0.000000	0.132278	0.326118	-0.912224	0.000000	0.000000	3.000000	54.000000	0.000000
14860.639087	0.017964	0.498693	0.153445	74.586578	29.355017	40.450134	-2.333542	0.000000	4.422056	0.000000	0.000000	0.000000	0.157149	0.338302	-0.901515	0.000000	0.000000	3.000000	54.000000	0.000000
14860.642421	0.017964	0.498693	0.153445	74.586578	29.355017	40.450134	-2.333542	0.000000	4.422056	0.000000	0.000000	0.000000	0.157149	0.338302	-0.901515	0.000000	0.000000	3.000000	54.000000	0.000000
14860.645754	0.017964	0.498693	0.153445	74.583565	29.487904	40.628292	-2.357378	0.000000	4.409395	0.000000	0.000000	0.000000	0.157149	0.338302	-0.901515	0.000000	0.000000	3.000000	54.000000	0.000000
14860.649087	0.018655	0.499892	0.150434	74.583565	29.487904	40.628292	-2.357378	0.000000	4.409395	0.000000	0.000000	0.000000	0.207272	0.359559	-0.903372	0.000000	0.000000	3.000000	54.000000	0.000000
14860.652421	0.018655	0.499892	0.150434	74.583565	29.487904	40.628292	-2.357378	0.000000	4.409395	0.000000	0.000000	0.000000	0.207272	0.359559	-0.903372	0.000000	0.000000	3.000000	54.000000	0.000000
14860.655754	0.018655	0.499892	0.150434	74.599564	29.614321	41.085842	-2.378247	0.000000	4.398175	0.000000	0.000000	0.000000	0.207272	0.359559	-0.903372	0.000000	0.000000	3.000000	54.000000	0.000000
14860.659087	0.019485	0.501117	0.147513	74.599564	29.614321	41.085842	-2.378247	0.000000	4.398175	0.000000	0.000000	0.000000	0.248946	0.367621	-0.876154	0.000000	0.000000	3.000000	54.000000	0.000000
14860.662421	0.019485	0.501117	0.147513	74.599564	29.614321	41.085842	-2.378247	0.000000	4.398175	0.000000	0.000000	0.000000	0.248946	0.367621	-0.876154	0.000000	0.000000	3.000000	54.000000	0.000000
14860.665754	0.019485	0.501117	0.147513	74.629532	29.704882	42.615582	-2.395480	0.000000	4.388813	0.000000	0.000000	0.000000	0.248946	0.367621	-0.876154	0.000000	0.000000	3.000000	54.000000	0.000000
14860.669087	0.020450	0.502364	0.144609	74.629532	29.704882	42.615582	-2.395480	0.000000	4.388813	0.000000	0.000000	0.000000	0.289375	0.374100	-0.871227	0.000000	0.000000	3.000000	54.000000	0.000000
14860.672421	0.020450	0.502364	0.144609	74.629532	29.704882	42.615582	-2.395480	0.000000	4.388813	0.000000	0.000000	0.000000	0.289375	0.374100	-0.871227	0.000000	0.000000	3.000000	54.000000	0.000000
14860.675754	0.020450	0.502364	0.144609	74.693817	29.638117	44.764355	-2.409950	0.000000	4.380883	0.000000	0.000000	0.000000	0.289375	0.374100	-0.871227	0.000000	0.000000	3.000000	54.000000	0.000000
14860.679087	0.021493	0.503638	0.141798	74.693817	29.638117	44.764355	-2.409950	0.000000	4.380883	0.000000	0.000000	0.000000	0.312971	0.382236	-0.843293	0.000000	0.000000	3.000000	54.000000	0.000000
14860.682421	0.021493	0.503638	0.141798	74.693817	29.638117	44.764355	-2.409950	0.000000	4.380883	0.000000	0.000000	0.000000	0.312971	0.382236	-0.843293	0.000000	0.000000	3.000000	54.000000	0.000000
14860.685754	0.021493	0.503638	0.141798	74.869705	29.206213	46.180561	-2.421856	0.000000	4.374313	0.000000	0.000000	0.000000	0.312971	0.382236	-0.843293	0.000000	0.000000	3.000000	54.000000	0.000000
14860.689087	0.022669	0.504919	0.139024	74.869705	29.206213	46.180561	-2.421856	0.000000	4.374313	0.000000	0.000000	0.000000	0.352738	0.384269	-0.832386	0.000000	0.000000	3.000000	54.000000	0.000000
14860.692421	0.022669	0.504919	0.139024	74.869705	29.206213	46.180561	-2.421856	0.000000	4.374313	0.000000	0.000000	0.000000	0.352738	0.384269	-0.832386	0.000000	0.000000	3.000000	54.000000	0.000000
14860.695754	0.022669	0.504919	0.139024	75.135017	28.376884	46.304863	-2.430520	0.000000	4.369504	0.000000	0.000000	0.000000	0.352738	0.384269	-0.832386	0.000000	0.000000	3.000000	54.000000	0.000000
14860.699087	0.023863	0.506225	0.136307	75.135017	28.376884	46.304863	-2.430520	0.000000	4.369504	0.000000	0.000000	0.000000	0.358404	0.391660	-0.814945	0.000000	0.000000	3.000000	54.000000	0.000000
14860.702421	0.023863	0.506225	0.136307	75.135017	28.376884	46.304863	-2.430520	0.000000	4.369504	0.000000	0.000000	0.000000	0.358404	0.391660	-0.814945	0.000000	0.000000	3.000000	54.000000	0.000000
14860.705754	0.023863	0.506225	0.136307	75.427414	27.219257	44.880791	-2.438254	0.000000	4.365194	0.000000	0.000000	0.000000	0.358404	0.391660	-0.814945	0.000000	0.000000	3.000000	54.000000	0.000000
14860.709087	0.025103	0.507584	0.133608	75.427414	27.219257	44.880791	-2.438254	0.000000	4.365194	0.000000	0.000000	0.000000	0.371979	0.407844	-0.809917	0.000000	0.000000	3.000000	54.000000	0.000000
14860.712421	0.025103	0.507584	0.133608	75.427414	27.219257	44.880791	-2.438254	0.000000	4.365194	0.000000	0.000000	0.000000	0.371979	0.407844	-0.809917	0.000000	0.000000	3.000000	54.000000	0.000000
14860.715754	0.025103	0.507584	0.133608	75.722801	25.921967	42.781967	-2.444920	0.000000	4.361464	0.000000	0.000000	0.000000	0.371979	0.407844	-0.809917	0.000000	0.000000	3.000000	54.000000	0.000000
14860.719087	0.026472	0.508933	0.130926	75.722801	25.921967	42.781967	-2.444920	0.000000	4.361464	0.000000	0.000000	0.000000	0.410567	0.404531	-0.804425	0.000000	0.000000	3.000000	54.000000	0.000000
14860.722421	0.026472	0.508933	0.130926	75.722801	25.921967	42.781967	-2.444920	0.000000	4.361464	0.000000	0.000000	0.000000	0.410567	0.404531	-0.804425	0.000000	0.000000	3.000000	54.000000	0.000000
14860.725754	0.026472	0.508933	0.130926	75.983269	24.670973	40.832703	-2.448329	0.000000	4.359551	0.000000	0.000000	0.000000	0.410567	0.404531	-0.804425	0.000000	0.000000	3.000000	54.000000	0.000000
14860.729087	0.027993	0.510267	0.128223	75.983269	24.670973	40.832703	-2.448329	0.000000	4.359551	0.000000	0.000000	0.000000	0.456440	0.400269	-0.810896	0.000000	0.000000	3.000000	54.000000	0.000000
14860.732421	0.027993	0.510267	0.128223	75.983269	24.670973	40.832703	-2.448329	0.000000	4.359551	0.000000	0.000000	0.000000	0.456440	0.400269	-0.810896	0.000000	0.000000	3.000000	54.000000	0.000000
14860.735754	0.027993	0.510267	0.128223	76.195770	23.647337	39.519352	-2.448239	0.000000	4.359601	0.000000	0.000000	0.000000	0.456440	0.400269	-0.810896	0.000000	0.000000	3.000000	54.000000	0.000000
14860.739087	0.029528	0.511605	0.125522	76.195770	23.647337	39.519352	-2.448239	0.000000	4.359601	0.000000	0.000000	0.000000	0.460367	0.401297	-0.810337	0.000000	0.000000	3.000000	54.000000	0.000000
14860.742421	0.029528	0.511605	0.125522	76.195770	23.647337	39.519352	-2.448239	0.000000	4.359601	0.000000	0.000000	0.000000	0.460367	0.401297	-0.810337	0.000000	0.000000	3.000000	54.000000	0.000000
14860.745754	0.029528	0.511605	0.125522	76.358543	22.930109	39.120247	-2.447773	0.000000	4.359864	0.000000	0.000000	0.000000	0.460367	0.401297	-0.810337	0.000000	0.000000	3.000000	54.000000	0.000000
14860.749087	0.031022	0.512918	0.122867	76.358543	22.930109	39.120247	-2.447773	0.000000	4.359864	0.000000	0.000000	0.000000	0.448339	0.393881	-0.796508	0.000000	0.000000	3.000000	54.000000	0.000000
14860.752421	0.031022	0.512918	0.122867	76.358543	22.930109	39.120247	-2.447773	0.000000	4.359864	0.000000	0.000000	0.000000	0.448339	0.393881	-0.796508	0.000000	0.000000	3.000000	54.000000	0.000000
14860.755754	0.031022	0.512918	0.122867	76.485741	22.432867	39.173779	-2.447669	0.000000	4.359922	0.000000	0.000000	0.000000	0.448339	0.393881	-0.796508	0.000000	0.000000	3.000000	54.000000	0.000000
14860.759087	0.032473	0.514199	0.120182	76.485741	22.432867	39.173779	-2.447669	0.000000	4.359922	0.000000	0.000000	0.000000	0.435263	0.384401	-0.805407	0.000000	0.000000	3.000000	54.000000	0.000000
14860.762421	0.032473	0.514199	0.120182	76.485741	22.432867	39.173779	-2.447669	0.000000	4.359922	0.000000	0.000000	0.000000	0.435263	0.384401	-0.805407	0.000000	0.000000	3.000000	54.000000	0.000000
14860.765754	0.032473	0.514199	0.120182	76.600403	22.083796	38.894287	-2.449222	0.000000	4.359049	0.000000	0.000000	0.000000	0.435263	0.384401	-0.805407	0.000000	0.000000	3.000000	54.000000	0.000000
14860.769087	0.033881	0.515417	0.117472	76.600403	22.083796	38.894287	-2.449222	0.000000	4.359049	0.000000	0.000000	0.000000	0.422286	0.365483	-0.813256	0.000000	0.000000	3.000000	54.000000	0.000000
14860.772421	0.033881	0.515417	0.117472	76.600403	22.083796	38.894287	-2.449222	0.000000	4.359049	0.000000	0.000000	0.000000	0.422286	0.365483	-0.813256	0.000000	0.000000	3.000000	54.000000	0.000000
14860.775754	0.033881	0.515417	0.117472	76.696922	21.906233	38.475407	-2.452478	0.000000	4.357218	0.000000	0.000000	0.000000	0.422286	0.365483	-0.813256	0.000000	0.000000	3.000000	54.000000	0.000000
14860.779087	0.035138	0.516590	0.114759	76.696922	21.906233	38.475407	-2.452478	0.000000	4.357218	0.000000	0.000000	0.000000	0.377114	0.351952	-0.813660	0.000000	0.000000	3.000000	54.000000	0.000000
14860.782421	0.035138	0.516590	0.114759	76.696922	21.906233	38.475407	-2.452478	0.000000	4.357218	0.000000	0.000000	0.000000	0.377114	0.351952	-0.813660	0.000000	0.000000	3.000000	54.000000	0.000000
14860.785754	0.035138	0.516590	0.114759	76.766075	21.978592	38.538120	-2.460238	0.000000	4.352841	0.000000	0.000000	0.000000	0.377114	0.351952	-0.813660	0.000000	0.000000	3.000000	54.000000	0.000000
14860.789087	0.036273	0.517688	0.112049	76.766075	21.978592	38.538120	-2.460238	0.000000	4.352841	0.000000	0.000000	0.000000	0.340680	0.329216	-0.813225	0.000000	0.000000	3.000000	54.000000	0.000000
14860.792421	0.036273	0.517688	0.112049	76.766075	21.978592	38.538120	-2.460238	0.000000	4.352841	0.000000	0.000000	0.000000	0.340680	0.329216	-0.813225	0.000000	0.000000	3.000000	54.000000	0.000000
14860.795754	0.036273	0.517688	0.112049	76.816017	22.227272	39.174385	-2.471886	0.000000	4.346238	0.000000	0.000000	0.000000	0.340680	0.329216	-0.813225	0.000000	0.000000	3.000000	54.000000	0.000000
14860.799087	0.037318	0.518714	0.109377	76.816017	22.227272	39.174385	-2.471886	0.000000	4.346238	0.000000	0.000000	0.000000	0.313544	0.307985	-0.801370	0.000000	0.000000	3.000000	54.000000	0.000000
14860.802421	0.037318	0.518714	0.109377	76.816017	22.227272	39.174385	-2.471886	0.000000	4.346238	0.000000	0.000000	0.000000	0.313544	0.307985	-0.801370	0.000000	0.000000	3.000000	54.000000	0.000000
14860.805754	0.037318	0.518714	0.109377	76.866257	22.452267	39.579876	-2.486081	0.000000	4.338134	0.000000	0.000000	0.000000	0.313544	0.307985	-0.801370	0.000000	0.000000	3.000000	54.000000	0.000000
14860.809087	0.038298	0.519649	0.106688	76.866257	22.452267	39.579876	-2.486081	0.000000	4.338134	0.000000	0.000000	0.000000	0.293714	0.280514	-0.806657	0.000000	0.000000	3.000000	54.000000	0.000000
14860.812421	0.038298	0.519649	0.106688	76.866257	22.452267	39.579876	-2.486081	0.000000	4.338134	0.000000	0.000000	0.000000	0.293714	0.280514	-0.806657	0.000000	0.000000	3.000000	54.000000	0.000000
14860.815754	0.038298	0.519649	0.106688	76.913460	22.650246	39.674454	-2.503221	0.000000	4.328266	0.000000	0.000000	0.000000	0.293714	0.280514	-0.806657	0.000000	0.000000	3.000000	54.000000	0.000000
14860.819087	0.039241	0.520546	0.104034	76.913460	22.650246	39.674454	-2.503221	0.000000	4.328266	0.000000	0.000000	0.000000	0.283190	0.269137	-0.796367	0.000000	0.000000	3.000000	54.000000	0.000000
14860.822421	0.039241	0.520546	0.104034	76.913460	22.650246	39.674454	-2.503221	0.000000	4.328266	0.000000	0.000000	0.000000	0.283190	0.269137	-0.796367	0.000000	0.000000	3.000000	54.000000	0.000000
14860.825754	0.039241	0.520546	0.104034	76.932388	22.811567	39.754204	-2.521586	0.000000	4.317593	0.000000	0.000000	0.000000	0.283190	0.269137	-0.796367	0.000000	0.000000	3.000000	54.000000	0.000000
14860.829087	0.040153	0.521363	0.101439	76.932388	22.811567	39.754204	-2.521586	0.000000	4.317593	0.000000	0.000000	0.000000	0.273385	0.244816	-0.778463	0.000000	0.000000	3.000000	54.000000	0.000000
14860.832421	0.040153	0.521363	0.101439	76.932388	22.811567	39.754204	-2.521586	0.000000	4.317593	0.000000	0.000000	0.000000	0.273385	0.244816	-0.778463	0.000000	0.000000	3.000000	54.000000	0.000000
14860.835754	0.040153	0.521363	0.101439	76.934227	22.995888	39.890911	-2.540688	0.000000	4.306380	0.000000	0.000000	0.000000	0.273385	0.244816	-0.778463	0.000000	0.000000	3.000000	54.000000	0.000000
14860.839087	0.040951	0.522112	0.098889	76.934227	22.995888	39.890911	-2.540688	0.000000	4.306380	0.000000	0.000000	0.000000	0.239582	0.224819	-0.764913	0.000000	0.000000	3.000000	54.000000	0.000000
14860.842421	0.040951	0.522112	0.098889	76.934227	22.995888	39.890911	-2.540688	0.000000	4.306380	0.000000	0.000000	0.000000	0.239582	0.224819	-0.764913	0.000000	0.000000	3.000000	54.000000	0.000000
14860.845754	0.040951	0.522112	0.098889	76.926193	23.259136	40.145561	-2.563377	0.000000	4.292913	0.000000	0.000000	0.000000	0.239582	0.224819	-0.764913	0.000000	0.000000	3.000000	54.000000	0.000000
14860.849087	0.041664	0.522778	0.096366	76.926193	23.259136	40.145561	-2.563377	0.000000	4.292913	0.000000	0.000000	0.000000	0.213771	0.199892	-0.756979	0.000000	0.000000	3.000000	54.000000	0.000000
14860.852421	0.041664	0.522778	0.096366	76.926193	23.259136	40.145561	-2.563377	0.000000	4.292913	0.000000	0.000000	0.000000	0.213771	0.199892	-0.756979	0.000000	0.000000	3.000000	54.000000	0.000000
14860.855754	0.041664	0.522778	0.096366	76.910759	23.710005	40.649231	-2.589313	0.000000	4.277319	0.000000	0.000000	0.000000	0.213771	0.199892	-0.756979	0.000000	0.000000	3.000000	54.000000	0.000000
14860.859087	0.042319	0.523380	0.093886	76.910759	23.710005	40.649231	-2.589313	0.000000	4.277319	0.000000	0.000000	0.000000	0.196583	0.180538	-0.744066	0.000000	0.000000	3.000000	54.000000	0.000000
14860.862421	0.042319	0.523380	0.093886	76.910759	23.710005	40.649231	-2.589313	0.000000	4.277319	0.000000	0.000000	0.000000	0.196583	0.180538	-0.744066	0.000000	0.000000	3.000000	54.000000	0.000000
14860.865754	0.042319	0.523380	0.093886	76.877129	24.371016	41.447891	-2.617356	0.000000	4.260217	0.000000	0.000000	0.000000	0.196583	0.180538	-0.744066	0.000000	0.000000	3.000000	54.000000	0.000000
14860.869087	0.042966	0.523896	0.091388	76.877129	24.371016	41.447891	-2.617356	0.000000	4.260217	0.000000	0.000000	0.000000	0.193956	0.154805	-0.749322	0.000000	0.000000	3.000000	54.000000	0.000000
14860.872421	0.042966	0.523896	0.091388	76.877129	24.371016	41.447891	-2.617356	0.000000	4.260217	0.000000	0.000000	0.000000	0.193956	0.154805	-0.749322	0.000000	0.000000	3.000000	54.000000	0.000000
14860.875754	0.042966	0.523896	0.091388	76.835121	25.259842	42.559879	-2.647214	0.000000	4.241728	0.000000	0.000000	0.000000	0.193956	0.154805	-0.749322	0.000000	0.000000	3.000000	54.000000	0.000000
14860.879087	0.043579	0.524345	0.088893	76.835121	25.259842	42.559879	-2.647214	0.000000	4.241728	0.000000	0.000000	0.000000	0.183962	0.134570	-0.748551	0.000000	0.000000	3.000000	54.000000	0.000000
14860.882421	0.043579	0.524345	0.088893	76.835121	25.259842	42.559879	-2.647214	0.000000	4.241728	0.000000	0.000000	0.000000	0.183962	0.134570	-0.748551	0.000000	0.000000	3.000000	54.000000	0.000000
14860.885754	0.043579	0.524345	0.088893	76.800346	26.331879	43.895798	-2.679401	0.000000	4.221470	0.000000	0.000000	0.000000	0.183962	0.134570	-0.748551	0.000000	0.000000	3.000000	54.000000	0.000000
14860.889087	0.044208	0.524722	0.086357	76.800346	26.331879	43.895798	-2.679401	0.000000	4.221470	0.000000	0.000000	0.000000	0.188598	0.113062	-0.760799	0.000000	0.000000	3.000000	54.000000	0.000000
14860.892421	0.044208	0.524722	0.086357	76.800346	26.331879	43.895798	-2.679401	0.000000	4.221470	0.000000	0.000000	0.000000	0.188598	0.113062	-0.760799	0.000000	0.000000	3.000000	54.000000	0.000000
14860.895754	0.044208	0.524722	0.086357	76.759392	27.460907	45.316696	-2.713320	0.000000	4.199749	0.000000	0.000000	0.000000	0.188598	0.113062	-0.760799	0.000000	0.000000	3.000000	54.000000	0.000000
14860.899087	0.044800	0.524998	0.083788	76.759392	27.460907	45.316696	-2.713320	0.000000	4.199749	0.000000	0.000000	0.000000	0.177754	0.082853	-0.770711	0.000000	0.000000	3.000000	54.000000	0.000000
14860.902421	0.044800	0.524998	0.083788	76.759392	27.460907	45.316696	-2.713320	0.000000	4.199749	0.000000	0.000000	0.000000	0.177754	0.082853	-0.770711	0.000000	0.000000	3.000000	54.000000	0.000000
14860.905754	0.044800	0.524998	0.083788	76.686737	28.474319	46.618610	-2.750734	0.000000	4.175339	0.000000	0.000000	0.000000	0.177754	0.082853	-0.770711	0.000000	0.000000	3.000000	54.000000	0.000000
14860.909087	0.045412	0.525226	0.081235	76.686737	28.474319	46.618610	-2.750734	0.000000	4.175339	0.000000	0.000000	0.000000	0.183672	0.068545	-0.765731	0.000000	0.000000	3.000000	54.000000	0.000000
14860.912421	0.045412	0.525226	0.081235	76.686737	28.474319	46.618610	-2.750734	0.000000	4.175339	0.000000	0.000000	0.000000	0.183672	0.068545	-0.765731	0.000000	0.000000	3.000000	54.000000	0.000000
14860.915754	0.045412	0.525226	0.081235	76.553230	29.236078	47.643127	-2.729382	0.000000	4.061773	0.000000	0.000000	0.000000	0.183672	0.068545	-0.765731	0.000000	0.000000	3.000000	54.000000	0.000000
14860.919087	0.046035	0.525409	0.078599	76.553230	29.236078	47.643127	-2.729382	0.000000	4.061773	0.000000	0.000000	0.000000	0.186900	0.054992	-0.791085	0.000000	0.000000	3.000000	54.000000	0.000000
14860.922421	0.046035	0.525409	0.078599	76.553230	29.236078	47.643127	-2.729382	0.000000	4.061773	0.000000	0.000000	0.000000	0.186900	0.054992	-0.791085	0.000000	0.000000	3.000000	54.000000	0.000000
14860.925754	0.046035	0.525409	0.078599	76.356461	29.707996	48.352428	-2.698232	0.000000	3.929925	0.000000	0.000000	0.000000	0.186900	0.054992	-0.791085	0.000000	0.000000	3.000000	54.000000	0.000000
14860.929087	0.046753	0.525546	0.075971	76.356461	29.707996	48.352428	-2.698232	0.000000	3.929925	0.000000	0.000000	0.000000	0.215335	0.040949	-0.788142	0.000000	0.000000	3.000000	54.000000	0.000000
14860.932421	0.046753	0.525546	0.075971	76.356461	29.707996	48.352428	-2.698232	0.000000	3.929925	0.000000	0.000000	0.000000	0.215335	0.040949	-0.788142	0.000000	0.000000	3.000000	54.000000	0.000000
14860.935754	0.046753	0.525546	0.075971	76.122864	30.014259	48.870850	-2.662343	0.000000	3.798568	0.000000	0.000000	0.000000	0.215335	0.040949	-0.788142	0.000000	0.000000	3.000000	54.000000	0.000000
14860.939087	0.047608	0.525626	0.073269	76.122864	30.014259	48.870850	-2.662343	0.000000	3.798568	0.000000	0.000000	0.000000	0.256315	0.023988	-0.810580	0.000000	0.000000	3.000000	54.000000	0.000000
14860.942421	0.047608	0.525626	0.073269	76.122864	30.014259	48.870850	-2.662343	0.000000	3.798568	0.000000	0.000000	0.000000	0.256315	0.023988	-0.810580	0.000000	0.000000	3.000000	54.000000	0.000000
14860.945754	0.047608	0.525626	0.073269	75.879166	30.173182	49.199978	-2.619623	0.000000	3.663472	0.000000	0.000000	0.000000	0.256315	0.023988	-0.810580	0.000000	0.000000	3.000000	54.000000	0.000000
14860.949087	0.048623	0.525667	0.070508	75.879166	30.173182	49.199978	-2.619623	0.000000	3.663472	0.000000	0.000000	0.000000	0.304496	0.012332	-0.828574	0.000000	0.000000	3.000000	54.000000	0.000000
14860.952421	0.048623	0.525667	0.070508	75.879166	30.173182	49.199978	-2.619623	0.000000	3.663472	0.000000	0.000000	0.000000	0.304496	0.012332	-0.828574	0.000000	0.000000	3.000000	54.000000	0.000000
14860.955754	0.048623	0.525667	0.070508	75.627739	30.130444	49.270985	-2.568874	0.000000	3.525376	0.000000	0.000000	0.000000	0.304496	0.012332	-0.828574	0.000000	0.000000	3.000000	54.000000	0.000000
14860.959087	0.049820	0.525640	0.067686	75.627739	30.130444	49.270985	-2.568874	0.000000	3.525376	0.000000	0.000000	0.000000	0.359336	-0.007935	-0.846516	0.000000	0.000000	3.000000	54.000000	0.000000
14860.962421	0.049820	0.525640	0.067686	75.627739	30.130444	49.270985	-2.568874	0.000000	3.525376	0.000000	0.000000	0.000000	0.359336	-0.007935	-0.846516	0.000000	0.000000	3.000000	54.000000	0.000000
14860.965754	0.049820	0.525640	0.067686	75.374428	29.821894	48.992939	-2.508985	0.000000	3.384290	0.000000	0.000000	0.000000	0.359336	-0.007935	-0.846516	0.000000	0.000000	3.000000	54.000000	0.000000
14860.969087	0.051118	0.525599	0.064762	75.374428	29.821894	48.992939	-2.508985	0.000000	3.384290	0.000000	0.000000	0.000000	0.389399	-0.012300	-0.877036	0.000000	0.000000	3.000000	54.000000	0.000000
14860.972421	0.051118	0.525599	0.064762	75.374428	29.821894	48.992939	-2.508985	0.000000	3.384290	0.000000	0.000000	0.000000	0.389399	-0.012300	-0.877036	0.000000	0.000000	3.000000	54.000000	0.000000
14860.975754	0.051118	0.525599	0.064762	75.102348	29.154762	48.250179	-2.444085	0.000000	3.238117	0.000000	0.000000	0.000000	0.389399	-0.012300	-0.877036	0.000000	0.000000	3.000000	54.000000	0.000000
14860.979087	0.052545	0.525480	0.061803	75.102348	29.154762	48.250179	-2.444085	0.000000	3.238117	0.000000	0.000000	0.000000	0.428095	-0.035777	-0.887781	0.000000	0.000000	3.000000	54.000000	0.000000
14860.982421	0.052545	0.525480	0.061803	75.102348	29.154762	48.250179	-2.444085	0.000000	3.238117	0.000000	0.000000	0.000000	0.428095	-0.035777	-0.887781	0.000000	0.000000	3.000000	54.000000	0.000000
14860.985754	0.052545	0.525480	0.061803	74.793449	28.291327	47.279636	-2.372736	0.000000	3.090154	0.000000	0.000000	0.000000	0.428095	-0.035777	-0.887781	0.000000	0.000000	3.000000	54.000000	0.000000
14860.989087	0.054045	0.525335	0.058764	74.793449	28.291327	47.279636	-2.372736	0.000000	3.090154	0.000000	0.000000	0.000000	0.449774	-0.043483	-0.911708	0.000000	0.000000	3.000000	54.000000	0.000000
14860.992421	0.054045	0.525335	0.058764	74.793449	28.291327	47.279636	-2.372736	0.000000	3.090154	0.000000	0.000000	0.000000	0.449774	-0.043483	-0.911708	0.000000	0.000000	3.000000	54.000000	0.000000
14860.995754	0.054045	0.525335	0.058764	74.449928	27.298923	46.306229	-2.297774	0.000000	2.938202	0.000000	0.000000	0.000000	0.449774	-0.043483	-0.911708	0.000000	0.000000	3.000000	54.000000	0.000000
14860.999087	0.055499	0.525159	0.055720	74.449928	27.298923	46.306229	-2.297774	0.000000	2.938202	0.000000	0.000000	0.000000	0.436222	-0.052968	-0.913243	0.000000	0.000000	3.000000	54.000000	0.000000
14861.002421	0.055499	0.525159	0.055720	74.449928	27.298923	46.306229	-2.297774	0.000000	2.938202	0.000000	0.000000	0.000000	0.436222	-0.052968	-0.913243	0.000000	0.000000	3.000000	54.000000	0.000000
14861.005754	0.055499	0.525159	0.055720	74.067970	26.193832	46.065468	-2.225070	0.000000	2.785995	0.000000	0.000000	0.000000	0.436222	-0.052968	-0.913243	0.000000	0.000000	3.000000	54.000000	0.000000
14861.009087	0.056906	0.524934	0.052653	74.067970	26.193832	46.065468	-2.225070	0.000000	2.785995	0.000000	0.000000	0.000000	0.422171	-0.067386	-0.920213	0.000000	0.000000	3.000000	54.000000	0.000000
14861.012421	0.056906	0.524934	0.052653	74.067970	26.193832	46.065468	-2.225070	0.000000	2.785995	0.000000	0.000000	0.000000	0.422171	-0.067386	-0.920213	0.000000	0.000000	3.000000	54.000000	0.000000
14861.015754	0.056906	0.524934	0.052653	73.686821	25.037037	46.744404	-2.154708	0.000000	2.632626	0.000000	0.000000	0.000000	0.422171	-0.067386	-0.920213	0.000000	0.000000	3.000000	54.000000	0.000000
14861.019087	0.058267	0.524634	0.049566	73.686821	25.037037	46.744404	-2.154708	0.000000	2.632626	0.000000	0.000000	0.000000	0.408301	-0.089878	-0.926040	0.000000	0.000000	3.000000	54.000000	0.000000
14861.022421	0.058267	0.524634	0.049566	73.686821	25.037037	46.744404	-2.154708	0.000000	2.632626	0.000000	0.000000	0.000000	0.408301	-0.089878	-0.926040	0.000000	0.000000	3.000000	54.000000	0.000000
14861.025754	0.058267	0.524634	0.049566	73.332733	23.838835	47.023693	-2.086658	0.000000	2.478287	0.000000	0.000000	0.000000	0.408301	-0.089878	-0.926040	0.000000	0.000000	3.000000	54.000000	0.000000
14861.029087	0.059670	0.524294	0.046382	73.332733	23.838835	47.023693	-2.086658	0.000000	2.478287	0.000000	0.000000	0.000000	0.420819	-0.102069	-0.955222	0.000000	0.000000	3.000000	54.000000	0.000000
14861.032421	0.059670	0.524294	0.046382	73.332733	23.838835	47.023693	-2.086658	0.000000	2.478287	0.000000	0.000000	0.000000	0.420819	-0.102069	-0.955222	0.000000	0.000000	3.000000	54.000000	0.000000
14861.035754	0.059670	0.524294	0.046382	73.011902	22.687246	46.283867	-2.016521	0.000000	2.319083	0.000000	0.000000	0.000000	0.420819	-0.102069	-0.955222	0.000000	0.000000	3.000000	54.000000	0.000000
14861.039087	0.061259	0.523919	0.043123	73.011902	22.687246	46.283867	-2.016521	0.000000	2.319083	0.000000	0.000000	0.000000	0.476883	-0.112484	-0.977688	0.000000	0.000000	3.000000	54.000000	0.000000
14861.042421	0.061259	0.523919	0.043123	73.011902	22.687246	46.283867	-2.016521	0.000000	2.319083	0.000000	0.000000	0.000000	0.476883	-0.112484	-0.977688	0.000000	0.000000	3.000000	54.000000	0.000000
14861.045754	0.061259	0.523919	0.043123	72.709373	21.645168	45.036785	-1.937041	0.000000	2.156135	0.000000	0.000000	0.000000	0.476883	-0.112484	-0.977688	0.000000	0.000000	3.000000	54.000000	0.000000
14861.049087	0.062999	0.523543	0.039723	72.709373	21.645168	45.036785	-1.937041	0.000000	2.156135	0.000000	0.000000	0.000000	0.521903	-0.112895	-1.019955	0.000000	0.000000	3.000000	54.000000	0.000000
14861.052421	0.062999	0.523543	0.039723	72.709373	21.645168	45.036785	-1.937041	0.000000	2.156135	0.000000	0.000000	0.000000	0.521903	-0.112895	-1.019955	0.000000	0.000000	3.000000	54.000000	0.000000
14861.055754	0.062999	0.523543	0.039723	72.409660	20.705423	44.096531	-1.850057	0.000000	1.986142	0.000000	0.000000	0.000000	0.521903	-0.112895	-1.019955	0.000000	0.000000	3.000000	54.000000	0.000000
14861.059087	0.064809	0.523170	0.036337	72.409660	20.705423	44.096531	-1.850057	0.000000	1.986142	0.000000	0.000000	0.000000	0.542913	-0.111741	-1.015618	0.000000	0.000000	3.000000	54.000000	0.000000
14861.062421	0.064809	0.523170	0.036337	72.409660	20.705423	44.096531	-1.850057	0.000000	1.986142	0.000000	0.000000	0.000000	0.542913	-0.111741	-1.015618	0.000000	0.000000	3.000000	54.000000	0.000000
14861.065754	0.064809	0.523170	0.036337	72.089912	19.811054	43.542187	-1.759572	0.000000	1.816873	0.000000	0.000000	0.000000	0.542913	-0.111741	-1.015618	0.000000	0.000000	3.000000	54.000000	0.000000
14861.069087	0.066678	0.522807	0.032903	72.089912	19.811054	43.542187	-1.759572	0.000000	1.816873	0.000000	0.000000	0.000000	0.560898	-0.109021	-1.030472	0.000000	0.000000	3.000000	54.000000	0.000000
14861.072421	0.066678	0.522807	0.032903	72.089912	19.811054	43.542187	-1.759572	0.000000	1.816873	0.000000	0.000000	0.000000	0.560898	-0.109021	-1.030472	0.000000	0.000000	3.000000	54.000000	0.000000
14861.075754	0.066678	0.522807	0.032903	71.749908	18.915720	43.489986	-1.666088	0.000000	1.645128	0.000000	0.000000	0.000000	0.560898	-0.109021	-1.030472	0.000000	0.000000	3.000000	54.000000	0.000000
14861.079087	0.068504	0.522480	0.029535	71.749908	18.915720	43.489986	-1.666088	0.000000	1.645128	0.000000	0.000000	0.000000	0.547777	-0.098179	-1.010334	0.000000	0.000000	3.000000	54.000000	0.000000
14861.082421	0.068504	0.522480	0.029535	71.749908	18.915720	43.489986	-1.666088	0.000000	1.645128	0.000000	0.000000	0.000000	0.547777	-0.098179	-1.010334	0.000000	0.000000	3.000000	54.000000	0.000000
14861.085754	0.068504	0.522480	0.029535	71.388542	17.977045	43.208366	-1.574792	0.000000	1.476738	0.000000	0.000000	0.000000	0.547777	-0.098179	-1.010334	0.000000	0.000000	3.000000	54.000000	0.000000
14861.089087	0.070354	0.522172	0.026206	71.388542	17.977045	43.208366	-1.574792	0.000000	1.476738	0.000000	0.000000	0.000000	0.554957	-0.092314	-0.998546	0.000000	0.000000	3.000000	54.000000	0.000000
14861.092421	0.070354	0.522172	0.026206	71.388542	17.977045	43.208366	-1.574792	0.000000	1.476738	0.000000	0.000000	0.000000	0.554957	-0.092314	-0.998546	0.000000	0.000000	3.000000	54.000000	0.000000
14861.095754	0.070354	0.522172	0.026206	70.996567	17.022991	42.232105	-1.482299	0.000000	1.310314	0.000000	0.000000	0.000000	0.554957	-0.092314	-0.998546	0.000000	0.000000	3.000000	54.000000	0.000000
14861.099087	0.072308	0.521921	0.022986	70.996567	17.022991	42.232105	-1.482299	0.000000	1.310314	0.000000	0.000000	0.000000	0.586172	-0.075176	-0.966051	0.000000	0.000000	3.000000	54.000000	0.000000
14861.102421	0.072308	0.521921	0.022986	70.996567	17.022991	42.232105	-1.482299	0.000000	1.310314	0.000000	0.000000	0.000000	0.586172	-0.075176	-0.966051	0.000000	0.000000	3.000000	54.000000	0.000000
14861.105754	0.072308	0.521921	0.022986	70.556000	16.163797	40.942574	-1.384604	0.000000	1.149306	0.000000	0.000000	0.000000	0.586172	-0.075176	-0.966051	0.000000	0.000000	3.000000	54.000000	0.000000
14861.109087	0.074326	0.521759	0.019919	70.556000	16.163797	40.942574	-1.384604	0.000000	1.149306	0.000000	0.000000	0.000000	0.605518	-0.048599	-0.920163	0.000000	0.000000	3.000000	54.000000	0.000000
14861.112421	0.074326	0.521759	0.019919	70.556000	16.163797	40.942574	-1.384604	0.000000	1.149306	0.000000	0.000000	0.000000	0.605518	-0.048599	-0.920163	0.000000	0.000000	3.000000	54.000000	0.000000
14861.115754	0.074326	0.521759	0.019919	70.082199	15.479668	40.115292	-1.283684	0.000000	0.995945	0.000000	0.000000	0.000000	0.605518	-0.048599	-0.920163	0.000000	0.000000	3.000000	54.000000	0.000000
14861.119087	0.076382	0.521654	0.016971	70.082199	15.479668	40.115292	-1.283684	0.000000	0.995945	0.000000	0.000000	0.000000	0.616721	-0.031784	-0.884499	0.000000	0.000000	3.000000	54.000000	0.000000
14861.122421	0.076382	0.521654	0.016971	70.082199	15.479668	40.115292	-1.283684	0.000000	0.995945	0.000000	0.000000	0.000000	0.616721	-0.031784	-0.884499	0.000000	0.000000	3.000000	54.000000	0.000000
14861.125754	0.076382	0.521654	0.016971	69.591515	14.980574	40.155148	-1.180898	0.000000	0.848529	0.000000	0.000000	0.000000	0.616721	-0.031784	-0.884499	0.000000	0.000000	3.000000	54.000000	0.000000
14861.129087	0.078391	0.521593	0.014179	69.591515	14.980574	40.155148	-1.180898	0.000000	0.848529	0.000000	0.000000	0.000000	0.602605	-0.018136	-0.837551	0.000000	0.000000	3.000000	54.000000	0.000000
14861.132421	0.078391	0.521593	0.014179	69.591515	14.980574	40.155148	-1.180898	0.000000	0.848529	0.000000	0.000000	0.000000	0.602605	-0.018136	-0.837551	0.000000	0.000000	3.000000	54.000000	0.000000
14861.135754	0.078391	0.521593	0.014179	69.101585	14.569620	40.810184	-1.080463	0.000000	0.708937	0.000000	0.000000	0.000000	0.602605	-0.018136	-0.837551	0.000000	0.000000	3.000000	54.000000	0.000000
14861.139087	0.080292	0.521620	0.011572	69.101585	14.569620	40.810184	-1.080463	0.000000	0.708937	0.000000	0.000000	0.000000	0.570257	0.008089	-0.782101	0.000000	0.000000	3.000000	54.000000	0.000000
14861.142421	0.080292	0.521620	0.011572	69.101585	14.569620	40.810184	-1.080463	0.000000	0.708937	0.000000	0.000000	0.000000	0.570257	0.008089	-0.782101	0.000000	0.000000	3.000000	54.000000	0.000000
14861.145754	0.080292	0.521620	0.011572	68.633217	14.164151	40.965565	-0.985421	0.000000	0.578587	0.000000	0.000000	0.000000	0.570257	0.008089	-0.782101	0.000000	0.000000	3.000000	54.000000	0.000000
14861.149087	0.082193	0.521702	0.009094	68.633217	14.164151	40.965565	-0.985421	0.000000	0.578587	0.000000	0.000000	0.000000	0.570464	0.024671	-0.743312	0.000000	0.000000	3.000000	54.000000	0.000000
14861.152421	0.082193	0.521702	0.009094	68.633217	14.164151	40.965565	-0.985421	0.000000	0.578587	0.000000	0.000000	0.000000	0.570464	0.024671	-0.743312	0.000000	0.000000	3.000000	54.000000	0.000000
14861.155754	0.082193	0.521702	0.009094	68.195297	13.788683	40.034466	-0.890344	0.000000	0.454701	0.000000	0.000000	0.000000	0.570464	0.024671	-0.743312	0.000000	0.000000	3.000000	54.000000	0.000000
14861.159087	0.084023	0.521860	0.006713	68.195297	13.788683	40.034466	-0.890344	0.000000	0.454701	0.000000	0.000000	0.000000	0.549022	0.047235	-0.714306	0.000000	0.000000	3.000000	54.000000	0.000000
14861.162421	0.084023	0.521860	0.006713	68.195297	13.788683	40.034466	-0.890344	0.000000	0.454701	0.000000	0.000000	0.000000	0.549022	0.047235	-0.714306	0.000000	0.000000	3.000000	54.000000	0.000000
14861.165754	0.084023	0.521860	0.006713	67.770844	13.514790	39.123318	-0.798840	0.000000	0.335650	0.000000	0.000000	0.000000	0.549022	0.047235	-0.714306	0.000000	0.000000	3.000000	54.000000	0.000000
14861.169087	0.085754	0.522155	0.004514	67.770844	13.514790	39.123318	-0.798840	0.000000	0.335650	0.000000	0.000000	0.000000	0.519388	0.088561	-0.659659	0.000000	0.000000	3.000000	54.000000	0.000000
14861.172421	0.085754	0.522155	0.004514	67.770844	13.514790	39.123318	-0.798840	0.000000	0.335650	0.000000	0.000000	0.000000	0.519388	0.088561	-0.659659	0.000000	0.000000	3.000000	54.000000	0.000000
14861.175754	0.085754	0.522155	0.004514	67.364441	13.408268	38.637024	-0.712275	0.000000	0.225707	0.000000	0.000000	0.000000	0.519388	0.088561	-0.659659	0.000000	0.000000	3.000000	54.000000	0.000000
14861.179087	0.087290	0.522568	0.002565	67.364441	13.408268	38.637024	-0.712275	0.000000	0.225707	0.000000	0.000000	0.000000	0.460760	0.123792	-0.584827	0.000000	0.000000	3.000000	54.000000	0.000000
14861.182421	0.087290	0.522568	0.002565	67.364441	13.408268	38.637024	-0.712275	0.000000	0.225707	0.000000	0.000000	0.000000	0.460760	0.123792	-0.584827	0.000000	0.000000	3.000000	54.000000	0.000000
14861.185754	0.087290	0.522568	0.002565	67.009308	13.493272	38.547562	-0.635482	0.000000	0.128236	0.000000	0.000000	0.000000	0.460760	0.123792	-0.584827	0.000000	0.000000	3.000000	54.000000	0.000000
14861.189087	0.088658	0.523098	0.000863	67.009308	13.493272	38.547562	-0.635482	0.000000	0.128236	0.000000	0.000000	0.000000	0.410284	0.159081	-0.510576	0.000000	0.000000	3.000000	54.000000	0.000000
14861.192421	0.088658	0.523098	0.000863	67.009308	13.493272	38.547562	-0.635482	0.000000	0.128236	0.000000	0.000000	0.000000	0.410284	0.159081	-0.510576	0.000000	0.000000	3.000000	54.000000	0.000000
14861.195754	0.088658	0.523098	0.000863	66.761429	13.723865	38.756447	-0.567101	0.000000	0.043140	0.000000	0.000000	0.000000	0.410284	0.159081	-0.510576	0.000000	0.000000	3.000000	54.000000	0.000000
14861.199087	0.089945	0.523730	-0.000626	66.761429	13.723865	38.756447	-0.567101	0.000000	0.043140	0.000000	0.000000	0.000000	0.386043	0.189760	-0.446661	0.000000	0.000000	3.000000	54.000000	0.000000
14861.202421	0.089945	0.523730	-0.000626	66.761429	13.723865	38.756447	-0.567101	0.000000	0.043140	0.000000	0.000000	0.000000	0.386043	0.189760	-0.446661	0.000000	0.000000	3.000000	54.000000	0.000000
14861.205754	0.089945	0.523730	-0.000626	66.691391	14.075801	39.209286	-0.502761	0.000000	-0.031304	0.000000	0.000000	0.000000	0.386043	0.189760	-0.446661	0.000000	0.000000	3.000000	54.000000	0.000000
14861.209087	0.091150	0.524450	-0.001920	66.691391	14.075801	39.209286	-0.502761	0.000000	-0.031304	0.000000	0.000000	0.000000	0.361571	0.215830	-0.388247	0.000000	0.000000	3.000000	54.000000	0.000000
14861.212421	0.091150	0.524450	-0.001920	66.691391	14.075801	39.209286	-0.502761	0.000000	-0.031304	0.000000	0.000000	0.000000	0.361571	0.215830	-0.388247	0.000000	0.000000	3.000000	54.000000	0.000000
14861.215754	0.091150	0.524450	-0.001920	66.735466	14.527555	39.863159	-0.442499	0.000000	-0.096011	0.000000	0.000000	0.000000	0.361571	0.215830	-0.388247	0.000000	0.000000	3.000000	54.000000	0.000000
14861.219087	0.092350	0.525235	-0.003097	66.735466	14.527555	39.863159	-0.442499	0.000000	-0.096011	0.000000	0.000000	0.000000	0.360034	0.235530	-0.353104	0.000000	0.000000	3.000000	54.000000	0.000000
14861.222421	0.092350	0.525235	-0.003097	66.735466	14.527555	39.863159	-0.442499	0.000000	-0.096011	0.000000	0.000000	0.000000	0.360034	0.235530	-0.353104	0.000000	0.000000	3.000000	54.000000	0.000000
14861.225754	0.092350	0.525235	-0.003097	66.853867	15.051365	40.651184	-0.382493	0.000000	-0.154862	0.000000	0.000000	0.000000	0.360034	0.235530	-0.353104	0.000000	0.000000	3.000000	54.000000	0.000000
14861.229087	0.093526	0.526032	-0.004256	66.853867	15.051365	40.651184	-0.382493	0.000000	-0.154862	0.000000	0.000000	0.000000	0.352758	0.239260	-0.347531	0.000000	0.000000	3.000000	54.000000	0.000000
14861.232421	0.093526	0.526032	-0.004256	66.853867	15.051365	40.651184	-0.382493	0.000000	-0.154862	0.000000	0.000000	0.000000	0.352758	0.239260	-0.347531	0.000000	0.000000	3.000000	54.000000	0.000000
14861.235754	0.093526	0.526032	-0.004256	67.007477	15.624558	41.513454	-0.323700	0.000000	-0.212784	0.000000	0.000000	0.000000	0.352758	0.239260	-0.347531	0.000000	0.000000	3.000000	54.000000	0.000000
14861.239087	0.094639	0.526858	-0.005368	67.007477	15.624558	41.513454	-0.323700	0.000000	-0.212784	0.000000	0.000000	0.000000	0.333896	0.247767	-0.333547	0.000000	0.000000	3.000000	54.000000	0.000000
14861.242421	0.094639	0.526858	-0.005368	67.007477	15.624558	41.513454	-0.323700	0.000000	-0.212784	0.000000	0.000000	0.000000	0.333896	0.247767	-0.333547	0.000000	0.000000	3.000000	54.000000	0.000000
14861.245754	0.094639	0.526858	-0.005368	67.161507	16.213404	42.405140	-0.268051	0.000000	-0.268375	0.000000	0.000000	0.000000	0.333896	0.247767	-0.333547	0.000000	0.000000	3.000000	54.000000	0.000000
14861.249087	0.095687	0.527672	-0.006447	67.161507	16.213404	42.405140	-0.268051	0.000000	-0.268375	0.000000	0.000000	0.000000	0.314297	0.243954	-0.323998	0.000000	0.000000	3.000000	54.000000	0.000000
14861.252421	0.095687	0.527672	-0.006447	67.161507	16.213404	42.405140	-0.268051	0.000000	-0.268375	0.000000	0.000000	0.000000	0.314297	0.243954	-0.323998	0.000000	0.000000	3.000000	54.000000	0.000000
14861.255754	0.095687	0.527672	-0.006447	67.289352	16.768841	43.226528	-0.215669	0.000000	-0.322375	0.000000	0.000000	0.000000	0.314297	0.243954	-0.323998	0.000000	0.000000	3.000000	54.000000	0.000000
14861.259087	0.096622	0.528482	-0.007509	67.289352	16.768841	43.226528	-0.215669	0.000000	-0.322375	0.000000	0.000000	0.000000	0.280619	0.243034	-0.318343	0.000000	0.000000	3.000000	54.000000	0.000000
14861.262421	0.096622	0.528482	-0.007509	67.289352	16.768841	43.226528	-0.215669	0.000000	-0.322375	0.000000	0.000000	0.000000	0.280619	0.243034	-0.318343	0.000000	0.000000	3.000000	54.000000	0.000000
14861.265754	0.096622	0.528482	-0.007509	67.385284	17.267532	43.937096	-0.168899	0.000000	-0.375432	0.000000	0.000000	0.000000	0.280619	0.243034	-0.318343	0.000000	0.000000	3.000000	54.000000	0.000000
14861.269087	0.097519	0.529295	-0.008523	67.385284	17.267532	43.937096	-0.168899	0.000000	-0.375432	0.000000	0.000000	0.000000	0.269038	0.244087	-0.304184	0.000000	0.000000	3.000000	54.000000	0.000000
14861.272421	0.097519	0.529295	-0.008523	67.385284	17.267532	43.937096	-0.168899	0.000000	-0.375432	0.000000	0.000000	0.000000	0.269038	0.244087	-0.304184	0.000000	0.000000	3.000000	54.000000	0.000000
14861.275754	0.097519	0.529295	-0.008523	67.422379	17.681784	44.519772	-0.124059	0.000000	-0.426129	0.000000	0.000000	0.000000	0.269038	0.244087	-0.304184	0.000000	0.000000	3.000000	54.000000	0.000000
14861.279087	0.098297	0.530129	-0.009452	67.422379	17.681784	44.519772	-0.124059	0.000000	-0.426129	0.000000	0.000000	0.000000	0.233367	0.250000	-0.278708	0.000000	0.000000	3.000000	54.000000	0.000000
14861.282421	0.098297	0.530129	-0.009452	67.422379	17.681784	44.519772	-0.124059	0.000000	-0.426129	0.000000	0.000000	0.000000	0.233367	0.250000	-0.278708	0.000000	0.000000	3.000000	54.000000	0.000000
14861.285754	0.098297	0.530129	-0.009452	67.396751	18.023417	45.022408	-0.085164	0.000000	-0.472580	0.000000	0.000000	0.000000	0.233367	0.250000	-0.278708	0.000000	0.000000	3.000000	54.000000	0.000000
14861.289087	0.098986	0.531014	-0.010262	67.396751	18.023417	45.022408	-0.085164	0.000000	-0.472580	0.000000	0.000000	0.000000	0.206904	0.265577	-0.243202	0.000000	0.000000	3.000000	54.000000	0.000000
14861.292421	0.098986	0.531014	-0.010262	67.396751	18.023417	45.022408	-0.085164	0.000000	-0.472580	0.000000	0.000000	0.000000	0.206904	0.265577	-0.243202	0.000000	0.000000	3.000000	54.000000	0.000000
14861.295754	0.098986	0.531014	-0.010262	67.317833	18.322863	45.473843	-0.050680	0.000000	-0.513114	0.000000	0.000000	0.000000	0.206904	0.265577	-0.243202	0.000000	0.000000	3.000000	54.000000	0.000000
14861.299087	0.099627	0.531935	-0.010983	67.317833	18.322863	45.473843	-0.050680	0.000000	-0.513114	0.000000	0.000000	0.000000	0.192213	0.276491	-0.216103	0.000000	0.000000	3.000000	54.000000	0.000000
14861.302421	0.099627	0.531935	-0.010983	67.317833	18.322863	45.473843	-0.050680	0.000000	-0.513114	0.000000	0.000000	0.000000	0.192213	0.276491	-0.216103	0.000000	0.000000	3.000000	54.000000	0.000000
14861.305754	0.099627	0.531935	-0.010983	67.210403	18.583683	45.864964	-0.018645	0.000000	-0.549131	0.000000	0.000000	0.000000	0.192213	0.276491	-0.216103	0.000000	0.000000	3.000000	54.000000	0.000000
14861.309087	0.100250	0.532901	-0.011576	67.210403	18.583683	45.864964	-0.018645	0.000000	-0.549131	0.000000	0.000000	0.000000	0.186865	0.289683	-0.177981	0.000000	0.000000	3.000000	54.000000	0.000000
14861.312421	0.100250	0.532901	-0.011576	67.210403	18.583683	45.864964	-0.018645	0.000000	-0.549131	0.000000	0.000000	0.000000	0.186865	0.289683	-0.177981	0.000000	0.000000	3.000000	54.000000	0.000000
14861.315754	0.100250	0.532901	-0.011576	67.114670	18.822987	46.206280	0.012500	0.000000	-0.578795	0.000000	0.000000	0.000000	0.186865	0.289683	-0.177981	0.000000	0.000000	3.000000	54.000000	0.000000
14861.319087	0.100841	0.533913	-0.012106	67.114670	18.822987	46.206280	0.012500	0.000000	-0.578795	0.000000	0.000000	0.000000	0.177363	0.303648	-0.159166	0.000000	0.000000	3.000000	54.000000	0.000000
14861.322421	0.100841	0.533913	-0.012106	67.114670	18.822987	46.206280	0.012500	0.000000	-0.578795	0.000000	0.000000	0.000000	0.177363	0.303648	-0.159166	0.000000	0.000000	3.000000	54.000000	0.000000
14861.325754	0.100841	0.533913	-0.012106	67.111336	19.082294	46.533165	0.042060	0.000000	-0.605323	0.000000	0.000000	0.000000	0.177363	0.303648	-0.159166	0.000000	0.000000	3.000000	54.000000	0.000000
14861.329087	0.101388	0.534924	-0.012630	67.111336	19.082294	46.533165	0.042060	0.000000	-0.605323	0.000000	0.000000	0.000000	0.164136	0.303245	-0.157172	0.000000	0.000000	3.000000	54.000000	0.000000
14861.332421	0.101388	0.534924	-0.012630	67.111336	19.082294	46.533165	0.042060	0.000000	-0.605323	0.000000	0.000000	0.000000	0.164136	0.303245	-0.157172	0.000000	0.000000	3.000000	54.000000	0.000000
14861.335754	0.101388	0.534924	-0.012630	67.216301	19.397581	46.886669	0.069416	0.000000	-0.631518	0.000000	0.000000	0.000000	0.164136	0.303245	-0.157172	0.000000	0.000000	3.000000	54.000000	0.000000
14861.339087	0.101955	0.535933	-0.013162	67.216301	19.397581	46.886669	0.069416	0.000000	-0.631518	0.000000	0.000000	0.000000	0.169922	0.302796	-0.159484	0.000000	0.000000	3.000000	54.000000	0.000000
14861.342421	0.101955	0.535933	-0.013162	67.216301	19.397581	46.886669	0.069416	0.000000	-0.631518	0.000000	0.000000	0.000000	0.169922	0.302796	-0.159484	0.000000	0.000000	3.000000	54.000000	0.000000
14861.345754	0.101955	0.535933	-0.013162	67.434158	19.791275	47.308834	0.097736	0.000000	-0.658098	0.000000	0.000000	0.000000	0.169922	0.302796	-0.159484	0.000000	0.000000	3.000000	54.000000	0.000000
14861.349087	0.102559	0.536991	-0.013715	67.434158	19.791275	47.308834	0.097736	0.000000	-0.658098	0.000000	0.000000	0.000000	0.181407	0.317314	-0.165824	0.000000	0.000000	3.000000	54.000000	0.000000
14861.352421	0.102559	0.536991	-0.013715	67.434158	19.791275	47.308834	0.097736	0.000000	-0.658098	0.000000	0.000000	0.000000	0.181407	0.317314	-0.165824	0.000000	0.000000	3.000000	54.000000	0.000000
14861.355754	0.102559	0.536991	-0.013715	67.727158	20.244123	47.761547	0.127971	0.000000	-0.685736	0.000000	0.000000	0.000000	0.181407	0.317314	-0.165824	0.000000	0.000000	3.000000	54.000000	0.000000
14861.359087	0.103217	0.538015	-0.014322	67.727158	20.244123	47.761547	0.127971	0.000000	-0.685736	0.000000	0.000000	0.000000	0.197127	0.307150	-0.182312	0.000000	0.000000	3.000000	54.000000	0.000000
14861.362421	0.103217	0.538015	-0.014322	67.727158	20.244123	47.761547	0.127971	0.000000	-0.685736	0.000000	0.000000	0.000000	0.197127	0.307150	-0.182312	0.000000	0.000000	3.000000	54.000000	0.000000
14861.365754	0.103217	0.538015	-0.014322	68.036125	20.702925	48.186226	0.160825	0.000000	-0.716121	0.000000	0.000000	0.000000	0.197127	0.307150	-0.182312	0.000000	0.000000	3.000000	54.000000	0.000000
14861.369087	0.103864	0.539095	-0.014965	68.036125	20.702925	48.186226	0.160825	0.000000	-0.716121	0.000000	0.000000	0.000000	0.194209	0.324134	-0.192745	0.000000	0.000000	3.000000	54.000000	0.000000
14861.372421	0.103864	0.539095	-0.014965	68.036125	20.702925	48.186226	0.160825	0.000000	-0.716121	0.000000	0.000000	0.000000	0.194209	0.324134	-0.192745	0.000000	0.000000	3.000000	54.000000	0.000000
14861.375754	0.103864	0.539095	-0.014965	68.307411	21.103018	48.517471	0.193193	0.000000	-0.748245	0.000000	0.000000	0.000000	0.194209	0.324134	-0.192745	0.000000	0.000000	3.000000	54.000000	0.000000
14861.379087	0.104515	0.540256	-0.015583	68.307411	21.103018	48.517471	0.193193	0.000000	-0.748245	0.000000	0.000000	0.000000	0.195455	0.348192	-0.185370	0.000000	0.000000	3.000000	54.000000	0.000000
14861.382421	0.104515	0.540256	-0.015583	68.307411	21.103018	48.517471	0.193193	0.000000	-0.748245	0.000000	0.000000	0.000000	0.195455	0.348192	-0.185370	0.000000	0.000000	3.000000	54.000000	0.000000
14861.385754	0.104515	0.540256	-0.015583	68.512535	21.420137	48.743435	0.225769	0.000000	-0.779140	0.000000	0.000000	0.000000	0.195455	0.348192	-0.185370	0.000000	0.000000	3.000000	54.000000	0.000000
14861.389087	0.105118	0.541505	-0.016121	68.512535	21.420137	48.743435	0.225769	0.000000	-0.779140	0.000000	0.000000	0.000000	0.180798	0.374676	-0.161311	0.000000	0.000000	3.000000	54.000000	0.000000
14861.392421	0.105118	0.541505	-0.016121	68.512535	21.420137	48.743435	0.225769	0.000000	-0.779140	0.000000	0.000000	0.000000	0.180798	0.374676	-0.161311	0.000000	0.000000	3.000000	54.000000	0.000000
14861.395754	0.105118	0.541505	-0.016121	68.650597	21.687838	48.905834	0.255902	0.000000	-0.806026	0.000000	0.000000	0.000000	0.180798	0.374676	-0.161311	0.000000	0.000000	3.000000	54.000000	0.000000
14861.399087	0.105780	0.542884	-0.016590	68.650597	21.687838	48.905834	0.255902	0.000000	-0.806026	0.000000	0.000000	0.000000	0.198623	0.413642	-0.140798	0.000000	0.000000	3.000000	54.000000	0.000000
14861.402421	0.105780	0.542884	-0.016590	68.650597	21.687838	48.905834	0.255902	0.000000	-0.806026	0.000000	0.000000	0.000000	0.198623	0.413642	-0.140798	0.000000	0.000000	3.000000	54.000000	0.000000
14861.405754	0.105780	0.542884	-0.016590	68.732056	21.928743	49.026703	0.289006	0.000000	-0.829492	0.000000	0.000000	0.000000	0.198623	0.413642	-0.140798	0.000000	0.000000	3.000000	54.000000	0.000000
14861.409087	0.106498	0.544352	-0.017006	68.732056	21.928743	49.026703	0.289006	0.000000	-0.829492	0.000000	0.000000	0.000000	0.215454	0.440470	-0.124807	0.000000	0.000000	3.000000	54.000000	0.000000
14861.412421	0.106498	0.544352	-0.017006	68.732056	21.928743	49.026703	0.289006	0.000000	-0.829492	0.000000	0.000000	0.000000	0.215454	0.440470	-0.124807	0.000000	0.000000	3.000000	54.000000	0.000000
14861.415754	0.106498	0.544352	-0.017006	68.778145	22.146463	49.122890	0.324915	0.000000	-0.850293	0.000000	0.000000	0.000000	0.215454	0.440470	-0.124807	0.000000	0.000000	3.000000	54.000000	0.000000
14861.419087	0.107214	0.545927	-0.017336	68.778145	22.146463	49.122890	0.324915	0.000000	-0.850293	0.000000	0.000000	0.000000	0.214823	0.472483	-0.099115	0.000000	0.000000	3.000000	54.000000	0.000000
14861.422421	0.107214	0.545927	-0.017336	68.778145	22.146463	49.122890	0.324915	0.000000	-0.850293	0.000000	0.000000	0.000000	0.214823	0.472483	-0.099115	0.000000	0.000000	3.000000	54.000000	0.000000
14861.425754	0.107214	0.545927	-0.017336	68.837402	22.365572	49.219307	0.360719	0.000000	-0.866812	0.000000	0.000000	0.000000	0.214823	0.472483	-0.099115	0.000000	0.000000	3.000000	54.000000	0.000000
14861.429087	0.107968	0.547543	-0.017601	68.837402	22.365572	49.219307	0.360719	0.000000	-0.866812	0.000000	0.000000	0.000000	0.226143	0.484940	-0.079396	0.000000	0.000000	3.000000	54.000000	0.000000
14861.432421	0.107968	0.547543	-0.017601	68.837402	22.365572	49.219307	0.360719	0.000000	-0.866812	0.000000	0.000000	0.000000	0.226143	0.484940	-0.079396	0.000000	0.000000	3.000000	54.000000	0.000000
14861.435754	0.107968	0.547543	-0.017601	68.981934	22.599413	49.269089	0.398409	0.000000	-0.880045	0.000000	0.000000	0.000000	0.226143	0.484940	-0.079396	0.000000	0.000000	3.000000	54.000000	0.000000
14861.439087	0.108680	0.549227	-0.017854	68.981934	22.599413	49.269089	0.398409	0.000000	-0.880045	0.000000	0.000000	0.000000	0.213649	0.504946	-0.075887	0.000000	0.000000	3.000000	54.000000	0.000000
14861.442421	0.108680	0.549227	-0.017854	68.981934	22.599413	49.269089	0.398409	0.000000	-0.880045	0.000000	0.000000	0.000000	0.213649	0.504946	-0.075887	0.000000	0.000000	3.000000	54.000000	0.000000
14861.445754	0.108680	0.549227	-0.017854	69.253792	22.835394	49.251232	0.434018	0.000000	-0.892693	0.000000	0.000000	0.000000	0.213649	0.504946	-0.075887	0.000000	0.000000	3.000000	54.000000	0.000000
14861.449087	0.109331	0.550952	-0.018085	69.253792	22.835394	49.251232	0.434018	0.000000	-0.892693	0.000000	0.000000	0.000000	0.195243	0.517541	-0.069488	0.000000	0.000000	3.000000	54.000000	0.000000
14861.452421	0.109331	0.550952	-0.018085	69.253792	22.835394	49.251232	0.434018	0.000000	-0.892693	0.000000	0.000000	0.000000	0.195243	0.517541	-0.069488	0.000000	0.000000	3.000000	54.000000	0.000000
14861.455754	0.109331	0.550952	-0.018085	69.647514	23.043076	49.118603	0.466558	0.000000	-0.904274	0.000000	0.000000	0.000000	0.195243	0.517541	-0.069488	0.000000	0.000000	3.000000	54.000000	0.000000
14861.459087	0.109932	0.552703	-0.018250	69.647514	23.043076	49.118603	0.466558	0.000000	-0.904274	0.000000	0.000000	0.000000	0.180295	0.525495	-0.049361	0.000000	0.000000	3.000000	54.000000	0.000000
14861.462421	0.109932	0.552703	-0.018250	69.647514	23.043076	49.118603	0.466558	0.000000	-0.904274	0.000000	0.000000	0.000000	0.180295	0.525495	-0.049361	0.000000	0.000000	3.000000	54.000000	0.000000
14861.465754	0.109932	0.552703	-0.018250	70.105583	23.209623	48.899685	0.496607	0.000000	-0.912501	0.000000	0.000000	0.000000	0.180295	0.525495	-0.049361	0.000000	0.000000	3.000000	54.000000	0.000000
14861.469087	0.110485	0.554457	-0.018342	70.105583	23.209623	48.899685	0.496607	0.000000	-0.912501	0.000000	0.000000	0.000000	0.165792	0.526205	-0.027729	0.000000	0.000000	3.000000	54.000000	0.000000
14861.472421	0.110485	0.554457	-0.018342	70.105583	23.209623	48.899685	0.496607	0.000000	-0.912501	0.000000	0.000000	0.000000	0.165792	0.526205	-0.027729	0.000000	0.000000	3.000000	54.000000	0.000000
14861.475754	0.110485	0.554457	-0.018342	70.579880	23.295368	48.552822	0.524239	0.000000	-0.917122	0.000000	0.000000	0.000000	0.165792	0.526205	-0.027729	0.000000	0.000000	3.000000	54.000000	0.000000
14861.479087	0.111034	0.556165	-0.018363	70.579880	23.295368	48.552822	0.524239	0.000000	-0.917122	0.000000	0.000000	0.000000	0.164656	0.512301	-0.006080	0.000000	0.000000	3.000000	54.000000	0.000000
14861.482421	0.111034	0.556165	-0.018363	70.579880	23.295368	48.552822	0.524239	0.000000	-0.917122	0.000000	0.000000	0.000000	0.164656	0.512301	-0.006080	0.000000	0.000000	3.000000	54.000000	0.000000
14861.485754	0.111034	0.556165	-0.018363	71.038742	23.293011	48.115738	0.551682	0.000000	-0.918135	0.000000	0.000000	0.000000	0.164656	0.512301	-0.006080	0.000000	0.000000	3.000000	54.000000	0.000000
14861.489087	0.111537	0.557827	-0.018300	71.038742	23.293011	48.115738	0.551682	0.000000	-0.918135	0.000000	0.000000	0.000000	0.151128	0.498541	0.018890	0.000000	0.000000	3.000000	54.000000	0.000000
14861.492421	0.111537	0.557827	-0.018300	71.038742	23.293011	48.115738	0.551682	0.000000	-0.918135	0.000000	0.000000	0.000000	0.151128	0.498541	0.018890	0.000000	0.000000	3.000000	54.000000	0.000000
14861.495754	0.111537	0.557827	-0.018300	71.465408	23.220976	47.615036	0.576870	0.000000	-0.914987	0.000000	0.000000	0.000000	0.151128	0.498541	0.018890	0.000000	0.000000	3.000000	54.000000	0.000000
14861.499087	0.111992	0.559335	-0.018172	71.465408	23.220976	47.615036	0.576870	0.000000	-0.914987	0.000000	0.000000	0.000000	0.136233	0.452406	0.038327	0.000000	0.000000	3.000000	54.000000	0.000000
14861.502421	0.111992	0.559335	-0.018172	71.465408	23.220976	47.615036	0.576870	0.000000	-0.914987	0.000000	0.000000	0.000000	0.136233	0.452406	0.038327	0.000000	0.000000	3.000000	54.000000	0.000000
14861.505754	0.111992	0.559335	-0.018172	71.865677	23.105389	47.095814	0.599576	0.000000	-0.908599	0.000000	0.000000	0.000000	0.136233	0.452406	0.038327	0.000000	0.000000	3.000000	54.000000	0.000000
14861.509087	0.112383	0.560729	-0.018029	71.865677	23.105389	47.095814	0.599576	0.000000	-0.908599	0.000000	0.000000	0.000000	0.117510	0.418238	0.042781	0.000000	0.000000	3.000000	54.000000	0.000000
14861.512421	0.112383	0.560729	-0.018029	71.865677	23.105389	47.095814	0.599576	0.000000	-0.908599	0.000000	0.000000	0.000000	0.117510	0.418238	0.042781	0.000000	0.000000	3.000000	54.000000	0.000000
14861.515754	0.112383	0.560729	-0.018029	72.242981	22.951513	46.579231	0.619160	0.000000	-0.901469	0.000000	0.000000	0.000000	0.117510	0.418238	0.042781	0.000000	0.000000	3.000000	54.000000	0.000000
14861.519087	0.112674	0.561959	-0.017849	72.242981	22.951513	46.579231	0.619160	0.000000	-0.901469	0.000000	0.000000	0.000000	0.087195	0.369078	0.054137	0.000000	0.000000	3.000000	54.000000	0.000000
14861.522421	0.112674	0.561959	-0.017849	72.242981	22.951513	46.579231	0.619160	0.000000	-0.901469	0.000000	0.000000	0.000000	0.087195	0.369078	0.054137	0.000000	0.000000	3.000000	54.000000	0.000000
14861.525754	0.112674	0.561959	-0.017849	72.604370	22.768984	46.078842	0.633693	0.000000	-0.892446	0.000000	0.000000	0.000000	0.087195	0.369078	0.054137	0.000000	0.000000	3.000000	54.000000	0.000000
14861.529087	0.112776	0.562988	-0.017712	72.604370	22.768984	46.078842	0.633693	0.000000	-0.892446	0.000000	0.000000	0.000000	0.030579	0.308777	0.041200	0.000000	0.000000	3.000000	54.000000	0.000000
14861.532421	0.112776	0.562988	-0.017712	72.604370	22.768984	46.078842	0.633693	0.000000	-0.892446	0.000000	0.000000	0.000000	0.030579	0.308777	0.041200	0.000000	0.000000	3.000000	54.000000	0.000000
14861.535754	0.112776	0.562988	-0.017712	72.946266	22.574148	45.611168	0.638789	0.000000	-0.885579	0.000000	0.000000	0.000000	0.030579	0.308777	0.041200	0.000000	0.000000	3.000000	54.000000	0.000000
14861.539087	0.112776	0.562988	-0.017712	72.946266	22.574148	45.611168	0.638789	0.000000	-0.885579	0.000000	0.000000	0.000000	0.030579	0.308777	0.041200	0.000000	0.000000	3.000000	54.000000	0.000000
14861.542421	0.112773	0.563835	-0.017551	72.946266	22.574148	45.611168	0.638789	0.000000	-0.885579	0.000000	0.000000	0.000000	-0.000973	0.254078	0.048226	0.000000	0.000000	3.000000	54.000000	0.000000
14861.545754	0.112773	0.563835	-0.017551	73.228409	22.406107	45.245686	0.638789	0.000000	-0.885579	0.000000	0.000000	0.000000	-0.000973	0.254078	0.048226	0.000000	0.000000	3.000000	54.000000	0.000000
14861.549087	0.112673	0.564514	-0.017417	73.228409	22.406107	45.245686	0.638789	0.000000	-0.885579	0.000000	0.000000	0.000000	-0.029762	0.203724	0.040098	0.000000	0.000000	3.000000	54.000000	0.000000
14861.552421	0.112673	0.564514	-0.017417	73.228409	22.406107	45.245686	0.638789	0.000000	-0.885579	0.000000	0.000000	0.000000	-0.029762	0.203724	0.040098	0.000000	0.000000	3.000000	54.000000	0.000000
14861.555754	0.112673	0.564514	-0.017417	73.422516	22.330124	45.080956	0.633667	0.000000	-0.870859	0.000000	0.000000	0.000000	-0.029762	0.203724	0.040098	0.000000	0.000000	3.000000	54.000000	0.000000
14861.559087	0.112673	0.564514	-0.017417	73.422516	22.330124	45.080956	0.633667	0.000000	-0.870859	0.000000	0.000000	0.000000	-0.029762	0.203724	0.040098	0.000000	0.000000	3.000000	54.000000	0.000000
14861.562421	0.112495	0.565028	-0.017246	73.422516	22.330124	45.080956	0.633667	0.000000	-0.870859	0.000000	0.000000	0.000000	-0.053625	0.154012	0.051258	0.000000	0.000000	3.000000	54.000000	0.000000
14861.565754	0.112495	0.565028	-0.017246	73.510719	22.407782	45.206524	0.633667	0.000000	-0.870859	0.000000	0.000000	0.000000	-0.053625	0.154012	0.051258	0.000000	0.000000	3.000000	54.000000	0.000000
14861.569087	0.112256	0.565400	-0.017049	73.510719	22.407782	45.206524	0.633667	0.000000	-0.870859	0.000000	0.000000	0.000000	-0.071651	0.111675	0.059239	0.000000	0.000000	3.000000	54.000000	0.000000
14861.572421	0.112256	0.565400	-0.017049	73.510719	22.407782	45.206524	0.633667	0.000000	-0.870859	0.000000	0.000000	0.000000	-0.071651	0.111675	0.059239	0.000000	0.000000	3.000000	54.000000	0.000000
14861.575754	0.112256	0.565400	-0.017049	73.520805	22.530418	45.437355	0.612788	0.000000	-0.852442	0.000000	0.000000	0.000000	-0.071651	0.111675	0.059239	0.000000	0.000000	3.000000	54.000000	0.000000
14861.579087	0.112256	0.565400	-0.017049	73.520805	22.530418	45.437355	0.612788	0.000000	-0.852442	0.000000	0.000000	0.000000	-0.071651	0.111675	0.059239	0.000000	0.000000	3.000000	54.000000	0.000000
14861.582421	0.112000	0.565626	-0.016743	73.520805	22.530418	45.437355	0.612788	0.000000	-0.852442	0.000000	0.000000	0.000000	-0.076799	0.067828	0.091713	0.000000	0.000000	3.000000	54.000000	0.000000
14861.585754	0.112000	0.565626	-0.016743	73.487526	22.645226	45.684887	0.612788	0.000000	-0.852442	0.000000	0.000000	0.000000	-0.076799	0.067828	0.091713	0.000000	0.000000	3.000000	54.000000	0.000000
14861.589087	0.112000	0.565626	-0.016743	73.487526	22.645226	45.684887	0.612788	0.000000	-0.852442	0.000000	0.000000	0.000000	-0.076799	0.067828	0.091713	0.000000	0.000000	3.000000	54.000000	0.000000
14861.592421	0.112000	0.565626	-0.016743	73.487526	22.645226	45.684887	0.612788	0.000000	-0.852442	0.000000	0.000000	0.000000	-0.076799	0.067828	0.091713	0.000000	0.000000	3.000000	54.000000	0.000000
14861.595754	0.111510	0.565681	-0.016041	73.467506	22.772594	45.932594	0.599988	0.000000	-0.837157	0.000000	0.000000	0.000000	-0.146988	0.016502	0.210787	0.000000	0.000000	3.000000	54.000000	0.000000
14861.599087	0.111510	0.565681	-0.016041	73.467506	22.772594	45.932594	0.599988	0.000000	-0.837157	0.000000	0.000000	0.000000	0.000001	-0.000003	-0.000000	0.000000	0.000000	3.000000	54.000000	0.000000
14861.602421	0.111510	0.565681	-0.016041	73.467506	22.772594	45.932594	0.599988	0.000000	-0.837157	0.000000	0.000000	0.000000	0.000001	-0.000003	-0.000000	0.000000	0.000000	3.000000	54.000000	0.000000
14861.605754	0.111510	0.565681	-0.016041	73.454933	22.888617	46.149578	0.575490	0.000000	-0.802026	0.000000	0.000000	0.000000	0.000001	-0.000003	-0.000000	0.000000	0.000000	3.000000	54.000000	0.000000
14861.609087	0.111510	0.565681	-0.016041	73.454933	22.888617	46.149578	0.575490	0.000000	-0.802026	0.000000	0.000000	0.000000	0.000001	-0.000003	-0.000000	0.000000	0.000000	3.000000	54.000000	0.000000
14861.612421	0.111402	0.565602	-0.015675	73.454933	22.888617	46.149578	0.575490	0.000000	-0.802026	0.000000	0.000000	0.000000	-0.032486	-0.023880	0.109630	0.000000	0.000000	3.000000	54.000000	0.000000
14861.615754	0.111402	0.565602	-0.015675	73.452873	22.949072	46.268894	0.575490	0.000000	-0.802026	0.000000	0.000000	0.000000	-0.032486	-0.023880	0.109630	0.000000	0.000000	3.000000	54.000000	0.000000
14861.619087	0.111402	0.565602	-0.015675	73.452873	22.949072	46.268894	0.575490	0.000000	-0.802026	0.000000	0.000000	0.000000	-0.032486	-0.023880	0.109630	0.000000	0.000000	3.000000	54.000000	0.000000
14861.622421	0.111402	0.565602	-0.015675	73.452873	22.949072	46.268894	0.575490	0.000000	-0.802026	0.000000	0.000000	0.000000	-0.032486	-0.023880	0.109630	0.000000	0.000000	3.000000	54.000000	0.000000
14861.625754	0.111294	0.565270	-0.014862	73.459076	22.933273	46.272278	0.570075	0.000000	-0.783754	0.000000	0.000000	0.000000	-0.032236	-0.099562	0.243960	0.000000	0.000000	3.000000	54.000000	0.000000
14861.629087	0.111294	0.565270	-0.014862	73.459076	22.933273	46.272278	0.570075	0.000000	-0.783754	0.000000	0.000000	0.000000	-0.000000	0.000001	-0.000000	0.000000	0.000000	3.000000	54.000000	0.000000
14861.632421	0.111294	0.565270	-0.014862	73.459076	22.933273	46.272278	0.570075	0.000000	-0.783754	0.000000	0.000000	0.000000	-0.000000	0.000001	-0.000000	0.000000	0.000000	3.000000	54.000000	0.000000
14861.635754	0.111294	0.565270	-0.014862	73.468338	22.921782	46.277309	0.564703	0.000000	-0.743094	0.000000	0.000000	0.000000	-0.000000	0.000001	-0.000000	0.000000	0.000000	3.000000	54.000000	0.000000
14861.639087	0.111294	0.565270	-0.014862	73.468338	22.921782	46.277309	0.564703	0.000000	-0.743094	0.000000	0.000000	0.000000	-0.000000	0.000001	-0.000000	0.000000	0.000000	3.000000	54.000000	0.000000
14861.642421	0.111283	0.565052	-0.014374	73.468338	22.921782	46.277309	0.564703	0.000000	-0.743094	0.000000	0.000000	0.000000	-0.003418	-0.065367	0.146308	0.000000	0.000000	3.000000	54.000000	0.000000
14861.645754	0.111283	0.565052	-0.014374	73.480957	22.905499	46.278450	0.564703	0.000000	-0.743094	0.000000	0.000000	0.000000	-0.003418	-0.065367	0.146308	0.000000	0.000000	3.000000	54.000000	0.000000
14861.649087	0.111261	0.564818	-0.013835	73.480957	22.905499	46.278450	0.564703	0.000000	-0.743094	0.000000	0.000000	0.000000	-0.006352	-0.070067	0.161692	0.000000	0.000000	3.000000	54.000000	0.000000
14861.652421	0.111261	0.564818	-0.013835	73.480957	22.905499	46.278450	0.564703	0.000000	-0.743094	0.000000	0.000000	0.000000	-0.006352	-0.070067	0.161692	0.000000	0.000000	3.000000	54.000000	0.000000
14861.655754	0.111261	0.564818	-0.013835	73.490509	22.882164	46.277912	0.563074	0.000000	-0.691761	0.000000	0.000000	0.000000	-0.006352	-0.070067	0.161692	0.000000	0.000000	3.000000	54.000000	0.000000
14861.659087	0.111261	0.564818	-0.013835	73.490509	22.882164	46.277912	0.563074	0.000000	-0.691761	0.000000	0.000000	0.000000	-0.006352	-0.070067	0.161692	0.000000	0.000000	3.000000	54.000000	0.000000
14861.662421	0.111204	0.564576	-0.013263	73.490509	22.882164	46.277912	0.563074	0.000000	-0.691761	0.000000	0.000000	0.000000	-0.017380	-0.072609	0.171722	0.000000	0.000000	3.000000	54.000000	0.000000
14861.665754	0.111204	0.564576	-0.013263	73.499779	22.857105	46.282982	0.563074	0.000000	-0.691761	0.000000	0.000000	0.000000	-0.017380	-0.072609	0.171722	0.000000	0.000000	3.000000	54.000000	0.000000
14861.669087	0.111104	0.564308	-0.012674	73.499779	22.857105	46.282982	0.563074	0.000000	-0.691761	0.000000	0.000000	0.000000	-0.029777	-0.080340	0.176522	0.000000	0.000000	3.000000	54.000000	0.000000
14861.672421	0.111104	0.564308	-0.012674	73.499779	22.857105	46.282982	0.563074	0.000000	-0.691761	0.000000	0.000000	0.000000	-0.029777	-0.080340	0.176522	0.000000	0.000000	3.000000	54.000000	0.000000
14861.675754	0.111104	0.564308	-0.012674	73.509026	22.832045	46.288044	0.555215	0.000000	-0.633720	0.000000	0.000000	0.000000	-0.029777	-0.080340	0.176522	0.000000	0.000000	3.000000	54.000000	0.000000
14861.679087	0.111104	0.564308	-0.012674	73.509026	22.832045	46.288044	0.555215	0.000000	-0.633720	0.000000	0.000000	0.000000	-0.029777	-0.080340	0.176522	0.000000	0.000000	3.000000	54.000000	0.000000
14861.682421	0.110993	0.564049	-0.012041	73.509026	22.832045	46.288044	0.555215	0.000000	-0.633720	0.000000	0.000000	0.000000	-0.033284	-0.077672	0.190160	0.000000	0.000000	3.000000	54.000000	0.000000
14861.685754	0.110993	0.564049	-0.012041	73.518326	22.801563	46.293129	0.555215	0.000000	-0.633720	0.000000	0.000000	0.000000	-0.033284	-0.077672	0.190160	0.000000	0.000000	3.000000	54.000000	0.000000
14861.689087	0.110893	0.563774	-0.011361	73.518326	22.801563	46.293129	0.555215	0.000000	-0.633720	0.000000	0.000000	0.000000	-0.030075	-0.082594	0.203906	0.000000	0.000000	3.000000	54.000000	0.000000
14861.692421	0.110893	0.563774	-0.011361	73.518326	22.801563	46.293129	0.555215	0.000000	-0.633720	0.000000	0.000000	0.000000	-0.030075	-0.082594	0.203906	0.000000	0.000000	3.000000	54.000000	0.000000
14861.695754	0.110893	0.563774	-0.011361	73.527626	22.773811	46.298233	0.544655	0.000000	-0.568042	0.000000	0.000000	0.000000	-0.030075	-0.082594	0.203906	0.000000	0.000000	3.000000	54.000000	0.000000
14861.699087	0.110893	0.563774	-0.011361	73.527626	22.773811	46.298233	0.544655	0.000000	-0.568042	0.000000	0.000000	0.000000	-0.030075	-0.082594	0.203906	0.000000	0.000000	3.000000	54.000000	0.000000
14861.702421	0.110796	0.563515	-0.010664	73.527626	22.773811	46.298233	0.544655	0.000000	-0.568042	0.000000	0.000000	0.000000	-0.029026	-0.077710	0.209032	0.000000	0.000000	3.000000	54.000000	0.000000
14861.705754	0.110796	0.563515	-0.010664	73.530685	22.745502	46.299900	0.544655	0.000000	-0.568042	0.000000	0.000000	0.000000	-0.029026	-0.077710	0.209032	0.000000	0.000000	3.000000	54.000000	0.000000
14861.709087	0.110730	0.563265	-0.009932	73.530685	22.745502	46.299900	0.544655	0.000000	-0.568042	0.000000	0.000000	0.000000	-0.019905	-0.075144	0.219496	0.000000	0.000000	3.000000	54.000000	0.000000
14861.712421	0.110730	0.563265	-0.009932	73.530685	22.745502	46.299900	0.544655	0.000000	-0.568042	0.000000	0.000000	0.000000	-0.019905	-0.075144	0.219496	0.000000	0.000000	3.000000	54.000000	0.000000
14861.715754	0.110730	0.563265	-0.009932	73.527611	22.713978	46.298225	0.536500	0.000000	-0.496621	0.000000	0.000000	0.000000	-0.019905	-0.075144	0.219496	0.000000	0.000000	3.000000	54.000000	0.000000
14861.719087	0.110730	0.563265	-0.009932	73.527611	22.713978	46.298225	0.536500	0.000000	-0.496621	0.000000	0.000000	0.000000	-0.019905	-0.075144	0.219496	0.000000	0.000000	3.000000	54.000000	0.000000
14861.722421	0.110654	0.563065	-0.009144	73.527611	22.713978	46.298225	0.536500	0.000000	-0.496621	0.000000	0.000000	0.000000	-0.022663	-0.059863	0.236647	0.000000	0.000000	3.000000	54.000000	0.000000
14861.725754	0.110654	0.563065	-0.009144	73.521423	22.678072	46.294823	0.536500	0.000000	-0.496621	0.000000	0.000000	0.000000	-0.022663	-0.059863	0.236647	0.000000	0.000000	3.000000	54.000000	0.000000
14861.729087	0.110599	0.562864	-0.008360	73.521423	22.678072	46.294823	0.536500	0.000000	-0.496621	0.000000	0.000000	0.000000	-0.016558	-0.060220	0.234977	0.000000	0.000000	3.000000	54.000000	0.000000
14861.732421	0.110599	0.562864	-0.008360	73.521423	22.678072	46.294823	0.536500	0.000000	-0.496621	0.000000	0.000000	0.000000	-0.016558	-0.060220	0.234977	0.000000	0.000000	3.000000	54.000000	0.000000
14861.735754	0.110599	0.562864	-0.008360	73.509048	22.638950	46.296036	0.529963	0.000000	-0.418017	0.000000	0.000000	0.000000	-0.016558	-0.060220	0.234977	0.000000	0.000000	3.000000	54.000000	0.000000
14861.739087	0.110599	0.562864	-0.008360	73.509048	22.638950	46.296036	0.529963	0.000000	-0.418017	0.000000	0.000000	0.000000	-0.016558	-0.060220	0.234977	0.000000	0.000000	3.000000	54.000000	0.000000
14861.742421	0.110499	0.562688	-0.007572	73.509048	22.638950	46.296036	0.529963	0.000000	-0.418017	0.000000	0.000000	0.000000	-0.030040	-0.052950	0.236352	0.000000	0.000000	3.000000	54.000000	0.000000
14861.745754	0.110499	0.562688	-0.007572	73.499763	22.587845	46.290955	0.529963	0.000000	-0.418017	0.000000	0.000000	0.000000	-0.030040	-0.052950	0.236352	0.000000	0.000000	3.000000	54.000000	0.000000
14861.749087	0.110311	0.562535	-0.006770	73.499763	22.587845	46.290955	0.529963	0.000000	-0.418017	0.000000	0.000000	0.000000	-0.056417	-0.045706	0.240867	0.000000	0.000000	3.000000	54.000000	0.000000
14861.752421	0.110311	0.562535	-0.006770	73.499763	22.587845	46.290955	0.529963	0.000000	-0.418017	0.000000	0.000000	0.000000	-0.056417	-0.045706	0.240867	0.000000	0.000000	3.000000	54.000000	0.000000
14861.755754	0.110311	0.562535	-0.006770	73.484306	22.528078	46.282524	0.515553	0.000000	-0.338480	0.000000	0.000000	0.000000	-0.056417	-0.045706	0.240867	0.000000	0.000000	3.000000	54.000000	0.000000
14861.759087	0.110311	0.562535	-0.006770	73.484306	22.528078	46.282524	0.515553	0.000000	-0.338480	0.000000	0.000000	0.000000	-0.056417	-0.045706	0.240867	0.000000	0.000000	3.000000	54.000000	0.000000
14861.762421	0.110078	0.562408	-0.005962	73.484306	22.528078	46.282524	0.515553	0.000000	-0.338480	0.000000	0.000000	0.000000	-0.070068	-0.038380	0.242221	0.000000	0.000000	3.000000	54.000000	0.000000
14861.765754	0.110078	0.562408	-0.005962	73.468842	22.460161	46.274090	0.515553	0.000000	-0.338480	0.000000	0.000000	0.000000	-0.070068	-0.038380	0.242221	0.000000	0.000000	3.000000	54.000000	0.000000
14861.769087	0.109767	0.562295	-0.005186	73.468842	22.460161	46.274090	0.515553	0.000000	-0.338480	0.000000	0.000000	0.000000	-0.093164	-0.033844	0.233002	0.000000	0.000000	3.000000	54.000000	0.000000
14861.772421	0.109767	0.562295	-0.005186	73.468842	22.460161	46.274090	0.515553	0.000000	-0.338480	0.000000	0.000000	0.000000	-0.093164	-0.033844	0.233002	0.000000	0.000000	3.000000	54.000000	0.000000
14861.775754	0.109767	0.562295	-0.005186	73.444099	22.381987	46.260635	0.488348	0.000000	-0.259277	0.000000	0.000000	0.000000	-0.093164	-0.033844	0.233002	0.000000	0.000000	3.000000	54.000000	0.000000
14861.779087	0.109767	0.562295	-0.005186	73.444099	22.381987	46.260635	0.488348	0.000000	-0.259277	0.000000	0.000000	0.000000	-0.093164	-0.033844	0.233002	0.000000	0.000000	3.000000	54.000000	0.000000
14861.782421	0.109403	0.562233	-0.004341	73.444099	22.381987	46.260635	0.488348	0.000000	-0.259277	0.000000	0.000000	0.000000	-0.109197	-0.018415	0.253212	0.000000	0.000000	3.000000	54.000000	0.000000
14861.785754	0.109403	0.562233	-0.004341	73.409821	22.291874	46.247799	0.488348	0.000000	-0.259277	0.000000	0.000000	0.000000	-0.109197	-0.018415	0.253212	0.000000	0.000000	3.000000	54.000000	0.000000
14861.789087	0.108979	0.562232	-0.003453	73.409821	22.291874	46.247799	0.488348	0.000000	-0.259277	0.000000	0.000000	0.000000	-0.127050	-0.000528	0.266473	0.000000	0.000000	3.000000	54.000000	0.000000
14861.792421	0.108979	0.562232	-0.003453	73.409821	22.291874	46.247799	0.488348	0.000000	-0.259277	0.000000	0.000000	0.000000	-0.127050	-0.000528	0.266473	0.000000	0.000000	3.000000	54.000000	0.000000
14861.795754	0.108979	0.562232	-0.003453	73.365532	22.208084	46.246765	0.448974	0.000000	-0.172663	0.000000	0.000000	0.000000	-0.127050	-0.000528	0.266473	0.000000	0.000000	3.000000	54.000000	0.000000
14861.799087	0.108576	0.562291	-0.002473	73.365532	22.208084	46.246765	0.448974	0.000000	-0.172663	0.000000	0.000000	0.000000	-0.121097	0.017769	0.294038	0.000000	0.000000	3.000000	54.000000	0.000000
14861.802421	0.108576	0.562291	-0.002473	73.365532	22.208084	46.246765	0.448974	0.000000	-0.172663	0.000000	0.000000	0.000000	-0.121097	0.017769	0.294038	0.000000	0.000000	3.000000	54.000000	0.000000
14861.805754	0.108576	0.562291	-0.002473	73.313972	22.157295	46.299992	0.428791	0.000000	-0.123656	0.000000	0.000000	0.000000	-0.121097	0.017769	0.294038	0.000000	0.000000	3.000000	54.000000	0.000000
14861.809087	0.108151	0.562392	-0.001477	73.313972	22.157295	46.299992	0.428791	0.000000	-0.123656	0.000000	0.000000	0.000000	-0.127506	0.030501	0.298892	0.000000	0.000000	3.000000	54.000000	0.000000
14861.812421	0.108151	0.562392	-0.001477	73.313972	22.157295	46.299992	0.428791	0.000000	-0.123656	0.000000	0.000000	0.000000	-0.127506	0.030501	0.298892	0.000000	0.000000	3.000000	54.000000	0.000000
14861.815754	0.108151	0.562392	-0.001477	73.272537	22.140902	46.402790	0.407540	0.000000	-0.073841	0.000000	0.000000	0.000000	-0.127506	0.030501	0.298892	0.000000	0.000000	3.000000	54.000000	0.000000
14861.819087	0.107715	0.562520	-0.000419	73.272537	22.140902	46.402790	0.407540	0.000000	-0.073841	0.000000	0.000000	0.000000	-0.130721	0.038374	0.317495	0.000000	0.000000	3.000000	54.000000	0.000000
14861.822421	0.107715	0.562520	-0.000419	73.272537	22.140902	46.402790	0.407540	0.000000	-0.073841	0.000000	0.000000	0.000000	-0.130721	0.038374	0.317495	0.000000	0.000000	3.000000	54.000000	0.000000
14861.825754	0.107715	0.562520	-0.000419	73.274506	22.172869	46.557838	0.385753	0.000000	-0.020925	0.000000	0.000000	0.000000	-0.130721	0.038374	0.317495	0.000000	0.000000	3.000000	54.000000	0.000000
14861.829087	0.107275	0.562674	0.000633	73.274506	22.172869	46.557838	0.385753	0.000000	-0.020925	0.000000	0.000000	0.000000	-0.131998	0.045978	0.315534	0.000000	0.000000	3.000000	54.000000	0.000000
14861.832421	0.107275	0.562674	0.000633	73.274506	22.172869	46.557838	0.385753	0.000000	-0.020925	0.000000	0.000000	0.000000	-0.131998	0.045978	0.315534	0.000000	0.000000	3.000000	54.000000	0.000000
14861.835754	0.107275	0.562674	0.000633	73.350716	22.275124	46.786560	0.363753	0.000000	0.031664	0.000000	0.000000	0.000000	-0.131998	0.045978	0.315534	0.000000	0.000000	3.000000	54.000000	0.000000
14861.839087	0.106824	0.562853	0.001747	73.350716	22.275124	46.786560	0.363753	0.000000	0.031664	0.000000	0.000000	0.000000	-0.135383	0.053893	0.334069	0.000000	0.000000	3.000000	54.000000	0.000000
14861.842421	0.106824	0.562853	0.001747	73.350716	22.275124	46.786560	0.363753	0.000000	0.031664	0.000000	0.000000	0.000000	-0.135383	0.053893	0.334069	0.000000	0.000000	3.000000	54.000000	0.000000
14861.845754	0.106824	0.562853	0.001747	73.509361	22.467331	47.111927	0.341189	0.000000	0.087342	0.000000	0.000000	0.000000	-0.135383	0.053893	0.334069	0.000000	0.000000	3.000000	54.000000	0.000000
14861.849087	0.106350	0.563076	0.002876	73.509361	22.467331	47.111927	0.341189	0.000000	0.087342	0.000000	0.000000	0.000000	-0.142089	0.066795	0.338774	0.000000	0.000000	3.000000	54.000000	0.000000
14861.852421	0.106350	0.563076	0.002876	73.509361	22.467331	47.111927	0.341189	0.000000	0.087342	0.000000	0.000000	0.000000	-0.142089	0.066795	0.338774	0.000000	0.000000	3.000000	54.000000	0.000000
14861.855754	0.106350	0.563076	0.002876	73.716576	22.748163	47.540649	0.317508	0.000000	0.143804	0.000000	0.000000	0.000000	-0.142089	0.066795	0.338774	0.000000	0.000000	3.000000	54.000000	0.000000
14861.859087	0.105861	0.563308	0.004049	73.716576	22.748163	47.540649	0.317508	0.000000	0.143804	0.000000	0.000000	0.000000	-0.146895	0.069533	0.352012	0.000000	0.000000	3.000000	54.000000	0.000000
14861.862421	0.105861	0.563308	0.004049	73.716576	22.748163	47.540649	0.317508	0.000000	0.143804	0.000000	0.000000	0.000000	-0.146895	0.069533	0.352012	0.000000	0.000000	3.000000	54.000000	0.000000
14861.865754	0.105861	0.563308	0.004049	73.942352	23.106770	48.073357	0.293025	0.000000	0.202473	0.000000	0.000000	0.000000	-0.146895	0.069533	0.352012	0.000000	0.000000	3.000000	54.000000	0.000000
14861.869087	0.105345	0.563539	0.005227	73.942352	23.106770	48.073357	0.293025	0.000000	0.202473	0.000000	0.000000	0.000000	-0.154561	0.069445	0.353132	0.000000	0.000000	3.000000	54.000000	0.000000
14861.872421	0.105345	0.563539	0.005227	73.942352	23.106770	48.073357	0.293025	0.000000	0.202473	0.000000	0.000000	0.000000	-0.154561	0.069445	0.353132	0.000000	0.000000	3.000000	54.000000	0.000000
14861.875754	0.105345	0.563539	0.005227	74.178314	23.516876	48.670376	0.267265	0.000000	0.261329	0.000000	0.000000	0.000000	-0.154561	0.069445	0.353132	0.000000	0.000000	3.000000	54.000000	0.000000
14861.879087	0.104845	0.563789	0.006483	74.178314	23.516876	48.670376	0.267265	0.000000	0.261329	0.000000	0.000000	0.000000	-0.150220	0.074938	0.376876	0.000000	0.000000	3.000000	54.000000	0.000000
14861.882421	0.104845	0.563789	0.006483	74.178314	23.516876	48.670376	0.267265	0.000000	0.261329	0.000000	0.000000	0.000000	-0.150220	0.074938	0.376876	0.000000	0.000000	3.000000	54.000000	0.000000
14861.885754	0.104845	0.563789	0.006483	74.407913	23.936413	49.269699	0.242229	0.000000	0.324141	0.000000	0.000000	0.000000	-0.150220	0.074938	0.376876	0.000000	0.000000	3.000000	54.000000	0.000000
14861.889087	0.104340	0.564039	0.007738	74.407913	23.936413	49.269699	0.242229	0.000000	0.324141	0.000000	0.000000	0.000000	-0.151420	0.074888	0.376448	0.000000	0.000000	3.000000	54.000000	0.000000
14861.892421	0.104340	0.564039	0.007738	74.407913	23.936413	49.269699	0.242229	0.000000	0.324141	0.000000	0.000000	0.000000	-0.151420	0.074888	0.376448	0.000000	0.000000	3.000000	54.000000	0.000000
14861.895754	0.104340	0.564039	0.007738	74.631081	24.374514	49.888943	0.216992	0.000000	0.386883	0.000000	0.000000	0.000000	-0.151420	0.074888	0.376448	0.000000	0.000000	3.000000	54.000000	0.000000
14861.899087	0.103831	0.564288	0.008991	74.631081	24.374514	49.888943	0.216992	0.000000	0.386883	0.000000	0.000000	0.000000	-0.152624	0.074817	0.376017	0.000000	0.000000	3.000000	54.000000	0.000000
14861.902421	0.103831	0.564288	0.008991	74.631081	24.374514	49.888943	0.216992	0.000000	0.386883	0.000000	0.000000	0.000000	-0.152624	0.074817	0.376017	0.000000	0.000000	3.000000	54.000000	0.000000
14861.905754	0.103831	0.564288	0.008991	74.848137	24.860794	50.561436	0.191555	0.000000	0.449552	0.000000	0.000000	0.000000	-0.152624	0.074817	0.376017	0.000000	0.000000	3.000000	54.000000	0.000000
14861.909087	0.103337	0.564519	0.010221	74.848137	24.860794	50.561436	0.191555	0.000000	0.449552	0.000000	0.000000	0.000000	-0.148308	0.069435	0.368945	0.000000	0.000000	3.000000	54.000000	0.000000
14861.912421	0.103337	0.564519	0.010221	74.848137	24.860794	50.561436	0.191555	0.000000	0.449552	0.000000	0.000000	0.000000	-0.148308	0.069435	0.368945	0.000000	0.000000	3.000000	54.000000	0.000000
14861.915754	0.103337	0.564519	0.010221	75.061058	25.345091	51.224209	0.166837	0.000000	0.511043	0.000000	0.000000	0.000000	-0.148308	0.069435	0.368945	0.000000	0.000000	3.000000	54.000000	0.000000
14861.919087	0.102882	0.564777	0.011434	75.061058	25.345091	51.224209	0.166837	0.000000	0.511043	0.000000	0.000000	0.000000	-0.136479	0.077217	0.363882	0.000000	0.000000	3.000000	54.000000	0.000000
14861.922421	0.102882	0.564777	0.011434	75.061058	25.345091	51.224209	0.166837	0.000000	0.511043	0.000000	0.000000	0.000000	-0.136479	0.077217	0.363882	0.000000	0.000000	3.000000	54.000000	0.000000
14861.925754	0.102882	0.564777	0.011434	75.266304	25.767050	51.792141	0.144090	0.000000	0.571690	0.000000	0.000000	0.000000	-0.136479	0.077217	0.363882	0.000000	0.000000	3.000000	54.000000	0.000000
14861.929087	0.102423	0.565034	0.012645	75.266304	25.767050	51.792141	0.144090	0.000000	0.571690	0.000000	0.000000	0.000000	-0.137548	0.077166	0.363484	0.000000	0.000000	3.000000	54.000000	0.000000
14861.932421	0.102423	0.565034	0.012645	75.266304	25.767050	51.792141	0.144090	0.000000	0.571690	0.000000	0.000000	0.000000	-0.137548	0.077166	0.363484	0.000000	0.000000	3.000000	54.000000	0.000000
14861.935754	0.102423	0.565034	0.012645	75.464874	26.094507	52.231712	0.121166	0.000000	0.632271	0.000000	0.000000	0.000000	-0.137548	0.077166	0.363484	0.000000	0.000000	3.000000	54.000000	0.000000
14861.939087	0.101912	0.565300	0.013842	75.464874	26.094507	52.231712	0.121166	0.000000	0.632271	0.000000	0.000000	0.000000	-0.153525	0.079677	0.359107	0.000000	0.000000	3.000000	54.000000	0.000000
14861.942421	0.101912	0.565300	0.013842	75.464874	26.094507	52.231712	0.121166	0.000000	0.632271	0.000000	0.000000	0.000000	-0.153525	0.079677	0.359107	0.000000	0.000000	3.000000	54.000000	0.000000
14861.945754	0.101912	0.565300	0.013842	75.641960	26.306105	52.531216	0.095578	0.000000	0.692122	0.000000	0.000000	0.000000	-0.153525	0.079677	0.359107	0.000000	0.000000	3.000000	54.000000	0.000000
14861.949087	0.101376	0.565609	0.015054	75.641960	26.306105	52.531216	0.095578	0.000000	0.692122	0.000000	0.000000	0.000000	-0.160629	0.092905	0.363527	0.000000	0.000000	3.000000	54.000000	0.000000
14861.952421	0.101376	0.565609	0.015054	75.641960	26.306105	52.531216	0.095578	0.000000	0.692122	0.000000	0.000000	0.000000	-0.160629	0.092905	0.363527	0.000000	0.000000	3.000000	54.000000	0.000000
14861.955754	0.101376	0.565609	0.015054	75.806046	26.513420	52.835735	0.068807	0.000000	0.752710	0.000000	0.000000	0.000000	-0.160629	0.092905	0.363527	0.000000	0.000000	3.000000	54.000000	0.000000
14861.959087	0.100755	0.565928	0.016324	75.806046	26.513420	52.835735	0.068807	0.000000	0.752710	0.000000	0.000000	0.000000	-0.186207	0.095684	0.380811	0.000000	0.000000	3.000000	54.000000	0.000000
14861.962421	0.100755	0.565928	0.016324	75.806046	26.513420	52.835735	0.068807	0.000000	0.752710	0.000000	0.000000	0.000000	-0.186207	0.095684	0.380811	0.000000	0.000000	3.000000	54.000000	0.000000
14861.965754	0.100755	0.565928	0.016324	75.958206	26.809551	53.276104	0.037772	0.000000	0.816178	0.000000	0.000000	0.000000	-0.186207	0.095684	0.380811	0.000000	0.000000	3.000000	54.000000	0.000000
14861.969087	0.100070	0.566283	0.017640	75.958206	26.809551	53.276104	0.037772	0.000000	0.816178	0.000000	0.000000	0.000000	-0.205675	0.106422	0.394789	0.000000	0.000000	3.000000	54.000000	0.000000
14861.972421	0.100070	0.566283	0.017640	75.958206	26.809551	53.276104	0.037772	0.000000	0.816178	0.000000	0.000000	0.000000	-0.205675	0.106422	0.394789	0.000000	0.000000	3.000000	54.000000	0.000000
14861.975754	0.100070	0.566283	0.017640	76.124802	27.349592	54.022701	0.003493	0.000000	0.881976	0.000000	0.000000	0.000000	-0.205675	0.106422	0.394789	0.000000	0.000000	3.000000	54.000000	0.000000
14861.979087	0.099403	0.566611	0.018954	76.124802	27.349592	54.022701	0.003493	0.000000	0.881976	0.000000	0.000000	0.000000	-0.200032	0.098484	0.394485	0.000000	0.000000	3.000000	54.000000	0.000000
14861.982421	0.099403	0.566611	0.018954	76.124802	27.349592	54.022701	0.003493	0.000000	0.881976	0.000000	0.000000	0.000000	-0.200032	0.098484	0.394485	0.000000	0.000000	3.000000	54.000000	0.000000
14861.985754	0.099403	0.566611	0.018954	76.334671	28.174376	55.110207	-0.029846	0.000000	0.947724	0.000000	0.000000	0.000000	-0.200032	0.098484	0.394485	0.000000	0.000000	3.000000	54.000000	0.000000
14861.989087	0.098727	0.566948	0.020244	76.334671	28.174376	55.110207	-0.029846	0.000000	0.947724	0.000000	0.000000	0.000000	-0.202920	0.101123	0.386993	0.000000	0.000000	3.000000	54.000000	0.000000
14861.992421	0.098727	0.566948	0.020244	76.334671	28.174376	55.110207	-0.029846	0.000000	0.947724	0.000000	0.000000	0.000000	-0.202920	0.101123	0.386993	0.000000	0.000000	3.000000	54.000000	0.000000
14861.995754	0.098727	0.566948	0.020244	76.576195	29.279013	56.523129	-0.063666	0.000000	1.012223	0.000000	0.000000	0.000000	-0.202920	0.101123	0.386993	0.000000	0.000000	3.000000	54.000000	0.000000
14861.999087	0.098064	0.567294	0.021505	76.576195	29.279013	56.523129	-0.063666	0.000000	1.012223	0.000000	0.000000	0.000000	-0.198948	0.103788	0.378100	0.000000	0.000000	3.000000	54.000000	0.000000
14862.002421	0.098064	0.567294	0.021505	76.576195	29.279013	56.523129	-0.063666	0.000000	1.012223	0.000000	0.000000	0.000000	-0.198948	0.103788	0.378100	0.000000	0.000000	3.000000	54.000000	0.000000
14862.005754	0.098064	0.567294	0.021505	76.828140	30.562696	58.137184	-0.096824	0.000000	1.075239	0.000000	0.000000	0.000000	-0.198948	0.103788	0.378100	0.000000	0.000000	3.000000	54.000000	0.000000
14862.009087	0.097378	0.567649	0.022677	76.828140	30.562696	58.137184	-0.096824	0.000000	1.075239	0.000000	0.000000	0.000000	-0.205538	0.106352	0.351771	0.000000	0.000000	3.000000	54.000000	0.000000
14862.012421	0.097378	0.567649	0.022677	76.828140	30.562696	58.137184	-0.096824	0.000000	1.075239	0.000000	0.000000	0.000000	-0.205538	0.106352	0.351771	0.000000	0.000000	3.000000	54.000000	0.000000
14862.015754	0.097378	0.567649	0.022677	77.080681	31.916927	59.814045	-0.131080	0.000000	1.133868	0.000000	0.000000	0.000000	-0.205538	0.106352	0.351771	0.000000	0.000000	3.000000	54.000000	0.000000
14862.019087	0.096681	0.567995	0.023808	77.080681	31.916927	59.814045	-0.131080	0.000000	1.133868	0.000000	0.000000	0.000000	-0.209212	0.103686	0.339210	0.000000	0.000000	3.000000	54.000000	0.000000
14862.022421	0.096681	0.567995	0.023808	77.080681	31.916927	59.814045	-0.131080	0.000000	1.133868	0.000000	0.000000	0.000000	-0.209212	0.103686	0.339210	0.000000	0.000000	3.000000	54.000000	0.000000
14862.025754	0.096681	0.567995	0.023808	77.304153	33.247307	61.456532	-0.165949	0.000000	1.190403	0.000000	0.000000	0.000000	-0.209212	0.103686	0.339210	0.000000	0.000000	3.000000	54.000000	0.000000
14862.029087	0.095948	0.568358	0.024896	77.304153	33.247307	61.456532	-0.165949	0.000000	1.190403	0.000000	0.000000	0.000000	-0.220028	0.109067	0.326246	0.000000	0.000000	3.000000	54.000000	0.000000
14862.032421	0.095948	0.568358	0.024896	77.304153	33.247307	61.456532	-0.165949	0.000000	1.190403	0.000000	0.000000	0.000000	-0.220028	0.109067	0.326246	0.000000	0.000000	3.000000	54.000000	0.000000
14862.035754	0.095948	0.568358	0.024896	77.501297	34.520580	63.019573	-0.202620	0.000000	1.244777	0.000000	0.000000	0.000000	-0.220028	0.109067	0.326246	0.000000	0.000000	3.000000	54.000000	0.000000
14862.039087	0.095217	0.568704	0.025897	77.501297	34.520580	63.019573	-0.202620	0.000000	1.244777	0.000000	0.000000	0.000000	-0.219054	0.103665	0.300372	0.000000	0.000000	3.000000	54.000000	0.000000
14862.042421	0.095217	0.568704	0.025897	77.501297	34.520580	63.019573	-0.202620	0.000000	1.244777	0.000000	0.000000	0.000000	-0.219054	0.103665	0.300372	0.000000	0.000000	3.000000	54.000000	0.000000
14862.045754	0.095217	0.568704	0.025897	77.677246	35.742844	64.500465	-0.239129	0.000000	1.294839	0.000000	0.000000	0.000000	-0.219054	0.103665	0.300372	0.000000	0.000000	3.000000	54.000000	0.000000
14862.049087	0.094544	0.569067	0.026837	77.677246	35.742844	64.500465	-0.239129	0.000000	1.294839	0.000000	0.000000	0.000000	-0.202118	0.109101	0.282020	0.000000	0.000000	3.000000	54.000000	0.000000
14862.052421	0.094544	0.569067	0.026837	77.677246	35.742844	64.500465	-0.239129	0.000000	1.294839	0.000000	0.000000	0.000000	-0.202118	0.109101	0.282020	0.000000	0.000000	3.000000	54.000000	0.000000
14862.055754	0.094544	0.569067	0.026837	77.822945	36.842930	65.827530	-0.272816	0.000000	1.341842	0.000000	0.000000	0.000000	-0.202118	0.109101	0.282020	0.000000	0.000000	3.000000	54.000000	0.000000
14862.059087	0.093910	0.569413	0.027749	77.822945	36.842930	65.827530	-0.272816	0.000000	1.341842	0.000000	0.000000	0.000000	-0.190215	0.103809	0.273767	0.000000	0.000000	3.000000	54.000000	0.000000
14862.062421	0.093910	0.569413	0.027749	77.822945	36.842930	65.827530	-0.272816	0.000000	1.341842	0.000000	0.000000	0.000000	-0.190215	0.103809	0.273767	0.000000	0.000000	3.000000	54.000000	0.000000
14862.065754	0.093910	0.569413	0.027749	77.953239	37.806023	66.974632	-0.304518	0.000000	1.387470	0.000000	0.000000	0.000000	-0.190215	0.103809	0.273767	0.000000	0.000000	3.000000	54.000000	0.000000
14862.069087	0.093373	0.569741	0.028559	77.953239	37.806023	66.974632	-0.304518	0.000000	1.387470	0.000000	0.000000	0.000000	-0.161064	0.098390	0.242783	0.000000	0.000000	3.000000	54.000000	0.000000
14862.072421	0.093373	0.569741	0.028559	77.953239	37.806023	66.974632	-0.304518	0.000000	1.387470	0.000000	0.000000	0.000000	-0.161064	0.098390	0.242783	0.000000	0.000000	3.000000	54.000000	0.000000
14862.075754	0.093373	0.569741	0.028559	78.075142	38.537029	67.834846	-0.331362	0.000000	1.427934	0.000000	0.000000	0.000000	-0.161064	0.098390	0.242783	0.000000	0.000000	3.000000	54.000000	0.000000
14862.079087	0.093373	0.569741	0.028559	78.075142	38.537029	67.834846	-0.331362	0.000000	1.427934	0.000000	0.000000	0.000000	-0.161064	0.098390	0.242783	0.000000	0.000000	3.000000	54.000000	0.000000
14862.082421	0.092889	0.570024	0.029280	78.075142	38.537029	67.834846	-0.331362	0.000000	1.427934	0.000000	0.000000	0.000000	-0.145138	0.084839	0.216407	0.000000	0.000000	3.000000	54.000000	0.000000
14862.085754	0.092889	0.570024	0.029280	78.196533	39.005024	68.357903	-0.331362	0.000000	1.427934	0.000000	0.000000	0.000000	-0.145138	0.084839	0.216407	0.000000	0.000000	3.000000	54.000000	0.000000
14862.089087	0.092504	0.570289	0.029899	78.196533	39.005024	68.357903	-0.331362	0.000000	1.427934	0.000000	0.000000	0.000000	-0.115497	0.079350	0.185681	0.000000	0.000000	3.000000	54.000000	0.000000
14862.092421	0.092504	0.570289	0.029899	78.196533	39.005024	68.357903	-0.331362	0.000000	1.427934	0.000000	0.000000	0.000000	-0.115497	0.079350	0.185681	0.000000	0.000000	3.000000	54.000000	0.000000
14862.095754	0.092504	0.570289	0.029899	78.282646	39.298279	68.677925	-0.374802	0.000000	1.494948	0.000000	0.000000	0.000000	-0.115497	0.079350	0.185681	0.000000	0.000000	3.000000	54.000000	0.000000
14862.099087	0.092504	0.570289	0.029899	78.282646	39.298279	68.677925	-0.374802	0.000000	1.494948	0.000000	0.000000	0.000000	-0.115497	0.079350	0.185681	0.000000	0.000000	3.000000	54.000000	0.000000
14862.102421	0.092257	0.570526	0.030367	78.282646	39.298279	68.677925	-0.374802	0.000000	1.494948	0.000000	0.000000	0.000000	-0.074015	0.071129	0.140511	0.000000	0.000000	3.000000	54.000000	0.000000
14862.105754	0.092257	0.570526	0.030367	78.340126	39.501526	68.907310	-0.374802	0.000000	1.494948	0.000000	0.000000	0.000000	-0.074015	0.071129	0.140511	0.000000	0.000000	3.000000	54.000000	0.000000
14862.109087	0.092014	0.570753	0.030729	78.340126	39.501526	68.907310	-0.374802	0.000000	1.494948	0.000000	0.000000	0.000000	-0.073049	0.068313	0.108366	0.000000	0.000000	3.000000	54.000000	0.000000
14862.112421	0.092014	0.570753	0.030729	78.340126	39.501526	68.907310	-0.374802	0.000000	1.494948	0.000000	0.000000	0.000000	-0.073049	0.068313	0.108366	0.000000	0.000000	3.000000	54.000000	0.000000
14862.115754	0.092014	0.570753	0.030729	78.364326	39.582458	69.007698	-0.399313	0.000000	1.536428	0.000000	0.000000	0.000000	-0.073049	0.068313	0.108366	0.000000	0.000000	3.000000	54.000000	0.000000
14862.119087	0.092014	0.570753	0.030729	78.364326	39.582458	69.007698	-0.399313	0.000000	1.536428	0.000000	0.000000	0.000000	-0.073049	0.068313	0.108366	0.000000	0.000000	3.000000	54.000000	0.000000
14862.122421	0.091832	0.570972	0.031037	78.364326	39.582458	69.007698	-0.399313	0.000000	1.536428	0.000000	0.000000	0.000000	-0.054563	0.065595	0.092432	0.000000	0.000000	3.000000	54.000000	0.000000
14862.125754	0.091832	0.570972	0.031037	78.346077	39.503033	68.944466	-0.399313	0.000000	1.536428	0.000000	0.000000	0.000000	-0.054563	0.065595	0.092432	0.000000	0.000000	3.000000	54.000000	0.000000
14862.129087	0.091832	0.570972	0.031037	78.346077	39.503033	68.944466	-0.399313	0.000000	1.536428	0.000000	0.000000	0.000000	-0.054563	0.065595	0.092432	0.000000	0.000000	3.000000	54.000000	0.000000
14862.132421	0.091832	0.570972	0.031037	78.346077	39.503033	68.944466	-0.399313	0.000000	1.536428	0.000000	0.000000	0.000000	-0.054563	0.065595	0.092432	0.000000	0.000000	3.000000	54.000000	0.000000
14862.135754	0.091585	0.571254	0.031385	78.326584	39.414196	68.862778	-0.408406	0.000000	1.551833	0.000000	0.000000	0.000000	-0.073984	0.084729	0.104519	0.000000	0.000000	3.000000	54.000000	0.000000
14862.139087	0.091585	0.571254	0.031385	78.326584	39.414196	68.862778	-0.408406	0.000000	1.551833	0.000000	0.000000	0.000000	-0.073984	0.084729	0.104519	0.000000	0.000000	3.000000	54.000000	0.000000
14862.142421	0.091585	0.571254	0.031385	78.326584	39.414196	68.862778	-0.408406	0.000000	1.551833	0.000000	0.000000	0.000000	-0.073984	0.084729	0.104519	0.000000	0.000000	3.000000	54.000000	0.000000
14862.145754	0.091585	0.571254	0.031385	78.315796	39.320538	68.766930	-0.420737	0.000000	1.569253	0.000000	0.000000	0.000000	-0.073984	0.084729	0.104519	0.000000	0.000000	3.000000	54.000000	0.000000
14862.149087	0.091538	0.571382	0.031516	78.315796	39.320538	68.766930	-0.420737	0.000000	1.569253	0.000000	0.000000	0.000000	-0.014266	0.038257	0.039181	0.000000	0.000000	3.000000	54.000000	0.000000
14862.152421	0.091538	0.571382	0.031516	78.315796	39.320538	68.766930	-0.420737	0.000000	1.569253	0.000000	0.000000	0.000000	-0.014266	0.038257	0.039181	0.000000	0.000000	3.000000	54.000000	0.000000
14862.155754	0.091538	0.571382	0.031516	78.309525	39.172230	68.597931	-0.423115	0.000000	1.575783	0.000000	0.000000	0.000000	-0.014266	0.038257	0.039181	0.000000	0.000000	3.000000	54.000000	0.000000
14862.159087	0.091538	0.571382	0.031516	78.309525	39.172230	68.597931	-0.423115	0.000000	1.575783	0.000000	0.000000	0.000000	-0.014266	0.038257	0.039181	0.000000	0.000000	3.000000	54.000000	0.000000
14862.162421	0.091491	0.571482	0.031652	78.309525	39.172230	68.597931	-0.423115	0.000000	1.575783	0.000000	0.000000	0.000000	-0.013937	0.030112	0.041008	0.000000	0.000000	3.000000	54.000000	0.000000
14862.165754	0.091491	0.571482	0.031652	78.320755	38.959782	68.333633	-0.423115	0.000000	1.575783	0.000000	0.000000	0.000000	-0.013937	0.030112	0.041008	0.000000	0.000000	3.000000	54.000000	0.000000
14862.169087	0.091491	0.571482	0.031652	78.320755	38.959782	68.333633	-0.423115	0.000000	1.575783	0.000000	0.000000	0.000000	-0.013937	0.030112	0.041008	0.000000	0.000000	3.000000	54.000000	0.000000
14862.172421	0.091491	0.571482	0.031652	78.320755	38.959782	68.333633	-0.423115	0.000000	1.575783	0.000000	0.000000	0.000000	-0.013937	0.030112	0.041008	0.000000	0.000000	3.000000	54.000000	0.000000
14862.175754	0.091524	0.571638	0.031956	78.345345	38.653564	67.943375	-0.425437	0.000000	1.582618	0.000000	0.000000	0.000000	0.009832	0.046747	0.091065	0.000000	0.000000	3.000000	54.000000	0.000000
14862.179087	0.091524	0.571638	0.031956	78.345345	38.653564	67.943375	-0.425437	0.000000	1.582618	0.000000	0.000000	0.000000	0.009832	0.046747	0.091065	0.000000	0.000000	3.000000	54.000000	0.000000
14862.182421	0.091524	0.571638	0.031956	78.345345	38.653564	67.943375	-0.425437	0.000000	1.582618	0.000000	0.000000	0.000000	0.009832	0.046747	0.091065	0.000000	0.000000	3.000000	54.000000	0.000000
14862.185754	0.091524	0.571638	0.031956	78.375778	38.297474	67.492096	-0.423799	0.000000	1.597796	0.000000	0.000000	0.000000	0.009832	0.046747	0.091065	0.000000	0.000000	3.000000	54.000000	0.000000
14862.189087	0.091529	0.571702	0.032113	78.375778	38.297474	67.492096	-0.423799	0.000000	1.597796	0.000000	0.000000	0.000000	0.001599	0.019304	0.047092	0.000000	0.000000	3.000000	54.000000	0.000000
14862.192421	0.091529	0.571702	0.032113	78.375778	38.297474	67.492096	-0.423799	0.000000	1.597796	0.000000	0.000000	0.000000	0.001599	0.019304	0.047092	0.000000	0.000000	3.000000	54.000000	0.000000
14862.195754	0.091529	0.571702	0.032113	78.415009	37.870232	66.948883	-0.423532	0.000000	1.605644	0.000000	0.000000	0.000000	0.001599	0.019304	0.047092	0.000000	0.000000	3.000000	54.000000	0.000000
14862.199087	0.091529	0.571702	0.032113	78.415009	37.870232	66.948883	-0.423532	0.000000	1.605644	0.000000	0.000000	0.000000	0.001599	0.019304	0.047092	0.000000	0.000000	3.000000	54.000000	0.000000
14862.202421	0.091543	0.571749	0.032316	78.415009	37.870232	66.948883	-0.423532	0.000000	1.605644	0.000000	0.000000	0.000000	0.004164	0.013926	0.060835	0.000000	0.000000	3.000000	54.000000	0.000000
14862.205754	0.091543	0.571749	0.032316	78.454430	37.398117	66.357475	-0.423532	0.000000	1.605644	0.000000	0.000000	0.000000	0.004164	0.013926	0.060835	0.000000	0.000000	3.000000	54.000000	0.000000
14862.209087	0.091487	0.571795	0.032531	78.454430	37.398117	66.357475	-0.423532	0.000000	1.605644	0.000000	0.000000	0.000000	-0.016765	0.013913	0.064734	0.000000	0.000000	3.000000	54.000000	0.000000
14862.212421	0.091487	0.571795	0.032531	78.454430	37.398117	66.357475	-0.423532	0.000000	1.605644	0.000000	0.000000	0.000000	-0.016765	0.013913	0.064734	0.000000	0.000000	3.000000	54.000000	0.000000
14862.215754	0.091487	0.571795	0.032531	78.486160	36.969639	65.830780	-0.425633	0.000000	1.626573	0.000000	0.000000	0.000000	-0.016765	0.013913	0.064734	0.000000	0.000000	3.000000	54.000000	0.000000
14862.219087	0.091487	0.571795	0.032531	78.486160	36.969639	65.830780	-0.425633	0.000000	1.626573	0.000000	0.000000	0.000000	-0.016765	0.013913	0.064734	0.000000	0.000000	3.000000	54.000000	0.000000
14862.222421	0.091423	0.571860	0.032831	78.486160	36.969639	65.830780	-0.425633	0.000000	1.626573	0.000000	0.000000	0.000000	-0.019326	0.019502	0.089828	0.000000	0.000000	3.000000	54.000000	0.000000
14862.225754	0.091423	0.571860	0.032831	78.503937	36.608894	65.401428	-0.425633	0.000000	1.626573	0.000000	0.000000	0.000000	-0.019326	0.019502	0.089828	0.000000	0.000000	3.000000	54.000000	0.000000
14862.229087	0.091423	0.571860	0.032831	78.503937	36.608894	65.401428	-0.425633	0.000000	1.626573	0.000000	0.000000	0.000000	-0.019326	0.019502	0.089828	0.000000	0.000000	3.000000	54.000000	0.000000
14862.232421	0.091423	0.571860	0.032831	78.503937	36.608894	65.401428	-0.425633	0.000000	1.626573	0.000000	0.000000	0.000000	-0.019326	0.019502	0.089828	0.000000	0.000000	3.000000	54.000000	0.000000
14862.235754	0.091214	0.571936	0.033522	78.511513	36.354370	65.107918	-0.428853	0.000000	1.641544	0.000000	0.000000	0.000000	-0.062563	0.022698	0.207254	0.000000	0.000000	3.000000	54.000000	0.000000
14862.239087	0.091214	0.571936	0.033522	78.511513	36.354370	65.107918	-0.428853	0.000000	1.641544	0.000000	0.000000	0.000000	-0.000001	0.000007	0.000001	0.000000	0.000000	3.000000	54.000000	0.000000
14862.242421	0.091214	0.571936	0.033522	78.511513	36.354370	65.107918	-0.428853	0.000000	1.641544	0.000000	0.000000	0.000000	-0.000001	0.000007	0.000001	0.000000	0.000000	3.000000	54.000000	0.000000
14862.245754	0.091214	0.571936	0.033522	78.507072	36.191662	64.936684	-0.439281	0.000000	1.676086	0.000000	0.000000	0.000000	-0.000001	0.000007	0.000001	0.000000	0.000000	3.000000	54.000000	0.000000
14862.249087	0.091214	0.571936	0.033522	78.507072	36.191662	64.936684	-0.439281	0.000000	1.676086	0.000000	0.000000	0.000000	-0.000001	0.000007	0.000001	0.000000	0.000000	3.000000	54.000000	0.000000
14862.252421	0.091098	0.571938	0.033932	78.507072	36.191662	64.936684	-0.439281	0.000000	1.676086	0.000000	0.000000	0.000000	-0.035022	0.000464	0.122984	0.000000	0.000000	3.000000	54.000000	0.000000
14862.255754	0.091098	0.571938	0.033932	78.493111	36.100826	64.865311	-0.439281	0.000000	1.676086	0.000000	0.000000	0.000000	-0.035022	0.000464	0.122984	0.000000	0.000000	3.000000	54.000000	0.000000
14862.259087	0.091098	0.571938	0.033932	78.493111	36.100826	64.865311	-0.439281	0.000000	1.676086	0.000000	0.000000	0.000000	-0.035022	0.000464	0.122984	0.000000	0.000000	3.000000	54.000000	0.000000
14862.262421	0.091098	0.571938	0.033932	78.493111	36.100826	64.865311	-0.439281	0.000000	1.676086	0.000000	0.000000	0.000000	-0.035022	0.000464	0.122984	0.000000	0.000000	3.000000	54.000000	0.000000
14862.265754	0.090771	0.571913	0.034775	78.476158	36.033756	64.824600	-0.445118	0.000000	1.696584	0.000000	0.000000	0.000000	-0.098013	-0.007380	0.252879	0.000000	0.000000	3.000000	54.000000	0.000000
14862.269087	0.090771	0.571913	0.034775	78.476158	36.033756	64.824600	-0.445118	0.000000	1.696584	0.000000	0.000000	0.000000	-0.000001	0.000005	-0.000000	0.000000	0.000000	3.000000	54.000000	0.000000
14862.272421	0.090771	0.571913	0.034775	78.476158	36.033756	64.824600	-0.445118	0.000000	1.696584	0.000000	0.000000	0.000000	-0.000001	0.000005	-0.000000	0.000000	0.000000	3.000000	54.000000	0.000000
14862.275754	0.090771	0.571913	0.034775	78.462021	35.973465	64.790833	-0.461453	0.000000	1.738730	0.000000	0.000000	0.000000	-0.000001	0.000005	-0.000000	0.000000	0.000000	3.000000	54.000000	0.000000
14862.279087	0.090771	0.571913	0.034775	78.462021	35.973465	64.790833	-0.461453	0.000000	1.738730	0.000000	0.000000	0.000000	-0.000001	0.000005	-0.000000	0.000000	0.000000	3.000000	54.000000	0.000000
14862.282421	0.090611	0.571905	0.035216	78.462021	35.973465	64.790833	-0.461453	0.000000	1.738730	0.000000	0.000000	0.000000	-0.048093	-0.002393	0.132315	0.000000	0.000000	3.000000	54.000000	0.000000
14862.285754	0.090611	0.571905	0.035216	78.447914	35.910538	64.757149	-0.461453	0.000000	1.738730	0.000000	0.000000	0.000000	-0.048093	-0.002393	0.132315	0.000000	0.000000	3.000000	54.000000	0.000000
14862.289087	0.090611	0.571905	0.035216	78.447914	35.910538	64.757149	-0.461453	0.000000	1.738730	0.000000	0.000000	0.000000	-0.048093	-0.002393	0.132315	0.000000	0.000000	3.000000	54.000000	0.000000
14862.292421	0.090611	0.571905	0.035216	78.447914	35.910538	64.757149	-0.461453	0.000000	1.738730	0.000000	0.000000	0.000000	-0.048093	-0.002393	0.132315	0.000000	0.000000	3.000000	54.000000	0.000000
14862.295754	0.090258	0.571779	0.036064	78.445358	35.881760	64.754791	-0.469469	0.000000	1.760783	0.000000	0.000000	0.000000	-0.105662	-0.037845	0.254419	0.000000	0.000000	3.000000	54.000000	0.000000
14862.299087	0.090258	0.571779	0.036064	78.445358	35.881760	64.754791	-0.469469	0.000000	1.760783	0.000000	0.000000	0.000000	0.000001	-0.000008	0.000000	0.000000	0.000000	3.000000	54.000000	0.000000
14862.302421	0.090258	0.571779	0.036064	78.445358	35.881760	64.754791	-0.469469	0.000000	1.760783	0.000000	0.000000	0.000000	0.000001	-0.000008	0.000000	0.000000	0.000000	3.000000	54.000000	0.000000
14862.305754	0.090258	0.571779	0.036064	78.458305	35.896603	64.795708	-0.487079	0.000000	1.803186	0.000000	0.000000	0.000000	0.000001	-0.000008	0.000000	0.000000	0.000000	3.000000	54.000000	0.000000
14862.309087	0.090258	0.571779	0.036064	78.458305	35.896603	64.795708	-0.487079	0.000000	1.803186	0.000000	0.000000	0.000000	0.000001	-0.000008	0.000000	0.000000	0.000000	3.000000	54.000000	0.000000
14862.312421	0.090086	0.571670	0.036444	78.458305	35.896603	64.795708	-0.487079	0.000000	1.803186	0.000000	0.000000	0.000000	-0.051795	-0.032766	0.113953	0.000000	0.000000	3.000000	54.000000	0.000000
14862.315754	0.090086	0.571670	0.036444	78.490662	35.962143	64.892174	-0.487079	0.000000	1.803186	0.000000	0.000000	0.000000	-0.051795	-0.032766	0.113953	0.000000	0.000000	3.000000	54.000000	0.000000
14862.319087	0.090086	0.571670	0.036444	78.490662	35.962143	64.892174	-0.487079	0.000000	1.803186	0.000000	0.000000	0.000000	-0.051795	-0.032766	0.113953	0.000000	0.000000	3.000000	54.000000	0.000000
14862.322421	0.090086	0.571670	0.036444	78.490662	35.962143	64.892174	-0.487079	0.000000	1.803186	0.000000	0.000000	0.000000	-0.051795	-0.032766	0.113953	0.000000	0.000000	3.000000	54.000000	0.000000
14862.325754	0.089590	0.571396	0.037049	78.535629	36.062965	65.026169	-0.495712	0.000000	1.822178	0.000000	0.000000	0.000000	-0.148640	-0.082221	0.181619	0.000000	0.000000	3.000000	54.000000	0.000000
14862.329087	0.089590	0.571396	0.037049	78.535629	36.062965	65.026169	-0.495712	0.000000	1.822178	0.000000	0.000000	0.000000	-0.000001	-0.000003	-0.000000	0.000000	0.000000	3.000000	54.000000	0.000000
14862.332421	0.089590	0.571396	0.037049	78.535629	36.062965	65.026169	-0.495712	0.000000	1.822178	0.000000	0.000000	0.000000	-0.000001	-0.000003	-0.000000	0.000000	0.000000	3.000000	54.000000	0.000000
14862.335754	0.089590	0.571396	0.037049	78.570732	36.131123	65.130829	-0.520485	0.000000	1.852448	0.000000	0.000000	0.000000	-0.000001	-0.000003	-0.000000	0.000000	0.000000	3.000000	54.000000	0.000000
14862.339087	0.089590	0.571396	0.037049	78.570732	36.131123	65.130829	-0.520485	0.000000	1.852448	0.000000	0.000000	0.000000	-0.000001	-0.000003	-0.000000	0.000000	0.000000	3.000000	54.000000	0.000000
14862.342421	0.089269	0.571277	0.037285	78.570732	36.131123	65.130829	-0.520485	0.000000	1.852448	0.000000	0.000000	0.000000	-0.096250	-0.035690	0.070811	0.000000	0.000000	3.000000	54.000000	0.000000
14862.345754	0.089269	0.571277	0.037285	78.584213	36.131432	65.168991	-0.520485	0.000000	1.852448	0.000000	0.000000	0.000000	-0.096250	-0.035690	0.070811	0.000000	0.000000	3.000000	54.000000	0.000000
14862.349087	0.089269	0.571277	0.037285	78.584213	36.131432	65.168991	-0.520485	0.000000	1.852448	0.000000	0.000000	0.000000	-0.096250	-0.035690	0.070811	0.000000	0.000000	3.000000	54.000000	0.000000
14862.352421	0.089269	0.571277	0.037285	78.584213	36.131432	65.168991	-0.520485	0.000000	1.852448	0.000000	0.000000	0.000000	-0.096250	-0.035690	0.070811	0.000000	0.000000	3.000000	54.000000	0.000000
14862.355754	0.088575	0.571075	0.037736	78.586319	36.095257	65.183655	-0.536527	0.000000	1.864250	0.000000	0.000000	0.000000	-0.208419	-0.060460	0.135223	0.000000	0.000000	3.000000	54.000000	0.000000
14862.359087	0.088575	0.571075	0.037736	78.586319	36.095257	65.183655	-0.536527	0.000000	1.864250	0.000000	0.000000	0.000000	0.000000	-0.000003	-0.000000	0.000000	0.000000	3.000000	54.000000	0.000000
14862.362421	0.088575	0.571075	0.037736	78.586319	36.095257	65.183655	-0.536527	0.000000	1.864250	0.000000	0.000000	0.000000	0.000000	-0.000003	-0.000000	0.000000	0.000000	3.000000	54.000000	0.000000
14862.365754	0.088575	0.571075	0.037736	78.584801	36.063679	65.199043	-0.571263	0.000000	1.886787	0.000000	0.000000	0.000000	0.000000	-0.000003	-0.000000	0.000000	0.000000	3.000000	54.000000	0.000000
14862.369087	0.088575	0.571075	0.037736	78.584801	36.063679	65.199043	-0.571263	0.000000	1.886787	0.000000	0.000000	0.000000	0.000000	-0.000003	-0.000000	0.000000	0.000000	3.000000	54.000000	0.000000
14862.372421	0.088223	0.571020	0.037940	78.584801	36.063679	65.199043	-0.571263	0.000000	1.886787	0.000000	0.000000	0.000000	-0.105446	-0.016537	0.061302	0.000000	0.000000	3.000000	54.000000	0.000000
14862.375754	0.088223	0.571020	0.037940	78.573227	36.051640	65.246796	-0.571263	0.000000	1.886787	0.000000	0.000000	0.000000	-0.105446	-0.016537	0.061302	0.000000	0.000000	3.000000	54.000000	0.000000
14862.379087	0.088223	0.571020	0.037940	78.573227	36.051640	65.246796	-0.571263	0.000000	1.886787	0.000000	0.000000	0.000000	-0.105446	-0.016537	0.061302	0.000000	0.000000	3.000000	54.000000	0.000000
14862.382421	0.088223	0.571020	0.037940	78.573227	36.051640	65.246796	-0.571263	0.000000	1.886787	0.000000	0.000000	0.000000	-0.105446	-0.016537	0.061302	0.000000	0.000000	3.000000	54.000000	0.000000
14862.385754	0.087547	0.571001	0.038365	78.553940	36.131302	65.400475	-0.588838	0.000000	1.897004	0.000000	0.000000	0.000000	-0.202944	-0.005618	0.127497	0.000000	0.000000	3.000000	54.000000	0.000000
14862.389087	0.087547	0.571001	0.038365	78.553940	36.131302	65.400475	-0.588838	0.000000	1.897004	0.000000	0.000000	0.000000	0.000001	-0.000004	0.000000	0.000000	0.000000	3.000000	54.000000	0.000000
14862.392421	0.087547	0.571001	0.038365	78.553940	36.131302	65.400475	-0.588838	0.000000	1.897004	0.000000	0.000000	0.000000	0.000001	-0.000004	0.000000	0.000000	0.000000	3.000000	54.000000	0.000000
14862.395754	0.087547	0.571001	0.038365	78.523537	36.307217	65.672951	-0.622662	0.000000	1.918253	0.000000	0.000000	0.000000	0.000001	-0.000004	0.000000	0.000000	0.000000	3.000000	54.000000	0.000000
14862.399087	0.087547	0.571001	0.038365	78.523537	36.307217	65.672951	-0.622662	0.000000	1.918253	0.000000	0.000000	0.000000	0.000001	-0.000004	0.000000	0.000000	0.000000	3.000000	54.000000	0.000000
14862.402421	0.087292	0.571038	0.038573	78.523537	36.307217	65.672951	-0.622662	0.000000	1.918253	0.000000	0.000000	0.000000	-0.076320	0.010909	0.062475	0.000000	0.000000	3.000000	54.000000	0.000000
14862.405754	0.087292	0.571038	0.038573	78.505379	36.640385	66.120567	-0.622662	0.000000	1.918253	0.000000	0.000000	0.000000	-0.076320	0.010909	0.062475	0.000000	0.000000	3.000000	54.000000	0.000000
14862.409087	0.087292	0.571038	0.038573	78.505379	36.640385	66.120567	-0.622662	0.000000	1.918253	0.000000	0.000000	0.000000	-0.076320	0.010909	0.062475	0.000000	0.000000	3.000000	54.000000	0.000000
14862.412421	0.087292	0.571038	0.038573	78.505379	36.640385	66.120567	-0.622662	0.000000	1.918253	0.000000	0.000000	0.000000	-0.076320	0.010909	0.062475	0.000000	0.000000	3.000000	54.000000	0.000000
14862.415754	0.086837	0.571074	0.038881	78.510895	37.058044	66.647980	-0.635382	0.000000	1.928666	0.000000	0.000000	0.000000	-0.136677	0.010878	0.092316	0.000000	0.000000	3.000000	54.000000	0.000000
14862.419087	0.086837	0.571074	0.038881	78.510895	37.058044	66.647980	-0.635382	0.000000	1.928666	0.000000	0.000000	0.000000	-0.136677	0.010878	0.092316	0.000000	0.000000	3.000000	54.000000	0.000000
14862.422421	0.086837	0.571074	0.038881	78.510895	37.058044	66.647980	-0.635382	0.000000	1.928666	0.000000	0.000000	0.000000	-0.136677	0.010878	0.092316	0.000000	0.000000	3.000000	54.000000	0.000000
14862.425754	0.086837	0.571074	0.038881	78.541817	37.498516	67.180527	-0.658162	0.000000	1.944052	0.000000	0.000000	0.000000	-0.136677	0.010878	0.092316	0.000000	0.000000	3.000000	54.000000	0.000000
14862.429087	0.086635	0.571101	0.038974	78.541817	37.498516	67.180527	-0.658162	0.000000	1.944052	0.000000	0.000000	0.000000	-0.060631	0.008228	0.028024	0.000000	0.000000	3.000000	54.000000	0.000000
14862.432421	0.086635	0.571101	0.038974	78.541817	37.498516	67.180527	-0.658162	0.000000	1.944052	0.000000	0.000000	0.000000	-0.060631	0.008228	0.028024	0.000000	0.000000	3.000000	54.000000	0.000000
14862.435754	0.086635	0.571101	0.038974	78.590172	37.807713	67.542015	-0.668267	0.000000	1.948722	0.000000	0.000000	0.000000	-0.060631	0.008228	0.028024	0.000000	0.000000	3.000000	54.000000	0.000000
14862.439087	0.086635	0.571101	0.038974	78.590172	37.807713	67.542015	-0.668267	0.000000	1.948722	0.000000	0.000000	0.000000	-0.060631	0.008228	0.028024	0.000000	0.000000	3.000000	54.000000	0.000000
14862.442421	0.086429	0.571138	0.039045	78.590172	37.807713	67.542015	-0.668267	0.000000	1.948722	0.000000	0.000000	0.000000	-0.061846	0.010989	0.021135	0.000000	0.000000	3.000000	54.000000	0.000000
14862.445754	0.086429	0.571138	0.039045	78.640030	37.973579	67.724831	-0.668267	0.000000	1.948722	0.000000	0.000000	0.000000	-0.061846	0.010989	0.021135	0.000000	0.000000	3.000000	54.000000	0.000000
14862.449087	0.086267	0.571156	0.039090	78.640030	37.973579	67.724831	-0.668267	0.000000	1.948722	0.000000	0.000000	0.000000	-0.048599	0.005485	0.013629	0.000000	0.000000	3.000000	54.000000	0.000000
14862.452421	0.086267	0.571156	0.039090	78.640030	37.973579	67.724831	-0.668267	0.000000	1.948722	0.000000	0.000000	0.000000	-0.048599	0.005485	0.013629	0.000000	0.000000	3.000000	54.000000	0.000000
14862.455754	0.086267	0.571156	0.039090	78.650612	37.996742	67.763260	-0.686674	0.000000	1.954516	0.000000	0.000000	0.000000	-0.048599	0.005485	0.013629	0.000000	0.000000	3.000000	54.000000	0.000000
14862.459087	0.086267	0.571156	0.039090	78.650612	37.996742	67.763260	-0.686674	0.000000	1.954516	0.000000	0.000000	0.000000	-0.048599	0.005485	0.013629	0.000000	0.000000	3.000000	54.000000	0.000000
14862.462421	0.086120	0.571193	0.039086	78.650612	37.996742	67.763260	-0.686674	0.000000	1.954516	0.000000	0.000000	0.000000	-0.043916	0.011018	-0.001338	0.000000	0.000000	3.000000	54.000000	0.000000
14862.465754	0.086120	0.571193	0.039086	78.645096	37.965725	67.748260	-0.686674	0.000000	1.954516	0.000000	0.000000	0.000000	-0.043916	0.011018	-0.001338	0.000000	0.000000	3.000000	54.000000	0.000000
14862.469087	0.086120	0.571193	0.039086	78.645096	37.965725	67.748260	-0.686674	0.000000	1.954516	0.000000	0.000000	0.000000	-0.043916	0.011018	-0.001338	0.000000	0.000000	3.000000	54.000000	0.000000
14862.472421	0.086120	0.571193	0.039086	78.645096	37.965725	67.748260	-0.686674	0.000000	1.954516	0.000000	0.000000	0.000000	-0.043916	0.011018	-0.001338	0.000000	0.000000	3.000000	54.000000	0.000000
14862.475754	0.085905	0.571275	0.039104	78.642319	37.947460	67.740715	-0.693993	0.000000	1.954293	0.000000	0.000000	0.000000	-0.064569	0.024759	0.005500	0.000000	0.000000	3.000000	54.000000	0.000000
14862.479087	0.085905	0.571275	0.039104	78.642319	37.947460	67.740715	-0.693993	0.000000	1.954293	0.000000	0.000000	0.000000	-0.064569	0.024759	0.005500	0.000000	0.000000	3.000000	54.000000	0.000000
14862.482421	0.085905	0.571275	0.039104	78.642319	37.947460	67.740715	-0.693993	0.000000	1.954293	0.000000	0.000000	0.000000	-0.064569	0.024759	0.005500	0.000000	0.000000	3.000000	54.000000	0.000000
14862.485754	0.085905	0.571275	0.039104	78.636803	37.921921	67.725777	-0.704755	0.000000	1.955210	0.000000	0.000000	0.000000	-0.064569	0.024759	0.005500	0.000000	0.000000	3.000000	54.000000	0.000000
14862.489087	0.085809	0.571330	0.039108	78.636803	37.921921	67.725777	-0.704755	0.000000	1.955210	0.000000	0.000000	0.000000	-0.028907	0.016509	0.001205	0.000000	0.000000	3.000000	54.000000	0.000000
14862.492421	0.085809	0.571330	0.039108	78.636803	37.921921	67.725777	-0.704755	0.000000	1.955210	0.000000	0.000000	0.000000	-0.028907	0.016509	0.001205	0.000000	0.000000	3.000000	54.000000	0.000000
14862.495754	0.085809	0.571330	0.039108	78.631279	37.899078	67.710785	-0.709573	0.000000	1.955411	0.000000	0.000000	0.000000	-0.028907	0.016509	0.001205	0.000000	0.000000	3.000000	54.000000	0.000000
14862.499087	0.085809	0.571330	0.039108	78.631279	37.899078	67.710785	-0.709573	0.000000	1.955411	0.000000	0.000000	0.000000	-0.028907	0.016509	0.001205	0.000000	0.000000	3.000000	54.000000	0.000000
14862.502421	0.085744	0.571367	0.039154	78.631279	37.899078	67.710785	-0.709573	0.000000	1.955411	0.000000	0.000000	0.000000	-0.019468	0.010991	0.013706	0.000000	0.000000	3.000000	54.000000	0.000000
14862.505754	0.085744	0.571367	0.039154	78.628502	37.883598	67.703331	-0.709573	0.000000	1.955411	0.000000	0.000000	0.000000	-0.019468	0.010991	0.013706	0.000000	0.000000	3.000000	54.000000	0.000000
14862.509087	0.085648	0.571395	0.039164	78.628502	37.883598	67.703331	-0.709573	0.000000	1.955411	0.000000	0.000000	0.000000	-0.028594	0.008252	0.003037	0.000000	0.000000	3.000000	54.000000	0.000000
14862.512421	0.085648	0.571395	0.039164	78.628502	37.883598	67.703331	-0.709573	0.000000	1.955411	0.000000	0.000000	0.000000	-0.028594	0.008252	0.003037	0.000000	0.000000	3.000000	54.000000	0.000000
14862.515754	0.085648	0.571395	0.039164	78.625748	37.865391	67.695847	-0.717583	0.000000	1.958201	0.000000	0.000000	0.000000	-0.028594	0.008252	0.003037	0.000000	0.000000	3.000000	54.000000	0.000000
14862.519087	0.085648	0.571395	0.039164	78.625748	37.865391	67.695847	-0.717583	0.000000	1.958201	0.000000	0.000000	0.000000	-0.028594	0.008252	0.003037	0.000000	0.000000	3.000000	54.000000	0.000000
14862.522421	0.085581	0.571413	0.039193	78.625748	37.865391	67.695847	-0.717583	0.000000	1.958201	0.000000	0.000000	0.000000	-0.020338	0.005502	0.008678	0.000000	0.000000	3.000000	54.000000	0.000000
14862.525754	0.085581	0.571413	0.039193	78.623001	37.852619	67.688377	-0.717583	0.000000	1.958201	0.000000	0.000000	0.000000	-0.020338	0.005502	0.008678	0.000000	0.000000	3.000000	54.000000	0.000000
14862.529087	0.085581	0.571413	0.039193	78.623001	37.852619	67.688377	-0.717583	0.000000	1.958201	0.000000	0.000000	0.000000	-0.020338	0.005502	0.008678	0.000000	0.000000	3.000000	54.000000	0.000000
14862.532421	0.085581	0.571413	0.039193	78.623001	37.852619	67.688377	-0.717583	0.000000	1.958201	0.000000	0.000000	0.000000	-0.020338	0.005502	0.008678	0.000000	0.000000	3.000000	54.000000	0.000000
14862.535754	0.085485	0.571440	0.039203	78.624901	37.853840	67.694908	-0.720973	0.000000	1.959648	0.000000	0.000000	0.000000	-0.028596	0.008253	0.003027	0.000000	0.000000	3.000000	54.000000	0.000000
14862.539087	0.085485	0.571440	0.039203	78.624901	37.853840	67.694908	-0.720973	0.000000	1.959648	0.000000	0.000000	0.000000	-0.028596	0.008253	0.003027	0.000000	0.000000	3.000000	54.000000	0.000000
14862.542421	0.085485	0.571440	0.039203	78.624901	37.853840	67.694908	-0.720973	0.000000	1.959648	0.000000	0.000000	0.000000	-0.028596	0.008253	0.003027	0.000000	0.000000	3.000000	54.000000	0.000000
14862.545754	0.085485	0.571440	0.039203	78.626808	37.855087	67.701454	-0.725739	0.000000	1.960152	0.000000	0.000000	0.000000	-0.028596	0.008253	0.003027	0.000000	0.000000	3.000000	54.000000	0.000000
14862.549087	0.085407	0.571459	0.039169	78.626808	37.855087	67.701454	-0.725739	0.000000	1.960152	0.000000	0.000000	0.000000	-0.023570	0.005521	-0.010081	0.000000	0.000000	3.000000	54.000000	0.000000
14862.552421	0.085407	0.571459	0.039169	78.626808	37.855087	67.701454	-0.725739	0.000000	1.960152	0.000000	0.000000	0.000000	-0.023570	0.005521	-0.010081	0.000000	0.000000	3.000000	54.000000	0.000000
14862.555754	0.085407	0.571459	0.039169	78.626785	37.846897	67.701431	-0.729667	0.000000	1.958472	0.000000	0.000000	0.000000	-0.023570	0.005521	-0.010081	0.000000	0.000000	3.000000	54.000000	0.000000
14862.559087	0.085407	0.571459	0.039169	78.626785	37.846897	67.701431	-0.729667	0.000000	1.958472	0.000000	0.000000	0.000000	-0.023570	0.005521	-0.010081	0.000000	0.000000	3.000000	54.000000	0.000000
14862.562421	0.085352	0.571477	0.039132	78.626785	37.846897	67.701431	-0.729667	0.000000	1.958472	0.000000	0.000000	0.000000	-0.016498	0.005507	-0.011300	0.000000	0.000000	3.000000	54.000000	0.000000
14862.565754	0.085352	0.571477	0.039132	78.629562	37.848812	67.708931	-0.729667	0.000000	1.958472	0.000000	0.000000	0.000000	-0.016498	0.005507	-0.011300	0.000000	0.000000	3.000000	54.000000	0.000000
14862.569087	0.085352	0.571477	0.039132	78.629562	37.848812	67.708931	-0.729667	0.000000	1.958472	0.000000	0.000000	0.000000	-0.016498	0.005507	-0.011300	0.000000	0.000000	3.000000	54.000000	0.000000
14862.572421	0.085352	0.571477	0.039132	78.629562	37.848812	67.708931	-0.729667	0.000000	1.958472	0.000000	0.000000	0.000000	-0.016498	0.005507	-0.011300	0.000000	0.000000	3.000000	54.000000	0.000000
14862.575754	0.085216	0.571468	0.039050	78.629562	37.840656	67.708931	-0.732417	0.000000	1.956589	0.000000	0.000000	0.000000	-0.040603	-0.002710	-0.024568	0.000000	0.000000	3.000000	54.000000	0.000000
14862.579087	0.085216	0.571468	0.039050	78.629562	37.840656	67.708931	-0.732417	0.000000	1.956589	0.000000	0.000000	0.000000	-0.040603	-0.002710	-0.024568	0.000000	0.000000	3.000000	54.000000	0.000000
14862.582421	0.085216	0.571468	0.039050	78.629562	37.840656	67.708931	-0.732417	0.000000	1.956589	0.000000	0.000000	0.000000	-0.040603	-0.002710	-0.024568	0.000000	0.000000	3.000000	54.000000	0.000000
14862.585754	0.085216	0.571468	0.039050	78.632332	37.842556	67.716423	-0.739184	0.000000	1.952494	0.000000	0.000000	0.000000	-0.040603	-0.002710	-0.024568	0.000000	0.000000	3.000000	54.000000	0.000000
14862.589087	0.085165	0.571477	0.039035	78.632332	37.842556	67.716423	-0.739184	0.000000	1.952494	0.000000	0.000000	0.000000	-0.015311	0.002754	-0.004442	0.000000	0.000000	3.000000	54.000000	0.000000
14862.592421	0.085165	0.571477	0.039035	78.632332	37.842556	67.716423	-0.739184	0.000000	1.952494	0.000000	0.000000	0.000000	-0.015311	0.002754	-0.004442	0.000000	0.000000	3.000000	54.000000	0.000000
14862.595754	0.085165	0.571477	0.039035	78.632332	37.839859	67.716446	-0.741736	0.000000	1.951754	0.000000	0.000000	0.000000	-0.015311	0.002754	-0.004442	0.000000	0.000000	3.000000	54.000000	0.000000
14862.599087	0.085165	0.571477	0.039035	78.632332	37.839859	67.716446	-0.741736	0.000000	1.951754	0.000000	0.000000	0.000000	-0.015311	0.002754	-0.004442	0.000000	0.000000	3.000000	54.000000	0.000000
14862.602421	0.085142	0.571477	0.039039	78.632332	37.839859	67.716446	-0.741736	0.000000	1.951754	0.000000	0.000000	0.000000	-0.007068	0.000001	0.001214	0.000000	0.000000	3.000000	54.000000	0.000000
14862.605754	0.085142	0.571477	0.039039	78.635086	37.844433	67.723885	-0.741736	0.000000	1.951754	0.000000	0.000000	0.000000	-0.007068	0.000001	0.001214	0.000000	0.000000	3.000000	54.000000	0.000000
14862.609087	0.085142	0.571477	0.039039	78.635086	37.844433	67.723885	-0.741736	0.000000	1.951754	0.000000	0.000000	0.000000	-0.007068	0.000001	0.001214	0.000000	0.000000	3.000000	54.000000	0.000000
14862.612421	0.085142	0.571477	0.039039	78.635086	37.844433	67.723885	-0.741736	0.000000	1.951754	0.000000	0.000000	0.000000	-0.007068	0.000001	0.001214	0.000000	0.000000	3.000000	54.000000	0.000000
14862.615754	0.085112	0.571441	0.039010	78.637848	37.851803	67.731392	-0.742914	0.000000	1.951956	0.000000	0.000000	0.000000	-0.008790	-0.010986	-0.008832	0.000000	0.000000	3.000000	54.000000	0.000000
14862.619087	0.085112	0.571441	0.039010	78.637848	37.851803	67.731392	-0.742914	0.000000	1.951956	0.000000	0.000000	0.000000	-0.008790	-0.010986	-0.008832	0.000000	0.000000	3.000000	54.000000	0.000000
14862.622421	0.085112	0.571441	0.039010	78.637848	37.851803	67.731392	-0.742914	0.000000	1.951956	0.000000	0.000000	0.000000	-0.008790	-0.010986	-0.008832	0.000000	0.000000	3.000000	54.000000	0.000000
14862.625754	0.085112	0.571441	0.039010	78.642525	37.865837	67.745453	-0.744379	0.000000	1.950484	0.000000	0.000000	0.000000	-0.008790	-0.010986	-0.008832	0.000000	0.000000	3.000000	54.000000	0.000000
14862.629087	0.085110	0.571422	0.038993	78.642525	37.865837	67.745453	-0.744379	0.000000	1.950484	0.000000	0.000000	0.000000	-0.000862	-0.005500	-0.005022	0.000000	0.000000	3.000000	54.000000	0.000000
14862.632421	0.085110	0.571422	0.038993	78.642525	37.865837	67.745453	-0.744379	0.000000	1.950484	0.000000	0.000000	0.000000	-0.000862	-0.005500	-0.005022	0.000000	0.000000	3.000000	54.000000	0.000000
14862.635754	0.085110	0.571422	0.038993	78.645302	37.873180	67.752945	-0.744523	0.000000	1.949647	0.000000	0.000000	0.000000	-0.000862	-0.005500	-0.005022	0.000000	0.000000	3.000000	54.000000	0.000000
14862.639087	0.085110	0.571422	0.038993	78.645302	37.873180	67.752945	-0.744523	0.000000	1.949647	0.000000	0.000000	0.000000	-0.000862	-0.005500	-0.005022	0.000000	0.000000	3.000000	54.000000	0.000000
14862.642421	0.085100	0.571395	0.038937	78.645302	37.873180	67.752945	-0.744523	0.000000	1.949647	0.000000	0.000000	0.000000	-0.002901	-0.008232	-0.016912	0.000000	0.000000	3.000000	54.000000	0.000000
14862.645754	0.085100	0.571395	0.038937	78.650780	37.887886	67.767937	-0.744523	0.000000	1.949647	0.000000	0.000000	0.000000	-0.002901	-0.008232	-0.016912	0.000000	0.000000	3.000000	54.000000	0.000000
14862.649087	0.085100	0.571395	0.038937	78.650780	37.887886	67.767937	-0.744523	0.000000	1.949647	0.000000	0.000000	0.000000	-0.002901	-0.008232	-0.016912	0.000000	0.000000	3.000000	54.000000	0.000000
14862.652421	0.085100	0.571395	0.038937	78.650780	37.887886	67.767937	-0.744523	0.000000	1.949647	0.000000	0.000000	0.000000	-0.002901	-0.008232	-0.016912	0.000000	0.000000	3.000000	54.000000	0.000000
14862.655754	0.085089	0.571395	0.038874	78.650780	37.887886	67.767937	-0.745006	0.000000	1.946828	0.000000	0.000000	0.000000	-0.003218	0.000012	-0.018759	0.000000	0.000000	3.000000	54.000000	0.000000
14862.659087	0.085089	0.571395	0.038874	78.650780	37.887886	67.767937	-0.745006	0.000000	1.946828	0.000000	0.000000	0.000000	-0.003218	0.000012	-0.018759	0.000000	0.000000	3.000000	54.000000	0.000000
14862.662421	0.085089	0.571395	0.038874	78.650780	37.887886	67.767937	-0.745006	0.000000	1.946828	0.000000	0.000000	0.000000	-0.003218	0.000012	-0.018759	0.000000	0.000000	3.000000	54.000000	0.000000
14862.665754	0.085089	0.571395	0.038874	78.653564	37.895233	67.775429	-0.745543	0.000000	1.943702	0.000000	0.000000	0.000000	-0.003218	0.000012	-0.018759	0.000000	0.000000	3.000000	54.000000	0.000000
14862.669087	0.085082	0.571386	0.038834	78.653564	37.895233	67.775429	-0.745543	0.000000	1.943702	0.000000	0.000000	0.000000	-0.002039	-0.002734	-0.011890	0.000000	0.000000	3.000000	54.000000	0.000000
14862.672421	0.085082	0.571386	0.038834	78.653564	37.895233	67.775429	-0.745543	0.000000	1.943702	0.000000	0.000000	0.000000	-0.002039	-0.002734	-0.011890	0.000000	0.000000	3.000000	54.000000	0.000000
14862.675754	0.085082	0.571386	0.038834	78.653564	37.895233	67.775429	-0.745882	0.000000	1.941720	0.000000	0.000000	0.000000	-0.002039	-0.002734	-0.011890	0.000000	0.000000	3.000000	54.000000	0.000000
14862.679087	0.085082	0.571386	0.038834	78.653564	37.895233	67.775429	-0.745882	0.000000	1.941720	0.000000	0.000000	0.000000	-0.002039	-0.002734	-0.011890	0.000000	0.000000	3.000000	54.000000	0.000000
14862.682421	0.085078	0.571395	0.038812	78.653564	37.895233	67.775429	-0.745882	0.000000	1.941720	0.000000	0.000000	0.000000	-0.001177	0.002748	-0.006869	0.000000	0.000000	3.000000	54.000000	0.000000
14862.685754	0.085078	0.571395	0.038812	78.653564	37.895233	67.775429	-0.745882	0.000000	1.941720	0.000000	0.000000	0.000000	-0.001177	0.002748	-0.006869	0.000000	0.000000	3.000000	54.000000	0.000000
14862.689087	0.085078	0.571395	0.038812	78.653564	37.895233	67.775429	-0.745882	0.000000	1.941720	0.000000	0.000000	0.000000	-0.001177	0.002748	-0.006869	0.000000	0.000000	3.000000	54.000000	0.000000
14862.692421	0.085078	0.571395	0.038812	78.653564	37.895233	67.775429	-0.745882	0.000000	1.941720	0.000000	0.000000	0.000000	-0.001177	0.002748	-0.006869	0.000000	0.000000	3.000000	54.000000	0.000000
14862.695754	0.085071	0.571413	0.038766	78.653564	37.895233	67.775429	-0.746078	0.000000	1.940575	0.000000	0.000000	0.000000	-0.002358	0.005506	-0.013736	0.000000	0.000000	3.000000	54.000000	0.000000
14862.699087	0.085071	0.571413	0.038766	78.653564	37.895233	67.775429	-0.746078	0.000000	1.940575	0.000000	0.000000	0.000000	-0.002358	0.005506	-0.013736	0.000000	0.000000	3.000000	54.000000	0.000000
14862.702421	0.085071	0.571413	0.038766	78.653564	37.895233	67.775429	-0.746078	0.000000	1.940575	0.000000	0.000000	0.000000	-0.002358	0.005506	-0.013736	0.000000	0.000000	3.000000	54.000000	0.000000
14862.705754	0.085071	0.571413	0.038766	78.656326	37.902626	67.782967	-0.746471	0.000000	1.938286	0.000000	0.000000	0.000000	-0.002358	0.005506	-0.013736	0.000000	0.000000	3.000000	54.000000	0.000000
14862.709087	0.085068	0.571395	0.038749	78.656326	37.902626	67.782967	-0.746471	0.000000	1.938286	0.000000	0.000000	0.000000	-0.000861	-0.005495	-0.005023	0.000000	0.000000	3.000000	54.000000	0.000000
14862.712421	0.085068	0.571395	0.038749	78.656326	37.902626	67.782967	-0.746471	0.000000	1.938286	0.000000	0.000000	0.000000	-0.000861	-0.005495	-0.005023	0.000000	0.000000	3.000000	54.000000	0.000000
14862.715754	0.085068	0.571395	0.038749	78.661842	37.920071	67.797989	-0.746615	0.000000	1.937449	0.000000	0.000000	0.000000	-0.000861	-0.005495	-0.005023	0.000000	0.000000	3.000000	54.000000	0.000000
14862.719087	0.085068	0.571395	0.038749	78.661842	37.920071	67.797989	-0.746615	0.000000	1.937449	0.000000	0.000000	0.000000	-0.000861	-0.005495	-0.005023	0.000000	0.000000	3.000000	54.000000	0.000000
14862.722421	0.085078	0.571377	0.038666	78.661842	37.920071	67.797989	-0.746615	0.000000	1.937449	0.000000	0.000000	0.000000	0.002980	-0.005480	-0.024997	0.000000	0.000000	3.000000	54.000000	0.000000
14862.725754	0.085078	0.571377	0.038666	78.672867	37.949574	67.828079	-0.746615	0.000000	1.937449	0.000000	0.000000	0.000000	0.002980	-0.005480	-0.024997	0.000000	0.000000	3.000000	54.000000	0.000000
14862.729087	0.085078	0.571377	0.038666	78.672867	37.949574	67.828079	-0.746615	0.000000	1.937449	0.000000	0.000000	0.000000	0.002980	-0.005480	-0.024997	0.000000	0.000000	3.000000	54.000000	0.000000
14862.732421	0.085078	0.571377	0.038666	78.672867	37.949574	67.828079	-0.746615	0.000000	1.937449	0.000000	0.000000	0.000000	0.002980	-0.005480	-0.024997	0.000000	0.000000	3.000000	54.000000	0.000000
14862.735754	0.085051	0.571295	0.038367	78.683891	37.981888	67.858261	-0.746118	0.000000	1.933283	0.000000	0.000000	0.000000	-0.008088	-0.024673	-0.089498	0.000000	0.000000	3.000000	54.000000	0.000000
14862.739087	0.085051	0.571295	0.038367	78.683891	37.981888	67.858261	-0.746118	0.000000	1.933283	0.000000	0.000000	0.000000	0.000001	0.000004	0.000000	0.000000	0.000000	3.000000	54.000000	0.000000
14862.742421	0.085051	0.571295	0.038367	78.683891	37.981888	67.858261	-0.746118	0.000000	1.933283	0.000000	0.000000	0.000000	0.000001	0.000004	0.000000	0.000000	0.000000	3.000000	54.000000	0.000000
14862.745754	0.085051	0.571295	0.038367	78.700439	38.031780	67.903587	-0.747466	0.000000	1.918366	0.000000	0.000000	0.000000	0.000001	0.000004	0.000000	0.000000	0.000000	3.000000	54.000000	0.000000
14862.749087	0.085051	0.571295	0.038367	78.700439	38.031780	67.903587	-0.747466	0.000000	1.918366	0.000000	0.000000	0.000000	0.000001	0.000004	0.000000	0.000000	0.000000	3.000000	54.000000	0.000000
14862.752421	0.085061	0.571231	0.038144	78.700439	38.031780	67.903587	-0.747466	0.000000	1.918366	0.000000	0.000000	0.000000	0.003036	-0.019167	-0.066936	0.000000	0.000000	3.000000	54.000000	0.000000
14862.755754	0.085061	0.571231	0.038144	78.716171	38.090458	67.956718	-0.747466	0.000000	1.918366	0.000000	0.000000	0.000000	0.003036	-0.019167	-0.066936	0.000000	0.000000	3.000000	54.000000	0.000000
14862.759087	0.085061	0.571231	0.038144	78.716171	38.090458	67.956718	-0.747466	0.000000	1.918366	0.000000	0.000000	0.000000	0.003036	-0.019167	-0.066936	0.000000	1.000000	3.000000	54.000000	0.000000
14862.762421	0.085061	0.571231	0.038144	78.716171	38.090458	67.956718	-0.747466	0.000000	1.918366	0.000000	0.000000	0.000000	0.003036	-0.019167	-0.066936	0.000000	1.000000	3.000000	54.000000	0.000000
