# Supplementary material for: Haptic Guidance Needs to Be Intuitive Not Just Informative to Improve Human Motor Accuracy
Source: PLoS One. 2016 Mar 16;11(3):e0150912. doi: 10.1371/journal.pone.0150912 (PMC4794196; doi:10.1371/journal.pone.0150912)
Supplement: S1 Data — (ZIP) [file pone.0150912.s001.zip › Subject6/exp1_0055.txt]

Time	PosX	PosY	PosZ	RotX	RotY	RotZ	ForceX	ForceY	ForceZ	MomentX	MomentY	MomentZ	VelocityX	VelocityY	VelocityZ	CalibratedWeight	ButtonDown	Condition	Trial	Visual
14864.823742	-0.001016	0.464260	0.245708	68.243637	35.405514	52.141750	0.000000	0.000000	0.000000	0.000000	0.000000	0.000000	-0.029962	-0.052375	-0.052215	0.000000	1.000000	3.000000	55.000000	1.000000
14864.827076	-0.001016	0.464260	0.245708	68.195885	35.479900	52.255962	1.868351	0.000000	4.637808	0.000000	0.000000	0.000000	-0.029962	-0.052375	-0.052215	0.000000	1.000000	3.000000	55.000000	1.000000
14864.830409	-0.000783	0.464264	0.246060	68.195885	35.479900	52.255962	1.868351	0.000000	4.637808	0.000000	0.000000	0.000000	0.069953	0.001052	0.105477	0.000000	1.000000	3.000000	55.000000	1.000000
14864.833742	-0.000783	0.464264	0.246060	68.195885	35.479900	52.255962	1.868351	0.000000	4.637808	0.000000	0.000000	0.000000	0.069953	0.001052	0.105477	0.000000	1.000000	3.000000	55.000000	1.000000
14864.837076	-0.000783	0.464264	0.246060	68.111740	35.548622	52.315475	1.868351	0.000000	4.637808	0.000000	0.000000	0.000000	0.069953	0.001052	0.105477	0.000000	1.000000	3.000000	55.000000	1.000000
14864.840409	-0.000783	0.464264	0.246060	68.111740	35.548622	52.315475	1.868351	0.000000	4.637808	0.000000	0.000000	0.000000	0.069953	0.001052	0.105477	0.000000	1.000000	3.000000	55.000000	1.000000
14864.843742	-0.000416	0.464246	0.246268	68.111740	35.548622	52.315475	1.868351	0.000000	4.637808	0.000000	0.000000	0.000000	0.110128	-0.005139	0.062392	0.000000	1.000000	3.000000	55.000000	1.000000
14864.847076	0.000119	0.464484	0.246967	68.025375	35.547497	52.273937	1.869835	0.000000	4.637210	0.000000	0.000000	0.000000	0.160323	0.071358	0.209783	0.000000	1.000000	3.000000	55.000000	1.000000
14864.850409	0.000119	0.464484	0.246967	68.025375	35.547497	52.273937	1.869835	0.000000	4.637210	0.000000	0.000000	0.000000	0.160323	0.071358	0.209783	0.000000	1.000000	3.000000	55.000000	1.000000
14864.853742	0.000119	0.464484	0.246967	68.025375	35.547497	52.273937	1.869835	0.000000	4.637210	0.000000	0.000000	0.000000	0.160323	0.071358	0.209783	0.000000	1.000000	3.000000	55.000000	1.000000
14864.857076	0.000119	0.464484	0.246967	67.982651	35.388191	52.037231	1.878477	0.000000	4.633717	0.000000	0.000000	0.000000	0.160323	0.071358	0.209783	0.000000	1.000000	3.000000	55.000000	1.000000
14864.860409	0.000320	0.464416	0.247796	67.982651	35.388191	52.037231	1.878477	0.000000	4.633717	0.000000	0.000000	0.000000	0.060280	-0.020542	0.248546	0.000000	1.000000	3.000000	55.000000	1.000000
14864.863742	0.000320	0.464416	0.247796	67.982651	35.388191	52.037231	1.878477	0.000000	4.633717	0.000000	0.000000	0.000000	0.060280	-0.020542	0.248546	0.000000	1.000000	3.000000	55.000000	1.000000
14864.867076	0.000387	0.464754	0.248793	67.969017	35.060802	51.552856	1.878477	0.000000	4.633717	0.000000	0.000000	0.000000	0.020244	0.101435	0.299244	0.000000	1.000000	3.000000	55.000000	1.000000
14864.870409	0.000387	0.464754	0.248793	67.969017	35.060802	51.552856	1.878477	0.000000	4.633717	0.000000	0.000000	0.000000	0.020244	0.101435	0.299244	0.000000	1.000000	3.000000	55.000000	1.000000
14864.873742	0.000387	0.464754	0.248793	67.969017	35.060802	51.552856	1.878477	0.000000	4.633717	0.000000	0.000000	0.000000	0.020244	0.101435	0.299244	0.000000	1.000000	3.000000	55.000000	1.000000
14864.877076	0.000387	0.464754	0.248793	68.007713	34.782753	51.117111	1.870922	0.000000	4.636771	0.000000	0.000000	0.000000	0.020244	0.101435	0.299244	0.000000	1.000000	3.000000	55.000000	1.000000
14864.880409	0.000119	0.464859	0.249633	68.007713	34.782753	51.117111	1.870922	0.000000	4.636771	0.000000	0.000000	0.000000	-0.080389	0.031662	0.251851	0.000000	1.000000	3.000000	55.000000	1.000000
14864.883742	0.000119	0.464859	0.249633	68.007713	34.782753	51.117111	1.870922	0.000000	4.636771	0.000000	0.000000	0.000000	-0.080389	0.031662	0.251851	0.000000	1.000000	3.000000	55.000000	1.000000
14864.887076	-0.000183	0.465004	0.250470	68.125191	34.926266	51.146641	1.870922	0.000000	4.636771	0.000000	0.000000	0.000000	-0.090658	0.043326	0.251244	0.000000	1.000000	3.000000	55.000000	1.000000
14864.890409	-0.000183	0.465004	0.250470	68.125191	34.926266	51.146641	1.870922	0.000000	4.636771	0.000000	0.000000	0.000000	-0.090658	0.043326	0.251244	0.000000	1.000000	3.000000	55.000000	1.000000
14864.893742	-0.000183	0.465004	0.250470	68.125191	34.926266	51.146641	1.870922	0.000000	4.636771	0.000000	0.000000	0.000000	-0.090658	0.043326	0.251244	0.000000	1.000000	3.000000	55.000000	1.000000
14864.897076	-0.000183	0.465004	0.250470	68.356384	35.792507	51.963367	1.851021	0.000000	4.644752	0.000000	0.000000	0.000000	-0.090658	0.043326	0.251244	0.000000	1.000000	3.000000	55.000000	1.000000
14864.900409	-0.000587	0.465032	0.251244	68.356384	35.792507	51.963367	1.851021	0.000000	4.644752	0.000000	0.000000	0.000000	-0.121126	0.008358	0.232166	0.000000	1.000000	3.000000	55.000000	1.000000
14864.903742	-0.000587	0.465032	0.251244	68.356384	35.792507	51.963367	1.851021	0.000000	4.644752	0.000000	0.000000	0.000000	-0.121126	0.008358	0.232166	0.000000	1.000000	3.000000	55.000000	1.000000
14864.907076	-0.000823	0.465060	0.252080	68.652954	37.057812	53.175648	1.851021	0.000000	4.644752	0.000000	0.000000	0.000000	-0.070913	0.008586	0.250702	0.000000	1.000000	3.000000	55.000000	1.000000
14864.910409	-0.000823	0.465060	0.252080	68.652954	37.057812	53.175648	1.851021	0.000000	4.644752	0.000000	0.000000	0.000000	-0.070913	0.008586	0.250702	0.000000	1.000000	3.000000	55.000000	1.000000
14864.913742	-0.000823	0.465060	0.252080	68.652954	37.057812	53.175648	1.851021	0.000000	4.644752	0.000000	0.000000	0.000000	-0.070913	0.008586	0.250702	0.000000	1.000000	3.000000	55.000000	1.000000
14864.917076	-0.001060	0.465050	0.252914	68.923843	38.364437	54.446770	1.830590	0.000000	4.652842	0.000000	0.000000	0.000000	-0.071079	-0.003037	0.250356	0.000000	1.000000	3.000000	55.000000	1.000000
14864.920409	-0.001060	0.465050	0.252914	68.923843	38.364437	54.446770	1.830590	0.000000	4.652842	0.000000	0.000000	0.000000	-0.071079	-0.003037	0.250356	0.000000	1.000000	3.000000	55.000000	1.000000
14864.923742	-0.001060	0.465050	0.252914	68.923843	38.364437	54.446770	1.830590	0.000000	4.652842	0.000000	0.000000	0.000000	-0.071079	-0.003037	0.250356	0.000000	1.000000	3.000000	55.000000	1.000000
14864.927076	-0.001264	0.465060	0.253794	69.165504	39.581413	55.622627	1.821575	0.000000	4.656379	0.000000	0.000000	0.000000	-0.061145	0.002924	0.263972	0.000000	1.000000	3.000000	55.000000	1.000000
14864.930409	-0.001264	0.465060	0.253794	69.165504	39.581413	55.622627	1.821575	0.000000	4.656379	0.000000	0.000000	0.000000	-0.061145	0.002924	0.263972	0.000000	1.000000	3.000000	55.000000	1.000000
14864.933742	-0.001264	0.465060	0.253794	69.165504	39.581413	55.622627	1.821575	0.000000	4.656379	0.000000	0.000000	0.000000	-0.061145	0.002924	0.263972	0.000000	1.000000	3.000000	55.000000	1.000000
14864.937076	-0.001264	0.465060	0.253794	69.388596	40.654312	56.631939	1.812845	0.000000	4.659784	0.000000	0.000000	0.000000	-0.061145	0.002924	0.263972	0.000000	1.000000	3.000000	55.000000	1.000000
14864.940409	-0.001536	0.465069	0.254641	69.388596	40.654312	56.631939	1.812845	0.000000	4.659784	0.000000	0.000000	0.000000	-0.081549	0.002801	0.254007	0.000000	1.000000	3.000000	55.000000	1.000000
14864.943742	-0.001536	0.465069	0.254641	69.388596	40.654312	56.631939	1.812845	0.000000	4.659784	0.000000	0.000000	0.000000	-0.081549	0.002801	0.254007	0.000000	1.000000	3.000000	55.000000	1.000000
14864.947076	-0.001774	0.465059	0.255471	69.574883	41.580959	57.500660	1.812845	0.000000	4.659784	0.000000	0.000000	0.000000	-0.071581	-0.003082	0.248915	0.000000	1.000000	3.000000	55.000000	1.000000
14864.950409	-0.001774	0.465059	0.255471	69.574883	41.580959	57.500660	1.812845	0.000000	4.659784	0.000000	0.000000	0.000000	-0.071581	-0.003082	0.248915	0.000000	1.000000	3.000000	55.000000	1.000000
14864.953742	-0.001774	0.465059	0.255471	69.574883	41.580959	57.500660	1.812845	0.000000	4.659784	0.000000	0.000000	0.000000	-0.071581	-0.003082	0.248915	0.000000	1.000000	3.000000	55.000000	1.000000
14864.957076	-0.001774	0.465059	0.255471	69.727905	42.387016	58.253460	1.794384	0.000000	4.666925	0.000000	0.000000	0.000000	-0.071581	-0.003082	0.248915	0.000000	1.000000	3.000000	55.000000	1.000000
14864.960409	-0.002013	0.465068	0.256283	69.727905	42.387016	58.253460	1.794384	0.000000	4.666925	0.000000	0.000000	0.000000	-0.071731	0.002694	0.243688	0.000000	1.000000	3.000000	55.000000	1.000000
14864.963742	-0.002013	0.465068	0.256283	69.727905	42.387016	58.253460	1.794384	0.000000	4.666925	0.000000	0.000000	0.000000	-0.071731	0.002694	0.243688	0.000000	1.000000	3.000000	55.000000	1.000000
14864.967076	-0.002117	0.465097	0.257109	69.844017	43.044167	58.856876	1.794384	0.000000	4.666925	0.000000	0.000000	0.000000	-0.031217	0.008590	0.247971	0.000000	1.000000	3.000000	55.000000	1.000000
14864.970409	-0.002117	0.465097	0.257109	69.844017	43.044167	58.856876	1.794384	0.000000	4.666925	0.000000	0.000000	0.000000	-0.031217	0.008590	0.247971	0.000000	1.000000	3.000000	55.000000	1.000000
14864.973742	-0.002117	0.465097	0.257109	69.844017	43.044167	58.856876	1.794384	0.000000	4.666925	0.000000	0.000000	0.000000	-0.031217	0.008590	0.247971	0.000000	1.000000	3.000000	55.000000	1.000000
14864.977076	-0.002117	0.465097	0.257109	69.939659	43.567913	59.310032	1.778963	0.000000	4.672824	0.000000	0.000000	0.000000	-0.031217	0.008590	0.247971	0.000000	1.000000	3.000000	55.000000	1.000000
14864.980409	-0.002120	0.465184	0.257919	69.939659	43.567913	59.310032	1.778963	0.000000	4.672824	0.000000	0.000000	0.000000	-0.000720	0.026128	0.242743	0.000000	1.000000	3.000000	55.000000	1.000000
14864.983742	-0.002120	0.465184	0.257919	69.939659	43.567913	59.310032	1.778963	0.000000	4.672824	0.000000	0.000000	0.000000	-0.000720	0.026128	0.242743	0.000000	1.000000	3.000000	55.000000	1.000000
14864.987076	-0.002088	0.465330	0.258741	70.044640	43.879673	59.493332	1.778963	0.000000	4.672824	0.000000	0.000000	0.000000	0.009464	0.043829	0.246802	0.000000	0.000000	3.000000	55.000000	1.000000
14864.990409	-0.002088	0.465330	0.258741	70.044640	43.879673	59.493332	1.778963	0.000000	4.672824	0.000000	0.000000	0.000000	0.009464	0.043829	0.246802	0.000000	0.000000	3.000000	55.000000	1.000000
14864.993742	-0.002088	0.465330	0.258741	70.044640	43.879673	59.493332	1.778963	0.000000	4.672824	0.000000	0.000000	0.000000	0.009464	0.043829	0.246802	0.000000	0.000000	3.000000	55.000000	1.000000
14864.997076	-0.002088	0.465330	0.258741	70.189278	44.015446	59.443764	1.769613	0.000000	4.676373	0.000000	0.000000	0.000000	0.009464	0.043829	0.246802	0.000000	0.000000	3.000000	55.000000	1.000000
14865.000409	-0.002022	0.465515	0.259500	70.189278	44.015446	59.443764	1.769613	0.000000	4.676373	0.000000	0.000000	0.000000	0.019749	0.055455	0.227631	0.000000	0.000000	3.000000	55.000000	1.000000
14865.003742	-0.002022	0.465515	0.259500	70.189278	44.015446	59.443764	1.769613	0.000000	4.676373	0.000000	0.000000	0.000000	0.019749	0.055455	0.227631	0.000000	0.000000	3.000000	55.000000	1.000000
14865.007076	-0.001922	0.465759	0.260272	70.361259	43.935818	59.110889	1.769613	0.000000	4.676373	0.000000	0.000000	0.000000	0.029999	0.073247	0.231684	0.000000	0.000000	3.000000	55.000000	1.000000
14865.010409	-0.001922	0.465759	0.260272	70.361259	43.935818	59.110889	1.769613	0.000000	4.676373	0.000000	0.000000	0.000000	0.029999	0.073247	0.231684	0.000000	0.000000	3.000000	55.000000	1.000000
14865.013742	-0.001922	0.465759	0.260272	70.361259	43.935818	59.110889	1.769613	0.000000	4.676373	0.000000	0.000000	0.000000	0.029999	0.073247	0.231684	0.000000	0.000000	3.000000	55.000000	1.000000
14865.017076	-0.001922	0.465759	0.260272	70.558174	43.667923	58.534092	1.763109	0.000000	4.678830	0.000000	0.000000	0.000000	0.029999	0.073247	0.231684	0.000000	0.000000	3.000000	55.000000	1.000000
14865.020409	-0.001822	0.466101	0.260995	70.558174	43.667923	58.534092	1.763109	0.000000	4.678830	0.000000	0.000000	0.000000	0.030102	0.102645	0.216984	0.000000	0.000000	3.000000	55.000000	1.000000
14865.023742	-0.001822	0.466101	0.260995	70.558174	43.667923	58.534092	1.763109	0.000000	4.678830	0.000000	0.000000	0.000000	0.030102	0.102645	0.216984	0.000000	0.000000	3.000000	55.000000	1.000000
14865.027076	-0.001619	0.466502	0.261701	70.779510	43.259342	57.768635	1.763109	0.000000	4.678830	0.000000	0.000000	0.000000	0.060890	0.120471	0.211791	0.000000	0.000000	3.000000	55.000000	1.000000
14865.030409	-0.001619	0.466502	0.261701	70.779510	43.259342	57.768635	1.763109	0.000000	4.678830	0.000000	0.000000	0.000000	0.060890	0.120471	0.211791	0.000000	0.000000	3.000000	55.000000	1.000000
14865.033742	-0.001619	0.466502	0.261701	70.779510	43.259342	57.768635	1.763109	0.000000	4.678830	0.000000	0.000000	0.000000	0.060890	0.120471	0.211791	0.000000	0.000000	3.000000	55.000000	1.000000
14865.037076	-0.001416	0.467022	0.262343	71.023537	42.755295	56.870094	1.759424	0.000000	4.680217	0.000000	0.000000	0.000000	0.061048	0.155827	0.192392	0.000000	0.000000	3.000000	55.000000	1.000000
14865.040409	-0.001416	0.467022	0.262343	71.023537	42.755295	56.870094	1.759424	0.000000	4.680217	0.000000	0.000000	0.000000	0.061048	0.155827	0.192392	0.000000	0.000000	3.000000	55.000000	1.000000
14865.043742	-0.001416	0.467022	0.262343	71.023537	42.755295	56.870094	1.759424	0.000000	4.680217	0.000000	0.000000	0.000000	0.061048	0.155827	0.192392	0.000000	0.000000	3.000000	55.000000	1.000000
14865.047076	-0.001143	0.467619	0.262859	71.317589	42.265415	55.936001	1.758836	0.000000	4.680438	0.000000	0.000000	0.000000	0.081730	0.179159	0.154740	0.000000	0.000000	3.000000	55.000000	1.000000
14865.050409	-0.001143	0.467619	0.262859	71.317589	42.265415	55.936001	1.758836	0.000000	4.680438	0.000000	0.000000	0.000000	0.081730	0.179159	0.154740	0.000000	0.000000	3.000000	55.000000	1.000000
14865.053742	-0.001143	0.467619	0.262859	71.317589	42.265415	55.936001	1.758836	0.000000	4.680438	0.000000	0.000000	0.000000	0.081730	0.179159	0.154740	0.000000	0.000000	3.000000	55.000000	1.000000
14865.057076	-0.000870	0.468313	0.263202	71.721970	42.174782	55.369991	1.760063	0.000000	4.679976	0.000000	0.000000	0.000000	0.081909	0.208160	0.103183	0.000000	0.000000	3.000000	55.000000	1.000000
14865.060409	-0.000870	0.468313	0.263202	71.721970	42.174782	55.369991	1.760063	0.000000	4.679976	0.000000	0.000000	0.000000	0.081909	0.208160	0.103183	0.000000	0.000000	3.000000	55.000000	1.000000
14865.063742	-0.000870	0.468313	0.263202	71.721970	42.174782	55.369991	1.760063	0.000000	4.679976	0.000000	0.000000	0.000000	0.081909	0.208160	0.103183	0.000000	0.000000	3.000000	55.000000	1.000000
14865.067076	-0.000563	0.469143	0.263405	72.191330	42.597404	55.341640	1.762300	0.000000	4.679134	0.000000	0.000000	0.000000	0.092285	0.249017	0.060698	0.000000	0.000000	3.000000	55.000000	1.000000
14865.070409	-0.000563	0.469143	0.263405	72.191330	42.597404	55.341640	1.762300	0.000000	4.679134	0.000000	0.000000	0.000000	0.092285	0.249017	0.060698	0.000000	0.000000	3.000000	55.000000	1.000000
14865.073742	-0.000563	0.469143	0.263405	72.191330	42.597404	55.341640	1.762300	0.000000	4.679134	0.000000	0.000000	0.000000	0.092285	0.249017	0.060698	0.000000	0.000000	3.000000	55.000000	1.000000
14865.077076	-0.000357	0.470050	0.263482	72.645439	43.346855	55.717094	1.765899	0.000000	4.677777	0.000000	0.000000	0.000000	0.061561	0.272132	0.023025	0.000000	0.000000	3.000000	55.000000	1.000000
14865.080409	-0.000357	0.470050	0.263482	72.645439	43.346855	55.717094	1.765899	0.000000	4.677777	0.000000	0.000000	0.000000	0.061561	0.272132	0.023025	0.000000	0.000000	3.000000	55.000000	1.000000
14865.083742	-0.000357	0.470050	0.263482	72.645439	43.346855	55.717094	1.765899	0.000000	4.677777	0.000000	0.000000	0.000000	0.061561	0.272132	0.023025	0.000000	0.000000	3.000000	55.000000	1.000000
14865.087076	-0.000220	0.471073	0.263432	73.034462	44.275276	56.367512	1.768636	0.000000	4.676743	0.000000	0.000000	0.000000	0.041057	0.306926	-0.014893	0.000000	0.000000	3.000000	55.000000	1.000000
14865.090409	-0.000220	0.471073	0.263432	73.034462	44.275276	56.367512	1.768636	0.000000	4.676743	0.000000	0.000000	0.000000	0.041057	0.306926	-0.014893	0.000000	0.000000	3.000000	55.000000	1.000000
14865.093742	-0.000220	0.471073	0.263432	73.034462	44.275276	56.367512	1.768636	0.000000	4.676743	0.000000	0.000000	0.000000	0.041057	0.306926	-0.014893	0.000000	0.000000	3.000000	55.000000	1.000000
14865.097076	-0.000186	0.472172	0.263225	73.353477	45.291786	57.189964	1.771053	0.000000	4.675828	0.000000	0.000000	0.000000	0.010278	0.329544	-0.061951	0.000000	0.000000	3.000000	55.000000	1.000000
14865.100409	-0.000186	0.472172	0.263225	73.353477	45.291786	57.189964	1.771053	0.000000	4.675828	0.000000	0.000000	0.000000	0.010278	0.329544	-0.061951	0.000000	0.000000	3.000000	55.000000	1.000000
14865.103742	-0.000186	0.472172	0.263225	73.353477	45.291786	57.189964	1.771053	0.000000	4.675828	0.000000	0.000000	0.000000	0.010278	0.329544	-0.061951	0.000000	0.000000	3.000000	55.000000	1.000000
14865.107076	-0.000220	0.473284	0.262786	73.630249	46.325310	58.079941	1.772800	0.000000	4.675166	0.000000	0.000000	0.000000	-0.010219	0.333727	-0.131837	0.000000	0.000000	3.000000	55.000000	1.000000
14865.110409	-0.000220	0.473284	0.262786	73.630249	46.325310	58.079941	1.772800	0.000000	4.675166	0.000000	0.000000	0.000000	-0.010219	0.333727	-0.131837	0.000000	0.000000	3.000000	55.000000	1.000000
14865.113742	-0.000220	0.473284	0.262786	73.630249	46.325310	58.079941	1.772800	0.000000	4.675166	0.000000	0.000000	0.000000	-0.010219	0.333727	-0.131837	0.000000	0.000000	3.000000	55.000000	1.000000
14865.117076	-0.000323	0.474389	0.262098	73.875763	47.339401	58.987148	1.774862	0.000000	4.674384	0.000000	0.000000	0.000000	-0.030667	0.331547	-0.206421	0.000000	0.000000	3.000000	55.000000	1.000000
14865.120409	-0.000323	0.474389	0.262098	73.875763	47.339401	58.987148	1.774862	0.000000	4.674384	0.000000	0.000000	0.000000	-0.030667	0.331547	-0.206421	0.000000	0.000000	3.000000	55.000000	1.000000
14865.123742	-0.000323	0.474389	0.262098	73.875763	47.339401	58.987148	1.774862	0.000000	4.674384	0.000000	0.000000	0.000000	-0.030667	0.331547	-0.206421	0.000000	0.000000	3.000000	55.000000	1.000000
14865.127076	-0.000561	0.475505	0.261144	74.073936	48.331562	59.926277	1.777340	0.000000	4.673442	0.000000	0.000000	0.000000	-0.071480	0.334798	-0.286147	0.000000	0.000000	3.000000	55.000000	1.000000
14865.130409	-0.000561	0.475505	0.261144	74.073936	48.331562	59.926277	1.777340	0.000000	4.673442	0.000000	0.000000	0.000000	-0.071480	0.334798	-0.286147	0.000000	0.000000	3.000000	55.000000	1.000000
14865.133742	-0.000561	0.475505	0.261144	74.073936	48.331562	59.926277	1.777340	0.000000	4.673442	0.000000	0.000000	0.000000	-0.071480	0.334798	-0.286147	0.000000	0.000000	3.000000	55.000000	1.000000
14865.137076	-0.000866	0.476630	0.259892	74.234314	49.306271	60.894962	1.779285	0.000000	4.672702	0.000000	0.000000	0.000000	-0.091615	0.337368	-0.375677	0.000000	0.000000	3.000000	55.000000	1.000000
14865.140409	-0.000866	0.476630	0.259892	74.234314	49.306271	60.894962	1.779285	0.000000	4.672702	0.000000	0.000000	0.000000	-0.091615	0.337368	-0.375677	0.000000	0.000000	3.000000	55.000000	1.000000
14865.143742	-0.000866	0.476630	0.259892	74.234314	49.306271	60.894962	1.779285	0.000000	4.672702	0.000000	0.000000	0.000000	-0.091615	0.337368	-0.375677	0.000000	0.000000	3.000000	55.000000	1.000000
14865.147076	-0.001136	0.477782	0.258385	74.384392	50.210468	61.797413	1.781977	0.000000	4.671676	0.000000	0.000000	0.000000	-0.080978	0.345739	-0.452104	0.000000	0.000000	3.000000	55.000000	1.000000
14865.150409	-0.001136	0.477782	0.258385	74.384392	50.210468	61.797413	1.781977	0.000000	4.671676	0.000000	0.000000	0.000000	-0.080978	0.345739	-0.452104	0.000000	0.000000	3.000000	55.000000	1.000000
14865.153742	-0.001136	0.477782	0.258385	74.384392	50.210468	61.797413	1.781977	0.000000	4.671676	0.000000	0.000000	0.000000	-0.080978	0.345739	-0.452104	0.000000	0.000000	3.000000	55.000000	1.000000
14865.157076	-0.001438	0.478980	0.256604	74.526024	51.060009	62.655048	1.786787	0.000000	4.669839	0.000000	0.000000	0.000000	-0.090639	0.359338	-0.534182	0.000000	0.000000	3.000000	55.000000	1.000000
14865.160409	-0.001438	0.478980	0.256604	74.526024	51.060009	62.655048	1.786787	0.000000	4.669839	0.000000	0.000000	0.000000	-0.090639	0.359338	-0.534182	0.000000	0.000000	3.000000	55.000000	1.000000
14865.163742	-0.001438	0.478980	0.256604	74.526024	51.060009	62.655048	1.786787	0.000000	4.669839	0.000000	0.000000	0.000000	-0.090639	0.359338	-0.534182	0.000000	0.000000	3.000000	55.000000	1.000000
14865.167076	-0.001671	0.480164	0.254596	74.654915	51.825432	63.433472	1.792801	0.000000	4.667533	0.000000	0.000000	0.000000	-0.069742	0.355300	-0.602534	0.000000	0.000000	3.000000	55.000000	1.000000
14865.170409	-0.001671	0.480164	0.254596	74.654915	51.825432	63.433472	1.792801	0.000000	4.667533	0.000000	0.000000	0.000000	-0.069742	0.355300	-0.602534	0.000000	0.000000	3.000000	55.000000	1.000000
14865.173742	-0.001671	0.480164	0.254596	74.654915	51.825432	63.433472	1.792801	0.000000	4.667533	0.000000	0.000000	0.000000	-0.069742	0.355300	-0.602534	0.000000	0.000000	3.000000	55.000000	1.000000
14865.177076	-0.001935	0.481354	0.252372	74.779457	52.518520	64.138992	1.801403	0.000000	4.664220	0.000000	0.000000	0.000000	-0.079274	0.356860	-0.667230	0.000000	0.000000	3.000000	55.000000	1.000000
14865.180409	-0.001935	0.481354	0.252372	74.779457	52.518520	64.138992	1.801403	0.000000	4.664220	0.000000	0.000000	0.000000	-0.079274	0.356860	-0.667230	0.000000	0.000000	3.000000	55.000000	1.000000
14865.183742	-0.001935	0.481354	0.252372	74.779457	52.518520	64.138992	1.801403	0.000000	4.664220	0.000000	0.000000	0.000000	-0.079274	0.356860	-0.667230	0.000000	0.000000	3.000000	55.000000	1.000000
14865.187076	-0.002231	0.482550	0.249992	74.902061	53.132946	64.770981	1.810956	0.000000	4.660519	0.000000	0.000000	0.000000	-0.088693	0.358669	-0.713840	0.000000	0.000000	3.000000	55.000000	1.000000
14865.190409	-0.002231	0.482550	0.249992	74.902061	53.132946	64.770981	1.810956	0.000000	4.660519	0.000000	0.000000	0.000000	-0.088693	0.358669	-0.713840	0.000000	0.000000	3.000000	55.000000	1.000000
14865.193742	-0.002231	0.482550	0.249992	74.902061	53.132946	64.770981	1.810956	0.000000	4.660519	0.000000	0.000000	0.000000	-0.088693	0.358669	-0.713840	0.000000	0.000000	3.000000	55.000000	1.000000
14865.197076	-0.002457	0.483709	0.247393	75.033165	53.690186	65.336288	1.821131	0.000000	4.656553	0.000000	0.000000	0.000000	-0.067780	0.347876	-0.779619	0.000000	0.000000	3.000000	55.000000	1.000000
14865.200409	-0.002457	0.483709	0.247393	75.033165	53.690186	65.336288	1.821131	0.000000	4.656553	0.000000	0.000000	0.000000	-0.067780	0.347876	-0.779619	0.000000	0.000000	3.000000	55.000000	1.000000
14865.203742	-0.002457	0.483709	0.247393	75.033165	53.690186	65.336288	1.821131	0.000000	4.656553	0.000000	0.000000	0.000000	-0.067780	0.347876	-0.779619	0.000000	0.000000	3.000000	55.000000	1.000000
14865.207076	-0.002647	0.484889	0.244554	75.174370	54.136478	65.771690	1.834013	0.000000	4.651494	0.000000	0.000000	0.000000	-0.056992	0.353836	-0.851815	0.000000	0.000000	3.000000	55.000000	1.000000
14865.210409	-0.002647	0.484889	0.244554	75.174370	54.136478	65.771690	1.834013	0.000000	4.651494	0.000000	0.000000	0.000000	-0.056992	0.353836	-0.851815	0.000000	0.000000	3.000000	55.000000	1.000000
14865.213742	-0.002647	0.484889	0.244554	75.174370	54.136478	65.771690	1.834013	0.000000	4.651494	0.000000	0.000000	0.000000	-0.056992	0.353836	-0.851815	0.000000	0.000000	3.000000	55.000000	1.000000
14865.217076	-0.002933	0.486046	0.241439	75.342995	54.588764	66.206169	1.849285	0.000000	4.645443	0.000000	0.000000	0.000000	-0.086020	0.347359	-0.934523	0.000000	0.000000	3.000000	55.000000	1.000000
14865.220409	-0.002933	0.486046	0.241439	75.342995	54.588764	66.206169	1.849285	0.000000	4.645443	0.000000	0.000000	0.000000	-0.086020	0.347359	-0.934523	0.000000	0.000000	3.000000	55.000000	1.000000
14865.223742	-0.002933	0.486046	0.241439	75.342995	54.588764	66.206169	1.849285	0.000000	4.645443	0.000000	0.000000	0.000000	-0.086020	0.347359	-0.934523	0.000000	0.000000	3.000000	55.000000	1.000000
14865.227076	-0.003315	0.487220	0.238074	75.541306	55.095211	66.688271	1.865086	0.000000	4.639122	0.000000	0.000000	0.000000	-0.114580	0.352189	-1.009425	0.000000	0.000000	3.000000	55.000000	1.000000
14865.230409	-0.003315	0.487220	0.238074	75.541306	55.095211	66.688271	1.865086	0.000000	4.639122	0.000000	0.000000	0.000000	-0.114580	0.352189	-1.009425	0.000000	0.000000	3.000000	55.000000	1.000000
14865.233742	-0.003315	0.487220	0.238074	75.541306	55.095211	66.688271	1.865086	0.000000	4.639122	0.000000	0.000000	0.000000	-0.114580	0.352189	-1.009425	0.000000	0.000000	3.000000	55.000000	1.000000
14865.237076	-0.003725	0.488333	0.234459	75.744446	55.695740	67.275368	1.881337	0.000000	4.632555	0.000000	0.000000	0.000000	-0.122879	0.333689	-1.084587	0.000000	0.000000	3.000000	55.000000	1.000000
14865.240409	-0.003725	0.488333	0.234459	75.744446	55.695740	67.275368	1.881337	0.000000	4.632555	0.000000	0.000000	0.000000	-0.122879	0.333689	-1.084587	0.000000	0.000000	3.000000	55.000000	1.000000
14865.243742	-0.003725	0.488333	0.234459	75.744446	55.695740	67.275368	1.881337	0.000000	4.632555	0.000000	0.000000	0.000000	-0.122879	0.333689	-1.084587	0.000000	0.000000	3.000000	55.000000	1.000000
14865.247076	-0.004161	0.489477	0.230601	75.910515	56.453331	68.068031	1.899250	0.000000	4.625240	0.000000	0.000000	0.000000	-0.130899	0.343327	-1.157465	0.000000	0.000000	3.000000	55.000000	1.000000
14865.250409	-0.004161	0.489477	0.230601	75.910515	56.453331	68.068031	1.899250	0.000000	4.625240	0.000000	0.000000	0.000000	-0.130899	0.343327	-1.157465	0.000000	0.000000	3.000000	55.000000	1.000000
14865.253742	-0.004161	0.489477	0.230601	75.910515	56.453331	68.068031	1.899250	0.000000	4.625240	0.000000	0.000000	0.000000	-0.130899	0.343327	-1.157465	0.000000	0.000000	3.000000	55.000000	1.000000
14865.257076	-0.004591	0.490653	0.226528	76.051285	57.300591	68.984833	1.918901	0.000000	4.617123	0.000000	0.000000	0.000000	-0.128930	0.352674	-1.221782	0.000000	0.000000	3.000000	55.000000	1.000000
14865.260409	-0.004591	0.490653	0.226528	76.051285	57.300591	68.984833	1.918901	0.000000	4.617123	0.000000	0.000000	0.000000	-0.128930	0.352674	-1.221782	0.000000	0.000000	3.000000	55.000000	1.000000
14865.263742	-0.004591	0.490653	0.226528	76.051285	57.300591	68.984833	1.918901	0.000000	4.617123	0.000000	0.000000	0.000000	-0.128930	0.352674	-1.221782	0.000000	0.000000	3.000000	55.000000	1.000000
14865.267076	-0.005079	0.491806	0.222323	76.195839	58.190548	69.945183	1.940784	0.000000	4.607967	0.000000	0.000000	0.000000	-0.146368	0.345858	-1.261611	0.000000	0.000000	3.000000	55.000000	1.000000
14865.270409	-0.005079	0.491806	0.222323	76.195839	58.190548	69.945183	1.940784	0.000000	4.607967	0.000000	0.000000	0.000000	-0.146368	0.345858	-1.261611	0.000000	0.000000	3.000000	55.000000	1.000000
14865.273742	-0.005079	0.491806	0.222323	76.195839	58.190548	69.945183	1.940784	0.000000	4.607967	0.000000	0.000000	0.000000	-0.146368	0.345858	-1.261611	0.000000	0.000000	3.000000	55.000000	1.000000
14865.277076	-0.005527	0.492989	0.217964	76.309067	58.764641	70.601791	1.963305	0.000000	4.598416	0.000000	0.000000	0.000000	-0.134458	0.355093	-1.307760	0.000000	0.000000	3.000000	55.000000	1.000000
14865.280409	-0.005527	0.492989	0.217964	76.309067	58.764641	70.601791	1.963305	0.000000	4.598416	0.000000	0.000000	0.000000	-0.134458	0.355093	-1.307760	0.000000	0.000000	3.000000	55.000000	1.000000
14865.283742	-0.005527	0.492989	0.217964	76.309067	58.764641	70.601791	1.963305	0.000000	4.598416	0.000000	0.000000	0.000000	-0.134458	0.355093	-1.307760	0.000000	0.000000	3.000000	55.000000	1.000000
14865.287076	-0.006001	0.494172	0.213585	76.341988	58.392532	70.339012	1.988430	0.000000	4.587608	0.000000	0.000000	0.000000	-0.142098	0.354954	-1.313658	0.000000	0.000000	3.000000	55.000000	1.000000
14865.290409	-0.006001	0.494172	0.213585	76.341988	58.392532	70.339012	1.988430	0.000000	4.587608	0.000000	0.000000	0.000000	-0.142098	0.354954	-1.313658	0.000000	0.000000	3.000000	55.000000	1.000000
14865.293742	-0.006001	0.494172	0.213585	76.341988	58.392532	70.339012	1.988430	0.000000	4.587608	0.000000	0.000000	0.000000	-0.142098	0.354954	-1.313658	0.000000	0.000000	3.000000	55.000000	1.000000
14865.297076	-0.006500	0.495414	0.209269	76.258911	56.751511	68.842445	2.014090	0.000000	4.576401	0.000000	0.000000	0.000000	-0.149780	0.372528	-1.294777	0.000000	0.000000	3.000000	55.000000	1.000000
14865.300409	-0.006500	0.495414	0.209269	76.258911	56.751511	68.842445	2.014090	0.000000	4.576401	0.000000	0.000000	0.000000	-0.149780	0.372528	-1.294777	0.000000	0.000000	3.000000	55.000000	1.000000
14865.303742	-0.006500	0.495414	0.209269	76.258911	56.751511	68.842445	2.014090	0.000000	4.576401	0.000000	0.000000	0.000000	-0.149780	0.372528	-1.294777	0.000000	0.000000	3.000000	55.000000	1.000000
14865.307076	-0.006962	0.496660	0.205039	76.085915	54.362888	66.615593	2.039647	0.000000	4.565068	0.000000	0.000000	0.000000	-0.138533	0.373878	-1.268984	0.000000	0.000000	3.000000	55.000000	1.000000
14865.310409	-0.006962	0.496660	0.205039	76.085915	54.362888	66.615593	2.039647	0.000000	4.565068	0.000000	0.000000	0.000000	-0.138533	0.373878	-1.268984	0.000000	0.000000	3.000000	55.000000	1.000000
14865.313742	-0.006962	0.496660	0.205039	76.085915	54.362888	66.615593	2.039647	0.000000	4.565068	0.000000	0.000000	0.000000	-0.138533	0.373878	-1.268984	0.000000	0.000000	3.000000	55.000000	1.000000
14865.317076	-0.007356	0.497912	0.200898	75.859566	51.791660	64.204407	2.066049	0.000000	4.553179	0.000000	0.000000	0.000000	-0.118162	0.375353	-1.242274	0.000000	0.000000	3.000000	55.000000	1.000000
14865.320409	-0.007356	0.497912	0.200898	75.859566	51.791660	64.204407	2.066049	0.000000	4.553179	0.000000	0.000000	0.000000	-0.118162	0.375353	-1.242274	0.000000	0.000000	3.000000	55.000000	1.000000
14865.323742	-0.007356	0.497912	0.200898	75.859566	51.791660	64.204407	2.066049	0.000000	4.553179	0.000000	0.000000	0.000000	-0.118162	0.375353	-1.242274	0.000000	0.000000	3.000000	55.000000	1.000000
14865.327076	-0.007683	0.499170	0.196883	75.610657	49.331665	61.893414	2.093844	0.000000	4.540464	0.000000	0.000000	0.000000	-0.098330	0.377633	-1.204348	0.000000	0.000000	3.000000	55.000000	1.000000
14865.330409	-0.007683	0.499170	0.196883	75.610657	49.331665	61.893414	2.093844	0.000000	4.540464	0.000000	0.000000	0.000000	-0.098330	0.377633	-1.204348	0.000000	0.000000	3.000000	55.000000	1.000000
14865.333742	-0.007683	0.499170	0.196883	75.610657	49.331665	61.893414	2.093844	0.000000	4.540464	0.000000	0.000000	0.000000	-0.098330	0.377633	-1.204348	0.000000	0.000000	3.000000	55.000000	1.000000
14865.337076	-0.007916	0.500459	0.193050	75.357887	47.034393	59.715790	2.122690	0.000000	4.527051	0.000000	0.000000	0.000000	-0.069844	0.386522	-1.149990	0.000000	0.000000	3.000000	55.000000	1.000000
14865.340409	-0.007916	0.500459	0.193050	75.357887	47.034393	59.715790	2.122690	0.000000	4.527051	0.000000	0.000000	0.000000	-0.069844	0.386522	-1.149990	0.000000	0.000000	3.000000	55.000000	1.000000
14865.343742	-0.007916	0.500459	0.193050	75.357887	47.034393	59.715790	2.122690	0.000000	4.527051	0.000000	0.000000	0.000000	-0.069844	0.386522	-1.149990	0.000000	0.000000	3.000000	55.000000	1.000000
14865.347076	-0.008147	0.501721	0.189351	75.125603	44.889015	57.650070	2.152626	0.000000	4.512893	0.000000	0.000000	0.000000	-0.069372	0.378715	-1.109584	0.000000	0.000000	3.000000	55.000000	1.000000
14865.350409	-0.008147	0.501721	0.189351	75.125603	44.889015	57.650070	2.152626	0.000000	4.512893	0.000000	0.000000	0.000000	-0.069372	0.378715	-1.109584	0.000000	0.000000	3.000000	55.000000	1.000000
14865.353742	-0.008147	0.501721	0.189351	75.125603	44.889015	57.650070	2.152626	0.000000	4.512893	0.000000	0.000000	0.000000	-0.069372	0.378715	-1.109584	0.000000	0.000000	3.000000	55.000000	1.000000
14865.357076	-0.008377	0.502991	0.185753	74.928780	42.859268	55.644444	2.182250	0.000000	4.498643	0.000000	0.000000	0.000000	-0.068814	0.381120	-1.079649	0.000000	0.000000	3.000000	55.000000	1.000000
14865.360409	-0.008377	0.502991	0.185753	74.928780	42.859268	55.644444	2.182250	0.000000	4.498643	0.000000	0.000000	0.000000	-0.068814	0.381120	-1.079649	0.000000	0.000000	3.000000	55.000000	1.000000
14865.363742	-0.008377	0.502991	0.185753	74.928780	42.859268	55.644444	2.182250	0.000000	4.498643	0.000000	0.000000	0.000000	-0.068814	0.381120	-1.079649	0.000000	0.000000	3.000000	55.000000	1.000000
14865.367076	-0.008696	0.504276	0.182325	74.803314	41.014626	53.753750	2.211835	0.000000	4.484170	0.000000	0.000000	0.000000	-0.095912	0.385250	-1.028189	0.000000	0.000000	3.000000	55.000000	1.000000
14865.370409	-0.008696	0.504276	0.182325	74.803314	41.014626	53.753750	2.211835	0.000000	4.484170	0.000000	0.000000	0.000000	-0.095912	0.385250	-1.028189	0.000000	0.000000	3.000000	55.000000	1.000000
14865.373742	-0.008696	0.504276	0.182325	74.803314	41.014626	53.753750	2.211835	0.000000	4.484170	0.000000	0.000000	0.000000	-0.095912	0.385250	-1.028189	0.000000	0.000000	3.000000	55.000000	1.000000
14865.377076	-0.009104	0.505551	0.178985	74.867531	39.853268	52.448204	2.238831	0.000000	4.470753	0.000000	0.000000	0.000000	-0.122294	0.382503	-1.002251	0.000000	0.000000	3.000000	55.000000	1.000000
14865.380409	-0.009104	0.505551	0.178985	74.867531	39.853268	52.448204	2.238831	0.000000	4.470753	0.000000	0.000000	0.000000	-0.122294	0.382503	-1.002251	0.000000	0.000000	3.000000	55.000000	1.000000
14865.383742	-0.009104	0.505551	0.178985	74.867531	39.853268	52.448204	2.238831	0.000000	4.470753	0.000000	0.000000	0.000000	-0.122294	0.382503	-1.002251	0.000000	0.000000	3.000000	55.000000	1.000000
14865.387076	-0.009538	0.506817	0.175733	75.191200	39.822693	52.200020	2.263993	0.000000	4.458064	0.000000	0.000000	0.000000	-0.130286	0.380001	-0.975603	0.000000	0.000000	3.000000	55.000000	1.000000
14865.390409	-0.009538	0.506817	0.175733	75.191200	39.822693	52.200020	2.263993	0.000000	4.458064	0.000000	0.000000	0.000000	-0.130286	0.380001	-0.975603	0.000000	0.000000	3.000000	55.000000	1.000000
14865.393742	-0.009538	0.506817	0.175733	75.191200	39.822693	52.200020	2.263993	0.000000	4.458064	0.000000	0.000000	0.000000	-0.130286	0.380001	-0.975603	0.000000	0.000000	3.000000	55.000000	1.000000
14865.397076	-0.010001	0.508120	0.172676	75.562859	40.214561	52.386932	2.288439	0.000000	4.445566	0.000000	0.000000	0.000000	-0.138707	0.390668	-0.916949	0.000000	0.000000	3.000000	55.000000	1.000000
14865.400409	-0.010001	0.508120	0.172676	75.562859	40.214561	52.386932	2.288439	0.000000	4.445566	0.000000	0.000000	0.000000	-0.138707	0.390668	-0.916949	0.000000	0.000000	3.000000	55.000000	1.000000
14865.403742	-0.010001	0.508120	0.172676	75.562859	40.214561	52.386932	2.288439	0.000000	4.445566	0.000000	0.000000	0.000000	-0.138707	0.390668	-0.916949	0.000000	0.000000	3.000000	55.000000	1.000000
14865.407076	-0.010460	0.509434	0.169729	75.873283	40.765987	52.812550	2.310961	0.000000	4.433898	0.000000	0.000000	0.000000	-0.137779	0.394276	-0.884070	0.000000	0.000000	3.000000	55.000000	1.000000
14865.410409	-0.010460	0.509434	0.169729	75.873283	40.765987	52.812550	2.310961	0.000000	4.433898	0.000000	0.000000	0.000000	-0.137779	0.394276	-0.884070	0.000000	0.000000	3.000000	55.000000	1.000000
14865.413742	-0.010460	0.509434	0.169729	75.873283	40.765987	52.812550	2.310961	0.000000	4.433898	0.000000	0.000000	0.000000	-0.137779	0.394276	-0.884070	0.000000	0.000000	3.000000	55.000000	1.000000
14865.417076	-0.010946	0.510745	0.166912	76.109329	41.506363	53.524948	2.332993	0.000000	4.422346	0.000000	0.000000	0.000000	-0.145930	0.393476	-0.845028	0.000000	0.000000	3.000000	55.000000	1.000000
14865.420409	-0.010946	0.510745	0.166912	76.109329	41.506363	53.524948	2.332993	0.000000	4.422346	0.000000	0.000000	0.000000	-0.145930	0.393476	-0.845028	0.000000	0.000000	3.000000	55.000000	1.000000
14865.423742	-0.010946	0.510745	0.166912	76.109329	41.506363	53.524948	2.332993	0.000000	4.422346	0.000000	0.000000	0.000000	-0.145930	0.393476	-0.845028	0.000000	0.000000	3.000000	55.000000	1.000000
14865.427076	-0.011548	0.512018	0.164192	76.289948	42.347736	54.409763	2.353633	0.000000	4.411396	0.000000	0.000000	0.000000	-0.180433	0.381872	-0.816007	0.000000	0.000000	3.000000	55.000000	1.000000
14865.430409	-0.011548	0.512018	0.164192	76.289948	42.347736	54.409763	2.353633	0.000000	4.411396	0.000000	0.000000	0.000000	-0.180433	0.381872	-0.816007	0.000000	0.000000	3.000000	55.000000	1.000000
14865.433742	-0.011548	0.512018	0.164192	76.289948	42.347736	54.409763	2.353633	0.000000	4.411396	0.000000	0.000000	0.000000	-0.180433	0.381872	-0.816007	0.000000	0.000000	3.000000	55.000000	1.000000
14865.437076	-0.012292	0.513269	0.161550	76.474403	43.273132	55.390644	2.371348	0.000000	4.401898	0.000000	0.000000	0.000000	-0.223266	0.375216	-0.792772	0.000000	0.000000	3.000000	55.000000	1.000000
14865.440409	-0.012292	0.513269	0.161550	76.474403	43.273132	55.390644	2.371348	0.000000	4.401898	0.000000	0.000000	0.000000	-0.223266	0.375216	-0.792772	0.000000	0.000000	3.000000	55.000000	1.000000
14865.443742	-0.012292	0.513269	0.161550	76.474403	43.273132	55.390644	2.371348	0.000000	4.401898	0.000000	0.000000	0.000000	-0.223266	0.375216	-0.792772	0.000000	0.000000	3.000000	55.000000	1.000000
14865.447076	-0.013147	0.514510	0.158929	76.680420	44.391220	56.574848	2.385658	0.000000	4.394159	0.000000	0.000000	0.000000	-0.256498	0.372320	-0.786132	0.000000	0.000000	3.000000	55.000000	1.000000
14865.450409	-0.013147	0.514510	0.158929	76.680420	44.391220	56.574848	2.385658	0.000000	4.394159	0.000000	0.000000	0.000000	-0.256498	0.372320	-0.786132	0.000000	0.000000	3.000000	55.000000	1.000000
14865.453742	-0.013147	0.514510	0.158929	76.680420	44.391220	56.574848	2.385658	0.000000	4.394159	0.000000	0.000000	0.000000	-0.256498	0.372320	-0.786132	0.000000	0.000000	3.000000	55.000000	1.000000
14865.457076	-0.014082	0.515690	0.156318	76.895569	45.651897	57.903728	2.397753	0.000000	4.387571	0.000000	0.000000	0.000000	-0.280489	0.353918	-0.783361	0.000000	0.000000	3.000000	55.000000	1.000000
14865.460409	-0.014082	0.515690	0.156318	76.895569	45.651897	57.903728	2.397753	0.000000	4.387571	0.000000	0.000000	0.000000	-0.280489	0.353918	-0.783361	0.000000	0.000000	3.000000	55.000000	1.000000
14865.463742	-0.014082	0.515690	0.156318	76.895569	45.651897	57.903728	2.397753	0.000000	4.387571	0.000000	0.000000	0.000000	-0.280489	0.353918	-0.783361	0.000000	0.000000	3.000000	55.000000	1.000000
14865.467076	-0.015066	0.516857	0.153694	77.096146	47.019451	59.356190	2.408367	0.000000	4.381754	0.000000	0.000000	0.000000	-0.295293	0.350199	-0.787321	0.000000	0.000000	3.000000	55.000000	1.000000
14865.470409	-0.015066	0.516857	0.153694	77.096146	47.019451	59.356190	2.408367	0.000000	4.381754	0.000000	0.000000	0.000000	-0.295293	0.350199	-0.787321	0.000000	0.000000	3.000000	55.000000	1.000000
14865.473742	-0.015066	0.516857	0.153694	77.096146	47.019451	59.356190	2.408367	0.000000	4.381754	0.000000	0.000000	0.000000	-0.295293	0.350199	-0.787321	0.000000	0.000000	3.000000	55.000000	1.000000
14865.477076	-0.016099	0.517979	0.151059	77.260033	48.417248	60.873337	2.418379	0.000000	4.376236	0.000000	0.000000	0.000000	-0.309884	0.336503	-0.790346	0.000000	0.000000	3.000000	55.000000	1.000000
14865.480409	-0.016099	0.517979	0.151059	77.260033	48.417248	60.873337	2.418379	0.000000	4.376236	0.000000	0.000000	0.000000	-0.309884	0.336503	-0.790346	0.000000	0.000000	3.000000	55.000000	1.000000
14865.483742	-0.016099	0.517979	0.151059	77.260033	48.417248	60.873337	2.418379	0.000000	4.376236	0.000000	0.000000	0.000000	-0.309884	0.336503	-0.790346	0.000000	0.000000	3.000000	55.000000	1.000000
14865.487076	-0.017122	0.519103	0.148393	77.369881	49.805069	62.382107	2.427748	0.000000	4.371045	0.000000	0.000000	0.000000	-0.306790	0.337219	-0.799958	0.000000	0.000000	3.000000	55.000000	1.000000
14865.490409	-0.017122	0.519103	0.148393	77.369881	49.805069	62.382107	2.427748	0.000000	4.371045	0.000000	0.000000	0.000000	-0.306790	0.337219	-0.799958	0.000000	0.000000	3.000000	55.000000	1.000000
14865.493742	-0.017122	0.519103	0.148393	77.369881	49.805069	62.382107	2.427748	0.000000	4.371045	0.000000	0.000000	0.000000	-0.306790	0.337219	-0.799958	0.000000	0.000000	3.000000	55.000000	1.000000
14865.497076	-0.018133	0.520244	0.145674	77.424019	51.122566	63.760677	2.438047	0.000000	4.365309	0.000000	0.000000	0.000000	-0.303461	0.342199	-0.815705	0.000000	0.000000	3.000000	55.000000	1.000000
14865.500409	-0.018133	0.520244	0.145674	77.424019	51.122566	63.760677	2.438047	0.000000	4.365309	0.000000	0.000000	0.000000	-0.303461	0.342199	-0.815705	0.000000	0.000000	3.000000	55.000000	1.000000
14865.503742	-0.018133	0.520244	0.145674	77.424019	51.122566	63.760677	2.438047	0.000000	4.365309	0.000000	0.000000	0.000000	-0.303461	0.342199	-0.815705	0.000000	0.000000	3.000000	55.000000	1.000000
14865.507076	-0.019134	0.521353	0.142926	77.444443	52.213665	64.840652	2.449603	0.000000	4.358835	0.000000	0.000000	0.000000	-0.300274	0.332779	-0.824414	0.000000	0.000000	3.000000	55.000000	1.000000
14865.510409	-0.019134	0.521353	0.142926	77.444443	52.213665	64.840652	2.449603	0.000000	4.358835	0.000000	0.000000	0.000000	-0.300274	0.332779	-0.824414	0.000000	0.000000	3.000000	55.000000	1.000000
14865.513742	-0.019134	0.521353	0.142926	77.444443	52.213665	64.840652	2.449603	0.000000	4.358835	0.000000	0.000000	0.000000	-0.300274	0.332779	-0.824414	0.000000	0.000000	3.000000	55.000000	1.000000
14865.517076	-0.020096	0.522464	0.140146	77.469414	53.077923	65.749031	2.462168	0.000000	4.351750	0.000000	0.000000	0.000000	-0.288499	0.333148	-0.833887	0.000000	0.000000	3.000000	55.000000	1.000000
14865.520409	-0.020096	0.522464	0.140146	77.469414	53.077923	65.749031	2.462168	0.000000	4.351750	0.000000	0.000000	0.000000	-0.288499	0.333148	-0.833887	0.000000	0.000000	3.000000	55.000000	1.000000
14865.523742	-0.020096	0.522464	0.140146	77.469414	53.077923	65.749031	2.462168	0.000000	4.351750	0.000000	0.000000	0.000000	-0.288499	0.333148	-0.833887	0.000000	0.000000	3.000000	55.000000	1.000000
14865.527076	-0.021076	0.523593	0.137350	77.514824	53.598846	66.300285	2.476500	0.000000	4.343610	0.000000	0.000000	0.000000	-0.293904	0.338873	-0.838890	0.000000	0.000000	3.000000	55.000000	1.000000
14865.530409	-0.021076	0.523593	0.137350	77.514824	53.598846	66.300285	2.476500	0.000000	4.343610	0.000000	0.000000	0.000000	-0.293904	0.338873	-0.838890	0.000000	0.000000	3.000000	55.000000	1.000000
14865.533742	-0.021076	0.523593	0.137350	77.514824	53.598846	66.300285	2.476500	0.000000	4.343610	0.000000	0.000000	0.000000	-0.293904	0.338873	-0.838890	0.000000	0.000000	3.000000	55.000000	1.000000
14865.537076	-0.021990	0.524695	0.134564	77.566109	53.826984	66.456841	2.491126	0.000000	4.335238	0.000000	0.000000	0.000000	-0.274156	0.330545	-0.835696	0.000000	0.000000	3.000000	55.000000	1.000000
14865.540409	-0.021990	0.524695	0.134564	77.566109	53.826984	66.456841	2.491126	0.000000	4.335238	0.000000	0.000000	0.000000	-0.274156	0.330545	-0.835696	0.000000	0.000000	3.000000	55.000000	1.000000
14865.543742	-0.021990	0.524695	0.134564	77.566109	53.826984	66.456841	2.491126	0.000000	4.335238	0.000000	0.000000	0.000000	-0.274156	0.330545	-0.835696	0.000000	0.000000	3.000000	55.000000	1.000000
14865.547076	-0.022923	0.525788	0.131803	77.609756	54.021420	66.487717	2.507707	0.000000	4.325668	0.000000	0.000000	0.000000	-0.280025	0.327821	-0.828209	0.000000	0.000000	3.000000	55.000000	1.000000
14865.550409	-0.022923	0.525788	0.131803	77.609756	54.021420	66.487717	2.507707	0.000000	4.325668	0.000000	0.000000	0.000000	-0.280025	0.327821	-0.828209	0.000000	0.000000	3.000000	55.000000	1.000000
14865.553742	-0.022923	0.525788	0.131803	77.609756	54.021420	66.487717	2.507707	0.000000	4.325668	0.000000	0.000000	0.000000	-0.280025	0.327821	-0.828209	0.000000	0.000000	3.000000	55.000000	1.000000
14865.557076	-0.023876	0.526839	0.129072	77.654495	54.215321	66.636047	2.524037	0.000000	4.316160	0.000000	0.000000	0.000000	-0.285872	0.315529	-0.819489	0.000000	0.000000	3.000000	55.000000	1.000000
14865.560409	-0.023876	0.526839	0.129072	77.654495	54.215321	66.636047	2.524037	0.000000	4.316160	0.000000	0.000000	0.000000	-0.285872	0.315529	-0.819489	0.000000	0.000000	3.000000	55.000000	1.000000
14865.563742	-0.023876	0.526839	0.129072	77.654495	54.215321	66.636047	2.524037	0.000000	4.316160	0.000000	0.000000	0.000000	-0.285872	0.315529	-0.819489	0.000000	0.000000	3.000000	55.000000	1.000000
14865.567076	-0.024796	0.527892	0.126444	77.702232	54.356567	66.819260	2.540045	0.000000	4.306758	0.000000	0.000000	0.000000	-0.275957	0.315759	-0.788316	0.000000	0.000000	3.000000	55.000000	1.000000
14865.570409	-0.024796	0.527892	0.126444	77.702232	54.356567	66.819260	2.540045	0.000000	4.306758	0.000000	0.000000	0.000000	-0.275957	0.315759	-0.788316	0.000000	0.000000	3.000000	55.000000	1.000000
14865.573742	-0.024796	0.527892	0.126444	77.702232	54.356567	66.819260	2.540045	0.000000	4.306758	0.000000	0.000000	0.000000	-0.275957	0.315759	-0.788316	0.000000	0.000000	3.000000	55.000000	1.000000
14865.577076	-0.025656	0.528946	0.123923	77.764488	54.434303	66.858521	2.555912	0.000000	4.297361	0.000000	0.000000	0.000000	-0.258055	0.316288	-0.756451	0.000000	0.000000	3.000000	55.000000	1.000000
14865.580409	-0.025656	0.528946	0.123923	77.764488	54.434303	66.858521	2.555912	0.000000	4.297361	0.000000	0.000000	0.000000	-0.258055	0.316288	-0.756451	0.000000	0.000000	3.000000	55.000000	1.000000
14865.583742	-0.025656	0.528946	0.123923	77.764488	54.434303	66.858521	2.555912	0.000000	4.297361	0.000000	0.000000	0.000000	-0.258055	0.316288	-0.756451	0.000000	0.000000	3.000000	55.000000	1.000000
14865.587076	-0.026459	0.529990	0.121529	77.845665	54.437191	66.756126	2.572238	0.000000	4.287609	0.000000	0.000000	0.000000	-0.240826	0.313021	-0.717919	0.000000	0.000000	3.000000	55.000000	1.000000
14865.590409	-0.026459	0.529990	0.121529	77.845665	54.437191	66.756126	2.572238	0.000000	4.287609	0.000000	0.000000	0.000000	-0.240826	0.313021	-0.717919	0.000000	0.000000	3.000000	55.000000	1.000000
14865.593742	-0.026459	0.529990	0.121529	77.845665	54.437191	66.756126	2.572238	0.000000	4.287609	0.000000	0.000000	0.000000	-0.240826	0.313021	-0.717919	0.000000	0.000000	3.000000	55.000000	1.000000
14865.597076	-0.027152	0.531028	0.119307	77.954269	54.352772	66.515968	2.588601	0.000000	4.277750	0.000000	0.000000	0.000000	-0.208117	0.311598	-0.666770	0.000000	0.000000	3.000000	55.000000	1.000000
14865.600409	-0.027152	0.531028	0.119307	77.954269	54.352772	66.515968	2.588601	0.000000	4.277750	0.000000	0.000000	0.000000	-0.208117	0.311598	-0.666770	0.000000	0.000000	3.000000	55.000000	1.000000
14865.603742	-0.027152	0.531028	0.119307	77.954269	54.352772	66.515968	2.588601	0.000000	4.277750	0.000000	0.000000	0.000000	-0.208117	0.311598	-0.666770	0.000000	0.000000	3.000000	55.000000	1.000000
14865.607076	-0.027792	0.532059	0.117216	78.101280	54.131821	66.153381	2.605630	0.000000	4.267399	0.000000	0.000000	0.000000	-0.191818	0.309079	-0.627406	0.000000	0.000000	3.000000	55.000000	1.000000
14865.610409	-0.027792	0.532059	0.117216	78.101280	54.131821	66.153381	2.605630	0.000000	4.267399	0.000000	0.000000	0.000000	-0.191818	0.309079	-0.627406	0.000000	0.000000	3.000000	55.000000	1.000000
14865.613742	-0.027792	0.532059	0.117216	78.101280	54.131821	66.153381	2.605630	0.000000	4.267399	0.000000	0.000000	0.000000	-0.191818	0.309079	-0.627406	0.000000	0.000000	3.000000	55.000000	1.000000
14865.617076	-0.028406	0.533037	0.115281	78.298203	53.779194	65.626366	2.622477	0.000000	4.257067	0.000000	0.000000	0.000000	-0.184390	0.293608	-0.580513	0.000000	0.000000	3.000000	55.000000	1.000000
14865.620409	-0.028406	0.533037	0.115281	78.298203	53.779194	65.626366	2.622477	0.000000	4.257067	0.000000	0.000000	0.000000	-0.184390	0.293608	-0.580513	0.000000	0.000000	3.000000	55.000000	1.000000
14865.623742	-0.028406	0.533037	0.115281	78.298203	53.779194	65.626366	2.622477	0.000000	4.257067	0.000000	0.000000	0.000000	-0.184390	0.293608	-0.580513	0.000000	0.000000	3.000000	55.000000	1.000000
14865.627076	-0.028968	0.533992	0.113462	78.537292	53.287922	64.920631	2.637881	0.000000	4.247538	0.000000	0.000000	0.000000	-0.168459	0.286446	-0.545608	0.000000	0.000000	3.000000	55.000000	1.000000
14865.630409	-0.028968	0.533992	0.113462	78.537292	53.287922	64.920631	2.637881	0.000000	4.247538	0.000000	0.000000	0.000000	-0.168459	0.286446	-0.545608	0.000000	0.000000	3.000000	55.000000	1.000000
14865.633742	-0.028968	0.533992	0.113462	78.537292	53.287922	64.920631	2.637881	0.000000	4.247538	0.000000	0.000000	0.000000	-0.168459	0.286446	-0.545608	0.000000	0.000000	3.000000	55.000000	1.000000
14865.637076	-0.029503	0.534906	0.111742	78.797798	52.775089	64.163124	2.653174	0.000000	4.238003	0.000000	0.000000	0.000000	-0.160649	0.274150	-0.515984	0.000000	0.000000	3.000000	55.000000	1.000000
14865.640409	-0.029503	0.534906	0.111742	78.797798	52.775089	64.163124	2.653174	0.000000	4.238003	0.000000	0.000000	0.000000	-0.160649	0.274150	-0.515984	0.000000	0.000000	3.000000	55.000000	1.000000
14865.643742	-0.029503	0.534906	0.111742	78.797798	52.775089	64.163124	2.653174	0.000000	4.238003	0.000000	0.000000	0.000000	-0.160649	0.274150	-0.515984	0.000000	0.000000	3.000000	55.000000	1.000000
14865.647076	-0.029986	0.535762	0.110106	79.121674	52.921825	64.050781	2.667874	0.000000	4.228765	0.000000	0.000000	0.000000	-0.144669	0.256706	-0.490836	0.000000	0.000000	3.000000	55.000000	1.000000
14865.650409	-0.029986	0.535762	0.110106	79.121674	52.921825	64.050781	2.667874	0.000000	4.228765	0.000000	0.000000	0.000000	-0.144669	0.256706	-0.490836	0.000000	0.000000	3.000000	55.000000	1.000000
14865.653742	-0.029986	0.535762	0.110106	79.121674	52.921825	64.050781	2.667874	0.000000	4.228765	0.000000	0.000000	0.000000	-0.144669	0.256706	-0.490836	0.000000	0.000000	3.000000	55.000000	1.000000
14865.657076	-0.030413	0.536555	0.108516	79.536758	54.397018	65.247757	2.682932	0.000000	4.219227	0.000000	0.000000	0.000000	-0.128290	0.237964	-0.477025	0.000000	0.000000	3.000000	55.000000	1.000000
14865.660409	-0.030413	0.536555	0.108516	79.536758	54.397018	65.247757	2.682932	0.000000	4.219227	0.000000	0.000000	0.000000	-0.128290	0.237964	-0.477025	0.000000	0.000000	3.000000	55.000000	1.000000
14865.663742	-0.030413	0.536555	0.108516	79.536758	54.397018	65.247757	2.682932	0.000000	4.219227	0.000000	0.000000	0.000000	-0.128290	0.237964	-0.477025	0.000000	0.000000	3.000000	55.000000	1.000000
14865.667076	-0.030787	0.537317	0.106968	79.974808	56.805290	67.393761	2.699027	0.000000	4.208949	0.000000	0.000000	0.000000	-0.112018	0.228661	-0.464354	0.000000	0.000000	3.000000	55.000000	1.000000
14865.670409	-0.030787	0.537317	0.106968	79.974808	56.805290	67.393761	2.699027	0.000000	4.208949	0.000000	0.000000	0.000000	-0.112018	0.228661	-0.464354	0.000000	0.000000	3.000000	55.000000	1.000000
14865.673742	-0.030787	0.537317	0.106968	79.974808	56.805290	67.393761	2.699027	0.000000	4.208949	0.000000	0.000000	0.000000	-0.112018	0.228661	-0.464354	0.000000	0.000000	3.000000	55.000000	1.000000
14865.677076	-0.031136	0.538024	0.105504	80.377426	59.477718	69.829285	2.716223	0.000000	4.197872	0.000000	0.000000	0.000000	-0.104640	0.211957	-0.439092	0.000000	0.000000	3.000000	55.000000	1.000000
14865.680409	-0.031136	0.538024	0.105504	80.377426	59.477718	69.829285	2.716223	0.000000	4.197872	0.000000	0.000000	0.000000	-0.104640	0.211957	-0.439092	0.000000	0.000000	3.000000	55.000000	1.000000
14865.683742	-0.031136	0.538024	0.105504	80.377426	59.477718	69.829285	2.716223	0.000000	4.197872	0.000000	0.000000	0.000000	-0.104640	0.211957	-0.439092	0.000000	0.000000	3.000000	55.000000	1.000000
14865.687076	-0.031406	0.538688	0.104107	80.750206	62.161991	72.280624	2.732937	0.000000	4.187010	0.000000	0.000000	0.000000	-0.081040	0.199264	-0.419228	0.000000	0.000000	3.000000	55.000000	1.000000
14865.690409	-0.031406	0.538688	0.104107	80.750206	62.161991	72.280624	2.732937	0.000000	4.187010	0.000000	0.000000	0.000000	-0.081040	0.199264	-0.419228	0.000000	0.000000	3.000000	55.000000	1.000000
14865.693742	-0.031406	0.538688	0.104107	80.750206	62.161991	72.280624	2.732937	0.000000	4.187010	0.000000	0.000000	0.000000	-0.081040	0.199264	-0.419228	0.000000	0.000000	3.000000	55.000000	1.000000
14865.697076	-0.031649	0.539274	0.102739	81.113831	64.711205	74.576584	2.750966	0.000000	4.175187	0.000000	0.000000	0.000000	-0.073029	0.175866	-0.410391	0.000000	0.000000	3.000000	55.000000	1.000000
14865.700409	-0.031649	0.539274	0.102739	81.113831	64.711205	74.576584	2.750966	0.000000	4.175187	0.000000	0.000000	0.000000	-0.073029	0.175866	-0.410391	0.000000	0.000000	3.000000	55.000000	1.000000
14865.703742	-0.031649	0.539274	0.102739	81.113831	64.711205	74.576584	2.750966	0.000000	4.175187	0.000000	0.000000	0.000000	-0.073029	0.175866	-0.410391	0.000000	0.000000	3.000000	55.000000	1.000000
14865.707076	-0.031915	0.539820	0.101333	81.469543	67.160881	76.767540	2.769527	0.000000	4.162899	0.000000	0.000000	0.000000	-0.079893	0.163846	-0.421831	0.000000	0.000000	3.000000	55.000000	1.000000
14865.710409	-0.031915	0.539820	0.101333	81.469543	67.160881	76.767540	2.769527	0.000000	4.162899	0.000000	0.000000	0.000000	-0.079893	0.163846	-0.421831	0.000000	0.000000	3.000000	55.000000	1.000000
14865.713742	-0.031915	0.539820	0.101333	81.469543	67.160881	76.767540	2.769527	0.000000	4.162899	0.000000	0.000000	0.000000	-0.079893	0.163846	-0.421831	0.000000	0.000000	3.000000	55.000000	1.000000
14865.717076	-0.032208	0.540350	0.099944	81.808563	69.527908	78.880051	2.788496	0.000000	4.150215	0.000000	0.000000	0.000000	-0.087646	0.159007	-0.416505	0.000000	0.000000	3.000000	55.000000	1.000000
14865.720409	-0.032208	0.540350	0.099944	81.808563	69.527908	78.880051	2.788496	0.000000	4.150215	0.000000	0.000000	0.000000	-0.087646	0.159007	-0.416505	0.000000	0.000000	3.000000	55.000000	1.000000
14865.723742	-0.032208	0.540350	0.099944	81.808563	69.527908	78.880051	2.788496	0.000000	4.150215	0.000000	0.000000	0.000000	-0.087646	0.159007	-0.416505	0.000000	0.000000	3.000000	55.000000	1.000000
14865.727076	-0.032545	0.540847	0.098456	82.098503	71.873955	81.016380	2.806744	0.000000	4.137897	0.000000	0.000000	0.000000	-0.101220	0.148962	-0.446597	0.000000	0.000000	3.000000	55.000000	1.000000
14865.730409	-0.032545	0.540847	0.098456	82.098503	71.873955	81.016380	2.806744	0.000000	4.137897	0.000000	0.000000	0.000000	-0.101220	0.148962	-0.446597	0.000000	0.000000	3.000000	55.000000	1.000000
14865.733742	-0.032545	0.540847	0.098456	82.098503	71.873955	81.016380	2.806744	0.000000	4.137897	0.000000	0.000000	0.000000	-0.101220	0.148962	-0.446597	0.000000	0.000000	3.000000	55.000000	1.000000
14865.737076	-0.032929	0.541315	0.096905	82.312393	74.101250	83.101189	2.826005	0.000000	4.124766	0.000000	0.000000	0.000000	-0.115288	0.140599	-0.465132	0.000000	0.000000	3.000000	55.000000	1.000000
14865.740409	-0.032929	0.541315	0.096905	82.312393	74.101250	83.101189	2.826005	0.000000	4.124766	0.000000	0.000000	0.000000	-0.115288	0.140599	-0.465132	0.000000	0.000000	3.000000	55.000000	1.000000
14865.743742	-0.032929	0.541315	0.096905	82.312393	74.101250	83.101189	2.826005	0.000000	4.124766	0.000000	0.000000	0.000000	-0.115288	0.140599	-0.465132	0.000000	0.000000	3.000000	55.000000	1.000000
14865.747076	-0.033385	0.541768	0.095269	82.434677	76.281273	85.232841	2.845548	0.000000	4.111308	0.000000	0.000000	0.000000	-0.136649	0.135825	-0.490767	0.000000	0.000000	3.000000	55.000000	1.000000
14865.750409	-0.033385	0.541768	0.095269	82.434677	76.281273	85.232841	2.845548	0.000000	4.111308	0.000000	0.000000	0.000000	-0.136649	0.135825	-0.490767	0.000000	0.000000	3.000000	55.000000	1.000000
14865.753742	-0.033385	0.541768	0.095269	82.434677	76.281273	85.232841	2.845548	0.000000	4.111308	0.000000	0.000000	0.000000	-0.136649	0.135825	-0.490767	0.000000	0.000000	3.000000	55.000000	1.000000
14865.757076	-0.033937	0.542175	0.093551	82.465912	78.199715	87.192108	2.865196	0.000000	4.097640	0.000000	0.000000	0.000000	-0.165648	0.121910	-0.515642	0.000000	0.000000	3.000000	55.000000	1.000000
14865.760409	-0.033937	0.542175	0.093551	82.465912	78.199715	87.192108	2.865196	0.000000	4.097640	0.000000	0.000000	0.000000	-0.165648	0.121910	-0.515642	0.000000	0.000000	3.000000	55.000000	1.000000
14865.763742	-0.033937	0.542175	0.093551	82.465912	78.199715	87.192108	2.865196	0.000000	4.097640	0.000000	0.000000	0.000000	-0.165648	0.121910	-0.515642	0.000000	0.000000	3.000000	55.000000	1.000000
14865.767076	-0.034537	0.542577	0.091825	82.464516	79.850014	88.918770	2.884215	0.000000	4.084275	0.000000	0.000000	0.000000	-0.180022	0.120643	-0.517652	0.000000	0.000000	3.000000	55.000000	1.000000
14865.770409	-0.034537	0.542577	0.091825	82.464516	79.850014	88.918770	2.884215	0.000000	4.084275	0.000000	0.000000	0.000000	-0.180022	0.120643	-0.517652	0.000000	0.000000	3.000000	55.000000	1.000000
14865.773742	-0.034537	0.542577	0.091825	82.464516	79.850014	88.918770	2.884215	0.000000	4.084275	0.000000	0.000000	0.000000	-0.180022	0.120643	-0.517652	0.000000	0.000000	3.000000	55.000000	1.000000
14865.777076	-0.035130	0.542938	0.090062	82.453712	81.003151	90.157387	2.902483	0.000000	4.071314	0.000000	0.000000	0.000000	-0.177994	0.108523	-0.529039	0.000000	0.000000	3.000000	55.000000	1.000000
14865.780409	-0.035130	0.542938	0.090062	82.453712	81.003151	90.157387	2.902483	0.000000	4.071314	0.000000	0.000000	0.000000	-0.177994	0.108523	-0.529039	0.000000	0.000000	3.000000	55.000000	1.000000
14865.783742	-0.035130	0.542938	0.090062	82.453712	81.003151	90.157387	2.902483	0.000000	4.071314	0.000000	0.000000	0.000000	-0.177994	0.108523	-0.529039	0.000000	0.000000	3.000000	55.000000	1.000000
14865.787076	-0.035673	0.543279	0.088381	82.435066	81.554039	90.804298	2.922277	0.000000	4.057129	0.000000	0.000000	0.000000	-0.162689	0.102028	-0.504160	0.000000	0.000000	3.000000	55.000000	1.000000
14865.790409	-0.035673	0.543279	0.088381	82.435066	81.554039	90.804298	2.922277	0.000000	4.057129	0.000000	0.000000	0.000000	-0.162689	0.102028	-0.504160	0.000000	0.000000	3.000000	55.000000	1.000000
14865.793742	-0.035673	0.543279	0.088381	82.435066	81.554039	90.804298	2.922277	0.000000	4.057129	0.000000	0.000000	0.000000	-0.162689	0.102028	-0.504160	0.000000	0.000000	3.000000	55.000000	1.000000
14865.797076	-0.036189	0.543609	0.086760	82.413818	81.819542	91.165726	2.942363	0.000000	4.042586	0.000000	0.000000	0.000000	-0.154932	0.099221	-0.486224	0.000000	0.000000	3.000000	55.000000	1.000000
14865.800409	-0.036189	0.543609	0.086760	82.413818	81.819542	91.165726	2.942363	0.000000	4.042586	0.000000	0.000000	0.000000	-0.154932	0.099221	-0.486224	0.000000	0.000000	3.000000	55.000000	1.000000
14865.803742	-0.036189	0.543609	0.086760	82.413818	81.819542	91.165726	2.942363	0.000000	4.042586	0.000000	0.000000	0.000000	-0.154932	0.099221	-0.486224	0.000000	0.000000	3.000000	55.000000	1.000000
14865.807076	-0.036679	0.543943	0.085178	82.401886	81.914436	91.347328	2.962454	0.000000	4.027886	0.000000	0.000000	0.000000	-0.146863	0.100028	-0.474783	0.000000	0.000000	3.000000	55.000000	1.000000
14865.810409	-0.036679	0.543943	0.085178	82.401886	81.914436	91.347328	2.962454	0.000000	4.027886	0.000000	0.000000	0.000000	-0.146863	0.100028	-0.474783	0.000000	0.000000	3.000000	55.000000	1.000000
14865.813742	-0.036679	0.543943	0.085178	82.401886	81.914436	91.347328	2.962454	0.000000	4.027886	0.000000	0.000000	0.000000	-0.146863	0.100028	-0.474783	0.000000	0.000000	3.000000	55.000000	1.000000
14865.817076	-0.037195	0.544238	0.083657	82.408752	81.601631	91.107895	2.983034	0.000000	4.012668	0.000000	0.000000	0.000000	-0.154857	0.088513	-0.456290	0.000000	0.000000	3.000000	55.000000	1.000000
14865.820409	-0.037195	0.544238	0.083657	82.408752	81.601631	91.107895	2.983034	0.000000	4.012668	0.000000	0.000000	0.000000	-0.154857	0.088513	-0.456290	0.000000	0.000000	3.000000	55.000000	1.000000
14865.823742	-0.037195	0.544238	0.083657	82.408752	81.601631	91.107895	2.983034	0.000000	4.012668	0.000000	0.000000	0.000000	-0.154857	0.088513	-0.456290	0.000000	0.000000	3.000000	55.000000	1.000000
14865.827076	-0.037714	0.544531	0.082234	82.416847	80.978981	90.566292	3.001918	0.000000	3.998561	0.000000	0.000000	0.000000	-0.155903	0.087945	-0.426800	0.000000	0.000000	3.000000	55.000000	1.000000
14865.830409	-0.037714	0.544531	0.082234	82.416847	80.978981	90.566292	3.001918	0.000000	3.998561	0.000000	0.000000	0.000000	-0.155903	0.087945	-0.426800	0.000000	0.000000	3.000000	55.000000	1.000000
14865.833742	-0.037714	0.544531	0.082234	82.416847	80.978981	90.566292	3.001918	0.000000	3.998561	0.000000	0.000000	0.000000	-0.155903	0.087945	-0.426800	0.000000	0.000000	3.000000	55.000000	1.000000
14865.837076	-0.038311	0.544846	0.080860	82.415482	80.362152	90.040817	3.018889	0.000000	3.985763	0.000000	0.000000	0.000000	-0.179103	0.094432	-0.412100	0.000000	0.000000	3.000000	55.000000	1.000000
14865.840409	-0.038311	0.544846	0.080860	82.415482	80.362152	90.040817	3.018889	0.000000	3.985763	0.000000	0.000000	0.000000	-0.179103	0.094432	-0.412100	0.000000	0.000000	3.000000	55.000000	1.000000
14865.843742	-0.038311	0.544846	0.080860	82.415482	80.362152	90.040817	3.018889	0.000000	3.985763	0.000000	0.000000	0.000000	-0.179103	0.094432	-0.412100	0.000000	0.000000	3.000000	55.000000	1.000000
14865.847076	-0.038938	0.545159	0.079584	82.395760	79.737335	89.527832	3.032724	0.000000	3.975246	0.000000	0.000000	0.000000	-0.187872	0.094043	-0.383034	0.000000	0.000000	3.000000	55.000000	1.000000
14865.850409	-0.038938	0.545159	0.079584	82.395760	79.737335	89.527832	3.032724	0.000000	3.975246	0.000000	0.000000	0.000000	-0.187872	0.094043	-0.383034	0.000000	0.000000	3.000000	55.000000	1.000000
14865.853742	-0.038938	0.545159	0.079584	82.395760	79.737335	89.527832	3.032724	0.000000	3.975246	0.000000	0.000000	0.000000	-0.187872	0.094043	-0.383034	0.000000	0.000000	3.000000	55.000000	1.000000
14865.857076	-0.039590	0.545495	0.078360	82.366196	79.239693	89.150963	3.043671	0.000000	3.966871	0.000000	0.000000	0.000000	-0.195728	0.100658	-0.367192	0.000000	0.000000	3.000000	55.000000	1.000000
14865.860409	-0.039590	0.545495	0.078360	82.366196	79.239693	89.150963	3.043671	0.000000	3.966871	0.000000	0.000000	0.000000	-0.195728	0.100658	-0.367192	0.000000	0.000000	3.000000	55.000000	1.000000
14865.863742	-0.039590	0.545495	0.078360	82.366196	79.239693	89.150963	3.043671	0.000000	3.966871	0.000000	0.000000	0.000000	-0.195728	0.100658	-0.367192	0.000000	0.000000	3.000000	55.000000	1.000000
14865.867076	-0.040323	0.545859	0.077224	82.316811	78.825233	88.878647	3.020493	0.000000	3.917980	0.000000	0.000000	0.000000	-0.219718	0.109263	-0.340627	0.000000	0.000000	3.000000	55.000000	1.000000
14865.870409	-0.040323	0.545859	0.077224	82.316811	78.825233	88.878647	3.020493	0.000000	3.917980	0.000000	0.000000	0.000000	-0.219718	0.109263	-0.340627	0.000000	0.000000	3.000000	55.000000	1.000000
14865.873742	-0.040323	0.545859	0.077224	82.316811	78.825233	88.878647	3.020493	0.000000	3.917980	0.000000	0.000000	0.000000	-0.219718	0.109263	-0.340627	0.000000	0.000000	3.000000	55.000000	1.000000
14865.877076	-0.041059	0.546252	0.076183	82.238228	78.602188	88.828331	2.983874	0.000000	3.861209	0.000000	0.000000	0.000000	-0.220913	0.117928	-0.312338	0.000000	0.000000	3.000000	55.000000	1.000000
14865.880409	-0.041059	0.546252	0.076183	82.238228	78.602188	88.828331	2.983874	0.000000	3.861209	0.000000	0.000000	0.000000	-0.220913	0.117928	-0.312338	0.000000	0.000000	3.000000	55.000000	1.000000
14865.883742	-0.041059	0.546252	0.076183	82.238228	78.602188	88.828331	2.983874	0.000000	3.861209	0.000000	0.000000	0.000000	-0.220913	0.117928	-0.312338	0.000000	0.000000	3.000000	55.000000	1.000000
14865.887076	-0.041818	0.546690	0.075150	82.130173	78.548317	88.972084	2.947055	0.000000	3.809152	0.000000	0.000000	0.000000	-0.227842	0.131451	-0.309805	0.000000	0.000000	3.000000	55.000000	1.000000
14865.890409	-0.041818	0.546690	0.075150	82.130173	78.548317	88.972084	2.947055	0.000000	3.809152	0.000000	0.000000	0.000000	-0.227842	0.131451	-0.309805	0.000000	0.000000	3.000000	55.000000	1.000000
14865.893742	-0.041818	0.546690	0.075150	82.130173	78.548317	88.972084	2.947055	0.000000	3.809152	0.000000	0.000000	0.000000	-0.227842	0.131451	-0.309805	0.000000	0.000000	3.000000	55.000000	1.000000
14865.897076	-0.042626	0.547144	0.074129	81.998619	78.464539	89.111252	2.909081	0.000000	3.757518	0.000000	0.000000	0.000000	-0.242426	0.136181	-0.306460	0.000000	0.000000	3.000000	55.000000	1.000000
14865.900409	-0.042626	0.547144	0.074129	81.998619	78.464539	89.111252	2.909081	0.000000	3.757518	0.000000	0.000000	0.000000	-0.242426	0.136181	-0.306460	0.000000	0.000000	3.000000	55.000000	1.000000
14865.903742	-0.042626	0.547144	0.074129	81.998619	78.464539	89.111252	2.909081	0.000000	3.757518	0.000000	0.000000	0.000000	-0.242426	0.136181	-0.306460	0.000000	0.000000	3.000000	55.000000	1.000000
14865.907076	-0.043484	0.547632	0.073136	81.884491	78.328926	89.188416	2.868677	0.000000	3.706441	0.000000	0.000000	0.000000	-0.257372	0.146260	-0.297974	0.000000	0.000000	3.000000	55.000000	1.000000
14865.910409	-0.043484	0.547632	0.073136	81.884491	78.328926	89.188416	2.868677	0.000000	3.706441	0.000000	0.000000	0.000000	-0.257372	0.146260	-0.297974	0.000000	0.000000	3.000000	55.000000	1.000000
14865.913742	-0.043484	0.547632	0.073136	81.884491	78.328926	89.188416	2.868677	0.000000	3.706441	0.000000	0.000000	0.000000	-0.257372	0.146260	-0.297974	0.000000	0.000000	3.000000	55.000000	1.000000
14865.917076	-0.044387	0.548128	0.072113	81.795082	78.190369	89.227699	2.825781	0.000000	3.656779	0.000000	0.000000	0.000000	-0.270854	0.148965	-0.306659	0.000000	0.000000	3.000000	55.000000	1.000000
14865.920409	-0.044387	0.548128	0.072113	81.795082	78.190369	89.227699	2.825781	0.000000	3.656779	0.000000	0.000000	0.000000	-0.270854	0.148965	-0.306659	0.000000	0.000000	3.000000	55.000000	1.000000
14865.923742	-0.044387	0.548128	0.072113	81.795082	78.190369	89.227699	2.825781	0.000000	3.656779	0.000000	0.000000	0.000000	-0.270854	0.148965	-0.306659	0.000000	0.000000	3.000000	55.000000	1.000000
14865.927076	-0.045362	0.548622	0.071082	81.725449	78.045967	89.169975	2.780639	0.000000	3.605669	0.000000	0.000000	0.000000	-0.292304	0.148292	-0.309388	0.000000	0.000000	3.000000	55.000000	1.000000
14865.930409	-0.045362	0.548622	0.071082	81.725449	78.045967	89.169975	2.780639	0.000000	3.605669	0.000000	0.000000	0.000000	-0.292304	0.148292	-0.309388	0.000000	0.000000	3.000000	55.000000	1.000000
14865.933742	-0.045362	0.548622	0.071082	81.725449	78.045967	89.169975	2.780639	0.000000	3.605669	0.000000	0.000000	0.000000	-0.292304	0.148292	-0.309388	0.000000	0.000000	3.000000	55.000000	1.000000
14865.937076	-0.046378	0.549107	0.070004	81.671051	77.919258	88.793869	2.731922	0.000000	3.554105	0.000000	0.000000	0.000000	-0.305065	0.145534	-0.323477	0.000000	0.000000	3.000000	55.000000	1.000000
14865.940409	-0.046378	0.549107	0.070004	81.671051	77.919258	88.793869	2.731922	0.000000	3.554105	0.000000	0.000000	0.000000	-0.305065	0.145534	-0.323477	0.000000	0.000000	3.000000	55.000000	1.000000
14865.943742	-0.046378	0.549107	0.070004	81.671051	77.919258	88.793869	2.731922	0.000000	3.554105	0.000000	0.000000	0.000000	-0.305065	0.145534	-0.323477	0.000000	0.000000	3.000000	55.000000	1.000000
14865.947076	-0.047464	0.549601	0.068893	81.614983	77.786537	88.299149	2.681077	0.000000	3.500192	0.000000	0.000000	0.000000	-0.325613	0.148093	-0.333142	0.000000	0.000000	3.000000	55.000000	1.000000
14865.950409	-0.047464	0.549601	0.068893	81.614983	77.786537	88.299149	2.681077	0.000000	3.500192	0.000000	0.000000	0.000000	-0.325613	0.148093	-0.333142	0.000000	0.000000	3.000000	55.000000	1.000000
14865.953742	-0.047464	0.549601	0.068893	81.614983	77.786537	88.299149	2.681077	0.000000	3.500192	0.000000	0.000000	0.000000	-0.325613	0.148093	-0.333142	0.000000	0.000000	3.000000	55.000000	1.000000
14865.957076	-0.048593	0.550074	0.067758	81.534622	77.662827	88.261116	2.626809	0.000000	3.444668	0.000000	0.000000	0.000000	-0.338632	0.141979	-0.340753	0.000000	0.000000	3.000000	55.000000	1.000000
14865.960409	-0.048593	0.550074	0.067758	81.534622	77.662827	88.261116	2.626809	0.000000	3.444668	0.000000	0.000000	0.000000	-0.338632	0.141979	-0.340753	0.000000	0.000000	3.000000	55.000000	1.000000
14865.963742	-0.048593	0.550074	0.067758	81.534622	77.662827	88.261116	2.626809	0.000000	3.444668	0.000000	0.000000	0.000000	-0.338632	0.141979	-0.340753	0.000000	0.000000	3.000000	55.000000	1.000000
14865.967076	-0.049762	0.550538	0.066574	81.423256	77.548317	88.372643	2.570370	0.000000	3.387876	0.000000	0.000000	0.000000	-0.350878	0.139125	-0.355168	0.000000	0.000000	3.000000	55.000000	1.000000
14865.970409	-0.049762	0.550538	0.066574	81.423256	77.548317	88.372643	2.570370	0.000000	3.387876	0.000000	0.000000	0.000000	-0.350878	0.139125	-0.355168	0.000000	0.000000	3.000000	55.000000	1.000000
14865.973742	-0.049762	0.550538	0.066574	81.423256	77.548317	88.372643	2.570370	0.000000	3.387876	0.000000	0.000000	0.000000	-0.350878	0.139125	-0.355168	0.000000	0.000000	3.000000	55.000000	1.000000
14865.977076	-0.050952	0.550971	0.065389	81.282600	77.444077	88.311363	2.511890	0.000000	3.328682	0.000000	0.000000	0.000000	-0.356798	0.129738	-0.355514	0.000000	0.000000	3.000000	55.000000	1.000000
14865.980409	-0.050952	0.550971	0.065389	81.282600	77.444077	88.311363	2.511890	0.000000	3.328682	0.000000	0.000000	0.000000	-0.356798	0.129738	-0.355514	0.000000	0.000000	3.000000	55.000000	1.000000
14865.983742	-0.050952	0.550971	0.065389	81.282600	77.444077	88.311363	2.511890	0.000000	3.328682	0.000000	0.000000	0.000000	-0.356798	0.129738	-0.355514	0.000000	0.000000	3.000000	55.000000	1.000000
14865.987076	-0.052160	0.551401	0.064197	81.128784	77.331146	88.297104	2.452424	0.000000	3.269429	0.000000	0.000000	0.000000	-0.362524	0.128988	-0.357416	0.000000	0.000000	3.000000	55.000000	1.000000
14865.990409	-0.052160	0.551401	0.064197	81.128784	77.331146	88.297104	2.452424	0.000000	3.269429	0.000000	0.000000	0.000000	-0.362524	0.128988	-0.357416	0.000000	0.000000	3.000000	55.000000	1.000000
14865.993742	-0.052160	0.551401	0.064197	81.128784	77.331146	88.297104	2.452424	0.000000	3.269429	0.000000	0.000000	0.000000	-0.362524	0.128988	-0.357416	0.000000	0.000000	3.000000	55.000000	1.000000
14865.997076	-0.053390	0.551817	0.063022	80.976685	77.212090	88.461334	2.392003	0.000000	3.209860	0.000000	0.000000	0.000000	-0.368887	0.125016	-0.352621	0.000000	0.000000	3.000000	55.000000	1.000000
14866.000409	-0.053390	0.551817	0.063022	80.976685	77.212090	88.461334	2.392003	0.000000	3.209860	0.000000	0.000000	0.000000	-0.368887	0.125016	-0.352621	0.000000	0.000000	3.000000	55.000000	1.000000
14866.003742	-0.053390	0.551817	0.063022	80.976685	77.212090	88.461334	2.392003	0.000000	3.209860	0.000000	0.000000	0.000000	-0.368887	0.125016	-0.352621	0.000000	0.000000	3.000000	55.000000	1.000000
14866.007076	-0.054591	0.552250	0.061862	80.855438	77.080032	88.514847	2.330522	0.000000	3.151090	0.000000	0.000000	0.000000	-0.360300	0.129700	-0.347848	0.000000	0.000000	3.000000	55.000000	1.000000
14866.010409	-0.054591	0.552250	0.061862	80.855438	77.080032	88.514847	2.330522	0.000000	3.151090	0.000000	0.000000	0.000000	-0.360300	0.129700	-0.347848	0.000000	0.000000	3.000000	55.000000	1.000000
14866.013742	-0.054591	0.552250	0.061862	80.855438	77.080032	88.514847	2.330522	0.000000	3.151090	0.000000	0.000000	0.000000	-0.360300	0.129700	-0.347848	0.000000	0.000000	3.000000	55.000000	1.000000
14866.017076	-0.055759	0.552662	0.060684	80.775887	76.977684	88.315498	2.270472	0.000000	3.093115	0.000000	0.000000	0.000000	-0.350680	0.123621	-0.353408	0.000000	0.000000	3.000000	55.000000	1.000000
14866.020409	-0.055759	0.552662	0.060684	80.775887	76.977684	88.315498	2.270472	0.000000	3.093115	0.000000	0.000000	0.000000	-0.350680	0.123621	-0.353408	0.000000	0.000000	3.000000	55.000000	1.000000
14866.023742	-0.055759	0.552662	0.060684	80.775887	76.977684	88.315498	2.270472	0.000000	3.093115	0.000000	0.000000	0.000000	-0.350680	0.123621	-0.353408	0.000000	0.000000	3.000000	55.000000	1.000000
14866.027076	-0.056899	0.553043	0.059510	80.734123	76.885895	87.775360	2.212026	0.000000	3.034214	0.000000	0.000000	0.000000	-0.341813	0.114375	-0.352152	0.000000	0.000000	3.000000	55.000000	1.000000
14866.030409	-0.056899	0.553043	0.059510	80.734123	76.885895	87.775360	2.212026	0.000000	3.034214	0.000000	0.000000	0.000000	-0.341813	0.114375	-0.352152	0.000000	0.000000	3.000000	55.000000	1.000000
14866.033742	-0.056899	0.553043	0.059510	80.734123	76.885895	87.775360	2.212026	0.000000	3.034214	0.000000	0.000000	0.000000	-0.341813	0.114375	-0.352152	0.000000	0.000000	3.000000	55.000000	1.000000
14866.037076	-0.058052	0.553443	0.058285	80.730682	76.822159	87.233963	2.155057	0.000000	2.975522	0.000000	0.000000	0.000000	-0.345988	0.119976	-0.367569	0.000000	0.000000	3.000000	55.000000	1.000000
14866.040409	-0.058052	0.553443	0.058285	80.730682	76.822159	87.233963	2.155057	0.000000	2.975522	0.000000	0.000000	0.000000	-0.345988	0.119976	-0.367569	0.000000	0.000000	3.000000	55.000000	1.000000
14866.043742	-0.058052	0.553443	0.058285	80.730682	76.822159	87.233963	2.155057	0.000000	2.975522	0.000000	0.000000	0.000000	-0.345988	0.119976	-0.367569	0.000000	0.000000	3.000000	55.000000	1.000000
14866.047076	-0.059175	0.553840	0.057059	80.732124	76.756897	87.143608	2.097392	0.000000	2.914260	0.000000	0.000000	0.000000	-0.336914	0.119194	-0.367837	0.000000	0.000000	3.000000	55.000000	1.000000
14866.050409	-0.059175	0.553840	0.057059	80.732124	76.756897	87.143608	2.097392	0.000000	2.914260	0.000000	0.000000	0.000000	-0.336914	0.119194	-0.367837	0.000000	0.000000	3.000000	55.000000	1.000000
14866.053742	-0.059175	0.553840	0.057059	80.732124	76.756897	87.143608	2.097392	0.000000	2.914260	0.000000	0.000000	0.000000	-0.336914	0.119194	-0.367837	0.000000	0.000000	3.000000	55.000000	1.000000
14866.057076	-0.060321	0.554271	0.055861	80.733246	76.672676	87.185616	2.041240	0.000000	2.852954	0.000000	0.000000	0.000000	-0.343721	0.129195	-0.359377	0.000000	0.000000	3.000000	55.000000	1.000000
14866.060409	-0.060321	0.554271	0.055861	80.733246	76.672676	87.185616	2.041240	0.000000	2.852954	0.000000	0.000000	0.000000	-0.343721	0.129195	-0.359377	0.000000	0.000000	3.000000	55.000000	1.000000
14866.063742	-0.060321	0.554271	0.055861	80.733246	76.672676	87.185616	2.041240	0.000000	2.852954	0.000000	0.000000	0.000000	-0.343721	0.129195	-0.359377	0.000000	0.000000	3.000000	55.000000	1.000000
14866.067076	-0.061466	0.554678	0.054705	80.733971	76.569328	87.120499	1.983953	0.000000	2.793058	0.000000	0.000000	0.000000	-0.343643	0.122262	-0.346912	0.000000	0.000000	3.000000	55.000000	1.000000
14866.070409	-0.061466	0.554678	0.054705	80.733971	76.569328	87.120499	1.983953	0.000000	2.793058	0.000000	0.000000	0.000000	-0.343643	0.122262	-0.346912	0.000000	0.000000	3.000000	55.000000	1.000000
14866.073742	-0.061466	0.554678	0.054705	80.733971	76.569328	87.120499	1.983953	0.000000	2.793058	0.000000	0.000000	0.000000	-0.343643	0.122262	-0.346912	0.000000	0.000000	3.000000	55.000000	1.000000
14866.077076	-0.062670	0.555107	0.053659	80.733803	76.377396	86.705849	1.926679	0.000000	2.735240	0.000000	0.000000	0.000000	-0.360958	0.128474	-0.313833	0.000000	0.000000	3.000000	55.000000	1.000000
14866.080409	-0.062670	0.555107	0.053659	80.733803	76.377396	86.705849	1.926679	0.000000	2.735240	0.000000	0.000000	0.000000	-0.360958	0.128474	-0.313833	0.000000	0.000000	3.000000	55.000000	1.000000
14866.083742	-0.062670	0.555107	0.053659	80.733803	76.377396	86.705849	1.926679	0.000000	2.735240	0.000000	0.000000	0.000000	-0.360958	0.128474	-0.313833	0.000000	0.000000	3.000000	55.000000	1.000000
14866.087076	-0.063926	0.555548	0.052683	80.733017	76.124817	86.038956	1.866519	0.000000	2.682934	0.000000	0.000000	0.000000	-0.376960	0.132491	-0.292800	0.000000	0.000000	3.000000	55.000000	1.000000
14866.090409	-0.063926	0.555548	0.052683	80.733017	76.124817	86.038956	1.866519	0.000000	2.682934	0.000000	0.000000	0.000000	-0.376960	0.132491	-0.292800	0.000000	0.000000	3.000000	55.000000	1.000000
14866.093742	-0.063926	0.555548	0.052683	80.733017	76.124817	86.038956	1.866519	0.000000	2.682934	0.000000	0.000000	0.000000	-0.376960	0.132491	-0.292800	0.000000	0.000000	3.000000	55.000000	1.000000
14866.097076	-0.065196	0.556001	0.051845	80.731339	75.845810	85.539139	1.803693	0.000000	2.634134	0.000000	0.000000	0.000000	-0.380979	0.135890	-0.251235	0.000000	0.000000	3.000000	55.000000	1.000000
14866.100409	-0.065196	0.556001	0.051845	80.731339	75.845810	85.539139	1.803693	0.000000	2.634134	0.000000	0.000000	0.000000	-0.380979	0.135890	-0.251235	0.000000	0.000000	3.000000	55.000000	1.000000
14866.103742	-0.065196	0.556001	0.051845	80.731339	75.845810	85.539139	1.803693	0.000000	2.634134	0.000000	0.000000	0.000000	-0.380979	0.135890	-0.251235	0.000000	0.000000	3.000000	55.000000	1.000000
14866.107076	-0.066521	0.556440	0.051083	80.728333	75.538490	85.217300	1.740196	0.000000	2.592262	0.000000	0.000000	0.000000	-0.397573	0.131736	-0.228704	0.000000	0.000000	3.000000	55.000000	1.000000
14866.110409	-0.066521	0.556440	0.051083	80.728333	75.538490	85.217300	1.740196	0.000000	2.592262	0.000000	0.000000	0.000000	-0.397573	0.131736	-0.228704	0.000000	0.000000	3.000000	55.000000	1.000000
14866.113742	-0.066521	0.556440	0.051083	80.728333	75.538490	85.217300	1.740196	0.000000	2.592262	0.000000	0.000000	0.000000	-0.397573	0.131736	-0.228704	0.000000	0.000000	3.000000	55.000000	1.000000
14866.117076	-0.067814	0.556892	0.050465	80.724808	75.214943	84.756592	1.673934	0.000000	2.554144	0.000000	0.000000	0.000000	-0.387689	0.135429	-0.185254	0.000000	0.000000	3.000000	55.000000	1.000000
14866.120409	-0.067814	0.556892	0.050465	80.724808	75.214943	84.756592	1.673934	0.000000	2.554144	0.000000	0.000000	0.000000	-0.387689	0.135429	-0.185254	0.000000	0.000000	3.000000	55.000000	1.000000
14866.123742	-0.067814	0.556892	0.050465	80.724808	75.214943	84.756592	1.673934	0.000000	2.554144	0.000000	0.000000	0.000000	-0.387689	0.135429	-0.185254	0.000000	0.000000	3.000000	55.000000	1.000000
14866.127076	-0.069042	0.557358	0.049934	80.720047	74.840019	83.975044	1.609319	0.000000	2.523268	0.000000	0.000000	0.000000	-0.368425	0.139924	-0.159493	0.000000	0.000000	3.000000	55.000000	1.000000
14866.130409	-0.069042	0.557358	0.049934	80.720047	74.840019	83.975044	1.609319	0.000000	2.523268	0.000000	0.000000	0.000000	-0.368425	0.139924	-0.159493	0.000000	0.000000	3.000000	55.000000	1.000000
14866.133742	-0.069042	0.557358	0.049934	80.720047	74.840019	83.975044	1.609319	0.000000	2.523268	0.000000	0.000000	0.000000	-0.368425	0.139924	-0.159493	0.000000	0.000000	3.000000	55.000000	1.000000
14866.137076	-0.070253	0.557794	0.049470	80.715111	74.470757	83.249557	1.547915	0.000000	2.496686	0.000000	0.000000	0.000000	-0.363344	0.130703	-0.139125	0.000000	0.000000	3.000000	55.000000	1.000000
14866.140409	-0.070253	0.557794	0.049470	80.715111	74.470757	83.249557	1.547915	0.000000	2.496686	0.000000	0.000000	0.000000	-0.363344	0.130703	-0.139125	0.000000	0.000000	3.000000	55.000000	1.000000
14866.143742	-0.070253	0.557794	0.049470	80.715111	74.470757	83.249557	1.547915	0.000000	2.496686	0.000000	0.000000	0.000000	-0.363344	0.130703	-0.139125	0.000000	0.000000	3.000000	55.000000	1.000000
14866.147076	-0.071496	0.558199	0.049068	80.710030	74.099030	82.875359	1.487358	0.000000	2.473499	0.000000	0.000000	0.000000	-0.372858	0.121590	-0.120727	0.000000	0.000000	3.000000	55.000000	1.000000
14866.150409	-0.071496	0.558199	0.049068	80.710030	74.099030	82.875359	1.487358	0.000000	2.473499	0.000000	0.000000	0.000000	-0.372858	0.121590	-0.120727	0.000000	0.000000	3.000000	55.000000	1.000000
14866.153742	-0.071496	0.558199	0.049068	80.710030	74.099030	82.875359	1.487358	0.000000	2.473499	0.000000	0.000000	0.000000	-0.372858	0.121590	-0.120727	0.000000	0.000000	3.000000	55.000000	1.000000
14866.157076	-0.072714	0.558576	0.048671	80.705254	73.749191	82.656204	1.425215	0.000000	2.453378	0.000000	0.000000	0.000000	-0.365401	0.113101	-0.119060	0.000000	0.000000	3.000000	55.000000	1.000000
14866.160409	-0.072714	0.558576	0.048671	80.705254	73.749191	82.656204	1.425215	0.000000	2.453378	0.000000	0.000000	0.000000	-0.365401	0.113101	-0.119060	0.000000	0.000000	3.000000	55.000000	1.000000
14866.163742	-0.072714	0.558576	0.048671	80.705254	73.749191	82.656204	1.425215	0.000000	2.453378	0.000000	0.000000	0.000000	-0.365401	0.113101	-0.119060	0.000000	0.000000	3.000000	55.000000	1.000000
14866.167076	-0.073949	0.558917	0.048233	80.702888	73.434845	82.466156	1.364315	0.000000	2.433534	0.000000	0.000000	0.000000	-0.370620	0.102247	-0.131382	0.000000	0.000000	3.000000	55.000000	1.000000
14866.170409	-0.073949	0.558917	0.048233	80.702888	73.434845	82.466156	1.364315	0.000000	2.433534	0.000000	0.000000	0.000000	-0.370620	0.102247	-0.131382	0.000000	0.000000	3.000000	55.000000	1.000000
14866.173742	-0.073949	0.558917	0.048233	80.702888	73.434845	82.466156	1.364315	0.000000	2.433534	0.000000	0.000000	0.000000	-0.370620	0.102247	-0.131382	0.000000	0.000000	3.000000	55.000000	1.000000
14866.177076	-0.075225	0.559249	0.047745	80.699272	73.136665	82.264954	1.302545	0.000000	2.411637	0.000000	0.000000	0.000000	-0.382688	0.099739	-0.146453	0.000000	0.000000	3.000000	55.000000	1.000000
14866.180409	-0.075225	0.559249	0.047745	80.699272	73.136665	82.264954	1.302545	0.000000	2.411637	0.000000	0.000000	0.000000	-0.382688	0.099739	-0.146453	0.000000	0.000000	3.000000	55.000000	1.000000
14866.183742	-0.075225	0.559249	0.047745	80.699272	73.136665	82.264954	1.302545	0.000000	2.411637	0.000000	0.000000	0.000000	-0.382688	0.099739	-0.146453	0.000000	0.000000	3.000000	55.000000	1.000000
14866.187076	-0.076469	0.559545	0.047222	80.694878	72.873550	81.976044	1.238763	0.000000	2.387228	0.000000	0.000000	0.000000	-0.373321	0.088821	-0.156693	0.000000	0.000000	3.000000	55.000000	1.000000
14866.190409	-0.076469	0.559545	0.047222	80.694878	72.873550	81.976044	1.238763	0.000000	2.387228	0.000000	0.000000	0.000000	-0.373321	0.088821	-0.156693	0.000000	0.000000	3.000000	55.000000	1.000000
14866.193742	-0.076469	0.559545	0.047222	80.694878	72.873550	81.976044	1.238763	0.000000	2.387228	0.000000	0.000000	0.000000	-0.373321	0.088821	-0.156693	0.000000	0.000000	3.000000	55.000000	1.000000
14866.197076	-0.077654	0.559843	0.046642	80.692513	72.637634	81.617027	1.176543	0.000000	2.361113	0.000000	0.000000	0.000000	-0.355415	0.089249	-0.174213	0.000000	0.000000	3.000000	55.000000	1.000000
14866.200409	-0.077654	0.559843	0.046642	80.692513	72.637634	81.617027	1.176543	0.000000	2.361113	0.000000	0.000000	0.000000	-0.355415	0.089249	-0.174213	0.000000	0.000000	3.000000	55.000000	1.000000
14866.203742	-0.077654	0.559843	0.046642	80.692513	72.637634	81.617027	1.176543	0.000000	2.361113	0.000000	0.000000	0.000000	-0.355415	0.089249	-0.174213	0.000000	0.000000	3.000000	55.000000	1.000000
14866.207076	-0.078785	0.560150	0.046043	80.686874	72.407158	81.285194	1.117307	0.000000	2.332077	0.000000	0.000000	0.000000	-0.339283	0.092032	-0.179680	0.000000	0.000000	3.000000	55.000000	1.000000
14866.210409	-0.078785	0.560150	0.046043	80.686874	72.407158	81.285194	1.117307	0.000000	2.332077	0.000000	0.000000	0.000000	-0.339283	0.092032	-0.179680	0.000000	0.000000	3.000000	55.000000	1.000000
14866.213742	-0.078785	0.560150	0.046043	80.686874	72.407158	81.285194	1.117307	0.000000	2.332077	0.000000	0.000000	0.000000	-0.339283	0.092032	-0.179680	0.000000	0.000000	3.000000	55.000000	1.000000
14866.217076	-0.079861	0.560493	0.045420	80.679092	72.160591	80.991776	1.060760	0.000000	2.302131	0.000000	0.000000	0.000000	-0.322885	0.103122	-0.186725	0.000000	0.000000	3.000000	55.000000	1.000000
14866.220409	-0.079861	0.560493	0.045420	80.679092	72.160591	80.991776	1.060760	0.000000	2.302131	0.000000	0.000000	0.000000	-0.322885	0.103122	-0.186725	0.000000	0.000000	3.000000	55.000000	1.000000
14866.223742	-0.079861	0.560493	0.045420	80.679092	72.160591	80.991776	1.060760	0.000000	2.302131	0.000000	0.000000	0.000000	-0.322885	0.103122	-0.186725	0.000000	0.000000	3.000000	55.000000	1.000000
14866.227076	-0.080869	0.560872	0.044841	80.673553	71.887428	80.768822	1.006946	0.000000	2.271010	0.000000	0.000000	0.000000	-0.302347	0.113726	-0.173799	0.000000	0.000000	3.000000	55.000000	1.000000
14866.230409	-0.080869	0.560872	0.044841	80.673553	71.887428	80.768822	1.006946	0.000000	2.271010	0.000000	0.000000	0.000000	-0.302347	0.113726	-0.173799	0.000000	0.000000	3.000000	55.000000	1.000000
14866.233742	-0.080869	0.560872	0.044841	80.673553	71.887428	80.768822	1.006946	0.000000	2.271010	0.000000	0.000000	0.000000	-0.302347	0.113726	-0.173799	0.000000	0.000000	3.000000	55.000000	1.000000
14866.237076	-0.081765	0.561277	0.044335	80.668617	71.590515	80.570198	0.956555	0.000000	2.242043	0.000000	0.000000	0.000000	-0.268770	0.121418	-0.151626	0.000000	0.000000	3.000000	55.000000	1.000000
14866.240409	-0.081765	0.561277	0.044335	80.668617	71.590515	80.570198	0.956555	0.000000	2.242043	0.000000	0.000000	0.000000	-0.268770	0.121418	-0.151626	0.000000	0.000000	3.000000	55.000000	1.000000
14866.243742	-0.081765	0.561277	0.044335	80.668617	71.590515	80.570198	0.956555	0.000000	2.242043	0.000000	0.000000	0.000000	-0.268770	0.121418	-0.151626	0.000000	0.000000	3.000000	55.000000	1.000000
14866.247076	-0.082542	0.561727	0.043859	80.663063	71.285828	80.360657	0.911759	0.000000	2.216772	0.000000	0.000000	0.000000	-0.233152	0.134970	-0.142905	0.000000	0.000000	3.000000	55.000000	1.000000
14866.250409	-0.082542	0.561727	0.043859	80.663063	71.285828	80.360657	0.911759	0.000000	2.216772	0.000000	0.000000	0.000000	-0.233152	0.134970	-0.142905	0.000000	0.000000	3.000000	55.000000	1.000000
14866.253742	-0.082542	0.561727	0.043859	80.663063	71.285828	80.360657	0.911759	0.000000	2.216772	0.000000	0.000000	0.000000	-0.233152	0.134970	-0.142905	0.000000	0.000000	3.000000	55.000000	1.000000
14866.257076	-0.082542	0.561727	0.043859	80.657509	70.935951	80.084671	0.872901	0.000000	2.192955	0.000000	0.000000	0.000000	-0.233152	0.134970	-0.142905	0.000000	0.000000	3.000000	55.000000	1.000000
14866.260409	-0.083249	0.562194	0.043410	80.657509	70.935951	80.084671	0.872901	0.000000	2.192955	0.000000	0.000000	0.000000	-0.212186	0.140187	-0.134724	0.000000	0.000000	3.000000	55.000000	1.000000
14866.263742	-0.083249	0.562194	0.043410	80.657509	70.935951	80.084671	0.872901	0.000000	2.192955	0.000000	0.000000	0.000000	-0.212186	0.140187	-0.134724	0.000000	0.000000	3.000000	55.000000	1.000000
14866.267076	-0.083917	0.562688	0.043024	80.651718	70.591782	79.816940	0.872901	0.000000	2.192955	0.000000	0.000000	0.000000	-0.200424	0.147965	-0.115735	0.000000	0.000000	3.000000	55.000000	1.000000
14866.270409	-0.083917	0.562688	0.043024	80.651718	70.591782	79.816940	0.872901	0.000000	2.192955	0.000000	0.000000	0.000000	-0.200424	0.147965	-0.115735	0.000000	0.000000	3.000000	55.000000	1.000000
14866.273742	-0.083917	0.562688	0.043024	80.651718	70.591782	79.816940	0.872901	0.000000	2.192955	0.000000	0.000000	0.000000	-0.200424	0.147965	-0.115735	0.000000	0.000000	3.000000	55.000000	1.000000
14866.277076	-0.083917	0.562688	0.043024	80.647896	70.212860	79.507996	0.804132	0.000000	2.151212	0.000000	0.000000	0.000000	-0.200424	0.147965	-0.115735	0.000000	0.000000	3.000000	55.000000	1.000000
14866.280409	-0.084560	0.563208	0.042635	80.647896	70.212860	79.507996	0.804132	0.000000	2.151212	0.000000	0.000000	0.000000	-0.192712	0.156130	-0.116659	0.000000	0.000000	3.000000	55.000000	1.000000
14866.283742	-0.084560	0.563208	0.042635	80.647896	70.212860	79.507996	0.804132	0.000000	2.151212	0.000000	0.000000	0.000000	-0.192712	0.156130	-0.116659	0.000000	0.000000	3.000000	55.000000	1.000000
14866.287076	-0.085209	0.563709	0.042291	80.650520	69.847511	79.197952	0.804132	0.000000	2.151212	0.000000	0.000000	0.000000	-0.194737	0.150227	-0.103432	0.000000	0.000000	3.000000	55.000000	1.000000
14866.290409	-0.085209	0.563709	0.042291	80.650520	69.847511	79.197952	0.804132	0.000000	2.151212	0.000000	0.000000	0.000000	-0.194737	0.150227	-0.103432	0.000000	0.000000	3.000000	55.000000	1.000000
14866.293742	-0.085209	0.563709	0.042291	80.650520	69.847511	79.197952	0.804132	0.000000	2.151212	0.000000	0.000000	0.000000	-0.194737	0.150227	-0.103432	0.000000	0.000000	3.000000	55.000000	1.000000
14866.297076	-0.085209	0.563709	0.042291	80.654556	69.484322	78.877762	0.739557	0.000000	2.114530	0.000000	0.000000	0.000000	-0.194737	0.150227	-0.103432	0.000000	0.000000	3.000000	55.000000	1.000000
14866.300409	-0.085807	0.564191	0.041936	80.654556	69.484322	78.877762	0.739557	0.000000	2.114530	0.000000	0.000000	0.000000	-0.179381	0.144677	-0.106481	0.000000	0.000000	3.000000	55.000000	1.000000
14866.303742	-0.085807	0.564191	0.041936	80.654556	69.484322	78.877762	0.739557	0.000000	2.114530	0.000000	0.000000	0.000000	-0.179381	0.144677	-0.106481	0.000000	0.000000	3.000000	55.000000	1.000000
14866.307076	-0.086408	0.564663	0.041602	80.647682	69.204437	78.606400	0.739557	0.000000	2.114530	0.000000	0.000000	0.000000	-0.180308	0.141704	-0.100012	0.000000	0.000000	3.000000	55.000000	1.000000
14866.310409	-0.086408	0.564663	0.041602	80.647682	69.204437	78.606400	0.739557	0.000000	2.114530	0.000000	0.000000	0.000000	-0.180308	0.141704	-0.100012	0.000000	0.000000	3.000000	55.000000	1.000000
14866.313742	-0.086408	0.564663	0.041602	80.647682	69.204437	78.606400	0.739557	0.000000	2.114530	0.000000	0.000000	0.000000	-0.180308	0.141704	-0.100012	0.000000	0.000000	3.000000	55.000000	1.000000
14866.317076	-0.086408	0.564663	0.041602	80.641907	69.249947	78.640099	0.679609	0.000000	2.080114	0.000000	0.000000	0.000000	-0.180308	0.141704	-0.100012	0.000000	0.000000	3.000000	55.000000	1.000000
14866.320409	-0.086931	0.565099	0.041246	80.641907	69.249947	78.640099	0.679609	0.000000	2.080114	0.000000	0.000000	0.000000	-0.157003	0.130713	-0.106811	0.000000	0.000000	3.000000	55.000000	1.000000
14866.323742	-0.086931	0.565099	0.041246	80.641907	69.249947	78.640099	0.679609	0.000000	2.080114	0.000000	0.000000	0.000000	-0.157003	0.130713	-0.106811	0.000000	0.000000	3.000000	55.000000	1.000000
14866.327076	-0.087422	0.565553	0.040848	80.638527	69.763367	79.199722	0.679609	0.000000	2.080114	0.000000	0.000000	0.000000	-0.147283	0.136304	-0.119497	0.000000	0.000000	3.000000	55.000000	1.000000
14866.330409	-0.087422	0.565553	0.040848	80.638527	69.763367	79.199722	0.679609	0.000000	2.080114	0.000000	0.000000	0.000000	-0.147283	0.136304	-0.119497	0.000000	0.000000	3.000000	55.000000	1.000000
14866.333742	-0.087422	0.565553	0.040848	80.638527	69.763367	79.199722	0.679609	0.000000	2.080114	0.000000	0.000000	0.000000	-0.147283	0.136304	-0.119497	0.000000	0.000000	3.000000	55.000000	1.000000
14866.337076	-0.087422	0.565553	0.040848	80.634895	70.677597	80.152107	0.628895	0.000000	2.042396	0.000000	0.000000	0.000000	-0.147283	0.136304	-0.119497	0.000000	0.000000	3.000000	55.000000	1.000000
14866.340409	-0.087812	0.565971	0.040432	80.634895	70.677597	80.152107	0.628895	0.000000	2.042396	0.000000	0.000000	0.000000	-0.116893	0.125257	-0.124912	0.000000	0.000000	3.000000	55.000000	1.000000
14866.343742	-0.087812	0.565971	0.040432	80.634895	70.677597	80.152107	0.628895	0.000000	2.042396	0.000000	0.000000	0.000000	-0.116893	0.125257	-0.124912	0.000000	0.000000	3.000000	55.000000	1.000000
14866.347076	-0.088193	0.566407	0.039969	80.628830	71.745743	81.248779	0.628895	0.000000	2.042396	0.000000	0.000000	0.000000	-0.114244	0.130771	-0.138780	0.000000	0.000000	3.000000	55.000000	1.000000
14866.350409	-0.088193	0.566407	0.039969	80.628830	71.745743	81.248779	0.628895	0.000000	2.042396	0.000000	0.000000	0.000000	-0.114244	0.130771	-0.138780	0.000000	0.000000	3.000000	55.000000	1.000000
14866.353742	-0.088193	0.566407	0.039969	80.628830	71.745743	81.248779	0.628895	0.000000	2.042396	0.000000	0.000000	0.000000	-0.114244	0.130771	-0.138780	0.000000	0.000000	3.000000	55.000000	1.000000
14866.357076	-0.088193	0.566407	0.039969	80.620819	72.707619	82.241554	0.590372	0.000000	1.998448	0.000000	0.000000	0.000000	-0.114244	0.130771	-0.138780	0.000000	0.000000	3.000000	55.000000	1.000000
14866.360409	-0.088543	0.566806	0.039476	80.620819	72.707619	82.241554	0.590372	0.000000	1.998448	0.000000	0.000000	0.000000	-0.105111	0.119664	-0.147865	0.000000	0.000000	3.000000	55.000000	1.000000
14866.363742	-0.088543	0.566806	0.039476	80.620819	72.707619	82.241554	0.590372	0.000000	1.998448	0.000000	0.000000	0.000000	-0.105111	0.119664	-0.147865	0.000000	0.000000	3.000000	55.000000	1.000000
14866.367076	-0.088841	0.567213	0.038968	80.611610	73.460175	83.014435	0.590372	0.000000	1.998448	0.000000	0.000000	0.000000	-0.089502	0.122261	-0.152359	0.000000	0.000000	3.000000	55.000000	1.000000
14866.370409	-0.088841	0.567213	0.038968	80.611610	73.460175	83.014435	0.590372	0.000000	1.998448	0.000000	0.000000	0.000000	-0.089502	0.122261	-0.152359	0.000000	0.000000	3.000000	55.000000	1.000000
14866.373742	-0.088841	0.567213	0.038968	80.611610	73.460175	83.014435	0.590372	0.000000	1.998448	0.000000	0.000000	0.000000	-0.089502	0.122261	-0.152359	0.000000	0.000000	3.000000	55.000000	1.000000
14866.377076	-0.088841	0.567213	0.038968	80.602753	74.037041	83.617065	0.557936	0.000000	1.948411	0.000000	0.000000	0.000000	-0.089502	0.122261	-0.152359	0.000000	0.000000	3.000000	55.000000	1.000000
14866.380409	-0.089061	0.567611	0.038433	80.602753	74.037041	83.617065	0.557936	0.000000	1.948411	0.000000	0.000000	0.000000	-0.065949	0.119391	-0.160628	0.000000	0.000000	3.000000	55.000000	1.000000
14866.383742	-0.089061	0.567611	0.038433	80.602753	74.037041	83.617065	0.557936	0.000000	1.948411	0.000000	0.000000	0.000000	-0.065949	0.119391	-0.160628	0.000000	0.000000	3.000000	55.000000	1.000000
14866.387076	-0.089228	0.568045	0.037877	80.595268	74.333214	83.934212	0.557936	0.000000	1.948411	0.000000	0.000000	0.000000	-0.050079	0.130148	-0.166871	0.000000	0.000000	3.000000	55.000000	1.000000
14866.390409	-0.089228	0.568045	0.037877	80.595268	74.333214	83.934212	0.557936	0.000000	1.948411	0.000000	0.000000	0.000000	-0.050079	0.130148	-0.166871	0.000000	0.000000	3.000000	55.000000	1.000000
14866.393742	-0.089228	0.568045	0.037877	80.595268	74.333214	83.934212	0.557936	0.000000	1.948411	0.000000	0.000000	0.000000	-0.050079	0.130148	-0.166871	0.000000	0.000000	3.000000	55.000000	1.000000
14866.397076	-0.089228	0.568045	0.037877	80.590553	74.445839	84.065895	0.538598	0.000000	1.893827	0.000000	0.000000	0.000000	-0.050079	0.130148	-0.166871	0.000000	0.000000	3.000000	55.000000	1.000000
14866.400409	-0.089341	0.568442	0.037295	80.590553	74.445839	84.065895	0.538598	0.000000	1.893827	0.000000	0.000000	0.000000	-0.033976	0.118953	-0.174595	0.000000	0.000000	3.000000	55.000000	1.000000
14866.403742	-0.089341	0.568442	0.037295	80.590553	74.445839	84.065895	0.538598	0.000000	1.893827	0.000000	0.000000	0.000000	-0.033976	0.118953	-0.174595	0.000000	0.000000	3.000000	55.000000	1.000000
14866.407076	-0.089375	0.568856	0.036679	80.587624	74.382698	84.016144	0.538598	0.000000	1.893827	0.000000	0.000000	0.000000	-0.010225	0.124188	-0.184621	0.000000	0.000000	3.000000	55.000000	1.000000
14866.410409	-0.089375	0.568856	0.036679	80.587624	74.382698	84.016144	0.538598	0.000000	1.893827	0.000000	0.000000	0.000000	-0.010225	0.124188	-0.184621	0.000000	0.000000	3.000000	55.000000	1.000000
14866.413742	-0.089375	0.568856	0.036679	80.587624	74.382698	84.016144	0.538598	0.000000	1.893827	0.000000	0.000000	0.000000	-0.010225	0.124188	-0.184621	0.000000	0.000000	3.000000	55.000000	1.000000
14866.417076	-0.089375	0.568856	0.036679	80.586014	74.286583	83.934860	0.531232	0.000000	1.833958	0.000000	0.000000	0.000000	-0.010225	0.124188	-0.184621	0.000000	0.000000	3.000000	55.000000	1.000000
14866.420409	-0.089375	0.569241	0.036011	80.586014	74.286583	83.934860	0.531232	0.000000	1.833958	0.000000	0.000000	0.000000	0.000008	0.115651	-0.200453	0.000000	0.000000	3.000000	55.000000	1.000000
14866.423742	-0.089375	0.569241	0.036011	80.586014	74.286583	83.934860	0.531232	0.000000	1.833958	0.000000	0.000000	0.000000	0.000008	0.115651	-0.200453	0.000000	0.000000	3.000000	55.000000	1.000000
14866.427076	-0.089317	0.569625	0.035288	80.584534	74.231522	83.886559	0.531232	0.000000	1.833958	0.000000	0.000000	0.000000	0.017561	0.115296	-0.216831	0.000000	0.000000	3.000000	55.000000	1.000000
14866.430409	-0.089317	0.569625	0.035288	80.584534	74.231522	83.886559	0.531232	0.000000	1.833958	0.000000	0.000000	0.000000	0.017561	0.115296	-0.216831	0.000000	0.000000	3.000000	55.000000	1.000000
14866.433742	-0.089317	0.569625	0.035288	80.584534	74.231522	83.886559	0.531232	0.000000	1.833958	0.000000	0.000000	0.000000	0.017561	0.115296	-0.216831	0.000000	0.000000	3.000000	55.000000	1.000000
14866.437076	-0.089317	0.569625	0.035288	80.582848	74.301559	83.959999	0.534160	0.000000	1.764411	0.000000	0.000000	0.000000	0.017561	0.115296	-0.216831	0.000000	0.000000	3.000000	55.000000	1.000000
14866.440409	-0.089217	0.569972	0.034473	80.582848	74.301559	83.959999	0.534160	0.000000	1.764411	0.000000	0.000000	0.000000	0.029896	0.103927	-0.244603	0.000000	0.000000	3.000000	55.000000	1.000000
14866.443742	-0.089217	0.569972	0.034473	80.582848	74.301559	83.959999	0.534160	0.000000	1.764411	0.000000	0.000000	0.000000	0.029896	0.103927	-0.244603	0.000000	0.000000	3.000000	55.000000	1.000000
14866.447076	-0.089043	0.570326	0.033647	80.580841	74.452263	84.108162	0.534160	0.000000	1.764411	0.000000	0.000000	0.000000	0.052194	0.106165	-0.247853	0.000000	0.000000	3.000000	55.000000	1.000000
14866.450409	-0.089043	0.570326	0.033647	80.580841	74.452263	84.108162	0.534160	0.000000	1.764411	0.000000	0.000000	0.000000	0.052194	0.106165	-0.247853	0.000000	0.000000	3.000000	55.000000	1.000000
14866.453742	-0.089043	0.570326	0.033647	80.580841	74.452263	84.108162	0.534160	0.000000	1.764411	0.000000	0.000000	0.000000	0.052194	0.106165	-0.247853	0.000000	0.000000	3.000000	55.000000	1.000000
14866.457076	-0.088826	0.570696	0.032716	80.579781	74.559311	84.205711	0.547841	0.000000	1.682335	0.000000	0.000000	0.000000	0.065090	0.110965	-0.279352	0.000000	0.000000	3.000000	55.000000	1.000000
14866.460409	-0.088826	0.570696	0.032716	80.579781	74.559311	84.205711	0.547841	0.000000	1.682335	0.000000	0.000000	0.000000	0.065090	0.110965	-0.279352	0.000000	0.000000	3.000000	55.000000	1.000000
14866.463742	-0.088826	0.570696	0.032716	80.579781	74.559311	84.205711	0.547841	0.000000	1.682335	0.000000	0.000000	0.000000	0.065090	0.110965	-0.279352	0.000000	0.000000	3.000000	55.000000	1.000000
14866.467076	-0.088524	0.571072	0.031710	80.579903	74.605827	84.238708	0.558690	0.000000	1.635776	0.000000	0.000000	0.000000	0.090623	0.112914	-0.301525	0.000000	0.000000	3.000000	55.000000	1.000000
14866.470409	-0.088524	0.571072	0.031710	80.579903	74.605827	84.238708	0.558690	0.000000	1.635776	0.000000	0.000000	0.000000	0.090623	0.112914	-0.301525	0.000000	0.000000	3.000000	55.000000	1.000000
14866.473742	-0.088524	0.571072	0.031710	80.579903	74.605827	84.238708	0.558690	0.000000	1.635776	0.000000	0.000000	0.000000	0.090623	0.112914	-0.301525	0.000000	0.000000	3.000000	55.000000	1.000000
14866.477076	-0.088134	0.571436	0.030614	80.580460	74.662437	84.276787	0.573793	0.000000	1.585522	0.000000	0.000000	0.000000	0.116936	0.109234	-0.328847	0.000000	0.000000	3.000000	55.000000	1.000000
14866.480409	-0.088134	0.571436	0.030614	80.580460	74.662437	84.276787	0.573793	0.000000	1.585522	0.000000	0.000000	0.000000	0.116936	0.109234	-0.328847	0.000000	0.000000	3.000000	55.000000	1.000000
14866.483742	-0.088134	0.571436	0.030614	80.580460	74.662437	84.276787	0.573793	0.000000	1.585522	0.000000	0.000000	0.000000	0.116936	0.109234	-0.328847	0.000000	0.000000	3.000000	55.000000	1.000000
14866.487076	-0.087730	0.571806	0.029431	80.581566	74.759369	84.352989	0.593283	0.000000	1.530714	0.000000	0.000000	0.000000	0.121381	0.110867	-0.354983	0.000000	0.000000	3.000000	55.000000	1.000000
14866.490409	-0.087730	0.571806	0.029431	80.581566	74.759369	84.352989	0.593283	0.000000	1.530714	0.000000	0.000000	0.000000	0.121381	0.110867	-0.354983	0.000000	0.000000	3.000000	55.000000	1.000000
14866.493742	-0.087730	0.571806	0.029431	80.581566	74.759369	84.352989	0.593283	0.000000	1.530714	0.000000	0.000000	0.000000	0.121381	0.110867	-0.354983	0.000000	0.000000	3.000000	55.000000	1.000000
14866.497076	-0.087330	0.572162	0.028139	80.585144	74.910728	84.485504	0.613513	0.000000	1.471550	0.000000	0.000000	0.000000	0.119808	0.106899	-0.387486	0.000000	0.000000	3.000000	55.000000	1.000000
14866.500409	-0.087330	0.572162	0.028139	80.585144	74.910728	84.485504	0.613513	0.000000	1.471550	0.000000	0.000000	0.000000	0.119808	0.106899	-0.387486	0.000000	0.000000	3.000000	55.000000	1.000000
14866.503742	-0.087330	0.572162	0.028139	80.585144	74.910728	84.485504	0.613513	0.000000	1.471550	0.000000	0.000000	0.000000	0.119808	0.106899	-0.387486	0.000000	0.000000	3.000000	55.000000	1.000000
14866.507076	-0.086952	0.572495	0.026695	80.588921	75.078300	84.637222	0.633481	0.000000	1.406969	0.000000	0.000000	0.000000	0.113531	0.099870	-0.433263	0.000000	0.000000	3.000000	55.000000	1.000000
14866.510409	-0.086952	0.572495	0.026695	80.588921	75.078300	84.637222	0.633481	0.000000	1.406969	0.000000	0.000000	0.000000	0.113531	0.099870	-0.433263	0.000000	0.000000	3.000000	55.000000	1.000000
14866.513742	-0.086952	0.572495	0.026695	80.588921	75.078300	84.637222	0.633481	0.000000	1.406969	0.000000	0.000000	0.000000	0.113531	0.099870	-0.433263	0.000000	0.000000	3.000000	55.000000	1.000000
14866.517076	-0.086586	0.572823	0.025182	80.596527	75.279800	84.825607	0.652403	0.000000	1.334759	0.000000	0.000000	0.000000	0.109929	0.098349	-0.453929	0.000000	0.000000	3.000000	55.000000	1.000000
14866.520409	-0.086586	0.572823	0.025182	80.596527	75.279800	84.825607	0.652403	0.000000	1.334759	0.000000	0.000000	0.000000	0.109929	0.098349	-0.453929	0.000000	0.000000	3.000000	55.000000	1.000000
14866.523742	-0.086586	0.572823	0.025182	80.596527	75.279800	84.825607	0.652403	0.000000	1.334759	0.000000	0.000000	0.000000	0.109929	0.098349	-0.453929	0.000000	0.000000	3.000000	55.000000	1.000000
14866.527076	-0.086224	0.573135	0.023560	80.602776	75.515778	85.053307	0.670724	0.000000	1.259104	0.000000	0.000000	0.000000	0.108548	0.093806	-0.486629	0.000000	0.000000	3.000000	55.000000	1.000000
14866.530409	-0.086224	0.573135	0.023560	80.602776	75.515778	85.053307	0.670724	0.000000	1.259104	0.000000	0.000000	0.000000	0.108548	0.093806	-0.486629	0.000000	0.000000	3.000000	55.000000	1.000000
14866.533742	-0.086224	0.573135	0.023560	80.602776	75.515778	85.053307	0.670724	0.000000	1.259104	0.000000	0.000000	0.000000	0.108548	0.093806	-0.486629	0.000000	0.000000	3.000000	55.000000	1.000000
14866.537076	-0.085897	0.573415	0.021871	80.607399	75.764618	85.301155	0.688816	0.000000	1.177999	0.000000	0.000000	0.000000	0.097927	0.084027	-0.506749	0.000000	0.000000	3.000000	55.000000	1.000000
14866.540409	-0.085897	0.573415	0.021871	80.607399	75.764618	85.301155	0.688816	0.000000	1.177999	0.000000	0.000000	0.000000	0.097927	0.084027	-0.506749	0.000000	0.000000	3.000000	55.000000	1.000000
14866.543742	-0.085897	0.573415	0.021871	80.607399	75.764618	85.301155	0.688816	0.000000	1.177999	0.000000	0.000000	0.000000	0.097927	0.084027	-0.506749	0.000000	0.000000	3.000000	55.000000	1.000000
14866.547076	-0.085590	0.573672	0.020159	80.610840	76.066719	85.607361	0.705137	0.000000	1.093541	0.000000	0.000000	0.000000	0.092094	0.077090	-0.513647	0.000000	0.000000	3.000000	55.000000	1.000000
14866.550409	-0.085590	0.573672	0.020159	80.610840	76.066719	85.607361	0.705137	0.000000	1.093541	0.000000	0.000000	0.000000	0.092094	0.077090	-0.513647	0.000000	0.000000	3.000000	55.000000	1.000000
14866.553742	-0.085590	0.573672	0.020159	80.610840	76.066719	85.607361	0.705137	0.000000	1.093541	0.000000	0.000000	0.000000	0.092094	0.077090	-0.513647	0.000000	0.000000	3.000000	55.000000	1.000000
14866.557076	-0.085348	0.573906	0.018415	80.613991	76.360909	85.913811	0.720486	0.000000	1.007933	0.000000	0.000000	0.000000	0.072796	0.070206	-0.522968	0.000000	0.000000	3.000000	55.000000	1.000000
14866.560409	-0.085348	0.573906	0.018415	80.613991	76.360909	85.913811	0.720486	0.000000	1.007933	0.000000	0.000000	0.000000	0.072796	0.070206	-0.522968	0.000000	0.000000	3.000000	55.000000	1.000000
14866.563742	-0.085348	0.573906	0.018415	80.613991	76.360909	85.913811	0.720486	0.000000	1.007933	0.000000	0.000000	0.000000	0.072796	0.070206	-0.522968	0.000000	0.000000	3.000000	55.000000	1.000000
14866.567076	-0.085112	0.574119	0.016717	80.617111	76.641136	86.206497	0.732619	0.000000	0.920772	0.000000	0.000000	0.000000	0.070547	0.063816	-0.509616	0.000000	0.000000	3.000000	55.000000	1.000000
14866.570409	-0.085112	0.574119	0.016717	80.617111	76.641136	86.206497	0.732619	0.000000	0.920772	0.000000	0.000000	0.000000	0.070547	0.063816	-0.509616	0.000000	0.000000	3.000000	55.000000	1.000000
14866.573742	-0.085112	0.574119	0.016717	80.617111	76.641136	86.206497	0.732619	0.000000	0.920772	0.000000	0.000000	0.000000	0.070547	0.063816	-0.509616	0.000000	0.000000	3.000000	55.000000	1.000000
14866.577076	-0.084876	0.574327	0.015016	80.620346	76.874367	86.452293	0.744377	0.000000	0.835836	0.000000	0.000000	0.000000	0.070798	0.062454	-0.510160	0.000000	0.000000	3.000000	55.000000	1.000000
14866.580409	-0.084876	0.574327	0.015016	80.620346	76.874367	86.452293	0.744377	0.000000	0.835836	0.000000	0.000000	0.000000	0.070798	0.062454	-0.510160	0.000000	0.000000	3.000000	55.000000	1.000000
14866.583742	-0.084876	0.574327	0.015016	80.620346	76.874367	86.452293	0.744377	0.000000	0.835836	0.000000	0.000000	0.000000	0.070798	0.062454	-0.510160	0.000000	0.000000	3.000000	55.000000	1.000000
14866.587076	-0.084654	0.574551	0.013394	80.628624	76.777702	86.372108	0.756176	0.000000	0.750809	0.000000	0.000000	0.000000	0.066698	0.067084	-0.486556	0.000000	0.000000	3.000000	55.000000	1.000000
14866.590409	-0.084654	0.574551	0.013394	80.628624	76.777702	86.372108	0.756176	0.000000	0.750809	0.000000	0.000000	0.000000	0.066698	0.067084	-0.486556	0.000000	0.000000	3.000000	55.000000	1.000000
14866.593742	-0.084654	0.574551	0.013394	80.628624	76.777702	86.372108	0.756176	0.000000	0.750809	0.000000	0.000000	0.000000	0.066698	0.067084	-0.486556	0.000000	0.000000	3.000000	55.000000	1.000000
14866.597076	-0.084490	0.574791	0.011843	80.644745	76.148842	85.768967	0.767293	0.000000	0.669717	0.000000	0.000000	0.000000	0.049219	0.071862	-0.465284	0.000000	0.000000	3.000000	55.000000	1.000000
14866.600409	-0.084490	0.574791	0.011843	80.644745	76.148842	85.768967	0.767293	0.000000	0.669717	0.000000	0.000000	0.000000	0.049219	0.071862	-0.465284	0.000000	0.000000	3.000000	55.000000	1.000000
14866.603742	-0.084490	0.574791	0.011843	80.644745	76.148842	85.768967	0.767293	0.000000	0.669717	0.000000	0.000000	0.000000	0.049219	0.071862	-0.465284	0.000000	0.000000	3.000000	55.000000	1.000000
14866.607076	-0.084336	0.575028	0.010355	80.661331	75.189209	84.845352	0.775496	0.000000	0.592169	0.000000	0.000000	0.000000	0.046079	0.071317	-0.446625	0.000000	0.000000	3.000000	55.000000	1.000000
14866.610409	-0.084336	0.575028	0.010355	80.661331	75.189209	84.845352	0.775496	0.000000	0.592169	0.000000	0.000000	0.000000	0.046079	0.071317	-0.446625	0.000000	0.000000	3.000000	55.000000	1.000000
14866.613742	-0.084336	0.575028	0.010355	80.661331	75.189209	84.845352	0.775496	0.000000	0.592169	0.000000	0.000000	0.000000	0.046079	0.071317	-0.446625	0.000000	0.000000	3.000000	55.000000	1.000000
14866.617076	-0.084243	0.575327	0.008948	80.674683	74.107796	83.799500	0.783176	0.000000	0.517732	0.000000	0.000000	0.000000	0.028140	0.089508	-0.422022	0.000000	0.000000	3.000000	55.000000	1.000000
14866.620409	-0.084243	0.575327	0.008948	80.674683	74.107796	83.799500	0.783176	0.000000	0.517732	0.000000	0.000000	0.000000	0.028140	0.089508	-0.422022	0.000000	0.000000	3.000000	55.000000	1.000000
14866.623742	-0.084243	0.575327	0.008948	80.674683	74.107796	83.799500	0.783176	0.000000	0.517732	0.000000	0.000000	0.000000	0.028140	0.089508	-0.422022	0.000000	0.000000	3.000000	55.000000	1.000000
14866.627076	-0.084167	0.575634	0.007644	80.677238	73.097763	82.835350	0.787865	0.000000	0.447395	0.000000	0.000000	0.000000	0.022836	0.092205	-0.391148	0.000000	0.000000	3.000000	55.000000	1.000000
14866.630409	-0.084167	0.575634	0.007644	80.677238	73.097763	82.835350	0.787865	0.000000	0.447395	0.000000	0.000000	0.000000	0.022836	0.092205	-0.391148	0.000000	0.000000	3.000000	55.000000	1.000000
14866.633742	-0.084167	0.575634	0.007644	80.677238	73.097763	82.835350	0.787865	0.000000	0.447395	0.000000	0.000000	0.000000	0.022836	0.092205	-0.391148	0.000000	0.000000	3.000000	55.000000	1.000000
14866.637076	-0.084089	0.575969	0.006464	80.661484	72.186676	81.974411	0.791671	0.000000	0.382203	0.000000	0.000000	0.000000	0.023163	0.100515	-0.353914	0.000000	0.000000	3.000000	55.000000	1.000000
14866.640409	-0.084089	0.575969	0.006464	80.661484	72.186676	81.974411	0.791671	0.000000	0.382203	0.000000	0.000000	0.000000	0.023163	0.100515	-0.353914	0.000000	0.000000	3.000000	55.000000	1.000000
14866.643742	-0.084089	0.575969	0.006464	80.661484	72.186676	81.974411	0.791671	0.000000	0.382203	0.000000	0.000000	0.000000	0.023163	0.100515	-0.353914	0.000000	0.000000	3.000000	55.000000	1.000000
14866.647076	-0.083978	0.576330	0.005349	80.647118	71.531975	81.355309	0.795532	0.000000	0.323218	0.000000	0.000000	0.000000	0.033460	0.108164	-0.334568	0.000000	0.000000	3.000000	55.000000	1.000000
14866.650409	-0.083978	0.576330	0.005349	80.647118	71.531975	81.355309	0.795532	0.000000	0.323218	0.000000	0.000000	0.000000	0.033460	0.108164	-0.334568	0.000000	0.000000	3.000000	55.000000	1.000000
14866.653742	-0.083978	0.576330	0.005349	80.647118	71.531975	81.355309	0.795532	0.000000	0.323218	0.000000	0.000000	0.000000	0.033460	0.108164	-0.334568	0.000000	0.000000	3.000000	55.000000	1.000000
14866.657076	-0.083886	0.576675	0.004344	80.645599	71.202888	81.042442	0.801109	0.000000	0.267456	0.000000	0.000000	0.000000	0.027602	0.103601	-0.301625	0.000000	0.000000	3.000000	55.000000	1.000000
14866.660409	-0.083886	0.576675	0.004344	80.645599	71.202888	81.042442	0.801109	0.000000	0.267456	0.000000	0.000000	0.000000	0.027602	0.103601	-0.301625	0.000000	0.000000	3.000000	55.000000	1.000000
14866.663742	-0.083886	0.576675	0.004344	80.645599	71.202888	81.042442	0.801109	0.000000	0.267456	0.000000	0.000000	0.000000	0.027602	0.103601	-0.301625	0.000000	0.000000	3.000000	55.000000	1.000000
14866.667076	-0.083801	0.577028	0.003378	80.644722	71.114410	80.962189	0.805709	0.000000	0.217185	0.000000	0.000000	0.000000	0.025550	0.106033	-0.289710	0.000000	0.000000	3.000000	55.000000	1.000000
14866.670409	-0.083801	0.577028	0.003378	80.644722	71.114410	80.962189	0.805709	0.000000	0.217185	0.000000	0.000000	0.000000	0.025550	0.106033	-0.289710	0.000000	0.000000	3.000000	55.000000	1.000000
14866.673742	-0.083801	0.577028	0.003378	80.644722	71.114410	80.962189	0.805709	0.000000	0.217185	0.000000	0.000000	0.000000	0.025550	0.106033	-0.289710	0.000000	0.000000	3.000000	55.000000	1.000000
14866.677076	-0.083801	0.577028	0.003378	80.643333	71.049889	80.905067	0.809967	0.000000	0.168900	0.000000	0.000000	0.000000	0.025550	0.106033	-0.289710	0.000000	0.000000	3.000000	55.000000	1.000000
14866.680409	-0.083692	0.577368	0.002530	80.643333	71.049889	80.905067	0.809967	0.000000	0.168900	0.000000	0.000000	0.000000	0.032741	0.101802	-0.254294	0.000000	0.000000	3.000000	55.000000	1.000000
14866.683742	-0.083692	0.577368	0.002530	80.643333	71.049889	80.905067	0.809967	0.000000	0.168900	0.000000	0.000000	0.000000	0.032741	0.101802	-0.254294	0.000000	0.000000	3.000000	55.000000	1.000000
14866.687076	-0.083639	0.577683	0.001745	80.643570	70.968491	80.832352	0.809967	0.000000	0.168900	0.000000	0.000000	0.000000	0.015903	0.094541	-0.235731	0.000000	0.000000	3.000000	55.000000	1.000000
14866.690409	-0.083639	0.577683	0.001745	80.643570	70.968491	80.832352	0.809967	0.000000	0.168900	0.000000	0.000000	0.000000	0.015903	0.094541	-0.235731	0.000000	0.000000	3.000000	55.000000	1.000000
14866.693742	-0.083639	0.577683	0.001745	80.643570	70.968491	80.832352	0.809967	0.000000	0.168900	0.000000	0.000000	0.000000	0.015903	0.094541	-0.235731	0.000000	0.000000	3.000000	55.000000	1.000000
14866.697076	-0.083639	0.577683	0.001745	80.644302	70.888878	80.764587	0.818075	0.000000	0.087229	0.000000	0.000000	0.000000	0.015903	0.094541	-0.235731	0.000000	0.000000	3.000000	55.000000	1.000000
14866.700409	-0.083617	0.577956	0.001008	80.644302	70.888878	80.764587	0.818075	0.000000	0.087229	0.000000	0.000000	0.000000	0.006569	0.082015	-0.221030	0.000000	0.000000	3.000000	55.000000	1.000000
14866.703742	-0.083617	0.577956	0.001008	80.644302	70.888878	80.764587	0.818075	0.000000	0.087229	0.000000	0.000000	0.000000	0.006569	0.082015	-0.221030	0.000000	0.000000	3.000000	55.000000	1.000000
14866.707076	-0.083659	0.578191	0.000380	80.648399	70.732674	80.623390	0.818075	0.000000	0.087229	0.000000	0.000000	0.000000	-0.012774	0.070562	-0.188302	0.000000	0.000000	3.000000	55.000000	1.000000
14866.710409	-0.083659	0.578191	0.000380	80.648399	70.732674	80.623390	0.818075	0.000000	0.087229	0.000000	0.000000	0.000000	-0.012774	0.070562	-0.188302	0.000000	0.000000	3.000000	55.000000	1.000000
14866.713742	-0.083659	0.578191	0.000380	80.648399	70.732674	80.623390	0.818075	0.000000	0.087229	0.000000	0.000000	0.000000	-0.012774	0.070562	-0.188302	0.000000	0.000000	3.000000	55.000000	1.000000
14866.717076	-0.083659	0.578191	0.000380	80.659462	70.475487	80.381905	0.817041	0.000000	0.019008	0.000000	0.000000	0.000000	-0.012774	0.070562	-0.188302	0.000000	0.000000	3.000000	55.000000	1.000000
14866.720409	-0.083806	0.578371	-0.000163	80.659462	70.475487	80.381905	0.817041	0.000000	0.019008	0.000000	0.000000	0.000000	-0.044190	0.053872	-0.163014	0.000000	0.000000	3.000000	55.000000	1.000000
14866.723742	-0.083806	0.578371	-0.000163	80.659462	70.475487	80.381905	0.817041	0.000000	0.019008	0.000000	0.000000	0.000000	-0.044190	0.053872	-0.163014	0.000000	0.000000	3.000000	55.000000	1.000000
14866.727076	-0.083993	0.578495	-0.000610	80.677361	70.070915	79.997032	0.817041	0.000000	0.019008	0.000000	0.000000	0.000000	-0.056066	0.037330	-0.134130	0.000000	0.000000	3.000000	55.000000	1.000000
14866.730409	-0.083993	0.578495	-0.000610	80.677361	70.070915	79.997032	0.817041	0.000000	0.019008	0.000000	0.000000	0.000000	-0.056066	0.037330	-0.134130	0.000000	0.000000	3.000000	55.000000	1.000000
14866.733742	-0.083993	0.578495	-0.000610	80.677361	70.070915	79.997032	0.817041	0.000000	0.019008	0.000000	0.000000	0.000000	-0.056066	0.037330	-0.134130	0.000000	0.000000	3.000000	55.000000	1.000000
14866.737076	-0.083993	0.578495	-0.000610	80.682953	69.546028	79.510155	0.800332	0.000000	-0.030517	0.000000	0.000000	0.000000	-0.056066	0.037330	-0.134130	0.000000	0.000000	3.000000	55.000000	1.000000
14866.740409	-0.084249	0.578576	-0.000925	80.682953	69.546028	79.510155	0.800332	0.000000	-0.030517	0.000000	0.000000	0.000000	-0.076713	0.024072	-0.094294	0.000000	0.000000	3.000000	55.000000	1.000000
14866.743742	-0.084249	0.578576	-0.000925	80.682953	69.546028	79.510155	0.800332	0.000000	-0.030517	0.000000	0.000000	0.000000	-0.076713	0.024072	-0.094294	0.000000	0.000000	3.000000	55.000000	1.000000
14866.747076	-0.084249	0.578576	-0.000925	80.681709	69.116356	79.129105	0.800332	0.000000	-0.030517	0.000000	0.000000	0.000000	-0.076713	0.024072	-0.094294	0.000000	0.000000	3.000000	55.000000	1.000000
14866.750409	-0.084249	0.578576	-0.000925	80.681709	69.116356	79.129105	0.800332	0.000000	-0.030517	0.000000	0.000000	0.000000	-0.076713	0.024072	-0.094294	0.000000	0.000000	3.000000	55.000000	1.000000
14866.753742	-0.084569	0.578619	-0.001130	80.681709	69.116356	79.129105	0.800332	0.000000	-0.030517	0.000000	0.000000	0.000000	-0.096114	0.013133	-0.061518	0.000000	0.000000	3.000000	55.000000	1.000000
14866.757076	-0.084930	0.578609	-0.001239	80.681686	68.943161	79.006989	0.787546	0.000000	-0.046232	0.000000	0.000000	0.000000	-0.108143	-0.003233	-0.032655	0.000000	0.000000	3.000000	55.000000	1.000000
14866.760409	-0.084930	0.578609	-0.001239	80.681686	68.943161	79.006989	0.787546	0.000000	-0.046232	0.000000	0.000000	0.000000	-0.108143	-0.003233	-0.032655	0.000000	0.000000	3.000000	55.000000	1.000000
14866.763742	-0.084930	0.578609	-0.001239	80.681686	68.943161	79.006989	0.787546	0.000000	-0.046232	0.000000	0.000000	0.000000	-0.108143	-0.003233	-0.032655	0.000000	0.000000	3.000000	55.000000	1.000000
14866.767076	-0.084930	0.578609	-0.001239	80.682846	68.928970	79.044991	0.753503	0.000000	-0.061928	0.000000	0.000000	0.000000	-0.108143	-0.003233	-0.032655	0.000000	0.000000	3.000000	55.000000	1.000000
14866.770409	-0.085374	0.578543	-0.001259	80.682846	68.928970	79.044991	0.753503	0.000000	-0.061928	0.000000	0.000000	0.000000	-0.133226	-0.019571	-0.006250	0.000000	0.000000	3.000000	55.000000	1.000000
14866.773742	-0.085374	0.578543	-0.001259	80.682846	68.928970	79.044991	0.753503	0.000000	-0.061928	0.000000	0.000000	0.000000	-0.133226	-0.019571	-0.006250	0.000000	0.000000	3.000000	55.000000	1.000000
14866.777076	-0.085374	0.578543	-0.001259	80.682320	68.912331	79.076889	0.753503	0.000000	-0.061928	0.000000	0.000000	0.000000	-0.133226	-0.019571	-0.006250	0.000000	0.000000	3.000000	55.000000	1.000000
14866.780409	-0.085374	0.578543	-0.001259	80.682320	68.912331	79.076889	0.753503	0.000000	-0.061928	0.000000	0.000000	0.000000	-0.133226	-0.019571	-0.006250	0.000000	0.000000	3.000000	55.000000	1.000000
14866.783742	-0.085831	0.578456	-0.001210	80.682320	68.912331	79.076889	0.753503	0.000000	-0.061928	0.000000	0.000000	0.000000	-0.137211	-0.026156	0.014745	0.000000	0.000000	3.000000	55.000000	1.000000
14866.787076	-0.086307	0.578340	-0.001068	80.683456	68.895470	79.098969	0.731299	0.000000	-0.062969	0.000000	0.000000	0.000000	-0.142592	-0.034932	0.042762	0.000000	0.000000	3.000000	55.000000	1.000000
14866.790409	-0.086307	0.578340	-0.001068	80.683456	68.895470	79.098969	0.731299	0.000000	-0.062969	0.000000	0.000000	0.000000	-0.142592	-0.034932	0.042762	0.000000	0.000000	3.000000	55.000000	1.000000
14866.793742	-0.086307	0.578340	-0.001068	80.683456	68.895470	79.098969	0.731299	0.000000	-0.062969	0.000000	0.000000	0.000000	-0.142592	-0.034932	0.042762	0.000000	0.000000	3.000000	55.000000	1.000000
14866.797076	-0.086307	0.578340	-0.001068	80.684593	68.878616	79.105110	0.684665	0.000000	-0.053385	0.000000	0.000000	0.000000	-0.142592	-0.034932	0.042762	0.000000	0.000000	3.000000	55.000000	1.000000
14866.800409	-0.086791	0.578209	-0.000879	80.684593	68.878616	79.105110	0.684665	0.000000	-0.053385	0.000000	0.000000	0.000000	-0.145371	-0.039360	0.056674	0.000000	0.000000	3.000000	55.000000	1.000000
14866.803742	-0.086791	0.578209	-0.000879	80.684593	68.878616	79.105110	0.684665	0.000000	-0.053385	0.000000	0.000000	0.000000	-0.145371	-0.039360	0.056674	0.000000	0.000000	3.000000	55.000000	1.000000
14866.807076	-0.087307	0.578062	-0.000648	80.685677	68.859047	79.087303	0.684665	0.000000	-0.053385	0.000000	0.000000	0.000000	-0.154687	-0.043856	0.069326	0.000000	0.000000	3.000000	55.000000	1.000000
14866.810409	-0.087307	0.578062	-0.000648	80.685677	68.859047	79.087303	0.684665	0.000000	-0.053385	0.000000	0.000000	0.000000	-0.154687	-0.043856	0.069326	0.000000	0.000000	3.000000	55.000000	1.000000
14866.813742	-0.087307	0.578062	-0.000648	80.685677	68.859047	79.087303	0.684665	0.000000	-0.053385	0.000000	0.000000	0.000000	-0.154687	-0.043856	0.069326	0.000000	0.000000	3.000000	55.000000	1.000000
14866.817076	-0.087307	0.578062	-0.000648	80.685165	68.836967	79.023483	0.634656	0.000000	-0.032385	0.000000	0.000000	0.000000	-0.154687	-0.043856	0.069326	0.000000	0.000000	3.000000	55.000000	1.000000
14866.820409	-0.087854	0.577901	-0.000375	80.685165	68.836967	79.023483	0.634656	0.000000	-0.032385	0.000000	0.000000	0.000000	-0.164053	-0.048351	0.081937	0.000000	0.000000	3.000000	55.000000	1.000000
14866.823742	-0.087854	0.577901	-0.000375	80.685165	68.836967	79.023483	0.634656	0.000000	-0.032385	0.000000	0.000000	0.000000	-0.164053	-0.048351	0.081937	0.000000	0.000000	3.000000	55.000000	1.000000
14866.827076	-0.088409	0.577750	-0.000062	80.680817	68.796593	78.888512	0.634656	0.000000	-0.032385	0.000000	0.000000	0.000000	-0.166591	-0.045282	0.093823	0.000000	0.000000	3.000000	55.000000	1.000000
14866.830409	-0.088409	0.577750	-0.000062	80.680817	68.796593	78.888512	0.634656	0.000000	-0.032385	0.000000	0.000000	0.000000	-0.166591	-0.045282	0.093823	0.000000	0.000000	3.000000	55.000000	1.000000
14866.833742	-0.088409	0.577750	-0.000062	80.680817	68.796593	78.888512	0.634656	0.000000	-0.032385	0.000000	0.000000	0.000000	-0.166591	-0.045282	0.093823	0.000000	0.000000	3.000000	55.000000	1.000000
14866.837076	-0.088409	0.577750	-0.000062	80.664345	68.738892	78.723412	0.579548	0.000000	-0.003091	0.000000	0.000000	0.000000	-0.166591	-0.045282	0.093823	0.000000	0.000000	3.000000	55.000000	1.000000
14866.840409	-0.088973	0.577609	0.000290	80.664345	68.738892	78.723412	0.579548	0.000000	-0.003091	0.000000	0.000000	0.000000	-0.169164	-0.042231	0.105695	0.000000	0.000000	3.000000	55.000000	1.000000
14866.843742	-0.088973	0.577609	0.000290	80.664345	68.738892	78.723412	0.579548	0.000000	-0.003091	0.000000	0.000000	0.000000	-0.169164	-0.042231	0.105695	0.000000	0.000000	3.000000	55.000000	1.000000
14866.847076	-0.089538	0.577468	0.000642	80.639641	68.684906	78.631271	0.579548	0.000000	-0.003091	0.000000	0.000000	0.000000	-0.169404	-0.042347	0.105449	0.000000	0.000000	3.000000	55.000000	1.000000
14866.850409	-0.089538	0.577468	0.000642	80.639641	68.684906	78.631271	0.579548	0.000000	-0.003091	0.000000	0.000000	0.000000	-0.169404	-0.042347	0.105449	0.000000	0.000000	3.000000	55.000000	1.000000
14866.853742	-0.089538	0.577468	0.000642	80.639641	68.684906	78.631271	0.579548	0.000000	-0.003091	0.000000	0.000000	0.000000	-0.169404	-0.042347	0.105449	0.000000	0.000000	3.000000	55.000000	1.000000
14866.857076	-0.089538	0.577468	0.000642	80.609428	68.615555	78.549591	0.523120	0.000000	0.032099	0.000000	0.000000	0.000000	-0.169404	-0.042347	0.105449	0.000000	0.000000	3.000000	55.000000	1.000000
14866.860409	-0.090058	0.577352	0.000995	80.609428	68.615555	78.549591	0.523120	0.000000	0.032099	0.000000	0.000000	0.000000	-0.156214	-0.034849	0.105835	0.000000	0.000000	3.000000	55.000000	1.000000
14866.863742	-0.090058	0.577352	0.000995	80.609428	68.615555	78.549591	0.523120	0.000000	0.032099	0.000000	0.000000	0.000000	-0.156214	-0.034849	0.105835	0.000000	0.000000	3.000000	55.000000	1.000000
14866.867076	-0.090528	0.577225	0.001315	80.573189	68.568207	78.462059	0.523120	0.000000	0.032099	0.000000	0.000000	0.000000	-0.140984	-0.038139	0.096106	0.000000	0.000000	3.000000	55.000000	1.000000
14866.870409	-0.090528	0.577225	0.001315	80.573189	68.568207	78.462059	0.523120	0.000000	0.032099	0.000000	0.000000	0.000000	-0.140984	-0.038139	0.096106	0.000000	0.000000	3.000000	55.000000	1.000000
14866.873742	-0.090528	0.577225	0.001315	80.573189	68.568207	78.462059	0.523120	0.000000	0.032099	0.000000	0.000000	0.000000	-0.140984	-0.038139	0.096106	0.000000	0.000000	3.000000	55.000000	1.000000
14866.877076	-0.090528	0.577225	0.001315	80.521614	68.509384	78.364014	0.473587	0.000000	0.065756	0.000000	0.000000	0.000000	-0.140984	-0.038139	0.096106	0.000000	0.000000	3.000000	55.000000	1.000000
14866.880409	-0.090966	0.577138	0.001586	80.521614	68.509384	78.364014	0.473587	0.000000	0.065756	0.000000	0.000000	0.000000	-0.131466	-0.026072	0.081278	0.000000	0.000000	3.000000	55.000000	1.000000
14866.883742	-0.090966	0.577138	0.001586	80.521614	68.509384	78.364014	0.473587	0.000000	0.065756	0.000000	0.000000	0.000000	-0.131466	-0.026072	0.081278	0.000000	0.000000	3.000000	55.000000	1.000000
14866.887076	-0.090966	0.577138	0.001586	80.465660	68.472069	78.297852	0.473587	0.000000	0.065756	0.000000	0.000000	0.000000	-0.131466	-0.026072	0.081278	0.000000	0.000000	3.000000	55.000000	1.000000
14866.890409	-0.090966	0.577138	0.001586	80.465660	68.472069	78.297852	0.473587	0.000000	0.065756	0.000000	0.000000	0.000000	-0.131466	-0.026072	0.081278	0.000000	0.000000	3.000000	55.000000	1.000000
14866.893742	-0.091371	0.577048	0.001797	80.465660	68.472069	78.297852	0.473587	0.000000	0.065756	0.000000	0.000000	0.000000	-0.121270	-0.027064	0.063336	0.000000	0.000000	3.000000	55.000000	1.000000
14866.897076	-0.091737	0.576937	0.001932	80.420639	68.469803	78.257523	0.451676	0.000000	0.079302	0.000000	0.000000	0.000000	-0.110008	-0.033408	0.040348	0.000000	0.000000	3.000000	55.000000	1.000000
14866.900409	-0.091737	0.576937	0.001932	80.420639	68.469803	78.257523	0.451676	0.000000	0.079302	0.000000	0.000000	0.000000	-0.110008	-0.033408	0.040348	0.000000	0.000000	3.000000	55.000000	1.000000
14866.903742	-0.091737	0.576937	0.001932	80.420639	68.469803	78.257523	0.451676	0.000000	0.079302	0.000000	0.000000	0.000000	-0.110008	-0.033408	0.040348	0.000000	0.000000	3.000000	55.000000	1.000000
14866.907076	-0.091737	0.576937	0.001932	80.380043	68.456551	78.176949	0.413130	0.000000	0.096583	0.000000	0.000000	0.000000	-0.110008	-0.033408	0.040348	0.000000	0.000000	3.000000	55.000000	1.000000
14866.910409	-0.092072	0.576866	0.002017	80.380043	68.456551	78.176949	0.413130	0.000000	0.096583	0.000000	0.000000	0.000000	-0.100344	-0.021246	0.025629	0.000000	0.000000	3.000000	55.000000	1.000000
14866.913742	-0.092072	0.576866	0.002017	80.380043	68.456551	78.176949	0.413130	0.000000	0.096583	0.000000	0.000000	0.000000	-0.100344	-0.021246	0.025629	0.000000	0.000000	3.000000	55.000000	1.000000
14866.917076	-0.092072	0.576866	0.002017	80.343819	68.478806	78.161072	0.413130	0.000000	0.096583	0.000000	0.000000	0.000000	-0.100344	-0.021246	0.025629	0.000000	0.000000	3.000000	55.000000	1.000000
14866.920409	-0.092072	0.576866	0.002017	80.343819	68.478806	78.161072	0.413130	0.000000	0.096583	0.000000	0.000000	0.000000	-0.100344	-0.021246	0.025629	0.000000	0.000000	3.000000	55.000000	1.000000
14866.923742	-0.092364	0.576781	0.002003	80.343819	68.478806	78.161072	0.413130	0.000000	0.096583	0.000000	0.000000	0.000000	-0.087580	-0.025290	-0.004303	0.000000	0.000000	3.000000	55.000000	1.000000
14866.927076	-0.092364	0.576781	0.002003	80.305962	68.503342	78.202240	0.396406	0.000000	0.100854	0.000000	0.000000	0.000000	-0.087580	-0.025290	-0.004303	0.000000	0.000000	3.000000	55.000000	1.000000
14866.930409	-0.092364	0.576781	0.002003	80.305962	68.503342	78.202240	0.396406	0.000000	0.100854	0.000000	0.000000	0.000000	-0.087580	-0.025290	-0.004303	0.000000	0.000000	3.000000	55.000000	1.000000
14866.933742	-0.092364	0.576781	0.002003	80.305962	68.503342	78.202240	0.396406	0.000000	0.100854	0.000000	0.000000	0.000000	-0.087580	-0.025290	-0.004303	0.000000	0.000000	3.000000	55.000000	1.000000
14866.937076	-0.092804	0.576622	0.001822	80.278519	68.550110	78.274628	0.381809	0.000000	0.100137	0.000000	0.000000	0.000000	-0.131926	-0.047833	-0.054339	0.000000	0.000000	3.000000	55.000000	1.000000
14866.940409	-0.092804	0.576622	0.001822	80.278519	68.550110	78.274628	0.381809	0.000000	0.100137	0.000000	0.000000	0.000000	-0.131926	-0.047833	-0.054339	0.000000	0.000000	3.000000	55.000000	1.000000
14866.943742	-0.092804	0.576622	0.001822	80.278519	68.550110	78.274628	0.381809	0.000000	0.100137	0.000000	0.000000	0.000000	-0.131926	-0.047833	-0.054339	0.000000	0.000000	3.000000	55.000000	1.000000
14866.947076	-0.092804	0.576622	0.001822	80.257065	68.629303	78.393784	0.359822	0.000000	0.091081	0.000000	0.000000	0.000000	-0.131926	-0.047833	-0.054339	0.000000	0.000000	3.000000	55.000000	1.000000
14866.950409	-0.093017	0.576547	0.001642	80.257065	68.629303	78.393784	0.359822	0.000000	0.091081	0.000000	0.000000	0.000000	-0.063912	-0.022504	-0.053970	0.000000	0.000000	3.000000	55.000000	1.000000
14866.953742	-0.093017	0.576547	0.001642	80.257065	68.629303	78.393784	0.359822	0.000000	0.091081	0.000000	0.000000	0.000000	-0.063912	-0.022504	-0.053970	0.000000	0.000000	3.000000	55.000000	1.000000
14866.957076	-0.093017	0.576547	0.001642	80.232254	68.710724	78.515686	0.359822	0.000000	0.091081	0.000000	0.000000	0.000000	-0.063912	-0.022504	-0.053970	0.000000	0.000000	3.000000	55.000000	1.000000
14866.960409	-0.093017	0.576547	0.001642	80.232254	68.710724	78.515686	0.359822	0.000000	0.091081	0.000000	0.000000	0.000000	-0.063912	-0.022504	-0.053970	0.000000	0.000000	3.000000	55.000000	1.000000
14866.963742	-0.093195	0.576469	0.001403	80.232254	68.710724	78.515686	0.359822	0.000000	0.091081	0.000000	0.000000	0.000000	-0.053451	-0.023391	-0.071764	0.000000	0.000000	3.000000	55.000000	1.000000
14866.967076	-0.093195	0.576469	0.001403	80.200340	68.768394	78.617584	0.349170	0.000000	0.082086	0.000000	0.000000	0.000000	-0.053451	-0.023391	-0.071764	0.000000	0.000000	3.000000	55.000000	1.000000
14866.970409	-0.093195	0.576469	0.001403	80.200340	68.768394	78.617584	0.349170	0.000000	0.082086	0.000000	0.000000	0.000000	-0.053451	-0.023391	-0.071764	0.000000	0.000000	3.000000	55.000000	1.000000
14866.973742	-0.093195	0.576469	0.001403	80.200340	68.768394	78.617584	0.349170	0.000000	0.082086	0.000000	0.000000	0.000000	-0.053451	-0.023391	-0.071764	0.000000	0.000000	3.000000	55.000000	1.000000
14866.977076	-0.093618	0.576343	0.000813	80.154091	68.843109	78.743477	0.340261	0.000000	0.070125	0.000000	0.000000	0.000000	-0.127083	-0.037741	-0.176954	0.000000	0.000000	3.000000	55.000000	1.000000
14866.980409	-0.093618	0.576343	0.000813	80.154091	68.843109	78.743477	0.340261	0.000000	0.070125	0.000000	0.000000	0.000000	-0.127083	-0.037741	-0.176954	0.000000	0.000000	3.000000	55.000000	1.000000
14866.983742	-0.093618	0.576343	0.000813	80.154091	68.843109	78.743477	0.340261	0.000000	0.070125	0.000000	0.000000	0.000000	-0.127083	-0.037741	-0.176954	0.000000	0.000000	3.000000	55.000000	1.000000
14866.987076	-0.093618	0.576343	0.000813	80.097397	68.904167	78.859795	0.319081	0.000000	0.040633	0.000000	0.000000	0.000000	-0.127083	-0.037741	-0.176954	0.000000	0.000000	3.000000	55.000000	1.000000
14866.990409	-0.093785	0.576306	0.000520	80.097397	68.904167	78.859795	0.319081	0.000000	0.040633	0.000000	0.000000	0.000000	-0.049972	-0.011199	-0.087781	0.000000	0.000000	3.000000	55.000000	1.000000
14866.993742	-0.093785	0.576306	0.000520	80.097397	68.904167	78.859795	0.319081	0.000000	0.040633	0.000000	0.000000	0.000000	-0.049972	-0.011199	-0.087781	0.000000	0.000000	3.000000	55.000000	1.000000
14866.997076	-0.093785	0.576306	0.000520	80.040703	68.966591	78.966812	0.319081	0.000000	0.040633	0.000000	0.000000	0.000000	-0.049972	-0.011199	-0.087781	0.000000	0.000000	3.000000	55.000000	1.000000
14867.000409	-0.093785	0.576306	0.000520	80.040703	68.966591	78.966812	0.319081	0.000000	0.040633	0.000000	0.000000	0.000000	-0.049972	-0.011199	-0.087781	0.000000	0.000000	3.000000	55.000000	1.000000
14867.003742	-0.093934	0.576261	0.000255	80.040703	68.966591	78.966812	0.319081	0.000000	0.040633	0.000000	0.000000	0.000000	-0.044813	-0.013482	-0.079472	0.000000	0.000000	3.000000	55.000000	1.000000
14867.007076	-0.093934	0.576261	0.000255	80.000443	69.033813	79.024986	0.310752	0.000000	0.026003	0.000000	0.000000	0.000000	-0.044813	-0.013482	-0.079472	0.000000	0.000000	3.000000	55.000000	1.000000
14867.010409	-0.093934	0.576261	0.000255	80.000443	69.033813	79.024986	0.310752	0.000000	0.026003	0.000000	0.000000	0.000000	-0.044813	-0.013482	-0.079472	0.000000	0.000000	3.000000	55.000000	1.000000
14867.013742	-0.093934	0.576261	0.000255	80.000443	69.033813	79.024986	0.310752	0.000000	0.026003	0.000000	0.000000	0.000000	-0.044813	-0.013482	-0.079472	0.000000	0.000000	3.000000	55.000000	1.000000
14867.017076	-0.094094	0.576174	-0.000180	79.999184	69.090134	79.019470	0.303283	0.000000	0.012757	0.000000	0.000000	0.000000	-0.047813	-0.026055	-0.130540	0.000000	0.000000	3.000000	55.000000	1.000000
14867.020409	-0.094094	0.576174	-0.000180	79.999184	69.090134	79.019470	0.303283	0.000000	0.012757	0.000000	0.000000	0.000000	-0.047813	-0.026055	-0.130540	0.000000	0.000000	3.000000	55.000000	1.000000
14867.023742	-0.094094	0.576174	-0.000180	79.999184	69.090134	79.019470	0.303283	0.000000	0.012757	0.000000	0.000000	0.000000	-0.047813	-0.026055	-0.130540	0.000000	0.000000	3.000000	55.000000	1.000000
14867.027076	-0.094094	0.576174	-0.000180	80.001686	69.164131	79.052574	0.295314	0.000000	-0.008999	0.000000	0.000000	0.000000	-0.047813	-0.026055	-0.130540	0.000000	0.000000	3.000000	55.000000	1.000000
14867.030409	-0.094187	0.576114	-0.000385	80.001686	69.164131	79.052574	0.295314	0.000000	-0.008999	0.000000	0.000000	0.000000	-0.028027	-0.018001	-0.061504	0.000000	0.000000	3.000000	55.000000	1.000000
14867.033742	-0.094187	0.576114	-0.000385	80.001686	69.164131	79.052574	0.295314	0.000000	-0.008999	0.000000	0.000000	0.000000	-0.028027	-0.018001	-0.061504	0.000000	0.000000	3.000000	55.000000	1.000000
14867.037076	-0.094187	0.576114	-0.000385	80.004715	69.223595	79.085228	0.295314	0.000000	-0.008999	0.000000	0.000000	0.000000	-0.028027	-0.018001	-0.061504	0.000000	0.000000	3.000000	55.000000	1.000000
14867.040409	-0.094187	0.576114	-0.000385	80.004715	69.223595	79.085228	0.295314	0.000000	-0.008999	0.000000	0.000000	0.000000	-0.028027	-0.018001	-0.061504	0.000000	0.000000	3.000000	55.000000	1.000000
14867.043742	-0.094303	0.576029	-0.000588	80.004715	69.223595	79.085228	0.295314	0.000000	-0.008999	0.000000	0.000000	0.000000	-0.034889	-0.025629	-0.060953	0.000000	0.000000	3.000000	55.000000	1.000000
14867.047076	-0.094303	0.576029	-0.000588	80.009010	69.176552	78.990211	0.290643	0.000000	-0.019250	0.000000	0.000000	0.000000	-0.034889	-0.025629	-0.060953	0.000000	0.000000	3.000000	55.000000	1.000000
14867.050409	-0.094303	0.576029	-0.000588	80.009010	69.176552	78.990211	0.290643	0.000000	-0.019250	0.000000	0.000000	0.000000	-0.034889	-0.025629	-0.060953	0.000000	0.000000	3.000000	55.000000	1.000000
14867.053742	-0.094303	0.576029	-0.000588	80.009010	69.176552	78.990211	0.290643	0.000000	-0.019250	0.000000	0.000000	0.000000	-0.034889	-0.025629	-0.060953	0.000000	0.000000	3.000000	55.000000	1.000000
14867.057076	-0.094723	0.575753	-0.001073	80.012489	68.938461	78.677330	0.284829	0.000000	-0.029409	0.000000	0.000000	0.000000	-0.125741	-0.082678	-0.145576	0.000000	0.000000	3.000000	55.000000	1.000000
14867.060409	-0.094723	0.575753	-0.001073	80.012489	68.938461	78.677330	0.284829	0.000000	-0.029409	0.000000	0.000000	0.000000	-0.125741	-0.082678	-0.145576	0.000000	0.000000	3.000000	55.000000	1.000000
14867.063742	-0.094723	0.575753	-0.001073	80.012489	68.938461	78.677330	0.284829	0.000000	-0.029409	0.000000	0.000000	0.000000	-0.125741	-0.082678	-0.145576	0.000000	0.000000	3.000000	55.000000	1.000000
14867.067076	-0.094723	0.575753	-0.001073	79.996216	68.547585	78.302773	0.263872	0.000000	-0.053672	0.000000	0.000000	0.000000	-0.125741	-0.082678	-0.145576	0.000000	0.000000	3.000000	55.000000	1.000000
14867.070409	-0.095011	0.575599	-0.001317	79.996216	68.547585	78.302773	0.263872	0.000000	-0.053672	0.000000	0.000000	0.000000	-0.086408	-0.046246	-0.073146	0.000000	0.000000	3.000000	55.000000	1.000000
14867.073742	-0.095011	0.575599	-0.001317	79.996216	68.547585	78.302773	0.263872	0.000000	-0.053672	0.000000	0.000000	0.000000	-0.086408	-0.046246	-0.073146	0.000000	0.000000	3.000000	55.000000	1.000000
14867.077076	-0.095011	0.575599	-0.001317	79.935944	68.125572	77.995499	0.263872	0.000000	-0.053672	0.000000	0.000000	0.000000	-0.086408	-0.046246	-0.073146	0.000000	0.000000	3.000000	55.000000	1.000000
14867.080409	-0.095011	0.575599	-0.001317	79.935944	68.125572	77.995499	0.263872	0.000000	-0.053672	0.000000	0.000000	0.000000	-0.086408	-0.046246	-0.073146	0.000000	0.000000	3.000000	55.000000	1.000000
14867.083742	-0.095278	0.575419	-0.001550	79.935944	68.125572	77.995499	0.263872	0.000000	-0.053672	0.000000	0.000000	0.000000	-0.080222	-0.053856	-0.069970	0.000000	0.000000	3.000000	55.000000	1.000000
14867.087076	-0.095502	0.575240	-0.001775	79.813309	67.715775	77.749428	0.249471	0.000000	-0.065863	0.000000	0.000000	0.000000	-0.067162	-0.053831	-0.067324	0.000000	0.000000	3.000000	55.000000	1.000000
14867.090409	-0.095502	0.575240	-0.001775	79.813309	67.715775	77.749428	0.249471	0.000000	-0.065863	0.000000	0.000000	0.000000	-0.067162	-0.053831	-0.067324	0.000000	0.000000	3.000000	55.000000	1.000000
14867.093742	-0.095502	0.575240	-0.001775	79.813309	67.715775	77.749428	0.249471	0.000000	-0.065863	0.000000	0.000000	0.000000	-0.067162	-0.053831	-0.067324	0.000000	0.000000	3.000000	55.000000	1.000000
14867.097076	-0.095676	0.575094	-0.002020	79.642937	67.407631	77.645515	0.224907	0.000000	-0.088745	0.000000	0.000000	0.000000	-0.052256	-0.043935	-0.073546	0.000000	0.000000	3.000000	55.000000	1.000000
14867.100409	-0.095676	0.575094	-0.002020	79.642937	67.407631	77.645515	0.224907	0.000000	-0.088745	0.000000	0.000000	0.000000	-0.052256	-0.043935	-0.073546	0.000000	0.000000	3.000000	55.000000	1.000000
14867.103742	-0.095676	0.575094	-0.002020	79.642937	67.407631	77.645515	0.224907	0.000000	-0.088745	0.000000	0.000000	0.000000	-0.052256	-0.043935	-0.073546	0.000000	0.000000	3.000000	55.000000	1.000000
14867.107076	-0.095676	0.575094	-0.002020	79.462227	67.277206	77.718216	0.216197	0.000000	-0.101003	0.000000	0.000000	0.000000	-0.052256	-0.043935	-0.073546	0.000000	0.000000	3.000000	55.000000	1.000000
14867.110409	-0.095833	0.574940	-0.002237	79.462227	67.277206	77.718216	0.216197	0.000000	-0.101003	0.000000	0.000000	0.000000	-0.047181	-0.046161	-0.065228	0.000000	0.000000	3.000000	55.000000	1.000000
14867.113742	-0.095833	0.574940	-0.002237	79.462227	67.277206	77.718216	0.216197	0.000000	-0.101003	0.000000	0.000000	0.000000	-0.047181	-0.046161	-0.065228	0.000000	0.000000	3.000000	55.000000	1.000000
14867.117076	-0.095833	0.574940	-0.002237	79.298676	67.253647	77.866348	0.216197	0.000000	-0.101003	0.000000	0.000000	0.000000	-0.047181	-0.046161	-0.065228	0.000000	0.000000	3.000000	55.000000	1.000000
14867.120409	-0.095833	0.574940	-0.002237	79.298676	67.253647	77.866348	0.216197	0.000000	-0.101003	0.000000	0.000000	0.000000	-0.047181	-0.046161	-0.065228	0.000000	0.000000	3.000000	55.000000	1.000000
14867.123742	-0.095942	0.574793	-0.002469	79.298676	67.253647	77.866348	0.216197	0.000000	-0.101003	0.000000	0.000000	0.000000	-0.032699	-0.043863	-0.069529	0.000000	0.000000	3.000000	55.000000	1.000000
14867.127076	-0.096032	0.574690	-0.002686	79.185295	67.290329	78.008911	0.208333	0.000000	-0.111874	0.000000	0.000000	0.000000	-0.026863	-0.030890	-0.064963	0.000000	0.000000	3.000000	55.000000	1.000000
14867.130409	-0.096032	0.574690	-0.002686	79.185295	67.290329	78.008911	0.208333	0.000000	-0.111874	0.000000	0.000000	0.000000	-0.026863	-0.030890	-0.064963	0.000000	0.000000	3.000000	55.000000	1.000000
14867.133742	-0.096032	0.574690	-0.002686	79.185295	67.290329	78.008911	0.208333	0.000000	-0.111874	0.000000	0.000000	0.000000	-0.026863	-0.030890	-0.064963	0.000000	0.000000	3.000000	55.000000	1.000000
14867.137076	-0.096032	0.574690	-0.002686	79.116005	67.327583	78.128929	0.198407	0.000000	-0.134289	0.000000	0.000000	0.000000	-0.026863	-0.030890	-0.064963	0.000000	0.000000	3.000000	55.000000	1.000000
14867.140409	-0.096130	0.574598	-0.002862	79.116005	67.327583	78.128929	0.198407	0.000000	-0.134289	0.000000	0.000000	0.000000	-0.029384	-0.027732	-0.052874	0.000000	0.000000	3.000000	55.000000	1.000000
14867.143742	-0.096130	0.574598	-0.002862	79.116005	67.327583	78.128929	0.198407	0.000000	-0.134289	0.000000	0.000000	0.000000	-0.029384	-0.027732	-0.052874	0.000000	0.000000	3.000000	55.000000	1.000000
14867.147076	-0.096130	0.574598	-0.002862	79.064529	67.303970	78.167740	0.198407	0.000000	-0.134289	0.000000	0.000000	0.000000	-0.029384	-0.027732	-0.052874	0.000000	0.000000	3.000000	55.000000	1.000000
14867.150409	-0.096130	0.574598	-0.002862	79.064529	67.303970	78.167740	0.198407	0.000000	-0.134289	0.000000	0.000000	0.000000	-0.029384	-0.027732	-0.052874	0.000000	0.000000	3.000000	55.000000	1.000000
14867.153742	-0.096183	0.574531	-0.003035	79.064529	67.303970	78.167740	0.198407	0.000000	-0.134289	0.000000	0.000000	0.000000	-0.016022	-0.020121	-0.052032	0.000000	0.000000	3.000000	55.000000	1.000000
14867.157076	-0.096183	0.574531	-0.003035	79.027199	67.196922	78.111893	0.193509	0.000000	-0.143101	0.000000	0.000000	0.000000	-0.016022	-0.020121	-0.052032	0.000000	0.000000	3.000000	55.000000	1.000000
14867.160409	-0.096183	0.574531	-0.003035	79.027199	67.196922	78.111893	0.193509	0.000000	-0.143101	0.000000	0.000000	0.000000	-0.016022	-0.020121	-0.052032	0.000000	0.000000	3.000000	55.000000	1.000000
14867.163742	-0.096183	0.574531	-0.003035	79.027199	67.196922	78.111893	0.193509	0.000000	-0.143101	0.000000	0.000000	0.000000	-0.016022	-0.020121	-0.052032	0.000000	0.000000	3.000000	55.000000	1.000000
14867.167076	-0.096224	0.574529	-0.003268	78.993538	66.991432	77.948006	0.190839	0.000000	-0.151773	0.000000	0.000000	0.000000	-0.012237	-0.000444	-0.069794	0.000000	0.000000	3.000000	55.000000	1.000000
14867.170409	-0.096224	0.574529	-0.003268	78.993538	66.991432	77.948006	0.190839	0.000000	-0.151773	0.000000	0.000000	0.000000	-0.012237	-0.000444	-0.069794	0.000000	0.000000	3.000000	55.000000	1.000000
14867.173742	-0.096224	0.574529	-0.003268	78.993538	66.991432	77.948006	0.190839	0.000000	-0.151773	0.000000	0.000000	0.000000	-0.012237	-0.000444	-0.069794	0.000000	0.000000	3.000000	55.000000	1.000000
14867.177076	-0.096224	0.574529	-0.003268	78.955307	66.707306	77.709106	0.188800	0.000000	-0.163406	0.000000	0.000000	0.000000	-0.012237	-0.000444	-0.069794	0.000000	0.000000	3.000000	55.000000	1.000000
14867.180409	-0.096229	0.574577	-0.003349	78.955307	66.707306	77.709106	0.188800	0.000000	-0.163406	0.000000	0.000000	0.000000	-0.001615	0.014322	-0.024241	0.000000	0.000000	3.000000	55.000000	1.000000
14867.183742	-0.096229	0.574577	-0.003349	78.955307	66.707306	77.709106	0.188800	0.000000	-0.163406	0.000000	0.000000	0.000000	-0.001615	0.014322	-0.024241	0.000000	0.000000	3.000000	55.000000	1.000000
14867.187076	-0.096229	0.574577	-0.003349	78.904816	66.397919	77.456444	0.188800	0.000000	-0.163406	0.000000	0.000000	0.000000	-0.001615	0.014322	-0.024241	0.000000	0.000000	3.000000	55.000000	1.000000
14867.190409	-0.096229	0.574577	-0.003349	78.904816	66.397919	77.456444	0.188800	0.000000	-0.163406	0.000000	0.000000	0.000000	-0.001615	0.014322	-0.024241	0.000000	0.000000	3.000000	55.000000	1.000000
14867.193742	-0.096247	0.574653	-0.003372	78.904816	66.397919	77.456444	0.188800	0.000000	-0.163406	0.000000	0.000000	0.000000	-0.005265	0.022814	-0.007018	0.000000	0.000000	3.000000	55.000000	1.000000
14867.197076	-0.096290	0.574747	-0.003383	78.838158	66.046448	77.170967	0.188531	0.000000	-0.167446	0.000000	0.000000	0.000000	-0.012812	0.028177	-0.003281	0.000000	0.000000	3.000000	55.000000	1.000000
14867.200409	-0.096290	0.574747	-0.003383	78.838158	66.046448	77.170967	0.188531	0.000000	-0.167446	0.000000	0.000000	0.000000	-0.012812	0.028177	-0.003281	0.000000	0.000000	3.000000	55.000000	1.000000
14867.203742	-0.096290	0.574747	-0.003383	78.838158	66.046448	77.170967	0.188531	0.000000	-0.167446	0.000000	0.000000	0.000000	-0.012812	0.028177	-0.003281	0.000000	0.000000	3.000000	55.000000	1.000000
14867.207076	-0.096290	0.574747	-0.003383	78.759361	65.720116	76.929214	0.185518	0.000000	-0.169162	0.000000	0.000000	0.000000	-0.012812	0.028177	-0.003281	0.000000	0.000000	3.000000	55.000000	1.000000
14867.210409	-0.096341	0.574852	-0.003354	78.759361	65.720116	76.929214	0.185518	0.000000	-0.169162	0.000000	0.000000	0.000000	-0.015379	0.031307	0.008821	0.000000	0.000000	3.000000	55.000000	1.000000
14867.213742	-0.096341	0.574852	-0.003354	78.759361	65.720116	76.929214	0.185518	0.000000	-0.169162	0.000000	0.000000	0.000000	-0.015379	0.031307	0.008821	0.000000	0.000000	3.000000	55.000000	1.000000
14867.217076	-0.096341	0.574852	-0.003354	78.672234	65.531319	76.835464	0.185518	0.000000	-0.169162	0.000000	0.000000	0.000000	-0.015379	0.031307	0.008821	0.000000	0.000000	3.000000	55.000000	1.000000
14867.220409	-0.096341	0.574852	-0.003354	78.672234	65.531319	76.835464	0.185518	0.000000	-0.169162	0.000000	0.000000	0.000000	-0.015379	0.031307	0.008821	0.000000	0.000000	3.000000	55.000000	1.000000
14867.223742	-0.096444	0.574966	-0.003293	78.672234	65.531319	76.835464	0.185518	0.000000	-0.169162	0.000000	0.000000	0.000000	-0.030881	0.034457	0.018171	0.000000	0.000000	3.000000	55.000000	1.000000
14867.227076	-0.096444	0.574966	-0.003293	78.604919	65.433403	76.781769	0.182955	0.000000	-0.167692	0.000000	0.000000	0.000000	-0.030881	0.034457	0.018171	0.000000	0.000000	3.000000	55.000000	1.000000
14867.230409	-0.096444	0.574966	-0.003293	78.604919	65.433403	76.781769	0.182955	0.000000	-0.167692	0.000000	0.000000	0.000000	-0.030881	0.034457	0.018171	0.000000	0.000000	3.000000	55.000000	1.000000
14867.233742	-0.096444	0.574966	-0.003293	78.604919	65.433403	76.781769	0.182955	0.000000	-0.167692	0.000000	0.000000	0.000000	-0.030881	0.034457	0.018171	0.000000	0.000000	3.000000	55.000000	1.000000
14867.237076	-0.096737	0.575171	-0.003184	78.551254	65.347015	76.633682	0.177808	0.000000	-0.164664	0.000000	0.000000	0.000000	-0.088042	0.061359	0.032674	0.000000	0.000000	3.000000	55.000000	1.000000
14867.240409	-0.096737	0.575171	-0.003184	78.551254	65.347015	76.633682	0.177808	0.000000	-0.164664	0.000000	0.000000	0.000000	-0.088042	0.061359	0.032674	0.000000	0.000000	3.000000	55.000000	1.000000
14867.243742	-0.096737	0.575171	-0.003184	78.551254	65.347015	76.633682	0.177808	0.000000	-0.164664	0.000000	0.000000	0.000000	-0.088042	0.061359	0.032674	0.000000	0.000000	3.000000	55.000000	1.000000
14867.247076	-0.096906	0.575261	-0.003131	78.497543	65.255646	76.334465	0.163134	0.000000	-0.159218	0.000000	0.000000	0.000000	-0.050705	0.026887	0.015869	0.000000	0.000000	3.000000	55.000000	1.000000
14867.250409	-0.096906	0.575261	-0.003131	78.497543	65.255646	76.334465	0.163134	0.000000	-0.159218	0.000000	0.000000	0.000000	-0.050705	0.026887	0.015869	0.000000	0.000000	3.000000	55.000000	1.000000
14867.253742	-0.096906	0.575261	-0.003131	78.497543	65.255646	76.334465	0.163134	0.000000	-0.159218	0.000000	0.000000	0.000000	-0.050705	0.026887	0.015869	0.000000	0.000000	3.000000	55.000000	1.000000
14867.257076	-0.096906	0.575261	-0.003131	78.429237	65.160950	75.900604	0.154683	0.000000	-0.156573	0.000000	0.000000	0.000000	-0.050705	0.026887	0.015869	0.000000	0.000000	3.000000	55.000000	1.000000
14867.260409	-0.097163	0.575325	-0.003091	78.429237	65.160950	75.900604	0.154683	0.000000	-0.156573	0.000000	0.000000	0.000000	-0.076989	0.019275	0.012205	0.000000	0.000000	3.000000	55.000000	1.000000
14867.263742	-0.097163	0.575325	-0.003091	78.429237	65.160950	75.900604	0.154683	0.000000	-0.156573	0.000000	0.000000	0.000000	-0.076989	0.019275	0.012205	0.000000	0.000000	3.000000	55.000000	1.000000
14867.267076	-0.097163	0.575325	-0.003091	78.337044	65.108467	75.709274	0.154683	0.000000	-0.156573	0.000000	0.000000	0.000000	-0.076989	0.019275	0.012205	0.000000	0.000000	3.000000	55.000000	1.000000
14867.270409	-0.097163	0.575325	-0.003091	78.337044	65.108467	75.709274	0.154683	0.000000	-0.156573	0.000000	0.000000	0.000000	-0.076989	0.019275	0.012205	0.000000	0.000000	3.000000	55.000000	1.000000
14867.273742	-0.097454	0.575379	-0.003100	78.337044	65.108467	75.709274	0.154683	0.000000	-0.156573	0.000000	0.000000	0.000000	-0.087349	0.016149	-0.002712	0.000000	0.000000	3.000000	55.000000	1.000000
14867.277076	-0.097454	0.575379	-0.003100	78.235115	65.045631	75.767708	0.141852	0.000000	-0.154539	0.000000	0.000000	0.000000	-0.087349	0.016149	-0.002712	0.000000	0.000000	3.000000	55.000000	1.000000
14867.280409	-0.097454	0.575379	-0.003100	78.235115	65.045631	75.767708	0.141852	0.000000	-0.154539	0.000000	0.000000	0.000000	-0.087349	0.016149	-0.002712	0.000000	0.000000	3.000000	55.000000	1.000000
14867.283742	-0.097454	0.575379	-0.003100	78.235115	65.045631	75.767708	0.141852	0.000000	-0.154539	0.000000	0.000000	0.000000	-0.087349	0.016149	-0.002712	0.000000	0.000000	3.000000	55.000000	1.000000
14867.287076	-0.098206	0.575374	-0.003171	78.124825	65.006752	75.866081	0.127294	0.000000	-0.154991	0.000000	0.000000	0.000000	-0.225472	-0.001317	-0.021292	0.000000	0.000000	3.000000	55.000000	1.000000
14867.290409	-0.098206	0.575374	-0.003171	78.124825	65.006752	75.866081	0.127294	0.000000	-0.154991	0.000000	0.000000	0.000000	-0.225472	-0.001317	-0.021292	0.000000	0.000000	3.000000	55.000000	1.000000
14867.293742	-0.098206	0.575374	-0.003171	78.124825	65.006752	75.866081	0.127294	0.000000	-0.154991	0.000000	0.000000	0.000000	-0.225472	-0.001317	-0.021292	0.000000	0.000000	3.000000	55.000000	1.000000
14867.297076	-0.098206	0.575374	-0.003171	77.995102	64.965355	75.920662	0.089715	0.000000	-0.158540	0.000000	0.000000	0.000000	-0.225472	-0.001317	-0.021292	0.000000	0.000000	3.000000	55.000000	1.000000
14867.300409	-0.098625	0.575359	-0.003213	77.995102	64.965355	75.920662	0.089715	0.000000	-0.158540	0.000000	0.000000	0.000000	-0.125874	-0.004461	-0.012648	0.000000	0.000000	3.000000	55.000000	1.000000
14867.303742	-0.098625	0.575359	-0.003213	77.995102	64.965355	75.920662	0.089715	0.000000	-0.158540	0.000000	0.000000	0.000000	-0.125874	-0.004461	-0.012648	0.000000	0.000000	3.000000	55.000000	1.000000
14867.307076	-0.098625	0.575359	-0.003213	77.841721	64.940651	75.886711	0.089715	0.000000	-0.158540	0.000000	0.000000	0.000000	-0.125874	-0.004461	-0.012648	0.000000	0.000000	3.000000	55.000000	1.000000
14867.310409	-0.098625	0.575359	-0.003213	77.841721	64.940651	75.886711	0.089715	0.000000	-0.158540	0.000000	0.000000	0.000000	-0.125874	-0.004461	-0.012648	0.000000	0.000000	3.000000	55.000000	1.000000
14867.313742	-0.099015	0.575334	-0.003291	77.841721	64.940651	75.886711	0.089715	0.000000	-0.158540	0.000000	0.000000	0.000000	-0.116774	-0.007626	-0.023439	0.000000	0.000000	3.000000	55.000000	1.000000
14867.317076	-0.099406	0.575258	-0.003357	77.662117	64.939651	75.828194	0.068736	0.000000	-0.160648	0.000000	0.000000	0.000000	-0.117585	-0.022860	-0.019759	0.000000	0.000000	3.000000	55.000000	1.000000
14867.320409	-0.099406	0.575258	-0.003357	77.662117	64.939651	75.828194	0.068736	0.000000	-0.160648	0.000000	0.000000	0.000000	-0.117585	-0.022860	-0.019759	0.000000	0.000000	3.000000	55.000000	1.000000
14867.323742	-0.099406	0.575258	-0.003357	77.662117	64.939651	75.828194	0.068736	0.000000	-0.160648	0.000000	0.000000	0.000000	-0.117585	-0.022860	-0.019759	0.000000	0.000000	3.000000	55.000000	1.000000
14867.327076	-0.099406	0.575258	-0.003357	77.460518	64.954025	75.795212	0.029676	0.000000	-0.167847	0.000000	0.000000	0.000000	-0.117585	-0.022860	-0.019759	0.000000	0.000000	3.000000	55.000000	1.000000
14867.330409	-0.099795	0.575164	-0.003440	77.460518	64.954025	75.795212	0.029676	0.000000	-0.167847	0.000000	0.000000	0.000000	-0.116450	-0.028224	-0.024960	0.000000	0.000000	3.000000	55.000000	1.000000
14867.333742	-0.099795	0.575164	-0.003440	77.460518	64.954025	75.795212	0.029676	0.000000	-0.167847	0.000000	0.000000	0.000000	-0.116450	-0.028224	-0.024960	0.000000	0.000000	3.000000	55.000000	1.000000
14867.337076	-0.099795	0.575164	-0.003440	77.251465	64.976494	75.755112	0.029676	0.000000	-0.167847	0.000000	0.000000	0.000000	-0.116450	-0.028224	-0.024960	0.000000	0.000000	3.000000	55.000000	1.000000
14867.340409	-0.099795	0.575164	-0.003440	77.251465	64.976494	75.755112	0.029676	0.000000	-0.167847	0.000000	0.000000	0.000000	-0.116450	-0.028224	-0.024960	0.000000	0.000000	3.000000	55.000000	1.000000
14867.343742	-0.100159	0.575026	-0.003530	77.251465	64.976494	75.755112	0.029676	0.000000	-0.167847	0.000000	0.000000	0.000000	-0.109259	-0.041224	-0.026850	0.000000	0.000000	3.000000	55.000000	1.000000
14867.347076	-0.100582	0.574896	-0.003657	77.056686	65.011871	75.763588	0.010268	0.000000	-0.172007	0.000000	0.000000	0.000000	-0.127062	-0.038973	-0.038227	0.000000	0.000000	3.000000	55.000000	1.000000
14867.350409	-0.100582	0.574896	-0.003657	77.056686	65.011871	75.763588	0.010268	0.000000	-0.172007	0.000000	0.000000	0.000000	-0.127062	-0.038973	-0.038227	0.000000	0.000000	3.000000	55.000000	1.000000
14867.353742	-0.100582	0.574896	-0.003657	77.056686	65.011871	75.763588	0.010268	0.000000	-0.172007	0.000000	0.000000	0.000000	-0.127062	-0.038973	-0.038227	0.000000	0.000000	3.000000	55.000000	1.000000
14867.357076	-0.100582	0.574896	-0.003657	76.899231	65.040619	75.754150	-0.029119	0.000000	-0.182853	0.000000	0.000000	0.000000	-0.127062	-0.038973	-0.038227	0.000000	0.000000	3.000000	55.000000	1.000000
14867.360409	-0.101029	0.574741	-0.003783	76.899231	65.040619	75.754150	-0.029119	0.000000	-0.182853	0.000000	0.000000	0.000000	-0.133889	-0.046555	-0.037915	0.000000	0.000000	3.000000	55.000000	1.000000
14867.363742	-0.101029	0.574741	-0.003783	76.899231	65.040619	75.754150	-0.029119	0.000000	-0.182853	0.000000	0.000000	0.000000	-0.133889	-0.046555	-0.037915	0.000000	0.000000	3.000000	55.000000	1.000000
14867.367076	-0.101029	0.574741	-0.003783	76.780670	65.067825	75.687576	-0.029119	0.000000	-0.182853	0.000000	0.000000	0.000000	-0.133889	-0.046555	-0.037915	0.000000	0.000000	3.000000	55.000000	1.000000
14867.370409	-0.101029	0.574741	-0.003783	76.780670	65.067825	75.687576	-0.029119	0.000000	-0.182853	0.000000	0.000000	0.000000	-0.133889	-0.046555	-0.037915	0.000000	0.000000	3.000000	55.000000	1.000000
14867.373742	-0.101475	0.574586	-0.003910	76.780670	65.067825	75.687576	-0.029119	0.000000	-0.182853	0.000000	0.000000	0.000000	-0.133840	-0.046574	-0.038062	0.000000	0.000000	3.000000	55.000000	1.000000
14867.377076	-0.101899	0.574431	-0.004033	76.688972	65.084328	75.650932	-0.051434	0.000000	-0.189172	0.000000	0.000000	0.000000	-0.127339	-0.046538	-0.036759	0.000000	0.000000	3.000000	55.000000	1.000000
14867.380409	-0.101899	0.574431	-0.004033	76.688972	65.084328	75.650932	-0.051434	0.000000	-0.189172	0.000000	0.000000	0.000000	-0.127339	-0.046538	-0.036759	0.000000	0.000000	3.000000	55.000000	1.000000
14867.383742	-0.101899	0.574431	-0.004033	76.688972	65.084328	75.650932	-0.051434	0.000000	-0.189172	0.000000	0.000000	0.000000	-0.127339	-0.046538	-0.036759	0.000000	0.000000	3.000000	55.000000	1.000000
14867.387076	-0.101899	0.574431	-0.004033	76.603745	65.105118	75.758133	-0.094963	0.000000	-0.201642	0.000000	0.000000	0.000000	-0.127339	-0.046538	-0.036759	0.000000	0.000000	3.000000	55.000000	1.000000
14867.390409	-0.102284	0.574293	-0.004129	76.603745	65.105118	75.758133	-0.094963	0.000000	-0.201642	0.000000	0.000000	0.000000	-0.115540	-0.041192	-0.028878	0.000000	0.000000	3.000000	55.000000	1.000000
14867.393742	-0.102284	0.574293	-0.004129	76.603745	65.105118	75.758133	-0.094963	0.000000	-0.201642	0.000000	0.000000	0.000000	-0.115540	-0.041192	-0.028878	0.000000	0.000000	3.000000	55.000000	1.000000
14867.397076	-0.102552	0.574210	-0.004145	76.502602	65.111008	75.906929	-0.094963	0.000000	-0.201642	0.000000	0.000000	0.000000	-0.080269	-0.025078	-0.004916	0.000000	0.000000	3.000000	55.000000	1.000000
14867.400409	-0.102552	0.574210	-0.004145	76.502602	65.111008	75.906929	-0.094963	0.000000	-0.201642	0.000000	0.000000	0.000000	-0.080269	-0.025078	-0.004916	0.000000	0.000000	3.000000	55.000000	1.000000
14867.403742	-0.102552	0.574210	-0.004145	76.502602	65.111008	75.906929	-0.094963	0.000000	-0.201642	0.000000	0.000000	0.000000	-0.080269	-0.025078	-0.004916	0.000000	0.000000	3.000000	55.000000	1.000000
14867.407076	-0.102552	0.574210	-0.004145	76.393661	65.105736	76.026207	-0.127598	0.000000	-0.207275	0.000000	0.000000	0.000000	-0.080269	-0.025078	-0.004916	0.000000	0.000000	3.000000	55.000000	1.000000
14867.410409	-0.102689	0.574152	-0.004139	76.393661	65.105736	76.026207	-0.127598	0.000000	-0.207275	0.000000	0.000000	0.000000	-0.041138	-0.017477	0.001943	0.000000	0.000000	3.000000	55.000000	1.000000
14867.413742	-0.102689	0.574152	-0.004139	76.393661	65.105736	76.026207	-0.127598	0.000000	-0.207275	0.000000	0.000000	0.000000	-0.041138	-0.017477	0.001943	0.000000	0.000000	3.000000	55.000000	1.000000
14867.417076	-0.102689	0.574152	-0.004139	76.298973	65.082603	76.098915	-0.127598	0.000000	-0.207275	0.000000	0.000000	0.000000	-0.041138	-0.017477	0.001943	0.000000	0.000000	3.000000	55.000000	1.000000
14867.420409	-0.102689	0.574152	-0.004139	76.298973	65.082603	76.098915	-0.127598	0.000000	-0.207275	0.000000	0.000000	0.000000	-0.041138	-0.017477	0.001943	0.000000	0.000000	3.000000	55.000000	1.000000
14867.423742	-0.102714	0.574140	-0.004029	76.298973	65.082603	76.098915	-0.127598	0.000000	-0.207275	0.000000	0.000000	0.000000	-0.007475	-0.003632	0.032985	0.000000	0.000000	3.000000	55.000000	1.000000
14867.427076	-0.102714	0.574140	-0.004029	76.267532	65.074707	76.114014	-0.134455	0.000000	-0.206951	0.000000	0.000000	0.000000	-0.007475	-0.003632	0.032985	0.000000	0.000000	3.000000	55.000000	1.000000
14867.430409	-0.102714	0.574140	-0.004029	76.267532	65.074707	76.114014	-0.134455	0.000000	-0.206951	0.000000	0.000000	0.000000	-0.007475	-0.003632	0.032985	0.000000	0.000000	3.000000	55.000000	1.000000
14867.433742	-0.102714	0.574140	-0.004029	76.267532	65.074707	76.114014	-0.134455	0.000000	-0.206951	0.000000	0.000000	0.000000	-0.007475	-0.003632	0.032985	0.000000	0.000000	3.000000	55.000000	1.000000
14867.437076	-0.102580	0.574156	-0.003823	76.285637	65.065468	76.070526	-0.135700	0.000000	-0.201454	0.000000	0.000000	0.000000	0.040280	0.004832	0.061851	0.000000	0.000000	3.000000	55.000000	1.000000
14867.440409	-0.102580	0.574156	-0.003823	76.285637	65.065468	76.070526	-0.135700	0.000000	-0.201454	0.000000	0.000000	0.000000	0.040280	0.004832	0.061851	0.000000	0.000000	3.000000	55.000000	1.000000
14867.443742	-0.102580	0.574156	-0.003823	76.285637	65.065468	76.070526	-0.135700	0.000000	-0.201454	0.000000	0.000000	0.000000	0.040280	0.004832	0.061851	0.000000	0.000000	3.000000	55.000000	1.000000
14867.447076	-0.102580	0.574156	-0.003823	76.328766	65.068604	76.017639	-0.128987	0.000000	-0.191145	0.000000	0.000000	0.000000	0.040280	0.004832	0.061851	0.000000	0.000000	3.000000	55.000000	1.000000
14867.450409	-0.102503	0.574166	-0.003763	76.328766	65.068604	76.017639	-0.128987	0.000000	-0.191145	0.000000	0.000000	0.000000	0.023099	0.003117	0.017913	0.000000	0.000000	3.000000	55.000000	1.000000
14867.453742	-0.102503	0.574166	-0.003763	76.328766	65.068604	76.017639	-0.128987	0.000000	-0.191145	0.000000	0.000000	0.000000	0.023099	0.003117	0.017913	0.000000	0.000000	3.000000	55.000000	1.000000
14867.457076	-0.102503	0.574166	-0.003763	76.385513	65.082817	75.965637	-0.128987	0.000000	-0.191145	0.000000	0.000000	0.000000	0.023099	0.003117	0.017913	0.000000	0.000000	3.000000	55.000000	1.000000
14867.460409	-0.102503	0.574166	-0.003763	76.385513	65.082817	75.965637	-0.128987	0.000000	-0.191145	0.000000	0.000000	0.000000	0.023099	0.003117	0.017913	0.000000	0.000000	3.000000	55.000000	1.000000
14867.463742	-0.102438	0.574166	-0.003749	76.385513	65.082817	75.965637	-0.128987	0.000000	-0.191145	0.000000	0.000000	0.000000	0.019373	0.000005	0.004378	0.000000	0.000000	3.000000	55.000000	1.000000
14867.467076	-0.102438	0.574166	-0.003749	76.421181	65.086540	75.932884	-0.125137	0.000000	-0.188160	0.000000	0.000000	0.000000	0.019373	0.000005	0.004378	0.000000	0.000000	3.000000	55.000000	1.000000
14867.470409	-0.102438	0.574166	-0.003749	76.421181	65.086540	75.932884	-0.125137	0.000000	-0.188160	0.000000	0.000000	0.000000	0.019373	0.000005	0.004378	0.000000	0.000000	3.000000	55.000000	1.000000
14867.473742	-0.102438	0.574166	-0.003749	76.421181	65.086540	75.932884	-0.125137	0.000000	-0.188160	0.000000	0.000000	0.000000	0.019373	0.000005	0.004378	0.000000	0.000000	3.000000	55.000000	1.000000
14867.477076	-0.102433	0.574174	-0.003772	76.422813	65.086716	75.931396	-0.121909	0.000000	-0.187430	0.000000	0.000000	0.000000	0.001576	0.002257	-0.006971	0.000000	0.000000	3.000000	55.000000	1.000000
14867.480409	-0.102433	0.574174	-0.003772	76.422813	65.086716	75.931396	-0.121909	0.000000	-0.187430	0.000000	0.000000	0.000000	0.001576	0.002257	-0.006971	0.000000	0.000000	3.000000	55.000000	1.000000
14867.483742	-0.102433	0.574174	-0.003772	76.422813	65.086716	75.931396	-0.121909	0.000000	-0.187430	0.000000	0.000000	0.000000	0.001576	0.002257	-0.006971	0.000000	0.000000	3.000000	55.000000	1.000000
14867.487076	-0.102433	0.574174	-0.003772	76.423462	65.102112	75.944443	-0.121646	0.000000	-0.188592	0.000000	0.000000	0.000000	0.001576	0.002257	-0.006971	0.000000	0.000000	3.000000	55.000000	1.000000
14867.490409	-0.102408	0.574156	-0.003784	76.423462	65.102112	75.944443	-0.121646	0.000000	-0.188592	0.000000	0.000000	0.000000	0.007608	-0.005361	-0.003643	0.000000	0.000000	3.000000	55.000000	1.000000
14867.493742	-0.102408	0.574156	-0.003784	76.423462	65.102112	75.944443	-0.121646	0.000000	-0.188592	0.000000	0.000000	0.000000	0.007608	-0.005361	-0.003643	0.000000	0.000000	3.000000	55.000000	1.000000
14867.497076	-0.102408	0.574156	-0.003784	76.423462	65.104851	75.944458	-0.121646	0.000000	-0.188592	0.000000	0.000000	0.000000	0.007608	-0.005361	-0.003643	0.000000	0.000000	3.000000	55.000000	1.000000
14867.500409	-0.102408	0.574156	-0.003784	76.423462	65.104851	75.944458	-0.121646	0.000000	-0.188592	0.000000	0.000000	0.000000	0.007608	-0.005361	-0.003643	0.000000	0.000000	3.000000	55.000000	1.000000
14867.503742	-0.102365	0.574156	-0.003774	76.423462	65.104851	75.944458	-0.121646	0.000000	-0.188592	0.000000	0.000000	0.000000	0.012915	0.000004	0.002916	0.000000	0.000000	3.000000	55.000000	1.000000
14867.507076	-0.102365	0.574156	-0.003774	76.423462	65.110252	75.944420	-0.120378	0.000000	-0.189199	0.000000	0.000000	0.000000	0.012915	0.000004	0.002916	0.000000	0.000000	3.000000	55.000000	1.000000
14867.510409	-0.102365	0.574156	-0.003774	76.423462	65.110252	75.944420	-0.120378	0.000000	-0.189199	0.000000	0.000000	0.000000	0.012915	0.000004	0.002916	0.000000	0.000000	3.000000	55.000000	1.000000
14867.513742	-0.102365	0.574156	-0.003774	76.423462	65.110252	75.944420	-0.120378	0.000000	-0.189199	0.000000	0.000000	0.000000	0.012915	0.000004	0.002916	0.000000	0.000000	3.000000	55.000000	1.000000
14867.517076	-0.102299	0.574126	-0.003662	76.423454	65.118416	75.944420	-0.118226	0.000000	-0.188713	0.000000	0.000000	0.000000	0.019538	-0.009005	0.033714	0.000000	0.000000	3.000000	55.000000	1.000000
14867.520409	-0.102299	0.574126	-0.003662	76.423454	65.118416	75.944420	-0.118226	0.000000	-0.188713	0.000000	0.000000	0.000000	0.019538	-0.009005	0.033714	0.000000	0.000000	3.000000	55.000000	1.000000
14867.523742	-0.102299	0.574126	-0.003662	76.423454	65.118416	75.944420	-0.118226	0.000000	-0.188713	0.000000	0.000000	0.000000	0.019538	-0.009005	0.033714	0.000000	0.000000	3.000000	55.000000	1.000000
14867.527076	-0.102299	0.574126	-0.003662	76.424133	65.136551	75.957481	-0.114969	0.000000	-0.183094	0.000000	0.000000	0.000000	0.019538	-0.009005	0.033714	0.000000	0.000000	3.000000	55.000000	1.000000
14867.530409	-0.102268	0.574085	-0.003599	76.424133	65.136551	75.957481	-0.114969	0.000000	-0.183094	0.000000	0.000000	0.000000	0.009354	-0.012114	0.018724	0.000000	0.000000	3.000000	55.000000	1.000000
14867.533742	-0.102268	0.574085	-0.003599	76.424133	65.136551	75.957481	-0.114969	0.000000	-0.183094	0.000000	0.000000	0.000000	0.009354	-0.012114	0.018724	0.000000	0.000000	3.000000	55.000000	1.000000
14867.537076	-0.102268	0.574085	-0.003599	76.424133	65.141975	75.957466	-0.114969	0.000000	-0.183094	0.000000	0.000000	0.000000	0.009354	-0.012114	0.018724	0.000000	0.000000	3.000000	55.000000	1.000000
14867.540409	-0.102268	0.574085	-0.003599	76.424133	65.141975	75.957466	-0.114969	0.000000	-0.183094	0.000000	0.000000	0.000000	0.009354	-0.012114	0.018724	0.000000	0.000000	3.000000	55.000000	1.000000
14867.543742	-0.102246	0.574055	-0.003497	76.424133	65.141975	75.957466	-0.114969	0.000000	-0.183094	0.000000	0.000000	0.000000	0.006635	-0.009036	0.030796	0.000000	0.000000	3.000000	55.000000	1.000000
14867.547076	-0.102246	0.574055	-0.003497	76.424805	65.157379	75.970512	-0.113410	0.000000	-0.179973	0.000000	0.000000	0.000000	0.006635	-0.009036	0.030796	0.000000	0.000000	3.000000	55.000000	1.000000
14867.550409	-0.102246	0.574055	-0.003497	76.424805	65.157379	75.970512	-0.113410	0.000000	-0.179973	0.000000	0.000000	0.000000	0.006635	-0.009036	0.030796	0.000000	0.000000	3.000000	55.000000	1.000000
14867.553742	-0.102246	0.574055	-0.003497	76.424805	65.157379	75.970512	-0.113410	0.000000	-0.179973	0.000000	0.000000	0.000000	0.006635	-0.009036	0.030796	0.000000	0.000000	3.000000	55.000000	1.000000
14867.557076	-0.102296	0.573937	-0.003275	76.425430	65.170036	75.983543	-0.112304	0.000000	-0.174841	0.000000	0.000000	0.000000	-0.014979	-0.035583	0.066465	0.000000	0.000000	3.000000	55.000000	1.000000
14867.560409	-0.102296	0.573937	-0.003275	76.425430	65.170036	75.983543	-0.112304	0.000000	-0.174841	0.000000	0.000000	0.000000	-0.014979	-0.035583	0.066465	0.000000	0.000000	3.000000	55.000000	1.000000
14867.563742	-0.102296	0.573937	-0.003275	76.425430	65.170036	75.983543	-0.112304	0.000000	-0.174841	0.000000	0.000000	0.000000	-0.014979	-0.035583	0.066465	0.000000	0.000000	3.000000	55.000000	1.000000
14867.567076	-0.102327	0.573891	-0.003136	76.425430	65.167305	75.983528	-0.114800	0.000000	-0.163763	0.000000	0.000000	0.000000	-0.009424	-0.013567	0.041814	0.000000	0.000000	3.000000	55.000000	1.000000
14867.570409	-0.102327	0.573891	-0.003136	76.425430	65.167305	75.983528	-0.114800	0.000000	-0.163763	0.000000	0.000000	0.000000	-0.009424	-0.013567	0.041814	0.000000	0.000000	3.000000	55.000000	1.000000
14867.573742	-0.102327	0.573891	-0.003136	76.425430	65.167305	75.983528	-0.114800	0.000000	-0.163763	0.000000	0.000000	0.000000	-0.009424	-0.013567	0.041814	0.000000	0.000000	3.000000	55.000000	1.000000
14867.577076	-0.102327	0.573891	-0.003136	76.423851	65.167175	75.985054	-0.116371	0.000000	-0.156794	0.000000	0.000000	0.000000	-0.009424	-0.013567	0.041814	0.000000	0.000000	3.000000	55.000000	1.000000
14867.580409	-0.102359	0.573846	-0.002997	76.423851	65.167175	75.985054	-0.116371	0.000000	-0.156794	0.000000	0.000000	0.000000	-0.009424	-0.013582	0.041809	0.000000	0.000000	3.000000	55.000000	1.000000
14867.583742	-0.102359	0.573846	-0.002997	76.423851	65.167175	75.985054	-0.116371	0.000000	-0.156794	0.000000	0.000000	0.000000	-0.009424	-0.013582	0.041809	0.000000	0.000000	3.000000	55.000000	1.000000
14867.587076	-0.102359	0.573846	-0.002997	76.423180	65.154495	75.972008	-0.116371	0.000000	-0.156794	0.000000	0.000000	0.000000	-0.009424	-0.013582	0.041809	0.000000	0.000000	3.000000	55.000000	1.000000
14867.590409	-0.102359	0.573846	-0.002997	76.423180	65.154495	75.972008	-0.116371	0.000000	-0.156794	0.000000	0.000000	0.000000	-0.009424	-0.013582	0.041809	0.000000	0.000000	3.000000	55.000000	1.000000
14867.593742	-0.102394	0.573819	-0.002840	76.423180	65.154495	75.972008	-0.116371	0.000000	-0.156794	0.000000	0.000000	0.000000	-0.010570	-0.008232	0.046908	0.000000	0.000000	3.000000	55.000000	1.000000
14867.597076	-0.102394	0.573819	-0.002840	76.422508	65.144539	75.958969	-0.117942	0.000000	-0.149826	0.000000	0.000000	0.000000	-0.010570	-0.008232	0.046908	0.000000	0.000000	3.000000	55.000000	1.000000
14867.600409	-0.102394	0.573819	-0.002840	76.422508	65.144539	75.958969	-0.117942	0.000000	-0.149826	0.000000	0.000000	0.000000	-0.010570	-0.008232	0.046908	0.000000	0.000000	3.000000	55.000000	1.000000
14867.603742	-0.102394	0.573819	-0.002840	76.422508	65.144539	75.958969	-0.117942	0.000000	-0.149826	0.000000	0.000000	0.000000	-0.010570	-0.008232	0.046908	0.000000	0.000000	3.000000	55.000000	1.000000
14867.607076	-0.102421	0.573764	-0.002518	76.422523	65.147270	75.958969	-0.119703	0.000000	-0.142008	0.000000	0.000000	0.000000	-0.008189	-0.016522	0.096719	0.000000	0.000000	3.000000	55.000000	1.000000
14867.610409	-0.102421	0.573764	-0.002518	76.422523	65.147270	75.958969	-0.119703	0.000000	-0.142008	0.000000	0.000000	0.000000	-0.008189	-0.016522	0.096719	0.000000	0.000000	3.000000	55.000000	1.000000
14867.613742	-0.102421	0.573764	-0.002518	76.422523	65.147270	75.958969	-0.119703	0.000000	-0.142008	0.000000	0.000000	0.000000	-0.008189	-0.016522	0.096719	0.000000	0.000000	3.000000	55.000000	1.000000
14867.617076	-0.102421	0.573764	-0.002518	76.421867	65.134583	75.945923	-0.121068	0.000000	-0.125888	0.000000	0.000000	0.000000	-0.008189	-0.016522	0.096719	0.000000	0.000000	3.000000	55.000000	1.000000
14867.620409	-0.102448	0.573726	-0.002402	76.421867	65.134583	75.945923	-0.121068	0.000000	-0.125888	0.000000	0.000000	0.000000	-0.007846	-0.011371	0.034828	0.000000	0.000000	3.000000	55.000000	1.000000
14867.623742	-0.102448	0.573726	-0.002402	76.421867	65.134583	75.945923	-0.121068	0.000000	-0.125888	0.000000	0.000000	0.000000	-0.007846	-0.011371	0.034828	0.000000	0.000000	3.000000	55.000000	1.000000
14867.627076	-0.102448	0.573726	-0.002402	76.421867	65.134583	75.945923	-0.121068	0.000000	-0.125888	0.000000	0.000000	0.000000	-0.007846	-0.011371	0.034828	0.000000	0.000000	3.000000	55.000000	1.000000
14867.630409	-0.102448	0.573726	-0.002402	76.421867	65.134583	75.945923	-0.121068	0.000000	-0.125888	0.000000	0.000000	0.000000	-0.007846	-0.011371	0.034828	0.000000	0.000000	3.000000	55.000000	1.000000
14867.633742	-0.102474	0.573688	-0.002286	76.421867	65.134583	75.945923	-0.121068	0.000000	-0.125888	0.000000	0.000000	0.000000	-0.007844	-0.011369	0.034825	0.000000	0.000000	3.000000	55.000000	1.000000
14867.637076	-0.102480	0.573624	-0.002158	76.420876	65.149788	75.960442	-0.122376	0.000000	-0.120083	0.000000	0.000000	0.000000	-0.001784	-0.019021	0.038143	0.000000	0.000000	3.000000	55.000000	1.000000
14867.640409	-0.102480	0.573624	-0.002158	76.420876	65.149788	75.960442	-0.122376	0.000000	-0.120083	0.000000	0.000000	0.000000	-0.001784	-0.019021	0.038143	0.000000	0.000000	3.000000	55.000000	1.000000
14867.643742	-0.102480	0.573624	-0.002158	76.420876	65.149788	75.960442	-0.122376	0.000000	-0.120083	0.000000	0.000000	0.000000	-0.001784	-0.019021	0.038143	0.000000	0.000000	3.000000	55.000000	1.000000
14867.647076	-0.102480	0.573624	-0.002158	76.419266	65.149620	75.961937	-0.123980	0.000000	-0.107922	0.000000	0.000000	0.000000	-0.001784	-0.019021	0.038143	0.000000	0.000000	3.000000	55.000000	1.000000
14867.650409	-0.102506	0.573586	-0.002042	76.419266	65.149620	75.961937	-0.123980	0.000000	-0.107922	0.000000	0.000000	0.000000	-0.007841	-0.011403	0.034818	0.000000	0.000000	3.000000	55.000000	1.000000
14867.653742	-0.102506	0.573586	-0.002042	76.419266	65.149620	75.961937	-0.123980	0.000000	-0.107922	0.000000	0.000000	0.000000	-0.007841	-0.011403	0.034818	0.000000	0.000000	3.000000	55.000000	1.000000
14867.657076	-0.102506	0.573586	-0.002042	76.415382	65.142082	75.951904	-0.123980	0.000000	-0.107922	0.000000	0.000000	0.000000	-0.007841	-0.011403	0.034818	0.000000	0.000000	3.000000	55.000000	1.000000
14867.660409	-0.102506	0.573586	-0.002042	76.415382	65.142082	75.951904	-0.123980	0.000000	-0.107922	0.000000	0.000000	0.000000	-0.007841	-0.011403	0.034818	0.000000	0.000000	3.000000	55.000000	1.000000
14867.663742	-0.102498	0.573559	-0.001876	76.415382	65.142082	75.951904	-0.123980	0.000000	-0.107922	0.000000	0.000000	0.000000	0.002410	-0.008307	0.049800	0.000000	0.000000	3.000000	55.000000	1.000000
14867.667076	-0.102498	0.573559	-0.001876	76.412773	65.159805	75.967873	-0.125287	0.000000	-0.102119	0.000000	0.000000	0.000000	0.002410	-0.008307	0.049800	0.000000	0.000000	3.000000	55.000000	1.000000
14867.670409	-0.102498	0.573559	-0.001876	76.412773	65.159805	75.967873	-0.125287	0.000000	-0.102119	0.000000	0.000000	0.000000	0.002410	-0.008307	0.049800	0.000000	0.000000	3.000000	55.000000	1.000000
14867.673742	-0.102498	0.573559	-0.001876	76.412773	65.159805	75.967873	-0.125287	0.000000	-0.102119	0.000000	0.000000	0.000000	0.002410	-0.008307	0.049800	0.000000	0.000000	3.000000	55.000000	1.000000
14867.677076	-0.102445	0.573431	-0.001608	76.402100	65.179436	75.991318	-0.124886	0.000000	-0.093819	0.000000	0.000000	0.000000	0.015930	-0.038152	0.080638	0.000000	0.000000	3.000000	55.000000	1.000000
14867.680409	-0.102445	0.573431	-0.001608	76.402100	65.179436	75.991318	-0.124886	0.000000	-0.093819	0.000000	0.000000	0.000000	0.015930	-0.038152	0.080638	0.000000	0.000000	3.000000	55.000000	1.000000
14867.683742	-0.102445	0.573431	-0.001608	76.402100	65.179436	75.991318	-0.124886	0.000000	-0.093819	0.000000	0.000000	0.000000	0.015930	-0.038152	0.080638	0.000000	0.000000	3.000000	55.000000	1.000000
14867.687076	-0.102445	0.573431	-0.001608	76.386536	65.193031	76.019135	-0.122231	0.000000	-0.080379	0.000000	0.000000	0.000000	0.015930	-0.038152	0.080638	0.000000	0.000000	3.000000	55.000000	1.000000
14867.690409	-0.102445	0.573375	-0.001504	76.386536	65.193031	76.019135	-0.122231	0.000000	-0.080379	0.000000	0.000000	0.000000	-0.000190	-0.016802	0.031163	0.000000	0.000000	3.000000	55.000000	1.000000
14867.693742	-0.102445	0.573375	-0.001504	76.386536	65.193031	76.019135	-0.122231	0.000000	-0.080379	0.000000	0.000000	0.000000	-0.000190	-0.016802	0.031163	0.000000	0.000000	3.000000	55.000000	1.000000
14867.697076	-0.102445	0.573375	-0.001504	76.383949	65.210747	76.035103	-0.122231	0.000000	-0.080379	0.000000	0.000000	0.000000	-0.000190	-0.016802	0.031163	0.000000	1.000000	3.000000	55.000000	1.000000
14867.700409	-0.102445	0.573375	-0.001504	76.383949	65.210747	76.035103	-0.122231	0.000000	-0.080379	0.000000	0.000000	0.000000	-0.000190	-0.016802	0.031163	0.000000	1.000000	3.000000	55.000000	1.000000
