# Supplementary material for: Haptic Guidance Needs to Be Intuitive Not Just Informative to Improve Human Motor Accuracy
Source: PLoS One. 2016 Mar 16;11(3):e0150912. doi: 10.1371/journal.pone.0150912 (PMC4794196; doi:10.1371/journal.pone.0150912)
Supplement: S1 Data — (ZIP) [file pone.0150912.s001.zip › Subject6/exp1_0056.txt]

Time	PosX	PosY	PosZ	RotX	RotY	RotZ	ForceX	ForceY	ForceZ	MomentX	MomentY	MomentZ	VelocityX	VelocityY	VelocityZ	CalibratedWeight	ButtonDown	Condition	Trial	Visual
14869.033742	-0.006868	0.517717	0.253944	72.762978	40.997021	36.797989	0.000000	0.000000	0.000000	0.000000	0.000000	0.000000	0.040971	-0.056819	-0.046461	0.000000	1.000000	3.000000	56.000000	0.000000
14869.037076	-0.006868	0.517717	0.253944	72.766685	41.035614	36.808575	1.721583	0.000000	4.694267	0.000000	0.000000	0.000000	0.040971	-0.056819	-0.046461	0.000000	1.000000	3.000000	56.000000	0.000000
14869.040409	-0.006500	0.517704	0.254262	72.766685	41.035614	36.808575	1.721583	0.000000	4.694267	0.000000	0.000000	0.000000	0.110539	-0.003709	0.095347	0.000000	1.000000	3.000000	56.000000	0.000000
14869.043742	-0.006500	0.517704	0.254262	72.766685	41.035614	36.808575	1.721583	0.000000	4.694267	0.000000	0.000000	0.000000	0.110539	-0.003709	0.095347	0.000000	1.000000	3.000000	56.000000	0.000000
14869.047076	-0.006500	0.517704	0.254262	72.731102	40.984013	36.707283	1.721583	0.000000	4.694267	0.000000	0.000000	0.000000	0.110539	-0.003709	0.095347	0.000000	1.000000	3.000000	56.000000	0.000000
14869.050409	-0.006500	0.517704	0.254262	72.731102	40.984013	36.707283	1.721583	0.000000	4.694267	0.000000	0.000000	0.000000	0.110539	-0.003709	0.095347	0.000000	1.000000	3.000000	56.000000	0.000000
14869.053742	-0.006096	0.517743	0.254497	72.731102	40.984013	36.707283	1.721583	0.000000	4.694267	0.000000	0.000000	0.000000	0.120987	0.011766	0.070517	0.000000	1.000000	3.000000	56.000000	0.000000
14869.057076	-0.005628	0.517973	0.255123	72.746742	40.996170	36.650467	1.725681	0.000000	4.692764	0.000000	0.000000	0.000000	0.140419	0.068775	0.187676	0.000000	1.000000	3.000000	56.000000	0.000000
14869.060409	-0.005628	0.517973	0.255123	72.746742	40.996170	36.650467	1.725681	0.000000	4.692764	0.000000	0.000000	0.000000	0.140419	0.068775	0.187676	0.000000	1.000000	3.000000	56.000000	0.000000
14869.063742	-0.005628	0.517973	0.255123	72.746742	40.996170	36.650467	1.725681	0.000000	4.692764	0.000000	0.000000	0.000000	0.140419	0.068775	0.187676	0.000000	1.000000	3.000000	56.000000	0.000000
14869.067076	-0.005628	0.517973	0.255123	72.900314	41.145454	36.637794	1.734662	0.000000	4.689451	0.000000	0.000000	0.000000	0.140419	0.068775	0.187676	0.000000	1.000000	3.000000	56.000000	0.000000
14869.070409	-0.005364	0.518005	0.255965	72.900314	41.145454	36.637794	1.734662	0.000000	4.689451	0.000000	0.000000	0.000000	0.079256	0.009744	0.252742	0.000000	1.000000	3.000000	56.000000	0.000000
14869.073742	-0.005364	0.518005	0.255965	72.900314	41.145454	36.637794	1.734662	0.000000	4.689451	0.000000	0.000000	0.000000	0.079256	0.009744	0.252742	0.000000	1.000000	3.000000	56.000000	0.000000
14869.077076	-0.005066	0.518402	0.256931	73.200081	41.621010	36.864697	1.734662	0.000000	4.689451	0.000000	0.000000	0.000000	0.089354	0.118962	0.289685	0.000000	1.000000	3.000000	56.000000	0.000000
14869.080409	-0.005066	0.518402	0.256931	73.200081	41.621010	36.864697	1.734662	0.000000	4.689451	0.000000	0.000000	0.000000	0.089354	0.118962	0.289685	0.000000	1.000000	3.000000	56.000000	0.000000
14869.083742	-0.005066	0.518402	0.256931	73.200081	41.621010	36.864697	1.734662	0.000000	4.689451	0.000000	0.000000	0.000000	0.089354	0.118962	0.289685	0.000000	1.000000	3.000000	56.000000	0.000000
14869.087076	-0.005072	0.518671	0.257779	73.653488	42.746170	37.747261	1.732947	0.000000	4.690084	0.000000	0.000000	0.000000	-0.001804	0.080820	0.254321	0.000000	1.000000	3.000000	56.000000	0.000000
14869.090409	-0.005072	0.518671	0.257779	73.653488	42.746170	37.747261	1.732947	0.000000	4.690084	0.000000	0.000000	0.000000	-0.001804	0.080820	0.254321	0.000000	1.000000	3.000000	56.000000	0.000000
14869.093742	-0.005072	0.518671	0.257779	73.653488	42.746170	37.747261	1.732947	0.000000	4.690084	0.000000	0.000000	0.000000	-0.001804	0.080820	0.254321	0.000000	1.000000	3.000000	56.000000	0.000000
14869.097076	-0.005078	0.519001	0.258635	74.111443	44.331425	39.122948	1.727833	0.000000	4.691971	0.000000	0.000000	0.000000	-0.001822	0.098910	0.256891	0.000000	1.000000	3.000000	56.000000	0.000000
14869.100409	-0.005078	0.519001	0.258635	74.111443	44.331425	39.122948	1.727833	0.000000	4.691971	0.000000	0.000000	0.000000	-0.001822	0.098910	0.256891	0.000000	1.000000	3.000000	56.000000	0.000000
14869.103742	-0.005078	0.519001	0.258635	74.111443	44.331425	39.122948	1.727833	0.000000	4.691971	0.000000	0.000000	0.000000	-0.001822	0.098910	0.256891	0.000000	1.000000	3.000000	56.000000	0.000000
14869.107076	-0.005118	0.519271	0.259479	74.506332	46.315140	40.994217	1.722695	0.000000	4.693860	0.000000	0.000000	0.000000	-0.012003	0.081032	0.253169	0.000000	1.000000	3.000000	56.000000	0.000000
14869.110409	-0.005118	0.519271	0.259479	74.506332	46.315140	40.994217	1.722695	0.000000	4.693860	0.000000	0.000000	0.000000	-0.012003	0.081032	0.253169	0.000000	1.000000	3.000000	56.000000	0.000000
14869.113742	-0.005118	0.519271	0.259479	74.506332	46.315140	40.994217	1.722695	0.000000	4.693860	0.000000	0.000000	0.000000	-0.012003	0.081032	0.253169	0.000000	1.000000	3.000000	56.000000	0.000000
14869.117076	-0.005158	0.519539	0.260290	74.834023	48.432159	43.082005	1.717116	0.000000	4.695904	0.000000	0.000000	0.000000	-0.011957	0.080340	0.243443	0.000000	1.000000	3.000000	56.000000	0.000000
14869.120409	-0.005158	0.519539	0.260290	74.834023	48.432159	43.082005	1.717116	0.000000	4.695904	0.000000	0.000000	0.000000	-0.011957	0.080340	0.243443	0.000000	1.000000	3.000000	56.000000	0.000000
14869.123742	-0.005158	0.519539	0.260290	74.834023	48.432159	43.082005	1.717116	0.000000	4.695904	0.000000	0.000000	0.000000	-0.011957	0.080340	0.243443	0.000000	1.000000	3.000000	56.000000	0.000000
14869.127076	-0.005198	0.519781	0.261025	75.129738	50.481197	45.143620	1.711757	0.000000	4.697860	0.000000	0.000000	0.000000	-0.011814	0.072527	0.220492	0.000000	1.000000	3.000000	56.000000	0.000000
14869.130409	-0.005198	0.519781	0.261025	75.129738	50.481197	45.143620	1.711757	0.000000	4.697860	0.000000	0.000000	0.000000	-0.011814	0.072527	0.220492	0.000000	1.000000	3.000000	56.000000	0.000000
14869.133742	-0.005198	0.519781	0.261025	75.129738	50.481197	45.143620	1.711757	0.000000	4.697860	0.000000	0.000000	0.000000	-0.011814	0.072527	0.220492	0.000000	1.000000	3.000000	56.000000	0.000000
14869.137076	-0.005236	0.519912	0.261630	75.392418	52.446419	47.326077	1.706873	0.000000	4.699636	0.000000	0.000000	0.000000	-0.011550	0.039551	0.181399	0.000000	1.000000	3.000000	56.000000	0.000000
14869.140409	-0.005236	0.519912	0.261630	75.392418	52.446419	47.326077	1.706873	0.000000	4.699636	0.000000	0.000000	0.000000	-0.011550	0.039551	0.181399	0.000000	1.000000	3.000000	56.000000	0.000000
14869.143742	-0.005236	0.519912	0.261630	75.392418	52.446419	47.326077	1.706873	0.000000	4.699636	0.000000	0.000000	0.000000	-0.011550	0.039551	0.181399	0.000000	1.000000	3.000000	56.000000	0.000000
14869.147076	-0.005274	0.520034	0.262112	75.633751	54.324108	50.009716	1.702775	0.000000	4.701123	0.000000	0.000000	0.000000	-0.011297	0.036380	0.144508	0.000000	1.000000	3.000000	56.000000	0.000000
14869.150409	-0.005274	0.520034	0.262112	75.633751	54.324108	50.009716	1.702775	0.000000	4.701123	0.000000	0.000000	0.000000	-0.011297	0.036380	0.144508	0.000000	1.000000	3.000000	56.000000	0.000000
14869.153742	-0.005274	0.520034	0.262112	75.633751	54.324108	50.009716	1.702775	0.000000	4.701123	0.000000	0.000000	0.000000	-0.011297	0.036380	0.144508	0.000000	1.000000	3.000000	56.000000	0.000000
14869.157076	-0.005311	0.520068	0.262508	75.887695	56.000809	52.775372	1.699411	0.000000	4.702340	0.000000	0.000000	0.000000	-0.011122	0.010374	0.118945	0.000000	1.000000	3.000000	56.000000	0.000000
14869.160409	-0.005311	0.520068	0.262508	75.887695	56.000809	52.775372	1.699411	0.000000	4.702340	0.000000	0.000000	0.000000	-0.011122	0.010374	0.118945	0.000000	1.000000	3.000000	56.000000	0.000000
14869.163742	-0.005311	0.520068	0.262508	75.887695	56.000809	52.775372	1.699411	0.000000	4.702340	0.000000	0.000000	0.000000	-0.011122	0.010374	0.118945	0.000000	1.000000	3.000000	56.000000	0.000000
14869.167076	-0.005245	0.520095	0.262814	76.150902	57.200500	55.186012	1.696552	0.000000	4.703373	0.000000	0.000000	0.000000	0.019832	0.008004	0.091633	0.000000	1.000000	3.000000	56.000000	0.000000
14869.170409	-0.005245	0.520095	0.262814	76.150902	57.200500	55.186012	1.696552	0.000000	4.703373	0.000000	0.000000	0.000000	0.019832	0.008004	0.091633	0.000000	1.000000	3.000000	56.000000	0.000000
14869.173742	-0.005245	0.520095	0.262814	76.150902	57.200500	55.186012	1.696552	0.000000	4.703373	0.000000	0.000000	0.000000	0.019832	0.008004	0.091633	0.000000	1.000000	3.000000	56.000000	0.000000
14869.177076	-0.005245	0.520095	0.262814	76.432915	57.657303	56.676022	1.695854	0.000000	4.703624	0.000000	0.000000	0.000000	0.019832	0.008004	0.091633	0.000000	1.000000	3.000000	56.000000	0.000000
14869.180409	-0.005144	0.520116	0.263058	76.432915	57.657303	56.676022	1.695854	0.000000	4.703624	0.000000	0.000000	0.000000	0.030238	0.006384	0.073361	0.000000	1.000000	3.000000	56.000000	0.000000
14869.183742	-0.005144	0.520116	0.263058	76.432915	57.657303	56.676022	1.695854	0.000000	4.703624	0.000000	0.000000	0.000000	0.030238	0.006384	0.073361	0.000000	1.000000	3.000000	56.000000	0.000000
14869.187076	-0.004974	0.520114	0.263259	76.741920	57.333092	56.712494	1.695854	0.000000	4.703624	0.000000	0.000000	0.000000	0.050872	-0.000714	0.060272	0.000000	1.000000	3.000000	56.000000	0.000000
14869.190409	-0.004974	0.520114	0.263259	76.741920	57.333092	56.712494	1.695854	0.000000	4.703624	0.000000	0.000000	0.000000	0.050872	-0.000714	0.060272	0.000000	1.000000	3.000000	56.000000	0.000000
14869.193742	-0.004974	0.520114	0.263259	76.741920	57.333092	56.712494	1.695854	0.000000	4.703624	0.000000	0.000000	0.000000	0.050872	-0.000714	0.060272	0.000000	1.000000	3.000000	56.000000	0.000000
14869.197076	-0.004974	0.520114	0.263259	77.086899	56.590408	55.737801	1.697589	0.000000	4.702998	0.000000	0.000000	0.000000	0.050872	-0.000714	0.060272	0.000000	1.000000	3.000000	56.000000	0.000000
14869.200409	-0.004531	0.520109	0.263431	77.086899	56.590408	55.737801	1.697589	0.000000	4.702998	0.000000	0.000000	0.000000	0.133060	-0.001518	0.051629	0.000000	1.000000	3.000000	56.000000	0.000000
14869.203742	-0.004531	0.520109	0.263431	77.086899	56.590408	55.737801	1.697589	0.000000	4.702998	0.000000	0.000000	0.000000	0.133060	-0.001518	0.051629	0.000000	1.000000	3.000000	56.000000	0.000000
14869.207076	-0.004019	0.520064	0.263607	77.453918	55.778633	54.568565	1.697589	0.000000	4.702998	0.000000	0.000000	0.000000	0.153648	-0.013347	0.052676	0.000000	0.000000	3.000000	56.000000	0.000000
14869.210409	-0.004019	0.520064	0.263607	77.453918	55.778633	54.568565	1.697589	0.000000	4.702998	0.000000	0.000000	0.000000	0.153648	-0.013347	0.052676	0.000000	0.000000	3.000000	56.000000	0.000000
14869.213742	-0.004019	0.520064	0.263607	77.453918	55.778633	54.568565	1.697589	0.000000	4.702998	0.000000	0.000000	0.000000	0.153648	-0.013347	0.052676	0.000000	0.000000	3.000000	56.000000	0.000000
14869.217076	-0.003438	0.519980	0.263786	77.823029	54.928154	53.358067	1.710674	0.000000	4.698255	0.000000	0.000000	0.000000	0.174252	-0.025166	0.053675	0.000000	0.000000	3.000000	56.000000	0.000000
14869.220409	-0.003438	0.519980	0.263786	77.823029	54.928154	53.358067	1.710674	0.000000	4.698255	0.000000	0.000000	0.000000	0.174252	-0.025166	0.053675	0.000000	0.000000	3.000000	56.000000	0.000000
14869.223742	-0.003438	0.519980	0.263786	77.823029	54.928154	53.358067	1.710674	0.000000	4.698255	0.000000	0.000000	0.000000	0.174252	-0.025166	0.053675	0.000000	0.000000	3.000000	56.000000	0.000000
14869.227076	-0.002788	0.519849	0.263876	78.192490	54.054592	52.135406	1.718776	0.000000	4.695297	0.000000	0.000000	0.000000	0.194980	-0.039375	0.027250	0.000000	0.000000	3.000000	56.000000	0.000000
14869.230409	-0.002788	0.519849	0.263876	78.192490	54.054592	52.135406	1.718776	0.000000	4.695297	0.000000	0.000000	0.000000	0.194980	-0.039375	0.027250	0.000000	0.000000	3.000000	56.000000	0.000000
14869.233742	-0.002788	0.519849	0.263876	78.192490	54.054592	52.135406	1.718776	0.000000	4.695297	0.000000	0.000000	0.000000	0.194980	-0.039375	0.027250	0.000000	0.000000	3.000000	56.000000	0.000000
14869.237076	-0.002788	0.519849	0.263876	78.548851	53.164509	50.939953	1.728441	0.000000	4.691747	0.000000	0.000000	0.000000	0.194980	-0.039375	0.027250	0.000000	0.000000	3.000000	56.000000	0.000000
14869.240409	-0.002309	0.519713	0.263905	78.548851	53.164509	50.939953	1.728441	0.000000	4.691747	0.000000	0.000000	0.000000	0.143736	-0.040979	0.008660	0.000000	0.000000	3.000000	56.000000	0.000000
14869.243742	-0.002309	0.519713	0.263905	78.548851	53.164509	50.939953	1.728441	0.000000	4.691747	0.000000	0.000000	0.000000	0.143736	-0.040979	0.008660	0.000000	0.000000	3.000000	56.000000	0.000000
14869.247076	-0.001932	0.519605	0.263808	78.852249	52.382835	49.886967	1.728441	0.000000	4.691747	0.000000	0.000000	0.000000	0.113039	-0.032294	-0.029044	0.000000	0.000000	3.000000	56.000000	0.000000
14869.250409	-0.001932	0.519605	0.263808	78.852249	52.382835	49.886967	1.728441	0.000000	4.691747	0.000000	0.000000	0.000000	0.113039	-0.032294	-0.029044	0.000000	0.000000	3.000000	56.000000	0.000000
14869.253742	-0.001932	0.519605	0.263808	78.852249	52.382835	49.886967	1.728441	0.000000	4.691747	0.000000	0.000000	0.000000	0.113039	-0.032294	-0.029044	0.000000	0.000000	3.000000	56.000000	0.000000
14869.257076	-0.001658	0.519531	0.263647	79.064430	51.866840	49.174431	1.742214	0.000000	4.686651	0.000000	0.000000	0.000000	0.082254	-0.022083	-0.048464	0.000000	0.000000	3.000000	56.000000	0.000000
14869.260409	-0.001658	0.519531	0.263647	79.064430	51.866840	49.174431	1.742214	0.000000	4.686651	0.000000	0.000000	0.000000	0.082254	-0.022083	-0.048464	0.000000	0.000000	3.000000	56.000000	0.000000
14869.263742	-0.001658	0.519531	0.263647	79.064430	51.866840	49.174431	1.742214	0.000000	4.686651	0.000000	0.000000	0.000000	0.082254	-0.022083	-0.048464	0.000000	0.000000	3.000000	56.000000	0.000000
14869.267076	-0.001658	0.519531	0.263647	79.182983	51.662937	48.943268	1.747431	0.000000	4.684708	0.000000	0.000000	0.000000	0.082254	-0.022083	-0.048464	0.000000	0.000000	3.000000	56.000000	0.000000
14869.270409	-0.001520	0.519453	0.263424	79.182983	51.662937	48.943268	1.747431	0.000000	4.684708	0.000000	0.000000	0.000000	0.041203	-0.023638	-0.066867	0.000000	0.000000	3.000000	56.000000	0.000000
14869.273742	-0.001520	0.519453	0.263424	79.182983	51.662937	48.943268	1.747431	0.000000	4.684708	0.000000	0.000000	0.000000	0.041203	-0.023638	-0.066867	0.000000	0.000000	3.000000	56.000000	0.000000
14869.277076	-0.001520	0.519453	0.263424	79.200775	51.796936	49.104893	1.747431	0.000000	4.684708	0.000000	0.000000	0.000000	0.041203	-0.023638	-0.066867	0.000000	0.000000	3.000000	56.000000	0.000000
14869.280409	-0.001520	0.519453	0.263424	79.200775	51.796936	49.104893	1.747431	0.000000	4.684708	0.000000	0.000000	0.000000	0.041203	-0.023638	-0.066867	0.000000	0.000000	3.000000	56.000000	0.000000
14869.283742	-0.001554	0.519466	0.263116	79.200775	51.796936	49.104893	1.747431	0.000000	4.684708	0.000000	0.000000	0.000000	-0.010063	0.003919	-0.092422	0.000000	0.000000	3.000000	56.000000	0.000000
14869.287076	-0.001554	0.519466	0.263116	79.194771	51.993317	49.343948	1.750872	0.000000	4.683423	0.000000	0.000000	0.000000	-0.010063	0.003919	-0.092422	0.000000	0.000000	3.000000	56.000000	0.000000
14869.290409	-0.001554	0.519466	0.263116	79.194771	51.993317	49.343948	1.750872	0.000000	4.683423	0.000000	0.000000	0.000000	-0.010063	0.003919	-0.092422	0.000000	0.000000	3.000000	56.000000	0.000000
14869.293742	-0.001554	0.519466	0.263116	79.194771	51.993317	49.343948	1.750872	0.000000	4.683423	0.000000	0.000000	0.000000	-0.010063	0.003919	-0.092422	0.000000	0.000000	3.000000	56.000000	0.000000
14869.297076	-0.001962	0.519636	0.262332	79.192886	52.181866	49.588394	1.752146	0.000000	4.682946	0.000000	0.000000	0.000000	-0.122454	0.050998	-0.235155	0.000000	0.000000	3.000000	56.000000	0.000000
14869.300409	-0.001962	0.519636	0.262332	79.192886	52.181866	49.588394	1.752146	0.000000	4.682946	0.000000	0.000000	0.000000	-0.122454	0.050998	-0.235155	0.000000	0.000000	3.000000	56.000000	0.000000
14869.303742	-0.001962	0.519636	0.262332	79.192886	52.181866	49.588394	1.752146	0.000000	4.682946	0.000000	0.000000	0.000000	-0.122454	0.050998	-0.235155	0.000000	0.000000	3.000000	56.000000	0.000000
14869.307076	-0.001962	0.519636	0.262332	79.209038	52.572834	50.060955	1.750346	0.000000	4.683619	0.000000	0.000000	0.000000	-0.122454	0.050998	-0.235155	0.000000	0.000000	3.000000	56.000000	0.000000
14869.310409	-0.002302	0.519826	0.261791	79.209038	52.572834	50.060955	1.750346	0.000000	4.683619	0.000000	0.000000	0.000000	-0.101949	0.057184	-0.162201	0.000000	0.000000	3.000000	56.000000	0.000000
14869.313742	-0.002302	0.519826	0.261791	79.209038	52.572834	50.060955	1.750346	0.000000	4.683619	0.000000	0.000000	0.000000	-0.101949	0.057184	-0.162201	0.000000	0.000000	3.000000	56.000000	0.000000
14869.317076	-0.002811	0.520048	0.261154	79.259552	53.385506	51.000092	1.750346	0.000000	4.683619	0.000000	0.000000	0.000000	-0.152839	0.066430	-0.191225	0.000000	0.000000	3.000000	56.000000	0.000000
14869.320409	-0.002811	0.520048	0.261154	79.259552	53.385506	51.000092	1.750346	0.000000	4.683619	0.000000	0.000000	0.000000	-0.152839	0.066430	-0.191225	0.000000	0.000000	3.000000	56.000000	0.000000
14869.323742	-0.002811	0.520048	0.261154	79.259552	53.385506	51.000092	1.750346	0.000000	4.683619	0.000000	0.000000	0.000000	-0.152839	0.066430	-0.191225	0.000000	0.000000	3.000000	56.000000	0.000000
14869.327076	-0.003387	0.520273	0.260345	79.344513	54.563824	52.357853	1.743905	0.000000	4.686021	0.000000	0.000000	0.000000	-0.172766	0.067713	-0.242781	0.000000	0.000000	3.000000	56.000000	0.000000
14869.330409	-0.003387	0.520273	0.260345	79.344513	54.563824	52.357853	1.743905	0.000000	4.686021	0.000000	0.000000	0.000000	-0.172766	0.067713	-0.242781	0.000000	0.000000	3.000000	56.000000	0.000000
14869.333742	-0.003387	0.520273	0.260345	79.344513	54.563824	52.357853	1.743905	0.000000	4.686021	0.000000	0.000000	0.000000	-0.172766	0.067713	-0.242781	0.000000	0.000000	3.000000	56.000000	0.000000
14869.337076	-0.004029	0.520563	0.259373	79.450867	55.934326	53.956341	1.739560	0.000000	4.687636	0.000000	0.000000	0.000000	-0.192516	0.086880	-0.291619	0.000000	0.000000	3.000000	56.000000	0.000000
14869.340409	-0.004029	0.520563	0.259373	79.450867	55.934326	53.956341	1.739560	0.000000	4.687636	0.000000	0.000000	0.000000	-0.192516	0.086880	-0.291619	0.000000	0.000000	3.000000	56.000000	0.000000
14869.343742	-0.004029	0.520563	0.259373	79.450867	55.934326	53.956341	1.739560	0.000000	4.687636	0.000000	0.000000	0.000000	-0.192516	0.086880	-0.291619	0.000000	0.000000	3.000000	56.000000	0.000000
14869.347076	-0.004770	0.520880	0.258271	79.566269	57.307014	55.454773	1.735094	0.000000	4.689291	0.000000	0.000000	0.000000	-0.222305	0.094989	-0.330606	0.000000	0.000000	3.000000	56.000000	0.000000
14869.350409	-0.004770	0.520880	0.258271	79.566269	57.307014	55.454773	1.735094	0.000000	4.689291	0.000000	0.000000	0.000000	-0.222305	0.094989	-0.330606	0.000000	0.000000	3.000000	56.000000	0.000000
14869.353742	-0.004770	0.520880	0.258271	79.566269	57.307014	55.454773	1.735094	0.000000	4.689291	0.000000	0.000000	0.000000	-0.222305	0.094989	-0.330606	0.000000	0.000000	3.000000	56.000000	0.000000
14869.357076	-0.005508	0.521184	0.257042	79.681473	58.497135	56.699146	1.729768	0.000000	4.691258	0.000000	0.000000	0.000000	-0.221324	0.091226	-0.368671	0.000000	0.000000	3.000000	56.000000	0.000000
14869.360409	-0.005508	0.521184	0.257042	79.681473	58.497135	56.699146	1.729768	0.000000	4.691258	0.000000	0.000000	0.000000	-0.221324	0.091226	-0.368671	0.000000	0.000000	3.000000	56.000000	0.000000
14869.363742	-0.005508	0.521184	0.257042	79.681473	58.497135	56.699146	1.729768	0.000000	4.691258	0.000000	0.000000	0.000000	-0.221324	0.091226	-0.368671	0.000000	0.000000	3.000000	56.000000	0.000000
14869.367076	-0.006276	0.521436	0.255688	79.787643	59.612232	57.873333	1.725193	0.000000	4.692943	0.000000	0.000000	0.000000	-0.230384	0.075691	-0.406065	0.000000	0.000000	3.000000	56.000000	0.000000
14869.370409	-0.006276	0.521436	0.255688	79.787643	59.612232	57.873333	1.725193	0.000000	4.692943	0.000000	0.000000	0.000000	-0.230384	0.075691	-0.406065	0.000000	0.000000	3.000000	56.000000	0.000000
14869.373742	-0.006276	0.521436	0.255688	79.787643	59.612232	57.873333	1.725193	0.000000	4.692943	0.000000	0.000000	0.000000	-0.230384	0.075691	-0.406065	0.000000	0.000000	3.000000	56.000000	0.000000
14869.377076	-0.007140	0.521634	0.254177	79.880867	60.641891	58.975380	1.720819	0.000000	4.694548	0.000000	0.000000	0.000000	-0.259429	0.059289	-0.453306	0.000000	0.000000	3.000000	56.000000	0.000000
14869.380409	-0.007140	0.521634	0.254177	79.880867	60.641891	58.975380	1.720819	0.000000	4.694548	0.000000	0.000000	0.000000	-0.259429	0.059289	-0.453306	0.000000	0.000000	3.000000	56.000000	0.000000
14869.383742	-0.007140	0.521634	0.254177	79.880867	60.641891	58.975380	1.720819	0.000000	4.694548	0.000000	0.000000	0.000000	-0.259429	0.059289	-0.453306	0.000000	0.000000	3.000000	56.000000	0.000000
14869.387076	-0.008067	0.521714	0.252466	79.949852	61.594837	60.026886	1.715754	0.000000	4.696402	0.000000	0.000000	0.000000	-0.277853	0.024128	-0.513427	0.000000	0.000000	3.000000	56.000000	0.000000
14869.390409	-0.008067	0.521714	0.252466	79.949852	61.594837	60.026886	1.715754	0.000000	4.696402	0.000000	0.000000	0.000000	-0.277853	0.024128	-0.513427	0.000000	0.000000	3.000000	56.000000	0.000000
14869.393742	-0.008067	0.521714	0.252466	79.949852	61.594837	60.026886	1.715754	0.000000	4.696402	0.000000	0.000000	0.000000	-0.277853	0.024128	-0.513427	0.000000	0.000000	3.000000	56.000000	0.000000
14869.397076	-0.009087	0.521761	0.250607	79.967377	62.529114	61.103966	1.710812	0.000000	4.698204	0.000000	0.000000	0.000000	-0.306179	0.013995	-0.557724	0.000000	0.000000	3.000000	56.000000	0.000000
14869.400409	-0.009087	0.521761	0.250607	79.967377	62.529114	61.103966	1.710812	0.000000	4.698204	0.000000	0.000000	0.000000	-0.306179	0.013995	-0.557724	0.000000	0.000000	3.000000	56.000000	0.000000
14869.403742	-0.009087	0.521761	0.250607	79.967377	62.529114	61.103966	1.710812	0.000000	4.698204	0.000000	0.000000	0.000000	-0.306179	0.013995	-0.557724	0.000000	0.000000	3.000000	56.000000	0.000000
14869.407076	-0.010133	0.521750	0.248553	79.912308	63.649380	62.436398	1.705121	0.000000	4.700273	0.000000	0.000000	0.000000	-0.313768	-0.003302	-0.615970	0.000000	0.000000	3.000000	56.000000	0.000000
14869.410409	-0.010133	0.521750	0.248553	79.912308	63.649380	62.436398	1.705121	0.000000	4.700273	0.000000	0.000000	0.000000	-0.313768	-0.003302	-0.615970	0.000000	0.000000	3.000000	56.000000	0.000000
14869.413742	-0.010133	0.521750	0.248553	79.912308	63.649380	62.436398	1.705121	0.000000	4.700273	0.000000	0.000000	0.000000	-0.313768	-0.003302	-0.615970	0.000000	0.000000	3.000000	56.000000	0.000000
14869.417076	-0.011204	0.521684	0.246335	79.772957	65.005920	64.072884	1.700087	0.000000	4.702096	0.000000	0.000000	0.000000	-0.321145	-0.019715	-0.665498	0.000000	0.000000	3.000000	56.000000	0.000000
14869.420409	-0.011204	0.521684	0.246335	79.772957	65.005920	64.072884	1.700087	0.000000	4.702096	0.000000	0.000000	0.000000	-0.321145	-0.019715	-0.665498	0.000000	0.000000	3.000000	56.000000	0.000000
14869.423742	-0.011204	0.521684	0.246335	79.772957	65.005920	64.072884	1.700087	0.000000	4.702096	0.000000	0.000000	0.000000	-0.321145	-0.019715	-0.665498	0.000000	0.000000	3.000000	56.000000	0.000000
14869.427076	-0.012199	0.521608	0.244011	79.570038	66.475372	65.872314	1.695553	0.000000	4.703732	0.000000	0.000000	0.000000	-0.298544	-0.022843	-0.697208	0.000000	0.000000	3.000000	56.000000	0.000000
14869.430409	-0.012199	0.521608	0.244011	79.570038	66.475372	65.872314	1.695553	0.000000	4.703732	0.000000	0.000000	0.000000	-0.298544	-0.022843	-0.697208	0.000000	0.000000	3.000000	56.000000	0.000000
14869.433742	-0.012199	0.521608	0.244011	79.570038	66.475372	65.872314	1.695553	0.000000	4.703732	0.000000	0.000000	0.000000	-0.298544	-0.022843	-0.697208	0.000000	0.000000	3.000000	56.000000	0.000000
14869.437076	-0.013185	0.521483	0.241583	79.340759	67.972000	67.716446	1.692867	0.000000	4.704700	0.000000	0.000000	0.000000	-0.295916	-0.037545	-0.728548	0.000000	0.000000	3.000000	56.000000	0.000000
14869.440409	-0.013185	0.521483	0.241583	79.340759	67.972000	67.716446	1.692867	0.000000	4.704700	0.000000	0.000000	0.000000	-0.295916	-0.037545	-0.728548	0.000000	0.000000	3.000000	56.000000	0.000000
14869.443742	-0.013185	0.521483	0.241583	79.340759	67.972000	67.716446	1.692867	0.000000	4.704700	0.000000	0.000000	0.000000	-0.295916	-0.037545	-0.728548	0.000000	0.000000	3.000000	56.000000	0.000000
14869.447076	-0.014129	0.521326	0.239031	79.142296	69.401642	69.465477	1.690926	0.000000	4.705398	0.000000	0.000000	0.000000	-0.283119	-0.046851	-0.765428	0.000000	0.000000	3.000000	56.000000	0.000000
14869.450409	-0.014129	0.521326	0.239031	79.142296	69.401642	69.465477	1.690926	0.000000	4.705398	0.000000	0.000000	0.000000	-0.283119	-0.046851	-0.765428	0.000000	0.000000	3.000000	56.000000	0.000000
14869.453742	-0.014129	0.521326	0.239031	79.142296	69.401642	69.465477	1.690926	0.000000	4.705398	0.000000	0.000000	0.000000	-0.283119	-0.046851	-0.765428	0.000000	0.000000	3.000000	56.000000	0.000000
14869.457076	-0.015097	0.521166	0.236433	79.021194	70.719757	71.043747	1.690458	0.000000	4.705566	0.000000	0.000000	0.000000	-0.290531	-0.048268	-0.779564	0.000000	0.000000	3.000000	56.000000	0.000000
14869.460409	-0.015097	0.521166	0.236433	79.021194	70.719757	71.043747	1.690458	0.000000	4.705566	0.000000	0.000000	0.000000	-0.290531	-0.048268	-0.779564	0.000000	0.000000	3.000000	56.000000	0.000000
14869.463742	-0.015097	0.521166	0.236433	79.021194	70.719757	71.043747	1.690458	0.000000	4.705566	0.000000	0.000000	0.000000	-0.290531	-0.048268	-0.779564	0.000000	0.000000	3.000000	56.000000	0.000000
14869.467076	-0.015991	0.521017	0.233771	79.013840	71.928001	72.416069	1.689842	0.000000	4.705787	0.000000	0.000000	0.000000	-0.268123	-0.044501	-0.798558	0.000000	0.000000	3.000000	56.000000	0.000000
14869.470409	-0.015991	0.521017	0.233771	79.013840	71.928001	72.416069	1.689842	0.000000	4.705787	0.000000	0.000000	0.000000	-0.268123	-0.044501	-0.798558	0.000000	0.000000	3.000000	56.000000	0.000000
14869.473742	-0.015991	0.521017	0.233771	79.013840	71.928001	72.416069	1.689842	0.000000	4.705787	0.000000	0.000000	0.000000	-0.268123	-0.044501	-0.798558	0.000000	0.000000	3.000000	56.000000	0.000000
14869.477076	-0.016876	0.520864	0.231062	79.077965	73.096107	73.690292	1.690950	0.000000	4.705389	0.000000	0.000000	0.000000	-0.265593	-0.045972	-0.812761	0.000000	0.000000	3.000000	56.000000	0.000000
14869.480409	-0.016876	0.520864	0.231062	79.077965	73.096107	73.690292	1.690950	0.000000	4.705389	0.000000	0.000000	0.000000	-0.265593	-0.045972	-0.812761	0.000000	0.000000	3.000000	56.000000	0.000000
14869.483742	-0.016876	0.520864	0.231062	79.077965	73.096107	73.690292	1.690950	0.000000	4.705389	0.000000	0.000000	0.000000	-0.265593	-0.045972	-0.812761	0.000000	0.000000	3.000000	56.000000	0.000000
14869.487076	-0.017657	0.520749	0.228369	79.140465	74.236816	74.927147	1.692542	0.000000	4.704817	0.000000	0.000000	0.000000	-0.234195	-0.034459	-0.807740	0.000000	0.000000	3.000000	56.000000	0.000000
14869.490409	-0.017657	0.520749	0.228369	79.140465	74.236816	74.927147	1.692542	0.000000	4.704817	0.000000	0.000000	0.000000	-0.234195	-0.034459	-0.807740	0.000000	0.000000	3.000000	56.000000	0.000000
14869.493742	-0.017657	0.520749	0.228369	79.140465	74.236816	74.927147	1.692542	0.000000	4.704817	0.000000	0.000000	0.000000	-0.234195	-0.034459	-0.807740	0.000000	0.000000	3.000000	56.000000	0.000000
14869.497076	-0.018366	0.520652	0.225679	79.196259	75.324501	76.100906	1.695969	0.000000	4.703583	0.000000	0.000000	0.000000	-0.212768	-0.029079	-0.807126	0.000000	0.000000	3.000000	56.000000	0.000000
14869.500409	-0.018366	0.520652	0.225679	79.196259	75.324501	76.100906	1.695969	0.000000	4.703583	0.000000	0.000000	0.000000	-0.212768	-0.029079	-0.807126	0.000000	0.000000	3.000000	56.000000	0.000000
14869.503742	-0.018366	0.520652	0.225679	79.196259	75.324501	76.100906	1.695969	0.000000	4.703583	0.000000	0.000000	0.000000	-0.212768	-0.029079	-0.807126	0.000000	0.000000	3.000000	56.000000	0.000000
14869.507076	-0.018942	0.520653	0.223052	79.239799	75.980988	76.843590	1.700777	0.000000	4.701846	0.000000	0.000000	0.000000	-0.172697	0.000381	-0.788073	0.000000	0.000000	3.000000	56.000000	0.000000
14869.510409	-0.018942	0.520653	0.223052	79.239799	75.980988	76.843590	1.700777	0.000000	4.701846	0.000000	0.000000	0.000000	-0.172697	0.000381	-0.788073	0.000000	0.000000	3.000000	56.000000	0.000000
14869.513742	-0.018942	0.520653	0.223052	79.239799	75.980988	76.843590	1.700777	0.000000	4.701846	0.000000	0.000000	0.000000	-0.172697	0.000381	-0.788073	0.000000	0.000000	3.000000	56.000000	0.000000
14869.517076	-0.019419	0.520718	0.220526	79.275032	76.022636	76.968506	1.707754	0.000000	4.699317	0.000000	0.000000	0.000000	-0.143102	0.019433	-0.757827	0.000000	0.000000	3.000000	56.000000	0.000000
14869.520409	-0.019419	0.520718	0.220526	79.275032	76.022636	76.968506	1.707754	0.000000	4.699317	0.000000	0.000000	0.000000	-0.143102	0.019433	-0.757827	0.000000	0.000000	3.000000	56.000000	0.000000
14869.523742	-0.019419	0.520718	0.220526	79.275032	76.022636	76.968506	1.707754	0.000000	4.699317	0.000000	0.000000	0.000000	-0.143102	0.019433	-0.757827	0.000000	0.000000	3.000000	56.000000	0.000000
14869.527076	-0.019796	0.520820	0.218021	79.329399	75.739021	76.740646	1.716047	0.000000	4.696295	0.000000	0.000000	0.000000	-0.113200	0.030446	-0.751516	0.000000	0.000000	3.000000	56.000000	0.000000
14869.530409	-0.019796	0.520820	0.218021	79.329399	75.739021	76.740646	1.716047	0.000000	4.696295	0.000000	0.000000	0.000000	-0.113200	0.030446	-0.751516	0.000000	0.000000	3.000000	56.000000	0.000000
14869.533742	-0.019796	0.520820	0.218021	79.329399	75.739021	76.740646	1.716047	0.000000	4.696295	0.000000	0.000000	0.000000	-0.113200	0.030446	-0.751516	0.000000	0.000000	3.000000	56.000000	0.000000
14869.537076	-0.020171	0.520958	0.215534	79.449043	75.337532	76.340485	1.726259	0.000000	4.692550	0.000000	0.000000	0.000000	-0.112375	0.041376	-0.745867	0.000000	0.000000	3.000000	56.000000	0.000000
14869.540409	-0.020171	0.520958	0.215534	79.449043	75.337532	76.340485	1.726259	0.000000	4.692550	0.000000	0.000000	0.000000	-0.112375	0.041376	-0.745867	0.000000	0.000000	3.000000	56.000000	0.000000
14869.543742	-0.020171	0.520958	0.215534	79.449043	75.337532	76.340485	1.726259	0.000000	4.692550	0.000000	0.000000	0.000000	-0.112375	0.041376	-0.745867	0.000000	0.000000	3.000000	56.000000	0.000000
14869.547076	-0.020604	0.521142	0.212980	79.634102	75.008194	75.968201	1.736602	0.000000	4.688733	0.000000	0.000000	0.000000	-0.129864	0.055333	-0.766400	0.000000	0.000000	3.000000	56.000000	0.000000
14869.550409	-0.020604	0.521142	0.212980	79.634102	75.008194	75.968201	1.736602	0.000000	4.688733	0.000000	0.000000	0.000000	-0.129864	0.055333	-0.766400	0.000000	0.000000	3.000000	56.000000	0.000000
14869.553742	-0.020604	0.521142	0.212980	79.634102	75.008194	75.968201	1.736602	0.000000	4.688733	0.000000	0.000000	0.000000	-0.129864	0.055333	-0.766400	0.000000	0.000000	3.000000	56.000000	0.000000
14869.557076	-0.021189	0.521352	0.210338	79.827240	74.879036	75.795151	1.746528	0.000000	4.685044	0.000000	0.000000	0.000000	-0.175459	0.063051	-0.792617	0.000000	0.000000	3.000000	56.000000	0.000000
14869.560409	-0.021189	0.521352	0.210338	79.827240	74.879036	75.795151	1.746528	0.000000	4.685044	0.000000	0.000000	0.000000	-0.175459	0.063051	-0.792617	0.000000	0.000000	3.000000	56.000000	0.000000
14869.563742	-0.021189	0.521352	0.210338	79.827240	74.879036	75.795151	1.746528	0.000000	4.685044	0.000000	0.000000	0.000000	-0.175459	0.063051	-0.792617	0.000000	0.000000	3.000000	56.000000	0.000000
14869.567076	-0.021798	0.521663	0.207638	79.969696	75.118828	76.032181	1.754344	0.000000	4.682123	0.000000	0.000000	0.000000	-0.182802	0.093367	-0.809909	0.000000	0.000000	3.000000	56.000000	0.000000
14869.570409	-0.021798	0.521663	0.207638	79.969696	75.118828	76.032181	1.754344	0.000000	4.682123	0.000000	0.000000	0.000000	-0.182802	0.093367	-0.809909	0.000000	0.000000	3.000000	56.000000	0.000000
14869.573742	-0.021798	0.521663	0.207638	79.969696	75.118828	76.032181	1.754344	0.000000	4.682123	0.000000	0.000000	0.000000	-0.182802	0.093367	-0.809909	0.000000	0.000000	3.000000	56.000000	0.000000
14869.577076	-0.022431	0.522018	0.204868	80.028648	75.774086	76.754440	1.762290	0.000000	4.679138	0.000000	0.000000	0.000000	-0.189851	0.106465	-0.830899	0.000000	0.000000	3.000000	56.000000	0.000000
14869.580409	-0.022431	0.522018	0.204868	80.028648	75.774086	76.754440	1.762290	0.000000	4.679138	0.000000	0.000000	0.000000	-0.189851	0.106465	-0.830899	0.000000	0.000000	3.000000	56.000000	0.000000
14869.583742	-0.022431	0.522018	0.204868	80.028648	75.774086	76.754440	1.762290	0.000000	4.679138	0.000000	0.000000	0.000000	-0.189851	0.106465	-0.830899	0.000000	0.000000	3.000000	56.000000	0.000000
14869.587076	-0.023149	0.522472	0.202037	80.054466	76.719482	77.797806	1.770488	0.000000	4.676043	0.000000	0.000000	0.000000	-0.215608	0.136010	-0.849257	0.000000	0.000000	3.000000	56.000000	0.000000
14869.590409	-0.023149	0.522472	0.202037	80.054466	76.719482	77.797806	1.770488	0.000000	4.676043	0.000000	0.000000	0.000000	-0.215608	0.136010	-0.849257	0.000000	0.000000	3.000000	56.000000	0.000000
14869.593742	-0.023149	0.522472	0.202037	80.054466	76.719482	77.797806	1.770488	0.000000	4.676043	0.000000	0.000000	0.000000	-0.215608	0.136010	-0.849257	0.000000	0.000000	3.000000	56.000000	0.000000
14869.597076	-0.023921	0.523022	0.199146	80.072235	77.666130	78.849197	1.777631	0.000000	4.673332	0.000000	0.000000	0.000000	-0.231584	0.165056	-0.867547	0.000000	0.000000	3.000000	56.000000	0.000000
14869.600409	-0.023921	0.523022	0.199146	80.072235	77.666130	78.849197	1.777631	0.000000	4.673332	0.000000	0.000000	0.000000	-0.231584	0.165056	-0.867547	0.000000	0.000000	3.000000	56.000000	0.000000
14869.603742	-0.023921	0.523022	0.199146	80.072235	77.666130	78.849197	1.777631	0.000000	4.673332	0.000000	0.000000	0.000000	-0.231584	0.165056	-0.867547	0.000000	0.000000	3.000000	56.000000	0.000000
14869.607076	-0.024652	0.523667	0.196196	80.076309	78.566971	79.858620	1.784350	0.000000	4.670770	0.000000	0.000000	0.000000	-0.219321	0.193645	-0.885040	0.000000	0.000000	3.000000	56.000000	0.000000
14869.610409	-0.024652	0.523667	0.196196	80.076309	78.566971	79.858620	1.784350	0.000000	4.670770	0.000000	0.000000	0.000000	-0.219321	0.193645	-0.885040	0.000000	0.000000	3.000000	56.000000	0.000000
14869.613742	-0.024652	0.523667	0.196196	80.076309	78.566971	79.858620	1.784350	0.000000	4.670770	0.000000	0.000000	0.000000	-0.219321	0.193645	-0.885040	0.000000	0.000000	3.000000	56.000000	0.000000
14869.617076	-0.025376	0.524394	0.193239	80.082436	79.450294	80.845932	1.792568	0.000000	4.667623	0.000000	0.000000	0.000000	-0.217001	0.217994	-0.886909	0.000000	0.000000	3.000000	56.000000	0.000000
14869.620409	-0.025376	0.524394	0.193239	80.082436	79.450294	80.845932	1.792568	0.000000	4.667623	0.000000	0.000000	0.000000	-0.217001	0.217994	-0.886909	0.000000	0.000000	3.000000	56.000000	0.000000
14869.623742	-0.025376	0.524394	0.193239	80.082436	79.450294	80.845932	1.792568	0.000000	4.667623	0.000000	0.000000	0.000000	-0.217001	0.217994	-0.886909	0.000000	0.000000	3.000000	56.000000	0.000000
14869.627076	-0.026150	0.525229	0.190201	80.102463	80.276779	81.766464	1.801232	0.000000	4.664286	0.000000	0.000000	0.000000	-0.232226	0.250436	-0.911522	0.000000	0.000000	3.000000	56.000000	0.000000
14869.630409	-0.026150	0.525229	0.190201	80.102463	80.276779	81.766464	1.801232	0.000000	4.664286	0.000000	0.000000	0.000000	-0.232226	0.250436	-0.911522	0.000000	0.000000	3.000000	56.000000	0.000000
14869.633742	-0.026150	0.525229	0.190201	80.102463	80.276779	81.766464	1.801232	0.000000	4.664286	0.000000	0.000000	0.000000	-0.232226	0.250436	-0.911522	0.000000	0.000000	3.000000	56.000000	0.000000
14869.637076	-0.027005	0.526154	0.187097	80.121117	81.063095	82.652977	1.809743	0.000000	4.660990	0.000000	0.000000	0.000000	-0.256499	0.277503	-0.931092	0.000000	0.000000	3.000000	56.000000	0.000000
14869.640409	-0.027005	0.526154	0.187097	80.121117	81.063095	82.652977	1.809743	0.000000	4.660990	0.000000	0.000000	0.000000	-0.256499	0.277503	-0.931092	0.000000	0.000000	3.000000	56.000000	0.000000
14869.643742	-0.027005	0.526154	0.187097	80.121117	81.063095	82.652977	1.809743	0.000000	4.660990	0.000000	0.000000	0.000000	-0.256499	0.277503	-0.931092	0.000000	0.000000	3.000000	56.000000	0.000000
14869.647076	-0.027879	0.527187	0.183945	80.136520	81.798828	83.488098	1.817315	0.000000	4.658043	0.000000	0.000000	0.000000	-0.262225	0.309853	-0.945509	0.000000	0.000000	3.000000	56.000000	0.000000
14869.650409	-0.027879	0.527187	0.183945	80.136520	81.798828	83.488098	1.817315	0.000000	4.658043	0.000000	0.000000	0.000000	-0.262225	0.309853	-0.945509	0.000000	0.000000	3.000000	56.000000	0.000000
14869.653742	-0.027879	0.527187	0.183945	80.136520	81.798828	83.488098	1.817315	0.000000	4.658043	0.000000	0.000000	0.000000	-0.262225	0.309853	-0.945509	0.000000	0.000000	3.000000	56.000000	0.000000
14869.657076	-0.028743	0.528329	0.180781	80.149025	82.477585	84.270889	1.825121	0.000000	4.654990	0.000000	0.000000	0.000000	-0.259132	0.342796	-0.949177	0.000000	0.000000	3.000000	56.000000	0.000000
14869.660409	-0.028743	0.528329	0.180781	80.149025	82.477585	84.270889	1.825121	0.000000	4.654990	0.000000	0.000000	0.000000	-0.259132	0.342796	-0.949177	0.000000	0.000000	3.000000	56.000000	0.000000
14869.663742	-0.028743	0.528329	0.180781	80.149025	82.477585	84.270889	1.825121	0.000000	4.654990	0.000000	0.000000	0.000000	-0.259132	0.342796	-0.949177	0.000000	0.000000	3.000000	56.000000	0.000000
14869.667076	-0.029598	0.529584	0.177640	80.160995	83.020271	84.910156	1.833520	0.000000	4.651688	0.000000	0.000000	0.000000	-0.256516	0.376401	-0.942299	0.000000	0.000000	3.000000	56.000000	0.000000
14869.670409	-0.029598	0.529584	0.177640	80.160995	83.020271	84.910156	1.833520	0.000000	4.651688	0.000000	0.000000	0.000000	-0.256516	0.376401	-0.942299	0.000000	0.000000	3.000000	56.000000	0.000000
14869.673742	-0.029598	0.529584	0.177640	80.160995	83.020271	84.910156	1.833520	0.000000	4.651688	0.000000	0.000000	0.000000	-0.256516	0.376401	-0.942299	0.000000	0.000000	3.000000	56.000000	0.000000
14869.677076	-0.030384	0.530915	0.174529	80.189697	83.400787	85.372322	1.842191	0.000000	4.648261	0.000000	0.000000	0.000000	-0.235999	0.399241	-0.933319	0.000000	0.000000	3.000000	56.000000	0.000000
14869.680409	-0.030384	0.530915	0.174529	80.189697	83.400787	85.372322	1.842191	0.000000	4.648261	0.000000	0.000000	0.000000	-0.235999	0.399241	-0.933319	0.000000	0.000000	3.000000	56.000000	0.000000
14869.683742	-0.030384	0.530915	0.174529	80.189697	83.400787	85.372322	1.842191	0.000000	4.648261	0.000000	0.000000	0.000000	-0.235999	0.399241	-0.933319	0.000000	0.000000	3.000000	56.000000	0.000000
14869.687076	-0.031164	0.532340	0.171462	80.271484	83.639214	85.645210	1.852451	0.000000	4.644182	0.000000	0.000000	0.000000	-0.233929	0.427646	-0.920347	0.000000	0.000000	3.000000	56.000000	0.000000
14869.690409	-0.031164	0.532340	0.171462	80.271484	83.639214	85.645210	1.852451	0.000000	4.644182	0.000000	0.000000	0.000000	-0.233929	0.427646	-0.920347	0.000000	0.000000	3.000000	56.000000	0.000000
14869.693742	-0.031164	0.532340	0.171462	80.271484	83.639214	85.645210	1.852451	0.000000	4.644182	0.000000	0.000000	0.000000	-0.233929	0.427646	-0.920347	0.000000	0.000000	3.000000	56.000000	0.000000
14869.697076	-0.031969	0.533830	0.168476	80.418701	83.810928	85.798592	1.862810	0.000000	4.640037	0.000000	0.000000	0.000000	-0.241443	0.446791	-0.895748	0.000000	0.000000	3.000000	56.000000	0.000000
14869.700409	-0.031969	0.533830	0.168476	80.418701	83.810928	85.798592	1.862810	0.000000	4.640037	0.000000	0.000000	0.000000	-0.241443	0.446791	-0.895748	0.000000	0.000000	3.000000	56.000000	0.000000
14869.703742	-0.031969	0.533830	0.168476	80.418701	83.810928	85.798592	1.862810	0.000000	4.640037	0.000000	0.000000	0.000000	-0.241443	0.446791	-0.895748	0.000000	0.000000	3.000000	56.000000	0.000000
14869.707076	-0.032798	0.535432	0.165548	80.601357	83.948814	85.887222	1.872141	0.000000	4.636279	0.000000	0.000000	0.000000	-0.248572	0.480621	-0.878250	0.000000	0.000000	3.000000	56.000000	0.000000
14869.710409	-0.032798	0.535432	0.165548	80.601357	83.948814	85.887222	1.872141	0.000000	4.636279	0.000000	0.000000	0.000000	-0.248572	0.480621	-0.878250	0.000000	0.000000	3.000000	56.000000	0.000000
14869.713742	-0.032798	0.535432	0.165548	80.601357	83.948814	85.887222	1.872141	0.000000	4.636279	0.000000	0.000000	0.000000	-0.248572	0.480621	-0.878250	0.000000	0.000000	3.000000	56.000000	0.000000
14869.717076	-0.033590	0.537093	0.162671	80.797493	84.123169	85.993309	1.880646	0.000000	4.632836	0.000000	0.000000	0.000000	-0.237822	0.498272	-0.863242	0.000000	0.000000	3.000000	56.000000	0.000000
14869.720409	-0.033590	0.537093	0.162671	80.797493	84.123169	85.993309	1.880646	0.000000	4.632836	0.000000	0.000000	0.000000	-0.237822	0.498272	-0.863242	0.000000	0.000000	3.000000	56.000000	0.000000
14869.723742	-0.033590	0.537093	0.162671	80.797493	84.123169	85.993309	1.880646	0.000000	4.632836	0.000000	0.000000	0.000000	-0.237822	0.498272	-0.863242	0.000000	0.000000	3.000000	56.000000	0.000000
14869.727076	-0.034434	0.538807	0.159803	80.986481	84.329330	86.136375	1.889812	0.000000	4.629105	0.000000	0.000000	0.000000	-0.253024	0.514387	-0.860426	0.000000	0.000000	3.000000	56.000000	0.000000
14869.730409	-0.034434	0.538807	0.159803	80.986481	84.329330	86.136375	1.889812	0.000000	4.629105	0.000000	0.000000	0.000000	-0.253024	0.514387	-0.860426	0.000000	0.000000	3.000000	56.000000	0.000000
14869.733742	-0.034434	0.538807	0.159803	80.986481	84.329330	86.136375	1.889812	0.000000	4.629105	0.000000	0.000000	0.000000	-0.253024	0.514387	-0.860426	0.000000	0.000000	3.000000	56.000000	0.000000
14869.737076	-0.035301	0.540565	0.157002	81.165909	84.473885	86.229889	1.897934	0.000000	4.625781	0.000000	0.000000	0.000000	-0.260229	0.527501	-0.840184	0.000000	0.000000	3.000000	56.000000	0.000000
14869.740409	-0.035301	0.540565	0.157002	81.165909	84.473885	86.229889	1.897934	0.000000	4.625781	0.000000	0.000000	0.000000	-0.260229	0.527501	-0.840184	0.000000	0.000000	3.000000	56.000000	0.000000
14869.743742	-0.035301	0.540565	0.157002	81.165909	84.473885	86.229889	1.897934	0.000000	4.625781	0.000000	0.000000	0.000000	-0.260229	0.527501	-0.840184	0.000000	0.000000	3.000000	56.000000	0.000000
14869.747076	-0.036243	0.542333	0.154141	81.328964	84.566666	86.292595	1.905030	0.000000	4.622863	0.000000	0.000000	0.000000	-0.282621	0.530383	-0.858376	0.000000	0.000000	3.000000	56.000000	0.000000
14869.750409	-0.036243	0.542333	0.154141	81.328964	84.566666	86.292595	1.905030	0.000000	4.622863	0.000000	0.000000	0.000000	-0.282621	0.530383	-0.858376	0.000000	0.000000	3.000000	56.000000	0.000000
14869.753742	-0.036243	0.542333	0.154141	81.328964	84.566666	86.292595	1.905030	0.000000	4.622863	0.000000	0.000000	0.000000	-0.282621	0.530383	-0.858376	0.000000	0.000000	3.000000	56.000000	0.000000
14869.757076	-0.037234	0.544120	0.151293	81.473961	84.627243	86.343086	1.911101	0.000000	4.620356	0.000000	0.000000	0.000000	-0.297224	0.536063	-0.854381	0.000000	0.000000	3.000000	56.000000	0.000000
14869.760409	-0.037234	0.544120	0.151293	81.473961	84.627243	86.343086	1.911101	0.000000	4.620356	0.000000	0.000000	0.000000	-0.297224	0.536063	-0.854381	0.000000	0.000000	3.000000	56.000000	0.000000
14869.763742	-0.037234	0.544120	0.151293	81.473961	84.627243	86.343086	1.911101	0.000000	4.620356	0.000000	0.000000	0.000000	-0.297224	0.536063	-0.854381	0.000000	0.000000	3.000000	56.000000	0.000000
14869.767076	-0.038300	0.545907	0.148440	81.579697	84.659012	86.405464	1.915981	0.000000	4.618335	0.000000	0.000000	0.000000	-0.319942	0.535946	-0.855724	0.000000	0.000000	3.000000	56.000000	0.000000
14869.770409	-0.038300	0.545907	0.148440	81.579697	84.659012	86.405464	1.915981	0.000000	4.618335	0.000000	0.000000	0.000000	-0.319942	0.535946	-0.855724	0.000000	0.000000	3.000000	56.000000	0.000000
14869.773742	-0.038300	0.545907	0.148440	81.579697	84.659012	86.405464	1.915981	0.000000	4.618335	0.000000	0.000000	0.000000	-0.319942	0.535946	-0.855724	0.000000	0.000000	3.000000	56.000000	0.000000
14869.777076	-0.039385	0.547660	0.145592	81.647812	84.648323	86.456207	1.919082	0.000000	4.617047	0.000000	0.000000	0.000000	-0.325227	0.525902	-0.854550	0.000000	0.000000	3.000000	56.000000	0.000000
14869.780409	-0.039385	0.547660	0.145592	81.647812	84.648323	86.456207	1.919082	0.000000	4.617047	0.000000	0.000000	0.000000	-0.325227	0.525902	-0.854550	0.000000	0.000000	3.000000	56.000000	0.000000
14869.783742	-0.039385	0.547660	0.145592	81.647812	84.648323	86.456207	1.919082	0.000000	4.617047	0.000000	0.000000	0.000000	-0.325227	0.525902	-0.854550	0.000000	0.000000	3.000000	56.000000	0.000000
14869.787076	-0.040489	0.549352	0.142790	81.694466	84.616920	86.512131	1.921783	0.000000	4.615924	0.000000	0.000000	0.000000	-0.331261	0.507781	-0.840732	0.000000	0.000000	3.000000	56.000000	0.000000
14869.790409	-0.040489	0.549352	0.142790	81.694466	84.616920	86.512131	1.921783	0.000000	4.615924	0.000000	0.000000	0.000000	-0.331261	0.507781	-0.840732	0.000000	0.000000	3.000000	56.000000	0.000000
14869.793742	-0.040489	0.549352	0.142790	81.694466	84.616920	86.512131	1.921783	0.000000	4.615924	0.000000	0.000000	0.000000	-0.331261	0.507781	-0.840732	0.000000	0.000000	3.000000	56.000000	0.000000
14869.797076	-0.041610	0.551013	0.139992	81.739342	84.585274	86.569298	1.923506	0.000000	4.615206	0.000000	0.000000	0.000000	-0.336413	0.498141	-0.839266	0.000000	0.000000	3.000000	56.000000	0.000000
14869.800409	-0.041610	0.551013	0.139992	81.739342	84.585274	86.569298	1.923506	0.000000	4.615206	0.000000	0.000000	0.000000	-0.336413	0.498141	-0.839266	0.000000	0.000000	3.000000	56.000000	0.000000
14869.803742	-0.041610	0.551013	0.139992	81.739342	84.585274	86.569298	1.923506	0.000000	4.615206	0.000000	0.000000	0.000000	-0.336413	0.498141	-0.839266	0.000000	0.000000	3.000000	56.000000	0.000000
14869.807076	-0.042775	0.552622	0.137182	81.801971	84.563545	86.624283	1.924757	0.000000	4.614684	0.000000	0.000000	0.000000	-0.349590	0.482814	-0.843075	0.000000	0.000000	3.000000	56.000000	0.000000
14869.810409	-0.042775	0.552622	0.137182	81.801971	84.563545	86.624283	1.924757	0.000000	4.614684	0.000000	0.000000	0.000000	-0.349590	0.482814	-0.843075	0.000000	0.000000	3.000000	56.000000	0.000000
14869.813742	-0.042775	0.552622	0.137182	81.801971	84.563545	86.624283	1.924757	0.000000	4.614684	0.000000	0.000000	0.000000	-0.349590	0.482814	-0.843075	0.000000	0.000000	3.000000	56.000000	0.000000
14869.817076	-0.043959	0.554187	0.134398	81.880836	84.592438	86.722481	1.924953	0.000000	4.614602	0.000000	0.000000	0.000000	-0.354926	0.469408	-0.835120	0.000000	0.000000	3.000000	56.000000	0.000000
14869.820409	-0.043959	0.554187	0.134398	81.880836	84.592438	86.722481	1.924953	0.000000	4.614602	0.000000	0.000000	0.000000	-0.354926	0.469408	-0.835120	0.000000	0.000000	3.000000	56.000000	0.000000
14869.823742	-0.043959	0.554187	0.134398	81.880836	84.592438	86.722481	1.924953	0.000000	4.614602	0.000000	0.000000	0.000000	-0.354926	0.469408	-0.835120	0.000000	0.000000	3.000000	56.000000	0.000000
14869.827076	-0.045213	0.555669	0.131605	81.963142	84.620888	86.822685	1.924314	0.000000	4.614869	0.000000	0.000000	0.000000	-0.376259	0.444730	-0.837827	0.000000	0.000000	3.000000	56.000000	0.000000
14869.830409	-0.045213	0.555669	0.131605	81.963142	84.620888	86.822685	1.924314	0.000000	4.614869	0.000000	0.000000	0.000000	-0.376259	0.444730	-0.837827	0.000000	0.000000	3.000000	56.000000	0.000000
14869.833742	-0.045213	0.555669	0.131605	81.963142	84.620888	86.822685	1.924314	0.000000	4.614869	0.000000	0.000000	0.000000	-0.376259	0.444730	-0.837827	0.000000	0.000000	3.000000	56.000000	0.000000
14869.837076	-0.046482	0.557122	0.128818	82.040215	84.684959	86.971535	1.921634	0.000000	4.615985	0.000000	0.000000	0.000000	-0.380803	0.435646	-0.836036	0.000000	0.000000	3.000000	56.000000	0.000000
14869.840409	-0.046482	0.557122	0.128818	82.040215	84.684959	86.971535	1.921634	0.000000	4.615985	0.000000	0.000000	0.000000	-0.380803	0.435646	-0.836036	0.000000	0.000000	3.000000	56.000000	0.000000
14869.843742	-0.046482	0.557122	0.128818	82.040215	84.684959	86.971535	1.921634	0.000000	4.615985	0.000000	0.000000	0.000000	-0.380803	0.435646	-0.836036	0.000000	0.000000	3.000000	56.000000	0.000000
14869.847076	-0.047794	0.558512	0.126041	82.092148	84.711105	87.102921	1.918297	0.000000	4.617373	0.000000	0.000000	0.000000	-0.393703	0.417134	-0.833208	0.000000	0.000000	3.000000	56.000000	0.000000
14869.850409	-0.047794	0.558512	0.126041	82.092148	84.711105	87.102921	1.918297	0.000000	4.617373	0.000000	0.000000	0.000000	-0.393703	0.417134	-0.833208	0.000000	0.000000	3.000000	56.000000	0.000000
14869.853742	-0.047794	0.558512	0.126041	82.092148	84.711105	87.102921	1.918297	0.000000	4.617373	0.000000	0.000000	0.000000	-0.393703	0.417134	-0.833208	0.000000	0.000000	3.000000	56.000000	0.000000
14869.857076	-0.049070	0.559848	0.123318	82.106636	84.733017	87.261375	1.913343	0.000000	4.619428	0.000000	0.000000	0.000000	-0.382565	0.400797	-0.816989	0.000000	0.000000	3.000000	56.000000	0.000000
14869.860409	-0.049070	0.559848	0.123318	82.106636	84.733017	87.261375	1.913343	0.000000	4.619428	0.000000	0.000000	0.000000	-0.382565	0.400797	-0.816989	0.000000	0.000000	3.000000	56.000000	0.000000
14869.863742	-0.049070	0.559848	0.123318	82.106636	84.733017	87.261375	1.913343	0.000000	4.619428	0.000000	0.000000	0.000000	-0.382565	0.400797	-0.816989	0.000000	0.000000	3.000000	56.000000	0.000000
14869.867076	-0.050306	0.561175	0.120622	82.106728	84.744148	87.420891	1.908632	0.000000	4.621377	0.000000	0.000000	0.000000	-0.370978	0.398074	-0.808623	0.000000	0.000000	3.000000	56.000000	0.000000
14869.870409	-0.050306	0.561175	0.120622	82.106728	84.744148	87.420891	1.908632	0.000000	4.621377	0.000000	0.000000	0.000000	-0.370978	0.398074	-0.808623	0.000000	0.000000	3.000000	56.000000	0.000000
14869.873742	-0.050306	0.561175	0.120622	82.106728	84.744148	87.420891	1.908632	0.000000	4.621377	0.000000	0.000000	0.000000	-0.370978	0.398074	-0.808623	0.000000	0.000000	3.000000	56.000000	0.000000
14869.877076	-0.051533	0.562430	0.117964	82.106834	84.735519	87.557709	1.904591	0.000000	4.623044	0.000000	0.000000	0.000000	-0.368078	0.376537	-0.797389	0.000000	0.000000	3.000000	56.000000	0.000000
14869.880409	-0.051533	0.562430	0.117964	82.106834	84.735519	87.557709	1.904591	0.000000	4.623044	0.000000	0.000000	0.000000	-0.368078	0.376537	-0.797389	0.000000	0.000000	3.000000	56.000000	0.000000
14869.883742	-0.051533	0.562430	0.117964	82.106834	84.735519	87.557709	1.904591	0.000000	4.623044	0.000000	0.000000	0.000000	-0.368078	0.376537	-0.797389	0.000000	0.000000	3.000000	56.000000	0.000000
14869.887076	-0.052723	0.563677	0.115336	82.106857	84.752090	87.709244	1.900169	0.000000	4.624863	0.000000	0.000000	0.000000	-0.356814	0.374184	-0.788651	0.000000	0.000000	3.000000	56.000000	0.000000
14869.890409	-0.052723	0.563677	0.115336	82.106857	84.752090	87.709244	1.900169	0.000000	4.624863	0.000000	0.000000	0.000000	-0.356814	0.374184	-0.788651	0.000000	0.000000	3.000000	56.000000	0.000000
14869.893742	-0.052723	0.563677	0.115336	82.106857	84.752090	87.709244	1.900169	0.000000	4.624863	0.000000	0.000000	0.000000	-0.356814	0.374184	-0.788651	0.000000	0.000000	3.000000	56.000000	0.000000
14869.897076	-0.053847	0.564867	0.112729	82.106857	84.751610	87.838074	1.896418	0.000000	4.626402	0.000000	0.000000	0.000000	-0.337334	0.356779	-0.781997	0.000000	0.000000	3.000000	56.000000	0.000000
14869.900409	-0.053847	0.564867	0.112729	82.106857	84.751610	87.838074	1.896418	0.000000	4.626402	0.000000	0.000000	0.000000	-0.337334	0.356779	-0.781997	0.000000	0.000000	3.000000	56.000000	0.000000
14869.903742	-0.053847	0.564867	0.112729	82.106857	84.751610	87.838074	1.896418	0.000000	4.626402	0.000000	0.000000	0.000000	-0.337334	0.356779	-0.781997	0.000000	0.000000	3.000000	56.000000	0.000000
14869.907076	-0.054883	0.566068	0.110174	82.108543	84.758034	87.966873	1.894451	0.000000	4.627208	0.000000	0.000000	0.000000	-0.310802	0.360453	-0.766544	0.000000	0.000000	3.000000	56.000000	0.000000
14869.910409	-0.054883	0.566068	0.110174	82.108543	84.758034	87.966873	1.894451	0.000000	4.627208	0.000000	0.000000	0.000000	-0.310802	0.360453	-0.766544	0.000000	0.000000	3.000000	56.000000	0.000000
14869.913742	-0.054883	0.566068	0.110174	82.108543	84.758034	87.966873	1.894451	0.000000	4.627208	0.000000	0.000000	0.000000	-0.310802	0.360453	-0.766544	0.000000	0.000000	3.000000	56.000000	0.000000
14869.917076	-0.055856	0.567244	0.107636	82.113800	84.753304	88.049263	1.894815	0.000000	4.627059	0.000000	0.000000	0.000000	-0.291800	0.352735	-0.761195	0.000000	0.000000	3.000000	56.000000	0.000000
14869.920409	-0.055856	0.567244	0.107636	82.113800	84.753304	88.049263	1.894815	0.000000	4.627059	0.000000	0.000000	0.000000	-0.291800	0.352735	-0.761195	0.000000	0.000000	3.000000	56.000000	0.000000
14869.923742	-0.055856	0.567244	0.107636	82.113800	84.753304	88.049263	1.894815	0.000000	4.627059	0.000000	0.000000	0.000000	-0.291800	0.352735	-0.761195	0.000000	0.000000	3.000000	56.000000	0.000000
14869.927076	-0.056764	0.568406	0.105096	82.124382	84.736244	88.141129	1.897258	0.000000	4.626058	0.000000	0.000000	0.000000	-0.272384	0.348621	-0.762256	0.000000	0.000000	3.000000	56.000000	0.000000
14869.930409	-0.056764	0.568406	0.105096	82.124382	84.736244	88.141129	1.897258	0.000000	4.626058	0.000000	0.000000	0.000000	-0.272384	0.348621	-0.762256	0.000000	0.000000	3.000000	56.000000	0.000000
14869.933742	-0.056764	0.568406	0.105096	82.124382	84.736244	88.141129	1.897258	0.000000	4.626058	0.000000	0.000000	0.000000	-0.272384	0.348621	-0.762256	0.000000	0.000000	3.000000	56.000000	0.000000
14869.937076	-0.057612	0.569612	0.102599	82.147423	84.713608	88.211372	1.902308	0.000000	4.623983	0.000000	0.000000	0.000000	-0.254649	0.361748	-0.748885	0.000000	0.000000	3.000000	56.000000	0.000000
14869.940409	-0.057612	0.569612	0.102599	82.147423	84.713608	88.211372	1.902308	0.000000	4.623983	0.000000	0.000000	0.000000	-0.254649	0.361748	-0.748885	0.000000	0.000000	3.000000	56.000000	0.000000
14869.943742	-0.057612	0.569612	0.102599	82.147423	84.713608	88.211372	1.902308	0.000000	4.623983	0.000000	0.000000	0.000000	-0.254649	0.361748	-0.748885	0.000000	0.000000	3.000000	56.000000	0.000000
14869.947076	-0.058375	0.570842	0.100135	82.186539	84.643150	88.214371	1.909168	0.000000	4.621155	0.000000	0.000000	0.000000	-0.228763	0.369093	-0.739353	0.000000	0.000000	3.000000	56.000000	0.000000
14869.950409	-0.058375	0.570842	0.100135	82.186539	84.643150	88.214371	1.909168	0.000000	4.621155	0.000000	0.000000	0.000000	-0.228763	0.369093	-0.739353	0.000000	0.000000	3.000000	56.000000	0.000000
14869.953742	-0.058375	0.570842	0.100135	82.186539	84.643150	88.214371	1.909168	0.000000	4.621155	0.000000	0.000000	0.000000	-0.228763	0.369093	-0.739353	0.000000	0.000000	3.000000	56.000000	0.000000
14869.957076	-0.059047	0.572039	0.097655	82.236305	84.619194	88.241608	1.919232	0.000000	4.616985	0.000000	0.000000	0.000000	-0.201711	0.359183	-0.744008	0.000000	0.000000	3.000000	56.000000	0.000000
14869.960409	-0.059047	0.572039	0.097655	82.236305	84.619194	88.241608	1.919232	0.000000	4.616985	0.000000	0.000000	0.000000	-0.201711	0.359183	-0.744008	0.000000	0.000000	3.000000	56.000000	0.000000
14869.963742	-0.059047	0.572039	0.097655	82.236305	84.619194	88.241608	1.919232	0.000000	4.616985	0.000000	0.000000	0.000000	-0.201711	0.359183	-0.744008	0.000000	0.000000	3.000000	56.000000	0.000000
14869.967076	-0.059632	0.573223	0.095176	82.286118	84.578194	88.246132	1.933658	0.000000	4.610961	0.000000	0.000000	0.000000	-0.175462	0.354986	-0.743776	0.000000	0.000000	3.000000	56.000000	0.000000
14869.970409	-0.059632	0.573223	0.095176	82.286118	84.578194	88.246132	1.933658	0.000000	4.610961	0.000000	0.000000	0.000000	-0.175462	0.354986	-0.743776	0.000000	0.000000	3.000000	56.000000	0.000000
14869.973742	-0.059632	0.573223	0.095176	82.286118	84.578194	88.246132	1.933658	0.000000	4.610961	0.000000	0.000000	0.000000	-0.175462	0.354986	-0.743776	0.000000	0.000000	3.000000	56.000000	0.000000
14869.977076	-0.060154	0.574403	0.092672	82.334076	84.582458	88.297836	1.952349	0.000000	4.603078	0.000000	0.000000	0.000000	-0.156621	0.354113	-0.750974	0.000000	0.000000	3.000000	56.000000	0.000000
14869.980409	-0.060154	0.574403	0.092672	82.334076	84.582458	88.297836	1.952349	0.000000	4.603078	0.000000	0.000000	0.000000	-0.156621	0.354113	-0.750974	0.000000	0.000000	3.000000	56.000000	0.000000
14869.983742	-0.060154	0.574403	0.092672	82.334076	84.582458	88.297836	1.952349	0.000000	4.603078	0.000000	0.000000	0.000000	-0.156621	0.354113	-0.750974	0.000000	0.000000	3.000000	56.000000	0.000000
14869.987076	-0.060637	0.575542	0.090110	82.390862	84.606911	88.351425	1.974996	0.000000	4.593407	0.000000	0.000000	0.000000	-0.144693	0.341609	-0.768560	0.000000	0.000000	3.000000	56.000000	0.000000
14869.990409	-0.060637	0.575542	0.090110	82.390862	84.606911	88.351425	1.974996	0.000000	4.593407	0.000000	0.000000	0.000000	-0.144693	0.341609	-0.768560	0.000000	0.000000	3.000000	56.000000	0.000000
14869.993742	-0.060637	0.575542	0.090110	82.390862	84.606911	88.351425	1.974996	0.000000	4.593407	0.000000	0.000000	0.000000	-0.144693	0.341609	-0.768560	0.000000	0.000000	3.000000	56.000000	0.000000
14869.997076	-0.061029	0.576657	0.087512	82.459953	84.697281	88.455536	1.968169	0.000000	4.505522	0.000000	0.000000	0.000000	-0.117812	0.334720	-0.779643	0.000000	0.000000	3.000000	56.000000	0.000000
14870.000409	-0.061029	0.576657	0.087512	82.459953	84.697281	88.455536	1.968169	0.000000	4.505522	0.000000	0.000000	0.000000	-0.117812	0.334720	-0.779643	0.000000	0.000000	3.000000	56.000000	0.000000
14870.003742	-0.061029	0.576657	0.087512	82.459953	84.697281	88.455536	1.968169	0.000000	4.505522	0.000000	0.000000	0.000000	-0.117812	0.334720	-0.779643	0.000000	0.000000	3.000000	56.000000	0.000000
14870.007076	-0.061333	0.577779	0.084869	82.550339	84.817024	88.565773	1.948533	0.000000	4.375581	0.000000	0.000000	0.000000	-0.090991	0.336619	-0.792660	0.000000	0.000000	3.000000	56.000000	0.000000
14870.010409	-0.061333	0.577779	0.084869	82.550339	84.817024	88.565773	1.948533	0.000000	4.375581	0.000000	0.000000	0.000000	-0.090991	0.336619	-0.792660	0.000000	0.000000	3.000000	56.000000	0.000000
14870.013742	-0.061333	0.577779	0.084869	82.550339	84.817024	88.565773	1.948533	0.000000	4.375581	0.000000	0.000000	0.000000	-0.090991	0.336619	-0.792660	0.000000	0.000000	3.000000	56.000000	0.000000
14870.017076	-0.061576	0.578896	0.082203	82.661926	84.994873	88.708359	1.933368	0.000000	4.243472	0.000000	0.000000	0.000000	-0.072897	0.335121	-0.799843	0.000000	0.000000	3.000000	56.000000	0.000000
14870.020409	-0.061576	0.578896	0.082203	82.661926	84.994873	88.708359	1.933368	0.000000	4.243472	0.000000	0.000000	0.000000	-0.072897	0.335121	-0.799843	0.000000	0.000000	3.000000	56.000000	0.000000
14870.023742	-0.061576	0.578896	0.082203	82.661926	84.994873	88.708359	1.933368	0.000000	4.243472	0.000000	0.000000	0.000000	-0.072897	0.335121	-0.799843	0.000000	0.000000	3.000000	56.000000	0.000000
14870.027076	-0.061711	0.579998	0.079542	82.816109	85.210678	88.842224	1.921219	0.000000	4.110164	0.000000	0.000000	0.000000	-0.040495	0.330383	-0.798493	0.000000	0.000000	3.000000	56.000000	0.000000
14870.030409	-0.061711	0.579998	0.079542	82.816109	85.210678	88.842224	1.921219	0.000000	4.110164	0.000000	0.000000	0.000000	-0.040495	0.330383	-0.798493	0.000000	0.000000	3.000000	56.000000	0.000000
14870.033742	-0.061711	0.579998	0.079542	82.816109	85.210678	88.842224	1.921219	0.000000	4.110164	0.000000	0.000000	0.000000	-0.040495	0.330383	-0.798493	0.000000	0.000000	3.000000	56.000000	0.000000
14870.037076	-0.061792	0.581073	0.076901	83.018120	85.492104	88.998970	1.914469	0.000000	3.977082	0.000000	0.000000	0.000000	-0.024544	0.322583	-0.792056	0.000000	0.000000	3.000000	56.000000	0.000000
14870.040409	-0.061792	0.581073	0.076901	83.018120	85.492104	88.998970	1.914469	0.000000	3.977082	0.000000	0.000000	0.000000	-0.024544	0.322583	-0.792056	0.000000	0.000000	3.000000	56.000000	0.000000
14870.043742	-0.061792	0.581073	0.076901	83.018120	85.492104	88.998970	1.914469	0.000000	3.977082	0.000000	0.000000	0.000000	-0.024544	0.322583	-0.792056	0.000000	0.000000	3.000000	56.000000	0.000000
14870.047076	-0.061872	0.582152	0.074270	83.239693	85.790283	89.150536	1.910379	0.000000	3.845073	0.000000	0.000000	0.000000	-0.023738	0.323642	-0.789324	0.000000	0.000000	3.000000	56.000000	0.000000
14870.050409	-0.061872	0.582152	0.074270	83.239693	85.790283	89.150536	1.910379	0.000000	3.845073	0.000000	0.000000	0.000000	-0.023738	0.323642	-0.789324	0.000000	0.000000	3.000000	56.000000	0.000000
14870.053742	-0.061872	0.582152	0.074270	83.239693	85.790283	89.150536	1.910379	0.000000	3.845073	0.000000	0.000000	0.000000	-0.023738	0.323642	-0.789324	0.000000	0.000000	3.000000	56.000000	0.000000
14870.057076	-0.061899	0.583205	0.071661	83.448631	86.089256	89.313263	1.906422	0.000000	3.713518	0.000000	0.000000	0.000000	-0.008119	0.315955	-0.782745	0.000000	0.000000	3.000000	56.000000	0.000000
14870.060409	-0.061899	0.583205	0.071661	83.448631	86.089256	89.313263	1.906422	0.000000	3.713518	0.000000	0.000000	0.000000	-0.008119	0.315955	-0.782745	0.000000	0.000000	3.000000	56.000000	0.000000
14870.063742	-0.061899	0.583205	0.071661	83.448631	86.089256	89.313263	1.906422	0.000000	3.713518	0.000000	0.000000	0.000000	-0.008119	0.315955	-0.782745	0.000000	0.000000	3.000000	56.000000	0.000000
14870.067076	-0.061922	0.584243	0.069046	83.611382	86.346497	89.470062	1.905069	0.000000	3.583061	0.000000	0.000000	0.000000	-0.006925	0.311343	-0.784690	0.000000	0.000000	3.000000	56.000000	0.000000
14870.070409	-0.061922	0.584243	0.069046	83.611382	86.346497	89.470062	1.905069	0.000000	3.583061	0.000000	0.000000	0.000000	-0.006925	0.311343	-0.784690	0.000000	0.000000	3.000000	56.000000	0.000000
14870.073742	-0.061922	0.584243	0.069046	83.611382	86.346497	89.470062	1.905069	0.000000	3.583061	0.000000	0.000000	0.000000	-0.006925	0.311343	-0.784690	0.000000	0.000000	3.000000	56.000000	0.000000
14870.077076	-0.061939	0.585246	0.066408	83.710793	86.486366	89.563087	1.903915	0.000000	3.452279	0.000000	0.000000	0.000000	-0.005165	0.300944	-0.791383	0.000000	0.000000	3.000000	56.000000	0.000000
14870.080409	-0.061939	0.585246	0.066408	83.710793	86.486366	89.563087	1.903915	0.000000	3.452279	0.000000	0.000000	0.000000	-0.005165	0.300944	-0.791383	0.000000	0.000000	3.000000	56.000000	0.000000
14870.083742	-0.061939	0.585246	0.066408	83.710793	86.486366	89.563087	1.903915	0.000000	3.452279	0.000000	0.000000	0.000000	-0.005165	0.300944	-0.791383	0.000000	0.000000	3.000000	56.000000	0.000000
14870.087076	-0.061978	0.586205	0.063767	83.731461	86.491066	89.591171	1.903054	0.000000	3.320382	0.000000	0.000000	0.000000	-0.011634	0.287714	-0.792054	0.000000	0.000000	3.000000	56.000000	0.000000
14870.090409	-0.061978	0.586205	0.063767	83.731461	86.491066	89.591171	1.903054	0.000000	3.320382	0.000000	0.000000	0.000000	-0.011634	0.287714	-0.792054	0.000000	0.000000	3.000000	56.000000	0.000000
14870.093742	-0.061978	0.586205	0.063767	83.731461	86.491066	89.591171	1.903054	0.000000	3.320382	0.000000	0.000000	0.000000	-0.011634	0.287714	-0.792054	0.000000	0.000000	3.000000	56.000000	0.000000
14870.097076	-0.062029	0.587148	0.061056	83.735619	86.177673	89.323715	1.901115	0.000000	3.188373	0.000000	0.000000	0.000000	-0.015523	0.283010	-0.813336	0.000000	0.000000	3.000000	56.000000	0.000000
14870.100409	-0.062029	0.587148	0.061056	83.735619	86.177673	89.323715	1.901115	0.000000	3.188373	0.000000	0.000000	0.000000	-0.015523	0.283010	-0.813336	0.000000	0.000000	3.000000	56.000000	0.000000
14870.103742	-0.062029	0.587148	0.061056	83.735619	86.177673	89.323715	1.901115	0.000000	3.188373	0.000000	0.000000	0.000000	-0.015523	0.283010	-0.813336	0.000000	0.000000	3.000000	56.000000	0.000000
14870.107076	-0.062100	0.588028	0.058327	83.745987	85.604790	88.800232	1.898528	0.000000	3.052817	0.000000	0.000000	0.000000	-0.021164	0.264021	-0.818743	0.000000	0.000000	3.000000	56.000000	0.000000
14870.110409	-0.062100	0.588028	0.058327	83.745987	85.604790	88.800232	1.898528	0.000000	3.052817	0.000000	0.000000	0.000000	-0.021164	0.264021	-0.818743	0.000000	0.000000	3.000000	56.000000	0.000000
14870.113742	-0.062100	0.588028	0.058327	83.745987	85.604790	88.800232	1.898528	0.000000	3.052817	0.000000	0.000000	0.000000	-0.021164	0.264021	-0.818743	0.000000	0.000000	3.000000	56.000000	0.000000
14870.117076	-0.062185	0.588883	0.055550	83.762062	84.572212	87.820107	1.895001	0.000000	2.916360	0.000000	0.000000	0.000000	-0.025587	0.256350	-0.833155	0.000000	0.000000	3.000000	56.000000	0.000000
14870.120409	-0.062185	0.588883	0.055550	83.762062	84.572212	87.820107	1.895001	0.000000	2.916360	0.000000	0.000000	0.000000	-0.025587	0.256350	-0.833155	0.000000	0.000000	3.000000	56.000000	0.000000
14870.123742	-0.062185	0.588883	0.055550	83.762062	84.572212	87.820107	1.895001	0.000000	2.916360	0.000000	0.000000	0.000000	-0.025587	0.256350	-0.833155	0.000000	0.000000	3.000000	56.000000	0.000000
14870.127076	-0.062267	0.589665	0.052781	83.782051	82.843094	86.152374	1.890736	0.000000	2.777501	0.000000	0.000000	0.000000	-0.024550	0.234744	-0.830665	0.000000	0.000000	3.000000	56.000000	0.000000
14870.130409	-0.062267	0.589665	0.052781	83.782051	82.843094	86.152374	1.890736	0.000000	2.777501	0.000000	0.000000	0.000000	-0.024550	0.234744	-0.830665	0.000000	0.000000	3.000000	56.000000	0.000000
14870.133742	-0.062267	0.589665	0.052781	83.782051	82.843094	86.152374	1.890736	0.000000	2.777501	0.000000	0.000000	0.000000	-0.024550	0.234744	-0.830665	0.000000	0.000000	3.000000	56.000000	0.000000
14870.137076	-0.062364	0.590394	0.049972	83.801216	80.359840	83.737892	1.886645	0.000000	2.639056	0.000000	0.000000	0.000000	-0.029045	0.218680	-0.842877	0.000000	0.000000	3.000000	56.000000	0.000000
14870.140409	-0.062364	0.590394	0.049972	83.801216	80.359840	83.737892	1.886645	0.000000	2.639056	0.000000	0.000000	0.000000	-0.029045	0.218680	-0.842877	0.000000	0.000000	3.000000	56.000000	0.000000
14870.143742	-0.062364	0.590394	0.049972	83.801216	80.359840	83.737892	1.886645	0.000000	2.639056	0.000000	0.000000	0.000000	-0.029045	0.218680	-0.842877	0.000000	0.000000	3.000000	56.000000	0.000000
14870.147076	-0.062413	0.591091	0.047209	83.800613	77.425232	80.879768	1.881804	0.000000	2.498577	0.000000	0.000000	0.000000	-0.014758	0.208895	-0.828876	0.000000	0.000000	3.000000	56.000000	0.000000
14870.150409	-0.062413	0.591091	0.047209	83.800613	77.425232	80.879768	1.881804	0.000000	2.498577	0.000000	0.000000	0.000000	-0.014758	0.208895	-0.828876	0.000000	0.000000	3.000000	56.000000	0.000000
14870.153742	-0.062413	0.591091	0.047209	83.800613	77.425232	80.879768	1.881804	0.000000	2.498577	0.000000	0.000000	0.000000	-0.014758	0.208895	-0.828876	0.000000	0.000000	3.000000	56.000000	0.000000
14870.157076	-0.062437	0.591736	0.044474	83.772888	74.260063	77.796555	1.879344	0.000000	2.360431	0.000000	0.000000	0.000000	-0.007296	0.193620	-0.820443	0.000000	0.000000	3.000000	56.000000	0.000000
14870.160409	-0.062437	0.591736	0.044474	83.772888	74.260063	77.796555	1.879344	0.000000	2.360431	0.000000	0.000000	0.000000	-0.007296	0.193620	-0.820443	0.000000	0.000000	3.000000	56.000000	0.000000
14870.163742	-0.062437	0.591736	0.044474	83.772888	74.260063	77.796555	1.879344	0.000000	2.360431	0.000000	0.000000	0.000000	-0.007296	0.193620	-0.820443	0.000000	0.000000	3.000000	56.000000	0.000000
14870.167076	-0.062463	0.592350	0.041780	83.715157	71.143623	74.772812	1.878128	0.000000	2.223691	0.000000	0.000000	0.000000	-0.007689	0.184296	-0.807994	0.000000	0.000000	3.000000	56.000000	0.000000
14870.170409	-0.062463	0.592350	0.041780	83.715157	71.143623	74.772812	1.878128	0.000000	2.223691	0.000000	0.000000	0.000000	-0.007689	0.184296	-0.807994	0.000000	0.000000	3.000000	56.000000	0.000000
14870.173742	-0.062463	0.592350	0.041780	83.715157	71.143623	74.772812	1.878128	0.000000	2.223691	0.000000	0.000000	0.000000	-0.007689	0.184296	-0.807994	0.000000	0.000000	3.000000	56.000000	0.000000
14870.177076	-0.062494	0.592899	0.039160	83.643501	68.156303	71.876801	1.876847	0.000000	2.089025	0.000000	0.000000	0.000000	-0.009280	0.164531	-0.786218	0.000000	0.000000	3.000000	56.000000	0.000000
14870.180409	-0.062494	0.592899	0.039160	83.643501	68.156303	71.876801	1.876847	0.000000	2.089025	0.000000	0.000000	0.000000	-0.009280	0.164531	-0.786218	0.000000	0.000000	3.000000	56.000000	0.000000
14870.183742	-0.062494	0.592899	0.039160	83.643501	68.156303	71.876801	1.876847	0.000000	2.089025	0.000000	0.000000	0.000000	-0.009280	0.164531	-0.786218	0.000000	0.000000	3.000000	56.000000	0.000000
14870.187076	-0.062568	0.593407	0.036536	83.580574	65.367638	69.163307	1.875300	0.000000	1.957988	0.000000	0.000000	0.000000	-0.022333	0.152568	-0.787136	0.000000	0.000000	3.000000	56.000000	0.000000
14870.190409	-0.062568	0.593407	0.036536	83.580574	65.367638	69.163307	1.875300	0.000000	1.957988	0.000000	0.000000	0.000000	-0.022333	0.152568	-0.787136	0.000000	0.000000	3.000000	56.000000	0.000000
14870.193742	-0.062568	0.593407	0.036536	83.580574	65.367638	69.163307	1.875300	0.000000	1.957988	0.000000	0.000000	0.000000	-0.022333	0.152568	-0.787136	0.000000	0.000000	3.000000	56.000000	0.000000
14870.197076	-0.062668	0.593860	0.033959	83.510918	62.876160	66.751251	1.871578	0.000000	1.826799	0.000000	0.000000	0.000000	-0.029973	0.135923	-0.773047	0.000000	0.000000	3.000000	56.000000	0.000000
14870.200409	-0.062668	0.593860	0.033959	83.510918	62.876160	66.751251	1.871578	0.000000	1.826799	0.000000	0.000000	0.000000	-0.029973	0.135923	-0.773047	0.000000	0.000000	3.000000	56.000000	0.000000
14870.203742	-0.062668	0.593860	0.033959	83.510918	62.876160	66.751251	1.871578	0.000000	1.826799	0.000000	0.000000	0.000000	-0.029973	0.135923	-0.773047	0.000000	0.000000	3.000000	56.000000	0.000000
14870.207076	-0.062811	0.594275	0.031380	83.421089	60.739143	64.714722	1.866582	0.000000	1.697958	0.000000	0.000000	0.000000	-0.042702	0.124354	-0.773840	0.000000	0.000000	3.000000	56.000000	0.000000
14870.210409	-0.062811	0.594275	0.031380	83.421089	60.739143	64.714722	1.866582	0.000000	1.697958	0.000000	0.000000	0.000000	-0.042702	0.124354	-0.773840	0.000000	0.000000	3.000000	56.000000	0.000000
14870.213742	-0.062811	0.594275	0.031380	83.421089	60.739143	64.714722	1.866582	0.000000	1.697958	0.000000	0.000000	0.000000	-0.042702	0.124354	-0.773840	0.000000	0.000000	3.000000	56.000000	0.000000
14870.217076	-0.062997	0.594670	0.028814	83.290215	58.956669	63.075706	1.859466	0.000000	1.568985	0.000000	0.000000	0.000000	-0.055845	0.118604	-0.769779	0.000000	0.000000	3.000000	56.000000	0.000000
14870.220409	-0.062997	0.594670	0.028814	83.290215	58.956669	63.075706	1.859466	0.000000	1.568985	0.000000	0.000000	0.000000	-0.055845	0.118604	-0.769779	0.000000	0.000000	3.000000	56.000000	0.000000
14870.223742	-0.062997	0.594670	0.028814	83.290215	58.956669	63.075706	1.859466	0.000000	1.568985	0.000000	0.000000	0.000000	-0.055845	0.118604	-0.769779	0.000000	0.000000	3.000000	56.000000	0.000000
14870.227076	-0.063231	0.595058	0.026301	83.107300	57.488064	61.804947	1.850158	0.000000	1.440688	0.000000	0.000000	0.000000	-0.070349	0.116323	-0.753778	0.000000	0.000000	3.000000	56.000000	0.000000
14870.230409	-0.063231	0.595058	0.026301	83.107300	57.488064	61.804947	1.850158	0.000000	1.440688	0.000000	0.000000	0.000000	-0.070349	0.116323	-0.753778	0.000000	0.000000	3.000000	56.000000	0.000000
14870.233742	-0.063231	0.595058	0.026301	83.107300	57.488064	61.804947	1.850158	0.000000	1.440688	0.000000	0.000000	0.000000	-0.070349	0.116323	-0.753778	0.000000	0.000000	3.000000	56.000000	0.000000
14870.237076	-0.063450	0.595450	0.023891	82.887070	56.246895	60.794701	1.838433	0.000000	1.315058	0.000000	0.000000	0.000000	-0.065732	0.117723	-0.723071	0.000000	0.000000	3.000000	56.000000	0.000000
14870.240409	-0.063450	0.595450	0.023891	82.887070	56.246895	60.794701	1.838433	0.000000	1.315058	0.000000	0.000000	0.000000	-0.065732	0.117723	-0.723071	0.000000	0.000000	3.000000	56.000000	0.000000
14870.243742	-0.063450	0.595450	0.023891	82.887070	56.246895	60.794701	1.838433	0.000000	1.315058	0.000000	0.000000	0.000000	-0.065732	0.117723	-0.723071	0.000000	0.000000	3.000000	56.000000	0.000000
14870.247076	-0.063701	0.595822	0.021585	82.652069	54.934235	59.718716	1.827478	0.000000	1.194547	0.000000	0.000000	0.000000	-0.075272	0.111430	-0.691784	0.000000	0.000000	3.000000	56.000000	0.000000
14870.250409	-0.063701	0.595822	0.021585	82.652069	54.934235	59.718716	1.827478	0.000000	1.194547	0.000000	0.000000	0.000000	-0.075272	0.111430	-0.691784	0.000000	0.000000	3.000000	56.000000	0.000000
14870.253742	-0.063701	0.595822	0.021585	82.652069	54.934235	59.718716	1.827478	0.000000	1.194547	0.000000	0.000000	0.000000	-0.075272	0.111430	-0.691784	0.000000	0.000000	3.000000	56.000000	0.000000
14870.257076	-0.063941	0.596192	0.019406	82.429665	53.528187	58.533512	1.814933	0.000000	1.079249	0.000000	0.000000	0.000000	-0.071920	0.111212	-0.653707	0.000000	0.000000	3.000000	56.000000	0.000000
14870.260409	-0.063941	0.596192	0.019406	82.429665	53.528187	58.533512	1.814933	0.000000	1.079249	0.000000	0.000000	0.000000	-0.071920	0.111212	-0.653707	0.000000	0.000000	3.000000	56.000000	0.000000
14870.263742	-0.063941	0.596192	0.019406	82.429665	53.528187	58.533512	1.814933	0.000000	1.079249	0.000000	0.000000	0.000000	-0.071920	0.111212	-0.653707	0.000000	0.000000	3.000000	56.000000	0.000000
14870.267076	-0.064193	0.596564	0.017351	82.242332	51.996536	57.176311	1.802946	0.000000	0.970298	0.000000	0.000000	0.000000	-0.075559	0.111409	-0.616397	0.000000	0.000000	3.000000	56.000000	0.000000
14870.270409	-0.064193	0.596564	0.017351	82.242332	51.996536	57.176311	1.802946	0.000000	0.970298	0.000000	0.000000	0.000000	-0.075559	0.111409	-0.616397	0.000000	0.000000	3.000000	56.000000	0.000000
14870.273742	-0.064193	0.596564	0.017351	82.242332	51.996536	57.176311	1.802946	0.000000	0.970298	0.000000	0.000000	0.000000	-0.075559	0.111409	-0.616397	0.000000	0.000000	3.000000	56.000000	0.000000
14870.277076	-0.064435	0.596937	0.015424	82.098930	50.467876	55.772720	1.790353	0.000000	0.867565	0.000000	0.000000	0.000000	-0.072612	0.111885	-0.578046	0.000000	0.000000	3.000000	56.000000	0.000000
14870.280409	-0.064435	0.596937	0.015424	82.098930	50.467876	55.772720	1.790353	0.000000	0.867565	0.000000	0.000000	0.000000	-0.072612	0.111885	-0.578046	0.000000	0.000000	3.000000	56.000000	0.000000
14870.283742	-0.064435	0.596937	0.015424	82.098930	50.467876	55.772720	1.790353	0.000000	0.867565	0.000000	0.000000	0.000000	-0.072612	0.111885	-0.578046	0.000000	0.000000	3.000000	56.000000	0.000000
14870.287076	-0.064662	0.597301	0.013586	81.994743	49.039532	54.430622	1.778251	0.000000	0.771224	0.000000	0.000000	0.000000	-0.068234	0.109150	-0.551543	0.000000	0.000000	3.000000	56.000000	0.000000
14870.290409	-0.064662	0.597301	0.013586	81.994743	49.039532	54.430622	1.778251	0.000000	0.771224	0.000000	0.000000	0.000000	-0.068234	0.109150	-0.551543	0.000000	0.000000	3.000000	56.000000	0.000000
14870.293742	-0.064662	0.597301	0.013586	81.994743	49.039532	54.430622	1.778251	0.000000	0.771224	0.000000	0.000000	0.000000	-0.068234	0.109150	-0.551543	0.000000	0.000000	3.000000	56.000000	0.000000
14870.297076	-0.064947	0.597623	0.011858	81.910942	47.836193	53.303833	1.766879	0.000000	0.679301	0.000000	0.000000	0.000000	-0.085367	0.096810	-0.518317	0.000000	0.000000	3.000000	56.000000	0.000000
14870.300409	-0.064947	0.597623	0.011858	81.910942	47.836193	53.303833	1.766879	0.000000	0.679301	0.000000	0.000000	0.000000	-0.085367	0.096810	-0.518317	0.000000	0.000000	3.000000	56.000000	0.000000
14870.303742	-0.064947	0.597623	0.011858	81.910942	47.836193	53.303833	1.766879	0.000000	0.679301	0.000000	0.000000	0.000000	-0.085367	0.096810	-0.518317	0.000000	0.000000	3.000000	56.000000	0.000000
14870.307076	-0.065281	0.597946	0.010186	81.834946	46.978264	52.540405	1.752651	0.000000	0.592914	0.000000	0.000000	0.000000	-0.100167	0.096717	-0.501566	0.000000	0.000000	3.000000	56.000000	0.000000
14870.310409	-0.065281	0.597946	0.010186	81.834946	46.978264	52.540405	1.752651	0.000000	0.592914	0.000000	0.000000	0.000000	-0.100167	0.096717	-0.501566	0.000000	0.000000	3.000000	56.000000	0.000000
14870.313742	-0.065281	0.597946	0.010186	81.834946	46.978264	52.540405	1.752651	0.000000	0.592914	0.000000	0.000000	0.000000	-0.100167	0.096717	-0.501566	0.000000	0.000000	3.000000	56.000000	0.000000
14870.317076	-0.065665	0.598242	0.008578	81.755737	46.595470	52.290012	1.735956	0.000000	0.509320	0.000000	0.000000	0.000000	-0.115228	0.089022	-0.482508	0.000000	0.000000	3.000000	56.000000	0.000000
14870.320409	-0.065665	0.598242	0.008578	81.755737	46.595470	52.290012	1.735956	0.000000	0.509320	0.000000	0.000000	0.000000	-0.115228	0.089022	-0.482508	0.000000	0.000000	3.000000	56.000000	0.000000
14870.323742	-0.065665	0.598242	0.008578	81.755737	46.595470	52.290012	1.735956	0.000000	0.509320	0.000000	0.000000	0.000000	-0.115228	0.089022	-0.482508	0.000000	0.000000	3.000000	56.000000	0.000000
14870.327076	-0.066136	0.598528	0.006979	81.656471	46.707684	52.587627	1.716752	0.000000	0.428902	0.000000	0.000000	0.000000	-0.141422	0.085629	-0.479600	0.000000	0.000000	3.000000	56.000000	0.000000
14870.330409	-0.066136	0.598528	0.006979	81.656471	46.707684	52.587627	1.716752	0.000000	0.428902	0.000000	0.000000	0.000000	-0.141422	0.085629	-0.479600	0.000000	0.000000	3.000000	56.000000	0.000000
14870.333742	-0.066136	0.598528	0.006979	81.656471	46.707684	52.587627	1.716752	0.000000	0.428902	0.000000	0.000000	0.000000	-0.141422	0.085629	-0.479600	0.000000	0.000000	3.000000	56.000000	0.000000
14870.337076	-0.066682	0.598808	0.005457	81.523796	47.158108	53.282215	1.693181	0.000000	0.348969	0.000000	0.000000	0.000000	-0.163550	0.083930	-0.456650	0.000000	0.000000	3.000000	56.000000	0.000000
14870.340409	-0.066682	0.598808	0.005457	81.523796	47.158108	53.282215	1.693181	0.000000	0.348969	0.000000	0.000000	0.000000	-0.163550	0.083930	-0.456650	0.000000	0.000000	3.000000	56.000000	0.000000
14870.343742	-0.066682	0.598808	0.005457	81.523796	47.158108	53.282215	1.693181	0.000000	0.348969	0.000000	0.000000	0.000000	-0.163550	0.083930	-0.456650	0.000000	0.000000	3.000000	56.000000	0.000000
14870.347076	-0.067267	0.599058	0.003935	81.359169	47.678989	54.091282	1.665923	0.000000	0.272860	0.000000	0.000000	0.000000	-0.175548	0.075050	-0.456774	0.000000	0.000000	3.000000	56.000000	0.000000
14870.350409	-0.067267	0.599058	0.003935	81.359169	47.678989	54.091282	1.665923	0.000000	0.272860	0.000000	0.000000	0.000000	-0.175548	0.075050	-0.456774	0.000000	0.000000	3.000000	56.000000	0.000000
14870.353742	-0.067267	0.599058	0.003935	81.359169	47.678989	54.091282	1.665923	0.000000	0.272860	0.000000	0.000000	0.000000	-0.175548	0.075050	-0.456774	0.000000	0.000000	3.000000	56.000000	0.000000
14870.357076	-0.067947	0.599303	0.002485	81.163872	48.045803	54.768711	1.636665	0.000000	0.196732	0.000000	0.000000	0.000000	-0.204066	0.073702	-0.434844	0.000000	0.000000	3.000000	56.000000	0.000000
14870.360409	-0.067947	0.599303	0.002485	81.163872	48.045803	54.768711	1.636665	0.000000	0.196732	0.000000	0.000000	0.000000	-0.204066	0.073702	-0.434844	0.000000	0.000000	3.000000	56.000000	0.000000
14870.363742	-0.067947	0.599303	0.002485	81.163872	48.045803	54.768711	1.636665	0.000000	0.196732	0.000000	0.000000	0.000000	-0.204066	0.073702	-0.434844	0.000000	0.000000	3.000000	56.000000	0.000000
14870.367076	-0.068632	0.599526	0.001105	80.937073	48.086571	55.132832	1.602654	0.000000	0.124258	0.000000	0.000000	0.000000	-0.205661	0.066828	-0.413931	0.000000	0.000000	3.000000	56.000000	0.000000
14870.370409	-0.068632	0.599526	0.001105	80.937073	48.086571	55.132832	1.602654	0.000000	0.124258	0.000000	0.000000	0.000000	-0.205661	0.066828	-0.413931	0.000000	0.000000	3.000000	56.000000	0.000000
14870.373742	-0.068632	0.599526	0.001105	80.937073	48.086571	55.132832	1.602654	0.000000	0.124258	0.000000	0.000000	0.000000	-0.205661	0.066828	-0.413931	0.000000	0.000000	3.000000	56.000000	0.000000
14870.377076	-0.069283	0.599746	-0.000182	80.681305	47.737019	55.093571	1.568377	0.000000	0.055269	0.000000	0.000000	0.000000	-0.195104	0.065832	-0.386156	0.000000	0.000000	3.000000	56.000000	0.000000
14870.380409	-0.069283	0.599746	-0.000182	80.681305	47.737019	55.093571	1.568377	0.000000	0.055269	0.000000	0.000000	0.000000	-0.195104	0.065832	-0.386156	0.000000	0.000000	3.000000	56.000000	0.000000
14870.383742	-0.069283	0.599746	-0.000182	80.681305	47.737019	55.093571	1.568377	0.000000	0.055269	0.000000	0.000000	0.000000	-0.195104	0.065832	-0.386156	0.000000	0.000000	3.000000	56.000000	0.000000
14870.387076	-0.069923	0.599981	-0.001363	80.426704	47.148087	54.750443	1.535860	0.000000	-0.009090	0.000000	0.000000	0.000000	-0.192038	0.070598	-0.354437	0.000000	0.000000	3.000000	56.000000	0.000000
14870.390409	-0.069923	0.599981	-0.001363	80.426704	47.148087	54.750443	1.535860	0.000000	-0.009090	0.000000	0.000000	0.000000	-0.192038	0.070598	-0.354437	0.000000	0.000000	3.000000	56.000000	0.000000
14870.393742	-0.069923	0.599981	-0.001363	80.426704	47.148087	54.750443	1.535860	0.000000	-0.009090	0.000000	0.000000	0.000000	-0.192038	0.070598	-0.354437	0.000000	0.000000	3.000000	56.000000	0.000000
14870.397076	-0.070555	0.600208	-0.002431	80.208130	46.398655	54.081726	1.503853	0.000000	-0.068163	0.000000	0.000000	0.000000	-0.189554	0.068026	-0.320352	0.000000	0.000000	3.000000	56.000000	0.000000
14870.400409	-0.070555	0.600208	-0.002431	80.208130	46.398655	54.081726	1.503853	0.000000	-0.068163	0.000000	0.000000	0.000000	-0.189554	0.068026	-0.320352	0.000000	0.000000	3.000000	56.000000	0.000000
14870.403742	-0.070555	0.600208	-0.002431	80.208130	46.398655	54.081726	1.503853	0.000000	-0.068163	0.000000	0.000000	0.000000	-0.189554	0.068026	-0.320352	0.000000	0.000000	3.000000	56.000000	0.000000
14870.407076	-0.071154	0.600433	-0.003406	80.048233	45.551773	53.132713	1.472261	0.000000	-0.121555	0.000000	0.000000	0.000000	-0.179707	0.067479	-0.292369	0.000000	0.000000	3.000000	56.000000	0.000000
14870.410409	-0.071154	0.600433	-0.003406	80.048233	45.551773	53.132713	1.472261	0.000000	-0.121555	0.000000	0.000000	0.000000	-0.179707	0.067479	-0.292369	0.000000	0.000000	3.000000	56.000000	0.000000
14870.413742	-0.071154	0.600433	-0.003406	80.048233	45.551773	53.132713	1.472261	0.000000	-0.121555	0.000000	0.000000	0.000000	-0.179707	0.067479	-0.292369	0.000000	0.000000	3.000000	56.000000	0.000000
14870.417076	-0.071807	0.600656	-0.004300	79.952728	44.716206	52.284641	1.442309	0.000000	-0.170283	0.000000	0.000000	0.000000	-0.195874	0.067066	-0.268406	0.000000	0.000000	3.000000	56.000000	0.000000
14870.420409	-0.071807	0.600656	-0.004300	79.952728	44.716206	52.284641	1.442309	0.000000	-0.170283	0.000000	0.000000	0.000000	-0.195874	0.067066	-0.268406	0.000000	0.000000	3.000000	56.000000	0.000000
14870.423742	-0.071807	0.600656	-0.004300	79.952728	44.716206	52.284641	1.442309	0.000000	-0.170283	0.000000	0.000000	0.000000	-0.195874	0.067066	-0.268406	0.000000	0.000000	3.000000	56.000000	0.000000
14870.427076	-0.072472	0.600854	-0.005101	79.895691	44.022137	51.697239	1.409664	0.000000	-0.215017	0.000000	0.000000	0.000000	-0.199604	0.059265	-0.240099	0.000000	0.000000	3.000000	56.000000	0.000000
14870.430409	-0.072472	0.600854	-0.005101	79.895691	44.022137	51.697239	1.409664	0.000000	-0.215017	0.000000	0.000000	0.000000	-0.199604	0.059265	-0.240099	0.000000	0.000000	3.000000	56.000000	0.000000
14870.433742	-0.072472	0.600854	-0.005101	79.895691	44.022137	51.697239	1.409664	0.000000	-0.215017	0.000000	0.000000	0.000000	-0.199604	0.059265	-0.240099	0.000000	0.000000	3.000000	56.000000	0.000000
14870.437076	-0.073189	0.601032	-0.005837	79.852898	43.521568	51.293171	1.376397	0.000000	-0.255034	0.000000	0.000000	0.000000	-0.215173	0.053436	-0.221035	0.000000	0.000000	3.000000	56.000000	0.000000
14870.440409	-0.073189	0.601032	-0.005837	79.852898	43.521568	51.293171	1.376397	0.000000	-0.255034	0.000000	0.000000	0.000000	-0.215173	0.053436	-0.221035	0.000000	0.000000	3.000000	56.000000	0.000000
14870.443742	-0.073189	0.601032	-0.005837	79.852898	43.521568	51.293171	1.376397	0.000000	-0.255034	0.000000	0.000000	0.000000	-0.215173	0.053436	-0.221035	0.000000	0.000000	3.000000	56.000000	0.000000
14870.447076	-0.074004	0.601210	-0.006502	79.819473	43.340710	51.215652	1.340534	0.000000	-0.291873	0.000000	0.000000	0.000000	-0.244431	0.053381	-0.199289	0.000000	0.000000	3.000000	56.000000	0.000000
14870.450409	-0.074004	0.601210	-0.006502	79.819473	43.340710	51.215652	1.340534	0.000000	-0.291873	0.000000	0.000000	0.000000	-0.244431	0.053381	-0.199289	0.000000	0.000000	3.000000	56.000000	0.000000
14870.453742	-0.074004	0.601210	-0.006502	79.819473	43.340710	51.215652	1.340534	0.000000	-0.291873	0.000000	0.000000	0.000000	-0.244431	0.053381	-0.199289	0.000000	0.000000	3.000000	56.000000	0.000000
14870.457076	-0.074848	0.601394	-0.007107	79.769432	43.353451	51.330429	1.299796	0.000000	-0.325088	0.000000	0.000000	0.000000	-0.253314	0.055193	-0.181660	0.000000	0.000000	3.000000	56.000000	0.000000
14870.460409	-0.074848	0.601394	-0.007107	79.769432	43.353451	51.330429	1.299796	0.000000	-0.325088	0.000000	0.000000	0.000000	-0.253314	0.055193	-0.181660	0.000000	0.000000	3.000000	56.000000	0.000000
14870.463742	-0.074848	0.601394	-0.007107	79.769432	43.353451	51.330429	1.299796	0.000000	-0.325088	0.000000	0.000000	0.000000	-0.253314	0.055193	-0.181660	0.000000	0.000000	3.000000	56.000000	0.000000
14870.467076	-0.075696	0.601546	-0.007683	79.685593	43.436687	51.444691	1.257577	0.000000	-0.355365	0.000000	0.000000	0.000000	-0.254258	0.045733	-0.172671	0.000000	0.000000	3.000000	56.000000	0.000000
14870.470409	-0.075696	0.601546	-0.007683	79.685593	43.436687	51.444691	1.257577	0.000000	-0.355365	0.000000	0.000000	0.000000	-0.254258	0.045733	-0.172671	0.000000	0.000000	3.000000	56.000000	0.000000
14870.473742	-0.075696	0.601546	-0.007683	79.685593	43.436687	51.444691	1.257577	0.000000	-0.355365	0.000000	0.000000	0.000000	-0.254258	0.045733	-0.172671	0.000000	0.000000	3.000000	56.000000	0.000000
14870.477076	-0.076591	0.601711	-0.008227	79.576324	43.588676	51.531784	1.215200	0.000000	-0.384143	0.000000	0.000000	0.000000	-0.268476	0.049449	-0.163357	0.000000	0.000000	3.000000	56.000000	0.000000
14870.480409	-0.076591	0.601711	-0.008227	79.576324	43.588676	51.531784	1.215200	0.000000	-0.384143	0.000000	0.000000	0.000000	-0.268476	0.049449	-0.163357	0.000000	0.000000	3.000000	56.000000	0.000000
14870.483742	-0.076591	0.601711	-0.008227	79.576324	43.588676	51.531784	1.215200	0.000000	-0.384143	0.000000	0.000000	0.000000	-0.268476	0.049449	-0.163357	0.000000	0.000000	3.000000	56.000000	0.000000
14870.487076	-0.077493	0.601839	-0.008718	79.468582	43.741997	51.522175	1.170455	0.000000	-0.411369	0.000000	0.000000	0.000000	-0.270758	0.038295	-0.147248	0.000000	0.000000	3.000000	56.000000	0.000000
14870.490409	-0.077493	0.601839	-0.008718	79.468582	43.741997	51.522175	1.170455	0.000000	-0.411369	0.000000	0.000000	0.000000	-0.270758	0.038295	-0.147248	0.000000	0.000000	3.000000	56.000000	0.000000
14870.493742	-0.077493	0.601839	-0.008718	79.468582	43.741997	51.522175	1.170455	0.000000	-0.411369	0.000000	0.000000	0.000000	-0.270758	0.038295	-0.147248	0.000000	0.000000	3.000000	56.000000	0.000000
14870.497076	-0.078455	0.601947	-0.009238	79.369377	43.879314	51.427631	1.125328	0.000000	-0.435911	0.000000	0.000000	0.000000	-0.288522	0.032531	-0.155994	0.000000	0.000000	3.000000	56.000000	0.000000
14870.500409	-0.078455	0.601947	-0.009238	79.369377	43.879314	51.427631	1.125328	0.000000	-0.435911	0.000000	0.000000	0.000000	-0.288522	0.032531	-0.155994	0.000000	0.000000	3.000000	56.000000	0.000000
14870.503742	-0.078455	0.601947	-0.009238	79.369377	43.879314	51.427631	1.125328	0.000000	-0.435911	0.000000	0.000000	0.000000	-0.288522	0.032531	-0.155994	0.000000	0.000000	3.000000	56.000000	0.000000
14870.507076	-0.079501	0.602030	-0.009768	79.281616	43.985802	51.397835	1.077241	0.000000	-0.461909	0.000000	0.000000	0.000000	-0.313828	0.024998	-0.158820	0.000000	0.000000	3.000000	56.000000	0.000000
14870.510409	-0.079501	0.602030	-0.009768	79.281616	43.985802	51.397835	1.077241	0.000000	-0.461909	0.000000	0.000000	0.000000	-0.313828	0.024998	-0.158820	0.000000	0.000000	3.000000	56.000000	0.000000
14870.513742	-0.079501	0.602030	-0.009768	79.281616	43.985802	51.397835	1.077241	0.000000	-0.461909	0.000000	0.000000	0.000000	-0.313828	0.024998	-0.158820	0.000000	0.000000	3.000000	56.000000	0.000000
14870.517076	-0.080615	0.602083	-0.010279	79.198265	44.082291	51.557419	1.024936	0.000000	-0.488379	0.000000	0.000000	0.000000	-0.333994	0.015692	-0.153511	0.000000	0.000000	3.000000	56.000000	0.000000
14870.520409	-0.080615	0.602083	-0.010279	79.198265	44.082291	51.557419	1.024936	0.000000	-0.488379	0.000000	0.000000	0.000000	-0.333994	0.015692	-0.153511	0.000000	0.000000	3.000000	56.000000	0.000000
14870.523742	-0.080615	0.602083	-0.010279	79.198265	44.082291	51.557419	1.024936	0.000000	-0.488379	0.000000	0.000000	0.000000	-0.333994	0.015692	-0.153511	0.000000	0.000000	3.000000	56.000000	0.000000
14870.527076	-0.081765	0.602116	-0.010818	79.115044	44.185818	51.779224	0.969271	0.000000	-0.513965	0.000000	0.000000	0.000000	-0.345180	0.009972	-0.161506	0.000000	0.000000	3.000000	56.000000	0.000000
14870.530409	-0.081765	0.602116	-0.010818	79.115044	44.185818	51.779224	0.969271	0.000000	-0.513965	0.000000	0.000000	0.000000	-0.345180	0.009972	-0.161506	0.000000	0.000000	3.000000	56.000000	0.000000
14870.533742	-0.081765	0.602116	-0.010818	79.115044	44.185818	51.779224	0.969271	0.000000	-0.513965	0.000000	0.000000	0.000000	-0.345180	0.009972	-0.161506	0.000000	0.000000	3.000000	56.000000	0.000000
14870.537076	-0.082898	0.602118	-0.011323	79.021492	44.310413	51.921726	0.911741	0.000000	-0.540882	0.000000	0.000000	0.000000	-0.339899	0.000726	-0.151732	0.000000	0.000000	3.000000	56.000000	0.000000
14870.540409	-0.082898	0.602118	-0.011323	79.021492	44.310413	51.921726	0.911741	0.000000	-0.540882	0.000000	0.000000	0.000000	-0.339899	0.000726	-0.151732	0.000000	0.000000	3.000000	56.000000	0.000000
14870.543742	-0.082898	0.602118	-0.011323	79.021492	44.310413	51.921726	0.911741	0.000000	-0.540882	0.000000	0.000000	0.000000	-0.339899	0.000726	-0.151732	0.000000	0.000000	3.000000	56.000000	0.000000
14870.547076	-0.084055	0.602115	-0.011812	78.928314	44.465500	51.952152	0.855091	0.000000	-0.566171	0.000000	0.000000	0.000000	-0.346955	-0.001105	-0.146645	0.000000	0.000000	3.000000	56.000000	0.000000
14870.550409	-0.084055	0.602115	-0.011812	78.928314	44.465500	51.952152	0.855091	0.000000	-0.566171	0.000000	0.000000	0.000000	-0.346955	-0.001105	-0.146645	0.000000	0.000000	3.000000	56.000000	0.000000
14870.553742	-0.084055	0.602115	-0.011812	78.928314	44.465500	51.952152	0.855091	0.000000	-0.566171	0.000000	0.000000	0.000000	-0.346955	-0.001105	-0.146645	0.000000	0.000000	3.000000	56.000000	0.000000
14870.557076	-0.085212	0.602062	-0.012289	78.828972	44.625698	51.941059	0.797265	0.000000	-0.590612	0.000000	0.000000	0.000000	-0.347235	-0.015945	-0.142889	0.000000	0.000000	3.000000	56.000000	0.000000
14870.560409	-0.085212	0.602062	-0.012289	78.828972	44.625698	51.941059	0.797265	0.000000	-0.590612	0.000000	0.000000	0.000000	-0.347235	-0.015945	-0.142889	0.000000	0.000000	3.000000	56.000000	0.000000
14870.563742	-0.085212	0.602062	-0.012289	78.828972	44.625698	51.941059	0.797265	0.000000	-0.590612	0.000000	0.000000	0.000000	-0.347235	-0.015945	-0.142889	0.000000	0.000000	3.000000	56.000000	0.000000
14870.567076	-0.086374	0.601978	-0.012736	78.719681	44.835922	52.210491	0.739393	0.000000	-0.614427	0.000000	0.000000	0.000000	-0.348489	-0.025154	-0.134322	0.000000	0.000000	3.000000	56.000000	0.000000
14870.570409	-0.086374	0.601978	-0.012736	78.719681	44.835922	52.210491	0.739393	0.000000	-0.614427	0.000000	0.000000	0.000000	-0.348489	-0.025154	-0.134322	0.000000	0.000000	3.000000	56.000000	0.000000
14870.573742	-0.086374	0.601978	-0.012736	78.719681	44.835922	52.210491	0.739393	0.000000	-0.614427	0.000000	0.000000	0.000000	-0.348489	-0.025154	-0.134322	0.000000	0.000000	3.000000	56.000000	0.000000
14870.577076	-0.087571	0.601831	-0.013220	78.606316	45.090794	52.724049	0.681311	0.000000	-0.636814	0.000000	0.000000	0.000000	-0.359149	-0.043885	-0.145051	0.000000	0.000000	3.000000	56.000000	0.000000
14870.580409	-0.087571	0.601831	-0.013220	78.606316	45.090794	52.724049	0.681311	0.000000	-0.636814	0.000000	0.000000	0.000000	-0.359149	-0.043885	-0.145051	0.000000	0.000000	3.000000	56.000000	0.000000
14870.583742	-0.087571	0.601831	-0.013220	78.606316	45.090794	52.724049	0.681311	0.000000	-0.636814	0.000000	0.000000	0.000000	-0.359149	-0.043885	-0.145051	0.000000	0.000000	3.000000	56.000000	0.000000
14870.587076	-0.088769	0.601636	-0.013691	78.494225	45.364697	53.258881	0.621453	0.000000	-0.660989	0.000000	0.000000	0.000000	-0.359462	-0.058708	-0.141399	0.000000	0.000000	3.000000	56.000000	0.000000
14870.590409	-0.088769	0.601636	-0.013691	78.494225	45.364697	53.258881	0.621453	0.000000	-0.660989	0.000000	0.000000	0.000000	-0.359462	-0.058708	-0.141399	0.000000	0.000000	3.000000	56.000000	0.000000
14870.593742	-0.088769	0.601636	-0.013691	78.494225	45.364697	53.258881	0.621453	0.000000	-0.660989	0.000000	0.000000	0.000000	-0.359462	-0.058708	-0.141399	0.000000	0.000000	3.000000	56.000000	0.000000
14870.597076	-0.089944	0.601372	-0.014162	78.389114	45.647427	53.620102	0.561543	0.000000	-0.684555	0.000000	0.000000	0.000000	-0.352523	-0.079141	-0.141313	0.000000	0.000000	3.000000	56.000000	0.000000
14870.600409	-0.089944	0.601372	-0.014162	78.389114	45.647427	53.620102	0.561543	0.000000	-0.684555	0.000000	0.000000	0.000000	-0.352523	-0.079141	-0.141313	0.000000	0.000000	3.000000	56.000000	0.000000
14870.603742	-0.089944	0.601372	-0.014162	78.389114	45.647427	53.620102	0.561543	0.000000	-0.684555	0.000000	0.000000	0.000000	-0.352523	-0.079141	-0.141313	0.000000	0.000000	3.000000	56.000000	0.000000
14870.607076	-0.091064	0.601097	-0.014576	78.283585	45.960194	53.767784	0.502789	0.000000	-0.708108	0.000000	0.000000	0.000000	-0.335960	-0.082597	-0.124144	0.000000	0.000000	3.000000	56.000000	0.000000
14870.610409	-0.091064	0.601097	-0.014576	78.283585	45.960194	53.767784	0.502789	0.000000	-0.708108	0.000000	0.000000	0.000000	-0.335960	-0.082597	-0.124144	0.000000	0.000000	3.000000	56.000000	0.000000
14870.613742	-0.091064	0.601097	-0.014576	78.283585	45.960194	53.767784	0.502789	0.000000	-0.708108	0.000000	0.000000	0.000000	-0.335960	-0.082597	-0.124144	0.000000	0.000000	3.000000	56.000000	0.000000
14870.617076	-0.092035	0.600753	-0.014963	78.180336	46.289089	53.930027	0.446796	0.000000	-0.728798	0.000000	0.000000	0.000000	-0.291357	-0.103000	-0.116089	0.000000	0.000000	3.000000	56.000000	0.000000
14870.620409	-0.092035	0.600753	-0.014963	78.180336	46.289089	53.930027	0.446796	0.000000	-0.728798	0.000000	0.000000	0.000000	-0.291357	-0.103000	-0.116089	0.000000	0.000000	3.000000	56.000000	0.000000
14870.623742	-0.092035	0.600753	-0.014963	78.180336	46.289089	53.930027	0.446796	0.000000	-0.728798	0.000000	0.000000	0.000000	-0.291357	-0.103000	-0.116089	0.000000	0.000000	3.000000	56.000000	0.000000
14870.627076	-0.092035	0.600753	-0.014963	78.097572	46.649982	54.289742	0.398236	0.000000	-0.748146	0.000000	0.000000	0.000000	-0.291357	-0.103000	-0.116089	0.000000	0.000000	3.000000	56.000000	0.000000
14870.630409	-0.092868	0.600330	-0.015275	78.097572	46.649982	54.289742	0.398236	0.000000	-0.748146	0.000000	0.000000	0.000000	-0.249847	-0.126895	-0.093535	0.000000	0.000000	3.000000	56.000000	0.000000
14870.633742	-0.092868	0.600330	-0.015275	78.097572	46.649982	54.289742	0.398236	0.000000	-0.748146	0.000000	0.000000	0.000000	-0.249847	-0.126895	-0.093535	0.000000	0.000000	3.000000	56.000000	0.000000
14870.637076	-0.093506	0.599845	-0.015573	78.052963	46.985012	54.779034	0.398236	0.000000	-0.748146	0.000000	0.000000	0.000000	-0.191395	-0.145486	-0.089519	0.000000	0.000000	3.000000	56.000000	0.000000
14870.640409	-0.093506	0.599845	-0.015573	78.052963	46.985012	54.779034	0.398236	0.000000	-0.748146	0.000000	0.000000	0.000000	-0.191395	-0.145486	-0.089519	0.000000	0.000000	3.000000	56.000000	0.000000
14870.643742	-0.093506	0.599845	-0.015573	78.052963	46.985012	54.779034	0.398236	0.000000	-0.748146	0.000000	0.000000	0.000000	-0.191395	-0.145486	-0.089519	0.000000	0.000000	3.000000	56.000000	0.000000
14870.647076	-0.093506	0.599845	-0.015573	78.082695	47.256371	55.110111	0.324695	0.000000	-0.778655	0.000000	0.000000	0.000000	-0.191395	-0.145486	-0.089519	0.000000	0.000000	3.000000	56.000000	0.000000
14870.650409	-0.093974	0.599317	-0.015846	78.082695	47.256371	55.110111	0.324695	0.000000	-0.778655	0.000000	0.000000	0.000000	-0.140322	-0.158389	-0.081810	0.000000	0.000000	3.000000	56.000000	0.000000
14870.653742	-0.093974	0.599317	-0.015846	78.082695	47.256371	55.110111	0.324695	0.000000	-0.778655	0.000000	0.000000	0.000000	-0.140322	-0.158389	-0.081810	0.000000	0.000000	3.000000	56.000000	0.000000
14870.657076	-0.094244	0.598709	-0.016120	78.137810	47.568165	55.439880	0.324695	0.000000	-0.778655	0.000000	0.000000	0.000000	-0.080974	-0.182497	-0.082345	0.000000	0.000000	3.000000	56.000000	0.000000
14870.660409	-0.094244	0.598709	-0.016120	78.137810	47.568165	55.439880	0.324695	0.000000	-0.778655	0.000000	0.000000	0.000000	-0.080974	-0.182497	-0.082345	0.000000	0.000000	3.000000	56.000000	0.000000
14870.663742	-0.094244	0.598709	-0.016120	78.137810	47.568165	55.439880	0.324695	0.000000	-0.778655	0.000000	0.000000	0.000000	-0.080974	-0.182497	-0.082345	0.000000	0.000000	3.000000	56.000000	0.000000
14870.667076	-0.094244	0.598709	-0.016120	78.219727	47.920330	55.750660	0.287813	0.000000	-0.806015	0.000000	0.000000	0.000000	-0.080974	-0.182497	-0.082345	0.000000	0.000000	3.000000	56.000000	0.000000
14870.670409	-0.094332	0.598027	-0.016425	78.219727	47.920330	55.750660	0.287813	0.000000	-0.806015	0.000000	0.000000	0.000000	-0.026434	-0.204748	-0.091339	0.000000	0.000000	3.000000	56.000000	0.000000
14870.673742	-0.094332	0.598027	-0.016425	78.219727	47.920330	55.750660	0.287813	0.000000	-0.806015	0.000000	0.000000	0.000000	-0.026434	-0.204748	-0.091339	0.000000	0.000000	3.000000	56.000000	0.000000
14870.677076	-0.094249	0.597282	-0.016811	78.343384	48.273994	56.017239	0.287813	0.000000	-0.806015	0.000000	0.000000	0.000000	0.024824	-0.223322	-0.115992	0.000000	0.000000	3.000000	56.000000	0.000000
14870.680409	-0.094249	0.597282	-0.016811	78.343384	48.273994	56.017239	0.287813	0.000000	-0.806015	0.000000	0.000000	0.000000	0.024824	-0.223322	-0.115992	0.000000	0.000000	3.000000	56.000000	0.000000
14870.683742	-0.094249	0.597282	-0.016811	78.343384	48.273994	56.017239	0.287813	0.000000	-0.806015	0.000000	0.000000	0.000000	0.024824	-0.223322	-0.115992	0.000000	0.000000	3.000000	56.000000	0.000000
14870.687076	-0.094249	0.597282	-0.016811	78.520905	48.634766	56.244045	0.287545	0.000000	-0.840570	0.000000	0.000000	0.000000	0.024824	-0.223322	-0.115992	0.000000	0.000000	3.000000	56.000000	0.000000
14870.690409	-0.094022	0.596470	-0.017261	78.520905	48.634766	56.244045	0.287545	0.000000	-0.840570	0.000000	0.000000	0.000000	0.068204	-0.243549	-0.135019	0.000000	0.000000	3.000000	56.000000	0.000000
14870.693742	-0.094022	0.596470	-0.017261	78.520905	48.634766	56.244045	0.287545	0.000000	-0.840570	0.000000	0.000000	0.000000	0.068204	-0.243549	-0.135019	0.000000	0.000000	3.000000	56.000000	0.000000
14870.697076	-0.093676	0.595586	-0.017756	78.758255	48.979111	56.382984	0.287545	0.000000	-0.840570	0.000000	0.000000	0.000000	0.103707	-0.265416	-0.148471	0.000000	0.000000	3.000000	56.000000	0.000000
14870.700409	-0.093676	0.595586	-0.017756	78.758255	48.979111	56.382984	0.287545	0.000000	-0.840570	0.000000	0.000000	0.000000	0.103707	-0.265416	-0.148471	0.000000	0.000000	3.000000	56.000000	0.000000
14870.703742	-0.093676	0.595586	-0.017756	78.758255	48.979111	56.382984	0.287545	0.000000	-0.840570	0.000000	0.000000	0.000000	0.103707	-0.265416	-0.148471	0.000000	0.000000	3.000000	56.000000	0.000000
14870.707076	-0.093221	0.594598	-0.018358	79.053909	49.310623	56.447048	0.316197	0.000000	-0.887818	0.000000	0.000000	0.000000	0.136449	-0.296450	-0.180433	0.000000	0.000000	3.000000	56.000000	0.000000
14870.710409	-0.093221	0.594598	-0.018358	79.053909	49.310623	56.447048	0.316197	0.000000	-0.887818	0.000000	0.000000	0.000000	0.136449	-0.296450	-0.180433	0.000000	0.000000	3.000000	56.000000	0.000000
14870.713742	-0.093221	0.594598	-0.018358	79.053909	49.310623	56.447048	0.316197	0.000000	-0.887818	0.000000	0.000000	0.000000	0.136449	-0.296450	-0.180433	0.000000	0.000000	3.000000	56.000000	0.000000
14870.717076	-0.092720	0.593550	-0.018979	79.396355	49.595261	56.410477	0.338938	0.000000	-0.917890	0.000000	0.000000	0.000000	0.150449	-0.314186	-0.186371	0.000000	0.000000	3.000000	56.000000	0.000000
14870.720409	-0.092720	0.593550	-0.018979	79.396355	49.595261	56.410477	0.338938	0.000000	-0.917890	0.000000	0.000000	0.000000	0.150449	-0.314186	-0.186371	0.000000	0.000000	3.000000	56.000000	0.000000
14870.723742	-0.092720	0.593550	-0.018979	79.396355	49.595261	56.410477	0.338938	0.000000	-0.917890	0.000000	0.000000	0.000000	0.150449	-0.314186	-0.186371	0.000000	0.000000	3.000000	56.000000	0.000000
14870.727076	-0.092159	0.592457	-0.019576	79.711891	49.291927	55.782955	0.364013	0.000000	-0.948952	0.000000	0.000000	0.000000	0.168095	-0.328062	-0.179120	0.000000	0.000000	3.000000	56.000000	0.000000
14870.730409	-0.092159	0.592457	-0.019576	79.711891	49.291927	55.782955	0.364013	0.000000	-0.948952	0.000000	0.000000	0.000000	0.168095	-0.328062	-0.179120	0.000000	0.000000	3.000000	56.000000	0.000000
14870.733742	-0.092159	0.592457	-0.019576	79.711891	49.291927	55.782955	0.364013	0.000000	-0.948952	0.000000	0.000000	0.000000	0.168095	-0.328062	-0.179120	0.000000	0.000000	3.000000	56.000000	0.000000
14870.737076	-0.091635	0.591348	-0.020110	79.886879	47.516720	53.746502	0.392029	0.000000	-0.978805	0.000000	0.000000	0.000000	0.157225	-0.332639	-0.160209	0.000000	0.000000	3.000000	56.000000	0.000000
14870.740409	-0.091635	0.591348	-0.020110	79.886879	47.516720	53.746502	0.392029	0.000000	-0.978805	0.000000	0.000000	0.000000	0.157225	-0.332639	-0.160209	0.000000	0.000000	3.000000	56.000000	0.000000
14870.743742	-0.091635	0.591348	-0.020110	79.886879	47.516720	53.746502	0.392029	0.000000	-0.978805	0.000000	0.000000	0.000000	0.157225	-0.332639	-0.160209	0.000000	0.000000	3.000000	56.000000	0.000000
14870.747076	-0.091106	0.590224	-0.020572	79.858597	44.368965	50.437771	0.418233	0.000000	-1.005507	0.000000	0.000000	0.000000	0.158872	-0.337290	-0.138676	0.000000	0.000000	3.000000	56.000000	0.000000
14870.750409	-0.091106	0.590224	-0.020572	79.858597	44.368965	50.437771	0.418233	0.000000	-1.005507	0.000000	0.000000	0.000000	0.158872	-0.337290	-0.138676	0.000000	0.000000	3.000000	56.000000	0.000000
14870.753742	-0.091106	0.590224	-0.020572	79.858597	44.368965	50.437771	0.418233	0.000000	-1.005507	0.000000	0.000000	0.000000	0.158872	-0.337290	-0.138676	0.000000	0.000000	3.000000	56.000000	0.000000
14870.757076	-0.090600	0.589053	-0.021029	79.658691	40.866302	46.881649	0.444712	0.000000	-1.028620	0.000000	0.000000	0.000000	0.151692	-0.351098	-0.136864	0.000000	0.000000	3.000000	56.000000	0.000000
14870.760409	-0.090600	0.589053	-0.021029	79.658691	40.866302	46.881649	0.444712	0.000000	-1.028620	0.000000	0.000000	0.000000	0.151692	-0.351098	-0.136864	0.000000	0.000000	3.000000	56.000000	0.000000
14870.763742	-0.090600	0.589053	-0.021029	79.658691	40.866302	46.881649	0.444712	0.000000	-1.028620	0.000000	0.000000	0.000000	0.151692	-0.351098	-0.136864	0.000000	0.000000	3.000000	56.000000	0.000000
14870.767076	-0.090063	0.587873	-0.021433	79.360817	37.747349	43.782555	0.469994	0.000000	-1.051430	0.000000	0.000000	0.000000	0.161098	-0.353958	-0.121250	0.000000	0.000000	3.000000	56.000000	0.000000
14870.770409	-0.090063	0.587873	-0.021433	79.360817	37.747349	43.782555	0.469994	0.000000	-1.051430	0.000000	0.000000	0.000000	0.161098	-0.353958	-0.121250	0.000000	0.000000	3.000000	56.000000	0.000000
14870.773742	-0.090063	0.587873	-0.021433	79.360817	37.747349	43.782555	0.469994	0.000000	-1.051430	0.000000	0.000000	0.000000	0.161098	-0.353958	-0.121250	0.000000	0.000000	3.000000	56.000000	0.000000
14870.777076	-0.089550	0.586714	-0.021828	79.057312	35.007275	41.062298	0.496843	0.000000	-1.071638	0.000000	0.000000	0.000000	0.153806	-0.347732	-0.118702	0.000000	0.000000	3.000000	56.000000	0.000000
14870.780409	-0.089550	0.586714	-0.021828	79.057312	35.007275	41.062298	0.496843	0.000000	-1.071638	0.000000	0.000000	0.000000	0.153806	-0.347732	-0.118702	0.000000	0.000000	3.000000	56.000000	0.000000
14870.783742	-0.089550	0.586714	-0.021828	79.057312	35.007275	41.062298	0.496843	0.000000	-1.071638	0.000000	0.000000	0.000000	0.153806	-0.347732	-0.118702	0.000000	0.000000	3.000000	56.000000	0.000000
14870.787076	-0.089067	0.585570	-0.022192	78.759888	32.625278	38.698063	0.522478	0.000000	-1.091422	0.000000	0.000000	0.000000	0.145071	-0.343370	-0.108961	0.000000	0.000000	3.000000	56.000000	0.000000
14870.790409	-0.089067	0.585570	-0.022192	78.759888	32.625278	38.698063	0.522478	0.000000	-1.091422	0.000000	0.000000	0.000000	0.145071	-0.343370	-0.108961	0.000000	0.000000	3.000000	56.000000	0.000000
14870.793742	-0.089067	0.585570	-0.022192	78.759888	32.625278	38.698063	0.522478	0.000000	-1.091422	0.000000	0.000000	0.000000	0.145071	-0.343370	-0.108961	0.000000	0.000000	3.000000	56.000000	0.000000
14870.797076	-0.088623	0.584493	-0.022471	78.473427	30.561504	36.649261	0.546656	0.000000	-1.109582	0.000000	0.000000	0.000000	0.133273	-0.322845	-0.083935	0.000000	0.000000	3.000000	56.000000	0.000000
14870.800409	-0.088623	0.584493	-0.022471	78.473427	30.561504	36.649261	0.546656	0.000000	-1.109582	0.000000	0.000000	0.000000	0.133273	-0.322845	-0.083935	0.000000	0.000000	3.000000	56.000000	0.000000
14870.803742	-0.088623	0.584493	-0.022471	78.473427	30.561504	36.649261	0.546656	0.000000	-1.109582	0.000000	0.000000	0.000000	0.133273	-0.322845	-0.083935	0.000000	0.000000	3.000000	56.000000	0.000000
14870.807076	-0.088222	0.583479	-0.022643	78.196785	28.760845	34.862724	0.568869	0.000000	-1.123572	0.000000	0.000000	0.000000	0.120074	-0.304373	-0.051588	0.000000	0.000000	3.000000	56.000000	0.000000
14870.810409	-0.088222	0.583479	-0.022643	78.196785	28.760845	34.862724	0.568869	0.000000	-1.123572	0.000000	0.000000	0.000000	0.120074	-0.304373	-0.051588	0.000000	0.000000	3.000000	56.000000	0.000000
14870.813742	-0.088222	0.583479	-0.022643	78.196785	28.760845	34.862724	0.568869	0.000000	-1.123572	0.000000	0.000000	0.000000	0.120074	-0.304373	-0.051588	0.000000	0.000000	3.000000	56.000000	0.000000
14870.817076	-0.087819	0.582556	-0.022729	77.925995	27.168905	33.278667	0.588881	0.000000	-1.132170	0.000000	0.000000	0.000000	0.121153	-0.276998	-0.025675	0.000000	0.000000	3.000000	56.000000	0.000000
14870.820409	-0.087819	0.582556	-0.022729	77.925995	27.168905	33.278667	0.588881	0.000000	-1.132170	0.000000	0.000000	0.000000	0.121153	-0.276998	-0.025675	0.000000	0.000000	3.000000	56.000000	0.000000
14870.823742	-0.087819	0.582556	-0.022729	77.925995	27.168905	33.278667	0.588881	0.000000	-1.132170	0.000000	0.000000	0.000000	0.121153	-0.276998	-0.025675	0.000000	0.000000	3.000000	56.000000	0.000000
14870.827076	-0.087436	0.581717	-0.022708	77.667999	25.811251	31.930376	0.609073	0.000000	-1.136449	0.000000	0.000000	0.000000	0.114635	-0.251657	0.006288	0.000000	0.000000	3.000000	56.000000	0.000000
14870.830409	-0.087436	0.581717	-0.022708	77.667999	25.811251	31.930376	0.609073	0.000000	-1.136449	0.000000	0.000000	0.000000	0.114635	-0.251657	0.006288	0.000000	0.000000	3.000000	56.000000	0.000000
14870.833742	-0.087436	0.581717	-0.022708	77.667999	25.811251	31.930376	0.609073	0.000000	-1.136449	0.000000	0.000000	0.000000	0.114635	-0.251657	0.006288	0.000000	0.000000	3.000000	56.000000	0.000000
14870.837076	-0.087099	0.581004	-0.022574	77.421066	24.640024	30.768541	0.628179	0.000000	-1.135401	0.000000	0.000000	0.000000	0.101351	-0.213862	0.040314	0.000000	0.000000	3.000000	56.000000	0.000000
14870.840409	-0.087099	0.581004	-0.022574	77.421066	24.640024	30.768541	0.628179	0.000000	-1.135401	0.000000	0.000000	0.000000	0.101351	-0.213862	0.040314	0.000000	0.000000	3.000000	56.000000	0.000000
14870.843742	-0.087099	0.581004	-0.022574	77.421066	24.640024	30.768541	0.628179	0.000000	-1.135401	0.000000	0.000000	0.000000	0.101351	-0.213862	0.040314	0.000000	0.000000	3.000000	56.000000	0.000000
14870.847076	-0.087099	0.581004	-0.022574	77.201889	23.664419	29.804985	0.645071	0.000000	-1.128682	0.000000	0.000000	0.000000	0.101351	-0.213862	0.040314	0.000000	0.000000	3.000000	56.000000	0.000000
14870.850409	-0.086815	0.580362	-0.022381	77.201889	23.664419	29.804985	0.645071	0.000000	-1.128682	0.000000	0.000000	0.000000	0.084987	-0.192389	0.057940	0.000000	0.000000	3.000000	56.000000	0.000000
14870.853742	-0.086815	0.580362	-0.022381	77.201889	23.664419	29.804985	0.645071	0.000000	-1.128682	0.000000	0.000000	0.000000	0.084987	-0.192389	0.057940	0.000000	0.000000	3.000000	56.000000	0.000000
14870.857076	-0.086573	0.579828	-0.022090	77.018234	22.891476	29.035883	0.645071	0.000000	-1.128682	0.000000	0.000000	0.000000	0.072786	-0.160294	0.087195	0.000000	0.000000	3.000000	56.000000	0.000000
14870.860409	-0.086573	0.579828	-0.022090	77.018234	22.891476	29.035883	0.645071	0.000000	-1.128682	0.000000	0.000000	0.000000	0.072786	-0.160294	0.087195	0.000000	0.000000	3.000000	56.000000	0.000000
14870.863742	-0.086573	0.579828	-0.022090	77.018234	22.891476	29.035883	0.645071	0.000000	-1.128682	0.000000	0.000000	0.000000	0.072786	-0.160294	0.087195	0.000000	0.000000	3.000000	56.000000	0.000000
14870.867076	-0.086573	0.579828	-0.022090	76.908546	22.495657	28.648188	0.671367	0.000000	-1.104493	0.000000	0.000000	0.000000	0.072786	-0.160294	0.087195	0.000000	0.000000	3.000000	56.000000	0.000000
14870.870409	-0.086403	0.579413	-0.021757	76.908546	22.495657	28.648188	0.671367	0.000000	-1.104493	0.000000	0.000000	0.000000	0.051024	-0.124425	0.099912	0.000000	0.000000	3.000000	56.000000	0.000000
14870.873742	-0.086403	0.579413	-0.021757	76.908546	22.495657	28.648188	0.671367	0.000000	-1.104493	0.000000	0.000000	0.000000	0.051024	-0.124425	0.099912	0.000000	0.000000	3.000000	56.000000	0.000000
14870.877076	-0.086262	0.579076	-0.021383	76.904716	22.607946	28.767529	0.671367	0.000000	-1.104493	0.000000	0.000000	0.000000	0.042274	-0.101227	0.112020	0.000000	0.000000	3.000000	56.000000	0.000000
14870.880409	-0.086262	0.579076	-0.021383	76.904716	22.607946	28.767529	0.671367	0.000000	-1.104493	0.000000	0.000000	0.000000	0.042274	-0.101227	0.112020	0.000000	0.000000	3.000000	56.000000	0.000000
14870.883742	-0.086262	0.579076	-0.021383	76.904716	22.607946	28.767529	0.671367	0.000000	-1.104493	0.000000	0.000000	0.000000	0.042274	-0.101227	0.112020	0.000000	0.000000	3.000000	56.000000	0.000000
14870.887076	-0.086262	0.579076	-0.021383	76.928101	22.929831	29.115938	0.686916	0.000000	-1.069171	0.000000	0.000000	0.000000	0.042274	-0.101227	0.112020	0.000000	0.000000	3.000000	56.000000	0.000000
14870.890409	-0.086191	0.578816	-0.020978	76.928101	22.929831	29.115938	0.686916	0.000000	-1.069171	0.000000	0.000000	0.000000	0.021092	-0.078040	0.121730	0.000000	0.000000	3.000000	56.000000	0.000000
14870.893742	-0.086191	0.578816	-0.020978	76.928101	22.929831	29.115938	0.686916	0.000000	-1.069171	0.000000	0.000000	0.000000	0.021092	-0.078040	0.121730	0.000000	0.000000	3.000000	56.000000	0.000000
14870.897076	-0.086191	0.578816	-0.020978	76.957939	23.371265	29.606064	0.686916	0.000000	-1.069171	0.000000	0.000000	0.000000	0.021092	-0.078040	0.121730	0.000000	0.000000	3.000000	56.000000	0.000000
14870.900409	-0.086191	0.578816	-0.020978	76.957939	23.371265	29.606064	0.686916	0.000000	-1.069171	0.000000	0.000000	0.000000	0.021092	-0.078040	0.121730	0.000000	0.000000	3.000000	56.000000	0.000000
14870.903742	-0.086138	0.578628	-0.020596	76.957939	23.371265	29.606064	0.686916	0.000000	-1.069171	0.000000	0.000000	0.000000	0.016121	-0.056329	0.114587	0.000000	0.000000	3.000000	56.000000	0.000000
14870.907076	-0.086169	0.578482	-0.020220	77.003326	23.931343	30.225702	0.690431	0.000000	-1.048882	0.000000	0.000000	0.000000	-0.009333	-0.043801	0.112843	0.000000	0.000000	3.000000	56.000000	0.000000
14870.910409	-0.086169	0.578482	-0.020220	77.003326	23.931343	30.225702	0.690431	0.000000	-1.048882	0.000000	0.000000	0.000000	-0.009333	-0.043801	0.112843	0.000000	0.000000	3.000000	56.000000	0.000000
14870.913742	-0.086169	0.578482	-0.020220	77.003326	23.931343	30.225702	0.690431	0.000000	-1.048882	0.000000	0.000000	0.000000	-0.009333	-0.043801	0.112843	0.000000	0.000000	3.000000	56.000000	0.000000
14870.917076	-0.086169	0.578482	-0.020220	77.036041	24.513016	30.888565	0.691563	0.000000	-1.010977	0.000000	0.000000	0.000000	-0.009333	-0.043801	0.112843	0.000000	0.000000	3.000000	56.000000	0.000000
14870.920409	-0.086234	0.578391	-0.019888	77.036041	24.513016	30.888565	0.691563	0.000000	-1.010977	0.000000	0.000000	0.000000	-0.019596	-0.027348	0.099366	0.000000	0.000000	3.000000	56.000000	0.000000
14870.923742	-0.086234	0.578391	-0.019888	77.036041	24.513016	30.888565	0.691563	0.000000	-1.010977	0.000000	0.000000	0.000000	-0.019596	-0.027348	0.099366	0.000000	0.000000	3.000000	56.000000	0.000000
14870.927076	-0.086234	0.578391	-0.019888	77.062546	25.139277	31.610205	0.691563	0.000000	-1.010977	0.000000	0.000000	0.000000	-0.019596	-0.027348	0.099366	0.000000	0.000000	3.000000	56.000000	0.000000
14870.930409	-0.086234	0.578391	-0.019888	77.062546	25.139277	31.610205	0.691563	0.000000	-1.010977	0.000000	0.000000	0.000000	-0.019596	-0.027348	0.099366	0.000000	0.000000	3.000000	56.000000	0.000000
14870.933742	-0.086335	0.578331	-0.019596	77.062546	25.139277	31.610205	0.691563	0.000000	-1.010977	0.000000	0.000000	0.000000	-0.030269	-0.018153	0.087844	0.000000	0.000000	3.000000	56.000000	0.000000
14870.937076	-0.086335	0.578331	-0.019596	77.080322	25.820070	32.408951	0.688297	0.000000	-0.994416	0.000000	0.000000	0.000000	-0.030269	-0.018153	0.087844	0.000000	0.000000	3.000000	56.000000	0.000000
14870.940409	-0.086335	0.578331	-0.019596	77.080322	25.820070	32.408951	0.688297	0.000000	-0.994416	0.000000	0.000000	0.000000	-0.030269	-0.018153	0.087844	0.000000	0.000000	3.000000	56.000000	0.000000
14870.943742	-0.086335	0.578331	-0.019596	77.080322	25.820070	32.408951	0.688297	0.000000	-0.994416	0.000000	0.000000	0.000000	-0.030269	-0.018153	0.087844	0.000000	0.000000	3.000000	56.000000	0.000000
14870.947076	-0.086571	0.578248	-0.019164	77.074890	26.540531	33.281471	0.683252	0.000000	-0.979776	0.000000	0.000000	0.000000	-0.070895	-0.024668	0.129373	0.000000	0.000000	3.000000	56.000000	0.000000
14870.950409	-0.086571	0.578248	-0.019164	77.074890	26.540531	33.281471	0.683252	0.000000	-0.979776	0.000000	0.000000	0.000000	-0.070895	-0.024668	0.129373	0.000000	0.000000	3.000000	56.000000	0.000000
14870.953742	-0.086571	0.578248	-0.019164	77.074890	26.540531	33.281471	0.683252	0.000000	-0.979776	0.000000	0.000000	0.000000	-0.070895	-0.024668	0.129373	0.000000	0.000000	3.000000	56.000000	0.000000
14870.957076	-0.086571	0.578248	-0.019164	77.035995	27.248915	34.164707	0.671436	0.000000	-0.958213	0.000000	0.000000	0.000000	-0.070895	-0.024668	0.129373	0.000000	0.000000	3.000000	56.000000	0.000000
14870.960409	-0.086681	0.578233	-0.019045	77.035995	27.248915	34.164707	0.671436	0.000000	-0.958213	0.000000	0.000000	0.000000	-0.032983	-0.004478	0.035675	0.000000	0.000000	3.000000	56.000000	0.000000
14870.963742	-0.086681	0.578233	-0.019045	77.035995	27.248915	34.164707	0.671436	0.000000	-0.958213	0.000000	0.000000	0.000000	-0.032983	-0.004478	0.035675	0.000000	0.000000	3.000000	56.000000	0.000000
14870.967076	-0.086740	0.578231	-0.018966	76.968582	27.902445	35.010971	0.671436	0.000000	-0.958213	0.000000	0.000000	0.000000	-0.017708	-0.000575	0.023952	0.000000	0.000000	3.000000	56.000000	0.000000
14870.970409	-0.086740	0.578231	-0.018966	76.968582	27.902445	35.010971	0.671436	0.000000	-0.958213	0.000000	0.000000	0.000000	-0.017708	-0.000575	0.023952	0.000000	0.000000	3.000000	56.000000	0.000000
14870.973742	-0.086740	0.578231	-0.018966	76.968582	27.902445	35.010971	0.671436	0.000000	-0.958213	0.000000	0.000000	0.000000	-0.017708	-0.000575	0.023952	0.000000	0.000000	3.000000	56.000000	0.000000
14870.977076	-0.086740	0.578231	-0.018966	76.888618	28.428297	35.711823	0.662988	0.000000	-0.948275	0.000000	0.000000	0.000000	-0.017708	-0.000575	0.023952	0.000000	0.000000	3.000000	56.000000	0.000000
14870.980409	-0.086771	0.578285	-0.018918	76.888618	28.428297	35.711823	0.662988	0.000000	-0.948275	0.000000	0.000000	0.000000	-0.009298	0.016056	0.014201	0.000000	0.000000	3.000000	56.000000	0.000000
14870.983742	-0.086771	0.578285	-0.018918	76.888618	28.428297	35.711823	0.662988	0.000000	-0.948275	0.000000	0.000000	0.000000	-0.009298	0.016056	0.014201	0.000000	0.000000	3.000000	56.000000	0.000000
14870.987076	-0.086771	0.578285	-0.018918	76.816765	28.809319	36.226383	0.662988	0.000000	-0.948275	0.000000	0.000000	0.000000	-0.009298	0.016056	0.014201	0.000000	0.000000	3.000000	56.000000	0.000000
14870.990409	-0.086771	0.578285	-0.018918	76.816765	28.809319	36.226383	0.662988	0.000000	-0.948275	0.000000	0.000000	0.000000	-0.009298	0.016056	0.014201	0.000000	0.000000	3.000000	56.000000	0.000000
14870.993742	-0.086743	0.578340	-0.018951	76.816765	28.809319	36.226383	0.662988	0.000000	-0.948275	0.000000	0.000000	0.000000	0.008417	0.016606	-0.009751	0.000000	0.000000	3.000000	56.000000	0.000000
14870.997076	-0.086743	0.578340	-0.018951	76.765045	29.019377	36.522865	0.661438	0.000000	-0.945909	0.000000	0.000000	0.000000	0.008417	0.016606	-0.009751	0.000000	0.000000	3.000000	56.000000	0.000000
14871.000409	-0.086743	0.578340	-0.018951	76.765045	29.019377	36.522865	0.661438	0.000000	-0.945909	0.000000	0.000000	0.000000	0.008417	0.016606	-0.009751	0.000000	0.000000	3.000000	56.000000	0.000000
14871.003742	-0.086743	0.578340	-0.018951	76.765045	29.019377	36.522865	0.661438	0.000000	-0.945909	0.000000	0.000000	0.000000	0.008417	0.016606	-0.009751	0.000000	0.000000	3.000000	56.000000	0.000000
14871.007076	-0.086693	0.578562	-0.019093	76.739929	29.051104	36.576786	0.662841	0.000000	-0.947534	0.000000	0.000000	0.000000	0.014940	0.066443	-0.042731	0.000000	0.000000	3.000000	56.000000	0.000000
14871.010409	-0.086693	0.578562	-0.019093	76.739929	29.051104	36.576786	0.662841	0.000000	-0.947534	0.000000	0.000000	0.000000	0.014940	0.066443	-0.042731	0.000000	0.000000	3.000000	56.000000	0.000000
14871.013742	-0.086693	0.578562	-0.019093	76.739929	29.051104	36.576786	0.662841	0.000000	-0.947534	0.000000	0.000000	0.000000	0.014940	0.066443	-0.042731	0.000000	0.000000	3.000000	56.000000	0.000000
14871.017076	-0.086693	0.578562	-0.019093	76.725616	28.999681	36.523960	0.665331	0.000000	-0.954656	0.000000	0.000000	0.000000	0.014940	0.066443	-0.042731	0.000000	0.000000	3.000000	56.000000	0.000000
14871.020409	-0.086672	0.578728	-0.019203	76.725616	28.999681	36.523960	0.665331	0.000000	-0.954656	0.000000	0.000000	0.000000	0.006530	0.049801	-0.032997	0.000000	0.000000	3.000000	56.000000	0.000000
14871.023742	-0.086672	0.578728	-0.019203	76.725616	28.999681	36.523960	0.665331	0.000000	-0.954656	0.000000	0.000000	0.000000	0.006530	0.049801	-0.032997	0.000000	0.000000	3.000000	56.000000	0.000000
14871.027076	-0.086672	0.578728	-0.019203	76.708862	28.945250	36.462437	0.665331	0.000000	-0.954656	0.000000	0.000000	0.000000	0.006530	0.049801	-0.032997	0.000000	0.000000	3.000000	56.000000	0.000000
14871.030409	-0.086672	0.578728	-0.019203	76.708862	28.945250	36.462437	0.665331	0.000000	-0.954656	0.000000	0.000000	0.000000	0.006530	0.049801	-0.032997	0.000000	0.000000	3.000000	56.000000	0.000000
14871.033742	-0.086610	0.578936	-0.019294	76.708862	28.945250	36.462437	0.665331	0.000000	-0.954656	0.000000	0.000000	0.000000	0.018374	0.062440	-0.027367	0.000000	0.000000	3.000000	56.000000	0.000000
14871.037076	-0.086610	0.578936	-0.019294	76.693542	28.893364	36.408695	0.666419	0.000000	-0.960155	0.000000	0.000000	0.000000	0.018374	0.062440	-0.027367	0.000000	0.000000	3.000000	56.000000	0.000000
14871.040409	-0.086610	0.578936	-0.019294	76.693542	28.893364	36.408695	0.666419	0.000000	-0.960155	0.000000	0.000000	0.000000	0.018374	0.062440	-0.027367	0.000000	0.000000	3.000000	56.000000	0.000000
14871.043742	-0.086610	0.578936	-0.019294	76.693542	28.893364	36.408695	0.666419	0.000000	-0.960155	0.000000	0.000000	0.000000	0.018374	0.062440	-0.027367	0.000000	0.000000	3.000000	56.000000	0.000000
14871.047076	-0.086568	0.579334	-0.019511	76.675858	28.833111	36.346352	0.669482	0.000000	-0.964716	0.000000	0.000000	0.000000	0.012834	0.119493	-0.064890	0.000000	0.000000	3.000000	56.000000	0.000000
14871.050409	-0.086568	0.579334	-0.019511	76.675858	28.833111	36.346352	0.669482	0.000000	-0.964716	0.000000	0.000000	0.000000	0.012834	0.119493	-0.064890	0.000000	0.000000	3.000000	56.000000	0.000000
14871.053742	-0.086568	0.579334	-0.019511	76.675858	28.833111	36.346352	0.669482	0.000000	-0.964716	0.000000	0.000000	0.000000	0.012834	0.119493	-0.064890	0.000000	0.000000	3.000000	56.000000	0.000000
14871.057076	-0.086568	0.579334	-0.019511	76.661041	28.785891	36.299343	0.671621	0.000000	-0.975532	0.000000	0.000000	0.000000	0.012834	0.119493	-0.064890	0.000000	0.000000	3.000000	56.000000	0.000000
14871.060409	-0.086585	0.579549	-0.019642	76.661041	28.785891	36.299343	0.671621	0.000000	-0.975532	0.000000	0.000000	0.000000	-0.005141	0.064316	-0.039484	0.000000	0.000000	3.000000	56.000000	0.000000
14871.063742	-0.086585	0.579549	-0.019642	76.661041	28.785891	36.299343	0.671621	0.000000	-0.975532	0.000000	0.000000	0.000000	-0.005141	0.064316	-0.039484	0.000000	0.000000	3.000000	56.000000	0.000000
14871.067076	-0.086585	0.579549	-0.019642	76.651543	28.757374	36.276287	0.671621	0.000000	-0.975532	0.000000	0.000000	0.000000	-0.005141	0.064316	-0.039484	0.000000	0.000000	3.000000	56.000000	0.000000
14871.070409	-0.086585	0.579549	-0.019642	76.651543	28.757374	36.276287	0.671621	0.000000	-0.975532	0.000000	0.000000	0.000000	-0.005141	0.064316	-0.039484	0.000000	0.000000	3.000000	56.000000	0.000000
14871.073742	-0.086603	0.579739	-0.019767	76.651543	28.757374	36.276287	0.671621	0.000000	-0.975532	0.000000	0.000000	0.000000	-0.005516	0.056998	-0.037544	0.000000	0.000000	3.000000	56.000000	0.000000
14871.077076	-0.086603	0.579739	-0.019767	76.643517	28.742119	36.260841	0.670764	0.000000	-0.982112	0.000000	0.000000	0.000000	-0.005516	0.056998	-0.037544	0.000000	0.000000	3.000000	56.000000	0.000000
14871.080409	-0.086603	0.579739	-0.019767	76.643517	28.742119	36.260841	0.670764	0.000000	-0.982112	0.000000	0.000000	0.000000	-0.005516	0.056998	-0.037544	0.000000	0.000000	3.000000	56.000000	0.000000
14871.083742	-0.086603	0.579739	-0.019767	76.643517	28.742119	36.260841	0.670764	0.000000	-0.982112	0.000000	0.000000	0.000000	-0.005516	0.056998	-0.037544	0.000000	0.000000	3.000000	56.000000	0.000000
14871.087076	-0.086625	0.580088	-0.019984	76.633484	28.709263	36.231384	0.669844	0.000000	-0.988369	0.000000	0.000000	0.000000	-0.006573	0.104673	-0.064850	0.000000	0.000000	3.000000	56.000000	0.000000
14871.090409	-0.086625	0.580088	-0.019984	76.633484	28.709263	36.231384	0.669844	0.000000	-0.988369	0.000000	0.000000	0.000000	-0.006573	0.104673	-0.064850	0.000000	0.000000	3.000000	56.000000	0.000000
14871.093742	-0.086625	0.580088	-0.019984	76.633484	28.709263	36.231384	0.669844	0.000000	-0.988369	0.000000	0.000000	0.000000	-0.006573	0.104673	-0.064850	0.000000	0.000000	3.000000	56.000000	0.000000
14871.097076	-0.086606	0.580204	-0.020081	76.623863	28.675470	36.196648	0.668749	0.000000	-0.999178	0.000000	0.000000	0.000000	0.005789	0.035005	-0.029211	0.000000	0.000000	3.000000	56.000000	0.000000
14871.100409	-0.086606	0.580204	-0.020081	76.623863	28.675470	36.196648	0.668749	0.000000	-0.999178	0.000000	0.000000	0.000000	0.005789	0.035005	-0.029211	0.000000	0.000000	3.000000	56.000000	0.000000
14871.103742	-0.086606	0.580204	-0.020081	76.623863	28.675470	36.196648	0.668749	0.000000	-0.999178	0.000000	0.000000	0.000000	0.005789	0.035005	-0.029211	0.000000	0.000000	3.000000	56.000000	0.000000
14871.107076	-0.086606	0.580204	-0.020081	76.614258	28.636309	36.161983	0.669714	0.000000	-1.004046	0.000000	0.000000	0.000000	0.005789	0.035005	-0.029211	0.000000	0.000000	3.000000	56.000000	0.000000
14871.110409	-0.086637	0.580308	-0.020139	76.614258	28.636309	36.161983	0.669714	0.000000	-1.004046	0.000000	0.000000	0.000000	-0.009474	0.031140	-0.017483	0.000000	0.000000	3.000000	56.000000	0.000000
14871.113742	-0.086637	0.580308	-0.020139	76.614258	28.636309	36.161983	0.669714	0.000000	-1.004046	0.000000	0.000000	0.000000	-0.009474	0.031140	-0.017483	0.000000	0.000000	3.000000	56.000000	0.000000
14871.117076	-0.086637	0.580308	-0.020139	76.607033	28.605581	36.135986	0.669714	0.000000	-1.004046	0.000000	0.000000	0.000000	-0.009474	0.031140	-0.017483	0.000000	0.000000	3.000000	56.000000	0.000000
14871.120409	-0.086637	0.580308	-0.020139	76.607033	28.605581	36.135986	0.669714	0.000000	-1.004046	0.000000	0.000000	0.000000	-0.009474	0.031140	-0.017483	0.000000	0.000000	3.000000	56.000000	0.000000
14871.123742	-0.086675	0.580381	-0.020167	76.607033	28.605581	36.135986	0.669714	0.000000	-1.004046	0.000000	0.000000	0.000000	-0.011271	0.021908	-0.008407	0.000000	0.000000	3.000000	56.000000	0.000000
14871.127076	-0.086675	0.580381	-0.020167	76.599823	28.572186	36.110046	0.668135	0.000000	-1.006960	0.000000	0.000000	0.000000	-0.011271	0.021908	-0.008407	0.000000	0.000000	3.000000	56.000000	0.000000
14871.130409	-0.086675	0.580381	-0.020167	76.599823	28.572186	36.110046	0.668135	0.000000	-1.006960	0.000000	0.000000	0.000000	-0.011271	0.021908	-0.008407	0.000000	0.000000	3.000000	56.000000	0.000000
14871.133742	-0.086675	0.580381	-0.020167	76.599823	28.572186	36.110046	0.668135	0.000000	-1.006960	0.000000	0.000000	0.000000	-0.011271	0.021908	-0.008407	0.000000	0.000000	3.000000	56.000000	0.000000
14871.137076	-0.086842	0.580448	-0.020196	76.603287	28.583891	36.131550	0.666256	0.000000	-1.008361	0.000000	0.000000	0.000000	-0.050019	0.019980	-0.008724	0.000000	0.000000	3.000000	56.000000	0.000000
14871.140409	-0.086842	0.580448	-0.020196	76.603287	28.583891	36.131550	0.666256	0.000000	-1.008361	0.000000	0.000000	0.000000	-0.050019	0.019980	-0.008724	0.000000	0.000000	3.000000	56.000000	0.000000
14871.143742	-0.086842	0.580448	-0.020196	76.603287	28.583891	36.131550	0.666256	0.000000	-1.008361	0.000000	0.000000	0.000000	-0.050019	0.019980	-0.008724	0.000000	0.000000	3.000000	56.000000	0.000000
14871.147076	-0.086842	0.580448	-0.020196	76.617889	28.647850	36.206997	0.657920	0.000000	-1.009815	0.000000	0.000000	0.000000	-0.050019	0.019980	-0.008724	0.000000	0.000000	3.000000	56.000000	0.000000
14871.150409	-0.086947	0.580423	-0.020210	76.617889	28.647850	36.206997	0.657920	0.000000	-1.009815	0.000000	0.000000	0.000000	-0.031510	-0.007281	-0.004206	0.000000	0.000000	3.000000	56.000000	0.000000
14871.153742	-0.086947	0.580423	-0.020210	76.617889	28.647850	36.206997	0.657920	0.000000	-1.009815	0.000000	0.000000	0.000000	-0.031510	-0.007281	-0.004206	0.000000	0.000000	3.000000	56.000000	0.000000
14871.157076	-0.086947	0.580423	-0.020210	76.655304	28.829590	36.397514	0.657920	0.000000	-1.009815	0.000000	0.000000	0.000000	-0.031510	-0.007281	-0.004206	0.000000	0.000000	3.000000	56.000000	0.000000
14871.160409	-0.086947	0.580423	-0.020210	76.655304	28.829590	36.397514	0.657920	0.000000	-1.009815	0.000000	0.000000	0.000000	-0.031510	-0.007281	-0.004206	0.000000	0.000000	3.000000	56.000000	0.000000
14871.163742	-0.087056	0.580393	-0.020201	76.655304	28.829590	36.397514	0.657920	0.000000	-1.009815	0.000000	0.000000	0.000000	-0.032923	-0.009251	0.002887	0.000000	0.000000	3.000000	56.000000	0.000000
14871.167076	-0.087056	0.580393	-0.020201	76.701675	29.050386	36.629646	0.652668	0.000000	-1.010517	0.000000	0.000000	0.000000	-0.032923	-0.009251	0.002887	0.000000	0.000000	3.000000	56.000000	0.000000
14871.170409	-0.087056	0.580393	-0.020201	76.701675	29.050386	36.629646	0.652668	0.000000	-1.010517	0.000000	0.000000	0.000000	-0.032923	-0.009251	0.002887	0.000000	0.000000	3.000000	56.000000	0.000000
14871.173742	-0.087056	0.580393	-0.020201	76.701675	29.050386	36.629646	0.652668	0.000000	-1.010517	0.000000	0.000000	0.000000	-0.032923	-0.009251	0.002887	0.000000	0.000000	3.000000	56.000000	0.000000
14871.177076	-0.087267	0.580253	-0.020226	76.741524	29.236710	36.826092	0.647181	0.000000	-1.010035	0.000000	0.000000	0.000000	-0.063182	-0.041882	-0.007639	0.000000	0.000000	3.000000	56.000000	0.000000
14871.180409	-0.087267	0.580253	-0.020226	76.741524	29.236710	36.826092	0.647181	0.000000	-1.010035	0.000000	0.000000	0.000000	-0.063182	-0.041882	-0.007639	0.000000	0.000000	3.000000	56.000000	0.000000
14871.183742	-0.087267	0.580253	-0.020226	76.741524	29.236710	36.826092	0.647181	0.000000	-1.010035	0.000000	0.000000	0.000000	-0.063182	-0.041882	-0.007639	0.000000	0.000000	3.000000	56.000000	0.000000
14871.187076	-0.087267	0.580253	-0.020226	76.771187	29.371361	36.969616	0.636651	0.000000	-1.011308	0.000000	0.000000	0.000000	-0.063182	-0.041882	-0.007639	0.000000	0.000000	3.000000	56.000000	0.000000
14871.190409	-0.087355	0.580156	-0.020216	76.771187	29.371361	36.969616	0.636651	0.000000	-1.011308	0.000000	0.000000	0.000000	-0.026473	-0.029227	0.002934	0.000000	0.000000	3.000000	56.000000	0.000000
14871.193742	-0.087355	0.580156	-0.020216	76.771187	29.371361	36.969616	0.636651	0.000000	-1.011308	0.000000	0.000000	0.000000	-0.026473	-0.029227	0.002934	0.000000	0.000000	3.000000	56.000000	0.000000
14871.197076	-0.087355	0.580156	-0.020216	76.789307	29.442928	37.051746	0.636651	0.000000	-1.011308	0.000000	0.000000	0.000000	-0.026473	-0.029227	0.002934	0.000000	0.000000	3.000000	56.000000	0.000000
14871.200409	-0.087355	0.580156	-0.020216	76.789307	29.442928	37.051746	0.636651	0.000000	-1.011308	0.000000	0.000000	0.000000	-0.026473	-0.029227	0.002934	0.000000	0.000000	3.000000	56.000000	0.000000
14871.203742	-0.087435	0.580047	-0.020247	76.789307	29.442928	37.051746	0.636651	0.000000	-1.011308	0.000000	0.000000	0.000000	-0.024025	-0.032639	-0.009301	0.000000	0.000000	3.000000	56.000000	0.000000
14871.207076	-0.087435	0.580047	-0.020247	76.800201	29.477581	37.095291	0.632238	0.000000	-1.010820	0.000000	0.000000	0.000000	-0.024025	-0.032639	-0.009301	0.000000	0.000000	3.000000	56.000000	0.000000
14871.210409	-0.087435	0.580047	-0.020247	76.800201	29.477581	37.095291	0.632238	0.000000	-1.010820	0.000000	0.000000	0.000000	-0.024025	-0.032639	-0.009301	0.000000	0.000000	3.000000	56.000000	0.000000
14871.213742	-0.087435	0.580047	-0.020247	76.800201	29.477581	37.095291	0.632238	0.000000	-1.010820	0.000000	0.000000	0.000000	-0.024025	-0.032639	-0.009301	0.000000	0.000000	3.000000	56.000000	0.000000
14871.217076	-0.087529	0.579902	-0.020317	76.811127	29.515030	37.138920	0.628234	0.000000	-1.012370	0.000000	0.000000	0.000000	-0.028191	-0.043383	-0.020812	0.000000	0.000000	3.000000	56.000000	0.000000
14871.220409	-0.087529	0.579902	-0.020317	76.811127	29.515030	37.138920	0.628234	0.000000	-1.012370	0.000000	0.000000	0.000000	-0.028191	-0.043383	-0.020812	0.000000	0.000000	3.000000	56.000000	0.000000
14871.223742	-0.087529	0.579902	-0.020317	76.811127	29.515030	37.138920	0.628234	0.000000	-1.012370	0.000000	0.000000	0.000000	-0.028191	-0.043383	-0.020812	0.000000	0.000000	3.000000	56.000000	0.000000
14871.227076	-0.087556	0.579855	-0.020400	76.817291	29.535053	37.164646	0.623536	0.000000	-1.015838	0.000000	0.000000	0.000000	-0.007938	-0.014175	-0.024972	0.000000	0.000000	3.000000	56.000000	0.000000
14871.230409	-0.087556	0.579855	-0.020400	76.817291	29.535053	37.164646	0.623536	0.000000	-1.015838	0.000000	0.000000	0.000000	-0.007938	-0.014175	-0.024972	0.000000	0.000000	3.000000	56.000000	0.000000
14871.233742	-0.087556	0.579855	-0.020400	76.817291	29.535053	37.164646	0.623536	0.000000	-1.015838	0.000000	0.000000	0.000000	-0.007938	-0.014175	-0.024972	0.000000	0.000000	3.000000	56.000000	0.000000
14871.237076	-0.087556	0.579855	-0.020400	76.822029	29.552546	37.182610	0.622212	0.000000	-1.020000	0.000000	0.000000	0.000000	-0.007938	-0.014175	-0.024972	0.000000	0.000000	3.000000	56.000000	0.000000
14871.240409	-0.087548	0.579844	-0.020441	76.822029	29.552546	37.182610	0.622212	0.000000	-1.020000	0.000000	0.000000	0.000000	0.002452	-0.003438	-0.012226	0.000000	0.000000	3.000000	56.000000	0.000000
14871.243742	-0.087548	0.579844	-0.020441	76.822029	29.552546	37.182610	0.622212	0.000000	-1.020000	0.000000	0.000000	0.000000	0.002452	-0.003438	-0.012226	0.000000	0.000000	3.000000	56.000000	0.000000
14871.247076	-0.087548	0.579844	-0.020441	76.822029	29.555281	37.182625	0.622212	0.000000	-1.020000	0.000000	0.000000	0.000000	0.002452	-0.003438	-0.012226	0.000000	0.000000	3.000000	56.000000	0.000000
14871.250409	-0.087548	0.579844	-0.020441	76.822029	29.555281	37.182625	0.622212	0.000000	-1.020000	0.000000	0.000000	0.000000	0.002452	-0.003438	-0.012226	0.000000	0.000000	3.000000	56.000000	0.000000
14871.253742	-0.087513	0.579863	-0.020508	76.822029	29.555281	37.182625	0.622212	0.000000	-1.020000	0.000000	0.000000	0.000000	0.010488	0.005800	-0.020048	0.000000	0.000000	3.000000	56.000000	0.000000
14871.257076	-0.087513	0.579863	-0.020508	76.819641	29.549236	37.173622	0.622621	0.000000	-1.022038	0.000000	0.000000	0.000000	0.010488	0.005800	-0.020048	0.000000	0.000000	3.000000	56.000000	0.000000
14871.260409	-0.087513	0.579863	-0.020508	76.819641	29.549236	37.173622	0.622621	0.000000	-1.022038	0.000000	0.000000	0.000000	0.010488	0.005800	-0.020048	0.000000	0.000000	3.000000	56.000000	0.000000
14871.263742	-0.087513	0.579863	-0.020508	76.819641	29.549236	37.173622	0.622621	0.000000	-1.022038	0.000000	0.000000	0.000000	0.010488	0.005800	-0.020048	0.000000	0.000000	3.000000	56.000000	0.000000
14871.267076	-0.087478	0.579949	-0.020570	76.814911	29.531748	37.155663	0.624369	0.000000	-1.025379	0.000000	0.000000	0.000000	0.010250	0.025769	-0.018868	0.000000	0.000000	3.000000	56.000000	0.000000
14871.270409	-0.087478	0.579949	-0.020570	76.814911	29.531748	37.155663	0.624369	0.000000	-1.025379	0.000000	0.000000	0.000000	0.010250	0.025769	-0.018868	0.000000	0.000000	3.000000	56.000000	0.000000
14871.273742	-0.087478	0.579949	-0.020570	76.814911	29.531748	37.155663	0.624369	0.000000	-1.025379	0.000000	0.000000	0.000000	0.010250	0.025769	-0.018868	0.000000	0.000000	3.000000	56.000000	0.000000
14871.277076	-0.087478	0.579949	-0.020570	76.811279	29.513250	37.132214	0.626077	0.000000	-1.028524	0.000000	0.000000	0.000000	0.010250	0.025769	-0.018868	0.000000	0.000000	3.000000	56.000000	0.000000
14871.280409	-0.087460	0.579991	-0.020556	76.811279	29.513250	37.132214	0.626077	0.000000	-1.028524	0.000000	0.000000	0.000000	0.005584	0.012673	0.004399	0.000000	0.000000	3.000000	56.000000	0.000000
14871.283742	-0.087460	0.579991	-0.020556	76.811279	29.513250	37.132214	0.626077	0.000000	-1.028524	0.000000	0.000000	0.000000	0.005584	0.012673	0.004399	0.000000	0.000000	3.000000	56.000000	0.000000
14871.287076	-0.087460	0.579991	-0.020556	76.804169	29.487068	37.105312	0.626077	0.000000	-1.028524	0.000000	0.000000	0.000000	0.005584	0.012673	0.004399	0.000000	0.000000	3.000000	56.000000	0.000000
14871.290409	-0.087460	0.579991	-0.020556	76.804169	29.487068	37.105312	0.626077	0.000000	-1.028524	0.000000	0.000000	0.000000	0.005584	0.012673	0.004399	0.000000	0.000000	3.000000	56.000000	0.000000
14871.293742	-0.087465	0.580051	-0.020528	76.804169	29.487068	37.105312	0.626077	0.000000	-1.028524	0.000000	0.000000	0.000000	-0.001657	0.018031	0.008278	0.000000	0.000000	3.000000	56.000000	0.000000
14871.297076	-0.087465	0.580051	-0.020528	76.800499	29.460436	37.081894	0.627008	0.000000	-1.027791	0.000000	0.000000	0.000000	-0.001657	0.018031	0.008278	0.000000	0.000000	3.000000	56.000000	0.000000
14871.300409	-0.087465	0.580051	-0.020528	76.800499	29.460436	37.081894	0.627008	0.000000	-1.027791	0.000000	0.000000	0.000000	-0.001657	0.018031	0.008278	0.000000	0.000000	3.000000	56.000000	0.000000
14871.303742	-0.087465	0.580051	-0.020528	76.800499	29.460436	37.081894	0.627008	0.000000	-1.027791	0.000000	0.000000	0.000000	-0.001657	0.018031	0.008278	0.000000	0.000000	3.000000	56.000000	0.000000
14871.307076	-0.087562	0.580123	-0.020477	76.796867	29.433830	37.058495	0.626732	0.000000	-1.026411	0.000000	0.000000	0.000000	-0.028984	0.021485	0.015513	0.000000	0.000000	3.000000	56.000000	0.000000
14871.310409	-0.087562	0.580123	-0.020477	76.796867	29.433830	37.058495	0.626732	0.000000	-1.026411	0.000000	0.000000	0.000000	-0.028984	0.021485	0.015513	0.000000	0.000000	3.000000	56.000000	0.000000
14871.313742	-0.087562	0.580123	-0.020477	76.796867	29.433830	37.058495	0.626732	0.000000	-1.026411	0.000000	0.000000	0.000000	-0.028984	0.021485	0.015513	0.000000	0.000000	3.000000	56.000000	0.000000
14871.317076	-0.087562	0.580123	-0.020477	76.795578	29.418659	37.044048	0.621901	0.000000	-1.023826	0.000000	0.000000	0.000000	-0.028984	0.021485	0.015513	0.000000	0.000000	3.000000	56.000000	0.000000
14871.320409	-0.087581	0.580147	-0.020487	76.795578	29.418659	37.044048	0.621901	0.000000	-1.023826	0.000000	0.000000	0.000000	-0.005823	0.007279	-0.003223	0.000000	0.000000	3.000000	56.000000	0.000000
14871.323742	-0.087581	0.580147	-0.020487	76.795578	29.418659	37.044048	0.621901	0.000000	-1.023826	0.000000	0.000000	0.000000	-0.005823	0.007279	-0.003223	0.000000	0.000000	3.000000	56.000000	0.000000
14871.327076	-0.087581	0.580147	-0.020487	76.793221	29.401787	37.035095	0.621901	0.000000	-1.023826	0.000000	0.000000	0.000000	-0.005823	0.007279	-0.003223	0.000000	0.000000	3.000000	56.000000	0.000000
14871.330409	-0.087581	0.580147	-0.020487	76.793221	29.401787	37.035095	0.621901	0.000000	-1.023826	0.000000	0.000000	0.000000	-0.005823	0.007279	-0.003223	0.000000	0.000000	3.000000	56.000000	0.000000
14871.333742	-0.087668	0.580165	-0.020487	76.793221	29.401787	37.035095	0.621901	0.000000	-1.023826	0.000000	0.000000	0.000000	-0.025905	0.005385	0.000132	0.000000	0.000000	3.000000	56.000000	0.000000
14871.337076	-0.087668	0.580165	-0.020487	76.793205	29.393627	37.035095	0.620931	0.000000	-1.024363	0.000000	0.000000	0.000000	-0.025905	0.005385	0.000132	0.000000	0.000000	3.000000	56.000000	0.000000
14871.340409	-0.087668	0.580165	-0.020487	76.793205	29.393627	37.035095	0.620931	0.000000	-1.024363	0.000000	0.000000	0.000000	-0.025905	0.005385	0.000132	0.000000	0.000000	3.000000	56.000000	0.000000
14871.343742	-0.087668	0.580165	-0.020487	76.793205	29.393627	37.035095	0.620931	0.000000	-1.024363	0.000000	0.000000	0.000000	-0.025905	0.005385	0.000132	0.000000	0.000000	3.000000	56.000000	0.000000
14871.347076	-0.087687	0.580189	-0.020498	76.790840	29.387648	37.026161	0.616613	0.000000	-1.024341	0.000000	0.000000	0.000000	-0.005822	0.007290	-0.003225	0.000000	0.000000	3.000000	56.000000	0.000000
14871.350409	-0.087687	0.580189	-0.020498	76.790840	29.387648	37.026161	0.616613	0.000000	-1.024341	0.000000	0.000000	0.000000	-0.005822	0.007290	-0.003225	0.000000	0.000000	3.000000	56.000000	0.000000
14871.353742	-0.087687	0.580189	-0.020498	76.790840	29.387648	37.026161	0.616613	0.000000	-1.024341	0.000000	0.000000	0.000000	-0.005822	0.007290	-0.003225	0.000000	0.000000	3.000000	56.000000	0.000000
14871.357076	-0.087687	0.580189	-0.020498	76.788452	29.381651	37.017200	0.615643	0.000000	-1.024878	0.000000	0.000000	0.000000	-0.005822	0.007290	-0.003225	0.000000	0.000000	3.000000	56.000000	0.000000
14871.360409	-0.087679	0.580194	-0.020429	76.788452	29.381651	37.017200	0.615643	0.000000	-1.024878	0.000000	0.000000	0.000000	0.002342	0.001514	0.020570	0.000000	0.000000	3.000000	56.000000	0.000000
14871.363742	-0.087679	0.580194	-0.020429	76.788452	29.381651	37.017200	0.615643	0.000000	-1.024878	0.000000	0.000000	0.000000	0.002342	0.001514	0.020570	0.000000	0.000000	3.000000	56.000000	0.000000
14871.367076	-0.087679	0.580194	-0.020429	76.787163	29.377361	37.002754	0.615643	0.000000	-1.024878	0.000000	0.000000	0.000000	0.002342	0.001514	0.020570	0.000000	0.000000	3.000000	56.000000	0.000000
14871.370409	-0.087679	0.580194	-0.020429	76.787163	29.377361	37.002754	0.615643	0.000000	-1.024878	0.000000	0.000000	0.000000	0.002342	0.001514	0.020570	0.000000	0.000000	3.000000	56.000000	0.000000
14871.373742	-0.087635	0.580193	-0.020328	76.787163	29.377361	37.002754	0.615643	0.000000	-1.024878	0.000000	0.000000	0.000000	0.013359	-0.000427	0.030164	0.000000	0.000000	3.000000	56.000000	0.000000
14871.377076	-0.087635	0.580193	-0.020328	76.788017	29.360146	36.977306	0.616033	0.000000	-1.021450	0.000000	0.000000	0.000000	0.013359	-0.000427	0.030164	0.000000	0.000000	3.000000	56.000000	0.000000
14871.380409	-0.087635	0.580193	-0.020328	76.788017	29.360146	36.977306	0.616033	0.000000	-1.021450	0.000000	0.000000	0.000000	0.013359	-0.000427	0.030164	0.000000	0.000000	3.000000	56.000000	0.000000
14871.383742	-0.087635	0.580193	-0.020328	76.788017	29.360146	36.977306	0.616033	0.000000	-1.021450	0.000000	0.000000	0.000000	0.013359	-0.000427	0.030164	0.000000	0.000000	3.000000	56.000000	0.000000
14871.387076	-0.087687	0.580172	-0.020174	76.790245	29.347233	36.966309	0.618260	0.000000	-1.016423	0.000000	0.000000	0.000000	-0.015796	-0.006223	0.046464	0.000000	0.000000	3.000000	56.000000	0.000000
14871.390409	-0.087687	0.580172	-0.020174	76.790245	29.347233	36.966309	0.618260	0.000000	-1.016423	0.000000	0.000000	0.000000	-0.015796	-0.006223	0.046464	0.000000	0.000000	3.000000	56.000000	0.000000
14871.393742	-0.087687	0.580172	-0.020174	76.790245	29.347233	36.966309	0.618260	0.000000	-1.016423	0.000000	0.000000	0.000000	-0.015796	-0.006223	0.046464	0.000000	0.000000	3.000000	56.000000	0.000000
14871.397076	-0.087687	0.580172	-0.020174	76.790199	29.339050	36.966290	0.615627	0.000000	-1.008679	0.000000	0.000000	0.000000	-0.015796	-0.006223	0.046464	0.000000	0.000000	3.000000	56.000000	0.000000
14871.400409	-0.087764	0.580153	-0.020115	76.790199	29.339050	36.966290	0.615627	0.000000	-1.008679	0.000000	0.000000	0.000000	-0.022945	-0.005805	0.017545	0.000000	0.000000	3.000000	56.000000	0.000000
14871.403742	-0.087764	0.580153	-0.020115	76.790199	29.339050	36.966290	0.615627	0.000000	-1.008679	0.000000	0.000000	0.000000	-0.022945	-0.005805	0.017545	0.000000	0.000000	3.000000	56.000000	0.000000
14871.407076	-0.087764	0.580153	-0.020115	76.792610	29.342325	36.975239	0.615627	0.000000	-1.008679	0.000000	0.000000	0.000000	-0.022945	-0.005805	0.017545	0.000000	0.000000	3.000000	56.000000	0.000000
14871.410409	-0.087764	0.580153	-0.020115	76.792610	29.342325	36.975239	0.615627	0.000000	-1.008679	0.000000	0.000000	0.000000	-0.022945	-0.005805	0.017545	0.000000	0.000000	3.000000	56.000000	0.000000
14871.413742	-0.087812	0.580122	-0.020093	76.792610	29.342325	36.975239	0.615627	0.000000	-1.008679	0.000000	0.000000	0.000000	-0.014272	-0.009222	0.006573	0.000000	0.000000	3.000000	56.000000	0.000000
14871.417076	-0.087812	0.580122	-0.020093	76.794937	29.345566	36.984154	0.611803	0.000000	-1.005754	0.000000	0.000000	0.000000	-0.014272	-0.009222	0.006573	0.000000	0.000000	3.000000	56.000000	0.000000
14871.420409	-0.087812	0.580122	-0.020093	76.794937	29.345566	36.984154	0.611803	0.000000	-1.005754	0.000000	0.000000	0.000000	-0.014272	-0.009222	0.006573	0.000000	0.000000	3.000000	56.000000	0.000000
14871.423742	-0.087812	0.580122	-0.020093	76.794937	29.345566	36.984154	0.611803	0.000000	-1.005754	0.000000	0.000000	0.000000	-0.014272	-0.009222	0.006573	0.000000	0.000000	3.000000	56.000000	0.000000
14871.427076	-0.087902	0.580067	-0.020073	76.797340	29.351561	36.993103	0.609425	0.000000	-1.004659	0.000000	0.000000	0.000000	-0.027120	-0.016548	0.006042	0.000000	0.000000	3.000000	56.000000	0.000000
14871.430409	-0.087902	0.580067	-0.020073	76.797340	29.351561	36.993103	0.609425	0.000000	-1.004659	0.000000	0.000000	0.000000	-0.027120	-0.016548	0.006042	0.000000	0.000000	3.000000	56.000000	0.000000
14871.433742	-0.087902	0.580067	-0.020073	76.797340	29.351561	36.993103	0.609425	0.000000	-1.004659	0.000000	0.000000	0.000000	-0.027120	-0.016548	0.006042	0.000000	0.000000	3.000000	56.000000	0.000000
14871.437076	-0.087902	0.580067	-0.020073	76.799706	29.352114	37.002056	0.604905	0.000000	-1.003652	0.000000	0.000000	0.000000	-0.027120	-0.016548	0.006042	0.000000	0.000000	3.000000	56.000000	0.000000
14871.440409	-0.087945	0.580042	-0.020075	76.799706	29.352114	37.002056	0.604905	0.000000	-1.003652	0.000000	0.000000	0.000000	-0.012848	-0.007314	-0.000530	0.000000	0.000000	3.000000	56.000000	0.000000
14871.443742	-0.087945	0.580042	-0.020075	76.799706	29.352114	37.002056	0.604905	0.000000	-1.003652	0.000000	0.000000	0.000000	-0.012848	-0.007314	-0.000530	0.000000	0.000000	3.000000	56.000000	0.000000
14871.447076	-0.087945	0.580042	-0.020075	76.798615	29.347685	37.007545	0.604905	0.000000	-1.003652	0.000000	0.000000	0.000000	-0.012848	-0.007314	-0.000530	0.000000	0.000000	3.000000	56.000000	0.000000
14871.450409	-0.087945	0.580042	-0.020075	76.798615	29.347685	37.007545	0.604905	0.000000	-1.003652	0.000000	0.000000	0.000000	-0.012848	-0.007314	-0.000530	0.000000	0.000000	3.000000	56.000000	0.000000
14871.453742	-0.088028	0.580042	-0.020092	76.798615	29.347685	37.007545	0.604905	0.000000	-1.003652	0.000000	0.000000	0.000000	-0.024901	-0.000000	-0.005013	0.000000	0.000000	3.000000	56.000000	0.000000
14871.457076	-0.088028	0.580042	-0.020092	76.799904	29.346546	37.022003	0.602763	0.000000	-1.003740	0.000000	0.000000	0.000000	-0.024901	-0.000000	-0.005013	0.000000	0.000000	3.000000	56.000000	0.000000
14871.460409	-0.088028	0.580042	-0.020092	76.799904	29.346546	37.022003	0.602763	0.000000	-1.003740	0.000000	0.000000	0.000000	-0.024901	-0.000000	-0.005013	0.000000	0.000000	3.000000	56.000000	0.000000
14871.463742	-0.088028	0.580042	-0.020092	76.799904	29.346546	37.022003	0.602763	0.000000	-1.003740	0.000000	0.000000	0.000000	-0.024901	-0.000000	-0.005013	0.000000	0.000000	3.000000	56.000000	0.000000
14871.467076	-0.088155	0.580044	-0.020209	76.795578	29.353376	37.044041	0.598614	0.000000	-1.004576	0.000000	0.000000	0.000000	-0.038245	0.000439	-0.035192	0.000000	0.000000	3.000000	56.000000	0.000000
14871.470409	-0.088155	0.580044	-0.020209	76.795578	29.353376	37.044041	0.598614	0.000000	-1.004576	0.000000	0.000000	0.000000	-0.038245	0.000439	-0.035192	0.000000	0.000000	3.000000	56.000000	0.000000
14871.473742	-0.088155	0.580044	-0.020209	76.795578	29.353376	37.044041	0.598614	0.000000	-1.004576	0.000000	0.000000	0.000000	-0.038245	0.000439	-0.035192	0.000000	0.000000	3.000000	56.000000	0.000000
14871.477076	-0.088155	0.580044	-0.020209	76.785629	29.368151	37.073624	0.592239	0.000000	-1.010441	0.000000	0.000000	0.000000	-0.038245	0.000439	-0.035192	0.000000	0.000000	3.000000	56.000000	0.000000
14871.480409	-0.088195	0.580068	-0.020224	76.785629	29.368151	37.073624	0.592239	0.000000	-1.010441	0.000000	0.000000	0.000000	-0.012049	0.007298	-0.004485	0.000000	0.000000	3.000000	56.000000	0.000000
14871.483742	-0.088195	0.580068	-0.020224	76.785629	29.368151	37.073624	0.592239	0.000000	-1.010441	0.000000	0.000000	0.000000	-0.012049	0.007298	-0.004485	0.000000	0.000000	3.000000	56.000000	0.000000
14871.487076	-0.088195	0.580068	-0.020224	76.769127	29.405258	37.136101	0.592239	0.000000	-1.010441	0.000000	0.000000	0.000000	-0.012049	0.007298	-0.004485	0.000000	0.000000	3.000000	56.000000	0.000000
14871.490409	-0.088195	0.580068	-0.020224	76.769127	29.405258	37.136101	0.592239	0.000000	-1.010441	0.000000	0.000000	0.000000	-0.012049	0.007298	-0.004485	0.000000	0.000000	3.000000	56.000000	0.000000
14871.493742	-0.088189	0.580099	-0.020254	76.769127	29.405258	37.136101	0.592239	0.000000	-1.010441	0.000000	0.000000	0.000000	0.001832	0.009231	-0.009071	0.000000	0.000000	3.000000	56.000000	0.000000
14871.497076	-0.088189	0.580099	-0.020254	76.751564	29.445974	37.203949	0.590231	0.000000	-1.011188	0.000000	0.000000	0.000000	0.001832	0.009231	-0.009071	0.000000	0.000000	3.000000	56.000000	0.000000
14871.500409	-0.088189	0.580099	-0.020254	76.751564	29.445974	37.203949	0.590231	0.000000	-1.011188	0.000000	0.000000	0.000000	0.001832	0.009231	-0.009071	0.000000	0.000000	3.000000	56.000000	0.000000
14871.503742	-0.088189	0.580099	-0.020254	76.751564	29.445974	37.203949	0.590231	0.000000	-1.011188	0.000000	0.000000	0.000000	0.001832	0.009231	-0.009071	0.000000	0.000000	3.000000	56.000000	0.000000
14871.507076	-0.088235	0.580184	-0.020241	76.739235	29.451864	37.224411	0.590537	0.000000	-1.012700	0.000000	0.000000	0.000000	-0.013718	0.025364	0.003779	0.000000	0.000000	3.000000	56.000000	0.000000
14871.510409	-0.088235	0.580184	-0.020241	76.739235	29.451864	37.224411	0.590537	0.000000	-1.012700	0.000000	0.000000	0.000000	-0.013718	0.025364	0.003779	0.000000	0.000000	3.000000	56.000000	0.000000
14871.513742	-0.088235	0.580184	-0.020241	76.739235	29.451864	37.224411	0.590537	0.000000	-1.012700	0.000000	0.000000	0.000000	-0.013718	0.025364	0.003779	0.000000	0.000000	3.000000	56.000000	0.000000
14871.517076	-0.088235	0.580184	-0.020241	76.731041	29.426805	37.203114	0.588250	0.000000	-1.012070	0.000000	0.000000	0.000000	-0.013718	0.025364	0.003779	0.000000	0.000000	3.000000	56.000000	0.000000
14871.520409	-0.088263	0.580219	-0.020211	76.731041	29.426805	37.203114	0.588250	0.000000	-1.012070	0.000000	0.000000	0.000000	-0.008291	0.010757	0.008984	0.000000	0.000000	3.000000	56.000000	0.000000
14871.523742	-0.088263	0.580219	-0.020211	76.731041	29.426805	37.203114	0.588250	0.000000	-1.012070	0.000000	0.000000	0.000000	-0.008291	0.010757	0.008984	0.000000	0.000000	3.000000	56.000000	0.000000
14871.527076	-0.088263	0.580219	-0.020211	76.723953	29.398081	37.176395	0.588250	0.000000	-1.012070	0.000000	0.000000	0.000000	-0.008291	0.010757	0.008984	0.000000	0.000000	3.000000	56.000000	0.000000
14871.530409	-0.088263	0.580219	-0.020211	76.723953	29.398081	37.176395	0.588250	0.000000	-1.012070	0.000000	0.000000	0.000000	-0.008291	0.010757	0.008984	0.000000	0.000000	3.000000	56.000000	0.000000
14871.533742	-0.088314	0.580273	-0.020169	76.723953	29.398081	37.176395	0.588250	0.000000	-1.012070	0.000000	0.000000	0.000000	-0.015551	0.016105	0.012844	0.000000	0.000000	3.000000	56.000000	0.000000
14871.537076	-0.088314	0.580273	-0.020169	76.716827	29.361187	37.149670	0.586869	0.000000	-1.010573	0.000000	0.000000	0.000000	-0.015551	0.016105	0.012844	0.000000	0.000000	3.000000	56.000000	0.000000
14871.540409	-0.088314	0.580273	-0.020169	76.716827	29.361187	37.149670	0.586869	0.000000	-1.010573	0.000000	0.000000	0.000000	-0.015551	0.016105	0.012844	0.000000	0.000000	3.000000	56.000000	0.000000
14871.543742	-0.088314	0.580273	-0.020169	76.716827	29.361187	37.149670	0.586869	0.000000	-1.010573	0.000000	0.000000	0.000000	-0.015551	0.016105	0.012844	0.000000	0.000000	3.000000	56.000000	0.000000
14871.547076	-0.088502	0.580356	-0.020093	76.712105	29.332989	37.131874	0.584277	0.000000	-1.008432	0.000000	0.000000	0.000000	-0.056406	0.024933	0.022613	0.000000	0.000000	3.000000	56.000000	0.000000
14871.550409	-0.088502	0.580356	-0.020093	76.712105	29.332989	37.131874	0.584277	0.000000	-1.008432	0.000000	0.000000	0.000000	-0.056406	0.024933	0.022613	0.000000	0.000000	3.000000	56.000000	0.000000
14871.553742	-0.088502	0.580356	-0.020093	76.712105	29.332989	37.131874	0.584277	0.000000	-1.008432	0.000000	0.000000	0.000000	-0.056406	0.024933	0.022613	0.000000	0.000000	3.000000	56.000000	0.000000
14871.557076	-0.088502	0.580356	-0.020093	76.707352	29.299360	37.114086	0.574876	0.000000	-1.004664	0.000000	0.000000	0.000000	-0.056406	0.024933	0.022613	0.000000	0.000000	3.000000	56.000000	0.000000
14871.560409	-0.088623	0.580379	-0.020033	76.707352	29.299360	37.114086	0.574876	0.000000	-1.004664	0.000000	0.000000	0.000000	-0.036073	0.006891	0.018118	0.000000	0.000000	3.000000	56.000000	0.000000
14871.563742	-0.088623	0.580379	-0.020033	76.707352	29.299360	37.114086	0.574876	0.000000	-1.004664	0.000000	0.000000	0.000000	-0.036073	0.006891	0.018118	0.000000	0.000000	3.000000	56.000000	0.000000
14871.567076	-0.088623	0.580379	-0.020033	76.701736	29.285522	37.121613	0.574876	0.000000	-1.004664	0.000000	0.000000	0.000000	-0.036073	0.006891	0.018118	0.000000	0.000000	3.000000	56.000000	0.000000
14871.570409	-0.088623	0.580379	-0.020033	76.701736	29.285522	37.121613	0.574876	0.000000	-1.004664	0.000000	0.000000	0.000000	-0.036073	0.006891	0.018118	0.000000	0.000000	3.000000	56.000000	0.000000
14871.573742	-0.088760	0.580384	-0.019994	76.701736	29.285522	37.121613	0.574876	0.000000	-1.004664	0.000000	0.000000	0.000000	-0.041272	0.001508	0.011727	0.000000	0.000000	3.000000	56.000000	0.000000
14871.577076	-0.088760	0.580384	-0.019994	76.688499	29.297649	37.167419	0.568864	0.000000	-1.001644	0.000000	0.000000	0.000000	-0.041272	0.001508	0.011727	0.000000	0.000000	3.000000	56.000000	0.000000
14871.580409	-0.088760	0.580384	-0.019994	76.688499	29.297649	37.167419	0.568864	0.000000	-1.001644	0.000000	0.000000	0.000000	-0.041272	0.001508	0.011727	0.000000	0.000000	3.000000	56.000000	0.000000
14871.583742	-0.088760	0.580384	-0.019994	76.688499	29.297649	37.167419	0.568864	0.000000	-1.001644	0.000000	0.000000	0.000000	-0.041272	0.001508	0.011727	0.000000	0.000000	3.000000	56.000000	0.000000
14871.587076	-0.089042	0.580363	-0.019886	76.665680	29.361675	37.282009	0.561985	0.000000	-0.999689	0.000000	0.000000	0.000000	-0.084416	-0.006237	0.032483	0.000000	0.000000	3.000000	56.000000	0.000000
14871.590409	-0.089042	0.580363	-0.019886	76.665680	29.361675	37.282009	0.561985	0.000000	-0.999689	0.000000	0.000000	0.000000	-0.084416	-0.006237	0.032483	0.000000	0.000000	3.000000	56.000000	0.000000
14871.593742	-0.089042	0.580363	-0.019886	76.665680	29.361675	37.282009	0.561985	0.000000	-0.999689	0.000000	0.000000	0.000000	-0.084416	-0.006237	0.032483	0.000000	0.000000	3.000000	56.000000	0.000000
14871.597076	-0.089042	0.580363	-0.019886	76.633026	29.455690	37.445160	0.547916	0.000000	-0.994276	0.000000	0.000000	0.000000	-0.084416	-0.006237	0.032483	0.000000	0.000000	3.000000	56.000000	0.000000
14871.600409	-0.089160	0.580344	-0.019836	76.633026	29.455690	37.445160	0.547916	0.000000	-0.994276	0.000000	0.000000	0.000000	-0.035474	-0.005820	0.014933	0.000000	0.000000	3.000000	56.000000	0.000000
14871.603742	-0.089160	0.580344	-0.019836	76.633026	29.455690	37.445160	0.547916	0.000000	-0.994276	0.000000	0.000000	0.000000	-0.035474	-0.005820	0.014933	0.000000	0.000000	3.000000	56.000000	0.000000
14871.607076	-0.089160	0.580344	-0.019836	76.597221	29.575884	37.643536	0.547916	0.000000	-0.994276	0.000000	0.000000	0.000000	-0.035474	-0.005820	0.014933	0.000000	0.000000	3.000000	56.000000	0.000000
14871.610409	-0.089160	0.580344	-0.019836	76.597221	29.575884	37.643536	0.547916	0.000000	-0.994276	0.000000	0.000000	0.000000	-0.035474	-0.005820	0.014933	0.000000	0.000000	3.000000	56.000000	0.000000
14871.613742	-0.089316	0.580307	-0.019812	76.597221	29.575884	37.643536	0.547916	0.000000	-0.994276	0.000000	0.000000	0.000000	-0.046898	-0.011196	0.007265	0.000000	0.000000	3.000000	56.000000	0.000000
14871.617076	-0.089493	0.580269	-0.019792	76.568748	29.648520	37.783710	0.542003	0.000000	-0.991787	0.000000	0.000000	0.000000	-0.053134	-0.011208	0.005973	0.000000	0.000000	3.000000	56.000000	0.000000
14871.620409	-0.089493	0.580269	-0.019792	76.568748	29.648520	37.783710	0.542003	0.000000	-0.991787	0.000000	0.000000	0.000000	-0.053134	-0.011208	0.005973	0.000000	0.000000	3.000000	56.000000	0.000000
14871.623742	-0.089493	0.580269	-0.019792	76.568748	29.648520	37.783710	0.542003	0.000000	-0.991787	0.000000	0.000000	0.000000	-0.053134	-0.011208	0.005973	0.000000	0.000000	3.000000	56.000000	0.000000
14871.627076	-0.089493	0.580269	-0.019792	76.565620	29.653488	37.819481	0.525331	0.000000	-0.989580	0.000000	0.000000	0.000000	-0.053134	-0.011208	0.005973	0.000000	0.000000	3.000000	56.000000	0.000000
14871.630409	-0.089669	0.580256	-0.019778	76.565620	29.653488	37.819481	0.525331	0.000000	-0.989580	0.000000	0.000000	0.000000	-0.052736	-0.003878	0.003974	0.000000	0.000000	3.000000	56.000000	0.000000
14871.633742	-0.089669	0.580256	-0.019778	76.565620	29.653488	37.819481	0.525331	0.000000	-0.989580	0.000000	0.000000	0.000000	-0.052736	-0.003878	0.003974	0.000000	0.000000	3.000000	56.000000	0.000000
14871.637076	-0.089669	0.580256	-0.019778	76.565636	29.629017	37.819485	0.525331	0.000000	-0.989580	0.000000	0.000000	0.000000	-0.052736	-0.003878	0.003974	0.000000	0.000000	3.000000	56.000000	0.000000
14871.640409	-0.089669	0.580256	-0.019778	76.565636	29.629017	37.819485	0.525331	0.000000	-0.989580	0.000000	0.000000	0.000000	-0.052736	-0.003878	0.003974	0.000000	0.000000	3.000000	56.000000	0.000000
14871.643742	-0.089866	0.580243	-0.019769	76.565636	29.629017	37.819485	0.525331	0.000000	-0.989580	0.000000	0.000000	0.000000	-0.058973	-0.003880	0.002673	0.000000	0.000000	3.000000	56.000000	0.000000
14871.647076	-0.089866	0.580243	-0.019769	76.562355	29.615400	37.835632	0.516542	0.000000	-0.988918	0.000000	0.000000	0.000000	-0.058973	-0.003880	0.002673	0.000000	0.000000	3.000000	56.000000	0.000000
14871.650409	-0.089866	0.580243	-0.019769	76.562355	29.615400	37.835632	0.516542	0.000000	-0.988918	0.000000	0.000000	0.000000	-0.058973	-0.003880	0.002673	0.000000	0.000000	3.000000	56.000000	0.000000
14871.653742	-0.089866	0.580243	-0.019769	76.562355	29.615400	37.835632	0.516542	0.000000	-0.988918	0.000000	0.000000	0.000000	-0.058973	-0.003880	0.002673	0.000000	0.000000	3.000000	56.000000	0.000000
14871.657076	-0.090211	0.580248	-0.019774	76.556717	29.598557	37.842869	0.506713	0.000000	-0.988473	0.000000	0.000000	0.000000	-0.103640	0.001483	-0.001226	0.000000	0.000000	3.000000	56.000000	0.000000
14871.660409	-0.090211	0.580248	-0.019774	76.556717	29.598557	37.842869	0.506713	0.000000	-0.988473	0.000000	0.000000	0.000000	-0.103640	0.001483	-0.001226	0.000000	0.000000	3.000000	56.000000	0.000000
14871.663742	-0.090211	0.580248	-0.019774	76.556717	29.598557	37.842869	0.506713	0.000000	-0.988473	0.000000	0.000000	0.000000	-0.103640	0.001483	-0.001226	0.000000	0.000000	3.000000	56.000000	0.000000
14871.667076	-0.090211	0.580248	-0.019774	76.552177	29.580847	37.844753	0.489439	0.000000	-0.988677	0.000000	0.000000	0.000000	-0.103640	0.001483	-0.001226	0.000000	0.000000	3.000000	56.000000	0.000000
14871.670409	-0.090323	0.580260	-0.019754	76.552177	29.580847	37.844753	0.489439	0.000000	-0.988677	0.000000	0.000000	0.000000	-0.033664	0.003442	0.005773	0.000000	0.000000	3.000000	56.000000	0.000000
14871.673742	-0.090323	0.580260	-0.019754	76.552177	29.580847	37.844753	0.489439	0.000000	-0.988677	0.000000	0.000000	0.000000	-0.033664	0.003442	0.005773	0.000000	0.000000	3.000000	56.000000	0.000000
14871.677076	-0.090323	0.580260	-0.019754	76.547462	29.552713	37.827015	0.489439	0.000000	-0.988677	0.000000	0.000000	0.000000	-0.033664	0.003442	0.005773	0.000000	0.000000	3.000000	56.000000	0.000000
14871.680409	-0.090323	0.580260	-0.019754	76.547462	29.552713	37.827015	0.489439	0.000000	-0.988677	0.000000	0.000000	0.000000	-0.033664	0.003442	0.005773	0.000000	0.000000	3.000000	56.000000	0.000000
14871.683742	-0.090418	0.580289	-0.019714	76.547462	29.552713	37.827015	0.489439	0.000000	-0.988677	0.000000	0.000000	0.000000	-0.028496	0.008816	0.012162	0.000000	0.000000	3.000000	56.000000	0.000000
14871.687076	-0.090534	0.580319	-0.019678	76.542770	29.524572	37.809265	0.483829	0.000000	-0.987715	0.000000	0.000000	0.000000	-0.034730	0.008808	0.010865	0.000000	0.000000	3.000000	56.000000	0.000000
14871.690409	-0.090534	0.580319	-0.019678	76.542770	29.524572	37.809265	0.483829	0.000000	-0.987715	0.000000	0.000000	0.000000	-0.034730	0.008808	0.010865	0.000000	0.000000	3.000000	56.000000	0.000000
14871.693742	-0.090534	0.580319	-0.019678	76.542770	29.524572	37.809265	0.483829	0.000000	-0.987715	0.000000	0.000000	0.000000	-0.034730	0.008808	0.010865	0.000000	0.000000	3.000000	56.000000	0.000000
14871.697076	-0.090534	0.580319	-0.019678	76.538040	29.493748	37.791557	0.473291	0.000000	-0.983877	0.000000	0.000000	0.000000	-0.034730	0.008808	0.010865	0.000000	0.000000	3.000000	56.000000	0.000000
14871.700409	-0.090624	0.580354	-0.019661	76.538040	29.493748	37.791557	0.473291	0.000000	-0.983877	0.000000	0.000000	0.000000	-0.027040	0.010740	0.005060	0.000000	0.000000	3.000000	56.000000	0.000000
14871.703742	-0.090624	0.580354	-0.019661	76.538040	29.493748	37.791557	0.473291	0.000000	-0.983877	0.000000	0.000000	0.000000	-0.027040	0.010740	0.005060	0.000000	0.000000	3.000000	56.000000	0.000000
14871.707076	-0.090624	0.580354	-0.019661	76.533325	29.462931	37.773842	0.473291	0.000000	-0.983877	0.000000	0.000000	0.000000	-0.027040	0.010740	0.005060	0.000000	0.000000	3.000000	56.000000	0.000000
14871.710409	-0.090624	0.580354	-0.019661	76.533325	29.462931	37.773842	0.473291	0.000000	-0.983877	0.000000	0.000000	0.000000	-0.027040	0.010740	0.005060	0.000000	0.000000	3.000000	56.000000	0.000000
14871.713742	-0.090740	0.580384	-0.019625	76.533325	29.462931	37.773842	0.473291	0.000000	-0.983877	0.000000	0.000000	0.000000	-0.034743	0.008801	0.010848	0.000000	0.000000	3.000000	56.000000	0.000000
14871.717076	-0.090740	0.580384	-0.019625	76.532249	29.452953	37.779236	0.468785	0.000000	-0.983034	0.000000	0.000000	0.000000	-0.034743	0.008801	0.010848	0.000000	0.000000	3.000000	56.000000	0.000000
14871.720409	-0.090740	0.580384	-0.019625	76.532249	29.452953	37.779236	0.468785	0.000000	-0.983034	0.000000	0.000000	0.000000	-0.034743	0.008801	0.010848	0.000000	0.000000	3.000000	56.000000	0.000000
14871.723742	-0.090740	0.580384	-0.019625	76.532249	29.452953	37.779236	0.468785	0.000000	-0.983034	0.000000	0.000000	0.000000	-0.034743	0.008801	0.010848	0.000000	0.000000	3.000000	56.000000	0.000000
14871.727076	-0.091009	0.580408	-0.019687	76.518921	29.461399	37.824078	0.462994	0.000000	-0.981226	0.000000	0.000000	0.000000	-0.080591	0.007328	-0.018801	0.000000	1.000000	3.000000	56.000000	0.000000
14871.730409	-0.091009	0.580408	-0.019687	76.518921	29.461399	37.824078	0.462994	0.000000	-0.981226	0.000000	0.000000	0.000000	-0.080591	0.007328	-0.018801	0.000000	1.000000	3.000000	56.000000	0.000000
