# Supplementary material for: Haptic Guidance Needs to Be Intuitive Not Just Informative to Improve Human Motor Accuracy
Source: PLoS One. 2016 Mar 16;11(3):e0150912. doi: 10.1371/journal.pone.0150912 (PMC4794196; doi:10.1371/journal.pone.0150912)
Supplement: S1 Data — (ZIP) [file pone.0150912.s001.zip › Subject6/exp1_0057.txt]

Time	PosX	PosY	PosZ	RotX	RotY	RotZ	ForceX	ForceY	ForceZ	MomentX	MomentY	MomentZ	VelocityX	VelocityY	VelocityZ	CalibratedWeight	ButtonDown	Condition	Trial	Visual
14873.733742	-0.003654	0.505492	0.246119	72.839607	37.705151	32.804375	0.000000	0.000000	0.000000	0.000000	0.000000	0.000000	-0.000014	0.029146	0.002783	0.000000	1.000000	3.000000	57.000000	1.000000
14873.737076	-0.003654	0.505492	0.246119	72.863708	37.799377	32.898476	-1.940679	0.000000	4.608011	0.000000	0.000000	0.000000	-0.000014	0.029146	0.002783	0.000000	1.000000	3.000000	57.000000	1.000000
14873.740409	-0.003889	0.505530	0.246387	72.863708	37.799377	32.898476	-1.940679	0.000000	4.608011	0.000000	0.000000	0.000000	-0.070556	0.011324	0.080143	0.000000	1.000000	3.000000	57.000000	1.000000
14873.743742	-0.003889	0.505530	0.246387	72.863708	37.799377	32.898476	-1.940679	0.000000	4.608011	0.000000	0.000000	0.000000	-0.070556	0.011324	0.080143	0.000000	1.000000	3.000000	57.000000	1.000000
14873.747076	-0.004460	0.506008	0.246876	72.812973	37.671280	32.809853	-1.940679	0.000000	4.608011	0.000000	0.000000	0.000000	-0.171270	0.143496	0.146762	0.000000	1.000000	3.000000	57.000000	1.000000
14873.750409	-0.004460	0.506008	0.246876	72.812973	37.671280	32.809853	-1.940679	0.000000	4.608011	0.000000	0.000000	0.000000	-0.171270	0.143496	0.146762	0.000000	1.000000	3.000000	57.000000	1.000000
14873.753742	-0.004460	0.506008	0.246876	72.812973	37.671280	32.809853	-1.940679	0.000000	4.608011	0.000000	0.000000	0.000000	-0.171270	0.143496	0.146762	0.000000	1.000000	3.000000	57.000000	1.000000
14873.757076	-0.005167	0.506153	0.247577	72.834450	37.761909	32.940792	-1.948400	0.000000	4.604752	0.000000	0.000000	0.000000	-0.212111	0.043687	0.210274	0.000000	1.000000	3.000000	57.000000	1.000000
14873.760409	-0.005167	0.506153	0.247577	72.834450	37.761909	32.940792	-1.948400	0.000000	4.604752	0.000000	0.000000	0.000000	-0.212111	0.043687	0.210274	0.000000	1.000000	3.000000	57.000000	1.000000
14873.763742	-0.005167	0.506153	0.247577	72.834450	37.761909	32.940792	-1.948400	0.000000	4.604752	0.000000	0.000000	0.000000	-0.212111	0.043687	0.210274	0.000000	1.000000	3.000000	57.000000	1.000000
14873.767076	-0.005677	0.506264	0.248613	72.935371	38.285679	33.464218	-1.954869	0.000000	4.602009	0.000000	0.000000	0.000000	-0.153059	0.033300	0.310897	0.000000	1.000000	3.000000	57.000000	1.000000
14873.770409	-0.005677	0.506264	0.248613	72.935371	38.285679	33.464218	-1.954869	0.000000	4.602009	0.000000	0.000000	0.000000	-0.153059	0.033300	0.310897	0.000000	1.000000	3.000000	57.000000	1.000000
14873.773742	-0.005677	0.506264	0.248613	72.935371	38.285679	33.464218	-1.954869	0.000000	4.602009	0.000000	0.000000	0.000000	-0.153059	0.033300	0.310897	0.000000	1.000000	3.000000	57.000000	1.000000
14873.777076	-0.006458	0.506498	0.249731	73.204643	39.693058	34.895603	-1.955966	0.000000	4.601543	0.000000	0.000000	0.000000	-0.234262	0.070025	0.335301	0.000000	1.000000	3.000000	57.000000	1.000000
14873.780409	-0.006458	0.506498	0.249731	73.204643	39.693058	34.895603	-1.955966	0.000000	4.601543	0.000000	0.000000	0.000000	-0.234262	0.070025	0.335301	0.000000	1.000000	3.000000	57.000000	1.000000
14873.783742	-0.006458	0.506498	0.249731	73.204643	39.693058	34.895603	-1.955966	0.000000	4.601543	0.000000	0.000000	0.000000	-0.234262	0.070025	0.335301	0.000000	1.000000	3.000000	57.000000	1.000000
14873.787076	-0.007411	0.506704	0.251003	73.643814	42.127045	37.353062	-1.960735	0.000000	4.599513	0.000000	0.000000	0.000000	-0.285905	0.061799	0.381608	0.000000	1.000000	3.000000	57.000000	1.000000
14873.790409	-0.007411	0.506704	0.251003	73.643814	42.127045	37.353062	-1.960735	0.000000	4.599513	0.000000	0.000000	0.000000	-0.285905	0.061799	0.381608	0.000000	1.000000	3.000000	57.000000	1.000000
14873.793742	-0.007411	0.506704	0.251003	73.643814	42.127045	37.353062	-1.960735	0.000000	4.599513	0.000000	0.000000	0.000000	-0.285905	0.061799	0.381608	0.000000	1.000000	3.000000	57.000000	1.000000
14873.797076	-0.008437	0.506864	0.252445	74.039146	45.054752	40.348446	-1.967099	0.000000	4.596795	0.000000	0.000000	0.000000	-0.307745	0.048021	0.432780	0.000000	1.000000	3.000000	57.000000	1.000000
14873.800409	-0.008437	0.506864	0.252445	74.039146	45.054752	40.348446	-1.967099	0.000000	4.596795	0.000000	0.000000	0.000000	-0.307745	0.048021	0.432780	0.000000	1.000000	3.000000	57.000000	1.000000
14873.803742	-0.008437	0.506864	0.252445	74.039146	45.054752	40.348446	-1.967099	0.000000	4.596795	0.000000	0.000000	0.000000	-0.307745	0.048021	0.432780	0.000000	1.000000	3.000000	57.000000	1.000000
14873.807076	-0.009569	0.507028	0.253943	74.289505	48.168354	43.608822	-1.973381	0.000000	4.594101	0.000000	0.000000	0.000000	-0.339595	0.049301	0.449269	0.000000	1.000000	3.000000	57.000000	1.000000
14873.810409	-0.009569	0.507028	0.253943	74.289505	48.168354	43.608822	-1.973381	0.000000	4.594101	0.000000	0.000000	0.000000	-0.339595	0.049301	0.449269	0.000000	1.000000	3.000000	57.000000	1.000000
14873.813742	-0.009569	0.507028	0.253943	74.289505	48.168354	43.608822	-1.973381	0.000000	4.594101	0.000000	0.000000	0.000000	-0.339595	0.049301	0.449269	0.000000	1.000000	3.000000	57.000000	1.000000
14873.817076	-0.010841	0.507195	0.255463	74.436127	51.264561	46.899048	-1.980837	0.000000	4.590891	0.000000	0.000000	0.000000	-0.381722	0.049935	0.455940	0.000000	1.000000	3.000000	57.000000	1.000000
14873.820409	-0.010841	0.507195	0.255463	74.436127	51.264561	46.899048	-1.980837	0.000000	4.590891	0.000000	0.000000	0.000000	-0.381722	0.049935	0.455940	0.000000	1.000000	3.000000	57.000000	1.000000
14873.823742	-0.010841	0.507195	0.255463	74.436127	51.264561	46.899048	-1.980837	0.000000	4.590891	0.000000	0.000000	0.000000	-0.381722	0.049935	0.455940	0.000000	1.000000	3.000000	57.000000	1.000000
14873.827076	-0.012221	0.507283	0.256979	74.522438	54.168941	49.991741	-1.990167	0.000000	4.586855	0.000000	0.000000	0.000000	-0.413845	0.026479	0.454807	0.000000	1.000000	3.000000	57.000000	1.000000
14873.830409	-0.012221	0.507283	0.256979	74.522438	54.168941	49.991741	-1.990167	0.000000	4.586855	0.000000	0.000000	0.000000	-0.413845	0.026479	0.454807	0.000000	1.000000	3.000000	57.000000	1.000000
14873.833742	-0.012221	0.507283	0.256979	74.522438	54.168941	49.991741	-1.990167	0.000000	4.586855	0.000000	0.000000	0.000000	-0.413845	0.026479	0.454807	0.000000	1.000000	3.000000	57.000000	1.000000
14873.837076	-0.013743	0.507315	0.258535	74.578362	56.893524	52.887917	-2.000991	0.000000	4.582143	0.000000	0.000000	0.000000	-0.456613	0.009719	0.466794	0.000000	1.000000	3.000000	57.000000	1.000000
14873.840409	-0.013743	0.507315	0.258535	74.578362	56.893524	52.887917	-2.000991	0.000000	4.582143	0.000000	0.000000	0.000000	-0.456613	0.009719	0.466794	0.000000	1.000000	3.000000	57.000000	1.000000
14873.843742	-0.013743	0.507315	0.258535	74.578362	56.893524	52.887917	-2.013510	0.000000	4.576655	0.000000	0.000000	0.000000	-0.456613	0.009719	0.466794	0.000000	1.000000	3.000000	57.000000	1.000000
14873.847076	-0.015270	0.507304	0.260023	74.616470	59.403084	55.537342	-2.013510	0.000000	4.576655	0.000000	0.000000	0.000000	-0.458168	-0.003551	0.446512	0.000000	1.000000	3.000000	57.000000	1.000000
14873.850409	-0.015270	0.507304	0.260023	74.616470	59.403084	55.537342	-2.013510	0.000000	4.576655	0.000000	0.000000	0.000000	-0.458168	-0.003551	0.446512	0.000000	1.000000	3.000000	57.000000	1.000000
14873.853742	-0.015270	0.507304	0.260023	74.616470	59.403084	55.537342	-2.013510	0.000000	4.576655	0.000000	0.000000	0.000000	-0.458168	-0.003551	0.446512	0.000000	1.000000	3.000000	57.000000	1.000000
14873.857076	-0.016735	0.507210	0.261479	74.645981	61.754814	58.003456	-2.026352	0.000000	4.570984	0.000000	0.000000	0.000000	-0.439369	-0.027999	0.436921	0.000000	1.000000	3.000000	57.000000	1.000000
14873.860409	-0.016735	0.507210	0.261479	74.645981	61.754814	58.003456	-2.026352	0.000000	4.570984	0.000000	0.000000	0.000000	-0.439369	-0.027999	0.436921	0.000000	1.000000	3.000000	57.000000	1.000000
14873.863742	-0.016735	0.507210	0.261479	74.645981	61.754814	58.003456	-2.026352	0.000000	4.570984	0.000000	0.000000	0.000000	-0.439369	-0.027999	0.436921	0.000000	1.000000	3.000000	57.000000	1.000000
14873.867076	-0.018137	0.507116	0.262930	74.665970	63.934135	60.269035	-2.038296	0.000000	4.565671	0.000000	0.000000	0.000000	-0.420581	-0.028341	0.435048	0.000000	1.000000	3.000000	57.000000	1.000000
14873.870409	-0.018137	0.507116	0.262930	74.665970	63.934135	60.269035	-2.038296	0.000000	4.565671	0.000000	0.000000	0.000000	-0.420581	-0.028341	0.435048	0.000000	1.000000	3.000000	57.000000	1.000000
14873.873742	-0.018137	0.507116	0.262930	74.665970	63.934135	60.269035	-2.038296	0.000000	4.565671	0.000000	0.000000	0.000000	-0.420581	-0.028341	0.435048	0.000000	1.000000	3.000000	57.000000	1.000000
14873.877076	-0.019441	0.506981	0.264378	74.681442	65.939079	62.337090	-2.049203	0.000000	4.560786	0.000000	0.000000	0.000000	-0.391406	-0.040530	0.434393	0.000000	1.000000	3.000000	57.000000	1.000000
14873.880409	-0.019441	0.506981	0.264378	74.681442	65.939079	62.337090	-2.049203	0.000000	4.560786	0.000000	0.000000	0.000000	-0.391406	-0.040530	0.434393	0.000000	1.000000	3.000000	57.000000	1.000000
14873.883742	-0.019441	0.506981	0.264378	74.681442	65.939079	62.337090	-2.049203	0.000000	4.560786	0.000000	0.000000	0.000000	-0.391406	-0.040530	0.434393	0.000000	1.000000	3.000000	57.000000	1.000000
14873.887076	-0.020510	0.506863	0.265809	74.706139	67.754784	64.171257	-2.058578	0.000000	4.556561	0.000000	0.000000	0.000000	-0.320690	-0.035295	0.429291	0.000000	1.000000	3.000000	57.000000	1.000000
14873.890409	-0.020510	0.506863	0.265809	74.706139	67.754784	64.171257	-2.058578	0.000000	4.556561	0.000000	0.000000	0.000000	-0.320690	-0.035295	0.429291	0.000000	1.000000	3.000000	57.000000	1.000000
14873.893742	-0.020510	0.506863	0.265809	74.706139	67.754784	64.171257	-2.058578	0.000000	4.556561	0.000000	0.000000	0.000000	-0.320690	-0.035295	0.429291	0.000000	1.000000	3.000000	57.000000	1.000000
14873.897076	-0.021305	0.506757	0.267134	74.754242	69.343399	65.731720	-2.064588	0.000000	4.553842	0.000000	0.000000	0.000000	-0.238401	-0.031894	0.397617	0.000000	1.000000	3.000000	57.000000	1.000000
14873.900409	-0.021305	0.506757	0.267134	74.754242	69.343399	65.731720	-2.064588	0.000000	4.553842	0.000000	0.000000	0.000000	-0.238401	-0.031894	0.397617	0.000000	1.000000	3.000000	57.000000	1.000000
14873.903742	-0.021305	0.506757	0.267134	74.754242	69.343399	65.731720	-2.064588	0.000000	4.553842	0.000000	0.000000	0.000000	-0.238401	-0.031894	0.397617	0.000000	1.000000	3.000000	57.000000	1.000000
14873.907076	-0.022033	0.506668	0.268440	74.803474	70.702728	67.047951	-2.067326	0.000000	4.552599	0.000000	0.000000	0.000000	-0.218383	-0.026563	0.391788	0.000000	0.000000	3.000000	57.000000	1.000000
14873.910409	-0.022033	0.506668	0.268440	74.803474	70.702728	67.047951	-2.067326	0.000000	4.552599	0.000000	0.000000	0.000000	-0.218383	-0.026563	0.391788	0.000000	0.000000	3.000000	57.000000	1.000000
14873.913742	-0.022033	0.506668	0.268440	74.803474	70.702728	67.047951	-2.067326	0.000000	4.552599	0.000000	0.000000	0.000000	-0.218383	-0.026563	0.391788	0.000000	0.000000	3.000000	57.000000	1.000000
14873.917076	-0.022624	0.506635	0.269696	74.940788	71.839333	68.069313	-2.069223	0.000000	4.551738	0.000000	0.000000	0.000000	-0.177226	-0.009887	0.376893	0.000000	0.000000	3.000000	57.000000	1.000000
14873.920409	-0.022624	0.506635	0.269696	74.940788	71.839333	68.069313	-2.069223	0.000000	4.551738	0.000000	0.000000	0.000000	-0.177226	-0.009887	0.376893	0.000000	0.000000	3.000000	57.000000	1.000000
14873.923742	-0.022624	0.506635	0.269696	74.940788	71.839333	68.069313	-2.069223	0.000000	4.551738	0.000000	0.000000	0.000000	-0.177226	-0.009887	0.376893	0.000000	0.000000	3.000000	57.000000	1.000000
14873.927076	-0.023040	0.506575	0.270850	75.227554	72.771301	68.766533	-2.069497	0.000000	4.551613	0.000000	0.000000	0.000000	-0.124935	-0.018190	0.346159	0.000000	0.000000	3.000000	57.000000	1.000000
14873.930409	-0.023040	0.506575	0.270850	75.227554	72.771301	68.766533	-2.069497	0.000000	4.551613	0.000000	0.000000	0.000000	-0.124935	-0.018190	0.346159	0.000000	0.000000	3.000000	57.000000	1.000000
14873.933742	-0.023040	0.506575	0.270850	75.227554	72.771301	68.766533	-2.069497	0.000000	4.551613	0.000000	0.000000	0.000000	-0.124935	-0.018190	0.346159	0.000000	0.000000	3.000000	57.000000	1.000000
14873.937076	-0.023455	0.506528	0.271924	75.622124	73.528671	69.221062	-2.067990	0.000000	4.552298	0.000000	0.000000	0.000000	-0.124532	-0.013939	0.322286	0.000000	0.000000	3.000000	57.000000	1.000000
14873.940409	-0.023455	0.506528	0.271924	75.622124	73.528671	69.221062	-2.067990	0.000000	4.552298	0.000000	0.000000	0.000000	-0.124532	-0.013939	0.322286	0.000000	0.000000	3.000000	57.000000	1.000000
14873.943742	-0.023455	0.506528	0.271924	75.622124	73.528671	69.221062	-2.067990	0.000000	4.552298	0.000000	0.000000	0.000000	-0.124532	-0.013939	0.322286	0.000000	0.000000	3.000000	57.000000	1.000000
14873.947076	-0.023800	0.506536	0.272919	76.019859	74.131317	69.523705	-2.066978	0.000000	4.552757	0.000000	0.000000	0.000000	-0.103277	0.002370	0.298462	0.000000	0.000000	3.000000	57.000000	1.000000
14873.950409	-0.023800	0.506536	0.272919	76.019859	74.131317	69.523705	-2.066978	0.000000	4.552757	0.000000	0.000000	0.000000	-0.103277	0.002370	0.298462	0.000000	0.000000	3.000000	57.000000	1.000000
14873.953742	-0.023800	0.506536	0.272919	76.019859	74.131317	69.523705	-2.066978	0.000000	4.552757	0.000000	0.000000	0.000000	-0.103277	0.002370	0.298462	0.000000	0.000000	3.000000	57.000000	1.000000
14873.957076	-0.023800	0.506536	0.272919	76.333809	74.703171	69.849426	-2.065492	0.000000	4.553432	0.000000	0.000000	0.000000	-0.103277	0.002370	0.298462	0.000000	0.000000	3.000000	57.000000	1.000000
14873.960409	-0.024035	0.506573	0.273763	76.333809	74.703171	69.849426	-2.065492	0.000000	4.553432	0.000000	0.000000	0.000000	-0.070779	0.011216	0.253248	0.000000	0.000000	3.000000	57.000000	1.000000
14873.963742	-0.024035	0.506573	0.273763	76.333809	74.703171	69.849426	-2.065492	0.000000	4.553432	0.000000	0.000000	0.000000	-0.070779	0.011216	0.253248	0.000000	0.000000	3.000000	57.000000	1.000000
14873.967076	-0.024162	0.506660	0.274442	76.527267	75.152817	70.141464	-2.065492	0.000000	4.553432	0.000000	0.000000	0.000000	-0.037982	0.025868	0.203470	0.000000	0.000000	3.000000	57.000000	1.000000
14873.970409	-0.024162	0.506660	0.274442	76.527267	75.152817	70.141464	-2.065492	0.000000	4.553432	0.000000	0.000000	0.000000	-0.037982	0.025868	0.203470	0.000000	0.000000	3.000000	57.000000	1.000000
14873.973742	-0.024162	0.506660	0.274442	76.527267	75.152817	70.141464	-2.065492	0.000000	4.553432	0.000000	0.000000	0.000000	-0.037982	0.025868	0.203470	0.000000	0.000000	3.000000	57.000000	1.000000
14873.977076	-0.024162	0.506660	0.274442	76.596024	75.534630	70.456459	-2.060975	0.000000	4.555478	0.000000	0.000000	0.000000	-0.037982	0.025868	0.203470	0.000000	0.000000	3.000000	57.000000	1.000000
14873.980409	-0.024284	0.506776	0.274968	76.596024	75.534630	70.456459	-2.060975	0.000000	4.555478	0.000000	0.000000	0.000000	-0.036524	0.034857	0.157770	0.000000	0.000000	3.000000	57.000000	1.000000
14873.983742	-0.024284	0.506776	0.274968	76.596024	75.534630	70.456459	-2.060975	0.000000	4.555478	0.000000	0.000000	0.000000	-0.036524	0.034857	0.157770	0.000000	0.000000	3.000000	57.000000	1.000000
14873.987076	-0.024284	0.506776	0.274968	76.596703	75.824402	70.730370	-2.060975	0.000000	4.555478	0.000000	0.000000	0.000000	-0.036524	0.034857	0.157770	0.000000	0.000000	3.000000	57.000000	1.000000
14873.990409	-0.024284	0.506776	0.274968	76.596703	75.824402	70.730370	-2.060975	0.000000	4.555478	0.000000	0.000000	0.000000	-0.036524	0.034857	0.157770	0.000000	0.000000	3.000000	57.000000	1.000000
14873.993742	-0.024364	0.506899	0.275300	76.596703	75.824402	70.730370	-2.060975	0.000000	4.555478	0.000000	0.000000	0.000000	-0.024192	0.036966	0.099658	0.000000	0.000000	3.000000	57.000000	1.000000
14873.997076	-0.024474	0.507031	0.275466	76.594124	75.952789	70.854164	-2.059377	0.000000	4.556201	0.000000	0.000000	0.000000	-0.032995	0.039675	0.049892	0.000000	0.000000	3.000000	57.000000	1.000000
14874.000409	-0.024474	0.507031	0.275466	76.594124	75.952789	70.854164	-2.059377	0.000000	4.556201	0.000000	0.000000	0.000000	-0.032995	0.039675	0.049892	0.000000	0.000000	3.000000	57.000000	1.000000
14874.003742	-0.024474	0.507031	0.275466	76.594124	75.952789	70.854164	-2.059377	0.000000	4.556201	0.000000	0.000000	0.000000	-0.032995	0.039675	0.049892	0.000000	0.000000	3.000000	57.000000	1.000000
14874.007076	-0.024474	0.507031	0.275466	76.592827	75.961426	70.863075	-2.058901	0.000000	4.556416	0.000000	0.000000	0.000000	-0.032995	0.039675	0.049892	0.000000	0.000000	3.000000	57.000000	1.000000
14874.010409	-0.024474	0.507130	0.275444	76.592827	75.961426	70.863075	-2.058901	0.000000	4.556416	0.000000	0.000000	0.000000	0.000217	0.029724	-0.006488	0.000000	0.000000	3.000000	57.000000	1.000000
14874.013742	-0.024474	0.507130	0.275444	76.592827	75.961426	70.863075	-2.058901	0.000000	4.556416	0.000000	0.000000	0.000000	0.000217	0.029724	-0.006488	0.000000	0.000000	3.000000	57.000000	1.000000
14874.017076	-0.024474	0.507130	0.275444	76.599205	75.978294	70.870979	-2.058901	0.000000	4.556416	0.000000	0.000000	0.000000	0.000217	0.029724	-0.006488	0.000000	0.000000	3.000000	57.000000	1.000000
14874.020409	-0.024474	0.507130	0.275444	76.599205	75.978294	70.870979	-2.058901	0.000000	4.556416	0.000000	0.000000	0.000000	0.000217	0.029724	-0.006488	0.000000	0.000000	3.000000	57.000000	1.000000
14874.023742	-0.024399	0.507280	0.275288	76.599205	75.978294	70.870979	-2.058901	0.000000	4.556416	0.000000	0.000000	0.000000	0.022458	0.045021	-0.047064	0.000000	0.000000	3.000000	57.000000	1.000000
14874.027076	-0.024399	0.507280	0.275288	76.628578	76.073196	70.948616	-2.059025	0.000000	4.556360	0.000000	0.000000	0.000000	0.022458	0.045021	-0.047064	0.000000	0.000000	3.000000	57.000000	1.000000
14874.030409	-0.024399	0.507280	0.275288	76.628578	76.073196	70.948616	-2.059025	0.000000	4.556360	0.000000	0.000000	0.000000	0.022458	0.045021	-0.047064	0.000000	0.000000	3.000000	57.000000	1.000000
14874.033742	-0.024399	0.507280	0.275288	76.628578	76.073196	70.948616	-2.059025	0.000000	4.556360	0.000000	0.000000	0.000000	0.022458	0.045021	-0.047064	0.000000	0.000000	3.000000	57.000000	1.000000
14874.037076	-0.023922	0.507470	0.274544	76.696762	76.222496	71.038582	-2.058971	0.000000	4.556385	0.000000	0.000000	0.000000	0.143049	0.056777	-0.223124	0.000000	0.000000	3.000000	57.000000	1.000000
14874.040409	-0.023922	0.507470	0.274544	76.696762	76.222496	71.038582	-2.058971	0.000000	4.556385	0.000000	0.000000	0.000000	0.143049	0.056777	-0.223124	0.000000	0.000000	3.000000	57.000000	1.000000
14874.043742	-0.023922	0.507470	0.274544	76.696762	76.222496	71.038582	-2.058971	0.000000	4.556385	0.000000	0.000000	0.000000	0.143049	0.056777	-0.223124	0.000000	0.000000	3.000000	57.000000	1.000000
14874.047076	-0.023922	0.507470	0.274544	76.785225	76.400078	71.139061	-2.057030	0.000000	4.557261	0.000000	0.000000	0.000000	0.143049	0.056777	-0.223124	0.000000	0.000000	3.000000	57.000000	1.000000
14874.050409	-0.023557	0.507612	0.273993	76.785225	76.400078	71.139061	-2.057030	0.000000	4.557261	0.000000	0.000000	0.000000	0.109644	0.042621	-0.165362	0.000000	0.000000	3.000000	57.000000	1.000000
14874.053742	-0.023557	0.507612	0.273993	76.785225	76.400078	71.139061	-2.057030	0.000000	4.557261	0.000000	0.000000	0.000000	0.109644	0.042621	-0.165362	0.000000	0.000000	3.000000	57.000000	1.000000
14874.057076	-0.023189	0.507808	0.273362	76.842392	76.612900	71.305511	-2.057030	0.000000	4.557261	0.000000	0.000000	0.000000	0.110242	0.058934	-0.189253	0.000000	0.000000	3.000000	57.000000	1.000000
14874.060409	-0.023189	0.507808	0.273362	76.842392	76.612900	71.305511	-2.057030	0.000000	4.557261	0.000000	0.000000	0.000000	0.110242	0.058934	-0.189253	0.000000	0.000000	3.000000	57.000000	1.000000
14874.063742	-0.023189	0.507808	0.273362	76.842392	76.612900	71.305511	-2.057030	0.000000	4.557261	0.000000	0.000000	0.000000	0.110242	0.058934	-0.189253	0.000000	0.000000	3.000000	57.000000	1.000000
14874.067076	-0.023189	0.507808	0.273362	76.861763	76.936020	71.597153	-2.054268	0.000000	4.558507	0.000000	0.000000	0.000000	0.110242	0.058934	-0.189253	0.000000	0.000000	3.000000	57.000000	1.000000
14874.070409	-0.022712	0.507971	0.272540	76.861763	76.936020	71.597153	-2.054268	0.000000	4.558507	0.000000	0.000000	0.000000	0.143053	0.048758	-0.246429	0.000000	0.000000	3.000000	57.000000	1.000000
14874.073742	-0.022712	0.507971	0.272540	76.861763	76.936020	71.597153	-2.054268	0.000000	4.558507	0.000000	0.000000	0.000000	0.143053	0.048758	-0.246429	0.000000	0.000000	3.000000	57.000000	1.000000
14874.077076	-0.022162	0.508242	0.271561	76.881378	77.275902	71.911156	-2.054268	0.000000	4.558507	0.000000	0.000000	0.000000	0.164964	0.081285	-0.293789	0.000000	0.000000	3.000000	57.000000	1.000000
14874.080409	-0.022162	0.508242	0.271561	76.881378	77.275902	71.911156	-2.054268	0.000000	4.558507	0.000000	0.000000	0.000000	0.164964	0.081285	-0.293789	0.000000	0.000000	3.000000	57.000000	1.000000
14874.083742	-0.022162	0.508242	0.271561	76.881378	77.275902	71.911156	-2.054268	0.000000	4.558507	0.000000	0.000000	0.000000	0.164964	0.081285	-0.293789	0.000000	0.000000	3.000000	57.000000	1.000000
14874.087076	-0.021644	0.508641	0.270433	76.919540	77.653870	72.244598	-2.051263	0.000000	4.559859	0.000000	0.000000	0.000000	0.155492	0.119875	-0.338395	0.000000	0.000000	3.000000	57.000000	1.000000
14874.090409	-0.021644	0.508641	0.270433	76.919540	77.653870	72.244598	-2.051263	0.000000	4.559859	0.000000	0.000000	0.000000	0.155492	0.119875	-0.338395	0.000000	0.000000	3.000000	57.000000	1.000000
14874.093742	-0.021644	0.508641	0.270433	76.919540	77.653870	72.244598	-2.051263	0.000000	4.559859	0.000000	0.000000	0.000000	0.155492	0.119875	-0.338395	0.000000	0.000000	3.000000	57.000000	1.000000
14874.097076	-0.021122	0.509008	0.269137	76.981827	78.073685	72.610535	-2.051111	0.000000	4.559928	0.000000	0.000000	0.000000	0.156499	0.109861	-0.388695	0.000000	0.000000	3.000000	57.000000	1.000000
14874.100409	-0.021122	0.509008	0.269137	76.981827	78.073685	72.610535	-2.051111	0.000000	4.559928	0.000000	0.000000	0.000000	0.156499	0.109861	-0.388695	0.000000	0.000000	3.000000	57.000000	1.000000
14874.103742	-0.021122	0.509008	0.269137	76.981827	78.073685	72.610535	-2.051111	0.000000	4.559928	0.000000	0.000000	0.000000	0.156499	0.109861	-0.388695	0.000000	0.000000	3.000000	57.000000	1.000000
14874.107076	-0.020563	0.509480	0.267679	77.047577	78.547859	73.025574	-2.051972	0.000000	4.559540	0.000000	0.000000	0.000000	0.167697	0.141685	-0.437611	0.000000	0.000000	3.000000	57.000000	1.000000
14874.110409	-0.020563	0.509480	0.267679	77.047577	78.547859	73.025574	-2.051972	0.000000	4.559540	0.000000	0.000000	0.000000	0.167697	0.141685	-0.437611	0.000000	0.000000	3.000000	57.000000	1.000000
14874.113742	-0.020563	0.509480	0.267679	77.047577	78.547859	73.025574	-2.051972	0.000000	4.559540	0.000000	0.000000	0.000000	0.167697	0.141685	-0.437611	0.000000	0.000000	3.000000	57.000000	1.000000
14874.117076	-0.020002	0.509999	0.266074	77.114082	79.072380	73.494469	-2.053353	0.000000	4.558919	0.000000	0.000000	0.000000	0.168281	0.155688	-0.481512	0.000000	0.000000	3.000000	57.000000	1.000000
14874.120409	-0.020002	0.509999	0.266074	77.114082	79.072380	73.494469	-2.053353	0.000000	4.558919	0.000000	0.000000	0.000000	0.168281	0.155688	-0.481512	0.000000	0.000000	3.000000	57.000000	1.000000
14874.123742	-0.020002	0.509999	0.266074	77.114082	79.072380	73.494469	-2.053353	0.000000	4.558919	0.000000	0.000000	0.000000	0.168281	0.155688	-0.481512	0.000000	0.000000	3.000000	57.000000	1.000000
14874.127076	-0.019403	0.510557	0.264230	77.180138	79.669884	74.047287	-2.055660	0.000000	4.557879	0.000000	0.000000	0.000000	0.179796	0.167408	-0.553008	0.000000	0.000000	3.000000	57.000000	1.000000
14874.130409	-0.019403	0.510557	0.264230	77.180138	79.669884	74.047287	-2.055660	0.000000	4.557879	0.000000	0.000000	0.000000	0.179796	0.167408	-0.553008	0.000000	0.000000	3.000000	57.000000	1.000000
14874.133742	-0.019403	0.510557	0.264230	77.180138	79.669884	74.047287	-2.055660	0.000000	4.557879	0.000000	0.000000	0.000000	0.179796	0.167408	-0.553008	0.000000	0.000000	3.000000	57.000000	1.000000
14874.137076	-0.018870	0.511157	0.262204	77.233826	80.335617	74.716484	-2.058984	0.000000	4.556379	0.000000	0.000000	0.000000	0.159879	0.180105	-0.607872	0.000000	0.000000	3.000000	57.000000	1.000000
14874.140409	-0.018870	0.511157	0.262204	77.233826	80.335617	74.716484	-2.058984	0.000000	4.556379	0.000000	0.000000	0.000000	0.159879	0.180105	-0.607872	0.000000	0.000000	3.000000	57.000000	1.000000
14874.143742	-0.018870	0.511157	0.262204	77.233826	80.335617	74.716484	-2.058984	0.000000	4.556379	0.000000	0.000000	0.000000	0.159879	0.180105	-0.607872	0.000000	0.000000	3.000000	57.000000	1.000000
14874.147076	-0.018335	0.511796	0.259964	77.276108	81.057854	75.908836	-2.064502	0.000000	4.553881	0.000000	0.000000	0.000000	0.160708	0.191733	-0.672110	0.000000	0.000000	3.000000	57.000000	1.000000
14874.150409	-0.018335	0.511796	0.259964	77.276108	81.057854	75.908836	-2.064502	0.000000	4.553881	0.000000	0.000000	0.000000	0.160708	0.191733	-0.672110	0.000000	0.000000	3.000000	57.000000	1.000000
14874.153742	-0.018335	0.511796	0.259964	77.276108	81.057854	75.908836	-2.064502	0.000000	4.553881	0.000000	0.000000	0.000000	0.160708	0.191733	-0.672110	0.000000	0.000000	3.000000	57.000000	1.000000
14874.157076	-0.017865	0.512457	0.257552	77.301186	81.851044	78.629662	-2.071469	0.000000	4.550716	0.000000	0.000000	0.000000	0.140716	0.198110	-0.723415	0.000000	0.000000	3.000000	57.000000	1.000000
14874.160409	-0.017865	0.512457	0.257552	77.301186	81.851044	78.629662	-2.071469	0.000000	4.550716	0.000000	0.000000	0.000000	0.140716	0.198110	-0.723415	0.000000	0.000000	3.000000	57.000000	1.000000
14874.163742	-0.017865	0.512457	0.257552	77.301186	81.851044	78.629662	-2.071469	0.000000	4.550716	0.000000	0.000000	0.000000	0.140716	0.198110	-0.723415	0.000000	0.000000	3.000000	57.000000	1.000000
14874.167076	-0.017396	0.513140	0.255000	77.332619	82.687668	81.719475	-2.080657	0.000000	4.546523	0.000000	0.000000	0.000000	0.140918	0.204897	-0.765593	0.000000	0.000000	3.000000	57.000000	1.000000
14874.170409	-0.017396	0.513140	0.255000	77.332619	82.687668	81.719475	-2.080657	0.000000	4.546523	0.000000	0.000000	0.000000	0.140918	0.204897	-0.765593	0.000000	0.000000	3.000000	57.000000	1.000000
14874.173742	-0.017396	0.513140	0.255000	77.332619	82.687668	81.719475	-2.080657	0.000000	4.546523	0.000000	0.000000	0.000000	0.140918	0.204897	-0.765593	0.000000	0.000000	3.000000	57.000000	1.000000
14874.177076	-0.016723	0.513823	0.252296	77.379768	83.567307	83.958717	-2.090933	0.000000	4.541805	0.000000	0.000000	0.000000	0.201787	0.205146	-0.811195	0.000000	0.000000	3.000000	57.000000	1.000000
14874.180409	-0.016723	0.513823	0.252296	77.379768	83.567307	83.958717	-2.090933	0.000000	4.541805	0.000000	0.000000	0.000000	0.201787	0.205146	-0.811195	0.000000	0.000000	3.000000	57.000000	1.000000
14874.183742	-0.016723	0.513823	0.252296	77.379768	83.567307	83.958717	-2.090933	0.000000	4.541805	0.000000	0.000000	0.000000	0.201787	0.205146	-0.811195	0.000000	0.000000	3.000000	57.000000	1.000000
14874.187076	-0.015952	0.514548	0.249463	77.442947	84.483673	85.408386	-2.099422	0.000000	4.537888	0.000000	0.000000	0.000000	0.231477	0.217430	-0.849862	0.000000	0.000000	3.000000	57.000000	1.000000
14874.190409	-0.015952	0.514548	0.249463	77.442947	84.483673	85.408386	-2.099422	0.000000	4.537888	0.000000	0.000000	0.000000	0.231477	0.217430	-0.849862	0.000000	0.000000	3.000000	57.000000	1.000000
14874.193742	-0.015952	0.514548	0.249463	77.442947	84.483673	85.408386	-2.099422	0.000000	4.537888	0.000000	0.000000	0.000000	0.231477	0.217430	-0.849862	0.000000	0.000000	3.000000	57.000000	1.000000
14874.197076	-0.015149	0.515292	0.246484	77.566269	85.147339	86.006233	-2.107488	0.000000	4.534147	0.000000	0.000000	0.000000	0.240749	0.223180	-0.893944	0.000000	0.000000	3.000000	57.000000	1.000000
14874.200409	-0.015149	0.515292	0.246484	77.566269	85.147339	86.006233	-2.107488	0.000000	4.534147	0.000000	0.000000	0.000000	0.240749	0.223180	-0.893944	0.000000	0.000000	3.000000	57.000000	1.000000
14874.203742	-0.015149	0.515292	0.246484	77.566269	85.147339	86.006233	-2.107488	0.000000	4.534147	0.000000	0.000000	0.000000	0.240749	0.223180	-0.893944	0.000000	0.000000	3.000000	57.000000	1.000000
14874.207076	-0.014316	0.516092	0.243351	77.781876	85.310242	86.214020	-2.116288	0.000000	4.530047	0.000000	0.000000	0.000000	0.249789	0.240035	-0.939706	0.000000	0.000000	3.000000	57.000000	1.000000
14874.210409	-0.014316	0.516092	0.243351	77.781876	85.310242	86.214020	-2.116288	0.000000	4.530047	0.000000	0.000000	0.000000	0.249789	0.240035	-0.939706	0.000000	0.000000	3.000000	57.000000	1.000000
14874.213742	-0.014316	0.516092	0.243351	77.781876	85.310242	86.214020	-2.116288	0.000000	4.530047	0.000000	0.000000	0.000000	0.249789	0.240035	-0.939706	0.000000	0.000000	3.000000	57.000000	1.000000
14874.217076	-0.013520	0.516903	0.240002	78.050049	84.943352	86.115532	-2.125911	0.000000	4.525538	0.000000	0.000000	0.000000	0.239055	0.243233	-1.004885	0.000000	0.000000	3.000000	57.000000	1.000000
14874.220409	-0.013520	0.516903	0.240002	78.050049	84.943352	86.115532	-2.125911	0.000000	4.525538	0.000000	0.000000	0.000000	0.239055	0.243233	-1.004885	0.000000	0.000000	3.000000	57.000000	1.000000
14874.223742	-0.013520	0.516903	0.240002	78.050049	84.943352	86.115532	-2.125911	0.000000	4.525538	0.000000	0.000000	0.000000	0.239055	0.243233	-1.004885	0.000000	0.000000	3.000000	57.000000	1.000000
14874.227076	-0.012693	0.517725	0.236465	78.298729	84.113800	85.556587	-2.137887	0.000000	4.519894	0.000000	0.000000	0.000000	0.247860	0.246690	-1.061133	0.000000	0.000000	3.000000	57.000000	1.000000
14874.230409	-0.012693	0.517725	0.236465	78.298729	84.113800	85.556587	-2.137887	0.000000	4.519894	0.000000	0.000000	0.000000	0.247860	0.246690	-1.061133	0.000000	0.000000	3.000000	57.000000	1.000000
14874.233742	-0.012693	0.517725	0.236465	78.298729	84.113800	85.556587	-2.137887	0.000000	4.519894	0.000000	0.000000	0.000000	0.247860	0.246690	-1.061133	0.000000	0.000000	3.000000	57.000000	1.000000
14874.237076	-0.011839	0.518616	0.232748	78.474220	83.104218	84.980446	-2.151086	0.000000	4.513627	0.000000	0.000000	0.000000	0.256288	0.267058	-1.115027	0.000000	0.000000	3.000000	57.000000	1.000000
14874.240409	-0.011839	0.518616	0.232748	78.474220	83.104218	84.980446	-2.151086	0.000000	4.513627	0.000000	0.000000	0.000000	0.256288	0.267058	-1.115027	0.000000	0.000000	3.000000	57.000000	1.000000
14874.243742	-0.011839	0.518616	0.232748	78.474220	83.104218	84.980446	-2.151086	0.000000	4.513627	0.000000	0.000000	0.000000	0.256288	0.267058	-1.115027	0.000000	0.000000	3.000000	57.000000	1.000000
14874.247076	-0.010958	0.519574	0.228881	78.585770	82.014908	84.230011	-2.165545	0.000000	4.506708	0.000000	0.000000	0.000000	0.264233	0.287493	-1.160117	0.000000	0.000000	3.000000	57.000000	1.000000
14874.250409	-0.010958	0.519574	0.228881	78.585770	82.014908	84.230011	-2.165545	0.000000	4.506708	0.000000	0.000000	0.000000	0.264233	0.287493	-1.160117	0.000000	0.000000	3.000000	57.000000	1.000000
14874.253742	-0.010958	0.519574	0.228881	78.585770	82.014908	84.230011	-2.165545	0.000000	4.506708	0.000000	0.000000	0.000000	0.264233	0.287493	-1.160117	0.000000	0.000000	3.000000	57.000000	1.000000
14874.257076	-0.010020	0.520598	0.224861	78.681854	80.756844	83.167229	-2.181142	0.000000	4.499180	0.000000	0.000000	0.000000	0.281577	0.307155	-1.205877	0.000000	0.000000	3.000000	57.000000	1.000000
14874.260409	-0.010020	0.520598	0.224861	78.681854	80.756844	83.167229	-2.181142	0.000000	4.499180	0.000000	0.000000	0.000000	0.281577	0.307155	-1.205877	0.000000	0.000000	3.000000	57.000000	1.000000
14874.263742	-0.010020	0.520598	0.224861	78.681854	80.756844	83.167229	-2.181142	0.000000	4.499180	0.000000	0.000000	0.000000	0.281577	0.307155	-1.205877	0.000000	0.000000	3.000000	57.000000	1.000000
14874.267076	-0.009090	0.521748	0.220763	78.797020	79.171745	81.557686	-2.197462	0.000000	4.491231	0.000000	0.000000	0.000000	0.278791	0.345032	-1.229485	0.000000	0.000000	3.000000	57.000000	1.000000
14874.270409	-0.009090	0.521748	0.220763	78.797020	79.171745	81.557686	-2.197462	0.000000	4.491231	0.000000	0.000000	0.000000	0.278791	0.345032	-1.229485	0.000000	0.000000	3.000000	57.000000	1.000000
14874.273742	-0.009090	0.521748	0.220763	78.797020	79.171745	81.557686	-2.197462	0.000000	4.491231	0.000000	0.000000	0.000000	0.278791	0.345032	-1.229485	0.000000	0.000000	3.000000	57.000000	1.000000
14874.277076	-0.008171	0.522931	0.216610	78.948502	77.105446	79.398605	-2.215072	0.000000	4.482573	0.000000	0.000000	0.000000	0.275828	0.354815	-1.245740	0.000000	0.000000	3.000000	57.000000	1.000000
14874.280409	-0.008171	0.522931	0.216610	78.948502	77.105446	79.398605	-2.215072	0.000000	4.482573	0.000000	0.000000	0.000000	0.275828	0.354815	-1.245740	0.000000	0.000000	3.000000	57.000000	1.000000
14874.283742	-0.008171	0.522931	0.216610	78.948502	77.105446	79.398605	-2.215072	0.000000	4.482573	0.000000	0.000000	0.000000	0.275828	0.354815	-1.245740	0.000000	0.000000	3.000000	57.000000	1.000000
14874.287076	-0.007294	0.524224	0.212463	79.114037	74.533073	76.714622	-2.233850	0.000000	4.473245	0.000000	0.000000	0.000000	0.263072	0.388160	-1.244217	0.000000	0.000000	3.000000	57.000000	1.000000
14874.290409	-0.007294	0.524224	0.212463	79.114037	74.533073	76.714622	-2.233850	0.000000	4.473245	0.000000	0.000000	0.000000	0.263072	0.388160	-1.244217	0.000000	0.000000	3.000000	57.000000	1.000000
14874.293742	-0.007294	0.524224	0.212463	79.114037	74.533073	76.714622	-2.233850	0.000000	4.473245	0.000000	0.000000	0.000000	0.263072	0.388160	-1.244217	0.000000	0.000000	3.000000	57.000000	1.000000
14874.297076	-0.006459	0.525575	0.208344	79.260727	71.657143	73.714424	-2.253906	0.000000	4.463172	0.000000	0.000000	0.000000	0.250432	0.405074	-1.235718	0.000000	0.000000	3.000000	57.000000	1.000000
14874.300409	-0.006459	0.525575	0.208344	79.260727	71.657143	73.714424	-2.253906	0.000000	4.463172	0.000000	0.000000	0.000000	0.250432	0.405074	-1.235718	0.000000	0.000000	3.000000	57.000000	1.000000
14874.303742	-0.006459	0.525575	0.208344	79.260727	71.657143	73.714424	-2.253906	0.000000	4.463172	0.000000	0.000000	0.000000	0.250432	0.405074	-1.235718	0.000000	0.000000	3.000000	57.000000	1.000000
14874.307076	-0.005666	0.526948	0.204292	79.358963	68.731911	70.672859	-2.275087	0.000000	4.452413	0.000000	0.000000	0.000000	0.237900	0.411939	-1.215465	0.000000	0.000000	3.000000	57.000000	1.000000
14874.310409	-0.005666	0.526948	0.204292	79.358963	68.731911	70.672859	-2.275087	0.000000	4.452413	0.000000	0.000000	0.000000	0.237900	0.411939	-1.215465	0.000000	0.000000	3.000000	57.000000	1.000000
14874.313742	-0.005666	0.526948	0.204292	79.358963	68.731911	70.672859	-2.275087	0.000000	4.452413	0.000000	0.000000	0.000000	0.237900	0.411939	-1.215465	0.000000	0.000000	3.000000	57.000000	1.000000
14874.317076	-0.004945	0.528337	0.200242	79.411934	66.050720	67.904495	-2.297077	0.000000	4.441108	0.000000	0.000000	0.000000	0.216398	0.416625	-1.215220	0.000000	0.000000	3.000000	57.000000	1.000000
14874.320409	-0.004945	0.528337	0.200242	79.411934	66.050720	67.904495	-2.297077	0.000000	4.441108	0.000000	0.000000	0.000000	0.216398	0.416625	-1.215220	0.000000	0.000000	3.000000	57.000000	1.000000
14874.323742	-0.004945	0.528337	0.200242	79.411934	66.050720	67.904495	-2.297077	0.000000	4.441108	0.000000	0.000000	0.000000	0.216398	0.416625	-1.215220	0.000000	0.000000	3.000000	57.000000	1.000000
14874.327076	-0.004418	0.529724	0.196211	79.405243	63.704350	65.523590	-2.321015	0.000000	4.428645	0.000000	0.000000	0.000000	0.157984	0.416370	-1.209188	0.000000	0.000000	3.000000	57.000000	1.000000
14874.330409	-0.004418	0.529724	0.196211	79.405243	63.704350	65.523590	-2.321015	0.000000	4.428645	0.000000	0.000000	0.000000	0.157984	0.416370	-1.209188	0.000000	0.000000	3.000000	57.000000	1.000000
14874.333742	-0.004418	0.529724	0.196211	79.405243	63.704350	65.523590	-2.321015	0.000000	4.428645	0.000000	0.000000	0.000000	0.157984	0.416370	-1.209188	0.000000	0.000000	3.000000	57.000000	1.000000
14874.337076	-0.004052	0.531112	0.192202	79.340561	61.744072	63.584873	-2.348954	0.000000	4.413888	0.000000	0.000000	0.000000	0.109865	0.416128	-1.202640	0.000000	0.000000	3.000000	57.000000	1.000000
14874.340409	-0.004052	0.531112	0.192202	79.340561	61.744072	63.584873	-2.348954	0.000000	4.413888	0.000000	0.000000	0.000000	0.109865	0.416128	-1.202640	0.000000	0.000000	3.000000	57.000000	1.000000
14874.343742	-0.004052	0.531112	0.192202	79.340561	61.744072	63.584873	-2.348954	0.000000	4.413888	0.000000	0.000000	0.000000	0.109865	0.416128	-1.202640	0.000000	0.000000	3.000000	57.000000	1.000000
14874.347076	-0.003844	0.532482	0.188236	79.252220	60.129189	62.022217	-2.380400	0.000000	4.397010	0.000000	0.000000	0.000000	0.062576	0.411192	-1.189847	0.000000	0.000000	3.000000	57.000000	1.000000
14874.350409	-0.003844	0.532482	0.188236	79.252220	60.129189	62.022217	-2.380400	0.000000	4.397010	0.000000	0.000000	0.000000	0.062576	0.411192	-1.189847	0.000000	0.000000	3.000000	57.000000	1.000000
14874.353742	-0.003844	0.532482	0.188236	79.252220	60.129189	62.022217	-2.380400	0.000000	4.397010	0.000000	0.000000	0.000000	0.062576	0.411192	-1.189847	0.000000	0.000000	3.000000	57.000000	1.000000
14874.357076	-0.003820	0.533837	0.184314	79.165474	58.778076	60.739185	-2.415193	0.000000	4.377995	0.000000	0.000000	0.000000	0.007007	0.406449	-1.176637	0.000000	0.000000	3.000000	57.000000	1.000000
14874.360409	-0.003820	0.533837	0.184314	79.165474	58.778076	60.739185	-2.415193	0.000000	4.377995	0.000000	0.000000	0.000000	0.007007	0.406449	-1.176637	0.000000	0.000000	3.000000	57.000000	1.000000
14874.363742	-0.003820	0.533837	0.184314	79.165474	58.778076	60.739185	-2.415193	0.000000	4.377995	0.000000	0.000000	0.000000	0.007007	0.406449	-1.176637	0.000000	0.000000	3.000000	57.000000	1.000000
14874.367076	-0.003828	0.535201	0.180489	79.049690	57.819839	59.889633	-2.453883	0.000000	4.356427	0.000000	0.000000	0.000000	-0.002248	0.409062	-1.147477	0.000000	0.000000	3.000000	57.000000	1.000000
14874.370409	-0.003828	0.535201	0.180489	79.049690	57.819839	59.889633	-2.453883	0.000000	4.356427	0.000000	0.000000	0.000000	-0.002248	0.409062	-1.147477	0.000000	0.000000	3.000000	57.000000	1.000000
14874.373742	-0.003828	0.535201	0.180489	79.049690	57.819839	59.889633	-2.453883	0.000000	4.356427	0.000000	0.000000	0.000000	-0.002248	0.409062	-1.147477	0.000000	0.000000	3.000000	57.000000	1.000000
14874.377076	-0.003806	0.536578	0.176799	78.897095	57.406136	59.634205	-2.493194	0.000000	4.334049	0.000000	0.000000	0.000000	0.006644	0.413222	-1.106970	0.000000	0.000000	3.000000	57.000000	1.000000
14874.380409	-0.003806	0.536578	0.176799	78.897095	57.406136	59.634205	-2.493194	0.000000	4.334049	0.000000	0.000000	0.000000	0.006644	0.413222	-1.106970	0.000000	0.000000	3.000000	57.000000	1.000000
14874.383742	-0.003806	0.536578	0.176799	78.897095	57.406136	59.634205	-2.493194	0.000000	4.334049	0.000000	0.000000	0.000000	0.006644	0.413222	-1.106970	0.000000	0.000000	3.000000	57.000000	1.000000
14874.387076	-0.003754	0.537927	0.173180	78.788177	57.953644	60.348907	-2.531585	0.000000	4.311737	0.000000	0.000000	0.000000	0.015495	0.404664	-1.085779	0.000000	0.000000	3.000000	57.000000	1.000000
14874.390409	-0.003754	0.537927	0.173180	78.788177	57.953644	60.348907	-2.531585	0.000000	4.311737	0.000000	0.000000	0.000000	0.015495	0.404664	-1.085779	0.000000	0.000000	3.000000	57.000000	1.000000
14874.393742	-0.003754	0.537927	0.173180	78.788177	57.953644	60.348907	-2.531585	0.000000	4.311737	0.000000	0.000000	0.000000	0.015495	0.404664	-1.085779	0.000000	0.000000	3.000000	57.000000	1.000000
14874.397076	-0.003703	0.539278	0.169592	78.731834	59.092258	61.643639	-2.569673	0.000000	4.289146	0.000000	0.000000	0.000000	0.015335	0.405330	-1.076251	0.000000	0.000000	3.000000	57.000000	1.000000
14874.400409	-0.003703	0.539278	0.169592	78.731834	59.092258	61.643639	-2.569673	0.000000	4.289146	0.000000	0.000000	0.000000	0.015335	0.405330	-1.076251	0.000000	0.000000	3.000000	57.000000	1.000000
14874.403742	-0.003703	0.539278	0.169592	78.731834	59.092258	61.643639	-2.569673	0.000000	4.289146	0.000000	0.000000	0.000000	0.015335	0.405330	-1.076251	0.000000	0.000000	3.000000	57.000000	1.000000
14874.407076	-0.003652	0.540544	0.166031	78.721352	60.438187	63.194244	-2.608403	0.000000	4.265704	0.000000	0.000000	0.000000	0.015188	0.379755	-1.068467	0.000000	0.000000	3.000000	57.000000	1.000000
14874.410409	-0.003652	0.540544	0.166031	78.721352	60.438187	63.194244	-2.608403	0.000000	4.265704	0.000000	0.000000	0.000000	0.015188	0.379755	-1.068467	0.000000	0.000000	3.000000	57.000000	1.000000
14874.413742	-0.003652	0.540544	0.166031	78.721352	60.438187	63.194244	-2.608403	0.000000	4.265704	0.000000	0.000000	0.000000	0.015188	0.379755	-1.068467	0.000000	0.000000	3.000000	57.000000	1.000000
14874.417076	-0.003573	0.541760	0.162492	78.764175	61.792847	65.456497	-2.647842	0.000000	4.241336	0.000000	0.000000	0.000000	0.023872	0.364773	-1.061683	0.000000	0.000000	3.000000	57.000000	1.000000
14874.420409	-0.003573	0.541760	0.162492	78.764175	61.792847	65.456497	-2.647842	0.000000	4.241336	0.000000	0.000000	0.000000	0.023872	0.364773	-1.061683	0.000000	0.000000	3.000000	57.000000	1.000000
14874.423742	-0.003573	0.541760	0.162492	78.764175	61.792847	65.456497	-2.647842	0.000000	4.241336	0.000000	0.000000	0.000000	0.023872	0.364773	-1.061683	0.000000	0.000000	3.000000	57.000000	1.000000
14874.427076	-0.003435	0.542926	0.158977	78.863663	62.961697	68.436226	-2.687491	0.000000	4.216324	0.000000	0.000000	0.000000	0.041180	0.350017	-1.054607	0.000000	0.000000	3.000000	57.000000	1.000000
14874.430409	-0.003435	0.542926	0.158977	78.863663	62.961697	68.436226	-2.687491	0.000000	4.216324	0.000000	0.000000	0.000000	0.041180	0.350017	-1.054607	0.000000	0.000000	3.000000	57.000000	1.000000
14874.433742	-0.003435	0.542926	0.158977	78.863663	62.961697	68.436226	-2.687491	0.000000	4.216324	0.000000	0.000000	0.000000	0.041180	0.350017	-1.054607	0.000000	0.000000	3.000000	57.000000	1.000000
14874.437076	-0.003154	0.544107	0.155440	78.985527	63.889763	69.743057	-2.726805	0.000000	4.191006	0.000000	0.000000	0.000000	0.084438	0.354059	-1.060925	0.000000	0.000000	3.000000	57.000000	1.000000
14874.440409	-0.003154	0.544107	0.155440	78.985527	63.889763	69.743057	-2.726805	0.000000	4.191006	0.000000	0.000000	0.000000	0.084438	0.354059	-1.060925	0.000000	0.000000	3.000000	57.000000	1.000000
14874.443742	-0.003154	0.544107	0.155440	78.985527	63.889763	69.743057	-2.726805	0.000000	4.191006	0.000000	0.000000	0.000000	0.084438	0.354059	-1.060925	0.000000	0.000000	3.000000	57.000000	1.000000
14874.447076	-0.002730	0.545236	0.151798	79.121780	64.626511	70.388542	-2.764720	0.000000	4.166092	0.000000	0.000000	0.000000	0.127044	0.338954	-1.092571	0.000000	0.000000	3.000000	57.000000	1.000000
14874.450409	-0.002730	0.545236	0.151798	79.121780	64.626511	70.388542	-2.764720	0.000000	4.166092	0.000000	0.000000	0.000000	0.127044	0.338954	-1.092571	0.000000	0.000000	3.000000	57.000000	1.000000
14874.453742	-0.002730	0.545236	0.151798	79.121780	64.626511	70.388542	-2.764720	0.000000	4.166092	0.000000	0.000000	0.000000	0.127044	0.338954	-1.092571	0.000000	0.000000	3.000000	57.000000	1.000000
14874.457076	-0.002369	0.546367	0.148060	79.261993	65.255524	70.920433	-2.802358	0.000000	4.140869	0.000000	0.000000	0.000000	0.108463	0.339307	-1.121494	0.000000	0.000000	3.000000	57.000000	1.000000
14874.460409	-0.002369	0.546367	0.148060	79.261993	65.255524	70.920433	-2.802358	0.000000	4.140869	0.000000	0.000000	0.000000	0.108463	0.339307	-1.121494	0.000000	0.000000	3.000000	57.000000	1.000000
14874.463742	-0.002369	0.546367	0.148060	79.261993	65.255524	70.920433	-2.802358	0.000000	4.140869	0.000000	0.000000	0.000000	0.108463	0.339307	-1.121494	0.000000	0.000000	3.000000	57.000000	1.000000
14874.467076	-0.002040	0.547441	0.144177	79.420822	65.886749	71.459457	-2.843529	0.000000	4.112704	0.000000	0.000000	0.000000	0.098766	0.321962	-1.165008	0.000000	0.000000	3.000000	57.000000	1.000000
14874.470409	-0.002040	0.547441	0.144177	79.420822	65.886749	71.459457	-2.843529	0.000000	4.112704	0.000000	0.000000	0.000000	0.098766	0.321962	-1.165008	0.000000	0.000000	3.000000	57.000000	1.000000
14874.473742	-0.002040	0.547441	0.144177	79.420822	65.886749	71.459457	-2.843529	0.000000	4.112704	0.000000	0.000000	0.000000	0.098766	0.321962	-1.165008	0.000000	0.000000	3.000000	57.000000	1.000000
14874.477076	-0.001686	0.548441	0.140168	79.580078	66.605675	72.151161	-2.888476	0.000000	4.081263	0.000000	0.000000	0.000000	0.106164	0.300227	-1.202586	0.000000	0.000000	3.000000	57.000000	1.000000
14874.480409	-0.001686	0.548441	0.140168	79.580078	66.605675	72.151161	-2.888476	0.000000	4.081263	0.000000	0.000000	0.000000	0.106164	0.300227	-1.202586	0.000000	0.000000	3.000000	57.000000	1.000000
14874.483742	-0.001686	0.548441	0.140168	79.580078	66.605675	72.151161	-2.888476	0.000000	4.081263	0.000000	0.000000	0.000000	0.106164	0.300227	-1.202586	0.000000	0.000000	3.000000	57.000000	1.000000
14874.487076	-0.001308	0.549432	0.136118	79.718834	67.409294	72.945297	-2.936049	0.000000	4.047175	0.000000	0.000000	0.000000	0.113270	0.297234	-1.214859	0.000000	0.000000	3.000000	57.000000	1.000000
14874.490409	-0.001308	0.549432	0.136118	79.718834	67.409294	72.945297	-2.936049	0.000000	4.047175	0.000000	0.000000	0.000000	0.113270	0.297234	-1.214859	0.000000	0.000000	3.000000	57.000000	1.000000
14874.493742	-0.001308	0.549432	0.136118	79.718834	67.409294	72.945297	-2.936049	0.000000	4.047175	0.000000	0.000000	0.000000	0.113270	0.297234	-1.214859	0.000000	0.000000	3.000000	57.000000	1.000000
14874.497076	-0.000796	0.550380	0.132033	79.835983	68.270340	73.828354	-2.985257	0.000000	4.011014	0.000000	0.000000	0.000000	0.153744	0.284372	-1.225600	0.000000	0.000000	3.000000	57.000000	1.000000
14874.500409	-0.000796	0.550380	0.132033	79.835983	68.270340	73.828354	-2.985257	0.000000	4.011014	0.000000	0.000000	0.000000	0.153744	0.284372	-1.225600	0.000000	0.000000	3.000000	57.000000	1.000000
14874.503742	-0.000796	0.550380	0.132033	79.835983	68.270340	73.828354	-2.985257	0.000000	4.011014	0.000000	0.000000	0.000000	0.153744	0.284372	-1.225600	0.000000	0.000000	3.000000	57.000000	1.000000
14874.507076	-0.000123	0.551272	0.127933	79.964149	69.150185	74.653412	-3.034005	0.000000	3.974268	0.000000	0.000000	0.000000	0.201648	0.267650	-1.230029	0.000000	0.000000	3.000000	57.000000	1.000000
14874.510409	-0.000123	0.551272	0.127933	79.964149	69.150185	74.653412	-3.034005	0.000000	3.974268	0.000000	0.000000	0.000000	0.201648	0.267650	-1.230029	0.000000	0.000000	3.000000	57.000000	1.000000
14874.513742	-0.000123	0.551272	0.127933	79.964149	69.150185	74.653412	-3.034005	0.000000	3.974268	0.000000	0.000000	0.000000	0.201648	0.267650	-1.230029	0.000000	0.000000	3.000000	57.000000	1.000000
14874.517076	0.000677	0.552128	0.123834	80.146492	69.991356	75.562340	-3.081581	0.000000	3.937494	0.000000	0.000000	0.000000	0.240218	0.256788	-1.229621	0.000000	0.000000	3.000000	57.000000	1.000000
14874.520409	0.000677	0.552128	0.123834	80.146492	69.991356	75.562340	-3.081581	0.000000	3.937494	0.000000	0.000000	0.000000	0.240218	0.256788	-1.229621	0.000000	0.000000	3.000000	57.000000	1.000000
14874.523742	0.000677	0.552128	0.123834	80.146492	69.991356	75.562340	-3.081581	0.000000	3.937494	0.000000	0.000000	0.000000	0.240218	0.256788	-1.229621	0.000000	0.000000	3.000000	57.000000	1.000000
14874.527076	0.001604	0.552910	0.119704	80.428192	70.422539	76.652847	-3.128378	0.000000	3.900417	0.000000	0.000000	0.000000	0.277887	0.234661	-1.239014	0.000000	0.000000	3.000000	57.000000	1.000000
14874.530409	0.001604	0.552910	0.119704	80.428192	70.422539	76.652847	-3.128378	0.000000	3.900417	0.000000	0.000000	0.000000	0.277887	0.234661	-1.239014	0.000000	0.000000	3.000000	57.000000	1.000000
14874.533742	0.001604	0.552910	0.119704	80.428192	70.422539	76.652847	-3.128378	0.000000	3.900417	0.000000	0.000000	0.000000	0.277887	0.234661	-1.239014	0.000000	0.000000	3.000000	57.000000	1.000000
14874.537076	0.002598	0.553664	0.115613	80.819321	69.595848	76.418022	-3.175008	0.000000	3.862554	0.000000	0.000000	0.000000	0.298415	0.226048	-1.227222	0.000000	0.000000	3.000000	57.000000	1.000000
14874.540409	0.002598	0.553664	0.115613	80.819321	69.595848	76.418022	-3.175008	0.000000	3.862554	0.000000	0.000000	0.000000	0.298415	0.226048	-1.227222	0.000000	0.000000	3.000000	57.000000	1.000000
14874.543742	0.002598	0.553664	0.115613	80.819321	69.595848	76.418022	-3.175008	0.000000	3.862554	0.000000	0.000000	0.000000	0.298415	0.226048	-1.227222	0.000000	0.000000	3.000000	57.000000	1.000000
14874.547076	0.003687	0.554383	0.111524	81.270874	67.196091	73.683197	-3.221513	0.000000	3.823854	0.000000	0.000000	0.000000	0.326509	0.215652	-1.226765	0.000000	0.000000	3.000000	57.000000	1.000000
14874.550409	0.003687	0.554383	0.111524	81.270874	67.196091	73.683197	-3.221513	0.000000	3.823854	0.000000	0.000000	0.000000	0.326509	0.215652	-1.226765	0.000000	0.000000	3.000000	57.000000	1.000000
14874.553742	0.003687	0.554383	0.111524	81.270874	67.196091	73.683197	-3.221513	0.000000	3.823854	0.000000	0.000000	0.000000	0.326509	0.215652	-1.226765	0.000000	0.000000	3.000000	57.000000	1.000000
14874.557076	0.004786	0.555067	0.107437	81.680511	63.344048	69.441093	-3.268042	0.000000	3.784165	0.000000	0.000000	0.000000	0.329789	0.205410	-1.226120	0.000000	0.000000	3.000000	57.000000	1.000000
14874.560409	0.004786	0.555067	0.107437	81.680511	63.344048	69.441093	-3.268042	0.000000	3.784165	0.000000	0.000000	0.000000	0.329789	0.205410	-1.226120	0.000000	0.000000	3.000000	57.000000	1.000000
14874.563742	0.004786	0.555067	0.107437	81.680511	63.344048	69.441093	-3.268042	0.000000	3.784165	0.000000	0.000000	0.000000	0.329789	0.205410	-1.226120	0.000000	0.000000	3.000000	57.000000	1.000000
14874.567076	0.005843	0.555744	0.103408	81.957191	58.498707	65.078629	-3.316259	0.000000	3.741982	0.000000	0.000000	0.000000	0.317109	0.202924	-1.208679	0.000000	0.000000	3.000000	57.000000	1.000000
14874.570409	0.005843	0.555744	0.103408	81.957191	58.498707	65.078629	-3.316259	0.000000	3.741982	0.000000	0.000000	0.000000	0.317109	0.202924	-1.208679	0.000000	0.000000	3.000000	57.000000	1.000000
14874.573742	0.005843	0.555744	0.103408	81.957191	58.498707	65.078629	-3.316259	0.000000	3.741982	0.000000	0.000000	0.000000	0.317109	0.202924	-1.208679	0.000000	0.000000	3.000000	57.000000	1.000000
14874.577076	0.006991	0.556431	0.099454	82.089272	53.187855	60.473656	-3.366292	0.000000	3.697037	0.000000	0.000000	0.000000	0.344407	0.206238	-1.186358	0.000000	0.000000	3.000000	57.000000	1.000000
14874.580409	0.006991	0.556431	0.099454	82.089272	53.187855	60.473656	-3.366292	0.000000	3.697037	0.000000	0.000000	0.000000	0.344407	0.206238	-1.186358	0.000000	0.000000	3.000000	57.000000	1.000000
14874.583742	0.006991	0.556431	0.099454	82.089272	53.187855	60.473656	-3.366292	0.000000	3.697037	0.000000	0.000000	0.000000	0.344407	0.206238	-1.186358	0.000000	0.000000	3.000000	57.000000	1.000000
14874.587076	0.008360	0.557126	0.095633	82.108940	47.867706	55.271622	-3.415232	0.000000	3.651875	0.000000	0.000000	0.000000	0.410819	0.208276	-1.146176	0.000000	0.000000	3.000000	57.000000	1.000000
14874.590409	0.008360	0.557126	0.095633	82.108940	47.867706	55.271622	-3.415232	0.000000	3.651875	0.000000	0.000000	0.000000	0.410819	0.208276	-1.146176	0.000000	0.000000	3.000000	57.000000	1.000000
14874.593742	0.008360	0.557126	0.095633	82.108940	47.867706	55.271622	-3.415232	0.000000	3.651875	0.000000	0.000000	0.000000	0.410819	0.208276	-1.146176	0.000000	0.000000	3.000000	57.000000	1.000000
14874.597076	0.009869	0.557809	0.091931	82.037949	42.788345	49.760925	-3.459355	0.000000	3.610106	0.000000	0.000000	0.000000	0.452540	0.205182	-1.110556	0.000000	0.000000	3.000000	57.000000	1.000000
14874.600409	0.009869	0.557809	0.091931	82.037949	42.788345	49.760925	-3.459355	0.000000	3.610106	0.000000	0.000000	0.000000	0.452540	0.205182	-1.110556	0.000000	0.000000	3.000000	57.000000	1.000000
14874.603742	0.009869	0.557809	0.091931	82.037949	42.788345	49.760925	-3.459355	0.000000	3.610106	0.000000	0.000000	0.000000	0.452540	0.205182	-1.110556	0.000000	0.000000	3.000000	57.000000	1.000000
14874.607076	0.011386	0.558481	0.088413	81.923752	37.999905	44.655510	-3.500407	0.000000	3.570316	0.000000	0.000000	0.000000	0.455177	0.201336	-1.055620	0.000000	0.000000	3.000000	57.000000	1.000000
14874.610409	0.011386	0.558481	0.088413	81.923752	37.999905	44.655510	-3.500407	0.000000	3.570316	0.000000	0.000000	0.000000	0.455177	0.201336	-1.055620	0.000000	0.000000	3.000000	57.000000	1.000000
14874.613742	0.011386	0.558481	0.088413	81.923752	37.999905	44.655510	-3.500407	0.000000	3.570316	0.000000	0.000000	0.000000	0.455177	0.201336	-1.055620	0.000000	0.000000	3.000000	57.000000	1.000000
14874.617076	0.012758	0.559115	0.085027	81.812447	33.337029	40.378838	-3.539554	0.000000	3.531509	0.000000	0.000000	0.000000	0.411434	0.190384	-1.015799	0.000000	0.000000	3.000000	57.000000	1.000000
14874.620409	0.012758	0.559115	0.085027	81.812447	33.337029	40.378838	-3.539554	0.000000	3.531509	0.000000	0.000000	0.000000	0.411434	0.190384	-1.015799	0.000000	0.000000	3.000000	57.000000	1.000000
14874.623742	0.012758	0.559115	0.085027	81.812447	33.337029	40.378838	-3.539554	0.000000	3.531509	0.000000	0.000000	0.000000	0.411434	0.190384	-1.015799	0.000000	0.000000	3.000000	57.000000	1.000000
14874.627076	0.013986	0.559697	0.081759	81.700760	28.656025	37.078426	-3.580717	0.000000	3.489766	0.000000	0.000000	0.000000	0.368612	0.174501	-0.980277	0.000000	0.000000	3.000000	57.000000	1.000000
14874.630409	0.013986	0.559697	0.081759	81.700760	28.656025	37.078426	-3.580717	0.000000	3.489766	0.000000	0.000000	0.000000	0.368612	0.174501	-0.980277	0.000000	0.000000	3.000000	57.000000	1.000000
14874.633742	0.013986	0.559697	0.081759	81.700760	28.656025	37.078426	-3.580717	0.000000	3.489766	0.000000	0.000000	0.000000	0.368612	0.174501	-0.980277	0.000000	0.000000	3.000000	57.000000	1.000000
14874.637076	0.015127	0.560235	0.078650	81.578972	24.115437	33.749054	-3.624033	0.000000	3.444762	0.000000	0.000000	0.000000	0.342350	0.161440	-0.932725	0.000000	0.000000	3.000000	57.000000	1.000000
14874.640409	0.015127	0.560235	0.078650	81.578972	24.115437	33.749054	-3.624033	0.000000	3.444762	0.000000	0.000000	0.000000	0.342350	0.161440	-0.932725	0.000000	0.000000	3.000000	57.000000	1.000000
14874.643742	0.015127	0.560235	0.078650	81.578972	24.115437	33.749054	-3.624033	0.000000	3.444762	0.000000	0.000000	0.000000	0.342350	0.161440	-0.932725	0.000000	0.000000	3.000000	57.000000	1.000000
14874.647076	0.016358	0.560764	0.075628	81.418144	20.068237	30.197514	-3.667423	0.000000	3.398531	0.000000	0.000000	0.000000	0.369324	0.158759	-0.906489	0.000000	0.000000	3.000000	57.000000	1.000000
14874.650409	0.016358	0.560764	0.075628	81.418144	20.068237	30.197514	-3.667423	0.000000	3.398531	0.000000	0.000000	0.000000	0.369324	0.158759	-0.906489	0.000000	0.000000	3.000000	57.000000	1.000000
14874.653742	0.016358	0.560764	0.075628	81.418144	20.068237	30.197514	-3.667423	0.000000	3.398531	0.000000	0.000000	0.000000	0.369324	0.158759	-0.906489	0.000000	0.000000	3.000000	57.000000	1.000000
14874.657076	0.017552	0.561248	0.072665	81.221298	16.979525	26.902378	-3.708725	0.000000	3.353409	0.000000	0.000000	0.000000	0.357927	0.145284	-0.889094	0.000000	0.000000	3.000000	57.000000	1.000000
14874.660409	0.017552	0.561248	0.072665	81.221298	16.979525	26.902378	-3.708725	0.000000	3.353409	0.000000	0.000000	0.000000	0.357927	0.145284	-0.889094	0.000000	0.000000	3.000000	57.000000	1.000000
14874.663742	0.017552	0.561248	0.072665	81.221298	16.979525	26.902378	-3.708725	0.000000	3.353409	0.000000	0.000000	0.000000	0.357927	0.145284	-0.889094	0.000000	0.000000	3.000000	57.000000	1.000000
14874.667076	0.018633	0.561707	0.069779	81.028564	14.902725	24.539051	-3.751086	0.000000	3.305957	0.000000	0.000000	0.000000	0.324460	0.137675	-0.865565	0.000000	0.000000	3.000000	57.000000	1.000000
14874.670409	0.018633	0.561707	0.069779	81.028564	14.902725	24.539051	-3.751086	0.000000	3.305957	0.000000	0.000000	0.000000	0.324460	0.137675	-0.865565	0.000000	0.000000	3.000000	57.000000	1.000000
14874.673742	0.018633	0.561707	0.069779	81.028564	14.902725	24.539051	-3.751086	0.000000	3.305957	0.000000	0.000000	0.000000	0.324460	0.137675	-0.865565	0.000000	0.000000	3.000000	57.000000	1.000000
14874.677076	0.019604	0.562152	0.066951	80.866341	13.810162	23.687773	-3.795447	0.000000	3.254933	0.000000	0.000000	0.000000	0.291392	0.133472	-0.848449	0.000000	0.000000	3.000000	57.000000	1.000000
14874.680409	0.019604	0.562152	0.066951	80.866341	13.810162	23.687773	-3.795447	0.000000	3.254933	0.000000	0.000000	0.000000	0.291392	0.133472	-0.848449	0.000000	0.000000	3.000000	57.000000	1.000000
14874.683742	0.019604	0.562152	0.066951	80.866341	13.810162	23.687773	-3.795447	0.000000	3.254933	0.000000	0.000000	0.000000	0.291392	0.133472	-0.848449	0.000000	0.000000	3.000000	57.000000	1.000000
14874.687076	0.020368	0.562537	0.064174	80.759201	13.570049	23.878681	-3.842167	0.000000	3.199648	0.000000	0.000000	0.000000	0.229083	0.115398	-0.833226	0.000000	0.000000	3.000000	57.000000	1.000000
14874.690409	0.020368	0.562537	0.064174	80.759201	13.570049	23.878681	-3.842167	0.000000	3.199648	0.000000	0.000000	0.000000	0.229083	0.115398	-0.833226	0.000000	0.000000	3.000000	57.000000	1.000000
14874.693742	0.020368	0.562537	0.064174	80.759201	13.570049	23.878681	-3.842167	0.000000	3.199648	0.000000	0.000000	0.000000	0.229083	0.115398	-0.833226	0.000000	0.000000	3.000000	57.000000	1.000000
14874.697076	0.020930	0.562907	0.061522	80.696297	13.599977	24.241659	-3.893154	0.000000	3.137412	0.000000	0.000000	0.000000	0.168691	0.111082	-0.795414	0.000000	0.000000	3.000000	57.000000	1.000000
14874.700409	0.020930	0.562907	0.061522	80.696297	13.599977	24.241659	-3.893154	0.000000	3.137412	0.000000	0.000000	0.000000	0.168691	0.111082	-0.795414	0.000000	0.000000	3.000000	57.000000	1.000000
14874.703742	0.020930	0.562907	0.061522	80.696297	13.599977	24.241659	-3.893154	0.000000	3.137412	0.000000	0.000000	0.000000	0.168691	0.111082	-0.795414	0.000000	0.000000	3.000000	57.000000	1.000000
14874.707076	0.021391	0.563256	0.058955	80.681099	13.714762	24.428013	-3.946187	0.000000	3.070441	0.000000	0.000000	0.000000	0.138260	0.104629	-0.770355	0.000000	0.000000	3.000000	57.000000	1.000000
14874.710409	0.021391	0.563256	0.058955	80.681099	13.714762	24.428013	-3.946187	0.000000	3.070441	0.000000	0.000000	0.000000	0.138260	0.104629	-0.770355	0.000000	0.000000	3.000000	57.000000	1.000000
14874.713742	0.021391	0.563256	0.058955	80.681099	13.714762	24.428013	-3.946187	0.000000	3.070441	0.000000	0.000000	0.000000	0.138260	0.104629	-0.770355	0.000000	0.000000	3.000000	57.000000	1.000000
14874.717076	0.021828	0.563639	0.056519	80.713318	14.071567	24.874504	-3.930441	0.000000	2.947726	0.000000	0.000000	0.000000	0.130953	0.114830	-0.730582	0.000000	0.000000	3.000000	57.000000	1.000000
14874.720409	0.021828	0.563639	0.056519	80.713318	14.071567	24.874504	-3.930441	0.000000	2.947726	0.000000	0.000000	0.000000	0.130953	0.114830	-0.730582	0.000000	0.000000	3.000000	57.000000	1.000000
14874.723742	0.021828	0.563639	0.056519	80.713318	14.071567	24.874504	-3.930441	0.000000	2.947726	0.000000	0.000000	0.000000	0.130953	0.114830	-0.730582	0.000000	0.000000	3.000000	57.000000	1.000000
14874.727076	0.022189	0.563984	0.054151	80.771454	14.674619	25.757782	-3.908615	0.000000	2.825963	0.000000	0.000000	0.000000	0.108426	0.103432	-0.710476	0.000000	0.000000	3.000000	57.000000	1.000000
14874.730409	0.022189	0.563984	0.054151	80.771454	14.674619	25.757782	-3.908615	0.000000	2.825963	0.000000	0.000000	0.000000	0.108426	0.103432	-0.710476	0.000000	0.000000	3.000000	57.000000	1.000000
14874.733742	0.022189	0.563984	0.054151	80.771454	14.674619	25.757782	-3.908615	0.000000	2.825963	0.000000	0.000000	0.000000	0.108426	0.103432	-0.710476	0.000000	0.000000	3.000000	57.000000	1.000000
14874.737076	0.022478	0.564355	0.051879	80.816902	15.471557	26.800287	-3.890544	0.000000	2.707550	0.000000	0.000000	0.000000	0.086639	0.111536	-0.681657	0.000000	0.000000	3.000000	57.000000	1.000000
14874.740409	0.022478	0.564355	0.051879	80.816902	15.471557	26.800287	-3.890544	0.000000	2.707550	0.000000	0.000000	0.000000	0.086639	0.111536	-0.681657	0.000000	0.000000	3.000000	57.000000	1.000000
14874.743742	0.022478	0.564355	0.051879	80.816902	15.471557	26.800287	-3.890544	0.000000	2.707550	0.000000	0.000000	0.000000	0.086639	0.111536	-0.681657	0.000000	0.000000	3.000000	57.000000	1.000000
14874.747076	0.022766	0.564746	0.049660	80.843025	16.435387	27.899733	-3.876104	0.000000	2.593940	0.000000	0.000000	0.000000	0.086325	0.117197	-0.665684	0.000000	0.000000	3.000000	57.000000	1.000000
14874.750409	0.022766	0.564746	0.049660	80.843025	16.435387	27.899733	-3.876104	0.000000	2.593940	0.000000	0.000000	0.000000	0.086325	0.117197	-0.665684	0.000000	0.000000	3.000000	57.000000	1.000000
14874.753742	0.022766	0.564746	0.049660	80.843025	16.435387	27.899733	-3.876104	0.000000	2.593940	0.000000	0.000000	0.000000	0.086325	0.117197	-0.665684	0.000000	0.000000	3.000000	57.000000	1.000000
14874.757076	0.023030	0.565146	0.047519	80.854729	17.506561	29.126266	-3.861717	0.000000	2.482993	0.000000	0.000000	0.000000	0.079184	0.120083	-0.642374	0.000000	0.000000	3.000000	57.000000	1.000000
14874.760409	0.023030	0.565146	0.047519	80.854729	17.506561	29.126266	-3.861717	0.000000	2.482993	0.000000	0.000000	0.000000	0.079184	0.120083	-0.642374	0.000000	0.000000	3.000000	57.000000	1.000000
14874.763742	0.023030	0.565146	0.047519	80.854729	17.506561	29.126266	-3.861717	0.000000	2.482993	0.000000	0.000000	0.000000	0.079184	0.120083	-0.642374	0.000000	0.000000	3.000000	57.000000	1.000000
14874.767076	0.023318	0.565584	0.045447	80.853996	18.562912	30.345930	-3.848519	0.000000	2.375931	0.000000	0.000000	0.000000	0.086419	0.131333	-0.621376	0.000000	0.000000	3.000000	57.000000	1.000000
14874.770409	0.023318	0.565584	0.045447	80.853996	18.562912	30.345930	-3.848519	0.000000	2.375931	0.000000	0.000000	0.000000	0.086419	0.131333	-0.621376	0.000000	0.000000	3.000000	57.000000	1.000000
14874.773742	0.023318	0.565584	0.045447	80.853996	18.562912	30.345930	-3.848519	0.000000	2.375931	0.000000	0.000000	0.000000	0.086419	0.131333	-0.621376	0.000000	0.000000	3.000000	57.000000	1.000000
14874.777076	0.023704	0.566059	0.043507	80.846718	19.505777	31.433842	-3.834116	0.000000	2.272368	0.000000	0.000000	0.000000	0.115912	0.142487	-0.582256	0.000000	0.000000	3.000000	57.000000	1.000000
14874.780409	0.023704	0.566059	0.043507	80.846718	19.505777	31.433842	-3.834116	0.000000	2.272368	0.000000	0.000000	0.000000	0.115912	0.142487	-0.582256	0.000000	0.000000	3.000000	57.000000	1.000000
14874.783742	0.023704	0.566059	0.043507	80.846718	19.505777	31.433842	-3.834116	0.000000	2.272368	0.000000	0.000000	0.000000	0.115912	0.142487	-0.582256	0.000000	0.000000	3.000000	57.000000	1.000000
14874.787076	0.024206	0.566518	0.041580	80.843521	20.301401	32.530128	-3.814797	0.000000	2.175325	0.000000	0.000000	0.000000	0.150622	0.137685	-0.577980	0.000000	0.000000	3.000000	57.000000	1.000000
14874.790409	0.024206	0.566518	0.041580	80.843521	20.301401	32.530128	-3.814797	0.000000	2.175325	0.000000	0.000000	0.000000	0.150622	0.137685	-0.577980	0.000000	0.000000	3.000000	57.000000	1.000000
14874.793742	0.024206	0.566518	0.041580	80.843521	20.301401	32.530128	-3.814797	0.000000	2.175325	0.000000	0.000000	0.000000	0.150622	0.137685	-0.577980	0.000000	0.000000	3.000000	57.000000	1.000000
14874.797076	0.024777	0.566997	0.039704	80.849319	20.826986	33.675797	-3.789694	0.000000	2.078995	0.000000	0.000000	0.000000	0.171308	0.143791	-0.562720	0.000000	0.000000	3.000000	57.000000	1.000000
14874.800409	0.024777	0.566997	0.039704	80.849319	20.826986	33.675797	-3.789694	0.000000	2.078995	0.000000	0.000000	0.000000	0.171308	0.143791	-0.562720	0.000000	0.000000	3.000000	57.000000	1.000000
14874.803742	0.024777	0.566997	0.039704	80.849319	20.826986	33.675797	-3.789694	0.000000	2.078995	0.000000	0.000000	0.000000	0.171308	0.143791	-0.562720	0.000000	0.000000	3.000000	57.000000	1.000000
14874.807076	0.025463	0.567479	0.037860	80.874046	21.001410	34.417000	-3.761142	0.000000	1.985209	0.000000	0.000000	0.000000	0.205656	0.144569	-0.553372	0.000000	0.000000	3.000000	57.000000	1.000000
14874.810409	0.025463	0.567479	0.037860	80.874046	21.001410	34.417000	-3.761142	0.000000	1.985209	0.000000	0.000000	0.000000	0.205656	0.144569	-0.553372	0.000000	0.000000	3.000000	57.000000	1.000000
14874.813742	0.025463	0.567479	0.037860	80.874046	21.001410	34.417000	-3.761142	0.000000	1.985209	0.000000	0.000000	0.000000	0.205656	0.144569	-0.553372	0.000000	0.000000	3.000000	57.000000	1.000000
14874.817076	0.026376	0.567982	0.035993	80.902016	21.100208	34.856339	-3.726866	0.000000	1.892980	0.000000	0.000000	0.000000	0.274039	0.150748	-0.559972	0.000000	0.000000	3.000000	57.000000	1.000000
14874.820409	0.026376	0.567982	0.035993	80.902016	21.100208	34.856339	-3.726866	0.000000	1.892980	0.000000	0.000000	0.000000	0.274039	0.150748	-0.559972	0.000000	0.000000	3.000000	57.000000	1.000000
14874.823742	0.026376	0.567982	0.035993	80.902016	21.100208	34.856339	-3.726866	0.000000	1.892980	0.000000	0.000000	0.000000	0.274039	0.150748	-0.559972	0.000000	0.000000	3.000000	57.000000	1.000000
14874.827076	0.027514	0.568486	0.034086	80.941299	21.036448	34.889839	-3.681193	0.000000	1.799651	0.000000	0.000000	0.000000	0.341318	0.151437	-0.572144	0.000000	0.000000	3.000000	57.000000	1.000000
14874.830409	0.027514	0.568486	0.034086	80.941299	21.036448	34.889839	-3.681193	0.000000	1.799651	0.000000	0.000000	0.000000	0.341318	0.151437	-0.572144	0.000000	0.000000	3.000000	57.000000	1.000000
14874.833742	0.027514	0.568486	0.034086	80.941299	21.036448	34.889839	-3.681193	0.000000	1.799651	0.000000	0.000000	0.000000	0.341318	0.151437	-0.572144	0.000000	0.000000	3.000000	57.000000	1.000000
14874.837076	0.028762	0.569012	0.032225	80.998024	20.580580	34.606277	-3.624307	0.000000	1.704294	0.000000	0.000000	0.000000	0.374308	0.157616	-0.558396	0.000000	0.000000	3.000000	57.000000	1.000000
14874.840409	0.028762	0.569012	0.032225	80.998024	20.580580	34.606277	-3.624307	0.000000	1.704294	0.000000	0.000000	0.000000	0.374308	0.157616	-0.558396	0.000000	0.000000	3.000000	57.000000	1.000000
14874.843742	0.028762	0.569012	0.032225	80.998024	20.580580	34.606277	-3.624307	0.000000	1.704294	0.000000	0.000000	0.000000	0.374308	0.157616	-0.558396	0.000000	0.000000	3.000000	57.000000	1.000000
14874.847076	0.030160	0.569512	0.030330	81.094353	19.440716	33.873348	-3.561922	0.000000	1.611228	0.000000	0.000000	0.000000	0.419532	0.150211	-0.568264	0.000000	0.000000	3.000000	57.000000	1.000000
14874.850409	0.030160	0.569512	0.030330	81.094353	19.440716	33.873348	-3.561922	0.000000	1.611228	0.000000	0.000000	0.000000	0.419532	0.150211	-0.568264	0.000000	0.000000	3.000000	57.000000	1.000000
14874.853742	0.030160	0.569512	0.030330	81.094353	19.440716	33.873348	-3.561922	0.000000	1.611228	0.000000	0.000000	0.000000	0.419532	0.150211	-0.568264	0.000000	0.000000	3.000000	57.000000	1.000000
14874.857076	0.031732	0.569980	0.028424	81.237823	17.205147	31.259850	-3.492000	0.000000	1.516517	0.000000	0.000000	0.000000	0.471505	0.140285	-0.571959	0.000000	0.000000	3.000000	57.000000	1.000000
14874.860409	0.031732	0.569980	0.028424	81.237823	17.205147	31.259850	-3.492000	0.000000	1.516517	0.000000	0.000000	0.000000	0.471505	0.140285	-0.571959	0.000000	0.000000	3.000000	57.000000	1.000000
14874.863742	0.031732	0.569980	0.028424	81.237823	17.205147	31.259850	-3.492000	0.000000	1.516517	0.000000	0.000000	0.000000	0.471505	0.140285	-0.571959	0.000000	0.000000	3.000000	57.000000	1.000000
14874.867076	0.033456	0.570416	0.026569	81.393463	13.947945	27.242311	-3.413416	0.000000	1.421191	0.000000	0.000000	0.000000	0.517277	0.130724	-0.556422	0.000000	0.000000	3.000000	57.000000	1.000000
14874.870409	0.033456	0.570416	0.026569	81.393463	13.947945	27.242311	-3.413416	0.000000	1.421191	0.000000	0.000000	0.000000	0.517277	0.130724	-0.556422	0.000000	0.000000	3.000000	57.000000	1.000000
14874.873742	0.033456	0.570416	0.026569	81.393463	13.947945	27.242311	-3.413416	0.000000	1.421191	0.000000	0.000000	0.000000	0.517277	0.130724	-0.556422	0.000000	0.000000	3.000000	57.000000	1.000000
14874.877076	0.035307	0.570829	0.024743	81.522682	9.923106	23.346075	-3.327203	0.000000	1.328454	0.000000	0.000000	0.000000	0.555348	0.123901	-0.547837	0.000000	0.000000	3.000000	57.000000	1.000000
14874.880409	0.035307	0.570829	0.024743	81.522682	9.923106	23.346075	-3.327203	0.000000	1.328454	0.000000	0.000000	0.000000	0.555348	0.123901	-0.547837	0.000000	0.000000	3.000000	57.000000	1.000000
14874.883742	0.035307	0.570829	0.024743	81.522682	9.923106	23.346075	-3.327203	0.000000	1.328454	0.000000	0.000000	0.000000	0.555348	0.123901	-0.547837	0.000000	0.000000	3.000000	57.000000	1.000000
14874.887076	0.037331	0.571167	0.022953	81.603447	5.120847	19.878670	-3.234645	0.000000	1.237147	0.000000	0.000000	0.000000	0.607077	0.101478	-0.536987	0.000000	0.000000	3.000000	57.000000	1.000000
14874.890409	0.037331	0.571167	0.022953	81.603447	5.120847	19.878670	-3.234645	0.000000	1.237147	0.000000	0.000000	0.000000	0.607077	0.101478	-0.536987	0.000000	0.000000	3.000000	57.000000	1.000000
14874.893742	0.037331	0.571167	0.022953	81.603447	5.120847	19.878670	-3.234645	0.000000	1.237147	0.000000	0.000000	0.000000	0.607077	0.101478	-0.536987	0.000000	0.000000	3.000000	57.000000	1.000000
14874.897076	0.039594	0.571432	0.021192	81.599983	-0.577696	15.180120	-3.133466	0.000000	1.147649	0.000000	0.000000	0.000000	0.678859	0.079359	-0.528419	0.000000	0.000000	3.000000	57.000000	1.000000
14874.900409	0.039594	0.571432	0.021192	81.599983	-0.577696	15.180120	-3.133466	0.000000	1.147649	0.000000	0.000000	0.000000	0.678859	0.079359	-0.528419	0.000000	0.000000	3.000000	57.000000	1.000000
14874.903742	0.039594	0.571432	0.021192	81.599983	-0.577696	15.180120	-3.133466	0.000000	1.147649	0.000000	0.000000	0.000000	0.678859	0.079359	-0.528419	0.000000	0.000000	3.000000	57.000000	1.000000
14874.907076	0.042228	0.571676	0.019431	81.460655	-6.824404	8.828446	-3.020322	0.000000	1.059580	0.000000	0.000000	0.000000	0.790460	0.073188	-0.528160	0.000000	0.000000	3.000000	57.000000	1.000000
14874.910409	0.042228	0.571676	0.019431	81.460655	-6.824404	8.828446	-3.020322	0.000000	1.059580	0.000000	0.000000	0.000000	0.790460	0.073188	-0.528160	0.000000	0.000000	3.000000	57.000000	1.000000
14874.913742	0.042228	0.571676	0.019431	81.460655	-6.824404	8.828446	-3.020322	0.000000	1.059580	0.000000	0.000000	0.000000	0.790460	0.073188	-0.528160	0.000000	0.000000	3.000000	57.000000	1.000000
14874.917076	0.045116	0.571864	0.017641	81.155754	-13.282640	1.824392	-2.888579	0.000000	0.971553	0.000000	0.000000	0.000000	0.866200	0.056378	-0.536891	0.000000	0.000000	3.000000	57.000000	1.000000
14874.920409	0.045116	0.571864	0.017641	81.155754	-13.282640	1.824392	-2.888579	0.000000	0.971553	0.000000	0.000000	0.000000	0.866200	0.056378	-0.536891	0.000000	0.000000	3.000000	57.000000	1.000000
14874.923742	0.045116	0.571864	0.017641	81.155754	-13.282640	1.824392	-2.888579	0.000000	0.971553	0.000000	0.000000	0.000000	0.866200	0.056378	-0.536891	0.000000	0.000000	3.000000	57.000000	1.000000
14874.927076	0.048143	0.571988	0.015853	80.673592	-19.417419	-4.285874	-2.744212	0.000000	0.882071	0.000000	0.000000	0.000000	0.908092	0.037297	-0.536537	0.000000	0.000000	3.000000	57.000000	1.000000
14874.930409	0.048143	0.571988	0.015853	80.673592	-19.417419	-4.285874	-2.744212	0.000000	0.882071	0.000000	0.000000	0.000000	0.908092	0.037297	-0.536537	0.000000	0.000000	3.000000	57.000000	1.000000
14874.933742	0.048143	0.571988	0.015853	80.673592	-19.417419	-4.285874	-2.744212	0.000000	0.882071	0.000000	0.000000	0.000000	0.908092	0.037297	-0.536537	0.000000	0.000000	3.000000	57.000000	1.000000
14874.937076	0.051354	0.572023	0.014064	80.015602	-24.887424	-9.699662	-2.592864	0.000000	0.792648	0.000000	0.000000	0.000000	0.963250	0.010671	-0.536602	0.000000	0.000000	3.000000	57.000000	1.000000
14874.940409	0.051354	0.572023	0.014064	80.015602	-24.887424	-9.699662	-2.592864	0.000000	0.792648	0.000000	0.000000	0.000000	0.963250	0.010671	-0.536602	0.000000	0.000000	3.000000	57.000000	1.000000
14874.943742	0.051354	0.572023	0.014064	80.015602	-24.887424	-9.699662	-2.592864	0.000000	0.792648	0.000000	0.000000	0.000000	0.963250	0.010671	-0.536602	0.000000	0.000000	3.000000	57.000000	1.000000
14874.947076	0.054810	0.572005	0.012234	79.201927	-29.606203	-14.824917	-2.432322	0.000000	0.703215	0.000000	0.000000	0.000000	1.036957	-0.005571	-0.549099	0.000000	0.000000	3.000000	57.000000	1.000000
14874.950409	0.054810	0.572005	0.012234	79.201927	-29.606203	-14.824917	-2.432322	0.000000	0.703215	0.000000	0.000000	0.000000	1.036957	-0.005571	-0.549099	0.000000	0.000000	3.000000	57.000000	1.000000
14874.953742	0.054810	0.572005	0.012234	79.201927	-29.606203	-14.824917	-2.432322	0.000000	0.703215	0.000000	0.000000	0.000000	1.036957	-0.005571	-0.549099	0.000000	0.000000	3.000000	57.000000	1.000000
14874.957076	0.058315	0.571917	0.010428	78.297821	-33.436867	-18.879587	-2.259496	0.000000	0.611698	0.000000	0.000000	0.000000	1.051580	-0.026395	-0.541692	0.000000	0.000000	3.000000	57.000000	1.000000
14874.960409	0.058315	0.571917	0.010428	78.297821	-33.436867	-18.879587	-2.259496	0.000000	0.611698	0.000000	0.000000	0.000000	1.051580	-0.026395	-0.541692	0.000000	0.000000	3.000000	57.000000	1.000000
14874.963742	0.058315	0.571917	0.010428	78.297821	-33.436867	-18.879587	-2.259496	0.000000	0.611698	0.000000	0.000000	0.000000	1.051580	-0.026395	-0.541692	0.000000	0.000000	3.000000	57.000000	1.000000
14874.967076	0.061817	0.571758	0.008588	77.339005	-36.494663	-22.006636	-2.084233	0.000000	0.521416	0.000000	0.000000	0.000000	1.050495	-0.047665	-0.552219	0.000000	0.000000	3.000000	57.000000	1.000000
14874.970409	0.061817	0.571758	0.008588	77.339005	-36.494663	-22.006636	-2.084233	0.000000	0.521416	0.000000	0.000000	0.000000	1.050495	-0.047665	-0.552219	0.000000	0.000000	3.000000	57.000000	1.000000
14874.973742	0.061817	0.571758	0.008588	77.339005	-36.494663	-22.006636	-2.084233	0.000000	0.521416	0.000000	0.000000	0.000000	1.050495	-0.047665	-0.552219	0.000000	0.000000	3.000000	57.000000	1.000000
14874.977076	0.065367	0.571557	0.006763	76.369545	-38.980419	-24.924227	-1.909150	0.000000	0.429380	0.000000	0.000000	0.000000	1.064897	-0.060381	-0.547257	0.000000	0.000000	3.000000	57.000000	1.000000
14874.980409	0.065367	0.571557	0.006763	76.369545	-38.980419	-24.924227	-1.909150	0.000000	0.429380	0.000000	0.000000	0.000000	1.064897	-0.060381	-0.547257	0.000000	0.000000	3.000000	57.000000	1.000000
14874.983742	0.065367	0.571557	0.006763	76.369545	-38.980419	-24.924227	-1.909150	0.000000	0.429380	0.000000	0.000000	0.000000	1.064897	-0.060381	-0.547257	0.000000	0.000000	3.000000	57.000000	1.000000
14874.987076	0.068759	0.571354	0.004931	75.449478	-40.948006	-26.199127	-1.731667	0.000000	0.338170	0.000000	0.000000	0.000000	1.017768	-0.060677	-0.549817	0.000000	0.000000	3.000000	57.000000	1.000000
14874.990409	0.068759	0.571354	0.004931	75.449478	-40.948006	-26.199127	-1.731667	0.000000	0.338170	0.000000	0.000000	0.000000	1.017768	-0.060677	-0.549817	0.000000	0.000000	3.000000	57.000000	1.000000
14874.993742	0.068759	0.571354	0.004931	75.449478	-40.948006	-26.199127	-1.731667	0.000000	0.338170	0.000000	0.000000	0.000000	1.017768	-0.060677	-0.549817	0.000000	0.000000	3.000000	57.000000	1.000000
14874.997076	0.071792	0.571120	0.003221	74.605431	-42.423172	-26.120062	-1.562039	0.000000	0.246534	0.000000	0.000000	0.000000	0.909894	-0.070208	-0.513006	0.000000	0.000000	3.000000	57.000000	1.000000
14875.000409	0.071792	0.571120	0.003221	74.605431	-42.423172	-26.120062	-1.562039	0.000000	0.246534	0.000000	0.000000	0.000000	0.909894	-0.070208	-0.513006	0.000000	0.000000	3.000000	57.000000	1.000000
14875.003742	0.071792	0.571120	0.003221	74.605431	-42.423172	-26.120062	-1.562039	0.000000	0.246534	0.000000	0.000000	0.000000	0.909894	-0.070208	-0.513006	0.000000	0.000000	3.000000	57.000000	1.000000
14875.007076	0.074735	0.570898	0.001609	73.831726	-43.495499	-26.028702	-1.410390	0.000000	0.161033	0.000000	0.000000	0.000000	0.882694	-0.066601	-0.483485	0.000000	0.000000	3.000000	57.000000	1.000000
14875.010409	0.074735	0.570898	0.001609	73.831726	-43.495499	-26.028702	-1.410390	0.000000	0.161033	0.000000	0.000000	0.000000	0.882694	-0.066601	-0.483485	0.000000	0.000000	3.000000	57.000000	1.000000
14875.013742	0.074735	0.570898	0.001609	73.831726	-43.495499	-26.028702	-1.410390	0.000000	0.161033	0.000000	0.000000	0.000000	0.882694	-0.066601	-0.483485	0.000000	0.000000	3.000000	57.000000	1.000000
14875.017076	0.077571	0.570775	0.000124	73.160431	-44.186562	-26.467232	-1.263275	0.000000	0.080452	0.000000	0.000000	0.000000	0.851013	-0.037108	-0.445593	0.000000	0.000000	3.000000	57.000000	1.000000
14875.020409	0.077571	0.570775	0.000124	73.160431	-44.186562	-26.467232	-1.263275	0.000000	0.080452	0.000000	0.000000	0.000000	0.851013	-0.037108	-0.445593	0.000000	0.000000	3.000000	57.000000	1.000000
14875.023742	0.077571	0.570775	0.000124	73.160431	-44.186562	-26.467232	-1.263275	0.000000	0.080452	0.000000	0.000000	0.000000	0.851013	-0.037108	-0.445593	0.000000	0.000000	3.000000	57.000000	1.000000
14875.027076	0.080041	0.570688	-0.001216	72.738724	-44.509365	-27.556604	-1.121439	0.000000	0.006186	0.000000	0.000000	0.000000	0.740952	-0.025932	-0.401934	0.000000	0.000000	3.000000	57.000000	1.000000
14875.030409	0.080041	0.570688	-0.001216	72.738724	-44.509365	-27.556604	-1.121439	0.000000	0.006186	0.000000	0.000000	0.000000	0.740952	-0.025932	-0.401934	0.000000	0.000000	3.000000	57.000000	1.000000
14875.033742	0.080041	0.570688	-0.001216	72.738724	-44.509365	-27.556604	-1.121439	0.000000	0.006186	0.000000	0.000000	0.000000	0.740952	-0.025932	-0.401934	0.000000	0.000000	3.000000	57.000000	1.000000
14875.037076	0.082315	0.570660	-0.002350	72.574379	-44.499645	-28.055437	-0.997947	0.000000	-0.060803	0.000000	0.000000	0.000000	0.682124	-0.008592	-0.340214	0.000000	0.000000	3.000000	57.000000	1.000000
14875.040409	0.082315	0.570660	-0.002350	72.574379	-44.499645	-28.055437	-0.997947	0.000000	-0.060803	0.000000	0.000000	0.000000	0.682124	-0.008592	-0.340214	0.000000	0.000000	3.000000	57.000000	1.000000
14875.043742	0.082315	0.570660	-0.002350	72.574379	-44.499645	-28.055437	-0.997947	0.000000	-0.060803	0.000000	0.000000	0.000000	0.682124	-0.008592	-0.340214	0.000000	0.000000	3.000000	57.000000	1.000000
14875.047076	0.084377	0.570732	-0.003260	72.614250	-44.230972	-27.618362	-0.884260	0.000000	-0.117505	0.000000	0.000000	0.000000	0.618793	0.021671	-0.273005	0.000000	0.000000	3.000000	57.000000	1.000000
14875.050409	0.084377	0.570732	-0.003260	72.614250	-44.230972	-27.618362	-0.884260	0.000000	-0.117505	0.000000	0.000000	0.000000	0.618793	0.021671	-0.273005	0.000000	0.000000	3.000000	57.000000	1.000000
14875.053742	0.084377	0.570732	-0.003260	72.614250	-44.230972	-27.618362	-0.884260	0.000000	-0.117505	0.000000	0.000000	0.000000	0.618793	0.021671	-0.273005	0.000000	0.000000	3.000000	57.000000	1.000000
14875.057076	0.086013	0.570845	-0.003931	72.750854	-43.866631	-26.806293	-0.781127	0.000000	-0.163006	0.000000	0.000000	0.000000	0.490529	0.033782	-0.201206	0.000000	0.000000	3.000000	57.000000	1.000000
14875.060409	0.086013	0.570845	-0.003931	72.750854	-43.866631	-26.806293	-0.781127	0.000000	-0.163006	0.000000	0.000000	0.000000	0.490529	0.033782	-0.201206	0.000000	0.000000	3.000000	57.000000	1.000000
14875.063742	0.086013	0.570845	-0.003931	72.750854	-43.866631	-26.806293	-0.781127	0.000000	-0.163006	0.000000	0.000000	0.000000	0.490529	0.033782	-0.201206	0.000000	0.000000	3.000000	57.000000	1.000000
14875.067076	0.087353	0.570998	-0.004382	72.914703	-43.473389	-26.270298	-0.699373	0.000000	-0.196540	0.000000	0.000000	0.000000	0.402104	0.045982	-0.135473	0.000000	0.000000	3.000000	57.000000	1.000000
14875.070409	0.087353	0.570998	-0.004382	72.914703	-43.473389	-26.270298	-0.699373	0.000000	-0.196540	0.000000	0.000000	0.000000	0.402104	0.045982	-0.135473	0.000000	0.000000	3.000000	57.000000	1.000000
14875.073742	0.087353	0.570998	-0.004382	72.914703	-43.473389	-26.270298	-0.699373	0.000000	-0.196540	0.000000	0.000000	0.000000	0.402104	0.045982	-0.135473	0.000000	0.000000	3.000000	57.000000	1.000000
14875.077076	0.088522	0.571182	-0.004678	73.098328	-43.048309	-25.738600	-0.632355	0.000000	-0.219119	0.000000	0.000000	0.000000	0.350698	0.055160	-0.088721	0.000000	0.000000	3.000000	57.000000	1.000000
14875.080409	0.088522	0.571182	-0.004678	73.098328	-43.048309	-25.738600	-0.632355	0.000000	-0.219119	0.000000	0.000000	0.000000	0.350698	0.055160	-0.088721	0.000000	0.000000	3.000000	57.000000	1.000000
14875.083742	0.088522	0.571182	-0.004678	73.098328	-43.048309	-25.738600	-0.632355	0.000000	-0.219119	0.000000	0.000000	0.000000	0.350698	0.055160	-0.088721	0.000000	0.000000	3.000000	57.000000	1.000000
14875.087076	0.089523	0.571358	-0.004920	73.325302	-42.566757	-25.058809	-0.573905	0.000000	-0.233906	0.000000	0.000000	0.000000	0.300274	0.052877	-0.072425	0.000000	0.000000	3.000000	57.000000	1.000000
14875.090409	0.089523	0.571358	-0.004920	73.325302	-42.566757	-25.058809	-0.573905	0.000000	-0.233906	0.000000	0.000000	0.000000	0.300274	0.052877	-0.072425	0.000000	0.000000	3.000000	57.000000	1.000000
14875.093742	0.089523	0.571358	-0.004920	73.325302	-42.566757	-25.058809	-0.573905	0.000000	-0.233906	0.000000	0.000000	0.000000	0.300274	0.052877	-0.072425	0.000000	0.000000	3.000000	57.000000	1.000000
14875.097076	0.090274	0.571544	-0.005071	73.601837	-42.046246	-24.245205	-0.523860	0.000000	-0.245977	0.000000	0.000000	0.000000	0.225262	0.055977	-0.045473	0.000000	0.000000	3.000000	57.000000	1.000000
14875.100409	0.090274	0.571544	-0.005071	73.601837	-42.046246	-24.245205	-0.523860	0.000000	-0.245977	0.000000	0.000000	0.000000	0.225262	0.055977	-0.045473	0.000000	0.000000	3.000000	57.000000	1.000000
14875.103742	0.090274	0.571544	-0.005071	73.601837	-42.046246	-24.245205	-0.523860	0.000000	-0.245977	0.000000	0.000000	0.000000	0.225262	0.055977	-0.045473	0.000000	0.000000	3.000000	57.000000	1.000000
14875.107076	0.090837	0.571698	-0.005156	73.901070	-41.481133	-23.329855	-0.486316	0.000000	-0.253555	0.000000	0.000000	0.000000	0.169026	0.046205	-0.025363	0.000000	0.000000	3.000000	57.000000	1.000000
14875.110409	0.090837	0.571698	-0.005156	73.901070	-41.481133	-23.329855	-0.486316	0.000000	-0.253555	0.000000	0.000000	0.000000	0.169026	0.046205	-0.025363	0.000000	0.000000	3.000000	57.000000	1.000000
14875.113742	0.090837	0.571698	-0.005156	73.901070	-41.481133	-23.329855	-0.486316	0.000000	-0.253555	0.000000	0.000000	0.000000	0.169026	0.046205	-0.025363	0.000000	0.000000	3.000000	57.000000	1.000000
14875.117076	0.090837	0.571698	-0.005156	74.199883	-40.907173	-22.372972	-0.458145	0.000000	-0.257783	0.000000	0.000000	0.000000	0.169026	0.046205	-0.025363	0.000000	0.000000	3.000000	57.000000	1.000000
14875.120409	0.091198	0.571881	-0.005140	74.199883	-40.907173	-22.372972	-0.458145	0.000000	-0.257783	0.000000	0.000000	0.000000	0.108137	0.054602	0.004761	0.000000	0.000000	3.000000	57.000000	1.000000
14875.123742	0.091198	0.571881	-0.005140	74.199883	-40.907173	-22.372972	-0.458145	0.000000	-0.257783	0.000000	0.000000	0.000000	0.108137	0.054602	0.004761	0.000000	0.000000	3.000000	57.000000	1.000000
14875.127076	0.091358	0.572040	-0.005011	74.492584	-40.306591	-21.362982	-0.458145	0.000000	-0.257783	0.000000	0.000000	0.000000	0.048019	0.047929	0.038707	0.000000	0.000000	3.000000	57.000000	1.000000
14875.130409	0.091358	0.572040	-0.005011	74.492584	-40.306591	-21.362982	-0.458145	0.000000	-0.257783	0.000000	0.000000	0.000000	0.048019	0.047929	0.038707	0.000000	0.000000	3.000000	57.000000	1.000000
14875.133742	0.091358	0.572040	-0.005011	74.492584	-40.306591	-21.362982	-0.458145	0.000000	-0.257783	0.000000	0.000000	0.000000	0.048019	0.047929	0.038707	0.000000	0.000000	3.000000	57.000000	1.000000
14875.137076	0.091358	0.572040	-0.005011	74.792030	-39.552235	-20.154232	-0.432119	0.000000	-0.250538	0.000000	0.000000	0.000000	0.048019	0.047929	0.038707	0.000000	0.000000	3.000000	57.000000	1.000000
14875.140409	0.091389	0.572200	-0.004856	74.792030	-39.552235	-20.154232	-0.432119	0.000000	-0.250538	0.000000	0.000000	0.000000	0.009391	0.047962	0.046482	0.000000	0.000000	3.000000	57.000000	1.000000
14875.143742	0.091389	0.572200	-0.004856	74.792030	-39.552235	-20.154232	-0.432119	0.000000	-0.250538	0.000000	0.000000	0.000000	0.009391	0.047962	0.046482	0.000000	0.000000	3.000000	57.000000	1.000000
14875.147076	0.091434	0.572338	-0.004631	75.103958	-38.517567	-18.618198	-0.432119	0.000000	-0.250538	0.000000	0.000000	0.000000	0.013634	0.041276	0.067490	0.000000	0.000000	3.000000	57.000000	1.000000
14875.150409	0.091434	0.572338	-0.004631	75.103958	-38.517567	-18.618198	-0.432119	0.000000	-0.250538	0.000000	0.000000	0.000000	0.013634	0.041276	0.067490	0.000000	0.000000	3.000000	57.000000	1.000000
14875.153742	0.091434	0.572338	-0.004631	75.103958	-38.517567	-18.618198	-0.432119	0.000000	-0.250538	0.000000	0.000000	0.000000	0.013634	0.041276	0.067490	0.000000	0.000000	3.000000	57.000000	1.000000
14875.157076	0.091434	0.572338	-0.004631	75.440002	-37.119999	-16.647150	-0.428282	0.000000	-0.231543	0.000000	0.000000	0.000000	0.013634	0.041276	0.067490	0.000000	0.000000	3.000000	57.000000	1.000000
14875.160409	0.091469	0.572422	-0.004458	75.440002	-37.119999	-16.647150	-0.428282	0.000000	-0.231543	0.000000	0.000000	0.000000	0.010505	0.025293	0.051990	0.000000	0.000000	3.000000	57.000000	1.000000
14875.163742	0.091469	0.572422	-0.004458	75.440002	-37.119999	-16.647150	-0.428282	0.000000	-0.231543	0.000000	0.000000	0.000000	0.010505	0.025293	0.051990	0.000000	0.000000	3.000000	57.000000	1.000000
14875.167076	0.091515	0.572466	-0.004231	75.781708	-35.404144	-14.307012	-0.428282	0.000000	-0.231543	0.000000	0.000000	0.000000	0.013707	0.013247	0.067850	0.000000	0.000000	3.000000	57.000000	1.000000
14875.170409	0.091515	0.572466	-0.004231	75.781708	-35.404144	-14.307012	-0.428282	0.000000	-0.231543	0.000000	0.000000	0.000000	0.013707	0.013247	0.067850	0.000000	0.000000	3.000000	57.000000	1.000000
14875.173742	0.091515	0.572466	-0.004231	75.781708	-35.404144	-14.307012	-0.428282	0.000000	-0.231543	0.000000	0.000000	0.000000	0.013707	0.013247	0.067850	0.000000	0.000000	3.000000	57.000000	1.000000
14875.177076	0.091515	0.572466	-0.004231	76.097046	-33.521732	-11.795594	-0.424246	0.000000	-0.211569	0.000000	0.000000	0.000000	0.013707	0.013247	0.067850	0.000000	0.000000	3.000000	57.000000	1.000000
14875.180409	0.091554	0.572475	-0.004040	76.097046	-33.521732	-11.795594	-0.424246	0.000000	-0.211569	0.000000	0.000000	0.000000	0.011619	0.002561	0.057526	0.000000	0.000000	3.000000	57.000000	1.000000
14875.183742	0.091554	0.572475	-0.004040	76.097046	-33.521732	-11.795594	-0.424246	0.000000	-0.211569	0.000000	0.000000	0.000000	0.011619	0.002561	0.057526	0.000000	0.000000	3.000000	57.000000	1.000000
14875.187076	0.091594	0.572458	-0.003842	76.370033	-31.687868	-9.379062	-0.424246	0.000000	-0.211569	0.000000	0.000000	0.000000	0.011997	-0.005014	0.059370	0.000000	0.000000	3.000000	57.000000	1.000000
14875.190409	0.091594	0.572458	-0.003842	76.370033	-31.687868	-9.379062	-0.424246	0.000000	-0.211569	0.000000	0.000000	0.000000	0.011997	-0.005014	0.059370	0.000000	0.000000	3.000000	57.000000	1.000000
14875.193742	0.091594	0.572458	-0.003842	76.370033	-31.687868	-9.379062	-0.424246	0.000000	-0.211569	0.000000	0.000000	0.000000	0.011997	-0.005014	0.059370	0.000000	0.000000	3.000000	57.000000	1.000000
14875.197076	0.091635	0.572416	-0.003638	76.577446	-29.994974	-7.185270	-0.420310	0.000000	-0.192087	0.000000	0.000000	0.000000	0.012369	-0.012641	0.061215	0.000000	0.000000	3.000000	57.000000	1.000000
14875.200409	0.091635	0.572416	-0.003638	76.577446	-29.994974	-7.185270	-0.420310	0.000000	-0.192087	0.000000	0.000000	0.000000	0.012369	-0.012641	0.061215	0.000000	0.000000	3.000000	57.000000	1.000000
14875.203742	0.091635	0.572416	-0.003638	76.577446	-29.994974	-7.185270	-0.420310	0.000000	-0.192087	0.000000	0.000000	0.000000	0.012369	-0.012641	0.061215	0.000000	0.000000	3.000000	57.000000	1.000000
14875.207076	0.091694	0.572356	-0.003455	76.745010	-28.556910	-5.328479	-0.418249	0.000000	-0.181884	0.000000	0.000000	0.000000	0.017784	-0.017980	0.054745	0.000000	0.000000	3.000000	57.000000	1.000000
14875.210409	0.091694	0.572356	-0.003455	76.745010	-28.556910	-5.328479	-0.418249	0.000000	-0.181884	0.000000	0.000000	0.000000	0.017784	-0.017980	0.054745	0.000000	0.000000	3.000000	57.000000	1.000000
14875.213742	0.091694	0.572356	-0.003455	76.745010	-28.556910	-5.328479	-0.418249	0.000000	-0.181884	0.000000	0.000000	0.000000	0.017784	-0.017980	0.054745	0.000000	0.000000	3.000000	57.000000	1.000000
14875.217076	0.091694	0.572356	-0.003455	76.875069	-27.404047	-3.847251	-0.415285	0.000000	-0.172760	0.000000	0.000000	0.000000	0.017784	-0.017980	0.054745	0.000000	0.000000	3.000000	57.000000	1.000000
14875.220409	0.091765	0.572242	-0.003329	76.875069	-27.404047	-3.847251	-0.415285	0.000000	-0.172760	0.000000	0.000000	0.000000	0.021129	-0.034030	0.037961	0.000000	0.000000	3.000000	57.000000	1.000000
14875.223742	0.091765	0.572242	-0.003329	76.875069	-27.404047	-3.847251	-0.415285	0.000000	-0.172760	0.000000	0.000000	0.000000	0.021129	-0.034030	0.037961	0.000000	0.000000	3.000000	57.000000	1.000000
14875.227076	0.091765	0.572242	-0.003329	76.951866	-26.528154	-2.750780	-0.415285	0.000000	-0.172760	0.000000	0.000000	0.000000	0.021129	-0.034030	0.037961	0.000000	0.000000	3.000000	57.000000	1.000000
14875.230409	0.091765	0.572242	-0.003329	76.951866	-26.528154	-2.750780	-0.415285	0.000000	-0.172760	0.000000	0.000000	0.000000	0.021129	-0.034030	0.037961	0.000000	0.000000	3.000000	57.000000	1.000000
14875.233742	0.091884	0.572096	-0.003181	76.951866	-26.528154	-2.750780	-0.415285	0.000000	-0.172760	0.000000	0.000000	0.000000	0.035852	-0.043893	0.044181	0.000000	0.000000	3.000000	57.000000	1.000000
14875.237076	0.091884	0.572096	-0.003181	76.992264	-25.987698	-2.083687	-0.411763	0.000000	-0.166433	0.000000	0.000000	0.000000	0.035852	-0.043893	0.044181	0.000000	0.000000	3.000000	57.000000	1.000000
14875.240409	0.091884	0.572096	-0.003181	76.992264	-25.987698	-2.083687	-0.411763	0.000000	-0.166433	0.000000	0.000000	0.000000	0.035852	-0.043893	0.044181	0.000000	0.000000	3.000000	57.000000	1.000000
14875.243742	0.091884	0.572096	-0.003181	76.992264	-25.987698	-2.083687	-0.411763	0.000000	-0.166433	0.000000	0.000000	0.000000	0.035852	-0.043893	0.044181	0.000000	0.000000	3.000000	57.000000	1.000000
14875.247076	0.092029	0.571712	-0.002800	76.975227	-25.718246	-1.792521	-0.405788	0.000000	-0.159070	0.000000	0.000000	0.000000	0.043352	-0.115204	0.114362	0.000000	0.000000	3.000000	57.000000	1.000000
14875.250409	0.092029	0.571712	-0.002800	76.975227	-25.718246	-1.792521	-0.405788	0.000000	-0.159070	0.000000	0.000000	0.000000	0.043352	-0.115204	0.114362	0.000000	0.000000	3.000000	57.000000	1.000000
14875.253742	0.092029	0.571712	-0.002800	76.975227	-25.718246	-1.792521	-0.405788	0.000000	-0.159070	0.000000	0.000000	0.000000	0.043352	-0.115204	0.114362	0.000000	0.000000	3.000000	57.000000	1.000000
14875.257076	0.092029	0.571712	-0.002800	76.924644	-25.564346	-1.674498	-0.398563	0.000000	-0.140009	0.000000	0.000000	0.000000	0.043352	-0.115204	0.114362	0.000000	0.000000	3.000000	57.000000	1.000000
14875.260409	0.092130	0.571502	-0.002522	76.924644	-25.564346	-1.674498	-0.398563	0.000000	-0.140009	0.000000	0.000000	0.000000	0.030406	-0.062982	0.083555	0.000000	0.000000	3.000000	57.000000	1.000000
14875.263742	0.092130	0.571502	-0.002522	76.924644	-25.564346	-1.674498	-0.398563	0.000000	-0.140009	0.000000	0.000000	0.000000	0.030406	-0.062982	0.083555	0.000000	0.000000	3.000000	57.000000	1.000000
14875.267076	0.092130	0.571502	-0.002522	76.861115	-25.424677	-1.587262	-0.398563	0.000000	-0.140009	0.000000	0.000000	0.000000	0.030406	-0.062982	0.083555	0.000000	0.000000	3.000000	57.000000	1.000000
14875.270409	0.092130	0.571502	-0.002522	76.861115	-25.424677	-1.587262	-0.398563	0.000000	-0.140009	0.000000	0.000000	0.000000	0.030406	-0.062982	0.083555	0.000000	0.000000	3.000000	57.000000	1.000000
14875.273742	0.092297	0.571279	-0.002142	76.861115	-25.424677	-1.587262	-0.398563	0.000000	-0.140009	0.000000	0.000000	0.000000	0.050094	-0.066856	0.114029	0.000000	0.000000	3.000000	57.000000	1.000000
14875.277076	0.092502	0.571076	-0.001685	76.807022	-25.325098	-1.544425	-0.393495	0.000000	-0.126084	0.000000	0.000000	0.000000	0.061550	-0.060935	0.136956	0.000000	0.000000	3.000000	57.000000	1.000000
14875.280409	0.092502	0.571076	-0.001685	76.807022	-25.325098	-1.544425	-0.393495	0.000000	-0.126084	0.000000	0.000000	0.000000	0.061550	-0.060935	0.136956	0.000000	0.000000	3.000000	57.000000	1.000000
14875.283742	0.092502	0.571076	-0.001685	76.807022	-25.325098	-1.544425	-0.393495	0.000000	-0.126084	0.000000	0.000000	0.000000	0.061550	-0.060935	0.136956	0.000000	0.000000	3.000000	57.000000	1.000000
14875.287076	0.092502	0.571076	-0.001685	76.784271	-25.340462	-1.608205	-0.374888	0.000000	-0.084253	0.000000	0.000000	0.000000	0.061550	-0.060935	0.136956	0.000000	0.000000	3.000000	57.000000	1.000000
14875.290409	0.092712	0.570865	-0.001206	76.784271	-25.340462	-1.608205	-0.374888	0.000000	-0.084253	0.000000	0.000000	0.000000	0.063022	-0.063423	0.143863	0.000000	0.000000	3.000000	57.000000	1.000000
14875.293742	0.092712	0.570865	-0.001206	76.784271	-25.340462	-1.608205	-0.374888	0.000000	-0.084253	0.000000	0.000000	0.000000	0.063022	-0.063423	0.143863	0.000000	0.000000	3.000000	57.000000	1.000000
14875.297076	0.092897	0.570635	-0.000739	76.772476	-25.413216	-1.722552	-0.374888	0.000000	-0.084253	0.000000	0.000000	0.000000	0.055528	-0.068936	0.139934	0.000000	0.000000	3.000000	57.000000	1.000000
14875.300409	0.092897	0.570635	-0.000739	76.772476	-25.413216	-1.722552	-0.374888	0.000000	-0.084253	0.000000	0.000000	0.000000	0.055528	-0.068936	0.139934	0.000000	0.000000	3.000000	57.000000	1.000000
14875.303742	0.092897	0.570635	-0.000739	76.772476	-25.413216	-1.722552	-0.374888	0.000000	-0.084253	0.000000	0.000000	0.000000	0.055528	-0.068936	0.139934	0.000000	0.000000	3.000000	57.000000	1.000000
14875.307076	0.092897	0.570635	-0.000739	76.759689	-25.533688	-1.887602	-0.355130	0.000000	-0.036953	0.000000	0.000000	0.000000	0.055528	-0.068936	0.139934	0.000000	0.000000	3.000000	57.000000	1.000000
14875.310409	0.093018	0.570404	-0.000260	76.759689	-25.533688	-1.887602	-0.355130	0.000000	-0.036953	0.000000	0.000000	0.000000	0.036049	-0.069163	0.143825	0.000000	0.000000	3.000000	57.000000	1.000000
14875.313742	0.093018	0.570404	-0.000260	76.759689	-25.533688	-1.887602	-0.355130	0.000000	-0.036953	0.000000	0.000000	0.000000	0.036049	-0.069163	0.143825	0.000000	0.000000	3.000000	57.000000	1.000000
14875.317076	0.093079	0.570128	0.000153	76.738388	-25.707895	-2.123493	-0.355130	0.000000	-0.036953	0.000000	0.000000	0.000000	0.018443	-0.083017	0.123927	0.000000	0.000000	3.000000	57.000000	1.000000
14875.320409	0.093079	0.570128	0.000153	76.738388	-25.707895	-2.123493	-0.355130	0.000000	-0.036953	0.000000	0.000000	0.000000	0.018443	-0.083017	0.123927	0.000000	0.000000	3.000000	57.000000	1.000000
14875.323742	0.093079	0.570128	0.000153	76.738388	-25.707895	-2.123493	-0.355130	0.000000	-0.036953	0.000000	0.000000	0.000000	0.018443	-0.083017	0.123927	0.000000	0.000000	3.000000	57.000000	1.000000
14875.327076	0.093079	0.570128	0.000153	76.707352	-25.948872	-2.441833	-0.346048	0.000000	0.007672	0.000000	0.000000	0.000000	0.018443	-0.083017	0.123927	0.000000	0.000000	3.000000	57.000000	1.000000
14875.330409	0.093106	0.569848	0.000507	76.707352	-25.948872	-2.441833	-0.346048	0.000000	0.007672	0.000000	0.000000	0.000000	0.008009	-0.083838	0.106060	0.000000	0.000000	3.000000	57.000000	1.000000
14875.333742	0.093106	0.569848	0.000507	76.707352	-25.948872	-2.441833	-0.346048	0.000000	0.007672	0.000000	0.000000	0.000000	0.008009	-0.083838	0.106060	0.000000	0.000000	3.000000	57.000000	1.000000
14875.337076	0.093106	0.569848	0.000507	76.655701	-26.195663	-2.783612	-0.346048	0.000000	0.007672	0.000000	0.000000	0.000000	0.008009	-0.083838	0.106060	0.000000	0.000000	3.000000	57.000000	1.000000
14875.340409	0.093106	0.569848	0.000507	76.655701	-26.195663	-2.783612	-0.346048	0.000000	0.007672	0.000000	0.000000	0.000000	0.008009	-0.083838	0.106060	0.000000	0.000000	3.000000	57.000000	1.000000
14875.343742	0.093054	0.569566	0.000810	76.655701	-26.195663	-2.783612	-0.346048	0.000000	0.007672	0.000000	0.000000	0.000000	-0.015479	-0.084605	0.090854	0.000000	0.000000	3.000000	57.000000	1.000000
14875.347076	0.093011	0.569294	0.001153	76.563240	-26.323509	-3.026263	-0.344713	0.000000	0.025349	0.000000	0.000000	0.000000	-0.013067	-0.081765	0.102943	0.000000	0.000000	3.000000	57.000000	1.000000
14875.350409	0.093011	0.569294	0.001153	76.563240	-26.323509	-3.026263	-0.344713	0.000000	0.025349	0.000000	0.000000	0.000000	-0.013067	-0.081765	0.102943	0.000000	0.000000	3.000000	57.000000	1.000000
14875.353742	0.093011	0.569294	0.001153	76.563240	-26.323509	-3.026263	-0.344713	0.000000	0.025349	0.000000	0.000000	0.000000	-0.013067	-0.081765	0.102943	0.000000	0.000000	3.000000	57.000000	1.000000
14875.357076	0.093011	0.569294	0.001153	76.412560	-26.249178	-3.096190	-0.349471	0.000000	0.057648	0.000000	0.000000	0.000000	-0.013067	-0.081765	0.102943	0.000000	0.000000	3.000000	57.000000	1.000000
14875.360409	0.093010	0.569033	0.001596	76.412560	-26.249178	-3.096190	-0.349471	0.000000	0.057648	0.000000	0.000000	0.000000	-0.000254	-0.078326	0.132827	0.000000	0.000000	3.000000	57.000000	1.000000
14875.363742	0.093010	0.569033	0.001596	76.412560	-26.249178	-3.096190	-0.349471	0.000000	0.057648	0.000000	0.000000	0.000000	-0.000254	-0.078326	0.132827	0.000000	0.000000	3.000000	57.000000	1.000000
14875.367076	0.093078	0.568775	0.002157	76.222786	-26.047956	-3.053208	-0.349471	0.000000	0.057648	0.000000	0.000000	0.000000	0.020506	-0.077331	0.168342	0.000000	0.000000	3.000000	57.000000	1.000000
14875.370409	0.093078	0.568775	0.002157	76.222786	-26.047956	-3.053208	-0.349471	0.000000	0.057648	0.000000	0.000000	0.000000	0.020506	-0.077331	0.168342	0.000000	0.000000	3.000000	57.000000	1.000000
14875.373742	0.093078	0.568775	0.002157	76.222786	-26.047956	-3.053208	-0.349471	0.000000	0.057648	0.000000	0.000000	0.000000	0.020506	-0.077331	0.168342	0.000000	0.000000	3.000000	57.000000	1.000000
14875.377076	0.093078	0.568775	0.002157	76.020187	-25.746456	-2.913105	-0.346095	0.000000	0.107843	0.000000	0.000000	0.000000	0.020506	-0.077331	0.168342	0.000000	0.000000	3.000000	57.000000	1.000000
14875.380409	0.093236	0.568546	0.002826	76.020187	-25.746456	-2.913105	-0.346095	0.000000	0.107843	0.000000	0.000000	0.000000	0.047489	-0.068768	0.200701	0.000000	0.000000	3.000000	57.000000	1.000000
14875.383742	0.093236	0.568546	0.002826	76.020187	-25.746456	-2.913105	-0.346095	0.000000	0.107843	0.000000	0.000000	0.000000	0.047489	-0.068768	0.200701	0.000000	0.000000	3.000000	57.000000	1.000000
14875.387076	0.093461	0.568301	0.003596	75.842094	-25.504065	-2.822393	-0.346095	0.000000	0.107843	0.000000	0.000000	0.000000	0.067303	-0.073330	0.230947	0.000000	0.000000	3.000000	57.000000	1.000000
14875.390409	0.093461	0.568301	0.003596	75.842094	-25.504065	-2.822393	-0.346095	0.000000	0.107843	0.000000	0.000000	0.000000	0.067303	-0.073330	0.230947	0.000000	0.000000	3.000000	57.000000	1.000000
14875.393742	0.093461	0.568301	0.003596	75.842094	-25.504065	-2.822393	-0.346095	0.000000	0.107843	0.000000	0.000000	0.000000	0.067303	-0.073330	0.230947	0.000000	0.000000	3.000000	57.000000	1.000000
14875.397076	0.093461	0.568301	0.003596	75.696655	-25.342066	-2.795028	-0.326963	0.000000	0.179785	0.000000	0.000000	0.000000	0.067303	-0.073330	0.230947	0.000000	0.000000	3.000000	57.000000	1.000000
14875.400409	0.093728	0.568067	0.004465	75.696655	-25.342066	-2.795028	-0.326963	0.000000	0.179785	0.000000	0.000000	0.000000	0.080251	-0.070348	0.260673	0.000000	0.000000	3.000000	57.000000	1.000000
14875.403742	0.093728	0.568067	0.004465	75.696655	-25.342066	-2.795028	-0.326963	0.000000	0.179785	0.000000	0.000000	0.000000	0.080251	-0.070348	0.260673	0.000000	0.000000	3.000000	57.000000	1.000000
14875.407076	0.094041	0.567805	0.005330	75.592384	-25.265125	-2.827637	-0.326963	0.000000	0.179785	0.000000	0.000000	0.000000	0.093852	-0.078573	0.259577	0.000000	0.000000	3.000000	57.000000	1.000000
14875.410409	0.094041	0.567805	0.005330	75.592384	-25.265125	-2.827637	-0.326963	0.000000	0.179785	0.000000	0.000000	0.000000	0.093852	-0.078573	0.259577	0.000000	0.000000	3.000000	57.000000	1.000000
14875.413742	0.094041	0.567805	0.005330	75.592384	-25.265125	-2.827637	-0.326963	0.000000	0.179785	0.000000	0.000000	0.000000	0.093852	-0.078573	0.259577	0.000000	0.000000	3.000000	57.000000	1.000000
14875.417076	0.094041	0.567805	0.005330	75.527321	-25.327522	-2.987879	-0.297946	0.000000	0.266493	0.000000	0.000000	0.000000	0.093852	-0.078573	0.259577	0.000000	0.000000	3.000000	57.000000	1.000000
14875.420409	0.094361	0.567576	0.006229	75.527321	-25.327522	-2.987879	-0.297946	0.000000	0.266493	0.000000	0.000000	0.000000	0.096072	-0.068483	0.269702	0.000000	0.000000	3.000000	57.000000	1.000000
14875.423742	0.094361	0.567576	0.006229	75.527321	-25.327522	-2.987879	-0.297946	0.000000	0.266493	0.000000	0.000000	0.000000	0.096072	-0.068483	0.269702	0.000000	0.000000	3.000000	57.000000	1.000000
14875.427076	0.094611	0.567355	0.007117	75.480347	-25.429277	-3.169485	-0.297946	0.000000	0.266493	0.000000	0.000000	0.000000	0.074938	-0.066538	0.266579	0.000000	0.000000	3.000000	57.000000	1.000000
14875.430409	0.094611	0.567355	0.007117	75.480347	-25.429277	-3.169485	-0.297946	0.000000	0.266493	0.000000	0.000000	0.000000	0.074938	-0.066538	0.266579	0.000000	0.000000	3.000000	57.000000	1.000000
14875.433742	0.094611	0.567355	0.007117	75.480347	-25.429277	-3.169485	-0.297946	0.000000	0.266493	0.000000	0.000000	0.000000	0.074938	-0.066538	0.266579	0.000000	0.000000	3.000000	57.000000	1.000000
14875.437076	0.094611	0.567355	0.007117	75.435181	-25.495398	-3.304640	-0.269444	0.000000	0.355873	0.000000	0.000000	0.000000	0.074938	-0.066538	0.266579	0.000000	0.000000	3.000000	57.000000	1.000000
14875.440409	0.094899	0.567165	0.007967	75.435181	-25.495398	-3.304640	-0.269444	0.000000	0.355873	0.000000	0.000000	0.000000	0.086455	-0.056801	0.254983	0.000000	0.000000	3.000000	57.000000	1.000000
14875.443742	0.094899	0.567165	0.007967	75.435181	-25.495398	-3.304640	-0.269444	0.000000	0.355873	0.000000	0.000000	0.000000	0.086455	-0.056801	0.254983	0.000000	0.000000	3.000000	57.000000	1.000000
14875.447076	0.095240	0.566999	0.008734	75.406830	-25.492096	-3.350670	-0.269444	0.000000	0.355873	0.000000	0.000000	0.000000	0.102206	-0.049833	0.229931	0.000000	0.000000	3.000000	57.000000	1.000000
14875.450409	0.095240	0.566999	0.008734	75.406830	-25.492096	-3.350670	-0.269444	0.000000	0.355873	0.000000	0.000000	0.000000	0.102206	-0.049833	0.229931	0.000000	0.000000	3.000000	57.000000	1.000000
14875.453742	0.095240	0.566999	0.008734	75.406830	-25.492096	-3.350670	-0.269444	0.000000	0.355873	0.000000	0.000000	0.000000	0.102206	-0.049833	0.229931	0.000000	0.000000	3.000000	57.000000	1.000000
14875.457076	0.095240	0.566999	0.008734	75.396820	-25.435930	-3.320742	-0.238001	0.000000	0.436692	0.000000	0.000000	0.000000	0.102206	-0.049833	0.229931	0.000000	0.000000	3.000000	57.000000	1.000000
14875.460409	0.095616	0.566848	0.009444	75.396820	-25.435930	-3.320742	-0.238001	0.000000	0.436692	0.000000	0.000000	0.000000	0.112809	-0.045206	0.213165	0.000000	0.000000	3.000000	57.000000	1.000000
14875.463742	0.095616	0.566848	0.009444	75.396820	-25.435930	-3.320742	-0.238001	0.000000	0.436692	0.000000	0.000000	0.000000	0.112809	-0.045206	0.213165	0.000000	0.000000	3.000000	57.000000	1.000000
14875.467076	0.096046	0.566696	0.010077	75.384331	-25.364456	-3.283414	-0.238001	0.000000	0.436692	0.000000	0.000000	0.000000	0.129055	-0.045888	0.189861	0.000000	0.000000	3.000000	57.000000	1.000000
14875.470409	0.096046	0.566696	0.010077	75.384331	-25.364456	-3.283414	-0.238001	0.000000	0.436692	0.000000	0.000000	0.000000	0.129055	-0.045888	0.189861	0.000000	0.000000	3.000000	57.000000	1.000000
14875.473742	0.096046	0.566696	0.010077	75.384331	-25.364456	-3.283414	-0.238001	0.000000	0.436692	0.000000	0.000000	0.000000	0.129055	-0.045888	0.189861	0.000000	0.000000	3.000000	57.000000	1.000000
14875.477076	0.096046	0.566696	0.010077	75.373352	-25.295492	-3.258794	-0.197690	0.000000	0.503863	0.000000	0.000000	0.000000	0.129055	-0.045888	0.189861	0.000000	0.000000	3.000000	57.000000	1.000000
14875.480409	0.096543	0.566568	0.010690	75.373352	-25.295492	-3.258794	-0.197690	0.000000	0.503863	0.000000	0.000000	0.000000	0.148904	-0.038329	0.183775	0.000000	0.000000	3.000000	57.000000	1.000000
14875.483742	0.096543	0.566568	0.010690	75.373352	-25.295492	-3.258794	-0.197690	0.000000	0.503863	0.000000	0.000000	0.000000	0.148904	-0.038329	0.183775	0.000000	0.000000	3.000000	57.000000	1.000000
14875.487076	0.097068	0.566420	0.011212	75.363335	-25.220438	-3.229014	-0.197690	0.000000	0.503863	0.000000	0.000000	0.000000	0.157522	-0.044229	0.156623	0.000000	0.000000	3.000000	57.000000	1.000000
14875.490409	0.097068	0.566420	0.011212	75.363335	-25.220438	-3.229014	-0.197690	0.000000	0.503863	0.000000	0.000000	0.000000	0.157522	-0.044229	0.156623	0.000000	0.000000	3.000000	57.000000	1.000000
14875.493742	0.097068	0.566420	0.011212	75.363335	-25.220438	-3.229014	-0.197690	0.000000	0.503863	0.000000	0.000000	0.000000	0.157522	-0.044229	0.156623	0.000000	0.000000	3.000000	57.000000	1.000000
14875.497076	0.097068	0.566420	0.011212	75.350342	-25.150209	-3.214889	-0.146619	0.000000	0.560596	0.000000	0.000000	0.000000	0.157522	-0.044229	0.156623	0.000000	0.000000	3.000000	57.000000	1.000000
14875.500409	0.097619	0.566290	0.011746	75.350342	-25.150209	-3.214889	-0.146619	0.000000	0.560596	0.000000	0.000000	0.000000	0.165544	-0.039101	0.160144	0.000000	0.000000	3.000000	57.000000	1.000000
14875.503742	0.097619	0.566290	0.011746	75.350342	-25.150209	-3.214889	-0.146619	0.000000	0.560596	0.000000	0.000000	0.000000	0.165544	-0.039101	0.160144	0.000000	0.000000	3.000000	57.000000	1.000000
14875.507076	0.098167	0.566167	0.012256	75.340858	-25.081068	-3.203015	-0.146619	0.000000	0.560596	0.000000	0.000000	0.000000	0.164399	-0.036780	0.152974	0.000000	0.000000	3.000000	57.000000	1.000000
14875.510409	0.098167	0.566167	0.012256	75.340858	-25.081068	-3.203015	-0.146619	0.000000	0.560596	0.000000	0.000000	0.000000	0.164399	-0.036780	0.152974	0.000000	0.000000	3.000000	57.000000	1.000000
14875.513742	0.098167	0.566167	0.012256	75.340858	-25.081068	-3.203015	-0.146619	0.000000	0.560596	0.000000	0.000000	0.000000	0.164399	-0.036780	0.152974	0.000000	0.000000	3.000000	57.000000	1.000000
14875.517076	0.098167	0.566167	0.012256	75.330856	-24.997971	-3.173349	-0.091629	0.000000	0.612782	0.000000	0.000000	0.000000	0.164399	-0.036780	0.152974	0.000000	0.000000	3.000000	57.000000	1.000000
14875.520409	0.098756	0.566053	0.012732	75.330856	-24.997971	-3.173349	-0.091629	0.000000	0.612782	0.000000	0.000000	0.000000	0.176614	-0.034459	0.143004	0.000000	0.000000	3.000000	57.000000	1.000000
14875.523742	0.098756	0.566053	0.012732	75.330856	-24.997971	-3.173349	-0.091629	0.000000	0.612782	0.000000	0.000000	0.000000	0.176614	-0.034459	0.143004	0.000000	0.000000	3.000000	57.000000	1.000000
14875.527076	0.099288	0.565936	0.013154	75.320831	-24.917616	-3.143700	-0.091629	0.000000	0.612782	0.000000	0.000000	0.000000	0.159519	-0.034865	0.126609	0.000000	0.000000	3.000000	57.000000	1.000000
14875.530409	0.099288	0.565936	0.013154	75.320831	-24.917616	-3.143700	-0.091629	0.000000	0.612782	0.000000	0.000000	0.000000	0.159519	-0.034865	0.126609	0.000000	0.000000	3.000000	57.000000	1.000000
14875.533742	0.099288	0.565936	0.013154	75.320831	-24.917616	-3.143700	-0.091629	0.000000	0.612782	0.000000	0.000000	0.000000	0.159519	-0.034865	0.126609	0.000000	0.000000	3.000000	57.000000	1.000000
14875.537076	0.099288	0.565936	0.013154	75.315804	-24.846172	-3.128897	-0.035606	0.000000	0.657718	0.000000	0.000000	0.000000	0.159519	-0.034865	0.126609	0.000000	0.000000	3.000000	57.000000	1.000000
14875.540409	0.099861	0.565802	0.013549	75.315804	-24.846172	-3.128897	-0.035606	0.000000	0.657718	0.000000	0.000000	0.000000	0.172075	-0.040334	0.118385	0.000000	0.000000	3.000000	57.000000	1.000000
14875.543742	0.099861	0.565802	0.013549	75.315804	-24.846172	-3.128897	-0.035606	0.000000	0.657718	0.000000	0.000000	0.000000	0.172075	-0.040334	0.118385	0.000000	0.000000	3.000000	57.000000	1.000000
14875.547076	0.100480	0.565683	0.013819	75.313301	-24.773750	-3.121505	-0.035606	0.000000	0.657718	0.000000	0.000000	0.000000	0.185484	-0.035589	0.081138	0.000000	0.000000	3.000000	57.000000	1.000000
14875.550409	0.100480	0.565683	0.013819	75.313301	-24.773750	-3.121505	-0.035606	0.000000	0.657718	0.000000	0.000000	0.000000	0.185484	-0.035589	0.081138	0.000000	0.000000	3.000000	57.000000	1.000000
14875.553742	0.100480	0.565683	0.013819	75.313301	-24.773750	-3.121505	-0.035606	0.000000	0.657718	0.000000	0.000000	0.000000	0.185484	-0.035589	0.081138	0.000000	0.000000	3.000000	57.000000	1.000000
14875.557076	0.100480	0.565683	0.013819	75.310799	-24.698591	-3.114104	0.023987	0.000000	0.690972	0.000000	0.000000	0.000000	0.185484	-0.035589	0.081138	0.000000	0.000000	3.000000	57.000000	1.000000
14875.560409	0.101111	0.565581	0.014038	75.310799	-24.698591	-3.114104	0.023987	0.000000	0.690972	0.000000	0.000000	0.000000	0.189454	-0.030566	0.065657	0.000000	0.000000	3.000000	57.000000	1.000000
14875.563742	0.101111	0.565581	0.014038	75.310799	-24.698591	-3.114104	0.023987	0.000000	0.690972	0.000000	0.000000	0.000000	0.189454	-0.030566	0.065657	0.000000	0.000000	3.000000	57.000000	1.000000
14875.567076	0.101702	0.565487	0.014175	75.310814	-24.633324	-3.114101	0.023987	0.000000	0.690972	0.000000	0.000000	0.000000	0.177373	-0.028260	0.041042	0.000000	0.000000	3.000000	57.000000	1.000000
14875.570409	0.101702	0.565487	0.014175	75.310814	-24.633324	-3.114101	0.023987	0.000000	0.690972	0.000000	0.000000	0.000000	0.177373	-0.028260	0.041042	0.000000	0.000000	3.000000	57.000000	1.000000
14875.573742	0.101702	0.565487	0.014175	75.310814	-24.633324	-3.114101	0.023987	0.000000	0.690972	0.000000	0.000000	0.000000	0.177373	-0.028260	0.041042	0.000000	0.000000	3.000000	57.000000	1.000000
14875.577076	0.101702	0.565487	0.014175	75.314835	-24.582083	-3.128153	0.085124	0.000000	0.708755	0.000000	0.000000	0.000000	0.177373	-0.028260	0.041042	0.000000	0.000000	3.000000	57.000000	1.000000
14875.580409	0.102293	0.565409	0.014197	75.314835	-24.582083	-3.128153	0.085124	0.000000	0.708755	0.000000	0.000000	0.000000	0.177130	-0.023335	0.006694	0.000000	0.000000	3.000000	57.000000	1.000000
14875.583742	0.102293	0.565409	0.014197	75.314835	-24.582083	-3.128153	0.085124	0.000000	0.708755	0.000000	0.000000	0.000000	0.177130	-0.023335	0.006694	0.000000	0.000000	3.000000	57.000000	1.000000
14875.587076	0.102791	0.565374	0.014119	75.318871	-24.533554	-3.142202	0.085124	0.000000	0.708755	0.000000	0.000000	0.000000	0.149548	-0.010473	-0.023517	0.000000	0.000000	3.000000	57.000000	1.000000
14875.590409	0.102791	0.565374	0.014119	75.318871	-24.533554	-3.142202	0.085124	0.000000	0.708755	0.000000	0.000000	0.000000	0.149548	-0.010473	-0.023517	0.000000	0.000000	3.000000	57.000000	1.000000
14875.593742	0.102791	0.565374	0.014119	75.318871	-24.533554	-3.142202	0.085124	0.000000	0.708755	0.000000	0.000000	0.000000	0.149548	-0.010473	-0.023517	0.000000	0.000000	3.000000	57.000000	1.000000
14875.597076	0.102791	0.565374	0.014119	75.320404	-24.486050	-3.148862	0.139571	0.000000	0.705951	0.000000	0.000000	0.000000	0.149548	-0.010473	-0.023517	0.000000	0.000000	3.000000	57.000000	1.000000
14875.600409	0.103239	0.565374	0.014021	75.320404	-24.486050	-3.148862	0.139571	0.000000	0.705951	0.000000	0.000000	0.000000	0.134225	0.000005	-0.029341	0.000000	0.000000	3.000000	57.000000	1.000000
14875.603742	0.103239	0.565374	0.014021	75.320404	-24.486050	-3.148862	0.139571	0.000000	0.705951	0.000000	0.000000	0.000000	0.134225	0.000005	-0.029341	0.000000	0.000000	3.000000	57.000000	1.000000
14875.607076	0.103239	0.565374	0.014021	75.317886	-24.432648	-3.141460	0.139571	0.000000	0.705951	0.000000	0.000000	0.000000	0.134225	0.000005	-0.029341	0.000000	0.000000	3.000000	57.000000	1.000000
14875.610409	0.103239	0.565374	0.014021	75.317886	-24.432648	-3.141460	0.139571	0.000000	0.705951	0.000000	0.000000	0.000000	0.134225	0.000005	-0.029341	0.000000	0.000000	3.000000	57.000000	1.000000
14875.613742	0.103613	0.565409	0.013909	75.317886	-24.432648	-3.141460	0.139571	0.000000	0.705951	0.000000	0.000000	0.000000	0.112178	0.010479	-0.033645	0.000000	0.000000	3.000000	57.000000	1.000000
14875.617076	0.103958	0.565479	0.013773	75.312881	-24.372097	-3.126662	0.161942	0.000000	0.701061	0.000000	0.000000	0.000000	0.103536	0.020948	-0.040859	0.000000	0.000000	3.000000	57.000000	1.000000
14875.620409	0.103958	0.565479	0.013773	75.312881	-24.372097	-3.126662	0.161942	0.000000	0.701061	0.000000	0.000000	0.000000	0.103536	0.020948	-0.040859	0.000000	0.000000	3.000000	57.000000	1.000000
14875.623742	0.103958	0.565479	0.013773	75.312881	-24.372097	-3.126662	0.161942	0.000000	0.701061	0.000000	0.000000	0.000000	0.103536	0.020948	-0.040859	0.000000	0.000000	3.000000	57.000000	1.000000
14875.627076	0.103958	0.565479	0.013773	75.305359	-24.312553	-3.104473	0.197894	0.000000	0.688644	0.000000	0.000000	0.000000	0.103536	0.020948	-0.040859	0.000000	0.000000	3.000000	57.000000	1.000000
14875.630409	0.104252	0.565584	0.013618	75.305359	-24.312553	-3.104473	0.197894	0.000000	0.688644	0.000000	0.000000	0.000000	0.088175	0.031448	-0.046575	0.000000	0.000000	3.000000	57.000000	1.000000
14875.633742	0.104252	0.565584	0.013618	75.305359	-24.312553	-3.104473	0.197894	0.000000	0.688644	0.000000	0.000000	0.000000	0.088175	0.031448	-0.046575	0.000000	0.000000	3.000000	57.000000	1.000000
14875.637076	0.104252	0.565584	0.013618	75.295334	-24.251348	-3.074933	0.197894	0.000000	0.688644	0.000000	0.000000	0.000000	0.088175	0.031448	-0.046575	0.000000	0.000000	3.000000	57.000000	1.000000
14875.640409	0.104252	0.565584	0.013618	75.295334	-24.251348	-3.074933	0.197894	0.000000	0.688644	0.000000	0.000000	0.000000	0.088175	0.031448	-0.046575	0.000000	0.000000	3.000000	57.000000	1.000000
14875.643742	0.104505	0.565706	0.013489	75.295334	-24.251348	-3.074933	0.197894	0.000000	0.688644	0.000000	0.000000	0.000000	0.075860	0.036726	-0.038523	0.000000	0.000000	3.000000	57.000000	1.000000
14875.647076	0.104505	0.565706	0.013489	75.282784	-24.191198	-3.038056	0.212590	0.000000	0.680882	0.000000	0.000000	0.000000	0.075860	0.036726	-0.038523	0.000000	0.000000	3.000000	57.000000	1.000000
14875.650409	0.104505	0.565706	0.013489	75.282784	-24.191198	-3.038056	0.212590	0.000000	0.680882	0.000000	0.000000	0.000000	0.075860	0.036726	-0.038523	0.000000	0.000000	3.000000	57.000000	1.000000
14875.653742	0.104505	0.565706	0.013489	75.282784	-24.191198	-3.038056	0.212590	0.000000	0.680882	0.000000	0.000000	0.000000	0.075860	0.036726	-0.038523	0.000000	0.000000	3.000000	57.000000	1.000000
14875.657076	0.104844	0.566075	0.013329	75.262703	-24.115225	-2.979184	0.225233	0.000000	0.674461	0.000000	0.000000	0.000000	0.101816	0.110629	-0.048195	0.000000	0.000000	3.000000	57.000000	1.000000
14875.660409	0.104844	0.566075	0.013329	75.262703	-24.115225	-2.979184	0.225233	0.000000	0.674461	0.000000	0.000000	0.000000	0.101816	0.110629	-0.048195	0.000000	0.000000	3.000000	57.000000	1.000000
14875.663742	0.104844	0.566075	0.013329	75.262703	-24.115225	-2.979184	0.225233	0.000000	0.674461	0.000000	0.000000	0.000000	0.101816	0.110629	-0.048195	0.000000	0.000000	3.000000	57.000000	1.000000
14875.667076	0.104844	0.566075	0.013329	75.242599	-24.044838	-2.920470	0.242203	0.000000	0.666429	0.000000	0.000000	0.000000	0.101816	0.110629	-0.048195	0.000000	0.000000	3.000000	57.000000	1.000000
14875.670409	0.104913	0.566303	0.013216	75.242599	-24.044838	-2.920470	0.242203	0.000000	0.666429	0.000000	0.000000	0.000000	0.020624	0.068314	-0.033670	0.000000	0.000000	3.000000	57.000000	1.000000
14875.673742	0.104913	0.566303	0.013216	75.242599	-24.044838	-2.920470	0.242203	0.000000	0.666429	0.000000	0.000000	0.000000	0.020624	0.068314	-0.033670	0.000000	0.000000	3.000000	57.000000	1.000000
14875.677076	0.104913	0.566303	0.013216	75.219009	-23.970007	-2.853868	0.242203	0.000000	0.666429	0.000000	0.000000	0.000000	0.020624	0.068314	-0.033670	0.000000	0.000000	3.000000	57.000000	1.000000
14875.680409	0.104913	0.566303	0.013216	75.219009	-23.970007	-2.853868	0.242203	0.000000	0.666429	0.000000	0.000000	0.000000	0.020624	0.068314	-0.033670	0.000000	0.000000	3.000000	57.000000	1.000000
14875.683742	0.104989	0.566566	0.013138	75.219009	-23.970007	-2.853868	0.242203	0.000000	0.666429	0.000000	0.000000	0.000000	0.022895	0.078999	-0.023452	0.000000	0.000000	3.000000	57.000000	1.000000
14875.687076	0.104989	0.566566	0.013138	75.193871	-23.891325	-2.780927	0.245640	0.000000	0.660817	0.000000	0.000000	0.000000	0.022895	0.078999	-0.023452	0.000000	0.000000	3.000000	57.000000	1.000000
14875.690409	0.104989	0.566566	0.013138	75.193871	-23.891325	-2.780927	0.245640	0.000000	0.660817	0.000000	0.000000	0.000000	0.022895	0.078999	-0.023452	0.000000	0.000000	3.000000	57.000000	1.000000
14875.693742	0.104989	0.566566	0.013138	75.193871	-23.891325	-2.780927	0.245640	0.000000	0.660817	0.000000	0.000000	0.000000	0.022895	0.078999	-0.023452	0.000000	0.000000	3.000000	57.000000	1.000000
14875.697076	0.105046	0.567178	0.012762	75.168686	-23.812870	-2.708217	0.249456	0.000000	0.656908	0.000000	0.000000	0.000000	0.016974	0.183379	-0.112831	0.000000	0.000000	3.000000	57.000000	1.000000
14875.700409	0.105046	0.567178	0.012762	75.168686	-23.812870	-2.708217	0.249456	0.000000	0.656908	0.000000	0.000000	0.000000	0.016974	0.183379	-0.112831	0.000000	0.000000	3.000000	57.000000	1.000000
14875.703742	0.105046	0.567178	0.012762	75.168686	-23.812870	-2.708217	0.249456	0.000000	0.656908	0.000000	0.000000	0.000000	0.016974	0.183379	-0.112831	0.000000	0.000000	3.000000	57.000000	1.000000
14875.707076	0.105046	0.567178	0.012762	75.144463	-23.733976	-2.630546	0.252285	0.000000	0.638103	0.000000	0.000000	0.000000	0.016974	0.183379	-0.112831	0.000000	0.000000	3.000000	57.000000	1.000000
14875.710409	0.105040	0.567526	0.012527	75.144463	-23.733976	-2.630546	0.252285	0.000000	0.638103	0.000000	0.000000	0.000000	-0.001718	0.104577	-0.070534	0.000000	0.000000	3.000000	57.000000	1.000000
14875.713742	0.105040	0.567526	0.012527	75.144463	-23.733976	-2.630546	0.252285	0.000000	0.638103	0.000000	0.000000	0.000000	-0.001718	0.104577	-0.070534	0.000000	0.000000	3.000000	57.000000	1.000000
14875.717076	0.105040	0.567526	0.012527	75.114189	-23.644804	-2.543913	0.252285	0.000000	0.638103	0.000000	0.000000	0.000000	-0.001718	0.104577	-0.070534	0.000000	0.000000	3.000000	57.000000	1.000000
14875.720409	0.105040	0.567526	0.012527	75.114189	-23.644804	-2.543913	0.252285	0.000000	0.638103	0.000000	0.000000	0.000000	-0.001718	0.104577	-0.070534	0.000000	0.000000	3.000000	57.000000	1.000000
14875.723742	0.105046	0.567891	0.012241	75.114189	-23.644804	-2.543913	0.252285	0.000000	0.638103	0.000000	0.000000	0.000000	0.001857	0.109540	-0.085874	0.000000	0.000000	3.000000	57.000000	1.000000
14875.727076	0.105006	0.568282	0.011958	75.084862	-23.552565	-2.452413	0.251998	0.000000	0.626348	0.000000	0.000000	0.000000	-0.011948	0.117296	-0.084745	0.000000	0.000000	3.000000	57.000000	1.000000
14875.730409	0.105006	0.568282	0.011958	75.084862	-23.552565	-2.452413	0.251998	0.000000	0.626348	0.000000	0.000000	0.000000	-0.011948	0.117296	-0.084745	0.000000	0.000000	3.000000	57.000000	1.000000
14875.733742	0.105006	0.568282	0.011958	75.084862	-23.552565	-2.452413	0.251998	0.000000	0.626348	0.000000	0.000000	0.000000	-0.011948	0.117296	-0.084745	0.000000	0.000000	3.000000	57.000000	1.000000
14875.737076	0.105006	0.568282	0.011958	75.062325	-23.442274	-2.324882	0.250317	0.000000	0.597911	0.000000	0.000000	0.000000	-0.011948	0.117296	-0.084745	0.000000	0.000000	3.000000	57.000000	1.000000
14875.740409	0.104943	0.568699	0.011674	75.062325	-23.442274	-2.324882	0.250317	0.000000	0.597911	0.000000	0.000000	0.000000	-0.019051	0.125037	-0.085132	0.000000	0.000000	3.000000	57.000000	1.000000
14875.743742	0.104943	0.568699	0.011674	75.062325	-23.442274	-2.324882	0.250317	0.000000	0.597911	0.000000	0.000000	0.000000	-0.019051	0.125037	-0.085132	0.000000	0.000000	3.000000	57.000000	1.000000
14875.747076	0.104864	0.569140	0.011321	75.048866	-23.280861	-2.122208	0.250317	0.000000	0.597911	0.000000	0.000000	0.000000	-0.023709	0.132396	-0.105923	0.000000	0.000000	3.000000	57.000000	1.000000
14875.750409	0.104864	0.569140	0.011321	75.048866	-23.280861	-2.122208	0.250317	0.000000	0.597911	0.000000	0.000000	0.000000	-0.023709	0.132396	-0.105923	0.000000	0.000000	3.000000	57.000000	1.000000
14875.753742	0.104864	0.569140	0.011321	75.048866	-23.280861	-2.122208	0.250317	0.000000	0.597911	0.000000	0.000000	0.000000	-0.023709	0.132396	-0.105923	0.000000	0.000000	3.000000	57.000000	1.000000
14875.757076	0.104864	0.569140	0.011321	75.052139	-23.047815	-1.814104	0.243190	0.000000	0.566069	0.000000	0.000000	0.000000	-0.023709	0.132396	-0.105923	0.000000	0.000000	3.000000	57.000000	1.000000
14875.760409	0.104783	0.569607	0.010962	75.052139	-23.047815	-1.814104	0.243190	0.000000	0.566069	0.000000	0.000000	0.000000	-0.024140	0.140078	-0.107853	0.000000	0.000000	3.000000	57.000000	1.000000
14875.763742	0.104783	0.569607	0.010962	75.052139	-23.047815	-1.814104	0.243190	0.000000	0.566069	0.000000	0.000000	0.000000	-0.024140	0.140078	-0.107853	0.000000	0.000000	3.000000	57.000000	1.000000
14875.767076	0.104715	0.570090	0.010551	75.082664	-22.724754	-1.370164	0.243190	0.000000	0.566069	0.000000	0.000000	0.000000	-0.020600	0.144831	-0.123289	0.000000	0.000000	3.000000	57.000000	1.000000
14875.770409	0.104715	0.570090	0.010551	75.082664	-22.724754	-1.370164	0.243190	0.000000	0.566069	0.000000	0.000000	0.000000	-0.020600	0.144831	-0.123289	0.000000	0.000000	3.000000	57.000000	1.000000
14875.773742	0.104715	0.570090	0.010551	75.082664	-22.724754	-1.370164	0.243190	0.000000	0.566069	0.000000	0.000000	0.000000	-0.020600	0.144831	-0.123289	0.000000	0.000000	3.000000	57.000000	1.000000
14875.777076	0.104715	0.570090	0.010551	75.130737	-22.334019	-0.829577	0.235733	0.000000	0.527545	0.000000	0.000000	0.000000	-0.020600	0.144831	-0.123289	0.000000	0.000000	3.000000	57.000000	1.000000
14875.780409	0.104654	0.570571	0.010071	75.130737	-22.334019	-0.829577	0.235733	0.000000	0.527545	0.000000	0.000000	0.000000	-0.018226	0.144132	-0.143836	0.000000	0.000000	3.000000	57.000000	1.000000
14875.783742	0.104654	0.570571	0.010071	75.130737	-22.334019	-0.829577	0.235733	0.000000	0.527545	0.000000	0.000000	0.000000	-0.018226	0.144132	-0.143836	0.000000	0.000000	3.000000	57.000000	1.000000
14875.787076	0.104610	0.571058	0.009563	75.180466	-21.942848	-0.286664	0.235733	0.000000	0.527545	0.000000	0.000000	0.000000	-0.013189	0.146328	-0.152395	0.000000	0.000000	3.000000	57.000000	1.000000
14875.790409	0.104610	0.571058	0.009563	75.180466	-21.942848	-0.286664	0.235733	0.000000	0.527545	0.000000	0.000000	0.000000	-0.013189	0.146328	-0.152395	0.000000	0.000000	3.000000	57.000000	1.000000
14875.793742	0.104610	0.571058	0.009563	75.180466	-21.942848	-0.286664	0.235733	0.000000	0.527545	0.000000	0.000000	0.000000	-0.013189	0.146328	-0.152395	0.000000	0.000000	3.000000	57.000000	1.000000
14875.797076	0.104610	0.571058	0.009563	75.218811	-21.602640	0.177178	0.230498	0.000000	0.478173	0.000000	0.000000	0.000000	-0.013189	0.146328	-0.152395	0.000000	0.000000	3.000000	57.000000	1.000000
14875.800409	0.104538	0.571553	0.009037	75.218811	-21.602640	0.177178	0.230498	0.000000	0.478173	0.000000	0.000000	0.000000	-0.021459	0.148430	-0.157985	0.000000	0.000000	3.000000	57.000000	1.000000
14875.803742	0.104538	0.571553	0.009037	75.218811	-21.602640	0.177178	0.230498	0.000000	0.478173	0.000000	0.000000	0.000000	-0.021459	0.148430	-0.157985	0.000000	0.000000	3.000000	57.000000	1.000000
14875.807076	0.104458	0.572037	0.008470	75.237206	-21.328209	0.546415	0.230498	0.000000	0.478173	0.000000	0.000000	0.000000	-0.024222	0.145108	-0.170157	0.000000	0.000000	3.000000	57.000000	1.000000
14875.810409	0.104458	0.572037	0.008470	75.237206	-21.328209	0.546415	0.230498	0.000000	0.478173	0.000000	0.000000	0.000000	-0.024222	0.145108	-0.170157	0.000000	0.000000	3.000000	57.000000	1.000000
14875.813742	0.104458	0.572037	0.008470	75.237206	-21.328209	0.546415	0.230498	0.000000	0.478173	0.000000	0.000000	0.000000	-0.024222	0.145108	-0.170157	0.000000	0.000000	3.000000	57.000000	1.000000
14875.817076	0.104458	0.572037	0.008470	75.235527	-21.147072	0.779170	0.222884	0.000000	0.423483	0.000000	0.000000	0.000000	-0.024222	0.145108	-0.170157	0.000000	0.000000	3.000000	57.000000	1.000000
14875.820409	0.104320	0.572491	0.007855	75.235527	-21.147072	0.779170	0.222884	0.000000	0.423483	0.000000	0.000000	0.000000	-0.041372	0.136377	-0.184434	0.000000	0.000000	3.000000	57.000000	1.000000
14875.823742	0.104320	0.572491	0.007855	75.235527	-21.147072	0.779170	0.222884	0.000000	0.423483	0.000000	0.000000	0.000000	-0.041372	0.136377	-0.184434	0.000000	0.000000	3.000000	57.000000	1.000000
14875.827076	0.104182	0.572945	0.007240	75.211372	-21.073841	0.858241	0.222884	0.000000	0.423483	0.000000	0.000000	0.000000	-0.041412	0.135951	-0.184612	0.000000	0.000000	3.000000	57.000000	1.000000
14875.830409	0.104182	0.572945	0.007240	75.211372	-21.073841	0.858241	0.222884	0.000000	0.423483	0.000000	0.000000	0.000000	-0.041412	0.135951	-0.184612	0.000000	0.000000	3.000000	57.000000	1.000000
14875.833742	0.104182	0.572945	0.007240	75.211372	-21.073841	0.858241	0.222884	0.000000	0.423483	0.000000	0.000000	0.000000	-0.041412	0.135951	-0.184612	0.000000	0.000000	3.000000	57.000000	1.000000
14875.837076	0.104182	0.572945	0.007240	75.187927	-21.014704	0.919402	0.209086	0.000000	0.361975	0.000000	0.000000	0.000000	-0.041412	0.135951	-0.184612	0.000000	0.000000	3.000000	57.000000	1.000000
14875.840409	0.104029	0.573394	0.006560	75.187927	-21.014704	0.919402	0.209086	0.000000	0.361975	0.000000	0.000000	0.000000	-0.045695	0.134911	-0.203718	0.000000	0.000000	3.000000	57.000000	1.000000
14875.843742	0.104029	0.573394	0.006560	75.187927	-21.014704	0.919402	0.209086	0.000000	0.361975	0.000000	0.000000	0.000000	-0.045695	0.134911	-0.203718	0.000000	0.000000	3.000000	57.000000	1.000000
14875.847076	0.103887	0.573826	0.005927	75.164482	-20.955755	0.980381	0.209086	0.000000	0.361975	0.000000	0.000000	0.000000	-0.042629	0.129671	-0.190039	0.000000	0.000000	3.000000	57.000000	1.000000
14875.850409	0.103887	0.573826	0.005927	75.164482	-20.955755	0.980381	0.209086	0.000000	0.361975	0.000000	0.000000	0.000000	-0.042629	0.129671	-0.190039	0.000000	0.000000	3.000000	57.000000	1.000000
14875.853742	0.103887	0.573826	0.005927	75.164482	-20.955755	0.980381	0.209086	0.000000	0.361975	0.000000	0.000000	0.000000	-0.042629	0.129671	-0.190039	0.000000	0.000000	3.000000	57.000000	1.000000
14875.857076	0.103887	0.573826	0.005927	75.146210	-20.912750	1.027685	0.194366	0.000000	0.296349	0.000000	0.000000	0.000000	-0.042629	0.129671	-0.190039	0.000000	0.000000	3.000000	57.000000	1.000000
14875.860409	0.103716	0.574221	0.005264	75.146210	-20.912750	1.027685	0.194366	0.000000	0.296349	0.000000	0.000000	0.000000	-0.051525	0.118446	-0.198864	0.000000	0.000000	3.000000	57.000000	1.000000
14875.863742	0.103716	0.574221	0.005264	75.146210	-20.912750	1.027685	0.194366	0.000000	0.296349	0.000000	0.000000	0.000000	-0.051525	0.118446	-0.198864	0.000000	0.000000	3.000000	57.000000	1.000000
14875.867076	0.103532	0.574599	0.004652	75.127953	-20.872585	1.074869	0.194366	0.000000	0.296349	0.000000	0.000000	0.000000	-0.055007	0.113324	-0.183670	0.000000	0.000000	3.000000	57.000000	1.000000
14875.870409	0.103532	0.574599	0.004652	75.127953	-20.872585	1.074869	0.194366	0.000000	0.296349	0.000000	0.000000	0.000000	-0.055007	0.113324	-0.183670	0.000000	0.000000	3.000000	57.000000	1.000000
14875.873742	0.103532	0.574599	0.004652	75.127953	-20.872585	1.074869	0.194366	0.000000	0.296349	0.000000	0.000000	0.000000	-0.055007	0.113324	-0.183670	0.000000	0.000000	3.000000	57.000000	1.000000
14875.877076	0.103532	0.574599	0.004652	75.114906	-20.845522	1.108500	0.176610	0.000000	0.232593	0.000000	0.000000	0.000000	-0.055007	0.113324	-0.183670	0.000000	0.000000	3.000000	57.000000	1.000000
14875.880409	0.103348	0.574906	0.004035	75.114906	-20.845522	1.108500	0.176610	0.000000	0.232593	0.000000	0.000000	0.000000	-0.055293	0.092021	-0.185118	0.000000	0.000000	3.000000	57.000000	1.000000
14875.883742	0.103348	0.574906	0.004035	75.114906	-20.845522	1.108500	0.176610	0.000000	0.232593	0.000000	0.000000	0.000000	-0.055293	0.092021	-0.185118	0.000000	0.000000	3.000000	57.000000	1.000000
14875.887076	0.103141	0.575180	0.003520	75.104477	-20.827721	1.135366	0.176610	0.000000	0.232593	0.000000	0.000000	0.000000	-0.062180	0.082364	-0.154508	0.000000	0.000000	3.000000	57.000000	1.000000
14875.890409	0.103141	0.575180	0.003520	75.104477	-20.827721	1.135366	0.176610	0.000000	0.232593	0.000000	0.000000	0.000000	-0.062180	0.082364	-0.154508	0.000000	0.000000	3.000000	57.000000	1.000000
14875.893742	0.103141	0.575180	0.003520	75.104477	-20.827721	1.135366	0.176610	0.000000	0.232593	0.000000	0.000000	0.000000	-0.062180	0.082364	-0.154508	0.000000	0.000000	3.000000	57.000000	1.000000
14875.897076	0.103141	0.575180	0.003520	75.104446	-20.841312	1.135369	0.157031	0.000000	0.175989	0.000000	0.000000	0.000000	-0.062180	0.082364	-0.154508	0.000000	0.000000	3.000000	57.000000	1.000000
14875.900409	0.102934	0.575359	0.003006	75.104446	-20.841312	1.135369	0.157031	0.000000	0.175989	0.000000	0.000000	0.000000	-0.062006	0.053506	-0.154006	0.000000	0.000000	3.000000	57.000000	1.000000
14875.903742	0.102934	0.575359	0.003006	75.104446	-20.841312	1.135369	0.157031	0.000000	0.175989	0.000000	0.000000	0.000000	-0.062006	0.053506	-0.154006	0.000000	0.000000	3.000000	57.000000	1.000000
14875.907076	0.102661	0.575505	0.002605	75.104462	-20.860352	1.135372	0.157031	0.000000	0.175989	0.000000	0.000000	0.000000	-0.081932	0.044041	-0.120417	0.000000	0.000000	3.000000	57.000000	1.000000
14875.910409	0.102661	0.575505	0.002605	75.104462	-20.860352	1.135372	0.157031	0.000000	0.175989	0.000000	0.000000	0.000000	-0.081932	0.044041	-0.120417	0.000000	0.000000	3.000000	57.000000	1.000000
14875.913742	0.102661	0.575505	0.002605	75.104462	-20.860352	1.135372	0.157031	0.000000	0.175989	0.000000	0.000000	0.000000	-0.081932	0.044041	-0.120417	0.000000	0.000000	3.000000	57.000000	1.000000
14875.917076	0.102661	0.575505	0.002605	75.112305	-20.907022	1.115216	0.133041	0.000000	0.130252	0.000000	0.000000	0.000000	-0.081932	0.044041	-0.120417	0.000000	0.000000	3.000000	57.000000	1.000000
14875.920409	0.102313	0.575572	0.002174	75.112305	-20.907022	1.115216	0.133041	0.000000	0.130252	0.000000	0.000000	0.000000	-0.104436	0.019976	-0.129430	0.000000	0.000000	3.000000	57.000000	1.000000
14875.923742	0.102313	0.575572	0.002174	75.112305	-20.907022	1.115216	0.133041	0.000000	0.130252	0.000000	0.000000	0.000000	-0.104436	0.019976	-0.129430	0.000000	0.000000	3.000000	57.000000	1.000000
14875.927076	0.101927	0.575631	0.001775	75.128098	-20.963947	1.097881	0.133041	0.000000	0.130252	0.000000	0.000000	0.000000	-0.115828	0.017563	-0.119680	0.000000	0.000000	3.000000	57.000000	1.000000
14875.930409	0.101927	0.575631	0.001775	75.128098	-20.963947	1.097881	0.133041	0.000000	0.130252	0.000000	0.000000	0.000000	-0.115828	0.017563	-0.119680	0.000000	0.000000	3.000000	57.000000	1.000000
14875.933742	0.101927	0.575631	0.001775	75.128098	-20.963947	1.097881	0.133041	0.000000	0.130252	0.000000	0.000000	0.000000	-0.115828	0.017563	-0.119680	0.000000	0.000000	3.000000	57.000000	1.000000
14875.937076	0.101500	0.575637	0.001398	75.154991	-20.982578	1.145716	0.096330	0.000000	0.088733	0.000000	0.000000	0.000000	-0.127901	0.002054	-0.113128	0.000000	0.000000	3.000000	57.000000	1.000000
14875.940409	0.101500	0.575637	0.001398	75.154991	-20.982578	1.145716	0.096330	0.000000	0.088733	0.000000	0.000000	0.000000	-0.127901	0.002054	-0.113128	0.000000	0.000000	3.000000	57.000000	1.000000
14875.943742	0.101500	0.575637	0.001398	75.154991	-20.982578	1.145716	0.096330	0.000000	0.088733	0.000000	0.000000	0.000000	-0.127901	0.002054	-0.113128	0.000000	0.000000	3.000000	57.000000	1.000000
14875.947076	0.101036	0.575636	0.001053	75.206528	-20.925037	1.317821	0.075014	0.000000	0.069879	0.000000	0.000000	0.000000	-0.139247	-0.000332	-0.103433	0.000000	0.000000	3.000000	57.000000	1.000000
14875.950409	0.101036	0.575636	0.001053	75.206528	-20.925037	1.317821	0.075014	0.000000	0.069879	0.000000	0.000000	0.000000	-0.139247	-0.000332	-0.103433	0.000000	0.000000	3.000000	57.000000	1.000000
14875.953742	0.101036	0.575636	0.001053	75.206528	-20.925037	1.317821	0.075014	0.000000	0.069879	0.000000	0.000000	0.000000	-0.139247	-0.000332	-0.103433	0.000000	0.000000	3.000000	57.000000	1.000000
14875.957076	0.101036	0.575636	0.001053	75.280724	-20.791636	1.604872	0.051806	0.000000	0.052640	0.000000	0.000000	0.000000	-0.139247	-0.000332	-0.103433	0.000000	0.000000	3.000000	57.000000	1.000000
14875.960409	0.100579	0.575602	0.000737	75.280724	-20.791636	1.604872	0.051806	0.000000	0.052640	0.000000	0.000000	0.000000	-0.137118	-0.010338	-0.094736	0.000000	0.000000	3.000000	57.000000	1.000000
14875.963742	0.100579	0.575602	0.000737	75.280724	-20.791636	1.604872	0.051806	0.000000	0.052640	0.000000	0.000000	0.000000	-0.137118	-0.010338	-0.094736	0.000000	0.000000	3.000000	57.000000	1.000000
14875.967076	0.100136	0.575570	0.000484	75.366577	-20.592194	1.989505	0.051806	0.000000	0.052640	0.000000	0.000000	0.000000	-0.132792	-0.009561	-0.075876	0.000000	0.000000	3.000000	57.000000	1.000000
14875.970409	0.100136	0.575570	0.000484	75.366577	-20.592194	1.989505	0.051806	0.000000	0.052640	0.000000	0.000000	0.000000	-0.132792	-0.009561	-0.075876	0.000000	0.000000	3.000000	57.000000	1.000000
14875.973742	0.100136	0.575570	0.000484	75.366577	-20.592194	1.989505	0.051806	0.000000	0.052640	0.000000	0.000000	0.000000	-0.132792	-0.009561	-0.075876	0.000000	0.000000	3.000000	57.000000	1.000000
14875.977076	0.100136	0.575570	0.000484	75.467247	-20.319035	2.472786	0.006821	0.000000	0.024205	0.000000	0.000000	0.000000	-0.132792	-0.009561	-0.075876	0.000000	0.000000	3.000000	57.000000	1.000000
14875.980409	0.099716	0.575538	0.000226	75.467247	-20.319035	2.472786	0.006821	0.000000	0.024205	0.000000	0.000000	0.000000	-0.126142	-0.009589	-0.077443	0.000000	0.000000	3.000000	57.000000	1.000000
14875.983742	0.099716	0.575538	0.000226	75.467247	-20.319035	2.472786	0.006821	0.000000	0.024205	0.000000	0.000000	0.000000	-0.126142	-0.009589	-0.077443	0.000000	0.000000	3.000000	57.000000	1.000000
14875.987076	0.099716	0.575538	0.000226	75.584167	-19.940639	3.092669	0.006821	0.000000	0.024205	0.000000	0.000000	0.000000	-0.126142	-0.009589	-0.077443	0.000000	0.000000	3.000000	57.000000	1.000000
14875.990409	0.099716	0.575538	0.000226	75.584167	-19.940639	3.092669	0.006821	0.000000	0.024205	0.000000	0.000000	0.000000	-0.126142	-0.009589	-0.077443	0.000000	0.000000	3.000000	57.000000	1.000000
14875.993742	0.099375	0.575509	0.000017	75.584167	-19.940639	3.092669	0.006821	0.000000	0.024205	0.000000	0.000000	0.000000	-0.102342	-0.008775	-0.062785	0.000000	0.000000	3.000000	57.000000	1.000000
14875.997076	0.099108	0.575490	-0.000167	75.713951	-19.482605	3.812593	-0.014203	0.000000	0.011297	0.000000	0.000000	0.000000	-0.080115	-0.005672	-0.055044	0.000000	0.000000	3.000000	57.000000	1.000000
14876.000409	0.099108	0.575490	-0.000167	75.713951	-19.482605	3.812593	-0.014203	0.000000	0.011297	0.000000	0.000000	0.000000	-0.080115	-0.005672	-0.055044	0.000000	0.000000	3.000000	57.000000	1.000000
14876.003742	0.099108	0.575490	-0.000167	75.713951	-19.482605	3.812593	-0.014203	0.000000	0.011297	0.000000	0.000000	0.000000	-0.080115	-0.005672	-0.055044	0.000000	0.000000	3.000000	57.000000	1.000000
14876.007076	0.099108	0.575490	-0.000167	75.846321	-18.948370	4.620588	-0.044613	0.000000	-0.008341	0.000000	0.000000	0.000000	-0.080115	-0.005672	-0.055044	0.000000	0.000000	3.000000	57.000000	1.000000
14876.010409	0.098931	0.575489	-0.000352	75.846321	-18.948370	4.620588	-0.044613	0.000000	-0.008341	0.000000	0.000000	0.000000	-0.052936	-0.000278	-0.055647	0.000000	0.000000	3.000000	57.000000	1.000000
14876.013742	0.098931	0.575489	-0.000352	75.846321	-18.948370	4.620588	-0.044613	0.000000	-0.008341	0.000000	0.000000	0.000000	-0.052936	-0.000278	-0.055647	0.000000	0.000000	3.000000	57.000000	1.000000
14876.017076	0.098931	0.575489	-0.000352	75.964699	-18.429760	5.382606	-0.044613	0.000000	-0.008341	0.000000	0.000000	0.000000	-0.052936	-0.000278	-0.055647	0.000000	0.000000	3.000000	57.000000	1.000000
14876.020409	0.098931	0.575489	-0.000352	75.964699	-18.429760	5.382606	-0.044613	0.000000	-0.008341	0.000000	0.000000	0.000000	-0.052936	-0.000278	-0.055647	0.000000	0.000000	3.000000	57.000000	1.000000
14876.023742	0.098829	0.575498	-0.000512	75.964699	-18.429760	5.382606	-0.044613	0.000000	-0.008341	0.000000	0.000000	0.000000	-0.030782	0.002828	-0.047828	0.000000	0.000000	3.000000	57.000000	1.000000
14876.027076	0.098829	0.575498	-0.000512	76.055191	-18.003508	5.994285	-0.053435	0.000000	-0.017615	0.000000	0.000000	0.000000	-0.030782	0.002828	-0.047828	0.000000	0.000000	3.000000	57.000000	1.000000
14876.030409	0.098829	0.575498	-0.000512	76.055191	-18.003508	5.994285	-0.053435	0.000000	-0.017615	0.000000	0.000000	0.000000	-0.030782	0.002828	-0.047828	0.000000	0.000000	3.000000	57.000000	1.000000
14876.033742	0.098829	0.575498	-0.000512	76.055191	-18.003508	5.994285	-0.053435	0.000000	-0.017615	0.000000	0.000000	0.000000	-0.030782	0.002828	-0.047828	0.000000	0.000000	3.000000	57.000000	1.000000
14876.037076	0.098809	0.575545	-0.000811	76.109703	-17.743336	6.359480	-0.058566	0.000000	-0.025587	0.000000	0.000000	0.000000	-0.005822	0.014120	-0.089782	0.000000	0.000000	3.000000	57.000000	1.000000
14876.040409	0.098809	0.575545	-0.000811	76.109703	-17.743336	6.359480	-0.058566	0.000000	-0.025587	0.000000	0.000000	0.000000	-0.005822	0.014120	-0.089782	0.000000	0.000000	3.000000	57.000000	1.000000
14876.043742	0.098809	0.575545	-0.000811	76.109703	-17.743336	6.359480	-0.058566	0.000000	-0.025587	0.000000	0.000000	0.000000	-0.005822	0.014120	-0.089782	0.000000	0.000000	3.000000	57.000000	1.000000
14876.047076	0.098809	0.575545	-0.000811	76.124657	-17.656223	6.467828	-0.059536	0.000000	-0.040550	0.000000	0.000000	0.000000	-0.005822	0.014120	-0.089782	0.000000	0.000000	3.000000	57.000000	1.000000
14876.050409	0.098892	0.575583	-0.000951	76.124657	-17.656223	6.467828	-0.059536	0.000000	-0.040550	0.000000	0.000000	0.000000	0.024930	0.011292	-0.041949	0.000000	0.000000	3.000000	57.000000	1.000000
14876.053742	0.098892	0.575583	-0.000951	76.124657	-17.656223	6.467828	-0.059536	0.000000	-0.040550	0.000000	0.000000	0.000000	0.024930	0.011292	-0.041949	0.000000	0.000000	3.000000	57.000000	1.000000
14876.057076	0.098892	0.575583	-0.000951	76.122375	-17.668932	6.425182	-0.059536	0.000000	-0.040550	0.000000	0.000000	0.000000	0.024930	0.011292	-0.041949	0.000000	0.000000	3.000000	57.000000	1.000000
14876.060409	0.098892	0.575583	-0.000951	76.122375	-17.668932	6.425182	-0.059536	0.000000	-0.040550	0.000000	0.000000	0.000000	0.024930	0.011292	-0.041949	0.000000	0.000000	3.000000	57.000000	1.000000
14876.063742	0.098998	0.575595	-0.001089	76.122375	-17.668932	6.425182	-0.059536	0.000000	-0.040550	0.000000	0.000000	0.000000	0.031816	0.003652	-0.041469	0.000000	0.000000	3.000000	57.000000	1.000000
14876.067076	0.099148	0.575607	-0.001237	76.120102	-17.681631	6.382549	-0.055381	0.000000	-0.047542	0.000000	0.000000	0.000000	0.044783	0.003648	-0.044302	0.000000	0.000000	3.000000	57.000000	1.000000
14876.070409	0.099148	0.575607	-0.001237	76.120102	-17.681631	6.382549	-0.055381	0.000000	-0.047542	0.000000	0.000000	0.000000	0.044783	0.003648	-0.044302	0.000000	0.000000	3.000000	57.000000	1.000000
14876.073742	0.099148	0.575607	-0.001237	76.120102	-17.681631	6.382549	-0.055381	0.000000	-0.047542	0.000000	0.000000	0.000000	0.044783	0.003648	-0.044302	0.000000	0.000000	3.000000	57.000000	1.000000
14876.077076	0.099148	0.575607	-0.001237	76.114273	-17.692215	6.340430	-0.042614	0.000000	-0.061837	0.000000	0.000000	0.000000	0.044783	0.003648	-0.044302	0.000000	0.000000	3.000000	57.000000	1.000000
14876.080409	0.099274	0.575645	-0.001386	76.114273	-17.692215	6.340430	-0.042614	0.000000	-0.061837	0.000000	0.000000	0.000000	0.037847	0.011280	-0.044801	0.000000	0.000000	3.000000	57.000000	1.000000
14876.083742	0.099274	0.575645	-0.001386	76.114273	-17.692215	6.340430	-0.042614	0.000000	-0.061837	0.000000	0.000000	0.000000	0.037847	0.011280	-0.044801	0.000000	0.000000	3.000000	57.000000	1.000000
14876.087076	0.099274	0.575645	-0.001386	76.110336	-17.713333	6.285813	-0.042614	0.000000	-0.061837	0.000000	0.000000	0.000000	0.037847	0.011280	-0.044801	0.000000	0.000000	3.000000	57.000000	1.000000
14876.090409	0.099274	0.575645	-0.001386	76.110336	-17.713333	6.285813	-0.042614	0.000000	-0.061837	0.000000	0.000000	0.000000	0.037847	0.011280	-0.044801	0.000000	0.000000	3.000000	57.000000	1.000000
14876.093742	0.099401	0.575657	-0.001529	76.110336	-17.713333	6.285813	-0.042614	0.000000	-0.061837	0.000000	0.000000	0.000000	0.038234	0.003622	-0.042917	0.000000	0.000000	3.000000	57.000000	1.000000
14876.097076	0.099401	0.575657	-0.001529	76.101990	-17.739241	6.225738	-0.036306	0.000000	-0.069304	0.000000	0.000000	0.000000	0.038234	0.003622	-0.042917	0.000000	0.000000	3.000000	57.000000	1.000000
14876.100409	0.099401	0.575657	-0.001529	76.101990	-17.739241	6.225738	-0.036306	0.000000	-0.069304	0.000000	0.000000	0.000000	0.038234	0.003622	-0.042917	0.000000	0.000000	3.000000	57.000000	1.000000
14876.103742	0.099401	0.575657	-0.001529	76.101990	-17.739241	6.225738	-0.036306	0.000000	-0.069304	0.000000	0.000000	0.000000	0.038234	0.003622	-0.042917	0.000000	0.000000	3.000000	57.000000	1.000000
14876.107076	0.099559	0.575735	-0.001741	76.088432	-17.776827	6.154273	-0.029934	0.000000	-0.076457	0.000000	0.000000	0.000000	0.047302	0.023393	-0.063524	0.000000	0.000000	3.000000	57.000000	1.000000
14876.110409	0.099559	0.575735	-0.001741	76.088432	-17.776827	6.154273	-0.029934	0.000000	-0.076457	0.000000	0.000000	0.000000	0.047302	0.023393	-0.063524	0.000000	0.000000	3.000000	57.000000	1.000000
14876.113742	0.099559	0.575735	-0.001741	76.088432	-17.776827	6.154273	-0.029934	0.000000	-0.076457	0.000000	0.000000	0.000000	0.047302	0.023393	-0.063524	0.000000	0.000000	3.000000	57.000000	1.000000
14876.117076	0.099559	0.575735	-0.001741	76.079247	-17.814955	6.088348	-0.022050	0.000000	-0.087044	0.000000	0.000000	0.000000	0.047302	0.023393	-0.063524	0.000000	0.000000	3.000000	57.000000	1.000000
14876.120409	0.099630	0.575758	-0.001830	76.079247	-17.814955	6.088348	-0.022050	0.000000	-0.087044	0.000000	0.000000	0.000000	0.021358	0.006761	-0.026621	0.000000	0.000000	3.000000	57.000000	1.000000
14876.123742	0.099630	0.575758	-0.001830	76.079247	-17.814955	6.088348	-0.022050	0.000000	-0.087044	0.000000	0.000000	0.000000	0.021358	0.006761	-0.026621	0.000000	0.000000	3.000000	57.000000	1.000000
14876.127076	0.099630	0.575758	-0.001830	76.074219	-17.834719	6.052431	-0.022050	0.000000	-0.087044	0.000000	0.000000	0.000000	0.021358	0.006761	-0.026621	0.000000	0.000000	3.000000	57.000000	1.000000
14876.130409	0.099630	0.575758	-0.001830	76.074219	-17.834719	6.052431	-0.022050	0.000000	-0.087044	0.000000	0.000000	0.000000	0.021358	0.006761	-0.026621	0.000000	0.000000	3.000000	57.000000	1.000000
14876.133742	0.099637	0.575780	-0.001904	76.074219	-17.834719	6.052431	-0.022050	0.000000	-0.087044	0.000000	0.000000	0.000000	0.001903	0.006740	-0.022367	0.000000	0.000000	3.000000	57.000000	1.000000
14876.137076	0.099637	0.575780	-0.001904	76.074203	-17.832006	6.052427	-0.018490	0.000000	-0.091481	0.000000	0.000000	0.000000	0.001903	0.006740	-0.022367	0.000000	0.000000	3.000000	57.000000	1.000000
14876.140409	0.099637	0.575780	-0.001904	76.074203	-17.832006	6.052427	-0.018490	0.000000	-0.091481	0.000000	0.000000	0.000000	0.001903	0.006740	-0.022367	0.000000	0.000000	3.000000	57.000000	1.000000
14876.143742	0.099637	0.575780	-0.001904	76.074203	-17.832006	6.052427	-0.018490	0.000000	-0.091481	0.000000	0.000000	0.000000	0.001903	0.006740	-0.022367	0.000000	0.000000	3.000000	57.000000	1.000000
14876.147076	0.099611	0.575818	-0.002021	76.074219	-17.834719	6.052431	-0.018173	0.000000	-0.095209	0.000000	0.000000	0.000000	-0.007641	0.011241	-0.034916	0.000000	0.000000	3.000000	57.000000	1.000000
14876.150409	0.099611	0.575818	-0.002021	76.074219	-17.834719	6.052431	-0.018173	0.000000	-0.095209	0.000000	0.000000	0.000000	-0.007641	0.011241	-0.034916	0.000000	0.000000	3.000000	57.000000	1.000000
14876.153742	0.099611	0.575818	-0.002021	76.074219	-17.834719	6.052431	-0.018173	0.000000	-0.095209	0.000000	0.000000	0.000000	-0.007641	0.011241	-0.034916	0.000000	0.000000	3.000000	57.000000	1.000000
14876.157076	0.099611	0.575818	-0.002021	76.074219	-17.834719	6.052431	-0.019447	0.000000	-0.101028	0.000000	0.000000	0.000000	-0.007641	0.011241	-0.034916	0.000000	0.000000	3.000000	57.000000	1.000000
14876.160409	0.099601	0.575832	-0.002067	76.074219	-17.834719	6.052431	-0.019447	0.000000	-0.101028	0.000000	0.000000	0.000000	-0.003055	0.004480	-0.013967	0.000000	0.000000	3.000000	57.000000	1.000000
14876.163742	0.099601	0.575832	-0.002067	76.074219	-17.834719	6.052431	-0.019447	0.000000	-0.101028	0.000000	0.000000	0.000000	-0.003055	0.004480	-0.013967	0.000000	0.000000	3.000000	57.000000	1.000000
14876.167076	0.099601	0.575832	-0.002067	76.073357	-17.844364	6.046440	-0.019447	0.000000	-0.101028	0.000000	0.000000	0.000000	-0.003055	0.004480	-0.013967	0.000000	0.000000	3.000000	57.000000	1.000000
14876.170409	0.099601	0.575832	-0.002067	76.073357	-17.844364	6.046440	-0.019447	0.000000	-0.101028	0.000000	0.000000	0.000000	-0.003055	0.004480	-0.013967	0.000000	0.000000	3.000000	57.000000	1.000000
14876.173742	0.099547	0.575847	-0.002104	76.073357	-17.844364	6.046440	-0.019447	0.000000	-0.101028	0.000000	0.000000	0.000000	-0.016019	0.004478	-0.011132	0.000000	0.000000	3.000000	57.000000	1.000000
14876.177076	0.099547	0.575847	-0.002104	76.070648	-17.840736	6.052980	-0.019956	0.000000	-0.103356	0.000000	0.000000	0.000000	-0.016019	0.004478	-0.011132	0.000000	0.000000	3.000000	57.000000	1.000000
14876.180409	0.099547	0.575847	-0.002104	76.070648	-17.840736	6.052980	-0.019956	0.000000	-0.103356	0.000000	0.000000	0.000000	-0.016019	0.004478	-0.011132	0.000000	0.000000	3.000000	57.000000	1.000000
14876.183742	0.099547	0.575847	-0.002104	76.070648	-17.840736	6.052980	-0.019956	0.000000	-0.103356	0.000000	0.000000	0.000000	-0.016019	0.004478	-0.011132	0.000000	0.000000	3.000000	57.000000	1.000000
14876.187076	0.099480	0.575898	-0.002103	76.067963	-17.839836	6.059512	-0.022626	0.000000	-0.105211	0.000000	0.000000	0.000000	-0.020274	0.015278	0.000451	0.000000	0.000000	3.000000	57.000000	1.000000
14876.190409	0.099480	0.575898	-0.002103	76.067963	-17.839836	6.059512	-0.022626	0.000000	-0.105211	0.000000	0.000000	0.000000	-0.020274	0.015278	0.000451	0.000000	0.000000	3.000000	57.000000	1.000000
14876.193742	0.099480	0.575898	-0.002103	76.067963	-17.839836	6.059512	-0.022626	0.000000	-0.105211	0.000000	0.000000	0.000000	-0.020274	0.015278	0.000451	0.000000	0.000000	3.000000	57.000000	1.000000
14876.197076	0.099480	0.575898	-0.002103	76.065239	-17.836216	6.066045	-0.026005	0.000000	-0.105136	0.000000	0.000000	0.000000	-0.020274	0.015278	0.000451	0.000000	0.000000	3.000000	57.000000	1.000000
14876.200409	0.099462	0.575916	-0.002081	76.065239	-17.836216	6.066045	-0.026005	0.000000	-0.105136	0.000000	0.000000	0.000000	-0.005370	0.005409	0.006500	0.000000	0.000000	3.000000	57.000000	1.000000
14876.203742	0.099462	0.575916	-0.002081	76.065239	-17.836216	6.066045	-0.026005	0.000000	-0.105136	0.000000	0.000000	0.000000	-0.005370	0.005409	0.006500	0.000000	0.000000	3.000000	57.000000	1.000000
14876.207076	0.099462	0.575916	-0.002081	76.062515	-17.829882	6.072570	-0.026005	0.000000	-0.105136	0.000000	0.000000	0.000000	-0.005370	0.005409	0.006500	0.000000	0.000000	3.000000	57.000000	1.000000
14876.210409	0.099462	0.575916	-0.002081	76.062515	-17.829882	6.072570	-0.026005	0.000000	-0.105136	0.000000	0.000000	0.000000	-0.005370	0.005409	0.006500	0.000000	0.000000	3.000000	57.000000	1.000000
14876.213742	0.099469	0.575952	-0.002047	76.062515	-17.829882	6.072570	-0.026005	0.000000	-0.105136	0.000000	0.000000	0.000000	0.002223	0.010776	0.010167	0.000000	0.000000	3.000000	57.000000	1.000000
14876.217076	0.099469	0.575952	-0.002047	76.057137	-17.814486	6.085628	-0.026900	0.000000	-0.104053	0.000000	0.000000	0.000000	0.002223	0.010776	0.010167	0.000000	0.000000	3.000000	57.000000	1.000000
14876.220409	0.099469	0.575952	-0.002047	76.057137	-17.814486	6.085628	-0.026900	0.000000	-0.104053	0.000000	0.000000	0.000000	0.002223	0.010776	0.010167	0.000000	0.000000	3.000000	57.000000	1.000000
14876.223742	0.099469	0.575952	-0.002047	76.057137	-17.814486	6.085628	-0.026900	0.000000	-0.104053	0.000000	0.000000	0.000000	0.002223	0.010776	0.010167	0.000000	0.000000	3.000000	57.000000	1.000000
14876.227076	0.099553	0.575948	-0.001975	76.057098	-17.811769	6.085627	-0.026530	0.000000	-0.102358	0.000000	0.000000	0.000000	0.025137	-0.001343	0.021785	0.000000	0.000000	3.000000	57.000000	1.000000
14876.230409	0.099553	0.575948	-0.001975	76.057098	-17.811769	6.085627	-0.026530	0.000000	-0.102358	0.000000	0.000000	0.000000	0.025137	-0.001343	0.021785	0.000000	0.000000	3.000000	57.000000	1.000000
14876.233742	0.099553	0.575948	-0.001975	76.057098	-17.811769	6.085627	-0.026530	0.000000	-0.102358	0.000000	0.000000	0.000000	0.025137	-0.001343	0.021785	0.000000	0.000000	3.000000	57.000000	1.000000
14876.237076	0.099553	0.575948	-0.001975	76.054420	-17.797277	6.092151	-0.022340	0.000000	-0.098727	0.000000	0.000000	0.000000	0.025137	-0.001343	0.021785	0.000000	0.000000	3.000000	57.000000	1.000000
14876.240409	0.099632	0.575951	-0.001925	76.054420	-17.797277	6.092151	-0.022340	0.000000	-0.098727	0.000000	0.000000	0.000000	0.023619	0.000895	0.014795	0.000000	0.000000	3.000000	57.000000	1.000000
14876.243742	0.099632	0.575951	-0.001925	76.054420	-17.797277	6.092151	-0.022340	0.000000	-0.098727	0.000000	0.000000	0.000000	0.023619	0.000895	0.014795	0.000000	0.000000	3.000000	57.000000	1.000000
14876.247076	0.099632	0.575951	-0.001925	76.054420	-17.789124	6.092147	-0.022340	0.000000	-0.098727	0.000000	0.000000	0.000000	0.023619	0.000895	0.014795	0.000000	0.000000	3.000000	57.000000	1.000000
14876.250409	0.099632	0.575951	-0.001925	76.054420	-17.789124	6.092147	-0.022340	0.000000	-0.098727	0.000000	0.000000	0.000000	0.023619	0.000895	0.014795	0.000000	0.000000	3.000000	57.000000	1.000000
14876.253742	0.099690	0.575928	-0.001865	76.054420	-17.789124	6.092147	-0.022340	0.000000	-0.098727	0.000000	0.000000	0.000000	0.017553	-0.006737	0.018112	0.000000	0.000000	3.000000	57.000000	1.000000
14876.257076	0.099690	0.575928	-0.001865	76.057137	-17.790014	6.085627	-0.018404	0.000000	-0.096261	0.000000	0.000000	0.000000	0.017553	-0.006737	0.018112	0.000000	0.000000	3.000000	57.000000	1.000000
14876.260409	0.099690	0.575928	-0.001865	76.057137	-17.790014	6.085627	-0.018404	0.000000	-0.096261	0.000000	0.000000	0.000000	0.017553	-0.006737	0.018112	0.000000	0.000000	3.000000	57.000000	1.000000
14876.263742	0.099690	0.575928	-0.001865	76.057137	-17.790014	6.085627	-0.018404	0.000000	-0.096261	0.000000	0.000000	0.000000	0.017553	-0.006737	0.018112	0.000000	0.000000	3.000000	57.000000	1.000000
14876.267076	0.099840	0.575829	-0.001804	76.059837	-17.785461	6.079099	-0.015478	0.000000	-0.093243	0.000000	0.000000	0.000000	0.044746	-0.029659	0.018123	0.000000	0.000000	3.000000	57.000000	1.000000
14876.270409	0.099840	0.575829	-0.001804	76.059837	-17.785461	6.079099	-0.015478	0.000000	-0.093243	0.000000	0.000000	0.000000	0.044746	-0.029659	0.018123	0.000000	0.000000	3.000000	57.000000	1.000000
14876.273742	0.099840	0.575829	-0.001804	76.059837	-17.785461	6.079099	-0.015478	0.000000	-0.093243	0.000000	0.000000	0.000000	0.044746	-0.029659	0.018123	0.000000	0.000000	3.000000	57.000000	1.000000
14876.277076	0.099840	0.575829	-0.001804	76.065231	-17.792696	6.066046	-0.008020	0.000000	-0.090222	0.000000	0.000000	0.000000	0.044746	-0.029659	0.018123	0.000000	0.000000	3.000000	57.000000	1.000000
14876.280409	0.099894	0.575789	-0.001761	76.065231	-17.792696	6.066046	-0.008020	0.000000	-0.090222	0.000000	0.000000	0.000000	0.016450	-0.012133	0.013018	0.000000	0.000000	3.000000	57.000000	1.000000
14876.283742	0.099894	0.575789	-0.001761	76.065231	-17.792696	6.066046	-0.008020	0.000000	-0.090222	0.000000	0.000000	0.000000	0.016450	-0.012133	0.013018	0.000000	0.000000	3.000000	57.000000	1.000000
14876.287076	0.099894	0.575789	-0.001761	76.070656	-17.799938	6.052977	-0.008020	0.000000	-0.090222	0.000000	0.000000	0.000000	0.016450	-0.012133	0.013018	0.000000	0.000000	3.000000	57.000000	1.000000
14876.290409	0.099894	0.575789	-0.001761	76.070656	-17.799938	6.052977	-0.008020	0.000000	-0.090222	0.000000	0.000000	0.000000	0.016450	-0.012133	0.013018	0.000000	0.000000	3.000000	57.000000	1.000000
14876.293742	0.099946	0.575731	-0.001735	76.070656	-17.799938	6.052977	-0.008020	0.000000	-0.090222	0.000000	0.000000	0.000000	0.015337	-0.017533	0.007931	0.000000	0.000000	3.000000	57.000000	1.000000
14876.297076	0.099946	0.575731	-0.001735	76.076080	-17.809919	6.039900	-0.005279	0.000000	-0.088053	0.000000	0.000000	0.000000	0.015337	-0.017533	0.007931	0.000000	0.000000	3.000000	57.000000	1.000000
14876.300409	0.099946	0.575731	-0.001735	76.076080	-17.809919	6.039900	-0.005279	0.000000	-0.088053	0.000000	0.000000	0.000000	0.015337	-0.017533	0.007931	0.000000	0.000000	3.000000	57.000000	1.000000
14876.303742	0.099946	0.575731	-0.001735	76.076080	-17.809919	6.039900	-0.005279	0.000000	-0.088053	0.000000	0.000000	0.000000	0.015337	-0.017533	0.007931	0.000000	0.000000	3.000000	57.000000	1.000000
14876.307076	0.099998	0.575647	-0.001702	76.078781	-17.813549	6.033355	-0.002722	0.000000	-0.086731	0.000000	0.000000	0.000000	0.015753	-0.025169	0.009824	0.000000	0.000000	3.000000	57.000000	1.000000
14876.310409	0.099998	0.575647	-0.001702	76.078781	-17.813549	6.033355	-0.002722	0.000000	-0.086731	0.000000	0.000000	0.000000	0.015753	-0.025169	0.009824	0.000000	0.000000	3.000000	57.000000	1.000000
14876.313742	0.099998	0.575647	-0.001702	76.078781	-17.813549	6.033355	-0.002722	0.000000	-0.086731	0.000000	0.000000	0.000000	0.015753	-0.025169	0.009824	0.000000	0.000000	3.000000	57.000000	1.000000
14876.317076	0.099998	0.575647	-0.001702	76.081474	-17.819895	6.026812	-0.000097	0.000000	-0.085093	0.000000	0.000000	0.000000	0.015753	-0.025169	0.009824	0.000000	0.000000	3.000000	57.000000	1.000000
14876.320409	0.099999	0.575621	-0.001696	76.081474	-17.819895	6.026812	-0.000097	0.000000	-0.085093	0.000000	0.000000	0.000000	0.000416	-0.007646	0.001896	0.000000	0.000000	3.000000	57.000000	1.000000
14876.323742	0.099999	0.575621	-0.001696	76.081474	-17.819895	6.026812	-0.000097	0.000000	-0.085093	0.000000	0.000000	0.000000	0.000416	-0.007646	0.001896	0.000000	0.000000	3.000000	57.000000	1.000000
14876.327076	0.099999	0.575621	-0.001696	76.082314	-17.815695	6.032801	-0.000097	0.000000	-0.085093	0.000000	0.000000	0.000000	0.000416	-0.007646	0.001896	0.000000	0.000000	3.000000	57.000000	1.000000
14876.330409	0.099999	0.575621	-0.001696	76.082314	-17.815695	6.032801	-0.000097	0.000000	-0.085093	0.000000	0.000000	0.000000	0.000416	-0.007646	0.001896	0.000000	0.000000	3.000000	57.000000	1.000000
14876.333742	0.100005	0.575614	-0.001672	76.082314	-17.815695	6.032801	-0.000097	0.000000	-0.085093	0.000000	0.000000	0.000000	0.001531	-0.002245	0.006980	0.000000	0.000000	3.000000	57.000000	1.000000
14876.337076	0.100005	0.575614	-0.001672	76.082314	-17.815695	6.032801	-0.000027	0.000000	-0.084777	0.000000	0.000000	0.000000	0.001531	-0.002245	0.006980	0.000000	0.000000	3.000000	57.000000	1.000000
14876.340409	0.100005	0.575614	-0.001672	76.082314	-17.815695	6.032801	-0.000027	0.000000	-0.084777	0.000000	0.000000	0.000000	0.001531	-0.002245	0.006980	0.000000	0.000000	3.000000	57.000000	1.000000
14876.343742	0.100005	0.575614	-0.001672	76.082314	-17.815695	6.032801	-0.000027	0.000000	-0.084777	0.000000	0.000000	0.000000	0.001531	-0.002245	0.006980	0.000000	0.000000	3.000000	57.000000	1.000000
14876.347076	0.100015	0.575599	-0.001626	76.082314	-17.815695	6.032801	0.000228	0.000000	-0.083614	0.000000	0.000000	0.000000	0.003065	-0.004496	0.013960	0.000000	0.000000	3.000000	57.000000	1.000000
14876.350409	0.100015	0.575599	-0.001626	76.082314	-17.815695	6.032801	0.000228	0.000000	-0.083614	0.000000	0.000000	0.000000	0.003065	-0.004496	0.013960	0.000000	0.000000	3.000000	57.000000	1.000000
14876.353742	0.100015	0.575599	-0.001626	76.082314	-17.815695	6.032801	0.000228	0.000000	-0.083614	0.000000	0.000000	0.000000	0.003065	-0.004496	0.013960	0.000000	0.000000	3.000000	57.000000	1.000000
14876.357076	0.100015	0.575599	-0.001626	76.082314	-17.815695	6.032801	0.000738	0.000000	-0.081287	0.000000	0.000000	0.000000	0.003065	-0.004496	0.013960	0.000000	0.000000	3.000000	57.000000	1.000000
14876.360409	0.100015	0.575599	-0.001626	76.082314	-17.815695	6.032801	0.000738	0.000000	-0.081287	0.000000	0.000000	0.000000	0.000001	-0.000008	-0.000000	0.000000	0.000000	3.000000	57.000000	1.000000
14876.363742	0.100015	0.575599	-0.001626	76.082314	-17.815695	6.032801	0.000738	0.000000	-0.081287	0.000000	0.000000	0.000000	0.000001	-0.000008	-0.000000	0.000000	0.000000	3.000000	57.000000	1.000000
14876.367076	0.100015	0.575599	-0.001626	76.082298	-17.812971	6.032797	0.000738	0.000000	-0.081287	0.000000	0.000000	0.000000	0.000001	-0.000008	-0.000000	0.000000	0.000000	3.000000	57.000000	1.000000
14876.370409	0.100015	0.575599	-0.001626	76.082298	-17.812971	6.032797	0.000738	0.000000	-0.081287	0.000000	0.000000	0.000000	0.000001	-0.000008	-0.000000	0.000000	0.000000	3.000000	57.000000	1.000000
14876.373742	0.100036	0.575599	-0.001630	76.082298	-17.812971	6.032797	0.000738	0.000000	-0.081287	0.000000	0.000000	0.000000	0.006489	-0.000008	-0.001424	0.000000	0.000000	3.000000	57.000000	1.000000
14876.377076	0.100036	0.575599	-0.001630	76.082336	-17.810265	6.032801	0.000738	0.000000	-0.081287	0.000000	0.000000	0.000000	0.006489	-0.000008	-0.001424	0.000000	0.000000	3.000000	57.000000	1.000000
14876.380409	0.100036	0.575599	-0.001630	76.082336	-17.810265	6.032801	0.000738	0.000000	-0.081287	0.000000	0.000000	0.000000	0.006489	-0.000008	-0.001424	0.000000	0.000000	3.000000	57.000000	1.000000
14876.383742	0.100036	0.575599	-0.001630	76.082336	-17.810265	6.032801	0.000738	0.000000	-0.081287	0.000000	0.000000	0.000000	0.006489	-0.000008	-0.001424	0.000000	0.000000	3.000000	57.000000	1.000000
14876.387076	0.100030	0.575632	-0.001660	76.080452	-17.802420	6.045335	0.001820	0.000000	-0.081525	0.000000	0.000000	0.000000	-0.001949	0.009898	-0.008876	0.000000	0.000000	3.000000	57.000000	1.000000
14876.390409	0.100030	0.575632	-0.001660	76.080452	-17.802420	6.045335	0.001820	0.000000	-0.081525	0.000000	0.000000	0.000000	-0.001949	0.009898	-0.008876	0.000000	0.000000	3.000000	57.000000	1.000000
14876.393742	0.100030	0.575632	-0.001660	76.080452	-17.802420	6.045335	0.001820	0.000000	-0.081525	0.000000	0.000000	0.000000	-0.001949	0.009898	-0.008876	0.000000	0.000000	3.000000	57.000000	1.000000
14876.397076	0.100030	0.575632	-0.001660	76.081284	-17.798223	6.051320	0.001495	0.000000	-0.083004	0.000000	0.000000	0.000000	-0.001949	0.009898	-0.008876	0.000000	0.000000	3.000000	57.000000	1.000000
14876.400409	0.100025	0.575639	-0.001683	76.081284	-17.798223	6.051320	0.001495	0.000000	-0.083004	0.000000	0.000000	0.000000	-0.001534	0.002244	-0.006980	0.000000	0.000000	3.000000	57.000000	1.000000
14876.403742	0.100025	0.575639	-0.001683	76.081284	-17.798223	6.051320	0.001495	0.000000	-0.083004	0.000000	0.000000	0.000000	-0.001534	0.002244	-0.006980	0.000000	0.000000	3.000000	57.000000	1.000000
14876.407076	0.100025	0.575639	-0.001683	76.083801	-17.785614	6.069282	0.001495	0.000000	-0.083004	0.000000	0.000000	0.000000	-0.001534	0.002244	-0.006980	0.000000	0.000000	3.000000	57.000000	1.000000
14876.410409	0.100025	0.575639	-0.001683	76.083801	-17.785614	6.069282	0.001495	0.000000	-0.083004	0.000000	0.000000	0.000000	-0.001534	0.002244	-0.006980	0.000000	0.000000	3.000000	57.000000	1.000000
14876.413742	0.100020	0.575647	-0.001707	76.083801	-17.785614	6.069282	0.001495	0.000000	-0.083004	0.000000	0.000000	0.000000	-0.001532	0.002243	-0.006980	0.000000	0.000000	3.000000	57.000000	1.000000
14876.417076	0.100040	0.575672	-0.001718	76.083801	-17.782887	6.069286	0.001239	0.000000	-0.084167	0.000000	0.000000	0.000000	0.006069	0.007644	-0.003321	0.000000	0.000000	3.000000	57.000000	1.000000
14876.420409	0.100040	0.575672	-0.001718	76.083801	-17.782887	6.069286	0.001239	0.000000	-0.084167	0.000000	0.000000	0.000000	0.006069	0.007644	-0.003321	0.000000	0.000000	3.000000	57.000000	1.000000
14876.423742	0.100040	0.575672	-0.001718	76.083801	-17.782887	6.069286	0.001239	0.000000	-0.084167	0.000000	0.000000	0.000000	0.006069	0.007644	-0.003321	0.000000	0.000000	3.000000	57.000000	1.000000
14876.427076	0.100040	0.575672	-0.001718	76.084625	-17.778685	6.075270	0.001996	0.000000	-0.085884	0.000000	0.000000	0.000000	0.006069	0.007644	-0.003321	0.000000	1.000000	3.000000	57.000000	1.000000
14876.430409	0.100026	0.575669	-0.001781	76.084625	-17.778685	6.075270	0.001996	0.000000	-0.085884	0.000000	0.000000	0.000000	-0.004183	-0.000871	-0.019045	0.000000	1.000000	3.000000	57.000000	1.000000
