# Supplementary material for: Haptic Guidance Needs to Be Intuitive Not Just Informative to Improve Human Motor Accuracy
Source: PLoS One. 2016 Mar 16;11(3):e0150912. doi: 10.1371/journal.pone.0150912 (PMC4794196; doi:10.1371/journal.pone.0150912)
Supplement: S1 Data — (ZIP) [file pone.0150912.s001.zip › Subject6/exp1_0058.txt]

Time	PosX	PosY	PosZ	RotX	RotY	RotZ	ForceX	ForceY	ForceZ	MomentX	MomentY	MomentZ	VelocityX	VelocityY	VelocityZ	CalibratedWeight	ButtonDown	Condition	Trial	Visual
14878.323742	-0.000919	0.464938	0.247964	69.158195	30.406261	40.079460	0.000000	0.000000	0.000000	0.000000	0.000000	0.000000	0.080410	0.016870	-0.042994	0.000000	1.000000	3.000000	58.000000	0.000000
14878.327076	-0.000919	0.464938	0.247964	69.144691	30.382704	40.057159	-1.888177	0.000000	4.629772	0.000000	0.000000	0.000000	0.080410	0.016870	-0.042994	0.000000	1.000000	3.000000	58.000000	0.000000
14878.330409	-0.000919	0.464938	0.247964	69.144691	30.382704	40.057159	-1.888177	0.000000	4.629772	0.000000	0.000000	0.000000	0.080410	0.016870	-0.042994	0.000000	1.000000	3.000000	58.000000	0.000000
14878.333742	-0.001053	0.465076	0.248265	69.144691	30.382704	40.057159	-1.888177	0.000000	4.629772	0.000000	0.000000	0.000000	-0.040303	0.041463	0.090094	0.000000	1.000000	3.000000	58.000000	0.000000
14878.337076	-0.001053	0.465076	0.248265	69.091629	30.267073	39.963871	-1.884821	0.000000	4.631139	0.000000	0.000000	0.000000	-0.040303	0.041463	0.090094	0.000000	1.000000	3.000000	58.000000	0.000000
14878.340409	-0.001053	0.465076	0.248265	69.091629	30.267073	39.963871	-1.884821	0.000000	4.631139	0.000000	0.000000	0.000000	-0.040303	0.041463	0.090094	0.000000	1.000000	3.000000	58.000000	0.000000
14878.343742	-0.001053	0.465076	0.248265	69.091629	30.267073	39.963871	-1.884821	0.000000	4.631139	0.000000	0.000000	0.000000	-0.040303	0.041463	0.090094	0.000000	1.000000	3.000000	58.000000	0.000000
14878.347076	-0.001892	0.465644	0.249034	69.032089	30.118458	39.844501	-1.885015	0.000000	4.631061	0.000000	0.000000	0.000000	-0.251780	0.170430	0.230909	0.000000	1.000000	3.000000	58.000000	0.000000
14878.350409	-0.001892	0.465644	0.249034	69.032089	30.118458	39.844501	-1.885015	0.000000	4.631061	0.000000	0.000000	0.000000	-0.251780	0.170430	0.230909	0.000000	1.000000	3.000000	58.000000	0.000000
14878.353742	-0.001892	0.465644	0.249034	69.032089	30.118458	39.844501	-1.885015	0.000000	4.631061	0.000000	0.000000	0.000000	-0.251780	0.170430	0.230909	0.000000	1.000000	3.000000	58.000000	0.000000
14878.357076	-0.002432	0.465771	0.249919	69.004417	30.224787	40.010181	-1.893396	0.000000	4.627640	0.000000	0.000000	0.000000	-0.161832	0.037961	0.265340	0.000000	1.000000	3.000000	58.000000	0.000000
14878.360409	-0.002432	0.465771	0.249919	69.004417	30.224787	40.010181	-1.893396	0.000000	4.627640	0.000000	0.000000	0.000000	-0.161832	0.037961	0.265340	0.000000	1.000000	3.000000	58.000000	0.000000
14878.363742	-0.002432	0.465771	0.249919	69.004417	30.224787	40.010181	-1.893396	0.000000	4.627640	0.000000	0.000000	0.000000	-0.161832	0.037961	0.265340	0.000000	1.000000	3.000000	58.000000	0.000000
14878.367076	-0.003175	0.466015	0.250894	69.234497	31.185015	41.028847	-1.896211	0.000000	4.626487	0.000000	0.000000	0.000000	-0.222854	0.073195	0.292459	0.000000	1.000000	3.000000	58.000000	0.000000
14878.370409	-0.003175	0.466015	0.250894	69.234497	31.185015	41.028847	-1.896211	0.000000	4.626487	0.000000	0.000000	0.000000	-0.222854	0.073195	0.292459	0.000000	1.000000	3.000000	58.000000	0.000000
14878.373742	-0.003175	0.466015	0.250894	69.234497	31.185015	41.028847	-1.896211	0.000000	4.626487	0.000000	0.000000	0.000000	-0.222854	0.073195	0.292459	0.000000	1.000000	3.000000	58.000000	0.000000
14878.377076	-0.003886	0.466200	0.251819	69.644112	32.871735	42.769855	-1.901628	0.000000	4.624263	0.000000	0.000000	0.000000	-0.213288	0.055771	0.277674	0.000000	1.000000	3.000000	58.000000	0.000000
14878.380409	-0.003886	0.466200	0.251819	69.644112	32.871735	42.769855	-1.901628	0.000000	4.624263	0.000000	0.000000	0.000000	-0.213288	0.055771	0.277674	0.000000	1.000000	3.000000	58.000000	0.000000
14878.383742	-0.003886	0.466200	0.251819	69.644112	32.871735	42.769855	-1.901628	0.000000	4.624263	0.000000	0.000000	0.000000	-0.213288	0.055771	0.277674	0.000000	1.000000	3.000000	58.000000	0.000000
14878.387076	-0.004768	0.466330	0.252852	70.005669	34.796822	44.817986	-1.906812	0.000000	4.622128	0.000000	0.000000	0.000000	-0.264613	0.038863	0.309836	0.000000	1.000000	3.000000	58.000000	0.000000
14878.390409	-0.004768	0.466330	0.252852	70.005669	34.796822	44.817986	-1.906812	0.000000	4.622128	0.000000	0.000000	0.000000	-0.264613	0.038863	0.309836	0.000000	1.000000	3.000000	58.000000	0.000000
14878.393742	-0.004768	0.466330	0.252852	70.005669	34.796822	44.817986	-1.906812	0.000000	4.622128	0.000000	0.000000	0.000000	-0.264613	0.038863	0.309836	0.000000	1.000000	3.000000	58.000000	0.000000
14878.397076	-0.005923	0.466422	0.253943	70.265030	36.783607	46.951931	-1.913929	0.000000	4.619185	0.000000	0.000000	0.000000	-0.346543	0.027556	0.327128	0.000000	1.000000	3.000000	58.000000	0.000000
14878.400409	-0.005923	0.466422	0.253943	70.265030	36.783607	46.951931	-1.913929	0.000000	4.619185	0.000000	0.000000	0.000000	-0.346543	0.027556	0.327128	0.000000	1.000000	3.000000	58.000000	0.000000
14878.403742	-0.005923	0.466422	0.253943	70.265030	36.783607	46.951931	-1.913929	0.000000	4.619185	0.000000	0.000000	0.000000	-0.346543	0.027556	0.327128	0.000000	1.000000	3.000000	58.000000	0.000000
14878.407076	-0.007183	0.466495	0.255043	70.430328	38.767090	48.885643	-1.924831	0.000000	4.614653	0.000000	0.000000	0.000000	-0.378071	0.021845	0.330250	0.000000	1.000000	3.000000	58.000000	0.000000
14878.410409	-0.007183	0.466495	0.255043	70.430328	38.767090	48.885643	-1.924831	0.000000	4.614653	0.000000	0.000000	0.000000	-0.378071	0.021845	0.330250	0.000000	1.000000	3.000000	58.000000	0.000000
14878.413742	-0.007183	0.466495	0.255043	70.430328	38.767090	48.885643	-1.924831	0.000000	4.614653	0.000000	0.000000	0.000000	-0.378071	0.021845	0.330250	0.000000	1.000000	3.000000	58.000000	0.000000
14878.417076	-0.008548	0.466489	0.256108	70.516617	40.691772	50.496002	-1.937157	0.000000	4.609493	0.000000	0.000000	0.000000	-0.409594	-0.001618	0.319348	0.000000	1.000000	3.000000	58.000000	0.000000
14878.420409	-0.008548	0.466489	0.256108	70.516617	40.691772	50.496002	-1.937157	0.000000	4.609493	0.000000	0.000000	0.000000	-0.409594	-0.001618	0.319348	0.000000	1.000000	3.000000	58.000000	0.000000
14878.423742	-0.008548	0.466489	0.256108	70.516617	40.691772	50.496002	-1.937157	0.000000	4.609493	0.000000	0.000000	0.000000	-0.409594	-0.001618	0.319348	0.000000	1.000000	3.000000	58.000000	0.000000
14878.427076	-0.010054	0.466406	0.257198	70.531639	42.517746	51.938431	-1.951172	0.000000	4.603578	0.000000	0.000000	0.000000	-0.451633	-0.024948	0.326875	0.000000	1.000000	3.000000	58.000000	0.000000
14878.430409	-0.010054	0.466406	0.257198	70.531639	42.517746	51.938431	-1.951172	0.000000	4.603578	0.000000	0.000000	0.000000	-0.451633	-0.024948	0.326875	0.000000	1.000000	3.000000	58.000000	0.000000
14878.433742	-0.010054	0.466406	0.257198	70.531639	42.517746	51.938431	-1.951172	0.000000	4.603578	0.000000	0.000000	0.000000	-0.451633	-0.024948	0.326875	0.000000	1.000000	3.000000	58.000000	0.000000
14878.437076	-0.011666	0.466303	0.258295	70.484940	44.260174	53.465462	-1.966972	0.000000	4.596849	0.000000	0.000000	0.000000	-0.483641	-0.030856	0.329374	0.000000	1.000000	3.000000	58.000000	0.000000
14878.440409	-0.011666	0.466303	0.258295	70.484940	44.260174	53.465462	-1.966972	0.000000	4.596849	0.000000	0.000000	0.000000	-0.483641	-0.030856	0.329374	0.000000	1.000000	3.000000	58.000000	0.000000
14878.443742	-0.011666	0.466303	0.258295	70.484940	44.260174	53.465462	-1.966972	0.000000	4.596849	0.000000	0.000000	0.000000	-0.483641	-0.030856	0.329374	0.000000	1.000000	3.000000	58.000000	0.000000
14878.447076	-0.013214	0.466160	0.259358	70.402359	45.909405	55.188572	-1.984115	0.000000	4.589476	0.000000	0.000000	0.000000	-0.464532	-0.042840	0.318657	0.000000	1.000000	3.000000	58.000000	0.000000
14878.450409	-0.013214	0.466160	0.259358	70.402359	45.909405	55.188572	-1.984115	0.000000	4.589476	0.000000	0.000000	0.000000	-0.464532	-0.042840	0.318657	0.000000	1.000000	3.000000	58.000000	0.000000
14878.453742	-0.013214	0.466160	0.259358	70.402359	45.909405	55.188572	-1.984115	0.000000	4.589476	0.000000	0.000000	0.000000	-0.464532	-0.042840	0.318657	0.000000	1.000000	3.000000	58.000000	0.000000
14878.457076	-0.014732	0.465997	0.260368	70.300926	47.393997	56.911785	-2.000317	0.000000	4.582438	0.000000	0.000000	0.000000	-0.455389	-0.049031	0.303215	0.000000	1.000000	3.000000	58.000000	0.000000
14878.460409	-0.014732	0.465997	0.260368	70.300926	47.393997	56.911785	-2.000317	0.000000	4.582438	0.000000	0.000000	0.000000	-0.455389	-0.049031	0.303215	0.000000	1.000000	3.000000	58.000000	0.000000
14878.463742	-0.014732	0.465997	0.260368	70.300926	47.393997	56.911785	-2.000317	0.000000	4.582438	0.000000	0.000000	0.000000	-0.455389	-0.049031	0.303215	0.000000	1.000000	3.000000	58.000000	0.000000
14878.467076	-0.016152	0.465853	0.261391	70.205299	48.691086	58.412460	-2.016199	0.000000	4.575472	0.000000	0.000000	0.000000	-0.426059	-0.043259	0.306766	0.000000	1.000000	3.000000	58.000000	0.000000
14878.470409	-0.016152	0.465853	0.261391	70.205299	48.691086	58.412460	-2.016199	0.000000	4.575472	0.000000	0.000000	0.000000	-0.426059	-0.043259	0.306766	0.000000	1.000000	3.000000	58.000000	0.000000
14878.473742	-0.016152	0.465853	0.261391	70.205299	48.691086	58.412460	-2.016199	0.000000	4.575472	0.000000	0.000000	0.000000	-0.426059	-0.043259	0.306766	0.000000	1.000000	3.000000	58.000000	0.000000
14878.477076	-0.017371	0.465728	0.262398	70.115135	49.794460	59.680744	-2.030382	0.000000	4.569196	0.000000	0.000000	0.000000	-0.365652	-0.037568	0.301979	0.000000	1.000000	3.000000	58.000000	0.000000
14878.480409	-0.017371	0.465728	0.262398	70.115135	49.794460	59.680744	-2.030382	0.000000	4.569196	0.000000	0.000000	0.000000	-0.365652	-0.037568	0.301979	0.000000	1.000000	3.000000	58.000000	0.000000
14878.483742	-0.017371	0.465728	0.262398	70.115135	49.794460	59.680744	-2.030382	0.000000	4.569196	0.000000	0.000000	0.000000	-0.365652	-0.037568	0.301979	0.000000	1.000000	3.000000	58.000000	0.000000
14878.487076	-0.018352	0.465660	0.263328	70.064934	50.684166	60.564148	-2.041583	0.000000	4.564201	0.000000	0.000000	0.000000	-0.294224	-0.020233	0.279216	0.000000	1.000000	3.000000	58.000000	0.000000
14878.490409	-0.018352	0.465660	0.263328	70.064934	50.684166	60.564148	-2.041583	0.000000	4.564201	0.000000	0.000000	0.000000	-0.294224	-0.020233	0.279216	0.000000	1.000000	3.000000	58.000000	0.000000
14878.493742	-0.018352	0.465660	0.263328	70.064934	50.684166	60.564148	-2.041583	0.000000	4.564201	0.000000	0.000000	0.000000	-0.294224	-0.020233	0.279216	0.000000	1.000000	3.000000	58.000000	0.000000
14878.497076	-0.019092	0.465630	0.264139	70.107292	51.324886	60.994144	-2.049726	0.000000	4.560551	0.000000	0.000000	0.000000	-0.222061	-0.008908	0.243180	0.000000	1.000000	3.000000	58.000000	0.000000
14878.500409	-0.019092	0.465630	0.264139	70.107292	51.324886	60.994144	-2.049726	0.000000	4.560551	0.000000	0.000000	0.000000	-0.222061	-0.008908	0.243180	0.000000	1.000000	3.000000	58.000000	0.000000
14878.503742	-0.019092	0.465630	0.264139	70.107292	51.324886	60.994144	-2.049726	0.000000	4.560551	0.000000	0.000000	0.000000	-0.222061	-0.008908	0.243180	0.000000	1.000000	3.000000	58.000000	0.000000
14878.507076	-0.019092	0.465630	0.264139	70.191704	51.777744	61.188332	-2.055120	0.000000	4.558123	0.000000	0.000000	0.000000	-0.222061	-0.008908	0.243180	0.000000	1.000000	3.000000	58.000000	0.000000
14878.510409	-0.019626	0.465678	0.264860	70.191704	51.777744	61.188332	-2.055120	0.000000	4.558123	0.000000	0.000000	0.000000	-0.160078	0.014417	0.216341	0.000000	1.000000	3.000000	58.000000	0.000000
14878.513742	-0.019626	0.465678	0.264860	70.191704	51.777744	61.188332	-2.055120	0.000000	4.558123	0.000000	0.000000	0.000000	-0.160078	0.014417	0.216341	0.000000	1.000000	3.000000	58.000000	0.000000
14878.517076	-0.019814	0.465864	0.265480	70.313423	52.044422	60.999245	-2.055120	0.000000	4.558123	0.000000	0.000000	0.000000	-0.056554	0.055531	0.186103	0.000000	1.000000	3.000000	58.000000	0.000000
14878.520409	-0.019814	0.465864	0.265480	70.313423	52.044422	60.999245	-2.055120	0.000000	4.558123	0.000000	0.000000	0.000000	-0.056554	0.055531	0.186103	0.000000	1.000000	3.000000	58.000000	0.000000
14878.523742	-0.019814	0.465864	0.265480	70.313423	52.044422	60.999245	-2.055120	0.000000	4.558123	0.000000	0.000000	0.000000	-0.056554	0.055531	0.186103	0.000000	1.000000	3.000000	58.000000	0.000000
14878.527076	-0.019589	0.466147	0.266033	70.517128	52.162434	60.415279	-2.056794	0.000000	4.557367	0.000000	0.000000	0.000000	0.067600	0.084989	0.165932	0.000000	1.000000	3.000000	58.000000	0.000000
14878.530409	-0.019589	0.466147	0.266033	70.517128	52.162434	60.415279	-2.056794	0.000000	4.557367	0.000000	0.000000	0.000000	0.067600	0.084989	0.165932	0.000000	1.000000	3.000000	58.000000	0.000000
14878.533742	-0.019589	0.466147	0.266033	70.517128	52.162434	60.415279	-2.056794	0.000000	4.557367	0.000000	0.000000	0.000000	0.067600	0.084989	0.165932	0.000000	1.000000	3.000000	58.000000	0.000000
14878.537076	-0.019155	0.466568	0.266513	70.833977	52.080967	59.615421	-2.050027	0.000000	4.560415	0.000000	0.000000	0.000000	0.130180	0.126341	0.143904	0.000000	0.000000	3.000000	58.000000	0.000000
14878.540409	-0.019155	0.466568	0.266513	70.833977	52.080967	59.615421	-2.050027	0.000000	4.560415	0.000000	0.000000	0.000000	0.130180	0.126341	0.143904	0.000000	0.000000	3.000000	58.000000	0.000000
14878.543742	-0.019155	0.466568	0.266513	70.833977	52.080967	59.615421	-2.050027	0.000000	4.560415	0.000000	0.000000	0.000000	0.130180	0.126341	0.143904	0.000000	0.000000	3.000000	58.000000	0.000000
14878.547076	-0.018684	0.467088	0.266915	71.292938	51.815895	58.762501	-2.040768	0.000000	4.564566	0.000000	0.000000	0.000000	0.141274	0.155869	0.120615	0.000000	0.000000	3.000000	58.000000	0.000000
14878.550409	-0.018684	0.467088	0.266915	71.292938	51.815895	58.762501	-2.040768	0.000000	4.564566	0.000000	0.000000	0.000000	0.141274	0.155869	0.120615	0.000000	0.000000	3.000000	58.000000	0.000000
14878.553742	-0.018684	0.467088	0.266915	71.292938	51.815895	58.762501	-2.040768	0.000000	4.564566	0.000000	0.000000	0.000000	0.141274	0.155869	0.120615	0.000000	0.000000	3.000000	58.000000	0.000000
14878.557076	-0.018141	0.467666	0.267210	71.897820	51.496521	57.753792	-2.031482	0.000000	4.568707	0.000000	0.000000	0.000000	0.162880	0.173388	0.088583	0.000000	0.000000	3.000000	58.000000	0.000000
14878.560409	-0.018141	0.467666	0.267210	71.897820	51.496521	57.753792	-2.031482	0.000000	4.568707	0.000000	0.000000	0.000000	0.162880	0.173388	0.088583	0.000000	0.000000	3.000000	58.000000	0.000000
14878.563742	-0.018141	0.467666	0.267210	71.897820	51.496521	57.753792	-2.031482	0.000000	4.568707	0.000000	0.000000	0.000000	0.162880	0.173388	0.088583	0.000000	0.000000	3.000000	58.000000	0.000000
14878.567076	-0.017594	0.468281	0.267352	72.541611	51.259731	56.811237	-2.021844	0.000000	4.572981	0.000000	0.000000	0.000000	0.164129	0.184718	0.042433	0.000000	0.000000	3.000000	58.000000	0.000000
14878.570409	-0.017594	0.468281	0.267352	72.541611	51.259731	56.811237	-2.021844	0.000000	4.572981	0.000000	0.000000	0.000000	0.164129	0.184718	0.042433	0.000000	0.000000	3.000000	58.000000	0.000000
14878.573742	-0.017594	0.468281	0.267352	72.541611	51.259731	56.811237	-2.021844	0.000000	4.572981	0.000000	0.000000	0.000000	0.164129	0.184718	0.042433	0.000000	0.000000	3.000000	58.000000	0.000000
14878.577076	-0.017045	0.468936	0.267431	73.090355	51.248505	56.212032	-2.013110	0.000000	4.576831	0.000000	0.000000	0.000000	0.164628	0.196366	0.023694	0.000000	0.000000	3.000000	58.000000	0.000000
14878.580409	-0.017045	0.468936	0.267431	73.090355	51.248505	56.212032	-2.013110	0.000000	4.576831	0.000000	0.000000	0.000000	0.164628	0.196366	0.023694	0.000000	0.000000	3.000000	58.000000	0.000000
14878.583742	-0.017045	0.468936	0.267431	73.090355	51.248505	56.212032	-2.013110	0.000000	4.576831	0.000000	0.000000	0.000000	0.164628	0.196366	0.023694	0.000000	0.000000	3.000000	58.000000	0.000000
14878.587076	-0.016426	0.469688	0.267433	73.431557	51.537807	56.130463	-2.004733	0.000000	4.580507	0.000000	0.000000	0.000000	0.185836	0.225715	0.000523	0.000000	0.000000	3.000000	58.000000	0.000000
14878.590409	-0.016426	0.469688	0.267433	73.431557	51.537807	56.130463	-2.004733	0.000000	4.580507	0.000000	0.000000	0.000000	0.185836	0.225715	0.000523	0.000000	0.000000	3.000000	58.000000	0.000000
14878.593742	-0.016426	0.469688	0.267433	73.431557	51.537807	56.130463	-2.004733	0.000000	4.580507	0.000000	0.000000	0.000000	0.185836	0.225715	0.000523	0.000000	0.000000	3.000000	58.000000	0.000000
14878.597076	-0.015770	0.470419	0.267328	73.608597	52.105244	56.504791	-1.995806	0.000000	4.584404	0.000000	0.000000	0.000000	0.196850	0.219185	-0.031507	0.000000	0.000000	3.000000	58.000000	0.000000
14878.600409	-0.015770	0.470419	0.267328	73.608597	52.105244	56.504791	-1.995806	0.000000	4.584404	0.000000	0.000000	0.000000	0.196850	0.219185	-0.031507	0.000000	0.000000	3.000000	58.000000	0.000000
14878.603742	-0.015770	0.470419	0.267328	73.608597	52.105244	56.504791	-1.995806	0.000000	4.584404	0.000000	0.000000	0.000000	0.196850	0.219185	-0.031507	0.000000	0.000000	3.000000	58.000000	0.000000
14878.607076	-0.015770	0.470419	0.267328	73.750053	52.690163	56.938164	-1.986995	0.000000	4.588230	0.000000	0.000000	0.000000	0.196850	0.219185	-0.031507	0.000000	0.000000	3.000000	58.000000	0.000000
14878.610409	-0.015180	0.471186	0.267097	73.750053	52.690163	56.938164	-1.986995	0.000000	4.588230	0.000000	0.000000	0.000000	0.176933	0.230286	-0.069114	0.000000	0.000000	3.000000	58.000000	0.000000
14878.613742	-0.015180	0.471186	0.267097	73.750053	52.690163	56.938164	-1.986995	0.000000	4.588230	0.000000	0.000000	0.000000	0.176933	0.230286	-0.069114	0.000000	0.000000	3.000000	58.000000	0.000000
14878.617076	-0.014794	0.471891	0.266725	73.971130	53.121254	57.157307	-1.986995	0.000000	4.588230	0.000000	0.000000	0.000000	0.115790	0.211497	-0.111586	0.000000	0.000000	3.000000	58.000000	0.000000
14878.620409	-0.014794	0.471891	0.266725	73.971130	53.121254	57.157307	-1.986995	0.000000	4.588230	0.000000	0.000000	0.000000	0.115790	0.211497	-0.111586	0.000000	0.000000	3.000000	58.000000	0.000000
14878.623742	-0.014794	0.471891	0.266725	73.971130	53.121254	57.157307	-1.986995	0.000000	4.588230	0.000000	0.000000	0.000000	0.115790	0.211497	-0.111586	0.000000	0.000000	3.000000	58.000000	0.000000
14878.627076	-0.014508	0.472553	0.266198	74.266106	53.331818	57.093456	-1.976624	0.000000	4.592707	0.000000	0.000000	0.000000	0.085678	0.198436	-0.158073	0.000000	0.000000	3.000000	58.000000	0.000000
14878.630409	-0.014508	0.472553	0.266198	74.266106	53.331818	57.093456	-1.976624	0.000000	4.592707	0.000000	0.000000	0.000000	0.085678	0.198436	-0.158073	0.000000	0.000000	3.000000	58.000000	0.000000
14878.633742	-0.014508	0.472553	0.266198	74.266106	53.331818	57.093456	-1.976624	0.000000	4.592707	0.000000	0.000000	0.000000	0.085678	0.198436	-0.158073	0.000000	0.000000	3.000000	58.000000	0.000000
14878.637076	-0.014290	0.473152	0.265563	74.566124	53.423580	56.909210	-1.975768	0.000000	4.593076	0.000000	0.000000	0.000000	0.065603	0.179651	-0.190586	0.000000	0.000000	3.000000	58.000000	0.000000
14878.640409	-0.014290	0.473152	0.265563	74.566124	53.423580	56.909210	-1.975768	0.000000	4.593076	0.000000	0.000000	0.000000	0.065603	0.179651	-0.190586	0.000000	0.000000	3.000000	58.000000	0.000000
14878.643742	-0.014290	0.473152	0.265563	74.566124	53.423580	56.909210	-1.975768	0.000000	4.593076	0.000000	0.000000	0.000000	0.065603	0.179651	-0.190586	0.000000	0.000000	3.000000	58.000000	0.000000
14878.647076	-0.014290	0.473152	0.265563	74.779259	53.600876	56.902405	-1.976564	0.000000	4.592733	0.000000	0.000000	0.000000	0.065603	0.179651	-0.190586	0.000000	0.000000	3.000000	58.000000	0.000000
14878.650409	-0.014001	0.473668	0.264838	74.779259	53.600876	56.902405	-1.976564	0.000000	4.592733	0.000000	0.000000	0.000000	0.086594	0.155023	-0.217627	0.000000	0.000000	3.000000	58.000000	0.000000
14878.653742	-0.014001	0.473668	0.264838	74.779259	53.600876	56.902405	-1.976564	0.000000	4.592733	0.000000	0.000000	0.000000	0.086594	0.155023	-0.217627	0.000000	0.000000	3.000000	58.000000	0.000000
14878.657076	-0.013711	0.474162	0.264004	74.860085	53.873455	57.116795	-1.976564	0.000000	4.592733	0.000000	0.000000	0.000000	0.087046	0.148032	-0.250206	0.000000	0.000000	3.000000	58.000000	0.000000
14878.660409	-0.013711	0.474162	0.264004	74.860085	53.873455	57.116795	-1.976564	0.000000	4.592733	0.000000	0.000000	0.000000	0.087046	0.148032	-0.250206	0.000000	0.000000	3.000000	58.000000	0.000000
14878.663742	-0.013711	0.474162	0.264004	74.860085	53.873455	57.116795	-1.976564	0.000000	4.592733	0.000000	0.000000	0.000000	0.087046	0.148032	-0.250206	0.000000	0.000000	3.000000	58.000000	0.000000
14878.667076	-0.013420	0.474613	0.263076	74.885414	54.074966	57.308151	-1.977919	0.000000	4.592149	0.000000	0.000000	0.000000	0.087376	0.135188	-0.278184	0.000000	0.000000	3.000000	58.000000	0.000000
14878.670409	-0.013420	0.474613	0.263076	74.885414	54.074966	57.308151	-1.977919	0.000000	4.592149	0.000000	0.000000	0.000000	0.087376	0.135188	-0.278184	0.000000	0.000000	3.000000	58.000000	0.000000
14878.673742	-0.013420	0.474613	0.263076	74.885414	54.074966	57.308151	-1.977919	0.000000	4.592149	0.000000	0.000000	0.000000	0.087376	0.135188	-0.278184	0.000000	0.000000	3.000000	58.000000	0.000000
14878.677076	-0.013127	0.475000	0.262010	74.927963	54.316231	57.531242	-1.979511	0.000000	4.591464	0.000000	0.000000	0.000000	0.087928	0.116093	-0.320035	0.000000	0.000000	3.000000	58.000000	0.000000
14878.680409	-0.013127	0.475000	0.262010	74.927963	54.316231	57.531242	-1.979511	0.000000	4.591464	0.000000	0.000000	0.000000	0.087928	0.116093	-0.320035	0.000000	0.000000	3.000000	58.000000	0.000000
14878.683742	-0.013127	0.475000	0.262010	74.927963	54.316231	57.531242	-1.979511	0.000000	4.591464	0.000000	0.000000	0.000000	0.087928	0.116093	-0.320035	0.000000	0.000000	3.000000	58.000000	0.000000
14878.687076	-0.012832	0.475323	0.260802	74.981155	54.623184	57.877247	-1.981975	0.000000	4.590400	0.000000	0.000000	0.000000	0.088436	0.096989	-0.362149	0.000000	0.000000	3.000000	58.000000	0.000000
14878.690409	-0.012832	0.475323	0.260802	74.981155	54.623184	57.877247	-1.981975	0.000000	4.590400	0.000000	0.000000	0.000000	0.088436	0.096989	-0.362149	0.000000	0.000000	3.000000	58.000000	0.000000
14878.693742	-0.012832	0.475323	0.260802	74.981155	54.623184	57.877247	-1.981975	0.000000	4.590400	0.000000	0.000000	0.000000	0.088436	0.096989	-0.362149	0.000000	0.000000	3.000000	58.000000	0.000000
14878.697076	-0.012535	0.475562	0.259408	75.038521	55.015343	58.427441	-1.985333	0.000000	4.588949	0.000000	0.000000	0.000000	0.089144	0.071686	-0.418375	0.000000	0.000000	3.000000	58.000000	0.000000
14878.700409	-0.012535	0.475562	0.259408	75.038521	55.015343	58.427441	-1.985333	0.000000	4.588949	0.000000	0.000000	0.000000	0.089144	0.071686	-0.418375	0.000000	0.000000	3.000000	58.000000	0.000000
14878.703742	-0.012535	0.475562	0.259408	75.038521	55.015343	58.427441	-1.985333	0.000000	4.588949	0.000000	0.000000	0.000000	0.089144	0.071686	-0.418375	0.000000	0.000000	3.000000	58.000000	0.000000
14878.707076	-0.012201	0.475795	0.257823	75.087135	55.501190	59.232605	-1.989892	0.000000	4.586974	0.000000	0.000000	0.000000	0.099988	0.069873	-0.475538	0.000000	0.000000	3.000000	58.000000	0.000000
14878.710409	-0.012201	0.475795	0.257823	75.087135	55.501190	59.232605	-1.989892	0.000000	4.586974	0.000000	0.000000	0.000000	0.099988	0.069873	-0.475538	0.000000	0.000000	3.000000	58.000000	0.000000
14878.713742	-0.012201	0.475795	0.257823	75.087135	55.501190	59.232605	-1.989892	0.000000	4.586974	0.000000	0.000000	0.000000	0.099988	0.069873	-0.475538	0.000000	0.000000	3.000000	58.000000	0.000000
14878.717076	-0.011731	0.476002	0.256063	75.134148	56.074165	59.906189	-1.995195	0.000000	4.584670	0.000000	0.000000	0.000000	0.141093	0.062266	-0.527939	0.000000	0.000000	3.000000	58.000000	0.000000
14878.720409	-0.011731	0.476002	0.256063	75.134148	56.074165	59.906189	-1.995195	0.000000	4.584670	0.000000	0.000000	0.000000	0.141093	0.062266	-0.527939	0.000000	0.000000	3.000000	58.000000	0.000000
14878.723742	-0.011731	0.476002	0.256063	75.134148	56.074165	59.906189	-1.995195	0.000000	4.584670	0.000000	0.000000	0.000000	0.141093	0.062266	-0.527939	0.000000	0.000000	3.000000	58.000000	0.000000
14878.727076	-0.011091	0.476261	0.254093	75.194527	56.719688	60.553787	-1.999640	0.000000	4.582732	0.000000	0.000000	0.000000	0.192095	0.077686	-0.590885	0.000000	0.000000	3.000000	58.000000	0.000000
14878.730409	-0.011091	0.476261	0.254093	75.194527	56.719688	60.553787	-1.999640	0.000000	4.582732	0.000000	0.000000	0.000000	0.192095	0.077686	-0.590885	0.000000	0.000000	3.000000	58.000000	0.000000
14878.733742	-0.011091	0.476261	0.254093	75.194527	56.719688	60.553787	-1.999640	0.000000	4.582732	0.000000	0.000000	0.000000	0.192095	0.077686	-0.590885	0.000000	0.000000	3.000000	58.000000	0.000000
14878.737076	-0.010282	0.476493	0.251913	75.289658	57.405636	61.212246	-2.002959	0.000000	4.581284	0.000000	0.000000	0.000000	0.242515	0.069617	-0.654134	0.000000	0.000000	3.000000	58.000000	0.000000
14878.740409	-0.010282	0.476493	0.251913	75.289658	57.405636	61.212246	-2.002959	0.000000	4.581284	0.000000	0.000000	0.000000	0.242515	0.069617	-0.654134	0.000000	0.000000	3.000000	58.000000	0.000000
14878.743742	-0.010282	0.476493	0.251913	75.289658	57.405636	61.212246	-2.002959	0.000000	4.581284	0.000000	0.000000	0.000000	0.242515	0.069617	-0.654134	0.000000	0.000000	3.000000	58.000000	0.000000
14878.747076	-0.009308	0.476716	0.249470	75.405411	58.192139	61.963783	-2.005170	0.000000	4.580316	0.000000	0.000000	0.000000	0.292460	0.066884	-0.732804	0.000000	0.000000	3.000000	58.000000	0.000000
14878.750409	-0.009308	0.476716	0.249470	75.405411	58.192139	61.963783	-2.005170	0.000000	4.580316	0.000000	0.000000	0.000000	0.292460	0.066884	-0.732804	0.000000	0.000000	3.000000	58.000000	0.000000
14878.753742	-0.009308	0.476716	0.249470	75.405411	58.192139	61.963783	-2.005170	0.000000	4.580316	0.000000	0.000000	0.000000	0.292460	0.066884	-0.732804	0.000000	0.000000	3.000000	58.000000	0.000000
14878.757076	-0.008302	0.476909	0.246712	75.540871	59.079060	62.789696	-2.006626	0.000000	4.579678	0.000000	0.000000	0.000000	0.301649	0.057878	-0.827483	0.000000	0.000000	3.000000	58.000000	0.000000
14878.760409	-0.008302	0.476909	0.246712	75.540871	59.079060	62.789696	-2.006626	0.000000	4.579678	0.000000	0.000000	0.000000	0.301649	0.057878	-0.827483	0.000000	0.000000	3.000000	58.000000	0.000000
14878.763742	-0.008302	0.476909	0.246712	75.540871	59.079060	62.789696	-2.006626	0.000000	4.579678	0.000000	0.000000	0.000000	0.301649	0.057878	-0.827483	0.000000	0.000000	3.000000	58.000000	0.000000
14878.767076	-0.007234	0.477091	0.243649	75.722954	60.013737	63.647713	-2.009787	0.000000	4.578292	0.000000	0.000000	0.000000	0.320278	0.054644	-0.919001	0.000000	0.000000	3.000000	58.000000	0.000000
14878.770409	-0.007234	0.477091	0.243649	75.722954	60.013737	63.647713	-2.009787	0.000000	4.578292	0.000000	0.000000	0.000000	0.320278	0.054644	-0.919001	0.000000	0.000000	3.000000	58.000000	0.000000
14878.773742	-0.007234	0.477091	0.243649	75.722954	60.013737	63.647713	-2.009787	0.000000	4.578292	0.000000	0.000000	0.000000	0.320278	0.054644	-0.919001	0.000000	0.000000	3.000000	58.000000	0.000000
14878.777076	-0.006107	0.477261	0.240242	75.939117	60.980667	64.520111	-2.014151	0.000000	4.576374	0.000000	0.000000	0.000000	0.338340	0.050984	-1.021884	0.000000	0.000000	3.000000	58.000000	0.000000
14878.780409	-0.006107	0.477261	0.240242	75.939117	60.980667	64.520111	-2.014151	0.000000	4.576374	0.000000	0.000000	0.000000	0.338340	0.050984	-1.021884	0.000000	0.000000	3.000000	58.000000	0.000000
14878.783742	-0.006107	0.477261	0.240242	75.939117	60.980667	64.520111	-2.014151	0.000000	4.576374	0.000000	0.000000	0.000000	0.338340	0.050984	-1.021884	0.000000	0.000000	3.000000	58.000000	0.000000
14878.787076	-0.004922	0.477440	0.236567	76.118317	61.359859	64.817406	-2.020072	0.000000	4.573763	0.000000	0.000000	0.000000	0.355470	0.053554	-1.102600	0.000000	0.000000	3.000000	58.000000	0.000000
14878.790409	-0.004922	0.477440	0.236567	76.118317	61.359859	64.817406	-2.020072	0.000000	4.573763	0.000000	0.000000	0.000000	0.355470	0.053554	-1.102600	0.000000	0.000000	3.000000	58.000000	0.000000
14878.793742	-0.004922	0.477440	0.236567	76.118317	61.359859	64.817406	-2.020072	0.000000	4.573763	0.000000	0.000000	0.000000	0.355470	0.053554	-1.102600	0.000000	0.000000	3.000000	58.000000	0.000000
14878.797076	-0.003682	0.477703	0.232680	76.185493	60.303543	63.757343	-2.027157	0.000000	4.570628	0.000000	0.000000	0.000000	0.371792	0.079092	-1.165981	0.000000	0.000000	3.000000	58.000000	0.000000
14878.800409	-0.003682	0.477703	0.232680	76.185493	60.303543	63.757343	-2.027157	0.000000	4.570628	0.000000	0.000000	0.000000	0.371792	0.079092	-1.165981	0.000000	0.000000	3.000000	58.000000	0.000000
14878.803742	-0.003682	0.477703	0.232680	76.185493	60.303543	63.757343	-2.027157	0.000000	4.570628	0.000000	0.000000	0.000000	0.371792	0.079092	-1.165981	0.000000	0.000000	3.000000	58.000000	0.000000
14878.807076	-0.002391	0.478014	0.228612	76.128006	57.802101	61.505173	-2.035100	0.000000	4.567097	0.000000	0.000000	0.000000	0.387417	0.093056	-1.220409	0.000000	0.000000	3.000000	58.000000	0.000000
14878.810409	-0.002391	0.478014	0.228612	76.128006	57.802101	61.505173	-2.035100	0.000000	4.567097	0.000000	0.000000	0.000000	0.387417	0.093056	-1.220409	0.000000	0.000000	3.000000	58.000000	0.000000
14878.813742	-0.002391	0.478014	0.228612	76.128006	57.802101	61.505173	-2.035100	0.000000	4.567097	0.000000	0.000000	0.000000	0.387417	0.093056	-1.220409	0.000000	0.000000	3.000000	58.000000	0.000000
14878.817076	-0.000985	0.478424	0.224341	75.958023	54.261173	59.293816	-2.043778	0.000000	4.563220	0.000000	0.000000	0.000000	0.421816	0.123204	-1.281399	0.000000	0.000000	3.000000	58.000000	0.000000
14878.820409	-0.000985	0.478424	0.224341	75.958023	54.261173	59.293816	-2.043778	0.000000	4.563220	0.000000	0.000000	0.000000	0.421816	0.123204	-1.281399	0.000000	0.000000	3.000000	58.000000	0.000000
14878.823742	-0.000985	0.478424	0.224341	75.958023	54.261173	59.293816	-2.043778	0.000000	4.563220	0.000000	0.000000	0.000000	0.421816	0.123204	-1.281399	0.000000	0.000000	3.000000	58.000000	0.000000
14878.827076	0.000564	0.478895	0.219829	75.740593	50.236607	56.809959	-2.052357	0.000000	4.559367	0.000000	0.000000	0.000000	0.464747	0.141112	-1.353512	0.000000	0.000000	3.000000	58.000000	0.000000
14878.830409	0.000564	0.478895	0.219829	75.740593	50.236607	56.809959	-2.052357	0.000000	4.559367	0.000000	0.000000	0.000000	0.464747	0.141112	-1.353512	0.000000	0.000000	3.000000	58.000000	0.000000
14878.833742	0.000564	0.478895	0.219829	75.740593	50.236607	56.809959	-2.052357	0.000000	4.559367	0.000000	0.000000	0.000000	0.464747	0.141112	-1.353512	0.000000	0.000000	3.000000	58.000000	0.000000
14878.837076	0.002316	0.479443	0.215121	75.549828	46.154915	52.905743	-2.060655	0.000000	4.555623	0.000000	0.000000	0.000000	0.525419	0.164365	-1.412386	0.000000	0.000000	3.000000	58.000000	0.000000
14878.840409	0.002316	0.479443	0.215121	75.549828	46.154915	52.905743	-2.060655	0.000000	4.555623	0.000000	0.000000	0.000000	0.525419	0.164365	-1.412386	0.000000	0.000000	3.000000	58.000000	0.000000
14878.843742	0.002316	0.479443	0.215121	75.549828	46.154915	52.905743	-2.060655	0.000000	4.555623	0.000000	0.000000	0.000000	0.525419	0.164365	-1.412386	0.000000	0.000000	3.000000	58.000000	0.000000
14878.847076	0.004200	0.480049	0.210264	75.393364	42.077591	48.416534	-2.067296	0.000000	4.552613	0.000000	0.000000	0.000000	0.565310	0.181869	-1.457219	0.000000	0.000000	3.000000	58.000000	0.000000
14878.850409	0.004200	0.480049	0.210264	75.393364	42.077591	48.416534	-2.067296	0.000000	4.552613	0.000000	0.000000	0.000000	0.565310	0.181869	-1.457219	0.000000	0.000000	3.000000	58.000000	0.000000
14878.853742	0.004200	0.480049	0.210264	75.393364	42.077591	48.416534	-2.067296	0.000000	4.552613	0.000000	0.000000	0.000000	0.565310	0.181869	-1.457219	0.000000	0.000000	3.000000	58.000000	0.000000
14878.857076	0.006119	0.480750	0.205322	75.235046	38.098949	44.449009	-2.073059	0.000000	4.549992	0.000000	0.000000	0.000000	0.575668	0.210330	-1.482634	0.000000	0.000000	3.000000	58.000000	0.000000
14878.860409	0.006119	0.480750	0.205322	75.235046	38.098949	44.449009	-2.073059	0.000000	4.549992	0.000000	0.000000	0.000000	0.575668	0.210330	-1.482634	0.000000	0.000000	3.000000	58.000000	0.000000
14878.863742	0.006119	0.480750	0.205322	75.235046	38.098949	44.449009	-2.073059	0.000000	4.549992	0.000000	0.000000	0.000000	0.575668	0.210330	-1.482634	0.000000	0.000000	3.000000	58.000000	0.000000
14878.867076	0.008040	0.481492	0.200383	75.059410	34.259579	40.929512	-2.079161	0.000000	4.547207	0.000000	0.000000	0.000000	0.576349	0.222767	-1.481720	0.000000	0.000000	3.000000	58.000000	0.000000
14878.870409	0.008040	0.481492	0.200383	75.059410	34.259579	40.929512	-2.079161	0.000000	4.547207	0.000000	0.000000	0.000000	0.576349	0.222767	-1.481720	0.000000	0.000000	3.000000	58.000000	0.000000
14878.873742	0.008040	0.481492	0.200383	75.059410	34.259579	40.929512	-2.079161	0.000000	4.547207	0.000000	0.000000	0.000000	0.576349	0.222767	-1.481720	0.000000	0.000000	3.000000	58.000000	0.000000
14878.877076	0.009994	0.482312	0.195481	74.867851	30.627838	37.708565	-2.085483	0.000000	4.544310	0.000000	0.000000	0.000000	0.586293	0.245966	-1.470516	0.000000	0.000000	3.000000	58.000000	0.000000
14878.880409	0.009994	0.482312	0.195481	74.867851	30.627838	37.708565	-2.085483	0.000000	4.544310	0.000000	0.000000	0.000000	0.586293	0.245966	-1.470516	0.000000	0.000000	3.000000	58.000000	0.000000
14878.883742	0.009994	0.482312	0.195481	74.867851	30.627838	37.708565	-2.085483	0.000000	4.544310	0.000000	0.000000	0.000000	0.586293	0.245966	-1.470516	0.000000	0.000000	3.000000	58.000000	0.000000
14878.887076	0.011950	0.483208	0.190619	74.629234	27.225929	34.560173	-2.091147	0.000000	4.541707	0.000000	0.000000	0.000000	0.586720	0.268660	-1.458654	0.000000	0.000000	3.000000	58.000000	0.000000
14878.890409	0.011950	0.483208	0.190619	74.629234	27.225929	34.560173	-2.091147	0.000000	4.541707	0.000000	0.000000	0.000000	0.586720	0.268660	-1.458654	0.000000	0.000000	3.000000	58.000000	0.000000
14878.893742	0.011950	0.483208	0.190619	74.629234	27.225929	34.560173	-2.091147	0.000000	4.541707	0.000000	0.000000	0.000000	0.586720	0.268660	-1.458654	0.000000	0.000000	3.000000	58.000000	0.000000
14878.897076	0.013877	0.484179	0.185834	74.343719	24.120352	31.536810	-2.096705	0.000000	4.539144	0.000000	0.000000	0.000000	0.578148	0.291313	-1.435444	0.000000	0.000000	3.000000	58.000000	0.000000
14878.900409	0.013877	0.484179	0.185834	74.343719	24.120352	31.536810	-2.096705	0.000000	4.539144	0.000000	0.000000	0.000000	0.578148	0.291313	-1.435444	0.000000	0.000000	3.000000	58.000000	0.000000
14878.903742	0.013877	0.484179	0.185834	74.343719	24.120352	31.536810	-2.096705	0.000000	4.539144	0.000000	0.000000	0.000000	0.578148	0.291313	-1.435444	0.000000	0.000000	3.000000	58.000000	0.000000
14878.907076	0.015716	0.485224	0.181131	74.018845	21.414377	29.185064	-2.102397	0.000000	4.536510	0.000000	0.000000	0.000000	0.551644	0.313557	-1.410971	0.000000	0.000000	3.000000	58.000000	0.000000
14878.910409	0.015716	0.485224	0.181131	74.018845	21.414377	29.185064	-2.102397	0.000000	4.536510	0.000000	0.000000	0.000000	0.551644	0.313557	-1.410971	0.000000	0.000000	3.000000	58.000000	0.000000
14878.913742	0.015716	0.485224	0.181131	74.018845	21.414377	29.185064	-2.102397	0.000000	4.536510	0.000000	0.000000	0.000000	0.551644	0.313557	-1.410971	0.000000	0.000000	3.000000	58.000000	0.000000
14878.917076	0.017378	0.486393	0.176494	73.682442	19.109068	27.408592	-2.109417	0.000000	4.533250	0.000000	0.000000	0.000000	0.498551	0.350764	-1.390937	0.000000	0.000000	3.000000	58.000000	0.000000
14878.920409	0.017378	0.486393	0.176494	73.682442	19.109068	27.408592	-2.109417	0.000000	4.533250	0.000000	0.000000	0.000000	0.498551	0.350764	-1.390937	0.000000	0.000000	3.000000	58.000000	0.000000
14878.923742	0.017378	0.486393	0.176494	73.682442	19.109068	27.408592	-2.109417	0.000000	4.533250	0.000000	0.000000	0.000000	0.498551	0.350764	-1.390937	0.000000	0.000000	3.000000	58.000000	0.000000
14878.927076	0.018898	0.487670	0.171982	73.372574	17.223482	25.732197	-2.119864	0.000000	4.528374	0.000000	0.000000	0.000000	0.456086	0.382894	-1.353783	0.000000	0.000000	3.000000	58.000000	0.000000
14878.930409	0.018898	0.487670	0.171982	73.372574	17.223482	25.732197	-2.119864	0.000000	4.528374	0.000000	0.000000	0.000000	0.456086	0.382894	-1.353783	0.000000	0.000000	3.000000	58.000000	0.000000
14878.933742	0.018898	0.487670	0.171982	73.372574	17.223482	25.732197	-2.119864	0.000000	4.528374	0.000000	0.000000	0.000000	0.456086	0.382894	-1.353783	0.000000	0.000000	3.000000	58.000000	0.000000
14878.937076	0.020308	0.488997	0.167544	73.199638	15.995352	24.927269	-2.132629	0.000000	4.522377	0.000000	0.000000	0.000000	0.423099	0.398373	-1.331434	0.000000	0.000000	3.000000	58.000000	0.000000
14878.940409	0.020308	0.488997	0.167544	73.199638	15.995352	24.927269	-2.132629	0.000000	4.522377	0.000000	0.000000	0.000000	0.423099	0.398373	-1.331434	0.000000	0.000000	3.000000	58.000000	0.000000
14878.943742	0.020308	0.488997	0.167544	73.199638	15.995352	24.927269	-2.132629	0.000000	4.522377	0.000000	0.000000	0.000000	0.423099	0.398373	-1.331434	0.000000	0.000000	3.000000	58.000000	0.000000
14878.947076	0.021556	0.490484	0.163289	73.232491	15.482048	25.016962	-2.147666	0.000000	4.515255	0.000000	0.000000	0.000000	0.374282	0.445910	-1.276459	0.000000	0.000000	3.000000	58.000000	0.000000
14878.950409	0.021556	0.490484	0.163289	73.232491	15.482048	25.016962	-2.147666	0.000000	4.515255	0.000000	0.000000	0.000000	0.374282	0.445910	-1.276459	0.000000	0.000000	3.000000	58.000000	0.000000
14878.953742	0.021556	0.490484	0.163289	73.232491	15.482048	25.016962	-2.147666	0.000000	4.515255	0.000000	0.000000	0.000000	0.374282	0.445910	-1.276459	0.000000	0.000000	3.000000	58.000000	0.000000
14878.957076	0.022762	0.492076	0.159201	73.424789	15.543320	25.748962	-2.165121	0.000000	4.506912	0.000000	0.000000	0.000000	0.361706	0.477495	-1.226344	0.000000	0.000000	3.000000	58.000000	0.000000
14878.960409	0.022762	0.492076	0.159201	73.424789	15.543320	25.748962	-2.165121	0.000000	4.506912	0.000000	0.000000	0.000000	0.361706	0.477495	-1.226344	0.000000	0.000000	3.000000	58.000000	0.000000
14878.963742	0.022762	0.492076	0.159201	73.424789	15.543320	25.748962	-2.165121	0.000000	4.506912	0.000000	0.000000	0.000000	0.361706	0.477495	-1.226344	0.000000	0.000000	3.000000	58.000000	0.000000
14878.967076	0.023868	0.493787	0.155266	73.599686	15.820617	26.492044	-2.182509	0.000000	4.498517	0.000000	0.000000	0.000000	0.331993	0.513583	-1.180575	0.000000	0.000000	3.000000	58.000000	0.000000
14878.970409	0.023868	0.493787	0.155266	73.599686	15.820617	26.492044	-2.182509	0.000000	4.498517	0.000000	0.000000	0.000000	0.331993	0.513583	-1.180575	0.000000	0.000000	3.000000	58.000000	0.000000
14878.973742	0.023868	0.493787	0.155266	73.599686	15.820617	26.492044	-2.182509	0.000000	4.498517	0.000000	0.000000	0.000000	0.331993	0.513583	-1.180575	0.000000	0.000000	3.000000	58.000000	0.000000
14878.977076	0.024851	0.495570	0.151508	73.774094	16.098286	27.231062	-2.201275	0.000000	4.489364	0.000000	0.000000	0.000000	0.294680	0.534808	-1.127253	0.000000	0.000000	3.000000	58.000000	0.000000
14878.980409	0.024851	0.495570	0.151508	73.774094	16.098286	27.231062	-2.201275	0.000000	4.489364	0.000000	0.000000	0.000000	0.294680	0.534808	-1.127253	0.000000	0.000000	3.000000	58.000000	0.000000
14878.983742	0.024851	0.495570	0.151508	73.774094	16.098286	27.231062	-2.201275	0.000000	4.489364	0.000000	0.000000	0.000000	0.294680	0.534808	-1.127253	0.000000	0.000000	3.000000	58.000000	0.000000
14878.987076	0.025707	0.497450	0.147817	73.964088	16.402077	28.041615	-2.221753	0.000000	4.479265	0.000000	0.000000	0.000000	0.256878	0.563866	-1.107244	0.000000	0.000000	3.000000	58.000000	0.000000
14878.990409	0.025707	0.497450	0.147817	73.964088	16.402077	28.041615	-2.221753	0.000000	4.479265	0.000000	0.000000	0.000000	0.256878	0.563866	-1.107244	0.000000	0.000000	3.000000	58.000000	0.000000
14878.993742	0.025707	0.497450	0.147817	73.964088	16.402077	28.041615	-2.221753	0.000000	4.479265	0.000000	0.000000	0.000000	0.256878	0.563866	-1.107244	0.000000	0.000000	3.000000	58.000000	0.000000
14878.997076	0.026526	0.499443	0.144208	74.198647	16.774683	28.731092	-2.245357	0.000000	4.467479	0.000000	0.000000	0.000000	0.245731	0.597888	-1.082851	0.000000	0.000000	3.000000	58.000000	0.000000
14879.000409	0.026526	0.499443	0.144208	74.198647	16.774683	28.731092	-2.245357	0.000000	4.467479	0.000000	0.000000	0.000000	0.245731	0.597888	-1.082851	0.000000	0.000000	3.000000	58.000000	0.000000
14879.003742	0.026526	0.499443	0.144208	74.198647	16.774683	28.731092	-2.245357	0.000000	4.467479	0.000000	0.000000	0.000000	0.245731	0.597888	-1.082851	0.000000	0.000000	3.000000	58.000000	0.000000
14879.007076	0.027337	0.501497	0.140664	74.477470	17.224463	29.360979	-2.269864	0.000000	4.455077	0.000000	0.000000	0.000000	0.243167	0.616431	-1.063241	0.000000	0.000000	3.000000	58.000000	0.000000
14879.010409	0.027337	0.501497	0.140664	74.477470	17.224463	29.360979	-2.269864	0.000000	4.455077	0.000000	0.000000	0.000000	0.243167	0.616431	-1.063241	0.000000	0.000000	3.000000	58.000000	0.000000
14879.013742	0.027337	0.501497	0.140664	74.477470	17.224463	29.360979	-2.269864	0.000000	4.455077	0.000000	0.000000	0.000000	0.243167	0.616431	-1.063241	0.000000	0.000000	3.000000	58.000000	0.000000
14879.017076	0.028083	0.503664	0.137203	74.767792	17.711052	29.972366	-2.294780	0.000000	4.442295	0.000000	0.000000	0.000000	0.223990	0.649902	-1.038167	0.000000	0.000000	3.000000	58.000000	0.000000
14879.020409	0.028083	0.503664	0.137203	74.767792	17.711052	29.972366	-2.294780	0.000000	4.442295	0.000000	0.000000	0.000000	0.223990	0.649902	-1.038167	0.000000	0.000000	3.000000	58.000000	0.000000
14879.023742	0.028083	0.503664	0.137203	74.767792	17.711052	29.972366	-2.294780	0.000000	4.442295	0.000000	0.000000	0.000000	0.223990	0.649902	-1.038167	0.000000	0.000000	3.000000	58.000000	0.000000
14879.027076	0.028767	0.505941	0.133827	75.057785	18.221235	30.719910	-2.321262	0.000000	4.428515	0.000000	0.000000	0.000000	0.205222	0.683087	-1.012995	0.000000	0.000000	3.000000	58.000000	0.000000
14879.030409	0.028767	0.505941	0.133827	75.057785	18.221235	30.719910	-2.321262	0.000000	4.428515	0.000000	0.000000	0.000000	0.205222	0.683087	-1.012995	0.000000	0.000000	3.000000	58.000000	0.000000
14879.033742	0.028767	0.505941	0.133827	75.057785	18.221235	30.719910	-2.321262	0.000000	4.428515	0.000000	0.000000	0.000000	0.205222	0.683087	-1.012995	0.000000	0.000000	3.000000	58.000000	0.000000
14879.037076	0.029416	0.508292	0.130497	75.331055	18.726254	31.594622	-2.349308	0.000000	4.413700	0.000000	0.000000	0.000000	0.194690	0.705386	-0.998735	0.000000	0.000000	3.000000	58.000000	0.000000
14879.040409	0.029416	0.508292	0.130497	75.331055	18.726254	31.594622	-2.349308	0.000000	4.413700	0.000000	0.000000	0.000000	0.194690	0.705386	-0.998735	0.000000	0.000000	3.000000	58.000000	0.000000
14879.043742	0.029416	0.508292	0.130497	75.331055	18.726254	31.594622	-2.349308	0.000000	4.413700	0.000000	0.000000	0.000000	0.194690	0.705386	-0.998735	0.000000	0.000000	3.000000	58.000000	0.000000
14879.047076	0.030114	0.510717	0.127211	75.579926	19.221264	32.246357	-2.378748	0.000000	4.397904	0.000000	0.000000	0.000000	0.209322	0.727479	-0.985777	0.000000	0.000000	3.000000	58.000000	0.000000
14879.050409	0.030114	0.510717	0.127211	75.579926	19.221264	32.246357	-2.378748	0.000000	4.397904	0.000000	0.000000	0.000000	0.209322	0.727479	-0.985777	0.000000	0.000000	3.000000	58.000000	0.000000
14879.053742	0.030114	0.510717	0.127211	75.579926	19.221264	32.246357	-2.378748	0.000000	4.397904	0.000000	0.000000	0.000000	0.209322	0.727479	-0.985777	0.000000	0.000000	3.000000	58.000000	0.000000
14879.057076	0.030890	0.513236	0.124023	75.810951	19.714319	33.065769	-2.407470	0.000000	4.382247	0.000000	0.000000	0.000000	0.232898	0.755787	-0.956642	0.000000	0.000000	3.000000	58.000000	0.000000
14879.060409	0.030890	0.513236	0.124023	75.810951	19.714319	33.065769	-2.407470	0.000000	4.382247	0.000000	0.000000	0.000000	0.232898	0.755787	-0.956642	0.000000	0.000000	3.000000	58.000000	0.000000
14879.063742	0.030890	0.513236	0.124023	75.810951	19.714319	33.065769	-2.407470	0.000000	4.382247	0.000000	0.000000	0.000000	0.232898	0.755787	-0.956642	0.000000	0.000000	3.000000	58.000000	0.000000
14879.067076	0.031768	0.515779	0.120859	76.039093	20.238052	34.092484	-2.433815	0.000000	4.367670	0.000000	0.000000	0.000000	0.263289	0.762830	-0.949105	0.000000	0.000000	3.000000	58.000000	0.000000
14879.070409	0.031768	0.515779	0.120859	76.039093	20.238052	34.092484	-2.433815	0.000000	4.367670	0.000000	0.000000	0.000000	0.263289	0.762830	-0.949105	0.000000	0.000000	3.000000	58.000000	0.000000
14879.073742	0.031768	0.515779	0.120859	76.039093	20.238052	34.092484	-2.433815	0.000000	4.367670	0.000000	0.000000	0.000000	0.263289	0.762830	-0.949105	0.000000	0.000000	3.000000	58.000000	0.000000
14879.077076	0.032800	0.518314	0.117720	76.310730	20.833435	35.026215	-2.458114	0.000000	4.354041	0.000000	0.000000	0.000000	0.309626	0.760392	-0.941607	0.000000	0.000000	3.000000	58.000000	0.000000
14879.080409	0.032800	0.518314	0.117720	76.310730	20.833435	35.026215	-2.458114	0.000000	4.354041	0.000000	0.000000	0.000000	0.309626	0.760392	-0.941607	0.000000	0.000000	3.000000	58.000000	0.000000
14879.083742	0.032800	0.518314	0.117720	76.310730	20.833435	35.026215	-2.458114	0.000000	4.354041	0.000000	0.000000	0.000000	0.309626	0.760392	-0.941607	0.000000	0.000000	3.000000	58.000000	0.000000
14879.087076	0.034036	0.520899	0.114558	76.646736	21.450424	35.767445	-2.478782	0.000000	4.342309	0.000000	0.000000	0.000000	0.370708	0.775602	-0.948797	0.000000	0.000000	3.000000	58.000000	0.000000
14879.090409	0.034036	0.520899	0.114558	76.646736	21.450424	35.767445	-2.478782	0.000000	4.342309	0.000000	0.000000	0.000000	0.370708	0.775602	-0.948797	0.000000	0.000000	3.000000	58.000000	0.000000
14879.093742	0.034036	0.520899	0.114558	76.646736	21.450424	35.767445	-2.478782	0.000000	4.342309	0.000000	0.000000	0.000000	0.370708	0.775602	-0.948797	0.000000	0.000000	3.000000	58.000000	0.000000
14879.097076	0.035365	0.523458	0.111404	77.048042	21.893034	36.427208	-2.495016	0.000000	4.333001	0.000000	0.000000	0.000000	0.398817	0.767813	-0.946066	0.000000	0.000000	3.000000	58.000000	0.000000
14879.100409	0.035365	0.523458	0.111404	77.048042	21.893034	36.427208	-2.495016	0.000000	4.333001	0.000000	0.000000	0.000000	0.398817	0.767813	-0.946066	0.000000	0.000000	3.000000	58.000000	0.000000
14879.103742	0.035365	0.523458	0.111404	77.048042	21.893034	36.427208	-2.495016	0.000000	4.333001	0.000000	0.000000	0.000000	0.398817	0.767813	-0.946066	0.000000	0.000000	3.000000	58.000000	0.000000
14879.107076	0.036759	0.525974	0.108244	77.484573	21.829327	36.698269	-2.509186	0.000000	4.324811	0.000000	0.000000	0.000000	0.418046	0.754801	-0.948090	0.000000	0.000000	3.000000	58.000000	0.000000
14879.110409	0.036759	0.525974	0.108244	77.484573	21.829327	36.698269	-2.509186	0.000000	4.324811	0.000000	0.000000	0.000000	0.418046	0.754801	-0.948090	0.000000	0.000000	3.000000	58.000000	0.000000
14879.113742	0.036759	0.525974	0.108244	77.484573	21.829327	36.698269	-2.509186	0.000000	4.324811	0.000000	0.000000	0.000000	0.418046	0.754801	-0.948090	0.000000	0.000000	3.000000	58.000000	0.000000
14879.117076	0.038275	0.528475	0.105168	77.933388	21.107372	36.122375	-2.522306	0.000000	4.317172	0.000000	0.000000	0.000000	0.454836	0.750193	-0.922697	0.000000	0.000000	3.000000	58.000000	0.000000
14879.120409	0.038275	0.528475	0.105168	77.933388	21.107372	36.122375	-2.522306	0.000000	4.317172	0.000000	0.000000	0.000000	0.454836	0.750193	-0.922697	0.000000	0.000000	3.000000	58.000000	0.000000
14879.123742	0.038275	0.528475	0.105168	77.933388	21.107372	36.122375	-2.522306	0.000000	4.317172	0.000000	0.000000	0.000000	0.454836	0.750193	-0.922697	0.000000	0.000000	3.000000	58.000000	0.000000
14879.127076	0.039910	0.530926	0.102142	78.367714	19.777805	34.634136	-2.530885	0.000000	4.312148	0.000000	0.000000	0.000000	0.490510	0.735404	-0.907742	0.000000	0.000000	3.000000	58.000000	0.000000
14879.130409	0.039910	0.530926	0.102142	78.367714	19.777805	34.634136	-2.530885	0.000000	4.312148	0.000000	0.000000	0.000000	0.490510	0.735404	-0.907742	0.000000	0.000000	3.000000	58.000000	0.000000
14879.133742	0.039910	0.530926	0.102142	78.367714	19.777805	34.634136	-2.530885	0.000000	4.312148	0.000000	0.000000	0.000000	0.490510	0.735404	-0.907742	0.000000	0.000000	3.000000	58.000000	0.000000
14879.137076	0.041690	0.533348	0.099182	78.756874	17.902115	32.243347	-2.535305	0.000000	4.309551	0.000000	0.000000	0.000000	0.534060	0.726412	-0.888160	0.000000	0.000000	3.000000	58.000000	0.000000
14879.140409	0.041690	0.533348	0.099182	78.756874	17.902115	32.243347	-2.535305	0.000000	4.309551	0.000000	0.000000	0.000000	0.534060	0.726412	-0.888160	0.000000	0.000000	3.000000	58.000000	0.000000
14879.143742	0.041690	0.533348	0.099182	78.756874	17.902115	32.243347	-2.535305	0.000000	4.309551	0.000000	0.000000	0.000000	0.534060	0.726412	-0.888160	0.000000	0.000000	3.000000	58.000000	0.000000
14879.147076	0.043586	0.535723	0.096271	79.084274	15.754793	29.441647	-2.534061	0.000000	4.310282	0.000000	0.000000	0.000000	0.568838	0.712589	-0.873294	0.000000	0.000000	3.000000	58.000000	0.000000
14879.150409	0.043586	0.535723	0.096271	79.084274	15.754793	29.441647	-2.534061	0.000000	4.310282	0.000000	0.000000	0.000000	0.568838	0.712589	-0.873294	0.000000	0.000000	3.000000	58.000000	0.000000
14879.153742	0.043586	0.535723	0.096271	79.084274	15.754793	29.441647	-2.534061	0.000000	4.310282	0.000000	0.000000	0.000000	0.568838	0.712589	-0.873294	0.000000	0.000000	3.000000	58.000000	0.000000
14879.157076	0.045492	0.538054	0.093418	79.353767	13.537475	27.516602	-2.527907	0.000000	4.313894	0.000000	0.000000	0.000000	0.571875	0.699186	-0.855902	0.000000	0.000000	3.000000	58.000000	0.000000
14879.160409	0.045492	0.538054	0.093418	79.353767	13.537475	27.516602	-2.527907	0.000000	4.313894	0.000000	0.000000	0.000000	0.571875	0.699186	-0.855902	0.000000	0.000000	3.000000	58.000000	0.000000
14879.163742	0.045492	0.538054	0.093418	79.353767	13.537475	27.516602	-2.527907	0.000000	4.313894	0.000000	0.000000	0.000000	0.571875	0.699186	-0.855902	0.000000	0.000000	3.000000	58.000000	0.000000
14879.167076	0.047305	0.540341	0.090633	79.573997	11.148980	26.353470	-2.519836	0.000000	4.318614	0.000000	0.000000	0.000000	0.543834	0.686267	-0.835574	0.000000	0.000000	3.000000	58.000000	0.000000
14879.170409	0.047305	0.540341	0.090633	79.573997	11.148980	26.353470	-2.519836	0.000000	4.318614	0.000000	0.000000	0.000000	0.543834	0.686267	-0.835574	0.000000	0.000000	3.000000	58.000000	0.000000
14879.173742	0.047305	0.540341	0.090633	79.573997	11.148980	26.353470	-2.519836	0.000000	4.318614	0.000000	0.000000	0.000000	0.543834	0.686267	-0.835574	0.000000	0.000000	3.000000	58.000000	0.000000
14879.177076	0.049079	0.542557	0.087917	79.757713	8.582401	24.461042	-2.513157	0.000000	4.322504	0.000000	0.000000	0.000000	0.532044	0.664816	-0.814715	0.000000	0.000000	3.000000	58.000000	0.000000
14879.180409	0.049079	0.542557	0.087917	79.757713	8.582401	24.461042	-2.513157	0.000000	4.322504	0.000000	0.000000	0.000000	0.532044	0.664816	-0.814715	0.000000	0.000000	3.000000	58.000000	0.000000
14879.183742	0.049079	0.542557	0.087917	79.757713	8.582401	24.461042	-2.513157	0.000000	4.322504	0.000000	0.000000	0.000000	0.532044	0.664816	-0.814715	0.000000	0.000000	3.000000	58.000000	0.000000
14879.187076	0.050913	0.544727	0.085219	79.912781	6.014695	21.671526	-2.505999	0.000000	4.326658	0.000000	0.000000	0.000000	0.550306	0.650980	-0.809465	0.000000	0.000000	3.000000	58.000000	0.000000
14879.190409	0.050913	0.544727	0.085219	79.912781	6.014695	21.671526	-2.505999	0.000000	4.326658	0.000000	0.000000	0.000000	0.550306	0.650980	-0.809465	0.000000	0.000000	3.000000	58.000000	0.000000
14879.193742	0.050913	0.544727	0.085219	79.912781	6.014695	21.671526	-2.505999	0.000000	4.326658	0.000000	0.000000	0.000000	0.550306	0.650980	-0.809465	0.000000	0.000000	3.000000	58.000000	0.000000
14879.197076	0.052601	0.546911	0.082548	80.081543	3.857745	19.122604	-2.454353	0.000000	4.260932	0.000000	0.000000	0.000000	0.506564	0.655215	-0.801135	0.000000	0.000000	3.000000	58.000000	0.000000
14879.200409	0.052601	0.546911	0.082548	80.081543	3.857745	19.122604	-2.454353	0.000000	4.260932	0.000000	0.000000	0.000000	0.506564	0.655215	-0.801135	0.000000	0.000000	3.000000	58.000000	0.000000
14879.203742	0.052601	0.546911	0.082548	80.081543	3.857745	19.122604	-2.454353	0.000000	4.260932	0.000000	0.000000	0.000000	0.506564	0.655215	-0.801135	0.000000	0.000000	3.000000	58.000000	0.000000
14879.207076	0.054150	0.549010	0.079944	80.368217	2.578812	18.190813	-2.369925	0.000000	4.127409	0.000000	0.000000	0.000000	0.464577	0.629485	-0.781297	0.000000	0.000000	3.000000	58.000000	0.000000
14879.210409	0.054150	0.549010	0.079944	80.368217	2.578812	18.190813	-2.369925	0.000000	4.127409	0.000000	0.000000	0.000000	0.464577	0.629485	-0.781297	0.000000	0.000000	3.000000	58.000000	0.000000
14879.213742	0.054150	0.549010	0.079944	80.368217	2.578812	18.190813	-2.369925	0.000000	4.127409	0.000000	0.000000	0.000000	0.464577	0.629485	-0.781297	0.000000	0.000000	3.000000	58.000000	0.000000
14879.217076	0.055684	0.551046	0.077350	80.765709	2.313154	18.451248	-2.292496	0.000000	3.997194	0.000000	0.000000	0.000000	0.460035	0.611029	-0.778020	0.000000	0.000000	3.000000	58.000000	0.000000
14879.220409	0.055684	0.551046	0.077350	80.765709	2.313154	18.451248	-2.292496	0.000000	3.997194	0.000000	0.000000	0.000000	0.460035	0.611029	-0.778020	0.000000	0.000000	3.000000	58.000000	0.000000
14879.223742	0.055684	0.551046	0.077350	80.765709	2.313154	18.451248	-2.292496	0.000000	3.997194	0.000000	0.000000	0.000000	0.460035	0.611029	-0.778020	0.000000	0.000000	3.000000	58.000000	0.000000
14879.227076	0.057201	0.552975	0.074757	81.214165	2.481918	18.875338	-2.215823	0.000000	3.867524	0.000000	0.000000	0.000000	0.455178	0.578617	-0.778060	0.000000	0.000000	3.000000	58.000000	0.000000
14879.230409	0.057201	0.552975	0.074757	81.214165	2.481918	18.875338	-2.215823	0.000000	3.867524	0.000000	0.000000	0.000000	0.455178	0.578617	-0.778060	0.000000	0.000000	3.000000	58.000000	0.000000
14879.233742	0.057201	0.552975	0.074757	81.214165	2.481918	18.875338	-2.215823	0.000000	3.867524	0.000000	0.000000	0.000000	0.455178	0.578617	-0.778060	0.000000	0.000000	3.000000	58.000000	0.000000
14879.237076	0.058605	0.554862	0.072204	81.644073	2.709329	19.373396	-2.139960	0.000000	3.737847	0.000000	0.000000	0.000000	0.421166	0.566137	-0.765788	0.000000	0.000000	3.000000	58.000000	0.000000
14879.240409	0.058605	0.554862	0.072204	81.644073	2.709329	19.373396	-2.139960	0.000000	3.737847	0.000000	0.000000	0.000000	0.421166	0.566137	-0.765788	0.000000	0.000000	3.000000	58.000000	0.000000
14879.243742	0.058605	0.554862	0.072204	81.644073	2.709329	19.373396	-2.139960	0.000000	3.737847	0.000000	0.000000	0.000000	0.421166	0.566137	-0.765788	0.000000	0.000000	3.000000	58.000000	0.000000
14879.247076	0.059966	0.556654	0.069635	82.036713	2.852474	19.935305	-2.069766	0.000000	3.610216	0.000000	0.000000	0.000000	0.408470	0.537573	-0.770938	0.000000	0.000000	3.000000	58.000000	0.000000
14879.250409	0.059966	0.556654	0.069635	82.036713	2.852474	19.935305	-2.069766	0.000000	3.610216	0.000000	0.000000	0.000000	0.408470	0.537573	-0.770938	0.000000	0.000000	3.000000	58.000000	0.000000
14879.253742	0.059966	0.556654	0.069635	82.036713	2.852474	19.935305	-2.069766	0.000000	3.610216	0.000000	0.000000	0.000000	0.408470	0.537573	-0.770938	0.000000	0.000000	3.000000	58.000000	0.000000
14879.257076	0.061435	0.558351	0.067031	82.389519	2.869052	20.245148	-2.001688	0.000000	3.481726	0.000000	0.000000	0.000000	0.440658	0.509221	-0.781015	0.000000	0.000000	3.000000	58.000000	0.000000
14879.260409	0.061435	0.558351	0.067031	82.389519	2.869052	20.245148	-2.001688	0.000000	3.481726	0.000000	0.000000	0.000000	0.440658	0.509221	-0.781015	0.000000	0.000000	3.000000	58.000000	0.000000
14879.263742	0.061435	0.558351	0.067031	82.389519	2.869052	20.245148	-2.001688	0.000000	3.481726	0.000000	0.000000	0.000000	0.440658	0.509221	-0.781015	0.000000	0.000000	3.000000	58.000000	0.000000
14879.267076	0.062910	0.559955	0.064406	82.702759	2.868701	20.596313	-1.928244	0.000000	3.351557	0.000000	0.000000	0.000000	0.442557	0.481013	-0.787569	0.000000	0.000000	3.000000	58.000000	0.000000
14879.270409	0.062910	0.559955	0.064406	82.702759	2.868701	20.596313	-1.928244	0.000000	3.351557	0.000000	0.000000	0.000000	0.442557	0.481013	-0.787569	0.000000	0.000000	3.000000	58.000000	0.000000
14879.273742	0.062910	0.559955	0.064406	82.702759	2.868701	20.596313	-1.928244	0.000000	3.351557	0.000000	0.000000	0.000000	0.442557	0.481013	-0.787569	0.000000	0.000000	3.000000	58.000000	0.000000
14879.277076	0.064415	0.561494	0.061751	82.975937	2.875028	20.920126	-1.854485	0.000000	3.220295	0.000000	0.000000	0.000000	0.451499	0.461631	-0.796557	0.000000	0.000000	3.000000	58.000000	0.000000
14879.280409	0.064415	0.561494	0.061751	82.975937	2.875028	20.920126	-1.854485	0.000000	3.220295	0.000000	0.000000	0.000000	0.451499	0.461631	-0.796557	0.000000	0.000000	3.000000	58.000000	0.000000
14879.283742	0.064415	0.561494	0.061751	82.975937	2.875028	20.920126	-1.854485	0.000000	3.220295	0.000000	0.000000	0.000000	0.451499	0.461631	-0.796557	0.000000	0.000000	3.000000	58.000000	0.000000
14879.287076	0.066050	0.562958	0.059076	83.210167	2.867141	21.006163	-1.779235	0.000000	3.087536	0.000000	0.000000	0.000000	0.490439	0.439275	-0.802488	0.000000	0.000000	3.000000	58.000000	0.000000
14879.290409	0.066050	0.562958	0.059076	83.210167	2.867141	21.006163	-1.779235	0.000000	3.087536	0.000000	0.000000	0.000000	0.490439	0.439275	-0.802488	0.000000	0.000000	3.000000	58.000000	0.000000
14879.293742	0.066050	0.562958	0.059076	83.210167	2.867141	21.006163	-1.779235	0.000000	3.087536	0.000000	0.000000	0.000000	0.490439	0.439275	-0.802488	0.000000	0.000000	3.000000	58.000000	0.000000
14879.297076	0.067719	0.564385	0.056427	83.403137	2.553227	20.531181	-1.697495	0.000000	2.953788	0.000000	0.000000	0.000000	0.500806	0.428101	-0.794643	0.000000	0.000000	3.000000	58.000000	0.000000
14879.300409	0.067719	0.564385	0.056427	83.403137	2.553227	20.531181	-1.697495	0.000000	2.953788	0.000000	0.000000	0.000000	0.500806	0.428101	-0.794643	0.000000	0.000000	3.000000	58.000000	0.000000
14879.303742	0.067719	0.564385	0.056427	83.403137	2.553227	20.531181	-1.697495	0.000000	2.953788	0.000000	0.000000	0.000000	0.500806	0.428101	-0.794643	0.000000	0.000000	3.000000	58.000000	0.000000
14879.307076	0.069327	0.565747	0.053823	83.554359	1.606988	19.624569	-1.614027	0.000000	2.821347	0.000000	0.000000	0.000000	0.482220	0.408731	-0.781067	0.000000	0.000000	3.000000	58.000000	0.000000
14879.310409	0.069327	0.565747	0.053823	83.554359	1.606988	19.624569	-1.614027	0.000000	2.821347	0.000000	0.000000	0.000000	0.482220	0.408731	-0.781067	0.000000	0.000000	3.000000	58.000000	0.000000
14879.313742	0.069327	0.565747	0.053823	83.554359	1.606988	19.624569	-1.614027	0.000000	2.821347	0.000000	0.000000	0.000000	0.482220	0.408731	-0.781067	0.000000	0.000000	3.000000	58.000000	0.000000
14879.317076	0.070921	0.567074	0.051254	83.651649	-0.114492	18.251064	-1.533658	0.000000	2.691169	0.000000	0.000000	0.000000	0.478266	0.398124	-0.770938	0.000000	0.000000	3.000000	58.000000	0.000000
14879.320409	0.070921	0.567074	0.051254	83.651649	-0.114492	18.251064	-1.533658	0.000000	2.691169	0.000000	0.000000	0.000000	0.478266	0.398124	-0.770938	0.000000	0.000000	3.000000	58.000000	0.000000
14879.323742	0.070921	0.567074	0.051254	83.651649	-0.114492	18.251064	-1.533658	0.000000	2.691169	0.000000	0.000000	0.000000	0.478266	0.398124	-0.770938	0.000000	0.000000	3.000000	58.000000	0.000000
14879.327076	0.072599	0.568367	0.048704	83.693420	-2.205981	16.269577	-1.453947	0.000000	2.562680	0.000000	0.000000	0.000000	0.503269	0.387775	-0.764794	0.000000	0.000000	3.000000	58.000000	0.000000
14879.330409	0.072599	0.568367	0.048704	83.693420	-2.205981	16.269577	-1.453947	0.000000	2.562680	0.000000	0.000000	0.000000	0.503269	0.387775	-0.764794	0.000000	0.000000	3.000000	58.000000	0.000000
14879.333742	0.072599	0.568367	0.048704	83.693420	-2.205981	16.269577	-1.453947	0.000000	2.562680	0.000000	0.000000	0.000000	0.503269	0.387775	-0.764794	0.000000	0.000000	3.000000	58.000000	0.000000
14879.337076	0.074386	0.569616	0.046194	83.680809	-4.389510	13.992470	-1.370069	0.000000	2.435214	0.000000	0.000000	0.000000	0.536175	0.374798	-0.752997	0.000000	0.000000	3.000000	58.000000	0.000000
14879.340409	0.074386	0.569616	0.046194	83.680809	-4.389510	13.992470	-1.370069	0.000000	2.435214	0.000000	0.000000	0.000000	0.536175	0.374798	-0.752997	0.000000	0.000000	3.000000	58.000000	0.000000
14879.343742	0.074386	0.569616	0.046194	83.680809	-4.389510	13.992470	-1.370069	0.000000	2.435214	0.000000	0.000000	0.000000	0.536175	0.374798	-0.752997	0.000000	0.000000	3.000000	58.000000	0.000000
14879.347076	0.076273	0.570796	0.043667	83.634933	-6.494148	11.871205	-1.280706	0.000000	2.309715	0.000000	0.000000	0.000000	0.566219	0.354002	-0.758335	0.000000	0.000000	3.000000	58.000000	0.000000
14879.350409	0.076273	0.570796	0.043667	83.634933	-6.494148	11.871205	-1.280706	0.000000	2.309715	0.000000	0.000000	0.000000	0.566219	0.354002	-0.758335	0.000000	0.000000	3.000000	58.000000	0.000000
14879.353742	0.076273	0.570796	0.043667	83.634933	-6.494148	11.871205	-1.280706	0.000000	2.309715	0.000000	0.000000	0.000000	0.566219	0.354002	-0.758335	0.000000	0.000000	3.000000	58.000000	0.000000
14879.357076	0.078212	0.571908	0.041128	83.556763	-8.485600	10.242971	-1.186336	0.000000	2.183325	0.000000	0.000000	0.000000	0.581570	0.333384	-0.761675	0.000000	0.000000	3.000000	58.000000	0.000000
14879.360409	0.078212	0.571908	0.041128	83.556763	-8.485600	10.242971	-1.186336	0.000000	2.183325	0.000000	0.000000	0.000000	0.581570	0.333384	-0.761675	0.000000	0.000000	3.000000	58.000000	0.000000
14879.363742	0.078212	0.571908	0.041128	83.556763	-8.485600	10.242971	-1.186336	0.000000	2.183325	0.000000	0.000000	0.000000	0.581570	0.333384	-0.761675	0.000000	0.000000	3.000000	58.000000	0.000000
14879.367076	0.080245	0.572932	0.038553	83.447464	-10.448981	8.610312	-1.089408	0.000000	2.056379	0.000000	0.000000	0.000000	0.609948	0.307492	-0.772397	0.000000	0.000000	3.000000	58.000000	0.000000
14879.370409	0.080245	0.572932	0.038553	83.447464	-10.448981	8.610312	-1.089408	0.000000	2.056379	0.000000	0.000000	0.000000	0.609948	0.307492	-0.772397	0.000000	0.000000	3.000000	58.000000	0.000000
14879.373742	0.080245	0.572932	0.038553	83.447464	-10.448981	8.610312	-1.089408	0.000000	2.056379	0.000000	0.000000	0.000000	0.609948	0.307492	-0.772397	0.000000	0.000000	3.000000	58.000000	0.000000
14879.377076	0.082425	0.573954	0.035978	83.309624	-12.515928	6.528099	-0.987750	0.000000	1.927646	0.000000	0.000000	0.000000	0.653989	0.306486	-0.772570	0.000000	0.000000	3.000000	58.000000	0.000000
14879.380409	0.082425	0.573954	0.035978	83.309624	-12.515928	6.528099	-0.987750	0.000000	1.927646	0.000000	0.000000	0.000000	0.653989	0.306486	-0.772570	0.000000	0.000000	3.000000	58.000000	0.000000
14879.383742	0.082425	0.573954	0.035978	83.309624	-12.515928	6.528099	-0.987750	0.000000	1.927646	0.000000	0.000000	0.000000	0.653989	0.306486	-0.772570	0.000000	0.000000	3.000000	58.000000	0.000000
14879.387076	0.084709	0.574910	0.033444	83.139046	-14.790059	4.030625	-0.878752	0.000000	1.798885	0.000000	0.000000	0.000000	0.685289	0.286650	-0.760189	0.000000	0.000000	3.000000	58.000000	0.000000
14879.390409	0.084709	0.574910	0.033444	83.139046	-14.790059	4.030625	-0.878752	0.000000	1.798885	0.000000	0.000000	0.000000	0.685289	0.286650	-0.760189	0.000000	0.000000	3.000000	58.000000	0.000000
14879.393742	0.084709	0.574910	0.033444	83.139046	-14.790059	4.030625	-0.878752	0.000000	1.798885	0.000000	0.000000	0.000000	0.685289	0.286650	-0.760189	0.000000	0.000000	3.000000	58.000000	0.000000
14879.397076	0.087066	0.575818	0.030908	82.933006	-17.191732	1.630749	-0.764537	0.000000	1.672187	0.000000	0.000000	0.000000	0.706996	0.272473	-0.760692	0.000000	0.000000	3.000000	58.000000	0.000000
14879.400409	0.087066	0.575818	0.030908	82.933006	-17.191732	1.630749	-0.764537	0.000000	1.672187	0.000000	0.000000	0.000000	0.706996	0.272473	-0.760692	0.000000	0.000000	3.000000	58.000000	0.000000
14879.403742	0.087066	0.575818	0.030908	82.933006	-17.191732	1.630749	-0.764537	0.000000	1.672187	0.000000	0.000000	0.000000	0.706996	0.272473	-0.760692	0.000000	0.000000	3.000000	58.000000	0.000000
14879.407076	0.089453	0.576644	0.028408	82.699913	-19.662266	-1.229644	-0.646704	0.000000	1.545405	0.000000	0.000000	0.000000	0.716198	0.247793	-0.750068	0.000000	0.000000	3.000000	58.000000	0.000000
14879.410409	0.089453	0.576644	0.028408	82.699913	-19.662266	-1.229644	-0.646704	0.000000	1.545405	0.000000	0.000000	0.000000	0.716198	0.247793	-0.750068	0.000000	0.000000	3.000000	58.000000	0.000000
14879.413742	0.089453	0.576644	0.028408	82.699913	-19.662266	-1.229644	-0.646704	0.000000	1.545405	0.000000	0.000000	0.000000	0.716198	0.247793	-0.750068	0.000000	0.000000	3.000000	58.000000	0.000000
14879.417076	0.091900	0.577423	0.025842	82.450539	-21.943806	-3.654068	-0.527337	0.000000	1.420393	0.000000	0.000000	0.000000	0.733968	0.233745	-0.769773	0.000000	0.000000	3.000000	58.000000	0.000000
14879.420409	0.091900	0.577423	0.025842	82.450539	-21.943806	-3.654068	-0.527337	0.000000	1.420393	0.000000	0.000000	0.000000	0.733968	0.233745	-0.769773	0.000000	0.000000	3.000000	58.000000	0.000000
14879.423742	0.091900	0.577423	0.025842	82.450539	-21.943806	-3.654068	-0.527337	0.000000	1.420393	0.000000	0.000000	0.000000	0.733968	0.233745	-0.769773	0.000000	0.000000	3.000000	58.000000	0.000000
14879.427076	0.094366	0.578165	0.023258	82.209305	-23.911667	-5.371232	-0.405009	0.000000	1.292098	0.000000	0.000000	0.000000	0.739755	0.222674	-0.775180	0.000000	0.000000	3.000000	58.000000	0.000000
14879.430409	0.094366	0.578165	0.023258	82.209305	-23.911667	-5.371232	-0.405009	0.000000	1.292098	0.000000	0.000000	0.000000	0.739755	0.222674	-0.775180	0.000000	0.000000	3.000000	58.000000	0.000000
14879.433742	0.094366	0.578165	0.023258	82.209305	-23.911667	-5.371232	-0.405009	0.000000	1.292098	0.000000	0.000000	0.000000	0.739755	0.222674	-0.775180	0.000000	0.000000	3.000000	58.000000	0.000000
14879.437076	0.096866	0.578834	0.020618	81.963684	-25.677975	-5.434198	-0.281717	0.000000	1.162901	0.000000	0.000000	0.000000	0.750114	0.200662	-0.792012	0.000000	0.000000	3.000000	58.000000	0.000000
14879.440409	0.096866	0.578834	0.020618	81.963684	-25.677975	-5.434198	-0.281717	0.000000	1.162901	0.000000	0.000000	0.000000	0.750114	0.200662	-0.792012	0.000000	0.000000	3.000000	58.000000	0.000000
14879.443742	0.096866	0.578834	0.020618	81.963684	-25.677975	-5.434198	-0.281717	0.000000	1.162901	0.000000	0.000000	0.000000	0.750114	0.200662	-0.792012	0.000000	0.000000	3.000000	58.000000	0.000000
14879.447076	0.099404	0.579422	0.017944	81.676781	-27.618019	-5.460554	-0.156698	0.000000	1.030899	0.000000	0.000000	0.000000	0.761408	0.176328	-0.802084	0.000000	0.000000	3.000000	58.000000	0.000000
14879.450409	0.099404	0.579422	0.017944	81.676781	-27.618019	-5.460554	-0.156698	0.000000	1.030899	0.000000	0.000000	0.000000	0.761408	0.176328	-0.802084	0.000000	0.000000	3.000000	58.000000	0.000000
14879.453742	0.099404	0.579422	0.017944	81.676781	-27.618019	-5.460554	-0.156698	0.000000	1.030899	0.000000	0.000000	0.000000	0.761408	0.176328	-0.802084	0.000000	0.000000	3.000000	58.000000	0.000000
14879.457076	0.102201	0.579956	0.015182	81.309387	-29.796318	-6.518687	-0.029797	0.000000	0.897218	0.000000	0.000000	0.000000	0.839168	0.160107	-0.828835	0.000000	0.000000	3.000000	58.000000	0.000000
14879.460409	0.102201	0.579956	0.015182	81.309387	-29.796318	-6.518687	-0.029797	0.000000	0.897218	0.000000	0.000000	0.000000	0.839168	0.160107	-0.828835	0.000000	0.000000	3.000000	58.000000	0.000000
14879.463742	0.102201	0.579956	0.015182	81.309387	-29.796318	-6.518687	-0.029797	0.000000	0.897218	0.000000	0.000000	0.000000	0.839168	0.160107	-0.828835	0.000000	0.000000	3.000000	58.000000	0.000000
14879.467076	0.105163	0.580436	0.012345	80.850822	-32.122471	-8.678530	0.110065	0.000000	0.759079	0.000000	0.000000	0.000000	0.888543	0.144009	-0.851001	0.000000	0.000000	3.000000	58.000000	0.000000
14879.470409	0.105163	0.580436	0.012345	80.850822	-32.122471	-8.678530	0.110065	0.000000	0.759079	0.000000	0.000000	0.000000	0.888543	0.144009	-0.851001	0.000000	0.000000	3.000000	58.000000	0.000000
14879.473742	0.105163	0.580436	0.012345	80.850822	-32.122471	-8.678530	0.110065	0.000000	0.759079	0.000000	0.000000	0.000000	0.888543	0.144009	-0.851001	0.000000	0.000000	3.000000	58.000000	0.000000
14879.477076	0.108110	0.580876	0.009580	80.300606	-34.402569	-11.947940	0.258155	0.000000	0.617246	0.000000	0.000000	0.000000	0.884018	0.131939	-0.829576	0.000000	0.000000	3.000000	58.000000	0.000000
14879.480409	0.108110	0.580876	0.009580	80.300606	-34.402569	-11.947940	0.258155	0.000000	0.617246	0.000000	0.000000	0.000000	0.884018	0.131939	-0.829576	0.000000	0.000000	3.000000	58.000000	0.000000
14879.483742	0.108110	0.580876	0.009580	80.300606	-34.402569	-11.947940	0.258155	0.000000	0.617246	0.000000	0.000000	0.000000	0.884018	0.131939	-0.829576	0.000000	0.000000	3.000000	58.000000	0.000000
14879.487076	0.111120	0.581292	0.006819	79.688591	-36.509499	-15.069963	0.405492	0.000000	0.478983	0.000000	0.000000	0.000000	0.903196	0.124906	-0.828233	0.000000	0.000000	3.000000	58.000000	0.000000
14879.490409	0.111120	0.581292	0.006819	79.688591	-36.509499	-15.069963	0.405492	0.000000	0.478983	0.000000	0.000000	0.000000	0.903196	0.124906	-0.828233	0.000000	0.000000	3.000000	58.000000	0.000000
14879.493742	0.111120	0.581292	0.006819	79.688591	-36.509499	-15.069963	0.405492	0.000000	0.478983	0.000000	0.000000	0.000000	0.903196	0.124906	-0.828233	0.000000	0.000000	3.000000	58.000000	0.000000
14879.497076	0.114186	0.581644	0.004119	79.038704	-38.304653	-16.855188	0.556024	0.000000	0.340944	0.000000	0.000000	0.000000	0.919523	0.105693	-0.809841	0.000000	0.000000	3.000000	58.000000	0.000000
14879.500409	0.114186	0.581644	0.004119	79.038704	-38.304653	-16.855188	0.556024	0.000000	0.340944	0.000000	0.000000	0.000000	0.919523	0.105693	-0.809841	0.000000	0.000000	3.000000	58.000000	0.000000
14879.503742	0.114186	0.581644	0.004119	79.038704	-38.304653	-16.855188	0.556024	0.000000	0.340944	0.000000	0.000000	0.000000	0.919523	0.105693	-0.809841	0.000000	0.000000	3.000000	58.000000	0.000000
14879.507076	0.117166	0.581989	0.001569	78.385475	-39.720699	-18.014105	0.709278	0.000000	0.205971	0.000000	0.000000	0.000000	0.894218	0.103341	-0.765258	0.000000	0.000000	3.000000	58.000000	0.000000
14879.510409	0.117166	0.581989	0.001569	78.385475	-39.720699	-18.014105	0.709278	0.000000	0.205971	0.000000	0.000000	0.000000	0.894218	0.103341	-0.765258	0.000000	0.000000	3.000000	58.000000	0.000000
14879.513742	0.117166	0.581989	0.001569	78.385475	-39.720699	-18.014105	0.709278	0.000000	0.205971	0.000000	0.000000	0.000000	0.894218	0.103341	-0.765258	0.000000	0.000000	3.000000	58.000000	0.000000
14879.517076	0.120128	0.582308	-0.000866	77.744186	-40.856770	-19.587688	0.858314	0.000000	0.078428	0.000000	0.000000	0.000000	0.888524	0.095897	-0.730232	0.000000	0.000000	3.000000	58.000000	0.000000
14879.520409	0.120128	0.582308	-0.000866	77.744186	-40.856770	-19.587688	0.858314	0.000000	0.078428	0.000000	0.000000	0.000000	0.888524	0.095897	-0.730232	0.000000	0.000000	3.000000	58.000000	0.000000
14879.523742	0.120128	0.582308	-0.000866	77.744186	-40.856770	-19.587688	0.858314	0.000000	0.078428	0.000000	0.000000	0.000000	0.888524	0.095897	-0.730232	0.000000	0.000000	3.000000	58.000000	0.000000
14879.527076	0.123111	0.582633	-0.003133	77.151192	-41.644222	-20.786341	1.006402	0.000000	-0.043278	0.000000	0.000000	0.000000	0.894802	0.097557	-0.680089	0.000000	0.000000	3.000000	58.000000	0.000000
14879.530409	0.123111	0.582633	-0.003133	77.151192	-41.644222	-20.786341	1.006402	0.000000	-0.043278	0.000000	0.000000	0.000000	0.894802	0.097557	-0.680089	0.000000	0.000000	3.000000	58.000000	0.000000
14879.533742	0.123111	0.582633	-0.003133	77.151192	-41.644222	-20.786341	1.006402	0.000000	-0.043278	0.000000	0.000000	0.000000	0.894802	0.097557	-0.680089	0.000000	0.000000	3.000000	58.000000	0.000000
14879.537076	0.125938	0.582929	-0.005218	76.657295	-42.122517	-21.378580	1.155536	0.000000	-0.156626	0.000000	0.000000	0.000000	0.848078	0.088620	-0.625530	0.000000	0.000000	3.000000	58.000000	0.000000
14879.540409	0.125938	0.582929	-0.005218	76.657295	-42.122517	-21.378580	1.155536	0.000000	-0.156626	0.000000	0.000000	0.000000	0.848078	0.088620	-0.625530	0.000000	0.000000	3.000000	58.000000	0.000000
14879.543742	0.125938	0.582929	-0.005218	76.657295	-42.122517	-21.378580	1.155536	0.000000	-0.156626	0.000000	0.000000	0.000000	0.848078	0.088620	-0.625530	0.000000	0.000000	3.000000	58.000000	0.000000
14879.547076	0.128489	0.583239	-0.007072	76.289459	-42.323158	-21.262571	1.296882	0.000000	-0.260881	0.000000	0.000000	0.000000	0.765407	0.093182	-0.556187	0.000000	0.000000	3.000000	58.000000	0.000000
14879.550409	0.128489	0.583239	-0.007072	76.289459	-42.323158	-21.262571	1.296882	0.000000	-0.260881	0.000000	0.000000	0.000000	0.765407	0.093182	-0.556187	0.000000	0.000000	3.000000	58.000000	0.000000
14879.553742	0.128489	0.583239	-0.007072	76.289459	-42.323158	-21.262571	1.296882	0.000000	-0.260881	0.000000	0.000000	0.000000	0.765407	0.093182	-0.556187	0.000000	0.000000	3.000000	58.000000	0.000000
14879.557076	0.130906	0.583559	-0.008704	76.018875	-42.334373	-21.097866	1.424450	0.000000	-0.353579	0.000000	0.000000	0.000000	0.725096	0.095876	-0.489742	0.000000	0.000000	3.000000	58.000000	0.000000
14879.560409	0.130906	0.583559	-0.008704	76.018875	-42.334373	-21.097866	1.424450	0.000000	-0.353579	0.000000	0.000000	0.000000	0.725096	0.095876	-0.489742	0.000000	0.000000	3.000000	58.000000	0.000000
14879.563742	0.130906	0.583559	-0.008704	76.018875	-42.334373	-21.097866	1.424450	0.000000	-0.353579	0.000000	0.000000	0.000000	0.725096	0.095876	-0.489742	0.000000	0.000000	3.000000	58.000000	0.000000
14879.567076	0.133144	0.583874	-0.010048	75.848610	-42.198723	-20.682322	1.545299	0.000000	-0.435202	0.000000	0.000000	0.000000	0.671348	0.094478	-0.403203	0.000000	0.000000	3.000000	58.000000	0.000000
14879.570409	0.133144	0.583874	-0.010048	75.848610	-42.198723	-20.682322	1.545299	0.000000	-0.435202	0.000000	0.000000	0.000000	0.671348	0.094478	-0.403203	0.000000	0.000000	3.000000	58.000000	0.000000
14879.573742	0.133144	0.583874	-0.010048	75.848610	-42.198723	-20.682322	1.545299	0.000000	-0.435202	0.000000	0.000000	0.000000	0.671348	0.094478	-0.403203	0.000000	0.000000	3.000000	58.000000	0.000000
14879.577076	0.135140	0.584189	-0.011173	75.768860	-41.924301	-20.624575	1.657191	0.000000	-0.502403	0.000000	0.000000	0.000000	0.598925	0.094366	-0.337488	0.000000	0.000000	3.000000	58.000000	0.000000
14879.580409	0.135140	0.584189	-0.011173	75.768860	-41.924301	-20.624575	1.657191	0.000000	-0.502403	0.000000	0.000000	0.000000	0.598925	0.094366	-0.337488	0.000000	0.000000	3.000000	58.000000	0.000000
14879.583742	0.135140	0.584189	-0.011173	75.768860	-41.924301	-20.624575	1.657191	0.000000	-0.502403	0.000000	0.000000	0.000000	0.598925	0.094366	-0.337488	0.000000	0.000000	3.000000	58.000000	0.000000
14879.587076	0.136975	0.584515	-0.012056	75.752785	-41.581116	-20.522312	1.757011	0.000000	-0.558651	0.000000	0.000000	0.000000	0.550384	0.097802	-0.264925	0.000000	0.000000	3.000000	58.000000	0.000000
14879.590409	0.136975	0.584515	-0.012056	75.752785	-41.581116	-20.522312	1.757011	0.000000	-0.558651	0.000000	0.000000	0.000000	0.550384	0.097802	-0.264925	0.000000	0.000000	3.000000	58.000000	0.000000
14879.593742	0.136975	0.584515	-0.012056	75.752785	-41.581116	-20.522312	1.757011	0.000000	-0.558651	0.000000	0.000000	0.000000	0.550384	0.097802	-0.264925	0.000000	0.000000	3.000000	58.000000	0.000000
14879.597076	0.138573	0.584797	-0.012724	75.737930	-41.256447	-20.410206	1.848742	0.000000	-0.602805	0.000000	0.000000	0.000000	0.479410	0.084860	-0.200435	0.000000	0.000000	3.000000	58.000000	0.000000
14879.600409	0.138573	0.584797	-0.012724	75.737930	-41.256447	-20.410206	1.848742	0.000000	-0.602805	0.000000	0.000000	0.000000	0.479410	0.084860	-0.200435	0.000000	0.000000	3.000000	58.000000	0.000000
14879.603742	0.138573	0.584797	-0.012724	75.737930	-41.256447	-20.410206	1.848742	0.000000	-0.602805	0.000000	0.000000	0.000000	0.479410	0.084860	-0.200435	0.000000	0.000000	3.000000	58.000000	0.000000
14879.607076	0.139944	0.585052	-0.013227	75.731712	-40.955811	-20.276659	1.928644	0.000000	-0.636211	0.000000	0.000000	0.000000	0.411261	0.076295	-0.150864	0.000000	0.000000	3.000000	58.000000	0.000000
14879.610409	0.139944	0.585052	-0.013227	75.731712	-40.955811	-20.276659	1.928644	0.000000	-0.636211	0.000000	0.000000	0.000000	0.411261	0.076295	-0.150864	0.000000	0.000000	3.000000	58.000000	0.000000
14879.613742	0.139944	0.585052	-0.013227	75.731712	-40.955811	-20.276659	1.928644	0.000000	-0.636211	0.000000	0.000000	0.000000	0.411261	0.076295	-0.150864	0.000000	0.000000	3.000000	58.000000	0.000000
14879.617076	0.141173	0.585278	-0.013589	75.751511	-40.642056	-20.077927	1.997187	0.000000	-0.661355	0.000000	0.000000	0.000000	0.368909	0.067780	-0.108693	0.000000	0.000000	3.000000	58.000000	0.000000
14879.620409	0.141173	0.585278	-0.013589	75.751511	-40.642056	-20.077927	1.997187	0.000000	-0.661355	0.000000	0.000000	0.000000	0.368909	0.067780	-0.108693	0.000000	0.000000	3.000000	58.000000	0.000000
14879.623742	0.141173	0.585278	-0.013589	75.751511	-40.642056	-20.077927	1.997187	0.000000	-0.661355	0.000000	0.000000	0.000000	0.368909	0.067780	-0.108693	0.000000	0.000000	3.000000	58.000000	0.000000
14879.627076	0.142260	0.585432	-0.013819	75.812019	-40.321732	-19.805073	2.058672	0.000000	-0.679470	0.000000	0.000000	0.000000	0.325981	0.046153	-0.069005	0.000000	0.000000	3.000000	58.000000	0.000000
14879.630409	0.142260	0.585432	-0.013819	75.812019	-40.321732	-19.805073	2.058672	0.000000	-0.679470	0.000000	0.000000	0.000000	0.325981	0.046153	-0.069005	0.000000	0.000000	3.000000	58.000000	0.000000
14879.633742	0.142260	0.585432	-0.013819	75.812019	-40.321732	-19.805073	2.058672	0.000000	-0.679470	0.000000	0.000000	0.000000	0.325981	0.046153	-0.069005	0.000000	0.000000	3.000000	58.000000	0.000000
14879.637076	0.142260	0.585432	-0.013819	75.898323	-39.987347	-19.463436	2.113002	0.000000	-0.690971	0.000000	0.000000	0.000000	0.325981	0.046153	-0.069005	0.000000	0.000000	3.000000	58.000000	0.000000
14879.640409	0.143151	0.585571	-0.013939	75.898323	-39.987347	-19.463436	2.113002	0.000000	-0.690971	0.000000	0.000000	0.000000	0.267186	0.041932	-0.035747	0.000000	0.000000	3.000000	58.000000	0.000000
14879.643742	0.143151	0.585571	-0.013939	75.898323	-39.987347	-19.463436	2.113002	0.000000	-0.690971	0.000000	0.000000	0.000000	0.267186	0.041932	-0.035747	0.000000	0.000000	3.000000	58.000000	0.000000
14879.647076	0.143819	0.585679	-0.013955	75.991760	-39.681499	-19.114094	2.113002	0.000000	-0.690971	0.000000	0.000000	0.000000	0.200645	0.032172	-0.004918	0.000000	0.000000	3.000000	58.000000	0.000000
14879.650409	0.143819	0.585679	-0.013955	75.991760	-39.681499	-19.114094	2.113002	0.000000	-0.690971	0.000000	0.000000	0.000000	0.200645	0.032172	-0.004918	0.000000	0.000000	3.000000	58.000000	0.000000
14879.653742	0.143819	0.585679	-0.013955	75.991760	-39.681499	-19.114094	2.113002	0.000000	-0.690971	0.000000	0.000000	0.000000	0.200645	0.032172	-0.004918	0.000000	0.000000	3.000000	58.000000	0.000000
14879.657076	0.143819	0.585679	-0.013955	76.106712	-39.379654	-18.718384	2.190974	0.000000	-0.697748	0.000000	0.000000	0.000000	0.200645	0.032172	-0.004918	0.000000	0.000000	3.000000	58.000000	0.000000
14879.660409	0.144288	0.585753	-0.013874	76.106712	-39.379654	-18.718384	2.190974	0.000000	-0.697748	0.000000	0.000000	0.000000	0.140462	0.022416	0.024163	0.000000	0.000000	3.000000	58.000000	0.000000
14879.663742	0.144288	0.585753	-0.013874	76.106712	-39.379654	-18.718384	2.190974	0.000000	-0.697748	0.000000	0.000000	0.000000	0.140462	0.022416	0.024163	0.000000	0.000000	3.000000	58.000000	0.000000
14879.667076	0.144288	0.585753	-0.013874	76.245567	-39.061993	-18.251192	2.190974	0.000000	-0.697748	0.000000	0.000000	0.000000	0.140462	0.022416	0.024163	0.000000	0.000000	3.000000	58.000000	0.000000
14879.670409	0.144288	0.585753	-0.013874	76.245567	-39.061993	-18.251192	2.190974	0.000000	-0.697748	0.000000	0.000000	0.000000	0.140462	0.022416	0.024163	0.000000	0.000000	3.000000	58.000000	0.000000
14879.673742	0.144527	0.585803	-0.013712	76.245567	-39.061993	-18.251192	2.190974	0.000000	-0.697748	0.000000	0.000000	0.000000	0.071727	0.014769	0.048667	0.000000	0.000000	3.000000	58.000000	0.000000
14879.677076	0.144527	0.585803	-0.013712	76.422974	-38.725334	-17.699261	2.214385	0.000000	-0.693721	0.000000	0.000000	0.000000	0.071727	0.014769	0.048667	0.000000	0.000000	3.000000	58.000000	0.000000
14879.680409	0.144527	0.585803	-0.013712	76.422974	-38.725334	-17.699261	2.214385	0.000000	-0.693721	0.000000	0.000000	0.000000	0.071727	0.014769	0.048667	0.000000	0.000000	3.000000	58.000000	0.000000
14879.683742	0.144527	0.585803	-0.013712	76.422974	-38.725334	-17.699261	2.214385	0.000000	-0.693721	0.000000	0.000000	0.000000	0.071727	0.014769	0.048667	0.000000	0.000000	3.000000	58.000000	0.000000
14879.687076	0.144599	0.585813	-0.013276	76.655655	-38.320847	-16.999254	2.226339	0.000000	-0.685610	0.000000	0.000000	0.000000	0.021625	0.003185	0.130738	0.000000	0.000000	3.000000	58.000000	0.000000
14879.690409	0.144599	0.585813	-0.013276	76.655655	-38.320847	-16.999254	2.226339	0.000000	-0.685610	0.000000	0.000000	0.000000	0.021625	0.003185	0.130738	0.000000	0.000000	3.000000	58.000000	0.000000
14879.693742	0.144599	0.585813	-0.013276	76.655655	-38.320847	-16.999254	2.226339	0.000000	-0.685610	0.000000	0.000000	0.000000	0.021625	0.003185	0.130738	0.000000	0.000000	3.000000	58.000000	0.000000
14879.697076	0.144599	0.585813	-0.013276	76.942558	-37.822086	-16.138769	2.229943	0.000000	-0.663820	0.000000	0.000000	0.000000	0.021625	0.003185	0.130738	0.000000	0.000000	3.000000	58.000000	0.000000
14879.700409	0.144523	0.585767	-0.013007	76.942558	-37.822086	-16.138769	2.229943	0.000000	-0.663820	0.000000	0.000000	0.000000	-0.022685	-0.013749	0.080692	0.000000	0.000000	3.000000	58.000000	0.000000
14879.703742	0.144523	0.585767	-0.013007	76.942558	-37.822086	-16.138769	2.229943	0.000000	-0.663820	0.000000	0.000000	0.000000	-0.022685	-0.013749	0.080692	0.000000	0.000000	3.000000	58.000000	0.000000
14879.707076	0.144523	0.585767	-0.013007	77.250069	-37.262550	-15.177297	2.229943	0.000000	-0.663820	0.000000	0.000000	0.000000	-0.022685	-0.013749	0.080692	0.000000	0.000000	3.000000	58.000000	0.000000
14879.710409	0.144523	0.585767	-0.013007	77.250069	-37.262550	-15.177297	2.229943	0.000000	-0.663820	0.000000	0.000000	0.000000	-0.022685	-0.013749	0.080692	0.000000	0.000000	3.000000	58.000000	0.000000
14879.713742	0.144316	0.585703	-0.012713	77.250069	-37.262550	-15.177297	2.229943	0.000000	-0.663820	0.000000	0.000000	0.000000	-0.062286	-0.019279	0.088194	0.000000	0.000000	3.000000	58.000000	0.000000
14879.717076	0.144051	0.585636	-0.012308	77.529686	-36.735107	-14.266912	2.226162	0.000000	-0.650372	0.000000	0.000000	0.000000	-0.079523	-0.020255	0.121680	0.000000	0.000000	3.000000	58.000000	0.000000
14879.720409	0.144051	0.585636	-0.012308	77.529686	-36.735107	-14.266912	2.226162	0.000000	-0.650372	0.000000	0.000000	0.000000	-0.079523	-0.020255	0.121680	0.000000	0.000000	3.000000	58.000000	0.000000
14879.723742	0.144051	0.585636	-0.012308	77.529686	-36.735107	-14.266912	2.226162	0.000000	-0.650372	0.000000	0.000000	0.000000	-0.079523	-0.020255	0.121680	0.000000	0.000000	3.000000	58.000000	0.000000
14879.727076	0.144051	0.585636	-0.012308	77.752953	-36.324493	-13.521264	2.202527	0.000000	-0.615393	0.000000	0.000000	0.000000	-0.079523	-0.020255	0.121680	0.000000	0.000000	3.000000	58.000000	0.000000
14879.730409	0.143589	0.585549	-0.011857	77.752953	-36.324493	-13.521264	2.202527	0.000000	-0.615393	0.000000	0.000000	0.000000	-0.138327	-0.025813	0.135210	0.000000	0.000000	3.000000	58.000000	0.000000
14879.733742	0.143589	0.585549	-0.011857	77.752953	-36.324493	-13.521264	2.202527	0.000000	-0.615393	0.000000	0.000000	0.000000	-0.138327	-0.025813	0.135210	0.000000	0.000000	3.000000	58.000000	0.000000
14879.737076	0.142997	0.585493	-0.011304	77.894539	-36.055115	-12.984272	2.202527	0.000000	-0.615393	0.000000	0.000000	0.000000	-0.177756	-0.017003	0.165810	0.000000	0.000000	3.000000	58.000000	0.000000
14879.740409	0.142997	0.585493	-0.011304	77.894539	-36.055115	-12.984272	2.202527	0.000000	-0.615393	0.000000	0.000000	0.000000	-0.177756	-0.017003	0.165810	0.000000	0.000000	3.000000	58.000000	0.000000
14879.743742	0.142997	0.585493	-0.011304	77.894539	-36.055115	-12.984272	2.202527	0.000000	-0.615393	0.000000	0.000000	0.000000	-0.177756	-0.017003	0.165810	0.000000	0.000000	3.000000	58.000000	0.000000
14879.747076	0.142997	0.585493	-0.011304	77.960190	-35.943111	-12.682447	2.149847	0.000000	-0.565222	0.000000	0.000000	0.000000	-0.177756	-0.017003	0.165810	0.000000	0.000000	3.000000	58.000000	0.000000
14879.750409	0.142304	0.585429	-0.010696	77.960190	-35.943111	-12.682447	2.149847	0.000000	-0.565222	0.000000	0.000000	0.000000	-0.207785	-0.019242	0.182532	0.000000	0.000000	3.000000	58.000000	0.000000
14879.753742	0.142304	0.585429	-0.010696	77.960190	-35.943111	-12.682447	2.149847	0.000000	-0.565222	0.000000	0.000000	0.000000	-0.207785	-0.019242	0.182532	0.000000	0.000000	3.000000	58.000000	0.000000
14879.757076	0.141492	0.585353	-0.010094	77.980415	-35.898140	-12.485179	2.149847	0.000000	-0.565222	0.000000	0.000000	0.000000	-0.243845	-0.022670	0.180600	0.000000	0.000000	3.000000	58.000000	0.000000
14879.760409	0.141492	0.585353	-0.010094	77.980415	-35.898140	-12.485179	2.149847	0.000000	-0.565222	0.000000	0.000000	0.000000	-0.243845	-0.022670	0.180600	0.000000	0.000000	3.000000	58.000000	0.000000
14879.763742	0.141492	0.585353	-0.010094	77.980415	-35.898140	-12.485179	2.149847	0.000000	-0.565222	0.000000	0.000000	0.000000	-0.243845	-0.022670	0.180600	0.000000	0.000000	3.000000	58.000000	0.000000
14879.767076	0.140592	0.585277	-0.009467	77.990501	-35.719353	-12.143250	2.074575	0.000000	-0.504700	0.000000	0.000000	0.000000	-0.269912	-0.022720	0.188154	0.000000	0.000000	3.000000	58.000000	0.000000
14879.770409	0.140592	0.585277	-0.009467	77.990501	-35.719353	-12.143250	2.074575	0.000000	-0.504700	0.000000	0.000000	0.000000	-0.269912	-0.022720	0.188154	0.000000	0.000000	3.000000	58.000000	0.000000
14879.773742	0.140592	0.585277	-0.009467	77.990501	-35.719353	-12.143250	2.074575	0.000000	-0.504700	0.000000	0.000000	0.000000	-0.269912	-0.022720	0.188154	0.000000	0.000000	3.000000	58.000000	0.000000
14879.777076	0.139683	0.585209	-0.008864	78.032379	-35.245979	-11.443660	2.029590	0.000000	-0.473341	0.000000	0.000000	0.000000	-0.272682	-0.020610	0.180753	0.000000	0.000000	3.000000	58.000000	0.000000
14879.780409	0.139683	0.585209	-0.008864	78.032379	-35.245979	-11.443660	2.029590	0.000000	-0.473341	0.000000	0.000000	0.000000	-0.272682	-0.020610	0.180753	0.000000	0.000000	3.000000	58.000000	0.000000
14879.783742	0.139683	0.585209	-0.008864	78.032379	-35.245979	-11.443660	2.029590	0.000000	-0.473341	0.000000	0.000000	0.000000	-0.272682	-0.020610	0.180753	0.000000	0.000000	3.000000	58.000000	0.000000
14879.787076	0.138696	0.585129	-0.008283	78.124908	-34.552441	-10.449188	1.984143	0.000000	-0.443216	0.000000	0.000000	0.000000	-0.296076	-0.023998	0.174421	0.000000	0.000000	3.000000	58.000000	0.000000
14879.790409	0.138696	0.585129	-0.008283	78.124908	-34.552441	-10.449188	1.984143	0.000000	-0.443216	0.000000	0.000000	0.000000	-0.296076	-0.023998	0.174421	0.000000	0.000000	3.000000	58.000000	0.000000
14879.793742	0.138696	0.585129	-0.008283	78.124908	-34.552441	-10.449188	1.984143	0.000000	-0.443216	0.000000	0.000000	0.000000	-0.296076	-0.023998	0.174421	0.000000	0.000000	3.000000	58.000000	0.000000
14879.797076	0.137636	0.585056	-0.007707	78.259254	-33.626472	-9.146674	1.934797	0.000000	-0.414146	0.000000	0.000000	0.000000	-0.317972	-0.021864	0.172789	0.000000	0.000000	3.000000	58.000000	0.000000
14879.800409	0.137636	0.585056	-0.007707	78.259254	-33.626472	-9.146674	1.934797	0.000000	-0.414146	0.000000	0.000000	0.000000	-0.317972	-0.021864	0.172789	0.000000	0.000000	3.000000	58.000000	0.000000
14879.803742	0.137636	0.585056	-0.007707	78.259254	-33.626472	-9.146674	1.934797	0.000000	-0.414146	0.000000	0.000000	0.000000	-0.317972	-0.021864	0.172789	0.000000	0.000000	3.000000	58.000000	0.000000
14879.807076	0.136491	0.584979	-0.007176	78.427589	-32.438969	-7.508226	1.881802	0.000000	-0.385348	0.000000	0.000000	0.000000	-0.343443	-0.023030	0.159295	0.000000	0.000000	3.000000	58.000000	0.000000
14879.810409	0.136491	0.584979	-0.007176	78.427589	-32.438969	-7.508226	1.881802	0.000000	-0.385348	0.000000	0.000000	0.000000	-0.343443	-0.023030	0.159295	0.000000	0.000000	3.000000	58.000000	0.000000
14879.813742	0.136491	0.584979	-0.007176	78.427589	-32.438969	-7.508226	1.881802	0.000000	-0.385348	0.000000	0.000000	0.000000	-0.343443	-0.023030	0.159295	0.000000	0.000000	3.000000	58.000000	0.000000
14879.817076	0.135267	0.584917	-0.006674	78.635345	-31.032299	-5.577559	1.824561	0.000000	-0.358798	0.000000	0.000000	0.000000	-0.367368	-0.018657	0.150471	0.000000	0.000000	3.000000	58.000000	0.000000
14879.820409	0.135267	0.584917	-0.006674	78.635345	-31.032299	-5.577559	1.824561	0.000000	-0.358798	0.000000	0.000000	0.000000	-0.367368	-0.018657	0.150471	0.000000	0.000000	3.000000	58.000000	0.000000
14879.823742	0.135267	0.584917	-0.006674	78.635345	-31.032299	-5.577559	1.824561	0.000000	-0.358798	0.000000	0.000000	0.000000	-0.367368	-0.018657	0.150471	0.000000	0.000000	3.000000	58.000000	0.000000
14879.827076	0.133910	0.584880	-0.006145	78.874733	-29.423420	-3.363759	1.763333	0.000000	-0.333720	0.000000	0.000000	0.000000	-0.407029	-0.010975	0.158909	0.000000	0.000000	3.000000	58.000000	0.000000
14879.830409	0.133910	0.584880	-0.006145	78.874733	-29.423420	-3.363759	1.763333	0.000000	-0.333720	0.000000	0.000000	0.000000	-0.407029	-0.010975	0.158909	0.000000	0.000000	3.000000	58.000000	0.000000
14879.833742	0.133910	0.584880	-0.006145	78.874733	-29.423420	-3.363759	1.763333	0.000000	-0.333720	0.000000	0.000000	0.000000	-0.407029	-0.010975	0.158909	0.000000	0.000000	3.000000	58.000000	0.000000
14879.837076	0.132447	0.584840	-0.005656	79.127823	-27.661777	-0.952732	1.695495	0.000000	-0.307235	0.000000	0.000000	0.000000	-0.438807	-0.012099	0.146613	0.000000	0.000000	3.000000	58.000000	0.000000
14879.840409	0.132447	0.584840	-0.005656	79.127823	-27.661777	-0.952732	1.695495	0.000000	-0.307235	0.000000	0.000000	0.000000	-0.438807	-0.012099	0.146613	0.000000	0.000000	3.000000	58.000000	0.000000
14879.843742	0.132447	0.584840	-0.005656	79.127823	-27.661777	-0.952732	1.695495	0.000000	-0.307235	0.000000	0.000000	0.000000	-0.438807	-0.012099	0.146613	0.000000	0.000000	3.000000	58.000000	0.000000
14879.847076	0.130966	0.584818	-0.005150	79.386406	-25.922512	1.420423	1.622360	0.000000	-0.282800	0.000000	0.000000	0.000000	-0.444363	-0.006585	0.151926	0.000000	0.000000	3.000000	58.000000	0.000000
14879.850409	0.130966	0.584818	-0.005150	79.386406	-25.922512	1.420423	1.622360	0.000000	-0.282800	0.000000	0.000000	0.000000	-0.444363	-0.006585	0.151926	0.000000	0.000000	3.000000	58.000000	0.000000
14879.853742	0.130966	0.584818	-0.005150	79.386406	-25.922512	1.420423	1.622360	0.000000	-0.282800	0.000000	0.000000	0.000000	-0.444363	-0.006585	0.151926	0.000000	0.000000	3.000000	58.000000	0.000000
14879.857076	0.129444	0.584792	-0.004704	79.642464	-24.232790	3.706861	1.548300	0.000000	-0.257479	0.000000	0.000000	0.000000	-0.456717	-0.007732	0.133660	0.000000	0.000000	3.000000	58.000000	0.000000
14879.860409	0.129444	0.584792	-0.004704	79.642464	-24.232790	3.706861	1.548300	0.000000	-0.257479	0.000000	0.000000	0.000000	-0.456717	-0.007732	0.133660	0.000000	0.000000	3.000000	58.000000	0.000000
14879.863742	0.129444	0.584792	-0.004704	79.642464	-24.232790	3.706861	1.548300	0.000000	-0.257479	0.000000	0.000000	0.000000	-0.456717	-0.007732	0.133660	0.000000	0.000000	3.000000	58.000000	0.000000
14879.867076	0.127956	0.584774	-0.004299	79.892731	-22.704884	5.846237	1.472180	0.000000	-0.235202	0.000000	0.000000	0.000000	-0.446216	-0.005518	0.121584	0.000000	0.000000	3.000000	58.000000	0.000000
14879.870409	0.127956	0.584774	-0.004299	79.892731	-22.704884	5.846237	1.472180	0.000000	-0.235202	0.000000	0.000000	0.000000	-0.446216	-0.005518	0.121584	0.000000	0.000000	3.000000	58.000000	0.000000
14879.873742	0.127956	0.584774	-0.004299	79.892731	-22.704884	5.846237	1.472180	0.000000	-0.235202	0.000000	0.000000	0.000000	-0.446216	-0.005518	0.121584	0.000000	0.000000	3.000000	58.000000	0.000000
14879.877076	0.126530	0.584759	-0.004008	80.137291	-21.394836	7.609865	1.397811	0.000000	-0.214938	0.000000	0.000000	0.000000	-0.427919	-0.004424	0.087324	0.000000	0.000000	3.000000	58.000000	0.000000
14879.880409	0.126530	0.584759	-0.004008	80.137291	-21.394836	7.609865	1.397811	0.000000	-0.214938	0.000000	0.000000	0.000000	-0.427919	-0.004424	0.087324	0.000000	0.000000	3.000000	58.000000	0.000000
14879.883742	0.126530	0.584759	-0.004008	80.137291	-21.394836	7.609865	1.397811	0.000000	-0.214938	0.000000	0.000000	0.000000	-0.427919	-0.004424	0.087324	0.000000	0.000000	3.000000	58.000000	0.000000
14879.887076	0.125198	0.584759	-0.003797	80.353516	-20.238337	8.746984	1.326491	0.000000	-0.200384	0.000000	0.000000	0.000000	-0.399618	-0.000062	0.063252	0.000000	0.000000	3.000000	58.000000	0.000000
14879.890409	0.125198	0.584759	-0.003797	80.353516	-20.238337	8.746984	1.326491	0.000000	-0.200384	0.000000	0.000000	0.000000	-0.399618	-0.000062	0.063252	0.000000	0.000000	3.000000	58.000000	0.000000
14879.893742	0.125198	0.584759	-0.003797	80.353516	-20.238337	8.746984	1.326491	0.000000	-0.200384	0.000000	0.000000	0.000000	-0.399618	-0.000062	0.063252	0.000000	0.000000	3.000000	58.000000	0.000000
14879.897076	0.123959	0.584799	-0.003672	80.522812	-19.258390	9.404946	1.259888	0.000000	-0.189842	0.000000	0.000000	0.000000	-0.371704	0.012021	0.037410	0.000000	0.000000	3.000000	58.000000	0.000000
14879.900409	0.123959	0.584799	-0.003672	80.522812	-19.258390	9.404946	1.259888	0.000000	-0.189842	0.000000	0.000000	0.000000	-0.371704	0.012021	0.037410	0.000000	0.000000	3.000000	58.000000	0.000000
14879.903742	0.123959	0.584799	-0.003672	80.522812	-19.258390	9.404946	1.259888	0.000000	-0.189842	0.000000	0.000000	0.000000	-0.371704	0.012021	0.037410	0.000000	0.000000	3.000000	58.000000	0.000000
14879.907076	0.122837	0.584854	-0.003632	80.647789	-18.516573	9.971717	1.197937	0.000000	-0.183607	0.000000	0.000000	0.000000	-0.336629	0.016393	0.012063	0.000000	0.000000	3.000000	58.000000	0.000000
14879.910409	0.122837	0.584854	-0.003632	80.647789	-18.516573	9.971717	1.197937	0.000000	-0.183607	0.000000	0.000000	0.000000	-0.336629	0.016393	0.012063	0.000000	0.000000	3.000000	58.000000	0.000000
14879.913742	0.122837	0.584854	-0.003632	80.647789	-18.516573	9.971717	1.197937	0.000000	-0.183607	0.000000	0.000000	0.000000	-0.336629	0.016393	0.012063	0.000000	0.000000	3.000000	58.000000	0.000000
14879.917076	0.121810	0.584923	-0.003670	80.727310	-18.066591	10.626222	1.141832	0.000000	-0.181597	0.000000	0.000000	0.000000	-0.307913	0.020723	-0.011294	0.000000	0.000000	3.000000	58.000000	0.000000
14879.920409	0.121810	0.584923	-0.003670	80.727310	-18.066591	10.626222	1.141832	0.000000	-0.181597	0.000000	0.000000	0.000000	-0.307913	0.020723	-0.011294	0.000000	0.000000	3.000000	58.000000	0.000000
14879.923742	0.121810	0.584923	-0.003670	80.727310	-18.066591	10.626222	1.141832	0.000000	-0.181597	0.000000	0.000000	0.000000	-0.307913	0.020723	-0.011294	0.000000	0.000000	3.000000	58.000000	0.000000
14879.927076	0.121810	0.584923	-0.003670	80.753166	-18.005964	10.837608	1.090513	0.000000	-0.183479	0.000000	0.000000	0.000000	-0.307913	0.020723	-0.011294	0.000000	0.000000	3.000000	58.000000	0.000000
14879.930409	0.120865	0.584999	-0.003756	80.753166	-18.005964	10.837608	1.090513	0.000000	-0.183479	0.000000	0.000000	0.000000	-0.283722	0.022832	-0.025814	0.000000	0.000000	3.000000	58.000000	0.000000
14879.933742	0.120865	0.584999	-0.003756	80.753166	-18.005964	10.837608	1.090513	0.000000	-0.183479	0.000000	0.000000	0.000000	-0.283722	0.022832	-0.025814	0.000000	0.000000	3.000000	58.000000	0.000000
14879.937076	0.120056	0.585115	-0.003937	80.736427	-18.228064	10.677652	1.090513	0.000000	-0.183479	0.000000	0.000000	0.000000	-0.242514	0.034806	-0.054273	0.000000	0.000000	3.000000	58.000000	0.000000
14879.940409	0.120056	0.585115	-0.003937	80.736427	-18.228064	10.677652	1.090513	0.000000	-0.183479	0.000000	0.000000	0.000000	-0.242514	0.034806	-0.054273	0.000000	0.000000	3.000000	58.000000	0.000000
14879.943742	0.120056	0.585115	-0.003937	80.736427	-18.228064	10.677652	1.090513	0.000000	-0.183479	0.000000	0.000000	0.000000	-0.242514	0.034806	-0.054273	0.000000	0.000000	3.000000	58.000000	0.000000
14879.947076	0.120056	0.585115	-0.003937	80.701172	-18.544266	10.378798	1.002807	0.000000	-0.196827	0.000000	0.000000	0.000000	-0.242514	0.034806	-0.054273	0.000000	0.000000	3.000000	58.000000	0.000000
14879.950409	0.119348	0.585263	-0.004177	80.701172	-18.544266	10.378798	1.002807	0.000000	-0.196827	0.000000	0.000000	0.000000	-0.212366	0.044540	-0.072189	0.000000	0.000000	3.000000	58.000000	0.000000
14879.953742	0.119348	0.585263	-0.004177	80.701172	-18.544266	10.378798	1.002807	0.000000	-0.196827	0.000000	0.000000	0.000000	-0.212366	0.044540	-0.072189	0.000000	0.000000	3.000000	58.000000	0.000000
14879.957076	0.118687	0.585455	-0.004421	80.646088	-18.972227	9.935281	1.002807	0.000000	-0.196827	0.000000	0.000000	0.000000	-0.198470	0.057602	-0.073055	0.000000	0.000000	3.000000	58.000000	0.000000
14879.960409	0.118687	0.585455	-0.004421	80.646088	-18.972227	9.935281	1.002807	0.000000	-0.196827	0.000000	0.000000	0.000000	-0.198470	0.057602	-0.073055	0.000000	0.000000	3.000000	58.000000	0.000000
14879.963742	0.118687	0.585455	-0.004421	80.646088	-18.972227	9.935281	1.002807	0.000000	-0.196827	0.000000	0.000000	0.000000	-0.198470	0.057602	-0.073055	0.000000	0.000000	3.000000	58.000000	0.000000
14879.967076	0.118687	0.585455	-0.004421	80.556458	-19.608282	9.222766	0.934335	0.000000	-0.221034	0.000000	0.000000	0.000000	-0.198470	0.057602	-0.073055	0.000000	0.000000	3.000000	58.000000	0.000000
14879.970409	0.118016	0.585636	-0.004705	80.556458	-19.608282	9.222766	0.934335	0.000000	-0.221034	0.000000	0.000000	0.000000	-0.201340	0.054114	-0.085236	0.000000	0.000000	3.000000	58.000000	0.000000
14879.973742	0.118016	0.585636	-0.004705	80.556458	-19.608282	9.222766	0.934335	0.000000	-0.221034	0.000000	0.000000	0.000000	-0.201340	0.054114	-0.085236	0.000000	0.000000	3.000000	58.000000	0.000000
14879.977076	0.117332	0.585852	-0.004952	80.426582	-20.507282	8.185365	0.934335	0.000000	-0.221034	0.000000	0.000000	0.000000	-0.204978	0.064971	-0.074082	0.000000	0.000000	3.000000	58.000000	0.000000
14879.980409	0.117332	0.585852	-0.004952	80.426582	-20.507282	8.185365	0.934335	0.000000	-0.221034	0.000000	0.000000	0.000000	-0.204978	0.064971	-0.074082	0.000000	0.000000	3.000000	58.000000	0.000000
14879.983742	0.117332	0.585852	-0.004952	80.426582	-20.507282	8.185365	0.934335	0.000000	-0.221034	0.000000	0.000000	0.000000	-0.204978	0.064971	-0.074082	0.000000	0.000000	3.000000	58.000000	0.000000
14879.987076	0.117332	0.585852	-0.004952	80.249702	-21.650969	6.840824	0.866615	0.000000	-0.247587	0.000000	0.000000	0.000000	-0.204978	0.064971	-0.074082	0.000000	0.000000	3.000000	58.000000	0.000000
14879.990409	0.116581	0.586050	-0.005200	80.249702	-21.650969	6.840824	0.866615	0.000000	-0.247587	0.000000	0.000000	0.000000	-0.225319	0.059315	-0.074362	0.000000	0.000000	3.000000	58.000000	0.000000
14879.993742	0.116581	0.586050	-0.005200	80.249702	-21.650969	6.840824	0.866615	0.000000	-0.247587	0.000000	0.000000	0.000000	-0.225319	0.059315	-0.074362	0.000000	0.000000	3.000000	58.000000	0.000000
14879.997076	0.115814	0.586265	-0.005427	80.051178	-22.859552	5.405445	0.866615	0.000000	-0.247587	0.000000	0.000000	0.000000	-0.230226	0.064676	-0.068216	0.000000	0.000000	3.000000	58.000000	0.000000
14880.000409	0.115814	0.586265	-0.005427	80.051178	-22.859552	5.405445	0.866615	0.000000	-0.247587	0.000000	0.000000	0.000000	-0.230226	0.064676	-0.068216	0.000000	0.000000	3.000000	58.000000	0.000000
14880.003742	0.115814	0.586265	-0.005427	80.051178	-22.859552	5.405445	0.866615	0.000000	-0.247587	0.000000	0.000000	0.000000	-0.230226	0.064676	-0.068216	0.000000	0.000000	3.000000	58.000000	0.000000
14880.007076	0.115814	0.586265	-0.005427	79.856384	-23.967855	4.081069	0.790691	0.000000	-0.271350	0.000000	0.000000	0.000000	-0.230226	0.064676	-0.068216	0.000000	0.000000	3.000000	58.000000	0.000000
14880.010409	0.115069	0.586480	-0.005661	79.856384	-23.967855	4.081069	0.790691	0.000000	-0.271350	0.000000	0.000000	0.000000	-0.223529	0.064525	-0.070287	0.000000	0.000000	3.000000	58.000000	0.000000
14880.013742	0.115069	0.586480	-0.005661	79.856384	-23.967855	4.081069	0.790691	0.000000	-0.271350	0.000000	0.000000	0.000000	-0.223529	0.064525	-0.070287	0.000000	0.000000	3.000000	58.000000	0.000000
14880.017076	0.114356	0.586706	-0.005863	79.684204	-24.864582	3.011216	0.790691	0.000000	-0.271350	0.000000	0.000000	0.000000	-0.213835	0.067758	-0.060445	0.000000	0.000000	3.000000	58.000000	0.000000
14880.020409	0.114356	0.586706	-0.005863	79.684204	-24.864582	3.011216	0.790691	0.000000	-0.271350	0.000000	0.000000	0.000000	-0.213835	0.067758	-0.060445	0.000000	0.000000	3.000000	58.000000	0.000000
14880.023742	0.114356	0.586706	-0.005863	79.684204	-24.864582	3.011216	0.790691	0.000000	-0.271350	0.000000	0.000000	0.000000	-0.213835	0.067758	-0.060445	0.000000	0.000000	3.000000	58.000000	0.000000
14880.027076	0.114356	0.586706	-0.005863	79.556747	-25.536343	2.231727	0.717797	0.000000	-0.293138	0.000000	0.000000	0.000000	-0.213835	0.067758	-0.060445	0.000000	0.000000	3.000000	58.000000	0.000000
14880.030409	0.113647	0.586881	-0.006052	79.556747	-25.536343	2.231727	0.717797	0.000000	-0.293138	0.000000	0.000000	0.000000	-0.212577	0.052392	-0.056702	0.000000	0.000000	3.000000	58.000000	0.000000
14880.033742	0.113647	0.586881	-0.006052	79.556747	-25.536343	2.231727	0.717797	0.000000	-0.293138	0.000000	0.000000	0.000000	-0.212577	0.052392	-0.056702	0.000000	0.000000	3.000000	58.000000	0.000000
14880.037076	0.112967	0.587048	-0.006224	79.474083	-25.960424	1.768010	0.717797	0.000000	-0.293138	0.000000	0.000000	0.000000	-0.204193	0.050189	-0.051695	0.000000	0.000000	3.000000	58.000000	0.000000
14880.040409	0.112967	0.587048	-0.006224	79.474083	-25.960424	1.768010	0.717797	0.000000	-0.293138	0.000000	0.000000	0.000000	-0.204193	0.050189	-0.051695	0.000000	0.000000	3.000000	58.000000	0.000000
14880.043742	0.112967	0.587048	-0.006224	79.474083	-25.960424	1.768010	0.717797	0.000000	-0.293138	0.000000	0.000000	0.000000	-0.204193	0.050189	-0.051695	0.000000	0.000000	3.000000	58.000000	0.000000
14880.047076	0.112967	0.587048	-0.006224	79.419739	-26.256922	1.469437	0.648335	0.000000	-0.311205	0.000000	0.000000	0.000000	-0.204193	0.050189	-0.051695	0.000000	0.000000	3.000000	58.000000	0.000000
14880.050409	0.112310	0.587190	-0.006396	79.419739	-26.256922	1.469437	0.648335	0.000000	-0.311205	0.000000	0.000000	0.000000	-0.197071	0.042458	-0.051562	0.000000	0.000000	3.000000	58.000000	0.000000
14880.053742	0.112310	0.587190	-0.006396	79.419739	-26.256922	1.469437	0.648335	0.000000	-0.311205	0.000000	0.000000	0.000000	-0.197071	0.042458	-0.051562	0.000000	0.000000	3.000000	58.000000	0.000000
14880.057076	0.111622	0.587317	-0.006512	79.377434	-26.497299	1.250975	0.648335	0.000000	-0.311205	0.000000	0.000000	0.000000	-0.206261	0.038204	-0.034719	0.000000	0.000000	3.000000	58.000000	0.000000
14880.060409	0.111622	0.587317	-0.006512	79.377434	-26.497299	1.250975	0.648335	0.000000	-0.311205	0.000000	0.000000	0.000000	-0.206261	0.038204	-0.034719	0.000000	0.000000	3.000000	58.000000	0.000000
14880.063742	0.111622	0.587317	-0.006512	79.377434	-26.497299	1.250975	0.648335	0.000000	-0.311205	0.000000	0.000000	0.000000	-0.206261	0.038204	-0.034719	0.000000	0.000000	3.000000	58.000000	0.000000
14880.067076	0.111622	0.587317	-0.006512	79.348633	-26.717955	1.068077	0.581113	0.000000	-0.325585	0.000000	0.000000	0.000000	-0.206261	0.038204	-0.034719	0.000000	0.000000	3.000000	58.000000	0.000000
14880.070409	0.110923	0.587387	-0.006586	79.348633	-26.717955	1.068077	0.581113	0.000000	-0.325585	0.000000	0.000000	0.000000	-0.209781	0.020865	-0.022337	0.000000	0.000000	3.000000	58.000000	0.000000
14880.073742	0.110923	0.587387	-0.006586	79.348633	-26.717955	1.068077	0.581113	0.000000	-0.325585	0.000000	0.000000	0.000000	-0.209781	0.020865	-0.022337	0.000000	0.000000	3.000000	58.000000	0.000000
14880.077076	0.110251	0.587449	-0.006644	79.333046	-26.871330	0.969969	0.581113	0.000000	-0.325585	0.000000	0.000000	0.000000	-0.201529	0.018729	-0.017248	0.000000	0.000000	3.000000	58.000000	0.000000
14880.080409	0.110251	0.587449	-0.006644	79.333046	-26.871330	0.969969	0.581113	0.000000	-0.325585	0.000000	0.000000	0.000000	-0.201529	0.018729	-0.017248	0.000000	0.000000	3.000000	58.000000	0.000000
14880.083742	0.110251	0.587449	-0.006644	79.333046	-26.871330	0.969969	0.581113	0.000000	-0.325585	0.000000	0.000000	0.000000	-0.201529	0.018729	-0.017248	0.000000	0.000000	3.000000	58.000000	0.000000
14880.087076	0.110251	0.587449	-0.006644	79.324844	-26.978127	0.937195	0.512562	0.000000	-0.332182	0.000000	0.000000	0.000000	-0.201529	0.018729	-0.017248	0.000000	0.000000	3.000000	58.000000	0.000000
14880.090409	0.109537	0.587511	-0.006692	79.324844	-26.978127	0.937195	0.512562	0.000000	-0.332182	0.000000	0.000000	0.000000	-0.214249	0.018702	-0.014435	0.000000	0.000000	3.000000	58.000000	0.000000
14880.093742	0.109537	0.587511	-0.006692	79.324844	-26.978127	0.937195	0.512562	0.000000	-0.332182	0.000000	0.000000	0.000000	-0.214249	0.018702	-0.014435	0.000000	0.000000	3.000000	58.000000	0.000000
14880.097076	0.108792	0.587560	-0.006684	79.316917	-27.055700	0.943840	0.512562	0.000000	-0.332182	0.000000	0.000000	0.000000	-0.223586	0.014518	0.002316	0.000000	0.000000	3.000000	58.000000	0.000000
14880.100409	0.108792	0.587560	-0.006684	79.316917	-27.055700	0.943840	0.512562	0.000000	-0.332182	0.000000	0.000000	0.000000	-0.223586	0.014518	0.002316	0.000000	0.000000	3.000000	58.000000	0.000000
14880.103742	0.108792	0.587560	-0.006684	79.316917	-27.055700	0.943840	0.512562	0.000000	-0.332182	0.000000	0.000000	0.000000	-0.223586	0.014518	0.002316	0.000000	0.000000	3.000000	58.000000	0.000000
14880.107076	0.108792	0.587560	-0.006684	79.303085	-27.064014	1.026528	0.439589	0.000000	-0.334202	0.000000	0.000000	0.000000	-0.223586	0.014518	0.002316	0.000000	0.000000	3.000000	58.000000	0.000000
14880.110409	0.108010	0.587601	-0.006644	79.303085	-27.064014	1.026528	0.439589	0.000000	-0.334202	0.000000	0.000000	0.000000	-0.234667	0.012431	0.012022	0.000000	0.000000	3.000000	58.000000	0.000000
14880.113742	0.108010	0.587601	-0.006644	79.303085	-27.064014	1.026528	0.439589	0.000000	-0.334202	0.000000	0.000000	0.000000	-0.234667	0.012431	0.012022	0.000000	0.000000	3.000000	58.000000	0.000000
14880.117076	0.107196	0.587629	-0.006548	79.273857	-26.990421	1.200389	0.439589	0.000000	-0.334202	0.000000	0.000000	0.000000	-0.244119	0.008280	0.028678	0.000000	0.000000	3.000000	58.000000	0.000000
14880.120409	0.107196	0.587629	-0.006548	79.273857	-26.990421	1.200389	0.439589	0.000000	-0.334202	0.000000	0.000000	0.000000	-0.244119	0.008280	0.028678	0.000000	0.000000	3.000000	58.000000	0.000000
14880.123742	0.107196	0.587629	-0.006548	79.273857	-26.990421	1.200389	0.439589	0.000000	-0.334202	0.000000	0.000000	0.000000	-0.244119	0.008280	0.028678	0.000000	0.000000	3.000000	58.000000	0.000000
14880.127076	0.107196	0.587629	-0.006548	79.220428	-26.778120	1.510875	0.359792	0.000000	-0.327419	0.000000	0.000000	0.000000	-0.244119	0.008280	0.028678	0.000000	0.000000	3.000000	58.000000	0.000000
14880.130409	0.106358	0.587680	-0.006365	79.220428	-26.778120	1.510875	0.359792	0.000000	-0.327419	0.000000	0.000000	0.000000	-0.251326	0.015199	0.055142	0.000000	0.000000	3.000000	58.000000	0.000000
14880.133742	0.106358	0.587680	-0.006365	79.220428	-26.778120	1.510875	0.359792	0.000000	-0.327419	0.000000	0.000000	0.000000	-0.251326	0.015199	0.055142	0.000000	0.000000	3.000000	58.000000	0.000000
14880.137076	0.105531	0.587716	-0.006136	79.152397	-26.468750	1.923262	0.359792	0.000000	-0.327419	0.000000	0.000000	0.000000	-0.248139	0.011041	0.068699	0.000000	0.000000	3.000000	58.000000	0.000000
14880.140409	0.105531	0.587716	-0.006136	79.152397	-26.468750	1.923262	0.359792	0.000000	-0.327419	0.000000	0.000000	0.000000	-0.248139	0.011041	0.068699	0.000000	0.000000	3.000000	58.000000	0.000000
14880.143742	0.105531	0.587716	-0.006136	79.152397	-26.468750	1.923262	0.359792	0.000000	-0.327419	0.000000	0.000000	0.000000	-0.248139	0.011041	0.068699	0.000000	0.000000	3.000000	58.000000	0.000000
14880.147076	0.105531	0.587716	-0.006136	79.085861	-26.068216	2.438007	0.276548	0.000000	-0.306779	0.000000	0.000000	0.000000	-0.248139	0.011041	0.068699	0.000000	0.000000	3.000000	58.000000	0.000000
14880.150409	0.104698	0.587732	-0.005833	79.085861	-26.068216	2.438007	0.276548	0.000000	-0.306779	0.000000	0.000000	0.000000	-0.249830	0.004842	0.090781	0.000000	0.000000	3.000000	58.000000	0.000000
14880.153742	0.104698	0.587732	-0.005833	79.085861	-26.068216	2.438007	0.276548	0.000000	-0.306779	0.000000	0.000000	0.000000	-0.249830	0.004842	0.090781	0.000000	0.000000	3.000000	58.000000	0.000000
14880.157076	0.103870	0.587742	-0.005509	79.055496	-25.561464	3.114685	0.276548	0.000000	-0.306779	0.000000	0.000000	0.000000	-0.248447	0.002779	0.097336	0.000000	0.000000	3.000000	58.000000	0.000000
14880.160409	0.103870	0.587742	-0.005509	79.055496	-25.561464	3.114685	0.276548	0.000000	-0.306779	0.000000	0.000000	0.000000	-0.248447	0.002779	0.097336	0.000000	0.000000	3.000000	58.000000	0.000000
14880.163742	0.103870	0.587742	-0.005509	79.055496	-25.561464	3.114685	0.276548	0.000000	-0.306779	0.000000	0.000000	0.000000	-0.248447	0.002779	0.097336	0.000000	0.000000	3.000000	58.000000	0.000000
14880.167076	0.103870	0.587742	-0.005509	79.058510	-24.936068	3.942205	0.193502	0.000000	-0.275426	0.000000	0.000000	0.000000	-0.248447	0.002779	0.097336	0.000000	0.000000	3.000000	58.000000	0.000000
14880.170409	0.103087	0.587700	-0.005181	79.058510	-24.936068	3.942205	0.193502	0.000000	-0.275426	0.000000	0.000000	0.000000	-0.234877	-0.012443	0.098114	0.000000	0.000000	3.000000	58.000000	0.000000
14880.173742	0.103087	0.587700	-0.005181	79.058510	-24.936068	3.942205	0.193502	0.000000	-0.275426	0.000000	0.000000	0.000000	-0.234877	-0.012443	0.098114	0.000000	0.000000	3.000000	58.000000	0.000000
14880.177076	0.102330	0.587652	-0.004837	79.083244	-24.215652	4.896419	0.193502	0.000000	-0.275426	0.000000	0.000000	0.000000	-0.227101	-0.014518	0.103268	0.000000	0.000000	3.000000	58.000000	0.000000
14880.180409	0.102330	0.587652	-0.004837	79.083244	-24.215652	4.896419	0.193502	0.000000	-0.275426	0.000000	0.000000	0.000000	-0.227101	-0.014518	0.103268	0.000000	0.000000	3.000000	58.000000	0.000000
14880.183742	0.102330	0.587652	-0.004837	79.083244	-24.215652	4.896419	0.193502	0.000000	-0.275426	0.000000	0.000000	0.000000	-0.227101	-0.014518	0.103268	0.000000	0.000000	3.000000	58.000000	0.000000
14880.187076	0.102330	0.587652	-0.004837	79.138779	-23.501278	5.871946	0.116506	0.000000	-0.241862	0.000000	0.000000	0.000000	-0.227101	-0.014518	0.103268	0.000000	0.000000	3.000000	58.000000	0.000000
14880.190409	0.101572	0.587603	-0.004494	79.138779	-23.501278	5.871946	0.116506	0.000000	-0.241862	0.000000	0.000000	0.000000	-0.227370	-0.014537	0.102883	0.000000	0.000000	3.000000	58.000000	0.000000
14880.193742	0.101572	0.587603	-0.004494	79.138779	-23.501278	5.871946	0.116506	0.000000	-0.241862	0.000000	0.000000	0.000000	-0.227370	-0.014537	0.102883	0.000000	0.000000	3.000000	58.000000	0.000000
14880.197076	0.100826	0.587543	-0.004197	79.209785	-22.770027	6.856268	0.116506	0.000000	-0.241862	0.000000	0.000000	0.000000	-0.223850	-0.017999	0.089094	0.000000	0.000000	3.000000	58.000000	0.000000
14880.200409	0.100826	0.587543	-0.004197	79.209785	-22.770027	6.856268	0.116506	0.000000	-0.241862	0.000000	0.000000	0.000000	-0.223850	-0.017999	0.089094	0.000000	0.000000	3.000000	58.000000	0.000000
14880.203742	0.100826	0.587543	-0.004197	79.209785	-22.770027	6.856268	0.116506	0.000000	-0.241862	0.000000	0.000000	0.000000	-0.223850	-0.017999	0.089094	0.000000	0.000000	3.000000	58.000000	0.000000
14880.207076	0.100078	0.587509	-0.003909	79.263435	-21.915255	7.804924	0.041302	0.000000	-0.209866	0.000000	0.000000	0.000000	-0.224525	-0.010411	0.086636	0.000000	0.000000	3.000000	58.000000	0.000000
14880.210409	0.100078	0.587509	-0.003909	79.263435	-21.915255	7.804924	0.041302	0.000000	-0.209866	0.000000	0.000000	0.000000	-0.224525	-0.010411	0.086636	0.000000	0.000000	3.000000	58.000000	0.000000
14880.213742	0.100078	0.587509	-0.003909	79.263435	-21.915255	7.804924	0.041302	0.000000	-0.209866	0.000000	0.000000	0.000000	-0.224525	-0.010411	0.086636	0.000000	0.000000	3.000000	58.000000	0.000000
14880.217076	0.099350	0.587474	-0.003626	79.295113	-20.919607	8.584989	0.003881	0.000000	-0.195426	0.000000	0.000000	0.000000	-0.218275	-0.010423	0.084848	0.000000	0.000000	3.000000	58.000000	0.000000
14880.220409	0.099350	0.587474	-0.003626	79.295113	-20.919607	8.584989	0.003881	0.000000	-0.195426	0.000000	0.000000	0.000000	-0.218275	-0.010423	0.084848	0.000000	0.000000	3.000000	58.000000	0.000000
14880.223742	0.099350	0.587474	-0.003626	79.295113	-20.919607	8.584989	0.003881	0.000000	-0.195426	0.000000	0.000000	0.000000	-0.218275	-0.010423	0.084848	0.000000	0.000000	3.000000	58.000000	0.000000
14880.227076	0.099350	0.587474	-0.003626	79.300217	-19.722614	9.379262	-0.032498	0.000000	-0.181285	0.000000	0.000000	0.000000	-0.218275	-0.010423	0.084848	0.000000	0.000000	3.000000	58.000000	0.000000
14880.230409	0.098605	0.587432	-0.003316	79.300217	-19.722614	9.379262	-0.032498	0.000000	-0.181285	0.000000	0.000000	0.000000	-0.223409	-0.012522	0.092932	0.000000	0.000000	3.000000	58.000000	0.000000
14880.233742	0.098605	0.587432	-0.003316	79.300217	-19.722614	9.379262	-0.032498	0.000000	-0.181285	0.000000	0.000000	0.000000	-0.223409	-0.012522	0.092932	0.000000	0.000000	3.000000	58.000000	0.000000
14880.237076	0.097858	0.587416	-0.003014	79.281601	-18.378799	10.619472	-0.032498	0.000000	-0.181285	0.000000	0.000000	0.000000	-0.224092	-0.004912	0.090476	0.000000	0.000000	3.000000	58.000000	0.000000
14880.240409	0.097858	0.587416	-0.003014	79.281601	-18.378799	10.619472	-0.032498	0.000000	-0.181285	0.000000	0.000000	0.000000	-0.224092	-0.004912	0.090476	0.000000	0.000000	3.000000	58.000000	0.000000
14880.243742	0.097858	0.587416	-0.003014	79.281601	-18.378799	10.619472	-0.032498	0.000000	-0.181285	0.000000	0.000000	0.000000	-0.224092	-0.004912	0.090476	0.000000	0.000000	3.000000	58.000000	0.000000
14880.247076	0.097858	0.587416	-0.003014	79.228607	-17.037931	12.259033	-0.107081	0.000000	-0.150717	0.000000	0.000000	0.000000	-0.224092	-0.004912	0.090476	0.000000	0.000000	3.000000	58.000000	0.000000
14880.250409	0.097080	0.587429	-0.002648	79.228607	-17.037931	12.259033	-0.107081	0.000000	-0.150717	0.000000	0.000000	0.000000	-0.233643	0.004033	0.109806	0.000000	0.000000	3.000000	58.000000	0.000000
14880.253742	0.097080	0.587429	-0.002648	79.228607	-17.037931	12.259033	-0.107081	0.000000	-0.150717	0.000000	0.000000	0.000000	-0.233643	0.004033	0.109806	0.000000	0.000000	3.000000	58.000000	0.000000
14880.257076	0.096316	0.587450	-0.002312	79.165253	-15.797823	13.787036	-0.107081	0.000000	-0.150717	0.000000	0.000000	0.000000	-0.228955	0.006108	0.100989	0.000000	0.000000	3.000000	58.000000	0.000000
14880.260409	0.096316	0.587450	-0.002312	79.165253	-15.797823	13.787036	-0.107081	0.000000	-0.150717	0.000000	0.000000	0.000000	-0.228955	0.006108	0.100989	0.000000	0.000000	3.000000	58.000000	0.000000
14880.263742	0.096316	0.587450	-0.002312	79.165253	-15.797823	13.787036	-0.107081	0.000000	-0.150717	0.000000	0.000000	0.000000	-0.228955	0.006108	0.100989	0.000000	0.000000	3.000000	58.000000	0.000000
14880.267076	0.096316	0.587450	-0.002312	79.105446	-14.637027	15.226843	-0.184181	0.000000	-0.115584	0.000000	0.000000	0.000000	-0.228955	0.006108	0.100989	0.000000	0.000000	3.000000	58.000000	0.000000
14880.270409	0.095599	0.587488	-0.001969	79.105446	-14.637027	15.226843	-0.184181	0.000000	-0.115584	0.000000	0.000000	0.000000	-0.215217	0.011620	0.102829	0.000000	0.000000	3.000000	58.000000	0.000000
14880.273742	0.095599	0.587488	-0.001969	79.105446	-14.637027	15.226843	-0.184181	0.000000	-0.115584	0.000000	0.000000	0.000000	-0.215217	0.011620	0.102829	0.000000	0.000000	3.000000	58.000000	0.000000
14880.277076	0.094906	0.587546	-0.001615	79.056793	-13.526059	16.600281	-0.184181	0.000000	-0.115584	0.000000	0.000000	0.000000	-0.207961	0.017154	0.106083	0.000000	0.000000	3.000000	58.000000	0.000000
14880.280409	0.094906	0.587546	-0.001615	79.056793	-13.526059	16.600281	-0.184181	0.000000	-0.115584	0.000000	0.000000	0.000000	-0.207961	0.017154	0.106083	0.000000	0.000000	3.000000	58.000000	0.000000
14880.283742	0.094906	0.587546	-0.001615	79.056793	-13.526059	16.600281	-0.184181	0.000000	-0.115584	0.000000	0.000000	0.000000	-0.207961	0.017154	0.106083	0.000000	0.000000	3.000000	58.000000	0.000000
14880.287076	0.094906	0.587546	-0.001615	79.018967	-12.431443	17.857656	-0.254711	0.000000	-0.080766	0.000000	0.000000	0.000000	-0.207961	0.017154	0.106083	0.000000	0.000000	3.000000	58.000000	0.000000
14880.290409	0.094250	0.587610	-0.001295	79.018967	-12.431443	17.857656	-0.254711	0.000000	-0.080766	0.000000	0.000000	0.000000	-0.196702	0.019268	0.096029	0.000000	0.000000	3.000000	58.000000	0.000000
14880.293742	0.094250	0.587610	-0.001295	79.018967	-12.431443	17.857656	-0.254711	0.000000	-0.080766	0.000000	0.000000	0.000000	-0.196702	0.019268	0.096029	0.000000	0.000000	3.000000	58.000000	0.000000
14880.297076	0.093619	0.587692	-0.000964	79.010971	-11.415411	18.702894	-0.254711	0.000000	-0.080766	0.000000	0.000000	0.000000	-0.189418	0.024784	0.099355	0.000000	0.000000	3.000000	58.000000	0.000000
14880.300409	0.093619	0.587692	-0.000964	79.010971	-11.415411	18.702894	-0.254711	0.000000	-0.080766	0.000000	0.000000	0.000000	-0.189418	0.024784	0.099355	0.000000	0.000000	3.000000	58.000000	0.000000
14880.303742	0.093619	0.587692	-0.000964	79.010971	-11.415411	18.702894	-0.254711	0.000000	-0.080766	0.000000	0.000000	0.000000	-0.189418	0.024784	0.099355	0.000000	0.000000	3.000000	58.000000	0.000000
14880.307076	0.093619	0.587692	-0.000964	79.024345	-10.426840	19.515045	-0.319064	0.000000	-0.048202	0.000000	0.000000	0.000000	-0.189418	0.024784	0.099355	0.000000	0.000000	3.000000	58.000000	0.000000
14880.310409	0.093055	0.587793	-0.000631	79.024345	-10.426840	19.515045	-0.319064	0.000000	-0.048202	0.000000	0.000000	0.000000	-0.169137	0.030323	0.100057	0.000000	0.000000	3.000000	58.000000	0.000000
14880.313742	0.093055	0.587793	-0.000631	79.024345	-10.426840	19.515045	-0.319064	0.000000	-0.048202	0.000000	0.000000	0.000000	-0.169137	0.030323	0.100057	0.000000	0.000000	3.000000	58.000000	0.000000
14880.317076	0.092511	0.587920	-0.000309	79.051880	-9.502276	20.556223	-0.319064	0.000000	-0.048202	0.000000	0.000000	0.000000	-0.163276	0.037972	0.096416	0.000000	0.000000	3.000000	58.000000	0.000000
14880.320409	0.092511	0.587920	-0.000309	79.051880	-9.502276	20.556223	-0.319064	0.000000	-0.048202	0.000000	0.000000	0.000000	-0.163276	0.037972	0.096416	0.000000	0.000000	3.000000	58.000000	0.000000
14880.323742	0.092511	0.587920	-0.000309	79.051880	-9.502276	20.556223	-0.319064	0.000000	-0.048202	0.000000	0.000000	0.000000	-0.163276	0.037972	0.096416	0.000000	0.000000	3.000000	58.000000	0.000000
14880.327076	0.092511	0.587920	-0.000309	79.087067	-8.660282	21.603359	-0.374466	0.000000	-0.015456	0.000000	0.000000	0.000000	-0.163276	0.037972	0.096416	0.000000	0.000000	3.000000	58.000000	0.000000
14880.330409	0.092025	0.588069	0.000083	79.087067	-8.660282	21.603359	-0.374466	0.000000	-0.015456	0.000000	0.000000	0.000000	-0.145627	0.044835	0.117578	0.000000	0.000000	3.000000	58.000000	0.000000
14880.333742	0.092025	0.588069	0.000083	79.087067	-8.660282	21.603359	-0.374466	0.000000	-0.015456	0.000000	0.000000	0.000000	-0.145627	0.044835	0.117578	0.000000	0.000000	3.000000	58.000000	0.000000
14880.337076	0.091668	0.588245	0.000441	79.120346	-7.916683	22.581127	-0.374466	0.000000	-0.015456	0.000000	0.000000	0.000000	-0.107191	0.052539	0.107460	0.000000	0.000000	3.000000	58.000000	0.000000
14880.340409	0.091668	0.588245	0.000441	79.120346	-7.916683	22.581127	-0.374466	0.000000	-0.015456	0.000000	0.000000	0.000000	-0.107191	0.052539	0.107460	0.000000	0.000000	3.000000	58.000000	0.000000
14880.343742	0.091668	0.588245	0.000441	79.120346	-7.916683	22.581127	-0.374466	0.000000	-0.015456	0.000000	0.000000	0.000000	-0.107191	0.052539	0.107460	0.000000	0.000000	3.000000	58.000000	0.000000
14880.347076	0.091668	0.588245	0.000441	79.131523	-7.318882	23.359484	-0.416603	0.000000	0.022050	0.000000	0.000000	0.000000	-0.107191	0.052539	0.107460	0.000000	0.000000	3.000000	58.000000	0.000000
14880.350409	0.091413	0.588443	0.000861	79.131523	-7.318882	23.359484	-0.416603	0.000000	0.022050	0.000000	0.000000	0.000000	-0.076496	0.059421	0.126123	0.000000	0.000000	3.000000	58.000000	0.000000
14880.353742	0.091413	0.588443	0.000861	79.131523	-7.318882	23.359484	-0.416603	0.000000	0.022050	0.000000	0.000000	0.000000	-0.076496	0.059421	0.126123	0.000000	0.000000	3.000000	58.000000	0.000000
14880.357076	0.091179	0.588641	0.001277	79.122650	-6.909879	23.885992	-0.416603	0.000000	0.022050	0.000000	0.000000	0.000000	-0.070142	0.059456	0.124731	0.000000	0.000000	3.000000	58.000000	0.000000
14880.360409	0.091179	0.588641	0.001277	79.122650	-6.909879	23.885992	-0.416603	0.000000	0.022050	0.000000	0.000000	0.000000	-0.070142	0.059456	0.124731	0.000000	0.000000	3.000000	58.000000	0.000000
14880.363742	0.091179	0.588641	0.001277	79.122650	-6.909879	23.885992	-0.416603	0.000000	0.022050	0.000000	0.000000	0.000000	-0.070142	0.059456	0.124731	0.000000	0.000000	3.000000	58.000000	0.000000
14880.367076	0.091179	0.588641	0.001277	79.095642	-6.721968	24.110781	-0.441043	0.000000	0.063859	0.000000	0.000000	0.000000	-0.070142	0.059456	0.124731	0.000000	0.000000	3.000000	58.000000	0.000000
14880.370409	0.091015	0.588832	0.001703	79.095642	-6.721968	24.110781	-0.441043	0.000000	0.063859	0.000000	0.000000	0.000000	-0.049304	0.057367	0.127809	0.000000	0.000000	3.000000	58.000000	0.000000
14880.373742	0.091015	0.588832	0.001703	79.095642	-6.721968	24.110781	-0.441043	0.000000	0.063859	0.000000	0.000000	0.000000	-0.049304	0.057367	0.127809	0.000000	0.000000	3.000000	58.000000	0.000000
14880.377076	0.091015	0.588832	0.001703	79.056412	-6.685771	24.072481	-0.441043	0.000000	0.063859	0.000000	0.000000	0.000000	-0.049304	0.057367	0.127809	0.000000	0.000000	3.000000	58.000000	0.000000
14880.380409	0.091015	0.588832	0.001703	79.056412	-6.685771	24.072481	-0.441043	0.000000	0.063859	0.000000	0.000000	0.000000	-0.049304	0.057367	0.127809	0.000000	0.000000	3.000000	58.000000	0.000000
14880.383742	0.090912	0.589005	0.002100	79.056412	-6.685771	24.072481	-0.441043	0.000000	0.063859	0.000000	0.000000	0.000000	-0.030794	0.051841	0.118924	0.000000	0.000000	3.000000	58.000000	0.000000
14880.387076	0.090873	0.589203	0.002476	79.020111	-6.649513	23.829268	-0.449260	0.000000	0.085161	0.000000	0.000000	0.000000	-0.011671	0.059548	0.112869	0.000000	0.000000	3.000000	58.000000	0.000000
14880.390409	0.090873	0.589203	0.002476	79.020111	-6.649513	23.829268	-0.449260	0.000000	0.085161	0.000000	0.000000	0.000000	-0.011671	0.059548	0.112869	0.000000	0.000000	3.000000	58.000000	0.000000
14880.393742	0.090873	0.589203	0.002476	79.020111	-6.649513	23.829268	-0.449260	0.000000	0.085161	0.000000	0.000000	0.000000	-0.011671	0.059548	0.112869	0.000000	0.000000	3.000000	58.000000	0.000000
14880.397076	0.090873	0.589203	0.002476	78.981415	-6.596393	23.455706	-0.456337	0.000000	0.123793	0.000000	0.000000	0.000000	-0.011671	0.059548	0.112869	0.000000	0.000000	3.000000	58.000000	0.000000
14880.400409	0.090848	0.589391	0.002808	78.981415	-6.596393	23.455706	-0.456337	0.000000	0.123793	0.000000	0.000000	0.000000	-0.007550	0.056144	0.099548	0.000000	0.000000	3.000000	58.000000	0.000000
14880.403742	0.090848	0.589391	0.002808	78.981415	-6.596393	23.455706	-0.456337	0.000000	0.123793	0.000000	0.000000	0.000000	-0.007550	0.056144	0.099548	0.000000	0.000000	3.000000	58.000000	0.000000
14880.407076	0.090848	0.589391	0.002808	78.948563	-6.556196	23.111609	-0.456337	0.000000	0.123793	0.000000	0.000000	0.000000	-0.007550	0.056144	0.099548	0.000000	0.000000	3.000000	58.000000	0.000000
14880.410409	0.090848	0.589391	0.002808	78.948563	-6.556196	23.111609	-0.456337	0.000000	0.123793	0.000000	0.000000	0.000000	-0.007550	0.056144	0.099548	0.000000	0.000000	3.000000	58.000000	0.000000
14880.413742	0.090801	0.589578	0.003144	78.948563	-6.556196	23.111609	-0.456337	0.000000	0.123793	0.000000	0.000000	0.000000	-0.014146	0.056154	0.100798	0.000000	0.000000	3.000000	58.000000	0.000000
14880.417076	0.090719	0.589761	0.003420	78.912796	-6.511469	22.939686	-0.457596	0.000000	0.140384	0.000000	0.000000	0.000000	-0.024511	0.054884	0.083027	0.000000	0.000000	3.000000	58.000000	0.000000
14880.420409	0.090719	0.589761	0.003420	78.912796	-6.511469	22.939686	-0.457596	0.000000	0.140384	0.000000	0.000000	0.000000	-0.024511	0.054884	0.083027	0.000000	0.000000	3.000000	58.000000	0.000000
14880.423742	0.090719	0.589761	0.003420	78.912796	-6.511469	22.939686	-0.457596	0.000000	0.140384	0.000000	0.000000	0.000000	-0.024511	0.054884	0.083027	0.000000	0.000000	3.000000	58.000000	0.000000
14880.427076	0.090719	0.589761	0.003420	78.882950	-6.479467	22.925104	-0.464038	0.000000	0.171022	0.000000	0.000000	0.000000	-0.024511	0.054884	0.083027	0.000000	0.000000	3.000000	58.000000	0.000000
14880.430409	0.090634	0.589925	0.003681	78.882950	-6.479467	22.925104	-0.464038	0.000000	0.171022	0.000000	0.000000	0.000000	-0.025529	0.049334	0.078071	0.000000	0.000000	3.000000	58.000000	0.000000
14880.433742	0.090634	0.589925	0.003681	78.882950	-6.479467	22.925104	-0.464038	0.000000	0.171022	0.000000	0.000000	0.000000	-0.025529	0.049334	0.078071	0.000000	0.000000	3.000000	58.000000	0.000000
14880.437076	0.090634	0.589925	0.003681	78.856110	-6.455250	22.961224	-0.464038	0.000000	0.171022	0.000000	0.000000	0.000000	-0.025529	0.049334	0.078071	0.000000	0.000000	3.000000	58.000000	0.000000
14880.440409	0.090634	0.589925	0.003681	78.856110	-6.455250	22.961224	-0.464038	0.000000	0.171022	0.000000	0.000000	0.000000	-0.025529	0.049334	0.078071	0.000000	0.000000	3.000000	58.000000	0.000000
14880.443742	0.090511	0.590067	0.003865	78.856110	-6.455250	22.961224	-0.464038	0.000000	0.171022	0.000000	0.000000	0.000000	-0.036840	0.042462	0.055398	0.000000	0.000000	3.000000	58.000000	0.000000
14880.447076	0.090511	0.590067	0.003865	78.838173	-6.442847	22.982502	-0.468293	0.000000	0.184033	0.000000	0.000000	0.000000	-0.036840	0.042462	0.055398	0.000000	0.000000	3.000000	58.000000	0.000000
14880.450409	0.090511	0.590067	0.003865	78.838173	-6.442847	22.982502	-0.468293	0.000000	0.184033	0.000000	0.000000	0.000000	-0.036840	0.042462	0.055398	0.000000	0.000000	3.000000	58.000000	0.000000
14880.453742	0.090511	0.590067	0.003865	78.838173	-6.442847	22.982502	-0.468293	0.000000	0.184033	0.000000	0.000000	0.000000	-0.036840	0.042462	0.055398	0.000000	0.000000	3.000000	58.000000	0.000000
14880.457076	0.090318	0.590275	0.004156	78.823296	-6.435286	22.990891	-0.474434	0.000000	0.193266	0.000000	0.000000	0.000000	-0.057928	0.062652	0.087212	0.000000	0.000000	3.000000	58.000000	0.000000
14880.460409	0.090318	0.590275	0.004156	78.823296	-6.435286	22.990891	-0.474434	0.000000	0.193266	0.000000	0.000000	0.000000	-0.057928	0.062652	0.087212	0.000000	0.000000	3.000000	58.000000	0.000000
14880.463742	0.090318	0.590275	0.004156	78.823296	-6.435286	22.990891	-0.474434	0.000000	0.193266	0.000000	0.000000	0.000000	-0.057928	0.062652	0.087212	0.000000	0.000000	3.000000	58.000000	0.000000
14880.467076	0.090240	0.590331	0.004222	78.811340	-6.427122	22.994352	-0.484088	0.000000	0.207802	0.000000	0.000000	0.000000	-0.023402	0.016731	0.019874	0.000000	0.000000	3.000000	58.000000	0.000000
14880.470409	0.090240	0.590331	0.004222	78.811340	-6.427122	22.994352	-0.484088	0.000000	0.207802	0.000000	0.000000	0.000000	-0.023402	0.016731	0.019874	0.000000	0.000000	3.000000	58.000000	0.000000
14880.473742	0.090240	0.590331	0.004222	78.811340	-6.427122	22.994352	-0.484088	0.000000	0.207802	0.000000	0.000000	0.000000	-0.023402	0.016731	0.019874	0.000000	0.000000	3.000000	58.000000	0.000000
14880.477076	0.090240	0.590331	0.004222	78.805374	-6.423047	22.964167	-0.487988	0.000000	0.211114	0.000000	0.000000	0.000000	-0.023402	0.016731	0.019874	0.000000	0.000000	3.000000	58.000000	0.000000
14880.480409	0.090203	0.590368	0.004264	78.805374	-6.423047	22.964167	-0.487988	0.000000	0.211114	0.000000	0.000000	0.000000	-0.011222	0.011146	0.012389	0.000000	0.000000	3.000000	58.000000	0.000000
14880.483742	0.090203	0.590368	0.004264	78.805374	-6.423047	22.964167	-0.487988	0.000000	0.211114	0.000000	0.000000	0.000000	-0.011222	0.011146	0.012389	0.000000	0.000000	3.000000	58.000000	0.000000
14880.487076	0.090203	0.590368	0.004264	78.801842	-6.427789	22.888723	-0.487988	0.000000	0.211114	0.000000	0.000000	0.000000	-0.011222	0.011146	0.012389	0.000000	0.000000	3.000000	58.000000	0.000000
14880.490409	0.090203	0.590368	0.004264	78.801842	-6.427789	22.888723	-0.487988	0.000000	0.211114	0.000000	0.000000	0.000000	-0.011222	0.011146	0.012389	0.000000	0.000000	3.000000	58.000000	0.000000
14880.493742	0.090162	0.590387	0.004289	78.801842	-6.427789	22.888723	-0.487988	0.000000	0.211114	0.000000	0.000000	0.000000	-0.012184	0.005590	0.007478	0.000000	0.000000	3.000000	58.000000	0.000000
14880.497076	0.090162	0.590387	0.004289	78.796791	-6.455517	22.803852	-0.489858	0.000000	0.213179	0.000000	0.000000	0.000000	-0.012184	0.005590	0.007478	0.000000	0.000000	3.000000	58.000000	0.000000
14880.500409	0.090162	0.590387	0.004289	78.796791	-6.455517	22.803852	-0.489858	0.000000	0.213179	0.000000	0.000000	0.000000	-0.012184	0.005590	0.007478	0.000000	0.000000	3.000000	58.000000	0.000000
14880.503742	0.090162	0.590387	0.004289	78.796791	-6.455517	22.803852	-0.489858	0.000000	0.213179	0.000000	0.000000	0.000000	-0.012184	0.005590	0.007478	0.000000	0.000000	3.000000	58.000000	0.000000
14880.507076	0.090107	0.590417	0.004358	78.787582	-6.534513	22.699192	-0.491889	0.000000	0.214425	0.000000	0.000000	0.000000	-0.016425	0.009020	0.020721	0.000000	0.000000	3.000000	58.000000	0.000000
14880.510409	0.090107	0.590417	0.004358	78.787582	-6.534513	22.699192	-0.491889	0.000000	0.214425	0.000000	0.000000	0.000000	-0.016425	0.009020	0.020721	0.000000	0.000000	3.000000	58.000000	0.000000
14880.513742	0.090107	0.590417	0.004358	78.787582	-6.534513	22.699192	-0.491889	0.000000	0.214425	0.000000	0.000000	0.000000	-0.016425	0.009020	0.020721	0.000000	0.000000	3.000000	58.000000	0.000000
14880.517076	0.090107	0.590417	0.004358	78.779755	-6.643820	22.572445	-0.494626	0.000000	0.217879	0.000000	0.000000	0.000000	-0.016425	0.009020	0.020721	0.000000	0.000000	3.000000	58.000000	0.000000
14880.520409	0.090077	0.590396	0.004437	78.779755	-6.643820	22.572445	-0.494626	0.000000	0.217879	0.000000	0.000000	0.000000	-0.009019	-0.006382	0.023721	0.000000	0.000000	3.000000	58.000000	0.000000
14880.523742	0.090077	0.590396	0.004437	78.779755	-6.643820	22.572445	-0.494626	0.000000	0.217879	0.000000	0.000000	0.000000	-0.009019	-0.006382	0.023721	0.000000	0.000000	3.000000	58.000000	0.000000
14880.527076	0.090077	0.590396	0.004437	78.776581	-6.692396	22.521772	-0.494626	0.000000	0.217879	0.000000	0.000000	0.000000	-0.009019	-0.006382	0.023721	0.000000	0.000000	3.000000	58.000000	0.000000
14880.530409	0.090077	0.590396	0.004437	78.776581	-6.692396	22.521772	-0.494626	0.000000	0.217879	0.000000	0.000000	0.000000	-0.009019	-0.006382	0.023721	0.000000	0.000000	3.000000	58.000000	0.000000
14880.533742	0.090030	0.590367	0.004543	78.776581	-6.692396	22.521772	-0.494626	0.000000	0.217879	0.000000	0.000000	0.000000	-0.014223	-0.008513	0.032053	0.000000	0.000000	3.000000	58.000000	0.000000
14880.537076	0.090030	0.590367	0.004543	78.776596	-6.700551	22.513803	-0.496130	0.000000	0.221832	0.000000	0.000000	0.000000	-0.014223	-0.008513	0.032053	0.000000	0.000000	3.000000	58.000000	0.000000
14880.540409	0.090030	0.590367	0.004543	78.776596	-6.700551	22.513803	-0.496130	0.000000	0.221832	0.000000	0.000000	0.000000	-0.014223	-0.008513	0.032053	0.000000	0.000000	3.000000	58.000000	0.000000
14880.543742	0.090030	0.590367	0.004543	78.776596	-6.700551	22.513803	-0.496130	0.000000	0.221832	0.000000	0.000000	0.000000	-0.014223	-0.008513	0.032053	0.000000	0.000000	3.000000	58.000000	0.000000
14880.547076	0.089911	0.590256	0.004867	78.779579	-6.716235	22.508904	-0.498500	0.000000	0.227174	0.000000	0.000000	0.000000	-0.035726	-0.033308	0.097001	0.000000	0.000000	3.000000	58.000000	0.000000
14880.550409	0.089911	0.590256	0.004867	78.779579	-6.716235	22.508904	-0.498500	0.000000	0.227174	0.000000	0.000000	0.000000	-0.035726	-0.033308	0.097001	0.000000	0.000000	3.000000	58.000000	0.000000
14880.553742	0.089911	0.590256	0.004867	78.779579	-6.716235	22.508904	-0.498500	0.000000	0.227174	0.000000	0.000000	0.000000	-0.035726	-0.033308	0.097001	0.000000	0.000000	3.000000	58.000000	0.000000
14880.557076	0.089911	0.590256	0.004867	78.788498	-6.744253	22.486223	-0.504454	0.000000	0.243341	0.000000	0.000000	0.000000	-0.035726	-0.033308	0.097001	0.000000	0.000000	3.000000	58.000000	0.000000
14880.560409	0.089855	0.590136	0.005046	78.788498	-6.744253	22.486223	-0.504454	0.000000	0.243341	0.000000	0.000000	0.000000	-0.016850	-0.035976	0.053838	0.000000	0.000000	3.000000	58.000000	0.000000
14880.563742	0.089855	0.590136	0.005046	78.788498	-6.744253	22.486223	-0.504454	0.000000	0.243341	0.000000	0.000000	0.000000	-0.016850	-0.035976	0.053838	0.000000	0.000000	3.000000	58.000000	0.000000
14880.567076	0.089822	0.589991	0.005229	78.800446	-6.771690	22.458605	-0.504454	0.000000	0.243341	0.000000	0.000000	0.000000	-0.009873	-0.043705	0.054683	0.000000	0.000000	3.000000	58.000000	0.000000
14880.570409	0.089822	0.589991	0.005229	78.800446	-6.771690	22.458605	-0.504454	0.000000	0.243341	0.000000	0.000000	0.000000	-0.009873	-0.043705	0.054683	0.000000	0.000000	3.000000	58.000000	0.000000
14880.573742	0.089822	0.589991	0.005229	78.800446	-6.771690	22.458605	-0.504454	0.000000	0.243341	0.000000	0.000000	0.000000	-0.009873	-0.043705	0.054683	0.000000	0.000000	3.000000	58.000000	0.000000
14880.577076	0.089822	0.589991	0.005229	78.815369	-6.801282	22.433985	-0.508908	0.000000	0.261428	0.000000	0.000000	0.000000	-0.009873	-0.043705	0.054683	0.000000	0.000000	3.000000	58.000000	0.000000
14880.580409	0.089809	0.589801	0.005397	78.815369	-6.801282	22.433985	-0.508908	0.000000	0.261428	0.000000	0.000000	0.000000	-0.003843	-0.057077	0.050608	0.000000	0.000000	3.000000	58.000000	0.000000
14880.583742	0.089809	0.589801	0.005397	78.815369	-6.801282	22.433985	-0.508908	0.000000	0.261428	0.000000	0.000000	0.000000	-0.003843	-0.057077	0.050608	0.000000	0.000000	3.000000	58.000000	0.000000
14880.587076	0.089809	0.589801	0.005397	78.839195	-6.840060	22.386475	-0.508908	0.000000	0.261428	0.000000	0.000000	0.000000	-0.003843	-0.057077	0.050608	0.000000	0.000000	3.000000	58.000000	0.000000
14880.590409	0.089809	0.589801	0.005397	78.839195	-6.840060	22.386475	-0.508908	0.000000	0.261428	0.000000	0.000000	0.000000	-0.003843	-0.057077	0.050608	0.000000	0.000000	3.000000	58.000000	0.000000
14880.593742	0.089834	0.589573	0.005525	78.839195	-6.840060	22.386475	-0.508908	0.000000	0.261428	0.000000	0.000000	0.000000	0.007413	-0.068243	0.038193	0.000000	0.000000	3.000000	58.000000	0.000000
14880.597076	0.089834	0.589573	0.005525	78.863022	-6.878993	22.346796	-0.509548	0.000000	0.269863	0.000000	0.000000	0.000000	0.007413	-0.068243	0.038193	0.000000	0.000000	3.000000	58.000000	0.000000
14880.600409	0.089834	0.589573	0.005525	78.863022	-6.878993	22.346796	-0.509548	0.000000	0.269863	0.000000	0.000000	0.000000	0.007413	-0.068243	0.038193	0.000000	0.000000	3.000000	58.000000	0.000000
14880.603742	0.089834	0.589573	0.005525	78.863022	-6.878993	22.346796	-0.509548	0.000000	0.269863	0.000000	0.000000	0.000000	0.007413	-0.068243	0.038193	0.000000	0.000000	3.000000	58.000000	0.000000
14880.607076	0.089872	0.589088	0.005723	78.892815	-6.927906	22.288963	-0.508313	0.000000	0.276228	0.000000	0.000000	0.000000	0.011532	-0.145558	0.059400	0.000000	0.000000	3.000000	58.000000	0.000000
14880.610409	0.089872	0.589088	0.005723	78.892815	-6.927906	22.288963	-0.508313	0.000000	0.276228	0.000000	0.000000	0.000000	0.011532	-0.145558	0.059400	0.000000	0.000000	3.000000	58.000000	0.000000
14880.613742	0.089872	0.589088	0.005723	78.892815	-6.927906	22.288963	-0.508313	0.000000	0.276228	0.000000	0.000000	0.000000	0.011532	-0.145558	0.059400	0.000000	0.000000	3.000000	58.000000	0.000000
14880.617076	0.089872	0.589088	0.005723	78.925591	-6.979290	22.225851	-0.506391	0.000000	0.286128	0.000000	0.000000	0.000000	0.011532	-0.145558	0.059400	0.000000	0.000000	3.000000	58.000000	0.000000
14880.620409	0.089909	0.588804	0.005796	78.925591	-6.979290	22.225851	-0.506391	0.000000	0.286128	0.000000	0.000000	0.000000	0.011120	-0.085020	0.022036	0.000000	0.000000	3.000000	58.000000	0.000000
14880.623742	0.089909	0.588804	0.005796	78.925591	-6.979290	22.225851	-0.506391	0.000000	0.286128	0.000000	0.000000	0.000000	0.011120	-0.085020	0.022036	0.000000	0.000000	3.000000	58.000000	0.000000
14880.627076	0.089909	0.588804	0.005796	78.961281	-7.035979	22.117451	-0.506391	0.000000	0.286128	0.000000	0.000000	0.000000	0.011120	-0.085020	0.022036	0.000000	0.000000	3.000000	58.000000	0.000000
14880.630409	0.089909	0.588804	0.005796	78.961281	-7.035979	22.117451	-0.506391	0.000000	0.286128	0.000000	0.000000	0.000000	0.011120	-0.085020	0.022036	0.000000	0.000000	3.000000	58.000000	0.000000
14880.633742	0.089939	0.588510	0.005829	78.961281	-7.035979	22.117451	-0.506391	0.000000	0.286128	0.000000	0.000000	0.000000	0.008789	-0.088434	0.010016	0.000000	0.000000	3.000000	58.000000	0.000000
14880.637076	0.089939	0.588510	0.005829	78.999977	-7.095315	21.875944	-0.504538	0.000000	0.289801	0.000000	0.000000	0.000000	0.008789	-0.088434	0.010016	0.000000	0.000000	3.000000	58.000000	0.000000
14880.640409	0.089939	0.588510	0.005829	78.999977	-7.095315	21.875944	-0.504538	0.000000	0.289801	0.000000	0.000000	0.000000	0.008789	-0.088434	0.010016	0.000000	0.000000	3.000000	58.000000	0.000000
14880.643742	0.089939	0.588510	0.005829	78.999977	-7.095315	21.875944	-0.504538	0.000000	0.289801	0.000000	0.000000	0.000000	0.008789	-0.088434	0.010016	0.000000	0.000000	3.000000	58.000000	0.000000
14880.647076	0.090031	0.587865	0.005838	79.041611	-7.160161	21.405462	-0.503073	0.000000	0.291470	0.000000	0.000000	0.000000	0.027858	-0.193516	0.002495	0.000000	0.000000	3.000000	58.000000	0.000000
14880.650409	0.090031	0.587865	0.005838	79.041611	-7.160161	21.405462	-0.503073	0.000000	0.291470	0.000000	0.000000	0.000000	0.027858	-0.193516	0.002495	0.000000	0.000000	3.000000	58.000000	0.000000
14880.653742	0.090031	0.587865	0.005838	79.041611	-7.160161	21.405462	-0.503073	0.000000	0.291470	0.000000	0.000000	0.000000	0.027858	-0.193516	0.002495	0.000000	0.000000	3.000000	58.000000	0.000000
14880.657076	0.090031	0.587865	0.005838	79.083282	-7.225537	20.870621	-0.498430	0.000000	0.291886	0.000000	0.000000	0.000000	0.027858	-0.193516	0.002495	0.000000	0.000000	3.000000	58.000000	0.000000
14880.660409	0.090072	0.587540	0.005810	79.083282	-7.225537	20.870621	-0.498430	0.000000	0.291886	0.000000	0.000000	0.000000	0.012060	-0.097343	-0.008361	0.000000	0.000000	3.000000	58.000000	0.000000
14880.663742	0.090072	0.587540	0.005810	79.083282	-7.225537	20.870621	-0.498430	0.000000	0.291886	0.000000	0.000000	0.000000	0.012060	-0.097343	-0.008361	0.000000	0.000000	3.000000	58.000000	0.000000
14880.667076	0.090072	0.587540	0.005810	79.122406	-7.282157	20.412884	-0.498430	0.000000	0.291886	0.000000	0.000000	0.000000	0.012060	-0.097343	-0.008361	0.000000	0.000000	3.000000	58.000000	0.000000
14880.670409	0.090072	0.587540	0.005810	79.122406	-7.282157	20.412884	-0.498430	0.000000	0.291886	0.000000	0.000000	0.000000	0.012060	-0.097343	-0.008361	0.000000	0.000000	3.000000	58.000000	0.000000
14880.673742	0.090093	0.587234	0.005803	79.122406	-7.282157	20.412884	-0.498430	0.000000	0.291886	0.000000	0.000000	0.000000	0.006413	-0.091769	-0.002203	0.000000	0.000000	3.000000	58.000000	0.000000
14880.677076	0.090093	0.587234	0.005803	79.162689	-7.325332	20.283163	-0.496420	0.000000	0.290492	0.000000	0.000000	0.000000	0.006413	-0.091769	-0.002203	0.000000	0.000000	3.000000	58.000000	0.000000
14880.680409	0.090093	0.587234	0.005803	79.162689	-7.325332	20.283163	-0.496420	0.000000	0.290492	0.000000	0.000000	0.000000	0.006413	-0.091769	-0.002203	0.000000	0.000000	3.000000	58.000000	0.000000
14880.683742	0.090093	0.587234	0.005803	79.162689	-7.325332	20.283163	-0.496420	0.000000	0.290492	0.000000	0.000000	0.000000	0.006413	-0.091769	-0.002203	0.000000	0.000000	3.000000	58.000000	0.000000
14880.687076	0.090155	0.586674	0.005769	79.195915	-7.369687	20.234037	-0.495351	0.000000	0.290125	0.000000	0.000000	0.000000	0.018576	-0.168056	-0.010034	0.000000	0.000000	3.000000	58.000000	0.000000
14880.690409	0.090155	0.586674	0.005769	79.195915	-7.369687	20.234037	-0.495351	0.000000	0.290125	0.000000	0.000000	0.000000	0.018576	-0.168056	-0.010034	0.000000	0.000000	3.000000	58.000000	0.000000
14880.693742	0.090155	0.586674	0.005769	79.195915	-7.369687	20.234037	-0.495351	0.000000	0.290125	0.000000	0.000000	0.000000	0.018576	-0.168056	-0.010034	0.000000	0.000000	3.000000	58.000000	0.000000
14880.697076	0.090155	0.586674	0.005769	79.222633	-7.410942	20.186514	-0.492255	0.000000	0.288453	0.000000	0.000000	0.000000	0.018576	-0.168056	-0.010034	0.000000	0.000000	3.000000	58.000000	0.000000
14880.700409	0.090202	0.586457	0.005776	79.222633	-7.410942	20.186514	-0.492255	0.000000	0.288453	0.000000	0.000000	0.000000	0.014094	-0.065192	0.002094	0.000000	0.000000	3.000000	58.000000	0.000000
14880.703742	0.090202	0.586457	0.005776	79.222633	-7.410942	20.186514	-0.492255	0.000000	0.288453	0.000000	0.000000	0.000000	0.014094	-0.065192	0.002094	0.000000	0.000000	3.000000	58.000000	0.000000
14880.707076	0.090202	0.586457	0.005776	79.243416	-7.447413	20.141422	-0.492255	0.000000	0.288453	0.000000	0.000000	0.000000	0.014094	-0.065192	0.002094	0.000000	0.000000	3.000000	58.000000	0.000000
14880.710409	0.090202	0.586457	0.005776	79.243416	-7.447413	20.141422	-0.492255	0.000000	0.288453	0.000000	0.000000	0.000000	0.014094	-0.065192	0.002094	0.000000	0.000000	3.000000	58.000000	0.000000
14880.713742	0.090183	0.586309	0.005798	79.243416	-7.447413	20.141422	-0.492255	0.000000	0.288453	0.000000	0.000000	0.000000	-0.005535	-0.044198	0.006721	0.000000	0.000000	3.000000	58.000000	0.000000
14880.717076	0.090183	0.586309	0.005798	79.255264	-7.476481	20.120125	-0.489906	0.000000	0.288802	0.000000	0.000000	0.000000	-0.005535	-0.044198	0.006721	0.000000	0.000000	3.000000	58.000000	0.000000
14880.720409	0.090183	0.586309	0.005798	79.255264	-7.476481	20.120125	-0.489906	0.000000	0.288802	0.000000	0.000000	0.000000	-0.005535	-0.044198	0.006721	0.000000	0.000000	3.000000	58.000000	0.000000
14880.723742	0.090183	0.586309	0.005798	79.255264	-7.476481	20.120125	-0.489906	0.000000	0.288802	0.000000	0.000000	0.000000	-0.005535	-0.044198	0.006721	0.000000	0.000000	3.000000	58.000000	0.000000
14880.727076	0.090032	0.586188	0.005840	79.258255	-7.492590	20.106823	-0.490828	0.000000	0.289922	0.000000	0.000000	0.000000	-0.045505	-0.036452	0.012330	0.000000	0.000000	3.000000	58.000000	0.000000
14880.730409	0.090032	0.586188	0.005840	79.258255	-7.492590	20.106823	-0.490828	0.000000	0.289922	0.000000	0.000000	0.000000	-0.045505	-0.036452	0.012330	0.000000	0.000000	3.000000	58.000000	0.000000
14880.733742	0.090032	0.586188	0.005840	79.258255	-7.492590	20.106823	-0.490828	0.000000	0.289922	0.000000	0.000000	0.000000	-0.045505	-0.036452	0.012330	0.000000	0.000000	3.000000	58.000000	0.000000
14880.737076	0.090032	0.586188	0.005840	79.255280	-7.500946	20.080248	-0.498412	0.000000	0.291977	0.000000	0.000000	0.000000	-0.045505	-0.036452	0.012330	0.000000	0.000000	3.000000	58.000000	0.000000
14880.740409	0.089942	0.586214	0.005850	79.255280	-7.500946	20.080248	-0.498412	0.000000	0.291977	0.000000	0.000000	0.000000	-0.026778	0.007735	0.003050	0.000000	0.000000	3.000000	58.000000	0.000000
14880.743742	0.089942	0.586214	0.005850	79.255280	-7.500946	20.080248	-0.498412	0.000000	0.291977	0.000000	0.000000	0.000000	-0.026778	0.007735	0.003050	0.000000	0.000000	3.000000	58.000000	0.000000
14880.747076	0.089942	0.586214	0.005850	79.246384	-7.496152	19.952604	-0.498412	0.000000	0.291977	0.000000	0.000000	0.000000	-0.026778	0.007735	0.003050	0.000000	0.000000	3.000000	58.000000	0.000000
14880.750409	0.089942	0.586214	0.005850	79.246384	-7.496152	19.952604	-0.498412	0.000000	0.291977	0.000000	0.000000	0.000000	-0.026778	0.007735	0.003050	0.000000	0.000000	3.000000	58.000000	0.000000
14880.753742	0.089833	0.586284	0.005874	79.246384	-7.496152	19.952604	-0.498412	0.000000	0.291977	0.000000	0.000000	0.000000	-0.032818	0.020995	0.007205	0.000000	0.000000	3.000000	58.000000	0.000000
14880.757076	0.089737	0.586368	0.005847	79.237473	-7.491371	19.816957	-0.502875	0.000000	0.292485	0.000000	0.000000	0.000000	-0.028948	0.025381	-0.008152	0.000000	0.000000	3.000000	58.000000	0.000000
14880.760409	0.089737	0.586368	0.005847	79.237473	-7.491371	19.816957	-0.502875	0.000000	0.292485	0.000000	0.000000	0.000000	-0.028948	0.025381	-0.008152	0.000000	0.000000	3.000000	58.000000	0.000000
14880.763742	0.089737	0.586368	0.005847	79.237473	-7.491371	19.816957	-0.502875	0.000000	0.292485	0.000000	0.000000	0.000000	-0.028948	0.025381	-0.008152	0.000000	0.000000	3.000000	58.000000	0.000000
14880.767076	0.089737	0.586368	0.005847	79.228569	-7.483903	19.761080	-0.513170	0.000000	0.292327	0.000000	0.000000	0.000000	-0.028948	0.025381	-0.008152	0.000000	0.000000	3.000000	58.000000	0.000000
14880.770409	0.089662	0.586453	0.005815	79.228569	-7.483903	19.761080	-0.513170	0.000000	0.292327	0.000000	0.000000	0.000000	-0.022353	0.025404	-0.009440	0.000000	0.000000	3.000000	58.000000	0.000000
14880.773742	0.089662	0.586453	0.005815	79.228569	-7.483903	19.761080	-0.513170	0.000000	0.292327	0.000000	0.000000	0.000000	-0.022353	0.025404	-0.009440	0.000000	0.000000	3.000000	58.000000	0.000000
14880.777076	0.089662	0.586453	0.005815	79.225594	-7.484134	19.734461	-0.513170	0.000000	0.292327	0.000000	0.000000	0.000000	-0.022353	0.025404	-0.009440	0.000000	0.000000	3.000000	58.000000	0.000000
14880.780409	0.089662	0.586453	0.005815	79.225594	-7.484134	19.734461	-0.513170	0.000000	0.292327	0.000000	0.000000	0.000000	-0.022353	0.025404	-0.009440	0.000000	0.000000	3.000000	58.000000	0.000000
14880.783742	0.089625	0.586501	0.005742	79.225594	-7.484134	19.734461	-0.513170	0.000000	0.292327	0.000000	0.000000	0.000000	-0.011083	0.014295	-0.021910	0.000000	0.000000	3.000000	58.000000	0.000000
14880.787076	0.089625	0.586501	0.005742	79.228569	-7.489343	19.713207	-0.516895	0.000000	0.290754	0.000000	0.000000	0.000000	-0.011083	0.014295	-0.021910	0.000000	0.000000	3.000000	58.000000	0.000000
14880.790409	0.089625	0.586501	0.005742	79.228569	-7.489343	19.713207	-0.516895	0.000000	0.290754	0.000000	0.000000	0.000000	-0.011083	0.014295	-0.021910	0.000000	0.000000	3.000000	58.000000	0.000000
14880.793742	0.089625	0.586501	0.005742	79.228569	-7.489343	19.713207	-0.516895	0.000000	0.290754	0.000000	0.000000	0.000000	-0.011083	0.014295	-0.021910	0.000000	0.000000	3.000000	58.000000	0.000000
14880.797076	0.089618	0.586441	0.005470	79.243408	-7.509966	19.678686	-0.518743	0.000000	0.287103	0.000000	0.000000	0.000000	-0.002114	-0.017900	-0.081539	0.000000	0.000000	3.000000	58.000000	0.000000
14880.800409	0.089618	0.586441	0.005470	79.243408	-7.509966	19.678686	-0.518743	0.000000	0.287103	0.000000	0.000000	0.000000	-0.002114	-0.017900	-0.081539	0.000000	0.000000	3.000000	58.000000	0.000000
14880.803742	0.089618	0.586441	0.005470	79.243408	-7.509966	19.678686	-0.518743	0.000000	0.287103	0.000000	0.000000	0.000000	-0.002114	-0.017900	-0.081539	0.000000	0.000000	3.000000	58.000000	0.000000
14880.807076	0.089618	0.586441	0.005470	79.264191	-7.538415	19.641430	-0.519095	0.000000	0.273513	0.000000	0.000000	0.000000	-0.002114	-0.017900	-0.081539	0.000000	0.000000	3.000000	58.000000	0.000000
14880.810409	0.089671	0.586308	0.005274	79.264191	-7.538415	19.641430	-0.519095	0.000000	0.273513	0.000000	0.000000	0.000000	0.015935	-0.039918	-0.058842	0.000000	0.000000	3.000000	58.000000	0.000000
14880.813742	0.089671	0.586308	0.005274	79.264191	-7.538415	19.641430	-0.519095	0.000000	0.273513	0.000000	0.000000	0.000000	0.015935	-0.039918	-0.058842	0.000000	0.000000	3.000000	58.000000	0.000000
14880.817076	0.089721	0.586087	0.005059	79.299797	-7.587923	19.577206	-0.519095	0.000000	0.273513	0.000000	0.000000	0.000000	0.014791	-0.066401	-0.064637	0.000000	0.000000	3.000000	58.000000	0.000000
14880.820409	0.089721	0.586087	0.005059	79.299797	-7.587923	19.577206	-0.519095	0.000000	0.273513	0.000000	0.000000	0.000000	0.014791	-0.066401	-0.064637	0.000000	0.000000	3.000000	58.000000	0.000000
14880.823742	0.089721	0.586087	0.005059	79.299797	-7.587923	19.577206	-0.519095	0.000000	0.273513	0.000000	0.000000	0.000000	0.014791	-0.066401	-0.064637	0.000000	0.000000	3.000000	58.000000	0.000000
14880.827076	0.089721	0.586087	0.005059	79.344307	-7.653808	19.496334	-0.513974	0.000000	0.252933	0.000000	0.000000	0.000000	0.014791	-0.066401	-0.064637	0.000000	0.000000	3.000000	58.000000	0.000000
14880.830409	0.089783	0.585784	0.004796	79.344307	-7.653808	19.496334	-0.513974	0.000000	0.252933	0.000000	0.000000	0.000000	0.018847	-0.090663	-0.078788	0.000000	0.000000	3.000000	58.000000	0.000000
14880.833742	0.089783	0.585784	0.004796	79.344307	-7.653808	19.496334	-0.513974	0.000000	0.252933	0.000000	0.000000	0.000000	0.018847	-0.090663	-0.078788	0.000000	0.000000	3.000000	58.000000	0.000000
14880.837076	0.089783	0.585784	0.004796	79.403610	-7.747216	19.387453	-0.513974	0.000000	0.252933	0.000000	0.000000	0.000000	0.018847	-0.090663	-0.078788	0.000000	0.000000	3.000000	58.000000	0.000000
14880.840409	0.089783	0.585784	0.004796	79.403610	-7.747216	19.387453	-0.513974	0.000000	0.252933	0.000000	0.000000	0.000000	0.018847	-0.090663	-0.078788	0.000000	0.000000	3.000000	58.000000	0.000000
14880.843742	0.089838	0.585401	0.004490	79.403610	-7.747216	19.387453	-0.513974	0.000000	0.252933	0.000000	0.000000	0.000000	0.016292	-0.114866	-0.091718	0.000000	0.000000	3.000000	58.000000	0.000000
14880.847076	0.089885	0.584982	0.004151	79.465279	-7.857099	19.263016	-0.510833	0.000000	0.239802	0.000000	0.000000	0.000000	0.014289	-0.125789	-0.101794	0.000000	0.000000	3.000000	58.000000	0.000000
14880.850409	0.089885	0.584982	0.004151	79.465279	-7.857099	19.263016	-0.510833	0.000000	0.239802	0.000000	0.000000	0.000000	0.014289	-0.125789	-0.101794	0.000000	0.000000	3.000000	58.000000	0.000000
14880.853742	0.089885	0.584982	0.004151	79.465279	-7.857099	19.263016	-0.510833	0.000000	0.239802	0.000000	0.000000	0.000000	0.014289	-0.125789	-0.101794	0.000000	0.000000	3.000000	58.000000	0.000000
14880.857076	0.089885	0.584982	0.004151	79.536301	-7.975107	19.129152	-0.505736	0.000000	0.207550	0.000000	0.000000	0.000000	0.014289	-0.125789	-0.101794	0.000000	0.000000	3.000000	58.000000	0.000000
14880.860409	0.089939	0.584530	0.003841	79.536301	-7.975107	19.129152	-0.505736	0.000000	0.207550	0.000000	0.000000	0.000000	0.015984	-0.135528	-0.092854	0.000000	0.000000	3.000000	58.000000	0.000000
14880.863742	0.089939	0.584530	0.003841	79.536301	-7.975107	19.129152	-0.505736	0.000000	0.207550	0.000000	0.000000	0.000000	0.015984	-0.135528	-0.092854	0.000000	0.000000	3.000000	58.000000	0.000000
14880.867076	0.089925	0.584009	0.003541	79.610260	-8.105969	18.987808	-0.505736	0.000000	0.207550	0.000000	0.000000	0.000000	-0.003950	-0.156286	-0.090080	0.000000	0.000000	3.000000	58.000000	0.000000
14880.870409	0.089925	0.584009	0.003541	79.610260	-8.105969	18.987808	-0.505736	0.000000	0.207550	0.000000	0.000000	0.000000	-0.003950	-0.156286	-0.090080	0.000000	0.000000	3.000000	58.000000	0.000000
14880.873742	0.089925	0.584009	0.003541	79.610260	-8.105969	18.987808	-0.505736	0.000000	0.207550	0.000000	0.000000	0.000000	-0.003950	-0.156286	-0.090080	0.000000	0.000000	3.000000	58.000000	0.000000
14880.877076	0.089925	0.584009	0.003541	79.690056	-8.252910	18.832901	-0.503730	0.000000	0.177061	0.000000	0.000000	0.000000	-0.003950	-0.156286	-0.090080	0.000000	0.000000	3.000000	58.000000	0.000000
14880.880409	0.089907	0.583496	0.003217	79.690056	-8.252910	18.832901	-0.503730	0.000000	0.177061	0.000000	0.000000	0.000000	-0.005381	-0.153921	-0.097314	0.000000	0.000000	3.000000	58.000000	0.000000
14880.883742	0.089907	0.583496	0.003217	79.690056	-8.252910	18.832901	-0.503730	0.000000	0.177061	0.000000	0.000000	0.000000	-0.005381	-0.153921	-0.097314	0.000000	0.000000	3.000000	58.000000	0.000000
14880.887076	0.089836	0.582988	0.002968	79.760956	-8.390368	18.693207	-0.503730	0.000000	0.177061	0.000000	0.000000	0.000000	-0.021370	-0.152635	-0.074604	0.000000	0.000000	3.000000	58.000000	0.000000
14880.890409	0.089836	0.582988	0.002968	79.760956	-8.390368	18.693207	-0.503730	0.000000	0.177061	0.000000	0.000000	0.000000	-0.021370	-0.152635	-0.074604	0.000000	0.000000	3.000000	58.000000	0.000000
14880.893742	0.089836	0.582988	0.002968	79.760956	-8.390368	18.693207	-0.503730	0.000000	0.177061	0.000000	0.000000	0.000000	-0.021370	-0.152635	-0.074604	0.000000	0.000000	3.000000	58.000000	0.000000
14880.897076	0.089836	0.582988	0.002968	79.826241	-8.519942	18.566414	-0.508189	0.000000	0.148408	0.000000	0.000000	0.000000	-0.021370	-0.152635	-0.074604	0.000000	0.000000	3.000000	58.000000	0.000000
14880.900409	0.089773	0.582490	0.002759	79.826241	-8.519942	18.566414	-0.508189	0.000000	0.148408	0.000000	0.000000	0.000000	-0.019049	-0.149212	-0.062750	0.000000	0.000000	3.000000	58.000000	0.000000
14880.903742	0.089773	0.582490	0.002759	79.826241	-8.519942	18.566414	-0.508189	0.000000	0.148408	0.000000	0.000000	0.000000	-0.019049	-0.149212	-0.062750	0.000000	0.000000	3.000000	58.000000	0.000000
14880.907076	0.089669	0.582012	0.002574	79.851654	-8.554373	18.533630	-0.508189	0.000000	0.148408	0.000000	0.000000	0.000000	-0.031195	-0.143601	-0.055351	0.000000	0.000000	3.000000	58.000000	0.000000
14880.910409	0.089669	0.582012	0.002574	79.851654	-8.554373	18.533630	-0.508189	0.000000	0.148408	0.000000	0.000000	0.000000	-0.031195	-0.143601	-0.055351	0.000000	0.000000	3.000000	58.000000	0.000000
14880.913742	0.089669	0.582012	0.002574	79.851654	-8.554373	18.533630	-0.508189	0.000000	0.148408	0.000000	0.000000	0.000000	-0.031195	-0.143601	-0.055351	0.000000	0.000000	3.000000	58.000000	0.000000
14880.917076	0.089669	0.582012	0.002574	79.813042	-8.442314	18.653593	-0.516563	0.000000	0.128724	0.000000	0.000000	0.000000	-0.031195	-0.143601	-0.055351	0.000000	0.000000	3.000000	58.000000	0.000000
14880.920409	0.089557	0.581581	0.002467	79.813042	-8.442314	18.653593	-0.516563	0.000000	0.128724	0.000000	0.000000	0.000000	-0.033443	-0.129268	-0.032131	0.000000	0.000000	3.000000	58.000000	0.000000
14880.923742	0.089557	0.581581	0.002467	79.813042	-8.442314	18.653593	-0.516563	0.000000	0.128724	0.000000	0.000000	0.000000	-0.033443	-0.129268	-0.032131	0.000000	0.000000	3.000000	58.000000	0.000000
14880.927076	0.089557	0.581581	0.002467	79.726051	-8.218891	18.886227	-0.516563	0.000000	0.128724	0.000000	0.000000	0.000000	-0.033443	-0.129268	-0.032131	0.000000	0.000000	3.000000	58.000000	0.000000
14880.930409	0.089557	0.581581	0.002467	79.726051	-8.218891	18.886227	-0.516563	0.000000	0.128724	0.000000	0.000000	0.000000	-0.033443	-0.129268	-0.032131	0.000000	0.000000	3.000000	58.000000	0.000000
14880.933742	0.089391	0.581179	0.002430	79.726051	-8.218891	18.886227	-0.516563	0.000000	0.128724	0.000000	0.000000	0.000000	-0.049766	-0.120487	-0.011349	0.000000	0.000000	3.000000	58.000000	0.000000
14880.937076	0.089213	0.580832	0.002446	79.626518	-7.978522	19.141172	-0.522137	0.000000	0.123369	0.000000	0.000000	0.000000	-0.053387	-0.104043	0.004913	0.000000	0.000000	3.000000	58.000000	0.000000
14880.940409	0.089213	0.580832	0.002446	79.626518	-7.978522	19.141172	-0.522137	0.000000	0.123369	0.000000	0.000000	0.000000	-0.053387	-0.104043	0.004913	0.000000	0.000000	3.000000	58.000000	0.000000
14880.943742	0.089213	0.580832	0.002446	79.626518	-7.978522	19.141172	-0.522137	0.000000	0.123369	0.000000	0.000000	0.000000	-0.053387	-0.104043	0.004913	0.000000	0.000000	3.000000	58.000000	0.000000
14880.947076	0.089213	0.580832	0.002446	79.520035	-7.731675	19.402956	-0.539329	0.000000	0.122296	0.000000	0.000000	0.000000	-0.053387	-0.104043	0.004913	0.000000	0.000000	3.000000	58.000000	0.000000
14880.950409	0.089042	0.580522	0.002496	79.520035	-7.731675	19.402956	-0.539329	0.000000	0.122296	0.000000	0.000000	0.000000	-0.051450	-0.093118	0.014900	0.000000	0.000000	3.000000	58.000000	0.000000
14880.953742	0.089042	0.580522	0.002496	79.520035	-7.731675	19.402956	-0.539329	0.000000	0.122296	0.000000	0.000000	0.000000	-0.051450	-0.093118	0.014900	0.000000	0.000000	3.000000	58.000000	0.000000
14880.957076	0.089042	0.580522	0.002496	79.418083	-7.506481	19.646412	-0.539329	0.000000	0.122296	0.000000	0.000000	0.000000	-0.051450	-0.093118	0.014900	0.000000	0.000000	3.000000	58.000000	0.000000
14880.960409	0.089042	0.580522	0.002496	79.418083	-7.506481	19.646412	-0.539329	0.000000	0.122296	0.000000	0.000000	0.000000	-0.051450	-0.093118	0.014900	0.000000	0.000000	3.000000	58.000000	0.000000
14880.963742	0.088877	0.580248	0.002579	79.418083	-7.506481	19.646412	-0.539329	0.000000	0.122296	0.000000	0.000000	0.000000	-0.049517	-0.082206	0.024912	0.000000	0.000000	3.000000	58.000000	0.000000
14880.967076	0.088877	0.580248	0.002579	79.342148	-7.344392	19.825493	-0.547904	0.000000	0.124780	0.000000	0.000000	0.000000	-0.049517	-0.082206	0.024912	0.000000	0.000000	3.000000	58.000000	0.000000
14880.970409	0.088877	0.580248	0.002579	79.342148	-7.344392	19.825493	-0.547904	0.000000	0.124780	0.000000	0.000000	0.000000	-0.049517	-0.082206	0.024912	0.000000	0.000000	3.000000	58.000000	0.000000
14880.973742	0.088877	0.580248	0.002579	79.342148	-7.344392	19.825493	-0.547904	0.000000	0.124780	0.000000	0.000000	0.000000	-0.049517	-0.082206	0.024912	0.000000	0.000000	3.000000	58.000000	0.000000
14880.977076	0.088554	0.579805	0.002781	79.304672	-7.267247	19.918383	-0.556157	0.000000	0.128932	0.000000	0.000000	0.000000	-0.096947	-0.132720	0.060842	0.000000	0.000000	3.000000	58.000000	0.000000
14880.980409	0.088554	0.579805	0.002781	79.304672	-7.267247	19.918383	-0.556157	0.000000	0.128932	0.000000	0.000000	0.000000	-0.096947	-0.132720	0.060842	0.000000	0.000000	3.000000	58.000000	0.000000
14880.983742	0.088554	0.579805	0.002781	79.304672	-7.267247	19.918383	-0.556157	0.000000	0.128932	0.000000	0.000000	0.000000	-0.096947	-0.132720	0.060842	0.000000	0.000000	3.000000	58.000000	0.000000
14880.987076	0.088554	0.579805	0.002781	79.304062	-7.274999	19.928209	-0.572315	0.000000	0.139072	0.000000	0.000000	0.000000	-0.096947	-0.132720	0.060842	0.000000	0.000000	3.000000	58.000000	0.000000
14880.990409	0.088415	0.579593	0.002887	79.304062	-7.274999	19.928209	-0.572315	0.000000	0.139072	0.000000	0.000000	0.000000	-0.041474	-0.063652	0.031618	0.000000	0.000000	3.000000	58.000000	0.000000
14880.993742	0.088415	0.579593	0.002887	79.304062	-7.274999	19.928209	-0.572315	0.000000	0.139072	0.000000	0.000000	0.000000	-0.041474	-0.063652	0.031618	0.000000	0.000000	3.000000	58.000000	0.000000
14880.997076	0.088415	0.579593	0.002887	79.324860	-7.327539	19.891344	-0.572315	0.000000	0.139072	0.000000	0.000000	0.000000	-0.041474	-0.063652	0.031618	0.000000	0.000000	3.000000	58.000000	0.000000
14881.000409	0.088415	0.579593	0.002887	79.324860	-7.327539	19.891344	-0.572315	0.000000	0.139072	0.000000	0.000000	0.000000	-0.041474	-0.063652	0.031618	0.000000	0.000000	3.000000	58.000000	0.000000
14881.003742	0.088298	0.579407	0.002981	79.324860	-7.327539	19.891344	-0.572315	0.000000	0.139072	0.000000	0.000000	0.000000	-0.035323	-0.055987	0.028353	0.000000	0.000000	3.000000	58.000000	0.000000
14881.007076	0.088298	0.579407	0.002981	79.345695	-7.380218	19.854351	-0.579227	0.000000	0.144342	0.000000	0.000000	0.000000	-0.035323	-0.055987	0.028353	0.000000	0.000000	3.000000	58.000000	0.000000
14881.010409	0.088298	0.579407	0.002981	79.345695	-7.380218	19.854351	-0.579227	0.000000	0.144342	0.000000	0.000000	0.000000	-0.035323	-0.055987	0.028353	0.000000	0.000000	3.000000	58.000000	0.000000
14881.013742	0.088298	0.579407	0.002981	79.345695	-7.380218	19.854351	-0.579227	0.000000	0.144342	0.000000	0.000000	0.000000	-0.035323	-0.055987	0.028353	0.000000	0.000000	3.000000	58.000000	0.000000
14881.017076	0.088074	0.579074	0.003113	79.366493	-7.430316	19.817198	-0.585114	0.000000	0.149067	0.000000	0.000000	0.000000	-0.067203	-0.099848	0.039352	0.000000	0.000000	3.000000	58.000000	0.000000
14881.020409	0.088074	0.579074	0.003113	79.366493	-7.430316	19.817198	-0.585114	0.000000	0.149067	0.000000	0.000000	0.000000	-0.067203	-0.099848	0.039352	0.000000	0.000000	3.000000	58.000000	0.000000
14881.023742	0.088074	0.579074	0.003113	79.366493	-7.430316	19.817198	-0.585114	0.000000	0.149067	0.000000	0.000000	0.000000	-0.067203	-0.099848	0.039352	0.000000	0.000000	3.000000	58.000000	0.000000
14881.027076	0.087967	0.578928	0.003149	79.384315	-7.478036	19.785255	-0.596315	0.000000	0.155626	0.000000	0.000000	0.000000	-0.031872	-0.043852	0.011009	0.000000	0.000000	3.000000	58.000000	0.000000
14881.030409	0.087967	0.578928	0.003149	79.384315	-7.478036	19.785255	-0.596315	0.000000	0.155626	0.000000	0.000000	0.000000	-0.031872	-0.043852	0.011009	0.000000	0.000000	3.000000	58.000000	0.000000
14881.033742	0.087967	0.578928	0.003149	79.384315	-7.478036	19.785255	-0.596315	0.000000	0.155626	0.000000	0.000000	0.000000	-0.031872	-0.043852	0.011009	0.000000	0.000000	3.000000	58.000000	0.000000
14881.037076	0.087967	0.578928	0.003149	79.399178	-7.517892	19.758533	-0.601627	0.000000	0.157461	0.000000	0.000000	0.000000	-0.031872	-0.043852	0.011009	0.000000	0.000000	3.000000	58.000000	0.000000
14881.040409	0.087830	0.578796	0.003143	79.399178	-7.517892	19.758533	-0.601627	0.000000	0.157461	0.000000	0.000000	0.000000	-0.041115	-0.039357	-0.001806	0.000000	0.000000	3.000000	58.000000	0.000000
14881.043742	0.087830	0.578796	0.003143	79.399178	-7.517892	19.758533	-0.601627	0.000000	0.157461	0.000000	0.000000	0.000000	-0.041115	-0.039357	-0.001806	0.000000	0.000000	3.000000	58.000000	0.000000
14881.047076	0.087830	0.578796	0.003143	79.412415	-7.543328	19.745184	-0.601627	0.000000	0.157461	0.000000	0.000000	0.000000	-0.041115	-0.039357	-0.001806	0.000000	0.000000	3.000000	58.000000	0.000000
14881.050409	0.087830	0.578796	0.003143	79.412415	-7.543328	19.745184	-0.601627	0.000000	0.157461	0.000000	0.000000	0.000000	-0.041115	-0.039357	-0.001806	0.000000	0.000000	3.000000	58.000000	0.000000
14881.053742	0.087735	0.578717	0.003116	79.412415	-7.543328	19.745184	-0.601627	0.000000	0.157461	0.000000	0.000000	0.000000	-0.028746	-0.023986	-0.008240	0.000000	0.000000	3.000000	58.000000	0.000000
14881.057076	0.087735	0.578717	0.003116	79.419739	-7.555523	19.742537	-0.608479	0.000000	0.157160	0.000000	0.000000	0.000000	-0.028746	-0.023986	-0.008240	0.000000	0.000000	3.000000	58.000000	0.000000
14881.060409	0.087735	0.578717	0.003116	79.419739	-7.555523	19.742537	-0.608479	0.000000	0.157160	0.000000	0.000000	0.000000	-0.028746	-0.023986	-0.008240	0.000000	0.000000	3.000000	58.000000	0.000000
14881.063742	0.087735	0.578717	0.003116	79.419739	-7.555523	19.742537	-0.608479	0.000000	0.157160	0.000000	0.000000	0.000000	-0.028746	-0.023986	-0.008240	0.000000	0.000000	3.000000	58.000000	0.000000
14881.067076	0.087678	0.578644	0.003056	79.421616	-7.542078	19.759289	-0.613270	0.000000	0.155786	0.000000	0.000000	0.000000	-0.016971	-0.021742	-0.017770	0.000000	0.000000	3.000000	58.000000	0.000000
14881.070409	0.087678	0.578644	0.003056	79.421616	-7.542078	19.759289	-0.613270	0.000000	0.155786	0.000000	0.000000	0.000000	-0.016971	-0.021742	-0.017770	0.000000	0.000000	3.000000	58.000000	0.000000
14881.073742	0.087678	0.578644	0.003056	79.421616	-7.542078	19.759289	-0.613270	0.000000	0.155786	0.000000	0.000000	0.000000	-0.016971	-0.021742	-0.017770	0.000000	0.000000	3.000000	58.000000	0.000000
14881.077076	0.087678	0.578644	0.003056	79.425308	-7.490730	19.820112	-0.616099	0.000000	0.152825	0.000000	0.000000	0.000000	-0.016971	-0.021742	-0.017770	0.000000	0.000000	3.000000	58.000000	0.000000
14881.080409	0.087722	0.578644	0.003048	79.425308	-7.490730	19.820112	-0.616099	0.000000	0.152825	0.000000	0.000000	0.000000	0.013109	0.000002	-0.002498	0.000000	0.000000	3.000000	58.000000	0.000000
14881.083742	0.087722	0.578644	0.003048	79.425308	-7.490730	19.820112	-0.616099	0.000000	0.152825	0.000000	0.000000	0.000000	0.013109	0.000002	-0.002498	0.000000	0.000000	3.000000	58.000000	0.000000
14881.087076	0.087722	0.578644	0.003048	79.428452	-7.440858	19.872284	-0.616099	0.000000	0.152825	0.000000	0.000000	0.000000	0.013109	0.000002	-0.002498	0.000000	0.000000	3.000000	58.000000	0.000000
14881.090409	0.087722	0.578644	0.003048	79.428452	-7.440858	19.872284	-0.616099	0.000000	0.152825	0.000000	0.000000	0.000000	0.013109	0.000002	-0.002498	0.000000	0.000000	3.000000	58.000000	0.000000
14881.093742	0.087764	0.578670	0.003033	79.428452	-7.440858	19.872284	-0.616099	0.000000	0.152825	0.000000	0.000000	0.000000	0.012734	0.007674	-0.004454	0.000000	0.000000	3.000000	58.000000	0.000000
14881.097076	0.087764	0.578670	0.003033	79.424095	-7.404076	19.909042	-0.613914	0.000000	0.152408	0.000000	0.000000	0.000000	0.012734	0.007674	-0.004454	0.000000	0.000000	3.000000	58.000000	0.000000
14881.100409	0.087764	0.578670	0.003033	79.424095	-7.404076	19.909042	-0.613914	0.000000	0.152408	0.000000	0.000000	0.000000	0.012734	0.007674	-0.004454	0.000000	0.000000	3.000000	58.000000	0.000000
14881.103742	0.087764	0.578670	0.003033	79.424095	-7.404076	19.909042	-0.613914	0.000000	0.152408	0.000000	0.000000	0.000000	0.012734	0.007674	-0.004454	0.000000	0.000000	3.000000	58.000000	0.000000
14881.107076	0.087883	0.578724	0.003063	79.421638	-7.383713	19.923061	-0.611791	0.000000	0.151666	0.000000	0.000000	0.000000	0.035674	0.016299	0.008947	0.000000	0.000000	3.000000	58.000000	0.000000
14881.110409	0.087883	0.578724	0.003063	79.421638	-7.383713	19.923061	-0.611791	0.000000	0.151666	0.000000	0.000000	0.000000	0.035674	0.016299	0.008947	0.000000	0.000000	3.000000	58.000000	0.000000
14881.113742	0.087883	0.578724	0.003063	79.421638	-7.383713	19.923061	-0.611791	0.000000	0.151666	0.000000	0.000000	0.000000	0.035674	0.016299	0.008947	0.000000	0.000000	3.000000	58.000000	0.000000
14881.117076	0.087883	0.578724	0.003063	79.415688	-7.362383	19.933691	-0.605846	0.000000	0.153157	0.000000	0.000000	0.000000	0.035674	0.016299	0.008947	0.000000	0.000000	3.000000	58.000000	0.000000
14881.120409	0.087972	0.578768	0.003057	79.415688	-7.362383	19.933691	-0.605846	0.000000	0.153157	0.000000	0.000000	0.000000	0.026812	0.013120	-0.001900	0.000000	0.000000	3.000000	58.000000	0.000000
14881.123742	0.087972	0.578768	0.003057	79.415688	-7.362383	19.933691	-0.605846	0.000000	0.153157	0.000000	0.000000	0.000000	0.026812	0.013120	-0.001900	0.000000	0.000000	3.000000	58.000000	0.000000
14881.127076	0.087972	0.578768	0.003057	79.406784	-7.338551	19.949652	-0.605846	0.000000	0.153157	0.000000	0.000000	0.000000	0.026812	0.013120	-0.001900	0.000000	0.000000	3.000000	58.000000	0.000000
14881.130409	0.087972	0.578768	0.003057	79.406784	-7.338551	19.949652	-0.605846	0.000000	0.153157	0.000000	0.000000	0.000000	0.026812	0.013120	-0.001900	0.000000	0.000000	3.000000	58.000000	0.000000
14881.133742	0.088036	0.578819	0.003031	79.406784	-7.338551	19.949652	-0.605846	0.000000	0.153157	0.000000	0.000000	0.000000	0.018916	0.015358	-0.007675	0.000000	0.000000	3.000000	58.000000	0.000000
14881.137076	0.088036	0.578819	0.003031	79.400841	-7.325405	19.960255	-0.601377	0.000000	0.152840	0.000000	0.000000	0.000000	0.018916	0.015358	-0.007675	0.000000	0.000000	3.000000	58.000000	0.000000
14881.140409	0.088036	0.578819	0.003031	79.400841	-7.325405	19.960255	-0.601377	0.000000	0.152840	0.000000	0.000000	0.000000	0.018916	0.015358	-0.007675	0.000000	0.000000	3.000000	58.000000	0.000000
14881.143742	0.088036	0.578819	0.003031	79.400841	-7.325405	19.960255	-0.601377	0.000000	0.152840	0.000000	0.000000	0.000000	0.018916	0.015358	-0.007675	0.000000	0.000000	3.000000	58.000000	0.000000
14881.147076	0.088062	0.578918	0.002933	79.397858	-7.317469	19.965553	-0.598225	0.000000	0.151561	0.000000	0.000000	0.000000	0.007951	0.029752	-0.029452	0.000000	0.000000	3.000000	58.000000	0.000000
14881.150409	0.088062	0.578918	0.002933	79.397858	-7.317469	19.965553	-0.598225	0.000000	0.151561	0.000000	0.000000	0.000000	0.007951	0.029752	-0.029452	0.000000	0.000000	3.000000	58.000000	0.000000
14881.153742	0.088062	0.578918	0.002933	79.397858	-7.317469	19.965553	-0.598225	0.000000	0.151561	0.000000	0.000000	0.000000	0.007951	0.029752	-0.029452	0.000000	0.000000	3.000000	58.000000	0.000000
14881.157076	0.088062	0.578918	0.002933	79.395943	-7.298393	19.988209	-0.596899	0.000000	0.146653	0.000000	0.000000	0.000000	0.007951	0.029752	-0.029452	0.000000	0.000000	3.000000	58.000000	0.000000
14881.160409	0.088052	0.578959	0.002880	79.395943	-7.298393	19.988209	-0.596899	0.000000	0.146653	0.000000	0.000000	0.000000	-0.003064	0.012156	-0.016006	0.000000	0.000000	3.000000	58.000000	0.000000
14881.163742	0.088052	0.578959	0.002880	79.395943	-7.298393	19.988209	-0.596899	0.000000	0.146653	0.000000	0.000000	0.000000	-0.003064	0.012156	-0.016006	0.000000	0.000000	3.000000	58.000000	0.000000
14881.167076	0.088052	0.578959	0.002880	79.398537	-7.263690	20.031628	-0.596899	0.000000	0.146653	0.000000	0.000000	0.000000	-0.003064	0.012156	-0.016006	0.000000	0.000000	3.000000	58.000000	0.000000
14881.170409	0.088052	0.578959	0.002880	79.398537	-7.263690	20.031628	-0.596899	0.000000	0.146653	0.000000	0.000000	0.000000	-0.003064	0.012156	-0.016006	0.000000	0.000000	3.000000	58.000000	0.000000
14881.173742	0.088038	0.578981	0.002809	79.398537	-7.263690	20.031628	-0.596899	0.000000	0.146653	0.000000	0.000000	0.000000	-0.004033	0.006716	-0.021071	0.000000	0.000000	3.000000	58.000000	0.000000
14881.177076	0.088038	0.578981	0.002809	79.398712	-7.216826	20.089029	-0.597410	0.000000	0.143985	0.000000	0.000000	0.000000	-0.004033	0.006716	-0.021071	0.000000	0.000000	3.000000	58.000000	0.000000
14881.180409	0.088038	0.578981	0.002809	79.398712	-7.216826	20.089029	-0.597410	0.000000	0.143985	0.000000	0.000000	0.000000	-0.004033	0.006716	-0.021071	0.000000	0.000000	3.000000	58.000000	0.000000
14881.183742	0.088038	0.578981	0.002809	79.398712	-7.216826	20.089029	-0.597410	0.000000	0.143985	0.000000	0.000000	0.000000	-0.004033	0.006716	-0.021071	0.000000	0.000000	3.000000	58.000000	0.000000
14881.187076	0.088019	0.579036	0.002709	79.402344	-7.168186	20.149857	-0.598082	0.000000	0.140473	0.000000	0.000000	0.000000	-0.005752	0.016619	-0.030057	0.000000	0.000000	3.000000	58.000000	0.000000
14881.190409	0.088019	0.579036	0.002709	79.402344	-7.168186	20.149857	-0.598082	0.000000	0.140473	0.000000	0.000000	0.000000	-0.005752	0.016619	-0.030057	0.000000	0.000000	3.000000	58.000000	0.000000
14881.193742	0.088019	0.579036	0.002709	79.402344	-7.168186	20.149857	-0.598082	0.000000	0.140473	0.000000	0.000000	0.000000	-0.005752	0.016619	-0.030057	0.000000	0.000000	3.000000	58.000000	0.000000
14881.197076	0.088019	0.579036	0.002709	79.403000	-7.114353	20.215971	-0.599041	0.000000	0.135464	0.000000	0.000000	0.000000	-0.005752	0.016619	-0.030057	0.000000	0.000000	3.000000	58.000000	0.000000
14881.200409	0.088013	0.579069	0.002679	79.403000	-7.114353	20.215971	-0.599041	0.000000	0.135464	0.000000	0.000000	0.000000	-0.001718	0.009913	-0.008986	0.000000	0.000000	3.000000	58.000000	0.000000
14881.203742	0.088013	0.579069	0.002679	79.403000	-7.114353	20.215971	-0.599041	0.000000	0.135464	0.000000	0.000000	0.000000	-0.001718	0.009913	-0.008986	0.000000	0.000000	3.000000	58.000000	0.000000
14881.207076	0.088013	0.579069	0.002679	79.403107	-7.064744	20.273397	-0.599041	0.000000	0.135464	0.000000	0.000000	0.000000	-0.001718	0.009913	-0.008986	0.000000	0.000000	3.000000	58.000000	0.000000
14881.210409	0.088013	0.579069	0.002679	79.403107	-7.064744	20.273397	-0.599041	0.000000	0.135464	0.000000	0.000000	0.000000	-0.001718	0.009913	-0.008986	0.000000	0.000000	3.000000	58.000000	0.000000
14881.213742	0.088034	0.579095	0.002669	79.403107	-7.064744	20.273397	-0.599041	0.000000	0.135464	0.000000	0.000000	0.000000	0.006174	0.007679	-0.003216	0.000000	0.000000	3.000000	58.000000	0.000000
14881.217076	0.088034	0.579095	0.002669	79.401154	-7.045686	20.296034	-0.599328	0.000000	0.133966	0.000000	0.000000	0.000000	0.006174	0.007679	-0.003216	0.000000	0.000000	3.000000	58.000000	0.000000
14881.220409	0.088034	0.579095	0.002669	79.401154	-7.045686	20.296034	-0.599328	0.000000	0.133966	0.000000	0.000000	0.000000	0.006174	0.007679	-0.003216	0.000000	0.000000	3.000000	58.000000	0.000000
14881.223742	0.088034	0.579095	0.002669	79.401154	-7.045686	20.296034	-0.599328	0.000000	0.133966	0.000000	0.000000	0.000000	0.006174	0.007679	-0.003216	0.000000	0.000000	3.000000	58.000000	0.000000
14881.227076	0.088036	0.579139	0.002679	79.399765	-7.019688	20.327353	-0.598299	0.000000	0.133430	0.000000	0.000000	0.000000	0.000593	0.013118	0.003100	0.000000	0.000000	3.000000	58.000000	0.000000
14881.230409	0.088036	0.579139	0.002679	79.399765	-7.019688	20.327353	-0.598299	0.000000	0.133430	0.000000	0.000000	0.000000	0.000593	0.013118	0.003100	0.000000	0.000000	3.000000	58.000000	0.000000
14881.233742	0.088036	0.579139	0.002679	79.399765	-7.019688	20.327353	-0.598299	0.000000	0.133430	0.000000	0.000000	0.000000	0.000593	0.013118	0.003100	0.000000	0.000000	3.000000	58.000000	0.000000
14881.237076	0.088036	0.579139	0.002679	79.400375	-6.965840	20.393476	-0.598200	0.000000	0.133947	0.000000	0.000000	0.000000	0.000593	0.013118	0.003100	0.000000	0.000000	3.000000	58.000000	0.000000
14881.240409	0.088035	0.579164	0.002672	79.400375	-6.965840	20.393476	-0.598200	0.000000	0.133947	0.000000	0.000000	0.000000	-0.000375	0.007665	-0.001963	0.000000	0.000000	3.000000	58.000000	0.000000
14881.243742	0.088035	0.579164	0.002672	79.400375	-6.965840	20.393476	-0.598200	0.000000	0.133947	0.000000	0.000000	0.000000	-0.000375	0.007665	-0.001963	0.000000	0.000000	3.000000	58.000000	0.000000
14881.247076	0.088035	0.579164	0.002672	79.408569	-6.857062	20.524855	-0.598200	0.000000	0.133947	0.000000	0.000000	0.000000	-0.000375	0.007665	-0.001963	0.000000	0.000000	3.000000	58.000000	0.000000
14881.250409	0.088035	0.579164	0.002672	79.408569	-6.857062	20.524855	-0.598200	0.000000	0.133947	0.000000	0.000000	0.000000	-0.000375	0.007665	-0.001963	0.000000	0.000000	3.000000	58.000000	0.000000
14881.253742	0.088013	0.579164	0.002677	79.408569	-6.857062	20.524855	-0.598200	0.000000	0.133947	0.000000	0.000000	0.000000	-0.006547	-0.000006	0.001254	0.000000	0.000000	3.000000	58.000000	0.000000
14881.257076	0.088013	0.579164	0.002677	79.420258	-6.701909	20.725496	-0.598263	0.000000	0.133620	0.000000	0.000000	0.000000	-0.006547	-0.000006	0.001254	0.000000	0.000000	3.000000	58.000000	0.000000
14881.260409	0.088013	0.579164	0.002677	79.420258	-6.701909	20.725496	-0.598263	0.000000	0.133620	0.000000	0.000000	0.000000	-0.006547	-0.000006	0.001254	0.000000	0.000000	3.000000	58.000000	0.000000
14881.263742	0.088013	0.579164	0.002677	79.420258	-6.701909	20.725496	-0.598263	0.000000	0.133620	0.000000	0.000000	0.000000	-0.006547	-0.000006	0.001254	0.000000	0.000000	3.000000	58.000000	0.000000
14881.267076	0.087944	0.579146	0.002672	79.437851	-6.506567	20.973978	-0.599354	0.000000	0.133829	0.000000	0.000000	0.000000	-0.020616	-0.005444	-0.001303	0.000000	0.000000	3.000000	58.000000	0.000000
14881.270409	0.087944	0.579146	0.002672	79.437851	-6.506567	20.973978	-0.599354	0.000000	0.133829	0.000000	0.000000	0.000000	-0.020616	-0.005444	-0.001303	0.000000	0.000000	3.000000	58.000000	0.000000
14881.273742	0.087944	0.579146	0.002672	79.437851	-6.506567	20.973978	-0.599354	0.000000	0.133829	0.000000	0.000000	0.000000	-0.020616	-0.005444	-0.001303	0.000000	0.000000	3.000000	58.000000	0.000000
14881.277076	0.087944	0.579146	0.002672	79.454277	-6.277390	21.263348	-0.602790	0.000000	0.133611	0.000000	0.000000	0.000000	-0.020616	-0.005444	-0.001303	0.000000	0.000000	3.000000	58.000000	0.000000
14881.280409	0.087922	0.579146	0.002676	79.454277	-6.277390	21.263348	-0.602790	0.000000	0.133611	0.000000	0.000000	0.000000	-0.006552	-0.000008	0.001252	0.000000	0.000000	3.000000	58.000000	0.000000
14881.283742	0.087922	0.579146	0.002676	79.454277	-6.277390	21.263348	-0.602790	0.000000	0.133611	0.000000	0.000000	0.000000	-0.006552	-0.000008	0.001252	0.000000	0.000000	3.000000	58.000000	0.000000
14881.287076	0.087922	0.579146	0.002676	79.472977	-6.056633	21.539732	-0.602790	0.000000	0.133611	0.000000	0.000000	0.000000	-0.006552	-0.000008	0.001252	0.000000	0.000000	3.000000	58.000000	0.000000
14881.290409	0.087922	0.579146	0.002676	79.472977	-6.056633	21.539732	-0.602790	0.000000	0.133611	0.000000	0.000000	0.000000	-0.006552	-0.000008	0.001252	0.000000	0.000000	3.000000	58.000000	0.000000
14881.293742	0.087919	0.579128	0.002660	79.472977	-6.056633	21.539732	-0.602790	0.000000	0.133611	0.000000	0.000000	0.000000	-0.000966	-0.005446	-0.005062	0.000000	0.000000	3.000000	58.000000	0.000000
14881.297076	0.087919	0.579128	0.002660	79.483208	-5.905397	21.724838	-0.603881	0.000000	0.133820	0.000000	0.000000	0.000000	-0.000966	-0.005446	-0.005062	0.000000	0.000000	3.000000	58.000000	0.000000
14881.300409	0.087919	0.579128	0.002660	79.483208	-5.905397	21.724838	-0.603881	0.000000	0.133820	0.000000	0.000000	0.000000	-0.000966	-0.005446	-0.005062	0.000000	0.000000	3.000000	58.000000	0.000000
14881.303742	0.087919	0.579128	0.002660	79.483208	-5.905397	21.724838	-0.603881	0.000000	0.133820	0.000000	0.000000	0.000000	-0.000966	-0.005446	-0.005062	0.000000	0.000000	3.000000	58.000000	0.000000
14881.307076	0.087972	0.579125	0.002583	79.488617	-5.869390	21.764023	-0.604042	0.000000	0.132976	0.000000	0.000000	0.000000	0.015987	-0.000963	-0.022870	0.000000	0.000000	3.000000	58.000000	0.000000
14881.310409	0.087972	0.579125	0.002583	79.488617	-5.869390	21.764023	-0.604042	0.000000	0.132976	0.000000	0.000000	0.000000	0.015987	-0.000963	-0.022870	0.000000	0.000000	3.000000	58.000000	0.000000
14881.313742	0.087972	0.579125	0.002583	79.488617	-5.869390	21.764023	-0.604042	0.000000	0.132976	0.000000	0.000000	0.000000	0.015987	-0.000963	-0.022870	0.000000	0.000000	3.000000	58.000000	0.000000
14881.317076	0.087972	0.579125	0.002583	79.492455	-5.869205	21.750549	-0.601378	0.000000	0.129165	0.000000	0.000000	0.000000	0.015987	-0.000963	-0.022870	0.000000	0.000000	3.000000	58.000000	0.000000
14881.320409	0.088005	0.579096	0.002518	79.492455	-5.869205	21.750549	-0.601378	0.000000	0.129165	0.000000	0.000000	0.000000	0.009813	-0.008640	-0.019657	0.000000	0.000000	3.000000	58.000000	0.000000
14881.323742	0.088005	0.579096	0.002518	79.492455	-5.869205	21.750549	-0.601378	0.000000	0.129165	0.000000	0.000000	0.000000	0.009813	-0.008640	-0.019657	0.000000	0.000000	3.000000	58.000000	0.000000
14881.327076	0.088005	0.579096	0.002518	79.489754	-5.861120	21.758162	-0.601378	0.000000	0.129165	0.000000	0.000000	0.000000	0.009813	-0.008640	-0.019657	0.000000	0.000000	3.000000	58.000000	0.000000
14881.330409	0.088005	0.579096	0.002518	79.489754	-5.861120	21.758162	-0.601378	0.000000	0.129165	0.000000	0.000000	0.000000	0.009813	-0.008640	-0.019657	0.000000	0.000000	3.000000	58.000000	0.000000
14881.333742	0.087985	0.579082	0.002414	79.489754	-5.861120	21.758162	-0.601378	0.000000	0.129165	0.000000	0.000000	0.000000	-0.005971	-0.004178	-0.031203	0.000000	0.000000	3.000000	58.000000	0.000000
14881.337076	0.087985	0.579082	0.002414	79.479218	-5.835676	21.782690	-0.599743	0.000000	0.125889	0.000000	0.000000	0.000000	-0.005971	-0.004178	-0.031203	0.000000	0.000000	3.000000	58.000000	0.000000
14881.340409	0.087985	0.579082	0.002414	79.479218	-5.835676	21.782690	-0.599743	0.000000	0.125889	0.000000	0.000000	0.000000	-0.005971	-0.004178	-0.031203	0.000000	0.000000	3.000000	58.000000	0.000000
14881.343742	0.087985	0.579082	0.002414	79.479218	-5.835676	21.782690	-0.599743	0.000000	0.125889	0.000000	0.000000	0.000000	-0.005971	-0.004178	-0.031203	0.000000	0.000000	3.000000	58.000000	0.000000
14881.347076	0.087895	0.579055	0.002059	79.442642	-5.760018	21.859257	-0.600738	0.000000	0.120688	0.000000	0.000000	0.000000	-0.027155	-0.008087	-0.106424	0.000000	0.000000	3.000000	58.000000	0.000000
14881.350409	0.087895	0.579055	0.002059	79.442642	-5.760018	21.859257	-0.600738	0.000000	0.120688	0.000000	0.000000	0.000000	-0.027155	-0.008087	-0.106424	0.000000	0.000000	3.000000	58.000000	0.000000
14881.353742	0.087895	0.579055	0.002059	79.442642	-5.760018	21.859257	-0.600738	0.000000	0.120688	0.000000	0.000000	0.000000	-0.027155	-0.008087	-0.106424	0.000000	0.000000	3.000000	58.000000	0.000000
14881.357076	0.087895	0.579055	0.002059	79.345322	-5.548790	22.072956	-0.605263	0.000000	0.102951	0.000000	0.000000	0.000000	-0.027155	-0.008087	-0.106424	0.000000	0.000000	3.000000	58.000000	0.000000
14881.360409	0.087826	0.579086	0.001819	79.345322	-5.548790	22.072956	-0.605263	0.000000	0.102951	0.000000	0.000000	0.000000	-0.020579	0.009151	-0.072128	0.000000	0.000000	3.000000	58.000000	0.000000
14881.363742	0.087826	0.579086	0.001819	79.345322	-5.548790	22.072956	-0.605263	0.000000	0.102951	0.000000	0.000000	0.000000	-0.020579	0.009151	-0.072128	0.000000	0.000000	3.000000	58.000000	0.000000
14881.367076	0.087826	0.579086	0.001819	79.198242	-5.247901	22.374977	-0.605263	0.000000	0.102951	0.000000	0.000000	0.000000	-0.020579	0.009151	-0.072128	0.000000	0.000000	3.000000	58.000000	0.000000
14881.370409	0.087826	0.579086	0.001819	79.198242	-5.247901	22.374977	-0.605263	0.000000	0.102951	0.000000	0.000000	0.000000	-0.020579	0.009151	-0.072128	0.000000	0.000000	3.000000	58.000000	0.000000
14881.373742	0.087764	0.579152	0.001612	79.198242	-5.247901	22.374977	-0.605263	0.000000	0.102951	0.000000	0.000000	0.000000	-0.018638	0.019990	-0.062008	0.000000	0.000000	3.000000	58.000000	0.000000
14881.377076	0.087764	0.579152	0.001612	79.019562	-4.895100	22.725332	-0.608693	0.000000	0.090929	0.000000	0.000000	0.000000	-0.018638	0.019990	-0.062008	0.000000	0.000000	3.000000	58.000000	0.000000
14881.380409	0.087764	0.579152	0.001612	79.019562	-4.895100	22.725332	-0.608693	0.000000	0.090929	0.000000	0.000000	0.000000	-0.018638	0.019990	-0.062008	0.000000	0.000000	3.000000	58.000000	0.000000
14881.383742	0.087764	0.579152	0.001612	79.019562	-4.895100	22.725332	-0.608693	0.000000	0.090929	0.000000	0.000000	0.000000	-0.018638	0.019990	-0.062008	0.000000	0.000000	3.000000	58.000000	0.000000
14881.387076	0.087689	0.579347	0.001217	78.824745	-4.519224	23.100168	-0.611799	0.000000	0.080595	0.000000	0.000000	0.000000	-0.022646	0.058428	-0.118380	0.000000	0.000000	3.000000	58.000000	0.000000
14881.390409	0.087689	0.579347	0.001217	78.824745	-4.519224	23.100168	-0.611799	0.000000	0.080595	0.000000	0.000000	0.000000	-0.022646	0.058428	-0.118380	0.000000	0.000000	3.000000	58.000000	0.000000
14881.393742	0.087689	0.579347	0.001217	78.824745	-4.519224	23.100168	-0.611799	0.000000	0.080595	0.000000	0.000000	0.000000	-0.022646	0.058428	-0.118380	0.000000	0.000000	3.000000	58.000000	0.000000
14881.397076	0.087633	0.579450	0.001044	78.638206	-4.174150	23.447214	-0.615574	0.000000	0.060865	0.000000	0.000000	0.000000	-0.016694	0.030772	-0.051910	0.000000	1.000000	3.000000	58.000000	0.000000
14881.400409	0.087633	0.579450	0.001044	78.638206	-4.174150	23.447214	-0.615574	0.000000	0.060865	0.000000	0.000000	0.000000	-0.016694	0.030772	-0.051910	0.000000	1.000000	3.000000	58.000000	0.000000
