# Supplementary material for: Haptic Guidance Needs to Be Intuitive Not Just Informative to Improve Human Motor Accuracy
Source: PLoS One. 2016 Mar 16;11(3):e0150912. doi: 10.1371/journal.pone.0150912 (PMC4794196; doi:10.1371/journal.pone.0150912)
Supplement: S1 Data — (ZIP) [file pone.0150912.s001.zip › Subject6/exp1_0059.txt]

Time	PosX	PosY	PosZ	RotX	RotY	RotZ	ForceX	ForceY	ForceZ	MomentX	MomentY	MomentZ	VelocityX	VelocityY	VelocityZ	CalibratedWeight	ButtonDown	Condition	Trial	Visual
14883.323742	-0.000682	0.479952	0.245024	69.056961	28.254742	44.136425	0.000000	0.000000	0.000000	0.000000	0.000000	0.000000	-0.019981	-0.064075	-0.021924	0.000000	1.000000	3.000000	59.000000	1.000000
14883.327076	-0.000682	0.479952	0.245024	69.013687	28.413641	44.274960	1.878872	0.000000	4.633556	0.000000	0.000000	0.000000	-0.019981	-0.064075	-0.021924	0.000000	1.000000	3.000000	59.000000	1.000000
14883.330409	-0.000682	0.479952	0.245024	69.013687	28.413641	44.274960	1.878872	0.000000	4.633556	0.000000	0.000000	0.000000	-0.019981	-0.064075	-0.021924	0.000000	1.000000	3.000000	59.000000	1.000000
14883.333742	-0.000682	0.479952	0.245024	69.013687	28.413641	44.274960	1.878872	0.000000	4.633556	0.000000	0.000000	0.000000	-0.019981	-0.064075	-0.021924	0.000000	1.000000	3.000000	59.000000	1.000000
14883.337076	-0.000182	0.479699	0.245544	68.931976	28.565954	44.349548	1.878272	0.000000	4.633799	0.000000	0.000000	0.000000	0.149964	-0.075657	0.155990	0.000000	1.000000	3.000000	59.000000	1.000000
14883.340409	-0.000182	0.479699	0.245544	68.931976	28.565954	44.349548	1.878272	0.000000	4.633799	0.000000	0.000000	0.000000	0.149964	-0.075657	0.155990	0.000000	1.000000	3.000000	59.000000	1.000000
14883.343742	-0.000182	0.479699	0.245544	68.931976	28.565954	44.349548	1.878272	0.000000	4.633799	0.000000	0.000000	0.000000	0.149964	-0.075657	0.155990	0.000000	1.000000	3.000000	59.000000	1.000000
14883.347076	0.000219	0.479814	0.246131	68.859650	28.745152	44.537315	1.882955	0.000000	4.631898	0.000000	0.000000	0.000000	0.120147	0.034488	0.176136	0.000000	1.000000	3.000000	59.000000	1.000000
14883.350409	0.000219	0.479814	0.246131	68.859650	28.745152	44.537315	1.882955	0.000000	4.631898	0.000000	0.000000	0.000000	0.120147	0.034488	0.176136	0.000000	1.000000	3.000000	59.000000	1.000000
14883.353742	0.000219	0.479814	0.246131	68.859650	28.745152	44.537315	1.882955	0.000000	4.631898	0.000000	0.000000	0.000000	0.120147	0.034488	0.176136	0.000000	1.000000	3.000000	59.000000	1.000000
14883.357076	0.000219	0.479814	0.246131	68.922134	28.984718	44.743492	1.885567	0.000000	4.630836	0.000000	0.000000	0.000000	0.120147	0.034488	0.176136	0.000000	1.000000	3.000000	59.000000	1.000000
14883.360409	0.000353	0.479626	0.246855	68.922134	28.984718	44.743492	1.885567	0.000000	4.630836	0.000000	0.000000	0.000000	0.040173	-0.056549	0.217062	0.000000	1.000000	3.000000	59.000000	1.000000
14883.363742	0.000353	0.479626	0.246855	68.922134	28.984718	44.743492	1.885567	0.000000	4.630836	0.000000	0.000000	0.000000	0.040173	-0.056549	0.217062	0.000000	1.000000	3.000000	59.000000	1.000000
14883.367076	0.000454	0.479786	0.247662	69.171112	29.533346	45.171001	1.885567	0.000000	4.630836	0.000000	0.000000	0.000000	0.030235	0.048185	0.242033	0.000000	1.000000	3.000000	59.000000	1.000000
14883.370409	0.000454	0.479786	0.247662	69.171112	29.533346	45.171001	1.885567	0.000000	4.630836	0.000000	0.000000	0.000000	0.030235	0.048185	0.242033	0.000000	1.000000	3.000000	59.000000	1.000000
14883.373742	0.000454	0.479786	0.247662	69.171112	29.533346	45.171001	1.885567	0.000000	4.630836	0.000000	0.000000	0.000000	0.030235	0.048185	0.242033	0.000000	1.000000	3.000000	59.000000	1.000000
14883.377076	0.000454	0.479786	0.247662	69.563072	30.512859	46.051601	1.879332	0.000000	4.633369	0.000000	0.000000	0.000000	0.030235	0.048185	0.242033	0.000000	1.000000	3.000000	59.000000	1.000000
14883.380409	0.000253	0.479788	0.248313	69.563072	30.512859	46.051601	1.879332	0.000000	4.633369	0.000000	0.000000	0.000000	-0.060157	0.000480	0.195542	0.000000	1.000000	3.000000	59.000000	1.000000
14883.383742	0.000253	0.479788	0.248313	69.563072	30.512859	46.051601	1.879332	0.000000	4.633369	0.000000	0.000000	0.000000	-0.060157	0.000480	0.195542	0.000000	1.000000	3.000000	59.000000	1.000000
14883.387076	0.000019	0.479849	0.249010	69.938774	31.654297	47.141914	1.879332	0.000000	4.633369	0.000000	0.000000	0.000000	-0.070324	0.018280	0.208970	0.000000	1.000000	3.000000	59.000000	1.000000
14883.390409	0.000019	0.479849	0.249010	69.938774	31.654297	47.141914	1.879332	0.000000	4.633369	0.000000	0.000000	0.000000	-0.070324	0.018280	0.208970	0.000000	1.000000	3.000000	59.000000	1.000000
14883.393742	0.000019	0.479849	0.249010	69.938774	31.654297	47.141914	1.879332	0.000000	4.633369	0.000000	0.000000	0.000000	-0.070324	0.018280	0.208970	0.000000	1.000000	3.000000	59.000000	1.000000
14883.397076	0.000019	0.479849	0.249010	70.261047	32.798523	48.278004	1.863611	0.000000	4.639715	0.000000	0.000000	0.000000	-0.070324	0.018280	0.208970	0.000000	1.000000	3.000000	59.000000	1.000000
14883.400409	-0.000317	0.479836	0.249803	70.261047	32.798523	48.278004	1.863611	0.000000	4.639715	0.000000	0.000000	0.000000	-0.100677	-0.003977	0.237848	0.000000	1.000000	3.000000	59.000000	1.000000
14883.403742	-0.000317	0.479836	0.249803	70.261047	32.798523	48.278004	1.863611	0.000000	4.639715	0.000000	0.000000	0.000000	-0.100677	-0.003977	0.237848	0.000000	1.000000	3.000000	59.000000	1.000000
14883.407076	-0.000519	0.479882	0.250640	70.502777	33.920403	49.426640	1.863611	0.000000	4.639715	0.000000	0.000000	0.000000	-0.060594	0.013844	0.251091	0.000000	1.000000	3.000000	59.000000	1.000000
14883.410409	-0.000519	0.479882	0.250640	70.502777	33.920403	49.426640	1.863611	0.000000	4.639715	0.000000	0.000000	0.000000	-0.060594	0.013844	0.251091	0.000000	1.000000	3.000000	59.000000	1.000000
14883.413742	-0.000519	0.479882	0.250640	70.502777	33.920403	49.426640	1.863611	0.000000	4.639715	0.000000	0.000000	0.000000	-0.060594	0.013844	0.251091	0.000000	1.000000	3.000000	59.000000	1.000000
14883.417076	-0.000654	0.479889	0.251476	70.695511	34.964405	50.510132	1.844561	0.000000	4.647321	0.000000	0.000000	0.000000	-0.040553	0.002238	0.251020	0.000000	1.000000	3.000000	59.000000	1.000000
14883.420409	-0.000654	0.479889	0.251476	70.695511	34.964405	50.510132	1.844561	0.000000	4.647321	0.000000	0.000000	0.000000	-0.040553	0.002238	0.251020	0.000000	1.000000	3.000000	59.000000	1.000000
14883.423742	-0.000654	0.479889	0.251476	70.695511	34.964405	50.510132	1.844561	0.000000	4.647321	0.000000	0.000000	0.000000	-0.040553	0.002238	0.251020	0.000000	1.000000	3.000000	59.000000	1.000000
14883.427076	-0.000823	0.479896	0.252280	70.849121	35.850536	51.424175	1.837094	0.000000	4.650279	0.000000	0.000000	0.000000	-0.050741	0.001907	0.241119	0.000000	1.000000	3.000000	59.000000	1.000000
14883.430409	-0.000823	0.479896	0.252280	70.849121	35.850536	51.424175	1.837094	0.000000	4.650279	0.000000	0.000000	0.000000	-0.050741	0.001907	0.241119	0.000000	1.000000	3.000000	59.000000	1.000000
14883.433742	-0.000823	0.479896	0.252280	70.849121	35.850536	51.424175	1.837094	0.000000	4.650279	0.000000	0.000000	0.000000	-0.050741	0.001907	0.241119	0.000000	1.000000	3.000000	59.000000	1.000000
14883.437076	-0.000823	0.479896	0.252280	70.992981	36.563763	52.132744	1.829326	0.000000	4.653339	0.000000	0.000000	0.000000	-0.050741	0.001907	0.241119	0.000000	1.000000	3.000000	59.000000	1.000000
14883.440409	-0.000993	0.479921	0.253066	70.992981	36.563763	52.132744	1.829326	0.000000	4.653339	0.000000	0.000000	0.000000	-0.050848	0.007547	0.235791	0.000000	1.000000	3.000000	59.000000	1.000000
14883.443742	-0.000993	0.479921	0.253066	70.992981	36.563763	52.132744	1.829326	0.000000	4.653339	0.000000	0.000000	0.000000	-0.050848	0.007547	0.235791	0.000000	1.000000	3.000000	59.000000	1.000000
14883.447076	-0.001095	0.479927	0.253867	71.119370	37.103745	52.635937	1.829326	0.000000	4.653339	0.000000	0.000000	0.000000	-0.030715	0.001859	0.240306	0.000000	1.000000	3.000000	59.000000	1.000000
14883.450409	-0.001095	0.479927	0.253867	71.119370	37.103745	52.635937	1.829326	0.000000	4.653339	0.000000	0.000000	0.000000	-0.030715	0.001859	0.240306	0.000000	1.000000	3.000000	59.000000	1.000000
14883.453742	-0.001095	0.479927	0.253867	71.119370	37.103745	52.635937	1.829326	0.000000	4.653339	0.000000	0.000000	0.000000	-0.030715	0.001859	0.240306	0.000000	1.000000	3.000000	59.000000	1.000000
14883.457076	-0.001095	0.479927	0.253867	71.210533	37.527996	53.014740	1.815079	0.000000	4.658915	0.000000	0.000000	0.000000	-0.030715	0.001859	0.240306	0.000000	1.000000	3.000000	59.000000	1.000000
14883.460409	-0.001029	0.479992	0.254681	71.210533	37.527996	53.014740	1.815079	0.000000	4.658915	0.000000	0.000000	0.000000	0.019900	0.019473	0.244100	0.000000	1.000000	3.000000	59.000000	1.000000
14883.463742	-0.001029	0.479992	0.254681	71.210533	37.527996	53.014740	1.815079	0.000000	4.658915	0.000000	0.000000	0.000000	0.019900	0.019473	0.244100	0.000000	1.000000	3.000000	59.000000	1.000000
14883.467076	-0.000827	0.480156	0.255537	71.285439	37.773888	53.171879	1.815079	0.000000	4.658915	0.000000	0.000000	0.000000	0.060529	0.049155	0.256853	0.000000	0.000000	3.000000	59.000000	1.000000
14883.470409	-0.000827	0.480156	0.255537	71.285439	37.773888	53.171879	1.815079	0.000000	4.658915	0.000000	0.000000	0.000000	0.060529	0.049155	0.256853	0.000000	0.000000	3.000000	59.000000	1.000000
14883.473742	-0.000827	0.480156	0.255537	71.285439	37.773888	53.171879	1.815079	0.000000	4.658915	0.000000	0.000000	0.000000	0.060529	0.049155	0.256853	0.000000	0.000000	3.000000	59.000000	1.000000
14883.477076	-0.000557	0.480360	0.256421	71.418068	37.786488	52.987679	1.809021	0.000000	4.661271	0.000000	0.000000	0.000000	0.080993	0.061229	0.265333	0.000000	0.000000	3.000000	59.000000	1.000000
14883.480409	-0.000557	0.480360	0.256421	71.418068	37.786488	52.987679	1.809021	0.000000	4.661271	0.000000	0.000000	0.000000	0.080993	0.061229	0.265333	0.000000	0.000000	3.000000	59.000000	1.000000
14883.483742	-0.000557	0.480360	0.256421	71.418068	37.786488	52.987679	1.809021	0.000000	4.661271	0.000000	0.000000	0.000000	0.080993	0.061229	0.265333	0.000000	0.000000	3.000000	59.000000	1.000000
14883.487076	-0.000354	0.480582	0.257257	71.675369	37.598751	52.457150	1.807863	0.000000	4.661719	0.000000	0.000000	0.000000	0.060851	0.066736	0.250562	0.000000	0.000000	3.000000	59.000000	1.000000
14883.490409	-0.000354	0.480582	0.257257	71.675369	37.598751	52.457150	1.807863	0.000000	4.661719	0.000000	0.000000	0.000000	0.060851	0.066736	0.250562	0.000000	0.000000	3.000000	59.000000	1.000000
14883.493742	-0.000354	0.480582	0.257257	71.675369	37.598751	52.457150	1.807863	0.000000	4.661719	0.000000	0.000000	0.000000	0.060851	0.066736	0.250562	0.000000	0.000000	3.000000	59.000000	1.000000
14883.497076	-0.000354	0.480582	0.257257	72.061440	37.363022	51.763393	1.805956	0.000000	4.662459	0.000000	0.000000	0.000000	0.060851	0.066736	0.250562	0.000000	0.000000	3.000000	59.000000	1.000000
14883.500409	-0.000083	0.480802	0.257997	72.061440	37.363022	51.763393	1.805956	0.000000	4.662459	0.000000	0.000000	0.000000	0.081370	0.065948	0.222078	0.000000	0.000000	3.000000	59.000000	1.000000
14883.503742	-0.000083	0.480802	0.257997	72.061440	37.363022	51.763393	1.805956	0.000000	4.662459	0.000000	0.000000	0.000000	0.081370	0.065948	0.222078	0.000000	0.000000	3.000000	59.000000	1.000000
14883.507076	0.000257	0.481018	0.258612	72.544968	37.202404	51.077049	1.805956	0.000000	4.662459	0.000000	0.000000	0.000000	0.101916	0.064812	0.184415	0.000000	0.000000	3.000000	59.000000	1.000000
14883.510409	0.000257	0.481018	0.258612	72.544968	37.202404	51.077049	1.805956	0.000000	4.662459	0.000000	0.000000	0.000000	0.101916	0.064812	0.184415	0.000000	0.000000	3.000000	59.000000	1.000000
14883.513742	0.000257	0.481018	0.258612	72.544968	37.202404	51.077049	1.805956	0.000000	4.662459	0.000000	0.000000	0.000000	0.101916	0.064812	0.184415	0.000000	0.000000	3.000000	59.000000	1.000000
14883.517076	0.000257	0.481018	0.258612	73.054573	37.132370	50.494732	1.807306	0.000000	4.661936	0.000000	0.000000	0.000000	0.101916	0.064812	0.184415	0.000000	0.000000	3.000000	59.000000	1.000000
14883.520409	0.000529	0.481329	0.259114	73.054573	37.132370	50.494732	1.807306	0.000000	4.661936	0.000000	0.000000	0.000000	0.081661	0.093156	0.150572	0.000000	0.000000	3.000000	59.000000	1.000000
14883.523742	0.000529	0.481329	0.259114	73.054573	37.132370	50.494732	1.807306	0.000000	4.661936	0.000000	0.000000	0.000000	0.081661	0.093156	0.150572	0.000000	0.000000	3.000000	59.000000	1.000000
14883.527076	0.000767	0.481654	0.259475	73.498558	37.184227	50.130280	1.807306	0.000000	4.661936	0.000000	0.000000	0.000000	0.071522	0.097735	0.108318	0.000000	0.000000	3.000000	59.000000	1.000000
14883.530409	0.000767	0.481654	0.259475	73.498558	37.184227	50.130280	1.807306	0.000000	4.661936	0.000000	0.000000	0.000000	0.071522	0.097735	0.108318	0.000000	0.000000	3.000000	59.000000	1.000000
14883.533742	0.000767	0.481654	0.259475	73.498558	37.184227	50.130280	1.807306	0.000000	4.661936	0.000000	0.000000	0.000000	0.071522	0.097735	0.108318	0.000000	0.000000	3.000000	59.000000	1.000000
14883.537076	0.000767	0.481654	0.259475	73.860573	37.429058	50.078823	1.810055	0.000000	4.660869	0.000000	0.000000	0.000000	0.071522	0.097735	0.108318	0.000000	0.000000	3.000000	59.000000	1.000000
14883.540409	0.000972	0.482056	0.259740	73.860573	37.429058	50.078823	1.810055	0.000000	4.660869	0.000000	0.000000	0.000000	0.061344	0.120360	0.079505	0.000000	0.000000	3.000000	59.000000	1.000000
14883.543742	0.000972	0.482056	0.259740	73.860573	37.429058	50.078823	1.810055	0.000000	4.660869	0.000000	0.000000	0.000000	0.061344	0.120360	0.079505	0.000000	0.000000	3.000000	59.000000	1.000000
14883.547076	0.000972	0.482056	0.259740	74.111908	37.882172	50.374290	1.810055	0.000000	4.660869	0.000000	0.000000	0.000000	0.061344	0.120360	0.079505	0.000000	0.000000	3.000000	59.000000	1.000000
14883.550409	0.000972	0.482056	0.259740	74.111908	37.882172	50.374290	1.810055	0.000000	4.660869	0.000000	0.000000	0.000000	0.061344	0.120360	0.079505	0.000000	0.000000	3.000000	59.000000	1.000000
14883.553742	0.001040	0.482472	0.259864	74.111908	37.882172	50.374290	1.810055	0.000000	4.660869	0.000000	0.000000	0.000000	0.020474	0.124850	0.037441	0.000000	0.000000	3.000000	59.000000	1.000000
14883.557076	0.001040	0.482944	0.259910	74.253197	38.509731	50.972439	1.811638	0.000000	4.660254	0.000000	0.000000	0.000000	0.000020	0.141690	0.013547	0.000000	0.000000	3.000000	59.000000	1.000000
14883.560409	0.001040	0.482944	0.259910	74.253197	38.509731	50.972439	1.811638	0.000000	4.660254	0.000000	0.000000	0.000000	0.000020	0.141690	0.013547	0.000000	0.000000	3.000000	59.000000	1.000000
14883.563742	0.001040	0.482944	0.259910	74.253197	38.509731	50.972439	1.811638	0.000000	4.660254	0.000000	0.000000	0.000000	0.000020	0.141690	0.013547	0.000000	0.000000	3.000000	59.000000	1.000000
14883.567076	0.001040	0.482944	0.259910	74.351532	39.037594	51.489674	1.811673	0.000000	4.660240	0.000000	0.000000	0.000000	0.000020	0.141690	0.013547	0.000000	0.000000	3.000000	59.000000	1.000000
14883.570409	0.001040	0.483394	0.259878	74.351532	39.037594	51.489674	1.811673	0.000000	4.660240	0.000000	0.000000	0.000000	-0.000014	0.134992	-0.009538	0.000000	0.000000	3.000000	59.000000	1.000000
14883.573742	0.001040	0.483394	0.259878	74.351532	39.037594	51.489674	1.811673	0.000000	4.660240	0.000000	0.000000	0.000000	-0.000014	0.134992	-0.009538	0.000000	0.000000	3.000000	59.000000	1.000000
14883.577076	0.000972	0.483883	0.259844	74.429230	39.411888	51.850727	1.811673	0.000000	4.660240	0.000000	0.000000	0.000000	-0.020437	0.146728	-0.010023	0.000000	0.000000	3.000000	59.000000	1.000000
14883.580409	0.000972	0.483883	0.259844	74.429230	39.411888	51.850727	1.811673	0.000000	4.660240	0.000000	0.000000	0.000000	-0.020437	0.146728	-0.010023	0.000000	0.000000	3.000000	59.000000	1.000000
14883.583742	0.000972	0.483883	0.259844	74.429230	39.411888	51.850727	1.811673	0.000000	4.660240	0.000000	0.000000	0.000000	-0.020437	0.146728	-0.010023	0.000000	0.000000	3.000000	59.000000	1.000000
14883.587076	0.000904	0.484411	0.259809	74.474350	39.641296	52.070580	1.811006	0.000000	4.660500	0.000000	0.000000	0.000000	-0.020436	0.158480	-0.010584	0.000000	0.000000	3.000000	59.000000	1.000000
14883.590409	0.000904	0.484411	0.259809	74.474350	39.641296	52.070580	1.811006	0.000000	4.660500	0.000000	0.000000	0.000000	-0.020436	0.158480	-0.010584	0.000000	0.000000	3.000000	59.000000	1.000000
14883.593742	0.000904	0.484411	0.259809	74.474350	39.641296	52.070580	1.811006	0.000000	4.660500	0.000000	0.000000	0.000000	-0.020436	0.158480	-0.010584	0.000000	0.000000	3.000000	59.000000	1.000000
14883.597076	0.000904	0.484411	0.259809	74.479202	39.702816	52.125530	1.810158	0.000000	4.660830	0.000000	0.000000	0.000000	-0.020436	0.158480	-0.010584	0.000000	0.000000	3.000000	59.000000	1.000000
14883.600409	0.000870	0.484940	0.259773	74.479202	39.702816	52.125530	1.810158	0.000000	4.660830	0.000000	0.000000	0.000000	-0.010224	0.158457	-0.010701	0.000000	0.000000	3.000000	59.000000	1.000000
14883.603742	0.000870	0.484940	0.259773	74.479202	39.702816	52.125530	1.810158	0.000000	4.660830	0.000000	0.000000	0.000000	-0.010224	0.158457	-0.010701	0.000000	0.000000	3.000000	59.000000	1.000000
14883.607076	0.000870	0.485486	0.259690	74.459923	39.661983	52.079247	1.810158	0.000000	4.660830	0.000000	0.000000	0.000000	-0.000030	0.163779	-0.024993	0.000000	0.000000	3.000000	59.000000	1.000000
14883.610409	0.000870	0.485486	0.259690	74.459923	39.661983	52.079247	1.810158	0.000000	4.660830	0.000000	0.000000	0.000000	-0.000030	0.163779	-0.024993	0.000000	0.000000	3.000000	59.000000	1.000000
14883.613742	0.000870	0.485486	0.259690	74.459923	39.661983	52.079247	1.810158	0.000000	4.660830	0.000000	0.000000	0.000000	-0.000030	0.163779	-0.024993	0.000000	0.000000	3.000000	59.000000	1.000000
14883.617076	0.000870	0.485486	0.259690	74.445747	39.631107	52.041386	1.810345	0.000000	4.660757	0.000000	0.000000	0.000000	-0.000030	0.163779	-0.024993	0.000000	0.000000	3.000000	59.000000	1.000000
14883.620409	0.000869	0.486088	0.259558	74.445747	39.631107	52.041386	1.810345	0.000000	4.660757	0.000000	0.000000	0.000000	-0.000048	0.180802	-0.039765	0.000000	0.000000	3.000000	59.000000	1.000000
14883.623742	0.000869	0.486088	0.259558	74.445747	39.631107	52.041386	1.810345	0.000000	4.660757	0.000000	0.000000	0.000000	-0.000048	0.180802	-0.039765	0.000000	0.000000	3.000000	59.000000	1.000000
14883.627076	0.000801	0.486607	0.259304	74.508408	39.916096	52.313152	1.810345	0.000000	4.660757	0.000000	0.000000	0.000000	-0.020500	0.155734	-0.076086	0.000000	0.000000	3.000000	59.000000	1.000000
14883.630409	0.000801	0.486607	0.259304	74.508408	39.916096	52.313152	1.810345	0.000000	4.660757	0.000000	0.000000	0.000000	-0.020500	0.155734	-0.076086	0.000000	0.000000	3.000000	59.000000	1.000000
14883.633742	0.000801	0.486607	0.259304	74.508408	39.916096	52.313152	1.810345	0.000000	4.660757	0.000000	0.000000	0.000000	-0.020500	0.155734	-0.076086	0.000000	0.000000	3.000000	59.000000	1.000000
14883.637076	0.000801	0.486607	0.259304	74.694099	40.719086	53.094429	1.811618	0.000000	4.660262	0.000000	0.000000	0.000000	-0.020500	0.155734	-0.076086	0.000000	0.000000	3.000000	59.000000	1.000000
14883.640409	0.000699	0.487079	0.258866	74.694099	40.719086	53.094429	1.811618	0.000000	4.660262	0.000000	0.000000	0.000000	-0.030739	0.141546	-0.131526	0.000000	0.000000	3.000000	59.000000	1.000000
14883.643742	0.000699	0.487079	0.258866	74.694099	40.719086	53.094429	1.811618	0.000000	4.660262	0.000000	0.000000	0.000000	-0.030739	0.141546	-0.131526	0.000000	0.000000	3.000000	59.000000	1.000000
14883.647076	0.000494	0.487524	0.258257	74.942589	41.839478	54.190945	1.811618	0.000000	4.660262	0.000000	0.000000	0.000000	-0.061310	0.133334	-0.182665	0.000000	0.000000	3.000000	59.000000	1.000000
14883.650409	0.000494	0.487524	0.258257	74.942589	41.839478	54.190945	1.811618	0.000000	4.660262	0.000000	0.000000	0.000000	-0.061310	0.133334	-0.182665	0.000000	0.000000	3.000000	59.000000	1.000000
14883.653742	0.000494	0.487524	0.258257	74.942589	41.839478	54.190945	1.811618	0.000000	4.660262	0.000000	0.000000	0.000000	-0.061310	0.133334	-0.182665	0.000000	0.000000	3.000000	59.000000	1.000000
14883.657076	0.000222	0.487903	0.257509	75.188393	42.996696	55.336628	1.813190	0.000000	4.659650	0.000000	0.000000	0.000000	-0.081579	0.113719	-0.224192	0.000000	0.000000	3.000000	59.000000	1.000000
14883.660409	0.000222	0.487903	0.257509	75.188393	42.996696	55.336628	1.813190	0.000000	4.659650	0.000000	0.000000	0.000000	-0.081579	0.113719	-0.224192	0.000000	0.000000	3.000000	59.000000	1.000000
14883.663742	0.000222	0.487903	0.257509	75.188393	42.996696	55.336628	1.813190	0.000000	4.659650	0.000000	0.000000	0.000000	-0.081579	0.113719	-0.224192	0.000000	0.000000	3.000000	59.000000	1.000000
14883.667076	-0.000015	0.488193	0.256546	75.428497	44.160309	56.492649	1.813486	0.000000	4.659535	0.000000	0.000000	0.000000	-0.071240	0.087198	-0.289027	0.000000	0.000000	3.000000	59.000000	1.000000
14883.670409	-0.000015	0.488193	0.256546	75.428497	44.160309	56.492649	1.813486	0.000000	4.659535	0.000000	0.000000	0.000000	-0.071240	0.087198	-0.289027	0.000000	0.000000	3.000000	59.000000	1.000000
14883.673742	-0.000015	0.488193	0.256546	75.428497	44.160309	56.492649	1.813486	0.000000	4.659535	0.000000	0.000000	0.000000	-0.071240	0.087198	-0.289027	0.000000	0.000000	3.000000	59.000000	1.000000
14883.677076	-0.000387	0.488534	0.255406	75.640953	45.228584	57.571442	1.815654	0.000000	4.658690	0.000000	0.000000	0.000000	-0.111622	0.102172	-0.341973	0.000000	0.000000	3.000000	59.000000	1.000000
14883.680409	-0.000387	0.488534	0.255406	75.640953	45.228584	57.571442	1.815654	0.000000	4.658690	0.000000	0.000000	0.000000	-0.111622	0.102172	-0.341973	0.000000	0.000000	3.000000	59.000000	1.000000
14883.683742	-0.000387	0.488534	0.255406	75.640953	45.228584	57.571442	1.815654	0.000000	4.658690	0.000000	0.000000	0.000000	-0.111622	0.102172	-0.341973	0.000000	0.000000	3.000000	59.000000	1.000000
14883.687076	-0.000792	0.488983	0.254101	75.829948	46.192833	58.553066	1.816797	0.000000	4.658245	0.000000	0.000000	0.000000	-0.121342	0.134635	-0.391439	0.000000	0.000000	3.000000	59.000000	1.000000
14883.690409	-0.000792	0.488983	0.254101	75.829948	46.192833	58.553066	1.816797	0.000000	4.658245	0.000000	0.000000	0.000000	-0.121342	0.134635	-0.391439	0.000000	0.000000	3.000000	59.000000	1.000000
14883.693742	-0.000792	0.488983	0.254101	75.829948	46.192833	58.553066	1.816797	0.000000	4.658245	0.000000	0.000000	0.000000	-0.121342	0.134635	-0.391439	0.000000	0.000000	3.000000	59.000000	1.000000
14883.697076	-0.001228	0.489401	0.252589	76.001930	47.078533	59.462643	1.818459	0.000000	4.657597	0.000000	0.000000	0.000000	-0.130899	0.125443	-0.453655	0.000000	0.000000	3.000000	59.000000	1.000000
14883.700409	-0.001228	0.489401	0.252589	76.001930	47.078533	59.462643	1.818459	0.000000	4.657597	0.000000	0.000000	0.000000	-0.130899	0.125443	-0.453655	0.000000	0.000000	3.000000	59.000000	1.000000
14883.703742	-0.001228	0.489401	0.252589	76.001930	47.078533	59.462643	1.818459	0.000000	4.657597	0.000000	0.000000	0.000000	-0.130899	0.125443	-0.453655	0.000000	0.000000	3.000000	59.000000	1.000000
14883.707076	-0.001729	0.489867	0.250895	76.162148	47.900436	60.324348	1.820923	0.000000	4.656634	0.000000	0.000000	0.000000	-0.150380	0.139778	-0.508103	0.000000	0.000000	3.000000	59.000000	1.000000
14883.710409	-0.001729	0.489867	0.250895	76.162148	47.900436	60.324348	1.820923	0.000000	4.656634	0.000000	0.000000	0.000000	-0.150380	0.139778	-0.508103	0.000000	0.000000	3.000000	59.000000	1.000000
14883.713742	-0.001729	0.489867	0.250895	76.162148	47.900436	60.324348	1.820923	0.000000	4.656634	0.000000	0.000000	0.000000	-0.150380	0.139778	-0.508103	0.000000	0.000000	3.000000	59.000000	1.000000
14883.717076	-0.002362	0.490417	0.248984	76.298584	48.582623	61.057877	1.823514	0.000000	4.655620	0.000000	0.000000	0.000000	-0.189678	0.164968	-0.573265	0.000000	0.000000	3.000000	59.000000	1.000000
14883.720409	-0.002362	0.490417	0.248984	76.298584	48.582623	61.057877	1.823514	0.000000	4.655620	0.000000	0.000000	0.000000	-0.189678	0.164968	-0.573265	0.000000	0.000000	3.000000	59.000000	1.000000
14883.723742	-0.002362	0.490417	0.248984	76.298584	48.582623	61.057877	1.823514	0.000000	4.655620	0.000000	0.000000	0.000000	-0.189678	0.164968	-0.573265	0.000000	0.000000	3.000000	59.000000	1.000000
14883.727076	-0.003090	0.491071	0.246900	76.418198	49.147205	61.690338	1.825397	0.000000	4.654881	0.000000	0.000000	0.000000	-0.218506	0.196164	-0.625252	0.000000	0.000000	3.000000	59.000000	1.000000
14883.730409	-0.003090	0.491071	0.246900	76.418198	49.147205	61.690338	1.825397	0.000000	4.654881	0.000000	0.000000	0.000000	-0.218506	0.196164	-0.625252	0.000000	0.000000	3.000000	59.000000	1.000000
14883.733742	-0.003090	0.491071	0.246900	76.418198	49.147205	61.690338	1.825397	0.000000	4.654881	0.000000	0.000000	0.000000	-0.218506	0.196164	-0.625252	0.000000	0.000000	3.000000	59.000000	1.000000
14883.737076	-0.003879	0.491807	0.244625	76.519424	49.590355	62.210880	1.826850	0.000000	4.654312	0.000000	0.000000	0.000000	-0.236881	0.220886	-0.682473	0.000000	0.000000	3.000000	59.000000	1.000000
14883.740409	-0.003879	0.491807	0.244625	76.519424	49.590355	62.210880	1.826850	0.000000	4.654312	0.000000	0.000000	0.000000	-0.236881	0.220886	-0.682473	0.000000	0.000000	3.000000	59.000000	1.000000
14883.743742	-0.003879	0.491807	0.244625	76.519424	49.590355	62.210880	1.826850	0.000000	4.654312	0.000000	0.000000	0.000000	-0.236881	0.220886	-0.682473	0.000000	0.000000	3.000000	59.000000	1.000000
14883.747076	-0.004663	0.492625	0.242189	76.619667	50.028244	62.728191	1.828554	0.000000	4.653643	0.000000	0.000000	0.000000	-0.235007	0.245578	-0.730790	0.000000	0.000000	3.000000	59.000000	1.000000
14883.750409	-0.004663	0.492625	0.242189	76.619667	50.028244	62.728191	1.828554	0.000000	4.653643	0.000000	0.000000	0.000000	-0.235007	0.245578	-0.730790	0.000000	0.000000	3.000000	59.000000	1.000000
14883.753742	-0.004663	0.492625	0.242189	76.619667	50.028244	62.728191	1.828554	0.000000	4.653643	0.000000	0.000000	0.000000	-0.235007	0.245578	-0.730790	0.000000	0.000000	3.000000	59.000000	1.000000
14883.757076	-0.005406	0.493581	0.239571	76.719444	50.490349	63.268822	1.831446	0.000000	4.652506	0.000000	0.000000	0.000000	-0.222995	0.286637	-0.785463	0.000000	0.000000	3.000000	59.000000	1.000000
14883.760409	-0.005406	0.493581	0.239571	76.719444	50.490349	63.268822	1.831446	0.000000	4.652506	0.000000	0.000000	0.000000	-0.222995	0.286637	-0.785463	0.000000	0.000000	3.000000	59.000000	1.000000
14883.763742	-0.005406	0.493581	0.239571	76.719444	50.490349	63.268822	1.831446	0.000000	4.652506	0.000000	0.000000	0.000000	-0.222995	0.286637	-0.785463	0.000000	0.000000	3.000000	59.000000	1.000000
14883.767076	-0.006076	0.494595	0.236772	76.823402	50.983295	63.833878	1.836274	0.000000	4.650602	0.000000	0.000000	0.000000	-0.201037	0.304137	-0.839690	0.000000	0.000000	3.000000	59.000000	1.000000
14883.770409	-0.006076	0.494595	0.236772	76.823402	50.983295	63.833878	1.836274	0.000000	4.650602	0.000000	0.000000	0.000000	-0.201037	0.304137	-0.839690	0.000000	0.000000	3.000000	59.000000	1.000000
14883.773742	-0.006076	0.494595	0.236772	76.823402	50.983295	63.833878	1.836274	0.000000	4.650602	0.000000	0.000000	0.000000	-0.201037	0.304137	-0.839690	0.000000	0.000000	3.000000	59.000000	1.000000
14883.777076	-0.006640	0.495701	0.233756	76.933777	51.535675	64.451332	1.843659	0.000000	4.647679	0.000000	0.000000	0.000000	-0.169207	0.331843	-0.905024	0.000000	0.000000	3.000000	59.000000	1.000000
14883.780409	-0.006640	0.495701	0.233756	76.933777	51.535675	64.451332	1.843659	0.000000	4.647679	0.000000	0.000000	0.000000	-0.169207	0.331843	-0.905024	0.000000	0.000000	3.000000	59.000000	1.000000
14883.783742	-0.006640	0.495701	0.233756	76.933777	51.535675	64.451332	1.843659	0.000000	4.647679	0.000000	0.000000	0.000000	-0.169207	0.331843	-0.905024	0.000000	0.000000	3.000000	59.000000	1.000000
14883.787076	-0.007164	0.496897	0.230517	77.049797	52.127388	65.107422	1.854513	0.000000	4.643359	0.000000	0.000000	0.000000	-0.157172	0.358704	-0.971605	0.000000	0.000000	3.000000	59.000000	1.000000
14883.790409	-0.007164	0.496897	0.230517	77.049797	52.127388	65.107422	1.854513	0.000000	4.643359	0.000000	0.000000	0.000000	-0.157172	0.358704	-0.971605	0.000000	0.000000	3.000000	59.000000	1.000000
14883.793742	-0.007164	0.496897	0.230517	77.049797	52.127388	65.107422	1.854513	0.000000	4.643359	0.000000	0.000000	0.000000	-0.157172	0.358704	-0.971605	0.000000	0.000000	3.000000	59.000000	1.000000
14883.797076	-0.007777	0.498137	0.226987	77.184174	52.774113	65.813644	1.867859	0.000000	4.638006	0.000000	0.000000	0.000000	-0.183860	0.372247	-1.058914	0.000000	0.000000	3.000000	59.000000	1.000000
14883.800409	-0.007777	0.498137	0.226987	77.184174	52.774113	65.813644	1.867859	0.000000	4.638006	0.000000	0.000000	0.000000	-0.183860	0.372247	-1.058914	0.000000	0.000000	3.000000	59.000000	1.000000
14883.803742	-0.007777	0.498137	0.226987	77.184174	52.774113	65.813644	1.867859	0.000000	4.638006	0.000000	0.000000	0.000000	-0.183860	0.372247	-1.058914	0.000000	0.000000	3.000000	59.000000	1.000000
14883.807076	-0.008380	0.499405	0.223213	77.363686	53.388546	66.449493	1.882051	0.000000	4.632266	0.000000	0.000000	0.000000	-0.180950	0.380147	-1.132224	0.000000	0.000000	3.000000	59.000000	1.000000
14883.810409	-0.008380	0.499405	0.223213	77.363686	53.388546	66.449493	1.882051	0.000000	4.632266	0.000000	0.000000	0.000000	-0.180950	0.380147	-1.132224	0.000000	0.000000	3.000000	59.000000	1.000000
14883.813742	-0.008380	0.499405	0.223213	77.363686	53.388546	66.449493	1.882051	0.000000	4.632266	0.000000	0.000000	0.000000	-0.180950	0.380147	-1.132224	0.000000	0.000000	3.000000	59.000000	1.000000
14883.817076	-0.009005	0.500676	0.219174	77.606033	53.957031	66.986275	1.898583	0.000000	4.625514	0.000000	0.000000	0.000000	-0.187385	0.381360	-1.211651	0.000000	0.000000	3.000000	59.000000	1.000000
14883.820409	-0.009005	0.500676	0.219174	77.606033	53.957031	66.986275	1.898583	0.000000	4.625514	0.000000	0.000000	0.000000	-0.187385	0.381360	-1.211651	0.000000	0.000000	3.000000	59.000000	1.000000
14883.823742	-0.009005	0.500676	0.219174	77.606033	53.957031	66.986275	1.898583	0.000000	4.625514	0.000000	0.000000	0.000000	-0.187385	0.381360	-1.211651	0.000000	0.000000	3.000000	59.000000	1.000000
14883.827076	-0.009618	0.502007	0.214913	77.891701	54.436058	67.388351	1.917197	0.000000	4.617830	0.000000	0.000000	0.000000	-0.184020	0.399284	-1.278359	0.000000	0.000000	3.000000	59.000000	1.000000
14883.830409	-0.009618	0.502007	0.214913	77.891701	54.436058	67.388351	1.917197	0.000000	4.617830	0.000000	0.000000	0.000000	-0.184020	0.399284	-1.278359	0.000000	0.000000	3.000000	59.000000	1.000000
14883.833742	-0.009618	0.502007	0.214913	77.891701	54.436058	67.388351	1.917197	0.000000	4.617830	0.000000	0.000000	0.000000	-0.184020	0.399284	-1.278359	0.000000	0.000000	3.000000	59.000000	1.000000
14883.837076	-0.010221	0.503362	0.210496	78.179367	54.460964	67.305359	1.938319	0.000000	4.609004	0.000000	0.000000	0.000000	-0.180759	0.406614	-1.325217	0.000000	0.000000	3.000000	59.000000	1.000000
14883.840409	-0.010221	0.503362	0.210496	78.179367	54.460964	67.305359	1.938319	0.000000	4.609004	0.000000	0.000000	0.000000	-0.180759	0.406614	-1.325217	0.000000	0.000000	3.000000	59.000000	1.000000
14883.843742	-0.010221	0.503362	0.210496	78.179367	54.460964	67.305359	1.938319	0.000000	4.609004	0.000000	0.000000	0.000000	-0.180759	0.406614	-1.325217	0.000000	0.000000	3.000000	59.000000	1.000000
14883.847076	-0.010844	0.504795	0.205932	78.395454	53.511108	66.245247	1.961598	0.000000	4.599145	0.000000	0.000000	0.000000	-0.186853	0.429905	-1.369061	0.000000	0.000000	3.000000	59.000000	1.000000
14883.850409	-0.010844	0.504795	0.205932	78.395454	53.511108	66.245247	1.961598	0.000000	4.599145	0.000000	0.000000	0.000000	-0.186853	0.429905	-1.369061	0.000000	0.000000	3.000000	59.000000	1.000000
14883.853742	-0.010844	0.504795	0.205932	78.395454	53.511108	66.245247	1.961598	0.000000	4.599145	0.000000	0.000000	0.000000	-0.186853	0.429905	-1.369061	0.000000	0.000000	3.000000	59.000000	1.000000
14883.857076	-0.011487	0.506252	0.201275	78.513634	51.668716	64.308815	1.986520	0.000000	4.588435	0.000000	0.000000	0.000000	-0.192894	0.437146	-1.397002	0.000000	0.000000	3.000000	59.000000	1.000000
14883.860409	-0.011487	0.506252	0.201275	78.513634	51.668716	64.308815	1.986520	0.000000	4.588435	0.000000	0.000000	0.000000	-0.192894	0.437146	-1.397002	0.000000	0.000000	3.000000	59.000000	1.000000
14883.863742	-0.011487	0.506252	0.201275	78.513634	51.668716	64.308815	1.986520	0.000000	4.588435	0.000000	0.000000	0.000000	-0.192894	0.437146	-1.397002	0.000000	0.000000	3.000000	59.000000	1.000000
14883.867076	-0.012149	0.507767	0.196522	78.559090	49.268951	61.823463	2.012783	0.000000	4.576975	0.000000	0.000000	0.000000	-0.198624	0.454504	-1.426136	0.000000	0.000000	3.000000	59.000000	1.000000
14883.870409	-0.012149	0.507767	0.196522	78.559090	49.268951	61.823463	2.012783	0.000000	4.576975	0.000000	0.000000	0.000000	-0.198624	0.454504	-1.426136	0.000000	0.000000	3.000000	59.000000	1.000000
14883.873742	-0.012149	0.507767	0.196522	78.559090	49.268951	61.823463	2.012783	0.000000	4.576975	0.000000	0.000000	0.000000	-0.198624	0.454504	-1.426136	0.000000	0.000000	3.000000	59.000000	1.000000
14883.877076	-0.012890	0.509318	0.191652	78.554802	46.708298	59.183029	2.040548	0.000000	4.564665	0.000000	0.000000	0.000000	-0.222429	0.465303	-1.460890	0.000000	0.000000	3.000000	59.000000	1.000000
14883.880409	-0.012890	0.509318	0.191652	78.554802	46.708298	59.183029	2.040548	0.000000	4.564665	0.000000	0.000000	0.000000	-0.222429	0.465303	-1.460890	0.000000	0.000000	3.000000	59.000000	1.000000
14883.883742	-0.012890	0.509318	0.191652	78.554802	46.708298	59.183029	2.040548	0.000000	4.564665	0.000000	0.000000	0.000000	-0.222429	0.465303	-1.460890	0.000000	0.000000	3.000000	59.000000	1.000000
14883.887076	-0.013740	0.510854	0.186721	78.504051	44.247139	56.677803	2.068923	0.000000	4.551874	0.000000	0.000000	0.000000	-0.255003	0.460787	-1.479247	0.000000	0.000000	3.000000	59.000000	1.000000
14883.890409	-0.013740	0.510854	0.186721	78.504051	44.247139	56.677803	2.068923	0.000000	4.551874	0.000000	0.000000	0.000000	-0.255003	0.460787	-1.479247	0.000000	0.000000	3.000000	59.000000	1.000000
14883.893742	-0.013740	0.510854	0.186721	78.504051	44.247139	56.677803	2.068923	0.000000	4.551874	0.000000	0.000000	0.000000	-0.255003	0.460787	-1.479247	0.000000	0.000000	3.000000	59.000000	1.000000
14883.897076	-0.014696	0.512428	0.181742	78.413445	42.051086	54.472107	2.096912	0.000000	4.539049	0.000000	0.000000	0.000000	-0.286749	0.472212	-1.493802	0.000000	0.000000	3.000000	59.000000	1.000000
14883.900409	-0.014696	0.512428	0.181742	78.413445	42.051086	54.472107	2.096912	0.000000	4.539049	0.000000	0.000000	0.000000	-0.286749	0.472212	-1.493802	0.000000	0.000000	3.000000	59.000000	1.000000
14883.903742	-0.014696	0.512428	0.181742	78.413445	42.051086	54.472107	2.096912	0.000000	4.539049	0.000000	0.000000	0.000000	-0.286749	0.472212	-1.493802	0.000000	0.000000	3.000000	59.000000	1.000000
14883.907076	-0.015786	0.513972	0.176755	78.266388	40.274246	52.743343	2.124468	0.000000	4.526217	0.000000	0.000000	0.000000	-0.326916	0.463184	-1.496181	0.000000	0.000000	3.000000	59.000000	1.000000
14883.910409	-0.015786	0.513972	0.176755	78.266388	40.274246	52.743343	2.124468	0.000000	4.526217	0.000000	0.000000	0.000000	-0.326916	0.463184	-1.496181	0.000000	0.000000	3.000000	59.000000	1.000000
14883.913742	-0.015786	0.513972	0.176755	78.266388	40.274246	52.743343	2.124468	0.000000	4.526217	0.000000	0.000000	0.000000	-0.326916	0.463184	-1.496181	0.000000	0.000000	3.000000	59.000000	1.000000
14883.917076	-0.016977	0.515543	0.171810	78.089493	38.902336	51.498672	2.150615	0.000000	4.513851	0.000000	0.000000	0.000000	-0.357462	0.471188	-1.483452	0.000000	0.000000	3.000000	59.000000	1.000000
14883.920409	-0.016977	0.515543	0.171810	78.089493	38.902336	51.498672	2.150615	0.000000	4.513851	0.000000	0.000000	0.000000	-0.357462	0.471188	-1.483452	0.000000	0.000000	3.000000	59.000000	1.000000
14883.923742	-0.016977	0.515543	0.171810	78.089493	38.902336	51.498672	2.150615	0.000000	4.513851	0.000000	0.000000	0.000000	-0.357462	0.471188	-1.483452	0.000000	0.000000	3.000000	59.000000	1.000000
14883.927076	-0.018269	0.517109	0.166948	77.929108	37.709084	50.486549	2.175449	0.000000	4.501935	0.000000	0.000000	0.000000	-0.387614	0.469844	-1.458534	0.000000	0.000000	3.000000	59.000000	1.000000
14883.930409	-0.018269	0.517109	0.166948	77.929108	37.709084	50.486549	2.175449	0.000000	4.501935	0.000000	0.000000	0.000000	-0.387614	0.469844	-1.458534	0.000000	0.000000	3.000000	59.000000	1.000000
14883.933742	-0.018269	0.517109	0.166948	77.929108	37.709084	50.486549	2.175449	0.000000	4.501935	0.000000	0.000000	0.000000	-0.387614	0.469844	-1.458534	0.000000	0.000000	3.000000	59.000000	1.000000
14883.937076	-0.019630	0.518720	0.162149	77.788345	36.723843	49.697849	2.198477	0.000000	4.490735	0.000000	0.000000	0.000000	-0.408100	0.483409	-1.439692	0.000000	0.000000	3.000000	59.000000	1.000000
14883.940409	-0.019630	0.518720	0.162149	77.788345	36.723843	49.697849	2.198477	0.000000	4.490735	0.000000	0.000000	0.000000	-0.408100	0.483409	-1.439692	0.000000	0.000000	3.000000	59.000000	1.000000
14883.943742	-0.019630	0.518720	0.162149	77.788345	36.723843	49.697849	2.198477	0.000000	4.490735	0.000000	0.000000	0.000000	-0.408100	0.483409	-1.439692	0.000000	0.000000	3.000000	59.000000	1.000000
14883.947076	-0.020972	0.520350	0.157494	77.657433	35.967793	49.145905	2.220493	0.000000	4.479889	0.000000	0.000000	0.000000	-0.402662	0.489005	-1.396576	0.000000	0.000000	3.000000	59.000000	1.000000
14883.950409	-0.020972	0.520350	0.157494	77.657433	35.967793	49.145905	2.220493	0.000000	4.479889	0.000000	0.000000	0.000000	-0.402662	0.489005	-1.396576	0.000000	0.000000	3.000000	59.000000	1.000000
14883.953742	-0.020972	0.520350	0.157494	77.657433	35.967793	49.145905	2.220493	0.000000	4.479889	0.000000	0.000000	0.000000	-0.402662	0.489005	-1.396576	0.000000	0.000000	3.000000	59.000000	1.000000
14883.957076	-0.022268	0.522034	0.152983	77.544098	35.411671	48.751064	2.242453	0.000000	4.468938	0.000000	0.000000	0.000000	-0.388850	0.504934	-1.353204	0.000000	0.000000	3.000000	59.000000	1.000000
14883.960409	-0.022268	0.522034	0.152983	77.544098	35.411671	48.751064	2.242453	0.000000	4.468938	0.000000	0.000000	0.000000	-0.388850	0.504934	-1.353204	0.000000	0.000000	3.000000	59.000000	1.000000
14883.963742	-0.022268	0.522034	0.152983	77.544098	35.411671	48.751064	2.242453	0.000000	4.468938	0.000000	0.000000	0.000000	-0.388850	0.504934	-1.353204	0.000000	0.000000	3.000000	59.000000	1.000000
14883.967076	-0.023548	0.523752	0.148602	77.477470	34.979156	48.251865	2.264938	0.000000	4.457584	0.000000	0.000000	0.000000	-0.384006	0.515478	-1.314274	0.000000	0.000000	3.000000	59.000000	1.000000
14883.970409	-0.023548	0.523752	0.148602	77.477470	34.979156	48.251865	2.264938	0.000000	4.457584	0.000000	0.000000	0.000000	-0.384006	0.515478	-1.314274	0.000000	0.000000	3.000000	59.000000	1.000000
14883.973742	-0.023548	0.523752	0.148602	77.477470	34.979156	48.251865	2.264938	0.000000	4.457584	0.000000	0.000000	0.000000	-0.384006	0.515478	-1.314274	0.000000	0.000000	3.000000	59.000000	1.000000
14883.977076	-0.024841	0.525422	0.144343	77.484077	34.731873	47.673775	2.287405	0.000000	4.446097	0.000000	0.000000	0.000000	-0.387926	0.500914	-1.277733	0.000000	0.000000	3.000000	59.000000	1.000000
14883.980409	-0.024841	0.525422	0.144343	77.484077	34.731873	47.673775	2.287405	0.000000	4.446097	0.000000	0.000000	0.000000	-0.387926	0.500914	-1.277733	0.000000	0.000000	3.000000	59.000000	1.000000
14883.983742	-0.024841	0.525422	0.144343	77.484077	34.731873	47.673775	2.287405	0.000000	4.446097	0.000000	0.000000	0.000000	-0.387926	0.500914	-1.277733	0.000000	0.000000	3.000000	59.000000	1.000000
14883.987076	-0.026148	0.527096	0.140221	77.567749	34.852791	47.446339	2.309196	0.000000	4.434818	0.000000	0.000000	0.000000	-0.392141	0.502426	-1.236544	0.000000	0.000000	3.000000	59.000000	1.000000
14883.990409	-0.026148	0.527096	0.140221	77.567749	34.852791	47.446339	2.309196	0.000000	4.434818	0.000000	0.000000	0.000000	-0.392141	0.502426	-1.236544	0.000000	0.000000	3.000000	59.000000	1.000000
14883.993742	-0.026148	0.527096	0.140221	77.567749	34.852791	47.446339	2.309196	0.000000	4.434818	0.000000	0.000000	0.000000	-0.392141	0.502426	-1.236544	0.000000	0.000000	3.000000	59.000000	1.000000
14883.997076	-0.027524	0.528722	0.136186	77.685791	35.157425	47.561691	2.329996	0.000000	4.423925	0.000000	0.000000	0.000000	-0.412728	0.487751	-1.210548	0.000000	0.000000	3.000000	59.000000	1.000000
14884.000409	-0.027524	0.528722	0.136186	77.685791	35.157425	47.561691	2.329996	0.000000	4.423925	0.000000	0.000000	0.000000	-0.412728	0.487751	-1.210548	0.000000	0.000000	3.000000	59.000000	1.000000
14884.003742	-0.027524	0.528722	0.136186	77.685791	35.157425	47.561691	2.329996	0.000000	4.423925	0.000000	0.000000	0.000000	-0.412728	0.487751	-1.210548	0.000000	0.000000	3.000000	59.000000	1.000000
14884.007076	-0.028967	0.530301	0.132239	77.847580	35.701820	48.006123	2.348991	0.000000	4.413869	0.000000	0.000000	0.000000	-0.433044	0.473603	-1.184124	0.000000	0.000000	3.000000	59.000000	1.000000
14884.010409	-0.028967	0.530301	0.132239	77.847580	35.701820	48.006123	2.348991	0.000000	4.413869	0.000000	0.000000	0.000000	-0.433044	0.473603	-1.184124	0.000000	0.000000	3.000000	59.000000	1.000000
14884.013742	-0.028967	0.530301	0.132239	77.847580	35.701820	48.006123	2.348991	0.000000	4.413869	0.000000	0.000000	0.000000	-0.433044	0.473603	-1.184124	0.000000	0.000000	3.000000	59.000000	1.000000
14884.017076	-0.030453	0.531825	0.128441	78.071358	36.611553	48.762783	2.366030	0.000000	4.404759	0.000000	0.000000	0.000000	-0.445693	0.457393	-1.139264	0.000000	0.000000	3.000000	59.000000	1.000000
14884.020409	-0.030453	0.531825	0.128441	78.071358	36.611553	48.762783	2.366030	0.000000	4.404759	0.000000	0.000000	0.000000	-0.445693	0.457393	-1.139264	0.000000	0.000000	3.000000	59.000000	1.000000
14884.023742	-0.030453	0.531825	0.128441	78.071358	36.611553	48.762783	2.366030	0.000000	4.404759	0.000000	0.000000	0.000000	-0.445693	0.457393	-1.139264	0.000000	0.000000	3.000000	59.000000	1.000000
14884.027076	-0.031949	0.533270	0.124704	78.326729	37.790798	49.537472	2.380740	0.000000	4.396825	0.000000	0.000000	0.000000	-0.448644	0.433489	-1.121094	0.000000	0.000000	3.000000	59.000000	1.000000
14884.030409	-0.031949	0.533270	0.124704	78.326729	37.790798	49.537472	2.380740	0.000000	4.396825	0.000000	0.000000	0.000000	-0.448644	0.433489	-1.121094	0.000000	0.000000	3.000000	59.000000	1.000000
14884.033742	-0.031949	0.533270	0.124704	78.326729	37.790798	49.537472	2.380740	0.000000	4.396825	0.000000	0.000000	0.000000	-0.448644	0.433489	-1.121094	0.000000	0.000000	3.000000	59.000000	1.000000
14884.037076	-0.033377	0.534666	0.121127	78.571922	39.234314	50.351131	2.395097	0.000000	4.389021	0.000000	0.000000	0.000000	-0.428534	0.418734	-1.073199	0.000000	0.000000	3.000000	59.000000	1.000000
14884.040409	-0.033377	0.534666	0.121127	78.571922	39.234314	50.351131	2.395097	0.000000	4.389021	0.000000	0.000000	0.000000	-0.428534	0.418734	-1.073199	0.000000	0.000000	3.000000	59.000000	1.000000
14884.043742	-0.033377	0.534666	0.121127	78.571922	39.234314	50.351131	2.395097	0.000000	4.389021	0.000000	0.000000	0.000000	-0.428534	0.418734	-1.073199	0.000000	0.000000	3.000000	59.000000	1.000000
14884.047076	-0.034765	0.536023	0.117651	78.765129	40.820190	51.636574	2.409679	0.000000	4.381032	0.000000	0.000000	0.000000	-0.416285	0.407140	-1.042791	0.000000	0.000000	3.000000	59.000000	1.000000
14884.050409	-0.034765	0.536023	0.117651	78.765129	40.820190	51.636574	2.409679	0.000000	4.381032	0.000000	0.000000	0.000000	-0.416285	0.407140	-1.042791	0.000000	0.000000	3.000000	59.000000	1.000000
14884.053742	-0.034765	0.536023	0.117651	78.765129	40.820190	51.636574	2.409679	0.000000	4.381032	0.000000	0.000000	0.000000	-0.416285	0.407140	-1.042791	0.000000	0.000000	3.000000	59.000000	1.000000
14884.057076	-0.036061	0.537349	0.114320	78.930374	42.381042	53.358826	2.424625	0.000000	4.372779	0.000000	0.000000	0.000000	-0.388913	0.397631	-0.999352	0.000000	0.000000	3.000000	59.000000	1.000000
14884.060409	-0.036061	0.537349	0.114320	78.930374	42.381042	53.358826	2.424625	0.000000	4.372779	0.000000	0.000000	0.000000	-0.388913	0.397631	-0.999352	0.000000	0.000000	3.000000	59.000000	1.000000
14884.063742	-0.036061	0.537349	0.114320	78.930374	42.381042	53.358826	2.424625	0.000000	4.372779	0.000000	0.000000	0.000000	-0.388913	0.397631	-0.999352	0.000000	0.000000	3.000000	59.000000	1.000000
14884.067076	-0.037238	0.538590	0.111087	79.091179	43.804581	54.941269	2.440687	0.000000	4.363834	0.000000	0.000000	0.000000	-0.353245	0.372292	-0.969941	0.000000	0.000000	3.000000	59.000000	1.000000
14884.070409	-0.037238	0.538590	0.111087	79.091179	43.804581	54.941269	2.440687	0.000000	4.363834	0.000000	0.000000	0.000000	-0.353245	0.372292	-0.969941	0.000000	0.000000	3.000000	59.000000	1.000000
14884.073742	-0.037238	0.538590	0.111087	79.091179	43.804581	54.941269	2.440687	0.000000	4.363834	0.000000	0.000000	0.000000	-0.353245	0.372292	-0.969941	0.000000	0.000000	3.000000	59.000000	1.000000
14884.077076	-0.038322	0.539786	0.107888	79.263184	45.055576	56.253307	2.459494	0.000000	4.353261	0.000000	0.000000	0.000000	-0.325098	0.359017	-0.959759	0.000000	0.000000	3.000000	59.000000	1.000000
14884.080409	-0.038322	0.539786	0.107888	79.263184	45.055576	56.253307	2.459494	0.000000	4.353261	0.000000	0.000000	0.000000	-0.325098	0.359017	-0.959759	0.000000	0.000000	3.000000	59.000000	1.000000
14884.083742	-0.038322	0.539786	0.107888	79.263184	45.055576	56.253307	2.459494	0.000000	4.353261	0.000000	0.000000	0.000000	-0.325098	0.359017	-0.959759	0.000000	0.000000	3.000000	59.000000	1.000000
14884.087076	-0.039369	0.540896	0.104746	79.421844	46.204105	57.334740	2.481537	0.000000	4.340734	0.000000	0.000000	0.000000	-0.313992	0.332953	-0.942510	0.000000	0.000000	3.000000	59.000000	1.000000
14884.090409	-0.039369	0.540896	0.104746	79.421844	46.204105	57.334740	2.481537	0.000000	4.340734	0.000000	0.000000	0.000000	-0.313992	0.332953	-0.942510	0.000000	0.000000	3.000000	59.000000	1.000000
14884.093742	-0.039369	0.540896	0.104746	79.421844	46.204105	57.334740	2.481537	0.000000	4.340734	0.000000	0.000000	0.000000	-0.313992	0.332953	-0.942510	0.000000	0.000000	3.000000	59.000000	1.000000
14884.097076	-0.040377	0.541964	0.101637	79.556839	47.212700	58.127644	2.504836	0.000000	4.327331	0.000000	0.000000	0.000000	-0.302588	0.320326	-0.932769	0.000000	0.000000	3.000000	59.000000	1.000000
14884.100409	-0.040377	0.541964	0.101637	79.556839	47.212700	58.127644	2.504836	0.000000	4.327331	0.000000	0.000000	0.000000	-0.302588	0.320326	-0.932769	0.000000	0.000000	3.000000	59.000000	1.000000
14884.103742	-0.040377	0.541964	0.101637	79.556839	47.212700	58.127644	2.504836	0.000000	4.327331	0.000000	0.000000	0.000000	-0.302588	0.320326	-0.932769	0.000000	0.000000	3.000000	59.000000	1.000000
14884.107076	-0.041453	0.542942	0.098540	79.669769	48.041649	58.761646	2.529938	0.000000	4.312703	0.000000	0.000000	0.000000	-0.322773	0.293352	-0.928866	0.000000	0.000000	3.000000	59.000000	1.000000
14884.110409	-0.041453	0.542942	0.098540	79.669769	48.041649	58.761646	2.529938	0.000000	4.312703	0.000000	0.000000	0.000000	-0.322773	0.293352	-0.928866	0.000000	0.000000	3.000000	59.000000	1.000000
14884.113742	-0.041453	0.542942	0.098540	79.669769	48.041649	58.761646	2.529938	0.000000	4.312703	0.000000	0.000000	0.000000	-0.322773	0.293352	-0.928866	0.000000	0.000000	3.000000	59.000000	1.000000
14884.117076	-0.042516	0.543892	0.095454	79.763077	48.722145	59.454227	2.553928	0.000000	4.298540	0.000000	0.000000	0.000000	-0.318792	0.284957	-0.925899	0.000000	0.000000	3.000000	59.000000	1.000000
14884.120409	-0.042516	0.543892	0.095454	79.763077	48.722145	59.454227	2.553928	0.000000	4.298540	0.000000	0.000000	0.000000	-0.318792	0.284957	-0.925899	0.000000	0.000000	3.000000	59.000000	1.000000
14884.123742	-0.042516	0.543892	0.095454	79.763077	48.722145	59.454227	2.553928	0.000000	4.298540	0.000000	0.000000	0.000000	-0.318792	0.284957	-0.925899	0.000000	0.000000	3.000000	59.000000	1.000000
14884.127076	-0.043494	0.544796	0.092467	79.822662	49.081913	59.881416	2.579456	0.000000	4.283271	0.000000	0.000000	0.000000	-0.293325	0.271343	-0.896162	0.000000	0.000000	3.000000	59.000000	1.000000
14884.130409	-0.043494	0.544796	0.092467	79.822662	49.081913	59.881416	2.579456	0.000000	4.283271	0.000000	0.000000	0.000000	-0.293325	0.271343	-0.896162	0.000000	0.000000	3.000000	59.000000	1.000000
14884.133742	-0.043494	0.544796	0.092467	79.822662	49.081913	59.881416	2.579456	0.000000	4.283271	0.000000	0.000000	0.000000	-0.293325	0.271343	-0.896162	0.000000	0.000000	3.000000	59.000000	1.000000
14884.137076	-0.044335	0.545669	0.089563	79.868896	49.322861	60.111839	2.607207	0.000000	4.266435	0.000000	0.000000	0.000000	-0.252347	0.261724	-0.871299	0.000000	0.000000	3.000000	59.000000	1.000000
14884.140409	-0.044335	0.545669	0.089563	79.868896	49.322861	60.111839	2.607207	0.000000	4.266435	0.000000	0.000000	0.000000	-0.252347	0.261724	-0.871299	0.000000	0.000000	3.000000	59.000000	1.000000
14884.143742	-0.044335	0.545669	0.089563	79.868896	49.322861	60.111839	2.607207	0.000000	4.266435	0.000000	0.000000	0.000000	-0.252347	0.261724	-0.871299	0.000000	0.000000	3.000000	59.000000	1.000000
14884.147076	-0.044937	0.546522	0.086729	79.909309	49.545982	60.405716	2.639366	0.000000	4.246616	0.000000	0.000000	0.000000	-0.180605	0.255920	-0.850050	0.000000	0.000000	3.000000	59.000000	1.000000
14884.150409	-0.044937	0.546522	0.086729	79.909309	49.545982	60.405716	2.639366	0.000000	4.246616	0.000000	0.000000	0.000000	-0.180605	0.255920	-0.850050	0.000000	0.000000	3.000000	59.000000	1.000000
14884.153742	-0.044937	0.546522	0.086729	79.909309	49.545982	60.405716	2.639366	0.000000	4.246616	0.000000	0.000000	0.000000	-0.180605	0.255920	-0.850050	0.000000	0.000000	3.000000	59.000000	1.000000
14884.157076	-0.045384	0.547392	0.083996	79.955742	49.750065	60.677856	2.679937	0.000000	4.221129	0.000000	0.000000	0.000000	-0.134025	0.261238	-0.820044	0.000000	0.000000	3.000000	59.000000	1.000000
14884.160409	-0.045384	0.547392	0.083996	79.955742	49.750065	60.677856	2.679937	0.000000	4.221129	0.000000	0.000000	0.000000	-0.134025	0.261238	-0.820044	0.000000	0.000000	3.000000	59.000000	1.000000
14884.163742	-0.045384	0.547392	0.083996	79.955742	49.750065	60.677856	2.679937	0.000000	4.221129	0.000000	0.000000	0.000000	-0.134025	0.261238	-0.820044	0.000000	0.000000	3.000000	59.000000	1.000000
14884.167076	-0.045702	0.548234	0.081349	80.046295	49.807335	60.727528	2.725616	0.000000	4.191780	0.000000	0.000000	0.000000	-0.095617	0.252383	-0.794045	0.000000	0.000000	3.000000	59.000000	1.000000
14884.170409	-0.045702	0.548234	0.081349	80.046295	49.807335	60.727528	2.725616	0.000000	4.191780	0.000000	0.000000	0.000000	-0.095617	0.252383	-0.794045	0.000000	0.000000	3.000000	59.000000	1.000000
14884.173742	-0.045702	0.548234	0.081349	80.046295	49.807335	60.727528	2.725616	0.000000	4.191780	0.000000	0.000000	0.000000	-0.095617	0.252383	-0.794045	0.000000	0.000000	3.000000	59.000000	1.000000
14884.177076	-0.045942	0.549069	0.078741	80.219658	49.611546	60.411400	2.714882	0.000000	4.067439	0.000000	0.000000	0.000000	-0.071985	0.250677	-0.782389	0.000000	0.000000	3.000000	59.000000	1.000000
14884.180409	-0.045942	0.549069	0.078741	80.219658	49.611546	60.411400	2.714882	0.000000	4.067439	0.000000	0.000000	0.000000	-0.071985	0.250677	-0.782389	0.000000	0.000000	3.000000	59.000000	1.000000
14884.183742	-0.045942	0.549069	0.078741	80.219658	49.611546	60.411400	2.714882	0.000000	4.067439	0.000000	0.000000	0.000000	-0.071985	0.250677	-0.782389	0.000000	0.000000	3.000000	59.000000	1.000000
14884.187076	-0.046161	0.549895	0.076229	80.465149	49.145374	59.727390	2.702885	0.000000	3.937041	0.000000	0.000000	0.000000	-0.065514	0.247684	-0.753417	0.000000	0.000000	3.000000	59.000000	1.000000
14884.190409	-0.046161	0.549895	0.076229	80.465149	49.145374	59.727390	2.702885	0.000000	3.937041	0.000000	0.000000	0.000000	-0.065514	0.247684	-0.753417	0.000000	0.000000	3.000000	59.000000	1.000000
14884.193742	-0.046161	0.549895	0.076229	80.465149	49.145374	59.727390	2.702885	0.000000	3.937041	0.000000	0.000000	0.000000	-0.065514	0.247684	-0.753417	0.000000	0.000000	3.000000	59.000000	1.000000
14884.197076	-0.046277	0.550716	0.073760	80.743240	48.547268	58.861088	2.691966	0.000000	3.811471	0.000000	0.000000	0.000000	-0.034933	0.246286	-0.740790	0.000000	0.000000	3.000000	59.000000	1.000000
14884.200409	-0.046277	0.550716	0.073760	80.743240	48.547268	58.861088	2.691966	0.000000	3.811471	0.000000	0.000000	0.000000	-0.034933	0.246286	-0.740790	0.000000	0.000000	3.000000	59.000000	1.000000
14884.203742	-0.046277	0.550716	0.073760	80.743240	48.547268	58.861088	2.691966	0.000000	3.811471	0.000000	0.000000	0.000000	-0.034933	0.246286	-0.740790	0.000000	0.000000	3.000000	59.000000	1.000000
14884.207076	-0.046367	0.551514	0.071309	81.005249	47.918430	57.971546	2.686143	0.000000	3.688006	0.000000	0.000000	0.000000	-0.026929	0.239544	-0.735209	0.000000	0.000000	3.000000	59.000000	1.000000
14884.210409	-0.046367	0.551514	0.071309	81.005249	47.918430	57.971546	2.686143	0.000000	3.688006	0.000000	0.000000	0.000000	-0.026929	0.239544	-0.735209	0.000000	0.000000	3.000000	59.000000	1.000000
14884.213742	-0.046367	0.551514	0.071309	81.005249	47.918430	57.971546	2.686143	0.000000	3.688006	0.000000	0.000000	0.000000	-0.026929	0.239544	-0.735209	0.000000	0.000000	3.000000	59.000000	1.000000
14884.217076	-0.046383	0.552355	0.068911	81.218613	47.408875	57.250046	2.681655	0.000000	3.565472	0.000000	0.000000	0.000000	-0.004834	0.252342	-0.719437	0.000000	0.000000	3.000000	59.000000	1.000000
14884.220409	-0.046383	0.552355	0.068911	81.218613	47.408875	57.250046	2.681655	0.000000	3.565472	0.000000	0.000000	0.000000	-0.004834	0.252342	-0.719437	0.000000	0.000000	3.000000	59.000000	1.000000
14884.223742	-0.046383	0.552355	0.068911	81.218613	47.408875	57.250046	2.681655	0.000000	3.565472	0.000000	0.000000	0.000000	-0.004834	0.252342	-0.719437	0.000000	0.000000	3.000000	59.000000	1.000000
14884.227076	-0.046324	0.553203	0.066531	81.377777	47.013664	56.697380	2.680850	0.000000	3.445565	0.000000	0.000000	0.000000	0.017845	0.254315	-0.713967	0.000000	0.000000	3.000000	59.000000	1.000000
14884.230409	-0.046324	0.553203	0.066531	81.377777	47.013664	56.697380	2.680850	0.000000	3.445565	0.000000	0.000000	0.000000	0.017845	0.254315	-0.713967	0.000000	0.000000	3.000000	59.000000	1.000000
14884.233742	-0.046324	0.553203	0.066531	81.377777	47.013664	56.697380	2.680850	0.000000	3.445565	0.000000	0.000000	0.000000	0.017845	0.254315	-0.713967	0.000000	0.000000	3.000000	59.000000	1.000000
14884.237076	-0.046267	0.554065	0.064203	81.511406	46.705551	56.261021	2.683824	0.000000	3.326571	0.000000	0.000000	0.000000	0.016882	0.258496	-0.698516	0.000000	0.000000	3.000000	59.000000	1.000000
14884.240409	-0.046267	0.554065	0.064203	81.511406	46.705551	56.261021	2.683824	0.000000	3.326571	0.000000	0.000000	0.000000	0.016882	0.258496	-0.698516	0.000000	0.000000	3.000000	59.000000	1.000000
14884.243742	-0.046267	0.554065	0.064203	81.511406	46.705551	56.261021	2.683824	0.000000	3.326571	0.000000	0.000000	0.000000	0.016882	0.258496	-0.698516	0.000000	0.000000	3.000000	59.000000	1.000000
14884.247076	-0.046239	0.554941	0.061924	81.639374	46.358307	55.786797	2.686638	0.000000	3.210152	0.000000	0.000000	0.000000	0.008505	0.262741	-0.683636	0.000000	0.000000	3.000000	59.000000	1.000000
14884.250409	-0.046239	0.554941	0.061924	81.639374	46.358307	55.786797	2.686638	0.000000	3.210152	0.000000	0.000000	0.000000	0.008505	0.262741	-0.683636	0.000000	0.000000	3.000000	59.000000	1.000000
14884.253742	-0.046239	0.554941	0.061924	81.639374	46.358307	55.786797	2.686638	0.000000	3.210152	0.000000	0.000000	0.000000	0.008505	0.262741	-0.683636	0.000000	0.000000	3.000000	59.000000	1.000000
14884.257076	-0.046212	0.555813	0.059680	81.763054	45.959850	55.266418	2.688055	0.000000	3.096212	0.000000	0.000000	0.000000	0.008027	0.261668	-0.673203	0.000000	0.000000	3.000000	59.000000	1.000000
14884.260409	-0.046212	0.555813	0.059680	81.763054	45.959850	55.266418	2.688055	0.000000	3.096212	0.000000	0.000000	0.000000	0.008027	0.261668	-0.673203	0.000000	0.000000	3.000000	59.000000	1.000000
14884.263742	-0.046212	0.555813	0.059680	81.763054	45.959850	55.266418	2.688055	0.000000	3.096212	0.000000	0.000000	0.000000	0.008027	0.261668	-0.673203	0.000000	0.000000	3.000000	59.000000	1.000000
14884.267076	-0.046214	0.556672	0.057492	81.876991	45.537235	54.728237	2.689393	0.000000	2.984012	0.000000	0.000000	0.000000	-0.000408	0.257621	-0.656553	0.000000	0.000000	3.000000	59.000000	1.000000
14884.270409	-0.046214	0.556672	0.057492	81.876991	45.537235	54.728237	2.689393	0.000000	2.984012	0.000000	0.000000	0.000000	-0.000408	0.257621	-0.656553	0.000000	0.000000	3.000000	59.000000	1.000000
14884.273742	-0.046214	0.556672	0.057492	81.876991	45.537235	54.728237	2.689393	0.000000	2.984012	0.000000	0.000000	0.000000	-0.000408	0.257621	-0.656553	0.000000	0.000000	3.000000	59.000000	1.000000
14884.277076	-0.046246	0.557554	0.055394	81.970993	45.138767	54.234066	2.689325	0.000000	2.874587	0.000000	0.000000	0.000000	-0.009715	0.264591	-0.629425	0.000000	0.000000	3.000000	59.000000	1.000000
14884.280409	-0.046246	0.557554	0.055394	81.970993	45.138767	54.234066	2.689325	0.000000	2.874587	0.000000	0.000000	0.000000	-0.009715	0.264591	-0.629425	0.000000	0.000000	3.000000	59.000000	1.000000
14884.283742	-0.046246	0.557554	0.055394	81.970993	45.138767	54.234066	2.689325	0.000000	2.874587	0.000000	0.000000	0.000000	-0.009715	0.264591	-0.629425	0.000000	0.000000	3.000000	59.000000	1.000000
14884.287076	-0.046263	0.558449	0.053414	82.043915	44.772022	53.795872	2.687706	0.000000	2.769682	0.000000	0.000000	0.000000	-0.005054	0.268707	-0.594040	0.000000	0.000000	3.000000	59.000000	1.000000
14884.290409	-0.046263	0.558449	0.053414	82.043915	44.772022	53.795872	2.687706	0.000000	2.769682	0.000000	0.000000	0.000000	-0.005054	0.268707	-0.594040	0.000000	0.000000	3.000000	59.000000	1.000000
14884.293742	-0.046263	0.558449	0.053414	82.043915	44.772022	53.795872	2.687706	0.000000	2.769682	0.000000	0.000000	0.000000	-0.005054	0.268707	-0.594040	0.000000	0.000000	3.000000	59.000000	1.000000
14884.297076	-0.046283	0.559334	0.051492	82.085716	44.498775	53.480755	2.686863	0.000000	2.670676	0.000000	0.000000	0.000000	-0.006210	0.265305	-0.576385	0.000000	0.000000	3.000000	59.000000	1.000000
14884.300409	-0.046283	0.559334	0.051492	82.085716	44.498775	53.480755	2.686863	0.000000	2.670676	0.000000	0.000000	0.000000	-0.006210	0.265305	-0.576385	0.000000	0.000000	3.000000	59.000000	1.000000
14884.303742	-0.046283	0.559334	0.051492	82.085716	44.498775	53.480755	2.686863	0.000000	2.670676	0.000000	0.000000	0.000000	-0.006210	0.265305	-0.576385	0.000000	0.000000	3.000000	59.000000	1.000000
14884.307076	-0.046265	0.560233	0.049692	82.091583	44.343281	53.325130	2.685828	0.000000	2.574611	0.000000	0.000000	0.000000	0.005469	0.269914	-0.540099	0.000000	0.000000	3.000000	59.000000	1.000000
14884.310409	-0.046265	0.560233	0.049692	82.091583	44.343281	53.325130	2.685828	0.000000	2.574611	0.000000	0.000000	0.000000	0.005469	0.269914	-0.540099	0.000000	0.000000	3.000000	59.000000	1.000000
14884.313742	-0.046265	0.560233	0.049692	82.091583	44.343281	53.325130	2.685828	0.000000	2.574611	0.000000	0.000000	0.000000	0.005469	0.269914	-0.540099	0.000000	0.000000	3.000000	59.000000	1.000000
14884.317076	-0.046224	0.561087	0.047919	82.081413	44.244064	53.238686	2.686740	0.000000	2.484595	0.000000	0.000000	0.000000	0.012285	0.256178	-0.531942	0.000000	0.000000	3.000000	59.000000	1.000000
14884.320409	-0.046224	0.561087	0.047919	82.081413	44.244064	53.238686	2.686740	0.000000	2.484595	0.000000	0.000000	0.000000	0.012285	0.256178	-0.531942	0.000000	0.000000	3.000000	59.000000	1.000000
14884.323742	-0.046224	0.561087	0.047919	82.081413	44.244064	53.238686	2.686740	0.000000	2.484595	0.000000	0.000000	0.000000	0.012285	0.256178	-0.531942	0.000000	0.000000	3.000000	59.000000	1.000000
14884.327076	-0.046188	0.561932	0.046205	82.071243	44.145061	53.152458	2.688787	0.000000	2.395938	0.000000	0.000000	0.000000	0.010892	0.253390	-0.514000	0.000000	0.000000	3.000000	59.000000	1.000000
14884.330409	-0.046188	0.561932	0.046205	82.071243	44.145061	53.152458	2.688787	0.000000	2.395938	0.000000	0.000000	0.000000	0.010892	0.253390	-0.514000	0.000000	0.000000	3.000000	59.000000	1.000000
14884.333742	-0.046188	0.561932	0.046205	82.071243	44.145061	53.152458	2.688787	0.000000	2.395938	0.000000	0.000000	0.000000	0.010892	0.253390	-0.514000	0.000000	0.000000	3.000000	59.000000	1.000000
14884.337076	-0.046225	0.562732	0.044511	82.063087	44.057823	53.083607	2.690603	0.000000	2.310271	0.000000	0.000000	0.000000	-0.011005	0.239971	-0.508303	0.000000	0.000000	3.000000	59.000000	1.000000
14884.340409	-0.046225	0.562732	0.044511	82.063087	44.057823	53.083607	2.690603	0.000000	2.310271	0.000000	0.000000	0.000000	-0.011005	0.239971	-0.508303	0.000000	0.000000	3.000000	59.000000	1.000000
14884.343742	-0.046225	0.562732	0.044511	82.063087	44.057823	53.083607	2.690603	0.000000	2.310271	0.000000	0.000000	0.000000	-0.011005	0.239971	-0.508303	0.000000	0.000000	3.000000	59.000000	1.000000
14884.347076	-0.046284	0.563497	0.042817	82.056976	43.982327	53.032097	2.688769	0.000000	2.225554	0.000000	0.000000	0.000000	-0.017818	0.229580	-0.508118	0.000000	0.000000	3.000000	59.000000	1.000000
14884.350409	-0.046284	0.563497	0.042817	82.056976	43.982327	53.032097	2.688769	0.000000	2.225554	0.000000	0.000000	0.000000	-0.017818	0.229580	-0.508118	0.000000	0.000000	3.000000	59.000000	1.000000
14884.353742	-0.046284	0.563497	0.042817	82.056976	43.982327	53.032097	2.688769	0.000000	2.225554	0.000000	0.000000	0.000000	-0.017818	0.229580	-0.508118	0.000000	0.000000	3.000000	59.000000	1.000000
14884.357076	-0.046386	0.564219	0.041082	82.054932	43.935432	53.014950	2.685799	0.000000	2.140868	0.000000	0.000000	0.000000	-0.030535	0.216633	-0.520639	0.000000	0.000000	3.000000	59.000000	1.000000
14884.360409	-0.046386	0.564219	0.041082	82.054932	43.935432	53.014950	2.685799	0.000000	2.140868	0.000000	0.000000	0.000000	-0.030535	0.216633	-0.520639	0.000000	0.000000	3.000000	59.000000	1.000000
14884.363742	-0.046386	0.564219	0.041082	82.054932	43.935432	53.014950	2.685799	0.000000	2.140868	0.000000	0.000000	0.000000	-0.030535	0.216633	-0.520639	0.000000	0.000000	3.000000	59.000000	1.000000
14884.367076	-0.046490	0.564916	0.039390	82.052872	43.888466	52.997738	2.680710	0.000000	2.054095	0.000000	0.000000	0.000000	-0.031213	0.208960	-0.507628	0.000000	0.000000	3.000000	59.000000	1.000000
14884.370409	-0.046490	0.564916	0.039390	82.052872	43.888466	52.997738	2.680710	0.000000	2.054095	0.000000	0.000000	0.000000	-0.031213	0.208960	-0.507628	0.000000	0.000000	3.000000	59.000000	1.000000
14884.373742	-0.046490	0.564916	0.039390	82.052872	43.888466	52.997738	2.680710	0.000000	2.054095	0.000000	0.000000	0.000000	-0.031213	0.208960	-0.507628	0.000000	0.000000	3.000000	59.000000	1.000000
14884.377076	-0.046595	0.565569	0.037724	82.052856	43.858574	52.997761	2.675508	0.000000	1.969490	0.000000	0.000000	0.000000	-0.031431	0.196049	-0.499713	0.000000	0.000000	3.000000	59.000000	1.000000
14884.380409	-0.046595	0.565569	0.037724	82.052856	43.858574	52.997761	2.675508	0.000000	1.969490	0.000000	0.000000	0.000000	-0.031431	0.196049	-0.499713	0.000000	0.000000	3.000000	59.000000	1.000000
14884.383742	-0.046595	0.565569	0.037724	82.052856	43.858574	52.997761	2.675508	0.000000	1.969490	0.000000	0.000000	0.000000	-0.031431	0.196049	-0.499713	0.000000	0.000000	3.000000	59.000000	1.000000
14884.387076	-0.046702	0.566198	0.036102	82.052856	43.828678	52.997784	2.670269	0.000000	1.886204	0.000000	0.000000	0.000000	-0.032157	0.188669	-0.486558	0.000000	0.000000	3.000000	59.000000	1.000000
14884.390409	-0.046702	0.566198	0.036102	82.052856	43.828678	52.997784	2.670269	0.000000	1.886204	0.000000	0.000000	0.000000	-0.032157	0.188669	-0.486558	0.000000	0.000000	3.000000	59.000000	1.000000
14884.393742	-0.046702	0.566198	0.036102	82.052856	43.828678	52.997784	2.670269	0.000000	1.886204	0.000000	0.000000	0.000000	-0.032157	0.188669	-0.486558	0.000000	0.000000	3.000000	59.000000	1.000000
14884.397076	-0.046763	0.566785	0.034512	82.052856	43.804180	52.997765	2.664910	0.000000	1.805112	0.000000	0.000000	0.000000	-0.018414	0.176059	-0.477174	0.000000	0.000000	3.000000	59.000000	1.000000
14884.400409	-0.046763	0.566785	0.034512	82.052856	43.804180	52.997765	2.664910	0.000000	1.805112	0.000000	0.000000	0.000000	-0.018414	0.176059	-0.477174	0.000000	0.000000	3.000000	59.000000	1.000000
14884.403742	-0.046763	0.566785	0.034512	82.052856	43.804180	52.997765	2.664910	0.000000	1.805112	0.000000	0.000000	0.000000	-0.018414	0.176059	-0.477174	0.000000	0.000000	3.000000	59.000000	1.000000
14884.407076	-0.046806	0.567366	0.032985	82.054932	43.799427	53.014938	2.661841	0.000000	1.725583	0.000000	0.000000	0.000000	-0.012791	0.174425	-0.458043	0.000000	0.000000	3.000000	59.000000	1.000000
14884.410409	-0.046806	0.567366	0.032985	82.054932	43.799427	53.014938	2.661841	0.000000	1.725583	0.000000	0.000000	0.000000	-0.012791	0.174425	-0.458043	0.000000	0.000000	3.000000	59.000000	1.000000
14884.413742	-0.046806	0.567366	0.032985	82.054932	43.799427	53.014938	2.661841	0.000000	1.725583	0.000000	0.000000	0.000000	-0.012791	0.174425	-0.458043	0.000000	0.000000	3.000000	59.000000	1.000000
14884.417076	-0.046852	0.567898	0.031509	82.055695	43.798111	53.039940	2.659709	0.000000	1.649242	0.000000	0.000000	0.000000	-0.013897	0.159440	-0.442883	0.000000	0.000000	3.000000	59.000000	1.000000
14884.420409	-0.046852	0.567898	0.031509	82.055695	43.798111	53.039940	2.659709	0.000000	1.649242	0.000000	0.000000	0.000000	-0.013897	0.159440	-0.442883	0.000000	0.000000	3.000000	59.000000	1.000000
14884.423742	-0.046852	0.567898	0.031509	82.055695	43.798111	53.039940	2.659709	0.000000	1.649242	0.000000	0.000000	0.000000	-0.013897	0.159440	-0.442883	0.000000	0.000000	3.000000	59.000000	1.000000
14884.427076	-0.046950	0.568398	0.030096	82.057716	43.790623	53.057098	2.657393	0.000000	1.575428	0.000000	0.000000	0.000000	-0.029407	0.150102	-0.423802	0.000000	0.000000	3.000000	59.000000	1.000000
14884.430409	-0.046950	0.568398	0.030096	82.057716	43.790623	53.057098	2.657393	0.000000	1.575428	0.000000	0.000000	0.000000	-0.029407	0.150102	-0.423802	0.000000	0.000000	3.000000	59.000000	1.000000
14884.433742	-0.046950	0.568398	0.030096	82.057716	43.790623	53.057098	2.657393	0.000000	1.575428	0.000000	0.000000	0.000000	-0.029407	0.150102	-0.423802	0.000000	0.000000	3.000000	59.000000	1.000000
14884.437076	-0.047095	0.568886	0.028700	82.058533	43.783928	53.082165	2.652492	0.000000	1.504795	0.000000	0.000000	0.000000	-0.043476	0.146197	-0.418640	0.000000	0.000000	3.000000	59.000000	1.000000
14884.440409	-0.047095	0.568886	0.028700	82.058533	43.783928	53.082165	2.652492	0.000000	1.504795	0.000000	0.000000	0.000000	-0.043476	0.146197	-0.418640	0.000000	0.000000	3.000000	59.000000	1.000000
14884.443742	-0.047095	0.568886	0.028700	82.058533	43.783928	53.082165	2.652492	0.000000	1.504795	0.000000	0.000000	0.000000	-0.043476	0.146197	-0.418640	0.000000	0.000000	3.000000	59.000000	1.000000
14884.447076	-0.047262	0.569342	0.027307	82.060043	43.772190	53.110653	2.645246	0.000000	1.435021	0.000000	0.000000	0.000000	-0.050034	0.136906	-0.417962	0.000000	0.000000	3.000000	59.000000	1.000000
14884.450409	-0.047262	0.569342	0.027307	82.060043	43.772190	53.110653	2.645246	0.000000	1.435021	0.000000	0.000000	0.000000	-0.050034	0.136906	-0.417962	0.000000	0.000000	3.000000	59.000000	1.000000
14884.453742	-0.047262	0.569342	0.027307	82.060043	43.772190	53.110653	2.645246	0.000000	1.435021	0.000000	0.000000	0.000000	-0.050034	0.136906	-0.417962	0.000000	0.000000	3.000000	59.000000	1.000000
14884.457076	-0.047480	0.569768	0.025978	82.060310	43.786728	53.168644	2.636906	0.000000	1.365361	0.000000	0.000000	0.000000	-0.065306	0.127979	-0.398749	0.000000	0.000000	3.000000	59.000000	1.000000
14884.460409	-0.047480	0.569768	0.025978	82.060310	43.786728	53.168644	2.636906	0.000000	1.365361	0.000000	0.000000	0.000000	-0.065306	0.127979	-0.398749	0.000000	0.000000	3.000000	59.000000	1.000000
14884.463742	-0.047480	0.569768	0.025978	82.060310	43.786728	53.168644	2.636906	0.000000	1.365361	0.000000	0.000000	0.000000	-0.065306	0.127979	-0.398749	0.000000	0.000000	3.000000	59.000000	1.000000
14884.467076	-0.047720	0.570183	0.024669	82.050880	43.752876	53.191689	2.626022	0.000000	1.298903	0.000000	0.000000	0.000000	-0.072261	0.124330	-0.392839	0.000000	0.000000	3.000000	59.000000	1.000000
14884.470409	-0.047720	0.570183	0.024669	82.050880	43.752876	53.191689	2.626022	0.000000	1.298903	0.000000	0.000000	0.000000	-0.072261	0.124330	-0.392839	0.000000	0.000000	3.000000	59.000000	1.000000
14884.473742	-0.047720	0.570183	0.024669	82.050880	43.752876	53.191689	2.626022	0.000000	1.298903	0.000000	0.000000	0.000000	-0.072261	0.124330	-0.392839	0.000000	0.000000	3.000000	59.000000	1.000000
14884.477076	-0.048032	0.570577	0.023398	82.029816	43.503860	52.998016	2.613979	0.000000	1.233429	0.000000	0.000000	0.000000	-0.093568	0.118214	-0.381260	0.000000	0.000000	3.000000	59.000000	1.000000
14884.480409	-0.048032	0.570577	0.023398	82.029816	43.503860	52.998016	2.613979	0.000000	1.233429	0.000000	0.000000	0.000000	-0.093568	0.118214	-0.381260	0.000000	0.000000	3.000000	59.000000	1.000000
14884.483742	-0.048032	0.570577	0.023398	82.029816	43.503860	52.998016	2.613979	0.000000	1.233429	0.000000	0.000000	0.000000	-0.093568	0.118214	-0.381260	0.000000	0.000000	3.000000	59.000000	1.000000
14884.487076	-0.048417	0.570943	0.022189	81.969696	42.805206	52.366081	2.598384	0.000000	1.169886	0.000000	0.000000	0.000000	-0.115464	0.109698	-0.362651	0.000000	0.000000	3.000000	59.000000	1.000000
14884.490409	-0.048417	0.570943	0.022189	81.969696	42.805206	52.366081	2.598384	0.000000	1.169886	0.000000	0.000000	0.000000	-0.115464	0.109698	-0.362651	0.000000	0.000000	3.000000	59.000000	1.000000
14884.493742	-0.048417	0.570943	0.022189	81.969696	42.805206	52.366081	2.598384	0.000000	1.169886	0.000000	0.000000	0.000000	-0.115464	0.109698	-0.362651	0.000000	0.000000	3.000000	59.000000	1.000000
14884.497076	-0.048918	0.571289	0.021014	81.875084	41.790779	51.434128	2.579140	0.000000	1.109444	0.000000	0.000000	0.000000	-0.150176	0.103835	-0.352462	0.000000	0.000000	3.000000	59.000000	1.000000
14884.500409	-0.048918	0.571289	0.021014	81.875084	41.790779	51.434128	2.579140	0.000000	1.109444	0.000000	0.000000	0.000000	-0.150176	0.103835	-0.352462	0.000000	0.000000	3.000000	59.000000	1.000000
14884.503742	-0.048918	0.571289	0.021014	81.875084	41.790779	51.434128	2.579140	0.000000	1.109444	0.000000	0.000000	0.000000	-0.150176	0.103835	-0.352462	0.000000	0.000000	3.000000	59.000000	1.000000
14884.507076	-0.049538	0.571626	0.019914	81.741936	40.621750	50.382782	2.554111	0.000000	1.050701	0.000000	0.000000	0.000000	-0.185963	0.101035	-0.330131	0.000000	0.000000	3.000000	59.000000	1.000000
14884.510409	-0.049538	0.571626	0.019914	81.741936	40.621750	50.382782	2.554111	0.000000	1.050701	0.000000	0.000000	0.000000	-0.185963	0.101035	-0.330131	0.000000	0.000000	3.000000	59.000000	1.000000
14884.513742	-0.049538	0.571626	0.019914	81.741936	40.621750	50.382782	2.554111	0.000000	1.050701	0.000000	0.000000	0.000000	-0.185963	0.101035	-0.330131	0.000000	0.000000	3.000000	59.000000	1.000000
14884.517076	-0.050277	0.571927	0.018894	81.556610	39.576603	49.521534	2.523117	0.000000	0.995679	0.000000	0.000000	0.000000	-0.221837	0.090515	-0.306021	0.000000	0.000000	3.000000	59.000000	1.000000
14884.520409	-0.050277	0.571927	0.018894	81.556610	39.576603	49.521534	2.523117	0.000000	0.995679	0.000000	0.000000	0.000000	-0.221837	0.090515	-0.306021	0.000000	0.000000	3.000000	59.000000	1.000000
14884.523742	-0.050277	0.571927	0.018894	81.556610	39.576603	49.521534	2.523117	0.000000	0.995679	0.000000	0.000000	0.000000	-0.221837	0.090515	-0.306021	0.000000	0.000000	3.000000	59.000000	1.000000
14884.527076	-0.051043	0.572229	0.017933	81.309799	38.947952	49.174995	2.486144	0.000000	0.944675	0.000000	0.000000	0.000000	-0.229620	0.090435	-0.288025	0.000000	0.000000	3.000000	59.000000	1.000000
14884.530409	-0.051043	0.572229	0.017933	81.309799	38.947952	49.174995	2.486144	0.000000	0.944675	0.000000	0.000000	0.000000	-0.229620	0.090435	-0.288025	0.000000	0.000000	3.000000	59.000000	1.000000
14884.533742	-0.051043	0.572229	0.017933	81.309799	38.947952	49.174995	2.486144	0.000000	0.944675	0.000000	0.000000	0.000000	-0.229620	0.090435	-0.288025	0.000000	0.000000	3.000000	59.000000	1.000000
14884.537076	-0.051885	0.572558	0.017086	81.017143	38.714542	49.311867	2.447874	0.000000	0.896671	0.000000	0.000000	0.000000	-0.252878	0.098849	-0.254131	0.000000	0.000000	3.000000	59.000000	1.000000
14884.540409	-0.051885	0.572558	0.017086	81.017143	38.714542	49.311867	2.447874	0.000000	0.896671	0.000000	0.000000	0.000000	-0.252878	0.098849	-0.254131	0.000000	0.000000	3.000000	59.000000	1.000000
14884.543742	-0.051885	0.572558	0.017086	81.017143	38.714542	49.311867	2.447874	0.000000	0.896671	0.000000	0.000000	0.000000	-0.252878	0.098849	-0.254131	0.000000	0.000000	3.000000	59.000000	1.000000
14884.547076	-0.052758	0.572854	0.016329	80.717209	38.910835	49.934879	2.405728	0.000000	0.854316	0.000000	0.000000	0.000000	-0.261813	0.088733	-0.227276	0.000000	0.000000	3.000000	59.000000	1.000000
14884.550409	-0.052758	0.572854	0.016329	80.717209	38.910835	49.934879	2.405728	0.000000	0.854316	0.000000	0.000000	0.000000	-0.261813	0.088733	-0.227276	0.000000	0.000000	3.000000	59.000000	1.000000
14884.553742	-0.052758	0.572854	0.016329	80.717209	38.910835	49.934879	2.405728	0.000000	0.854316	0.000000	0.000000	0.000000	-0.261813	0.088733	-0.227276	0.000000	0.000000	3.000000	59.000000	1.000000
14884.557076	-0.053701	0.573133	0.015609	80.443336	39.387318	50.852303	2.362092	0.000000	0.816437	0.000000	0.000000	0.000000	-0.282756	0.083594	-0.216061	0.000000	0.000000	3.000000	59.000000	1.000000
14884.560409	-0.053701	0.573133	0.015609	80.443336	39.387318	50.852303	2.362092	0.000000	0.816437	0.000000	0.000000	0.000000	-0.282756	0.083594	-0.216061	0.000000	0.000000	3.000000	59.000000	1.000000
14884.563742	-0.053701	0.573133	0.015609	80.443336	39.387318	50.852303	2.362092	0.000000	0.816437	0.000000	0.000000	0.000000	-0.282756	0.083594	-0.216061	0.000000	0.000000	3.000000	59.000000	1.000000
14884.567076	-0.054758	0.573394	0.014920	80.205414	40.066208	51.979755	2.314966	0.000000	0.780427	0.000000	0.000000	0.000000	-0.317144	0.078495	-0.206511	0.000000	0.000000	3.000000	59.000000	1.000000
14884.570409	-0.054758	0.573394	0.014920	80.205414	40.066208	51.979755	2.314966	0.000000	0.780427	0.000000	0.000000	0.000000	-0.317144	0.078495	-0.206511	0.000000	0.000000	3.000000	59.000000	1.000000
14884.573742	-0.054758	0.573394	0.014920	80.205414	40.066208	51.979755	2.314966	0.000000	0.780427	0.000000	0.000000	0.000000	-0.317144	0.078495	-0.206511	0.000000	0.000000	3.000000	59.000000	1.000000
14884.577076	-0.055882	0.573647	0.014245	79.985138	40.740547	53.095989	2.262109	0.000000	0.746008	0.000000	0.000000	0.000000	-0.337220	0.075857	-0.202637	0.000000	0.000000	3.000000	59.000000	1.000000
14884.580409	-0.055882	0.573647	0.014245	79.985138	40.740547	53.095989	2.262109	0.000000	0.746008	0.000000	0.000000	0.000000	-0.337220	0.075857	-0.202637	0.000000	0.000000	3.000000	59.000000	1.000000
14884.583742	-0.055882	0.573647	0.014245	79.985138	40.740547	53.095989	2.262109	0.000000	0.746008	0.000000	0.000000	0.000000	-0.337220	0.075857	-0.202637	0.000000	0.000000	3.000000	59.000000	1.000000
14884.587076	-0.057071	0.573873	0.013565	79.785439	41.300594	54.077358	2.205906	0.000000	0.712235	0.000000	0.000000	0.000000	-0.356637	0.067863	-0.204058	0.000000	0.000000	3.000000	59.000000	1.000000
14884.590409	-0.057071	0.573873	0.013565	79.785439	41.300594	54.077358	2.205906	0.000000	0.712235	0.000000	0.000000	0.000000	-0.356637	0.067863	-0.204058	0.000000	0.000000	3.000000	59.000000	1.000000
14884.593742	-0.057071	0.573873	0.013565	79.785439	41.300594	54.077358	2.205906	0.000000	0.712235	0.000000	0.000000	0.000000	-0.356637	0.067863	-0.204058	0.000000	0.000000	3.000000	59.000000	1.000000
14884.597076	-0.058353	0.574101	0.012934	79.596252	41.776306	54.965557	2.146466	0.000000	0.678225	0.000000	0.000000	0.000000	-0.384830	0.068301	-0.189082	0.000000	0.000000	3.000000	59.000000	1.000000
14884.600409	-0.058353	0.574101	0.012934	79.596252	41.776306	54.965557	2.146466	0.000000	0.678225	0.000000	0.000000	0.000000	-0.384830	0.068301	-0.189082	0.000000	0.000000	3.000000	59.000000	1.000000
14884.603742	-0.058353	0.574101	0.012934	79.596252	41.776306	54.965557	2.146466	0.000000	0.678225	0.000000	0.000000	0.000000	-0.384830	0.068301	-0.189082	0.000000	0.000000	3.000000	59.000000	1.000000
14884.607076	-0.059733	0.574348	0.012370	79.406807	42.147858	55.752338	2.082328	0.000000	0.646712	0.000000	0.000000	0.000000	-0.413733	0.074207	-0.169174	0.000000	0.000000	3.000000	59.000000	1.000000
14884.610409	-0.059733	0.574348	0.012370	79.406807	42.147858	55.752338	2.082328	0.000000	0.646712	0.000000	0.000000	0.000000	-0.413733	0.074207	-0.169174	0.000000	0.000000	3.000000	59.000000	1.000000
14884.613742	-0.059733	0.574348	0.012370	79.406807	42.147858	55.752338	2.082328	0.000000	0.646712	0.000000	0.000000	0.000000	-0.413733	0.074207	-0.169174	0.000000	0.000000	3.000000	59.000000	1.000000
14884.617076	-0.061140	0.574572	0.011870	79.217232	42.492184	56.510204	2.013372	0.000000	0.618516	0.000000	0.000000	0.000000	-0.422298	0.066997	-0.150146	0.000000	0.000000	3.000000	59.000000	1.000000
14884.620409	-0.061140	0.574572	0.011870	79.217232	42.492184	56.510204	2.013372	0.000000	0.618516	0.000000	0.000000	0.000000	-0.422298	0.066997	-0.150146	0.000000	0.000000	3.000000	59.000000	1.000000
14884.623742	-0.061140	0.574572	0.011870	79.217232	42.492184	56.510204	2.013372	0.000000	0.618516	0.000000	0.000000	0.000000	-0.422298	0.066997	-0.150146	0.000000	0.000000	3.000000	59.000000	1.000000
14884.627076	-0.062517	0.574825	0.011493	79.011383	42.804554	57.247379	1.942989	0.000000	0.593492	0.000000	0.000000	0.000000	-0.413071	0.076094	-0.113076	0.000000	0.000000	3.000000	59.000000	1.000000
14884.630409	-0.062517	0.574825	0.011493	79.011383	42.804554	57.247379	1.942989	0.000000	0.593492	0.000000	0.000000	0.000000	-0.413071	0.076094	-0.113076	0.000000	0.000000	3.000000	59.000000	1.000000
14884.633742	-0.062517	0.574825	0.011493	79.011383	42.804554	57.247379	1.942989	0.000000	0.593492	0.000000	0.000000	0.000000	-0.413071	0.076094	-0.113076	0.000000	0.000000	3.000000	59.000000	1.000000
14884.637076	-0.063893	0.575094	0.011284	78.800377	43.075825	57.921570	1.874144	0.000000	0.574646	0.000000	0.000000	0.000000	-0.412797	0.080558	-0.062738	0.000000	0.000000	3.000000	59.000000	1.000000
14884.640409	-0.063893	0.575094	0.011284	78.800377	43.075825	57.921570	1.874144	0.000000	0.574646	0.000000	0.000000	0.000000	-0.412797	0.080558	-0.062738	0.000000	0.000000	3.000000	59.000000	1.000000
14884.643742	-0.063893	0.575094	0.011284	78.800377	43.075825	57.921570	1.874144	0.000000	0.574646	0.000000	0.000000	0.000000	-0.412797	0.080558	-0.062738	0.000000	0.000000	3.000000	59.000000	1.000000
14884.647076	-0.065196	0.575323	0.011200	78.599991	43.270245	58.375340	1.805345	0.000000	0.564190	0.000000	0.000000	0.000000	-0.390817	0.068868	-0.025024	0.000000	0.000000	3.000000	59.000000	1.000000
14884.650409	-0.065196	0.575323	0.011200	78.599991	43.270245	58.375340	1.805345	0.000000	0.564190	0.000000	0.000000	0.000000	-0.390817	0.068868	-0.025024	0.000000	0.000000	3.000000	59.000000	1.000000
14884.653742	-0.065196	0.575323	0.011200	78.599991	43.270245	58.375340	1.805345	0.000000	0.564190	0.000000	0.000000	0.000000	-0.390817	0.068868	-0.025024	0.000000	0.000000	3.000000	59.000000	1.000000
14884.657076	-0.066429	0.575532	0.011260	78.443947	43.354092	58.319153	1.740209	0.000000	0.560019	0.000000	0.000000	0.000000	-0.369867	0.062629	0.018008	0.000000	0.000000	3.000000	59.000000	1.000000
14884.660409	-0.066429	0.575532	0.011260	78.443947	43.354092	58.319153	1.740209	0.000000	0.560019	0.000000	0.000000	0.000000	-0.369867	0.062629	0.018008	0.000000	0.000000	3.000000	59.000000	1.000000
14884.663742	-0.066429	0.575532	0.011260	78.443947	43.354092	58.319153	1.740209	0.000000	0.560019	0.000000	0.000000	0.000000	-0.369867	0.062629	0.018008	0.000000	0.000000	3.000000	59.000000	1.000000
14884.667076	-0.067676	0.575710	0.011411	78.344620	43.266098	58.019302	1.678564	0.000000	0.563020	0.000000	0.000000	0.000000	-0.374150	0.053310	0.045173	0.000000	0.000000	3.000000	59.000000	1.000000
14884.670409	-0.067676	0.575710	0.011411	78.344620	43.266098	58.019302	1.678564	0.000000	0.563020	0.000000	0.000000	0.000000	-0.374150	0.053310	0.045173	0.000000	0.000000	3.000000	59.000000	1.000000
14884.673742	-0.067676	0.575710	0.011411	78.344620	43.266098	58.019302	1.678564	0.000000	0.563020	0.000000	0.000000	0.000000	-0.374150	0.053310	0.045173	0.000000	0.000000	3.000000	59.000000	1.000000
14884.677076	-0.068935	0.575864	0.011629	78.304825	43.006039	57.464172	1.616206	0.000000	0.570549	0.000000	0.000000	0.000000	-0.377614	0.046295	0.065257	0.000000	0.000000	3.000000	59.000000	1.000000
14884.680409	-0.068935	0.575864	0.011629	78.304825	43.006039	57.464172	1.616206	0.000000	0.570549	0.000000	0.000000	0.000000	-0.377614	0.046295	0.065257	0.000000	0.000000	3.000000	59.000000	1.000000
14884.683742	-0.068935	0.575864	0.011629	78.304825	43.006039	57.464172	1.616206	0.000000	0.570549	0.000000	0.000000	0.000000	-0.377614	0.046295	0.065257	0.000000	0.000000	3.000000	59.000000	1.000000
14884.687076	-0.070139	0.575995	0.011923	78.280037	42.726658	56.798382	1.553270	0.000000	0.581425	0.000000	0.000000	0.000000	-0.361188	0.039276	0.088304	0.000000	0.000000	3.000000	59.000000	1.000000
14884.690409	-0.070139	0.575995	0.011923	78.280037	42.726658	56.798382	1.553270	0.000000	0.581425	0.000000	0.000000	0.000000	-0.361188	0.039276	0.088304	0.000000	0.000000	3.000000	59.000000	1.000000
14884.693742	-0.070139	0.575995	0.011923	78.280037	42.726658	56.798382	1.553270	0.000000	0.581425	0.000000	0.000000	0.000000	-0.361188	0.039276	0.088304	0.000000	0.000000	3.000000	59.000000	1.000000
14884.697076	-0.071320	0.576082	0.012207	78.257759	42.480186	56.289917	1.493072	0.000000	0.596143	0.000000	0.000000	0.000000	-0.354563	0.026064	0.085157	0.000000	0.000000	3.000000	59.000000	1.000000
14884.700409	-0.071320	0.576082	0.012207	78.257759	42.480186	56.289917	1.493072	0.000000	0.596143	0.000000	0.000000	0.000000	-0.354563	0.026064	0.085157	0.000000	0.000000	3.000000	59.000000	1.000000
14884.703742	-0.071320	0.576082	0.012207	78.257759	42.480186	56.289917	1.493072	0.000000	0.596143	0.000000	0.000000	0.000000	-0.354563	0.026064	0.085157	0.000000	0.000000	3.000000	59.000000	1.000000
14884.707076	-0.072484	0.576117	0.012504	78.227684	42.291473	55.956043	1.433978	0.000000	0.610335	0.000000	0.000000	0.000000	-0.348982	0.010449	0.089104	0.000000	0.000000	3.000000	59.000000	1.000000
14884.710409	-0.072484	0.576117	0.012504	78.227684	42.291473	55.956043	1.433978	0.000000	0.610335	0.000000	0.000000	0.000000	-0.348982	0.010449	0.089104	0.000000	0.000000	3.000000	59.000000	1.000000
14884.713742	-0.072484	0.576117	0.012504	78.227684	42.291473	55.956043	1.433978	0.000000	0.610335	0.000000	0.000000	0.000000	-0.348982	0.010449	0.089104	0.000000	0.000000	3.000000	59.000000	1.000000
14884.717076	-0.073625	0.576107	0.012791	78.181915	42.180840	55.731571	1.375814	0.000000	0.625186	0.000000	0.000000	0.000000	-0.342316	-0.002851	0.086073	0.000000	0.000000	3.000000	59.000000	1.000000
14884.720409	-0.073625	0.576107	0.012791	78.181915	42.180840	55.731571	1.375814	0.000000	0.625186	0.000000	0.000000	0.000000	-0.342316	-0.002851	0.086073	0.000000	0.000000	3.000000	59.000000	1.000000
14884.723742	-0.073625	0.576107	0.012791	78.181915	42.180840	55.731571	1.375814	0.000000	0.625186	0.000000	0.000000	0.000000	-0.342316	-0.002851	0.086073	0.000000	0.000000	3.000000	59.000000	1.000000
14884.727076	-0.074672	0.576087	0.013048	78.108055	42.168259	55.548695	1.318761	0.000000	0.639532	0.000000	0.000000	0.000000	-0.314103	-0.005977	0.077345	0.000000	0.000000	3.000000	59.000000	1.000000
14884.730409	-0.074672	0.576087	0.013048	78.108055	42.168259	55.548695	1.318761	0.000000	0.639532	0.000000	0.000000	0.000000	-0.314103	-0.005977	0.077345	0.000000	0.000000	3.000000	59.000000	1.000000
14884.733742	-0.074672	0.576087	0.013048	78.108055	42.168259	55.548695	1.318761	0.000000	0.639532	0.000000	0.000000	0.000000	-0.314103	-0.005977	0.077345	0.000000	0.000000	3.000000	59.000000	1.000000
14884.737076	-0.075673	0.576049	0.013294	78.020081	42.227074	55.562943	1.266411	0.000000	0.652423	0.000000	0.000000	0.000000	-0.300296	-0.011485	0.073678	0.000000	0.000000	3.000000	59.000000	1.000000
14884.740409	-0.075673	0.576049	0.013294	78.020081	42.227074	55.562943	1.266411	0.000000	0.652423	0.000000	0.000000	0.000000	-0.300296	-0.011485	0.073678	0.000000	0.000000	3.000000	59.000000	1.000000
14884.743742	-0.075673	0.576049	0.013294	78.020081	42.227074	55.562943	1.266411	0.000000	0.652423	0.000000	0.000000	0.000000	-0.300296	-0.011485	0.073678	0.000000	0.000000	3.000000	59.000000	1.000000
14884.747076	-0.075673	0.576049	0.013294	77.934677	42.330658	55.841225	1.216362	0.000000	0.664702	0.000000	0.000000	0.000000	-0.300296	-0.011485	0.073678	0.000000	0.000000	3.000000	59.000000	1.000000
14884.750409	-0.076532	0.575982	0.013502	77.934677	42.330658	55.841225	1.216362	0.000000	0.664702	0.000000	0.000000	0.000000	-0.257657	-0.020055	0.062361	0.000000	0.000000	3.000000	59.000000	1.000000
14884.753742	-0.076532	0.575982	0.013502	77.934677	42.330658	55.841225	1.216362	0.000000	0.664702	0.000000	0.000000	0.000000	-0.257657	-0.020055	0.062361	0.000000	0.000000	3.000000	59.000000	1.000000
14884.757076	-0.077307	0.575903	0.013615	77.894516	42.502632	56.154068	1.216362	0.000000	0.664702	0.000000	0.000000	0.000000	-0.232687	-0.023814	0.033966	0.000000	0.000000	3.000000	59.000000	1.000000
14884.760409	-0.077307	0.575903	0.013615	77.894516	42.502632	56.154068	1.216362	0.000000	0.664702	0.000000	0.000000	0.000000	-0.232687	-0.023814	0.033966	0.000000	0.000000	3.000000	59.000000	1.000000
14884.763742	-0.077307	0.575903	0.013615	77.894516	42.502632	56.154068	1.216362	0.000000	0.664702	0.000000	0.000000	0.000000	-0.232687	-0.023814	0.033966	0.000000	0.000000	3.000000	59.000000	1.000000
14884.767076	-0.077307	0.575903	0.013615	77.929184	42.743164	56.360535	1.134637	0.000000	0.680757	0.000000	0.000000	0.000000	-0.232687	-0.023814	0.033966	0.000000	0.000000	3.000000	59.000000	1.000000
14884.770409	-0.077965	0.575813	0.013705	77.929184	42.743164	56.360535	1.134637	0.000000	0.680757	0.000000	0.000000	0.000000	-0.197311	-0.026913	0.027030	0.000000	0.000000	3.000000	59.000000	1.000000
14884.773742	-0.077965	0.575813	0.013705	77.929184	42.743164	56.360535	1.134637	0.000000	0.680757	0.000000	0.000000	0.000000	-0.197311	-0.026913	0.027030	0.000000	0.000000	3.000000	59.000000	1.000000
14884.777076	-0.078522	0.575747	0.013739	77.979782	43.053848	56.369724	1.134637	0.000000	0.680757	0.000000	0.000000	0.000000	-0.167090	-0.019777	0.010206	0.000000	0.000000	3.000000	59.000000	1.000000
14884.780409	-0.078522	0.575747	0.013739	77.979782	43.053848	56.369724	1.134637	0.000000	0.680757	0.000000	0.000000	0.000000	-0.167090	-0.019777	0.010206	0.000000	0.000000	3.000000	59.000000	1.000000
14884.783742	-0.078522	0.575747	0.013739	77.979782	43.053848	56.369724	1.134637	0.000000	0.680757	0.000000	0.000000	0.000000	-0.167090	-0.019777	0.010206	0.000000	0.000000	3.000000	59.000000	1.000000
14884.787076	-0.078522	0.575747	0.013739	78.036278	43.370365	56.316460	1.073904	0.000000	0.686963	0.000000	0.000000	0.000000	-0.167090	-0.019777	0.010206	0.000000	0.000000	3.000000	59.000000	1.000000
14884.790409	-0.079046	0.575679	0.013713	78.036278	43.370365	56.316460	1.073904	0.000000	0.686963	0.000000	0.000000	0.000000	-0.157232	-0.020434	-0.007965	0.000000	0.000000	3.000000	59.000000	1.000000
14884.793742	-0.079046	0.575679	0.013713	78.036278	43.370365	56.316460	1.073904	0.000000	0.686963	0.000000	0.000000	0.000000	-0.157232	-0.020434	-0.007965	0.000000	0.000000	3.000000	59.000000	1.000000
14884.797076	-0.079591	0.575637	0.013675	78.089790	43.622425	56.407295	1.073904	0.000000	0.686963	0.000000	0.000000	0.000000	-0.163624	-0.012612	-0.011190	0.000000	0.000000	3.000000	59.000000	1.000000
14884.800409	-0.079591	0.575637	0.013675	78.089790	43.622425	56.407295	1.073904	0.000000	0.686963	0.000000	0.000000	0.000000	-0.163624	-0.012612	-0.011190	0.000000	0.000000	3.000000	59.000000	1.000000
14884.803742	-0.079591	0.575637	0.013675	78.089790	43.622425	56.407295	1.073904	0.000000	0.686963	0.000000	0.000000	0.000000	-0.163624	-0.012612	-0.011190	0.000000	0.000000	3.000000	59.000000	1.000000
14884.807076	-0.079591	0.575637	0.013675	78.118988	43.689404	56.523975	1.020428	0.000000	0.683770	0.000000	0.000000	0.000000	-0.163624	-0.012612	-0.011190	0.000000	0.000000	3.000000	59.000000	1.000000
14884.810409	-0.080174	0.575611	0.013583	78.118988	43.689404	56.523975	1.020428	0.000000	0.683770	0.000000	0.000000	0.000000	-0.174655	-0.007824	-0.027664	0.000000	0.000000	3.000000	59.000000	1.000000
14884.813742	-0.080174	0.575611	0.013583	78.118988	43.689404	56.523975	1.020428	0.000000	0.683770	0.000000	0.000000	0.000000	-0.174655	-0.007824	-0.027664	0.000000	0.000000	3.000000	59.000000	1.000000
14884.817076	-0.080773	0.575619	0.013457	78.119965	43.626091	56.525902	1.020428	0.000000	0.683770	0.000000	0.000000	0.000000	-0.179797	0.002407	-0.037941	0.000000	0.000000	3.000000	59.000000	1.000000
14884.820409	-0.080773	0.575619	0.013457	78.119965	43.626091	56.525902	1.020428	0.000000	0.683770	0.000000	0.000000	0.000000	-0.179797	0.002407	-0.037941	0.000000	0.000000	3.000000	59.000000	1.000000
14884.823742	-0.080773	0.575619	0.013457	78.119965	43.626091	56.525902	1.020428	0.000000	0.683770	0.000000	0.000000	0.000000	-0.179797	0.002407	-0.037941	0.000000	0.000000	3.000000	59.000000	1.000000
14884.827076	-0.080773	0.575619	0.013457	78.118126	43.538006	56.497753	0.961352	0.000000	0.672836	0.000000	0.000000	0.000000	-0.179797	0.002407	-0.037941	0.000000	0.000000	3.000000	59.000000	1.000000
14884.830409	-0.081397	0.575645	0.013343	78.118126	43.538006	56.497753	0.961352	0.000000	0.672836	0.000000	0.000000	0.000000	-0.187319	0.007811	-0.034245	0.000000	0.000000	3.000000	59.000000	1.000000
14884.833742	-0.081397	0.575645	0.013343	78.118126	43.538006	56.497753	0.961352	0.000000	0.672836	0.000000	0.000000	0.000000	-0.187319	0.007811	-0.034245	0.000000	0.000000	3.000000	59.000000	1.000000
14884.837076	-0.081976	0.575697	0.013229	78.114365	43.440689	56.433460	0.961352	0.000000	0.672836	0.000000	0.000000	0.000000	-0.173538	0.015653	-0.034072	0.000000	0.000000	3.000000	59.000000	1.000000
14884.840409	-0.081976	0.575697	0.013229	78.114365	43.440689	56.433460	0.961352	0.000000	0.672836	0.000000	0.000000	0.000000	-0.173538	0.015653	-0.034072	0.000000	0.000000	3.000000	59.000000	1.000000
14884.843742	-0.081976	0.575697	0.013229	78.114365	43.440689	56.433460	0.961352	0.000000	0.672836	0.000000	0.000000	0.000000	-0.173538	0.015653	-0.034072	0.000000	0.000000	3.000000	59.000000	1.000000
14884.847076	-0.081976	0.575697	0.013229	78.108742	43.336922	56.309151	0.901209	0.000000	0.661450	0.000000	0.000000	0.000000	-0.173538	0.015653	-0.034072	0.000000	0.000000	3.000000	59.000000	1.000000
14884.850409	-0.082531	0.575775	0.013112	78.108742	43.336922	56.309151	0.901209	0.000000	0.661450	0.000000	0.000000	0.000000	-0.166458	0.023480	-0.035025	0.000000	0.000000	3.000000	59.000000	1.000000
14884.853742	-0.082531	0.575775	0.013112	78.108742	43.336922	56.309151	0.901209	0.000000	0.661450	0.000000	0.000000	0.000000	-0.166458	0.023480	-0.035025	0.000000	0.000000	3.000000	59.000000	1.000000
14884.857076	-0.083081	0.575862	0.012972	78.109055	43.288284	56.172813	0.901209	0.000000	0.661450	0.000000	0.000000	0.000000	-0.165173	0.025875	-0.042219	0.000000	0.000000	3.000000	59.000000	1.000000
14884.860409	-0.083081	0.575862	0.012972	78.109055	43.288284	56.172813	0.901209	0.000000	0.661450	0.000000	0.000000	0.000000	-0.165173	0.025875	-0.042219	0.000000	0.000000	3.000000	59.000000	1.000000
14884.863742	-0.083081	0.575862	0.012972	78.109055	43.288284	56.172813	0.901209	0.000000	0.661450	0.000000	0.000000	0.000000	-0.165173	0.025875	-0.042219	0.000000	0.000000	3.000000	59.000000	1.000000
14884.867076	-0.083081	0.575862	0.012972	78.115723	43.311501	56.063217	0.845938	0.000000	0.648576	0.000000	0.000000	0.000000	-0.165173	0.025875	-0.042219	0.000000	0.000000	3.000000	59.000000	1.000000
14884.870409	-0.083623	0.575964	0.012784	78.115723	43.311501	56.063217	0.845938	0.000000	0.648576	0.000000	0.000000	0.000000	-0.162618	0.030634	-0.056403	0.000000	0.000000	3.000000	59.000000	1.000000
14884.873742	-0.083623	0.575964	0.012784	78.115723	43.311501	56.063217	0.845938	0.000000	0.648576	0.000000	0.000000	0.000000	-0.162618	0.030634	-0.056403	0.000000	0.000000	3.000000	59.000000	1.000000
14884.877076	-0.084239	0.576076	0.012623	78.139404	43.504745	56.178520	0.845938	0.000000	0.648576	0.000000	0.000000	0.000000	-0.184754	0.033695	-0.048128	0.000000	0.000000	3.000000	59.000000	1.000000
14884.880409	-0.084239	0.576076	0.012623	78.139404	43.504745	56.178520	0.845938	0.000000	0.648576	0.000000	0.000000	0.000000	-0.184754	0.033695	-0.048128	0.000000	0.000000	3.000000	59.000000	1.000000
14884.883742	-0.084239	0.576076	0.012623	78.139404	43.504745	56.178520	0.845938	0.000000	0.648576	0.000000	0.000000	0.000000	-0.184754	0.033695	-0.048128	0.000000	0.000000	3.000000	59.000000	1.000000
14884.887076	-0.084239	0.576076	0.012623	78.188171	43.948265	56.635578	0.788043	0.000000	0.631154	0.000000	0.000000	0.000000	-0.184754	0.033695	-0.048128	0.000000	0.000000	3.000000	59.000000	1.000000
14884.890409	-0.084825	0.576178	0.012426	78.188171	43.948265	56.635578	0.788043	0.000000	0.631154	0.000000	0.000000	0.000000	-0.175801	0.030621	-0.059233	0.000000	0.000000	3.000000	59.000000	1.000000
14884.893742	-0.084825	0.576178	0.012426	78.188171	43.948265	56.635578	0.788043	0.000000	0.631154	0.000000	0.000000	0.000000	-0.175801	0.030621	-0.059233	0.000000	0.000000	3.000000	59.000000	1.000000
14884.897076	-0.085405	0.576244	0.012194	78.254204	44.592659	57.329269	0.788043	0.000000	0.631154	0.000000	0.000000	0.000000	-0.173842	0.019729	-0.069600	0.000000	0.000000	3.000000	59.000000	1.000000
14884.900409	-0.085405	0.576244	0.012194	78.254204	44.592659	57.329269	0.788043	0.000000	0.631154	0.000000	0.000000	0.000000	-0.173842	0.019729	-0.069600	0.000000	0.000000	3.000000	59.000000	1.000000
14884.903742	-0.085405	0.576244	0.012194	78.254204	44.592659	57.329269	0.788043	0.000000	0.631154	0.000000	0.000000	0.000000	-0.173842	0.019729	-0.069600	0.000000	0.000000	3.000000	59.000000	1.000000
14884.907076	-0.086028	0.576310	0.011953	78.330391	45.367401	58.108765	0.729769	0.000000	0.609682	0.000000	0.000000	0.000000	-0.187067	0.019726	-0.072269	0.000000	0.000000	3.000000	59.000000	1.000000
14884.910409	-0.086028	0.576310	0.011953	78.330391	45.367401	58.108765	0.729769	0.000000	0.609682	0.000000	0.000000	0.000000	-0.187067	0.019726	-0.072269	0.000000	0.000000	3.000000	59.000000	1.000000
14884.913742	-0.086028	0.576310	0.011953	78.330391	45.367401	58.108765	0.729769	0.000000	0.609682	0.000000	0.000000	0.000000	-0.187067	0.019726	-0.072269	0.000000	0.000000	3.000000	59.000000	1.000000
14884.917076	-0.086670	0.576357	0.011690	78.397949	46.129238	58.692795	0.698591	0.000000	0.597637	0.000000	0.000000	0.000000	-0.192660	0.014267	-0.078824	0.000000	0.000000	3.000000	59.000000	1.000000
14884.920409	-0.086670	0.576357	0.011690	78.397949	46.129238	58.692795	0.698591	0.000000	0.597637	0.000000	0.000000	0.000000	-0.192660	0.014267	-0.078824	0.000000	0.000000	3.000000	59.000000	1.000000
14884.923742	-0.086670	0.576357	0.011690	78.397949	46.129238	58.692795	0.698591	0.000000	0.597637	0.000000	0.000000	0.000000	-0.192660	0.014267	-0.078824	0.000000	0.000000	3.000000	59.000000	1.000000
14884.927076	-0.086670	0.576357	0.011690	78.449402	46.904190	59.141201	0.666481	0.000000	0.584500	0.000000	0.000000	0.000000	-0.192660	0.014267	-0.078824	0.000000	0.000000	3.000000	59.000000	1.000000
14884.930409	-0.087353	0.576387	0.011401	78.449402	46.904190	59.141201	0.666481	0.000000	0.584500	0.000000	0.000000	0.000000	-0.204887	0.008805	-0.086646	0.000000	0.000000	3.000000	59.000000	1.000000
14884.933742	-0.087353	0.576387	0.011401	78.449402	46.904190	59.141201	0.666481	0.000000	0.584500	0.000000	0.000000	0.000000	-0.204887	0.008805	-0.086646	0.000000	0.000000	3.000000	59.000000	1.000000
14884.937076	-0.088032	0.576398	0.011094	78.468842	47.654305	59.696487	0.666481	0.000000	0.584500	0.000000	0.000000	0.000000	-0.203732	0.003358	-0.092014	0.000000	0.000000	3.000000	59.000000	1.000000
14884.940409	-0.088032	0.576398	0.011094	78.468842	47.654305	59.696487	0.666481	0.000000	0.584500	0.000000	0.000000	0.000000	-0.203732	0.003358	-0.092014	0.000000	0.000000	3.000000	59.000000	1.000000
14884.943742	-0.088032	0.576398	0.011094	78.468842	47.654305	59.696487	0.666481	0.000000	0.584500	0.000000	0.000000	0.000000	-0.203732	0.003358	-0.092014	0.000000	0.000000	3.000000	59.000000	1.000000
14884.947076	-0.088032	0.576398	0.011094	78.453560	48.410564	60.537605	0.598378	0.000000	0.554723	0.000000	0.000000	0.000000	-0.203732	0.003358	-0.092014	0.000000	0.000000	3.000000	59.000000	1.000000
14884.950409	-0.088722	0.576380	0.010725	78.453560	48.410564	60.537605	0.598378	0.000000	0.554723	0.000000	0.000000	0.000000	-0.206930	-0.005167	-0.110693	0.000000	0.000000	3.000000	59.000000	1.000000
14884.953742	-0.088722	0.576380	0.010725	78.453560	48.410564	60.537605	0.598378	0.000000	0.554723	0.000000	0.000000	0.000000	-0.206930	-0.005167	-0.110693	0.000000	0.000000	3.000000	59.000000	1.000000
14884.957076	-0.089363	0.576345	0.010347	78.392723	49.282013	61.611618	0.598378	0.000000	0.554723	0.000000	0.000000	0.000000	-0.192359	-0.010620	-0.113527	0.000000	0.000000	3.000000	59.000000	1.000000
14884.960409	-0.089363	0.576345	0.010347	78.392723	49.282013	61.611618	0.598378	0.000000	0.554723	0.000000	0.000000	0.000000	-0.192359	-0.010620	-0.113527	0.000000	0.000000	3.000000	59.000000	1.000000
14884.963742	-0.089363	0.576345	0.010347	78.392723	49.282013	61.611618	0.598378	0.000000	0.554723	0.000000	0.000000	0.000000	-0.192359	-0.010620	-0.113527	0.000000	0.000000	3.000000	59.000000	1.000000
14884.967076	-0.089363	0.576345	0.010347	78.292686	50.219913	62.764664	0.531830	0.000000	0.517353	0.000000	0.000000	0.000000	-0.192359	-0.010620	-0.113527	0.000000	0.000000	3.000000	59.000000	1.000000
14884.970409	-0.089974	0.576299	0.009932	78.292686	50.219913	62.764664	0.531830	0.000000	0.517353	0.000000	0.000000	0.000000	-0.183110	-0.013694	-0.124570	0.000000	0.000000	3.000000	59.000000	1.000000
14884.973742	-0.089974	0.576299	0.009932	78.292686	50.219913	62.764664	0.531830	0.000000	0.517353	0.000000	0.000000	0.000000	-0.183110	-0.013694	-0.124570	0.000000	0.000000	3.000000	59.000000	1.000000
14884.977076	-0.090553	0.576243	0.009480	78.182114	51.163357	63.875744	0.531830	0.000000	0.517353	0.000000	0.000000	0.000000	-0.173820	-0.016788	-0.135584	0.000000	0.000000	3.000000	59.000000	1.000000
14884.980409	-0.090553	0.576243	0.009480	78.182114	51.163357	63.875744	0.531830	0.000000	0.517353	0.000000	0.000000	0.000000	-0.173820	-0.016788	-0.135584	0.000000	0.000000	3.000000	59.000000	1.000000
14884.983742	-0.090553	0.576243	0.009480	78.182114	51.163357	63.875744	0.531830	0.000000	0.517353	0.000000	0.000000	0.000000	-0.173820	-0.016788	-0.135584	0.000000	0.000000	3.000000	59.000000	1.000000
14884.987076	-0.090553	0.576243	0.009480	78.076927	52.043278	64.801102	0.472341	0.000000	0.473994	0.000000	0.000000	0.000000	-0.173820	-0.016788	-0.135584	0.000000	0.000000	3.000000	59.000000	1.000000
14884.990409	-0.091127	0.576195	0.009004	78.076927	52.043278	64.801102	0.472341	0.000000	0.473994	0.000000	0.000000	0.000000	-0.172127	-0.014444	-0.142803	0.000000	0.000000	3.000000	59.000000	1.000000
14884.993742	-0.091127	0.576195	0.009004	78.076927	52.043278	64.801102	0.472341	0.000000	0.473994	0.000000	0.000000	0.000000	-0.172127	-0.014444	-0.142803	0.000000	0.000000	3.000000	59.000000	1.000000
14884.997076	-0.091625	0.576137	0.008500	78.002983	52.775635	65.407127	0.472341	0.000000	0.473994	0.000000	0.000000	0.000000	-0.149511	-0.017556	-0.151171	0.000000	0.000000	3.000000	59.000000	1.000000
14885.000409	-0.091625	0.576137	0.008500	78.002983	52.775635	65.407127	0.472341	0.000000	0.473994	0.000000	0.000000	0.000000	-0.149511	-0.017556	-0.151171	0.000000	0.000000	3.000000	59.000000	1.000000
14885.003742	-0.091625	0.576137	0.008500	78.002983	52.775635	65.407127	0.472341	0.000000	0.473994	0.000000	0.000000	0.000000	-0.149511	-0.017556	-0.151171	0.000000	0.000000	3.000000	59.000000	1.000000
14885.007076	-0.091625	0.576137	0.008500	77.963188	53.251194	65.689911	0.418735	0.000000	0.424998	0.000000	0.000000	0.000000	-0.149511	-0.017556	-0.151171	0.000000	0.000000	3.000000	59.000000	1.000000
14885.010409	-0.092135	0.576094	0.007945	77.963188	53.251194	65.689911	0.418735	0.000000	0.424998	0.000000	0.000000	0.000000	-0.153036	-0.012887	-0.166635	0.000000	0.000000	3.000000	59.000000	1.000000
14885.013742	-0.092135	0.576094	0.007945	77.963188	53.251194	65.689911	0.418735	0.000000	0.424998	0.000000	0.000000	0.000000	-0.153036	-0.012887	-0.166635	0.000000	0.000000	3.000000	59.000000	1.000000
14885.017076	-0.092636	0.576040	0.007348	77.944206	53.538902	65.791496	0.418735	0.000000	0.424998	0.000000	0.000000	0.000000	-0.150240	-0.016016	-0.178889	0.000000	0.000000	3.000000	59.000000	1.000000
14885.020409	-0.092636	0.576040	0.007348	77.944206	53.538902	65.791496	0.418735	0.000000	0.424998	0.000000	0.000000	0.000000	-0.150240	-0.016016	-0.178889	0.000000	0.000000	3.000000	59.000000	1.000000
14885.023742	-0.092636	0.576040	0.007348	77.944206	53.538902	65.791496	0.418735	0.000000	0.424998	0.000000	0.000000	0.000000	-0.150240	-0.016016	-0.178889	0.000000	0.000000	3.000000	59.000000	1.000000
14885.027076	-0.092636	0.576040	0.007348	77.937721	53.611244	65.754570	0.368189	0.000000	0.367411	0.000000	0.000000	0.000000	-0.150240	-0.016016	-0.178889	0.000000	0.000000	3.000000	59.000000	1.000000
14885.030409	-0.093130	0.576020	0.006722	77.937721	53.611244	65.754570	0.368189	0.000000	0.367411	0.000000	0.000000	0.000000	-0.148035	-0.005964	-0.187983	0.000000	0.000000	3.000000	59.000000	1.000000
14885.033742	-0.093130	0.576020	0.006722	77.937721	53.611244	65.754570	0.368189	0.000000	0.367411	0.000000	0.000000	0.000000	-0.148035	-0.005964	-0.187983	0.000000	0.000000	3.000000	59.000000	1.000000
14885.037076	-0.093628	0.576036	0.006128	77.927414	53.637951	65.772888	0.368189	0.000000	0.367411	0.000000	0.000000	0.000000	-0.149637	0.004769	-0.178039	0.000000	0.000000	3.000000	59.000000	1.000000
14885.040409	-0.093628	0.576036	0.006128	77.927414	53.637951	65.772888	0.368189	0.000000	0.367411	0.000000	0.000000	0.000000	-0.149637	0.004769	-0.178039	0.000000	0.000000	3.000000	59.000000	1.000000
14885.043742	-0.093628	0.576036	0.006128	77.927414	53.637951	65.772888	0.368189	0.000000	0.367411	0.000000	0.000000	0.000000	-0.149637	0.004769	-0.178039	0.000000	0.000000	3.000000	59.000000	1.000000
14885.047076	-0.093628	0.576036	0.006128	77.902321	53.656895	65.862610	0.318577	0.000000	0.306407	0.000000	0.000000	0.000000	-0.149637	0.004769	-0.178039	0.000000	0.000000	3.000000	59.000000	1.000000
14885.050409	-0.094105	0.576122	0.005543	77.902321	53.656895	65.862610	0.318577	0.000000	0.306407	0.000000	0.000000	0.000000	-0.142883	0.025575	-0.175642	0.000000	0.000000	3.000000	59.000000	1.000000
14885.053742	-0.094105	0.576122	0.005543	77.902321	53.656895	65.862610	0.318577	0.000000	0.306407	0.000000	0.000000	0.000000	-0.142883	0.025575	-0.175642	0.000000	0.000000	3.000000	59.000000	1.000000
14885.057076	-0.094477	0.576243	0.005013	77.865631	53.652222	65.912071	0.318577	0.000000	0.306407	0.000000	0.000000	0.000000	-0.111648	0.036296	-0.158952	0.000000	0.000000	3.000000	59.000000	1.000000
14885.060409	-0.094477	0.576243	0.005013	77.865631	53.652222	65.912071	0.318577	0.000000	0.306407	0.000000	0.000000	0.000000	-0.111648	0.036296	-0.158952	0.000000	0.000000	3.000000	59.000000	1.000000
14885.063742	-0.094477	0.576243	0.005013	77.865631	53.652222	65.912071	0.318577	0.000000	0.306407	0.000000	0.000000	0.000000	-0.111648	0.036296	-0.158952	0.000000	0.000000	3.000000	59.000000	1.000000
14885.067076	-0.094477	0.576243	0.005013	77.835419	53.618912	65.906105	0.276155	0.000000	0.250642	0.000000	0.000000	0.000000	-0.111648	0.036296	-0.158952	0.000000	0.000000	3.000000	59.000000	1.000000
14885.070409	-0.094794	0.576392	0.004553	77.835419	53.618912	65.906105	0.276155	0.000000	0.250642	0.000000	0.000000	0.000000	-0.095143	0.044693	-0.137902	0.000000	0.000000	3.000000	59.000000	1.000000
14885.073742	-0.094794	0.576392	0.004553	77.835419	53.618912	65.906105	0.276155	0.000000	0.250642	0.000000	0.000000	0.000000	-0.095143	0.044693	-0.137902	0.000000	0.000000	3.000000	59.000000	1.000000
14885.077076	-0.095043	0.576566	0.004100	77.826698	53.561096	65.836609	0.276155	0.000000	0.250642	0.000000	0.000000	0.000000	-0.074818	0.052320	-0.135853	0.000000	0.000000	3.000000	59.000000	1.000000
14885.080409	-0.095043	0.576566	0.004100	77.826698	53.561096	65.836609	0.276155	0.000000	0.250642	0.000000	0.000000	0.000000	-0.074818	0.052320	-0.135853	0.000000	0.000000	3.000000	59.000000	1.000000
14885.083742	-0.095043	0.576566	0.004100	77.826698	53.561096	65.836609	0.276155	0.000000	0.250642	0.000000	0.000000	0.000000	-0.074818	0.052320	-0.135853	0.000000	0.000000	3.000000	59.000000	1.000000
14885.087076	-0.095043	0.576566	0.004100	77.822769	53.488945	65.764282	0.247828	0.000000	0.205016	0.000000	0.000000	0.000000	-0.074818	0.052320	-0.135853	0.000000	0.000000	3.000000	59.000000	1.000000
14885.090409	-0.095225	0.576766	0.003654	77.822769	53.488945	65.764282	0.247828	0.000000	0.205016	0.000000	0.000000	0.000000	-0.054547	0.059893	-0.133779	0.000000	0.000000	3.000000	59.000000	1.000000
14885.093742	-0.095225	0.576766	0.003654	77.822769	53.488945	65.764282	0.247828	0.000000	0.205016	0.000000	0.000000	0.000000	-0.054547	0.059893	-0.133779	0.000000	0.000000	3.000000	59.000000	1.000000
14885.097076	-0.095392	0.577001	0.003247	77.816208	53.390560	65.681068	0.247828	0.000000	0.205016	0.000000	0.000000	0.000000	-0.049932	0.070596	-0.122354	0.000000	0.000000	3.000000	59.000000	1.000000
14885.100409	-0.095392	0.577001	0.003247	77.816208	53.390560	65.681068	0.247828	0.000000	0.205016	0.000000	0.000000	0.000000	-0.049932	0.070596	-0.122354	0.000000	0.000000	3.000000	59.000000	1.000000
14885.103742	-0.095392	0.577001	0.003247	77.816208	53.390560	65.681068	0.247828	0.000000	0.205016	0.000000	0.000000	0.000000	-0.049932	0.070596	-0.122354	0.000000	0.000000	3.000000	59.000000	1.000000
14885.107076	-0.095392	0.577001	0.003247	77.811111	53.290516	65.602493	0.230415	0.000000	0.162327	0.000000	0.000000	0.000000	-0.049932	0.070596	-0.122354	0.000000	0.000000	3.000000	59.000000	1.000000
14885.110409	-0.095583	0.577254	0.002851	77.811111	53.290516	65.602493	0.230415	0.000000	0.162327	0.000000	0.000000	0.000000	-0.057409	0.075879	-0.118718	0.000000	0.000000	3.000000	59.000000	1.000000
14885.113742	-0.095583	0.577254	0.002851	77.811111	53.290516	65.602493	0.230415	0.000000	0.162327	0.000000	0.000000	0.000000	-0.057409	0.075879	-0.118718	0.000000	0.000000	3.000000	59.000000	1.000000
14885.117076	-0.095583	0.577254	0.002851	77.807716	53.179485	65.503845	0.230415	0.000000	0.162327	0.000000	0.000000	0.000000	-0.057409	0.075879	-0.118718	0.000000	0.000000	3.000000	59.000000	1.000000
14885.120409	-0.095583	0.577254	0.002851	77.807716	53.179485	65.503845	0.230415	0.000000	0.162327	0.000000	0.000000	0.000000	-0.057409	0.075879	-0.118718	0.000000	0.000000	3.000000	59.000000	1.000000
14885.123742	-0.095730	0.577506	0.002464	77.807716	53.179485	65.503845	0.230415	0.000000	0.162327	0.000000	0.000000	0.000000	-0.044180	0.075777	-0.116065	0.000000	0.000000	3.000000	59.000000	1.000000
14885.127076	-0.095875	0.577715	0.002066	77.817780	53.068005	65.399635	0.220847	0.000000	0.142541	0.000000	0.000000	0.000000	-0.043409	0.062490	-0.119255	0.000000	0.000000	3.000000	59.000000	1.000000
14885.130409	-0.095875	0.577715	0.002066	77.817780	53.068005	65.399635	0.220847	0.000000	0.142541	0.000000	0.000000	0.000000	-0.043409	0.062490	-0.119255	0.000000	0.000000	3.000000	59.000000	1.000000
14885.133742	-0.095875	0.577715	0.002066	77.817780	53.068005	65.399635	0.220847	0.000000	0.142541	0.000000	0.000000	0.000000	-0.043409	0.062490	-0.119255	0.000000	0.000000	3.000000	59.000000	1.000000
14885.137076	-0.095875	0.577715	0.002066	77.839783	52.957447	65.276970	0.206248	0.000000	0.103321	0.000000	0.000000	0.000000	-0.043409	0.062490	-0.119255	0.000000	0.000000	3.000000	59.000000	1.000000
14885.140409	-0.096033	0.577926	0.001732	77.839783	52.957447	65.276970	0.206248	0.000000	0.103321	0.000000	0.000000	0.000000	-0.047280	0.063294	-0.100264	0.000000	0.000000	3.000000	59.000000	1.000000
14885.143742	-0.096033	0.577926	0.001732	77.839783	52.957447	65.276970	0.206248	0.000000	0.103321	0.000000	0.000000	0.000000	-0.047280	0.063294	-0.100264	0.000000	0.000000	3.000000	59.000000	1.000000
14885.147076	-0.096033	0.577926	0.001732	77.866318	52.838612	65.151711	0.206248	0.000000	0.103321	0.000000	0.000000	0.000000	-0.047280	0.063294	-0.100264	0.000000	0.000000	3.000000	59.000000	1.000000
14885.150409	-0.096033	0.577926	0.001732	77.866318	52.838612	65.151711	0.206248	0.000000	0.103321	0.000000	0.000000	0.000000	-0.047280	0.063294	-0.100264	0.000000	0.000000	3.000000	59.000000	1.000000
14885.153742	-0.096213	0.578111	0.001400	77.866318	52.838612	65.151711	0.206248	0.000000	0.103321	0.000000	0.000000	0.000000	-0.054120	0.055529	-0.099747	0.000000	0.000000	3.000000	59.000000	1.000000
14885.157076	-0.096391	0.578252	0.001057	77.883499	52.744732	65.063423	0.198368	0.000000	0.086610	0.000000	0.000000	0.000000	-0.053362	0.042342	-0.102909	0.000000	0.000000	3.000000	59.000000	1.000000
14885.160409	-0.096391	0.578252	0.001057	77.883499	52.744732	65.063423	0.198368	0.000000	0.086610	0.000000	0.000000	0.000000	-0.053362	0.042342	-0.102909	0.000000	0.000000	3.000000	59.000000	1.000000
14885.163742	-0.096391	0.578252	0.001057	77.883499	52.744732	65.063423	0.198368	0.000000	0.086610	0.000000	0.000000	0.000000	-0.053362	0.042342	-0.102909	0.000000	0.000000	3.000000	59.000000	1.000000
14885.167076	-0.096391	0.578252	0.001057	77.888222	52.694588	65.028229	0.180454	0.000000	0.052834	0.000000	0.000000	0.000000	-0.053362	0.042342	-0.102909	0.000000	0.000000	3.000000	59.000000	1.000000
14885.170409	-0.096580	0.578352	0.000767	77.888222	52.694588	65.028229	0.180454	0.000000	0.052834	0.000000	0.000000	0.000000	-0.056620	0.030119	-0.087016	0.000000	0.000000	3.000000	59.000000	1.000000
14885.173742	-0.096580	0.578352	0.000767	77.888222	52.694588	65.028229	0.180454	0.000000	0.052834	0.000000	0.000000	0.000000	-0.056620	0.030119	-0.087016	0.000000	0.000000	3.000000	59.000000	1.000000
14885.177076	-0.096580	0.578352	0.000767	77.886902	52.651524	65.014786	0.180454	0.000000	0.052834	0.000000	0.000000	0.000000	-0.056620	0.030119	-0.087016	0.000000	0.000000	3.000000	59.000000	1.000000
14885.180409	-0.096580	0.578352	0.000767	77.886902	52.651524	65.014786	0.180454	0.000000	0.052834	0.000000	0.000000	0.000000	-0.056620	0.030119	-0.087016	0.000000	0.000000	3.000000	59.000000	1.000000
14885.183742	-0.096778	0.578438	0.000523	77.886902	52.651524	65.014786	0.180454	0.000000	0.052834	0.000000	0.000000	0.000000	-0.059492	0.025587	-0.073059	0.000000	0.000000	3.000000	59.000000	1.000000
14885.187076	-0.096778	0.578438	0.000523	77.886902	52.624329	65.006805	0.171018	0.000000	0.038331	0.000000	0.000000	0.000000	-0.059492	0.025587	-0.073059	0.000000	0.000000	3.000000	59.000000	1.000000
14885.190409	-0.096778	0.578438	0.000523	77.886902	52.624329	65.006805	0.171018	0.000000	0.038331	0.000000	0.000000	0.000000	-0.059492	0.025587	-0.073059	0.000000	0.000000	3.000000	59.000000	1.000000
14885.193742	-0.096778	0.578438	0.000523	77.886902	52.624329	65.006805	0.171018	0.000000	0.038331	0.000000	0.000000	0.000000	-0.059492	0.025587	-0.073059	0.000000	0.000000	3.000000	59.000000	1.000000
14885.197076	-0.097162	0.578538	0.000191	77.885551	52.583950	64.961411	0.161103	0.000000	0.026155	0.000000	0.000000	0.000000	-0.115080	0.030028	-0.099528	0.000000	0.000000	3.000000	59.000000	1.000000
14885.200409	-0.097162	0.578538	0.000191	77.885551	52.583950	64.961411	0.161103	0.000000	0.026155	0.000000	0.000000	0.000000	-0.115080	0.030028	-0.099528	0.000000	0.000000	3.000000	59.000000	1.000000
14885.203742	-0.097162	0.578538	0.000191	77.885551	52.583950	64.961411	0.161103	0.000000	0.026155	0.000000	0.000000	0.000000	-0.115080	0.030028	-0.099528	0.000000	0.000000	3.000000	59.000000	1.000000
14885.207076	-0.097162	0.578538	0.000191	77.885551	52.562199	64.873672	0.141923	0.000000	0.009567	0.000000	0.000000	0.000000	-0.115080	0.030028	-0.099528	0.000000	0.000000	3.000000	59.000000	1.000000
14885.210409	-0.097330	0.578545	0.000131	77.885551	52.562199	64.873672	0.141923	0.000000	0.009567	0.000000	0.000000	0.000000	-0.050619	0.002239	-0.018075	0.000000	0.000000	3.000000	59.000000	1.000000
14885.213742	-0.097330	0.578545	0.000131	77.885551	52.562199	64.873672	0.141923	0.000000	0.009567	0.000000	0.000000	0.000000	-0.050619	0.002239	-0.018075	0.000000	0.000000	3.000000	59.000000	1.000000
14885.217076	-0.097330	0.578545	0.000131	77.885567	52.543175	64.746033	0.141923	0.000000	0.009567	0.000000	0.000000	0.000000	-0.050619	0.002239	-0.018075	0.000000	0.000000	3.000000	59.000000	1.000000
14885.220409	-0.097330	0.578545	0.000131	77.885567	52.543175	64.746033	0.141923	0.000000	0.009567	0.000000	0.000000	0.000000	-0.050619	0.002239	-0.018075	0.000000	0.000000	3.000000	59.000000	1.000000
14885.223742	-0.097482	0.578545	0.000099	77.885567	52.543175	64.746033	0.141923	0.000000	0.009567	0.000000	0.000000	0.000000	-0.045585	0.000004	-0.009710	0.000000	0.000000	3.000000	59.000000	1.000000
14885.227076	-0.097482	0.578545	0.000099	77.885567	52.526829	64.690163	0.133486	0.000000	0.006554	0.000000	0.000000	0.000000	-0.045585	0.000004	-0.009710	0.000000	0.000000	3.000000	59.000000	1.000000
14885.230409	-0.097482	0.578545	0.000099	77.885567	52.526829	64.690163	0.133486	0.000000	0.006554	0.000000	0.000000	0.000000	-0.045585	0.000004	-0.009710	0.000000	0.000000	3.000000	59.000000	1.000000
14885.233742	-0.097482	0.578545	0.000099	77.885567	52.526829	64.690163	0.133486	0.000000	0.006554	0.000000	0.000000	0.000000	-0.045585	0.000004	-0.009710	0.000000	0.000000	3.000000	59.000000	1.000000
14885.237076	-0.097691	0.578548	0.000120	77.884193	52.502785	64.676704	0.125888	0.000000	0.004936	0.000000	0.000000	0.000000	-0.062676	0.000956	0.006533	0.000000	0.000000	3.000000	59.000000	1.000000
14885.240409	-0.097691	0.578548	0.000120	77.884193	52.502785	64.676704	0.125888	0.000000	0.004936	0.000000	0.000000	0.000000	-0.062676	0.000956	0.006533	0.000000	0.000000	3.000000	59.000000	1.000000
14885.243742	-0.097691	0.578548	0.000120	77.884193	52.502785	64.676704	0.125888	0.000000	0.004936	0.000000	0.000000	0.000000	-0.062676	0.000956	0.006533	0.000000	0.000000	3.000000	59.000000	1.000000
14885.247076	-0.097691	0.578548	0.000120	77.884216	52.491913	64.668732	0.115442	0.000000	0.006025	0.000000	0.000000	0.000000	-0.062676	0.000956	0.006533	0.000000	0.000000	3.000000	59.000000	1.000000
14885.250409	-0.097788	0.578533	0.000149	77.884216	52.491913	64.668732	0.115442	0.000000	0.006025	0.000000	0.000000	0.000000	-0.029040	-0.004459	0.008421	0.000000	0.000000	3.000000	59.000000	1.000000
14885.253742	-0.097788	0.578533	0.000149	77.884216	52.491913	64.668732	0.115442	0.000000	0.006025	0.000000	0.000000	0.000000	-0.029040	-0.004459	0.008421	0.000000	0.000000	3.000000	59.000000	1.000000
14885.257076	-0.097788	0.578533	0.000149	77.884186	52.486450	64.668701	0.115442	0.000000	0.006025	0.000000	0.000000	0.000000	-0.029040	-0.004459	0.008421	0.000000	0.000000	3.000000	59.000000	1.000000
14885.260409	-0.097788	0.578533	0.000149	77.884186	52.486450	64.668701	0.115442	0.000000	0.006025	0.000000	0.000000	0.000000	-0.029040	-0.004459	0.008421	0.000000	0.000000	3.000000	59.000000	1.000000
14885.263742	-0.097863	0.578519	0.000181	77.884186	52.486450	64.668701	0.115442	0.000000	0.006025	0.000000	0.000000	0.000000	-0.022532	-0.004475	0.009808	0.000000	0.000000	3.000000	59.000000	1.000000
14885.267076	-0.097863	0.578519	0.000181	77.884186	52.481010	64.668701	0.110602	0.000000	0.007428	0.000000	0.000000	0.000000	-0.022532	-0.004475	0.009808	0.000000	0.000000	3.000000	59.000000	1.000000
14885.270409	-0.097863	0.578519	0.000181	77.884186	52.481010	64.668701	0.110602	0.000000	0.007428	0.000000	0.000000	0.000000	-0.022532	-0.004475	0.009808	0.000000	0.000000	3.000000	59.000000	1.000000
14885.273742	-0.097863	0.578519	0.000181	77.884186	52.481010	64.668701	0.110602	0.000000	0.007428	0.000000	0.000000	0.000000	-0.022532	-0.004475	0.009808	0.000000	0.000000	3.000000	59.000000	1.000000
14885.277076	-0.097926	0.578489	0.000265	77.884186	52.478294	64.668709	0.106847	0.000000	0.009063	0.000000	0.000000	0.000000	-0.019015	-0.008940	0.025185	0.000000	0.000000	3.000000	59.000000	1.000000
14885.280409	-0.097926	0.578489	0.000265	77.884186	52.478294	64.668709	0.106847	0.000000	0.009063	0.000000	0.000000	0.000000	-0.019015	-0.008940	0.025185	0.000000	0.000000	3.000000	59.000000	1.000000
14885.283742	-0.097926	0.578489	0.000265	77.884186	52.478294	64.668709	0.106847	0.000000	0.009063	0.000000	0.000000	0.000000	-0.019015	-0.008940	0.025185	0.000000	0.000000	3.000000	59.000000	1.000000
14885.287076	-0.097926	0.578489	0.000265	77.882866	52.462448	64.655289	0.103678	0.000000	0.013261	0.000000	0.000000	0.000000	-0.019015	-0.008940	0.025185	0.000000	0.000000	3.000000	59.000000	1.000000
14885.290409	-0.097957	0.578499	0.000301	77.882866	52.462448	64.655289	0.103678	0.000000	0.013261	0.000000	0.000000	0.000000	-0.009093	0.003187	0.010647	0.000000	0.000000	3.000000	59.000000	1.000000
14885.293742	-0.097957	0.578499	0.000301	77.882866	52.462448	64.655289	0.103678	0.000000	0.013261	0.000000	0.000000	0.000000	-0.009093	0.003187	0.010647	0.000000	0.000000	3.000000	59.000000	1.000000
14885.297076	-0.097957	0.578499	0.000301	77.881332	52.458725	64.658669	0.103678	0.000000	0.013261	0.000000	0.000000	0.000000	-0.009093	0.003187	0.010647	0.000000	0.000000	3.000000	59.000000	1.000000
14885.300409	-0.097957	0.578499	0.000301	77.881332	52.458725	64.658669	0.103678	0.000000	0.013261	0.000000	0.000000	0.000000	-0.009093	0.003187	0.010647	0.000000	0.000000	3.000000	59.000000	1.000000
14885.303742	-0.098000	0.578499	0.000291	77.881332	52.458725	64.658669	0.103678	0.000000	0.013261	0.000000	0.000000	0.000000	-0.013031	0.000004	-0.002791	0.000000	0.000000	3.000000	59.000000	1.000000
14885.307076	-0.098000	0.578499	0.000291	77.880020	52.442871	64.645241	0.102162	0.000000	0.015035	0.000000	0.000000	0.000000	-0.013031	0.000004	-0.002791	0.000000	0.000000	3.000000	59.000000	1.000000
14885.310409	-0.098000	0.578499	0.000291	77.880020	52.442871	64.645241	0.102162	0.000000	0.015035	0.000000	0.000000	0.000000	-0.013031	0.000004	-0.002791	0.000000	0.000000	3.000000	59.000000	1.000000
14885.313742	-0.098000	0.578499	0.000291	77.880020	52.442871	64.645241	0.102162	0.000000	0.015035	0.000000	0.000000	0.000000	-0.013031	0.000004	-0.002791	0.000000	0.000000	3.000000	59.000000	1.000000
14885.317076	-0.098078	0.578528	0.000334	77.878639	52.424252	64.631760	0.099990	0.000000	0.014570	0.000000	0.000000	0.000000	-0.023206	0.008628	0.012901	0.000000	0.000000	3.000000	59.000000	1.000000
14885.320409	-0.098078	0.578528	0.000334	77.878639	52.424252	64.631760	0.099990	0.000000	0.014570	0.000000	0.000000	0.000000	-0.023206	0.008628	0.012901	0.000000	0.000000	3.000000	59.000000	1.000000
14885.323742	-0.098078	0.578528	0.000334	77.878639	52.424252	64.631760	0.099990	0.000000	0.014570	0.000000	0.000000	0.000000	-0.023206	0.008628	0.012901	0.000000	0.000000	3.000000	59.000000	1.000000
14885.327076	-0.098078	0.578528	0.000334	77.877289	52.408375	64.618294	0.096123	0.000000	0.016720	0.000000	0.000000	0.000000	-0.023206	0.008628	0.012901	0.000000	0.000000	3.000000	59.000000	1.000000
14885.330409	-0.098106	0.578564	0.000363	77.877289	52.408375	64.618294	0.096123	0.000000	0.016720	0.000000	0.000000	0.000000	-0.008682	0.010850	0.008699	0.000000	0.000000	3.000000	59.000000	1.000000
14885.333742	-0.098106	0.578564	0.000363	77.877289	52.408375	64.618294	0.096123	0.000000	0.016720	0.000000	0.000000	0.000000	-0.008682	0.010850	0.008699	0.000000	0.000000	3.000000	59.000000	1.000000
14885.337076	-0.098106	0.578564	0.000363	77.875931	52.395206	64.604836	0.096123	0.000000	0.016720	0.000000	0.000000	0.000000	-0.008682	0.010850	0.008699	0.000000	0.000000	3.000000	59.000000	1.000000
14885.340409	-0.098106	0.578564	0.000363	77.875931	52.395206	64.604836	0.096123	0.000000	0.016720	0.000000	0.000000	0.000000	-0.008682	0.010850	0.008699	0.000000	0.000000	3.000000	59.000000	1.000000
14885.343742	-0.098106	0.578564	0.000363	77.875931	52.395206	64.604836	0.096123	0.000000	0.016720	0.000000	0.000000	0.000000	-0.000001	-0.000004	-0.000000	0.000000	0.000000	3.000000	59.000000	1.000000
14885.347076	-0.098106	0.578564	0.000363	77.874603	52.382092	64.591423	0.094676	0.000000	0.018170	0.000000	0.000000	0.000000	-0.000001	-0.000004	-0.000000	0.000000	0.000000	3.000000	59.000000	1.000000
14885.350409	-0.098106	0.578564	0.000363	77.874603	52.382092	64.591423	0.094676	0.000000	0.018170	0.000000	0.000000	0.000000	-0.000001	-0.000004	-0.000000	0.000000	0.000000	3.000000	59.000000	1.000000
14885.353742	-0.098106	0.578564	0.000363	77.874603	52.382092	64.591423	0.094676	0.000000	0.018170	0.000000	0.000000	0.000000	-0.000001	-0.000004	-0.000000	0.000000	0.000000	3.000000	59.000000	1.000000
14885.357076	-0.098144	0.578597	0.000324	77.874619	52.376656	64.591423	0.094676	0.000000	0.018170	0.000000	0.000000	0.000000	-0.011115	0.009902	-0.011732	0.000000	0.000000	3.000000	59.000000	1.000000
14885.360409	-0.098144	0.578597	0.000324	77.874619	52.376656	64.591423	0.094676	0.000000	0.018170	0.000000	0.000000	0.000000	-0.011115	0.009902	-0.011732	0.000000	0.000000	3.000000	59.000000	1.000000
14885.363742	-0.098144	0.578597	0.000324	77.874619	52.376656	64.591423	0.094676	0.000000	0.018170	0.000000	0.000000	0.000000	-0.011115	0.009902	-0.011732	0.000000	0.000000	3.000000	59.000000	1.000000
14885.367076	-0.098199	0.578612	0.000264	77.874619	52.368477	64.591408	0.092823	0.000000	0.016215	0.000000	0.000000	0.000000	-0.016543	0.004481	-0.018179	0.000000	0.000000	3.000000	59.000000	1.000000
14885.370409	-0.098199	0.578612	0.000264	77.874619	52.368477	64.591408	0.092823	0.000000	0.016215	0.000000	0.000000	0.000000	-0.016543	0.004481	-0.018179	0.000000	0.000000	3.000000	59.000000	1.000000
14885.373742	-0.098199	0.578612	0.000264	77.874619	52.368477	64.591408	0.092823	0.000000	0.016215	0.000000	0.000000	0.000000	-0.016543	0.004481	-0.018179	0.000000	0.000000	3.000000	59.000000	1.000000
14885.377076	-0.098199	0.578612	0.000264	77.875969	52.368034	64.604858	0.090066	0.000000	0.013185	0.000000	0.000000	0.000000	-0.016543	0.004481	-0.018179	0.000000	0.000000	3.000000	59.000000	1.000000
14885.380409	-0.098310	0.578616	0.000149	77.875969	52.368034	64.604858	0.090066	0.000000	0.013185	0.000000	0.000000	0.000000	-0.033495	0.001257	-0.034419	0.000000	0.000000	3.000000	59.000000	1.000000
14885.383742	-0.098310	0.578616	0.000149	77.875969	52.368034	64.604858	0.090066	0.000000	0.013185	0.000000	0.000000	0.000000	-0.033495	0.001257	-0.034419	0.000000	0.000000	3.000000	59.000000	1.000000
14885.387076	-0.098310	0.578616	0.000149	77.874420	52.348022	64.608276	0.090066	0.000000	0.013185	0.000000	0.000000	0.000000	-0.033495	0.001257	-0.034419	0.000000	0.000000	3.000000	59.000000	1.000000
14885.390409	-0.098310	0.578616	0.000149	77.874420	52.348022	64.608276	0.090066	0.000000	0.013185	0.000000	0.000000	0.000000	-0.033495	0.001257	-0.034419	0.000000	0.000000	3.000000	59.000000	1.000000
14885.393742	-0.098447	0.578639	0.000046	77.874420	52.348022	64.608276	0.090066	0.000000	0.013185	0.000000	0.000000	0.000000	-0.041072	0.006707	-0.030784	0.000000	0.000000	3.000000	59.000000	1.000000
14885.397076	-0.098447	0.578639	0.000046	77.868217	52.345547	64.638947	0.084484	0.000000	0.007448	0.000000	0.000000	0.000000	-0.041072	0.006707	-0.030784	0.000000	0.000000	3.000000	59.000000	1.000000
14885.400409	-0.098447	0.578639	0.000046	77.868217	52.345547	64.638947	0.084484	0.000000	0.007448	0.000000	0.000000	0.000000	-0.041072	0.006707	-0.030784	0.000000	0.000000	3.000000	59.000000	1.000000
14885.403742	-0.098447	0.578639	0.000046	77.868217	52.345547	64.638947	0.084484	0.000000	0.007448	0.000000	0.000000	0.000000	-0.041072	0.006707	-0.030784	0.000000	0.000000	3.000000	59.000000	1.000000
14885.407076	-0.098836	0.578651	-0.000153	77.848503	52.343952	64.683571	0.077638	0.000000	0.002318	0.000000	0.000000	0.000000	-0.116570	0.003517	-0.059703	0.000000	0.000000	3.000000	59.000000	1.000000
14885.410409	-0.098836	0.578651	-0.000153	77.848503	52.343952	64.683571	0.077638	0.000000	0.002318	0.000000	0.000000	0.000000	-0.116570	0.003517	-0.059703	0.000000	0.000000	3.000000	59.000000	1.000000
14885.413742	-0.098836	0.578651	-0.000153	77.848503	52.343952	64.683571	0.077638	0.000000	0.002318	0.000000	0.000000	0.000000	-0.116570	0.003517	-0.059703	0.000000	0.000000	3.000000	59.000000	1.000000
14885.417076	-0.098836	0.578651	-0.000153	77.819710	52.350010	64.748604	0.058210	0.000000	-0.007633	0.000000	0.000000	0.000000	-0.116570	0.003517	-0.059703	0.000000	0.000000	3.000000	59.000000	1.000000
14885.420409	-0.099043	0.578665	-0.000246	77.819710	52.350010	64.748604	0.058210	0.000000	-0.007633	0.000000	0.000000	0.000000	-0.062051	0.004443	-0.028072	0.000000	0.000000	3.000000	59.000000	1.000000
14885.423742	-0.099043	0.578665	-0.000246	77.819710	52.350010	64.748604	0.058210	0.000000	-0.007633	0.000000	0.000000	0.000000	-0.062051	0.004443	-0.028072	0.000000	0.000000	3.000000	59.000000	1.000000
14885.427076	-0.099251	0.578655	-0.000333	77.793739	52.367126	64.815346	0.058210	0.000000	-0.007633	0.000000	0.000000	0.000000	-0.062458	-0.003177	-0.026155	0.000000	0.000000	3.000000	59.000000	1.000000
14885.430409	-0.099251	0.578655	-0.000333	77.793739	52.367126	64.815346	0.058210	0.000000	-0.007633	0.000000	0.000000	0.000000	-0.062458	-0.003177	-0.026155	0.000000	0.000000	3.000000	59.000000	1.000000
14885.433742	-0.099251	0.578655	-0.000333	77.793739	52.367126	64.815346	0.058210	0.000000	-0.007633	0.000000	0.000000	0.000000	-0.062458	-0.003177	-0.026155	0.000000	0.000000	3.000000	59.000000	1.000000
14885.437076	-0.099251	0.578655	-0.000333	77.769630	52.352749	64.844986	0.037458	0.000000	-0.016671	0.000000	0.000000	0.000000	-0.062458	-0.003177	-0.026155	0.000000	0.000000	3.000000	59.000000	1.000000
14885.440409	-0.099493	0.578673	-0.000368	77.769630	52.352749	64.844986	0.037458	0.000000	-0.016671	0.000000	0.000000	0.000000	-0.072663	0.005426	-0.010522	0.000000	0.000000	3.000000	59.000000	1.000000
14885.443742	-0.099493	0.578673	-0.000368	77.769630	52.352749	64.844986	0.037458	0.000000	-0.016671	0.000000	0.000000	0.000000	-0.072663	0.005426	-0.010522	0.000000	0.000000	3.000000	59.000000	1.000000
14885.447076	-0.099493	0.578673	-0.000368	77.757507	52.336594	64.848198	0.037458	0.000000	-0.016671	0.000000	0.000000	0.000000	-0.072663	0.005426	-0.010522	0.000000	0.000000	3.000000	59.000000	1.000000
14885.450409	-0.099493	0.578673	-0.000368	77.757507	52.336594	64.848198	0.037458	0.000000	-0.016671	0.000000	0.000000	0.000000	-0.072663	0.005426	-0.010522	0.000000	0.000000	3.000000	59.000000	1.000000
14885.453742	-0.099715	0.578665	-0.000392	77.757507	52.336594	64.848198	0.037458	0.000000	-0.016671	0.000000	0.000000	0.000000	-0.066577	-0.002226	-0.007195	0.000000	0.000000	3.000000	59.000000	1.000000
14885.457076	-0.099715	0.578665	-0.000392	77.750107	52.303249	64.800568	0.025348	0.000000	-0.018425	0.000000	0.000000	0.000000	-0.066577	-0.002226	-0.007195	0.000000	0.000000	3.000000	59.000000	1.000000
14885.460409	-0.099715	0.578665	-0.000392	77.750107	52.303249	64.800568	0.025348	0.000000	-0.018425	0.000000	0.000000	0.000000	-0.066577	-0.002226	-0.007195	0.000000	0.000000	3.000000	59.000000	1.000000
14885.463742	-0.099715	0.578665	-0.000392	77.750107	52.303249	64.800568	0.025348	0.000000	-0.018425	0.000000	0.000000	0.000000	-0.066577	-0.002226	-0.007195	0.000000	0.000000	3.000000	59.000000	1.000000
14885.467076	-0.100114	0.578676	-0.000438	77.741005	52.289043	64.765038	0.014252	0.000000	-0.019624	0.000000	0.000000	0.000000	-0.119722	0.003213	-0.013581	0.000000	0.000000	3.000000	59.000000	1.000000
14885.470409	-0.100114	0.578676	-0.000438	77.741005	52.289043	64.765038	0.014252	0.000000	-0.019624	0.000000	0.000000	0.000000	-0.119722	0.003213	-0.013581	0.000000	0.000000	3.000000	59.000000	1.000000
14885.473742	-0.100114	0.578676	-0.000438	77.741005	52.289043	64.765038	0.014252	0.000000	-0.019624	0.000000	0.000000	0.000000	-0.119722	0.003213	-0.013581	0.000000	0.000000	3.000000	59.000000	1.000000
14885.477076	-0.100271	0.578669	-0.000448	77.729393	52.296997	64.754578	-0.005702	0.000000	-0.021887	0.000000	0.000000	0.000000	-0.047064	-0.002239	-0.003001	0.000000	0.000000	3.000000	59.000000	1.000000
14885.480409	-0.100271	0.578669	-0.000448	77.729393	52.296997	64.754578	-0.005702	0.000000	-0.021887	0.000000	0.000000	0.000000	-0.047064	-0.002239	-0.003001	0.000000	0.000000	3.000000	59.000000	1.000000
14885.483742	-0.100271	0.578669	-0.000448	77.729393	52.296997	64.754578	-0.005702	0.000000	-0.021887	0.000000	0.000000	0.000000	-0.047064	-0.002239	-0.003001	0.000000	0.000000	3.000000	59.000000	1.000000
14885.487076	-0.100271	0.578669	-0.000448	77.720276	52.293636	64.758904	-0.013546	0.000000	-0.022387	0.000000	0.000000	0.000000	-0.047064	-0.002239	-0.003001	0.000000	0.000000	3.000000	59.000000	1.000000
14885.490409	-0.100368	0.578654	-0.000420	77.720276	52.293636	64.758904	-0.013546	0.000000	-0.022387	0.000000	0.000000	0.000000	-0.029089	-0.004472	0.008258	0.000000	0.000000	3.000000	59.000000	1.000000
14885.493742	-0.100368	0.578654	-0.000420	77.720276	52.293636	64.758904	-0.013546	0.000000	-0.022387	0.000000	0.000000	0.000000	-0.029089	-0.004472	0.008258	0.000000	0.000000	3.000000	59.000000	1.000000
14885.497076	-0.100368	0.578654	-0.000420	77.717255	52.291615	64.765663	-0.013546	0.000000	-0.022387	0.000000	0.000000	0.000000	-0.029089	-0.004472	0.008258	0.000000	0.000000	3.000000	59.000000	1.000000
14885.500409	-0.100368	0.578654	-0.000420	77.717255	52.291615	64.765663	-0.013546	0.000000	-0.022387	0.000000	0.000000	0.000000	-0.029089	-0.004472	0.008258	0.000000	0.000000	3.000000	59.000000	1.000000
14885.503742	-0.100416	0.578646	-0.000406	77.717255	52.291615	64.765663	-0.013546	0.000000	-0.022387	0.000000	0.000000	0.000000	-0.014546	-0.002235	0.004127	0.000000	0.000000	3.000000	59.000000	1.000000
14885.507076	-0.100416	0.578646	-0.000406	77.719933	52.314896	64.784294	-0.018394	0.000000	-0.021011	0.000000	0.000000	0.000000	-0.014546	-0.002235	0.004127	0.000000	0.000000	3.000000	59.000000	1.000000
14885.510409	-0.100416	0.578646	-0.000406	77.719933	52.314896	64.784294	-0.018394	0.000000	-0.021011	0.000000	0.000000	0.000000	-0.014546	-0.002235	0.004127	0.000000	0.000000	3.000000	59.000000	1.000000
14885.513742	-0.100416	0.578646	-0.000406	77.719933	52.314896	64.784294	-0.018394	0.000000	-0.021011	0.000000	0.000000	0.000000	-0.014546	-0.002235	0.004127	0.000000	0.000000	3.000000	59.000000	1.000000
14885.517076	-0.100473	0.578541	-0.000458	77.723930	52.351204	64.824242	-0.020818	0.000000	-0.020323	0.000000	0.000000	0.000000	-0.017042	-0.031623	-0.015532	0.000000	0.000000	3.000000	59.000000	1.000000
14885.520409	-0.100473	0.578541	-0.000458	77.723930	52.351204	64.824242	-0.020818	0.000000	-0.020323	0.000000	0.000000	0.000000	-0.017042	-0.031623	-0.015532	0.000000	0.000000	3.000000	59.000000	1.000000
14885.523742	-0.100473	0.578541	-0.000458	77.723930	52.351204	64.824242	-0.020818	0.000000	-0.020323	0.000000	0.000000	0.000000	-0.017042	-0.031623	-0.015532	0.000000	0.000000	3.000000	59.000000	1.000000
14885.527076	-0.100473	0.578541	-0.000458	77.727951	52.382080	64.864182	-0.023659	0.000000	-0.022912	0.000000	0.000000	0.000000	-0.017042	-0.031623	-0.015532	0.000000	0.000000	3.000000	59.000000	1.000000
14885.530409	-0.100511	0.578479	-0.000495	77.727951	52.382080	64.864182	-0.023659	0.000000	-0.022912	0.000000	0.000000	0.000000	-0.011216	-0.018520	-0.011007	0.000000	0.000000	3.000000	59.000000	1.000000
14885.533742	-0.100511	0.578479	-0.000495	77.727951	52.382080	64.864182	-0.023659	0.000000	-0.022912	0.000000	0.000000	0.000000	-0.011216	-0.018520	-0.011007	0.000000	0.000000	3.000000	59.000000	1.000000
14885.537076	-0.100511	0.578479	-0.000495	77.733284	52.428741	64.909531	-0.023659	0.000000	-0.022912	0.000000	0.000000	0.000000	-0.011216	-0.018520	-0.011007	0.000000	0.000000	3.000000	59.000000	1.000000
14885.540409	-0.100511	0.578479	-0.000495	77.733284	52.428741	64.909531	-0.023659	0.000000	-0.022912	0.000000	0.000000	0.000000	-0.011216	-0.018520	-0.011007	0.000000	0.000000	3.000000	59.000000	1.000000
14885.543742	-0.100566	0.578399	-0.000553	77.733284	52.428741	64.909531	-0.023659	0.000000	-0.022912	0.000000	0.000000	0.000000	-0.016607	-0.023945	-0.017488	0.000000	0.000000	3.000000	59.000000	1.000000
14885.547076	-0.100566	0.578399	-0.000553	77.738594	52.475456	64.962898	-0.025528	0.000000	-0.024746	0.000000	0.000000	0.000000	-0.016607	-0.023945	-0.017488	0.000000	0.000000	3.000000	59.000000	1.000000
14885.550409	-0.100566	0.578399	-0.000553	77.738594	52.475456	64.962898	-0.025528	0.000000	-0.024746	0.000000	0.000000	0.000000	-0.016607	-0.023945	-0.017488	0.000000	0.000000	3.000000	59.000000	1.000000
14885.553742	-0.100566	0.578399	-0.000553	77.738594	52.475456	64.962898	-0.025528	0.000000	-0.024746	0.000000	0.000000	0.000000	-0.016607	-0.023945	-0.017488	0.000000	0.000000	3.000000	59.000000	1.000000
14885.557076	-0.100588	0.578265	-0.000657	77.742561	52.511856	64.994957	-0.028296	0.000000	-0.027661	0.000000	0.000000	0.000000	-0.006761	-0.040230	-0.031200	0.000000	0.000000	3.000000	59.000000	1.000000
14885.560409	-0.100588	0.578265	-0.000657	77.742561	52.511856	64.994957	-0.028296	0.000000	-0.027661	0.000000	0.000000	0.000000	-0.006761	-0.040230	-0.031200	0.000000	0.000000	3.000000	59.000000	1.000000
14885.563742	-0.100588	0.578265	-0.000657	77.742561	52.511856	64.994957	-0.028296	0.000000	-0.027661	0.000000	0.000000	0.000000	-0.006761	-0.040230	-0.031200	0.000000	0.000000	3.000000	59.000000	1.000000
14885.567076	-0.100588	0.578265	-0.000657	77.746567	52.551048	65.035065	-0.029423	0.000000	-0.032861	0.000000	0.000000	0.000000	-0.006761	-0.040230	-0.031200	0.000000	0.000000	3.000000	59.000000	1.000000
14885.570409	-0.100582	0.578204	-0.000684	77.746567	52.551048	65.035065	-0.029423	0.000000	-0.032861	0.000000	0.000000	0.000000	0.001797	-0.018509	-0.008157	0.000000	0.000000	3.000000	59.000000	1.000000
14885.573742	-0.100582	0.578204	-0.000684	77.746567	52.551048	65.035065	-0.029423	0.000000	-0.032861	0.000000	0.000000	0.000000	0.001797	-0.018509	-0.008157	0.000000	0.000000	3.000000	59.000000	1.000000
14885.577076	-0.100582	0.578204	-0.000684	77.746552	52.553776	65.027092	-0.029423	0.000000	-0.032861	0.000000	0.000000	0.000000	0.001797	-0.018509	-0.008157	0.000000	0.000000	3.000000	59.000000	1.000000
14885.580409	-0.100582	0.578204	-0.000684	77.746552	52.553776	65.027092	-0.029423	0.000000	-0.032861	0.000000	0.000000	0.000000	0.001797	-0.018509	-0.008157	0.000000	0.000000	3.000000	59.000000	1.000000
14885.583742	-0.100571	0.578189	-0.000633	77.746552	52.553776	65.027092	-0.029423	0.000000	-0.032861	0.000000	0.000000	0.000000	0.003424	-0.004488	0.015401	0.000000	0.000000	3.000000	59.000000	1.000000
14885.587076	-0.100571	0.578189	-0.000633	77.749191	52.585327	65.053810	-0.029123	0.000000	-0.034221	0.000000	0.000000	0.000000	0.003424	-0.004488	0.015401	0.000000	0.000000	3.000000	59.000000	1.000000
14885.590409	-0.100571	0.578189	-0.000633	77.749191	52.585327	65.053810	-0.029123	0.000000	-0.034221	0.000000	0.000000	0.000000	0.003424	-0.004488	0.015401	0.000000	0.000000	3.000000	59.000000	1.000000
14885.593742	-0.100571	0.578189	-0.000633	77.749191	52.585327	65.053810	-0.029123	0.000000	-0.034221	0.000000	0.000000	0.000000	0.003424	-0.004488	0.015401	0.000000	0.000000	3.000000	59.000000	1.000000
14885.597076	-0.100549	0.578119	-0.000632	77.750511	52.595665	65.067169	-0.028553	0.000000	-0.031654	0.000000	0.000000	0.000000	0.006761	-0.020746	0.000256	0.000000	0.000000	3.000000	59.000000	1.000000
14885.600409	-0.100549	0.578119	-0.000632	77.750511	52.595665	65.067169	-0.028553	0.000000	-0.031654	0.000000	0.000000	0.000000	0.006761	-0.020746	0.000256	0.000000	0.000000	3.000000	59.000000	1.000000
14885.603742	-0.100549	0.578119	-0.000632	77.750511	52.595665	65.067169	-0.028553	0.000000	-0.031654	0.000000	0.000000	0.000000	0.006761	-0.020746	0.000256	0.000000	0.000000	3.000000	59.000000	1.000000
14885.607076	-0.100549	0.578119	-0.000632	77.750526	52.592945	65.067177	-0.027426	0.000000	-0.031611	0.000000	0.000000	0.000000	0.006761	-0.020746	0.000256	0.000000	0.000000	3.000000	59.000000	1.000000
14885.610409	-0.100565	0.578127	-0.000660	77.750526	52.592945	65.067177	-0.027426	0.000000	-0.031611	0.000000	0.000000	0.000000	-0.004965	0.002231	-0.008416	0.000000	0.000000	3.000000	59.000000	1.000000
14885.613742	-0.100565	0.578127	-0.000660	77.750526	52.592945	65.067177	-0.027426	0.000000	-0.031611	0.000000	0.000000	0.000000	-0.004965	0.002231	-0.008416	0.000000	0.000000	3.000000	59.000000	1.000000
14885.617076	-0.100565	0.578127	-0.000660	77.747673	52.576099	65.057137	-0.027426	0.000000	-0.031611	0.000000	0.000000	0.000000	-0.004965	0.002231	-0.008416	0.000000	1.000000	3.000000	59.000000	1.000000
14885.620409	-0.100565	0.578127	-0.000660	77.747673	52.576099	65.057137	-0.027426	0.000000	-0.031611	0.000000	0.000000	0.000000	-0.004965	0.002231	-0.008416	0.000000	1.000000	3.000000	59.000000	1.000000
