# Supplementary material for: Haptic Guidance Needs to Be Intuitive Not Just Informative to Improve Human Motor Accuracy
Source: PLoS One. 2016 Mar 16;11(3):e0150912. doi: 10.1371/journal.pone.0150912 (PMC4794196; doi:10.1371/journal.pone.0150912)
Supplement: S1 Data — (ZIP) [file pone.0150912.s001.zip › Subject6/exp1_0060.txt]

Time	PosX	PosY	PosZ	RotX	RotY	RotZ	ForceX	ForceY	ForceZ	MomentX	MomentY	MomentZ	VelocityX	VelocityY	VelocityZ	CalibratedWeight	ButtonDown	Condition	Trial	Visual
14886.833742	-0.004012	0.502971	0.250397	72.073853	38.222790	39.533203	0.000000	0.000000	0.000000	0.000000	0.000000	0.000000	0.060275	0.031123	0.031527	0.000000	1.000000	3.000000	60.000000	0.000000
14886.837076	-0.003645	0.503097	0.250849	72.040054	38.225224	39.532124	1.789718	0.000000	4.668716	0.000000	0.000000	0.000000	0.110150	0.037849	0.135574	0.000000	1.000000	3.000000	60.000000	0.000000
14886.840409	-0.003645	0.503097	0.250849	72.040054	38.225224	39.532124	1.789718	0.000000	4.668716	0.000000	0.000000	0.000000	0.110150	0.037849	0.135574	0.000000	1.000000	3.000000	60.000000	0.000000
14886.843742	-0.003645	0.503097	0.250849	72.040054	38.225224	39.532124	1.789718	0.000000	4.668716	0.000000	0.000000	0.000000	0.110150	0.037849	0.135574	0.000000	1.000000	3.000000	60.000000	0.000000
14886.847076	-0.003008	0.503415	0.251257	71.938232	38.167244	39.442123	1.792863	0.000000	4.667509	0.000000	0.000000	0.000000	0.191065	0.095337	0.122522	0.000000	1.000000	3.000000	60.000000	0.000000
14886.850409	-0.003008	0.503415	0.251257	71.938232	38.167244	39.442123	1.792863	0.000000	4.667509	0.000000	0.000000	0.000000	0.191065	0.095337	0.122522	0.000000	1.000000	3.000000	60.000000	0.000000
14886.853742	-0.003008	0.503415	0.251257	71.938232	38.167244	39.442123	1.792863	0.000000	4.667509	0.000000	0.000000	0.000000	0.191065	0.095337	0.122522	0.000000	1.000000	3.000000	60.000000	0.000000
14886.857076	-0.002304	0.503855	0.252051	71.847763	38.118748	39.386246	1.800627	0.000000	4.664520	0.000000	0.000000	0.000000	0.211099	0.132205	0.237999	0.000000	1.000000	3.000000	60.000000	0.000000
14886.860409	-0.002304	0.503855	0.252051	71.847763	38.118748	39.386246	1.800627	0.000000	4.664520	0.000000	0.000000	0.000000	0.211099	0.132205	0.237999	0.000000	1.000000	3.000000	60.000000	0.000000
14886.863742	-0.002304	0.503855	0.252051	71.847763	38.118748	39.386246	1.800627	0.000000	4.664520	0.000000	0.000000	0.000000	0.211099	0.132205	0.237999	0.000000	1.000000	3.000000	60.000000	0.000000
14886.867076	-0.001802	0.504158	0.253102	71.848969	38.006531	39.167004	1.807022	0.000000	4.662046	0.000000	0.000000	0.000000	0.150706	0.090874	0.315324	0.000000	1.000000	3.000000	60.000000	0.000000
14886.870409	-0.001802	0.504158	0.253102	71.848969	38.006531	39.167004	1.807022	0.000000	4.662046	0.000000	0.000000	0.000000	0.150706	0.090874	0.315324	0.000000	1.000000	3.000000	60.000000	0.000000
14886.873742	-0.001802	0.504158	0.253102	71.848969	38.006531	39.167004	1.807022	0.000000	4.662046	0.000000	0.000000	0.000000	0.150706	0.090874	0.315324	0.000000	1.000000	3.000000	60.000000	0.000000
14886.877076	-0.001332	0.504801	0.254268	72.082909	38.227997	39.137306	1.808542	0.000000	4.661456	0.000000	0.000000	0.000000	0.140960	0.192948	0.349954	0.000000	1.000000	3.000000	60.000000	0.000000
14886.880409	-0.001332	0.504801	0.254268	72.082909	38.227997	39.137306	1.808542	0.000000	4.661456	0.000000	0.000000	0.000000	0.140960	0.192948	0.349954	0.000000	1.000000	3.000000	60.000000	0.000000
14886.883742	-0.001332	0.504801	0.254268	72.082909	38.227997	39.137306	1.808542	0.000000	4.661456	0.000000	0.000000	0.000000	0.140960	0.192948	0.349954	0.000000	1.000000	3.000000	60.000000	0.000000
14886.887076	-0.001266	0.505181	0.255276	72.568886	39.100258	39.710712	1.808818	0.000000	4.661349	0.000000	0.000000	0.000000	0.019727	0.114064	0.302323	0.000000	1.000000	3.000000	60.000000	0.000000
14886.890409	-0.001266	0.505181	0.255276	72.568886	39.100258	39.710712	1.808818	0.000000	4.661349	0.000000	0.000000	0.000000	0.019727	0.114064	0.302323	0.000000	1.000000	3.000000	60.000000	0.000000
14886.893742	-0.001266	0.505181	0.255276	72.568886	39.100258	39.710712	1.808818	0.000000	4.661349	0.000000	0.000000	0.000000	0.019727	0.114064	0.302323	0.000000	1.000000	3.000000	60.000000	0.000000
14886.897076	-0.001336	0.505657	0.256228	73.177673	40.532196	40.839287	1.803652	0.000000	4.663351	0.000000	0.000000	0.000000	-0.020827	0.142574	0.285537	0.000000	1.000000	3.000000	60.000000	0.000000
14886.900409	-0.001336	0.505657	0.256228	73.177673	40.532196	40.839287	1.803652	0.000000	4.663351	0.000000	0.000000	0.000000	-0.020827	0.142574	0.285537	0.000000	1.000000	3.000000	60.000000	0.000000
14886.903742	-0.001336	0.505657	0.256228	73.177673	40.532196	40.839287	1.803652	0.000000	4.663351	0.000000	0.000000	0.000000	-0.020827	0.142574	0.285537	0.000000	1.000000	3.000000	60.000000	0.000000
14886.907076	-0.001541	0.506075	0.257196	73.757362	42.432411	42.502342	1.796719	0.000000	4.666026	0.000000	0.000000	0.000000	-0.061586	0.125616	0.290577	0.000000	1.000000	3.000000	60.000000	0.000000
14886.910409	-0.001541	0.506075	0.257196	73.757362	42.432411	42.502342	1.796719	0.000000	4.666026	0.000000	0.000000	0.000000	-0.061586	0.125616	0.290577	0.000000	1.000000	3.000000	60.000000	0.000000
14886.913742	-0.001541	0.506075	0.257196	73.757362	42.432411	42.502342	1.796719	0.000000	4.666026	0.000000	0.000000	0.000000	-0.061586	0.125616	0.290577	0.000000	1.000000	3.000000	60.000000	0.000000
14886.917076	-0.001713	0.506536	0.258191	74.172783	44.688984	44.669006	1.787572	0.000000	4.669538	0.000000	0.000000	0.000000	-0.051583	0.138216	0.298320	0.000000	1.000000	3.000000	60.000000	0.000000
14886.920409	-0.001713	0.506536	0.258191	74.172783	44.688984	44.669006	1.787572	0.000000	4.669538	0.000000	0.000000	0.000000	-0.051583	0.138216	0.298320	0.000000	1.000000	3.000000	60.000000	0.000000
14886.923742	-0.001713	0.506536	0.258191	74.172783	44.688984	44.669006	1.787572	0.000000	4.669538	0.000000	0.000000	0.000000	-0.051583	0.138216	0.298320	0.000000	1.000000	3.000000	60.000000	0.000000
14886.927076	-0.001851	0.506934	0.259110	74.477348	47.058121	47.019703	1.778846	0.000000	4.672870	0.000000	0.000000	0.000000	-0.041464	0.119277	0.275634	0.000000	1.000000	3.000000	60.000000	0.000000
14886.930409	-0.001851	0.506934	0.259110	74.477348	47.058121	47.019703	1.778846	0.000000	4.672870	0.000000	0.000000	0.000000	-0.041464	0.119277	0.275634	0.000000	1.000000	3.000000	60.000000	0.000000
14886.933742	-0.001851	0.506934	0.259110	74.477348	47.058121	47.019703	1.778846	0.000000	4.672870	0.000000	0.000000	0.000000	-0.041464	0.119277	0.275634	0.000000	1.000000	3.000000	60.000000	0.000000
14886.937076	-0.002024	0.507311	0.260012	74.723755	49.347374	49.295967	1.771152	0.000000	4.675791	0.000000	0.000000	0.000000	-0.051769	0.113314	0.270732	0.000000	1.000000	3.000000	60.000000	0.000000
14886.940409	-0.002024	0.507311	0.260012	74.723755	49.347374	49.295967	1.771152	0.000000	4.675791	0.000000	0.000000	0.000000	-0.051769	0.113314	0.270732	0.000000	1.000000	3.000000	60.000000	0.000000
14886.943742	-0.002024	0.507311	0.260012	74.723755	49.347374	49.295967	1.771152	0.000000	4.675791	0.000000	0.000000	0.000000	-0.051769	0.113314	0.270732	0.000000	1.000000	3.000000	60.000000	0.000000
14886.947076	-0.002231	0.507667	0.260868	74.973343	51.450550	51.350506	1.763055	0.000000	4.678850	0.000000	0.000000	0.000000	-0.062080	0.106640	0.256639	0.000000	1.000000	3.000000	60.000000	0.000000
14886.950409	-0.002231	0.507667	0.260868	74.973343	51.450550	51.350506	1.763055	0.000000	4.678850	0.000000	0.000000	0.000000	-0.062080	0.106640	0.256639	0.000000	1.000000	3.000000	60.000000	0.000000
14886.953742	-0.002231	0.507667	0.260868	74.973343	51.450550	51.350506	1.763055	0.000000	4.678850	0.000000	0.000000	0.000000	-0.062080	0.106640	0.256639	0.000000	1.000000	3.000000	60.000000	0.000000
14886.957076	-0.002438	0.507961	0.261679	75.211678	53.359158	53.188007	1.754734	0.000000	4.681977	0.000000	0.000000	0.000000	-0.062182	0.088161	0.243490	0.000000	1.000000	3.000000	60.000000	0.000000
14886.960409	-0.002438	0.507961	0.261679	75.211678	53.359158	53.188007	1.754734	0.000000	4.681977	0.000000	0.000000	0.000000	-0.062182	0.088161	0.243490	0.000000	1.000000	3.000000	60.000000	0.000000
14886.963742	-0.002438	0.507961	0.261679	75.211678	53.359158	53.188007	1.754734	0.000000	4.681977	0.000000	0.000000	0.000000	-0.062182	0.088161	0.243490	0.000000	1.000000	3.000000	60.000000	0.000000
14886.967076	-0.002714	0.508214	0.262461	75.410904	55.095619	54.865700	1.746702	0.000000	4.684979	0.000000	0.000000	0.000000	-0.082785	0.075866	0.234548	0.000000	1.000000	3.000000	60.000000	0.000000
14886.970409	-0.002714	0.508214	0.262461	75.410904	55.095619	54.865700	1.746702	0.000000	4.684979	0.000000	0.000000	0.000000	-0.082785	0.075866	0.234548	0.000000	1.000000	3.000000	60.000000	0.000000
14886.973742	-0.002714	0.508214	0.262461	75.410904	55.095619	54.865700	1.746702	0.000000	4.684979	0.000000	0.000000	0.000000	-0.082785	0.075866	0.234548	0.000000	1.000000	3.000000	60.000000	0.000000
14886.977076	-0.002714	0.508214	0.262461	75.565002	56.597511	56.322529	1.737800	0.000000	4.688289	0.000000	0.000000	0.000000	-0.082785	0.075866	0.234548	0.000000	1.000000	3.000000	60.000000	0.000000
14886.980409	-0.002990	0.508404	0.263200	75.565002	56.597511	56.322529	1.737800	0.000000	4.688289	0.000000	0.000000	0.000000	-0.082910	0.057252	0.221565	0.000000	1.000000	3.000000	60.000000	0.000000
14886.983742	-0.002990	0.508404	0.263200	75.565002	56.597511	56.322529	1.737800	0.000000	4.688289	0.000000	0.000000	0.000000	-0.082910	0.057252	0.221565	0.000000	1.000000	3.000000	60.000000	0.000000
14886.987076	-0.003302	0.508535	0.263925	75.673447	57.757660	57.460983	1.737800	0.000000	4.688289	0.000000	0.000000	0.000000	-0.093331	0.039263	0.217764	0.000000	1.000000	3.000000	60.000000	0.000000
14886.990409	-0.003302	0.508535	0.263925	75.673447	57.757660	57.460983	1.737800	0.000000	4.688289	0.000000	0.000000	0.000000	-0.093331	0.039263	0.217764	0.000000	1.000000	3.000000	60.000000	0.000000
14886.993742	-0.003302	0.508535	0.263925	75.673447	57.757660	57.460983	1.737800	0.000000	4.688289	0.000000	0.000000	0.000000	-0.093331	0.039263	0.217764	0.000000	1.000000	3.000000	60.000000	0.000000
14886.997076	-0.003302	0.508535	0.263925	75.742378	58.583858	58.268208	1.720110	0.000000	4.694808	0.000000	0.000000	0.000000	-0.093331	0.039263	0.217764	0.000000	1.000000	3.000000	60.000000	0.000000
14887.000409	-0.003613	0.508646	0.264636	75.742378	58.583858	58.268208	1.720110	0.000000	4.694808	0.000000	0.000000	0.000000	-0.093494	0.033037	0.213212	0.000000	1.000000	3.000000	60.000000	0.000000
14887.003742	-0.003613	0.508646	0.264636	75.742378	58.583858	58.268208	1.720110	0.000000	4.694808	0.000000	0.000000	0.000000	-0.093494	0.033037	0.213212	0.000000	1.000000	3.000000	60.000000	0.000000
14887.007076	-0.003685	0.508737	0.265363	75.782799	59.153618	58.811855	1.720110	0.000000	4.694808	0.000000	0.000000	0.000000	-0.021672	0.027458	0.218173	0.000000	1.000000	3.000000	60.000000	0.000000
14887.010409	-0.003685	0.508737	0.265363	75.782799	59.153618	58.811855	1.720110	0.000000	4.694808	0.000000	0.000000	0.000000	-0.021672	0.027458	0.218173	0.000000	1.000000	3.000000	60.000000	0.000000
14887.013742	-0.003685	0.508737	0.265363	75.782799	59.153618	58.811855	1.720110	0.000000	4.694808	0.000000	0.000000	0.000000	-0.021672	0.027458	0.218173	0.000000	1.000000	3.000000	60.000000	0.000000
14887.017076	-0.003685	0.508737	0.265363	75.803246	59.506474	59.133900	1.705881	0.000000	4.699997	0.000000	0.000000	0.000000	-0.021672	0.027458	0.218173	0.000000	0.000000	3.000000	60.000000	0.000000
14887.020409	-0.003655	0.508829	0.266090	75.803246	59.506474	59.133900	1.705881	0.000000	4.699997	0.000000	0.000000	0.000000	0.009189	0.027449	0.217944	0.000000	0.000000	3.000000	60.000000	0.000000
14887.023742	-0.003655	0.508829	0.266090	75.803246	59.506474	59.133900	1.705881	0.000000	4.699997	0.000000	0.000000	0.000000	0.009189	0.027449	0.217944	0.000000	0.000000	3.000000	60.000000	0.000000
14887.027076	-0.003590	0.508920	0.266815	75.833199	59.622704	59.198185	1.705881	0.000000	4.699997	0.000000	0.000000	0.000000	0.019522	0.027448	0.217626	0.000000	0.000000	3.000000	60.000000	0.000000
14887.030409	-0.003590	0.508920	0.266815	75.833199	59.622704	59.198185	1.705881	0.000000	4.699997	0.000000	0.000000	0.000000	0.019522	0.027448	0.217626	0.000000	0.000000	3.000000	60.000000	0.000000
14887.033742	-0.003590	0.508920	0.266815	75.833199	59.622704	59.198185	1.705881	0.000000	4.699997	0.000000	0.000000	0.000000	0.019522	0.027448	0.217626	0.000000	0.000000	3.000000	60.000000	0.000000
14887.037076	-0.003590	0.508920	0.266815	75.947960	59.453293	58.895649	1.699163	0.000000	4.702430	0.000000	0.000000	0.000000	0.019522	0.027448	0.217626	0.000000	0.000000	3.000000	60.000000	0.000000
14887.040409	-0.003456	0.508972	0.267543	75.947960	59.453293	58.895649	1.699163	0.000000	4.702430	0.000000	0.000000	0.000000	0.040203	0.015573	0.218189	0.000000	0.000000	3.000000	60.000000	0.000000
14887.043742	-0.003456	0.508972	0.267543	75.947960	59.453293	58.895649	1.699163	0.000000	4.702430	0.000000	0.000000	0.000000	0.040203	0.015573	0.218189	0.000000	0.000000	3.000000	60.000000	0.000000
14887.047076	-0.003287	0.508999	0.268195	76.132523	59.029823	58.274876	1.699163	0.000000	4.702430	0.000000	0.000000	0.000000	0.050719	0.007982	0.195640	0.000000	0.000000	3.000000	60.000000	0.000000
14887.050409	-0.003287	0.508999	0.268195	76.132523	59.029823	58.274876	1.699163	0.000000	4.702430	0.000000	0.000000	0.000000	0.050719	0.007982	0.195640	0.000000	0.000000	3.000000	60.000000	0.000000
14887.053742	-0.003287	0.508999	0.268195	76.132523	59.029823	58.274876	1.699163	0.000000	4.702430	0.000000	0.000000	0.000000	0.050719	0.007982	0.195640	0.000000	0.000000	3.000000	60.000000	0.000000
14887.057076	-0.003287	0.508999	0.268195	76.372627	58.394402	57.396900	1.696132	0.000000	4.703524	0.000000	0.000000	0.000000	0.050719	0.007982	0.195640	0.000000	0.000000	3.000000	60.000000	0.000000
14887.060409	-0.003151	0.509000	0.268772	76.372627	58.394402	57.396900	1.696132	0.000000	4.703524	0.000000	0.000000	0.000000	0.040570	0.000392	0.173080	0.000000	0.000000	3.000000	60.000000	0.000000
14887.063742	-0.003151	0.509000	0.268772	76.372627	58.394402	57.396900	1.696132	0.000000	4.703524	0.000000	0.000000	0.000000	0.040570	0.000392	0.173080	0.000000	0.000000	3.000000	60.000000	0.000000
14887.067076	-0.003085	0.509016	0.269271	76.655701	57.687408	56.421474	1.696132	0.000000	4.703524	0.000000	0.000000	0.000000	0.020042	0.004695	0.149731	0.000000	0.000000	3.000000	60.000000	0.000000
14887.070409	-0.003085	0.509016	0.269271	76.655701	57.687408	56.421474	1.696132	0.000000	4.703524	0.000000	0.000000	0.000000	0.020042	0.004695	0.149731	0.000000	0.000000	3.000000	60.000000	0.000000
14887.073742	-0.003085	0.509016	0.269271	76.655701	57.687408	56.421474	1.696132	0.000000	4.703524	0.000000	0.000000	0.000000	0.020042	0.004695	0.149731	0.000000	0.000000	3.000000	60.000000	0.000000
14887.077076	-0.003085	0.509016	0.269271	76.924088	57.014400	55.504532	1.693256	0.000000	4.704560	0.000000	0.000000	0.000000	0.020042	0.004695	0.149731	0.000000	0.000000	3.000000	60.000000	0.000000
14887.080409	-0.003121	0.509002	0.269635	76.924088	57.014400	55.504532	1.693256	0.000000	4.704560	0.000000	0.000000	0.000000	-0.010815	-0.004183	0.109215	0.000000	0.000000	3.000000	60.000000	0.000000
14887.083742	-0.003121	0.509002	0.269635	76.924088	57.014400	55.504532	1.693256	0.000000	4.704560	0.000000	0.000000	0.000000	-0.010815	-0.004183	0.109215	0.000000	0.000000	3.000000	60.000000	0.000000
14887.087076	-0.003121	0.509002	0.269635	77.147087	56.536766	54.834007	1.693256	0.000000	4.704560	0.000000	0.000000	0.000000	-0.010815	-0.004183	0.109215	0.000000	0.000000	3.000000	60.000000	0.000000
14887.090409	-0.003121	0.509002	0.269635	77.147087	56.536766	54.834007	1.693256	0.000000	4.704560	0.000000	0.000000	0.000000	-0.010815	-0.004183	0.109215	0.000000	0.000000	3.000000	60.000000	0.000000
14887.093742	-0.003191	0.509019	0.269875	77.147087	56.536766	54.834007	1.693256	0.000000	4.704560	0.000000	0.000000	0.000000	-0.021018	0.005147	0.072138	0.000000	0.000000	3.000000	60.000000	0.000000
14887.097076	-0.003191	0.509019	0.269875	77.291847	56.320366	54.506474	1.690675	0.000000	4.705488	0.000000	0.000000	0.000000	-0.021018	0.005147	0.072138	0.000000	0.000000	3.000000	60.000000	0.000000
14887.100409	-0.003191	0.509019	0.269875	77.291847	56.320366	54.506474	1.690675	0.000000	4.705488	0.000000	0.000000	0.000000	-0.021018	0.005147	0.072138	0.000000	0.000000	3.000000	60.000000	0.000000
14887.103742	-0.003191	0.509019	0.269875	77.291847	56.320366	54.506474	1.690675	0.000000	4.705488	0.000000	0.000000	0.000000	-0.021018	0.005147	0.072138	0.000000	0.000000	3.000000	60.000000	0.000000
14887.107076	-0.003571	0.508988	0.269997	77.357269	56.402187	54.563229	1.688258	0.000000	4.706356	0.000000	0.000000	0.000000	-0.114077	-0.009351	0.036416	0.000000	0.000000	3.000000	60.000000	0.000000
14887.110409	-0.003571	0.508988	0.269997	77.357269	56.402187	54.563229	1.688258	0.000000	4.706356	0.000000	0.000000	0.000000	-0.114077	-0.009351	0.036416	0.000000	0.000000	3.000000	60.000000	0.000000
14887.113742	-0.003571	0.508988	0.269997	77.357269	56.402187	54.563229	1.688258	0.000000	4.706356	0.000000	0.000000	0.000000	-0.114077	-0.009351	0.036416	0.000000	0.000000	3.000000	60.000000	0.000000
14887.117076	-0.003571	0.508988	0.269997	77.398087	56.746117	54.915600	1.681708	0.000000	4.708701	0.000000	0.000000	0.000000	-0.114077	-0.009351	0.036416	0.000000	0.000000	3.000000	60.000000	0.000000
14887.120409	-0.003812	0.508960	0.269892	77.398087	56.746117	54.915600	1.681708	0.000000	4.708701	0.000000	0.000000	0.000000	-0.072328	-0.008211	-0.031531	0.000000	0.000000	3.000000	60.000000	0.000000
14887.123742	-0.003812	0.508960	0.269892	77.398087	56.746117	54.915600	1.681708	0.000000	4.708701	0.000000	0.000000	0.000000	-0.072328	-0.008211	-0.031531	0.000000	0.000000	3.000000	60.000000	0.000000
14887.127076	-0.004156	0.508945	0.269679	77.455643	57.220322	55.406063	1.681708	0.000000	4.708701	0.000000	0.000000	0.000000	-0.103183	-0.004499	-0.063754	0.000000	0.000000	3.000000	60.000000	0.000000
14887.130409	-0.004156	0.508945	0.269679	77.455643	57.220322	55.406063	1.681708	0.000000	4.708701	0.000000	0.000000	0.000000	-0.103183	-0.004499	-0.063754	0.000000	0.000000	3.000000	60.000000	0.000000
14887.133742	-0.004156	0.508945	0.269679	77.455643	57.220322	55.406063	1.681708	0.000000	4.708701	0.000000	0.000000	0.000000	-0.103183	-0.004499	-0.063754	0.000000	0.000000	3.000000	60.000000	0.000000
14887.137076	-0.004156	0.508945	0.269679	77.532471	57.830173	56.029106	1.674399	0.000000	4.711304	0.000000	0.000000	0.000000	-0.103183	-0.004499	-0.063754	0.000000	0.000000	3.000000	60.000000	0.000000
14887.140409	-0.004534	0.508905	0.269392	77.532471	57.830173	56.029106	1.674399	0.000000	4.711304	0.000000	0.000000	0.000000	-0.113332	-0.012059	-0.086067	0.000000	0.000000	3.000000	60.000000	0.000000
14887.143742	-0.004534	0.508905	0.269392	77.532471	57.830173	56.029106	1.674399	0.000000	4.711304	0.000000	0.000000	0.000000	-0.113332	-0.012059	-0.086067	0.000000	0.000000	3.000000	60.000000	0.000000
14887.147076	-0.004534	0.508905	0.269392	77.632957	58.589302	56.790020	1.674399	0.000000	4.711304	0.000000	0.000000	0.000000	-0.113332	-0.012059	-0.086067	0.000000	0.000000	3.000000	60.000000	0.000000
14887.150409	-0.004534	0.508905	0.269392	77.632957	58.589302	56.790020	1.674399	0.000000	4.711304	0.000000	0.000000	0.000000	-0.113332	-0.012059	-0.086067	0.000000	0.000000	3.000000	60.000000	0.000000
14887.153742	-0.004911	0.508900	0.269042	77.632957	58.589302	56.790020	1.674399	0.000000	4.711304	0.000000	0.000000	0.000000	-0.113114	-0.001445	-0.105124	0.000000	0.000000	3.000000	60.000000	0.000000
14887.157076	-0.005355	0.508926	0.268567	77.784698	59.625748	57.807076	1.670114	0.000000	4.712825	0.000000	0.000000	0.000000	-0.133405	0.007859	-0.142465	0.000000	0.000000	3.000000	60.000000	0.000000
14887.160409	-0.005355	0.508926	0.268567	77.784698	59.625748	57.807076	1.670114	0.000000	4.712825	0.000000	0.000000	0.000000	-0.133405	0.007859	-0.142465	0.000000	0.000000	3.000000	60.000000	0.000000
14887.163742	-0.005355	0.508926	0.268567	77.784698	59.625748	57.807076	1.670114	0.000000	4.712825	0.000000	0.000000	0.000000	-0.133405	0.007859	-0.142465	0.000000	0.000000	3.000000	60.000000	0.000000
14887.167076	-0.005355	0.508926	0.268567	77.970032	61.043491	59.196445	1.661855	0.000000	4.715744	0.000000	0.000000	0.000000	-0.133405	0.007859	-0.142465	0.000000	0.000000	3.000000	60.000000	0.000000
14887.170409	-0.005833	0.509004	0.267981	77.970032	61.043491	59.196445	1.661855	0.000000	4.715744	0.000000	0.000000	0.000000	-0.143292	0.023383	-0.175785	0.000000	0.000000	3.000000	60.000000	0.000000
14887.173742	-0.005833	0.509004	0.267981	77.970032	61.043491	59.196445	1.661855	0.000000	4.715744	0.000000	0.000000	0.000000	-0.143292	0.023383	-0.175785	0.000000	0.000000	3.000000	60.000000	0.000000
14887.177076	-0.006274	0.509153	0.267267	78.149010	62.730316	60.857594	1.661855	0.000000	4.715744	0.000000	0.000000	0.000000	-0.132409	0.044452	-0.214052	0.000000	0.000000	3.000000	60.000000	0.000000
14887.180409	-0.006274	0.509153	0.267267	78.149010	62.730316	60.857594	1.661855	0.000000	4.715744	0.000000	0.000000	0.000000	-0.132409	0.044452	-0.214052	0.000000	0.000000	3.000000	60.000000	0.000000
14887.183742	-0.006274	0.509153	0.267267	78.149010	62.730316	60.857594	1.661855	0.000000	4.715744	0.000000	0.000000	0.000000	-0.132409	0.044452	-0.214052	0.000000	0.000000	3.000000	60.000000	0.000000
14887.187076	-0.006714	0.509292	0.266431	78.296730	64.660042	62.798367	1.654613	0.000000	4.718289	0.000000	0.000000	0.000000	-0.131805	0.041710	-0.250858	0.000000	0.000000	3.000000	60.000000	0.000000
14887.190409	-0.006714	0.509292	0.266431	78.296730	64.660042	62.798367	1.654613	0.000000	4.718289	0.000000	0.000000	0.000000	-0.131805	0.041710	-0.250858	0.000000	0.000000	3.000000	60.000000	0.000000
14887.193742	-0.006714	0.509292	0.266431	78.296730	64.660042	62.798367	1.654613	0.000000	4.718289	0.000000	0.000000	0.000000	-0.131805	0.041710	-0.250858	0.000000	0.000000	3.000000	60.000000	0.000000
14887.197076	-0.007254	0.509459	0.265437	78.430130	66.725632	64.876488	1.652308	0.000000	4.719097	0.000000	0.000000	0.000000	-0.161904	0.050072	-0.298168	0.000000	0.000000	3.000000	60.000000	0.000000
14887.200409	-0.007254	0.509459	0.265437	78.430130	66.725632	64.876488	1.652308	0.000000	4.719097	0.000000	0.000000	0.000000	-0.161904	0.050072	-0.298168	0.000000	0.000000	3.000000	60.000000	0.000000
14887.203742	-0.007254	0.509459	0.265437	78.430130	66.725632	64.876488	1.652308	0.000000	4.719097	0.000000	0.000000	0.000000	-0.161904	0.050072	-0.298168	0.000000	0.000000	3.000000	60.000000	0.000000
14887.207076	-0.007824	0.509713	0.264296	78.544289	68.735428	66.907417	1.649271	0.000000	4.720159	0.000000	0.000000	0.000000	-0.171253	0.076433	-0.342339	0.000000	0.000000	3.000000	60.000000	0.000000
14887.210409	-0.007824	0.509713	0.264296	78.544289	68.735428	66.907417	1.649271	0.000000	4.720159	0.000000	0.000000	0.000000	-0.171253	0.076433	-0.342339	0.000000	0.000000	3.000000	60.000000	0.000000
14887.213742	-0.007824	0.509713	0.264296	78.544289	68.735428	66.907417	1.649271	0.000000	4.720159	0.000000	0.000000	0.000000	-0.171253	0.076433	-0.342339	0.000000	0.000000	3.000000	60.000000	0.000000
14887.217076	-0.008393	0.509983	0.263104	78.635437	70.507965	68.705765	1.646531	0.000000	4.721116	0.000000	0.000000	0.000000	-0.170526	0.080950	-0.357541	0.000000	0.000000	3.000000	60.000000	0.000000
14887.220409	-0.008393	0.509983	0.263104	78.635437	70.507965	68.705765	1.646531	0.000000	4.721116	0.000000	0.000000	0.000000	-0.170526	0.080950	-0.357541	0.000000	0.000000	3.000000	60.000000	0.000000
14887.223742	-0.008393	0.509983	0.263104	78.635437	70.507965	68.705765	1.646531	0.000000	4.721116	0.000000	0.000000	0.000000	-0.170526	0.080950	-0.357541	0.000000	0.000000	3.000000	60.000000	0.000000
14887.227076	-0.009192	0.510296	0.261440	78.729218	72.637077	70.878815	1.644086	0.000000	4.721968	0.000000	0.000000	0.000000	-0.239837	0.093906	-0.499194	0.000000	0.000000	3.000000	60.000000	0.000000
14887.230409	-0.009192	0.510296	0.261440	78.729218	72.637077	70.878815	1.644086	0.000000	4.721968	0.000000	0.000000	0.000000	-0.239837	0.093906	-0.499194	0.000000	0.000000	3.000000	60.000000	0.000000
14887.233742	-0.009192	0.510296	0.261440	78.729218	72.637077	70.878815	1.644086	0.000000	4.721968	0.000000	0.000000	0.000000	-0.239837	0.093906	-0.499194	0.000000	0.000000	3.000000	60.000000	0.000000
14887.237076	-0.009953	0.510660	0.259689	78.800537	74.530624	72.822083	1.640539	0.000000	4.723201	0.000000	0.000000	0.000000	-0.228129	0.109087	-0.525548	0.000000	0.000000	3.000000	60.000000	0.000000
14887.240409	-0.009953	0.510660	0.259689	78.800537	74.530624	72.822083	1.640539	0.000000	4.723201	0.000000	0.000000	0.000000	-0.228129	0.109087	-0.525548	0.000000	0.000000	3.000000	60.000000	0.000000
14887.243742	-0.009953	0.510660	0.259689	78.800537	74.530624	72.822083	1.640539	0.000000	4.723201	0.000000	0.000000	0.000000	-0.228129	0.109087	-0.525548	0.000000	0.000000	3.000000	60.000000	0.000000
14887.247076	-0.010739	0.511059	0.257662	78.860298	76.361572	74.711258	1.638073	0.000000	4.724057	0.000000	0.000000	0.000000	-0.235934	0.119881	-0.608099	0.000000	0.000000	3.000000	60.000000	0.000000
14887.250409	-0.010739	0.511059	0.257662	78.860298	76.361572	74.711258	1.638073	0.000000	4.724057	0.000000	0.000000	0.000000	-0.235934	0.119881	-0.608099	0.000000	0.000000	3.000000	60.000000	0.000000
14887.253742	-0.010739	0.511059	0.257662	78.860298	76.361572	74.711258	1.638073	0.000000	4.724057	0.000000	0.000000	0.000000	-0.235934	0.119881	-0.608099	0.000000	0.000000	3.000000	60.000000	0.000000
14887.257076	-0.011550	0.511494	0.255356	78.910423	78.141190	76.557884	1.636704	0.000000	4.724532	0.000000	0.000000	0.000000	-0.243355	0.130266	-0.691728	0.000000	0.000000	3.000000	60.000000	0.000000
14887.260409	-0.011550	0.511494	0.255356	78.910423	78.141190	76.557884	1.636704	0.000000	4.724532	0.000000	0.000000	0.000000	-0.243355	0.130266	-0.691728	0.000000	0.000000	3.000000	60.000000	0.000000
14887.263742	-0.011550	0.511494	0.255356	78.910423	78.141190	76.557884	1.636704	0.000000	4.724532	0.000000	0.000000	0.000000	-0.243355	0.130266	-0.691728	0.000000	0.000000	3.000000	60.000000	0.000000
14887.267076	-0.012418	0.511979	0.252750	78.950783	79.807571	78.302605	1.636500	0.000000	4.724603	0.000000	0.000000	0.000000	-0.260381	0.145623	-0.781879	0.000000	0.000000	3.000000	60.000000	0.000000
14887.270409	-0.012418	0.511979	0.252750	78.950783	79.807571	78.302605	1.636500	0.000000	4.724603	0.000000	0.000000	0.000000	-0.260381	0.145623	-0.781879	0.000000	0.000000	3.000000	60.000000	0.000000
14887.273742	-0.012418	0.511979	0.252750	78.950783	79.807571	78.302605	1.636500	0.000000	4.724603	0.000000	0.000000	0.000000	-0.260381	0.145623	-0.781879	0.000000	0.000000	3.000000	60.000000	0.000000
14887.277076	-0.013274	0.512475	0.249842	78.982414	81.355400	79.939995	1.637081	0.000000	4.724401	0.000000	0.000000	0.000000	-0.256692	0.148780	-0.872225	0.000000	0.000000	3.000000	60.000000	0.000000
14887.280409	-0.013274	0.512475	0.249842	78.982414	81.355400	79.939995	1.637081	0.000000	4.724401	0.000000	0.000000	0.000000	-0.256692	0.148780	-0.872225	0.000000	0.000000	3.000000	60.000000	0.000000
14887.283742	-0.013274	0.512475	0.249842	78.982414	81.355400	79.939995	1.637081	0.000000	4.724401	0.000000	0.000000	0.000000	-0.256692	0.148780	-0.872225	0.000000	0.000000	3.000000	60.000000	0.000000
14887.287076	-0.014082	0.513036	0.246609	79.011063	82.792915	81.464691	1.639643	0.000000	4.723513	0.000000	0.000000	0.000000	-0.242481	0.168372	-0.970003	0.000000	0.000000	3.000000	60.000000	0.000000
14887.290409	-0.014082	0.513036	0.246609	79.011063	82.792915	81.464691	1.639643	0.000000	4.723513	0.000000	0.000000	0.000000	-0.242481	0.168372	-0.970003	0.000000	0.000000	3.000000	60.000000	0.000000
14887.293742	-0.014082	0.513036	0.246609	79.011063	82.792915	81.464691	1.639643	0.000000	4.723513	0.000000	0.000000	0.000000	-0.242481	0.168372	-0.970003	0.000000	0.000000	3.000000	60.000000	0.000000
14887.297076	-0.014843	0.513662	0.243075	79.035530	84.096161	82.863358	1.645009	0.000000	4.721646	0.000000	0.000000	0.000000	-0.228210	0.187812	-1.059993	0.000000	0.000000	3.000000	60.000000	0.000000
14887.300409	-0.014843	0.513662	0.243075	79.035530	84.096161	82.863358	1.645009	0.000000	4.721646	0.000000	0.000000	0.000000	-0.228210	0.187812	-1.059993	0.000000	0.000000	3.000000	60.000000	0.000000
14887.303742	-0.014843	0.513662	0.243075	79.035530	84.096161	82.863358	1.645009	0.000000	4.721646	0.000000	0.000000	0.000000	-0.228210	0.187812	-1.059993	0.000000	0.000000	3.000000	60.000000	0.000000
14887.307076	-0.015656	0.514317	0.239302	79.058784	85.479019	84.341171	1.653148	0.000000	4.718803	0.000000	0.000000	0.000000	-0.243938	0.196531	-1.132156	0.000000	0.000000	3.000000	60.000000	0.000000
14887.310409	-0.015656	0.514317	0.239302	79.058784	85.479019	84.341171	1.653148	0.000000	4.718803	0.000000	0.000000	0.000000	-0.243938	0.196531	-1.132156	0.000000	0.000000	3.000000	60.000000	0.000000
14887.313742	-0.015656	0.514317	0.239302	79.058784	85.479019	84.341171	1.653148	0.000000	4.718803	0.000000	0.000000	0.000000	-0.243938	0.196531	-1.132156	0.000000	0.000000	3.000000	60.000000	0.000000
14887.317076	-0.016387	0.514997	0.235253	79.089790	86.894844	85.845024	1.662079	0.000000	4.715665	0.000000	0.000000	0.000000	-0.219359	0.203756	-1.214521	0.000000	0.000000	3.000000	60.000000	0.000000
14887.320409	-0.016387	0.514997	0.235253	79.089790	86.894844	85.845024	1.662079	0.000000	4.715665	0.000000	0.000000	0.000000	-0.219359	0.203756	-1.214521	0.000000	0.000000	3.000000	60.000000	0.000000
14887.323742	-0.016387	0.514997	0.235253	79.089790	86.894844	85.845024	1.662079	0.000000	4.715665	0.000000	0.000000	0.000000	-0.219359	0.203756	-1.214521	0.000000	0.000000	3.000000	60.000000	0.000000
14887.327076	-0.017105	0.515688	0.231039	79.186157	87.815498	86.820702	1.674466	0.000000	4.711280	0.000000	0.000000	0.000000	-0.215253	0.207456	-1.264259	0.000000	0.000000	3.000000	60.000000	0.000000
14887.330409	-0.017105	0.515688	0.231039	79.186157	87.815498	86.820702	1.674466	0.000000	4.711280	0.000000	0.000000	0.000000	-0.215253	0.207456	-1.264259	0.000000	0.000000	3.000000	60.000000	0.000000
14887.333742	-0.017105	0.515688	0.231039	79.186157	87.815498	86.820702	1.674466	0.000000	4.711280	0.000000	0.000000	0.000000	-0.215253	0.207456	-1.264259	0.000000	0.000000	3.000000	60.000000	0.000000
14887.337076	-0.017907	0.516396	0.226719	79.417374	87.052910	86.077362	1.688570	0.000000	4.706244	0.000000	0.000000	0.000000	-0.240678	0.212380	-1.295934	0.000000	0.000000	3.000000	60.000000	0.000000
14887.340409	-0.017907	0.516396	0.226719	79.417374	87.052910	86.077362	1.688570	0.000000	4.706244	0.000000	0.000000	0.000000	-0.240678	0.212380	-1.295934	0.000000	0.000000	3.000000	60.000000	0.000000
14887.343742	-0.017907	0.516396	0.226719	79.417374	87.052910	86.077362	1.688570	0.000000	4.706244	0.000000	0.000000	0.000000	-0.240678	0.212380	-1.295934	0.000000	0.000000	3.000000	60.000000	0.000000
14887.347076	-0.018709	0.517051	0.222801	79.716194	84.569763	83.597488	1.702298	0.000000	4.701296	0.000000	0.000000	0.000000	-0.240565	0.196585	-1.175443	0.000000	0.000000	3.000000	60.000000	0.000000
14887.350409	-0.018709	0.517051	0.222801	79.716194	84.569763	83.597488	1.702298	0.000000	4.701296	0.000000	0.000000	0.000000	-0.240565	0.196585	-1.175443	0.000000	0.000000	3.000000	60.000000	0.000000
14887.353742	-0.018709	0.517051	0.222801	79.716194	84.569763	83.597488	1.702298	0.000000	4.701296	0.000000	0.000000	0.000000	-0.240565	0.196585	-1.175443	0.000000	0.000000	3.000000	60.000000	0.000000
14887.357076	-0.019631	0.517902	0.217857	80.048172	79.867676	78.914642	1.713790	0.000000	4.697119	0.000000	0.000000	0.000000	-0.276684	0.255118	-1.483356	0.000000	0.000000	3.000000	60.000000	0.000000
14887.360409	-0.019631	0.517902	0.217857	80.048172	79.867676	78.914642	1.713790	0.000000	4.697119	0.000000	0.000000	0.000000	-0.276684	0.255118	-1.483356	0.000000	0.000000	3.000000	60.000000	0.000000
14887.363742	-0.019631	0.517902	0.217857	80.048172	79.867676	78.914642	1.713790	0.000000	4.697119	0.000000	0.000000	0.000000	-0.276684	0.255118	-1.483356	0.000000	0.000000	3.000000	60.000000	0.000000
14887.367076	-0.020391	0.518677	0.213302	80.227623	74.815094	73.916710	1.730536	0.000000	4.690975	0.000000	0.000000	0.000000	-0.227858	0.232566	-1.366448	0.000000	0.000000	3.000000	60.000000	0.000000
14887.370409	-0.020391	0.518677	0.213302	80.227623	74.815094	73.916710	1.730536	0.000000	4.690975	0.000000	0.000000	0.000000	-0.227858	0.232566	-1.366448	0.000000	0.000000	3.000000	60.000000	0.000000
14887.373742	-0.020391	0.518677	0.213302	80.227623	74.815094	73.916710	1.730536	0.000000	4.690975	0.000000	0.000000	0.000000	-0.227858	0.232566	-1.366448	0.000000	0.000000	3.000000	60.000000	0.000000
14887.377076	-0.021102	0.519460	0.208607	80.282219	69.705124	68.892181	1.748322	0.000000	4.684375	0.000000	0.000000	0.000000	-0.213416	0.234943	-1.408559	0.000000	0.000000	3.000000	60.000000	0.000000
14887.380409	-0.021102	0.519460	0.208607	80.282219	69.705124	68.892181	1.748322	0.000000	4.684375	0.000000	0.000000	0.000000	-0.213416	0.234943	-1.408559	0.000000	0.000000	3.000000	60.000000	0.000000
14887.383742	-0.021102	0.519460	0.208607	80.282219	69.705124	68.892181	1.748322	0.000000	4.684375	0.000000	0.000000	0.000000	-0.213416	0.234943	-1.408559	0.000000	0.000000	3.000000	60.000000	0.000000
14887.387076	-0.021770	0.520263	0.203906	80.271324	64.818947	64.083710	1.768789	0.000000	4.676685	0.000000	0.000000	0.000000	-0.200340	0.240747	-1.410302	0.000000	0.000000	3.000000	60.000000	0.000000
14887.390409	-0.021770	0.520263	0.203906	80.271324	64.818947	64.083710	1.768789	0.000000	4.676685	0.000000	0.000000	0.000000	-0.200340	0.240747	-1.410302	0.000000	0.000000	3.000000	60.000000	0.000000
14887.393742	-0.021770	0.520263	0.203906	80.271324	64.818947	64.083710	1.768789	0.000000	4.676685	0.000000	0.000000	0.000000	-0.200340	0.240747	-1.410302	0.000000	0.000000	3.000000	60.000000	0.000000
14887.397076	-0.022486	0.521096	0.199143	80.248291	60.181301	59.476845	1.791005	0.000000	4.668222	0.000000	0.000000	0.000000	-0.214962	0.250187	-1.428691	0.000000	0.000000	3.000000	60.000000	0.000000
14887.400409	-0.022486	0.521096	0.199143	80.248291	60.181301	59.476845	1.791005	0.000000	4.668222	0.000000	0.000000	0.000000	-0.214962	0.250187	-1.428691	0.000000	0.000000	3.000000	60.000000	0.000000
14887.403742	-0.022486	0.521096	0.199143	80.248291	60.181301	59.476845	1.791005	0.000000	4.668222	0.000000	0.000000	0.000000	-0.214962	0.250187	-1.428691	0.000000	0.000000	3.000000	60.000000	0.000000
14887.407076	-0.023285	0.521955	0.194441	80.239021	55.727558	54.995087	1.813635	0.000000	4.659477	0.000000	0.000000	0.000000	-0.239702	0.257510	-1.410611	0.000000	0.000000	3.000000	60.000000	0.000000
14887.410409	-0.023285	0.521955	0.194441	80.239021	55.727558	54.995087	1.813635	0.000000	4.659477	0.000000	0.000000	0.000000	-0.239702	0.257510	-1.410611	0.000000	0.000000	3.000000	60.000000	0.000000
14887.413742	-0.023285	0.521955	0.194441	80.239021	55.727558	54.995087	1.813635	0.000000	4.659477	0.000000	0.000000	0.000000	-0.239702	0.257510	-1.410611	0.000000	0.000000	3.000000	60.000000	0.000000
14887.417076	-0.024102	0.522869	0.189765	80.221649	51.456631	50.658504	1.835036	0.000000	4.651090	0.000000	0.000000	0.000000	-0.245093	0.274310	-1.402777	0.000000	0.000000	3.000000	60.000000	0.000000
14887.420409	-0.024102	0.522869	0.189765	80.221649	51.456631	50.658504	1.835036	0.000000	4.651090	0.000000	0.000000	0.000000	-0.245093	0.274310	-1.402777	0.000000	0.000000	3.000000	60.000000	0.000000
14887.423742	-0.024102	0.522869	0.189765	80.221649	51.456631	50.658504	1.835036	0.000000	4.651090	0.000000	0.000000	0.000000	-0.245093	0.274310	-1.402777	0.000000	0.000000	3.000000	60.000000	0.000000
14887.427076	-0.024998	0.523838	0.185115	80.165504	47.572773	46.713894	1.856775	0.000000	4.642455	0.000000	0.000000	0.000000	-0.268634	0.290763	-1.395232	0.000000	0.000000	3.000000	60.000000	0.000000
14887.430409	-0.024998	0.523838	0.185115	80.165504	47.572773	46.713894	1.856775	0.000000	4.642455	0.000000	0.000000	0.000000	-0.268634	0.290763	-1.395232	0.000000	0.000000	3.000000	60.000000	0.000000
14887.433742	-0.024998	0.523838	0.185115	80.165504	47.572773	46.713894	1.856775	0.000000	4.642455	0.000000	0.000000	0.000000	-0.268634	0.290763	-1.395232	0.000000	0.000000	3.000000	60.000000	0.000000
14887.437076	-0.025970	0.524862	0.180490	80.063782	44.167149	43.284100	1.877575	0.000000	4.634082	0.000000	0.000000	0.000000	-0.291641	0.306934	-1.387363	0.000000	0.000000	3.000000	60.000000	0.000000
14887.440409	-0.025970	0.524862	0.180490	80.063782	44.167149	43.284100	1.877575	0.000000	4.634082	0.000000	0.000000	0.000000	-0.291641	0.306934	-1.387363	0.000000	0.000000	3.000000	60.000000	0.000000
14887.443742	-0.025970	0.524862	0.180490	80.063782	44.167149	43.284100	1.877575	0.000000	4.634082	0.000000	0.000000	0.000000	-0.291641	0.306934	-1.387363	0.000000	0.000000	3.000000	60.000000	0.000000
14887.447076	-0.027138	0.526026	0.175896	79.996002	41.861099	41.009083	1.897407	0.000000	4.625997	0.000000	0.000000	0.000000	-0.350292	0.349310	-1.378229	0.000000	0.000000	3.000000	60.000000	0.000000
14887.450409	-0.027138	0.526026	0.175896	79.996002	41.861099	41.009083	1.897407	0.000000	4.625997	0.000000	0.000000	0.000000	-0.350292	0.349310	-1.378229	0.000000	0.000000	3.000000	60.000000	0.000000
14887.453742	-0.027138	0.526026	0.175896	79.996002	41.861099	41.009083	1.897407	0.000000	4.625997	0.000000	0.000000	0.000000	-0.350292	0.349310	-1.378229	0.000000	0.000000	3.000000	60.000000	0.000000
14887.457076	-0.028402	0.527283	0.171233	80.054916	41.282188	40.528877	1.913506	0.000000	4.619360	0.000000	0.000000	0.000000	-0.379406	0.376974	-1.398938	0.000000	0.000000	3.000000	60.000000	0.000000
14887.460409	-0.028402	0.527283	0.171233	80.054916	41.282188	40.528877	1.913506	0.000000	4.619360	0.000000	0.000000	0.000000	-0.379406	0.376974	-1.398938	0.000000	0.000000	3.000000	60.000000	0.000000
14887.463742	-0.028402	0.527283	0.171233	80.054916	41.282188	40.528877	1.913506	0.000000	4.619360	0.000000	0.000000	0.000000	-0.379406	0.376974	-1.398938	0.000000	0.000000	3.000000	60.000000	0.000000
14887.467076	-0.029799	0.528683	0.166674	80.181480	41.887306	41.299797	1.928832	0.000000	4.612982	0.000000	0.000000	0.000000	-0.418988	0.420171	-1.367638	0.000000	0.000000	3.000000	60.000000	0.000000
14887.470409	-0.029799	0.528683	0.166674	80.181480	41.887306	41.299797	1.928832	0.000000	4.612982	0.000000	0.000000	0.000000	-0.418988	0.420171	-1.367638	0.000000	0.000000	3.000000	60.000000	0.000000
14887.473742	-0.029799	0.528683	0.166674	80.181480	41.887306	41.299797	1.928832	0.000000	4.612982	0.000000	0.000000	0.000000	-0.418988	0.420171	-1.367638	0.000000	0.000000	3.000000	60.000000	0.000000
14887.477076	-0.031355	0.530245	0.162235	80.294472	42.474735	42.069275	1.940816	0.000000	4.607953	0.000000	0.000000	0.000000	-0.466955	0.468524	-1.331600	0.000000	0.000000	3.000000	60.000000	0.000000
14887.480409	-0.031355	0.530245	0.162235	80.294472	42.474735	42.069275	1.940816	0.000000	4.607953	0.000000	0.000000	0.000000	-0.466955	0.468524	-1.331600	0.000000	0.000000	3.000000	60.000000	0.000000
14887.483742	-0.031355	0.530245	0.162235	80.294472	42.474735	42.069275	1.940816	0.000000	4.607953	0.000000	0.000000	0.000000	-0.466955	0.468524	-1.331600	0.000000	0.000000	3.000000	60.000000	0.000000
14887.487076	-0.032928	0.531927	0.158022	80.383133	42.919262	42.700367	1.948359	0.000000	4.604769	0.000000	0.000000	0.000000	-0.471911	0.504616	-1.263876	0.000000	0.000000	3.000000	60.000000	0.000000
14887.490409	-0.032928	0.531927	0.158022	80.383133	42.919262	42.700367	1.948359	0.000000	4.604769	0.000000	0.000000	0.000000	-0.471911	0.504616	-1.263876	0.000000	0.000000	3.000000	60.000000	0.000000
14887.493742	-0.032928	0.531927	0.158022	80.383133	42.919262	42.700367	1.948359	0.000000	4.604769	0.000000	0.000000	0.000000	-0.471911	0.504616	-1.263876	0.000000	0.000000	3.000000	60.000000	0.000000
14887.497076	-0.034574	0.533740	0.153978	80.436348	43.291660	43.278923	1.953534	0.000000	4.602576	0.000000	0.000000	0.000000	-0.493788	0.543845	-1.213254	0.000000	0.000000	3.000000	60.000000	0.000000
14887.500409	-0.034574	0.533740	0.153978	80.436348	43.291660	43.278923	1.953534	0.000000	4.602576	0.000000	0.000000	0.000000	-0.493788	0.543845	-1.213254	0.000000	0.000000	3.000000	60.000000	0.000000
14887.503742	-0.034574	0.533740	0.153978	80.436348	43.291660	43.278923	1.953534	0.000000	4.602576	0.000000	0.000000	0.000000	-0.493788	0.543845	-1.213254	0.000000	0.000000	3.000000	60.000000	0.000000
14887.507076	-0.036295	0.535688	0.150141	80.460136	43.554123	43.758808	1.955321	0.000000	4.601818	0.000000	0.000000	0.000000	-0.516325	0.584546	-1.151185	0.000000	0.000000	3.000000	60.000000	0.000000
14887.510409	-0.036295	0.535688	0.150141	80.460136	43.554123	43.758808	1.955321	0.000000	4.601818	0.000000	0.000000	0.000000	-0.516325	0.584546	-1.151185	0.000000	0.000000	3.000000	60.000000	0.000000
14887.513742	-0.036295	0.535688	0.150141	80.460136	43.554123	43.758808	1.955321	0.000000	4.601818	0.000000	0.000000	0.000000	-0.516325	0.584546	-1.151185	0.000000	0.000000	3.000000	60.000000	0.000000
14887.517076	-0.038086	0.537725	0.146406	80.491798	43.866127	44.287575	1.952967	0.000000	4.602817	0.000000	0.000000	0.000000	-0.537019	0.611136	-1.120499	0.000000	0.000000	3.000000	60.000000	0.000000
14887.520409	-0.038086	0.537725	0.146406	80.491798	43.866127	44.287575	1.952967	0.000000	4.602817	0.000000	0.000000	0.000000	-0.537019	0.611136	-1.120499	0.000000	0.000000	3.000000	60.000000	0.000000
14887.523742	-0.038086	0.537725	0.146406	80.491798	43.866127	44.287575	1.952967	0.000000	4.602817	0.000000	0.000000	0.000000	-0.537019	0.611136	-1.120499	0.000000	0.000000	3.000000	60.000000	0.000000
14887.527076	-0.039880	0.539836	0.142666	80.616486	44.843330	45.462715	1.947493	0.000000	4.605135	0.000000	0.000000	0.000000	-0.538287	0.633201	-1.121839	0.000000	0.000000	3.000000	60.000000	0.000000
14887.530409	-0.039880	0.539836	0.142666	80.616486	44.843330	45.462715	1.947493	0.000000	4.605135	0.000000	0.000000	0.000000	-0.538287	0.633201	-1.121839	0.000000	0.000000	3.000000	60.000000	0.000000
14887.533742	-0.039880	0.539836	0.142666	80.616486	44.843330	45.462715	1.947493	0.000000	4.605135	0.000000	0.000000	0.000000	-0.538287	0.633201	-1.121839	0.000000	0.000000	3.000000	60.000000	0.000000
14887.537076	-0.041820	0.541986	0.138917	80.815063	46.484520	47.291153	1.941659	0.000000	4.607598	0.000000	0.000000	0.000000	-0.581936	0.645010	-1.124904	0.000000	0.000000	3.000000	60.000000	0.000000
14887.540409	-0.041820	0.541986	0.138917	80.815063	46.484520	47.291153	1.941659	0.000000	4.607598	0.000000	0.000000	0.000000	-0.581936	0.645010	-1.124904	0.000000	0.000000	3.000000	60.000000	0.000000
14887.543742	-0.041820	0.541986	0.138917	80.815063	46.484520	47.291153	1.941659	0.000000	4.607598	0.000000	0.000000	0.000000	-0.581936	0.645010	-1.124904	0.000000	0.000000	3.000000	60.000000	0.000000
14887.547076	-0.043819	0.544194	0.135178	81.007721	48.230892	49.232395	1.931515	0.000000	4.611860	0.000000	0.000000	0.000000	-0.599692	0.662248	-1.121689	0.000000	0.000000	3.000000	60.000000	0.000000
14887.550409	-0.043819	0.544194	0.135178	81.007721	48.230892	49.232395	1.931515	0.000000	4.611860	0.000000	0.000000	0.000000	-0.599692	0.662248	-1.121689	0.000000	0.000000	3.000000	60.000000	0.000000
14887.553742	-0.043819	0.544194	0.135178	81.007721	48.230892	49.232395	1.931515	0.000000	4.611860	0.000000	0.000000	0.000000	-0.599692	0.662248	-1.121689	0.000000	0.000000	3.000000	60.000000	0.000000
14887.557076	-0.045905	0.546412	0.131473	81.161621	49.784710	50.994160	1.918924	0.000000	4.617113	0.000000	0.000000	0.000000	-0.626029	0.665618	-1.111568	0.000000	0.000000	3.000000	60.000000	0.000000
14887.560409	-0.045905	0.546412	0.131473	81.161621	49.784710	50.994160	1.918924	0.000000	4.617113	0.000000	0.000000	0.000000	-0.626029	0.665618	-1.111568	0.000000	0.000000	3.000000	60.000000	0.000000
14887.563742	-0.045905	0.546412	0.131473	81.161621	49.784710	50.994160	1.918924	0.000000	4.617113	0.000000	0.000000	0.000000	-0.626029	0.665618	-1.111568	0.000000	0.000000	3.000000	60.000000	0.000000
14887.567076	-0.048046	0.548650	0.127744	81.280060	51.055073	52.486393	1.902513	0.000000	4.623899	0.000000	0.000000	0.000000	-0.642147	0.671266	-1.118459	0.000000	0.000000	3.000000	60.000000	0.000000
14887.570409	-0.048046	0.548650	0.127744	81.280060	51.055073	52.486393	1.902513	0.000000	4.623899	0.000000	0.000000	0.000000	-0.642147	0.671266	-1.118459	0.000000	0.000000	3.000000	60.000000	0.000000
14887.573742	-0.048046	0.548650	0.127744	81.280060	51.055073	52.486393	1.902513	0.000000	4.623899	0.000000	0.000000	0.000000	-0.642147	0.671266	-1.118459	0.000000	0.000000	3.000000	60.000000	0.000000
14887.577076	-0.050271	0.550899	0.124049	81.368675	52.042038	53.708824	1.883691	0.000000	4.631599	0.000000	0.000000	0.000000	-0.667543	0.674614	-1.108662	0.000000	0.000000	3.000000	60.000000	0.000000
14887.580409	-0.050271	0.550899	0.124049	81.368675	52.042038	53.708824	1.883691	0.000000	4.631599	0.000000	0.000000	0.000000	-0.667543	0.674614	-1.108662	0.000000	0.000000	3.000000	60.000000	0.000000
14887.583742	-0.050271	0.550899	0.124049	81.368675	52.042038	53.708824	1.883691	0.000000	4.631599	0.000000	0.000000	0.000000	-0.667543	0.674614	-1.108662	0.000000	0.000000	3.000000	60.000000	0.000000
14887.587076	-0.052578	0.553108	0.120374	81.423912	52.714172	54.632374	1.860484	0.000000	4.640970	0.000000	0.000000	0.000000	-0.692209	0.662899	-1.102311	0.000000	0.000000	3.000000	60.000000	0.000000
14887.590409	-0.052578	0.553108	0.120374	81.423912	52.714172	54.632374	1.860484	0.000000	4.640970	0.000000	0.000000	0.000000	-0.692209	0.662899	-1.102311	0.000000	0.000000	3.000000	60.000000	0.000000
14887.593742	-0.052578	0.553108	0.120374	81.423912	52.714172	54.632374	1.860484	0.000000	4.640970	0.000000	0.000000	0.000000	-0.692209	0.662899	-1.102311	0.000000	0.000000	3.000000	60.000000	0.000000
14887.597076	-0.054888	0.555286	0.116767	81.445396	53.152065	55.341965	1.832670	0.000000	4.652023	0.000000	0.000000	0.000000	-0.692987	0.653430	-1.082361	0.000000	0.000000	3.000000	60.000000	0.000000
14887.600409	-0.054888	0.555286	0.116767	81.445396	53.152065	55.341965	1.832670	0.000000	4.652023	0.000000	0.000000	0.000000	-0.692987	0.653430	-1.082361	0.000000	0.000000	3.000000	60.000000	0.000000
14887.603742	-0.054888	0.555286	0.116767	81.445396	53.152065	55.341965	1.832670	0.000000	4.652023	0.000000	0.000000	0.000000	-0.692987	0.653430	-1.082361	0.000000	0.000000	3.000000	60.000000	0.000000
14887.607076	-0.057229	0.557403	0.113229	81.427711	53.320541	55.807953	1.801904	0.000000	4.664026	0.000000	0.000000	0.000000	-0.702245	0.635018	-1.061286	0.000000	0.000000	3.000000	60.000000	0.000000
14887.610409	-0.057229	0.557403	0.113229	81.427711	53.320541	55.807953	1.801904	0.000000	4.664026	0.000000	0.000000	0.000000	-0.702245	0.635018	-1.061286	0.000000	0.000000	3.000000	60.000000	0.000000
14887.613742	-0.057229	0.557403	0.113229	81.427711	53.320541	55.807953	1.801904	0.000000	4.664026	0.000000	0.000000	0.000000	-0.702245	0.635018	-1.061286	0.000000	0.000000	3.000000	60.000000	0.000000
14887.617076	-0.059567	0.559416	0.109695	81.373611	53.228592	56.037704	1.766840	0.000000	4.677422	0.000000	0.000000	0.000000	-0.701308	0.603841	-1.060122	0.000000	0.000000	3.000000	60.000000	0.000000
14887.620409	-0.059567	0.559416	0.109695	81.373611	53.228592	56.037704	1.766840	0.000000	4.677422	0.000000	0.000000	0.000000	-0.701308	0.603841	-1.060122	0.000000	0.000000	3.000000	60.000000	0.000000
14887.623742	-0.059567	0.559416	0.109695	81.373611	53.228592	56.037704	1.766840	0.000000	4.677422	0.000000	0.000000	0.000000	-0.701308	0.603841	-1.060122	0.000000	0.000000	3.000000	60.000000	0.000000
14887.627076	-0.061955	0.561295	0.106166	81.296112	53.087261	56.246933	1.729248	0.000000	4.691450	0.000000	0.000000	0.000000	-0.716545	0.563786	-1.058699	0.000000	0.000000	3.000000	60.000000	0.000000
14887.630409	-0.061955	0.561295	0.106166	81.296112	53.087261	56.246933	1.729248	0.000000	4.691450	0.000000	0.000000	0.000000	-0.716545	0.563786	-1.058699	0.000000	0.000000	3.000000	60.000000	0.000000
14887.633742	-0.061955	0.561295	0.106166	81.296112	53.087261	56.246933	1.729248	0.000000	4.691450	0.000000	0.000000	0.000000	-0.716545	0.563786	-1.058699	0.000000	0.000000	3.000000	60.000000	0.000000
14887.637076	-0.064395	0.563093	0.102653	81.200424	53.032169	56.498470	1.686722	0.000000	4.706907	0.000000	0.000000	0.000000	-0.731828	0.539286	-1.053978	0.000000	0.000000	3.000000	60.000000	0.000000
14887.640409	-0.064395	0.563093	0.102653	81.200424	53.032169	56.498470	1.686722	0.000000	4.706907	0.000000	0.000000	0.000000	-0.731828	0.539286	-1.053978	0.000000	0.000000	3.000000	60.000000	0.000000
14887.643742	-0.064395	0.563093	0.102653	81.200424	53.032169	56.498470	1.686722	0.000000	4.706907	0.000000	0.000000	0.000000	-0.731828	0.539286	-1.053978	0.000000	0.000000	3.000000	60.000000	0.000000
14887.647076	-0.066806	0.564780	0.099171	81.098564	53.025227	56.526268	1.638493	0.000000	4.723911	0.000000	0.000000	0.000000	-0.723283	0.506050	-1.044588	0.000000	0.000000	3.000000	60.000000	0.000000
14887.650409	-0.066806	0.564780	0.099171	81.098564	53.025227	56.526268	1.638493	0.000000	4.723911	0.000000	0.000000	0.000000	-0.723283	0.506050	-1.044588	0.000000	0.000000	3.000000	60.000000	0.000000
14887.653742	-0.066806	0.564780	0.099171	81.098564	53.025227	56.526268	1.638493	0.000000	4.723911	0.000000	0.000000	0.000000	-0.723283	0.506050	-1.044588	0.000000	0.000000	3.000000	60.000000	0.000000
14887.657076	-0.069215	0.566357	0.095719	80.984261	53.087879	56.557335	1.587048	0.000000	4.741443	0.000000	0.000000	0.000000	-0.722835	0.473389	-1.035741	0.000000	0.000000	3.000000	60.000000	0.000000
14887.660409	-0.069215	0.566357	0.095719	80.984261	53.087879	56.557335	1.587048	0.000000	4.741443	0.000000	0.000000	0.000000	-0.722835	0.473389	-1.035741	0.000000	0.000000	3.000000	60.000000	0.000000
14887.663742	-0.069215	0.566357	0.095719	80.984261	53.087879	56.557335	1.587048	0.000000	4.741443	0.000000	0.000000	0.000000	-0.722835	0.473389	-1.035741	0.000000	0.000000	3.000000	60.000000	0.000000
14887.667076	-0.071575	0.567867	0.092336	80.850502	53.201431	56.790009	1.530867	0.000000	4.759879	0.000000	0.000000	0.000000	-0.708073	0.452707	-1.014886	0.000000	0.000000	3.000000	60.000000	0.000000
14887.670409	-0.071575	0.567867	0.092336	80.850502	53.201431	56.790009	1.530867	0.000000	4.759879	0.000000	0.000000	0.000000	-0.708073	0.452707	-1.014886	0.000000	0.000000	3.000000	60.000000	0.000000
14887.673742	-0.071575	0.567867	0.092336	80.850502	53.201431	56.790009	1.530867	0.000000	4.759879	0.000000	0.000000	0.000000	-0.708073	0.452707	-1.014886	0.000000	0.000000	3.000000	60.000000	0.000000
14887.677076	-0.073858	0.569271	0.088995	80.728844	53.391647	57.139938	1.421232	0.000000	4.616780	0.000000	0.000000	0.000000	-0.684752	0.421219	-1.002153	0.000000	0.000000	3.000000	60.000000	0.000000
14887.680409	-0.073858	0.569271	0.088995	80.728844	53.391647	57.139938	1.421232	0.000000	4.616780	0.000000	0.000000	0.000000	-0.684752	0.421219	-1.002153	0.000000	0.000000	3.000000	60.000000	0.000000
14887.683742	-0.073858	0.569271	0.088995	80.728844	53.391647	57.139938	1.421232	0.000000	4.616780	0.000000	0.000000	0.000000	-0.684752	0.421219	-1.002153	0.000000	0.000000	3.000000	60.000000	0.000000
14887.687076	-0.075854	0.570486	0.086072	80.647957	53.735222	57.615181	1.307107	0.000000	4.449754	0.000000	0.000000	0.000000	-0.598752	0.364550	-0.876917	0.000000	0.000000	3.000000	60.000000	0.000000
14887.690409	-0.075854	0.570486	0.086072	80.647957	53.735222	57.615181	1.307107	0.000000	4.449754	0.000000	0.000000	0.000000	-0.598752	0.364550	-0.876917	0.000000	0.000000	3.000000	60.000000	0.000000
14887.693742	-0.075854	0.570486	0.086072	80.647957	53.735222	57.615181	1.307107	0.000000	4.449754	0.000000	0.000000	0.000000	-0.598752	0.364550	-0.876917	0.000000	0.000000	3.000000	60.000000	0.000000
14887.697076	-0.078158	0.571915	0.082546	80.603951	54.291393	58.321728	1.207315	0.000000	4.303601	0.000000	0.000000	0.000000	-0.691411	0.428743	-1.057660	0.000000	0.000000	3.000000	60.000000	0.000000
14887.700409	-0.078158	0.571915	0.082546	80.603951	54.291393	58.321728	1.207315	0.000000	4.303601	0.000000	0.000000	0.000000	-0.691411	0.428743	-1.057660	0.000000	0.000000	3.000000	60.000000	0.000000
14887.703742	-0.078158	0.571915	0.082546	80.603951	54.291393	58.321728	1.207315	0.000000	4.303601	0.000000	0.000000	0.000000	-0.691411	0.428743	-1.057660	0.000000	0.000000	3.000000	60.000000	0.000000
14887.707076	-0.080150	0.573150	0.079407	80.609032	54.683002	58.691940	1.092080	0.000000	4.127325	0.000000	0.000000	0.000000	-0.597501	0.370552	-0.941710	0.000000	0.000000	3.000000	60.000000	0.000000
14887.710409	-0.080150	0.573150	0.079407	80.609032	54.683002	58.691940	1.092080	0.000000	4.127325	0.000000	0.000000	0.000000	-0.597501	0.370552	-0.941710	0.000000	0.000000	3.000000	60.000000	0.000000
14887.713742	-0.080150	0.573150	0.079407	80.609032	54.683002	58.691940	1.092080	0.000000	4.127325	0.000000	0.000000	0.000000	-0.597501	0.370552	-0.941710	0.000000	0.000000	3.000000	60.000000	0.000000
14887.717076	-0.082145	0.574375	0.076287	80.623024	54.877796	58.742176	0.992497	0.000000	3.970373	0.000000	0.000000	0.000000	-0.598543	0.367562	-0.936009	0.000000	0.000000	3.000000	60.000000	0.000000
14887.720409	-0.082145	0.574375	0.076287	80.623024	54.877796	58.742176	0.992497	0.000000	3.970373	0.000000	0.000000	0.000000	-0.598543	0.367562	-0.936009	0.000000	0.000000	3.000000	60.000000	0.000000
14887.723742	-0.082145	0.574375	0.076287	80.623024	54.877796	58.742176	0.992497	0.000000	3.970373	0.000000	0.000000	0.000000	-0.598543	0.367562	-0.936009	0.000000	0.000000	3.000000	60.000000	0.000000
14887.727076	-0.084050	0.575570	0.073247	80.616699	54.936539	58.914089	0.892740	0.000000	3.814372	0.000000	0.000000	0.000000	-0.571501	0.358494	-0.912013	0.000000	0.000000	3.000000	60.000000	0.000000
14887.730409	-0.084050	0.575570	0.073247	80.616699	54.936539	58.914089	0.892740	0.000000	3.814372	0.000000	0.000000	0.000000	-0.571501	0.358494	-0.912013	0.000000	0.000000	3.000000	60.000000	0.000000
14887.733742	-0.084050	0.575570	0.073247	80.616699	54.936539	58.914089	0.892740	0.000000	3.814372	0.000000	0.000000	0.000000	-0.571501	0.358494	-0.912013	0.000000	0.000000	3.000000	60.000000	0.000000
14887.737076	-0.085940	0.576717	0.070261	80.562103	54.923534	59.140144	0.797490	0.000000	3.662369	0.000000	0.000000	0.000000	-0.566925	0.344118	-0.896030	0.000000	0.000000	3.000000	60.000000	0.000000
14887.740409	-0.085940	0.576717	0.070261	80.562103	54.923534	59.140144	0.797490	0.000000	3.662369	0.000000	0.000000	0.000000	-0.566925	0.344118	-0.896030	0.000000	0.000000	3.000000	60.000000	0.000000
14887.743742	-0.085940	0.576717	0.070261	80.562103	54.923534	59.140144	0.797490	0.000000	3.662369	0.000000	0.000000	0.000000	-0.566925	0.344118	-0.896030	0.000000	0.000000	3.000000	60.000000	0.000000
14887.747076	-0.087643	0.577866	0.067367	80.458260	54.905071	59.331436	0.703002	0.000000	3.513031	0.000000	0.000000	0.000000	-0.510797	0.344485	-0.868234	0.000000	0.000000	3.000000	60.000000	0.000000
14887.750409	-0.087643	0.577866	0.067367	80.458260	54.905071	59.331436	0.703002	0.000000	3.513031	0.000000	0.000000	0.000000	-0.510797	0.344485	-0.868234	0.000000	0.000000	3.000000	60.000000	0.000000
14887.753742	-0.087643	0.577866	0.067367	80.458260	54.905071	59.331436	0.703002	0.000000	3.513031	0.000000	0.000000	0.000000	-0.510797	0.344485	-0.868234	0.000000	0.000000	3.000000	60.000000	0.000000
14887.757076	-0.089188	0.578987	0.064570	80.327446	54.930077	59.452400	0.617869	0.000000	3.368325	0.000000	0.000000	0.000000	-0.463579	0.336456	-0.839095	0.000000	0.000000	3.000000	60.000000	0.000000
14887.760409	-0.089188	0.578987	0.064570	80.327446	54.930077	59.452400	0.617869	0.000000	3.368325	0.000000	0.000000	0.000000	-0.463579	0.336456	-0.839095	0.000000	0.000000	3.000000	60.000000	0.000000
14887.763742	-0.089188	0.578987	0.064570	80.327446	54.930077	59.452400	0.617869	0.000000	3.368325	0.000000	0.000000	0.000000	-0.463579	0.336456	-0.839095	0.000000	0.000000	3.000000	60.000000	0.000000
14887.767076	-0.090575	0.580093	0.061849	80.204353	54.949215	59.583225	0.540606	0.000000	3.228476	0.000000	0.000000	0.000000	-0.416180	0.331695	-0.816168	0.000000	0.000000	3.000000	60.000000	0.000000
14887.770409	-0.090575	0.580093	0.061849	80.204353	54.949215	59.583225	0.540606	0.000000	3.228476	0.000000	0.000000	0.000000	-0.416180	0.331695	-0.816168	0.000000	0.000000	3.000000	60.000000	0.000000
14887.773742	-0.090575	0.580093	0.061849	80.204353	54.949215	59.583225	0.540606	0.000000	3.228476	0.000000	0.000000	0.000000	-0.416180	0.331695	-0.816168	0.000000	0.000000	3.000000	60.000000	0.000000
14887.777076	-0.091809	0.581155	0.059213	80.119530	54.887280	59.734142	0.471242	0.000000	3.092448	0.000000	0.000000	0.000000	-0.370026	0.318580	-0.790763	0.000000	0.000000	3.000000	60.000000	0.000000
14887.780409	-0.091809	0.581155	0.059213	80.119530	54.887280	59.734142	0.471242	0.000000	3.092448	0.000000	0.000000	0.000000	-0.370026	0.318580	-0.790763	0.000000	0.000000	3.000000	60.000000	0.000000
14887.783742	-0.091809	0.581155	0.059213	80.119530	54.887280	59.734142	0.471242	0.000000	3.092448	0.000000	0.000000	0.000000	-0.370026	0.318580	-0.790763	0.000000	0.000000	3.000000	60.000000	0.000000
14887.787076	-0.092932	0.582193	0.056609	80.105980	54.683727	59.694672	0.409571	0.000000	2.960654	0.000000	0.000000	0.000000	-0.336925	0.311578	-0.781149	0.000000	0.000000	3.000000	60.000000	0.000000
14887.790409	-0.092932	0.582193	0.056609	80.105980	54.683727	59.694672	0.409571	0.000000	2.960654	0.000000	0.000000	0.000000	-0.336925	0.311578	-0.781149	0.000000	0.000000	3.000000	60.000000	0.000000
14887.793742	-0.092932	0.582193	0.056609	80.105980	54.683727	59.694672	0.409571	0.000000	2.960654	0.000000	0.000000	0.000000	-0.336925	0.311578	-0.781149	0.000000	0.000000	3.000000	60.000000	0.000000
14887.797076	-0.093899	0.583180	0.054054	80.138130	54.451305	59.586761	0.353417	0.000000	2.830463	0.000000	0.000000	0.000000	-0.290141	0.296113	-0.766555	0.000000	0.000000	3.000000	60.000000	0.000000
14887.800409	-0.093899	0.583180	0.054054	80.138130	54.451305	59.586761	0.353417	0.000000	2.830463	0.000000	0.000000	0.000000	-0.290141	0.296113	-0.766555	0.000000	0.000000	3.000000	60.000000	0.000000
14887.803742	-0.093899	0.583180	0.054054	80.138130	54.451305	59.586761	0.353417	0.000000	2.830463	0.000000	0.000000	0.000000	-0.290141	0.296113	-0.766555	0.000000	0.000000	3.000000	60.000000	0.000000
14887.807076	-0.094735	0.584145	0.051537	80.168571	54.237377	59.474609	0.305060	0.000000	2.702704	0.000000	0.000000	0.000000	-0.250953	0.289395	-0.754984	0.000000	0.000000	3.000000	60.000000	0.000000
14887.810409	-0.094735	0.584145	0.051537	80.168571	54.237377	59.474609	0.305060	0.000000	2.702704	0.000000	0.000000	0.000000	-0.250953	0.289395	-0.754984	0.000000	0.000000	3.000000	60.000000	0.000000
14887.813742	-0.094735	0.584145	0.051537	80.168571	54.237377	59.474609	0.305060	0.000000	2.702704	0.000000	0.000000	0.000000	-0.250953	0.289395	-0.754984	0.000000	0.000000	3.000000	60.000000	0.000000
14887.817076	-0.095407	0.585088	0.049131	80.207283	54.005764	59.326778	0.263235	0.000000	2.576873	0.000000	0.000000	0.000000	-0.201422	0.282974	-0.721959	0.000000	0.000000	3.000000	60.000000	0.000000
14887.820409	-0.095407	0.585088	0.049131	80.207283	54.005764	59.326778	0.263235	0.000000	2.576873	0.000000	0.000000	0.000000	-0.201422	0.282974	-0.721959	0.000000	0.000000	3.000000	60.000000	0.000000
14887.823742	-0.095407	0.585088	0.049131	80.207283	54.005764	59.326778	0.263235	0.000000	2.576873	0.000000	0.000000	0.000000	-0.201422	0.282974	-0.721959	0.000000	0.000000	3.000000	60.000000	0.000000
14887.827076	-0.095855	0.585963	0.046774	80.283592	53.766716	59.112965	0.229664	0.000000	2.456547	0.000000	0.000000	0.000000	-0.134394	0.262482	-0.707094	0.000000	0.000000	3.000000	60.000000	0.000000
14887.830409	-0.095855	0.585963	0.046774	80.283592	53.766716	59.112965	0.229664	0.000000	2.456547	0.000000	0.000000	0.000000	-0.134394	0.262482	-0.707094	0.000000	0.000000	3.000000	60.000000	0.000000
14887.833742	-0.095855	0.585963	0.046774	80.283592	53.766716	59.112965	0.229664	0.000000	2.456547	0.000000	0.000000	0.000000	-0.134394	0.262482	-0.707094	0.000000	0.000000	3.000000	60.000000	0.000000
14887.837076	-0.096138	0.586680	0.044630	80.395813	53.519985	58.834492	0.207265	0.000000	2.338698	0.000000	0.000000	0.000000	-0.085070	0.215077	-0.643129	0.000000	0.000000	3.000000	60.000000	0.000000
14887.840409	-0.096138	0.586680	0.044630	80.395813	53.519985	58.834492	0.207265	0.000000	2.338698	0.000000	0.000000	0.000000	-0.085070	0.215077	-0.643129	0.000000	0.000000	3.000000	60.000000	0.000000
14887.843742	-0.096138	0.586680	0.044630	80.395813	53.519985	58.834492	0.207265	0.000000	2.338698	0.000000	0.000000	0.000000	-0.085070	0.215077	-0.643129	0.000000	0.000000	3.000000	60.000000	0.000000
14887.847076	-0.096377	0.587508	0.042029	80.578461	53.183182	58.406132	0.193087	0.000000	2.231510	0.000000	0.000000	0.000000	-0.071672	0.248529	-0.780373	0.000000	0.000000	3.000000	60.000000	0.000000
14887.850409	-0.096377	0.587508	0.042029	80.578461	53.183182	58.406132	0.193087	0.000000	2.231510	0.000000	0.000000	0.000000	-0.071672	0.248529	-0.780373	0.000000	0.000000	3.000000	60.000000	0.000000
14887.853742	-0.096377	0.587508	0.042029	80.578461	53.183182	58.406132	0.193087	0.000000	2.231510	0.000000	0.000000	0.000000	-0.071672	0.248529	-0.780373	0.000000	0.000000	3.000000	60.000000	0.000000
14887.857076	-0.096473	0.588148	0.039862	80.736855	52.923973	58.058952	0.181141	0.000000	2.101447	0.000000	0.000000	0.000000	-0.028719	0.191762	-0.650093	0.000000	0.000000	3.000000	60.000000	0.000000
14887.860409	-0.096473	0.588148	0.039862	80.736855	52.923973	58.058952	0.181141	0.000000	2.101447	0.000000	0.000000	0.000000	-0.028719	0.191762	-0.650093	0.000000	0.000000	3.000000	60.000000	0.000000
14887.863742	-0.096473	0.588148	0.039862	80.736855	52.923973	58.058952	0.181141	0.000000	2.101447	0.000000	0.000000	0.000000	-0.028719	0.191762	-0.650093	0.000000	0.000000	3.000000	60.000000	0.000000
14887.867076	-0.096448	0.588825	0.037097	80.920677	52.723839	57.754887	0.176355	0.000000	1.993099	0.000000	0.000000	0.000000	0.007600	0.203175	-0.829634	0.000000	0.000000	3.000000	60.000000	0.000000
14887.870409	-0.096448	0.588825	0.037097	80.920677	52.723839	57.754887	0.176355	0.000000	1.993099	0.000000	0.000000	0.000000	0.007600	0.203175	-0.829634	0.000000	0.000000	3.000000	60.000000	0.000000
14887.873742	-0.096448	0.588825	0.037097	80.920677	52.723839	57.754887	0.176355	0.000000	1.993099	0.000000	0.000000	0.000000	0.007600	0.203175	-0.829634	0.000000	0.000000	3.000000	60.000000	0.000000
14887.877076	-0.096360	0.589393	0.034536	81.055107	52.680874	57.643875	0.177621	0.000000	1.854826	0.000000	0.000000	0.000000	0.026276	0.170387	-0.768108	0.000000	0.000000	3.000000	60.000000	0.000000
14887.880409	-0.096360	0.589393	0.034536	81.055107	52.680874	57.643875	0.177621	0.000000	1.854826	0.000000	0.000000	0.000000	0.026276	0.170387	-0.768108	0.000000	0.000000	3.000000	60.000000	0.000000
14887.883742	-0.096360	0.589393	0.034536	81.055107	52.680874	57.643875	0.177621	0.000000	1.854826	0.000000	0.000000	0.000000	0.026276	0.170387	-0.768108	0.000000	0.000000	3.000000	60.000000	0.000000
14887.887076	-0.096224	0.589894	0.031995	81.162224	52.738766	57.663933	0.182001	0.000000	1.726808	0.000000	0.000000	0.000000	0.040857	0.150379	-0.762323	0.000000	0.000000	3.000000	60.000000	0.000000
14887.890409	-0.096224	0.589894	0.031995	81.162224	52.738766	57.663933	0.182001	0.000000	1.726808	0.000000	0.000000	0.000000	0.040857	0.150379	-0.762323	0.000000	0.000000	3.000000	60.000000	0.000000
14887.893742	-0.096224	0.589894	0.031995	81.162224	52.738766	57.663933	0.182001	0.000000	1.726808	0.000000	0.000000	0.000000	0.040857	0.150379	-0.762323	0.000000	0.000000	3.000000	60.000000	0.000000
14887.897076	-0.096032	0.590319	0.029434	81.254524	52.903362	57.801979	0.188810	0.000000	1.599755	0.000000	0.000000	0.000000	0.057521	0.127420	-0.768229	0.000000	0.000000	3.000000	60.000000	0.000000
14887.900409	-0.096032	0.590319	0.029434	81.254524	52.903362	57.801979	0.188810	0.000000	1.599755	0.000000	0.000000	0.000000	0.057521	0.127420	-0.768229	0.000000	0.000000	3.000000	60.000000	0.000000
14887.903742	-0.096032	0.590319	0.029434	81.254524	52.903362	57.801979	0.188810	0.000000	1.599755	0.000000	0.000000	0.000000	0.057521	0.127420	-0.768229	0.000000	0.000000	3.000000	60.000000	0.000000
14887.907076	-0.095872	0.590654	0.027168	81.317802	53.100468	57.996433	0.198397	0.000000	1.471716	0.000000	0.000000	0.000000	0.048137	0.100614	-0.679759	0.000000	0.000000	3.000000	60.000000	0.000000
14887.910409	-0.095872	0.590654	0.027168	81.317802	53.100468	57.996433	0.198397	0.000000	1.471716	0.000000	0.000000	0.000000	0.048137	0.100614	-0.679759	0.000000	0.000000	3.000000	60.000000	0.000000
14887.913742	-0.095872	0.590654	0.027168	81.317802	53.100468	57.996433	0.198397	0.000000	1.471716	0.000000	0.000000	0.000000	0.048137	0.100614	-0.679759	0.000000	0.000000	3.000000	60.000000	0.000000
14887.917076	-0.095664	0.591014	0.024439	81.378120	53.230507	58.133694	0.206420	0.000000	1.358423	0.000000	0.000000	0.000000	0.062286	0.107954	-0.818902	0.000000	0.000000	3.000000	60.000000	0.000000
14887.920409	-0.095664	0.591014	0.024439	81.378120	53.230507	58.133694	0.206420	0.000000	1.358423	0.000000	0.000000	0.000000	0.062286	0.107954	-0.818902	0.000000	0.000000	3.000000	60.000000	0.000000
14887.923742	-0.095664	0.591014	0.024439	81.378120	53.230507	58.133694	0.206420	0.000000	1.358423	0.000000	0.000000	0.000000	0.062286	0.107954	-0.818902	0.000000	0.000000	3.000000	60.000000	0.000000
14887.927076	-0.095468	0.591306	0.022025	81.376587	52.498566	57.428547	0.216801	0.000000	1.221940	0.000000	0.000000	0.000000	0.058683	0.087419	-0.724074	0.000000	0.000000	3.000000	60.000000	0.000000
14887.930409	-0.095468	0.591306	0.022025	81.376587	52.498566	57.428547	0.216801	0.000000	1.221940	0.000000	0.000000	0.000000	0.058683	0.087419	-0.724074	0.000000	0.000000	3.000000	60.000000	0.000000
14887.933742	-0.095468	0.591306	0.022025	81.376587	52.498566	57.428547	0.216801	0.000000	1.221940	0.000000	0.000000	0.000000	0.058683	0.087419	-0.724074	0.000000	0.000000	3.000000	60.000000	0.000000
14887.937076	-0.095294	0.591543	0.019968	81.308121	51.014400	55.994106	0.226581	0.000000	1.101261	0.000000	0.000000	0.000000	0.052266	0.071334	-0.617032	0.000000	0.000000	3.000000	60.000000	0.000000
14887.940409	-0.095294	0.591543	0.019968	81.308121	51.014400	55.994106	0.226581	0.000000	1.101261	0.000000	0.000000	0.000000	0.052266	0.071334	-0.617032	0.000000	0.000000	3.000000	60.000000	0.000000
14887.943742	-0.095294	0.591543	0.019968	81.308121	51.014400	55.994106	0.226581	0.000000	1.101261	0.000000	0.000000	0.000000	0.052266	0.071334	-0.617032	0.000000	0.000000	3.000000	60.000000	0.000000
14887.947076	-0.095090	0.591772	0.017540	81.172386	48.556961	53.606766	0.235292	0.000000	0.998422	0.000000	0.000000	0.000000	0.061122	0.068597	-0.728536	0.000000	0.000000	3.000000	60.000000	0.000000
14887.950409	-0.095090	0.591772	0.017540	81.172386	48.556961	53.606766	0.235292	0.000000	0.998422	0.000000	0.000000	0.000000	0.061122	0.068597	-0.728536	0.000000	0.000000	3.000000	60.000000	0.000000
14887.953742	-0.095090	0.591772	0.017540	81.172386	48.556961	53.606766	0.235292	0.000000	0.998422	0.000000	0.000000	0.000000	0.061122	0.068597	-0.728536	0.000000	0.000000	3.000000	60.000000	0.000000
14887.957076	-0.094900	0.591965	0.015423	81.012939	46.098663	51.214890	0.245479	0.000000	0.876999	0.000000	0.000000	0.000000	0.057221	0.057920	-0.635218	0.000000	0.000000	3.000000	60.000000	0.000000
14887.960409	-0.094900	0.591965	0.015423	81.012939	46.098663	51.214890	0.245479	0.000000	0.876999	0.000000	0.000000	0.000000	0.057221	0.057920	-0.635218	0.000000	0.000000	3.000000	60.000000	0.000000
14887.963742	-0.094900	0.591965	0.015423	81.012939	46.098663	51.214890	0.245479	0.000000	0.876999	0.000000	0.000000	0.000000	0.057221	0.057920	-0.635218	0.000000	0.000000	3.000000	60.000000	0.000000
14887.967076	-0.094721	0.592129	0.013373	80.838539	43.811367	49.002674	0.255015	0.000000	0.771130	0.000000	0.000000	0.000000	0.053747	0.049129	-0.614897	0.000000	0.000000	3.000000	60.000000	0.000000
14887.970409	-0.094721	0.592129	0.013373	80.838539	43.811367	49.002674	0.255015	0.000000	0.771130	0.000000	0.000000	0.000000	0.053747	0.049129	-0.614897	0.000000	0.000000	3.000000	60.000000	0.000000
14887.973742	-0.094721	0.592129	0.013373	80.838539	43.811367	49.002674	0.255015	0.000000	0.771130	0.000000	0.000000	0.000000	0.053747	0.049129	-0.614897	0.000000	0.000000	3.000000	60.000000	0.000000
14887.977076	-0.094566	0.592257	0.011568	80.657845	42.052513	47.332302	0.263973	0.000000	0.668647	0.000000	0.000000	0.000000	0.046445	0.038590	-0.541336	0.000000	0.000000	3.000000	60.000000	0.000000
14887.980409	-0.094566	0.592257	0.011568	80.657845	42.052513	47.332302	0.263973	0.000000	0.668647	0.000000	0.000000	0.000000	0.046445	0.038590	-0.541336	0.000000	0.000000	3.000000	60.000000	0.000000
14887.983742	-0.094566	0.592257	0.011568	80.657845	42.052513	47.332302	0.263973	0.000000	0.668647	0.000000	0.000000	0.000000	0.046445	0.038590	-0.541336	0.000000	0.000000	3.000000	60.000000	0.000000
14887.987076	-0.094355	0.592417	0.009496	80.409088	40.456394	45.893288	0.271714	0.000000	0.578424	0.000000	0.000000	0.000000	0.063183	0.047719	-0.621809	0.000000	0.000000	3.000000	60.000000	0.000000
14887.990409	-0.094355	0.592417	0.009496	80.409088	40.456394	45.893288	0.271714	0.000000	0.578424	0.000000	0.000000	0.000000	0.063183	0.047719	-0.621809	0.000000	0.000000	3.000000	60.000000	0.000000
14887.993742	-0.094355	0.592417	0.009496	80.409088	40.456394	45.893288	0.271714	0.000000	0.578424	0.000000	0.000000	0.000000	0.063183	0.047719	-0.621809	0.000000	0.000000	3.000000	60.000000	0.000000
14887.997076	-0.094118	0.592510	0.007867	80.203690	39.508076	45.088497	0.282244	0.000000	0.474789	0.000000	0.000000	0.000000	0.071220	0.028100	-0.488647	0.000000	0.000000	3.000000	60.000000	0.000000
14888.000409	-0.094118	0.592510	0.007867	80.203690	39.508076	45.088497	0.282244	0.000000	0.474789	0.000000	0.000000	0.000000	0.071220	0.028100	-0.488647	0.000000	0.000000	3.000000	60.000000	0.000000
14888.003742	-0.094118	0.592510	0.007867	80.203690	39.508076	45.088497	0.282244	0.000000	0.474789	0.000000	0.000000	0.000000	0.071220	0.028100	-0.488647	0.000000	0.000000	3.000000	60.000000	0.000000
14888.007076	-0.093862	0.592603	0.006150	80.006310	38.763130	44.489143	0.294114	0.000000	0.393348	0.000000	0.000000	0.000000	0.076758	0.027713	-0.515061	0.000000	0.000000	3.000000	60.000000	0.000000
14888.010409	-0.093862	0.592603	0.006150	80.006310	38.763130	44.489143	0.294114	0.000000	0.393348	0.000000	0.000000	0.000000	0.076758	0.027713	-0.515061	0.000000	0.000000	3.000000	60.000000	0.000000
14888.013742	-0.093862	0.592603	0.006150	80.006310	38.763130	44.489143	0.294114	0.000000	0.393348	0.000000	0.000000	0.000000	0.076758	0.027713	-0.515061	0.000000	0.000000	3.000000	60.000000	0.000000
14888.017076	-0.093619	0.592669	0.004502	79.835464	38.280170	44.154037	0.306907	0.000000	0.307505	0.000000	0.000000	0.000000	0.072771	0.020046	-0.494397	0.000000	0.000000	3.000000	60.000000	0.000000
14888.020409	-0.093619	0.592669	0.004502	79.835464	38.280170	44.154037	0.306907	0.000000	0.307505	0.000000	0.000000	0.000000	0.072771	0.020046	-0.494397	0.000000	0.000000	3.000000	60.000000	0.000000
14888.023742	-0.093619	0.592669	0.004502	79.835464	38.280170	44.154037	0.306907	0.000000	0.307505	0.000000	0.000000	0.000000	0.072771	0.020046	-0.494397	0.000000	0.000000	3.000000	60.000000	0.000000
14888.027076	-0.093361	0.592753	0.002782	79.672882	38.123127	44.163769	0.319036	0.000000	0.225105	0.000000	0.000000	0.000000	0.077346	0.025124	-0.515986	0.000000	0.000000	3.000000	60.000000	0.000000
14888.030409	-0.093361	0.592753	0.002782	79.672882	38.123127	44.163769	0.319036	0.000000	0.225105	0.000000	0.000000	0.000000	0.077346	0.025124	-0.515986	0.000000	0.000000	3.000000	60.000000	0.000000
14888.033742	-0.093361	0.592753	0.002782	79.672882	38.123127	44.163769	0.319036	0.000000	0.225105	0.000000	0.000000	0.000000	0.077346	0.025124	-0.515986	0.000000	0.000000	3.000000	60.000000	0.000000
14888.037076	-0.093114	0.592792	0.001452	79.553261	38.195049	44.370136	0.331927	0.000000	0.139108	0.000000	0.000000	0.000000	0.074188	0.011646	-0.399019	0.000000	0.000000	3.000000	60.000000	0.000000
14888.040409	-0.093114	0.592792	0.001452	79.553261	38.195049	44.370136	0.331927	0.000000	0.139108	0.000000	0.000000	0.000000	0.074188	0.011646	-0.399019	0.000000	0.000000	3.000000	60.000000	0.000000
14888.043742	-0.093114	0.592792	0.001452	79.553261	38.195049	44.370136	0.331927	0.000000	0.139108	0.000000	0.000000	0.000000	0.074188	0.011646	-0.399019	0.000000	0.000000	3.000000	60.000000	0.000000
14888.047076	-0.092778	0.592845	-0.000091	79.412170	38.562176	44.916183	0.344291	0.000000	0.072604	0.000000	0.000000	0.000000	0.100763	0.016082	-0.462943	0.000000	0.000000	3.000000	60.000000	0.000000
14888.050409	-0.092778	0.592845	-0.000091	79.412170	38.562176	44.916183	0.344291	0.000000	0.072604	0.000000	0.000000	0.000000	0.100763	0.016082	-0.462943	0.000000	0.000000	3.000000	60.000000	0.000000
14888.053742	-0.092778	0.592845	-0.000091	79.412170	38.562176	44.916183	0.344291	0.000000	0.072604	0.000000	0.000000	0.000000	0.100763	0.016082	-0.462943	0.000000	0.000000	3.000000	60.000000	0.000000
14888.057076	-0.092491	0.592889	-0.001283	79.300568	39.056030	45.567425	0.361085	0.000000	-0.004553	0.000000	0.000000	0.000000	0.086112	0.013025	-0.357658	0.000000	0.000000	3.000000	60.000000	0.000000
14888.060409	-0.092491	0.592889	-0.001283	79.300568	39.056030	45.567425	0.361085	0.000000	-0.004553	0.000000	0.000000	0.000000	0.086112	0.013025	-0.357658	0.000000	0.000000	3.000000	60.000000	0.000000
14888.063742	-0.092491	0.592889	-0.001283	79.300568	39.056030	45.567425	0.361085	0.000000	-0.004553	0.000000	0.000000	0.000000	0.086112	0.013025	-0.357658	0.000000	0.000000	3.000000	60.000000	0.000000
14888.067076	-0.092101	0.592915	-0.002654	79.174728	39.747837	46.439915	0.375437	0.000000	-0.064162	0.000000	0.000000	0.000000	0.117095	0.007716	-0.411099	0.000000	0.000000	3.000000	60.000000	0.000000
14888.070409	-0.092101	0.592915	-0.002654	79.174728	39.747837	46.439915	0.375437	0.000000	-0.064162	0.000000	0.000000	0.000000	0.117095	0.007716	-0.411099	0.000000	0.000000	3.000000	60.000000	0.000000
14888.073742	-0.092101	0.592915	-0.002654	79.174728	39.747837	46.439915	0.375437	0.000000	-0.064162	0.000000	0.000000	0.000000	0.117095	0.007716	-0.411099	0.000000	0.000000	3.000000	60.000000	0.000000
14888.077076	-0.091746	0.592935	-0.003851	79.072540	40.314247	47.152588	0.394953	0.000000	-0.132679	0.000000	0.000000	0.000000	0.106385	0.006034	-0.359201	0.000000	0.000000	3.000000	60.000000	0.000000
14888.080409	-0.091746	0.592935	-0.003851	79.072540	40.314247	47.152588	0.394953	0.000000	-0.132679	0.000000	0.000000	0.000000	0.106385	0.006034	-0.359201	0.000000	0.000000	3.000000	60.000000	0.000000
14888.083742	-0.091746	0.592935	-0.003851	79.072540	40.314247	47.152588	0.394953	0.000000	-0.132679	0.000000	0.000000	0.000000	0.106385	0.006034	-0.359201	0.000000	0.000000	3.000000	60.000000	0.000000
14888.087076	-0.091462	0.592956	-0.004816	78.988190	40.720062	47.674881	0.412684	0.000000	-0.192546	0.000000	0.000000	0.000000	0.085396	0.006288	-0.289422	0.000000	0.000000	3.000000	60.000000	0.000000
14888.090409	-0.091462	0.592956	-0.004816	78.988190	40.720062	47.674881	0.412684	0.000000	-0.192546	0.000000	0.000000	0.000000	0.085396	0.006288	-0.289422	0.000000	0.000000	3.000000	60.000000	0.000000
14888.093742	-0.091462	0.592956	-0.004816	78.988190	40.720062	47.674881	0.412684	0.000000	-0.192546	0.000000	0.000000	0.000000	0.085396	0.006288	-0.289422	0.000000	0.000000	3.000000	60.000000	0.000000
14888.097076	-0.091125	0.592971	-0.005928	78.889221	40.877888	47.941303	0.426917	0.000000	-0.240783	0.000000	0.000000	0.000000	0.100881	0.004553	-0.333555	0.000000	0.000000	3.000000	60.000000	0.000000
14888.100409	-0.091125	0.592971	-0.005928	78.889221	40.877888	47.941303	0.426917	0.000000	-0.240783	0.000000	0.000000	0.000000	0.100881	0.004553	-0.333555	0.000000	0.000000	3.000000	60.000000	0.000000
14888.103742	-0.091125	0.592971	-0.005928	78.889221	40.877888	47.941303	0.426917	0.000000	-0.240783	0.000000	0.000000	0.000000	0.100881	0.004553	-0.333555	0.000000	0.000000	3.000000	60.000000	0.000000
14888.107076	-0.091125	0.592971	-0.005928	78.785149	40.633591	47.776237	0.443730	0.000000	-0.296375	0.000000	0.000000	0.000000	0.100881	0.004553	-0.333555	0.000000	0.000000	3.000000	60.000000	0.000000
14888.110409	-0.090850	0.592993	-0.006738	78.785149	40.633591	47.776237	0.443730	0.000000	-0.296375	0.000000	0.000000	0.000000	0.082503	0.006732	-0.243259	0.000000	0.000000	3.000000	60.000000	0.000000
14888.113742	-0.090850	0.592993	-0.006738	78.785149	40.633591	47.776237	0.443730	0.000000	-0.296375	0.000000	0.000000	0.000000	0.082503	0.006732	-0.243259	0.000000	0.000000	3.000000	60.000000	0.000000
14888.117076	-0.090559	0.593008	-0.007522	78.625320	39.949390	47.181709	0.443730	0.000000	-0.296375	0.000000	0.000000	0.000000	0.087383	0.004495	-0.235020	0.000000	0.000000	3.000000	60.000000	0.000000
14888.120409	-0.090559	0.593008	-0.007522	78.625320	39.949390	47.181709	0.443730	0.000000	-0.296375	0.000000	0.000000	0.000000	0.087383	0.004495	-0.235020	0.000000	0.000000	3.000000	60.000000	0.000000
14888.123742	-0.090559	0.593008	-0.007522	78.625320	39.949390	47.181709	0.443730	0.000000	-0.296375	0.000000	0.000000	0.000000	0.087383	0.004495	-0.235020	0.000000	0.000000	3.000000	60.000000	0.000000
14888.127076	-0.090559	0.593008	-0.007522	78.403015	38.907639	46.254501	0.472044	0.000000	-0.376088	0.000000	0.000000	0.000000	0.087383	0.004495	-0.235020	0.000000	0.000000	3.000000	60.000000	0.000000
14888.130409	-0.090298	0.593034	-0.008270	78.403015	38.907639	46.254501	0.472044	0.000000	-0.376088	0.000000	0.000000	0.000000	0.078460	0.007843	-0.224439	0.000000	0.000000	3.000000	60.000000	0.000000
14888.133742	-0.090298	0.593034	-0.008270	78.403015	38.907639	46.254501	0.472044	0.000000	-0.376088	0.000000	0.000000	0.000000	0.078460	0.007843	-0.224439	0.000000	0.000000	3.000000	60.000000	0.000000
14888.137076	-0.090096	0.593077	-0.008832	78.181038	37.773376	45.223259	0.472044	0.000000	-0.376088	0.000000	0.000000	0.000000	0.060465	0.012701	-0.168498	0.000000	0.000000	3.000000	60.000000	0.000000
14888.140409	-0.090096	0.593077	-0.008832	78.181038	37.773376	45.223259	0.472044	0.000000	-0.376088	0.000000	0.000000	0.000000	0.060465	0.012701	-0.168498	0.000000	0.000000	3.000000	60.000000	0.000000
14888.143742	-0.090096	0.593077	-0.008832	78.181038	37.773376	45.223259	0.472044	0.000000	-0.376088	0.000000	0.000000	0.000000	0.060465	0.012701	-0.168498	0.000000	0.000000	3.000000	60.000000	0.000000
14888.147076	-0.090096	0.593077	-0.008832	77.964287	36.662651	44.205318	0.495198	0.000000	-0.441578	0.000000	0.000000	0.000000	0.060465	0.012701	-0.168498	0.000000	0.000000	3.000000	60.000000	0.000000
14888.150409	-0.089943	0.593105	-0.009263	77.964287	36.662651	44.205318	0.495198	0.000000	-0.441578	0.000000	0.000000	0.000000	0.045917	0.008519	-0.129425	0.000000	0.000000	3.000000	60.000000	0.000000
14888.153742	-0.089943	0.593105	-0.009263	77.964287	36.662651	44.205318	0.495198	0.000000	-0.441578	0.000000	0.000000	0.000000	0.045917	0.008519	-0.129425	0.000000	0.000000	3.000000	60.000000	0.000000
14888.157076	-0.089943	0.593105	-0.009263	77.726883	35.437466	43.070541	0.495198	0.000000	-0.441578	0.000000	0.000000	0.000000	0.045917	0.008519	-0.129425	0.000000	0.000000	3.000000	60.000000	0.000000
14888.160409	-0.089943	0.593105	-0.009263	77.726883	35.437466	43.070541	0.495198	0.000000	-0.441578	0.000000	0.000000	0.000000	0.045917	0.008519	-0.129425	0.000000	0.000000	3.000000	60.000000	0.000000
14888.163742	-0.089808	0.593201	-0.009605	77.726883	35.437466	43.070541	0.495198	0.000000	-0.441578	0.000000	0.000000	0.000000	0.040512	0.028774	-0.102691	0.000000	0.000000	3.000000	60.000000	0.000000
14888.167076	-0.089656	0.593308	-0.009812	77.500046	34.302727	42.010784	0.502851	0.000000	-0.463149	0.000000	0.000000	0.000000	0.045560	0.032174	-0.061916	0.000000	0.000000	3.000000	60.000000	0.000000
14888.170409	-0.089656	0.593308	-0.009812	77.500046	34.302727	42.010784	0.502851	0.000000	-0.463149	0.000000	0.000000	0.000000	0.045560	0.032174	-0.061916	0.000000	0.000000	3.000000	60.000000	0.000000
14888.173742	-0.089656	0.593308	-0.009812	77.500046	34.302727	42.010784	0.502851	0.000000	-0.463149	0.000000	0.000000	0.000000	0.045560	0.032174	-0.061916	0.000000	0.000000	3.000000	60.000000	0.000000
14888.177076	-0.089526	0.593427	-0.009799	77.310585	33.292503	41.034569	0.517197	0.000000	-0.490583	0.000000	0.000000	0.000000	0.038995	0.035491	0.003819	0.000000	0.000000	3.000000	60.000000	0.000000
14888.180409	-0.089526	0.593427	-0.009799	77.310585	33.292503	41.034569	0.517197	0.000000	-0.490583	0.000000	0.000000	0.000000	0.038995	0.035491	0.003819	0.000000	0.000000	3.000000	60.000000	0.000000
14888.183742	-0.089526	0.593427	-0.009799	77.310585	33.292503	41.034569	0.517197	0.000000	-0.490583	0.000000	0.000000	0.000000	0.038995	0.035491	0.003819	0.000000	0.000000	3.000000	60.000000	0.000000
14888.187076	-0.089526	0.593427	-0.009799	77.149597	32.348686	40.083229	0.523696	0.000000	-0.489947	0.000000	0.000000	0.000000	0.038995	0.035491	0.003819	0.000000	0.000000	3.000000	60.000000	0.000000
14888.190409	-0.089327	0.593587	-0.009581	77.149597	32.348686	40.083229	0.523696	0.000000	-0.489947	0.000000	0.000000	0.000000	0.059844	0.048227	0.065348	0.000000	0.000000	3.000000	60.000000	0.000000
14888.193742	-0.089327	0.593587	-0.009581	77.149597	32.348686	40.083229	0.523696	0.000000	-0.489947	0.000000	0.000000	0.000000	0.059844	0.048227	0.065348	0.000000	0.000000	3.000000	60.000000	0.000000
14888.197076	-0.089327	0.593587	-0.009581	77.042236	31.769127	39.484829	0.523696	0.000000	-0.489947	0.000000	0.000000	0.000000	0.059844	0.048227	0.065348	0.000000	0.000000	3.000000	60.000000	0.000000
14888.200409	-0.089327	0.593587	-0.009581	77.042236	31.769127	39.484829	0.523696	0.000000	-0.489947	0.000000	0.000000	0.000000	0.059844	0.048227	0.065348	0.000000	0.000000	3.000000	60.000000	0.000000
14888.203742	-0.089150	0.593716	-0.009245	77.042236	31.769127	39.484829	0.523696	0.000000	-0.489947	0.000000	0.000000	0.000000	0.052837	0.038691	0.100829	0.000000	0.000000	3.000000	60.000000	0.000000
14888.207076	-0.089002	0.593894	-0.008657	76.947685	31.277407	38.966770	0.533670	0.000000	-0.479056	0.000000	0.000000	0.000000	0.044586	0.053169	0.176333	0.000000	0.000000	3.000000	60.000000	0.000000
14888.210409	-0.089002	0.593894	-0.008657	76.947685	31.277407	38.966770	0.533670	0.000000	-0.479056	0.000000	0.000000	0.000000	0.044586	0.053169	0.176333	0.000000	0.000000	3.000000	60.000000	0.000000
14888.213742	-0.089002	0.593894	-0.008657	76.947685	31.277407	38.966770	0.533670	0.000000	-0.479056	0.000000	0.000000	0.000000	0.044586	0.053169	0.176333	0.000000	0.000000	3.000000	60.000000	0.000000
14888.217076	-0.089002	0.593894	-0.008657	76.891228	30.961145	38.608059	0.549907	0.000000	-0.432862	0.000000	0.000000	0.000000	0.044586	0.053169	0.176333	0.000000	0.000000	3.000000	60.000000	0.000000
14888.220409	-0.088939	0.594064	-0.007971	76.891228	30.961145	38.608059	0.549907	0.000000	-0.432862	0.000000	0.000000	0.000000	0.019007	0.051058	0.205775	0.000000	0.000000	3.000000	60.000000	0.000000
14888.223742	-0.088939	0.594064	-0.007971	76.891228	30.961145	38.608059	0.549907	0.000000	-0.432862	0.000000	0.000000	0.000000	0.019007	0.051058	0.205775	0.000000	0.000000	3.000000	60.000000	0.000000
14888.227076	-0.088924	0.594264	-0.007146	76.880318	30.702089	38.275749	0.549907	0.000000	-0.432862	0.000000	0.000000	0.000000	0.004272	0.060047	0.247529	0.000000	0.000000	3.000000	60.000000	0.000000
14888.230409	-0.088924	0.594264	-0.007146	76.880318	30.702089	38.275749	0.549907	0.000000	-0.432862	0.000000	0.000000	0.000000	0.004272	0.060047	0.247529	0.000000	0.000000	3.000000	60.000000	0.000000
14888.233742	-0.088924	0.594264	-0.007146	76.880318	30.702089	38.275749	0.549907	0.000000	-0.432862	0.000000	0.000000	0.000000	0.004272	0.060047	0.247529	0.000000	0.000000	3.000000	60.000000	0.000000
14888.237076	-0.089021	0.594468	-0.006096	76.882950	30.348385	37.827312	0.553787	0.000000	-0.357311	0.000000	0.000000	0.000000	-0.028882	0.061195	0.315086	0.000000	0.000000	3.000000	60.000000	0.000000
14888.240409	-0.089021	0.594468	-0.006096	76.882950	30.348385	37.827312	0.553787	0.000000	-0.357311	0.000000	0.000000	0.000000	-0.028882	0.061195	0.315086	0.000000	0.000000	3.000000	60.000000	0.000000
14888.243742	-0.089021	0.594468	-0.006096	76.882950	30.348385	37.827312	0.553787	0.000000	-0.357311	0.000000	0.000000	0.000000	-0.028882	0.061195	0.315086	0.000000	0.000000	3.000000	60.000000	0.000000
14888.247076	-0.089021	0.594468	-0.006096	76.893250	30.028175	37.420532	0.548973	0.000000	-0.304797	0.000000	0.000000	0.000000	-0.028882	0.061195	0.315086	0.000000	0.000000	3.000000	60.000000	0.000000
14888.250409	-0.089120	0.594603	-0.005139	76.893250	30.028175	37.420532	0.548973	0.000000	-0.304797	0.000000	0.000000	0.000000	-0.029879	0.040563	0.286972	0.000000	0.000000	3.000000	60.000000	0.000000
14888.253742	-0.089120	0.594603	-0.005139	76.893250	30.028175	37.420532	0.548973	0.000000	-0.304797	0.000000	0.000000	0.000000	-0.029879	0.040563	0.286972	0.000000	0.000000	3.000000	60.000000	0.000000
14888.257076	-0.089249	0.594734	-0.003917	76.903801	29.640575	36.924858	0.548973	0.000000	-0.304797	0.000000	0.000000	0.000000	-0.038740	0.039412	0.366585	0.000000	0.000000	3.000000	60.000000	0.000000
14888.260409	-0.089249	0.594734	-0.003917	76.903801	29.640575	36.924858	0.548973	0.000000	-0.304797	0.000000	0.000000	0.000000	-0.038740	0.039412	0.366585	0.000000	0.000000	3.000000	60.000000	0.000000
14888.263742	-0.089249	0.594734	-0.003917	76.903801	29.640575	36.924858	0.548973	0.000000	-0.304797	0.000000	0.000000	0.000000	-0.038740	0.039412	0.366585	0.000000	0.000000	3.000000	60.000000	0.000000
14888.267076	-0.089387	0.594843	-0.002534	76.922737	29.241119	36.402092	0.537537	0.000000	-0.195871	0.000000	0.000000	0.000000	-0.041366	0.032686	0.415035	0.000000	0.000000	3.000000	60.000000	0.000000
14888.270409	-0.089387	0.594843	-0.002534	76.922737	29.241119	36.402092	0.537537	0.000000	-0.195871	0.000000	0.000000	0.000000	-0.041366	0.032686	0.415035	0.000000	0.000000	3.000000	60.000000	0.000000
14888.273742	-0.089387	0.594843	-0.002534	76.922737	29.241119	36.402092	0.537537	0.000000	-0.195871	0.000000	0.000000	0.000000	-0.041366	0.032686	0.415035	0.000000	0.000000	3.000000	60.000000	0.000000
14888.277076	-0.089552	0.594910	-0.001010	76.954048	28.769629	35.786270	0.530642	0.000000	-0.126699	0.000000	0.000000	0.000000	-0.049410	0.020048	0.457250	0.000000	0.000000	3.000000	60.000000	0.000000
14888.280409	-0.089552	0.594910	-0.001010	76.954048	28.769629	35.786270	0.530642	0.000000	-0.126699	0.000000	0.000000	0.000000	-0.049410	0.020048	0.457250	0.000000	0.000000	3.000000	60.000000	0.000000
14888.283742	-0.089552	0.594910	-0.001010	76.954048	28.769629	35.786270	0.530642	0.000000	-0.126699	0.000000	0.000000	0.000000	-0.049410	0.020048	0.457250	0.000000	0.000000	3.000000	60.000000	0.000000
14888.287076	-0.089812	0.594952	0.000658	77.015701	28.173637	35.006439	0.522407	0.000000	-0.050490	0.000000	0.000000	0.000000	-0.077918	0.012693	0.500404	0.000000	0.000000	3.000000	60.000000	0.000000
14888.290409	-0.089812	0.594952	0.000658	77.015701	28.173637	35.006439	0.522407	0.000000	-0.050490	0.000000	0.000000	0.000000	-0.077918	0.012693	0.500404	0.000000	0.000000	3.000000	60.000000	0.000000
14888.293742	-0.089812	0.594952	0.000658	77.015701	28.173637	35.006439	0.522407	0.000000	-0.050490	0.000000	0.000000	0.000000	-0.077918	0.012693	0.500404	0.000000	0.000000	3.000000	60.000000	0.000000
14888.297076	-0.090159	0.594957	0.002430	77.117867	27.516977	34.128799	0.509421	0.000000	0.032911	0.000000	0.000000	0.000000	-0.104251	0.001388	0.531469	0.000000	0.000000	3.000000	60.000000	0.000000
14888.300409	-0.090159	0.594957	0.002430	77.117867	27.516977	34.128799	0.509421	0.000000	0.032911	0.000000	0.000000	0.000000	-0.104251	0.001388	0.531469	0.000000	0.000000	3.000000	60.000000	0.000000
14888.303742	-0.090159	0.594957	0.002430	77.117867	27.516977	34.128799	0.509421	0.000000	0.032911	0.000000	0.000000	0.000000	-0.104251	0.001388	0.531469	0.000000	0.000000	3.000000	60.000000	0.000000
14888.307076	-0.090550	0.594948	0.004306	77.276665	27.064915	33.440434	0.492046	0.000000	0.121489	0.000000	0.000000	0.000000	-0.117210	-0.002588	0.562750	0.000000	0.000000	3.000000	60.000000	0.000000
14888.310409	-0.090550	0.594948	0.004306	77.276665	27.064915	33.440434	0.492046	0.000000	0.121489	0.000000	0.000000	0.000000	-0.117210	-0.002588	0.562750	0.000000	0.000000	3.000000	60.000000	0.000000
14888.313742	-0.090550	0.594948	0.004306	77.276665	27.064915	33.440434	0.492046	0.000000	0.121489	0.000000	0.000000	0.000000	-0.117210	-0.002588	0.562750	0.000000	0.000000	3.000000	60.000000	0.000000
14888.317076	-0.090929	0.594895	0.006238	77.543579	27.349047	33.508156	0.472511	0.000000	0.215280	0.000000	0.000000	0.000000	-0.113752	-0.015980	0.579750	0.000000	0.000000	3.000000	60.000000	0.000000
14888.320409	-0.090929	0.594895	0.006238	77.543579	27.349047	33.508156	0.472511	0.000000	0.215280	0.000000	0.000000	0.000000	-0.113752	-0.015980	0.579750	0.000000	0.000000	3.000000	60.000000	0.000000
14888.323742	-0.090929	0.594895	0.006238	77.543579	27.349047	33.508156	0.472511	0.000000	0.215280	0.000000	0.000000	0.000000	-0.113752	-0.015980	0.579750	0.000000	0.000000	3.000000	60.000000	0.000000
14888.327076	-0.091317	0.594822	0.008215	77.943047	28.720064	34.705425	0.453552	0.000000	0.311905	0.000000	0.000000	0.000000	-0.116386	-0.021876	0.593197	0.000000	0.000000	3.000000	60.000000	0.000000
14888.330409	-0.091317	0.594822	0.008215	77.943047	28.720064	34.705425	0.453552	0.000000	0.311905	0.000000	0.000000	0.000000	-0.116386	-0.021876	0.593197	0.000000	0.000000	3.000000	60.000000	0.000000
14888.333742	-0.091317	0.594822	0.008215	77.943047	28.720064	34.705425	0.453552	0.000000	0.311905	0.000000	0.000000	0.000000	-0.116386	-0.021876	0.593197	0.000000	0.000000	3.000000	60.000000	0.000000
14888.337076	-0.091733	0.594710	0.010217	78.377663	30.860804	36.731083	0.434154	0.000000	0.410771	0.000000	0.000000	0.000000	-0.124727	-0.033588	0.600455	0.000000	0.000000	3.000000	60.000000	0.000000
14888.340409	-0.091733	0.594710	0.010217	78.377663	30.860804	36.731083	0.434154	0.000000	0.410771	0.000000	0.000000	0.000000	-0.124727	-0.033588	0.600455	0.000000	0.000000	3.000000	60.000000	0.000000
14888.343742	-0.091733	0.594710	0.010217	78.377663	30.860804	36.731083	0.434154	0.000000	0.410771	0.000000	0.000000	0.000000	-0.124727	-0.033588	0.600455	0.000000	0.000000	3.000000	60.000000	0.000000
14888.347076	-0.092231	0.594615	0.012282	78.777649	33.305500	39.099487	0.413366	0.000000	0.510847	0.000000	0.000000	0.000000	-0.149355	-0.028516	0.619502	0.000000	0.000000	3.000000	60.000000	0.000000
14888.350409	-0.092231	0.594615	0.012282	78.777649	33.305500	39.099487	0.413366	0.000000	0.510847	0.000000	0.000000	0.000000	-0.149355	-0.028516	0.619502	0.000000	0.000000	3.000000	60.000000	0.000000
14888.353742	-0.092231	0.594615	0.012282	78.777649	33.305500	39.099487	0.413366	0.000000	0.510847	0.000000	0.000000	0.000000	-0.149355	-0.028516	0.619502	0.000000	0.000000	3.000000	60.000000	0.000000
14888.357076	-0.092810	0.594492	0.014401	79.136024	35.852444	41.594330	0.388474	0.000000	0.614098	0.000000	0.000000	0.000000	-0.173728	-0.037074	0.635773	0.000000	0.000000	3.000000	60.000000	0.000000
14888.360409	-0.092810	0.594492	0.014401	79.136024	35.852444	41.594330	0.388474	0.000000	0.614098	0.000000	0.000000	0.000000	-0.173728	-0.037074	0.635773	0.000000	0.000000	3.000000	60.000000	0.000000
14888.363742	-0.092810	0.594492	0.014401	79.136024	35.852444	41.594330	0.388474	0.000000	0.614098	0.000000	0.000000	0.000000	-0.173728	-0.037074	0.635773	0.000000	0.000000	3.000000	60.000000	0.000000
14888.367076	-0.093388	0.594387	0.016510	79.448814	38.431042	44.129520	0.359519	0.000000	0.720060	0.000000	0.000000	0.000000	-0.173552	-0.031299	0.632621	0.000000	0.000000	3.000000	60.000000	0.000000
14888.370409	-0.093388	0.594387	0.016510	79.448814	38.431042	44.129520	0.359519	0.000000	0.720060	0.000000	0.000000	0.000000	-0.173552	-0.031299	0.632621	0.000000	0.000000	3.000000	60.000000	0.000000
14888.373742	-0.093388	0.594387	0.016510	79.448814	38.431042	44.129520	0.359519	0.000000	0.720060	0.000000	0.000000	0.000000	-0.173552	-0.031299	0.632621	0.000000	0.000000	3.000000	60.000000	0.000000
14888.377076	-0.093992	0.594250	0.018618	79.715508	40.969158	46.635429	0.330594	0.000000	0.825497	0.000000	0.000000	0.000000	-0.181017	-0.041297	0.632536	0.000000	0.000000	3.000000	60.000000	0.000000
14888.380409	-0.093992	0.594250	0.018618	79.715508	40.969158	46.635429	0.330594	0.000000	0.825497	0.000000	0.000000	0.000000	-0.181017	-0.041297	0.632536	0.000000	0.000000	3.000000	60.000000	0.000000
14888.383742	-0.093992	0.594250	0.018618	79.715508	40.969158	46.635429	0.330594	0.000000	0.825497	0.000000	0.000000	0.000000	-0.181017	-0.041297	0.632536	0.000000	0.000000	3.000000	60.000000	0.000000
14888.387076	-0.094561	0.594102	0.020665	79.947594	43.457069	49.092602	0.300424	0.000000	0.930919	0.000000	0.000000	0.000000	-0.170809	-0.044467	0.614117	0.000000	0.000000	3.000000	60.000000	0.000000
14888.390409	-0.094561	0.594102	0.020665	79.947594	43.457069	49.092602	0.300424	0.000000	0.930919	0.000000	0.000000	0.000000	-0.170809	-0.044467	0.614117	0.000000	0.000000	3.000000	60.000000	0.000000
14888.393742	-0.094561	0.594102	0.020665	79.947594	43.457069	49.092602	0.300424	0.000000	0.930919	0.000000	0.000000	0.000000	-0.170809	-0.044467	0.614117	0.000000	0.000000	3.000000	60.000000	0.000000
14888.397076	-0.095111	0.593932	0.022608	80.150085	45.872536	51.474911	0.271956	0.000000	1.033272	0.000000	0.000000	0.000000	-0.165003	-0.050844	0.582666	0.000000	0.000000	3.000000	60.000000	0.000000
14888.400409	-0.095111	0.593932	0.022608	80.150085	45.872536	51.474911	0.271956	0.000000	1.033272	0.000000	0.000000	0.000000	-0.165003	-0.050844	0.582666	0.000000	0.000000	3.000000	60.000000	0.000000
14888.403742	-0.095111	0.593932	0.022608	80.150085	45.872536	51.474911	0.271956	0.000000	1.033272	0.000000	0.000000	0.000000	-0.165003	-0.050844	0.582666	0.000000	0.000000	3.000000	60.000000	0.000000
14888.407076	-0.095668	0.593761	0.024457	80.330452	48.264801	53.832901	0.244455	0.000000	1.130383	0.000000	0.000000	0.000000	-0.167001	-0.051332	0.554748	0.000000	0.000000	3.000000	60.000000	0.000000
14888.410409	-0.095668	0.593761	0.024457	80.330452	48.264801	53.832901	0.244455	0.000000	1.130383	0.000000	0.000000	0.000000	-0.167001	-0.051332	0.554748	0.000000	0.000000	3.000000	60.000000	0.000000
14888.413742	-0.095668	0.593761	0.024457	80.330452	48.264801	53.832901	0.244455	0.000000	1.130383	0.000000	0.000000	0.000000	-0.167001	-0.051332	0.554748	0.000000	0.000000	3.000000	60.000000	0.000000
14888.417076	-0.096176	0.593605	0.026176	80.489426	50.574867	56.109306	0.216622	0.000000	1.222841	0.000000	0.000000	0.000000	-0.152520	-0.046796	0.515703	0.000000	0.000000	3.000000	60.000000	0.000000
14888.420409	-0.096176	0.593605	0.026176	80.489426	50.574867	56.109306	0.216622	0.000000	1.222841	0.000000	0.000000	0.000000	-0.152520	-0.046796	0.515703	0.000000	0.000000	3.000000	60.000000	0.000000
14888.423742	-0.096176	0.593605	0.026176	80.489426	50.574867	56.109306	0.216622	0.000000	1.222841	0.000000	0.000000	0.000000	-0.152520	-0.046796	0.515703	0.000000	0.000000	3.000000	60.000000	0.000000
14888.427076	-0.096660	0.593438	0.027768	80.649933	52.805164	58.281109	0.191202	0.000000	1.308792	0.000000	0.000000	0.000000	-0.145295	-0.050043	0.477634	0.000000	0.000000	3.000000	60.000000	0.000000
14888.430409	-0.096660	0.593438	0.027768	80.649933	52.805164	58.281109	0.191202	0.000000	1.308792	0.000000	0.000000	0.000000	-0.145295	-0.050043	0.477634	0.000000	0.000000	3.000000	60.000000	0.000000
14888.433742	-0.096660	0.593438	0.027768	80.649933	52.805164	58.281109	0.191202	0.000000	1.308792	0.000000	0.000000	0.000000	-0.145295	-0.050043	0.477634	0.000000	0.000000	3.000000	60.000000	0.000000
14888.437076	-0.097093	0.593270	0.029215	80.825920	54.864292	60.248917	0.166986	0.000000	1.388397	0.000000	0.000000	0.000000	-0.129742	-0.050585	0.434117	0.000000	0.000000	3.000000	60.000000	0.000000
14888.440409	-0.097093	0.593270	0.029215	80.825920	54.864292	60.248917	0.166986	0.000000	1.388397	0.000000	0.000000	0.000000	-0.129742	-0.050585	0.434117	0.000000	0.000000	3.000000	60.000000	0.000000
14888.443742	-0.097093	0.593270	0.029215	80.825920	54.864292	60.248917	0.166986	0.000000	1.388397	0.000000	0.000000	0.000000	-0.129742	-0.050585	0.434117	0.000000	0.000000	3.000000	60.000000	0.000000
14888.447076	-0.097544	0.593105	0.030633	81.042068	56.826412	62.073299	0.145363	0.000000	1.460750	0.000000	0.000000	0.000000	-0.135460	-0.049217	0.425282	0.000000	0.000000	3.000000	60.000000	0.000000
14888.450409	-0.097544	0.593105	0.030633	81.042068	56.826412	62.073299	0.145363	0.000000	1.460750	0.000000	0.000000	0.000000	-0.135460	-0.049217	0.425282	0.000000	0.000000	3.000000	60.000000	0.000000
14888.453742	-0.097544	0.593105	0.030633	81.042068	56.826412	62.073299	0.145363	0.000000	1.460750	0.000000	0.000000	0.000000	-0.135460	-0.049217	0.425282	0.000000	0.000000	3.000000	60.000000	0.000000
14888.457076	-0.097873	0.592977	0.031671	81.204643	58.253174	63.389164	0.122786	0.000000	1.531630	0.000000	0.000000	0.000000	-0.098469	-0.038625	0.311397	0.000000	0.000000	3.000000	60.000000	0.000000
14888.460409	-0.097873	0.592977	0.031671	81.204643	58.253174	63.389164	0.122786	0.000000	1.531630	0.000000	0.000000	0.000000	-0.098469	-0.038625	0.311397	0.000000	0.000000	3.000000	60.000000	0.000000
14888.463742	-0.097873	0.592977	0.031671	81.204643	58.253174	63.389164	0.122786	0.000000	1.531630	0.000000	0.000000	0.000000	-0.098469	-0.038625	0.311397	0.000000	0.000000	3.000000	60.000000	0.000000
14888.467076	-0.098204	0.592824	0.032844	81.351669	59.786785	64.822372	0.106374	0.000000	1.583530	0.000000	0.000000	0.000000	-0.099496	-0.045832	0.351951	0.000000	0.000000	3.000000	60.000000	0.000000
14888.470409	-0.098204	0.592824	0.032844	81.351669	59.786785	64.822372	0.106374	0.000000	1.583530	0.000000	0.000000	0.000000	-0.099496	-0.045832	0.351951	0.000000	0.000000	3.000000	60.000000	0.000000
14888.473742	-0.098204	0.592824	0.032844	81.351669	59.786785	64.822372	0.106374	0.000000	1.583530	0.000000	0.000000	0.000000	-0.099496	-0.045832	0.351951	0.000000	0.000000	3.000000	60.000000	0.000000
14888.477076	-0.098204	0.592824	0.032844	81.421631	60.854862	65.840424	0.089792	0.000000	1.642188	0.000000	0.000000	0.000000	-0.099496	-0.045832	0.351951	0.000000	0.000000	3.000000	60.000000	0.000000
14888.480409	-0.098423	0.592665	0.033692	81.421631	60.854862	65.840424	0.089792	0.000000	1.642188	0.000000	0.000000	0.000000	-0.065535	-0.047720	0.254458	0.000000	0.000000	3.000000	60.000000	0.000000
14888.483742	-0.098423	0.592665	0.033692	81.421631	60.854862	65.840424	0.089792	0.000000	1.642188	0.000000	0.000000	0.000000	-0.065535	-0.047720	0.254458	0.000000	0.000000	3.000000	60.000000	0.000000
14888.487076	-0.098591	0.592444	0.034653	81.454910	61.943035	66.908005	0.089792	0.000000	1.642188	0.000000	0.000000	0.000000	-0.050534	-0.066352	0.288377	0.000000	0.000000	3.000000	60.000000	0.000000
14888.490409	-0.098591	0.592444	0.034653	81.454910	61.943035	66.908005	0.089792	0.000000	1.642188	0.000000	0.000000	0.000000	-0.050534	-0.066352	0.288377	0.000000	0.000000	3.000000	60.000000	0.000000
14888.493742	-0.098591	0.592444	0.034653	81.454910	61.943035	66.908005	0.089792	0.000000	1.642188	0.000000	0.000000	0.000000	-0.050534	-0.066352	0.288377	0.000000	0.000000	3.000000	60.000000	0.000000
14888.497076	-0.098591	0.592444	0.034653	81.474350	62.625645	67.571884	0.070447	0.000000	1.732661	0.000000	0.000000	0.000000	-0.050534	-0.066352	0.288377	0.000000	0.000000	3.000000	60.000000	0.000000
14888.500409	-0.098660	0.592193	0.035359	81.474350	62.625645	67.571884	0.070447	0.000000	1.732661	0.000000	0.000000	0.000000	-0.020580	-0.075342	0.211882	0.000000	0.000000	3.000000	60.000000	0.000000
14888.503742	-0.098660	0.592193	0.035359	81.474350	62.625645	67.571884	0.070447	0.000000	1.732661	0.000000	0.000000	0.000000	-0.020580	-0.075342	0.211882	0.000000	0.000000	3.000000	60.000000	0.000000
14888.507076	-0.098673	0.591856	0.036034	81.501114	63.086449	68.001518	0.070447	0.000000	1.732661	0.000000	0.000000	0.000000	-0.004034	-0.101082	0.202489	0.000000	0.000000	3.000000	60.000000	0.000000
14888.510409	-0.098673	0.591856	0.036034	81.501114	63.086449	68.001518	0.070447	0.000000	1.732661	0.000000	0.000000	0.000000	-0.004034	-0.101082	0.202489	0.000000	0.000000	3.000000	60.000000	0.000000
14888.513742	-0.098673	0.591856	0.036034	81.501114	63.086449	68.001518	0.070447	0.000000	1.732661	0.000000	0.000000	0.000000	-0.004034	-0.101082	0.202489	0.000000	0.000000	3.000000	60.000000	0.000000
14888.517076	-0.098673	0.591856	0.036034	81.536331	63.336857	68.219604	0.066344	0.000000	1.801723	0.000000	0.000000	0.000000	-0.004034	-0.101082	0.202489	0.000000	0.000000	3.000000	60.000000	0.000000
14888.520409	-0.098663	0.591412	0.036591	81.536331	63.336857	68.219604	0.066344	0.000000	1.801723	0.000000	0.000000	0.000000	0.003173	-0.133189	0.166925	0.000000	0.000000	3.000000	60.000000	0.000000
14888.523742	-0.098663	0.591412	0.036591	81.536331	63.336857	68.219604	0.066344	0.000000	1.801723	0.000000	0.000000	0.000000	0.003173	-0.133189	0.166925	0.000000	0.000000	3.000000	60.000000	0.000000
14888.527076	-0.098678	0.590880	0.037035	81.587067	63.595371	68.435081	0.066344	0.000000	1.801723	0.000000	0.000000	0.000000	-0.004668	-0.159493	0.133258	0.000000	0.000000	3.000000	60.000000	0.000000
14888.530409	-0.098678	0.590880	0.037035	81.587067	63.595371	68.435081	0.066344	0.000000	1.801723	0.000000	0.000000	0.000000	-0.004668	-0.159493	0.133258	0.000000	0.000000	3.000000	60.000000	0.000000
14888.533742	-0.098678	0.590880	0.037035	81.587067	63.595371	68.435081	0.066344	0.000000	1.801723	0.000000	0.000000	0.000000	-0.004668	-0.159493	0.133258	0.000000	0.000000	3.000000	60.000000	0.000000
14888.537076	-0.098678	0.590880	0.037035	81.650093	63.949127	68.741913	0.066095	0.000000	1.851753	0.000000	0.000000	0.000000	-0.004668	-0.159493	0.133258	0.000000	0.000000	3.000000	60.000000	0.000000
14888.540409	-0.098676	0.590280	0.037392	81.650093	63.949127	68.741913	0.066095	0.000000	1.851753	0.000000	0.000000	0.000000	0.000585	-0.180020	0.107113	0.000000	0.000000	3.000000	60.000000	0.000000
14888.543742	-0.098676	0.590280	0.037392	81.650093	63.949127	68.741913	0.066095	0.000000	1.851753	0.000000	0.000000	0.000000	0.000585	-0.180020	0.107113	0.000000	0.000000	3.000000	60.000000	0.000000
14888.547076	-0.098656	0.589538	0.037660	81.714874	64.456726	69.207161	0.066095	0.000000	1.851753	0.000000	0.000000	0.000000	0.005946	-0.222665	0.080384	0.000000	0.000000	3.000000	60.000000	0.000000
14888.550409	-0.098656	0.589538	0.037660	81.714874	64.456726	69.207161	0.066095	0.000000	1.851753	0.000000	0.000000	0.000000	0.005946	-0.222665	0.080384	0.000000	0.000000	3.000000	60.000000	0.000000
14888.553742	-0.098656	0.589538	0.037660	81.714874	64.456726	69.207161	0.066095	0.000000	1.851753	0.000000	0.000000	0.000000	0.005946	-0.222665	0.080384	0.000000	0.000000	3.000000	60.000000	0.000000
14888.557076	-0.098656	0.589538	0.037660	81.758018	65.078079	69.805771	0.067184	0.000000	1.883003	0.000000	0.000000	0.000000	0.005946	-0.222665	0.080384	0.000000	0.000000	3.000000	60.000000	0.000000
14888.560409	-0.098569	0.588709	0.037834	81.758018	65.078079	69.805771	0.067184	0.000000	1.883003	0.000000	0.000000	0.000000	0.026269	-0.248681	0.052056	0.000000	0.000000	3.000000	60.000000	0.000000
14888.563742	-0.098569	0.588709	0.037834	81.758018	65.078079	69.805771	0.067184	0.000000	1.883003	0.000000	0.000000	0.000000	0.026269	-0.248681	0.052056	0.000000	0.000000	3.000000	60.000000	0.000000
14888.567076	-0.098479	0.587759	0.037995	81.783867	65.849976	70.571960	0.067184	0.000000	1.883003	0.000000	0.000000	0.000000	0.027027	-0.284917	0.048362	0.000000	0.000000	3.000000	60.000000	0.000000
14888.570409	-0.098479	0.587759	0.037995	81.783867	65.849976	70.571960	0.067184	0.000000	1.883003	0.000000	0.000000	0.000000	0.027027	-0.284917	0.048362	0.000000	0.000000	3.000000	60.000000	0.000000
14888.573742	-0.098479	0.587759	0.037995	81.783867	65.849976	70.571960	0.067184	0.000000	1.883003	0.000000	0.000000	0.000000	0.027027	-0.284917	0.048362	0.000000	0.000000	3.000000	60.000000	0.000000
14888.577076	-0.098354	0.586605	0.038107	81.813332	66.783325	71.498795	0.076066	0.000000	1.899739	0.000000	0.000000	0.000000	0.037328	-0.346357	0.033518	0.000000	0.000000	3.000000	60.000000	0.000000
14888.580409	-0.098354	0.586605	0.038107	81.813332	66.783325	71.498795	0.076066	0.000000	1.899739	0.000000	0.000000	0.000000	0.037328	-0.346357	0.033518	0.000000	0.000000	3.000000	60.000000	0.000000
14888.583742	-0.098354	0.586605	0.038107	81.813332	66.783325	71.498795	0.076066	0.000000	1.899739	0.000000	0.000000	0.000000	0.037328	-0.346357	0.033518	0.000000	0.000000	3.000000	60.000000	0.000000
14888.587076	-0.098238	0.585578	0.038138	81.837303	67.673157	72.385559	0.082287	0.000000	1.905325	0.000000	0.000000	0.000000	0.034811	-0.307941	0.009302	0.000000	0.000000	3.000000	60.000000	0.000000
14888.590409	-0.098238	0.585578	0.038138	81.837303	67.673157	72.385559	0.082287	0.000000	1.905325	0.000000	0.000000	0.000000	0.034811	-0.307941	0.009302	0.000000	0.000000	3.000000	60.000000	0.000000
14888.593742	-0.098238	0.585578	0.038138	81.837303	67.673157	72.385559	0.082287	0.000000	1.905325	0.000000	0.000000	0.000000	0.034811	-0.307941	0.009302	0.000000	0.000000	3.000000	60.000000	0.000000
14888.597076	-0.098113	0.584320	0.038120	81.865662	68.714966	73.422508	0.088089	0.000000	1.906875	0.000000	0.000000	0.000000	0.037704	-0.377423	-0.005287	0.000000	0.000000	3.000000	60.000000	0.000000
14888.600409	-0.098113	0.584320	0.038120	81.865662	68.714966	73.422508	0.088089	0.000000	1.906875	0.000000	0.000000	0.000000	0.037704	-0.377423	-0.005287	0.000000	0.000000	3.000000	60.000000	0.000000
14888.603742	-0.098113	0.584320	0.038120	81.865662	68.714966	73.422508	0.088089	0.000000	1.906875	0.000000	0.000000	0.000000	0.037704	-0.377423	-0.005287	0.000000	0.000000	3.000000	60.000000	0.000000
14888.607076	-0.098008	0.583017	0.038085	81.887772	69.479507	74.194817	0.094373	0.000000	1.905994	0.000000	0.000000	0.000000	0.031393	-0.391058	-0.010473	0.000000	0.000000	3.000000	60.000000	0.000000
14888.610409	-0.098008	0.583017	0.038085	81.887772	69.479507	74.194817	0.094373	0.000000	1.905994	0.000000	0.000000	0.000000	0.031393	-0.391058	-0.010473	0.000000	0.000000	3.000000	60.000000	0.000000
14888.613742	-0.098008	0.583017	0.038085	81.887772	69.479507	74.194817	0.094373	0.000000	1.905994	0.000000	0.000000	0.000000	0.031393	-0.391058	-0.010473	0.000000	0.000000	3.000000	60.000000	0.000000
14888.617076	-0.097897	0.581649	0.038021	81.887634	69.495865	74.244873	0.099606	0.000000	1.904249	0.000000	0.000000	0.000000	0.033119	-0.410258	-0.019239	0.000000	0.000000	3.000000	60.000000	0.000000
14888.620409	-0.097897	0.581649	0.038021	81.887634	69.495865	74.244873	0.099606	0.000000	1.904249	0.000000	0.000000	0.000000	0.033119	-0.410258	-0.019239	0.000000	0.000000	3.000000	60.000000	0.000000
14888.623742	-0.097897	0.581649	0.038021	81.887634	69.495865	74.244873	0.099606	0.000000	1.904249	0.000000	0.000000	0.000000	0.033119	-0.410258	-0.019239	0.000000	0.000000	3.000000	60.000000	0.000000
14888.627076	-0.097780	0.580245	0.037920	81.842888	68.790390	73.621124	0.105125	0.000000	1.901042	0.000000	0.000000	0.000000	0.035266	-0.421112	-0.030150	0.000000	0.000000	3.000000	60.000000	0.000000
14888.630409	-0.097780	0.580245	0.037920	81.842888	68.790390	73.621124	0.105125	0.000000	1.901042	0.000000	0.000000	0.000000	0.035266	-0.421112	-0.030150	0.000000	0.000000	3.000000	60.000000	0.000000
14888.633742	-0.097780	0.580245	0.037920	81.842888	68.790390	73.621124	0.105125	0.000000	1.901042	0.000000	0.000000	0.000000	0.035266	-0.421112	-0.030150	0.000000	0.000000	3.000000	60.000000	0.000000
14888.637076	-0.097671	0.578825	0.037862	81.742882	67.445557	72.405861	0.111003	0.000000	1.896017	0.000000	0.000000	0.000000	0.032780	-0.426073	-0.017629	0.000000	0.000000	3.000000	60.000000	0.000000
14888.640409	-0.097671	0.578825	0.037862	81.742882	67.445557	72.405861	0.111003	0.000000	1.896017	0.000000	0.000000	0.000000	0.032780	-0.426073	-0.017629	0.000000	0.000000	3.000000	60.000000	0.000000
14888.643742	-0.097671	0.578825	0.037862	81.742882	67.445557	72.405861	0.111003	0.000000	1.896017	0.000000	0.000000	0.000000	0.032780	-0.426073	-0.017629	0.000000	0.000000	3.000000	60.000000	0.000000
14888.647076	-0.097529	0.577397	0.037764	81.614441	65.593086	70.707581	0.116467	0.000000	1.893079	0.000000	0.000000	0.000000	0.042381	-0.428553	-0.029241	0.000000	0.000000	3.000000	60.000000	0.000000
14888.650409	-0.097529	0.577397	0.037764	81.614441	65.593086	70.707581	0.116467	0.000000	1.893079	0.000000	0.000000	0.000000	0.042381	-0.428553	-0.029241	0.000000	0.000000	3.000000	60.000000	0.000000
14888.653742	-0.097529	0.577397	0.037764	81.614441	65.593086	70.707581	0.116467	0.000000	1.893079	0.000000	0.000000	0.000000	0.042381	-0.428553	-0.029241	0.000000	0.000000	3.000000	60.000000	0.000000
14888.657076	-0.097387	0.575969	0.037662	81.481979	63.555397	68.821587	0.123530	0.000000	1.888205	0.000000	0.000000	0.000000	0.042611	-0.428127	-0.030491	0.000000	0.000000	3.000000	60.000000	0.000000
14888.660409	-0.097387	0.575969	0.037662	81.481979	63.555397	68.821587	0.123530	0.000000	1.888205	0.000000	0.000000	0.000000	0.042611	-0.428127	-0.030491	0.000000	0.000000	3.000000	60.000000	0.000000
14888.663742	-0.097387	0.575969	0.037662	81.481979	63.555397	68.821587	0.123530	0.000000	1.888205	0.000000	0.000000	0.000000	0.042611	-0.428127	-0.030491	0.000000	0.000000	3.000000	60.000000	0.000000
14888.667076	-0.097201	0.574562	0.037582	81.349350	61.582081	66.989944	0.130632	0.000000	1.883123	0.000000	0.000000	0.000000	0.055954	-0.422161	-0.024009	0.000000	0.000000	3.000000	60.000000	0.000000
14888.670409	-0.097201	0.574562	0.037582	81.349350	61.582081	66.989944	0.130632	0.000000	1.883123	0.000000	0.000000	0.000000	0.055954	-0.422161	-0.024009	0.000000	0.000000	3.000000	60.000000	0.000000
14888.673742	-0.097201	0.574562	0.037582	81.349350	61.582081	66.989944	0.130632	0.000000	1.883123	0.000000	0.000000	0.000000	0.055954	-0.422161	-0.024009	0.000000	0.000000	3.000000	60.000000	0.000000
14888.677076	-0.097005	0.573175	0.037453	81.231369	59.747997	65.275429	0.139958	0.000000	1.879122	0.000000	0.000000	0.000000	0.058854	-0.416252	-0.038912	0.000000	0.000000	3.000000	60.000000	0.000000
14888.680409	-0.097005	0.573175	0.037453	81.231369	59.747997	65.275429	0.139958	0.000000	1.879122	0.000000	0.000000	0.000000	0.058854	-0.416252	-0.038912	0.000000	0.000000	3.000000	60.000000	0.000000
14888.683742	-0.097005	0.573175	0.037453	81.231369	59.747997	65.275429	0.139958	0.000000	1.879122	0.000000	0.000000	0.000000	0.058854	-0.416252	-0.038912	0.000000	0.000000	3.000000	60.000000	0.000000
14888.687076	-0.096841	0.571844	0.037364	81.141312	58.176853	63.793236	0.149767	0.000000	1.872637	0.000000	0.000000	0.000000	0.049079	-0.399290	-0.026508	0.000000	0.000000	3.000000	60.000000	0.000000
14888.690409	-0.096841	0.571844	0.037364	81.141312	58.176853	63.793236	0.149767	0.000000	1.872637	0.000000	0.000000	0.000000	0.049079	-0.399290	-0.026508	0.000000	0.000000	3.000000	60.000000	0.000000
14888.693742	-0.096841	0.571844	0.037364	81.141312	58.176853	63.793236	0.149767	0.000000	1.872637	0.000000	0.000000	0.000000	0.049079	-0.399290	-0.026508	0.000000	0.000000	3.000000	60.000000	0.000000
14888.697076	-0.096695	0.570551	0.037239	81.080688	56.826096	62.505909	0.157947	0.000000	1.868219	0.000000	0.000000	0.000000	0.043923	-0.387889	-0.037628	0.000000	0.000000	3.000000	60.000000	0.000000
14888.700409	-0.096695	0.570551	0.037239	81.080688	56.826096	62.505909	0.157947	0.000000	1.868219	0.000000	0.000000	0.000000	0.043923	-0.387889	-0.037628	0.000000	0.000000	3.000000	60.000000	0.000000
14888.703742	-0.096695	0.570551	0.037239	81.080688	56.826096	62.505909	0.157947	0.000000	1.868219	0.000000	0.000000	0.000000	0.043923	-0.387889	-0.037628	0.000000	0.000000	3.000000	60.000000	0.000000
14888.707076	-0.096599	0.569351	0.037122	81.031868	55.716873	61.452816	0.165267	0.000000	1.861947	0.000000	0.000000	0.000000	0.028763	-0.360027	-0.034968	0.000000	0.000000	3.000000	60.000000	0.000000
14888.710409	-0.096599	0.569351	0.037122	81.031868	55.716873	61.452816	0.165267	0.000000	1.861947	0.000000	0.000000	0.000000	0.028763	-0.360027	-0.034968	0.000000	0.000000	3.000000	60.000000	0.000000
14888.713742	-0.096599	0.569351	0.037122	81.031868	55.716873	61.452816	0.165267	0.000000	1.861947	0.000000	0.000000	0.000000	0.028763	-0.360027	-0.034968	0.000000	0.000000	3.000000	60.000000	0.000000
14888.717076	-0.096558	0.568234	0.037038	80.985916	54.936680	60.735226	0.170061	0.000000	1.856119	0.000000	0.000000	0.000000	0.012244	-0.335086	-0.025271	0.000000	0.000000	3.000000	60.000000	0.000000
14888.720409	-0.096558	0.568234	0.037038	80.985916	54.936680	60.735226	0.170061	0.000000	1.856119	0.000000	0.000000	0.000000	0.012244	-0.335086	-0.025271	0.000000	0.000000	3.000000	60.000000	0.000000
14888.723742	-0.096558	0.568234	0.037038	80.985916	54.936680	60.735226	0.170061	0.000000	1.856119	0.000000	0.000000	0.000000	0.012244	-0.335086	-0.025271	0.000000	0.000000	3.000000	60.000000	0.000000
14888.727076	-0.096525	0.567200	0.036996	80.923340	54.513371	60.399193	0.172102	0.000000	1.851907	0.000000	0.000000	0.000000	0.009778	-0.310243	-0.012642	0.000000	0.000000	3.000000	60.000000	0.000000
14888.730409	-0.096525	0.567200	0.036996	80.923340	54.513371	60.399193	0.172102	0.000000	1.851907	0.000000	0.000000	0.000000	0.009778	-0.310243	-0.012642	0.000000	0.000000	3.000000	60.000000	0.000000
14888.733742	-0.096525	0.567200	0.036996	80.923340	54.513371	60.399193	0.172102	0.000000	1.851907	0.000000	0.000000	0.000000	0.009778	-0.310243	-0.012642	0.000000	0.000000	3.000000	60.000000	0.000000
14888.737076	-0.096525	0.567200	0.036996	80.838890	54.425194	60.430229	0.173731	0.000000	1.849800	0.000000	0.000000	0.000000	0.009778	-0.310243	-0.012642	0.000000	0.000000	3.000000	60.000000	0.000000
14888.740409	-0.096523	0.566276	0.036986	80.838890	54.425194	60.430229	0.173731	0.000000	1.849800	0.000000	0.000000	0.000000	0.000582	-0.277240	-0.002981	0.000000	0.000000	3.000000	60.000000	0.000000
14888.743742	-0.096523	0.566276	0.036986	80.838890	54.425194	60.430229	0.173731	0.000000	1.849800	0.000000	0.000000	0.000000	0.000582	-0.277240	-0.002981	0.000000	0.000000	3.000000	60.000000	0.000000
14888.747076	-0.096524	0.565370	0.036991	80.747192	54.699333	60.841999	0.173731	0.000000	1.849800	0.000000	0.000000	0.000000	-0.000310	-0.271699	0.001582	0.000000	0.000000	3.000000	60.000000	0.000000
14888.750409	-0.096524	0.565370	0.036991	80.747192	54.699333	60.841999	0.173731	0.000000	1.849800	0.000000	0.000000	0.000000	-0.000310	-0.271699	0.001582	0.000000	0.000000	3.000000	60.000000	0.000000
14888.753742	-0.096524	0.565370	0.036991	80.747192	54.699333	60.841999	0.173731	0.000000	1.849800	0.000000	0.000000	0.000000	-0.000310	-0.271699	0.001582	0.000000	0.000000	3.000000	60.000000	0.000000
14888.757076	-0.096524	0.565370	0.036991	80.682045	55.136227	61.384254	0.173777	0.000000	1.849567	0.000000	0.000000	0.000000	-0.000310	-0.271699	0.001582	0.000000	0.000000	3.000000	60.000000	0.000000
14888.760409	-0.096538	0.564738	0.037062	80.682045	55.136227	61.384254	0.173777	0.000000	1.849567	0.000000	0.000000	0.000000	-0.004142	-0.189579	0.021209	0.000000	0.000000	3.000000	60.000000	0.000000
14888.763742	-0.096538	0.564738	0.037062	80.682045	55.136227	61.384254	0.173777	0.000000	1.849567	0.000000	0.000000	0.000000	-0.004142	-0.189579	0.021209	0.000000	0.000000	3.000000	60.000000	0.000000
14888.767076	-0.096554	0.564151	0.037143	80.635902	55.638462	61.971085	0.173777	0.000000	1.849567	0.000000	0.000000	0.000000	-0.004754	-0.175928	0.024338	0.000000	0.000000	3.000000	60.000000	0.000000
14888.770409	-0.096554	0.564151	0.037143	80.635902	55.638462	61.971085	0.173777	0.000000	1.849567	0.000000	0.000000	0.000000	-0.004754	-0.175928	0.024338	0.000000	0.000000	3.000000	60.000000	0.000000
14888.773742	-0.096554	0.564151	0.037143	80.635902	55.638462	61.971085	0.173777	0.000000	1.849567	0.000000	0.000000	0.000000	-0.004754	-0.175928	0.024338	0.000000	0.000000	3.000000	60.000000	0.000000
14888.777076	-0.096554	0.564151	0.037143	80.621407	55.986984	62.364414	0.172294	0.000000	1.857158	0.000000	0.000000	0.000000	-0.004754	-0.175928	0.024338	0.000000	0.000000	3.000000	60.000000	0.000000
14888.780409	-0.096609	0.563683	0.037298	80.621407	55.986984	62.364414	0.172294	0.000000	1.857158	0.000000	0.000000	0.000000	-0.016392	-0.140636	0.046500	0.000000	0.000000	3.000000	60.000000	0.000000
14888.783742	-0.096609	0.563683	0.037298	80.621407	55.986984	62.364414	0.172294	0.000000	1.857158	0.000000	0.000000	0.000000	-0.016392	-0.140636	0.046500	0.000000	0.000000	3.000000	60.000000	0.000000
14888.787076	-0.096609	0.563683	0.037298	80.628624	56.185768	62.575153	0.172294	0.000000	1.857158	0.000000	0.000000	0.000000	-0.016392	-0.140636	0.046500	0.000000	0.000000	3.000000	60.000000	0.000000
14888.790409	-0.096609	0.563683	0.037298	80.628624	56.185768	62.575153	0.172294	0.000000	1.857158	0.000000	0.000000	0.000000	-0.016392	-0.140636	0.046500	0.000000	0.000000	3.000000	60.000000	0.000000
14888.793742	-0.096662	0.563342	0.037447	80.628624	56.185768	62.575153	0.172294	0.000000	1.857158	0.000000	0.000000	0.000000	-0.016033	-0.102245	0.044639	0.000000	0.000000	3.000000	60.000000	0.000000
14888.797076	-0.096727	0.563128	0.037652	80.634689	56.270588	62.663879	0.169562	0.000000	1.864908	0.000000	0.000000	0.000000	-0.019343	-0.064178	0.061540	0.000000	0.000000	3.000000	60.000000	0.000000
14888.800409	-0.096727	0.563128	0.037652	80.634689	56.270588	62.663879	0.169562	0.000000	1.864908	0.000000	0.000000	0.000000	-0.019343	-0.064178	0.061540	0.000000	0.000000	3.000000	60.000000	0.000000
14888.803742	-0.096727	0.563128	0.037652	80.634689	56.270588	62.663879	0.169562	0.000000	1.864908	0.000000	0.000000	0.000000	-0.019343	-0.064178	0.061540	0.000000	0.000000	3.000000	60.000000	0.000000
14888.807076	-0.096727	0.563128	0.037652	80.635864	56.282619	62.681583	0.163666	0.000000	1.882605	0.000000	0.000000	0.000000	-0.019343	-0.064178	0.061540	0.000000	0.000000	3.000000	60.000000	0.000000
14888.810409	-0.096818	0.563033	0.037869	80.635864	56.282619	62.681583	0.163666	0.000000	1.882605	0.000000	0.000000	0.000000	-0.027385	-0.028603	0.065212	0.000000	0.000000	3.000000	60.000000	0.000000
14888.813742	-0.096818	0.563033	0.037869	80.635864	56.282619	62.681583	0.163666	0.000000	1.882605	0.000000	0.000000	0.000000	-0.027385	-0.028603	0.065212	0.000000	0.000000	3.000000	60.000000	0.000000
14888.817076	-0.096818	0.563033	0.037869	80.631073	56.207188	62.610645	0.163666	0.000000	1.882605	0.000000	0.000000	0.000000	-0.027385	-0.028603	0.065212	0.000000	0.000000	3.000000	60.000000	0.000000
14888.820409	-0.096818	0.563033	0.037869	80.631073	56.207188	62.610645	0.163666	0.000000	1.882605	0.000000	0.000000	0.000000	-0.027385	-0.028603	0.065212	0.000000	0.000000	3.000000	60.000000	0.000000
14888.823742	-0.096905	0.563047	0.038064	80.631073	56.207188	62.610645	0.163666	0.000000	1.882605	0.000000	0.000000	0.000000	-0.026065	0.004439	0.058387	0.000000	0.000000	3.000000	60.000000	0.000000
14888.827076	-0.096905	0.563047	0.038064	80.621368	56.056427	62.468868	0.159102	0.000000	1.893474	0.000000	0.000000	0.000000	-0.026065	0.004439	0.058387	0.000000	0.000000	3.000000	60.000000	0.000000
14888.830409	-0.096905	0.563047	0.038064	80.621368	56.056427	62.468868	0.159102	0.000000	1.893474	0.000000	0.000000	0.000000	-0.026065	0.004439	0.058387	0.000000	0.000000	3.000000	60.000000	0.000000
14888.833742	-0.096905	0.563047	0.038064	80.621368	56.056427	62.468868	0.159102	0.000000	1.893474	0.000000	0.000000	0.000000	-0.026065	0.004439	0.058387	0.000000	0.000000	3.000000	60.000000	0.000000
14888.837076	-0.097181	0.563388	0.038474	80.606712	55.836361	62.256847	0.154758	0.000000	1.903205	0.000000	0.000000	0.000000	-0.082703	0.102122	0.122996	0.000000	0.000000	3.000000	60.000000	0.000000
14888.840409	-0.097181	0.563388	0.038474	80.606712	55.836361	62.256847	0.154758	0.000000	1.903205	0.000000	0.000000	0.000000	-0.082703	0.102122	0.122996	0.000000	0.000000	3.000000	60.000000	0.000000
14888.843742	-0.097181	0.563388	0.038474	80.606712	55.836361	62.256847	0.154758	0.000000	1.903205	0.000000	0.000000	0.000000	-0.082703	0.102122	0.122996	0.000000	0.000000	3.000000	60.000000	0.000000
14888.847076	-0.097331	0.563669	0.038620	80.590652	55.596798	62.027805	0.140974	0.000000	1.923704	0.000000	0.000000	0.000000	-0.045265	0.084395	0.043867	0.000000	0.000000	3.000000	60.000000	0.000000
14888.850409	-0.097331	0.563669	0.038620	80.590652	55.596798	62.027805	0.140974	0.000000	1.923704	0.000000	0.000000	0.000000	-0.045265	0.084395	0.043867	0.000000	0.000000	3.000000	60.000000	0.000000
14888.853742	-0.097331	0.563669	0.038620	80.590652	55.596798	62.027805	0.140974	0.000000	1.923704	0.000000	0.000000	0.000000	-0.045265	0.084395	0.043867	0.000000	0.000000	3.000000	60.000000	0.000000
14888.857076	-0.097331	0.563669	0.038620	80.570740	55.306206	61.747021	0.133430	0.000000	1.931015	0.000000	0.000000	0.000000	-0.045265	0.084395	0.043867	0.000000	0.000000	3.000000	60.000000	0.000000
14888.860409	-0.097508	0.563996	0.038773	80.570740	55.306206	61.747021	0.133430	0.000000	1.931015	0.000000	0.000000	0.000000	-0.053000	0.098139	0.045767	0.000000	0.000000	3.000000	60.000000	0.000000
14888.863742	-0.097508	0.563996	0.038773	80.570740	55.306206	61.747021	0.133430	0.000000	1.931015	0.000000	0.000000	0.000000	-0.053000	0.098139	0.045767	0.000000	0.000000	3.000000	60.000000	0.000000
14888.867076	-0.097508	0.563996	0.038773	80.546822	54.959827	61.415195	0.133430	0.000000	1.931015	0.000000	0.000000	0.000000	-0.053000	0.098139	0.045767	0.000000	0.000000	3.000000	60.000000	0.000000
14888.870409	-0.097508	0.563996	0.038773	80.546822	54.959827	61.415195	0.133430	0.000000	1.931015	0.000000	0.000000	0.000000	-0.053000	0.098139	0.045767	0.000000	0.000000	3.000000	60.000000	0.000000
14888.873742	-0.097683	0.564379	0.038914	80.546822	54.959827	61.415195	0.133430	0.000000	1.931015	0.000000	0.000000	0.000000	-0.052331	0.114795	0.042226	0.000000	0.000000	3.000000	60.000000	0.000000
14888.877076	-0.097875	0.564799	0.039021	80.523857	54.632137	61.102280	0.124597	0.000000	1.938643	0.000000	0.000000	0.000000	-0.057725	0.126009	0.032190	0.000000	0.000000	3.000000	60.000000	0.000000
14888.880409	-0.097875	0.564799	0.039021	80.523857	54.632137	61.102280	0.124597	0.000000	1.938643	0.000000	0.000000	0.000000	-0.057725	0.126009	0.032190	0.000000	0.000000	3.000000	60.000000	0.000000
14888.883742	-0.097875	0.564799	0.039021	80.523857	54.632137	61.102280	0.124597	0.000000	1.938643	0.000000	0.000000	0.000000	-0.057725	0.126009	0.032190	0.000000	0.000000	3.000000	60.000000	0.000000
14888.887076	-0.097875	0.564799	0.039021	80.498001	54.271973	60.756424	0.106254	0.000000	1.951046	0.000000	0.000000	0.000000	-0.057725	0.126009	0.032190	0.000000	0.000000	3.000000	60.000000	0.000000
14888.890409	-0.098090	0.565247	0.039117	80.498001	54.271973	60.756424	0.106254	0.000000	1.951046	0.000000	0.000000	0.000000	-0.064453	0.134399	0.028921	0.000000	0.000000	3.000000	60.000000	0.000000
14888.893742	-0.098090	0.565247	0.039117	80.498001	54.271973	60.756424	0.106254	0.000000	1.951046	0.000000	0.000000	0.000000	-0.064453	0.134399	0.028921	0.000000	0.000000	3.000000	60.000000	0.000000
14888.897076	-0.098324	0.565705	0.039186	80.471825	53.908199	60.412395	0.106254	0.000000	1.951046	0.000000	0.000000	0.000000	-0.070175	0.137313	0.020565	0.000000	0.000000	3.000000	60.000000	0.000000
14888.900409	-0.098324	0.565705	0.039186	80.471825	53.908199	60.412395	0.106254	0.000000	1.951046	0.000000	0.000000	0.000000	-0.070175	0.137313	0.020565	0.000000	0.000000	3.000000	60.000000	0.000000
14888.903742	-0.098324	0.565705	0.039186	80.471825	53.908199	60.412395	0.106254	0.000000	1.951046	0.000000	0.000000	0.000000	-0.070175	0.137313	0.020565	0.000000	0.000000	3.000000	60.000000	0.000000
14888.907076	-0.098324	0.565705	0.039186	80.445313	53.546333	60.070271	0.083816	0.000000	1.959293	0.000000	0.000000	0.000000	-0.070175	0.137313	0.020565	0.000000	0.000000	3.000000	60.000000	0.000000
14888.910409	-0.098558	0.566163	0.039254	80.445313	53.546333	60.070271	0.083816	0.000000	1.959293	0.000000	0.000000	0.000000	-0.070170	0.137386	0.020402	0.000000	0.000000	3.000000	60.000000	0.000000
14888.913742	-0.098558	0.566163	0.039254	80.445313	53.546333	60.070271	0.083816	0.000000	1.959293	0.000000	0.000000	0.000000	-0.070170	0.137386	0.020402	0.000000	0.000000	3.000000	60.000000	0.000000
14888.917076	-0.098787	0.566630	0.039299	80.418457	53.186363	59.730045	0.083816	0.000000	1.959293	0.000000	0.000000	0.000000	-0.068819	0.140317	0.013437	0.000000	0.000000	3.000000	60.000000	0.000000
14888.920409	-0.098787	0.566630	0.039299	80.418457	53.186363	59.730045	0.083816	0.000000	1.959293	0.000000	0.000000	0.000000	-0.068819	0.140317	0.013437	0.000000	0.000000	3.000000	60.000000	0.000000
14888.923742	-0.098787	0.566630	0.039299	80.418457	53.186363	59.730045	0.083816	0.000000	1.959293	0.000000	0.000000	0.000000	-0.068819	0.140317	0.013437	0.000000	0.000000	3.000000	60.000000	0.000000
14888.927076	-0.098787	0.566630	0.039299	80.392662	52.853085	59.408588	0.060651	0.000000	1.964933	0.000000	0.000000	0.000000	-0.068819	0.140317	0.013437	0.000000	0.000000	3.000000	60.000000	0.000000
14888.930409	-0.098947	0.567071	0.039363	80.392662	52.853085	59.408588	0.060651	0.000000	1.964933	0.000000	0.000000	0.000000	-0.047944	0.132094	0.019265	0.000000	0.000000	3.000000	60.000000	0.000000
14888.933742	-0.098947	0.567071	0.039363	80.392662	52.853085	59.408588	0.060651	0.000000	1.964933	0.000000	0.000000	0.000000	-0.047944	0.132094	0.019265	0.000000	0.000000	3.000000	60.000000	0.000000
14888.937076	-0.098947	0.567071	0.039363	80.366547	52.526936	59.088829	0.060651	0.000000	1.964933	0.000000	0.000000	0.000000	-0.047944	0.132094	0.019265	0.000000	0.000000	3.000000	60.000000	0.000000
14888.940409	-0.098947	0.567071	0.039363	80.366547	52.526936	59.088829	0.060651	0.000000	1.964933	0.000000	0.000000	0.000000	-0.047944	0.132094	0.019265	0.000000	0.000000	3.000000	60.000000	0.000000
14888.943742	-0.099040	0.567502	0.039463	80.366547	52.526936	59.088829	0.060651	0.000000	1.964933	0.000000	0.000000	0.000000	-0.028072	0.129295	0.030163	0.000000	0.000000	3.000000	60.000000	0.000000
14888.947076	-0.099113	0.567877	0.039580	80.341576	52.224442	58.787506	0.052660	0.000000	1.968144	0.000000	0.000000	0.000000	-0.021694	0.112769	0.035010	0.000000	0.000000	3.000000	60.000000	0.000000
14888.950409	-0.099113	0.567877	0.039580	80.341576	52.224442	58.787506	0.052660	0.000000	1.968144	0.000000	0.000000	0.000000	-0.021694	0.112769	0.035010	0.000000	0.000000	3.000000	60.000000	0.000000
14888.953742	-0.099113	0.567877	0.039580	80.341576	52.224442	58.787506	0.052660	0.000000	1.968144	0.000000	0.000000	0.000000	-0.021694	0.112769	0.035010	0.000000	0.000000	3.000000	60.000000	0.000000
14888.957076	-0.099113	0.567877	0.039580	80.317688	51.947983	58.504307	0.044366	0.000000	1.979006	0.000000	0.000000	0.000000	-0.021694	0.112769	0.035010	0.000000	0.000000	3.000000	60.000000	0.000000
14888.960409	-0.099118	0.568272	0.039727	80.317688	51.947983	58.504307	0.044366	0.000000	1.979006	0.000000	0.000000	0.000000	-0.001452	0.118313	0.044170	0.000000	0.000000	3.000000	60.000000	0.000000
14888.963742	-0.099118	0.568272	0.039727	80.317688	51.947983	58.504307	0.044366	0.000000	1.979006	0.000000	0.000000	0.000000	-0.001452	0.118313	0.044170	0.000000	0.000000	3.000000	60.000000	0.000000
14888.967076	-0.099118	0.568272	0.039727	80.293602	51.670235	58.222534	0.044366	0.000000	1.979006	0.000000	0.000000	0.000000	-0.001452	0.118313	0.044170	0.000000	0.000000	3.000000	60.000000	0.000000
14888.970409	-0.099118	0.568272	0.039727	80.293602	51.670235	58.222534	0.044366	0.000000	1.979006	0.000000	0.000000	0.000000	-0.001452	0.118313	0.044170	0.000000	0.000000	3.000000	60.000000	0.000000
14888.973742	-0.099139	0.568630	0.039836	80.293602	51.670235	58.222534	0.044366	0.000000	1.979006	0.000000	0.000000	0.000000	-0.006509	0.107420	0.032629	0.000000	0.000000	3.000000	60.000000	0.000000
14888.977076	-0.099184	0.568988	0.039940	80.272171	51.423603	57.975071	0.044124	0.000000	1.986368	0.000000	0.000000	0.000000	-0.013570	0.107489	0.031134	0.000000	0.000000	3.000000	60.000000	0.000000
14888.980409	-0.099184	0.568988	0.039940	80.272171	51.423603	57.975071	0.044124	0.000000	1.986368	0.000000	0.000000	0.000000	-0.013570	0.107489	0.031134	0.000000	0.000000	3.000000	60.000000	0.000000
14888.983742	-0.099184	0.568988	0.039940	80.272171	51.423603	57.975071	0.044124	0.000000	1.986368	0.000000	0.000000	0.000000	-0.013570	0.107489	0.031134	0.000000	0.000000	3.000000	60.000000	0.000000
14888.987076	-0.099184	0.568988	0.039940	80.250572	51.178001	57.728645	0.040777	0.000000	1.996995	0.000000	0.000000	0.000000	-0.013570	0.107489	0.031134	0.000000	0.000000	3.000000	60.000000	0.000000
14888.990409	-0.099223	0.569310	0.040010	80.250572	51.178001	57.728645	0.040777	0.000000	1.996995	0.000000	0.000000	0.000000	-0.011562	0.096556	0.021042	0.000000	0.000000	3.000000	60.000000	0.000000
14888.993742	-0.099223	0.569310	0.040010	80.250572	51.178001	57.728645	0.040777	0.000000	1.996995	0.000000	0.000000	0.000000	-0.011562	0.096556	0.021042	0.000000	0.000000	3.000000	60.000000	0.000000
14888.997076	-0.099223	0.569310	0.040010	80.231674	50.962978	57.515980	0.040777	0.000000	1.996995	0.000000	0.000000	0.000000	-0.011562	0.096556	0.021042	0.000000	0.000000	3.000000	60.000000	0.000000
14889.000409	-0.099223	0.569310	0.040010	80.231674	50.962978	57.515980	0.040777	0.000000	1.996995	0.000000	0.000000	0.000000	-0.011562	0.096556	0.021042	0.000000	0.000000	3.000000	60.000000	0.000000
14889.003742	-0.099285	0.569632	0.040075	80.231674	50.962978	57.515980	0.040777	0.000000	1.996995	0.000000	0.000000	0.000000	-0.018630	0.096585	0.019562	0.000000	0.000000	3.000000	60.000000	0.000000
14889.007076	-0.099285	0.569632	0.040075	80.211182	50.735439	57.287846	0.038850	0.000000	2.000502	0.000000	0.000000	0.000000	-0.018630	0.096585	0.019562	0.000000	0.000000	3.000000	60.000000	0.000000
14889.010409	-0.099285	0.569632	0.040075	80.211182	50.735439	57.287846	0.038850	0.000000	2.000502	0.000000	0.000000	0.000000	-0.018630	0.096585	0.019562	0.000000	0.000000	3.000000	60.000000	0.000000
14889.013742	-0.099285	0.569632	0.040075	80.211182	50.735439	57.287846	0.038850	0.000000	2.000502	0.000000	0.000000	0.000000	-0.018630	0.096585	0.019562	0.000000	0.000000	3.000000	60.000000	0.000000
14889.017076	-0.099333	0.570287	0.040068	80.192055	50.524857	57.076908	0.035745	0.000000	2.003762	0.000000	0.000000	0.000000	-0.014273	0.196369	-0.002283	0.000000	0.000000	3.000000	60.000000	0.000000
14889.020409	-0.099333	0.570287	0.040068	80.192055	50.524857	57.076908	0.035745	0.000000	2.003762	0.000000	0.000000	0.000000	-0.014273	0.196369	-0.002283	0.000000	0.000000	3.000000	60.000000	0.000000
14889.023742	-0.099333	0.570287	0.040068	80.192055	50.524857	57.076908	0.035745	0.000000	2.003762	0.000000	0.000000	0.000000	-0.014273	0.196369	-0.002283	0.000000	0.000000	3.000000	60.000000	0.000000
14889.027076	-0.099333	0.570287	0.040068	80.175735	50.349556	56.899006	0.033366	0.000000	2.003382	0.000000	0.000000	0.000000	-0.014273	0.196369	-0.002283	0.000000	0.000000	3.000000	60.000000	0.000000
14889.030409	-0.099319	0.570591	0.040001	80.175735	50.349556	56.899006	0.033366	0.000000	2.003382	0.000000	0.000000	0.000000	0.004002	0.091421	-0.020021	0.000000	0.000000	3.000000	60.000000	0.000000
14889.033742	-0.099319	0.570591	0.040001	80.175735	50.349556	56.899006	0.033366	0.000000	2.003382	0.000000	0.000000	0.000000	0.004002	0.091421	-0.020021	0.000000	0.000000	3.000000	60.000000	0.000000
14889.037076	-0.099319	0.570591	0.040001	80.159332	50.174904	56.721752	0.033366	0.000000	2.003382	0.000000	0.000000	0.000000	0.004002	0.091421	-0.020021	0.000000	0.000000	3.000000	60.000000	0.000000
14889.040409	-0.099319	0.570591	0.040001	80.159332	50.174904	56.721752	0.033366	0.000000	2.003382	0.000000	0.000000	0.000000	0.004002	0.091421	-0.020021	0.000000	0.000000	3.000000	60.000000	0.000000
14889.043742	-0.099306	0.570896	0.039934	80.159332	50.174904	56.721752	0.033366	0.000000	2.003382	0.000000	0.000000	0.000000	0.004009	0.091399	-0.020073	0.000000	0.000000	3.000000	60.000000	0.000000
14889.047076	-0.099306	0.570896	0.039934	80.145851	50.035126	56.577118	0.034033	0.000000	2.000045	0.000000	0.000000	0.000000	0.004009	0.091399	-0.020073	0.000000	0.000000	3.000000	60.000000	0.000000
14889.050409	-0.099306	0.570896	0.039934	80.145851	50.035126	56.577118	0.034033	0.000000	2.000045	0.000000	0.000000	0.000000	0.004009	0.091399	-0.020073	0.000000	0.000000	3.000000	60.000000	0.000000
14889.053742	-0.099306	0.570896	0.039934	80.145851	50.035126	56.577118	0.034033	0.000000	2.000045	0.000000	0.000000	0.000000	0.004009	0.091399	-0.020073	0.000000	0.000000	3.000000	60.000000	0.000000
14889.057076	-0.099194	0.571432	0.039619	80.135307	49.927254	56.464863	0.034701	0.000000	1.996700	0.000000	0.000000	0.000000	0.033621	0.160902	-0.094639	0.000000	0.000000	3.000000	60.000000	0.000000
14889.060409	-0.099194	0.571432	0.039619	80.135307	49.927254	56.464863	0.034701	0.000000	1.996700	0.000000	0.000000	0.000000	0.033621	0.160902	-0.094639	0.000000	0.000000	3.000000	60.000000	0.000000
14889.063742	-0.099194	0.571432	0.039619	80.135307	49.927254	56.464863	0.034701	0.000000	1.996700	0.000000	0.000000	0.000000	0.033621	0.160902	-0.094639	0.000000	0.000000	3.000000	60.000000	0.000000
14889.067076	-0.099194	0.571432	0.039619	80.126274	49.832695	56.368889	0.040305	0.000000	1.980927	0.000000	0.000000	0.000000	0.033621	0.160902	-0.094639	0.000000	0.000000	3.000000	60.000000	0.000000
14889.070409	-0.099165	0.571691	0.039350	80.126274	49.832695	56.368889	0.040305	0.000000	1.980927	0.000000	0.000000	0.000000	0.008745	0.077734	-0.080630	0.000000	0.000000	3.000000	60.000000	0.000000
14889.073742	-0.099165	0.571691	0.039350	80.126274	49.832695	56.368889	0.040305	0.000000	1.980927	0.000000	0.000000	0.000000	0.008745	0.077734	-0.080630	0.000000	0.000000	3.000000	60.000000	0.000000
14889.077076	-0.099165	0.571691	0.039350	80.118690	49.751308	56.289036	0.040305	0.000000	1.980927	0.000000	0.000000	0.000000	0.008745	0.077734	-0.080630	0.000000	0.000000	3.000000	60.000000	0.000000
14889.080409	-0.099165	0.571691	0.039350	80.118690	49.751308	56.289036	0.040305	0.000000	1.980927	0.000000	0.000000	0.000000	0.008745	0.077734	-0.080630	0.000000	0.000000	3.000000	60.000000	0.000000
14889.083742	-0.099100	0.571950	0.039023	80.118690	49.751308	56.289036	0.040305	0.000000	1.980927	0.000000	0.000000	0.000000	0.019548	0.077695	-0.097891	0.000000	0.000000	3.000000	60.000000	0.000000
14889.087076	-0.099028	0.572172	0.038664	80.112625	49.688423	56.225204	0.041762	0.000000	1.967488	0.000000	0.000000	0.000000	0.021548	0.066559	-0.107901	0.000000	0.000000	3.000000	60.000000	0.000000
14889.090409	-0.099028	0.572172	0.038664	80.112625	49.688423	56.225204	0.041762	0.000000	1.967488	0.000000	0.000000	0.000000	0.021548	0.066559	-0.107901	0.000000	0.000000	3.000000	60.000000	0.000000
14889.093742	-0.099028	0.572172	0.038664	80.112625	49.688423	56.225204	0.041762	0.000000	1.967488	0.000000	0.000000	0.000000	0.021548	0.066559	-0.107901	0.000000	0.000000	3.000000	60.000000	0.000000
14889.097076	-0.099028	0.572172	0.038664	80.108086	49.638638	56.177433	0.048612	0.000000	1.933189	0.000000	0.000000	0.000000	0.021548	0.066559	-0.107901	0.000000	0.000000	3.000000	60.000000	0.000000
14889.100409	-0.098955	0.572421	0.038298	80.108086	49.638638	56.177433	0.048612	0.000000	1.933189	0.000000	0.000000	0.000000	0.021928	0.074712	-0.109803	0.000000	0.000000	3.000000	60.000000	0.000000
14889.103742	-0.098955	0.572421	0.038298	80.108086	49.638638	56.177433	0.048612	0.000000	1.933189	0.000000	0.000000	0.000000	0.021928	0.074712	-0.109803	0.000000	0.000000	3.000000	60.000000	0.000000
14889.107076	-0.098850	0.572661	0.037897	80.101967	49.581352	56.113758	0.048612	0.000000	1.933189	0.000000	0.000000	0.000000	0.031347	0.071835	-0.120263	0.000000	0.000000	3.000000	60.000000	0.000000
14889.110409	-0.098850	0.572661	0.037897	80.101967	49.581352	56.113758	0.048612	0.000000	1.933189	0.000000	0.000000	0.000000	0.031347	0.071835	-0.120263	0.000000	0.000000	3.000000	60.000000	0.000000
14889.113742	-0.098850	0.572661	0.037897	80.101967	49.581352	56.113758	0.048612	0.000000	1.933189	0.000000	0.000000	0.000000	0.031347	0.071835	-0.120263	0.000000	0.000000	3.000000	60.000000	0.000000
14889.117076	-0.098723	0.572872	0.037507	80.098930	49.555466	56.081955	0.057491	0.000000	1.894845	0.000000	0.000000	0.000000	0.038025	0.063415	-0.117061	0.000000	0.000000	3.000000	60.000000	0.000000
14889.120409	-0.098723	0.572872	0.037507	80.098930	49.555466	56.081955	0.057491	0.000000	1.894845	0.000000	0.000000	0.000000	0.038025	0.063415	-0.117061	0.000000	0.000000	3.000000	60.000000	0.000000
14889.123742	-0.098723	0.572872	0.037507	80.098930	49.555466	56.081955	0.057491	0.000000	1.894845	0.000000	0.000000	0.000000	0.038025	0.063415	-0.117061	0.000000	0.000000	3.000000	60.000000	0.000000
14889.127076	-0.098723	0.572872	0.037507	80.097382	49.542519	56.066055	0.063829	0.000000	1.875335	0.000000	0.000000	0.000000	0.038025	0.063415	-0.117061	0.000000	0.000000	3.000000	60.000000	0.000000
14889.130409	-0.098617	0.573065	0.037095	80.097382	49.542519	56.066055	0.063829	0.000000	1.875335	0.000000	0.000000	0.000000	0.031966	0.057759	-0.123500	0.000000	0.000000	3.000000	60.000000	0.000000
14889.133742	-0.098617	0.573065	0.037095	80.097382	49.542519	56.066055	0.063829	0.000000	1.875335	0.000000	0.000000	0.000000	0.031966	0.057759	-0.123500	0.000000	0.000000	3.000000	60.000000	0.000000
14889.137076	-0.098617	0.573065	0.037095	80.095894	49.524143	56.050167	0.063829	0.000000	1.875335	0.000000	0.000000	0.000000	0.031966	0.057759	-0.123500	0.000000	0.000000	3.000000	60.000000	0.000000
14889.140409	-0.098617	0.573065	0.037095	80.095894	49.524143	56.050167	0.063829	0.000000	1.875335	0.000000	0.000000	0.000000	0.031966	0.057759	-0.123500	0.000000	0.000000	3.000000	60.000000	0.000000
14889.143742	-0.098553	0.573266	0.036651	80.095894	49.524143	56.050167	0.063829	0.000000	1.875335	0.000000	0.000000	0.000000	0.019263	0.060354	-0.133203	0.000000	0.000000	3.000000	60.000000	0.000000
14889.147076	-0.098482	0.573430	0.036174	80.095932	49.540279	56.070896	0.069156	0.000000	1.854751	0.000000	0.000000	0.000000	0.021273	0.049186	-0.143208	0.000000	0.000000	3.000000	60.000000	0.000000
14889.150409	-0.098482	0.573430	0.036174	80.095932	49.540279	56.070896	0.069156	0.000000	1.854751	0.000000	0.000000	0.000000	0.021273	0.049186	-0.143208	0.000000	0.000000	3.000000	60.000000	0.000000
14889.153742	-0.098482	0.573430	0.036174	80.095932	49.540279	56.070896	0.069156	0.000000	1.854751	0.000000	0.000000	0.000000	0.021273	0.049186	-0.143208	0.000000	0.000000	3.000000	60.000000	0.000000
14889.157076	-0.098482	0.573430	0.036174	80.095970	49.553699	56.091633	0.075912	0.000000	1.808683	0.000000	0.000000	0.000000	0.021273	0.049186	-0.143208	0.000000	0.000000	3.000000	60.000000	0.000000
14889.160409	-0.098430	0.573602	0.035669	80.095970	49.553699	56.091633	0.075912	0.000000	1.808683	0.000000	0.000000	0.000000	0.015647	0.051740	-0.151513	0.000000	0.000000	3.000000	60.000000	0.000000
14889.163742	-0.098430	0.573602	0.035669	80.095970	49.553699	56.091633	0.075912	0.000000	1.808683	0.000000	0.000000	0.000000	0.015647	0.051740	-0.151513	0.000000	0.000000	3.000000	60.000000	0.000000
14889.167076	-0.098362	0.573755	0.035085	80.091545	49.595455	56.147503	0.075912	0.000000	1.808683	0.000000	0.000000	0.000000	0.020412	0.045988	-0.175222	0.000000	0.000000	3.000000	60.000000	0.000000
14889.170409	-0.098362	0.573755	0.035085	80.091545	49.595455	56.147503	0.075912	0.000000	1.808683	0.000000	0.000000	0.000000	0.020412	0.045988	-0.175222	0.000000	0.000000	3.000000	60.000000	0.000000
14889.173742	-0.098362	0.573755	0.035085	80.091545	49.595455	56.147503	0.075912	0.000000	1.808683	0.000000	0.000000	0.000000	0.020412	0.045988	-0.175222	0.000000	0.000000	3.000000	60.000000	0.000000
14889.177076	-0.098362	0.573755	0.035085	80.076752	49.675434	56.257675	0.081922	0.000000	1.754227	0.000000	0.000000	0.000000	0.020412	0.045988	-0.175222	0.000000	0.000000	3.000000	60.000000	0.000000
14889.180409	-0.098317	0.573908	0.034496	80.076752	49.675434	56.257675	0.081922	0.000000	1.754227	0.000000	0.000000	0.000000	0.013461	0.045773	-0.176696	0.000000	0.000000	3.000000	60.000000	0.000000
14889.183742	-0.098317	0.573908	0.034496	80.076752	49.675434	56.257675	0.081922	0.000000	1.754227	0.000000	0.000000	0.000000	0.013461	0.045773	-0.176696	0.000000	0.000000	3.000000	60.000000	0.000000
14889.187076	-0.098289	0.574096	0.033873	80.049988	49.777439	56.405731	0.081922	0.000000	1.754227	0.000000	0.000000	0.000000	0.008280	0.056485	-0.186902	0.000000	0.000000	3.000000	60.000000	0.000000
14889.190409	-0.098289	0.574096	0.033873	80.049988	49.777439	56.405731	0.081922	0.000000	1.754227	0.000000	0.000000	0.000000	0.008280	0.056485	-0.186902	0.000000	0.000000	3.000000	60.000000	0.000000
14889.193742	-0.098289	0.574096	0.033873	80.049988	49.777439	56.405731	0.081922	0.000000	1.754227	0.000000	0.000000	0.000000	0.008280	0.056485	-0.186902	0.000000	0.000000	3.000000	60.000000	0.000000
14889.197076	-0.098289	0.574096	0.033873	80.012703	49.881660	56.565609	0.085545	0.000000	1.693628	0.000000	0.000000	0.000000	0.008280	0.056485	-0.186902	0.000000	0.000000	3.000000	60.000000	0.000000
14889.200409	-0.098258	0.574265	0.033233	80.012703	49.881660	56.565609	0.085545	0.000000	1.693628	0.000000	0.000000	0.000000	0.009364	0.050736	-0.191962	0.000000	0.000000	3.000000	60.000000	0.000000
14889.203742	-0.098258	0.574265	0.033233	80.012703	49.881660	56.565609	0.085545	0.000000	1.693628	0.000000	0.000000	0.000000	0.009364	0.050736	-0.191962	0.000000	0.000000	3.000000	60.000000	0.000000
14889.207076	-0.098155	0.574461	0.032600	79.981369	49.999401	56.726170	0.085545	0.000000	1.693628	0.000000	0.000000	0.000000	0.030760	0.058692	-0.189736	0.000000	0.000000	3.000000	60.000000	0.000000
14889.210409	-0.098155	0.574461	0.032600	79.981369	49.999401	56.726170	0.085545	0.000000	1.693628	0.000000	0.000000	0.000000	0.030760	0.058692	-0.189736	0.000000	0.000000	3.000000	60.000000	0.000000
14889.213742	-0.098155	0.574461	0.032600	79.981369	49.999401	56.726170	0.085545	0.000000	1.693628	0.000000	0.000000	0.000000	0.030760	0.058692	-0.189736	0.000000	0.000000	3.000000	60.000000	0.000000
14889.217076	-0.098155	0.574461	0.032600	79.961914	50.073421	56.828003	0.092232	0.000000	1.630011	0.000000	0.000000	0.000000	0.030760	0.058692	-0.189736	0.000000	0.000000	3.000000	60.000000	0.000000
14889.220409	-0.098057	0.574647	0.031990	79.961914	50.073421	56.828003	0.092232	0.000000	1.630011	0.000000	0.000000	0.000000	0.029418	0.055761	-0.182964	0.000000	0.000000	3.000000	60.000000	0.000000
14889.223742	-0.098057	0.574647	0.031990	79.961914	50.073421	56.828003	0.092232	0.000000	1.630011	0.000000	0.000000	0.000000	0.029418	0.055761	-0.182964	0.000000	0.000000	3.000000	60.000000	0.000000
14889.227076	-0.097913	0.574832	0.031389	79.960426	50.116280	56.873554	0.092232	0.000000	1.630011	0.000000	0.000000	0.000000	0.043372	0.055542	-0.180262	0.000000	0.000000	3.000000	60.000000	0.000000
14889.230409	-0.097913	0.574832	0.031389	79.960426	50.116280	56.873554	0.092232	0.000000	1.630011	0.000000	0.000000	0.000000	0.043372	0.055542	-0.180262	0.000000	0.000000	3.000000	60.000000	0.000000
14889.233742	-0.097913	0.574832	0.031389	79.960426	50.116280	56.873554	0.092232	0.000000	1.630011	0.000000	0.000000	0.000000	0.043372	0.055542	-0.180262	0.000000	0.000000	3.000000	60.000000	0.000000
14889.237076	-0.097913	0.574832	0.031389	79.963440	50.152786	56.905106	0.104364	0.000000	1.569474	0.000000	0.000000	0.000000	0.043372	0.055542	-0.180262	0.000000	0.000000	3.000000	60.000000	0.000000
14889.240409	-0.097754	0.574999	0.030839	79.963440	50.152786	56.905106	0.104364	0.000000	1.569474	0.000000	0.000000	0.000000	0.047569	0.049991	-0.165217	0.000000	0.000000	3.000000	60.000000	0.000000
14889.243742	-0.097754	0.574999	0.030839	79.963440	50.152786	56.905106	0.104364	0.000000	1.569474	0.000000	0.000000	0.000000	0.047569	0.049991	-0.165217	0.000000	0.000000	3.000000	60.000000	0.000000
14889.247076	-0.097627	0.575174	0.030323	79.964943	50.171093	56.920937	0.104364	0.000000	1.569474	0.000000	0.000000	0.000000	0.038235	0.052655	-0.154834	0.000000	0.000000	3.000000	60.000000	0.000000
14889.250409	-0.097627	0.575174	0.030323	79.964943	50.171093	56.920937	0.104364	0.000000	1.569474	0.000000	0.000000	0.000000	0.038235	0.052655	-0.154834	0.000000	0.000000	3.000000	60.000000	0.000000
14889.253742	-0.097627	0.575174	0.030323	79.964943	50.171093	56.920937	0.104364	0.000000	1.569474	0.000000	0.000000	0.000000	0.038235	0.052655	-0.154834	0.000000	0.000000	3.000000	60.000000	0.000000
14889.257076	-0.097627	0.575174	0.030323	79.967934	50.202168	56.952488	0.118664	0.000000	1.516132	0.000000	0.000000	0.000000	0.038235	0.052655	-0.154834	0.000000	0.000000	3.000000	60.000000	0.000000
14889.260409	-0.097519	0.575331	0.029785	79.967934	50.202168	56.952488	0.118664	0.000000	1.516132	0.000000	0.000000	0.000000	0.032295	0.046961	-0.161276	0.000000	0.000000	3.000000	60.000000	0.000000
14889.263742	-0.097519	0.575331	0.029785	79.967934	50.202168	56.952488	0.118664	0.000000	1.516132	0.000000	0.000000	0.000000	0.032295	0.046961	-0.161276	0.000000	0.000000	3.000000	60.000000	0.000000
14889.267076	-0.097470	0.575488	0.029300	79.969421	50.212288	56.968288	0.118664	0.000000	1.516132	0.000000	0.000000	0.000000	0.014698	0.047044	-0.145375	0.000000	0.000000	3.000000	60.000000	0.000000
14889.270409	-0.097470	0.575488	0.029300	79.969421	50.212288	56.968288	0.118664	0.000000	1.516132	0.000000	0.000000	0.000000	0.014698	0.047044	-0.145375	0.000000	0.000000	3.000000	60.000000	0.000000
14889.273742	-0.097470	0.575488	0.029300	79.969421	50.212288	56.968288	0.118664	0.000000	1.516132	0.000000	0.000000	0.000000	0.014698	0.047044	-0.145375	0.000000	0.000000	3.000000	60.000000	0.000000
14889.277076	-0.097470	0.575488	0.029300	79.970909	50.225147	56.984119	0.126497	0.000000	1.465023	0.000000	0.000000	0.000000	0.014698	0.047044	-0.145375	0.000000	0.000000	3.000000	60.000000	0.000000
14889.280409	-0.097402	0.575635	0.028843	79.970909	50.225147	56.984119	0.126497	0.000000	1.465023	0.000000	0.000000	0.000000	0.020278	0.044273	-0.137154	0.000000	0.000000	3.000000	60.000000	0.000000
14889.283742	-0.097402	0.575635	0.028843	79.970909	50.225147	56.984119	0.126497	0.000000	1.465023	0.000000	0.000000	0.000000	0.020278	0.044273	-0.137154	0.000000	0.000000	3.000000	60.000000	0.000000
14889.287076	-0.097402	0.575635	0.028843	79.970909	50.225147	56.984119	0.126497	0.000000	1.465023	0.000000	0.000000	0.000000	0.020278	0.044273	-0.137154	0.000000	0.000000	3.000000	60.000000	0.000000
14889.290409	-0.097402	0.575635	0.028843	79.970909	50.225147	56.984119	0.126497	0.000000	1.465023	0.000000	0.000000	0.000000	0.020278	0.044273	-0.137154	0.000000	0.000000	3.000000	60.000000	0.000000
14889.293742	-0.097329	0.575775	0.028476	79.970909	50.225147	56.984119	0.126497	0.000000	1.465023	0.000000	0.000000	0.000000	0.022079	0.041820	-0.110174	0.000000	0.000000	3.000000	60.000000	0.000000
14889.297076	-0.097243	0.575942	0.028169	79.967934	50.196751	56.952515	0.129876	0.000000	1.442164	0.000000	0.000000	0.000000	0.025621	0.050112	-0.091972	0.000000	0.000000	3.000000	60.000000	0.000000
14889.300409	-0.097243	0.575942	0.028169	79.967934	50.196751	56.952515	0.129876	0.000000	1.442164	0.000000	0.000000	0.000000	0.025621	0.050112	-0.091972	0.000000	0.000000	3.000000	60.000000	0.000000
14889.303742	-0.097243	0.575942	0.028169	79.967934	50.196751	56.952515	0.129876	0.000000	1.442164	0.000000	0.000000	0.000000	0.025621	0.050112	-0.091972	0.000000	0.000000	3.000000	60.000000	0.000000
14889.307076	-0.097243	0.575942	0.028169	79.964912	50.173798	56.920921	0.137826	0.000000	1.408473	0.000000	0.000000	0.000000	0.025621	0.050112	-0.091972	0.000000	0.000000	3.000000	60.000000	0.000000
14889.310409	-0.097130	0.576074	0.027964	79.964912	50.173798	56.920921	0.137826	0.000000	1.408473	0.000000	0.000000	0.000000	0.033917	0.039650	-0.061677	0.000000	0.000000	3.000000	60.000000	0.000000
14889.313742	-0.097130	0.576074	0.027964	79.964912	50.173798	56.920921	0.137826	0.000000	1.408473	0.000000	0.000000	0.000000	0.033917	0.039650	-0.061677	0.000000	0.000000	3.000000	60.000000	0.000000
14889.317076	-0.097130	0.576074	0.027964	79.961937	50.148144	56.889343	0.137826	0.000000	1.408473	0.000000	0.000000	0.000000	0.033917	0.039650	-0.061677	0.000000	0.000000	3.000000	60.000000	0.000000
14889.320409	-0.097130	0.576074	0.027964	79.961937	50.148144	56.889343	0.137826	0.000000	1.408473	0.000000	0.000000	0.000000	0.033917	0.039650	-0.061677	0.000000	0.000000	3.000000	60.000000	0.000000
14889.323742	-0.097050	0.576188	0.027800	79.961937	50.148144	56.889343	0.137826	0.000000	1.408473	0.000000	0.000000	0.000000	0.024237	0.034413	-0.049298	0.000000	0.000000	3.000000	60.000000	0.000000
14889.327076	-0.097050	0.576188	0.027800	79.958954	50.122532	56.857807	0.143479	0.000000	1.398194	0.000000	0.000000	0.000000	0.024237	0.034413	-0.049298	0.000000	0.000000	3.000000	60.000000	0.000000
14889.330409	-0.097050	0.576188	0.027800	79.958954	50.122532	56.857807	0.143479	0.000000	1.398194	0.000000	0.000000	0.000000	0.024237	0.034413	-0.049298	0.000000	0.000000	3.000000	60.000000	0.000000
14889.333742	-0.097050	0.576188	0.027800	79.958954	50.122532	56.857807	0.143479	0.000000	1.398194	0.000000	0.000000	0.000000	0.024237	0.034413	-0.049298	0.000000	0.000000	3.000000	60.000000	0.000000
14889.337076	-0.096981	0.576347	0.027578	79.957466	50.104286	56.842041	0.147518	0.000000	1.389977	0.000000	0.000000	0.000000	0.020467	0.047672	-0.066397	0.000000	0.000000	3.000000	60.000000	0.000000
14889.340409	-0.096981	0.576347	0.027578	79.957466	50.104286	56.842041	0.147518	0.000000	1.389977	0.000000	0.000000	0.000000	0.020467	0.047672	-0.066397	0.000000	0.000000	3.000000	60.000000	0.000000
14889.343742	-0.096981	0.576347	0.027578	79.957466	50.104286	56.842041	0.147518	0.000000	1.389977	0.000000	0.000000	0.000000	0.020467	0.047672	-0.066397	0.000000	0.000000	3.000000	60.000000	0.000000
14889.347076	-0.096981	0.576347	0.027578	79.957466	50.096134	56.842045	0.150929	0.000000	1.378911	0.000000	0.000000	0.000000	0.020467	0.047672	-0.066397	0.000000	0.000000	3.000000	60.000000	0.000000
14889.350409	-0.097037	0.576373	0.027495	79.957466	50.096134	56.842045	0.150929	0.000000	1.378911	0.000000	0.000000	0.000000	-0.016569	0.007764	-0.024827	0.000000	0.000000	3.000000	60.000000	0.000000
14889.353742	-0.097037	0.576373	0.027495	79.957466	50.096134	56.842045	0.150929	0.000000	1.378911	0.000000	0.000000	0.000000	-0.016569	0.007764	-0.024827	0.000000	0.000000	3.000000	60.000000	0.000000
14889.357076	-0.097037	0.576373	0.027495	79.954445	50.075478	56.830952	0.150929	0.000000	1.378911	0.000000	0.000000	0.000000	-0.016569	0.007764	-0.024827	0.000000	0.000000	3.000000	60.000000	0.000000
14889.360409	-0.097037	0.576373	0.027495	79.954445	50.075478	56.830952	0.150929	0.000000	1.378911	0.000000	0.000000	0.000000	-0.016569	0.007764	-0.024827	0.000000	0.000000	3.000000	60.000000	0.000000
14889.363742	-0.097104	0.576400	0.027475	79.954445	50.075478	56.830952	0.150929	0.000000	1.378911	0.000000	0.000000	0.000000	-0.020324	0.008115	-0.006063	0.000000	0.000000	3.000000	60.000000	0.000000
14889.367076	-0.097104	0.576400	0.027475	79.942474	50.094257	56.868298	0.148168	0.000000	1.374773	0.000000	0.000000	0.000000	-0.020324	0.008115	-0.006063	0.000000	0.000000	3.000000	60.000000	0.000000
14889.370409	-0.097104	0.576400	0.027475	79.942474	50.094257	56.868298	0.148168	0.000000	1.374773	0.000000	0.000000	0.000000	-0.020324	0.008115	-0.006063	0.000000	0.000000	3.000000	60.000000	0.000000
14889.373742	-0.097104	0.576400	0.027475	79.942474	50.094257	56.868298	0.148168	0.000000	1.374773	0.000000	0.000000	0.000000	-0.020324	0.008115	-0.006063	0.000000	0.000000	3.000000	60.000000	0.000000
14889.377076	-0.097177	0.576419	0.027478	79.915565	50.127300	56.931717	0.144780	0.000000	1.373763	0.000000	0.000000	0.000000	-0.021703	0.005508	0.000828	0.000000	0.000000	3.000000	60.000000	0.000000
14889.380409	-0.097177	0.576419	0.027478	79.915565	50.127300	56.931717	0.144780	0.000000	1.373763	0.000000	0.000000	0.000000	-0.021703	0.005508	0.000828	0.000000	0.000000	3.000000	60.000000	0.000000
14889.383742	-0.097177	0.576419	0.027478	79.915565	50.127300	56.931717	0.144780	0.000000	1.373763	0.000000	0.000000	0.000000	-0.021703	0.005508	0.000828	0.000000	0.000000	3.000000	60.000000	0.000000
14889.387076	-0.097177	0.576419	0.027478	79.897591	50.144878	56.967110	0.141163	0.000000	1.373901	0.000000	0.000000	0.000000	-0.021703	0.005508	0.000828	0.000000	0.000000	3.000000	60.000000	0.000000
14889.390409	-0.097189	0.576420	0.027541	79.897591	50.144878	56.967110	0.141163	0.000000	1.373901	0.000000	0.000000	0.000000	-0.003762	0.000330	0.018766	0.000000	0.000000	3.000000	60.000000	0.000000
14889.393742	-0.097189	0.576420	0.027541	79.897591	50.144878	56.967110	0.141163	0.000000	1.373901	0.000000	0.000000	0.000000	-0.003762	0.000330	0.018766	0.000000	0.000000	3.000000	60.000000	0.000000
14889.397076	-0.097189	0.576420	0.027541	79.894615	50.132450	56.956078	0.141163	0.000000	1.373901	0.000000	0.000000	0.000000	-0.003762	0.000330	0.018766	0.000000	0.000000	3.000000	60.000000	0.000000
14889.400409	-0.097189	0.576420	0.027541	79.894615	50.132450	56.956078	0.141163	0.000000	1.373901	0.000000	0.000000	0.000000	-0.003762	0.000330	0.018766	0.000000	0.000000	3.000000	60.000000	0.000000
14889.403742	-0.097197	0.576429	0.027580	79.894615	50.132450	56.956078	0.141163	0.000000	1.373901	0.000000	0.000000	0.000000	-0.002380	0.002920	0.011871	0.000000	0.000000	3.000000	60.000000	0.000000
14889.407076	-0.097197	0.576429	0.027580	79.891640	50.120026	56.945057	0.140536	0.000000	1.377028	0.000000	0.000000	0.000000	-0.002380	0.002920	0.011871	0.000000	0.000000	3.000000	60.000000	0.000000
14889.410409	-0.097197	0.576429	0.027580	79.891640	50.120026	56.945057	0.140536	0.000000	1.377028	0.000000	0.000000	0.000000	-0.002380	0.002920	0.011871	0.000000	0.000000	3.000000	60.000000	0.000000
14889.413742	-0.097197	0.576429	0.027580	79.891640	50.120026	56.945057	0.140536	0.000000	1.377028	0.000000	0.000000	0.000000	-0.002380	0.002920	0.011871	0.000000	0.000000	3.000000	60.000000	0.000000
14889.417076	-0.097187	0.576431	0.027647	79.887131	50.128983	56.958935	0.140139	0.000000	1.379007	0.000000	0.000000	0.000000	0.003143	0.000335	0.020149	0.000000	0.000000	3.000000	60.000000	0.000000
14889.420409	-0.097187	0.576431	0.027647	79.887131	50.128983	56.958935	0.140139	0.000000	1.379007	0.000000	0.000000	0.000000	0.003143	0.000335	0.020149	0.000000	0.000000	3.000000	60.000000	0.000000
14889.423742	-0.097187	0.576431	0.027647	79.887131	50.128983	56.958935	0.140139	0.000000	1.379007	0.000000	0.000000	0.000000	0.003143	0.000335	0.020149	0.000000	0.000000	3.000000	60.000000	0.000000
14889.427076	-0.097187	0.576431	0.027647	79.882652	50.159092	56.993134	0.140663	0.000000	1.382365	0.000000	0.000000	0.000000	0.003143	0.000335	0.020149	0.000000	0.000000	3.000000	60.000000	0.000000
14889.430409	-0.097183	0.576412	0.027631	79.882652	50.159092	56.993134	0.140663	0.000000	1.382365	0.000000	0.000000	0.000000	0.000998	-0.005517	-0.004978	0.000000	0.000000	3.000000	60.000000	0.000000
14889.433742	-0.097183	0.576412	0.027631	79.882652	50.159092	56.993134	0.140663	0.000000	1.382365	0.000000	0.000000	0.000000	0.000998	-0.005517	-0.004978	0.000000	0.000000	3.000000	60.000000	0.000000
14889.437076	-0.097183	0.576412	0.027631	79.867661	50.209991	57.059608	0.140663	0.000000	1.382365	0.000000	0.000000	0.000000	0.000998	-0.005517	-0.004978	0.000000	0.000000	3.000000	60.000000	0.000000
14889.440409	-0.097183	0.576412	0.027631	79.867661	50.209991	57.059608	0.140663	0.000000	1.382365	0.000000	0.000000	0.000000	0.000998	-0.005517	-0.004978	0.000000	0.000000	3.000000	60.000000	0.000000
14889.443742	-0.097145	0.576393	0.027556	79.867661	50.209991	57.059608	0.140663	0.000000	1.382365	0.000000	0.000000	0.000000	0.011662	-0.005832	-0.022360	0.000000	0.000000	3.000000	60.000000	0.000000
14889.447076	-0.097145	0.576393	0.027556	79.831657	50.333233	57.230625	0.140829	0.000000	1.381536	0.000000	0.000000	0.000000	0.011662	-0.005832	-0.022360	0.000000	1.000000	3.000000	60.000000	0.000000
14889.450409	-0.097145	0.576393	0.027556	79.831657	50.333233	57.230625	0.140829	0.000000	1.381536	0.000000	0.000000	0.000000	0.011662	-0.005832	-0.022360	0.000000	1.000000	3.000000	60.000000	0.000000
