# Supplementary material for: Haptic Guidance Needs to Be Intuitive Not Just Informative to Improve Human Motor Accuracy
Source: PLoS One. 2016 Mar 16;11(3):e0150912. doi: 10.1371/journal.pone.0150912 (PMC4794196; doi:10.1371/journal.pone.0150912)
Supplement: S1 Data — (ZIP) [file pone.0150912.s001.zip › Subject6/exp1_0061.txt]

Time	PosX	PosY	PosZ	RotX	RotY	RotZ	ForceX	ForceY	ForceZ	MomentX	MomentY	MomentZ	VelocityX	VelocityY	VelocityZ	CalibratedWeight	ButtonDown	Condition	Trial	Visual
14891.273742	-0.001250	0.486751	0.245921	70.624741	31.965347	32.108643	-1.903562	0.000000	4.623467	0.000000	0.000000	0.000000	-0.000032	-0.085810	0.017993	0.000000	1.000000	3.000000	61.000000	1.000000
14891.277076	-0.001383	0.486425	0.245950	70.624741	31.965347	32.108643	-1.903562	0.000000	4.623467	0.000000	0.000000	0.000000	-0.040070	-0.097757	0.008798	0.000000	1.000000	3.000000	61.000000	1.000000
14891.280409	-0.001383	0.486425	0.245950	70.624741	31.965347	32.108643	-1.903562	0.000000	4.623467	0.000000	0.000000	0.000000	-0.040070	-0.097757	0.008798	0.000000	1.000000	3.000000	61.000000	1.000000
14891.283742	-0.001383	0.486425	0.245950	70.534500	31.915377	32.187149	-1.905514	0.000000	4.622663	0.000000	0.000000	0.000000	-0.040070	-0.097757	0.008798	0.000000	1.000000	3.000000	61.000000	1.000000
14891.287076	-0.001383	0.486425	0.245950	70.534500	31.915377	32.187149	-1.905514	0.000000	4.622663	0.000000	0.000000	0.000000	-0.040070	-0.097757	0.008798	0.000000	1.000000	3.000000	61.000000	1.000000
14891.290409	-0.002153	0.486409	0.246491	70.534500	31.915377	32.187149	-1.905514	0.000000	4.622663	0.000000	0.000000	0.000000	-0.230807	-0.004778	0.162332	0.000000	1.000000	3.000000	61.000000	1.000000
14891.293742	-0.002153	0.486409	0.246491	70.461967	31.977154	32.409458	-1.905514	0.000000	4.622663	0.000000	0.000000	0.000000	-0.230807	-0.004778	0.162332	0.000000	1.000000	3.000000	61.000000	1.000000
14891.297076	-0.003057	0.486259	0.247052	70.461967	31.977154	32.409458	-1.905514	0.000000	4.622663	0.000000	0.000000	0.000000	-0.271305	-0.045011	0.168174	0.000000	1.000000	3.000000	61.000000	1.000000
14891.300409	-0.003057	0.486259	0.247052	70.461967	31.977154	32.409458	-1.905514	0.000000	4.622663	0.000000	0.000000	0.000000	-0.271305	-0.045011	0.168174	0.000000	1.000000	3.000000	61.000000	1.000000
14891.303742	-0.003057	0.486259	0.247052	70.329872	32.175388	32.804581	-1.924969	0.000000	4.614596	0.000000	0.000000	0.000000	-0.271305	-0.045011	0.168174	0.000000	1.000000	3.000000	61.000000	1.000000
14891.307076	-0.003057	0.486259	0.247052	70.329872	32.175388	32.804581	-1.924969	0.000000	4.614596	0.000000	0.000000	0.000000	-0.271305	-0.045011	0.168174	0.000000	1.000000	3.000000	61.000000	1.000000
14891.310409	-0.003663	0.486018	0.247759	70.329872	32.175388	32.804581	-1.924969	0.000000	4.614596	0.000000	0.000000	0.000000	-0.181631	-0.072230	0.212154	0.000000	1.000000	3.000000	61.000000	1.000000
14891.313742	-0.003663	0.486018	0.247759	70.089363	32.585125	33.595802	-1.924969	0.000000	4.614596	0.000000	0.000000	0.000000	-0.181631	-0.072230	0.212154	0.000000	1.000000	3.000000	61.000000	1.000000
14891.317076	-0.004539	0.486017	0.248675	70.089363	32.585125	33.595802	-1.924969	0.000000	4.614596	0.000000	0.000000	0.000000	-0.262796	-0.000291	0.274910	0.000000	1.000000	3.000000	61.000000	1.000000
14891.320409	-0.004539	0.486017	0.248675	70.089363	32.585125	33.595802	-1.924969	0.000000	4.614596	0.000000	0.000000	0.000000	-0.262796	-0.000291	0.274910	0.000000	1.000000	3.000000	61.000000	1.000000
14891.323742	-0.004539	0.486017	0.248675	69.933929	33.631313	35.118427	-1.937658	0.000000	4.609282	0.000000	0.000000	0.000000	-0.262796	-0.000291	0.274910	0.000000	1.000000	3.000000	61.000000	1.000000
14891.327076	-0.005720	0.486004	0.249761	69.933929	33.631313	35.118427	-1.937658	0.000000	4.609282	0.000000	0.000000	0.000000	-0.354483	-0.003997	0.325751	0.000000	1.000000	3.000000	61.000000	1.000000
14891.330409	-0.005720	0.486004	0.249761	69.933929	33.631313	35.118427	-1.937658	0.000000	4.609282	0.000000	0.000000	0.000000	-0.354483	-0.003997	0.325751	0.000000	1.000000	3.000000	61.000000	1.000000
14891.333742	-0.005720	0.486004	0.249761	70.018181	35.608425	37.538105	-1.949012	0.000000	4.604492	0.000000	0.000000	0.000000	-0.354483	-0.003997	0.325751	0.000000	1.000000	3.000000	61.000000	1.000000
14891.337076	-0.006972	0.485932	0.250828	70.018181	35.608425	37.538105	-1.949012	0.000000	4.604492	0.000000	0.000000	0.000000	-0.375689	-0.021689	0.320179	0.000000	1.000000	3.000000	61.000000	1.000000
14891.340409	-0.006972	0.485932	0.250828	70.018181	35.608425	37.538105	-1.949012	0.000000	4.604492	0.000000	0.000000	0.000000	-0.375689	-0.021689	0.320179	0.000000	1.000000	3.000000	61.000000	1.000000
14891.343742	-0.006972	0.485932	0.250828	70.200768	38.103775	40.441452	-1.961454	0.000000	4.599206	0.000000	0.000000	0.000000	-0.375689	-0.021689	0.320179	0.000000	1.000000	3.000000	61.000000	1.000000
14891.347076	-0.008228	0.485859	0.251891	70.200768	38.103775	40.441452	-1.961454	0.000000	4.599206	0.000000	0.000000	0.000000	-0.376810	-0.021825	0.318777	0.000000	1.000000	3.000000	61.000000	1.000000
14891.350409	-0.008228	0.485859	0.251891	70.200768	38.103775	40.441452	-1.961454	0.000000	4.599206	0.000000	0.000000	0.000000	-0.376810	-0.021825	0.318777	0.000000	1.000000	3.000000	61.000000	1.000000
14891.353742	-0.008228	0.485859	0.251891	70.352127	40.628807	43.355316	-1.973835	0.000000	4.593906	0.000000	0.000000	0.000000	-0.376810	-0.021825	0.318777	0.000000	1.000000	3.000000	61.000000	1.000000
14891.357076	-0.009692	0.485848	0.253054	70.352127	40.628807	43.355316	-1.973835	0.000000	4.593906	0.000000	0.000000	0.000000	-0.439045	-0.003178	0.348813	0.000000	1.000000	3.000000	61.000000	1.000000
14891.360409	-0.009692	0.485848	0.253054	70.352127	40.628807	43.355316	-1.973835	0.000000	4.593906	0.000000	0.000000	0.000000	-0.439045	-0.003178	0.348813	0.000000	1.000000	3.000000	61.000000	1.000000
14891.363742	-0.009692	0.485848	0.253054	70.472725	43.021526	46.092144	-1.988577	0.000000	4.587544	0.000000	0.000000	0.000000	-0.439045	-0.003178	0.348813	0.000000	1.000000	3.000000	61.000000	1.000000
14891.367076	-0.011365	0.485842	0.254332	70.472725	43.021526	46.092144	-1.988577	0.000000	4.587544	0.000000	0.000000	0.000000	-0.501852	-0.001752	0.383620	0.000000	1.000000	3.000000	61.000000	1.000000
14891.370409	-0.011365	0.485842	0.254332	70.472725	43.021526	46.092144	-1.988577	0.000000	4.587544	0.000000	0.000000	0.000000	-0.501852	-0.001752	0.383620	0.000000	1.000000	3.000000	61.000000	1.000000
14891.373742	-0.011365	0.485842	0.254332	70.575493	45.237877	48.582073	-2.005520	0.000000	4.580163	0.000000	0.000000	0.000000	-0.501852	-0.001752	0.383620	0.000000	1.000000	3.000000	61.000000	1.000000
14891.377076	-0.013011	0.485839	0.255667	70.575493	45.237877	48.582073	-2.005520	0.000000	4.580163	0.000000	0.000000	0.000000	-0.493823	-0.001108	0.400252	0.000000	1.000000	3.000000	61.000000	1.000000
14891.380409	-0.013011	0.485839	0.255667	70.575493	45.237877	48.582073	-2.005520	0.000000	4.580163	0.000000	0.000000	0.000000	-0.493823	-0.001108	0.400252	0.000000	1.000000	3.000000	61.000000	1.000000
14891.383742	-0.013011	0.485839	0.255667	70.662376	47.271786	50.836334	-2.021446	0.000000	4.573155	0.000000	0.000000	0.000000	-0.493823	-0.001108	0.400252	0.000000	1.000000	3.000000	61.000000	1.000000
14891.387076	-0.014630	0.485914	0.257022	70.662376	47.271786	50.836334	-2.021446	0.000000	4.573155	0.000000	0.000000	0.000000	-0.485641	0.022559	0.406507	0.000000	1.000000	3.000000	61.000000	1.000000
14891.390409	-0.014630	0.485914	0.257022	70.662376	47.271786	50.836334	-2.021446	0.000000	4.573155	0.000000	0.000000	0.000000	-0.485641	0.022559	0.406507	0.000000	1.000000	3.000000	61.000000	1.000000
14891.393742	-0.014630	0.485914	0.257022	70.742271	49.070335	52.798786	-2.036593	0.000000	4.566431	0.000000	0.000000	0.000000	-0.485641	0.022559	0.406507	0.000000	1.000000	3.000000	61.000000	1.000000
14891.397076	-0.016222	0.485971	0.258417	70.742271	49.070335	52.798786	-2.036593	0.000000	4.566431	0.000000	0.000000	0.000000	-0.477577	0.017241	0.418552	0.000000	1.000000	3.000000	61.000000	1.000000
14891.400409	-0.016222	0.485971	0.258417	70.742271	49.070335	52.798786	-2.036593	0.000000	4.566431	0.000000	0.000000	0.000000	-0.477577	0.017241	0.418552	0.000000	1.000000	3.000000	61.000000	1.000000
14891.403742	-0.016222	0.485971	0.258417	70.830475	50.661148	54.492706	-2.050855	0.000000	4.560043	0.000000	0.000000	0.000000	-0.477577	0.017241	0.418552	0.000000	1.000000	3.000000	61.000000	1.000000
14891.407076	-0.017821	0.486070	0.259864	70.830475	50.661148	54.492706	-2.050855	0.000000	4.560043	0.000000	0.000000	0.000000	-0.479841	0.029685	0.434209	0.000000	1.000000	3.000000	61.000000	1.000000
14891.410409	-0.017821	0.486070	0.259864	70.830475	50.661148	54.492706	-2.050855	0.000000	4.560043	0.000000	0.000000	0.000000	-0.479841	0.029685	0.434209	0.000000	1.000000	3.000000	61.000000	1.000000
14891.413742	-0.017821	0.486070	0.259864	70.935089	52.075909	55.960407	-2.064671	0.000000	4.553804	0.000000	0.000000	0.000000	-0.479841	0.029685	0.434209	0.000000	1.000000	3.000000	61.000000	1.000000
14891.417076	-0.019358	0.486227	0.261287	70.935089	52.075909	55.960407	-2.064671	0.000000	4.553804	0.000000	0.000000	0.000000	-0.461113	0.047152	0.426878	0.000000	1.000000	3.000000	61.000000	1.000000
14891.420409	-0.019358	0.486227	0.261287	70.935089	52.075909	55.960407	-2.064671	0.000000	4.553804	0.000000	0.000000	0.000000	-0.461113	0.047152	0.426878	0.000000	1.000000	3.000000	61.000000	1.000000
14891.423742	-0.019358	0.486227	0.261287	71.053452	53.377193	57.276306	-2.077540	0.000000	4.547948	0.000000	0.000000	0.000000	-0.461113	0.047152	0.426878	0.000000	1.000000	3.000000	61.000000	1.000000
14891.427076	-0.020866	0.486462	0.262669	71.053452	53.377193	57.276306	-2.077540	0.000000	4.547948	0.000000	0.000000	0.000000	-0.452330	0.070448	0.414555	0.000000	1.000000	3.000000	61.000000	1.000000
14891.430409	-0.020866	0.486462	0.262669	71.053452	53.377193	57.276306	-2.077540	0.000000	4.547948	0.000000	0.000000	0.000000	-0.452330	0.070448	0.414555	0.000000	1.000000	3.000000	61.000000	1.000000
14891.433742	-0.020866	0.486462	0.262669	71.168213	54.620235	58.514397	-2.090073	0.000000	4.542202	0.000000	0.000000	0.000000	-0.452330	0.070448	0.414555	0.000000	1.000000	3.000000	61.000000	1.000000
14891.437076	-0.022241	0.486736	0.264015	71.168213	54.620235	58.514397	-2.090073	0.000000	4.542202	0.000000	0.000000	0.000000	-0.412620	0.082045	0.403786	0.000000	1.000000	3.000000	61.000000	1.000000
14891.440409	-0.022241	0.486736	0.264015	71.168213	54.620235	58.514397	-2.090073	0.000000	4.542202	0.000000	0.000000	0.000000	-0.412620	0.082045	0.403786	0.000000	1.000000	3.000000	61.000000	1.000000
14891.443742	-0.022241	0.486736	0.264015	71.279053	55.929569	59.796024	-2.100790	0.000000	4.537255	0.000000	0.000000	0.000000	-0.412620	0.082045	0.403786	0.000000	1.000000	3.000000	61.000000	1.000000
14891.447076	-0.023448	0.487107	0.265309	71.279053	55.929569	59.796024	-2.100790	0.000000	4.537255	0.000000	0.000000	0.000000	-0.362158	0.111297	0.388364	0.000000	1.000000	3.000000	61.000000	1.000000
14891.450409	-0.023448	0.487107	0.265309	71.279053	55.929569	59.796024	-2.100790	0.000000	4.537255	0.000000	0.000000	0.000000	-0.362158	0.111297	0.388364	0.000000	1.000000	3.000000	61.000000	1.000000
14891.453742	-0.023448	0.487107	0.265309	71.406303	57.411983	61.215626	-2.109339	0.000000	4.533287	0.000000	0.000000	0.000000	-0.362158	0.111297	0.388364	0.000000	1.000000	3.000000	61.000000	1.000000
14891.457076	-0.024451	0.487595	0.266539	71.406303	57.411983	61.215626	-2.109339	0.000000	4.533287	0.000000	0.000000	0.000000	-0.300872	0.146451	0.368800	0.000000	0.000000	3.000000	61.000000	1.000000
14891.460409	-0.024451	0.487595	0.266539	71.406303	57.411983	61.215626	-2.109339	0.000000	4.533287	0.000000	0.000000	0.000000	-0.300872	0.146451	0.368800	0.000000	0.000000	3.000000	61.000000	1.000000
14891.463742	-0.024451	0.487595	0.266539	71.599312	59.116257	62.782654	-2.115357	0.000000	4.530482	0.000000	0.000000	0.000000	-0.300872	0.146451	0.368800	0.000000	0.000000	3.000000	61.000000	1.000000
14891.467076	-0.025317	0.488201	0.267702	71.599312	59.116257	62.782654	-2.115357	0.000000	4.530482	0.000000	0.000000	0.000000	-0.259837	0.181744	0.348876	0.000000	0.000000	3.000000	61.000000	1.000000
14891.470409	-0.025317	0.488201	0.267702	71.599312	59.116257	62.782654	-2.115357	0.000000	4.530482	0.000000	0.000000	0.000000	-0.259837	0.181744	0.348876	0.000000	0.000000	3.000000	61.000000	1.000000
14891.473742	-0.025317	0.488201	0.267702	71.897438	60.952385	64.365692	-2.119844	0.000000	4.528384	0.000000	0.000000	0.000000	-0.259837	0.181744	0.348876	0.000000	0.000000	3.000000	61.000000	1.000000
14891.477076	-0.025977	0.488885	0.268803	71.897438	60.952385	64.365692	-2.119844	0.000000	4.528384	0.000000	0.000000	0.000000	-0.197873	0.205268	0.330433	0.000000	0.000000	3.000000	61.000000	1.000000
14891.480409	-0.025977	0.488885	0.268803	71.897438	60.952385	64.365692	-2.119844	0.000000	4.528384	0.000000	0.000000	0.000000	-0.197873	0.205268	0.330433	0.000000	0.000000	3.000000	61.000000	1.000000
14891.483742	-0.025977	0.488885	0.268803	72.295822	62.828526	65.891663	-2.121833	0.000000	4.527452	0.000000	0.000000	0.000000	-0.197873	0.205268	0.330433	0.000000	0.000000	3.000000	61.000000	1.000000
14891.487076	-0.026566	0.489567	0.269812	72.295822	62.828526	65.891663	-2.121833	0.000000	4.527452	0.000000	0.000000	0.000000	-0.176701	0.204609	0.302741	0.000000	0.000000	3.000000	61.000000	1.000000
14891.490409	-0.026566	0.489567	0.269812	72.295822	62.828526	65.891663	-2.121833	0.000000	4.527452	0.000000	0.000000	0.000000	-0.176701	0.204609	0.302741	0.000000	0.000000	3.000000	61.000000	1.000000
14891.493742	-0.026566	0.489567	0.269812	72.776436	64.655663	67.295143	-2.123429	0.000000	4.526704	0.000000	0.000000	0.000000	-0.176701	0.204609	0.302741	0.000000	0.000000	3.000000	61.000000	1.000000
14891.497076	-0.027048	0.490285	0.270699	72.776436	64.655663	67.295143	-2.123429	0.000000	4.526704	0.000000	0.000000	0.000000	-0.144664	0.215434	0.266107	0.000000	0.000000	3.000000	61.000000	1.000000
14891.500409	-0.027048	0.490285	0.270699	72.776436	64.655663	67.295143	-2.123429	0.000000	4.526704	0.000000	0.000000	0.000000	-0.144664	0.215434	0.266107	0.000000	0.000000	3.000000	61.000000	1.000000
14891.503742	-0.027048	0.490285	0.270699	73.308746	66.415009	68.575562	-2.124335	0.000000	4.526279	0.000000	0.000000	0.000000	-0.144664	0.215434	0.266107	0.000000	0.000000	3.000000	61.000000	1.000000
14891.507076	-0.027320	0.491080	0.271497	73.308746	66.415009	68.575562	-2.124335	0.000000	4.526279	0.000000	0.000000	0.000000	-0.081638	0.238558	0.239388	0.000000	0.000000	3.000000	61.000000	1.000000
14891.510409	-0.027320	0.491080	0.271497	73.308746	66.415009	68.575562	-2.124335	0.000000	4.526279	0.000000	0.000000	0.000000	-0.081638	0.238558	0.239388	0.000000	0.000000	3.000000	61.000000	1.000000
14891.513742	-0.027320	0.491080	0.271497	73.856941	68.131714	69.798378	-2.122936	0.000000	4.526935	0.000000	0.000000	0.000000	-0.081638	0.238558	0.239388	0.000000	0.000000	3.000000	61.000000	1.000000
14891.517076	-0.027414	0.491929	0.272131	73.856941	68.131714	69.798378	-2.122936	0.000000	4.526935	0.000000	0.000000	0.000000	-0.027934	0.254638	0.190238	0.000000	0.000000	3.000000	61.000000	1.000000
14891.520409	-0.027414	0.491929	0.272131	73.856941	68.131714	69.798378	-2.122936	0.000000	4.526935	0.000000	0.000000	0.000000	-0.027934	0.254638	0.190238	0.000000	0.000000	3.000000	61.000000	1.000000
14891.523742	-0.027414	0.491929	0.272131	74.387199	69.824463	71.010612	-2.120149	0.000000	4.528241	0.000000	0.000000	0.000000	-0.027934	0.254638	0.190238	0.000000	0.000000	3.000000	61.000000	1.000000
14891.527076	-0.027362	0.492852	0.272615	74.387199	69.824463	71.010612	-2.120149	0.000000	4.528241	0.000000	0.000000	0.000000	0.015361	0.276817	0.145100	0.000000	0.000000	3.000000	61.000000	1.000000
14891.530409	-0.027362	0.492852	0.272615	74.387199	69.824463	71.010612	-2.120149	0.000000	4.528241	0.000000	0.000000	0.000000	0.015361	0.276817	0.145100	0.000000	0.000000	3.000000	61.000000	1.000000
14891.533742	-0.027362	0.492852	0.272615	74.887314	71.469574	72.202942	-2.116364	0.000000	4.530011	0.000000	0.000000	0.000000	0.015361	0.276817	0.145100	0.000000	0.000000	3.000000	61.000000	1.000000
14891.537076	-0.027236	0.493829	0.272962	74.887314	71.469574	72.202942	-2.116364	0.000000	4.530011	0.000000	0.000000	0.000000	0.037750	0.293119	0.104051	0.000000	0.000000	3.000000	61.000000	1.000000
14891.540409	-0.027236	0.493829	0.272962	74.887314	71.469574	72.202942	-2.116364	0.000000	4.530011	0.000000	0.000000	0.000000	0.037750	0.293119	0.104051	0.000000	0.000000	3.000000	61.000000	1.000000
14891.543742	-0.027236	0.493829	0.272962	75.376595	73.082291	73.373413	-2.112441	0.000000	4.531842	0.000000	0.000000	0.000000	0.037750	0.293119	0.104051	0.000000	0.000000	3.000000	61.000000	1.000000
14891.547076	-0.027000	0.494778	0.273148	75.376595	73.082291	73.373413	-2.112441	0.000000	4.531842	0.000000	0.000000	0.000000	0.070828	0.284874	0.055700	0.000000	0.000000	3.000000	61.000000	1.000000
14891.550409	-0.027000	0.494778	0.273148	75.376595	73.082291	73.373413	-2.112441	0.000000	4.531842	0.000000	0.000000	0.000000	0.070828	0.284874	0.055700	0.000000	0.000000	3.000000	61.000000	1.000000
14891.553742	-0.027000	0.494778	0.273148	75.858948	74.620972	74.482170	-2.108040	0.000000	4.533891	0.000000	0.000000	0.000000	0.070828	0.284874	0.055700	0.000000	0.000000	3.000000	61.000000	1.000000
14891.557076	-0.026759	0.495741	0.273196	75.858948	74.620972	74.482170	-2.108040	0.000000	4.533891	0.000000	0.000000	0.000000	0.072369	0.288882	0.014621	0.000000	0.000000	3.000000	61.000000	1.000000
14891.560409	-0.026759	0.495741	0.273196	75.858948	74.620972	74.482170	-2.108040	0.000000	4.533891	0.000000	0.000000	0.000000	0.072369	0.288882	0.014621	0.000000	0.000000	3.000000	61.000000	1.000000
14891.563742	-0.026759	0.495741	0.273196	76.305954	76.126404	75.594597	-2.104437	0.000000	4.535564	0.000000	0.000000	0.000000	0.072369	0.288882	0.014621	0.000000	0.000000	3.000000	61.000000	1.000000
14891.567076	-0.026581	0.496716	0.273076	76.305954	76.126404	75.594597	-2.104437	0.000000	4.535564	0.000000	0.000000	0.000000	0.053393	0.292254	-0.036170	0.000000	0.000000	3.000000	61.000000	1.000000
14891.570409	-0.026581	0.496716	0.273076	76.305954	76.126404	75.594597	-2.104437	0.000000	4.535564	0.000000	0.000000	0.000000	0.053393	0.292254	-0.036170	0.000000	0.000000	3.000000	61.000000	1.000000
14891.573742	-0.026581	0.496716	0.273076	76.702400	77.648949	76.772400	-2.102769	0.000000	4.536338	0.000000	0.000000	0.000000	0.053393	0.292254	-0.036170	0.000000	0.000000	3.000000	61.000000	1.000000
14891.577076	-0.026363	0.497621	0.272794	76.702400	77.648949	76.772400	-2.102769	0.000000	4.536338	0.000000	0.000000	0.000000	0.065534	0.271491	-0.084545	0.000000	0.000000	3.000000	61.000000	1.000000
14891.580409	-0.026363	0.497621	0.272794	76.702400	77.648949	76.772400	-2.102769	0.000000	4.536338	0.000000	0.000000	0.000000	0.065534	0.271491	-0.084545	0.000000	0.000000	3.000000	61.000000	1.000000
14891.583742	-0.026363	0.497621	0.272794	77.023140	79.152840	77.994385	-2.101567	0.000000	4.536895	0.000000	0.000000	0.000000	0.065534	0.271491	-0.084545	0.000000	0.000000	3.000000	61.000000	1.000000
14891.587076	-0.026363	0.497621	0.272794	77.023140	79.152840	77.994385	-2.101567	0.000000	4.536895	0.000000	0.000000	0.000000	0.065534	0.271491	-0.084545	0.000000	0.000000	3.000000	61.000000	1.000000
14891.590409	-0.026207	0.498435	0.272333	77.023140	79.152840	77.994385	-2.101567	0.000000	4.536895	0.000000	0.000000	0.000000	0.046601	0.244297	-0.138200	0.000000	0.000000	3.000000	61.000000	1.000000
14891.593742	-0.026207	0.498435	0.272333	77.225082	80.679031	79.339256	-2.101567	0.000000	4.536895	0.000000	0.000000	0.000000	0.046601	0.244297	-0.138200	0.000000	0.000000	3.000000	61.000000	1.000000
14891.597076	-0.026113	0.499075	0.271638	77.225082	80.679031	79.339256	-2.101567	0.000000	4.536895	0.000000	0.000000	0.000000	0.028276	0.192033	-0.208534	0.000000	0.000000	3.000000	61.000000	1.000000
14891.600409	-0.026113	0.499075	0.271638	77.225082	80.679031	79.339256	-2.101567	0.000000	4.536895	0.000000	0.000000	0.000000	0.028276	0.192033	-0.208534	0.000000	0.000000	3.000000	61.000000	1.000000
14891.603742	-0.026113	0.499075	0.271638	77.262077	82.133575	80.741508	-2.105494	0.000000	4.535074	0.000000	0.000000	0.000000	0.028276	0.192033	-0.208534	0.000000	0.000000	3.000000	61.000000	1.000000
14891.607076	-0.026114	0.499639	0.270686	77.262077	82.133575	80.741508	-2.105494	0.000000	4.535074	0.000000	0.000000	0.000000	-0.000144	0.169250	-0.285664	0.000000	0.000000	3.000000	61.000000	1.000000
14891.610409	-0.026114	0.499639	0.270686	77.262077	82.133575	80.741508	-2.105494	0.000000	4.535074	0.000000	0.000000	0.000000	-0.000144	0.169250	-0.285664	0.000000	0.000000	3.000000	61.000000	1.000000
14891.613742	-0.026114	0.499639	0.270686	77.210495	83.436333	82.078239	-2.111588	0.000000	4.532240	0.000000	0.000000	0.000000	-0.000144	0.169250	-0.285664	0.000000	0.000000	3.000000	61.000000	1.000000
14891.617076	-0.026243	0.500187	0.269485	77.210495	83.436333	82.078239	-2.111588	0.000000	4.532240	0.000000	0.000000	0.000000	-0.038888	0.164477	-0.360177	0.000000	0.000000	3.000000	61.000000	1.000000
14891.620409	-0.026243	0.500187	0.269485	77.210495	83.436333	82.078239	-2.111588	0.000000	4.532240	0.000000	0.000000	0.000000	-0.038888	0.164477	-0.360177	0.000000	0.000000	3.000000	61.000000	1.000000
14891.623742	-0.026243	0.500187	0.269485	77.129585	84.634712	83.331047	-2.121095	0.000000	4.527798	0.000000	0.000000	0.000000	-0.038888	0.164477	-0.360177	0.000000	0.000000	3.000000	61.000000	1.000000
14891.627076	-0.026397	0.500698	0.268024	77.129585	84.634712	83.331047	-2.121095	0.000000	4.527798	0.000000	0.000000	0.000000	-0.046218	0.153236	-0.438337	0.000000	0.000000	3.000000	61.000000	1.000000
14891.630409	-0.026397	0.500698	0.268024	77.129585	84.634712	83.331047	-2.121095	0.000000	4.527798	0.000000	0.000000	0.000000	-0.046218	0.153236	-0.438337	0.000000	0.000000	3.000000	61.000000	1.000000
14891.633742	-0.026397	0.500698	0.268024	77.005104	85.687767	84.476822	-2.132690	0.000000	4.522348	0.000000	0.000000	0.000000	-0.046218	0.153236	-0.438337	0.000000	0.000000	3.000000	61.000000	1.000000
14891.637076	-0.026507	0.501152	0.266319	77.005104	85.687767	84.476822	-2.132690	0.000000	4.522348	0.000000	0.000000	0.000000	-0.032965	0.136149	-0.511589	0.000000	0.000000	3.000000	61.000000	1.000000
14891.640409	-0.026507	0.501152	0.266319	77.005104	85.687767	84.476822	-2.132690	0.000000	4.522348	0.000000	0.000000	0.000000	-0.032965	0.136149	-0.511589	0.000000	0.000000	3.000000	61.000000	1.000000
14891.643742	-0.026507	0.501152	0.266319	76.839951	86.401398	85.328438	-2.145363	0.000000	4.516350	0.000000	0.000000	0.000000	-0.032965	0.136149	-0.511589	0.000000	0.000000	3.000000	61.000000	1.000000
14891.647076	-0.026574	0.501590	0.264395	76.839951	86.401398	85.328438	-2.145363	0.000000	4.516350	0.000000	0.000000	0.000000	-0.020012	0.131333	-0.577234	0.000000	0.000000	3.000000	61.000000	1.000000
14891.650409	-0.026574	0.501590	0.264395	76.839951	86.401398	85.328438	-2.145363	0.000000	4.516350	0.000000	0.000000	0.000000	-0.020012	0.131333	-0.577234	0.000000	0.000000	3.000000	61.000000	1.000000
14891.653742	-0.026574	0.501590	0.264395	76.658035	86.906273	85.987762	-2.159002	0.000000	4.509846	0.000000	0.000000	0.000000	-0.020012	0.131333	-0.577234	0.000000	0.000000	3.000000	61.000000	1.000000
14891.657076	-0.026600	0.502035	0.262324	76.658035	86.906273	85.987762	-2.159002	0.000000	4.509846	0.000000	0.000000	0.000000	-0.007909	0.133624	-0.621107	0.000000	0.000000	3.000000	61.000000	1.000000
14891.660409	-0.026600	0.502035	0.262324	76.658035	86.906273	85.987762	-2.159002	0.000000	4.509846	0.000000	0.000000	0.000000	-0.007909	0.133624	-0.621107	0.000000	0.000000	3.000000	61.000000	1.000000
14891.663742	-0.026600	0.502035	0.262324	76.497368	87.310684	86.537613	-2.173201	0.000000	4.503021	0.000000	0.000000	0.000000	-0.007909	0.133624	-0.621107	0.000000	0.000000	3.000000	61.000000	1.000000
14891.667076	-0.026517	0.502525	0.260075	76.497368	87.310684	86.537613	-2.173201	0.000000	4.503021	0.000000	0.000000	0.000000	0.024945	0.146911	-0.674750	0.000000	0.000000	3.000000	61.000000	1.000000
14891.670409	-0.026517	0.502525	0.260075	76.497368	87.310684	86.537613	-2.173201	0.000000	4.503021	0.000000	0.000000	0.000000	0.024945	0.146911	-0.674750	0.000000	0.000000	3.000000	61.000000	1.000000
14891.673742	-0.026517	0.502525	0.260075	76.410622	87.434471	86.765648	-2.187245	0.000000	4.496216	0.000000	0.000000	0.000000	0.024945	0.146911	-0.674750	0.000000	0.000000	3.000000	61.000000	1.000000
14891.677076	-0.026329	0.503025	0.257740	76.410622	87.434471	86.765648	-2.187245	0.000000	4.496216	0.000000	0.000000	0.000000	0.056487	0.149906	-0.700630	0.000000	0.000000	3.000000	61.000000	1.000000
14891.680409	-0.026329	0.503025	0.257740	76.410622	87.434471	86.765648	-2.187245	0.000000	4.496216	0.000000	0.000000	0.000000	0.056487	0.149906	-0.700630	0.000000	0.000000	3.000000	61.000000	1.000000
14891.683742	-0.026329	0.503025	0.257740	76.420235	87.239639	86.624466	-2.200586	0.000000	4.489701	0.000000	0.000000	0.000000	0.056487	0.149906	-0.700630	0.000000	0.000000	3.000000	61.000000	1.000000
14891.687076	-0.026035	0.503589	0.255267	76.420235	87.239639	86.624466	-2.200586	0.000000	4.489701	0.000000	0.000000	0.000000	0.088284	0.169370	-0.741986	0.000000	0.000000	3.000000	61.000000	1.000000
14891.690409	-0.026035	0.503589	0.255267	76.420235	87.239639	86.624466	-2.200586	0.000000	4.489701	0.000000	0.000000	0.000000	0.088284	0.169370	-0.741986	0.000000	0.000000	3.000000	61.000000	1.000000
14891.693742	-0.026035	0.503589	0.255267	76.468269	86.773216	86.198013	-2.213577	0.000000	4.483311	0.000000	0.000000	0.000000	0.088284	0.169370	-0.741986	0.000000	0.000000	3.000000	61.000000	1.000000
14891.697076	-0.025704	0.504219	0.252682	76.468269	86.773216	86.198013	-2.213577	0.000000	4.483311	0.000000	0.000000	0.000000	0.099192	0.189036	-0.775371	0.000000	0.000000	3.000000	61.000000	1.000000
14891.700409	-0.025704	0.504219	0.252682	76.468269	86.773216	86.198013	-2.213577	0.000000	4.483311	0.000000	0.000000	0.000000	0.099192	0.189036	-0.775371	0.000000	0.000000	3.000000	61.000000	1.000000
14891.703742	-0.025704	0.504219	0.252682	76.522049	86.138367	85.611656	-2.227034	0.000000	4.476642	0.000000	0.000000	0.000000	0.099192	0.189036	-0.775371	0.000000	0.000000	3.000000	61.000000	1.000000
14891.707076	-0.025302	0.504871	0.249925	76.522049	86.138367	85.611656	-2.227034	0.000000	4.476642	0.000000	0.000000	0.000000	0.120693	0.195449	-0.827012	0.000000	0.000000	3.000000	61.000000	1.000000
14891.710409	-0.025302	0.504871	0.249925	76.522049	86.138367	85.611656	-2.227034	0.000000	4.476642	0.000000	0.000000	0.000000	0.120693	0.195449	-0.827012	0.000000	0.000000	3.000000	61.000000	1.000000
14891.713742	-0.025302	0.504871	0.249925	76.577637	85.428635	84.966888	-2.240917	0.000000	4.469708	0.000000	0.000000	0.000000	0.120693	0.195449	-0.827012	0.000000	0.000000	3.000000	61.000000	1.000000
14891.717076	-0.024862	0.505640	0.247002	76.577637	85.428635	84.966888	-2.240917	0.000000	4.469708	0.000000	0.000000	0.000000	0.131794	0.230691	-0.877092	0.000000	0.000000	3.000000	61.000000	1.000000
14891.720409	-0.024862	0.505640	0.247002	76.577637	85.428635	84.966888	-2.240917	0.000000	4.469708	0.000000	0.000000	0.000000	0.131794	0.230691	-0.877092	0.000000	0.000000	3.000000	61.000000	1.000000
14891.723742	-0.024862	0.505640	0.247002	76.635033	84.696167	84.453995	-2.255723	0.000000	4.462255	0.000000	0.000000	0.000000	0.131794	0.230691	-0.877092	0.000000	0.000000	3.000000	61.000000	1.000000
14891.727076	-0.024321	0.506449	0.243948	76.635033	84.696167	84.453995	-2.255723	0.000000	4.462255	0.000000	0.000000	0.000000	0.162310	0.242847	-0.916210	0.000000	0.000000	3.000000	61.000000	1.000000
14891.730409	-0.024321	0.506449	0.243948	76.635033	84.696167	84.453995	-2.255723	0.000000	4.462255	0.000000	0.000000	0.000000	0.162310	0.242847	-0.916210	0.000000	0.000000	3.000000	61.000000	1.000000
14891.733742	-0.024321	0.506449	0.243948	76.697594	84.035538	84.892174	-2.270297	0.000000	4.454857	0.000000	0.000000	0.000000	0.162310	0.242847	-0.916210	0.000000	0.000000	3.000000	61.000000	1.000000
14891.737076	-0.023713	0.507298	0.240760	76.697594	84.035538	84.892174	-2.270297	0.000000	4.454857	0.000000	0.000000	0.000000	0.182443	0.254553	-0.956372	0.000000	0.000000	3.000000	61.000000	1.000000
14891.740409	-0.023713	0.507298	0.240760	76.697594	84.035538	84.892174	-2.270297	0.000000	4.454857	0.000000	0.000000	0.000000	0.182443	0.254553	-0.956372	0.000000	0.000000	3.000000	61.000000	1.000000
14891.743742	-0.023713	0.507298	0.240760	76.811516	83.476311	85.985413	-2.285189	0.000000	4.447237	0.000000	0.000000	0.000000	0.182443	0.254553	-0.956372	0.000000	0.000000	3.000000	61.000000	1.000000
14891.747076	-0.023072	0.508204	0.237449	76.811516	83.476311	85.985413	-2.285189	0.000000	4.447237	0.000000	0.000000	0.000000	0.192200	0.271868	-0.993163	0.000000	0.000000	3.000000	61.000000	1.000000
14891.750409	-0.023072	0.508204	0.237449	76.811516	83.476311	85.985413	-2.285189	0.000000	4.447237	0.000000	0.000000	0.000000	0.192200	0.271868	-0.993163	0.000000	0.000000	3.000000	61.000000	1.000000
14891.753742	-0.023072	0.508204	0.237449	77.019203	83.083961	86.654129	-2.300859	0.000000	4.439150	0.000000	0.000000	0.000000	0.192200	0.271868	-0.993163	0.000000	0.000000	3.000000	61.000000	1.000000
14891.757076	-0.022269	0.509111	0.234039	77.019203	83.083961	86.654129	-2.300859	0.000000	4.439150	0.000000	0.000000	0.000000	0.240925	0.271994	-1.023170	0.000000	0.000000	3.000000	61.000000	1.000000
14891.760409	-0.022269	0.509111	0.234039	77.019203	83.083961	86.654129	-2.300859	0.000000	4.439150	0.000000	0.000000	0.000000	0.240925	0.271994	-1.023170	0.000000	0.000000	3.000000	61.000000	1.000000
14891.763742	-0.022269	0.509111	0.234039	77.289200	82.820045	86.710121	-2.315245	0.000000	4.431663	0.000000	0.000000	0.000000	0.240925	0.271994	-1.023170	0.000000	0.000000	3.000000	61.000000	1.000000
14891.767076	-0.021304	0.510050	0.230458	77.289200	82.820045	86.710121	-2.315245	0.000000	4.431663	0.000000	0.000000	0.000000	0.289476	0.281625	-1.074267	0.000000	0.000000	3.000000	61.000000	1.000000
14891.770409	-0.021304	0.510050	0.230458	77.289200	82.820045	86.710121	-2.315245	0.000000	4.431663	0.000000	0.000000	0.000000	0.289476	0.281625	-1.074267	0.000000	0.000000	3.000000	61.000000	1.000000
14891.773742	-0.021304	0.510050	0.230458	77.602783	82.615746	86.522247	-2.328896	0.000000	4.424505	0.000000	0.000000	0.000000	0.289476	0.281625	-1.074267	0.000000	0.000000	3.000000	61.000000	1.000000
14891.777076	-0.020311	0.511018	0.226699	77.602783	82.615746	86.522247	-2.328896	0.000000	4.424505	0.000000	0.000000	0.000000	0.298138	0.290646	-1.127629	0.000000	0.000000	3.000000	61.000000	1.000000
14891.780409	-0.020311	0.511018	0.226699	77.602783	82.615746	86.522247	-2.328896	0.000000	4.424505	0.000000	0.000000	0.000000	0.298138	0.290646	-1.127629	0.000000	0.000000	3.000000	61.000000	1.000000
14891.783742	-0.020311	0.511018	0.226699	77.934631	82.354927	86.535095	-2.343905	0.000000	4.416572	0.000000	0.000000	0.000000	0.298138	0.290646	-1.127629	0.000000	0.000000	3.000000	61.000000	1.000000
14891.787076	-0.019321	0.511978	0.222761	77.934631	82.354927	86.535095	-2.343905	0.000000	4.416572	0.000000	0.000000	0.000000	0.296752	0.287898	-1.181334	0.000000	0.000000	3.000000	61.000000	1.000000
14891.790409	-0.019321	0.511978	0.222761	77.934631	82.354927	86.535095	-2.343905	0.000000	4.416572	0.000000	0.000000	0.000000	0.296752	0.287898	-1.181334	0.000000	0.000000	3.000000	61.000000	1.000000
14891.793742	-0.019321	0.511978	0.222761	78.272842	81.642822	85.979271	-2.360878	0.000000	4.407522	0.000000	0.000000	0.000000	0.296752	0.287898	-1.181334	0.000000	0.000000	3.000000	61.000000	1.000000
14891.797076	-0.018306	0.512967	0.218672	78.272842	81.642822	85.979271	-2.360878	0.000000	4.407522	0.000000	0.000000	0.000000	0.304561	0.296593	-1.226592	0.000000	0.000000	3.000000	61.000000	1.000000
14891.800409	-0.018306	0.512967	0.218672	78.272842	81.642822	85.979271	-2.360878	0.000000	4.407522	0.000000	0.000000	0.000000	0.304561	0.296593	-1.226592	0.000000	0.000000	3.000000	61.000000	1.000000
14891.803742	-0.018306	0.512967	0.218672	78.591202	80.097115	84.654434	-2.379218	0.000000	4.397650	0.000000	0.000000	0.000000	0.304561	0.296593	-1.226592	0.000000	0.000000	3.000000	61.000000	1.000000
14891.807076	-0.017363	0.513985	0.214462	78.591202	80.097115	84.654434	-2.379218	0.000000	4.397650	0.000000	0.000000	0.000000	0.283082	0.305487	-1.263294	0.000000	0.000000	3.000000	61.000000	1.000000
14891.810409	-0.017363	0.513985	0.214462	78.591202	80.097115	84.654434	-2.379218	0.000000	4.397650	0.000000	0.000000	0.000000	0.283082	0.305487	-1.263294	0.000000	0.000000	3.000000	61.000000	1.000000
14891.813742	-0.017363	0.513985	0.214462	78.846153	77.584259	82.253517	-2.400306	0.000000	4.386175	0.000000	0.000000	0.000000	0.283082	0.305487	-1.263294	0.000000	0.000000	3.000000	61.000000	1.000000
14891.817076	-0.016491	0.515017	0.210179	78.846153	77.584259	82.253517	-2.400306	0.000000	4.386175	0.000000	0.000000	0.000000	0.261454	0.309725	-1.284751	0.000000	0.000000	3.000000	61.000000	1.000000
14891.820409	-0.016491	0.515017	0.210179	78.846153	77.584259	82.253517	-2.400306	0.000000	4.386175	0.000000	0.000000	0.000000	0.261454	0.309725	-1.284751	0.000000	0.000000	3.000000	61.000000	1.000000
14891.823742	-0.016491	0.515017	0.210179	79.012222	74.410812	79.112488	-2.423841	0.000000	4.373213	0.000000	0.000000	0.000000	0.261454	0.309725	-1.284751	0.000000	0.000000	3.000000	61.000000	1.000000
14891.827076	-0.015627	0.516043	0.205811	79.012222	74.410812	79.112488	-2.423841	0.000000	4.373213	0.000000	0.000000	0.000000	0.259119	0.307673	-1.310509	0.000000	0.000000	3.000000	61.000000	1.000000
14891.830409	-0.015627	0.516043	0.205811	79.012222	74.410812	79.112488	-2.423841	0.000000	4.373213	0.000000	0.000000	0.000000	0.259119	0.307673	-1.310509	0.000000	0.000000	3.000000	61.000000	1.000000
14891.833742	-0.015627	0.516043	0.205811	79.073189	70.951027	75.735313	-2.449036	0.000000	4.359154	0.000000	0.000000	0.000000	0.259119	0.307673	-1.310509	0.000000	0.000000	3.000000	61.000000	1.000000
14891.837076	-0.014836	0.517103	0.201420	79.073189	70.951027	75.735313	-2.449036	0.000000	4.359154	0.000000	0.000000	0.000000	0.237504	0.318042	-1.317333	0.000000	0.000000	3.000000	61.000000	1.000000
14891.840409	-0.014836	0.517103	0.201420	79.073189	70.951027	75.735313	-2.449036	0.000000	4.359154	0.000000	0.000000	0.000000	0.237504	0.318042	-1.317333	0.000000	0.000000	3.000000	61.000000	1.000000
14891.843742	-0.014836	0.517103	0.201420	79.039642	67.487198	72.401566	-2.476448	0.000000	4.343639	0.000000	0.000000	0.000000	0.237504	0.318042	-1.317333	0.000000	0.000000	3.000000	61.000000	1.000000
14891.847076	-0.014024	0.518187	0.197096	79.039642	67.487198	72.401566	-2.476448	0.000000	4.343639	0.000000	0.000000	0.000000	0.243625	0.325107	-1.296938	0.000000	0.000000	3.000000	61.000000	1.000000
14891.850409	-0.014024	0.518187	0.197096	79.039642	67.487198	72.401566	-2.476448	0.000000	4.343639	0.000000	0.000000	0.000000	0.243625	0.325107	-1.296938	0.000000	0.000000	3.000000	61.000000	1.000000
14891.853742	-0.014024	0.518187	0.197096	78.980713	64.194275	69.127190	-2.503786	0.000000	4.327939	0.000000	0.000000	0.000000	0.243625	0.325107	-1.296938	0.000000	0.000000	3.000000	61.000000	1.000000
14891.857076	-0.013160	0.519255	0.192813	78.980713	64.194275	69.127190	-2.503786	0.000000	4.327939	0.000000	0.000000	0.000000	0.259064	0.320532	-1.285154	0.000000	0.000000	3.000000	61.000000	1.000000
14891.860409	-0.013160	0.519255	0.192813	78.980713	64.194275	69.127190	-2.503786	0.000000	4.327939	0.000000	0.000000	0.000000	0.259064	0.320532	-1.285154	0.000000	0.000000	3.000000	61.000000	1.000000
14891.863742	-0.013160	0.519255	0.192813	78.940086	61.011955	65.879021	-2.530795	0.000000	4.312201	0.000000	0.000000	0.000000	0.259064	0.320532	-1.285154	0.000000	0.000000	3.000000	61.000000	1.000000
14891.867076	-0.012279	0.520300	0.188658	78.940086	61.011955	65.879021	-2.530795	0.000000	4.312201	0.000000	0.000000	0.000000	0.264462	0.313356	-1.246349	0.000000	0.000000	3.000000	61.000000	1.000000
14891.870409	-0.012279	0.520300	0.188658	78.940086	61.011955	65.879021	-2.530795	0.000000	4.312201	0.000000	0.000000	0.000000	0.264462	0.313356	-1.246349	0.000000	0.000000	3.000000	61.000000	1.000000
14891.873742	-0.012279	0.520300	0.188658	78.910873	57.957378	62.793087	-2.557118	0.000000	4.296644	0.000000	0.000000	0.000000	0.264462	0.313356	-1.246349	0.000000	0.000000	3.000000	61.000000	1.000000
14891.877076	-0.011347	0.521315	0.184566	78.910873	57.957378	62.793087	-2.557118	0.000000	4.296644	0.000000	0.000000	0.000000	0.279324	0.304525	-1.227569	0.000000	0.000000	3.000000	61.000000	1.000000
14891.880409	-0.011347	0.521315	0.184566	78.910873	57.957378	62.793087	-2.557118	0.000000	4.296644	0.000000	0.000000	0.000000	0.279324	0.304525	-1.227569	0.000000	0.000000	3.000000	61.000000	1.000000
14891.883742	-0.011347	0.521315	0.184566	78.900993	55.059250	59.917030	-2.582837	0.000000	4.281233	0.000000	0.000000	0.000000	0.279324	0.304525	-1.227569	0.000000	0.000000	3.000000	61.000000	1.000000
14891.887076	-0.010398	0.522282	0.180522	78.900993	55.059250	59.917030	-2.582837	0.000000	4.281233	0.000000	0.000000	0.000000	0.284897	0.290172	-1.213232	0.000000	0.000000	3.000000	61.000000	1.000000
14891.890409	-0.010398	0.522282	0.180522	78.900993	55.059250	59.917030	-2.582837	0.000000	4.281233	0.000000	0.000000	0.000000	0.284897	0.290172	-1.213232	0.000000	0.000000	3.000000	61.000000	1.000000
14891.893742	-0.010398	0.522282	0.180522	78.904678	52.312408	56.988670	-2.608605	0.000000	4.265581	0.000000	0.000000	0.000000	0.284897	0.290172	-1.213232	0.000000	0.000000	3.000000	61.000000	1.000000
14891.897076	-0.009459	0.523249	0.176468	78.904678	52.312408	56.988670	-2.608605	0.000000	4.265581	0.000000	0.000000	0.000000	0.281589	0.290105	-1.216234	0.000000	0.000000	3.000000	61.000000	1.000000
14891.900409	-0.009459	0.523249	0.176468	78.904678	52.312408	56.988670	-2.608605	0.000000	4.265581	0.000000	0.000000	0.000000	0.281589	0.290105	-1.216234	0.000000	0.000000	3.000000	61.000000	1.000000
14891.903742	-0.009459	0.523249	0.176468	78.912140	49.871250	54.361927	-2.635551	0.000000	4.248984	0.000000	0.000000	0.000000	0.281589	0.290105	-1.216234	0.000000	0.000000	3.000000	61.000000	1.000000
14891.907076	-0.008532	0.524215	0.172404	78.912140	49.871250	54.361927	-2.635551	0.000000	4.248984	0.000000	0.000000	0.000000	0.278268	0.289908	-1.219093	0.000000	0.000000	3.000000	61.000000	1.000000
14891.910409	-0.008532	0.524215	0.172404	78.912140	49.871250	54.361927	-2.635551	0.000000	4.248984	0.000000	0.000000	0.000000	0.278268	0.289908	-1.219093	0.000000	0.000000	3.000000	61.000000	1.000000
14891.913742	-0.008532	0.524215	0.172404	78.939613	48.104504	52.554684	-2.663728	0.000000	4.231377	0.000000	0.000000	0.000000	0.278268	0.289908	-1.219093	0.000000	0.000000	3.000000	61.000000	1.000000
14891.917076	-0.007615	0.525166	0.168351	78.939613	48.104504	52.554684	-2.663728	0.000000	4.231377	0.000000	0.000000	0.000000	0.274862	0.285093	-1.215868	0.000000	0.000000	3.000000	61.000000	1.000000
14891.920409	-0.007615	0.525166	0.168351	78.939613	48.104504	52.554684	-2.663728	0.000000	4.231377	0.000000	0.000000	0.000000	0.274862	0.285093	-1.215868	0.000000	0.000000	3.000000	61.000000	1.000000
14891.923742	-0.007615	0.525166	0.168351	79.011368	47.172276	51.953556	-2.692969	0.000000	4.212828	0.000000	0.000000	0.000000	0.274862	0.285093	-1.215868	0.000000	0.000000	3.000000	61.000000	1.000000
14891.927076	-0.006651	0.526130	0.164271	79.011368	47.172276	51.953556	-2.692969	0.000000	4.212828	0.000000	0.000000	0.000000	0.289297	0.289317	-1.224193	0.000000	0.000000	3.000000	61.000000	1.000000
14891.930409	-0.006651	0.526130	0.164271	79.011368	47.172276	51.953556	-2.692969	0.000000	4.212828	0.000000	0.000000	0.000000	0.289297	0.289317	-1.224193	0.000000	0.000000	3.000000	61.000000	1.000000
14891.933742	-0.006651	0.526130	0.164271	79.132980	46.823975	51.883141	-2.722699	0.000000	4.193675	0.000000	0.000000	0.000000	0.289297	0.289317	-1.224193	0.000000	0.000000	3.000000	61.000000	1.000000
14891.937076	-0.005641	0.527150	0.160231	79.132980	46.823975	51.883141	-2.722699	0.000000	4.193675	0.000000	0.000000	0.000000	0.303159	0.305892	-1.211876	0.000000	0.000000	3.000000	61.000000	1.000000
14891.940409	-0.005641	0.527150	0.160231	79.132980	46.823975	51.883141	-2.722699	0.000000	4.193675	0.000000	0.000000	0.000000	0.303159	0.305892	-1.211876	0.000000	0.000000	3.000000	61.000000	1.000000
14891.943742	-0.005641	0.527150	0.160231	79.310310	46.743835	51.827755	-2.752177	0.000000	4.174388	0.000000	0.000000	0.000000	0.303159	0.305892	-1.211876	0.000000	0.000000	3.000000	61.000000	1.000000
14891.947076	-0.004614	0.528205	0.156217	79.310310	46.743835	51.827755	-2.752177	0.000000	4.174388	0.000000	0.000000	0.000000	0.308032	0.316529	-1.204303	0.000000	0.000000	3.000000	61.000000	1.000000
14891.950409	-0.004614	0.528205	0.156217	79.310310	46.743835	51.827755	-2.752177	0.000000	4.174388	0.000000	0.000000	0.000000	0.308032	0.316529	-1.204303	0.000000	0.000000	3.000000	61.000000	1.000000
14891.953742	-0.004614	0.528205	0.156217	79.544334	46.759277	51.804539	-2.782134	0.000000	4.154483	0.000000	0.000000	0.000000	0.308032	0.316529	-1.204303	0.000000	0.000000	3.000000	61.000000	1.000000
14891.957076	-0.003629	0.529299	0.152265	79.544334	46.759277	51.804539	-2.782134	0.000000	4.154483	0.000000	0.000000	0.000000	0.295347	0.328319	-1.185604	0.000000	0.000000	3.000000	61.000000	1.000000
14891.960409	-0.003629	0.529299	0.152265	79.544334	46.759277	51.804539	-2.782134	0.000000	4.154483	0.000000	0.000000	0.000000	0.295347	0.328319	-1.185604	0.000000	0.000000	3.000000	61.000000	1.000000
14891.963742	-0.003629	0.529299	0.152265	79.814621	46.811535	51.860641	-2.813205	0.000000	4.133506	0.000000	0.000000	0.000000	0.295347	0.328319	-1.185604	0.000000	0.000000	3.000000	61.000000	1.000000
14891.967076	-0.002686	0.530447	0.148356	79.814621	46.811535	51.860641	-2.813205	0.000000	4.133506	0.000000	0.000000	0.000000	0.282946	0.344329	-1.172608	0.000000	0.000000	3.000000	61.000000	1.000000
14891.970409	-0.002686	0.530447	0.148356	79.814621	46.811535	51.860641	-2.813205	0.000000	4.133506	0.000000	0.000000	0.000000	0.282946	0.344329	-1.172608	0.000000	0.000000	3.000000	61.000000	1.000000
14891.973742	-0.002686	0.530447	0.148356	80.085930	46.859112	52.021210	-2.845638	0.000000	4.111246	0.000000	0.000000	0.000000	0.282946	0.344329	-1.172608	0.000000	0.000000	3.000000	61.000000	1.000000
14891.977076	-0.001755	0.531666	0.144508	80.085930	46.859112	52.021210	-2.845638	0.000000	4.111246	0.000000	0.000000	0.000000	0.279327	0.365721	-1.154328	0.000000	0.000000	3.000000	61.000000	1.000000
14891.980409	-0.001755	0.531666	0.144508	80.085930	46.859112	52.021210	-2.845638	0.000000	4.111246	0.000000	0.000000	0.000000	0.279327	0.365721	-1.154328	0.000000	0.000000	3.000000	61.000000	1.000000
14891.983742	-0.001755	0.531666	0.144508	80.331322	46.877502	52.443810	-2.878677	0.000000	4.088181	0.000000	0.000000	0.000000	0.279327	0.365721	-1.154328	0.000000	0.000000	3.000000	61.000000	1.000000
14891.987076	-0.000751	0.532947	0.140781	80.331322	46.877502	52.443810	-2.878677	0.000000	4.088181	0.000000	0.000000	0.000000	0.301314	0.384130	-1.118330	0.000000	0.000000	3.000000	61.000000	1.000000
14891.990409	-0.000751	0.532947	0.140781	80.331322	46.877502	52.443810	-2.878677	0.000000	4.088181	0.000000	0.000000	0.000000	0.301314	0.384130	-1.118330	0.000000	0.000000	3.000000	61.000000	1.000000
14891.993742	-0.000751	0.532947	0.140781	80.558411	46.837357	52.852596	-2.909882	0.000000	4.066028	0.000000	0.000000	0.000000	0.301314	0.384130	-1.118330	0.000000	0.000000	3.000000	61.000000	1.000000
14891.997076	0.000298	0.534302	0.137153	80.558411	46.837357	52.852596	-2.909882	0.000000	4.066028	0.000000	0.000000	0.000000	0.314538	0.406697	-1.088192	0.000000	0.000000	3.000000	61.000000	1.000000
14892.000409	0.000298	0.534302	0.137153	80.558411	46.837357	52.852596	-2.909882	0.000000	4.066028	0.000000	0.000000	0.000000	0.314538	0.406697	-1.088192	0.000000	0.000000	3.000000	61.000000	1.000000
14892.003742	0.000298	0.534302	0.137153	80.791603	46.670452	52.946182	-2.939978	0.000000	4.044321	0.000000	0.000000	0.000000	0.314538	0.406697	-1.088192	0.000000	0.000000	3.000000	61.000000	1.000000
14892.007076	0.001446	0.535650	0.133619	80.791603	46.670452	52.946182	-2.939978	0.000000	4.044321	0.000000	0.000000	0.000000	0.344434	0.404300	-1.060242	0.000000	0.000000	3.000000	61.000000	1.000000
14892.010409	0.001446	0.535650	0.133619	80.791603	46.670452	52.946182	-2.939978	0.000000	4.044321	0.000000	0.000000	0.000000	0.344434	0.404300	-1.060242	0.000000	0.000000	3.000000	61.000000	1.000000
14892.013742	0.001446	0.535650	0.133619	81.035072	46.372307	52.966877	-2.967905	0.000000	4.023872	0.000000	0.000000	0.000000	0.344434	0.404300	-1.060242	0.000000	0.000000	3.000000	61.000000	1.000000
14892.017076	0.002664	0.537036	0.130154	81.035072	46.372307	52.966877	-2.967905	0.000000	4.023872	0.000000	0.000000	0.000000	0.365495	0.415834	-1.039609	0.000000	0.000000	3.000000	61.000000	1.000000
14892.020409	0.002664	0.537036	0.130154	81.035072	46.372307	52.966877	-2.967905	0.000000	4.023872	0.000000	0.000000	0.000000	0.365495	0.415834	-1.039609	0.000000	0.000000	3.000000	61.000000	1.000000
14892.023742	0.002664	0.537036	0.130154	81.298981	45.881729	52.986156	-2.994492	0.000000	4.004125	0.000000	0.000000	0.000000	0.365495	0.415834	-1.039609	0.000000	0.000000	3.000000	61.000000	1.000000
14892.027076	0.003868	0.538418	0.126687	81.298981	45.881729	52.986156	-2.994492	0.000000	4.004125	0.000000	0.000000	0.000000	0.361156	0.414718	-1.040063	0.000000	0.000000	3.000000	61.000000	1.000000
14892.030409	0.003868	0.538418	0.126687	81.298981	45.881729	52.986156	-2.994492	0.000000	4.004125	0.000000	0.000000	0.000000	0.361156	0.414718	-1.040063	0.000000	0.000000	3.000000	61.000000	1.000000
14892.033742	0.003868	0.538418	0.126687	81.595215	45.131214	52.624001	-3.022423	0.000000	3.983084	0.000000	0.000000	0.000000	0.361156	0.414718	-1.040063	0.000000	0.000000	3.000000	61.000000	1.000000
14892.037076	0.005085	0.539784	0.123240	81.595215	45.131214	52.624001	-3.022423	0.000000	3.983084	0.000000	0.000000	0.000000	0.365139	0.409547	-1.034125	0.000000	0.000000	3.000000	61.000000	1.000000
14892.040409	0.005085	0.539784	0.123240	81.595215	45.131214	52.624001	-3.022423	0.000000	3.983084	0.000000	0.000000	0.000000	0.365139	0.409547	-1.034125	0.000000	0.000000	3.000000	61.000000	1.000000
14892.043742	0.005085	0.539784	0.123240	81.913452	44.106869	51.834469	-3.050874	0.000000	3.961334	0.000000	0.000000	0.000000	0.365139	0.409547	-1.034125	0.000000	0.000000	3.000000	61.000000	1.000000
14892.047076	0.006315	0.541158	0.119770	81.913452	44.106869	51.834469	-3.050874	0.000000	3.961334	0.000000	0.000000	0.000000	0.368879	0.412272	-1.040856	0.000000	0.000000	3.000000	61.000000	1.000000
14892.050409	0.006315	0.541158	0.119770	81.913452	44.106869	51.834469	-3.050874	0.000000	3.961334	0.000000	0.000000	0.000000	0.368879	0.412272	-1.040856	0.000000	0.000000	3.000000	61.000000	1.000000
14892.053742	0.006315	0.541158	0.119770	82.218605	43.000862	50.420513	-3.080560	0.000000	3.938293	0.000000	0.000000	0.000000	0.368879	0.412272	-1.040856	0.000000	0.000000	3.000000	61.000000	1.000000
14892.057076	0.007585	0.542539	0.116376	82.218605	43.000862	50.420513	-3.080560	0.000000	3.938293	0.000000	0.000000	0.000000	0.380985	0.414402	-1.018394	0.000000	0.000000	3.000000	61.000000	1.000000
14892.060409	0.007585	0.542539	0.116376	82.218605	43.000862	50.420513	-3.080560	0.000000	3.938293	0.000000	0.000000	0.000000	0.380985	0.414402	-1.018394	0.000000	0.000000	3.000000	61.000000	1.000000
14892.063742	0.007585	0.542539	0.116376	82.476578	41.996307	49.299053	-3.109395	0.000000	3.915566	0.000000	0.000000	0.000000	0.380985	0.414402	-1.018394	0.000000	0.000000	3.000000	61.000000	1.000000
14892.067076	0.008840	0.543922	0.113019	82.476578	41.996307	49.299053	-3.109395	0.000000	3.915566	0.000000	0.000000	0.000000	0.376544	0.414936	-1.006972	0.000000	0.000000	3.000000	61.000000	1.000000
14892.070409	0.008840	0.543922	0.113019	82.476578	41.996307	49.299053	-3.109395	0.000000	3.915566	0.000000	0.000000	0.000000	0.376544	0.414936	-1.006972	0.000000	0.000000	3.000000	61.000000	1.000000
14892.073742	0.008840	0.543922	0.113019	82.679062	41.198578	49.196850	-3.139089	0.000000	3.891802	0.000000	0.000000	0.000000	0.376544	0.414936	-1.006972	0.000000	0.000000	3.000000	61.000000	1.000000
14892.077076	0.010028	0.545289	0.109784	82.679062	41.198578	49.196850	-3.139089	0.000000	3.891802	0.000000	0.000000	0.000000	0.356475	0.409880	-0.970577	0.000000	0.000000	3.000000	61.000000	1.000000
14892.080409	0.010028	0.545289	0.109784	82.679062	41.198578	49.196850	-3.139089	0.000000	3.891802	0.000000	0.000000	0.000000	0.356475	0.409880	-0.970577	0.000000	0.000000	3.000000	61.000000	1.000000
14892.083742	0.010028	0.545289	0.109784	82.842834	40.599026	49.806351	-3.169325	0.000000	3.867218	0.000000	0.000000	0.000000	0.356475	0.409880	-0.970577	0.000000	0.000000	3.000000	61.000000	1.000000
14892.087076	0.011098	0.546609	0.106678	82.842834	40.599026	49.806351	-3.169325	0.000000	3.867218	0.000000	0.000000	0.000000	0.320900	0.396060	-0.931855	0.000000	0.000000	3.000000	61.000000	1.000000
14892.090409	0.011098	0.546609	0.106678	82.842834	40.599026	49.806351	-3.169325	0.000000	3.867218	0.000000	0.000000	0.000000	0.320900	0.396060	-0.931855	0.000000	0.000000	3.000000	61.000000	1.000000
14892.093742	0.011098	0.546609	0.106678	82.979149	40.033169	50.016285	-3.201009	0.000000	3.841033	0.000000	0.000000	0.000000	0.320900	0.396060	-0.931855	0.000000	0.000000	3.000000	61.000000	1.000000
14892.097076	0.012158	0.547903	0.103717	82.979149	40.033169	50.016285	-3.201009	0.000000	3.841033	0.000000	0.000000	0.000000	0.318157	0.388408	-0.888116	0.000000	0.000000	3.000000	61.000000	1.000000
14892.100409	0.012158	0.547903	0.103717	82.979149	40.033169	50.016285	-3.201009	0.000000	3.841033	0.000000	0.000000	0.000000	0.318157	0.388408	-0.888116	0.000000	0.000000	3.000000	61.000000	1.000000
14892.103742	0.012158	0.547903	0.103717	83.090248	39.586452	49.696331	-3.231445	0.000000	3.815464	0.000000	0.000000	0.000000	0.318157	0.388408	-0.888116	0.000000	0.000000	3.000000	61.000000	1.000000
14892.107076	0.013237	0.549144	0.100909	83.090248	39.586452	49.696331	-3.231445	0.000000	3.815464	0.000000	0.000000	0.000000	0.323674	0.372260	-0.842598	0.000000	0.000000	3.000000	61.000000	1.000000
14892.110409	0.013237	0.549144	0.100909	83.090248	39.586452	49.696331	-3.231445	0.000000	3.815464	0.000000	0.000000	0.000000	0.323674	0.372260	-0.842598	0.000000	0.000000	3.000000	61.000000	1.000000
14892.113742	0.013237	0.549144	0.100909	83.155991	39.371284	49.651146	-3.259793	0.000000	3.791273	0.000000	0.000000	0.000000	0.323674	0.372260	-0.842598	0.000000	0.000000	3.000000	61.000000	1.000000
14892.117076	0.014283	0.550382	0.098266	83.155991	39.371284	49.651146	-3.259793	0.000000	3.791273	0.000000	0.000000	0.000000	0.313634	0.371435	-0.792711	0.000000	0.000000	3.000000	61.000000	1.000000
14892.120409	0.014283	0.550382	0.098266	83.155991	39.371284	49.651146	-3.259793	0.000000	3.791273	0.000000	0.000000	0.000000	0.313634	0.371435	-0.792711	0.000000	0.000000	3.000000	61.000000	1.000000
14892.123742	0.014283	0.550382	0.098266	83.190727	39.400043	50.210514	-3.286749	0.000000	3.767928	0.000000	0.000000	0.000000	0.313634	0.371435	-0.792711	0.000000	0.000000	3.000000	61.000000	1.000000
14892.127076	0.015374	0.551571	0.095778	83.190727	39.400043	50.210514	-3.286749	0.000000	3.767928	0.000000	0.000000	0.000000	0.327547	0.356600	-0.746551	0.000000	0.000000	3.000000	61.000000	1.000000
14892.130409	0.015374	0.551571	0.095778	83.190727	39.400043	50.210514	-3.286749	0.000000	3.767928	0.000000	0.000000	0.000000	0.327547	0.356600	-0.746551	0.000000	0.000000	3.000000	61.000000	1.000000
14892.133742	0.015374	0.551571	0.095778	83.227837	39.337833	50.624393	-3.310652	0.000000	3.746943	0.000000	0.000000	0.000000	0.327547	0.356600	-0.746551	0.000000	0.000000	3.000000	61.000000	1.000000
14892.137076	0.016539	0.552664	0.093432	83.227837	39.337833	50.624393	-3.310652	0.000000	3.746943	0.000000	0.000000	0.000000	0.349289	0.327897	-0.703798	0.000000	0.000000	3.000000	61.000000	1.000000
14892.140409	0.016539	0.552664	0.093432	83.227837	39.337833	50.624393	-3.310652	0.000000	3.746943	0.000000	0.000000	0.000000	0.349289	0.327897	-0.703798	0.000000	0.000000	3.000000	61.000000	1.000000
14892.143742	0.016539	0.552664	0.093432	83.297356	39.005775	50.587749	-3.330966	0.000000	3.728896	0.000000	0.000000	0.000000	0.349289	0.327897	-0.703798	0.000000	0.000000	3.000000	61.000000	1.000000
14892.147076	0.017722	0.553717	0.091181	83.297356	39.005775	50.587749	-3.330966	0.000000	3.728896	0.000000	0.000000	0.000000	0.354939	0.315881	-0.675119	0.000000	0.000000	3.000000	61.000000	1.000000
14892.150409	0.017722	0.553717	0.091181	83.297356	39.005775	50.587749	-3.330966	0.000000	3.728896	0.000000	0.000000	0.000000	0.354939	0.315881	-0.675119	0.000000	0.000000	3.000000	61.000000	1.000000
14892.153742	0.017722	0.553717	0.091181	83.408432	38.270432	50.083977	-3.349653	0.000000	3.712119	0.000000	0.000000	0.000000	0.354939	0.315881	-0.675119	0.000000	0.000000	3.000000	61.000000	1.000000
14892.157076	0.018844	0.554687	0.088957	83.408432	38.270432	50.083977	-3.349653	0.000000	3.712119	0.000000	0.000000	0.000000	0.336612	0.291126	-0.667271	0.000000	0.000000	3.000000	61.000000	1.000000
14892.160409	0.018844	0.554687	0.088957	83.408432	38.270432	50.083977	-3.349653	0.000000	3.712119	0.000000	0.000000	0.000000	0.336612	0.291126	-0.667271	0.000000	0.000000	3.000000	61.000000	1.000000
14892.163742	0.018844	0.554687	0.088957	83.553658	37.140755	49.031925	-3.369858	0.000000	3.693786	0.000000	0.000000	0.000000	0.336612	0.291126	-0.667271	0.000000	0.000000	3.000000	61.000000	1.000000
14892.167076	0.019828	0.555606	0.086757	83.553658	37.140755	49.031925	-3.369858	0.000000	3.693786	0.000000	0.000000	0.000000	0.295233	0.275591	-0.659919	0.000000	0.000000	3.000000	61.000000	1.000000
14892.170409	0.019828	0.555606	0.086757	83.553658	37.140755	49.031925	-3.369858	0.000000	3.693786	0.000000	0.000000	0.000000	0.295233	0.275591	-0.659919	0.000000	0.000000	3.000000	61.000000	1.000000
14892.173742	0.019828	0.555606	0.086757	83.700012	35.880630	47.918587	-3.393414	0.000000	3.672157	0.000000	0.000000	0.000000	0.295233	0.275591	-0.659919	0.000000	0.000000	3.000000	61.000000	1.000000
14892.177076	0.020649	0.556485	0.084562	83.700012	35.880630	47.918587	-3.393414	0.000000	3.672157	0.000000	0.000000	0.000000	0.246397	0.263638	-0.658632	0.000000	0.000000	3.000000	61.000000	1.000000
14892.180409	0.020649	0.556485	0.084562	83.700012	35.880630	47.918587	-3.393414	0.000000	3.672157	0.000000	0.000000	0.000000	0.246397	0.263638	-0.658632	0.000000	0.000000	3.000000	61.000000	1.000000
14892.183742	0.020649	0.556485	0.084562	83.817024	34.954800	46.970924	-3.421397	0.000000	3.646099	0.000000	0.000000	0.000000	0.246397	0.263638	-0.658632	0.000000	0.000000	3.000000	61.000000	1.000000
14892.187076	0.021338	0.557291	0.082438	83.817024	34.954800	46.970924	-3.421397	0.000000	3.646099	0.000000	0.000000	0.000000	0.206605	0.241767	-0.637260	0.000000	0.000000	3.000000	61.000000	1.000000
14892.190409	0.021338	0.557291	0.082438	83.817024	34.954800	46.970924	-3.421397	0.000000	3.646099	0.000000	0.000000	0.000000	0.206605	0.241767	-0.637260	0.000000	0.000000	3.000000	61.000000	1.000000
14892.193742	0.021338	0.557291	0.082438	83.861061	34.857044	46.817898	-3.451720	0.000000	3.617407	0.000000	0.000000	0.000000	0.206605	0.241767	-0.637260	0.000000	0.000000	3.000000	61.000000	1.000000
14892.197076	0.021922	0.558073	0.080396	83.861061	34.857044	46.817898	-3.451720	0.000000	3.617407	0.000000	0.000000	0.000000	0.175156	0.234606	-0.612438	0.000000	0.000000	3.000000	61.000000	1.000000
14892.200409	0.021922	0.558073	0.080396	83.861061	34.857044	46.817898	-3.451720	0.000000	3.617407	0.000000	0.000000	0.000000	0.175156	0.234606	-0.612438	0.000000	0.000000	3.000000	61.000000	1.000000
14892.203742	0.021922	0.558073	0.080396	83.847351	35.387081	47.429054	-3.483441	0.000000	3.586870	0.000000	0.000000	0.000000	0.175156	0.234606	-0.612438	0.000000	0.000000	3.000000	61.000000	1.000000
14892.207076	0.022379	0.558839	0.078479	83.847351	35.387081	47.429054	-3.483441	0.000000	3.586870	0.000000	0.000000	0.000000	0.137015	0.230001	-0.575235	0.000000	0.000000	3.000000	61.000000	1.000000
14892.210409	0.022379	0.558839	0.078479	83.847351	35.387081	47.429054	-3.483441	0.000000	3.586870	0.000000	0.000000	0.000000	0.137015	0.230001	-0.575235	0.000000	0.000000	3.000000	61.000000	1.000000
14892.213742	0.022379	0.558839	0.078479	83.810974	36.085213	48.314983	-3.516059	0.000000	3.554903	0.000000	0.000000	0.000000	0.137015	0.230001	-0.575235	0.000000	0.000000	3.000000	61.000000	1.000000
14892.217076	0.022814	0.559559	0.076750	83.810974	36.085213	48.314983	-3.516059	0.000000	3.554903	0.000000	0.000000	0.000000	0.130676	0.215929	-0.518799	0.000000	0.000000	3.000000	61.000000	1.000000
14892.220409	0.022814	0.559559	0.076750	83.810974	36.085213	48.314983	-3.516059	0.000000	3.554903	0.000000	0.000000	0.000000	0.130676	0.215929	-0.518799	0.000000	0.000000	3.000000	61.000000	1.000000
14892.223742	0.022814	0.559559	0.076750	83.764420	36.838146	49.291107	-3.545538	0.000000	3.525501	0.000000	0.000000	0.000000	0.130676	0.215929	-0.518799	0.000000	0.000000	3.000000	61.000000	1.000000
14892.227076	0.023254	0.560245	0.075186	83.764420	36.838146	49.291107	-3.545538	0.000000	3.525501	0.000000	0.000000	0.000000	0.131869	0.205675	-0.469150	0.000000	0.000000	3.000000	61.000000	1.000000
14892.230409	0.023254	0.560245	0.075186	83.764420	36.838146	49.291107	-3.545538	0.000000	3.525501	0.000000	0.000000	0.000000	0.131869	0.205675	-0.469150	0.000000	0.000000	3.000000	61.000000	1.000000
14892.233742	0.023254	0.560245	0.075186	83.708481	37.632782	50.260155	-3.571659	0.000000	3.499036	0.000000	0.000000	0.000000	0.131869	0.205675	-0.469150	0.000000	0.000000	3.000000	61.000000	1.000000
14892.237076	0.023721	0.560872	0.073731	83.708481	37.632782	50.260155	-3.571659	0.000000	3.499036	0.000000	0.000000	0.000000	0.140021	0.188035	-0.436538	0.000000	0.000000	3.000000	61.000000	1.000000
14892.240409	0.023721	0.560872	0.073731	83.708481	37.632782	50.260155	-3.571659	0.000000	3.499036	0.000000	0.000000	0.000000	0.140021	0.188035	-0.436538	0.000000	0.000000	3.000000	61.000000	1.000000
14892.243742	0.023721	0.560872	0.073731	83.658325	38.339916	51.023758	-3.595089	0.000000	3.474959	0.000000	0.000000	0.000000	0.140021	0.188035	-0.436538	0.000000	0.000000	3.000000	61.000000	1.000000
14892.247076	0.024213	0.561433	0.072345	83.658325	38.339916	51.023758	-3.595089	0.000000	3.474959	0.000000	0.000000	0.000000	0.147676	0.168396	-0.415628	0.000000	0.000000	3.000000	61.000000	1.000000
14892.250409	0.024213	0.561433	0.072345	83.658325	38.339916	51.023758	-3.595089	0.000000	3.474959	0.000000	0.000000	0.000000	0.147676	0.168396	-0.415628	0.000000	0.000000	3.000000	61.000000	1.000000
14892.253742	0.024213	0.561433	0.072345	83.630951	38.914516	51.732529	-3.616710	0.000000	3.452449	0.000000	0.000000	0.000000	0.147676	0.168396	-0.415628	0.000000	0.000000	3.000000	61.000000	1.000000
14892.257076	0.024704	0.561940	0.071008	83.630951	38.914516	51.732529	-3.616710	0.000000	3.452449	0.000000	0.000000	0.000000	0.147503	0.152168	-0.401058	0.000000	0.000000	3.000000	61.000000	1.000000
14892.260409	0.024704	0.561940	0.071008	83.630951	38.914516	51.732529	-3.616710	0.000000	3.452449	0.000000	0.000000	0.000000	0.147503	0.152168	-0.401058	0.000000	0.000000	3.000000	61.000000	1.000000
14892.263742	0.024704	0.561940	0.071008	83.631447	39.270161	52.426765	-3.637576	0.000000	3.430458	0.000000	0.000000	0.000000	0.147503	0.152168	-0.401058	0.000000	0.000000	3.000000	61.000000	1.000000
14892.267076	0.025166	0.562360	0.069625	83.631447	39.270161	52.426765	-3.637576	0.000000	3.430458	0.000000	0.000000	0.000000	0.138500	0.125882	-0.414863	0.000000	0.000000	3.000000	61.000000	1.000000
14892.270409	0.025166	0.562360	0.069625	83.631447	39.270161	52.426765	-3.637576	0.000000	3.430458	0.000000	0.000000	0.000000	0.138500	0.125882	-0.414863	0.000000	0.000000	3.000000	61.000000	1.000000
14892.273742	0.025166	0.562360	0.069625	83.660515	39.539295	52.936844	-3.660628	0.000000	3.405849	0.000000	0.000000	0.000000	0.138500	0.125882	-0.414863	0.000000	0.000000	3.000000	61.000000	1.000000
14892.277076	0.025622	0.562702	0.068173	83.660515	39.539295	52.936844	-3.660628	0.000000	3.405849	0.000000	0.000000	0.000000	0.136664	0.102792	-0.435812	0.000000	0.000000	3.000000	61.000000	1.000000
14892.280409	0.025622	0.562702	0.068173	83.660515	39.539295	52.936844	-3.660628	0.000000	3.405849	0.000000	0.000000	0.000000	0.136664	0.102792	-0.435812	0.000000	0.000000	3.000000	61.000000	1.000000
14892.283742	0.025622	0.562702	0.068173	83.695564	39.839172	53.223484	-3.685954	0.000000	3.378424	0.000000	0.000000	0.000000	0.136664	0.102792	-0.435812	0.000000	0.000000	3.000000	61.000000	1.000000
14892.287076	0.026121	0.562986	0.066665	83.695564	39.839172	53.223484	-3.685954	0.000000	3.378424	0.000000	0.000000	0.000000	0.149938	0.085246	-0.452459	0.000000	0.000000	3.000000	61.000000	1.000000
14892.290409	0.026121	0.562986	0.066665	83.695564	39.839172	53.223484	-3.685954	0.000000	3.378424	0.000000	0.000000	0.000000	0.149938	0.085246	-0.452459	0.000000	0.000000	3.000000	61.000000	1.000000
14892.293742	0.026121	0.562986	0.066665	83.740501	40.216217	53.606205	-3.693926	0.000000	3.333226	0.000000	0.000000	0.000000	0.149938	0.085246	-0.452459	0.000000	0.000000	3.000000	61.000000	1.000000
14892.297076	0.026663	0.563233	0.065055	83.740501	40.216217	53.606205	-3.693926	0.000000	3.333226	0.000000	0.000000	0.000000	0.162332	0.073907	-0.482825	0.000000	0.000000	3.000000	61.000000	1.000000
14892.300409	0.026663	0.563233	0.065055	83.740501	40.216217	53.606205	-3.693926	0.000000	3.333226	0.000000	0.000000	0.000000	0.162332	0.073907	-0.482825	0.000000	0.000000	3.000000	61.000000	1.000000
14892.303742	0.026663	0.563233	0.065055	83.790192	40.638302	54.220192	-3.666871	0.000000	3.252755	0.000000	0.000000	0.000000	0.162332	0.073907	-0.482825	0.000000	0.000000	3.000000	61.000000	1.000000
14892.307076	0.027272	0.563439	0.063405	83.790192	40.638302	54.220192	-3.666871	0.000000	3.252755	0.000000	0.000000	0.000000	0.182874	0.061838	-0.494967	0.000000	0.000000	3.000000	61.000000	1.000000
14892.310409	0.027272	0.563439	0.063405	83.790192	40.638302	54.220192	-3.666871	0.000000	3.252755	0.000000	0.000000	0.000000	0.182874	0.061838	-0.494967	0.000000	0.000000	3.000000	61.000000	1.000000
14892.313742	0.027272	0.563439	0.063405	83.840691	41.071526	54.970970	-3.636392	0.000000	3.170261	0.000000	0.000000	0.000000	0.182874	0.061838	-0.494967	0.000000	0.000000	3.000000	61.000000	1.000000
14892.317076	0.028025	0.563642	0.061745	83.840691	41.071526	54.970970	-3.636392	0.000000	3.170261	0.000000	0.000000	0.000000	0.225880	0.060777	-0.498205	0.000000	0.000000	3.000000	61.000000	1.000000
14892.320409	0.028025	0.563642	0.061745	83.840691	41.071526	54.970970	-3.636392	0.000000	3.170261	0.000000	0.000000	0.000000	0.225880	0.060777	-0.498205	0.000000	0.000000	3.000000	61.000000	1.000000
14892.323742	0.028025	0.563642	0.061745	83.897636	41.504288	55.647861	-3.598745	0.000000	3.087227	0.000000	0.000000	0.000000	0.225880	0.060777	-0.498205	0.000000	0.000000	3.000000	61.000000	1.000000
14892.327076	0.028920	0.563812	0.060078	83.897636	41.504288	55.647861	-3.598745	0.000000	3.087227	0.000000	0.000000	0.000000	0.268554	0.051231	-0.499884	0.000000	0.000000	3.000000	61.000000	1.000000
14892.330409	0.028920	0.563812	0.060078	83.897636	41.504288	55.647861	-3.598745	0.000000	3.087227	0.000000	0.000000	0.000000	0.268554	0.051231	-0.499884	0.000000	0.000000	3.000000	61.000000	1.000000
14892.333742	0.028920	0.563812	0.060078	83.973640	41.673668	55.932312	-3.553986	0.000000	3.003913	0.000000	0.000000	0.000000	0.268554	0.051231	-0.499884	0.000000	0.000000	3.000000	61.000000	1.000000
14892.337076	0.030030	0.564026	0.058407	83.973640	41.673668	55.932312	-3.553986	0.000000	3.003913	0.000000	0.000000	0.000000	0.332928	0.064142	-0.501441	0.000000	0.000000	3.000000	61.000000	1.000000
14892.340409	0.030030	0.564026	0.058407	83.973640	41.673668	55.932312	-3.553986	0.000000	3.003913	0.000000	0.000000	0.000000	0.332928	0.064142	-0.501441	0.000000	0.000000	3.000000	61.000000	1.000000
14892.343742	0.030030	0.564026	0.058407	84.102455	41.251671	55.715351	-3.498498	0.000000	2.920340	0.000000	0.000000	0.000000	0.332928	0.064142	-0.501441	0.000000	0.000000	3.000000	61.000000	1.000000
14892.347076	0.031279	0.564255	0.056739	84.102455	41.251671	55.715351	-3.498498	0.000000	2.920340	0.000000	0.000000	0.000000	0.374829	0.068556	-0.500319	0.000000	0.000000	3.000000	61.000000	1.000000
14892.350409	0.031279	0.564255	0.056739	84.102455	41.251671	55.715351	-3.498498	0.000000	2.920340	0.000000	0.000000	0.000000	0.374829	0.068556	-0.500319	0.000000	0.000000	3.000000	61.000000	1.000000
14892.353742	0.031279	0.564255	0.056739	84.318695	39.821503	54.631252	-3.436027	0.000000	2.836953	0.000000	0.000000	0.000000	0.374829	0.068556	-0.500319	0.000000	0.000000	3.000000	61.000000	1.000000
14892.357076	0.032641	0.564461	0.055042	84.318695	39.821503	54.631252	-3.436027	0.000000	2.836953	0.000000	0.000000	0.000000	0.408389	0.061980	-0.509262	0.000000	0.000000	3.000000	61.000000	1.000000
14892.360409	0.032641	0.564461	0.055042	84.318695	39.821503	54.631252	-3.436027	0.000000	2.836953	0.000000	0.000000	0.000000	0.408389	0.061980	-0.509262	0.000000	0.000000	3.000000	61.000000	1.000000
14892.363742	0.032641	0.564461	0.055042	84.598297	37.257435	51.779037	-3.367962	0.000000	2.752076	0.000000	0.000000	0.000000	0.408389	0.061980	-0.509262	0.000000	0.000000	3.000000	61.000000	1.000000
14892.367076	0.034136	0.564702	0.053300	84.598297	37.257435	51.779037	-3.367962	0.000000	2.752076	0.000000	0.000000	0.000000	0.448568	0.072239	-0.522496	0.000000	0.000000	3.000000	61.000000	1.000000
14892.370409	0.034136	0.564702	0.053300	84.598297	37.257435	51.779037	-3.367962	0.000000	2.752076	0.000000	0.000000	0.000000	0.448568	0.072239	-0.522496	0.000000	0.000000	3.000000	61.000000	1.000000
14892.373742	0.034136	0.564702	0.053300	84.890862	33.600620	47.563644	-3.293201	0.000000	2.664994	0.000000	0.000000	0.000000	0.448568	0.072239	-0.522496	0.000000	0.000000	3.000000	61.000000	1.000000
14892.377076	0.035810	0.564986	0.051486	84.890862	33.600620	47.563644	-3.293201	0.000000	2.664994	0.000000	0.000000	0.000000	0.502213	0.085215	-0.544037	0.000000	0.000000	3.000000	61.000000	1.000000
14892.380409	0.035810	0.564986	0.051486	84.890862	33.600620	47.563644	-3.293201	0.000000	2.664994	0.000000	0.000000	0.000000	0.502213	0.085215	-0.544037	0.000000	0.000000	3.000000	61.000000	1.000000
14892.383742	0.035810	0.564986	0.051486	85.130074	28.727608	42.763420	-3.209499	0.000000	2.574321	0.000000	0.000000	0.000000	0.502213	0.085215	-0.544037	0.000000	0.000000	3.000000	61.000000	1.000000
14892.387076	0.037569	0.565284	0.049675	85.130074	28.727608	42.763420	-3.209499	0.000000	2.574321	0.000000	0.000000	0.000000	0.527719	0.089329	-0.543349	0.000000	0.000000	3.000000	61.000000	1.000000
14892.390409	0.037569	0.565284	0.049675	85.130074	28.727608	42.763420	-3.209499	0.000000	2.574321	0.000000	0.000000	0.000000	0.527719	0.089329	-0.543349	0.000000	0.000000	3.000000	61.000000	1.000000
14892.393742	0.037569	0.565284	0.049675	85.239174	22.374062	37.472092	-3.121546	0.000000	2.483763	0.000000	0.000000	0.000000	0.527719	0.089329	-0.543349	0.000000	0.000000	3.000000	61.000000	1.000000
14892.397076	0.039412	0.565623	0.047860	85.239174	22.374062	37.472092	-3.121546	0.000000	2.483763	0.000000	0.000000	0.000000	0.552826	0.101764	-0.544699	0.000000	0.000000	3.000000	61.000000	1.000000
14892.400409	0.039412	0.565623	0.047860	85.239174	22.374062	37.472092	-3.121546	0.000000	2.483763	0.000000	0.000000	0.000000	0.552826	0.101764	-0.544699	0.000000	0.000000	3.000000	61.000000	1.000000
14892.403742	0.039412	0.565623	0.047860	85.211487	14.835077	30.665968	-3.029408	0.000000	2.392979	0.000000	0.000000	0.000000	0.552826	0.101764	-0.544699	0.000000	0.000000	3.000000	61.000000	1.000000
14892.407076	0.041460	0.566012	0.046069	85.211487	14.835077	30.665968	-3.029408	0.000000	2.392979	0.000000	0.000000	0.000000	0.614468	0.116676	-0.537239	0.000000	0.000000	3.000000	61.000000	1.000000
14892.410409	0.041460	0.566012	0.046069	85.211487	14.835077	30.665968	-3.029408	0.000000	2.392979	0.000000	0.000000	0.000000	0.614468	0.116676	-0.537239	0.000000	0.000000	3.000000	61.000000	1.000000
14892.413742	0.041460	0.566012	0.046069	85.060608	6.792057	22.567116	-2.926997	0.000000	2.303439	0.000000	0.000000	0.000000	0.614468	0.116676	-0.537239	0.000000	0.000000	3.000000	61.000000	1.000000
14892.417076	0.043807	0.566451	0.044292	85.060608	6.792057	22.567116	-2.926997	0.000000	2.303439	0.000000	0.000000	0.000000	0.704175	0.131561	-0.533015	0.000000	0.000000	3.000000	61.000000	1.000000
14892.420409	0.043807	0.566451	0.044292	85.060608	6.792057	22.567116	-2.926997	0.000000	2.303439	0.000000	0.000000	0.000000	0.704175	0.131561	-0.533015	0.000000	0.000000	3.000000	61.000000	1.000000
14892.423742	0.043807	0.566451	0.044292	84.801483	-1.100088	14.413194	-2.809634	0.000000	2.214604	0.000000	0.000000	0.000000	0.704175	0.131561	-0.533015	0.000000	0.000000	3.000000	61.000000	1.000000
14892.427076	0.046209	0.566957	0.042501	84.801483	-1.100088	14.413194	-2.809634	0.000000	2.214604	0.000000	0.000000	0.000000	0.720650	0.152022	-0.537302	0.000000	0.000000	3.000000	61.000000	1.000000
14892.430409	0.046209	0.566957	0.042501	84.801483	-1.100088	14.413194	-2.809634	0.000000	2.214604	0.000000	0.000000	0.000000	0.720650	0.152022	-0.537302	0.000000	0.000000	3.000000	61.000000	1.000000
14892.433742	0.046209	0.566957	0.042501	84.443039	-8.389177	7.262861	-2.689526	0.000000	2.125053	0.000000	0.000000	0.000000	0.720650	0.152022	-0.537302	0.000000	0.000000	3.000000	61.000000	1.000000
14892.437076	0.048669	0.567495	0.040724	84.443039	-8.389177	7.262861	-2.689526	0.000000	2.125053	0.000000	0.000000	0.000000	0.737748	0.161328	-0.533169	0.000000	0.000000	3.000000	61.000000	1.000000
14892.440409	0.048669	0.567495	0.040724	84.443039	-8.389177	7.262861	-2.689526	0.000000	2.125053	0.000000	0.000000	0.000000	0.737748	0.161328	-0.533169	0.000000	0.000000	3.000000	61.000000	1.000000
14892.443742	0.048669	0.567495	0.040724	83.991234	-15.056000	0.757698	-2.566568	0.000000	2.036192	0.000000	0.000000	0.000000	0.737748	0.161328	-0.533169	0.000000	0.000000	3.000000	61.000000	1.000000
14892.447076	0.051159	0.568046	0.038945	83.991234	-15.056000	0.757698	-2.566568	0.000000	2.036192	0.000000	0.000000	0.000000	0.747153	0.165219	-0.533716	0.000000	0.000000	3.000000	61.000000	1.000000
14892.450409	0.051159	0.568046	0.038945	83.991234	-15.056000	0.757698	-2.566568	0.000000	2.036192	0.000000	0.000000	0.000000	0.747153	0.165219	-0.533716	0.000000	0.000000	3.000000	61.000000	1.000000
14892.453742	0.051159	0.568046	0.038945	83.467178	-20.903751	-4.998441	-2.442042	0.000000	1.947239	0.000000	0.000000	0.000000	0.747153	0.165219	-0.533716	0.000000	0.000000	3.000000	61.000000	1.000000
14892.457076	0.053681	0.568609	0.037163	83.467178	-20.903751	-4.998441	-2.442042	0.000000	1.947239	0.000000	0.000000	0.000000	0.756463	0.169092	-0.534436	0.000000	0.000000	3.000000	61.000000	1.000000
14892.460409	0.053681	0.568609	0.037163	83.467178	-20.903751	-4.998441	-2.442042	0.000000	1.947239	0.000000	0.000000	0.000000	0.756463	0.169092	-0.534436	0.000000	0.000000	3.000000	61.000000	1.000000
14892.463742	0.053681	0.568609	0.037163	82.900238	-25.732567	-10.011476	-2.315965	0.000000	1.858166	0.000000	0.000000	0.000000	0.756463	0.169092	-0.534436	0.000000	0.000000	3.000000	61.000000	1.000000
14892.467076	0.056300	0.569195	0.035348	82.900238	-25.732567	-10.011476	-2.315965	0.000000	1.858166	0.000000	0.000000	0.000000	0.785925	0.175659	-0.544682	0.000000	0.000000	3.000000	61.000000	1.000000
14892.470409	0.056300	0.569195	0.035348	82.900238	-25.732567	-10.011476	-2.315965	0.000000	1.858166	0.000000	0.000000	0.000000	0.785925	0.175659	-0.544682	0.000000	0.000000	3.000000	61.000000	1.000000
14892.473742	0.056300	0.569195	0.035348	82.361717	-29.443293	-14.122811	-2.184977	0.000000	1.767386	0.000000	0.000000	0.000000	0.785925	0.175659	-0.544682	0.000000	0.000000	3.000000	61.000000	1.000000
14892.477076	0.058996	0.569793	0.033522	82.361717	-29.443293	-14.122811	-2.184977	0.000000	1.767386	0.000000	0.000000	0.000000	0.808781	0.179472	-0.547669	0.000000	0.000000	3.000000	61.000000	1.000000
14892.480409	0.058996	0.569793	0.033522	82.361717	-29.443293	-14.122811	-2.184977	0.000000	1.767386	0.000000	0.000000	0.000000	0.808781	0.179472	-0.547669	0.000000	0.000000	3.000000	61.000000	1.000000
14892.483742	0.058996	0.569793	0.033522	81.908829	-32.145905	-17.148212	-2.050180	0.000000	1.676108	0.000000	0.000000	0.000000	0.808781	0.179472	-0.547669	0.000000	0.000000	3.000000	61.000000	1.000000
14892.487076	0.061698	0.570404	0.031694	81.908829	-32.145905	-17.148212	-2.050180	0.000000	1.676108	0.000000	0.000000	0.000000	0.810494	0.183285	-0.548433	0.000000	0.000000	3.000000	61.000000	1.000000
14892.490409	0.061698	0.570404	0.031694	81.908829	-32.145905	-17.148212	-2.050180	0.000000	1.676108	0.000000	0.000000	0.000000	0.810494	0.183285	-0.548433	0.000000	0.000000	3.000000	61.000000	1.000000
14892.493742	0.061698	0.570404	0.031694	81.576996	-33.938881	-18.657480	-1.915098	0.000000	1.584702	0.000000	0.000000	0.000000	0.810494	0.183285	-0.548433	0.000000	0.000000	3.000000	61.000000	1.000000
14892.497076	0.064267	0.571028	0.029881	81.576996	-33.938881	-18.657480	-1.915098	0.000000	1.584702	0.000000	0.000000	0.000000	0.770568	0.187116	-0.543772	0.000000	0.000000	3.000000	61.000000	1.000000
14892.500409	0.064267	0.571028	0.029881	81.576996	-33.938881	-18.657480	-1.915098	0.000000	1.584702	0.000000	0.000000	0.000000	0.770568	0.187116	-0.543772	0.000000	0.000000	3.000000	61.000000	1.000000
14892.503742	0.064267	0.571028	0.029881	81.308144	-35.115974	-19.178333	-1.786670	0.000000	1.494074	0.000000	0.000000	0.000000	0.770568	0.187116	-0.543772	0.000000	0.000000	3.000000	61.000000	1.000000
14892.507076	0.066655	0.571646	0.028076	81.308144	-35.115974	-19.178333	-1.786670	0.000000	1.494074	0.000000	0.000000	0.000000	0.716561	0.185510	-0.541731	0.000000	0.000000	3.000000	61.000000	1.000000
14892.510409	0.066655	0.571646	0.028076	81.308144	-35.115974	-19.178333	-1.786670	0.000000	1.494074	0.000000	0.000000	0.000000	0.716561	0.185510	-0.541731	0.000000	0.000000	3.000000	61.000000	1.000000
14892.513742	0.066655	0.571646	0.028076	81.078110	-35.976994	-19.877958	-1.667243	0.000000	1.403785	0.000000	0.000000	0.000000	0.716561	0.185510	-0.541731	0.000000	0.000000	3.000000	61.000000	1.000000
14892.517076	0.068806	0.572260	0.026353	81.078110	-35.976994	-19.877958	-1.667243	0.000000	1.403785	0.000000	0.000000	0.000000	0.645119	0.184194	-0.516945	0.000000	0.000000	3.000000	61.000000	1.000000
14892.520409	0.068806	0.572260	0.026353	81.078110	-35.976994	-19.877958	-1.667243	0.000000	1.403785	0.000000	0.000000	0.000000	0.645119	0.184194	-0.516945	0.000000	0.000000	3.000000	61.000000	1.000000
14892.523742	0.068806	0.572260	0.026353	80.903336	-36.480747	-20.682348	-1.559724	0.000000	1.317628	0.000000	0.000000	0.000000	0.645119	0.184194	-0.516945	0.000000	0.000000	3.000000	61.000000	1.000000
14892.527076	0.070785	0.572905	0.024676	80.903336	-36.480747	-20.682348	-1.559724	0.000000	1.317628	0.000000	0.000000	0.000000	0.593970	0.193540	-0.503065	0.000000	0.000000	3.000000	61.000000	1.000000
14892.530409	0.070785	0.572905	0.024676	80.903336	-36.480747	-20.682348	-1.559724	0.000000	1.317628	0.000000	0.000000	0.000000	0.593970	0.193540	-0.503065	0.000000	0.000000	3.000000	61.000000	1.000000
14892.533742	0.070785	0.572905	0.024676	80.828423	-36.430553	-20.888279	-1.460729	0.000000	1.233784	0.000000	0.000000	0.000000	0.593970	0.193540	-0.503065	0.000000	0.000000	3.000000	61.000000	1.000000
14892.537076	0.072621	0.573555	0.023050	80.828423	-36.430553	-20.888279	-1.460729	0.000000	1.233784	0.000000	0.000000	0.000000	0.550563	0.194926	-0.487737	0.000000	0.000000	3.000000	61.000000	1.000000
14892.540409	0.072621	0.573555	0.023050	80.828423	-36.430553	-20.888279	-1.460729	0.000000	1.233784	0.000000	0.000000	0.000000	0.550563	0.194926	-0.487737	0.000000	0.000000	3.000000	61.000000	1.000000
14892.543742	0.072621	0.573555	0.023050	80.833099	-36.010529	-20.448673	-1.368968	0.000000	1.152494	0.000000	0.000000	0.000000	0.550563	0.194926	-0.487737	0.000000	0.000000	3.000000	61.000000	1.000000
14892.547076	0.074314	0.574183	0.021483	80.833099	-36.010529	-20.448673	-1.368968	0.000000	1.152494	0.000000	0.000000	0.000000	0.508010	0.188490	-0.470019	0.000000	0.000000	3.000000	61.000000	1.000000
14892.550409	0.074314	0.574183	0.021483	80.833099	-36.010529	-20.448673	-1.368968	0.000000	1.152494	0.000000	0.000000	0.000000	0.508010	0.188490	-0.470019	0.000000	0.000000	3.000000	61.000000	1.000000
14892.553742	0.074314	0.574183	0.021483	80.840172	-35.504368	-19.760687	-1.284300	0.000000	1.074158	0.000000	0.000000	0.000000	0.508010	0.188490	-0.470019	0.000000	0.000000	3.000000	61.000000	1.000000
14892.557076	0.075835	0.574811	0.020065	80.840172	-35.504368	-19.760687	-1.284300	0.000000	1.074158	0.000000	0.000000	0.000000	0.456264	0.188124	-0.425523	0.000000	0.000000	3.000000	61.000000	1.000000
14892.560409	0.075835	0.574811	0.020065	80.840172	-35.504368	-19.760687	-1.284300	0.000000	1.074158	0.000000	0.000000	0.000000	0.456264	0.188124	-0.425523	0.000000	0.000000	3.000000	61.000000	1.000000
14892.563742	0.075835	0.574811	0.020065	80.845863	-35.087818	-19.148359	-1.208256	0.000000	1.003237	0.000000	0.000000	0.000000	0.456264	0.188124	-0.425523	0.000000	0.000000	3.000000	61.000000	1.000000
14892.567076	0.077249	0.575401	0.018752	80.845863	-35.087818	-19.148359	-1.208256	0.000000	1.003237	0.000000	0.000000	0.000000	0.424102	0.177112	-0.393929	0.000000	0.000000	3.000000	61.000000	1.000000
14892.570409	0.077249	0.575401	0.018752	80.845863	-35.087818	-19.148359	-1.208256	0.000000	1.003237	0.000000	0.000000	0.000000	0.424102	0.177112	-0.393929	0.000000	0.000000	3.000000	61.000000	1.000000
14892.573742	0.077249	0.575401	0.018752	80.839638	-34.735519	-18.962753	-1.137572	0.000000	0.937583	0.000000	0.000000	0.000000	0.424102	0.177112	-0.393929	0.000000	0.000000	3.000000	61.000000	1.000000
14892.577076	0.078589	0.575935	0.017457	80.839638	-34.735519	-18.962753	-1.137572	0.000000	0.937583	0.000000	0.000000	0.000000	0.402029	0.160324	-0.388344	0.000000	0.000000	3.000000	61.000000	1.000000
14892.580409	0.078589	0.575935	0.017457	80.839638	-34.735519	-18.962753	-1.137572	0.000000	0.937583	0.000000	0.000000	0.000000	0.402029	0.160324	-0.388344	0.000000	0.000000	3.000000	61.000000	1.000000
14892.583742	0.078589	0.575935	0.017457	80.827049	-34.468246	-18.854387	-1.070567	0.000000	0.872859	0.000000	0.000000	0.000000	0.402029	0.160324	-0.388344	0.000000	0.000000	3.000000	61.000000	1.000000
14892.587076	0.079749	0.576450	0.016235	80.827049	-34.468246	-18.854387	-1.070567	0.000000	0.872859	0.000000	0.000000	0.000000	0.348163	0.154541	-0.366712	0.000000	0.000000	3.000000	61.000000	1.000000
14892.590409	0.079749	0.576450	0.016235	80.827049	-34.468246	-18.854387	-1.070567	0.000000	0.872859	0.000000	0.000000	0.000000	0.348163	0.154541	-0.366712	0.000000	0.000000	3.000000	61.000000	1.000000
14892.593742	0.079749	0.576450	0.016235	80.811211	-34.188652	-18.705263	-1.012540	0.000000	0.811740	0.000000	0.000000	0.000000	0.348163	0.154541	-0.366712	0.000000	0.000000	3.000000	61.000000	1.000000
14892.597076	0.080681	0.576910	0.015060	80.811211	-34.188652	-18.705263	-1.012540	0.000000	0.811740	0.000000	0.000000	0.000000	0.279653	0.137962	-0.352482	0.000000	0.000000	3.000000	61.000000	1.000000
14892.600409	0.080681	0.576910	0.015060	80.811211	-34.188652	-18.705263	-1.012540	0.000000	0.811740	0.000000	0.000000	0.000000	0.279653	0.137962	-0.352482	0.000000	0.000000	3.000000	61.000000	1.000000
14892.603742	0.080681	0.576910	0.015060	80.796295	-33.829391	-18.441690	-0.965931	0.000000	0.752993	0.000000	0.000000	0.000000	0.279653	0.137962	-0.352482	0.000000	0.000000	3.000000	61.000000	1.000000
14892.607076	0.081408	0.577341	0.013924	80.796295	-33.829391	-18.441690	-0.965931	0.000000	0.752993	0.000000	0.000000	0.000000	0.218048	0.129316	-0.340906	0.000000	0.000000	3.000000	61.000000	1.000000
14892.610409	0.081408	0.577341	0.013924	80.796295	-33.829391	-18.441690	-0.965931	0.000000	0.752993	0.000000	0.000000	0.000000	0.218048	0.129316	-0.340906	0.000000	0.000000	3.000000	61.000000	1.000000
14892.613742	0.081408	0.577341	0.013924	80.796875	-33.207836	-17.853161	-0.929590	0.000000	0.696175	0.000000	0.000000	0.000000	0.218048	0.129316	-0.340906	0.000000	0.000000	3.000000	61.000000	1.000000
14892.617076	0.082006	0.577728	0.012862	80.796875	-33.207836	-17.853161	-0.929590	0.000000	0.696175	0.000000	0.000000	0.000000	0.179423	0.115977	-0.318518	0.000000	0.000000	3.000000	61.000000	1.000000
14892.620409	0.082006	0.577728	0.012862	80.796875	-33.207836	-17.853161	-0.929590	0.000000	0.696175	0.000000	0.000000	0.000000	0.179423	0.115977	-0.318518	0.000000	0.000000	3.000000	61.000000	1.000000
14892.623742	0.082006	0.577728	0.012862	80.850800	-32.078098	-16.643925	-0.899686	0.000000	0.643089	0.000000	0.000000	0.000000	0.179423	0.115977	-0.318518	0.000000	0.000000	3.000000	61.000000	1.000000
14892.627076	0.082539	0.578078	0.011840	80.850800	-32.078098	-16.643925	-0.899686	0.000000	0.643089	0.000000	0.000000	0.000000	0.159957	0.105137	-0.306468	0.000000	0.000000	3.000000	61.000000	1.000000
14892.630409	0.082539	0.578078	0.011840	80.850800	-32.078098	-16.643925	-0.899686	0.000000	0.643089	0.000000	0.000000	0.000000	0.159957	0.105137	-0.306468	0.000000	0.000000	3.000000	61.000000	1.000000
14892.633742	0.082539	0.578078	0.011840	80.970955	-30.373161	-14.728299	-0.873027	0.000000	0.592011	0.000000	0.000000	0.000000	0.159957	0.105137	-0.306468	0.000000	0.000000	3.000000	61.000000	1.000000
14892.637076	0.083038	0.578404	0.010895	80.970955	-30.373161	-14.728299	-0.873027	0.000000	0.592011	0.000000	0.000000	0.000000	0.149473	0.097535	-0.283437	0.000000	0.000000	3.000000	61.000000	1.000000
14892.640409	0.083038	0.578404	0.010895	80.970955	-30.373161	-14.728299	-0.873027	0.000000	0.592011	0.000000	0.000000	0.000000	0.149473	0.097535	-0.283437	0.000000	0.000000	3.000000	61.000000	1.000000
14892.643742	0.083038	0.578404	0.010895	81.135986	-28.301826	-12.363215	-0.848114	0.000000	0.544771	0.000000	0.000000	0.000000	0.149473	0.097535	-0.283437	0.000000	0.000000	3.000000	61.000000	1.000000
14892.647076	0.083543	0.578685	0.010003	81.135986	-28.301826	-12.363215	-0.848114	0.000000	0.544771	0.000000	0.000000	0.000000	0.151568	0.084568	-0.267766	0.000000	0.000000	3.000000	61.000000	1.000000
14892.650409	0.083543	0.578685	0.010003	81.135986	-28.301826	-12.363215	-0.848114	0.000000	0.544771	0.000000	0.000000	0.000000	0.151568	0.084568	-0.267766	0.000000	0.000000	3.000000	61.000000	1.000000
14892.653742	0.083543	0.578685	0.010003	81.308281	-26.185019	-9.929224	-0.822853	0.000000	0.500144	0.000000	0.000000	0.000000	0.151568	0.084568	-0.267766	0.000000	0.000000	3.000000	61.000000	1.000000
14892.657076	0.083999	0.578953	0.009232	81.308281	-26.185019	-9.929224	-0.822853	0.000000	0.500144	0.000000	0.000000	0.000000	0.136893	0.080354	-0.231355	0.000000	0.000000	3.000000	61.000000	1.000000
14892.660409	0.083999	0.578953	0.009232	81.308281	-26.185019	-9.929224	-0.822853	0.000000	0.500144	0.000000	0.000000	0.000000	0.136893	0.080354	-0.231355	0.000000	0.000000	3.000000	61.000000	1.000000
14892.663742	0.083999	0.578953	0.009232	81.483315	-24.098679	-7.530517	-0.800038	0.000000	0.461585	0.000000	0.000000	0.000000	0.136893	0.080354	-0.231355	0.000000	0.000000	3.000000	61.000000	1.000000
14892.667076	0.084489	0.579197	0.008526	81.483315	-24.098679	-7.530517	-0.800038	0.000000	0.461585	0.000000	0.000000	0.000000	0.146791	0.073109	-0.211742	0.000000	0.000000	3.000000	61.000000	1.000000
14892.670409	0.084489	0.579197	0.008526	81.483315	-24.098679	-7.530517	-0.800038	0.000000	0.461585	0.000000	0.000000	0.000000	0.146791	0.073109	-0.211742	0.000000	0.000000	3.000000	61.000000	1.000000
14892.673742	0.084489	0.579197	0.008526	81.647270	-22.150814	-5.305655	-0.775573	0.000000	0.426294	0.000000	0.000000	0.000000	0.146791	0.073109	-0.211742	0.000000	0.000000	3.000000	61.000000	1.000000
14892.677076	0.084489	0.579197	0.008526	81.647270	-22.150814	-5.305655	-0.775573	0.000000	0.426294	0.000000	0.000000	0.000000	0.146791	0.073109	-0.211742	0.000000	0.000000	3.000000	61.000000	1.000000
14892.680409	0.085048	0.579406	0.007837	81.647270	-22.150814	-5.305655	-0.775573	0.000000	0.426294	0.000000	0.000000	0.000000	0.167784	0.062779	-0.206622	0.000000	0.000000	3.000000	61.000000	1.000000
14892.683742	0.085048	0.579406	0.007837	81.807648	-20.479685	-3.411208	-0.775573	0.000000	0.426294	0.000000	0.000000	0.000000	0.167784	0.062779	-0.206622	0.000000	0.000000	3.000000	61.000000	1.000000
14892.687076	0.085725	0.579574	0.007181	81.807648	-20.479685	-3.411208	-0.775573	0.000000	0.426294	0.000000	0.000000	0.000000	0.203252	0.050259	-0.196980	0.000000	0.000000	3.000000	61.000000	1.000000
14892.690409	0.085725	0.579574	0.007181	81.807648	-20.479685	-3.411208	-0.775573	0.000000	0.426294	0.000000	0.000000	0.000000	0.203252	0.050259	-0.196980	0.000000	0.000000	3.000000	61.000000	1.000000
14892.693742	0.085725	0.579574	0.007181	81.935715	-19.152702	-1.949885	-0.713733	0.000000	0.359027	0.000000	0.000000	0.000000	0.203252	0.050259	-0.196980	0.000000	0.000000	3.000000	61.000000	1.000000
14892.697076	0.086506	0.579679	0.006475	81.935715	-19.152702	-1.949885	-0.713733	0.000000	0.359027	0.000000	0.000000	0.000000	0.234159	0.031397	-0.211603	0.000000	0.000000	3.000000	61.000000	1.000000
14892.700409	0.086506	0.579679	0.006475	81.935715	-19.152702	-1.949885	-0.713733	0.000000	0.359027	0.000000	0.000000	0.000000	0.234159	0.031397	-0.211603	0.000000	0.000000	3.000000	61.000000	1.000000
14892.703742	0.086506	0.579679	0.006475	82.021347	-18.312157	-1.087953	-0.674707	0.000000	0.323760	0.000000	0.000000	0.000000	0.234159	0.031397	-0.211603	0.000000	0.000000	3.000000	61.000000	1.000000
14892.707076	0.087435	0.579765	0.005723	82.021347	-18.312157	-1.087953	-0.674707	0.000000	0.323760	0.000000	0.000000	0.000000	0.278634	0.025797	-0.225800	0.000000	0.000000	3.000000	61.000000	1.000000
14892.710409	0.087435	0.579765	0.005723	82.021347	-18.312157	-1.087953	-0.674707	0.000000	0.323760	0.000000	0.000000	0.000000	0.278634	0.025797	-0.225800	0.000000	0.000000	3.000000	61.000000	1.000000
14892.713742	0.087435	0.579765	0.005723	82.045425	-18.192932	-1.092773	-0.628268	0.000000	0.286127	0.000000	0.000000	0.000000	0.278634	0.025797	-0.225800	0.000000	0.000000	3.000000	61.000000	1.000000
14892.717076	0.088475	0.579785	0.004852	82.045425	-18.192932	-1.092773	-0.628268	0.000000	0.286127	0.000000	0.000000	0.000000	0.312027	0.006037	-0.261161	0.000000	0.000000	3.000000	61.000000	1.000000
14892.720409	0.088475	0.579785	0.004852	82.045425	-18.192932	-1.092773	-0.628268	0.000000	0.286127	0.000000	0.000000	0.000000	0.312027	0.006037	-0.261161	0.000000	0.000000	3.000000	61.000000	1.000000
14892.723742	0.088475	0.579785	0.004852	82.026810	-18.578737	-1.697798	-0.576263	0.000000	0.242600	0.000000	0.000000	0.000000	0.312027	0.006037	-0.261161	0.000000	0.000000	3.000000	61.000000	1.000000
14892.727076	0.089547	0.579794	0.003930	82.026810	-18.578737	-1.697798	-0.576263	0.000000	0.242600	0.000000	0.000000	0.000000	0.321658	0.002666	-0.276540	0.000000	0.000000	3.000000	61.000000	1.000000
14892.730409	0.089547	0.579794	0.003930	82.026810	-18.578737	-1.697798	-0.576263	0.000000	0.242600	0.000000	0.000000	0.000000	0.321658	0.002666	-0.276540	0.000000	0.000000	3.000000	61.000000	1.000000
14892.733742	0.089547	0.579794	0.003930	81.967697	-19.298487	-2.705980	-0.522654	0.000000	0.196510	0.000000	0.000000	0.000000	0.321658	0.002666	-0.276540	0.000000	0.000000	3.000000	61.000000	1.000000
14892.737076	0.090625	0.579773	0.002944	81.967697	-19.298487	-2.705980	-0.522654	0.000000	0.196510	0.000000	0.000000	0.000000	0.323562	-0.006169	-0.295760	0.000000	0.000000	3.000000	61.000000	1.000000
14892.740409	0.090625	0.579773	0.002944	81.967697	-19.298487	-2.705980	-0.522654	0.000000	0.196510	0.000000	0.000000	0.000000	0.323562	-0.006169	-0.295760	0.000000	0.000000	3.000000	61.000000	1.000000
14892.743742	0.090625	0.579773	0.002944	81.864021	-20.148628	-3.898539	-0.468727	0.000000	0.147217	0.000000	0.000000	0.000000	0.323562	-0.006169	-0.295760	0.000000	0.000000	3.000000	61.000000	1.000000
14892.747076	0.091688	0.579723	0.001899	81.864021	-20.148628	-3.898539	-0.468727	0.000000	0.147217	0.000000	0.000000	0.000000	0.318741	-0.015033	-0.313715	0.000000	0.000000	3.000000	61.000000	1.000000
14892.750409	0.091688	0.579723	0.001899	81.864021	-20.148628	-3.898539	-0.468727	0.000000	0.147217	0.000000	0.000000	0.000000	0.318741	-0.015033	-0.313715	0.000000	0.000000	3.000000	61.000000	1.000000
14892.753742	0.091688	0.579723	0.001899	81.718071	-20.839426	-4.930917	-0.415603	0.000000	0.094931	0.000000	0.000000	0.000000	0.318741	-0.015033	-0.313715	0.000000	0.000000	3.000000	61.000000	1.000000
14892.757076	0.092727	0.579690	0.000871	81.718071	-20.839426	-4.930917	-0.415603	0.000000	0.094931	0.000000	0.000000	0.000000	0.311740	-0.009790	-0.308187	0.000000	0.000000	3.000000	61.000000	1.000000
14892.760409	0.092727	0.579690	0.000871	81.718071	-20.839426	-4.930917	-0.415603	0.000000	0.094931	0.000000	0.000000	0.000000	0.311740	-0.009790	-0.308187	0.000000	0.000000	3.000000	61.000000	1.000000
14892.763742	0.092727	0.579690	0.000871	81.535782	-21.166395	-5.581056	-0.363647	0.000000	0.043566	0.000000	0.000000	0.000000	0.311740	-0.009790	-0.308187	0.000000	0.000000	3.000000	61.000000	1.000000
14892.767076	0.093761	0.579657	-0.000159	81.535782	-21.166395	-5.581056	-0.363647	0.000000	0.043566	0.000000	0.000000	0.000000	0.310293	-0.009971	-0.308991	0.000000	0.000000	3.000000	61.000000	1.000000
14892.770409	0.093761	0.579657	-0.000159	81.535782	-21.166395	-5.581056	-0.363647	0.000000	0.043566	0.000000	0.000000	0.000000	0.310293	-0.009971	-0.308991	0.000000	0.000000	3.000000	61.000000	1.000000
14892.773742	0.093761	0.579657	-0.000159	81.352577	-21.102848	-5.795727	-0.311931	0.000000	-0.007932	0.000000	0.000000	0.000000	0.310293	-0.009971	-0.308991	0.000000	0.000000	3.000000	61.000000	1.000000
14892.777076	0.094846	0.579652	-0.001143	81.352577	-21.102848	-5.795727	-0.311931	0.000000	-0.007932	0.000000	0.000000	0.000000	0.325394	-0.001513	-0.295377	0.000000	0.000000	3.000000	61.000000	1.000000
14892.780409	0.094846	0.579652	-0.001143	81.352577	-21.102848	-5.795727	-0.311931	0.000000	-0.007932	0.000000	0.000000	0.000000	0.325394	-0.001513	-0.295377	0.000000	0.000000	3.000000	61.000000	1.000000
14892.783742	0.094846	0.579652	-0.001143	81.195053	-20.599552	-5.437911	-0.257699	0.000000	-0.057162	0.000000	0.000000	0.000000	0.325394	-0.001513	-0.295377	0.000000	0.000000	3.000000	61.000000	1.000000
14892.787076	0.095957	0.579632	-0.002088	81.195053	-20.599552	-5.437911	-0.257699	0.000000	-0.057162	0.000000	0.000000	0.000000	0.333416	-0.006090	-0.283571	0.000000	0.000000	3.000000	61.000000	1.000000
14892.790409	0.095957	0.579632	-0.002088	81.195053	-20.599552	-5.437911	-0.257699	0.000000	-0.057162	0.000000	0.000000	0.000000	0.333416	-0.006090	-0.283571	0.000000	0.000000	3.000000	61.000000	1.000000
14892.793742	0.095957	0.579632	-0.002088	81.068428	-19.761360	-4.421279	-0.202129	0.000000	-0.104423	0.000000	0.000000	0.000000	0.333416	-0.006090	-0.283571	0.000000	0.000000	3.000000	61.000000	1.000000
14892.797076	0.097073	0.579622	-0.002996	81.068428	-19.761360	-4.421279	-0.202129	0.000000	-0.104423	0.000000	0.000000	0.000000	0.334632	-0.002995	-0.272394	0.000000	0.000000	3.000000	61.000000	1.000000
14892.800409	0.097073	0.579622	-0.002996	81.068428	-19.761360	-4.421279	-0.202129	0.000000	-0.104423	0.000000	0.000000	0.000000	0.334632	-0.002995	-0.272394	0.000000	0.000000	3.000000	61.000000	1.000000
14892.803742	0.097073	0.579622	-0.002996	80.940910	-18.977879	-2.964119	-0.146357	0.000000	-0.149822	0.000000	0.000000	0.000000	0.334632	-0.002995	-0.272394	0.000000	0.000000	3.000000	61.000000	1.000000
14892.807076	0.098219	0.579615	-0.003848	80.940910	-18.977879	-2.964119	-0.146357	0.000000	-0.149822	0.000000	0.000000	0.000000	0.343920	-0.002061	-0.255609	0.000000	0.000000	3.000000	61.000000	1.000000
14892.810409	0.098219	0.579615	-0.003848	80.940910	-18.977879	-2.964119	-0.146357	0.000000	-0.149822	0.000000	0.000000	0.000000	0.343920	-0.002061	-0.255609	0.000000	0.000000	3.000000	61.000000	1.000000
14892.813742	0.098219	0.579615	-0.003848	80.816803	-18.309652	-1.242994	-0.089037	0.000000	-0.192424	0.000000	0.000000	0.000000	0.343920	-0.002061	-0.255609	0.000000	0.000000	3.000000	61.000000	1.000000
14892.817076	0.099331	0.579636	-0.004637	80.816803	-18.309652	-1.242994	-0.089037	0.000000	-0.192424	0.000000	0.000000	0.000000	0.333568	0.006478	-0.236596	0.000000	0.000000	3.000000	61.000000	1.000000
14892.820409	0.099331	0.579636	-0.004637	80.816803	-18.309652	-1.242994	-0.089037	0.000000	-0.192424	0.000000	0.000000	0.000000	0.333568	0.006478	-0.236596	0.000000	0.000000	3.000000	61.000000	1.000000
14892.823742	0.099331	0.579636	-0.004637	80.694946	-18.012085	0.814167	-0.033443	0.000000	-0.231857	0.000000	0.000000	0.000000	0.333568	0.006478	-0.236596	0.000000	0.000000	3.000000	61.000000	1.000000
14892.827076	0.100457	0.579679	-0.005348	80.694946	-18.012085	0.814167	-0.033443	0.000000	-0.231857	0.000000	0.000000	0.000000	0.337850	0.012914	-0.213354	0.000000	0.000000	3.000000	61.000000	1.000000
14892.830409	0.100457	0.579679	-0.005348	80.694946	-18.012085	0.814167	-0.033443	0.000000	-0.231857	0.000000	0.000000	0.000000	0.337850	0.012914	-0.213354	0.000000	0.000000	3.000000	61.000000	1.000000
14892.833742	0.100457	0.579679	-0.005348	80.566040	-18.244406	2.126466	0.022866	0.000000	-0.267416	0.000000	0.000000	0.000000	0.337850	0.012914	-0.213354	0.000000	0.000000	3.000000	61.000000	1.000000
14892.837076	0.101646	0.579697	-0.006070	80.566040	-18.244406	2.126466	0.022866	0.000000	-0.267416	0.000000	0.000000	0.000000	0.356624	0.005240	-0.216604	0.000000	0.000000	3.000000	61.000000	1.000000
14892.840409	0.101646	0.579697	-0.006070	80.566040	-18.244406	2.126466	0.022866	0.000000	-0.267416	0.000000	0.000000	0.000000	0.356624	0.005240	-0.216604	0.000000	0.000000	3.000000	61.000000	1.000000
14892.843742	0.101646	0.579697	-0.006070	80.423424	-19.024584	2.030212	0.082303	0.000000	-0.303516	0.000000	0.000000	0.000000	0.356624	0.005240	-0.216604	0.000000	0.000000	3.000000	61.000000	1.000000
14892.847076	0.102960	0.579714	-0.006825	80.423424	-19.024584	2.030212	0.082303	0.000000	-0.303516	0.000000	0.000000	0.000000	0.394109	0.005146	-0.226360	0.000000	0.000000	3.000000	61.000000	1.000000
14892.850409	0.102960	0.579714	-0.006825	80.423424	-19.024584	2.030212	0.082303	0.000000	-0.303516	0.000000	0.000000	0.000000	0.394109	0.005146	-0.226360	0.000000	0.000000	3.000000	61.000000	1.000000
14892.853742	0.102960	0.579714	-0.006825	80.260696	-20.188236	0.864311	0.147988	0.000000	-0.341243	0.000000	0.000000	0.000000	0.394109	0.005146	-0.226360	0.000000	0.000000	3.000000	61.000000	1.000000
14892.857076	0.104376	0.579731	-0.007608	80.260696	-20.188236	0.864311	0.147988	0.000000	-0.341243	0.000000	0.000000	0.000000	0.424996	0.005068	-0.234960	0.000000	0.000000	3.000000	61.000000	1.000000
14892.860409	0.104376	0.579731	-0.007608	80.260696	-20.188236	0.864311	0.147988	0.000000	-0.341243	0.000000	0.000000	0.000000	0.424996	0.005068	-0.234960	0.000000	0.000000	3.000000	61.000000	1.000000
14892.863742	0.104376	0.579731	-0.007608	80.057465	-21.575256	-0.845962	0.218820	0.000000	-0.380403	0.000000	0.000000	0.000000	0.424996	0.005068	-0.234960	0.000000	0.000000	3.000000	61.000000	1.000000
14892.867076	0.105824	0.579711	-0.008439	80.057465	-21.575256	-0.845962	0.218820	0.000000	-0.380403	0.000000	0.000000	0.000000	0.434163	-0.005852	-0.249407	0.000000	0.000000	3.000000	61.000000	1.000000
14892.870409	0.105824	0.579711	-0.008439	80.057465	-21.575256	-0.845962	0.218820	0.000000	-0.380403	0.000000	0.000000	0.000000	0.434163	-0.005852	-0.249407	0.000000	0.000000	3.000000	61.000000	1.000000
14892.873742	0.105824	0.579711	-0.008439	79.827942	-23.014553	-2.231185	0.291181	0.000000	-0.421971	0.000000	0.000000	0.000000	0.434163	-0.005852	-0.249407	0.000000	0.000000	3.000000	61.000000	1.000000
14892.877076	0.107235	0.579681	-0.009311	79.827942	-23.014553	-2.231185	0.291181	0.000000	-0.421971	0.000000	0.000000	0.000000	0.423547	-0.009214	-0.261328	0.000000	0.000000	3.000000	61.000000	1.000000
14892.880409	0.107235	0.579681	-0.009311	79.827942	-23.014553	-2.231185	0.291181	0.000000	-0.421971	0.000000	0.000000	0.000000	0.423547	-0.009214	-0.261328	0.000000	0.000000	3.000000	61.000000	1.000000
14892.883742	0.107235	0.579681	-0.009311	79.579971	-24.468069	-3.065891	0.361772	0.000000	-0.465525	0.000000	0.000000	0.000000	0.423547	-0.009214	-0.261328	0.000000	0.000000	3.000000	61.000000	1.000000
14892.887076	0.108615	0.579588	-0.010208	79.579971	-24.468069	-3.065891	0.361772	0.000000	-0.465525	0.000000	0.000000	0.000000	0.413778	-0.027673	-0.269265	0.000000	0.000000	3.000000	61.000000	1.000000
14892.890409	0.108615	0.579588	-0.010208	79.579971	-24.468069	-3.065891	0.361772	0.000000	-0.465525	0.000000	0.000000	0.000000	0.413778	-0.027673	-0.269265	0.000000	0.000000	3.000000	61.000000	1.000000
14892.893742	0.108615	0.579588	-0.010208	79.314209	-25.965496	-4.292152	0.430735	0.000000	-0.510403	0.000000	0.000000	0.000000	0.413778	-0.027673	-0.269265	0.000000	0.000000	3.000000	61.000000	1.000000
14892.897076	0.109902	0.579453	-0.011099	79.314209	-25.965496	-4.292152	0.430735	0.000000	-0.510403	0.000000	0.000000	0.000000	0.386145	-0.040642	-0.267411	0.000000	0.000000	3.000000	61.000000	1.000000
14892.900409	0.109902	0.579453	-0.011099	79.314209	-25.965496	-4.292152	0.430735	0.000000	-0.510403	0.000000	0.000000	0.000000	0.386145	-0.040642	-0.267411	0.000000	0.000000	3.000000	61.000000	1.000000
14892.903742	0.109902	0.579453	-0.011099	79.015465	-27.488874	-6.183924	0.495092	0.000000	-0.554971	0.000000	0.000000	0.000000	0.386145	-0.040642	-0.267411	0.000000	0.000000	3.000000	61.000000	1.000000
14892.907076	0.111156	0.579256	-0.012017	79.015465	-27.488874	-6.183924	0.495092	0.000000	-0.554971	0.000000	0.000000	0.000000	0.376388	-0.059031	-0.275122	0.000000	0.000000	3.000000	61.000000	1.000000
14892.910409	0.111156	0.579256	-0.012017	79.015465	-27.488874	-6.183924	0.495092	0.000000	-0.554971	0.000000	0.000000	0.000000	0.376388	-0.059031	-0.275122	0.000000	0.000000	3.000000	61.000000	1.000000
14892.913742	0.111156	0.579256	-0.012017	78.703857	-28.947504	-8.325057	0.557824	0.000000	-0.600825	0.000000	0.000000	0.000000	0.376388	-0.059031	-0.275122	0.000000	0.000000	3.000000	61.000000	1.000000
14892.917076	0.112269	0.579070	-0.012860	78.703857	-28.947504	-8.325057	0.557824	0.000000	-0.600825	0.000000	0.000000	0.000000	0.333710	-0.055723	-0.253053	0.000000	0.000000	3.000000	61.000000	1.000000
14892.920409	0.112269	0.579070	-0.012860	78.703857	-28.947504	-8.325057	0.557824	0.000000	-0.600825	0.000000	0.000000	0.000000	0.333710	-0.055723	-0.253053	0.000000	0.000000	3.000000	61.000000	1.000000
14892.923742	0.112269	0.579070	-0.012860	78.409065	-30.206430	-10.150142	0.613442	0.000000	-0.643001	0.000000	0.000000	0.000000	0.333710	-0.055723	-0.253053	0.000000	0.000000	3.000000	61.000000	1.000000
14892.927076	0.113090	0.578853	-0.013602	78.409065	-30.206430	-10.150142	0.613442	0.000000	-0.643001	0.000000	0.000000	0.000000	0.246373	-0.065337	-0.222478	0.000000	0.000000	3.000000	61.000000	1.000000
14892.930409	0.113090	0.578853	-0.013602	78.409065	-30.206430	-10.150142	0.613442	0.000000	-0.643001	0.000000	0.000000	0.000000	0.246373	-0.065337	-0.222478	0.000000	0.000000	3.000000	61.000000	1.000000
14892.933742	0.113090	0.578853	-0.013602	78.156815	-31.125839	-11.364807	0.654504	0.000000	-0.680080	0.000000	0.000000	0.000000	0.246373	-0.065337	-0.222478	0.000000	0.000000	3.000000	61.000000	1.000000
14892.937076	0.113090	0.578853	-0.013602	78.156815	-31.125839	-11.364807	0.654504	0.000000	-0.680080	0.000000	0.000000	0.000000	0.246373	-0.065337	-0.222478	0.000000	0.000000	3.000000	61.000000	1.000000
14892.940409	0.113593	0.578657	-0.014179	78.156815	-31.125839	-11.364807	0.654504	0.000000	-0.680080	0.000000	0.000000	0.000000	0.150796	-0.058702	-0.173077	0.000000	0.000000	3.000000	61.000000	1.000000
14892.943742	0.113593	0.578657	-0.014179	78.009705	-31.534294	-11.625844	0.654504	0.000000	-0.680080	0.000000	0.000000	0.000000	0.150796	-0.058702	-0.173077	0.000000	0.000000	3.000000	61.000000	1.000000
14892.947076	0.113921	0.578487	-0.014559	78.009705	-31.534294	-11.625844	0.654504	0.000000	-0.680080	0.000000	0.000000	0.000000	0.098421	-0.050900	-0.114083	0.000000	0.000000	3.000000	61.000000	1.000000
14892.950409	0.113921	0.578487	-0.014559	78.009705	-31.534294	-11.625844	0.654504	0.000000	-0.680080	0.000000	0.000000	0.000000	0.098421	-0.050900	-0.114083	0.000000	0.000000	3.000000	61.000000	1.000000
14892.953742	0.113921	0.578487	-0.014559	78.000618	-31.296095	-11.214539	0.696040	0.000000	-0.727940	0.000000	0.000000	0.000000	0.098421	-0.050900	-0.114083	0.000000	0.000000	3.000000	61.000000	1.000000
14892.957076	0.113921	0.578487	-0.014559	78.000618	-31.296095	-11.214539	0.696040	0.000000	-0.727940	0.000000	0.000000	0.000000	0.098421	-0.050900	-0.114083	0.000000	0.000000	3.000000	61.000000	1.000000
14892.960409	0.114096	0.578344	-0.014747	78.000618	-31.296095	-11.214539	0.696040	0.000000	-0.727940	0.000000	0.000000	0.000000	0.052631	-0.043113	-0.056568	0.000000	0.000000	3.000000	61.000000	1.000000
14892.963742	0.114096	0.578344	-0.014747	78.046867	-30.638254	-10.446697	0.696040	0.000000	-0.727940	0.000000	0.000000	0.000000	0.052631	-0.043113	-0.056568	0.000000	0.000000	3.000000	61.000000	1.000000
14892.967076	0.114096	0.578344	-0.014747	78.046867	-30.638254	-10.446697	0.696040	0.000000	-0.727940	0.000000	0.000000	0.000000	0.052631	-0.043113	-0.056568	0.000000	0.000000	3.000000	61.000000	1.000000
14892.970409	0.114096	0.578344	-0.014747	78.046867	-30.638254	-10.446697	0.696040	0.000000	-0.727940	0.000000	0.000000	0.000000	0.052631	-0.043113	-0.056568	0.000000	0.000000	3.000000	61.000000	1.000000
14892.973742	0.114274	0.578123	-0.014664	78.134888	-29.753738	-9.365891	0.704812	0.000000	-0.737368	0.000000	0.000000	0.000000	0.053466	-0.066231	0.024876	0.000000	0.000000	3.000000	61.000000	1.000000
14892.977076	0.114274	0.578123	-0.014664	78.134888	-29.753738	-9.365891	0.704812	0.000000	-0.737368	0.000000	0.000000	0.000000	0.053466	-0.066231	0.024876	0.000000	0.000000	3.000000	61.000000	1.000000
14892.980409	0.114274	0.578123	-0.014664	78.134888	-29.753738	-9.365891	0.704812	0.000000	-0.737368	0.000000	0.000000	0.000000	0.053466	-0.066231	0.024876	0.000000	0.000000	3.000000	61.000000	1.000000
14892.983742	0.114274	0.578123	-0.014664	78.273781	-28.757092	-8.096440	0.713723	0.000000	-0.733222	0.000000	0.000000	0.000000	0.053466	-0.066231	0.024876	0.000000	0.000000	3.000000	61.000000	1.000000
14892.987076	0.114265	0.577970	-0.014529	78.273781	-28.757092	-8.096440	0.713723	0.000000	-0.733222	0.000000	0.000000	0.000000	-0.002940	-0.045884	0.040694	0.000000	0.000000	3.000000	61.000000	1.000000
14892.990409	0.114265	0.577970	-0.014529	78.273781	-28.757092	-8.096440	0.713723	0.000000	-0.733222	0.000000	0.000000	0.000000	-0.002940	-0.045884	0.040694	0.000000	0.000000	3.000000	61.000000	1.000000
14892.993742	0.114265	0.577970	-0.014529	78.440536	-27.623650	-6.630668	0.713233	0.000000	-0.726440	0.000000	0.000000	0.000000	-0.002940	-0.045884	0.040694	0.000000	0.000000	3.000000	61.000000	1.000000
14892.997076	0.114265	0.577970	-0.014529	78.440536	-27.623650	-6.630668	0.713233	0.000000	-0.726440	0.000000	0.000000	0.000000	-0.002940	-0.045884	0.040694	0.000000	0.000000	3.000000	61.000000	1.000000
14893.000409	0.114229	0.577821	-0.014319	78.440536	-27.623650	-6.630668	0.713233	0.000000	-0.726440	0.000000	0.000000	0.000000	-0.010671	-0.044752	0.062903	0.000000	0.000000	3.000000	61.000000	1.000000
14893.003742	0.114229	0.577821	-0.014319	78.621269	-26.383583	-5.016061	0.713233	0.000000	-0.726440	0.000000	0.000000	0.000000	-0.010671	-0.044752	0.062903	0.000000	0.000000	3.000000	61.000000	1.000000
14893.007076	0.114117	0.577639	-0.014058	78.621269	-26.383583	-5.016061	0.713233	0.000000	-0.726440	0.000000	0.000000	0.000000	-0.033653	-0.054395	0.078261	0.000000	0.000000	3.000000	61.000000	1.000000
14893.010409	0.114117	0.577639	-0.014058	78.621269	-26.383583	-5.016061	0.713233	0.000000	-0.726440	0.000000	0.000000	0.000000	-0.033653	-0.054395	0.078261	0.000000	0.000000	3.000000	61.000000	1.000000
14893.013742	0.114117	0.577639	-0.014058	78.795509	-25.156176	-3.412243	0.705846	0.000000	-0.702913	0.000000	0.000000	0.000000	-0.033653	-0.054395	0.078261	0.000000	0.000000	3.000000	61.000000	1.000000
14893.017076	0.114117	0.577639	-0.014058	78.795509	-25.156176	-3.412243	0.705846	0.000000	-0.702913	0.000000	0.000000	0.000000	-0.033653	-0.054395	0.078261	0.000000	0.000000	3.000000	61.000000	1.000000
14893.020409	0.113943	0.577433	-0.013775	78.795509	-25.156176	-3.412243	0.705846	0.000000	-0.702913	0.000000	0.000000	0.000000	-0.052170	-0.061981	0.085006	0.000000	0.000000	3.000000	61.000000	1.000000
14893.023742	0.113943	0.577433	-0.013775	78.956253	-24.024298	-1.920404	0.705846	0.000000	-0.702913	0.000000	0.000000	0.000000	-0.052170	-0.061981	0.085006	0.000000	0.000000	3.000000	61.000000	1.000000
14893.027076	0.113943	0.577433	-0.013775	78.956253	-24.024298	-1.920404	0.705846	0.000000	-0.702913	0.000000	0.000000	0.000000	-0.052170	-0.061981	0.085006	0.000000	0.000000	3.000000	61.000000	1.000000
14893.030409	0.113943	0.577433	-0.013775	78.956253	-24.024298	-1.920404	0.705846	0.000000	-0.702913	0.000000	0.000000	0.000000	-0.052170	-0.061981	0.085006	0.000000	0.000000	3.000000	61.000000	1.000000
14893.033742	0.113372	0.576962	-0.013114	79.098312	-23.028549	-0.591567	0.697151	0.000000	-0.688745	0.000000	0.000000	0.000000	-0.171408	-0.141307	0.198400	0.000000	0.000000	3.000000	61.000000	1.000000
14893.037076	0.113372	0.576962	-0.013114	79.098312	-23.028549	-0.591567	0.697151	0.000000	-0.688745	0.000000	0.000000	0.000000	0.000001	-0.000008	0.000000	0.000000	0.000000	3.000000	61.000000	1.000000
14893.040409	0.113372	0.576962	-0.013114	79.098312	-23.028549	-0.591567	0.697151	0.000000	-0.688745	0.000000	0.000000	0.000000	0.000001	-0.000008	0.000000	0.000000	0.000000	3.000000	61.000000	1.000000
14893.043742	0.113372	0.576962	-0.013114	79.210243	-22.120657	0.617264	0.668583	0.000000	-0.655678	0.000000	0.000000	0.000000	0.000001	-0.000008	0.000000	0.000000	0.000000	3.000000	61.000000	1.000000
14893.047076	0.113372	0.576962	-0.013114	79.210243	-22.120657	0.617264	0.668583	0.000000	-0.655678	0.000000	0.000000	0.000000	0.000001	-0.000008	0.000000	0.000000	0.000000	3.000000	61.000000	1.000000
14893.050409	0.112996	0.576672	-0.012735	79.210243	-22.120657	0.617264	0.668583	0.000000	-0.655678	0.000000	0.000000	0.000000	-0.112549	-0.086891	0.113579	0.000000	0.000000	3.000000	61.000000	1.000000
14893.053742	0.112996	0.576672	-0.012735	79.295883	-21.316347	1.684778	0.668583	0.000000	-0.655678	0.000000	0.000000	0.000000	-0.112549	-0.086891	0.113579	0.000000	0.000000	3.000000	61.000000	1.000000
14893.057076	0.112597	0.576339	-0.012362	79.295883	-21.316347	1.684778	0.668583	0.000000	-0.655678	0.000000	0.000000	0.000000	-0.119897	-0.099890	0.111859	0.000000	0.000000	3.000000	61.000000	1.000000
14893.060409	0.112597	0.576339	-0.012362	79.295883	-21.316347	1.684778	0.668583	0.000000	-0.655678	0.000000	0.000000	0.000000	-0.119897	-0.099890	0.111859	0.000000	0.000000	3.000000	61.000000	1.000000
14893.063742	0.112597	0.576339	-0.012362	79.361832	-20.515240	2.730650	0.629842	0.000000	-0.618105	0.000000	0.000000	0.000000	-0.119897	-0.099890	0.111859	0.000000	0.000000	3.000000	61.000000	1.000000
14893.067076	0.112597	0.576339	-0.012362	79.361832	-20.515240	2.730650	0.629842	0.000000	-0.618105	0.000000	0.000000	0.000000	-0.119897	-0.099890	0.111859	0.000000	0.000000	3.000000	61.000000	1.000000
14893.070409	0.112173	0.575963	-0.011995	79.361832	-20.515240	2.730650	0.629842	0.000000	-0.618105	0.000000	0.000000	0.000000	-0.127256	-0.112870	0.110093	0.000000	0.000000	3.000000	61.000000	1.000000
14893.073742	0.112173	0.575963	-0.011995	79.413101	-19.675625	3.818973	0.629842	0.000000	-0.618105	0.000000	0.000000	0.000000	-0.127256	-0.112870	0.110093	0.000000	0.000000	3.000000	61.000000	1.000000
14893.077076	0.111697	0.575551	-0.011652	79.413101	-19.675625	3.818973	0.629842	0.000000	-0.618105	0.000000	0.000000	0.000000	-0.142715	-0.123709	0.102910	0.000000	0.000000	3.000000	61.000000	1.000000
14893.080409	0.111697	0.575551	-0.011652	79.413101	-19.675625	3.818973	0.629842	0.000000	-0.618105	0.000000	0.000000	0.000000	-0.142715	-0.123709	0.102910	0.000000	0.000000	3.000000	61.000000	1.000000
14893.083742	0.111697	0.575551	-0.011652	79.460815	-18.841326	4.905839	0.584847	0.000000	-0.582605	0.000000	0.000000	0.000000	-0.142715	-0.123709	0.102910	0.000000	0.000000	3.000000	61.000000	1.000000
14893.087076	0.111697	0.575551	-0.011652	79.460815	-18.841326	4.905839	0.584847	0.000000	-0.582605	0.000000	0.000000	0.000000	-0.142715	-0.123709	0.102910	0.000000	0.000000	3.000000	61.000000	1.000000
14893.090409	0.111205	0.575131	-0.011281	79.460815	-18.841326	4.905839	0.584847	0.000000	-0.582605	0.000000	0.000000	0.000000	-0.147555	-0.125982	0.111191	0.000000	0.000000	3.000000	61.000000	1.000000
14893.093742	0.111205	0.575131	-0.011281	79.487862	-17.944643	6.053283	0.584847	0.000000	-0.582605	0.000000	0.000000	0.000000	-0.147555	-0.125982	0.111191	0.000000	0.000000	3.000000	61.000000	1.000000
14893.097076	0.110650	0.574685	-0.010890	79.487862	-17.944643	6.053283	0.584847	0.000000	-0.582605	0.000000	0.000000	0.000000	-0.166409	-0.133620	0.117513	0.000000	0.000000	3.000000	61.000000	1.000000
14893.100409	0.110650	0.574685	-0.010890	79.487862	-17.944643	6.053283	0.584847	0.000000	-0.582605	0.000000	0.000000	0.000000	-0.166409	-0.133620	0.117513	0.000000	0.000000	3.000000	61.000000	1.000000
14893.103742	0.110650	0.574685	-0.010890	79.478676	-17.022982	7.215902	0.532520	0.000000	-0.544488	0.000000	0.000000	0.000000	-0.166409	-0.133620	0.117513	0.000000	0.000000	3.000000	61.000000	1.000000
14893.107076	0.110650	0.574685	-0.010890	79.478676	-17.022982	7.215902	0.532520	0.000000	-0.544488	0.000000	0.000000	0.000000	-0.166409	-0.133620	0.117513	0.000000	0.000000	3.000000	61.000000	1.000000
14893.110409	0.110033	0.574214	-0.010477	79.478676	-17.022982	7.215902	0.532520	0.000000	-0.544488	0.000000	0.000000	0.000000	-0.185328	-0.141276	0.123744	0.000000	0.000000	3.000000	61.000000	1.000000
14893.113742	0.110033	0.574214	-0.010477	79.446037	-16.221985	8.230973	0.532520	0.000000	-0.544488	0.000000	0.000000	0.000000	-0.185328	-0.141276	0.123744	0.000000	0.000000	3.000000	61.000000	1.000000
14893.117076	0.109329	0.573743	-0.010045	79.446037	-16.221985	8.230973	0.532520	0.000000	-0.544488	0.000000	0.000000	0.000000	-0.211133	-0.141390	0.129576	0.000000	0.000000	3.000000	61.000000	1.000000
14893.120409	0.109329	0.573743	-0.010045	79.446037	-16.221985	8.230973	0.532520	0.000000	-0.544488	0.000000	0.000000	0.000000	-0.211133	-0.141390	0.129576	0.000000	0.000000	3.000000	61.000000	1.000000
14893.123742	0.109329	0.573743	-0.010045	79.387611	-15.536532	9.103857	0.466443	0.000000	-0.502268	0.000000	0.000000	0.000000	-0.211133	-0.141390	0.129576	0.000000	0.000000	3.000000	61.000000	1.000000
14893.127076	0.109329	0.573743	-0.010045	79.387611	-15.536532	9.103857	0.466443	0.000000	-0.502268	0.000000	0.000000	0.000000	-0.211133	-0.141390	0.129576	0.000000	0.000000	3.000000	61.000000	1.000000
14893.130409	0.108587	0.573264	-0.009582	79.387611	-15.536532	9.103857	0.466443	0.000000	-0.502268	0.000000	0.000000	0.000000	-0.222574	-0.143721	0.139154	0.000000	0.000000	3.000000	61.000000	1.000000
14893.133742	0.108587	0.573264	-0.009582	79.321388	-14.914187	9.894403	0.466443	0.000000	-0.502268	0.000000	0.000000	0.000000	-0.222574	-0.143721	0.139154	0.000000	0.000000	3.000000	61.000000	1.000000
14893.137076	0.107809	0.572756	-0.009172	79.321388	-14.914187	9.894403	0.466443	0.000000	-0.502268	0.000000	0.000000	0.000000	-0.233524	-0.152334	0.122980	0.000000	0.000000	3.000000	61.000000	1.000000
14893.140409	0.107809	0.572756	-0.009172	79.321388	-14.914187	9.894403	0.466443	0.000000	-0.502268	0.000000	0.000000	0.000000	-0.233524	-0.152334	0.122980	0.000000	0.000000	3.000000	61.000000	1.000000
14893.143742	0.107809	0.572756	-0.009172	79.254402	-14.274416	10.694706	0.390427	0.000000	-0.458579	0.000000	0.000000	0.000000	-0.233524	-0.152334	0.122980	0.000000	0.000000	3.000000	61.000000	1.000000
14893.147076	0.107809	0.572756	-0.009172	79.254402	-14.274416	10.694706	0.390427	0.000000	-0.458579	0.000000	0.000000	0.000000	-0.233524	-0.152334	0.122980	0.000000	0.000000	3.000000	61.000000	1.000000
14893.150409	0.107115	0.572223	-0.008778	79.254402	-14.274416	10.694706	0.390427	0.000000	-0.458579	0.000000	0.000000	0.000000	-0.207925	-0.159981	0.118146	0.000000	0.000000	3.000000	61.000000	1.000000
14893.153742	0.107115	0.572223	-0.008778	79.185989	-13.563144	11.587069	0.390427	0.000000	-0.458579	0.000000	0.000000	0.000000	-0.207925	-0.159981	0.118146	0.000000	0.000000	3.000000	61.000000	1.000000
14893.157076	0.106440	0.571646	-0.008402	79.185989	-13.563144	11.587069	0.390427	0.000000	-0.458579	0.000000	0.000000	0.000000	-0.202663	-0.172976	0.112821	0.000000	0.000000	3.000000	61.000000	1.000000
14893.160409	0.106440	0.571646	-0.008402	79.185989	-13.563144	11.587069	0.390427	0.000000	-0.458579	0.000000	0.000000	0.000000	-0.202663	-0.172976	0.112821	0.000000	0.000000	3.000000	61.000000	1.000000
14893.163742	0.106440	0.571646	-0.008402	79.099701	-12.896380	12.419281	0.321995	0.000000	-0.420084	0.000000	0.000000	0.000000	-0.202663	-0.172976	0.112821	0.000000	0.000000	3.000000	61.000000	1.000000
14893.167076	0.105739	0.571026	-0.008033	79.099701	-12.896380	12.419281	0.321995	0.000000	-0.420084	0.000000	0.000000	0.000000	-0.210175	-0.185953	0.110486	0.000000	0.000000	3.000000	61.000000	1.000000
14893.170409	0.105739	0.571026	-0.008033	79.099701	-12.896380	12.419281	0.321995	0.000000	-0.420084	0.000000	0.000000	0.000000	-0.210175	-0.185953	0.110486	0.000000	0.000000	3.000000	61.000000	1.000000
14893.173742	0.105739	0.571026	-0.008033	78.984436	-12.335706	13.107872	0.286966	0.000000	-0.401670	0.000000	0.000000	0.000000	-0.210175	-0.185953	0.110486	0.000000	0.000000	3.000000	61.000000	1.000000
14893.177076	0.105006	0.570328	-0.007708	78.984436	-12.335706	13.107872	0.286966	0.000000	-0.401670	0.000000	0.000000	0.000000	-0.220099	-0.209551	0.097764	0.000000	0.000000	3.000000	61.000000	1.000000
14893.180409	0.105006	0.570328	-0.007708	78.984436	-12.335706	13.107872	0.286966	0.000000	-0.401670	0.000000	0.000000	0.000000	-0.220099	-0.209551	0.097764	0.000000	0.000000	3.000000	61.000000	1.000000
14893.183742	0.105006	0.570328	-0.007708	78.844955	-11.925344	13.611541	0.250283	0.000000	-0.385376	0.000000	0.000000	0.000000	-0.220099	-0.209551	0.097764	0.000000	0.000000	3.000000	61.000000	1.000000
14893.187076	0.104188	0.569579	-0.007352	78.844955	-11.925344	13.611541	0.250283	0.000000	-0.385376	0.000000	0.000000	0.000000	-0.245205	-0.224724	0.106622	0.000000	0.000000	3.000000	61.000000	1.000000
14893.190409	0.104188	0.569579	-0.007352	78.844955	-11.925344	13.611541	0.250283	0.000000	-0.385376	0.000000	0.000000	0.000000	-0.245205	-0.224724	0.106622	0.000000	0.000000	3.000000	61.000000	1.000000
14893.193742	0.104188	0.569579	-0.007352	78.673744	-11.445837	14.188400	0.209415	0.000000	-0.367605	0.000000	0.000000	0.000000	-0.245205	-0.224724	0.106622	0.000000	0.000000	3.000000	61.000000	1.000000
14893.197076	0.103282	0.568787	-0.006991	78.673744	-11.445837	14.188400	0.209415	0.000000	-0.367605	0.000000	0.000000	0.000000	-0.272001	-0.237661	0.108317	0.000000	0.000000	3.000000	61.000000	1.000000
14893.200409	0.103282	0.568787	-0.006991	78.673744	-11.445837	14.188400	0.209415	0.000000	-0.367605	0.000000	0.000000	0.000000	-0.272001	-0.237661	0.108317	0.000000	0.000000	3.000000	61.000000	1.000000
14893.203742	0.103282	0.568787	-0.006991	78.463379	-10.884103	14.848230	0.164082	0.000000	-0.349553	0.000000	0.000000	0.000000	-0.272001	-0.237661	0.108317	0.000000	0.000000	3.000000	61.000000	1.000000
14893.207076	0.102330	0.567964	-0.006526	78.463379	-10.884103	14.848230	0.164082	0.000000	-0.349553	0.000000	0.000000	0.000000	-0.285340	-0.246899	0.139569	0.000000	0.000000	3.000000	61.000000	1.000000
14893.210409	0.102330	0.567964	-0.006526	78.463379	-10.884103	14.848230	0.164082	0.000000	-0.349553	0.000000	0.000000	0.000000	-0.285340	-0.246899	0.139569	0.000000	0.000000	3.000000	61.000000	1.000000
14893.213742	0.102330	0.567964	-0.006526	78.222305	-10.232443	15.607896	0.116525	0.000000	-0.326291	0.000000	0.000000	0.000000	-0.285340	-0.246899	0.139569	0.000000	0.000000	3.000000	61.000000	1.000000
14893.217076	0.101400	0.567084	-0.005965	78.222305	-10.232443	15.607896	0.116525	0.000000	-0.326291	0.000000	0.000000	0.000000	-0.279259	-0.263848	0.168116	0.000000	0.000000	3.000000	61.000000	1.000000
14893.220409	0.101400	0.567084	-0.005965	78.222305	-10.232443	15.607896	0.116525	0.000000	-0.326291	0.000000	0.000000	0.000000	-0.279259	-0.263848	0.168116	0.000000	0.000000	3.000000	61.000000	1.000000
14893.223742	0.101400	0.567084	-0.005965	77.990387	-9.460187	16.487915	0.069982	0.000000	-0.298272	0.000000	0.000000	0.000000	-0.279259	-0.263848	0.168116	0.000000	0.000000	3.000000	61.000000	1.000000
14893.227076	0.100481	0.566206	-0.005345	77.990387	-9.460187	16.487915	0.069982	0.000000	-0.298272	0.000000	0.000000	0.000000	-0.275714	-0.263551	0.186165	0.000000	0.000000	3.000000	61.000000	1.000000
14893.230409	0.100481	0.566206	-0.005345	77.990387	-9.460187	16.487915	0.069982	0.000000	-0.298272	0.000000	0.000000	0.000000	-0.275714	-0.263551	0.186165	0.000000	0.000000	3.000000	61.000000	1.000000
14893.233742	0.100481	0.566206	-0.005345	77.801384	-8.563290	17.396620	0.024030	0.000000	-0.267245	0.000000	0.000000	0.000000	-0.275714	-0.263551	0.186165	0.000000	0.000000	3.000000	61.000000	1.000000
14893.237076	0.099648	0.565312	-0.004632	77.801384	-8.563290	17.396620	0.024030	0.000000	-0.267245	0.000000	0.000000	0.000000	-0.249903	-0.267991	0.213882	0.000000	0.000000	3.000000	61.000000	1.000000
14893.240409	0.099648	0.565312	-0.004632	77.801384	-8.563290	17.396620	0.024030	0.000000	-0.267245	0.000000	0.000000	0.000000	-0.249903	-0.267991	0.213882	0.000000	0.000000	3.000000	61.000000	1.000000
14893.243742	0.099648	0.565312	-0.004632	77.667061	-7.539359	18.180582	-0.017621	0.000000	-0.231598	0.000000	0.000000	0.000000	-0.249903	-0.267991	0.213882	0.000000	0.000000	3.000000	61.000000	1.000000
14893.247076	0.098937	0.564436	-0.003865	77.667061	-7.539359	18.180582	-0.017621	0.000000	-0.231598	0.000000	0.000000	0.000000	-0.213187	-0.262759	0.230224	0.000000	0.000000	3.000000	61.000000	1.000000
14893.250409	0.098937	0.564436	-0.003865	77.667061	-7.539359	18.180582	-0.017621	0.000000	-0.231598	0.000000	0.000000	0.000000	-0.213187	-0.262759	0.230224	0.000000	0.000000	3.000000	61.000000	1.000000
14893.253742	0.098937	0.564436	-0.003865	77.597565	-6.353430	19.091105	-0.053152	0.000000	-0.193227	0.000000	0.000000	0.000000	-0.213187	-0.262759	0.230224	0.000000	0.000000	3.000000	61.000000	1.000000
14893.257076	0.098292	0.563576	-0.003096	77.597565	-6.353430	19.091105	-0.053152	0.000000	-0.193227	0.000000	0.000000	0.000000	-0.193513	-0.258115	0.230428	0.000000	0.000000	3.000000	61.000000	1.000000
14893.260409	0.098292	0.563576	-0.003096	77.597565	-6.353430	19.091105	-0.053152	0.000000	-0.193227	0.000000	0.000000	0.000000	-0.193513	-0.258115	0.230428	0.000000	0.000000	3.000000	61.000000	1.000000
14893.263742	0.098292	0.563576	-0.003096	77.586510	-5.020713	20.222017	-0.085404	0.000000	-0.154822	0.000000	0.000000	0.000000	-0.193513	-0.258115	0.230428	0.000000	0.000000	3.000000	61.000000	1.000000
14893.267076	0.097716	0.562748	-0.002310	77.586510	-5.020713	20.222017	-0.085404	0.000000	-0.154822	0.000000	0.000000	0.000000	-0.172635	-0.248307	0.235989	0.000000	0.000000	3.000000	61.000000	1.000000
14893.270409	0.097716	0.562748	-0.002310	77.586510	-5.020713	20.222017	-0.085404	0.000000	-0.154822	0.000000	0.000000	0.000000	-0.172635	-0.248307	0.235989	0.000000	0.000000	3.000000	61.000000	1.000000
14893.273742	0.097716	0.562748	-0.002310	77.618973	-3.651813	21.613127	-0.114177	0.000000	-0.115491	0.000000	0.000000	0.000000	-0.172635	-0.248307	0.235989	0.000000	0.000000	3.000000	61.000000	1.000000
14893.277076	0.097198	0.561927	-0.001562	77.618973	-3.651813	21.613127	-0.114177	0.000000	-0.115491	0.000000	0.000000	0.000000	-0.155414	-0.246539	0.224222	0.000000	0.000000	3.000000	61.000000	1.000000
14893.280409	0.097198	0.561927	-0.001562	77.618973	-3.651813	21.613127	-0.114177	0.000000	-0.115491	0.000000	0.000000	0.000000	-0.155414	-0.246539	0.224222	0.000000	0.000000	3.000000	61.000000	1.000000
14893.283742	0.097198	0.561927	-0.001562	77.688919	-2.352798	23.184696	-0.140079	0.000000	-0.078120	0.000000	0.000000	0.000000	-0.155414	-0.246539	0.224222	0.000000	0.000000	3.000000	61.000000	1.000000
14893.287076	0.096710	0.561144	-0.000878	77.688919	-2.352798	23.184696	-0.140079	0.000000	-0.078120	0.000000	0.000000	0.000000	-0.146386	-0.234676	0.205307	0.000000	0.000000	3.000000	61.000000	1.000000
14893.290409	0.096710	0.561144	-0.000878	77.688919	-2.352798	23.184696	-0.140079	0.000000	-0.078120	0.000000	0.000000	0.000000	-0.146386	-0.234676	0.205307	0.000000	0.000000	3.000000	61.000000	1.000000
14893.293742	0.096710	0.561144	-0.000878	77.777328	-1.237702	24.713020	-0.164477	0.000000	-0.043903	0.000000	0.000000	0.000000	-0.146386	-0.234676	0.205307	0.000000	0.000000	3.000000	61.000000	1.000000
14893.297076	0.096261	0.560401	-0.000325	77.777328	-1.237702	24.713020	-0.164477	0.000000	-0.043903	0.000000	0.000000	0.000000	-0.134743	-0.222932	0.165984	0.000000	0.000000	3.000000	61.000000	1.000000
14893.300409	0.096261	0.560401	-0.000325	77.777328	-1.237702	24.713020	-0.164477	0.000000	-0.043903	0.000000	0.000000	0.000000	-0.134743	-0.222932	0.165984	0.000000	0.000000	3.000000	61.000000	1.000000
14893.303742	0.096261	0.560401	-0.000325	77.868416	-0.497623	25.776131	-0.186934	0.000000	-0.016239	0.000000	0.000000	0.000000	-0.134743	-0.222932	0.165984	0.000000	0.000000	3.000000	61.000000	1.000000
14893.307076	0.096261	0.560401	-0.000325	77.868416	-0.497623	25.776131	-0.186934	0.000000	-0.016239	0.000000	0.000000	0.000000	-0.134743	-0.222932	0.165984	0.000000	0.000000	3.000000	61.000000	1.000000
14893.310409	0.095843	0.559699	0.000166	77.868416	-0.497623	25.776131	-0.186934	0.000000	-0.016239	0.000000	0.000000	0.000000	-0.125391	-0.210740	0.147267	0.000000	0.000000	3.000000	61.000000	1.000000
14893.313742	0.095843	0.559699	0.000166	77.954376	-0.280401	26.151588	-0.186934	0.000000	-0.016239	0.000000	0.000000	0.000000	-0.125391	-0.210740	0.147267	0.000000	0.000000	3.000000	61.000000	1.000000
14893.317076	0.095482	0.559045	0.000499	77.954376	-0.280401	26.151588	-0.186934	0.000000	-0.016239	0.000000	0.000000	0.000000	-0.108332	-0.196206	0.099852	0.000000	0.000000	3.000000	61.000000	1.000000
14893.320409	0.095482	0.559045	0.000499	77.954376	-0.280401	26.151588	-0.186934	0.000000	-0.016239	0.000000	0.000000	0.000000	-0.108332	-0.196206	0.099852	0.000000	0.000000	3.000000	61.000000	1.000000
14893.323742	0.095482	0.559045	0.000499	78.020355	-0.471859	25.980890	-0.225888	0.000000	0.024948	0.000000	0.000000	0.000000	-0.108332	-0.196206	0.099852	0.000000	0.000000	3.000000	61.000000	1.000000
14893.327076	0.095482	0.559045	0.000499	78.020355	-0.471859	25.980890	-0.225888	0.000000	0.024948	0.000000	0.000000	0.000000	-0.108332	-0.196206	0.099852	0.000000	0.000000	3.000000	61.000000	1.000000
14893.330409	0.095147	0.558466	0.000742	78.020355	-0.471859	25.980890	-0.225888	0.000000	0.024948	0.000000	0.000000	0.000000	-0.100488	-0.173559	0.072771	0.000000	0.000000	3.000000	61.000000	1.000000
14893.333742	0.095147	0.558466	0.000742	78.073616	-0.761973	25.671312	-0.225888	0.000000	0.024948	0.000000	0.000000	0.000000	-0.100488	-0.173559	0.072771	0.000000	0.000000	3.000000	61.000000	1.000000
14893.337076	0.094857	0.557946	0.000872	78.073616	-0.761973	25.671312	-0.225888	0.000000	0.024948	0.000000	0.000000	0.000000	-0.087123	-0.156026	0.039137	0.000000	0.000000	3.000000	61.000000	1.000000
14893.340409	0.094857	0.557946	0.000872	78.073616	-0.761973	25.671312	-0.225888	0.000000	0.024948	0.000000	0.000000	0.000000	-0.087123	-0.156026	0.039137	0.000000	0.000000	3.000000	61.000000	1.000000
14893.343742	0.094857	0.557946	0.000872	78.119682	-1.103209	25.279552	-0.257156	0.000000	0.043599	0.000000	0.000000	0.000000	-0.087123	-0.156026	0.039137	0.000000	0.000000	3.000000	61.000000	1.000000
14893.347076	0.094857	0.557946	0.000872	78.119682	-1.103209	25.279552	-0.257156	0.000000	0.043599	0.000000	0.000000	0.000000	-0.087123	-0.156026	0.039137	0.000000	0.000000	3.000000	61.000000	1.000000
14893.350409	0.094616	0.557477	0.000914	78.119682	-1.103209	25.279552	-0.257156	0.000000	0.043599	0.000000	0.000000	0.000000	-0.072244	-0.140874	0.012503	0.000000	0.000000	3.000000	61.000000	1.000000
14893.353742	0.094616	0.557477	0.000914	78.160675	-1.414263	24.922682	-0.257156	0.000000	0.043599	0.000000	0.000000	0.000000	-0.072244	-0.140874	0.012503	0.000000	0.000000	3.000000	61.000000	1.000000
14893.357076	0.094616	0.557477	0.000914	78.160675	-1.414263	24.922682	-0.257156	0.000000	0.043599	0.000000	0.000000	0.000000	-0.072244	-0.140874	0.012503	0.000000	0.000000	3.000000	61.000000	1.000000
14893.360409	0.094616	0.557477	0.000914	78.160675	-1.414263	24.922682	-0.257156	0.000000	0.043599	0.000000	0.000000	0.000000	-0.072244	-0.140874	0.012503	0.000000	0.000000	3.000000	61.000000	1.000000
14893.363742	0.094163	0.556767	0.000806	78.197784	-1.677270	24.624121	-0.269197	0.000000	0.045683	0.000000	0.000000	0.000000	-0.135845	-0.212975	-0.032237	0.000000	0.000000	3.000000	61.000000	1.000000
14893.367076	0.094163	0.556767	0.000806	78.197784	-1.677270	24.624121	-0.269197	0.000000	0.045683	0.000000	0.000000	0.000000	-0.000000	-0.000007	0.000000	0.000000	0.000000	3.000000	61.000000	1.000000
14893.370409	0.094163	0.556767	0.000806	78.197784	-1.677270	24.624121	-0.269197	0.000000	0.045683	0.000000	0.000000	0.000000	-0.000000	-0.000007	0.000000	0.000000	0.000000	3.000000	61.000000	1.000000
14893.373742	0.094163	0.556767	0.000806	78.229187	-1.815796	24.475266	-0.291838	0.000000	0.040310	0.000000	0.000000	0.000000	-0.000000	-0.000007	0.000000	0.000000	0.000000	3.000000	61.000000	1.000000
14893.377076	0.094163	0.556767	0.000806	78.229187	-1.815796	24.475266	-0.291838	0.000000	0.040310	0.000000	0.000000	0.000000	-0.000000	-0.000007	0.000000	0.000000	0.000000	3.000000	61.000000	1.000000
14893.380409	0.094021	0.556518	0.000667	78.229187	-1.815796	24.475266	-0.291838	0.000000	0.040310	0.000000	0.000000	0.000000	-0.042558	-0.074605	-0.041733	0.000000	0.000000	3.000000	61.000000	1.000000
14893.383742	0.094021	0.556518	0.000667	78.259628	-1.858906	24.439564	-0.291838	0.000000	0.040310	0.000000	0.000000	0.000000	-0.042558	-0.074605	-0.041733	0.000000	0.000000	3.000000	61.000000	1.000000
14893.387076	0.094021	0.556518	0.000667	78.259628	-1.858906	24.439564	-0.291838	0.000000	0.040310	0.000000	0.000000	0.000000	-0.042558	-0.074605	-0.041733	0.000000	0.000000	3.000000	61.000000	1.000000
14893.390409	0.094021	0.556518	0.000667	78.259628	-1.858906	24.439564	-0.291838	0.000000	0.040310	0.000000	0.000000	0.000000	-0.042558	-0.074605	-0.041733	0.000000	0.000000	3.000000	61.000000	1.000000
14893.393742	0.093893	0.556251	0.000373	78.280907	-1.883487	24.414452	-0.298931	0.000000	0.033355	0.000000	0.000000	0.000000	-0.038469	-0.079984	-0.088128	0.000000	0.000000	3.000000	61.000000	1.000000
14893.397076	0.093893	0.556251	0.000373	78.280907	-1.883487	24.414452	-0.298931	0.000000	0.033355	0.000000	0.000000	0.000000	-0.038469	-0.079984	-0.088128	0.000000	0.000000	3.000000	61.000000	1.000000
14893.400409	0.093893	0.556251	0.000373	78.280907	-1.883487	24.414452	-0.298931	0.000000	0.033355	0.000000	0.000000	0.000000	-0.038469	-0.079984	-0.088128	0.000000	0.000000	3.000000	61.000000	1.000000
14893.403742	0.093893	0.556251	0.000373	78.295753	-1.906890	24.388830	-0.305343	0.000000	0.018667	0.000000	0.000000	0.000000	-0.038469	-0.079984	-0.088128	0.000000	0.000000	3.000000	61.000000	1.000000
14893.407076	0.093855	0.556224	0.000187	78.295753	-1.906890	24.388830	-0.305343	0.000000	0.018667	0.000000	0.000000	0.000000	-0.011473	-0.008112	-0.055914	0.000000	0.000000	3.000000	61.000000	1.000000
14893.410409	0.093855	0.556224	0.000187	78.295753	-1.906890	24.388830	-0.305343	0.000000	0.018667	0.000000	0.000000	0.000000	-0.011473	-0.008112	-0.055914	0.000000	0.000000	3.000000	61.000000	1.000000
14893.413742	0.093855	0.556224	0.000187	78.301506	-1.911584	24.373999	-0.307255	0.000000	0.009348	0.000000	0.000000	0.000000	-0.011473	-0.008112	-0.055914	0.000000	0.000000	3.000000	61.000000	1.000000
14893.417076	0.093880	0.556248	-0.000023	78.301506	-1.911584	24.373999	-0.307255	0.000000	0.009348	0.000000	0.000000	0.000000	0.007404	0.007202	-0.063111	0.000000	0.000000	3.000000	61.000000	1.000000
14893.420409	0.093880	0.556248	-0.000023	78.301506	-1.911584	24.373999	-0.307255	0.000000	0.009348	0.000000	0.000000	0.000000	0.007404	0.007202	-0.063111	0.000000	0.000000	3.000000	61.000000	1.000000
14893.423742	0.093880	0.556248	-0.000023	78.294281	-1.913742	24.358307	-0.306021	0.000000	-0.001171	0.000000	0.000000	0.000000	0.007404	0.007202	-0.063111	0.000000	0.000000	3.000000	61.000000	1.000000
14893.427076	0.093880	0.556248	-0.000023	78.294281	-1.913742	24.358307	-0.306021	0.000000	-0.001171	0.000000	0.000000	0.000000	0.007404	0.007202	-0.063111	0.000000	0.000000	3.000000	61.000000	1.000000
14893.430409	0.093931	0.556358	-0.000213	78.294281	-1.913742	24.358307	-0.306021	0.000000	-0.001171	0.000000	0.000000	0.000000	0.015428	0.032754	-0.056977	0.000000	0.000000	3.000000	61.000000	1.000000
14893.433742	0.093931	0.556358	-0.000213	78.281380	-1.900313	24.357481	-0.306021	0.000000	-0.001171	0.000000	0.000000	0.000000	0.015428	0.032754	-0.056977	0.000000	0.000000	3.000000	61.000000	1.000000
14893.437076	0.093931	0.556358	-0.000213	78.281380	-1.900313	24.357481	-0.306021	0.000000	-0.001171	0.000000	0.000000	0.000000	0.015428	0.032754	-0.056977	0.000000	0.000000	3.000000	61.000000	1.000000
14893.440409	0.093931	0.556358	-0.000213	78.281380	-1.900313	24.357481	-0.306021	0.000000	-0.001171	0.000000	0.000000	0.000000	0.015428	0.032754	-0.056977	0.000000	0.000000	3.000000	61.000000	1.000000
14893.443742	0.094023	0.556721	-0.000534	78.262749	-1.874074	24.371456	-0.303449	0.000000	-0.010667	0.000000	0.000000	0.000000	0.027691	0.108979	-0.096135	0.000000	0.000000	3.000000	61.000000	1.000000
14893.447076	0.094023	0.556721	-0.000534	78.262749	-1.874074	24.371456	-0.303449	0.000000	-0.010667	0.000000	0.000000	0.000000	0.027691	0.108979	-0.096135	0.000000	0.000000	3.000000	61.000000	1.000000
14893.450409	0.094023	0.556721	-0.000534	78.262749	-1.874074	24.371456	-0.303449	0.000000	-0.010667	0.000000	0.000000	0.000000	0.027691	0.108979	-0.096135	0.000000	0.000000	3.000000	61.000000	1.000000
14893.453742	0.094023	0.556721	-0.000534	78.235344	-1.834317	24.403719	-0.298834	0.000000	-0.026690	0.000000	0.000000	0.000000	0.027691	0.108979	-0.096135	0.000000	0.000000	3.000000	61.000000	1.000000
14893.457076	0.094086	0.556975	-0.000669	78.235344	-1.834317	24.403719	-0.298834	0.000000	-0.026690	0.000000	0.000000	0.000000	0.018766	0.076219	-0.040527	0.000000	0.000000	3.000000	61.000000	1.000000
14893.460409	0.094086	0.556975	-0.000669	78.235344	-1.834317	24.403719	-0.298834	0.000000	-0.026690	0.000000	0.000000	0.000000	0.018766	0.076219	-0.040527	0.000000	0.000000	3.000000	61.000000	1.000000
14893.463742	0.094086	0.556975	-0.000669	78.207573	-1.803177	24.428255	-0.295706	0.000000	-0.033444	0.000000	0.000000	0.000000	0.018766	0.076219	-0.040527	0.000000	0.000000	3.000000	61.000000	1.000000
14893.467076	0.094083	0.557229	-0.000791	78.207573	-1.803177	24.428255	-0.295706	0.000000	-0.033444	0.000000	0.000000	0.000000	-0.000759	0.076180	-0.036550	0.000000	0.000000	3.000000	61.000000	1.000000
14893.470409	0.094083	0.557229	-0.000791	78.207573	-1.803177	24.428255	-0.295706	0.000000	-0.033444	0.000000	0.000000	0.000000	-0.000759	0.076180	-0.036550	0.000000	0.000000	3.000000	61.000000	1.000000
14893.473742	0.094083	0.557229	-0.000791	78.177132	-1.768398	24.463795	-0.295833	0.000000	-0.039536	0.000000	0.000000	0.000000	-0.000759	0.076180	-0.036550	0.000000	0.000000	3.000000	61.000000	1.000000
14893.477076	0.094083	0.557229	-0.000791	78.177132	-1.768398	24.463795	-0.295833	0.000000	-0.039536	0.000000	0.000000	0.000000	-0.000759	0.076180	-0.036550	0.000000	0.000000	3.000000	61.000000	1.000000
14893.480409	0.094058	0.557508	-0.000914	78.177132	-1.768398	24.463795	-0.295833	0.000000	-0.039536	0.000000	0.000000	0.000000	-0.007600	0.083795	-0.036861	0.000000	0.000000	3.000000	61.000000	1.000000
14893.483742	0.094058	0.557508	-0.000914	78.146652	-1.733785	24.499140	-0.295833	0.000000	-0.039536	0.000000	0.000000	0.000000	-0.007600	0.083795	-0.036861	0.000000	0.000000	3.000000	61.000000	1.000000
14893.487076	0.094058	0.557508	-0.000914	78.146652	-1.733785	24.499140	-0.295833	0.000000	-0.039536	0.000000	0.000000	0.000000	-0.007600	0.083795	-0.036861	0.000000	0.000000	3.000000	61.000000	1.000000
14893.490409	0.094058	0.557508	-0.000914	78.146652	-1.733785	24.499140	-0.295833	0.000000	-0.039536	0.000000	0.000000	0.000000	-0.007600	0.083795	-0.036861	0.000000	0.000000	3.000000	61.000000	1.000000
14893.493742	0.094016	0.558075	-0.001119	78.113182	-1.695927	24.537836	-0.297099	0.000000	-0.045679	0.000000	0.000000	0.000000	-0.012703	0.170181	-0.061628	0.000000	0.000000	3.000000	61.000000	1.000000
14893.497076	0.094016	0.558075	-0.001119	78.113182	-1.695927	24.537836	-0.297099	0.000000	-0.045679	0.000000	0.000000	0.000000	-0.012703	0.170181	-0.061628	0.000000	0.000000	3.000000	61.000000	1.000000
14893.500409	0.094016	0.558075	-0.001119	78.113182	-1.695927	24.537836	-0.297099	0.000000	-0.045679	0.000000	0.000000	0.000000	-0.012703	0.170181	-0.061628	0.000000	0.000000	3.000000	61.000000	1.000000
14893.503742	0.094016	0.558075	-0.001119	78.079659	-1.660998	24.576303	-0.299216	0.000000	-0.055951	0.000000	0.000000	0.000000	-0.012703	0.170181	-0.061628	0.000000	0.000000	3.000000	61.000000	1.000000
14893.507076	0.093977	0.558363	-0.001197	78.079659	-1.660998	24.576303	-0.299216	0.000000	-0.055951	0.000000	0.000000	0.000000	-0.011600	0.086411	-0.023431	0.000000	0.000000	3.000000	61.000000	1.000000
14893.510409	0.093977	0.558363	-0.001197	78.079659	-1.660998	24.576303	-0.299216	0.000000	-0.055951	0.000000	0.000000	0.000000	-0.011600	0.086411	-0.023431	0.000000	0.000000	3.000000	61.000000	1.000000
14893.513742	0.093977	0.558363	-0.001197	78.046165	-1.626293	24.614569	-0.301150	0.000000	-0.059856	0.000000	0.000000	0.000000	-0.011600	0.086411	-0.023431	0.000000	0.000000	3.000000	61.000000	1.000000
14893.517076	0.093977	0.558363	-0.001197	78.046165	-1.626293	24.614569	-0.301150	0.000000	-0.059856	0.000000	0.000000	0.000000	-0.011600	0.086411	-0.023431	0.000000	0.000000	3.000000	61.000000	1.000000
14893.520409	0.093938	0.558651	-0.001275	78.046165	-1.626293	24.614569	-0.301150	0.000000	-0.059856	0.000000	0.000000	0.000000	-0.011609	0.086397	-0.023484	0.000000	0.000000	3.000000	61.000000	1.000000
14893.523742	0.093938	0.558651	-0.001275	78.012657	-1.591788	24.652630	-0.301150	0.000000	-0.059856	0.000000	0.000000	0.000000	-0.011609	0.086397	-0.023484	0.000000	0.000000	3.000000	61.000000	1.000000
14893.527076	0.093938	0.558651	-0.001275	78.012657	-1.591788	24.652630	-0.301150	0.000000	-0.059856	0.000000	0.000000	0.000000	-0.011609	0.086397	-0.023484	0.000000	0.000000	3.000000	61.000000	1.000000
14893.530409	0.093938	0.558651	-0.001275	78.012657	-1.591788	24.652630	-0.301150	0.000000	-0.059856	0.000000	0.000000	0.000000	-0.011609	0.086397	-0.023484	0.000000	0.000000	3.000000	61.000000	1.000000
14893.533742	0.093903	0.559169	-0.001339	77.982170	-1.558139	24.687023	-0.303085	0.000000	-0.063770	0.000000	0.000000	0.000000	-0.010697	0.155304	-0.019077	0.000000	0.000000	3.000000	61.000000	1.000000
14893.537076	0.093903	0.559169	-0.001339	77.982170	-1.558139	24.687023	-0.303085	0.000000	-0.063770	0.000000	0.000000	0.000000	-0.010697	0.155304	-0.019077	0.000000	0.000000	3.000000	61.000000	1.000000
14893.540409	0.093903	0.559169	-0.001339	77.982170	-1.558139	24.687023	-0.303085	0.000000	-0.063770	0.000000	0.000000	0.000000	-0.010697	0.155304	-0.019077	0.000000	0.000000	3.000000	61.000000	1.000000
14893.543742	0.093903	0.559169	-0.001339	77.957802	-1.531328	24.714439	-0.304868	0.000000	-0.066949	0.000000	0.000000	0.000000	-0.010697	0.155304	-0.019077	0.000000	0.000000	3.000000	61.000000	1.000000
14893.547076	0.093898	0.559364	-0.001360	77.957802	-1.531328	24.714439	-0.304868	0.000000	-0.066949	0.000000	0.000000	0.000000	-0.001270	0.058580	-0.006170	0.000000	0.000000	3.000000	61.000000	1.000000
14893.550409	0.093898	0.559364	-0.001360	77.957802	-1.531328	24.714439	-0.304868	0.000000	-0.066949	0.000000	0.000000	0.000000	-0.001270	0.058580	-0.006170	0.000000	0.000000	3.000000	61.000000	1.000000
14893.553742	0.093898	0.559364	-0.001360	77.936440	-1.505255	24.738306	-0.305079	0.000000	-0.067978	0.000000	0.000000	0.000000	-0.001270	0.058580	-0.006170	0.000000	0.000000	3.000000	61.000000	1.000000
14893.557076	0.093898	0.559364	-0.001360	77.936440	-1.505255	24.738306	-0.305079	0.000000	-0.067978	0.000000	0.000000	0.000000	-0.001270	0.058580	-0.006170	0.000000	0.000000	3.000000	61.000000	1.000000
14893.560409	0.093922	0.559526	-0.001356	77.936440	-1.505255	24.738306	-0.305079	0.000000	-0.067978	0.000000	0.000000	0.000000	0.006983	0.048505	0.001051	0.000000	0.000000	3.000000	61.000000	1.000000
14893.563742	0.093922	0.559526	-0.001356	77.918167	-1.482567	24.758732	-0.305079	0.000000	-0.067978	0.000000	0.000000	0.000000	0.006983	0.048505	0.001051	0.000000	0.000000	3.000000	61.000000	1.000000
14893.567076	0.093922	0.559526	-0.001356	77.918167	-1.482567	24.758732	-0.305079	0.000000	-0.067978	0.000000	0.000000	0.000000	0.006983	0.048505	0.001051	0.000000	0.000000	3.000000	61.000000	1.000000
14893.570409	0.093922	0.559526	-0.001356	77.918167	-1.482567	24.758732	-0.305079	0.000000	-0.067978	0.000000	0.000000	0.000000	0.006983	0.048505	0.001051	0.000000	0.000000	3.000000	61.000000	1.000000
14893.573742	0.093974	0.559722	-0.001322	77.905960	-1.466578	24.772291	-0.303915	0.000000	-0.067802	0.000000	0.000000	0.000000	0.015653	0.058898	0.010284	0.000000	0.000000	3.000000	61.000000	1.000000
14893.577076	0.093974	0.559722	-0.001322	77.905960	-1.466578	24.772291	-0.303915	0.000000	-0.067802	0.000000	0.000000	0.000000	0.015653	0.058898	0.010284	0.000000	0.000000	3.000000	61.000000	1.000000
14893.580409	0.093974	0.559722	-0.001322	77.905960	-1.466578	24.772291	-0.303915	0.000000	-0.067802	0.000000	0.000000	0.000000	0.015653	0.058898	0.010284	0.000000	0.000000	3.000000	61.000000	1.000000
14893.583742	0.093974	0.559722	-0.001322	77.899879	-1.459959	24.779074	-0.301307	0.000000	-0.066089	0.000000	0.000000	0.000000	0.015653	0.058898	0.010284	0.000000	0.000000	3.000000	61.000000	1.000000
14893.587076	0.093976	0.559765	-0.001310	77.899879	-1.459959	24.779074	-0.301307	0.000000	-0.066089	0.000000	0.000000	0.000000	0.000754	0.012814	0.003647	0.000000	0.000000	3.000000	61.000000	1.000000
14893.590409	0.093976	0.559765	-0.001310	77.899879	-1.459959	24.779074	-0.301307	0.000000	-0.066089	0.000000	0.000000	0.000000	0.000754	0.012814	0.003647	0.000000	0.000000	3.000000	61.000000	1.000000
14893.593742	0.093976	0.559765	-0.001310	77.896835	-1.456651	24.782463	-0.301181	0.000000	-0.065481	0.000000	0.000000	0.000000	0.000754	0.012814	0.003647	0.000000	0.000000	3.000000	61.000000	1.000000
14893.597076	0.093976	0.559765	-0.001310	77.896835	-1.456651	24.782463	-0.301181	0.000000	-0.065481	0.000000	0.000000	0.000000	0.000754	0.012814	0.003647	0.000000	0.000000	3.000000	61.000000	1.000000
14893.600409	0.093975	0.559791	-0.001315	77.896835	-1.456651	24.782463	-0.301181	0.000000	-0.065481	0.000000	0.000000	0.000000	-0.000338	0.007628	-0.001647	0.000000	0.000000	3.000000	61.000000	1.000000
14893.603742	0.093975	0.559791	-0.001315	77.899879	-1.459959	24.779074	-0.301181	0.000000	-0.065481	0.000000	0.000000	0.000000	-0.000338	0.007628	-0.001647	0.000000	0.000000	3.000000	61.000000	1.000000
14893.607076	0.093975	0.559791	-0.001315	77.899879	-1.459959	24.779074	-0.301181	0.000000	-0.065481	0.000000	0.000000	0.000000	-0.000338	0.007628	-0.001647	0.000000	0.000000	3.000000	61.000000	1.000000
14893.610409	0.093975	0.559791	-0.001315	77.899879	-1.459959	24.779074	-0.301181	0.000000	-0.065481	0.000000	0.000000	0.000000	-0.000338	0.007628	-0.001647	0.000000	0.000000	3.000000	61.000000	1.000000
14893.613742	0.093963	0.559764	-0.001374	77.902939	-1.463264	24.775690	-0.301237	0.000000	-0.065755	0.000000	0.000000	0.000000	-0.003615	-0.007954	-0.017526	0.000000	0.000000	3.000000	61.000000	1.000000
14893.617076	0.093963	0.559764	-0.001374	77.902939	-1.463264	24.775690	-0.301237	0.000000	-0.065755	0.000000	0.000000	0.000000	-0.003615	-0.007954	-0.017526	0.000000	0.000000	3.000000	61.000000	1.000000
14893.620409	0.093963	0.559764	-0.001374	77.902939	-1.463264	24.775690	-0.301237	0.000000	-0.065755	0.000000	0.000000	0.000000	-0.003615	-0.007954	-0.017526	0.000000	0.000000	3.000000	61.000000	1.000000
14893.623742	0.093963	0.559764	-0.001374	77.909019	-1.469899	24.768911	-0.301840	0.000000	-0.068676	0.000000	0.000000	0.000000	-0.003615	-0.007954	-0.017526	0.000000	0.000000	3.000000	61.000000	1.000000
14893.627076	0.093952	0.559712	-0.001426	77.909019	-1.469899	24.768911	-0.301840	0.000000	-0.068676	0.000000	0.000000	0.000000	-0.003274	-0.015579	-0.015882	0.000000	0.000000	3.000000	61.000000	1.000000
14893.630409	0.093952	0.559712	-0.001426	77.909019	-1.469899	24.768911	-0.301840	0.000000	-0.068676	0.000000	0.000000	0.000000	-0.003274	-0.015579	-0.015882	0.000000	0.000000	3.000000	61.000000	1.000000
14893.633742	0.093952	0.559712	-0.001426	77.918510	-1.471508	24.766180	-0.302385	0.000000	-0.071323	0.000000	0.000000	0.000000	-0.003274	-0.015579	-0.015882	0.000000	0.000000	3.000000	61.000000	1.000000
14893.637076	0.093952	0.559712	-0.001426	77.918510	-1.471508	24.766180	-0.302385	0.000000	-0.071323	0.000000	0.000000	0.000000	-0.003274	-0.015579	-0.015882	0.000000	0.000000	3.000000	61.000000	1.000000
14893.640409	0.093971	0.559669	-0.001443	77.918510	-1.471508	24.766180	-0.302385	0.000000	-0.071323	0.000000	0.000000	0.000000	0.005739	-0.012803	-0.004987	0.000000	0.000000	3.000000	61.000000	1.000000
14893.643742	0.093971	0.559669	-0.001443	77.921562	-1.469392	24.762793	-0.302385	0.000000	-0.071323	0.000000	0.000000	0.000000	0.005739	-0.012803	-0.004987	0.000000	0.000000	3.000000	61.000000	1.000000
14893.647076	0.093971	0.559669	-0.001443	77.921562	-1.469392	24.762793	-0.302385	0.000000	-0.071323	0.000000	0.000000	0.000000	0.005739	-0.012803	-0.004987	0.000000	0.000000	3.000000	61.000000	1.000000
14893.650409	0.093971	0.559669	-0.001443	77.921562	-1.469392	24.762793	-0.302385	0.000000	-0.071323	0.000000	0.000000	0.000000	0.005739	-0.012803	-0.004987	0.000000	0.000000	3.000000	61.000000	1.000000
14893.653742	0.094138	0.559620	-0.001399	77.921600	-1.455789	24.762804	-0.301429	0.000000	-0.072154	0.000000	0.000000	0.000000	0.050069	-0.014960	0.013086	0.000000	0.000000	3.000000	61.000000	1.000000
14893.657076	0.094138	0.559620	-0.001399	77.921600	-1.455789	24.762804	-0.301429	0.000000	-0.072154	0.000000	0.000000	0.000000	0.050069	-0.014960	0.013086	0.000000	0.000000	3.000000	61.000000	1.000000
14893.660409	0.094138	0.559620	-0.001399	77.921600	-1.455789	24.762804	-0.301429	0.000000	-0.072154	0.000000	0.000000	0.000000	0.050069	-0.014960	0.013086	0.000000	0.000000	3.000000	61.000000	1.000000
14893.663742	0.094138	0.559620	-0.001399	77.924622	-1.442789	24.759399	-0.293084	0.000000	-0.069973	0.000000	0.000000	0.000000	0.050069	-0.014960	0.013086	0.000000	0.000000	3.000000	61.000000	1.000000
14893.667076	0.094305	0.559570	-0.001356	77.924622	-1.442789	24.759399	-0.293084	0.000000	-0.069973	0.000000	0.000000	0.000000	0.050081	-0.014934	0.013065	0.000000	0.000000	3.000000	61.000000	1.000000
14893.670409	0.094305	0.559570	-0.001356	77.924622	-1.442789	24.759399	-0.293084	0.000000	-0.069973	0.000000	0.000000	0.000000	0.050081	-0.014934	0.013065	0.000000	0.000000	3.000000	61.000000	1.000000
14893.673742	0.094305	0.559570	-0.001356	77.924629	-1.426472	24.759399	-0.284737	0.000000	-0.067796	0.000000	0.000000	0.000000	0.050081	-0.014934	0.013065	0.000000	0.000000	3.000000	61.000000	1.000000
14893.677076	0.094305	0.559570	-0.001356	77.924629	-1.426472	24.759399	-0.284737	0.000000	-0.067796	0.000000	0.000000	0.000000	0.050081	-0.014934	0.013065	0.000000	0.000000	3.000000	61.000000	1.000000
14893.680409	0.094433	0.559537	-0.001286	77.924629	-1.426472	24.759399	-0.284737	0.000000	-0.067796	0.000000	0.000000	0.000000	0.038202	-0.009781	0.021029	0.000000	0.000000	3.000000	61.000000	1.000000
14893.683742	0.094433	0.559537	-0.001286	77.924629	-1.412873	24.759392	-0.284737	0.000000	-0.067796	0.000000	0.000000	0.000000	0.038202	-0.009781	0.021029	0.000000	0.000000	3.000000	61.000000	1.000000
14893.687076	0.094433	0.559537	-0.001286	77.924629	-1.412873	24.759392	-0.284737	0.000000	-0.067796	0.000000	0.000000	0.000000	0.038202	-0.009781	0.021029	0.000000	0.000000	3.000000	61.000000	1.000000
14893.690409	0.094433	0.559537	-0.001286	77.924629	-1.412873	24.759392	-0.284737	0.000000	-0.067796	0.000000	0.000000	0.000000	0.038202	-0.009781	0.021029	0.000000	0.000000	3.000000	61.000000	1.000000
14893.693742	0.094653	0.559481	-0.001096	77.921577	-1.401391	24.762793	-0.278370	0.000000	-0.064291	0.000000	0.000000	0.000000	0.065992	-0.016809	0.056946	0.000000	0.000000	3.000000	61.000000	1.000000
14893.697076	0.094653	0.559481	-0.001096	77.921577	-1.401391	24.762793	-0.278370	0.000000	-0.064291	0.000000	0.000000	0.000000	0.065992	-0.016809	0.056946	0.000000	0.000000	3.000000	61.000000	1.000000
14893.700409	0.094653	0.559481	-0.001096	77.921577	-1.401391	24.762793	-0.278370	0.000000	-0.064291	0.000000	0.000000	0.000000	0.065992	-0.016809	0.056946	0.000000	0.000000	3.000000	61.000000	1.000000
14893.703742	0.094653	0.559481	-0.001096	77.918533	-1.395351	24.766193	-0.267371	0.000000	-0.054800	0.000000	0.000000	0.000000	0.065992	-0.016809	0.056946	0.000000	0.000000	3.000000	61.000000	1.000000
14893.707076	0.094697	0.559466	-0.000990	77.918533	-1.395351	24.766193	-0.267371	0.000000	-0.054800	0.000000	0.000000	0.000000	0.013354	-0.004597	0.031684	0.000000	0.000000	3.000000	61.000000	1.000000
14893.710409	0.094697	0.559466	-0.000990	77.918533	-1.395351	24.766193	-0.267371	0.000000	-0.054800	0.000000	0.000000	0.000000	0.013354	-0.004597	0.031684	0.000000	0.000000	3.000000	61.000000	1.000000
14893.713742	0.094697	0.559466	-0.000990	77.912430	-1.388712	24.772976	-0.265146	0.000000	-0.049519	0.000000	0.000000	0.000000	0.013354	-0.004597	0.031684	0.000000	0.000000	3.000000	61.000000	1.000000
14893.717076	0.094697	0.559466	-0.000990	77.912430	-1.388712	24.772976	-0.265146	0.000000	-0.049519	0.000000	0.000000	0.000000	0.013354	-0.004597	0.031684	0.000000	0.000000	3.000000	61.000000	1.000000
14893.720409	0.094714	0.559484	-0.000909	77.912430	-1.388712	24.772976	-0.265146	0.000000	-0.049519	0.000000	0.000000	0.000000	0.005077	0.005492	0.024455	0.000000	0.000000	3.000000	61.000000	1.000000
14893.723742	0.094714	0.559484	-0.000909	77.909363	-1.382678	24.776354	-0.265146	0.000000	-0.049519	0.000000	0.000000	0.000000	0.005077	0.005492	0.024455	0.000000	0.000000	3.000000	61.000000	1.000000
14893.727076	0.094714	0.559484	-0.000909	77.909363	-1.382678	24.776354	-0.265146	0.000000	-0.049519	0.000000	0.000000	0.000000	0.005077	0.005492	0.024455	0.000000	0.000000	3.000000	61.000000	1.000000
14893.730409	0.094714	0.559484	-0.000909	77.909363	-1.382678	24.776354	-0.265146	0.000000	-0.049519	0.000000	0.000000	0.000000	0.005077	0.005492	0.024455	0.000000	0.000000	3.000000	61.000000	1.000000
14893.733742	0.094784	0.559486	-0.000790	77.906334	-1.376648	24.779755	-0.264300	0.000000	-0.045443	0.000000	0.000000	0.000000	0.020955	0.000570	0.035622	0.000000	0.000000	3.000000	61.000000	1.000000
14893.737076	0.094784	0.559486	-0.000790	77.906334	-1.376648	24.779755	-0.264300	0.000000	-0.045443	0.000000	0.000000	0.000000	0.000000	-0.000002	0.000000	0.000000	0.000000	3.000000	61.000000	1.000000
14893.740409	0.094784	0.559486	-0.000790	77.906334	-1.376648	24.779755	-0.264300	0.000000	-0.045443	0.000000	0.000000	0.000000	0.000000	-0.000002	0.000000	0.000000	0.000000	3.000000	61.000000	1.000000
14893.743742	0.094784	0.559486	-0.000790	77.903305	-1.365173	24.783142	-0.260808	0.000000	-0.039507	0.000000	0.000000	0.000000	0.000000	-0.000002	0.000000	0.000000	0.000000	3.000000	61.000000	1.000000
14893.747076	0.094784	0.559486	-0.000790	77.903305	-1.365173	24.783142	-0.260808	0.000000	-0.039507	0.000000	0.000000	0.000000	0.000000	-0.000002	0.000000	0.000000	0.000000	3.000000	61.000000	1.000000
14893.750409	0.094857	0.559495	-0.000763	77.903305	-1.365173	24.783142	-0.260808	0.000000	-0.039507	0.000000	0.000000	0.000000	0.022040	0.002744	0.008174	0.000000	0.000000	3.000000	61.000000	1.000000
14893.753742	0.094857	0.559495	-0.000763	77.903282	-1.354288	24.783142	-0.260808	0.000000	-0.039507	0.000000	0.000000	0.000000	0.022040	0.002744	0.008174	0.000000	0.000000	3.000000	61.000000	1.000000
14893.757076	0.094857	0.559495	-0.000763	77.903282	-1.354288	24.783142	-0.260808	0.000000	-0.039507	0.000000	0.000000	0.000000	0.022040	0.002744	0.008174	0.000000	0.000000	3.000000	61.000000	1.000000
14893.760409	0.094857	0.559495	-0.000763	77.903282	-1.354288	24.783142	-0.260808	0.000000	-0.039507	0.000000	0.000000	0.000000	0.022040	0.002744	0.008174	0.000000	0.000000	3.000000	61.000000	1.000000
14893.763742	0.095072	0.559463	-0.000711	77.903305	-1.340698	24.783148	-0.257134	0.000000	-0.038144	0.000000	0.000000	0.000000	0.064273	-0.009788	0.015559	0.000000	0.000000	3.000000	61.000000	1.000000
14893.767076	0.095072	0.559463	-0.000711	77.903305	-1.340698	24.783148	-0.257134	0.000000	-0.038144	0.000000	0.000000	0.000000	0.064273	-0.009788	0.015559	0.000000	0.000000	3.000000	61.000000	1.000000
14893.770409	0.095072	0.559463	-0.000711	77.903305	-1.340698	24.783148	-0.257134	0.000000	-0.038144	0.000000	0.000000	0.000000	0.064273	-0.009788	0.015559	0.000000	0.000000	3.000000	61.000000	1.000000
14893.773742	0.095072	0.559463	-0.000711	77.906349	-1.330412	24.779762	-0.246422	0.000000	-0.035551	0.000000	0.000000	0.000000	0.064273	-0.009788	0.015559	0.000000	0.000000	3.000000	61.000000	1.000000
14893.777076	0.095191	0.559421	-0.000682	77.906349	-1.330412	24.779762	-0.246422	0.000000	-0.035551	0.000000	0.000000	0.000000	0.035736	-0.012567	0.008730	0.000000	0.000000	3.000000	61.000000	1.000000
14893.780409	0.095191	0.559421	-0.000682	77.906349	-1.330412	24.779762	-0.246422	0.000000	-0.035551	0.000000	0.000000	0.000000	0.035736	-0.012567	0.008730	0.000000	0.000000	3.000000	61.000000	1.000000
14893.783742	0.095191	0.559421	-0.000682	77.909393	-1.317398	24.776373	-0.240466	0.000000	-0.034096	0.000000	0.000000	0.000000	0.035736	-0.012567	0.008730	0.000000	0.000000	3.000000	61.000000	1.000000
14893.787076	0.095191	0.559421	-0.000682	77.909393	-1.317398	24.776373	-0.240466	0.000000	-0.034096	0.000000	0.000000	0.000000	0.035736	-0.012567	0.008730	0.000000	0.000000	3.000000	61.000000	1.000000
14893.790409	0.095348	0.559387	-0.000685	77.909393	-1.317398	24.776373	-0.240466	0.000000	-0.034096	0.000000	0.000000	0.000000	0.047296	-0.010086	-0.000926	0.000000	0.000000	3.000000	61.000000	1.000000
14893.793742	0.095348	0.559387	-0.000685	77.915466	-1.307720	24.769579	-0.240466	0.000000	-0.034096	0.000000	0.000000	0.000000	0.047296	-0.010086	-0.000926	0.000000	0.000000	3.000000	61.000000	1.000000
14893.797076	0.095348	0.559387	-0.000685	77.915466	-1.307720	24.769579	-0.240466	0.000000	-0.034096	0.000000	0.000000	0.000000	0.047296	-0.010086	-0.000926	0.000000	0.000000	3.000000	61.000000	1.000000
14893.800409	0.095348	0.559387	-0.000685	77.915466	-1.307720	24.769579	-0.240466	0.000000	-0.034096	0.000000	0.000000	0.000000	0.047296	-0.010086	-0.000926	0.000000	0.000000	3.000000	61.000000	1.000000
14893.803742	0.095644	0.559269	-0.000676	77.921577	-1.295315	24.762800	-0.232584	0.000000	-0.034250	0.000000	0.000000	0.000000	0.088788	-0.035487	0.002734	0.000000	0.000000	3.000000	61.000000	1.000000
14893.807076	0.095644	0.559269	-0.000676	77.921577	-1.295315	24.762800	-0.232584	0.000000	-0.034250	0.000000	0.000000	0.000000	0.088788	-0.035487	0.002734	0.000000	0.000000	3.000000	61.000000	1.000000
14893.810409	0.095644	0.559269	-0.000676	77.921577	-1.295315	24.762800	-0.232584	0.000000	-0.034250	0.000000	0.000000	0.000000	0.088788	-0.035487	0.002734	0.000000	0.000000	3.000000	61.000000	1.000000
14893.813742	0.095644	0.559269	-0.000676	77.927689	-1.280203	24.756001	-0.217786	0.000000	-0.033795	0.000000	0.000000	0.000000	0.088788	-0.035487	0.002734	0.000000	0.000000	3.000000	61.000000	1.000000
14893.817076	0.095821	0.559192	-0.000696	77.927689	-1.280203	24.756001	-0.217786	0.000000	-0.033795	0.000000	0.000000	0.000000	0.053039	-0.022935	-0.005997	0.000000	0.000000	3.000000	61.000000	1.000000
14893.820409	0.095821	0.559192	-0.000696	77.927689	-1.280203	24.756001	-0.217786	0.000000	-0.033795	0.000000	0.000000	0.000000	0.053039	-0.022935	-0.005997	0.000000	0.000000	3.000000	61.000000	1.000000
14893.823742	0.095821	0.559192	-0.000696	77.939880	-1.271762	24.742380	-0.208946	0.000000	-0.034794	0.000000	0.000000	0.000000	0.053039	-0.022935	-0.005997	0.000000	0.000000	3.000000	61.000000	1.000000
14893.827076	0.095821	0.559192	-0.000696	77.939880	-1.271762	24.742380	-0.208946	0.000000	-0.034794	0.000000	0.000000	0.000000	0.053039	-0.022935	-0.005997	0.000000	0.000000	3.000000	61.000000	1.000000
14893.830409	0.096003	0.559108	-0.000693	77.939880	-1.271762	24.742380	-0.208946	0.000000	-0.034794	0.000000	0.000000	0.000000	0.054495	-0.025390	0.000906	0.000000	0.000000	3.000000	61.000000	1.000000
14893.833742	0.096003	0.559108	-0.000693	77.949013	-1.257289	24.732159	-0.208946	0.000000	-0.034794	0.000000	0.000000	0.000000	0.054495	-0.025390	0.000906	0.000000	0.000000	3.000000	61.000000	1.000000
14893.837076	0.096003	0.559108	-0.000693	77.949013	-1.257289	24.732159	-0.208946	0.000000	-0.034794	0.000000	0.000000	0.000000	0.054495	-0.025390	0.000906	0.000000	0.000000	3.000000	61.000000	1.000000
14893.840409	0.096003	0.559108	-0.000693	77.949013	-1.257289	24.732159	-0.208946	0.000000	-0.034794	0.000000	0.000000	0.000000	0.054495	-0.025390	0.000906	0.000000	0.000000	3.000000	61.000000	1.000000
14893.843742	0.096445	0.558904	-0.000741	77.961220	-1.240737	24.718493	-0.199864	0.000000	-0.034643	0.000000	0.000000	0.000000	0.132766	-0.061156	-0.014345	0.000000	0.000000	3.000000	61.000000	1.000000
14893.847076	0.096445	0.558904	-0.000741	77.961220	-1.240737	24.718493	-0.199864	0.000000	-0.034643	0.000000	0.000000	0.000000	0.132766	-0.061156	-0.014345	0.000000	0.000000	3.000000	61.000000	1.000000
14893.850409	0.096445	0.558904	-0.000741	77.961220	-1.240737	24.718493	-0.199864	0.000000	-0.034643	0.000000	0.000000	0.000000	0.132766	-0.061156	-0.014345	0.000000	0.000000	3.000000	61.000000	1.000000
14893.853742	0.096445	0.558904	-0.000741	77.973396	-1.221480	24.704807	-0.177736	0.000000	-0.037034	0.000000	0.000000	0.000000	0.132766	-0.061156	-0.014345	0.000000	0.000000	3.000000	61.000000	1.000000
14893.857076	0.096715	0.558794	-0.000751	77.973396	-1.221480	24.704807	-0.177736	0.000000	-0.037034	0.000000	0.000000	0.000000	0.080847	-0.033052	-0.003061	0.000000	0.000000	3.000000	61.000000	1.000000
14893.860409	0.096715	0.558794	-0.000751	77.973396	-1.221480	24.704807	-0.177736	0.000000	-0.037034	0.000000	0.000000	0.000000	0.080847	-0.033052	-0.003061	0.000000	0.000000	3.000000	61.000000	1.000000
14893.863742	0.096715	0.558794	-0.000751	77.988632	-1.202900	24.687653	-0.164261	0.000000	-0.037544	0.000000	0.000000	0.000000	0.080847	-0.033052	-0.003061	0.000000	0.000000	3.000000	61.000000	1.000000
14893.867076	0.097028	0.558683	-0.000770	77.988632	-1.202900	24.687653	-0.164261	0.000000	-0.037544	0.000000	0.000000	0.000000	0.093854	-0.033058	-0.005880	0.000000	0.000000	3.000000	61.000000	1.000000
14893.870409	0.097028	0.558683	-0.000770	77.988632	-1.202900	24.687653	-0.164261	0.000000	-0.037544	0.000000	0.000000	0.000000	0.093854	-0.033058	-0.005880	0.000000	0.000000	3.000000	61.000000	1.000000
14893.873742	0.097028	0.558683	-0.000770	78.000465	-1.181214	24.666405	-0.148619	0.000000	-0.038524	0.000000	0.000000	0.000000	0.093854	-0.033058	-0.005880	0.000000	0.000000	3.000000	61.000000	1.000000
14893.877076	0.097028	0.558683	-0.000770	78.000465	-1.181214	24.666405	-0.148619	0.000000	-0.038524	0.000000	0.000000	0.000000	0.093854	-0.033058	-0.005880	0.000000	0.000000	3.000000	61.000000	1.000000
14893.880409	0.097367	0.558565	-0.000772	78.000465	-1.181214	24.666405	-0.148619	0.000000	-0.038524	0.000000	0.000000	0.000000	0.101833	-0.035536	-0.000419	0.000000	0.000000	3.000000	61.000000	1.000000
14893.883742	0.097367	0.558565	-0.000772	78.011932	-1.167953	24.637615	-0.148619	0.000000	-0.038524	0.000000	0.000000	0.000000	0.101833	-0.035536	-0.000419	0.000000	0.000000	3.000000	61.000000	1.000000
14893.887076	0.097367	0.558565	-0.000772	78.011932	-1.167953	24.637615	-0.148619	0.000000	-0.038524	0.000000	0.000000	0.000000	0.101833	-0.035536	-0.000419	0.000000	0.000000	3.000000	61.000000	1.000000
14893.890409	0.097367	0.558565	-0.000772	78.011932	-1.167953	24.637615	-0.148619	0.000000	-0.038524	0.000000	0.000000	0.000000	0.101833	-0.035536	-0.000419	0.000000	0.000000	3.000000	61.000000	1.000000
14893.893742	0.097940	0.558361	-0.000849	78.021904	-1.180137	24.578747	-0.131647	0.000000	-0.038594	0.000000	0.000000	0.000000	0.171763	-0.061199	-0.023174	0.000000	0.000000	3.000000	61.000000	1.000000
14893.897076	0.097940	0.558361	-0.000849	78.021904	-1.180137	24.578747	-0.131647	0.000000	-0.038594	0.000000	0.000000	0.000000	0.171763	-0.061199	-0.023174	0.000000	0.000000	3.000000	61.000000	1.000000
14893.900409	0.097940	0.558361	-0.000849	78.021904	-1.180137	24.578747	-0.131647	0.000000	-0.038594	0.000000	0.000000	0.000000	0.171763	-0.061199	-0.023174	0.000000	0.000000	3.000000	61.000000	1.000000
14893.903742	0.097940	0.558361	-0.000849	78.029663	-1.231855	24.474751	-0.103020	0.000000	-0.042456	0.000000	0.000000	0.000000	0.171763	-0.061199	-0.023174	0.000000	0.000000	3.000000	61.000000	1.000000
14893.907076	0.098173	0.558276	-0.000925	78.029663	-1.231855	24.474751	-0.103020	0.000000	-0.042456	0.000000	0.000000	0.000000	0.069901	-0.025644	-0.022711	0.000000	0.000000	3.000000	61.000000	1.000000
14893.910409	0.098173	0.558276	-0.000925	78.029663	-1.231855	24.474751	-0.103020	0.000000	-0.042456	0.000000	0.000000	0.000000	0.069901	-0.025644	-0.022711	0.000000	0.000000	3.000000	61.000000	1.000000
14893.913742	0.098173	0.558276	-0.000925	78.032494	-1.314008	24.336653	-0.091370	0.000000	-0.046242	0.000000	0.000000	0.000000	0.069901	-0.025644	-0.022711	0.000000	0.000000	3.000000	61.000000	1.000000
14893.917076	0.098173	0.558276	-0.000925	78.032494	-1.314008	24.336653	-0.091370	0.000000	-0.046242	0.000000	0.000000	0.000000	0.069901	-0.025644	-0.022711	0.000000	0.000000	3.000000	61.000000	1.000000
14893.920409	0.098366	0.558207	-0.000974	78.032494	-1.314008	24.336653	-0.091370	0.000000	-0.046242	0.000000	0.000000	0.000000	0.058034	-0.020474	-0.014653	0.000000	0.000000	3.000000	61.000000	1.000000
14893.923742	0.098366	0.558207	-0.000974	78.032196	-1.395448	24.202053	-0.091370	0.000000	-0.046242	0.000000	0.000000	0.000000	0.058034	-0.020474	-0.014653	0.000000	0.000000	3.000000	61.000000	1.000000
14893.927076	0.098366	0.558207	-0.000974	78.032196	-1.395448	24.202053	-0.091370	0.000000	-0.046242	0.000000	0.000000	0.000000	0.058034	-0.020474	-0.014653	0.000000	0.000000	3.000000	61.000000	1.000000
14893.930409	0.098366	0.558207	-0.000974	78.032196	-1.395448	24.202053	-0.091370	0.000000	-0.046242	0.000000	0.000000	0.000000	0.058034	-0.020474	-0.014653	0.000000	0.000000	3.000000	61.000000	1.000000
14893.933742	0.098729	0.558122	-0.001078	78.033760	-1.445849	24.104967	-0.081698	0.000000	-0.048684	0.000000	0.000000	0.000000	0.108847	-0.025653	-0.031216	0.000000	0.000000	3.000000	61.000000	1.000000
14893.937076	0.098729	0.558122	-0.001078	78.033760	-1.445849	24.104967	-0.081698	0.000000	-0.048684	0.000000	0.000000	0.000000	0.108847	-0.025653	-0.031216	0.000000	0.000000	3.000000	61.000000	1.000000
14893.940409	0.098729	0.558122	-0.001078	78.033760	-1.445849	24.104967	-0.081698	0.000000	-0.048684	0.000000	0.000000	0.000000	0.108847	-0.025653	-0.031216	0.000000	0.000000	3.000000	61.000000	1.000000
14893.943742	0.098729	0.558122	-0.001078	78.031883	-1.444223	24.067480	-0.063557	0.000000	-0.053886	0.000000	0.000000	0.000000	0.108847	-0.025653	-0.031216	0.000000	0.000000	3.000000	61.000000	1.000000
14893.947076	0.098977	0.558105	-0.001083	78.031883	-1.444223	24.067480	-0.063557	0.000000	-0.053886	0.000000	0.000000	0.000000	0.074449	-0.004937	-0.001660	0.000000	0.000000	3.000000	61.000000	1.000000
14893.950409	0.098977	0.558105	-0.001083	78.031883	-1.444223	24.067480	-0.063557	0.000000	-0.053886	0.000000	0.000000	0.000000	0.074449	-0.004937	-0.001660	0.000000	0.000000	3.000000	61.000000	1.000000
14893.953742	0.098977	0.558105	-0.001083	78.028442	-1.413760	24.063541	-0.051149	0.000000	-0.054163	0.000000	0.000000	0.000000	0.074449	-0.004937	-0.001660	0.000000	0.000000	3.000000	61.000000	1.000000
14893.957076	0.099272	0.558106	-0.001081	78.028442	-1.413760	24.063541	-0.051149	0.000000	-0.054163	0.000000	0.000000	0.000000	0.088595	0.000218	0.000767	0.000000	0.000000	3.000000	61.000000	1.000000
14893.960409	0.099272	0.558106	-0.001081	78.028442	-1.413760	24.063541	-0.051149	0.000000	-0.054163	0.000000	0.000000	0.000000	0.088595	0.000218	0.000767	0.000000	0.000000	3.000000	61.000000	1.000000
14893.963742	0.099272	0.558106	-0.001081	78.023483	-1.395011	24.029654	-0.036383	0.000000	-0.054035	0.000000	0.000000	0.000000	0.088595	0.000218	0.000767	0.000000	0.000000	3.000000	61.000000	1.000000
14893.967076	0.099272	0.558106	-0.001081	78.023483	-1.395011	24.029654	-0.036383	0.000000	-0.054035	0.000000	0.000000	0.000000	0.088595	0.000218	0.000767	0.000000	0.000000	3.000000	61.000000	1.000000
14893.970409	0.099620	0.558116	-0.001047	78.023483	-1.395011	24.029654	-0.036383	0.000000	-0.054035	0.000000	0.000000	0.000000	0.104264	0.002934	0.010076	0.000000	0.000000	3.000000	61.000000	1.000000
14893.973742	0.099620	0.558116	-0.001047	78.009445	-1.460323	23.879677	-0.036383	0.000000	-0.054035	0.000000	0.000000	0.000000	0.104264	0.002934	0.010076	0.000000	0.000000	3.000000	61.000000	1.000000
14893.977076	0.099620	0.558116	-0.001047	78.009445	-1.460323	23.879677	-0.036383	0.000000	-0.054035	0.000000	0.000000	0.000000	0.104264	0.002934	0.010076	0.000000	0.000000	3.000000	61.000000	1.000000
14893.980409	0.099620	0.558116	-0.001047	78.009445	-1.460323	23.879677	-0.036383	0.000000	-0.054035	0.000000	0.000000	0.000000	0.104264	0.002934	0.010076	0.000000	0.000000	3.000000	61.000000	1.000000
14893.983742	0.100412	0.558083	-0.001057	77.992867	-1.656259	23.558472	-0.019005	0.000000	-0.052356	0.000000	0.000000	0.000000	0.237607	-0.009685	-0.003112	0.000000	0.000000	3.000000	61.000000	1.000000
14893.987076	0.100412	0.558083	-0.001057	77.992867	-1.656259	23.558472	-0.019005	0.000000	-0.052356	0.000000	0.000000	0.000000	-0.000001	0.000006	0.000000	0.000000	0.000000	3.000000	61.000000	1.000000
14893.990409	0.100412	0.558083	-0.001057	77.992867	-1.656259	23.558472	-0.019005	0.000000	-0.052356	0.000000	0.000000	0.000000	-0.000001	0.000006	0.000000	0.000000	0.000000	3.000000	61.000000	1.000000
14893.993742	0.100412	0.558083	-0.001057	77.966202	-1.945689	23.115320	0.020596	0.000000	-0.052874	0.000000	0.000000	0.000000	-0.000001	0.000006	0.000000	0.000000	0.000000	3.000000	61.000000	1.000000
14893.997076	0.100412	0.558083	-0.001057	77.966202	-1.945689	23.115320	0.020596	0.000000	-0.052874	0.000000	0.000000	0.000000	-0.000001	0.000006	0.000000	0.000000	0.000000	3.000000	61.000000	1.000000
14894.000409	0.100746	0.558092	-0.001088	77.966202	-1.945689	23.115320	0.020596	0.000000	-0.052874	0.000000	0.000000	0.000000	0.100121	0.002698	-0.009289	0.000000	0.000000	3.000000	61.000000	1.000000
14894.003742	0.100746	0.558092	-0.001088	77.939201	-2.278846	22.618208	0.020596	0.000000	-0.052874	0.000000	0.000000	0.000000	0.100121	0.002698	-0.009289	0.000000	0.000000	3.000000	61.000000	1.000000
14894.007076	0.100746	0.558092	-0.001088	77.939201	-2.278846	22.618208	0.020596	0.000000	-0.052874	0.000000	0.000000	0.000000	0.100121	0.002698	-0.009289	0.000000	0.000000	3.000000	61.000000	1.000000
14894.010409	0.100746	0.558092	-0.001088	77.939201	-2.278846	22.618208	0.020596	0.000000	-0.052874	0.000000	0.000000	0.000000	0.100121	0.002698	-0.009289	0.000000	0.000000	3.000000	61.000000	1.000000
14894.013742	0.101412	0.558101	-0.001260	77.908188	-2.654327	22.064072	0.037283	0.000000	-0.054423	0.000000	0.000000	0.000000	0.199792	0.002488	-0.051527	0.000000	0.000000	3.000000	61.000000	1.000000
14894.017076	0.101412	0.558101	-0.001260	77.908188	-2.654327	22.064072	0.037283	0.000000	-0.054423	0.000000	0.000000	0.000000	0.000001	0.000003	0.000000	0.000000	0.000000	3.000000	61.000000	1.000000
14894.020409	0.101412	0.558101	-0.001260	77.908188	-2.654327	22.064072	0.037283	0.000000	-0.054423	0.000000	0.000000	0.000000	0.000001	0.000003	0.000000	0.000000	0.000000	3.000000	61.000000	1.000000
14894.023742	0.101412	0.558101	-0.001260	77.874161	-3.054782	21.475752	0.070581	0.000000	-0.063010	0.000000	0.000000	0.000000	0.000001	0.000003	0.000000	0.000000	0.000000	3.000000	61.000000	1.000000
14894.027076	0.101412	0.558101	-0.001260	77.874161	-3.054782	21.475752	0.070581	0.000000	-0.063010	0.000000	0.000000	0.000000	0.000001	0.000003	0.000000	0.000000	0.000000	3.000000	61.000000	1.000000
14894.030409	0.101699	0.558126	-0.001397	77.874161	-3.054782	21.475752	0.070581	0.000000	-0.063010	0.000000	0.000000	0.000000	0.086276	0.007437	-0.040955	0.000000	0.000000	3.000000	61.000000	1.000000
14894.033742	0.101699	0.558126	-0.001397	77.840187	-3.399146	20.960161	0.070581	0.000000	-0.063010	0.000000	0.000000	0.000000	0.086276	0.007437	-0.040955	0.000000	0.000000	3.000000	61.000000	1.000000
14894.037076	0.101699	0.558126	-0.001397	77.840187	-3.399146	20.960161	0.070581	0.000000	-0.063010	0.000000	0.000000	0.000000	0.086276	0.007437	-0.040955	0.000000	0.000000	3.000000	61.000000	1.000000
14894.040409	0.101699	0.558126	-0.001397	77.840187	-3.399146	20.960161	0.070581	0.000000	-0.063010	0.000000	0.000000	0.000000	0.086276	0.007437	-0.040955	0.000000	0.000000	3.000000	61.000000	1.000000
14894.043742	0.102415	0.558194	-0.001550	77.806541	-3.682616	20.516659	0.084961	0.000000	-0.069836	0.000000	0.000000	0.000000	0.214627	0.020469	-0.045904	0.000000	0.000000	3.000000	61.000000	1.000000
14894.047076	0.102415	0.558194	-0.001550	77.806541	-3.682616	20.516659	0.084961	0.000000	-0.069836	0.000000	0.000000	0.000000	-0.000001	-0.000005	-0.000000	0.000000	0.000000	3.000000	61.000000	1.000000
14894.050409	0.102415	0.558194	-0.001550	77.806541	-3.682616	20.516659	0.084961	0.000000	-0.069836	0.000000	0.000000	0.000000	-0.000001	-0.000005	-0.000000	0.000000	0.000000	3.000000	61.000000	1.000000
14894.053742	0.102415	0.558194	-0.001550	77.773468	-3.905804	20.144636	0.120732	0.000000	-0.077487	0.000000	0.000000	0.000000	-0.000001	-0.000005	-0.000000	0.000000	0.000000	3.000000	61.000000	1.000000
14894.057076	0.102415	0.558194	-0.001550	77.773468	-3.905804	20.144636	0.120732	0.000000	-0.077487	0.000000	0.000000	0.000000	-0.000001	-0.000005	-0.000000	0.000000	0.000000	3.000000	61.000000	1.000000
14894.060409	0.102837	0.558246	-0.001589	77.773468	-3.905804	20.144636	0.120732	0.000000	-0.077487	0.000000	0.000000	0.000000	0.126852	0.015541	-0.011916	0.000000	0.000000	3.000000	61.000000	1.000000
14894.063742	0.102837	0.558246	-0.001589	77.746971	-4.043912	19.882555	0.120732	0.000000	-0.077487	0.000000	0.000000	0.000000	0.126852	0.015541	-0.011916	0.000000	0.000000	3.000000	61.000000	1.000000
14894.067076	0.102837	0.558246	-0.001589	77.746971	-4.043912	19.882555	0.120732	0.000000	-0.077487	0.000000	0.000000	0.000000	0.126852	0.015541	-0.011916	0.000000	0.000000	3.000000	61.000000	1.000000
14894.070409	0.102837	0.558246	-0.001589	77.746971	-4.043912	19.882555	0.120732	0.000000	-0.077487	0.000000	0.000000	0.000000	0.126852	0.015541	-0.011916	0.000000	0.000000	3.000000	61.000000	1.000000
14894.073742	0.103781	0.558307	-0.001638	77.727013	-4.139669	19.674730	0.141874	0.000000	-0.079473	0.000000	0.000000	0.000000	0.283174	0.018459	-0.014694	0.000000	0.000000	3.000000	61.000000	1.000000
14894.077076	0.103781	0.558307	-0.001638	77.727013	-4.139669	19.674730	0.141874	0.000000	-0.079473	0.000000	0.000000	0.000000	0.000000	0.000005	0.000000	0.000000	0.000000	3.000000	61.000000	1.000000
14894.080409	0.103781	0.558307	-0.001638	77.727013	-4.139669	19.674730	0.141874	0.000000	-0.079473	0.000000	0.000000	0.000000	0.000000	0.000005	0.000000	0.000000	0.000000	3.000000	61.000000	1.000000
14894.083742	0.103781	0.558307	-0.001638	77.706001	-4.245554	19.453091	0.189070	0.000000	-0.081922	0.000000	0.000000	0.000000	0.000000	0.000005	0.000000	0.000000	0.000000	3.000000	61.000000	1.000000
14894.087076	0.103781	0.558307	-0.001638	77.706001	-4.245554	19.453091	0.189070	0.000000	-0.081922	0.000000	0.000000	0.000000	0.000000	0.000005	0.000000	0.000000	0.000000	3.000000	61.000000	1.000000
14894.090409	0.104232	0.558325	-0.001656	77.706001	-4.245554	19.453091	0.189070	0.000000	-0.081922	0.000000	0.000000	0.000000	0.135306	0.005407	-0.005277	0.000000	0.000000	3.000000	61.000000	1.000000
14894.093742	0.104232	0.558325	-0.001656	77.690987	-4.401054	19.175964	0.189070	0.000000	-0.081922	0.000000	0.000000	0.000000	0.135306	0.005407	-0.005277	0.000000	0.000000	3.000000	61.000000	1.000000
14894.097076	0.104623	0.558300	-0.001740	77.690987	-4.401054	19.175964	0.189070	0.000000	-0.081922	0.000000	0.000000	0.000000	0.117132	-0.007647	-0.025153	0.000000	0.000000	3.000000	61.000000	1.000000
14894.100409	0.104623	0.558300	-0.001740	77.690987	-4.401054	19.175964	0.189070	0.000000	-0.081922	0.000000	0.000000	0.000000	0.117132	-0.007647	-0.025153	0.000000	0.000000	3.000000	61.000000	1.000000
14894.103742	0.104623	0.558300	-0.001740	77.671455	-4.650813	18.787754	0.231143	0.000000	-0.086994	0.000000	0.000000	0.000000	0.117132	-0.007647	-0.025153	0.000000	0.000000	3.000000	61.000000	1.000000
14894.107076	0.104966	0.558257	-0.001832	77.671455	-4.650813	18.787754	0.231143	0.000000	-0.086994	0.000000	0.000000	0.000000	0.102924	-0.012830	-0.027540	0.000000	0.000000	3.000000	61.000000	1.000000
14894.110409	0.104966	0.558257	-0.001832	77.671455	-4.650813	18.787754	0.231143	0.000000	-0.086994	0.000000	0.000000	0.000000	0.102924	-0.012830	-0.027540	0.000000	0.000000	3.000000	61.000000	1.000000
14894.113742	0.104966	0.558257	-0.001832	77.652039	-4.935697	18.360561	0.248297	0.000000	-0.091584	0.000000	0.000000	0.000000	0.102924	-0.012830	-0.027540	0.000000	0.000000	3.000000	61.000000	1.000000
14894.117076	0.104966	0.558257	-0.001832	77.652039	-4.935697	18.360561	0.248297	0.000000	-0.091584	0.000000	0.000000	0.000000	0.102924	-0.012830	-0.027540	0.000000	0.000000	3.000000	61.000000	1.000000
14894.120409	0.105204	0.558196	-0.001985	77.652039	-4.935697	18.360561	0.248297	0.000000	-0.091584	0.000000	0.000000	0.000000	0.071345	-0.018246	-0.045955	0.000000	0.000000	3.000000	61.000000	1.000000
14894.123742	0.105204	0.558196	-0.001985	77.639061	-5.225905	17.939648	0.248297	0.000000	-0.091584	0.000000	0.000000	0.000000	0.071345	-0.018246	-0.045955	0.000000	0.000000	3.000000	61.000000	1.000000
14894.127076	0.105204	0.558196	-0.001985	77.639061	-5.225905	17.939648	0.248297	0.000000	-0.091584	0.000000	0.000000	0.000000	0.071345	-0.018246	-0.045955	0.000000	0.000000	3.000000	61.000000	1.000000
14894.130409	0.105204	0.558196	-0.001985	77.639061	-5.225905	17.939648	0.248297	0.000000	-0.091584	0.000000	0.000000	0.000000	0.071345	-0.018246	-0.045955	0.000000	0.000000	3.000000	61.000000	1.000000
14894.133742	0.105530	0.558024	-0.002246	77.628632	-5.491920	17.562096	0.260187	0.000000	-0.099243	0.000000	0.000000	0.000000	0.097953	-0.051771	-0.078287	0.000000	0.000000	3.000000	61.000000	1.000000
14894.137076	0.105530	0.558024	-0.002246	77.628632	-5.491920	17.562096	0.260187	0.000000	-0.099243	0.000000	0.000000	0.000000	0.097953	-0.051771	-0.078287	0.000000	0.000000	3.000000	61.000000	1.000000
14894.140409	0.105530	0.558024	-0.002246	77.628632	-5.491920	17.562096	0.260187	0.000000	-0.099243	0.000000	0.000000	0.000000	0.097953	-0.051771	-0.078287	0.000000	0.000000	3.000000	61.000000	1.000000
14894.143742	0.105530	0.558024	-0.002246	77.625572	-5.684330	17.291170	0.276513	0.000000	-0.112291	0.000000	0.000000	0.000000	0.097953	-0.051771	-0.078287	0.000000	0.000000	3.000000	61.000000	1.000000
14894.147076	0.105600	0.557954	-0.002336	77.625572	-5.684330	17.291170	0.276513	0.000000	-0.112291	0.000000	0.000000	0.000000	0.021015	-0.020713	-0.027130	0.000000	0.000000	3.000000	61.000000	1.000000
14894.150409	0.105600	0.557954	-0.002336	77.625572	-5.684330	17.291170	0.276513	0.000000	-0.112291	0.000000	0.000000	0.000000	0.021015	-0.020713	-0.027130	0.000000	0.000000	3.000000	61.000000	1.000000
14894.153742	0.105600	0.557954	-0.002336	77.633827	-5.733860	17.222883	0.280015	0.000000	-0.116812	0.000000	0.000000	0.000000	0.021015	-0.020713	-0.027130	0.000000	0.000000	3.000000	61.000000	1.000000
14894.157076	0.105600	0.557954	-0.002336	77.633827	-5.733860	17.222883	0.280015	0.000000	-0.116812	0.000000	0.000000	0.000000	0.021015	-0.020713	-0.027130	0.000000	0.000000	3.000000	61.000000	1.000000
14894.160409	0.105638	0.557869	-0.002371	77.633827	-5.733860	17.222883	0.280015	0.000000	-0.116812	0.000000	0.000000	0.000000	0.011249	-0.025660	-0.010353	0.000000	0.000000	3.000000	61.000000	1.000000
14894.163742	0.105638	0.557869	-0.002371	77.643211	-5.742443	17.215805	0.280015	0.000000	-0.116812	0.000000	0.000000	0.000000	0.011249	-0.025660	-0.010353	0.000000	0.000000	3.000000	61.000000	1.000000
14894.167076	0.105638	0.557869	-0.002371	77.643211	-5.742443	17.215805	0.280015	0.000000	-0.116812	0.000000	0.000000	0.000000	0.011249	-0.025660	-0.010353	0.000000	0.000000	3.000000	61.000000	1.000000
14894.170409	0.105638	0.557869	-0.002371	77.643211	-5.742443	17.215805	0.280015	0.000000	-0.116812	0.000000	0.000000	0.000000	0.011249	-0.025660	-0.010353	0.000000	0.000000	3.000000	61.000000	1.000000
14894.173742	0.105634	0.557699	-0.002288	77.649673	-5.749156	17.213442	0.281890	0.000000	-0.118538	0.000000	0.000000	0.000000	-0.001042	-0.050885	0.024914	0.000000	0.000000	3.000000	61.000000	1.000000
14894.177076	0.105634	0.557699	-0.002288	77.649673	-5.749156	17.213442	0.281890	0.000000	-0.118538	0.000000	0.000000	0.000000	-0.001042	-0.050885	0.024914	0.000000	0.000000	3.000000	61.000000	1.000000
14894.180409	0.105634	0.557699	-0.002288	77.649673	-5.749156	17.213442	0.281890	0.000000	-0.118538	0.000000	0.000000	0.000000	-0.001042	-0.050885	0.024914	0.000000	0.000000	3.000000	61.000000	1.000000
14894.183742	0.105634	0.557699	-0.002288	77.660614	-5.744766	17.227575	0.281717	0.000000	-0.114386	0.000000	0.000000	0.000000	-0.001042	-0.050885	0.024914	0.000000	0.000000	3.000000	61.000000	1.000000
14894.187076	0.105631	0.557623	-0.002203	77.660614	-5.744766	17.227575	0.281717	0.000000	-0.114386	0.000000	0.000000	0.000000	-0.000939	-0.022755	0.025371	0.000000	0.000000	3.000000	61.000000	1.000000
14894.190409	0.105631	0.557623	-0.002203	77.660614	-5.744766	17.227575	0.281717	0.000000	-0.114386	0.000000	0.000000	0.000000	-0.000939	-0.022755	0.025371	0.000000	0.000000	3.000000	61.000000	1.000000
14894.193742	0.105631	0.557623	-0.002203	77.674141	-5.716852	17.277166	0.281560	0.000000	-0.110157	0.000000	0.000000	0.000000	-0.000939	-0.022755	0.025371	0.000000	0.000000	3.000000	61.000000	1.000000
14894.197076	0.105608	0.557522	-0.002108	77.674141	-5.716852	17.277166	0.281560	0.000000	-0.110157	0.000000	0.000000	0.000000	-0.007049	-0.030424	0.028473	0.000000	0.000000	3.000000	61.000000	1.000000
14894.200409	0.105608	0.557522	-0.002108	77.674141	-5.716852	17.277166	0.281560	0.000000	-0.110157	0.000000	0.000000	0.000000	-0.007049	-0.030424	0.028473	0.000000	0.000000	3.000000	61.000000	1.000000
14894.203742	0.105608	0.557522	-0.002108	77.687523	-5.725005	17.279543	0.280385	0.000000	-0.105411	0.000000	0.000000	0.000000	-0.007049	-0.030424	0.028473	0.000000	0.000000	3.000000	61.000000	1.000000
14894.207076	0.105608	0.557522	-0.002108	77.687523	-5.725005	17.279543	0.280385	0.000000	-0.105411	0.000000	0.000000	0.000000	-0.007049	-0.030424	0.028473	0.000000	0.000000	3.000000	61.000000	1.000000
14894.210409	0.105575	0.557412	-0.002054	77.687523	-5.725005	17.279543	0.280385	0.000000	-0.105411	0.000000	0.000000	0.000000	-0.009878	-0.033113	0.016296	0.000000	0.000000	3.000000	61.000000	1.000000
14894.213742	0.105575	0.557412	-0.002054	77.699409	-5.748940	17.260614	0.280385	0.000000	-0.105411	0.000000	0.000000	0.000000	-0.009878	-0.033113	0.016296	0.000000	0.000000	3.000000	61.000000	1.000000
14894.217076	0.105575	0.557412	-0.002054	77.699409	-5.748940	17.260614	0.280385	0.000000	-0.105411	0.000000	0.000000	0.000000	-0.009878	-0.033113	0.016296	0.000000	0.000000	3.000000	61.000000	1.000000
14894.220409	0.105575	0.557412	-0.002054	77.699409	-5.748940	17.260614	0.280385	0.000000	-0.105411	0.000000	0.000000	0.000000	-0.009878	-0.033113	0.016296	0.000000	0.000000	3.000000	61.000000	1.000000
14894.223742	0.105474	0.557165	-0.001999	77.714203	-5.780257	17.236910	0.278739	0.000000	-0.102695	0.000000	0.000000	0.000000	-0.030303	-0.074081	0.016609	0.000000	0.000000	3.000000	61.000000	1.000000
14894.227076	0.105474	0.557165	-0.001999	77.714203	-5.780257	17.236910	0.278739	0.000000	-0.102695	0.000000	0.000000	0.000000	-0.030303	-0.074081	0.016609	0.000000	0.000000	3.000000	61.000000	1.000000
14894.230409	0.105474	0.557165	-0.001999	77.714203	-5.780257	17.236910	0.278739	0.000000	-0.102695	0.000000	0.000000	0.000000	-0.030303	-0.074081	0.016609	0.000000	0.000000	3.000000	61.000000	1.000000
14894.233742	0.105474	0.557165	-0.001999	77.731979	-5.821724	17.208389	0.273689	0.000000	-0.099927	0.000000	0.000000	0.000000	-0.030303	-0.074081	0.016609	0.000000	0.000000	3.000000	61.000000	1.000000
14894.237076	0.105357	0.557037	-0.002010	77.731979	-5.821724	17.208389	0.273689	0.000000	-0.099927	0.000000	0.000000	0.000000	-0.034980	-0.038469	-0.003576	0.000000	0.000000	3.000000	61.000000	1.000000
14894.240409	0.105357	0.557037	-0.002010	77.731979	-5.821724	17.208389	0.273689	0.000000	-0.099927	0.000000	0.000000	0.000000	-0.034980	-0.038469	-0.003576	0.000000	0.000000	3.000000	61.000000	1.000000
14894.243742	0.105357	0.557037	-0.002010	77.753250	-5.862663	17.182127	0.267859	0.000000	-0.100523	0.000000	0.000000	0.000000	-0.034980	-0.038469	-0.003576	0.000000	0.000000	3.000000	61.000000	1.000000
14894.247076	0.105357	0.557037	-0.002010	77.753250	-5.862663	17.182127	0.267859	0.000000	-0.100523	0.000000	0.000000	0.000000	-0.034980	-0.038469	-0.003576	0.000000	0.000000	3.000000	61.000000	1.000000
14894.250409	0.105215	0.556891	-0.002035	77.753250	-5.862663	17.182127	0.267859	0.000000	-0.100523	0.000000	0.000000	0.000000	-0.042682	-0.043640	-0.007390	0.000000	0.000000	3.000000	61.000000	1.000000
14894.253742	0.105215	0.556891	-0.002035	77.776566	-5.885281	17.184284	0.267859	0.000000	-0.100523	0.000000	0.000000	0.000000	-0.042682	-0.043640	-0.007390	0.000000	0.000000	3.000000	61.000000	1.000000
14894.257076	0.105215	0.556891	-0.002035	77.776566	-5.885281	17.184284	0.267859	0.000000	-0.100523	0.000000	0.000000	0.000000	-0.042682	-0.043640	-0.007390	0.000000	0.000000	3.000000	61.000000	1.000000
14894.260409	0.105215	0.556891	-0.002035	77.776566	-5.885281	17.184284	0.267859	0.000000	-0.100523	0.000000	0.000000	0.000000	-0.042682	-0.043640	-0.007390	0.000000	0.000000	3.000000	61.000000	1.000000
14894.263742	0.104974	0.556600	-0.002095	77.807449	-5.862192	17.245869	0.260745	0.000000	-0.101755	0.000000	0.000000	0.000000	-0.072392	-0.087205	-0.017852	0.000000	0.000000	3.000000	61.000000	1.000000
14894.267076	0.104974	0.556600	-0.002095	77.807449	-5.862192	17.245869	0.260745	0.000000	-0.101755	0.000000	0.000000	0.000000	0.000001	0.000003	0.000000	0.000000	0.000000	3.000000	61.000000	1.000000
14894.270409	0.104974	0.556600	-0.002095	77.807449	-5.862192	17.245869	0.260745	0.000000	-0.101755	0.000000	0.000000	0.000000	0.000001	0.000003	0.000000	0.000000	0.000000	3.000000	61.000000	1.000000
14894.273742	0.104974	0.556600	-0.002095	77.837456	-5.810220	17.341120	0.248679	0.000000	-0.104730	0.000000	0.000000	0.000000	0.000001	0.000003	0.000000	0.000000	0.000000	3.000000	61.000000	1.000000
14894.277076	0.104974	0.556600	-0.002095	77.837456	-5.810220	17.341120	0.248679	0.000000	-0.104730	0.000000	0.000000	0.000000	0.000001	0.000003	0.000000	0.000000	0.000000	3.000000	61.000000	1.000000
14894.280409	0.104870	0.556438	-0.002147	77.837456	-5.810220	17.341120	0.248679	0.000000	-0.104730	0.000000	0.000000	0.000000	-0.030933	-0.048740	-0.015755	0.000000	0.000000	3.000000	61.000000	1.000000
14894.283742	0.104870	0.556438	-0.002147	77.865776	-5.807898	17.367310	0.248679	0.000000	-0.104730	0.000000	0.000000	0.000000	-0.030933	-0.048740	-0.015755	0.000000	0.000000	3.000000	61.000000	1.000000
14894.287076	0.104870	0.556438	-0.002147	77.865776	-5.807898	17.367310	0.248679	0.000000	-0.104730	0.000000	0.000000	0.000000	-0.030933	-0.048740	-0.015755	0.000000	0.000000	3.000000	61.000000	1.000000
14894.290409	0.104870	0.556438	-0.002147	77.865776	-5.807898	17.367310	0.248679	0.000000	-0.104730	0.000000	0.000000	0.000000	-0.030933	-0.048740	-0.015755	0.000000	0.000000	3.000000	61.000000	1.000000
14894.293742	0.104675	0.556130	-0.002303	77.889473	-5.856347	17.328890	0.243524	0.000000	-0.107356	0.000000	0.000000	0.000000	-0.058548	-0.092427	-0.046844	0.000000	0.000000	3.000000	61.000000	1.000000
14894.297076	0.104675	0.556130	-0.002303	77.889473	-5.856347	17.328890	0.243524	0.000000	-0.107356	0.000000	0.000000	0.000000	-0.058548	-0.092427	-0.046844	0.000000	0.000000	3.000000	61.000000	1.000000
14894.300409	0.104675	0.556130	-0.002303	77.889473	-5.856347	17.328890	0.243524	0.000000	-0.107356	0.000000	0.000000	0.000000	-0.058548	-0.092427	-0.046844	0.000000	0.000000	3.000000	61.000000	1.000000
14894.303742	0.104675	0.556130	-0.002303	77.916145	-5.909660	17.285492	0.233766	0.000000	-0.115163	0.000000	0.000000	0.000000	-0.058548	-0.092427	-0.046844	0.000000	0.000000	3.000000	61.000000	1.000000
14894.307076	0.104563	0.555959	-0.002397	77.916145	-5.909660	17.285492	0.233766	0.000000	-0.115163	0.000000	0.000000	0.000000	-0.033723	-0.051341	-0.028020	0.000000	0.000000	3.000000	61.000000	1.000000
14894.310409	0.104563	0.555959	-0.002397	77.916145	-5.909660	17.285492	0.233766	0.000000	-0.115163	0.000000	0.000000	0.000000	-0.033723	-0.051341	-0.028020	0.000000	0.000000	3.000000	61.000000	1.000000
14894.313742	0.104563	0.555959	-0.002397	77.939842	-5.961141	17.246758	0.228145	0.000000	-0.119833	0.000000	0.000000	0.000000	-0.033723	-0.051341	-0.028020	0.000000	0.000000	3.000000	61.000000	1.000000
14894.317076	0.104428	0.555813	-0.002490	77.939842	-5.961141	17.246758	0.228145	0.000000	-0.119833	0.000000	0.000000	0.000000	-0.040557	-0.043692	-0.028139	0.000000	0.000000	3.000000	61.000000	1.000000
14894.320409	0.104428	0.555813	-0.002490	77.939842	-5.961141	17.246758	0.228145	0.000000	-0.119833	0.000000	0.000000	0.000000	-0.040557	-0.043692	-0.028139	0.000000	0.000000	3.000000	61.000000	1.000000
14894.323742	0.104428	0.555813	-0.002490	77.963516	-6.018208	17.207861	0.221386	0.000000	-0.124523	0.000000	0.000000	0.000000	-0.040557	-0.043692	-0.028139	0.000000	0.000000	3.000000	61.000000	1.000000
14894.327076	0.104428	0.555813	-0.002490	77.963516	-6.018208	17.207861	0.221386	0.000000	-0.124523	0.000000	0.000000	0.000000	-0.040557	-0.043692	-0.028139	0.000000	0.000000	3.000000	61.000000	1.000000
14894.330409	0.104244	0.555676	-0.002597	77.963516	-6.018208	17.207861	0.221386	0.000000	-0.124523	0.000000	0.000000	0.000000	-0.055071	-0.041152	-0.032083	0.000000	0.000000	3.000000	61.000000	1.000000
14894.333742	0.104244	0.555676	-0.002597	77.985123	-6.076206	17.173397	0.221386	0.000000	-0.124523	0.000000	0.000000	0.000000	-0.055071	-0.041152	-0.032083	0.000000	0.000000	3.000000	61.000000	1.000000
14894.337076	0.104244	0.555676	-0.002597	77.985123	-6.076206	17.173397	0.221386	0.000000	-0.124523	0.000000	0.000000	0.000000	-0.055071	-0.041152	-0.032083	0.000000	0.000000	3.000000	61.000000	1.000000
14894.340409	0.104244	0.555676	-0.002597	77.985123	-6.076206	17.173397	0.221386	0.000000	-0.124523	0.000000	0.000000	0.000000	-0.055071	-0.041152	-0.032083	0.000000	0.000000	3.000000	61.000000	1.000000
14894.343742	0.103698	0.555435	-0.002800	78.000061	-6.122963	17.160061	0.212207	0.000000	-0.129870	0.000000	0.000000	0.000000	-0.163782	-0.072114	-0.060914	0.000000	0.000000	3.000000	61.000000	1.000000
14894.347076	0.103698	0.555435	-0.002800	78.000061	-6.122963	17.160061	0.212207	0.000000	-0.129870	0.000000	0.000000	0.000000	-0.163782	-0.072114	-0.060914	0.000000	0.000000	3.000000	61.000000	1.000000
14894.350409	0.103698	0.555435	-0.002800	78.000061	-6.122963	17.160061	0.212207	0.000000	-0.129870	0.000000	0.000000	0.000000	-0.163782	-0.072114	-0.060914	0.000000	0.000000	3.000000	61.000000	1.000000
14894.353742	0.103698	0.555435	-0.002800	78.006218	-6.148267	17.172550	0.184910	0.000000	-0.140023	0.000000	0.000000	0.000000	-0.163782	-0.072114	-0.060914	0.000000	0.000000	3.000000	61.000000	1.000000
14894.357076	0.103383	0.555349	-0.002889	78.006218	-6.148267	17.172550	0.184910	0.000000	-0.140023	0.000000	0.000000	0.000000	-0.094525	-0.025834	-0.026516	0.000000	0.000000	3.000000	61.000000	1.000000
14894.360409	0.103383	0.555349	-0.002889	78.006218	-6.148267	17.172550	0.184910	0.000000	-0.140023	0.000000	0.000000	0.000000	-0.094525	-0.025834	-0.026516	0.000000	0.000000	3.000000	61.000000	1.000000
14894.363742	0.103383	0.555349	-0.002889	78.016708	-6.122311	17.257675	0.169156	0.000000	-0.144442	0.000000	0.000000	0.000000	-0.094525	-0.025834	-0.026516	0.000000	0.000000	3.000000	61.000000	1.000000
14894.367076	0.103383	0.555349	-0.002889	78.016708	-6.122311	17.257675	0.169156	0.000000	-0.144442	0.000000	0.000000	0.000000	-0.094525	-0.025834	-0.026516	0.000000	0.000000	3.000000	61.000000	1.000000
14894.370409	0.103055	0.555298	-0.002937	78.016708	-6.122311	17.257675	0.169156	0.000000	-0.144442	0.000000	0.000000	0.000000	-0.098538	-0.015541	-0.014480	0.000000	0.000000	3.000000	61.000000	1.000000
14894.373742	0.103055	0.555298	-0.002937	78.016235	-5.983480	17.488386	0.169156	0.000000	-0.144442	0.000000	0.000000	0.000000	-0.098538	-0.015541	-0.014480	0.000000	0.000000	3.000000	61.000000	1.000000
14894.377076	0.103055	0.555298	-0.002937	78.016235	-5.983480	17.488386	0.169156	0.000000	-0.144442	0.000000	0.000000	0.000000	-0.098538	-0.015541	-0.014480	0.000000	0.000000	3.000000	61.000000	1.000000
14894.380409	0.103055	0.555298	-0.002937	78.016235	-5.983480	17.488386	0.169156	0.000000	-0.144442	0.000000	0.000000	0.000000	-0.098538	-0.015541	-0.014480	0.000000	0.000000	3.000000	61.000000	1.000000
14894.383742	0.102269	0.555229	-0.002901	78.006592	-5.774138	17.811300	0.152733	0.000000	-0.146855	0.000000	0.000000	0.000000	-0.235556	-0.020675	0.010773	0.000000	0.000000	3.000000	61.000000	1.000000
14894.387076	0.102269	0.555229	-0.002901	78.006592	-5.774138	17.811300	0.152733	0.000000	-0.146855	0.000000	0.000000	0.000000	-0.000000	-0.000004	0.000000	0.000000	0.000000	3.000000	61.000000	1.000000
14894.390409	0.102269	0.555229	-0.002901	78.006592	-5.774138	17.811300	0.152733	0.000000	-0.146855	0.000000	0.000000	0.000000	-0.000000	-0.000004	0.000000	0.000000	0.000000	3.000000	61.000000	1.000000
14894.393742	0.102269	0.555229	-0.002901	77.993195	-5.534733	18.179182	0.113474	0.000000	-0.145060	0.000000	0.000000	0.000000	-0.000000	-0.000004	0.000000	0.000000	0.000000	3.000000	61.000000	1.000000
14894.397076	0.102269	0.555229	-0.002901	77.993195	-5.534733	18.179182	0.113474	0.000000	-0.145060	0.000000	0.000000	0.000000	-0.000000	-0.000004	0.000000	0.000000	0.000000	3.000000	61.000000	1.000000
14894.400409	0.101838	0.555229	-0.002804	77.993195	-5.534733	18.179182	0.113474	0.000000	-0.145060	0.000000	0.000000	0.000000	-0.129405	-0.000004	0.029067	0.000000	0.000000	3.000000	61.000000	1.000000
14894.403742	0.101838	0.555229	-0.002804	78.002060	-5.277632	18.583834	0.113474	0.000000	-0.145060	0.000000	0.000000	0.000000	-0.129405	-0.000004	0.029067	0.000000	0.000000	3.000000	61.000000	1.000000
14894.407076	0.101838	0.555229	-0.002804	78.002060	-5.277632	18.583834	0.113474	0.000000	-0.145060	0.000000	0.000000	0.000000	-0.129405	-0.000004	0.029067	0.000000	0.000000	3.000000	61.000000	1.000000
14894.410409	0.101838	0.555229	-0.002804	78.002060	-5.277632	18.583834	0.113474	0.000000	-0.145060	0.000000	0.000000	0.000000	-0.129405	-0.000004	0.029067	0.000000	0.000000	3.000000	61.000000	1.000000
14894.413742	0.100908	0.555186	-0.002610	78.027336	-5.034323	18.988214	0.091906	0.000000	-0.140215	0.000000	0.000000	0.000000	-0.279151	-0.012766	0.058317	0.000000	0.000000	3.000000	61.000000	1.000000
14894.417076	0.100908	0.555186	-0.002610	78.027336	-5.034323	18.988214	0.091906	0.000000	-0.140215	0.000000	0.000000	0.000000	-0.000000	0.000001	0.000000	0.000000	0.000000	3.000000	61.000000	1.000000
14894.420409	0.100908	0.555186	-0.002610	78.027336	-5.034323	18.988214	0.091906	0.000000	-0.140215	0.000000	0.000000	0.000000	-0.000000	0.000001	0.000000	0.000000	0.000000	3.000000	61.000000	1.000000
14894.423742	0.100908	0.555186	-0.002610	78.056450	-4.803631	19.385622	0.045381	0.000000	-0.130496	0.000000	0.000000	0.000000	-0.000000	0.000001	0.000000	0.000000	0.000000	3.000000	61.000000	1.000000
14894.427076	0.100908	0.555186	-0.002610	78.056450	-4.803631	19.385622	0.045381	0.000000	-0.130496	0.000000	0.000000	0.000000	-0.000000	0.000001	0.000000	0.000000	0.000000	3.000000	61.000000	1.000000
14894.430409	0.100412	0.555161	-0.002495	78.056450	-4.803631	19.385622	0.045381	0.000000	-0.130496	0.000000	0.000000	0.000000	-0.148567	-0.007634	0.034538	0.000000	0.000000	3.000000	61.000000	1.000000
14894.433742	0.100412	0.555161	-0.002495	78.094826	-4.533155	19.834656	0.045381	0.000000	-0.130496	0.000000	0.000000	0.000000	-0.148567	-0.007634	0.034538	0.000000	0.000000	3.000000	61.000000	1.000000
14894.437076	0.099909	0.555101	-0.002416	78.094826	-4.533155	19.834656	0.045381	0.000000	-0.130496	0.000000	0.000000	0.000000	-0.150950	-0.017907	0.023711	0.000000	0.000000	3.000000	61.000000	1.000000
14894.440409	0.099909	0.555101	-0.002416	78.094826	-4.533155	19.834656	0.045381	0.000000	-0.130496	0.000000	0.000000	0.000000	-0.150950	-0.017907	0.023711	0.000000	0.000000	3.000000	61.000000	1.000000
14894.443742	0.099909	0.555101	-0.002416	78.138008	-4.202167	20.359768	-0.004539	0.000000	-0.120788	0.000000	0.000000	0.000000	-0.150950	-0.017907	0.023711	0.000000	0.000000	3.000000	61.000000	1.000000
14894.447076	0.099909	0.555101	-0.002416	78.138008	-4.202167	20.359768	-0.004539	0.000000	-0.120788	0.000000	0.000000	0.000000	-0.150950	-0.017907	0.023711	0.000000	0.000000	3.000000	61.000000	1.000000
14894.450409	0.099425	0.554999	-0.002355	78.138008	-4.202167	20.359768	-0.004539	0.000000	-0.120788	0.000000	0.000000	0.000000	-0.145312	-0.030659	0.018357	0.000000	0.000000	3.000000	61.000000	1.000000
14894.453742	0.099425	0.554999	-0.002355	78.184265	-3.851543	20.909533	-0.004539	0.000000	-0.120788	0.000000	0.000000	0.000000	-0.145312	-0.030659	0.018357	0.000000	0.000000	3.000000	61.000000	1.000000
14894.457076	0.098933	0.554862	-0.002330	78.184265	-3.851543	20.909533	-0.004539	0.000000	-0.120788	0.000000	0.000000	0.000000	-0.147644	-0.040899	0.007519	0.000000	0.000000	3.000000	61.000000	1.000000
14894.460409	0.098933	0.554862	-0.002330	78.184265	-3.851543	20.909533	-0.004539	0.000000	-0.120788	0.000000	0.000000	0.000000	-0.147644	-0.040899	0.007519	0.000000	0.000000	3.000000	61.000000	1.000000
14894.463742	0.098933	0.554862	-0.002330	78.214966	-3.470080	21.482157	-0.053365	0.000000	-0.116475	0.000000	0.000000	0.000000	-0.147644	-0.040899	0.007519	0.000000	0.000000	3.000000	61.000000	1.000000
14894.467076	0.098933	0.554862	-0.002330	78.214966	-3.470080	21.482157	-0.053365	0.000000	-0.116475	0.000000	0.000000	0.000000	-0.147644	-0.040899	0.007519	0.000000	0.000000	3.000000	61.000000	1.000000
14894.470409	0.098480	0.554709	-0.002332	78.214966	-3.470080	21.482157	-0.053365	0.000000	-0.116475	0.000000	0.000000	0.000000	-0.135827	-0.046018	-0.000800	0.000000	0.000000	3.000000	61.000000	1.000000
14894.473742	0.098480	0.554709	-0.002332	78.217422	-3.092485	22.023315	-0.053365	0.000000	-0.116475	0.000000	0.000000	0.000000	-0.135827	-0.046018	-0.000800	0.000000	0.000000	3.000000	61.000000	1.000000
14894.477076	0.098480	0.554709	-0.002332	78.217422	-3.092485	22.023315	-0.053365	0.000000	-0.116475	0.000000	0.000000	0.000000	-0.135827	-0.046018	-0.000800	0.000000	0.000000	3.000000	61.000000	1.000000
14894.480409	0.098480	0.554709	-0.002332	78.217422	-3.092485	22.023315	-0.053365	0.000000	-0.116475	0.000000	0.000000	0.000000	-0.135827	-0.046018	-0.000800	0.000000	0.000000	3.000000	61.000000	1.000000
14894.483742	0.097840	0.554369	-0.002366	78.182869	-2.748724	22.484848	-0.076003	0.000000	-0.116608	0.000000	0.000000	0.000000	-0.192038	-0.102128	-0.010294	0.000000	0.000000	3.000000	61.000000	1.000000
14894.487076	0.097840	0.554369	-0.002366	78.182869	-2.748724	22.484848	-0.076003	0.000000	-0.116608	0.000000	0.000000	0.000000	0.000001	-0.000007	0.000000	0.000000	0.000000	3.000000	61.000000	1.000000
14894.490409	0.097840	0.554369	-0.002366	78.182869	-2.748724	22.484848	-0.076003	0.000000	-0.116608	0.000000	0.000000	0.000000	0.000001	-0.000007	0.000000	0.000000	0.000000	3.000000	61.000000	1.000000
14894.493742	0.097840	0.554369	-0.002366	78.133606	-2.512552	22.782230	-0.108009	0.000000	-0.118324	0.000000	0.000000	0.000000	0.000001	-0.000007	0.000000	0.000000	0.000000	3.000000	61.000000	1.000000
14894.497076	0.097840	0.554369	-0.002366	78.133606	-2.512552	22.782230	-0.108009	0.000000	-0.118324	0.000000	0.000000	0.000000	0.000001	-0.000007	0.000000	0.000000	0.000000	3.000000	61.000000	1.000000
14894.500409	0.097697	0.554156	-0.002402	78.133606	-2.512552	22.782230	-0.108009	0.000000	-0.118324	0.000000	0.000000	0.000000	-0.042937	-0.063728	-0.010616	0.000000	0.000000	3.000000	61.000000	1.000000
14894.503742	0.097697	0.554156	-0.002402	78.074562	-2.396280	22.899012	-0.108009	0.000000	-0.118324	0.000000	0.000000	0.000000	-0.042937	-0.063728	-0.010616	0.000000	0.000000	3.000000	61.000000	1.000000
14894.507076	0.097697	0.554156	-0.002402	78.074562	-2.396280	22.899012	-0.108009	0.000000	-0.118324	0.000000	0.000000	0.000000	-0.042937	-0.063728	-0.010616	0.000000	0.000000	3.000000	61.000000	1.000000
14894.510409	0.097697	0.554156	-0.002402	78.074562	-2.396280	22.899012	-0.108009	0.000000	-0.118324	0.000000	0.000000	0.000000	-0.042937	-0.063728	-0.010616	0.000000	0.000000	3.000000	61.000000	1.000000
14894.513742	0.097687	0.553715	-0.002551	78.041817	-2.327671	22.957064	-0.115165	0.000000	-0.120093	0.000000	0.000000	0.000000	-0.002847	-0.132494	-0.044781	0.000000	0.000000	3.000000	61.000000	1.000000
14894.517076	0.097687	0.553715	-0.002551	78.041817	-2.327671	22.957064	-0.115165	0.000000	-0.120093	0.000000	0.000000	0.000000	-0.002847	-0.132494	-0.044781	0.000000	0.000000	3.000000	61.000000	1.000000
14894.520409	0.097687	0.553715	-0.002551	78.041817	-2.327671	22.957064	-0.115165	0.000000	-0.120093	0.000000	0.000000	0.000000	-0.002847	-0.132494	-0.044781	0.000000	0.000000	3.000000	61.000000	1.000000
14894.523742	0.097687	0.553715	-0.002551	78.031425	-2.295728	22.971781	-0.115640	0.000000	-0.127557	0.000000	0.000000	0.000000	-0.002847	-0.132494	-0.044781	0.000000	0.000000	3.000000	61.000000	1.000000
14894.527076	0.097748	0.553451	-0.002687	78.031425	-2.295728	22.971781	-0.115640	0.000000	-0.127557	0.000000	0.000000	0.000000	0.018341	-0.078966	-0.040710	0.000000	0.000000	3.000000	61.000000	1.000000
14894.530409	0.097748	0.553451	-0.002687	78.031425	-2.295728	22.971781	-0.115640	0.000000	-0.127557	0.000000	0.000000	0.000000	0.018341	-0.078966	-0.040710	0.000000	0.000000	3.000000	61.000000	1.000000
14894.533742	0.097748	0.553451	-0.002687	78.029449	-2.362779	22.861820	-0.112583	0.000000	-0.134342	0.000000	0.000000	0.000000	0.018341	-0.078966	-0.040710	0.000000	0.000000	3.000000	61.000000	1.000000
14894.537076	0.097809	0.553188	-0.002823	78.029449	-2.362779	22.861820	-0.112583	0.000000	-0.134342	0.000000	0.000000	0.000000	0.018314	-0.078938	-0.040761	0.000000	0.000000	3.000000	61.000000	1.000000
14894.540409	0.097809	0.553188	-0.002823	78.029449	-2.362779	22.861820	-0.112583	0.000000	-0.134342	0.000000	0.000000	0.000000	0.018314	-0.078938	-0.040761	0.000000	0.000000	3.000000	61.000000	1.000000
14894.543742	0.097809	0.553188	-0.002823	78.022552	-2.548678	22.601227	-0.109531	0.000000	-0.141135	0.000000	0.000000	0.000000	0.018314	-0.078938	-0.040761	0.000000	0.000000	3.000000	61.000000	1.000000
14894.547076	0.097809	0.553188	-0.002823	78.022552	-2.548678	22.601227	-0.109531	0.000000	-0.141135	0.000000	0.000000	0.000000	0.018314	-0.078938	-0.040761	0.000000	0.000000	3.000000	61.000000	1.000000
14894.550409	0.097828	0.552900	-0.002944	78.022552	-2.548678	22.601227	-0.109531	0.000000	-0.141135	0.000000	0.000000	0.000000	0.005683	-0.086509	-0.036492	0.000000	0.000000	3.000000	61.000000	1.000000
14894.553742	0.097828	0.552900	-0.002944	77.994774	-2.755810	22.311956	-0.109531	0.000000	-0.141135	0.000000	0.000000	0.000000	0.005683	-0.086509	-0.036492	0.000000	0.000000	3.000000	61.000000	1.000000
14894.557076	0.097828	0.552900	-0.002944	77.994774	-2.755810	22.311956	-0.109531	0.000000	-0.141135	0.000000	0.000000	0.000000	0.005683	-0.086509	-0.036492	0.000000	0.000000	3.000000	61.000000	1.000000
14894.560409	0.097828	0.552900	-0.002944	77.994774	-2.755810	22.311956	-0.109531	0.000000	-0.141135	0.000000	0.000000	0.000000	0.005683	-0.086509	-0.036492	0.000000	0.000000	3.000000	61.000000	1.000000
14894.563742	0.097746	0.552332	-0.003119	77.937599	-2.891976	22.097975	-0.108584	0.000000	-0.147217	0.000000	0.000000	0.000000	-0.024844	-0.170342	-0.052529	0.000000	0.000000	3.000000	61.000000	1.000000
14894.567076	0.097746	0.552332	-0.003119	77.937599	-2.891976	22.097975	-0.108584	0.000000	-0.147217	0.000000	0.000000	0.000000	-0.024844	-0.170342	-0.052529	0.000000	0.000000	3.000000	61.000000	1.000000
14894.570409	0.097746	0.552332	-0.003119	77.937599	-2.891976	22.097975	-0.108584	0.000000	-0.147217	0.000000	0.000000	0.000000	-0.024844	-0.170342	-0.052529	0.000000	0.000000	3.000000	61.000000	1.000000
14894.573742	0.097746	0.552332	-0.003119	77.865952	-2.885939	22.053270	-0.112724	0.000000	-0.155972	0.000000	0.000000	0.000000	-0.024844	-0.170342	-0.052529	0.000000	0.000000	3.000000	61.000000	1.000000
14894.577076	0.097753	0.552027	-0.003191	77.865952	-2.885939	22.053270	-0.112724	0.000000	-0.155972	0.000000	0.000000	0.000000	0.002142	-0.091429	-0.021475	0.000000	0.000000	3.000000	61.000000	1.000000
14894.580409	0.097753	0.552027	-0.003191	77.865952	-2.885939	22.053270	-0.112724	0.000000	-0.155972	0.000000	0.000000	0.000000	0.002142	-0.091429	-0.021475	0.000000	0.000000	3.000000	61.000000	1.000000
14894.583742	0.097753	0.552027	-0.003191	77.802467	-2.762038	22.167534	-0.112367	0.000000	-0.159551	0.000000	0.000000	0.000000	0.002142	-0.091429	-0.021475	0.000000	0.000000	3.000000	61.000000	1.000000
14894.587076	0.097753	0.552027	-0.003191	77.802467	-2.762038	22.167534	-0.112367	0.000000	-0.159551	0.000000	0.000000	0.000000	0.002142	-0.091429	-0.021475	0.000000	0.000000	3.000000	61.000000	1.000000
14894.590409	0.097765	0.551714	-0.003240	77.802467	-2.762038	22.167534	-0.112367	0.000000	-0.159551	0.000000	0.000000	0.000000	0.003612	-0.093934	-0.014640	0.000000	0.000000	3.000000	61.000000	1.000000
14894.593742	0.097765	0.551714	-0.003240	77.758942	-2.667111	22.255453	-0.112367	0.000000	-0.159551	0.000000	0.000000	0.000000	0.003612	-0.093934	-0.014640	0.000000	0.000000	3.000000	61.000000	1.000000
14894.597076	0.097765	0.551714	-0.003240	77.758942	-2.667111	22.255453	-0.112367	0.000000	-0.159551	0.000000	0.000000	0.000000	0.003612	-0.093934	-0.014640	0.000000	0.000000	3.000000	61.000000	1.000000
14894.600409	0.097765	0.551714	-0.003240	77.758942	-2.667111	22.255453	-0.112367	0.000000	-0.159551	0.000000	0.000000	0.000000	0.003612	-0.093934	-0.014640	0.000000	0.000000	3.000000	61.000000	1.000000
14894.603742	0.097839	0.551156	-0.003207	77.731163	-2.599333	22.314491	-0.111765	0.000000	-0.161991	0.000000	0.000000	0.000000	0.022422	-0.167472	0.009864	0.000000	0.000000	3.000000	61.000000	1.000000
14894.607076	0.097839	0.551156	-0.003207	77.731163	-2.599333	22.314491	-0.111765	0.000000	-0.161991	0.000000	0.000000	0.000000	0.022422	-0.167472	0.009864	0.000000	0.000000	3.000000	61.000000	1.000000
14894.610409	0.097839	0.551156	-0.003207	77.731163	-2.599333	22.314491	-0.111765	0.000000	-0.161991	0.000000	0.000000	0.000000	0.022422	-0.167472	0.009864	0.000000	0.000000	3.000000	61.000000	1.000000
14894.613742	0.097839	0.551156	-0.003207	77.720818	-2.566451	22.344761	-0.108029	0.000000	-0.160347	0.000000	0.000000	0.000000	0.022422	-0.167472	0.009864	0.000000	0.000000	3.000000	61.000000	1.000000
14894.617076	0.097842	0.550868	-0.003193	77.720818	-2.566451	22.344761	-0.108029	0.000000	-0.160347	0.000000	0.000000	0.000000	0.000916	-0.086255	0.004251	0.000000	0.000000	3.000000	61.000000	1.000000
14894.620409	0.097842	0.550868	-0.003193	77.720818	-2.566451	22.344761	-0.108029	0.000000	-0.160347	0.000000	0.000000	0.000000	0.000916	-0.086255	0.004251	0.000000	0.000000	3.000000	61.000000	1.000000
14894.623742	0.097842	0.550868	-0.003193	77.723579	-2.555502	22.353596	-0.107876	0.000000	-0.159639	0.000000	0.000000	0.000000	0.000916	-0.086255	0.004251	0.000000	0.000000	3.000000	61.000000	1.000000
14894.627076	0.097842	0.550868	-0.003193	77.723579	-2.555502	22.353596	-0.107876	0.000000	-0.159639	0.000000	0.000000	0.000000	0.000916	-0.086255	0.004251	0.000000	0.000000	3.000000	61.000000	1.000000
14894.630409	0.097858	0.550606	-0.003120	77.723579	-2.555502	22.353596	-0.107876	0.000000	-0.159639	0.000000	0.000000	0.000000	0.004715	-0.078658	0.021877	0.000000	0.000000	3.000000	61.000000	1.000000
14894.633742	0.097858	0.550606	-0.003120	77.736397	-2.565549	22.344748	-0.107876	0.000000	-0.159639	0.000000	0.000000	0.000000	0.004715	-0.078658	0.021877	0.000000	0.000000	3.000000	61.000000	1.000000
14894.637076	0.097858	0.550606	-0.003120	77.736397	-2.565549	22.344748	-0.107876	0.000000	-0.159639	0.000000	0.000000	0.000000	0.004715	-0.078658	0.021877	0.000000	0.000000	3.000000	61.000000	1.000000
14894.640409	0.097858	0.550606	-0.003120	77.736397	-2.565549	22.344748	-0.107876	0.000000	-0.159639	0.000000	0.000000	0.000000	0.004715	-0.078658	0.021877	0.000000	0.000000	3.000000	61.000000	1.000000
14894.643742	0.097840	0.550115	-0.002993	77.750542	-2.579281	22.332468	-0.107090	0.000000	-0.155993	0.000000	0.000000	0.000000	-0.005339	-0.147214	0.038036	0.000000	0.000000	3.000000	61.000000	1.000000
14894.647076	0.097840	0.550115	-0.002993	77.750542	-2.579281	22.332468	-0.107090	0.000000	-0.155993	0.000000	0.000000	0.000000	-0.005339	-0.147214	0.038036	0.000000	0.000000	3.000000	61.000000	1.000000
14894.650409	0.097840	0.550115	-0.002993	77.750542	-2.579281	22.332468	-0.107090	0.000000	-0.155993	0.000000	0.000000	0.000000	-0.005339	-0.147214	0.038036	0.000000	0.000000	3.000000	61.000000	1.000000
14894.653742	0.097840	0.550115	-0.002993	77.757706	-2.574029	22.338238	-0.107980	0.000000	-0.149653	0.000000	0.000000	0.000000	-0.005339	-0.147214	0.038036	0.000000	0.000000	3.000000	61.000000	1.000000
14894.657076	0.097854	0.549904	-0.002930	77.757706	-2.574029	22.338238	-0.107980	0.000000	-0.149653	0.000000	0.000000	0.000000	0.004045	-0.063461	0.018783	0.000000	0.000000	3.000000	61.000000	1.000000
14894.660409	0.097854	0.549904	-0.002930	77.757706	-2.574029	22.338238	-0.107980	0.000000	-0.149653	0.000000	0.000000	0.000000	0.004045	-0.063461	0.018783	0.000000	0.000000	3.000000	61.000000	1.000000
14894.663742	0.097854	0.549904	-0.002930	77.751396	-2.549343	22.358364	-0.107306	0.000000	-0.146523	0.000000	0.000000	0.000000	0.004045	-0.063461	0.018783	0.000000	0.000000	3.000000	61.000000	1.000000
14894.667076	0.097889	0.549692	-0.002873	77.751396	-2.549343	22.358364	-0.107306	0.000000	-0.146523	0.000000	0.000000	0.000000	0.010510	-0.063501	0.017361	0.000000	0.000000	3.000000	61.000000	1.000000
14894.670409	0.097889	0.549692	-0.002873	77.751396	-2.549343	22.358364	-0.107306	0.000000	-0.146523	0.000000	0.000000	0.000000	0.010510	-0.063501	0.017361	0.000000	0.000000	3.000000	61.000000	1.000000
14894.673742	0.097889	0.549692	-0.002873	77.728928	-2.496395	22.403610	-0.105554	0.000000	-0.143629	0.000000	0.000000	0.000000	0.010510	-0.063501	0.017361	0.000000	0.000000	3.000000	61.000000	1.000000
14894.677076	0.097889	0.549692	-0.002873	77.728928	-2.496395	22.403610	-0.105554	0.000000	-0.143629	0.000000	0.000000	0.000000	0.010510	-0.063501	0.017361	0.000000	0.000000	3.000000	61.000000	1.000000
14894.680409	0.097954	0.549489	-0.002779	77.728928	-2.496395	22.403610	-0.105554	0.000000	-0.143629	0.000000	0.000000	0.000000	0.019626	-0.060997	0.028226	0.000000	0.000000	3.000000	61.000000	1.000000
14894.683742	0.097954	0.549489	-0.002779	77.712143	-2.451801	22.438183	-0.105554	0.000000	-0.143629	0.000000	0.000000	0.000000	0.019626	-0.060997	0.028226	0.000000	0.000000	3.000000	61.000000	1.000000
14894.687076	0.097954	0.549489	-0.002779	77.712143	-2.451801	22.438183	-0.105554	0.000000	-0.143629	0.000000	0.000000	0.000000	0.019626	-0.060997	0.028226	0.000000	0.000000	3.000000	61.000000	1.000000
14894.690409	0.097954	0.549489	-0.002779	77.712143	-2.451801	22.438183	-0.105554	0.000000	-0.143629	0.000000	0.000000	0.000000	0.019626	-0.060997	0.028226	0.000000	0.000000	3.000000	61.000000	1.000000
14894.693742	0.098170	0.549141	-0.002510	77.716385	-2.440896	22.437370	-0.102283	0.000000	-0.138925	0.000000	0.000000	0.000000	0.064828	-0.104447	0.080685	0.000000	0.000000	3.000000	61.000000	1.000000
14894.697076	0.098170	0.549141	-0.002510	77.716385	-2.440896	22.437370	-0.102283	0.000000	-0.138925	0.000000	0.000000	0.000000	0.064828	-0.104447	0.080685	0.000000	0.000000	3.000000	61.000000	1.000000
14894.700409	0.098170	0.549141	-0.002510	77.716385	-2.440896	22.437370	-0.102283	0.000000	-0.138925	0.000000	0.000000	0.000000	0.064828	-0.104447	0.080685	0.000000	0.000000	3.000000	61.000000	1.000000
14894.703742	0.098170	0.549141	-0.002510	77.725471	-2.440927	22.426216	-0.091479	0.000000	-0.125478	0.000000	0.000000	0.000000	0.064828	-0.104447	0.080685	0.000000	0.000000	3.000000	61.000000	1.000000
14894.707076	0.098317	0.548979	-0.002353	77.725471	-2.440927	22.426216	-0.091479	0.000000	-0.125478	0.000000	0.000000	0.000000	0.044056	-0.048506	0.047047	0.000000	0.000000	3.000000	61.000000	1.000000
14894.710409	0.098317	0.548979	-0.002353	77.725471	-2.440927	22.426216	-0.091479	0.000000	-0.125478	0.000000	0.000000	0.000000	0.044056	-0.048506	0.047047	0.000000	0.000000	3.000000	61.000000	1.000000
14894.713742	0.098317	0.548979	-0.002353	77.734581	-2.438225	22.415064	-0.084136	0.000000	-0.117636	0.000000	0.000000	0.000000	0.044056	-0.048506	0.047047	0.000000	0.000000	3.000000	61.000000	1.000000
14894.717076	0.098445	0.548860	-0.002178	77.734581	-2.438225	22.415064	-0.084136	0.000000	-0.117636	0.000000	0.000000	0.000000	0.038449	-0.035846	0.052356	0.000000	0.000000	3.000000	61.000000	1.000000
14894.720409	0.098445	0.548860	-0.002178	77.734581	-2.438225	22.415064	-0.084136	0.000000	-0.117636	0.000000	0.000000	0.000000	0.038449	-0.035846	0.052356	0.000000	0.000000	3.000000	61.000000	1.000000
14894.723742	0.098445	0.548860	-0.002178	77.740616	-2.434637	22.407593	-0.077728	0.000000	-0.108910	0.000000	0.000000	0.000000	0.038449	-0.035846	0.052356	0.000000	0.000000	3.000000	61.000000	1.000000
14894.727076	0.098445	0.548860	-0.002178	77.740616	-2.434637	22.407593	-0.077728	0.000000	-0.108910	0.000000	0.000000	0.000000	0.038449	-0.035846	0.052356	0.000000	0.000000	3.000000	61.000000	1.000000
14894.730409	0.098569	0.548748	-0.002027	77.740616	-2.434637	22.407593	-0.077728	0.000000	-0.108910	0.000000	0.000000	0.000000	0.036977	-0.033319	0.045456	0.000000	0.000000	3.000000	61.000000	1.000000
14894.733742	0.098569	0.548748	-0.002027	77.746681	-2.433765	22.400141	-0.077728	0.000000	-0.108910	0.000000	0.000000	0.000000	0.036977	-0.033319	0.045456	0.000000	0.000000	3.000000	61.000000	1.000000
14894.737076	0.098569	0.548748	-0.002027	77.746681	-2.433765	22.400141	-0.077728	0.000000	-0.108910	0.000000	0.000000	0.000000	0.036977	-0.033319	0.045456	0.000000	0.000000	3.000000	61.000000	1.000000
14894.740409	0.098569	0.548748	-0.002027	77.746681	-2.433765	22.400141	-0.077728	0.000000	-0.108910	0.000000	0.000000	0.000000	0.036977	-0.033319	0.045456	0.000000	0.000000	3.000000	61.000000	1.000000
14894.743742	0.098747	0.548569	-0.001829	77.752731	-2.435620	22.392672	-0.071565	0.000000	-0.101334	0.000000	0.000000	0.000000	0.053580	-0.053802	0.059298	0.000000	0.000000	3.000000	61.000000	1.000000
14894.747076	0.098747	0.548569	-0.001829	77.752731	-2.435620	22.392672	-0.071565	0.000000	-0.101334	0.000000	0.000000	0.000000	0.053580	-0.053802	0.059298	0.000000	0.000000	3.000000	61.000000	1.000000
14894.750409	0.098747	0.548569	-0.001829	77.752731	-2.435620	22.392672	-0.071565	0.000000	-0.101334	0.000000	0.000000	0.000000	0.053580	-0.053802	0.059298	0.000000	0.000000	3.000000	61.000000	1.000000
14894.753742	0.098747	0.548569	-0.001829	77.758804	-2.434781	22.385193	-0.062635	0.000000	-0.091451	0.000000	0.000000	0.000000	0.053580	-0.053802	0.059298	0.000000	0.000000	3.000000	61.000000	1.000000
14894.757076	0.098803	0.548501	-0.001783	77.758804	-2.434781	22.385193	-0.062635	0.000000	-0.091451	0.000000	0.000000	0.000000	0.016585	-0.020450	0.013858	0.000000	0.000000	3.000000	61.000000	1.000000
14894.760409	0.098803	0.548501	-0.001783	77.758804	-2.434781	22.385193	-0.062635	0.000000	-0.091451	0.000000	0.000000	0.000000	0.016585	-0.020450	0.013858	0.000000	0.000000	3.000000	61.000000	1.000000
14894.763742	0.098803	0.548501	-0.001783	77.764862	-2.433929	22.377720	-0.059871	0.000000	-0.089142	0.000000	0.000000	0.000000	0.016585	-0.020450	0.013858	0.000000	0.000000	3.000000	61.000000	1.000000
14894.767076	0.098803	0.548501	-0.001783	77.764862	-2.433929	22.377720	-0.059871	0.000000	-0.089142	0.000000	0.000000	0.000000	0.016585	-0.020450	0.013858	0.000000	0.000000	3.000000	61.000000	1.000000
14894.770409	0.098896	0.548441	-0.001769	77.764862	-2.433929	22.377720	-0.059871	0.000000	-0.089142	0.000000	0.000000	0.000000	0.028070	-0.017846	0.004165	0.000000	0.000000	3.000000	61.000000	1.000000
14894.773742	0.098896	0.548441	-0.001769	77.765266	-2.415077	22.384836	-0.059871	0.000000	-0.089142	0.000000	0.000000	0.000000	0.028070	-0.017846	0.004165	0.000000	0.000000	3.000000	61.000000	1.000000
14894.777076	0.098896	0.548441	-0.001769	77.765266	-2.415077	22.384836	-0.059871	0.000000	-0.089142	0.000000	0.000000	0.000000	0.028070	-0.017846	0.004165	0.000000	0.000000	3.000000	61.000000	1.000000
14894.780409	0.098896	0.548441	-0.001769	77.765266	-2.415077	22.384836	-0.059871	0.000000	-0.089142	0.000000	0.000000	0.000000	0.028070	-0.017846	0.004165	0.000000	0.000000	3.000000	61.000000	1.000000
14894.783742	0.099148	0.548441	-0.001757	77.762199	-2.395105	22.388569	-0.055193	0.000000	-0.088447	0.000000	0.000000	0.000000	0.075509	-0.000129	0.003641	0.000000	0.000000	3.000000	61.000000	1.000000
14894.787076	0.099148	0.548441	-0.001757	77.762199	-2.395105	22.388569	-0.055193	0.000000	-0.088447	0.000000	0.000000	0.000000	0.075509	-0.000129	0.003641	0.000000	0.000000	3.000000	61.000000	1.000000
14894.790409	0.099148	0.548441	-0.001757	77.762199	-2.395105	22.388569	-0.055193	0.000000	-0.088447	0.000000	0.000000	0.000000	0.075509	-0.000129	0.003641	0.000000	0.000000	3.000000	61.000000	1.000000
14894.793742	0.099148	0.548441	-0.001757	77.753151	-2.362382	22.399799	-0.042608	0.000000	-0.087841	0.000000	0.000000	0.000000	0.075509	-0.000129	0.003641	0.000000	0.000000	3.000000	61.000000	1.000000
14894.797076	0.099333	0.548492	-0.001740	77.753151	-2.362382	22.399799	-0.042608	0.000000	-0.087841	0.000000	0.000000	0.000000	0.055424	0.015139	0.004921	0.000000	0.000000	3.000000	61.000000	1.000000
14894.800409	0.099333	0.548492	-0.001740	77.753151	-2.362382	22.399799	-0.042608	0.000000	-0.087841	0.000000	0.000000	0.000000	0.055424	0.015139	0.004921	0.000000	0.000000	3.000000	61.000000	1.000000
14894.803742	0.099333	0.548492	-0.001740	77.744057	-2.324239	22.410992	-0.033371	0.000000	-0.087021	0.000000	0.000000	0.000000	0.055424	0.015139	0.004921	0.000000	0.000000	3.000000	61.000000	1.000000
14894.807076	0.099333	0.548492	-0.001740	77.744057	-2.324239	22.410992	-0.033371	0.000000	-0.087021	0.000000	0.000000	0.000000	0.055424	0.015139	0.004921	0.000000	0.000000	3.000000	61.000000	1.000000
14894.810409	0.099566	0.548533	-0.001711	77.744057	-2.324239	22.410992	-0.033371	0.000000	-0.087021	0.000000	0.000000	0.000000	0.069906	0.012555	0.008930	0.000000	0.000000	3.000000	61.000000	1.000000
14894.813742	0.099566	0.548533	-0.001711	77.734955	-2.288832	22.422173	-0.033371	0.000000	-0.087021	0.000000	0.000000	0.000000	0.069906	0.012555	0.008930	0.000000	0.000000	3.000000	61.000000	1.000000
14894.817076	0.099566	0.548533	-0.001711	77.734955	-2.288832	22.422173	-0.033371	0.000000	-0.087021	0.000000	0.000000	0.000000	0.069906	0.012555	0.008930	0.000000	0.000000	3.000000	61.000000	1.000000
14894.820409	0.099566	0.548533	-0.001711	77.734955	-2.288832	22.422173	-0.033371	0.000000	-0.087021	0.000000	0.000000	0.000000	0.069906	0.012555	0.008930	0.000000	0.000000	3.000000	61.000000	1.000000
14894.823742	0.099984	0.548626	-0.001665	77.725876	-2.253458	22.433331	-0.021720	0.000000	-0.085532	0.000000	0.000000	0.000000	0.125373	0.027724	0.013726	0.000000	0.000000	3.000000	61.000000	1.000000
14894.827076	0.099984	0.548626	-0.001665	77.725876	-2.253458	22.433331	-0.021720	0.000000	-0.085532	0.000000	0.000000	0.000000	0.125373	0.027724	0.013726	0.000000	0.000000	3.000000	61.000000	1.000000
14894.830409	0.099984	0.548626	-0.001665	77.725876	-2.253458	22.433331	-0.021720	0.000000	-0.085532	0.000000	0.000000	0.000000	0.125373	0.027724	0.013726	0.000000	0.000000	3.000000	61.000000	1.000000
14894.833742	0.099984	0.548626	-0.001665	77.722839	-2.228058	22.437050	-0.000824	0.000000	-0.083245	0.000000	0.000000	0.000000	0.125373	0.027724	0.013726	0.000000	0.000000	3.000000	61.000000	1.000000
14894.837076	0.100155	0.548651	-0.001708	77.722839	-2.228058	22.437050	-0.000824	0.000000	-0.083245	0.000000	0.000000	0.000000	0.051574	0.007662	-0.012864	0.000000	0.000000	3.000000	61.000000	1.000000
14894.840409	0.100155	0.548651	-0.001708	77.722839	-2.228058	22.437050	-0.000824	0.000000	-0.083245	0.000000	0.000000	0.000000	0.051574	0.007662	-0.012864	0.000000	0.000000	3.000000	61.000000	1.000000
14894.843742	0.100155	0.548651	-0.001708	77.722855	-2.209024	22.437059	0.007771	0.000000	-0.085389	0.000000	0.000000	0.000000	0.051574	0.007662	-0.012864	0.000000	0.000000	3.000000	61.000000	1.000000
14894.847076	0.100155	0.548651	-0.001708	77.722855	-2.209024	22.437059	0.007771	0.000000	-0.085389	0.000000	0.000000	0.000000	0.051574	0.007662	-0.012864	0.000000	0.000000	3.000000	61.000000	1.000000
14894.850409	0.100280	0.548660	-0.001759	77.722855	-2.209024	22.437059	0.007771	0.000000	-0.085389	0.000000	0.000000	0.000000	0.037406	0.002590	-0.015430	0.000000	0.000000	3.000000	61.000000	1.000000
14894.853742	0.100280	0.548660	-0.001759	77.725861	-2.204500	22.433323	0.007771	0.000000	-0.085389	0.000000	0.000000	0.000000	0.037406	0.002590	-0.015430	0.000000	0.000000	3.000000	61.000000	1.000000
14894.857076	0.100341	0.548643	-0.001792	77.725861	-2.204500	22.433323	0.007771	0.000000	-0.085389	0.000000	0.000000	0.000000	0.018267	-0.005056	-0.009689	0.000000	0.000000	3.000000	61.000000	1.000000
14894.860409	0.100341	0.548643	-0.001792	77.725861	-2.204500	22.433323	0.007771	0.000000	-0.085389	0.000000	0.000000	0.000000	0.018267	-0.005056	-0.009689	0.000000	0.000000	3.000000	61.000000	1.000000
14894.863742	0.100341	0.548643	-0.001792	77.728882	-2.208131	22.429602	0.017050	0.000000	-0.089575	0.000000	0.000000	0.000000	0.018267	-0.005056	-0.009689	0.000000	0.000000	3.000000	61.000000	1.000000
14894.867076	0.100341	0.548643	-0.001792	77.728882	-2.208131	22.429602	0.017050	0.000000	-0.089575	0.000000	0.000000	0.000000	0.018267	-0.005056	-0.009689	0.000000	0.000000	3.000000	61.000000	1.000000
14894.870409	0.100337	0.548626	-0.001810	77.728882	-2.208131	22.429602	0.017050	0.000000	-0.089575	0.000000	0.000000	0.000000	-0.001194	-0.005050	-0.005403	0.000000	0.000000	3.000000	61.000000	1.000000
14894.873742	0.100337	0.548626	-0.001810	77.731934	-2.211766	22.425894	0.017050	0.000000	-0.089575	0.000000	0.000000	0.000000	-0.001194	-0.005050	-0.005403	0.000000	0.000000	3.000000	61.000000	1.000000
14894.877076	0.100337	0.548626	-0.001810	77.731934	-2.211766	22.425894	0.017050	0.000000	-0.089575	0.000000	0.000000	0.000000	-0.001194	-0.005050	-0.005403	0.000000	0.000000	3.000000	61.000000	1.000000
14894.880409	0.100337	0.548626	-0.001810	77.731934	-2.211766	22.425894	0.017050	0.000000	-0.089575	0.000000	0.000000	0.000000	-0.001194	-0.005050	-0.005403	0.000000	0.000000	3.000000	61.000000	1.000000
14894.883742	0.100345	0.548541	-0.001772	77.738365	-2.213800	22.425554	0.016851	0.000000	-0.090476	0.000000	0.000000	0.000000	0.002481	-0.025514	0.011255	0.000000	0.000000	3.000000	61.000000	1.000000
14894.887076	0.100345	0.548541	-0.001772	77.738365	-2.213800	22.425554	0.016851	0.000000	-0.090476	0.000000	0.000000	0.000000	0.002481	-0.025514	0.011255	0.000000	0.000000	3.000000	61.000000	1.000000
14894.890409	0.100345	0.548541	-0.001772	77.738365	-2.213800	22.425554	0.016851	0.000000	-0.090476	0.000000	0.000000	0.000000	0.002481	-0.025514	0.011255	0.000000	0.000000	3.000000	61.000000	1.000000
14894.893742	0.100345	0.548541	-0.001772	77.746025	-2.200108	22.446575	0.017265	0.000000	-0.088600	0.000000	0.000000	0.000000	0.002481	-0.025514	0.011255	0.000000	0.000000	3.000000	61.000000	1.000000
14894.897076	0.100354	0.548456	-0.001734	77.746025	-2.200108	22.446575	0.017265	0.000000	-0.088600	0.000000	0.000000	0.000000	0.002479	-0.025522	0.011250	0.000000	0.000000	3.000000	61.000000	1.000000
14894.900409	0.100354	0.548456	-0.001734	77.746025	-2.200108	22.446575	0.017265	0.000000	-0.088600	0.000000	0.000000	0.000000	0.002479	-0.025522	0.011250	0.000000	0.000000	3.000000	61.000000	1.000000
14894.903742	0.100354	0.548456	-0.001734	77.758934	-2.204179	22.445915	0.017678	0.000000	-0.086725	0.000000	0.000000	0.000000	0.002479	-0.025522	0.011250	0.000000	0.000000	3.000000	61.000000	1.000000
14894.907076	0.100354	0.548456	-0.001734	77.758934	-2.204179	22.445915	0.017678	0.000000	-0.086725	0.000000	0.000000	0.000000	0.002479	-0.025522	0.011250	0.000000	0.000000	3.000000	61.000000	1.000000
14894.910409	0.100363	0.548346	-0.001692	77.758934	-2.204179	22.445915	0.017678	0.000000	-0.086725	0.000000	0.000000	0.000000	0.002799	-0.033184	0.012704	0.000000	0.000000	3.000000	61.000000	1.000000
14894.913742	0.100363	0.548346	-0.001692	77.777115	-2.223352	22.423513	0.017678	0.000000	-0.086725	0.000000	0.000000	0.000000	0.002799	-0.033184	0.012704	0.000000	0.000000	3.000000	61.000000	1.000000
14894.917076	0.100363	0.548346	-0.001692	77.777115	-2.223352	22.423513	0.017678	0.000000	-0.086725	0.000000	0.000000	0.000000	0.002799	-0.033184	0.012704	0.000000	1.000000	3.000000	61.000000	1.000000
14894.920409	0.100363	0.548346	-0.001692	77.777115	-2.223352	22.423513	0.017678	0.000000	-0.086725	0.000000	0.000000	0.000000	0.002799	-0.033184	0.012704	0.000000	1.000000	3.000000	61.000000	1.000000
