# Supplementary material for: Haptic Guidance Needs to Be Intuitive Not Just Informative to Improve Human Motor Accuracy
Source: PLoS One. 2016 Mar 16;11(3):e0150912. doi: 10.1371/journal.pone.0150912 (PMC4794196; doi:10.1371/journal.pone.0150912)
Supplement: S1 Data — (ZIP) [file pone.0150912.s001.zip › Subject6/exp1_0062.txt]

Time	PosX	PosY	PosZ	RotX	RotY	RotZ	ForceX	ForceY	ForceZ	MomentX	MomentY	MomentZ	VelocityX	VelocityY	VelocityZ	CalibratedWeight	ButtonDown	Condition	Trial	Visual
14896.693742	0.004032	0.464931	0.247381	71.087852	35.868607	47.078632	-1.808281	0.000000	4.661558	0.000000	0.000000	0.000000	-0.000024	-0.052018	-0.004196	0.000000	1.000000	3.000000	62.000000	0.000000
14896.697076	0.004032	0.464931	0.247381	71.087852	35.868607	47.078632	-1.808281	0.000000	4.661558	0.000000	0.000000	0.000000	-0.000024	-0.052018	-0.004196	0.000000	1.000000	3.000000	62.000000	0.000000
14896.700409	0.004032	0.464931	0.247381	71.087852	35.868607	47.078632	-1.808281	0.000000	4.661558	0.000000	0.000000	0.000000	-0.000024	-0.052018	-0.004196	0.000000	1.000000	3.000000	62.000000	0.000000
14896.703742	0.003233	0.464901	0.248149	70.981842	35.783409	47.104542	-1.808372	0.000000	4.661522	0.000000	0.000000	0.000000	-0.239762	-0.009046	0.230404	0.000000	1.000000	3.000000	62.000000	0.000000
14896.707076	0.003233	0.464901	0.248149	70.981842	35.783409	47.104542	-1.808372	0.000000	4.661522	0.000000	0.000000	0.000000	0.000000	0.000002	0.000002	0.000000	1.000000	3.000000	62.000000	0.000000
14896.710409	0.003233	0.464901	0.248149	70.981842	35.783409	47.104542	-1.808372	0.000000	4.661522	0.000000	0.000000	0.000000	0.000000	0.000002	0.000002	0.000000	1.000000	3.000000	62.000000	0.000000
14896.713742	0.003233	0.464901	0.248149	70.907494	35.641872	47.044048	-1.816548	0.000000	4.658342	0.000000	0.000000	0.000000	0.000000	0.000002	0.000002	0.000000	1.000000	3.000000	62.000000	0.000000
14896.717076	0.002499	0.464910	0.248946	70.907494	35.641872	47.044048	-1.816548	0.000000	4.658342	0.000000	0.000000	0.000000	-0.220142	0.002602	0.239087	0.000000	1.000000	3.000000	62.000000	0.000000
14896.720409	0.002499	0.464910	0.248946	70.907494	35.641872	47.044048	-1.816548	0.000000	4.658342	0.000000	0.000000	0.000000	-0.220142	0.002602	0.239087	0.000000	1.000000	3.000000	62.000000	0.000000
14896.723742	0.002499	0.464910	0.248946	70.793640	35.574398	47.087593	-1.823413	0.000000	4.655660	0.000000	0.000000	0.000000	-0.220142	0.002602	0.239087	0.000000	1.000000	3.000000	62.000000	0.000000
14896.727076	0.001798	0.464805	0.249995	70.793640	35.574398	47.087593	-1.823413	0.000000	4.655660	0.000000	0.000000	0.000000	-0.210380	-0.031348	0.314827	0.000000	1.000000	3.000000	62.000000	0.000000
14896.730409	0.001798	0.464805	0.249995	70.793640	35.574398	47.087593	-1.823413	0.000000	4.655660	0.000000	0.000000	0.000000	-0.210380	-0.031348	0.314827	0.000000	1.000000	3.000000	62.000000	0.000000
14896.733742	0.001798	0.464805	0.249995	70.569763	35.637115	47.417450	-1.828097	0.000000	4.653822	0.000000	0.000000	0.000000	-0.210380	-0.031348	0.314827	0.000000	1.000000	3.000000	62.000000	0.000000
14896.737076	0.000893	0.464953	0.251150	70.569763	35.637115	47.417450	-1.828097	0.000000	4.653822	0.000000	0.000000	0.000000	-0.271483	0.044356	0.346360	0.000000	1.000000	3.000000	62.000000	0.000000
14896.740409	0.000893	0.464953	0.251150	70.569763	35.637115	47.417450	-1.828097	0.000000	4.653822	0.000000	0.000000	0.000000	-0.271483	0.044356	0.346360	0.000000	1.000000	3.000000	62.000000	0.000000
14896.743742	0.000893	0.464953	0.251150	70.265579	35.800976	47.940014	-1.835337	0.000000	4.650971	0.000000	0.000000	0.000000	-0.271483	0.044356	0.346360	0.000000	1.000000	3.000000	62.000000	0.000000
14896.747076	-0.000251	0.465083	0.252411	70.265579	35.800976	47.940014	-1.835337	0.000000	4.650971	0.000000	0.000000	0.000000	-0.343109	0.039030	0.378293	0.000000	1.000000	3.000000	62.000000	0.000000
14896.750409	-0.000251	0.465083	0.252411	70.265579	35.800976	47.940014	-1.835337	0.000000	4.650971	0.000000	0.000000	0.000000	-0.343109	0.039030	0.378293	0.000000	1.000000	3.000000	62.000000	0.000000
14896.753742	-0.000251	0.465083	0.252411	69.978317	36.289429	48.649387	-1.845624	0.000000	4.646899	0.000000	0.000000	0.000000	-0.343109	0.039030	0.378293	0.000000	1.000000	3.000000	62.000000	0.000000
14896.757076	-0.001567	0.465137	0.253698	69.978317	36.289429	48.649387	-1.845624	0.000000	4.646899	0.000000	0.000000	0.000000	-0.394965	0.015961	0.386297	0.000000	1.000000	3.000000	62.000000	0.000000
14896.760409	-0.001567	0.465137	0.253698	69.978317	36.289429	48.649387	-1.845624	0.000000	4.646899	0.000000	0.000000	0.000000	-0.394965	0.015961	0.386297	0.000000	1.000000	3.000000	62.000000	0.000000
14896.763742	-0.001567	0.465137	0.253698	69.907005	37.846039	49.988857	-1.858341	0.000000	4.641828	0.000000	0.000000	0.000000	-0.394965	0.015961	0.386297	0.000000	1.000000	3.000000	62.000000	0.000000
14896.767076	-0.002990	0.465072	0.254856	69.907005	37.846039	49.988857	-1.858341	0.000000	4.641828	0.000000	0.000000	0.000000	-0.426661	-0.019453	0.347150	0.000000	1.000000	3.000000	62.000000	0.000000
14896.770409	-0.002990	0.465072	0.254856	69.907005	37.846039	49.988857	-1.858341	0.000000	4.641828	0.000000	0.000000	0.000000	-0.426661	-0.019453	0.347150	0.000000	1.000000	3.000000	62.000000	0.000000
14896.773742	-0.002990	0.465072	0.254856	69.999176	40.346073	52.240509	-1.873365	0.000000	4.635786	0.000000	0.000000	0.000000	-0.426661	-0.019453	0.347150	0.000000	1.000000	3.000000	62.000000	0.000000
14896.777076	-0.004450	0.465006	0.255913	69.999176	40.346073	52.240509	-1.873365	0.000000	4.635786	0.000000	0.000000	0.000000	-0.438023	-0.019846	0.317231	0.000000	1.000000	3.000000	62.000000	0.000000
14896.780409	-0.004450	0.465006	0.255913	69.999176	40.346073	52.240509	-1.873365	0.000000	4.635786	0.000000	0.000000	0.000000	-0.438023	-0.019846	0.317231	0.000000	1.000000	3.000000	62.000000	0.000000
14896.783742	-0.004450	0.465006	0.255913	70.033775	42.905888	55.071861	-1.889413	0.000000	4.629268	0.000000	0.000000	0.000000	-0.438023	-0.019846	0.317231	0.000000	1.000000	3.000000	62.000000	0.000000
14896.787076	-0.006050	0.464901	0.257058	70.033775	42.905888	55.071861	-1.889413	0.000000	4.629268	0.000000	0.000000	0.000000	-0.480236	-0.031327	0.343443	0.000000	1.000000	3.000000	62.000000	0.000000
14896.790409	-0.006050	0.464901	0.257058	70.033775	42.905888	55.071861	-1.889413	0.000000	4.629268	0.000000	0.000000	0.000000	-0.480236	-0.031327	0.343443	0.000000	1.000000	3.000000	62.000000	0.000000
14896.793742	-0.006050	0.464901	0.257058	70.053116	45.238506	57.761024	-1.906871	0.000000	4.622104	0.000000	0.000000	0.000000	-0.480236	-0.031327	0.343443	0.000000	1.000000	3.000000	62.000000	0.000000
14896.797076	-0.007793	0.464719	0.258258	70.053116	45.238506	57.761024	-1.906871	0.000000	4.622104	0.000000	0.000000	0.000000	-0.522723	-0.054702	0.359944	0.000000	1.000000	3.000000	62.000000	0.000000
14896.800409	-0.007793	0.464719	0.258258	70.053116	45.238506	57.761024	-1.906871	0.000000	4.622104	0.000000	0.000000	0.000000	-0.522723	-0.054702	0.359944	0.000000	1.000000	3.000000	62.000000	0.000000
14896.803742	-0.007793	0.464719	0.258258	70.128517	47.264214	59.699093	-1.925900	0.000000	4.614207	0.000000	0.000000	0.000000	-0.522723	-0.054702	0.359944	0.000000	1.000000	3.000000	62.000000	0.000000
14896.807076	-0.009439	0.464497	0.259483	70.128517	47.264214	59.699093	-1.925900	0.000000	4.614207	0.000000	0.000000	0.000000	-0.493970	-0.066571	0.367521	0.000000	1.000000	3.000000	62.000000	0.000000
14896.810409	-0.009439	0.464497	0.259483	70.128517	47.264214	59.699093	-1.925900	0.000000	4.614207	0.000000	0.000000	0.000000	-0.493970	-0.066571	0.367521	0.000000	1.000000	3.000000	62.000000	0.000000
14896.813742	-0.009439	0.464497	0.259483	70.235680	49.027885	60.696075	-1.943052	0.000000	4.607011	0.000000	0.000000	0.000000	-0.493970	-0.066571	0.367521	0.000000	1.000000	3.000000	62.000000	0.000000
14896.817076	-0.011058	0.464294	0.260747	70.235680	49.027885	60.696075	-1.943052	0.000000	4.607011	0.000000	0.000000	0.000000	-0.485631	-0.060789	0.379344	0.000000	1.000000	3.000000	62.000000	0.000000
14896.820409	-0.011058	0.464294	0.260747	70.235680	49.027885	60.696075	-1.943052	0.000000	4.607011	0.000000	0.000000	0.000000	-0.485631	-0.060789	0.379344	0.000000	1.000000	3.000000	62.000000	0.000000
14896.823742	-0.011058	0.464294	0.260747	70.314705	50.618568	61.230099	-1.959298	0.000000	4.600125	0.000000	0.000000	0.000000	-0.485631	-0.060789	0.379344	0.000000	1.000000	3.000000	62.000000	0.000000
14896.827076	-0.012614	0.464091	0.262006	70.314705	50.618568	61.230099	-1.959298	0.000000	4.600125	0.000000	0.000000	0.000000	-0.466833	-0.061049	0.377481	0.000000	1.000000	3.000000	62.000000	0.000000
14896.830409	-0.012614	0.464091	0.262006	70.314705	50.618568	61.230099	-1.959298	0.000000	4.600125	0.000000	0.000000	0.000000	-0.466833	-0.061049	0.377481	0.000000	1.000000	3.000000	62.000000	0.000000
14896.833742	-0.012614	0.464091	0.262006	70.348389	52.080048	61.964687	-1.974427	0.000000	4.593652	0.000000	0.000000	0.000000	-0.466833	-0.061049	0.377481	0.000000	1.000000	3.000000	62.000000	0.000000
14896.837076	-0.014108	0.463887	0.263289	70.348389	52.080048	61.964687	-1.974427	0.000000	4.593652	0.000000	0.000000	0.000000	-0.448100	-0.061196	0.384966	0.000000	1.000000	3.000000	62.000000	0.000000
14896.840409	-0.014108	0.463887	0.263289	70.348389	52.080048	61.964687	-1.974427	0.000000	4.593652	0.000000	0.000000	0.000000	-0.448100	-0.061196	0.384966	0.000000	1.000000	3.000000	62.000000	0.000000
14896.843742	-0.014108	0.463887	0.263289	70.330894	53.402599	63.198067	-1.988274	0.000000	4.587675	0.000000	0.000000	0.000000	-0.448100	-0.061196	0.384966	0.000000	1.000000	3.000000	62.000000	0.000000
14896.847076	-0.015435	0.463780	0.264552	70.330894	53.402599	63.198067	-1.988274	0.000000	4.587675	0.000000	0.000000	0.000000	-0.398165	-0.031903	0.379099	0.000000	1.000000	3.000000	62.000000	0.000000
14896.850409	-0.015435	0.463780	0.264552	70.330894	53.402599	63.198067	-1.988274	0.000000	4.587675	0.000000	0.000000	0.000000	-0.398165	-0.031903	0.379099	0.000000	1.000000	3.000000	62.000000	0.000000
14896.853742	-0.015435	0.463780	0.264552	70.291481	54.534130	64.440941	-1.999637	0.000000	4.582734	0.000000	0.000000	0.000000	-0.398165	-0.031903	0.379099	0.000000	1.000000	3.000000	62.000000	0.000000
14896.857076	-0.016526	0.463733	0.265799	70.291481	54.534130	64.440941	-1.999637	0.000000	4.582734	0.000000	0.000000	0.000000	-0.327337	-0.014312	0.374134	0.000000	1.000000	3.000000	62.000000	0.000000
14896.860409	-0.016526	0.463733	0.265799	70.291481	54.534130	64.440941	-1.999637	0.000000	4.582734	0.000000	0.000000	0.000000	-0.327337	-0.014312	0.374134	0.000000	1.000000	3.000000	62.000000	0.000000
14896.863742	-0.016526	0.463733	0.265799	70.273575	55.468639	65.328270	-2.007550	0.000000	4.579273	0.000000	0.000000	0.000000	-0.327337	-0.014312	0.374134	0.000000	1.000000	3.000000	62.000000	0.000000
14896.867076	-0.017347	0.463843	0.267077	70.273575	55.468639	65.328270	-2.007550	0.000000	4.579273	0.000000	0.000000	0.000000	-0.246119	0.033208	0.383224	0.000000	1.000000	3.000000	62.000000	0.000000
14896.870409	-0.017347	0.463843	0.267077	70.273575	55.468639	65.328270	-2.007550	0.000000	4.579273	0.000000	0.000000	0.000000	-0.246119	0.033208	0.383224	0.000000	1.000000	3.000000	62.000000	0.000000
14896.873742	-0.017347	0.463843	0.267077	70.331627	56.161427	65.412910	-2.011292	0.000000	4.577631	0.000000	0.000000	0.000000	-0.246119	0.033208	0.383224	0.000000	1.000000	3.000000	62.000000	0.000000
14896.877076	-0.017860	0.464133	0.268371	70.331627	56.161427	65.412910	-2.011292	0.000000	4.577631	0.000000	0.000000	0.000000	-0.154039	0.086868	0.388127	0.000000	1.000000	3.000000	62.000000	0.000000
14896.880409	-0.017860	0.464133	0.268371	70.331627	56.161427	65.412910	-2.011292	0.000000	4.577631	0.000000	0.000000	0.000000	-0.154039	0.086868	0.388127	0.000000	1.000000	3.000000	62.000000	0.000000
14896.883742	-0.017860	0.464133	0.268371	70.486626	56.648895	65.034798	-2.010506	0.000000	4.577976	0.000000	0.000000	0.000000	-0.154039	0.086868	0.388127	0.000000	1.000000	3.000000	62.000000	0.000000
14896.887076	-0.017891	0.464622	0.269640	70.486626	56.648895	65.034798	-2.010506	0.000000	4.577976	0.000000	0.000000	0.000000	-0.009371	0.146640	0.380715	0.000000	1.000000	3.000000	62.000000	0.000000
14896.890409	-0.017891	0.464622	0.269640	70.486626	56.648895	65.034798	-2.010506	0.000000	4.577976	0.000000	0.000000	0.000000	-0.009371	0.146640	0.380715	0.000000	1.000000	3.000000	62.000000	0.000000
14896.893742	-0.017891	0.464622	0.269640	70.760429	56.926601	64.778297	-2.003011	0.000000	4.581260	0.000000	0.000000	0.000000	-0.009371	0.146640	0.380715	0.000000	1.000000	3.000000	62.000000	0.000000
14896.897076	-0.017748	0.465310	0.270846	70.760429	56.926601	64.778297	-2.003011	0.000000	4.581260	0.000000	0.000000	0.000000	0.042961	0.206620	0.361975	0.000000	0.000000	3.000000	62.000000	0.000000
14896.900409	-0.017748	0.465310	0.270846	70.760429	56.926601	64.778297	-2.003011	0.000000	4.581260	0.000000	0.000000	0.000000	0.042961	0.206620	0.361975	0.000000	0.000000	3.000000	62.000000	0.000000
14896.903742	-0.017748	0.465310	0.270846	71.207832	57.116341	64.429619	-1.993473	0.000000	4.585418	0.000000	0.000000	0.000000	0.042961	0.206620	0.361975	0.000000	0.000000	3.000000	62.000000	0.000000
14896.907076	-0.017430	0.466160	0.271991	71.207832	57.116341	64.429619	-1.993473	0.000000	4.585418	0.000000	0.000000	0.000000	0.095534	0.254874	0.343315	0.000000	0.000000	3.000000	62.000000	0.000000
14896.910409	-0.017430	0.466160	0.271991	71.207832	57.116341	64.429619	-1.993473	0.000000	4.585418	0.000000	0.000000	0.000000	0.095534	0.254874	0.343315	0.000000	0.000000	3.000000	62.000000	0.000000
14896.913742	-0.017430	0.466160	0.271991	71.879196	57.661919	64.239433	-1.981885	0.000000	4.590439	0.000000	0.000000	0.000000	0.095534	0.254874	0.343315	0.000000	0.000000	3.000000	62.000000	0.000000
14896.917076	-0.016863	0.467129	0.272925	71.879196	57.661919	64.239433	-1.981885	0.000000	4.590439	0.000000	0.000000	0.000000	0.170160	0.290718	0.280171	0.000000	0.000000	3.000000	62.000000	0.000000
14896.920409	-0.016863	0.467129	0.272925	71.879196	57.661919	64.239433	-1.981885	0.000000	4.590439	0.000000	0.000000	0.000000	0.170160	0.290718	0.280171	0.000000	0.000000	3.000000	62.000000	0.000000
14896.923742	-0.016863	0.467129	0.272925	72.753670	58.901638	64.599815	-1.968101	0.000000	4.596366	0.000000	0.000000	0.000000	0.170160	0.290718	0.280171	0.000000	0.000000	3.000000	62.000000	0.000000
14896.927076	-0.016184	0.468217	0.273615	72.753670	58.901638	64.599815	-1.968101	0.000000	4.596366	0.000000	0.000000	0.000000	0.203469	0.326296	0.207199	0.000000	0.000000	3.000000	62.000000	0.000000
14896.930409	-0.016184	0.468217	0.273615	72.753670	58.901638	64.599815	-1.968101	0.000000	4.596366	0.000000	0.000000	0.000000	0.203469	0.326296	0.207199	0.000000	0.000000	3.000000	62.000000	0.000000
14896.933742	-0.016184	0.468217	0.273615	73.661407	60.508099	65.325737	-1.954247	0.000000	4.602273	0.000000	0.000000	0.000000	0.203469	0.326296	0.207199	0.000000	0.000000	3.000000	62.000000	0.000000
14896.937076	-0.015361	0.469403	0.274079	73.661407	60.508099	65.325737	-1.954247	0.000000	4.602273	0.000000	0.000000	0.000000	0.246971	0.355743	0.139176	0.000000	0.000000	3.000000	62.000000	0.000000
14896.940409	-0.015361	0.469403	0.274079	73.661407	60.508099	65.325737	-1.954247	0.000000	4.602273	0.000000	0.000000	0.000000	0.246971	0.355743	0.139176	0.000000	0.000000	3.000000	62.000000	0.000000
14896.943742	-0.015361	0.469403	0.274079	74.459236	62.309612	66.358482	-1.939704	0.000000	4.608422	0.000000	0.000000	0.000000	0.246971	0.355743	0.139176	0.000000	0.000000	3.000000	62.000000	0.000000
14896.947076	-0.014428	0.470666	0.274331	74.459236	62.309612	66.358482	-1.939704	0.000000	4.608422	0.000000	0.000000	0.000000	0.279807	0.379030	0.075473	0.000000	0.000000	3.000000	62.000000	0.000000
14896.950409	-0.014428	0.470666	0.274331	74.459236	62.309612	66.358482	-1.939704	0.000000	4.608422	0.000000	0.000000	0.000000	0.279807	0.379030	0.075473	0.000000	0.000000	3.000000	62.000000	0.000000
14896.953742	-0.014428	0.470666	0.274331	75.077080	64.207512	67.647133	-1.924853	0.000000	4.614644	0.000000	0.000000	0.000000	0.279807	0.379030	0.075473	0.000000	0.000000	3.000000	62.000000	0.000000
14896.957076	-0.013422	0.472026	0.274384	75.077080	64.207512	67.647133	-1.924853	0.000000	4.614644	0.000000	0.000000	0.000000	0.301930	0.408067	0.015843	0.000000	0.000000	3.000000	62.000000	0.000000
14896.960409	-0.013422	0.472026	0.274384	75.077080	64.207512	67.647133	-1.924853	0.000000	4.614644	0.000000	0.000000	0.000000	0.301930	0.408067	0.015843	0.000000	0.000000	3.000000	62.000000	0.000000
14896.963742	-0.013422	0.472026	0.274384	75.598846	66.198799	69.114090	-1.910090	0.000000	4.620774	0.000000	0.000000	0.000000	0.301930	0.408067	0.015843	0.000000	0.000000	3.000000	62.000000	0.000000
14896.967076	-0.012306	0.473400	0.274149	75.598846	66.198799	69.114090	-1.910090	0.000000	4.620774	0.000000	0.000000	0.000000	0.334673	0.412230	-0.070285	0.000000	0.000000	3.000000	62.000000	0.000000
14896.970409	-0.012306	0.473400	0.274149	75.598846	66.198799	69.114090	-1.910090	0.000000	4.620774	0.000000	0.000000	0.000000	0.334673	0.412230	-0.070285	0.000000	0.000000	3.000000	62.000000	0.000000
14896.973742	-0.012306	0.473400	0.274149	76.113411	68.219627	70.622887	-1.895396	0.000000	4.626821	0.000000	0.000000	0.000000	0.334673	0.412230	-0.070285	0.000000	0.000000	3.000000	62.000000	0.000000
14896.977076	-0.011153	0.474807	0.273640	76.113411	68.219627	70.622887	-1.895396	0.000000	4.626821	0.000000	0.000000	0.000000	0.346114	0.422005	-0.152685	0.000000	0.000000	3.000000	62.000000	0.000000
14896.980409	-0.011153	0.474807	0.273640	76.113411	68.219627	70.622887	-1.895396	0.000000	4.626821	0.000000	0.000000	0.000000	0.346114	0.422005	-0.152685	0.000000	0.000000	3.000000	62.000000	0.000000
14896.983742	-0.011153	0.474807	0.273640	76.666519	70.187431	72.151001	-1.881686	0.000000	4.632414	0.000000	0.000000	0.000000	0.346114	0.422005	-0.152685	0.000000	0.000000	3.000000	62.000000	0.000000
14896.987076	-0.010101	0.476184	0.272840	76.666519	70.187431	72.151001	-1.881686	0.000000	4.632414	0.000000	0.000000	0.000000	0.315621	0.413181	-0.240092	0.000000	0.000000	3.000000	62.000000	0.000000
14896.990409	-0.010101	0.476184	0.272840	76.666519	70.187431	72.151001	-1.881686	0.000000	4.632414	0.000000	0.000000	0.000000	0.315621	0.413181	-0.240092	0.000000	0.000000	3.000000	62.000000	0.000000
14896.993742	-0.010101	0.476184	0.272840	77.248886	72.065056	73.717545	-1.871076	0.000000	4.636709	0.000000	0.000000	0.000000	0.315621	0.413181	-0.240092	0.000000	0.000000	3.000000	62.000000	0.000000
14896.997076	-0.009152	0.477512	0.271793	77.248886	72.065056	73.717545	-1.871076	0.000000	4.636709	0.000000	0.000000	0.000000	0.284694	0.398287	-0.314071	0.000000	0.000000	3.000000	62.000000	0.000000
14897.000409	-0.009152	0.477512	0.271793	77.248886	72.065056	73.717545	-1.871076	0.000000	4.636709	0.000000	0.000000	0.000000	0.284694	0.398287	-0.314071	0.000000	0.000000	3.000000	62.000000	0.000000
14897.003742	-0.009152	0.477512	0.271793	77.798439	73.512665	75.068802	-1.863344	0.000000	4.639822	0.000000	0.000000	0.000000	0.284694	0.398287	-0.314071	0.000000	0.000000	3.000000	62.000000	0.000000
14897.007076	-0.008203	0.478770	0.270546	77.798439	73.512665	75.068802	-1.863344	0.000000	4.639822	0.000000	0.000000	0.000000	0.284559	0.377460	-0.374278	0.000000	0.000000	3.000000	62.000000	0.000000
14897.010409	-0.008203	0.478770	0.270546	77.798439	73.512665	75.068802	-1.863344	0.000000	4.639822	0.000000	0.000000	0.000000	0.284559	0.377460	-0.374278	0.000000	0.000000	3.000000	62.000000	0.000000
14897.013742	-0.008203	0.478770	0.270546	78.249153	73.721153	75.643906	-1.856729	0.000000	4.642473	0.000000	0.000000	0.000000	0.284559	0.377460	-0.374278	0.000000	0.000000	3.000000	62.000000	0.000000
14897.017076	-0.007221	0.479939	0.269112	78.249153	73.721153	75.643906	-1.856729	0.000000	4.642473	0.000000	0.000000	0.000000	0.294492	0.350593	-0.430054	0.000000	0.000000	3.000000	62.000000	0.000000
14897.020409	-0.007221	0.479939	0.269112	78.249153	73.721153	75.643906	-1.856729	0.000000	4.642473	0.000000	0.000000	0.000000	0.294492	0.350593	-0.430054	0.000000	0.000000	3.000000	62.000000	0.000000
14897.023742	-0.007221	0.479939	0.269112	78.565437	73.003700	75.308220	-1.850652	0.000000	4.644899	0.000000	0.000000	0.000000	0.294492	0.350593	-0.430054	0.000000	0.000000	3.000000	62.000000	0.000000
14897.027076	-0.006312	0.481060	0.267580	78.565437	73.003700	75.308220	-1.850652	0.000000	4.644899	0.000000	0.000000	0.000000	0.272951	0.336330	-0.459564	0.000000	0.000000	3.000000	62.000000	0.000000
14897.030409	-0.006312	0.481060	0.267580	78.565437	73.003700	75.308220	-1.850652	0.000000	4.644899	0.000000	0.000000	0.000000	0.272951	0.336330	-0.459564	0.000000	0.000000	3.000000	62.000000	0.000000
14897.033742	-0.006312	0.481060	0.267580	78.748695	72.005020	74.394028	-1.846163	0.000000	4.646685	0.000000	0.000000	0.000000	0.272951	0.336330	-0.459564	0.000000	0.000000	3.000000	62.000000	0.000000
14897.037076	-0.005336	0.482151	0.265904	78.748695	72.005020	74.394028	-1.846163	0.000000	4.646685	0.000000	0.000000	0.000000	0.292731	0.327455	-0.502866	0.000000	0.000000	3.000000	62.000000	0.000000
14897.040409	-0.005336	0.482151	0.265904	78.748695	72.005020	74.394028	-1.846163	0.000000	4.646685	0.000000	0.000000	0.000000	0.292731	0.327455	-0.502866	0.000000	0.000000	3.000000	62.000000	0.000000
14897.043742	-0.005336	0.482151	0.265904	78.813538	71.079399	73.819847	-1.841484	0.000000	4.648541	0.000000	0.000000	0.000000	0.292731	0.327455	-0.502866	0.000000	0.000000	3.000000	62.000000	0.000000
14897.047076	-0.004261	0.483192	0.264067	78.813538	71.079399	73.819847	-1.841484	0.000000	4.648541	0.000000	0.000000	0.000000	0.322495	0.312335	-0.550989	0.000000	0.000000	3.000000	62.000000	0.000000
14897.050409	-0.004261	0.483192	0.264067	78.813538	71.079399	73.819847	-1.841484	0.000000	4.648541	0.000000	0.000000	0.000000	0.322495	0.312335	-0.550989	0.000000	0.000000	3.000000	62.000000	0.000000
14897.053742	-0.004261	0.483192	0.264067	78.835213	70.337814	73.694153	-1.836195	0.000000	4.650633	0.000000	0.000000	0.000000	0.322495	0.312335	-0.550989	0.000000	0.000000	3.000000	62.000000	0.000000
14897.057076	-0.003259	0.484184	0.262098	78.835213	70.337814	73.694153	-1.836195	0.000000	4.650633	0.000000	0.000000	0.000000	0.300557	0.297391	-0.590744	0.000000	0.000000	3.000000	62.000000	0.000000
14897.060409	-0.003259	0.484184	0.262098	78.835213	70.337814	73.694153	-1.836195	0.000000	4.650633	0.000000	0.000000	0.000000	0.300557	0.297391	-0.590744	0.000000	0.000000	3.000000	62.000000	0.000000
14897.063742	-0.003259	0.484184	0.262098	78.900055	69.810532	73.626289	-1.832749	0.000000	4.651992	0.000000	0.000000	0.000000	0.300557	0.297391	-0.590744	0.000000	0.000000	3.000000	62.000000	0.000000
14897.067076	-0.002194	0.485082	0.259904	78.900055	69.810532	73.626289	-1.832749	0.000000	4.651992	0.000000	0.000000	0.000000	0.319564	0.269519	-0.658096	0.000000	0.000000	3.000000	62.000000	0.000000
14897.070409	-0.002194	0.485082	0.259904	78.900055	69.810532	73.626289	-1.832749	0.000000	4.651992	0.000000	0.000000	0.000000	0.319564	0.269519	-0.658096	0.000000	0.000000	3.000000	62.000000	0.000000
14897.073742	-0.002194	0.485082	0.259904	79.046234	69.574791	73.552063	-1.829634	0.000000	4.653219	0.000000	0.000000	0.000000	0.319564	0.269519	-0.658096	0.000000	0.000000	3.000000	62.000000	0.000000
14897.077076	-0.001135	0.485886	0.257452	79.046234	69.574791	73.552063	-1.829634	0.000000	4.653219	0.000000	0.000000	0.000000	0.317747	0.241179	-0.735716	0.000000	0.000000	3.000000	62.000000	0.000000
14897.080409	-0.001135	0.485886	0.257452	79.046234	69.574791	73.552063	-1.829634	0.000000	4.653219	0.000000	0.000000	0.000000	0.317747	0.241179	-0.735716	0.000000	0.000000	3.000000	62.000000	0.000000
14897.083742	-0.001135	0.485886	0.257452	79.237862	69.601318	73.461174	-1.828148	0.000000	4.653802	0.000000	0.000000	0.000000	0.317747	0.241179	-0.735716	0.000000	0.000000	3.000000	62.000000	0.000000
14897.087076	-0.000184	0.486617	0.254783	79.237862	69.601318	73.461174	-1.828148	0.000000	4.653802	0.000000	0.000000	0.000000	0.285170	0.219153	-0.800614	0.000000	0.000000	3.000000	62.000000	0.000000
14897.090409	-0.000184	0.486617	0.254783	79.237862	69.601318	73.461174	-1.828148	0.000000	4.653802	0.000000	0.000000	0.000000	0.285170	0.219153	-0.800614	0.000000	0.000000	3.000000	62.000000	0.000000
14897.093742	-0.000184	0.486617	0.254783	79.445084	70.003609	73.840546	-1.829695	0.000000	4.653194	0.000000	0.000000	0.000000	0.285170	0.219153	-0.800614	0.000000	0.000000	3.000000	62.000000	0.000000
14897.097076	0.000793	0.487289	0.251816	79.445084	70.003609	73.840546	-1.829695	0.000000	4.653194	0.000000	0.000000	0.000000	0.293043	0.201863	-0.890233	0.000000	0.000000	3.000000	62.000000	0.000000
14897.100409	0.000793	0.487289	0.251816	79.445084	70.003609	73.840546	-1.829695	0.000000	4.653194	0.000000	0.000000	0.000000	0.293043	0.201863	-0.890233	0.000000	0.000000	3.000000	62.000000	0.000000
14897.103742	0.000793	0.487289	0.251816	79.615623	70.602516	74.636673	-1.832735	0.000000	4.651998	0.000000	0.000000	0.000000	0.293043	0.201863	-0.890233	0.000000	0.000000	3.000000	62.000000	0.000000
14897.107076	0.001895	0.487905	0.248576	79.615623	70.602516	74.636673	-1.832735	0.000000	4.651998	0.000000	0.000000	0.000000	0.330592	0.184754	-0.971991	0.000000	0.000000	3.000000	62.000000	0.000000
14897.110409	0.001895	0.487905	0.248576	79.615623	70.602516	74.636673	-1.832735	0.000000	4.651998	0.000000	0.000000	0.000000	0.330592	0.184754	-0.971991	0.000000	0.000000	3.000000	62.000000	0.000000
14897.113742	0.001895	0.487905	0.248576	79.775322	71.005592	75.471527	-1.835560	0.000000	4.650883	0.000000	0.000000	0.000000	0.330592	0.184754	-0.971991	0.000000	0.000000	3.000000	62.000000	0.000000
14897.117076	0.003052	0.488468	0.245154	79.775322	71.005592	75.471527	-1.835560	0.000000	4.650883	0.000000	0.000000	0.000000	0.347322	0.168772	-1.026594	0.000000	0.000000	3.000000	62.000000	0.000000
14897.120409	0.003052	0.488468	0.245154	79.775322	71.005592	75.471527	-1.835560	0.000000	4.650883	0.000000	0.000000	0.000000	0.347322	0.168772	-1.026594	0.000000	0.000000	3.000000	62.000000	0.000000
14897.123742	0.003052	0.488468	0.245154	79.963593	70.524033	75.376648	-1.838724	0.000000	4.649634	0.000000	0.000000	0.000000	0.347322	0.168772	-1.026594	0.000000	0.000000	3.000000	62.000000	0.000000
14897.127076	0.004231	0.489017	0.241577	79.963593	70.524033	75.376648	-1.838724	0.000000	4.649634	0.000000	0.000000	0.000000	0.353589	0.164619	-1.073040	0.000000	0.000000	3.000000	62.000000	0.000000
14897.130409	0.004231	0.489017	0.241577	79.963593	70.524033	75.376648	-1.838724	0.000000	4.649634	0.000000	0.000000	0.000000	0.353589	0.164619	-1.073040	0.000000	0.000000	3.000000	62.000000	0.000000
14897.133742	0.004231	0.489017	0.241577	80.167587	68.738686	73.830360	-1.842647	0.000000	4.648080	0.000000	0.000000	0.000000	0.353589	0.164619	-1.073040	0.000000	0.000000	3.000000	62.000000	0.000000
14897.137076	0.005462	0.489513	0.237844	80.167587	68.738686	73.830360	-1.842647	0.000000	4.648080	0.000000	0.000000	0.000000	0.369362	0.148904	-1.119854	0.000000	0.000000	3.000000	62.000000	0.000000
14897.140409	0.005462	0.489513	0.237844	80.167587	68.738686	73.830360	-1.842647	0.000000	4.648080	0.000000	0.000000	0.000000	0.369362	0.148904	-1.119854	0.000000	0.000000	3.000000	62.000000	0.000000
14897.143742	0.005462	0.489513	0.237844	80.364159	65.895432	71.106949	-1.846844	0.000000	4.646415	0.000000	0.000000	0.000000	0.369362	0.148904	-1.119854	0.000000	0.000000	3.000000	62.000000	0.000000
14897.147076	0.006745	0.489978	0.234001	80.364159	65.895432	71.106949	-1.846844	0.000000	4.646415	0.000000	0.000000	0.000000	0.384699	0.139569	-1.153135	0.000000	0.000000	3.000000	62.000000	0.000000
14897.150409	0.006745	0.489978	0.234001	80.364159	65.895432	71.106949	-1.846844	0.000000	4.646415	0.000000	0.000000	0.000000	0.384699	0.139569	-1.153135	0.000000	0.000000	3.000000	62.000000	0.000000
14897.153742	0.006745	0.489978	0.234001	80.503571	62.374081	67.719246	-1.851051	0.000000	4.644740	0.000000	0.000000	0.000000	0.384699	0.139569	-1.153135	0.000000	0.000000	3.000000	62.000000	0.000000
14897.157076	0.008076	0.490448	0.230009	80.503571	62.374081	67.719246	-1.851051	0.000000	4.644740	0.000000	0.000000	0.000000	0.399394	0.140987	-1.197390	0.000000	0.000000	3.000000	62.000000	0.000000
14897.160409	0.008076	0.490448	0.230009	80.503571	62.374081	67.719246	-1.851051	0.000000	4.644740	0.000000	0.000000	0.000000	0.399394	0.140987	-1.197390	0.000000	0.000000	3.000000	62.000000	0.000000
14897.163742	0.008076	0.490448	0.230009	80.573250	58.741409	64.225861	-1.855567	0.000000	4.642938	0.000000	0.000000	0.000000	0.399394	0.140987	-1.197390	0.000000	0.000000	3.000000	62.000000	0.000000
14897.167076	0.009422	0.490904	0.225886	80.573250	58.741409	64.225861	-1.855567	0.000000	4.642938	0.000000	0.000000	0.000000	0.403822	0.136818	-1.237096	0.000000	0.000000	3.000000	62.000000	0.000000
14897.170409	0.009422	0.490904	0.225886	80.573250	58.741409	64.225861	-1.855567	0.000000	4.642938	0.000000	0.000000	0.000000	0.403822	0.136818	-1.237096	0.000000	0.000000	3.000000	62.000000	0.000000
14897.173742	0.009422	0.490904	0.225886	80.590904	55.279331	60.996563	-1.860915	0.000000	4.640797	0.000000	0.000000	0.000000	0.403822	0.136818	-1.237096	0.000000	0.000000	3.000000	62.000000	0.000000
14897.177076	0.010878	0.491326	0.221610	80.590904	55.279331	60.996563	-1.860915	0.000000	4.640797	0.000000	0.000000	0.000000	0.436750	0.126671	-1.282648	0.000000	0.000000	3.000000	62.000000	0.000000
14897.180409	0.010878	0.491326	0.221610	80.590904	55.279331	60.996563	-1.860915	0.000000	4.640797	0.000000	0.000000	0.000000	0.436750	0.126671	-1.282648	0.000000	0.000000	3.000000	62.000000	0.000000
14897.183742	0.010878	0.491326	0.221610	80.584175	51.979664	58.226528	-1.865578	0.000000	4.638924	0.000000	0.000000	0.000000	0.436750	0.126671	-1.282648	0.000000	0.000000	3.000000	62.000000	0.000000
14897.187076	0.012344	0.491788	0.217178	80.584175	51.979664	58.226528	-1.865578	0.000000	4.638924	0.000000	0.000000	0.000000	0.439804	0.138582	-1.329764	0.000000	0.000000	3.000000	62.000000	0.000000
14897.190409	0.012344	0.491788	0.217178	80.584175	51.979664	58.226528	-1.865578	0.000000	4.638924	0.000000	0.000000	0.000000	0.439804	0.138582	-1.329764	0.000000	0.000000	3.000000	62.000000	0.000000
14897.193742	0.012344	0.491788	0.217178	80.599747	48.826889	55.538349	-1.871394	0.000000	4.636581	0.000000	0.000000	0.000000	0.439804	0.138582	-1.329764	0.000000	0.000000	3.000000	62.000000	0.000000
14897.197076	0.013851	0.492254	0.212620	80.599747	48.826889	55.538349	-1.871394	0.000000	4.636581	0.000000	0.000000	0.000000	0.452097	0.139537	-1.367153	0.000000	0.000000	3.000000	62.000000	0.000000
14897.200409	0.013851	0.492254	0.212620	80.599747	48.826889	55.538349	-1.871394	0.000000	4.636581	0.000000	0.000000	0.000000	0.452097	0.139537	-1.367153	0.000000	0.000000	3.000000	62.000000	0.000000
14897.203742	0.013851	0.492254	0.212620	80.632751	45.763794	52.635139	-1.877621	0.000000	4.634063	0.000000	0.000000	0.000000	0.452097	0.139537	-1.367153	0.000000	0.000000	3.000000	62.000000	0.000000
14897.207076	0.015428	0.492721	0.207936	80.632751	45.763794	52.635139	-1.877621	0.000000	4.634063	0.000000	0.000000	0.000000	0.473202	0.140258	-1.405394	0.000000	0.000000	3.000000	62.000000	0.000000
14897.210409	0.015428	0.492721	0.207936	80.632751	45.763794	52.635139	-1.877621	0.000000	4.634063	0.000000	0.000000	0.000000	0.473202	0.140258	-1.405394	0.000000	0.000000	3.000000	62.000000	0.000000
14897.213742	0.015428	0.492721	0.207936	80.689278	42.755104	49.819092	-1.883757	0.000000	4.631572	0.000000	0.000000	0.000000	0.473202	0.140258	-1.405394	0.000000	0.000000	3.000000	62.000000	0.000000
14897.217076	0.016981	0.493230	0.203191	80.689278	42.755104	49.819092	-1.883757	0.000000	4.631572	0.000000	0.000000	0.000000	0.465718	0.152652	-1.423546	0.000000	0.000000	3.000000	62.000000	0.000000
14897.220409	0.016981	0.493230	0.203191	80.689278	42.755104	49.819092	-1.883757	0.000000	4.631572	0.000000	0.000000	0.000000	0.465718	0.152652	-1.423546	0.000000	0.000000	3.000000	62.000000	0.000000
14897.223742	0.016981	0.493230	0.203191	80.745621	39.797466	46.716732	-1.891134	0.000000	4.628565	0.000000	0.000000	0.000000	0.465718	0.152652	-1.423546	0.000000	0.000000	3.000000	62.000000	0.000000
14897.227076	0.018540	0.493835	0.198433	80.745621	39.797466	46.716732	-1.891134	0.000000	4.628565	0.000000	0.000000	0.000000	0.467853	0.181657	-1.427288	0.000000	0.000000	3.000000	62.000000	0.000000
14897.230409	0.018540	0.493835	0.198433	80.745621	39.797466	46.716732	-1.891134	0.000000	4.628565	0.000000	0.000000	0.000000	0.467853	0.181657	-1.427288	0.000000	0.000000	3.000000	62.000000	0.000000
14897.233742	0.018540	0.493835	0.198433	80.772011	36.997181	43.609570	-1.898809	0.000000	4.625422	0.000000	0.000000	0.000000	0.467853	0.181657	-1.427288	0.000000	0.000000	3.000000	62.000000	0.000000
14897.237076	0.020200	0.494521	0.193714	80.772011	36.997181	43.609570	-1.898809	0.000000	4.625422	0.000000	0.000000	0.000000	0.498075	0.205527	-1.415684	0.000000	0.000000	3.000000	62.000000	0.000000
14897.240409	0.020200	0.494521	0.193714	80.772011	36.997181	43.609570	-1.898809	0.000000	4.625422	0.000000	0.000000	0.000000	0.498075	0.205527	-1.415684	0.000000	0.000000	3.000000	62.000000	0.000000
14897.243742	0.020200	0.494521	0.193714	80.746391	34.500942	41.445107	-1.904464	0.000000	4.623096	0.000000	0.000000	0.000000	0.498075	0.205527	-1.415684	0.000000	0.000000	3.000000	62.000000	0.000000
14897.247076	0.021931	0.495323	0.189104	80.746391	34.500942	41.445107	-1.904464	0.000000	4.623096	0.000000	0.000000	0.000000	0.519113	0.240791	-1.382955	0.000000	0.000000	3.000000	62.000000	0.000000
14897.250409	0.021931	0.495323	0.189104	80.746391	34.500942	41.445107	-1.904464	0.000000	4.623096	0.000000	0.000000	0.000000	0.519113	0.240791	-1.382955	0.000000	0.000000	3.000000	62.000000	0.000000
14897.253742	0.021931	0.495323	0.189104	80.690170	32.183460	40.569778	-1.907987	0.000000	4.621643	0.000000	0.000000	0.000000	0.519113	0.240791	-1.382955	0.000000	0.000000	3.000000	62.000000	0.000000
14897.257076	0.023671	0.496262	0.184660	80.690170	32.183460	40.569778	-1.907987	0.000000	4.621643	0.000000	0.000000	0.000000	0.522191	0.281735	-1.333209	0.000000	0.000000	3.000000	62.000000	0.000000
14897.260409	0.023671	0.496262	0.184660	80.690170	32.183460	40.569778	-1.907987	0.000000	4.621643	0.000000	0.000000	0.000000	0.522191	0.281735	-1.333209	0.000000	0.000000	3.000000	62.000000	0.000000
14897.263742	0.023671	0.496262	0.184660	80.656075	29.750235	39.819843	-1.909997	0.000000	4.620813	0.000000	0.000000	0.000000	0.522191	0.281735	-1.333209	0.000000	0.000000	3.000000	62.000000	0.000000
14897.267076	0.025482	0.497334	0.180347	80.656075	29.750235	39.819843	-1.909997	0.000000	4.620813	0.000000	0.000000	0.000000	0.543306	0.321548	-1.293795	0.000000	0.000000	3.000000	62.000000	0.000000
14897.270409	0.025482	0.497334	0.180347	80.656075	29.750235	39.819843	-1.909997	0.000000	4.620813	0.000000	0.000000	0.000000	0.543306	0.321548	-1.293795	0.000000	0.000000	3.000000	62.000000	0.000000
14897.273742	0.025482	0.497334	0.180347	80.673042	26.884586	37.957802	-1.909376	0.000000	4.621070	0.000000	0.000000	0.000000	0.543306	0.321548	-1.293795	0.000000	0.000000	3.000000	62.000000	0.000000
14897.277076	0.027484	0.498521	0.176182	80.673042	26.884586	37.957802	-1.909376	0.000000	4.621070	0.000000	0.000000	0.000000	0.600615	0.356025	-1.249594	0.000000	0.000000	3.000000	62.000000	0.000000
14897.280409	0.027484	0.498521	0.176182	80.673042	26.884586	37.957802	-1.909376	0.000000	4.621070	0.000000	0.000000	0.000000	0.600615	0.356025	-1.249594	0.000000	0.000000	3.000000	62.000000	0.000000
14897.283742	0.027484	0.498521	0.176182	80.716827	23.687029	34.918850	-1.903075	0.000000	4.623668	0.000000	0.000000	0.000000	0.600615	0.356025	-1.249594	0.000000	0.000000	3.000000	62.000000	0.000000
14897.287076	0.029492	0.499851	0.172099	80.716827	23.687029	34.918850	-1.903075	0.000000	4.623668	0.000000	0.000000	0.000000	0.602390	0.399067	-1.224872	0.000000	0.000000	3.000000	62.000000	0.000000
14897.290409	0.029492	0.499851	0.172099	80.716827	23.687029	34.918850	-1.903075	0.000000	4.623668	0.000000	0.000000	0.000000	0.602390	0.399067	-1.224872	0.000000	0.000000	3.000000	62.000000	0.000000
14897.293742	0.029492	0.499851	0.172099	80.759796	20.351791	30.932434	-1.895544	0.000000	4.626760	0.000000	0.000000	0.000000	0.602390	0.399067	-1.224872	0.000000	0.000000	3.000000	62.000000	0.000000
14897.297076	0.031417	0.501339	0.168085	80.759796	20.351791	30.932434	-1.895544	0.000000	4.626760	0.000000	0.000000	0.000000	0.577279	0.446273	-1.204245	0.000000	0.000000	3.000000	62.000000	0.000000
14897.300409	0.031417	0.501339	0.168085	80.759796	20.351791	30.932434	-1.895544	0.000000	4.626760	0.000000	0.000000	0.000000	0.577279	0.446273	-1.204245	0.000000	0.000000	3.000000	62.000000	0.000000
14897.303742	0.031417	0.501339	0.168085	80.783928	17.302029	27.678364	-1.888946	0.000000	4.629458	0.000000	0.000000	0.000000	0.577279	0.446273	-1.204245	0.000000	0.000000	3.000000	62.000000	0.000000
14897.307076	0.033319	0.502966	0.164157	80.783928	17.302029	27.678364	-1.888946	0.000000	4.629458	0.000000	0.000000	0.000000	0.570746	0.488084	-1.178329	0.000000	0.000000	3.000000	62.000000	0.000000
14897.310409	0.033319	0.502966	0.164157	80.783928	17.302029	27.678364	-1.888946	0.000000	4.629458	0.000000	0.000000	0.000000	0.570746	0.488084	-1.178329	0.000000	0.000000	3.000000	62.000000	0.000000
14897.313742	0.033319	0.502966	0.164157	80.783195	14.853512	25.677662	-1.881690	0.000000	4.632412	0.000000	0.000000	0.000000	0.570746	0.488084	-1.178329	0.000000	0.000000	3.000000	62.000000	0.000000
14897.317076	0.035140	0.504694	0.160286	80.783195	14.853512	25.677662	-1.881690	0.000000	4.632412	0.000000	0.000000	0.000000	0.546334	0.518365	-1.161295	0.000000	0.000000	3.000000	62.000000	0.000000
14897.320409	0.035140	0.504694	0.160286	80.783195	14.853512	25.677662	-1.881690	0.000000	4.632412	0.000000	0.000000	0.000000	0.546334	0.518365	-1.161295	0.000000	0.000000	3.000000	62.000000	0.000000
14897.323742	0.035140	0.504694	0.160286	80.763557	13.365566	24.679100	-1.875514	0.000000	4.634916	0.000000	0.000000	0.000000	0.546334	0.518365	-1.161295	0.000000	0.000000	3.000000	62.000000	0.000000
14897.327076	0.036768	0.506542	0.156534	80.763557	13.365566	24.679100	-1.875514	0.000000	4.634916	0.000000	0.000000	0.000000	0.488442	0.554655	-1.125706	0.000000	0.000000	3.000000	62.000000	0.000000
14897.330409	0.036768	0.506542	0.156534	80.763557	13.365566	24.679100	-1.875514	0.000000	4.634916	0.000000	0.000000	0.000000	0.488442	0.554655	-1.125706	0.000000	0.000000	3.000000	62.000000	0.000000
14897.333742	0.036768	0.506542	0.156534	80.753052	12.952020	24.583448	-1.872721	0.000000	4.636045	0.000000	0.000000	0.000000	0.488442	0.554655	-1.125706	0.000000	0.000000	3.000000	62.000000	0.000000
14897.337076	0.038442	0.508514	0.152925	80.753052	12.952020	24.583448	-1.872721	0.000000	4.636045	0.000000	0.000000	0.000000	0.502035	0.591560	-1.082704	0.000000	0.000000	3.000000	62.000000	0.000000
14897.340409	0.038442	0.508514	0.152925	80.753052	12.952020	24.583448	-1.872721	0.000000	4.636045	0.000000	0.000000	0.000000	0.502035	0.591560	-1.082704	0.000000	0.000000	3.000000	62.000000	0.000000
14897.343742	0.038442	0.508514	0.152925	80.802513	13.348078	25.229639	-1.867098	0.000000	4.638312	0.000000	0.000000	0.000000	0.502035	0.591560	-1.082704	0.000000	0.000000	3.000000	62.000000	0.000000
14897.347076	0.040101	0.510573	0.149430	80.802513	13.348078	25.229639	-1.867098	0.000000	4.638312	0.000000	0.000000	0.000000	0.497806	0.617504	-1.048534	0.000000	0.000000	3.000000	62.000000	0.000000
14897.350409	0.040101	0.510573	0.149430	80.802513	13.348078	25.229639	-1.867098	0.000000	4.638312	0.000000	0.000000	0.000000	0.497806	0.617504	-1.048534	0.000000	0.000000	3.000000	62.000000	0.000000
14897.353742	0.040101	0.510573	0.149430	80.892258	13.860685	26.228613	-1.860349	0.000000	4.641024	0.000000	0.000000	0.000000	0.497806	0.617504	-1.048534	0.000000	0.000000	3.000000	62.000000	0.000000
14897.357076	0.041488	0.512681	0.146033	80.892258	13.860685	26.228613	-1.860349	0.000000	4.641024	0.000000	0.000000	0.000000	0.415900	0.632488	-1.018978	0.000000	0.000000	3.000000	62.000000	0.000000
14897.360409	0.041488	0.512681	0.146033	80.892258	13.860685	26.228613	-1.860349	0.000000	4.641024	0.000000	0.000000	0.000000	0.415900	0.632488	-1.018978	0.000000	0.000000	3.000000	62.000000	0.000000
14897.363742	0.041488	0.512681	0.146033	81.062202	14.266558	27.157158	-1.859669	0.000000	4.641296	0.000000	0.000000	0.000000	0.415900	0.632488	-1.018978	0.000000	0.000000	3.000000	62.000000	0.000000
14897.367076	0.042801	0.514850	0.142666	81.062202	14.266558	27.157158	-1.859669	0.000000	4.641296	0.000000	0.000000	0.000000	0.394093	0.650836	-1.010126	0.000000	0.000000	3.000000	62.000000	0.000000
14897.370409	0.042801	0.514850	0.142666	81.062202	14.266558	27.157158	-1.859669	0.000000	4.641296	0.000000	0.000000	0.000000	0.394093	0.650836	-1.010126	0.000000	0.000000	3.000000	62.000000	0.000000
14897.373742	0.042801	0.514850	0.142666	81.345268	14.793554	27.577478	-1.860664	0.000000	4.640898	0.000000	0.000000	0.000000	0.394093	0.650836	-1.010126	0.000000	0.000000	3.000000	62.000000	0.000000
14897.377076	0.044102	0.517033	0.139348	81.345268	14.793554	27.577478	-1.860664	0.000000	4.640898	0.000000	0.000000	0.000000	0.390149	0.654847	-0.995359	0.000000	0.000000	3.000000	62.000000	0.000000
14897.380409	0.044102	0.517033	0.139348	81.345268	14.793554	27.577478	-1.860664	0.000000	4.640898	0.000000	0.000000	0.000000	0.390149	0.654847	-0.995359	0.000000	0.000000	3.000000	62.000000	0.000000
14897.383742	0.044102	0.517033	0.139348	81.679688	15.449152	28.099285	-1.861516	0.000000	4.640556	0.000000	0.000000	0.000000	0.390149	0.654847	-0.995359	0.000000	0.000000	3.000000	62.000000	0.000000
14897.387076	0.045333	0.519262	0.136081	81.679688	15.449152	28.099285	-1.861516	0.000000	4.640556	0.000000	0.000000	0.000000	0.369365	0.668659	-0.980099	0.000000	0.000000	3.000000	62.000000	0.000000
14897.390409	0.045333	0.519262	0.136081	81.679688	15.449152	28.099285	-1.861516	0.000000	4.640556	0.000000	0.000000	0.000000	0.369365	0.668659	-0.980099	0.000000	0.000000	3.000000	62.000000	0.000000
14897.393742	0.045333	0.519262	0.136081	82.025871	16.161217	28.727739	-1.863845	0.000000	4.639621	0.000000	0.000000	0.000000	0.369365	0.668659	-0.980099	0.000000	0.000000	3.000000	62.000000	0.000000
14897.397076	0.046469	0.521555	0.132885	82.025871	16.161217	28.727739	-1.863845	0.000000	4.639621	0.000000	0.000000	0.000000	0.340971	0.687948	-0.958898	0.000000	0.000000	3.000000	62.000000	0.000000
14897.400409	0.046469	0.521555	0.132885	82.025871	16.161217	28.727739	-1.863845	0.000000	4.639621	0.000000	0.000000	0.000000	0.340971	0.687948	-0.958898	0.000000	0.000000	3.000000	62.000000	0.000000
14897.403742	0.046469	0.521555	0.132885	82.349167	16.887756	29.394482	-1.868276	0.000000	4.637838	0.000000	0.000000	0.000000	0.340971	0.687948	-0.958898	0.000000	0.000000	3.000000	62.000000	0.000000
14897.407076	0.047602	0.523870	0.129815	82.349167	16.887756	29.394482	-1.868276	0.000000	4.637838	0.000000	0.000000	0.000000	0.339711	0.694607	-0.920938	0.000000	0.000000	3.000000	62.000000	0.000000
14897.410409	0.047602	0.523870	0.129815	82.349167	16.887756	29.394482	-1.868276	0.000000	4.637838	0.000000	0.000000	0.000000	0.339711	0.694607	-0.920938	0.000000	0.000000	3.000000	62.000000	0.000000
14897.413742	0.047602	0.523870	0.129815	82.637001	17.593021	30.109421	-1.871479	0.000000	4.636547	0.000000	0.000000	0.000000	0.339711	0.694607	-0.920938	0.000000	0.000000	3.000000	62.000000	0.000000
14897.417076	0.048671	0.526155	0.126827	82.637001	17.593021	30.109421	-1.871479	0.000000	4.636547	0.000000	0.000000	0.000000	0.320838	0.685332	-0.896573	0.000000	0.000000	3.000000	62.000000	0.000000
14897.420409	0.048671	0.526155	0.126827	82.637001	17.593021	30.109421	-1.871479	0.000000	4.636547	0.000000	0.000000	0.000000	0.320838	0.685332	-0.896573	0.000000	0.000000	3.000000	62.000000	0.000000
14897.423742	0.048671	0.526155	0.126827	82.881287	18.220951	31.119127	-1.875778	0.000000	4.634809	0.000000	0.000000	0.000000	0.320838	0.685332	-0.896573	0.000000	0.000000	3.000000	62.000000	0.000000
14897.427076	0.049629	0.528465	0.123976	82.881287	18.220951	31.119127	-1.875778	0.000000	4.634809	0.000000	0.000000	0.000000	0.287162	0.692918	-0.855065	0.000000	0.000000	3.000000	62.000000	0.000000
14897.430409	0.049629	0.528465	0.123976	82.881287	18.220951	31.119127	-1.875778	0.000000	4.634809	0.000000	0.000000	0.000000	0.287162	0.692918	-0.855065	0.000000	0.000000	3.000000	62.000000	0.000000
14897.433742	0.049629	0.528465	0.123976	83.093658	18.687889	32.639439	-1.882080	0.000000	4.632254	0.000000	0.000000	0.000000	0.287162	0.692918	-0.855065	0.000000	0.000000	3.000000	62.000000	0.000000
14897.437076	0.050530	0.530751	0.121248	83.093658	18.687889	32.639439	-1.882080	0.000000	4.632254	0.000000	0.000000	0.000000	0.270370	0.685982	-0.818456	0.000000	0.000000	3.000000	62.000000	0.000000
14897.440409	0.050530	0.530751	0.121248	83.093658	18.687889	32.639439	-1.882080	0.000000	4.632254	0.000000	0.000000	0.000000	0.270370	0.685982	-0.818456	0.000000	0.000000	3.000000	62.000000	0.000000
14897.443742	0.050530	0.530751	0.121248	83.274742	18.795759	33.499378	-1.888869	0.000000	4.629490	0.000000	0.000000	0.000000	0.270370	0.685982	-0.818456	0.000000	0.000000	3.000000	62.000000	0.000000
14897.447076	0.051430	0.532999	0.118622	83.274742	18.795759	33.499378	-1.888869	0.000000	4.629490	0.000000	0.000000	0.000000	0.270000	0.674192	-0.787948	0.000000	0.000000	3.000000	62.000000	0.000000
14897.450409	0.051430	0.532999	0.118622	83.274742	18.795759	33.499378	-1.888869	0.000000	4.629490	0.000000	0.000000	0.000000	0.270000	0.674192	-0.787948	0.000000	0.000000	3.000000	62.000000	0.000000
14897.453742	0.051430	0.532999	0.118622	83.431465	18.503832	33.274860	-1.894607	0.000000	4.627145	0.000000	0.000000	0.000000	0.270000	0.674192	-0.787948	0.000000	0.000000	3.000000	62.000000	0.000000
14897.457076	0.052376	0.535230	0.116013	83.431465	18.503832	33.274860	-1.894607	0.000000	4.627145	0.000000	0.000000	0.000000	0.283970	0.669261	-0.782682	0.000000	0.000000	3.000000	62.000000	0.000000
14897.460409	0.052376	0.535230	0.116013	83.431465	18.503832	33.274860	-1.894607	0.000000	4.627145	0.000000	0.000000	0.000000	0.283970	0.669261	-0.782682	0.000000	0.000000	3.000000	62.000000	0.000000
14897.463742	0.052376	0.535230	0.116013	83.562515	17.897612	32.532276	-1.898761	0.000000	4.625442	0.000000	0.000000	0.000000	0.283970	0.669261	-0.782682	0.000000	0.000000	3.000000	62.000000	0.000000
14897.467076	0.053261	0.537413	0.113436	83.562515	17.897612	32.532276	-1.898761	0.000000	4.625442	0.000000	0.000000	0.000000	0.265388	0.655093	-0.773033	0.000000	0.000000	3.000000	62.000000	0.000000
14897.470409	0.053261	0.537413	0.113436	83.562515	17.897612	32.532276	-1.898761	0.000000	4.625442	0.000000	0.000000	0.000000	0.265388	0.655093	-0.773033	0.000000	0.000000	3.000000	62.000000	0.000000
14897.473742	0.053261	0.537413	0.113436	83.676399	17.129219	31.759356	-1.904798	0.000000	4.622959	0.000000	0.000000	0.000000	0.265388	0.655093	-0.773033	0.000000	0.000000	3.000000	62.000000	0.000000
14897.477076	0.054085	0.539550	0.110892	83.676399	17.129219	31.759356	-1.904798	0.000000	4.622959	0.000000	0.000000	0.000000	0.247095	0.641170	-0.763078	0.000000	0.000000	3.000000	62.000000	0.000000
14897.480409	0.054085	0.539550	0.110892	83.676399	17.129219	31.759356	-1.904798	0.000000	4.622959	0.000000	0.000000	0.000000	0.247095	0.641170	-0.763078	0.000000	0.000000	3.000000	62.000000	0.000000
14897.483742	0.054085	0.539550	0.110892	83.784355	16.540344	30.972450	-1.912786	0.000000	4.619658	0.000000	0.000000	0.000000	0.247095	0.641170	-0.763078	0.000000	0.000000	3.000000	62.000000	0.000000
14897.487076	0.054871	0.541636	0.108342	83.784355	16.540344	30.972450	-1.912786	0.000000	4.619658	0.000000	0.000000	0.000000	0.236031	0.625797	-0.765107	0.000000	0.000000	3.000000	62.000000	0.000000
14897.490409	0.054871	0.541636	0.108342	83.784355	16.540344	30.972450	-1.912786	0.000000	4.619658	0.000000	0.000000	0.000000	0.236031	0.625797	-0.765107	0.000000	0.000000	3.000000	62.000000	0.000000
14897.493742	0.054871	0.541636	0.108342	83.872375	16.210838	30.471174	-1.922572	0.000000	4.615595	0.000000	0.000000	0.000000	0.236031	0.625797	-0.765107	0.000000	0.000000	3.000000	62.000000	0.000000
14897.497076	0.055652	0.543708	0.105817	83.872375	16.210838	30.471174	-1.922572	0.000000	4.615595	0.000000	0.000000	0.000000	0.234090	0.621553	-0.757645	0.000000	0.000000	3.000000	62.000000	0.000000
14897.500409	0.055652	0.543708	0.105817	83.872375	16.210838	30.471174	-1.922572	0.000000	4.615595	0.000000	0.000000	0.000000	0.234090	0.621553	-0.757645	0.000000	0.000000	3.000000	62.000000	0.000000
14897.503742	0.055652	0.543708	0.105817	83.958237	16.093763	30.222475	-1.932656	0.000000	4.611382	0.000000	0.000000	0.000000	0.234090	0.621553	-0.757645	0.000000	0.000000	3.000000	62.000000	0.000000
14897.507076	0.056428	0.545723	0.103343	83.958237	16.093763	30.222475	-1.932656	0.000000	4.611382	0.000000	0.000000	0.000000	0.232998	0.604500	-0.742155	0.000000	0.000000	3.000000	62.000000	0.000000
14897.510409	0.056428	0.545723	0.103343	83.958237	16.093763	30.222475	-1.932656	0.000000	4.611382	0.000000	0.000000	0.000000	0.232998	0.604500	-0.742155	0.000000	0.000000	3.000000	62.000000	0.000000
14897.513742	0.056428	0.545723	0.103343	84.036583	16.015684	30.011499	-1.942517	0.000000	4.607236	0.000000	0.000000	0.000000	0.232998	0.604500	-0.742155	0.000000	0.000000	3.000000	62.000000	0.000000
14897.517076	0.057181	0.547677	0.100984	84.036583	16.015684	30.011499	-1.942517	0.000000	4.607236	0.000000	0.000000	0.000000	0.225920	0.586031	-0.707546	0.000000	0.000000	3.000000	62.000000	0.000000
14897.520409	0.057181	0.547677	0.100984	84.036583	16.015684	30.011499	-1.942517	0.000000	4.607236	0.000000	0.000000	0.000000	0.225920	0.586031	-0.707546	0.000000	0.000000	3.000000	62.000000	0.000000
14897.523742	0.057181	0.547677	0.100984	84.121368	15.885489	29.747076	-1.951853	0.000000	4.603290	0.000000	0.000000	0.000000	0.225920	0.586031	-0.707546	0.000000	0.000000	3.000000	62.000000	0.000000
14897.527076	0.057962	0.549583	0.098715	84.121368	15.885489	29.747076	-1.951853	0.000000	4.603290	0.000000	0.000000	0.000000	0.234315	0.571842	-0.680713	0.000000	0.000000	3.000000	62.000000	0.000000
14897.530409	0.057962	0.549583	0.098715	84.121368	15.885489	29.747076	-1.951853	0.000000	4.603290	0.000000	0.000000	0.000000	0.234315	0.571842	-0.680713	0.000000	0.000000	3.000000	62.000000	0.000000
14897.533742	0.057962	0.549583	0.098715	84.247246	15.679298	29.514061	-1.959002	0.000000	4.600251	0.000000	0.000000	0.000000	0.234315	0.571842	-0.680713	0.000000	0.000000	3.000000	62.000000	0.000000
14897.537076	0.058697	0.551450	0.096583	84.247246	15.679298	29.514061	-1.959002	0.000000	4.600251	0.000000	0.000000	0.000000	0.220363	0.560133	-0.639557	0.000000	0.000000	3.000000	62.000000	0.000000
14897.540409	0.058697	0.551450	0.096583	84.247246	15.679298	29.514061	-1.959002	0.000000	4.600251	0.000000	0.000000	0.000000	0.220363	0.560133	-0.639557	0.000000	0.000000	3.000000	62.000000	0.000000
14897.543742	0.058697	0.551450	0.096583	84.416611	15.056313	29.726332	-1.965982	0.000000	4.597272	0.000000	0.000000	0.000000	0.220363	0.560133	-0.639557	0.000000	0.000000	3.000000	62.000000	0.000000
14897.547076	0.059378	0.553267	0.094513	84.416611	15.056313	29.726332	-1.965982	0.000000	4.597272	0.000000	0.000000	0.000000	0.204340	0.545049	-0.621178	0.000000	0.000000	3.000000	62.000000	0.000000
14897.550409	0.059378	0.553267	0.094513	84.416611	15.056313	29.726332	-1.965982	0.000000	4.597272	0.000000	0.000000	0.000000	0.204340	0.545049	-0.621178	0.000000	0.000000	3.000000	62.000000	0.000000
14897.553742	0.059378	0.553267	0.094513	84.633850	13.676064	30.133148	-1.974375	0.000000	4.593674	0.000000	0.000000	0.000000	0.204340	0.545049	-0.621178	0.000000	0.000000	3.000000	62.000000	0.000000
14897.557076	0.060009	0.555023	0.092526	84.633850	13.676064	30.133148	-1.974375	0.000000	4.593674	0.000000	0.000000	0.000000	0.189319	0.526819	-0.595938	0.000000	0.000000	3.000000	62.000000	0.000000
14897.560409	0.060009	0.555023	0.092526	84.633850	13.676064	30.133148	-1.974375	0.000000	4.593674	0.000000	0.000000	0.000000	0.189319	0.526819	-0.595938	0.000000	0.000000	3.000000	62.000000	0.000000
14897.563742	0.060009	0.555023	0.092526	84.863091	11.254313	28.758167	-1.983696	0.000000	4.589657	0.000000	0.000000	0.000000	0.189319	0.526819	-0.595938	0.000000	0.000000	3.000000	62.000000	0.000000
14897.567076	0.060667	0.556731	0.090594	84.863091	11.254313	28.758167	-1.983696	0.000000	4.589657	0.000000	0.000000	0.000000	0.197280	0.512454	-0.579578	0.000000	0.000000	3.000000	62.000000	0.000000
14897.570409	0.060667	0.556731	0.090594	84.863091	11.254313	28.758167	-1.983696	0.000000	4.589657	0.000000	0.000000	0.000000	0.197280	0.512454	-0.579578	0.000000	0.000000	3.000000	62.000000	0.000000
14897.573742	0.060667	0.556731	0.090594	85.077972	8.195774	25.878830	-1.966661	0.000000	4.529720	0.000000	0.000000	0.000000	0.197280	0.512454	-0.579578	0.000000	0.000000	3.000000	62.000000	0.000000
14897.577076	0.061504	0.558404	0.088678	85.077972	8.195774	25.878830	-1.966661	0.000000	4.529720	0.000000	0.000000	0.000000	0.251160	0.501884	-0.574918	0.000000	0.000000	3.000000	62.000000	0.000000
14897.580409	0.061504	0.558404	0.088678	85.077972	8.195774	25.878830	-1.966661	0.000000	4.529720	0.000000	0.000000	0.000000	0.251160	0.501884	-0.574918	0.000000	0.000000	3.000000	62.000000	0.000000
14897.583742	0.061504	0.558404	0.088678	85.245934	4.992457	22.300383	-1.924801	0.000000	4.433900	0.000000	0.000000	0.000000	0.251160	0.501884	-0.574918	0.000000	0.000000	3.000000	62.000000	0.000000
14897.587076	0.062281	0.559986	0.086754	85.245934	4.992457	22.300383	-1.924801	0.000000	4.433900	0.000000	0.000000	0.000000	0.233117	0.474762	-0.577277	0.000000	0.000000	3.000000	62.000000	0.000000
14897.590409	0.062281	0.559986	0.086754	85.245934	4.992457	22.300383	-1.924801	0.000000	4.433900	0.000000	0.000000	0.000000	0.233117	0.474762	-0.577277	0.000000	0.000000	3.000000	62.000000	0.000000
14897.593742	0.062281	0.559986	0.086754	85.384583	1.940146	18.893515	-1.885948	0.000000	4.337688	0.000000	0.000000	0.000000	0.233117	0.474762	-0.577277	0.000000	0.000000	3.000000	62.000000	0.000000
14897.597076	0.063047	0.561490	0.084794	85.384583	1.940146	18.893515	-1.885948	0.000000	4.337688	0.000000	0.000000	0.000000	0.229905	0.451147	-0.587815	0.000000	0.000000	3.000000	62.000000	0.000000
14897.600409	0.063047	0.561490	0.084794	85.384583	1.940146	18.893515	-1.885948	0.000000	4.337688	0.000000	0.000000	0.000000	0.229905	0.451147	-0.587815	0.000000	0.000000	3.000000	62.000000	0.000000
14897.603742	0.063047	0.561490	0.084794	85.492805	-0.747782	15.896423	-1.847631	0.000000	4.239718	0.000000	0.000000	0.000000	0.229905	0.451147	-0.587815	0.000000	0.000000	3.000000	62.000000	0.000000
14897.607076	0.063852	0.562897	0.082778	85.492805	-0.747782	15.896423	-1.847631	0.000000	4.239718	0.000000	0.000000	0.000000	0.241447	0.422003	-0.604980	0.000000	0.000000	3.000000	62.000000	0.000000
14897.610409	0.063852	0.562897	0.082778	85.492805	-0.747782	15.896423	-1.847631	0.000000	4.239718	0.000000	0.000000	0.000000	0.241447	0.422003	-0.604980	0.000000	0.000000	3.000000	62.000000	0.000000
14897.613742	0.063852	0.562897	0.082778	85.571320	-2.856292	13.634417	-1.807390	0.000000	4.138888	0.000000	0.000000	0.000000	0.241447	0.422003	-0.604980	0.000000	0.000000	3.000000	62.000000	0.000000
14897.617076	0.064642	0.564188	0.080694	85.571320	-2.856292	13.634417	-1.807390	0.000000	4.138888	0.000000	0.000000	0.000000	0.236830	0.387270	-0.625165	0.000000	0.000000	3.000000	62.000000	0.000000
14897.620409	0.064642	0.564188	0.080694	85.571320	-2.856292	13.634417	-1.807390	0.000000	4.138888	0.000000	0.000000	0.000000	0.236830	0.387270	-0.625165	0.000000	0.000000	3.000000	62.000000	0.000000
14897.623742	0.064642	0.564188	0.080694	85.634483	-4.508234	11.912972	-1.767918	0.000000	4.034694	0.000000	0.000000	0.000000	0.236830	0.387270	-0.625165	0.000000	0.000000	3.000000	62.000000	0.000000
14897.627076	0.065364	0.565393	0.078544	85.634483	-4.508234	11.912972	-1.767918	0.000000	4.034694	0.000000	0.000000	0.000000	0.216644	0.361445	-0.645108	0.000000	0.000000	3.000000	62.000000	0.000000
14897.630409	0.065364	0.565393	0.078544	85.634483	-4.508234	11.912972	-1.767918	0.000000	4.034694	0.000000	0.000000	0.000000	0.216644	0.361445	-0.645108	0.000000	0.000000	3.000000	62.000000	0.000000
14897.633742	0.065364	0.565393	0.078544	85.661263	-5.924222	10.578192	-1.731811	0.000000	3.927176	0.000000	0.000000	0.000000	0.216644	0.361445	-0.645108	0.000000	0.000000	3.000000	62.000000	0.000000
14897.637076	0.066121	0.566482	0.076321	85.661263	-5.924222	10.578192	-1.731811	0.000000	3.927176	0.000000	0.000000	0.000000	0.227142	0.326796	-0.666905	0.000000	0.000000	3.000000	62.000000	0.000000
14897.640409	0.066121	0.566482	0.076321	85.661263	-5.924222	10.578192	-1.731811	0.000000	3.927176	0.000000	0.000000	0.000000	0.227142	0.326796	-0.666905	0.000000	0.000000	3.000000	62.000000	0.000000
14897.643742	0.066121	0.566482	0.076321	85.644325	-7.185688	9.731493	-1.693954	0.000000	3.816026	0.000000	0.000000	0.000000	0.227142	0.326796	-0.666905	0.000000	0.000000	3.000000	62.000000	0.000000
14897.647076	0.066899	0.567491	0.074122	85.644325	-7.185688	9.731493	-1.693954	0.000000	3.816026	0.000000	0.000000	0.000000	0.233344	0.302651	-0.659423	0.000000	0.000000	3.000000	62.000000	0.000000
14897.650409	0.066899	0.567491	0.074122	85.644325	-7.185688	9.731493	-1.693954	0.000000	3.816026	0.000000	0.000000	0.000000	0.233344	0.302651	-0.659423	0.000000	0.000000	3.000000	62.000000	0.000000
14897.653742	0.066899	0.567491	0.074122	85.607239	-8.868224	8.415922	-1.655063	0.000000	3.706122	0.000000	0.000000	0.000000	0.233344	0.302651	-0.659423	0.000000	0.000000	3.000000	62.000000	0.000000
14897.657076	0.067724	0.568439	0.071963	85.607239	-8.868224	8.415922	-1.655063	0.000000	3.706122	0.000000	0.000000	0.000000	0.247690	0.284426	-0.647836	0.000000	0.000000	3.000000	62.000000	0.000000
14897.660409	0.067724	0.568439	0.071963	85.607239	-8.868224	8.415922	-1.655063	0.000000	3.706122	0.000000	0.000000	0.000000	0.247690	0.284426	-0.647836	0.000000	0.000000	3.000000	62.000000	0.000000
14897.663742	0.067724	0.568439	0.071963	85.552567	-11.224195	5.902575	-1.613782	0.000000	3.598149	0.000000	0.000000	0.000000	0.247690	0.284426	-0.647836	0.000000	0.000000	3.000000	62.000000	0.000000
14897.667076	0.068574	0.569269	0.069858	85.552567	-11.224195	5.902575	-1.613782	0.000000	3.598149	0.000000	0.000000	0.000000	0.254925	0.249065	-0.631551	0.000000	0.000000	3.000000	62.000000	0.000000
14897.670409	0.068574	0.569269	0.069858	85.552567	-11.224195	5.902575	-1.613782	0.000000	3.598149	0.000000	0.000000	0.000000	0.254925	0.249065	-0.631551	0.000000	0.000000	3.000000	62.000000	0.000000
14897.673742	0.068574	0.569269	0.069858	85.474854	-14.144651	2.629696	-1.571294	0.000000	3.492891	0.000000	0.000000	0.000000	0.254925	0.249065	-0.631551	0.000000	0.000000	3.000000	62.000000	0.000000
14897.677076	0.069395	0.569993	0.067792	85.474854	-14.144651	2.629696	-1.571294	0.000000	3.492891	0.000000	0.000000	0.000000	0.246358	0.217231	-0.619879	0.000000	0.000000	3.000000	62.000000	0.000000
14897.680409	0.069395	0.569993	0.067792	85.474854	-14.144651	2.629696	-1.571294	0.000000	3.492891	0.000000	0.000000	0.000000	0.246358	0.217231	-0.619879	0.000000	0.000000	3.000000	62.000000	0.000000
14897.683742	0.069395	0.569993	0.067792	85.376572	-17.223577	-0.736325	-1.530234	0.000000	3.389578	0.000000	0.000000	0.000000	0.246358	0.217231	-0.619879	0.000000	0.000000	3.000000	62.000000	0.000000
14897.687076	0.070173	0.570658	0.065840	85.376572	-17.223577	-0.736325	-1.530234	0.000000	3.389578	0.000000	0.000000	0.000000	0.233422	0.199556	-0.585418	0.000000	0.000000	3.000000	62.000000	0.000000
14897.690409	0.070173	0.570658	0.065840	85.376572	-17.223577	-0.736325	-1.530234	0.000000	3.389578	0.000000	0.000000	0.000000	0.233422	0.199556	-0.585418	0.000000	0.000000	3.000000	62.000000	0.000000
14897.693742	0.070173	0.570658	0.065840	85.283447	-20.045446	-3.620353	-1.491331	0.000000	3.292008	0.000000	0.000000	0.000000	0.233422	0.199556	-0.585418	0.000000	0.000000	3.000000	62.000000	0.000000
14897.697076	0.070873	0.571202	0.063919	85.283447	-20.045446	-3.620353	-1.491331	0.000000	3.292008	0.000000	0.000000	0.000000	0.209840	0.162927	-0.576254	0.000000	0.000000	3.000000	62.000000	0.000000
14897.700409	0.070873	0.571202	0.063919	85.283447	-20.045446	-3.620353	-1.491331	0.000000	3.292008	0.000000	0.000000	0.000000	0.209840	0.162927	-0.576254	0.000000	0.000000	3.000000	62.000000	0.000000
14897.703742	0.070873	0.571202	0.063919	85.207436	-22.324211	-5.565629	-1.456357	0.000000	3.195965	0.000000	0.000000	0.000000	0.209840	0.162927	-0.576254	0.000000	0.000000	3.000000	62.000000	0.000000
14897.707076	0.071570	0.571671	0.062030	85.207436	-22.324211	-5.565629	-1.456357	0.000000	3.195965	0.000000	0.000000	0.000000	0.209156	0.140819	-0.566858	0.000000	0.000000	3.000000	62.000000	0.000000
14897.710409	0.071570	0.571671	0.062030	85.207436	-22.324211	-5.565629	-1.456357	0.000000	3.195965	0.000000	0.000000	0.000000	0.209156	0.140819	-0.566858	0.000000	0.000000	3.000000	62.000000	0.000000
14897.713742	0.071570	0.571671	0.062030	85.158516	-24.037270	-7.288836	-1.421498	0.000000	3.101489	0.000000	0.000000	0.000000	0.209156	0.140819	-0.566858	0.000000	0.000000	3.000000	62.000000	0.000000
14897.717076	0.072311	0.572077	0.060142	85.158516	-24.037270	-7.288836	-1.421498	0.000000	3.101489	0.000000	0.000000	0.000000	0.222322	0.121951	-0.566247	0.000000	0.000000	3.000000	62.000000	0.000000
14897.720409	0.072311	0.572077	0.060142	85.158516	-24.037270	-7.288836	-1.421498	0.000000	3.101489	0.000000	0.000000	0.000000	0.222322	0.121951	-0.566247	0.000000	0.000000	3.000000	62.000000	0.000000
14897.723742	0.072311	0.572077	0.060142	85.138443	-25.215923	-8.672365	-1.384444	0.000000	3.007114	0.000000	0.000000	0.000000	0.222322	0.121951	-0.566247	0.000000	0.000000	3.000000	62.000000	0.000000
14897.727076	0.073150	0.572430	0.058289	85.138443	-25.215923	-8.672365	-1.384444	0.000000	3.007114	0.000000	0.000000	0.000000	0.251702	0.105890	-0.555965	0.000000	0.000000	3.000000	62.000000	0.000000
14897.730409	0.073150	0.572430	0.058289	85.138443	-25.215923	-8.672365	-1.384444	0.000000	3.007114	0.000000	0.000000	0.000000	0.251702	0.105890	-0.555965	0.000000	0.000000	3.000000	62.000000	0.000000
14897.733742	0.073150	0.572430	0.058289	85.136353	-26.064089	-9.595981	-1.342494	0.000000	2.914454	0.000000	0.000000	0.000000	0.251702	0.105890	-0.555965	0.000000	0.000000	3.000000	62.000000	0.000000
14897.737076	0.073958	0.572750	0.056442	85.136353	-26.064089	-9.595981	-1.342494	0.000000	2.914454	0.000000	0.000000	0.000000	0.242327	0.095907	-0.554130	0.000000	0.000000	3.000000	62.000000	0.000000
14897.740409	0.073958	0.572750	0.056442	85.136353	-26.064089	-9.595981	-1.342494	0.000000	2.914454	0.000000	0.000000	0.000000	0.242327	0.095907	-0.554130	0.000000	0.000000	3.000000	62.000000	0.000000
14897.743742	0.073958	0.572750	0.056442	85.137070	-26.792355	-10.244657	-1.302107	0.000000	2.822099	0.000000	0.000000	0.000000	0.242327	0.095907	-0.554130	0.000000	0.000000	3.000000	62.000000	0.000000
14897.747076	0.074676	0.573073	0.054707	85.137070	-26.792355	-10.244657	-1.302107	0.000000	2.822099	0.000000	0.000000	0.000000	0.215335	0.096926	-0.520505	0.000000	0.000000	3.000000	62.000000	0.000000
14897.750409	0.074676	0.573073	0.054707	85.137070	-26.792355	-10.244657	-1.302107	0.000000	2.822099	0.000000	0.000000	0.000000	0.215335	0.096926	-0.520505	0.000000	0.000000	3.000000	62.000000	0.000000
14897.753742	0.074676	0.573073	0.054707	85.129181	-27.580984	-10.969488	-1.266217	0.000000	2.735348	0.000000	0.000000	0.000000	0.215335	0.096926	-0.520505	0.000000	0.000000	3.000000	62.000000	0.000000
14897.757076	0.075329	0.573400	0.053081	85.129181	-27.580984	-10.969488	-1.266217	0.000000	2.735348	0.000000	0.000000	0.000000	0.196093	0.098081	-0.487733	0.000000	0.000000	3.000000	62.000000	0.000000
14897.760409	0.075329	0.573400	0.053081	85.129181	-27.580984	-10.969488	-1.266217	0.000000	2.735348	0.000000	0.000000	0.000000	0.196093	0.098081	-0.487733	0.000000	0.000000	3.000000	62.000000	0.000000
14897.763742	0.075329	0.573400	0.053081	85.107269	-28.383665	-11.833016	-1.233536	0.000000	2.654059	0.000000	0.000000	0.000000	0.196093	0.098081	-0.487733	0.000000	0.000000	3.000000	62.000000	0.000000
14897.767076	0.075949	0.573694	0.051591	85.107269	-28.383665	-11.833016	-1.233536	0.000000	2.654059	0.000000	0.000000	0.000000	0.185773	0.088167	-0.447134	0.000000	0.000000	3.000000	62.000000	0.000000
14897.770409	0.075949	0.573694	0.051591	85.107269	-28.383665	-11.833016	-1.233536	0.000000	2.654059	0.000000	0.000000	0.000000	0.185773	0.088167	-0.447134	0.000000	0.000000	3.000000	62.000000	0.000000
14897.773742	0.075949	0.573694	0.051591	85.097191	-28.964968	-12.431318	-1.202574	0.000000	2.579537	0.000000	0.000000	0.000000	0.185773	0.088167	-0.447134	0.000000	0.000000	3.000000	62.000000	0.000000
14897.777076	0.076482	0.573993	0.050214	85.097191	-28.964968	-12.431318	-1.202574	0.000000	2.579537	0.000000	0.000000	0.000000	0.160017	0.089770	-0.412942	0.000000	0.000000	3.000000	62.000000	0.000000
14897.780409	0.076482	0.573993	0.050214	85.097191	-28.964968	-12.431318	-1.202574	0.000000	2.579537	0.000000	0.000000	0.000000	0.160017	0.089770	-0.412942	0.000000	0.000000	3.000000	62.000000	0.000000
14897.783742	0.076482	0.573993	0.050214	85.103996	-29.185583	-12.548055	-1.175904	0.000000	2.510713	0.000000	0.000000	0.000000	0.160017	0.089770	-0.412942	0.000000	0.000000	3.000000	62.000000	0.000000
14897.787076	0.077010	0.574279	0.048987	85.103996	-29.185583	-12.548055	-1.175904	0.000000	2.510713	0.000000	0.000000	0.000000	0.158350	0.085882	-0.368156	0.000000	0.000000	3.000000	62.000000	0.000000
14897.790409	0.077010	0.574279	0.048987	85.103996	-29.185583	-12.548055	-1.175904	0.000000	2.510713	0.000000	0.000000	0.000000	0.158350	0.085882	-0.368156	0.000000	0.000000	3.000000	62.000000	0.000000
14897.793742	0.077010	0.574279	0.048987	85.121307	-29.269619	-12.482696	-1.149512	0.000000	2.449354	0.000000	0.000000	0.000000	0.158350	0.085882	-0.368156	0.000000	0.000000	3.000000	62.000000	0.000000
14897.797076	0.077499	0.574554	0.047851	85.121307	-29.269619	-12.482696	-1.149512	0.000000	2.449354	0.000000	0.000000	0.000000	0.146871	0.082267	-0.340845	0.000000	0.000000	3.000000	62.000000	0.000000
14897.800409	0.077499	0.574554	0.047851	85.121307	-29.269619	-12.482696	-1.149512	0.000000	2.449354	0.000000	0.000000	0.000000	0.146871	0.082267	-0.340845	0.000000	0.000000	3.000000	62.000000	0.000000
14897.803742	0.077499	0.574554	0.047851	85.136024	-29.329256	-12.491359	-1.125034	0.000000	2.392546	0.000000	0.000000	0.000000	0.146871	0.082267	-0.340845	0.000000	0.000000	3.000000	62.000000	0.000000
14897.807076	0.078021	0.574798	0.046778	85.136024	-29.329256	-12.491359	-1.125034	0.000000	2.392546	0.000000	0.000000	0.000000	0.156362	0.073255	-0.321740	0.000000	0.000000	3.000000	62.000000	0.000000
14897.810409	0.078021	0.574798	0.046778	85.136024	-29.329256	-12.491359	-1.125034	0.000000	2.392546	0.000000	0.000000	0.000000	0.156362	0.073255	-0.321740	0.000000	0.000000	3.000000	62.000000	0.000000
14897.813742	0.078021	0.574798	0.046778	85.148445	-29.364271	-12.517873	-1.098974	0.000000	2.338923	0.000000	0.000000	0.000000	0.156362	0.073255	-0.321740	0.000000	0.000000	3.000000	62.000000	0.000000
14897.817076	0.078569	0.575050	0.045740	85.148445	-29.364271	-12.517873	-1.098974	0.000000	2.338923	0.000000	0.000000	0.000000	0.164523	0.075490	-0.311398	0.000000	0.000000	3.000000	62.000000	0.000000
14897.820409	0.078569	0.575050	0.045740	85.148445	-29.364271	-12.517873	-1.098974	0.000000	2.338923	0.000000	0.000000	0.000000	0.164523	0.075490	-0.311398	0.000000	0.000000	3.000000	62.000000	0.000000
14897.823742	0.078569	0.575050	0.045740	85.158234	-29.376846	-12.418192	-1.071553	0.000000	2.287023	0.000000	0.000000	0.000000	0.164523	0.075490	-0.311398	0.000000	0.000000	3.000000	62.000000	0.000000
14897.827076	0.079098	0.575281	0.044751	85.158234	-29.376846	-12.418192	-1.071553	0.000000	2.287023	0.000000	0.000000	0.000000	0.158694	0.069428	-0.296895	0.000000	0.000000	3.000000	62.000000	0.000000
14897.830409	0.079098	0.575281	0.044751	85.158234	-29.376846	-12.418192	-1.071553	0.000000	2.287023	0.000000	0.000000	0.000000	0.158694	0.069428	-0.296895	0.000000	0.000000	3.000000	62.000000	0.000000
14897.833742	0.079098	0.575281	0.044751	85.168800	-29.400085	-12.228145	-1.045104	0.000000	2.237541	0.000000	0.000000	0.000000	0.158694	0.069428	-0.296895	0.000000	0.000000	3.000000	62.000000	0.000000
14897.837076	0.079627	0.575529	0.043777	85.168800	-29.400085	-12.228145	-1.045104	0.000000	2.237541	0.000000	0.000000	0.000000	0.158708	0.074518	-0.292274	0.000000	0.000000	3.000000	62.000000	0.000000
14897.840409	0.079627	0.575529	0.043777	85.168800	-29.400085	-12.228145	-1.045104	0.000000	2.237541	0.000000	0.000000	0.000000	0.158708	0.074518	-0.292274	0.000000	0.000000	3.000000	62.000000	0.000000
14897.843742	0.079627	0.575529	0.043777	85.174362	-29.380264	-12.111807	-1.018652	0.000000	2.188828	0.000000	0.000000	0.000000	0.158708	0.074518	-0.292274	0.000000	0.000000	3.000000	62.000000	0.000000
14897.847076	0.080113	0.575758	0.042855	85.174362	-29.380264	-12.111807	-1.018652	0.000000	2.188828	0.000000	0.000000	0.000000	0.145907	0.068580	-0.276566	0.000000	0.000000	3.000000	62.000000	0.000000
14897.850409	0.080113	0.575758	0.042855	85.174362	-29.380264	-12.111807	-1.018652	0.000000	2.188828	0.000000	0.000000	0.000000	0.145907	0.068580	-0.276566	0.000000	0.000000	3.000000	62.000000	0.000000
14897.853742	0.080113	0.575758	0.042855	85.178909	-29.374937	-12.115314	-0.994334	0.000000	2.142734	0.000000	0.000000	0.000000	0.145907	0.068580	-0.276566	0.000000	0.000000	3.000000	62.000000	0.000000
14897.857076	0.080604	0.575995	0.041971	85.178909	-29.374937	-12.115314	-0.994334	0.000000	2.142734	0.000000	0.000000	0.000000	0.147147	0.070995	-0.265008	0.000000	0.000000	3.000000	62.000000	0.000000
14897.860409	0.080604	0.575995	0.041971	85.178909	-29.374937	-12.115314	-0.994334	0.000000	2.142734	0.000000	0.000000	0.000000	0.147147	0.070995	-0.265008	0.000000	0.000000	3.000000	62.000000	0.000000
14897.863742	0.080604	0.575995	0.041971	85.184479	-29.358084	-12.126856	-0.969810	0.000000	2.098566	0.000000	0.000000	0.000000	0.147147	0.070995	-0.265008	0.000000	0.000000	3.000000	62.000000	0.000000
14897.867076	0.080604	0.575995	0.041971	85.184479	-29.358084	-12.126856	-0.969810	0.000000	2.098566	0.000000	0.000000	0.000000	0.147147	0.070995	-0.265008	0.000000	0.000000	3.000000	62.000000	0.000000
14897.870409	0.081075	0.576239	0.041130	85.184479	-29.358084	-12.126856	-0.969810	0.000000	2.098566	0.000000	0.000000	0.000000	0.141338	0.073449	-0.252285	0.000000	0.000000	3.000000	62.000000	0.000000
14897.873742	0.081075	0.576239	0.041130	85.186676	-29.304712	-12.117993	-0.969810	0.000000	2.098566	0.000000	0.000000	0.000000	0.141338	0.073449	-0.252285	0.000000	0.000000	3.000000	62.000000	0.000000
14897.877076	0.081541	0.576464	0.040272	85.186676	-29.304712	-12.117993	-0.969810	0.000000	2.098566	0.000000	0.000000	0.000000	0.139938	0.067503	-0.257517	0.000000	0.000000	3.000000	62.000000	0.000000
14897.880409	0.081541	0.576464	0.040272	85.186676	-29.304712	-12.117993	-0.969810	0.000000	2.098566	0.000000	0.000000	0.000000	0.139938	0.067503	-0.257517	0.000000	0.000000	3.000000	62.000000	0.000000
14897.883742	0.081541	0.576464	0.040272	85.184319	-29.198471	-12.067293	-0.922930	0.000000	2.013599	0.000000	0.000000	0.000000	0.139938	0.067503	-0.257517	0.000000	0.000000	3.000000	62.000000	0.000000
14897.887076	0.082027	0.576670	0.039392	85.184319	-29.198471	-12.067293	-0.922930	0.000000	2.013599	0.000000	0.000000	0.000000	0.145587	0.061616	-0.263914	0.000000	0.000000	3.000000	62.000000	0.000000
14897.890409	0.082027	0.576670	0.039392	85.184319	-29.198471	-12.067293	-0.922930	0.000000	2.013599	0.000000	0.000000	0.000000	0.145587	0.061616	-0.263914	0.000000	0.000000	3.000000	62.000000	0.000000
14897.893742	0.082027	0.576670	0.039392	85.168076	-28.943716	-11.871305	-0.898665	0.000000	1.969613	0.000000	0.000000	0.000000	0.145587	0.061616	-0.263914	0.000000	0.000000	3.000000	62.000000	0.000000
14897.897076	0.082502	0.576892	0.038466	85.168076	-28.943716	-11.871305	-0.898665	0.000000	1.969613	0.000000	0.000000	0.000000	0.142654	0.066592	-0.277992	0.000000	0.000000	3.000000	62.000000	0.000000
14897.900409	0.082502	0.576892	0.038466	85.168076	-28.943716	-11.871305	-0.898665	0.000000	1.969613	0.000000	0.000000	0.000000	0.142654	0.066592	-0.277992	0.000000	0.000000	3.000000	62.000000	0.000000
14897.903742	0.082502	0.576892	0.038466	85.131638	-28.481840	-11.442466	-0.874890	0.000000	1.923281	0.000000	0.000000	0.000000	0.142654	0.066592	-0.277992	0.000000	0.000000	3.000000	62.000000	0.000000
14897.907076	0.082996	0.577094	0.037518	85.131638	-28.481840	-11.442466	-0.874890	0.000000	1.923281	0.000000	0.000000	0.000000	0.148191	0.060646	-0.284427	0.000000	0.000000	3.000000	62.000000	0.000000
14897.910409	0.082996	0.577094	0.037518	85.131638	-28.481840	-11.442466	-0.874890	0.000000	1.923281	0.000000	0.000000	0.000000	0.148191	0.060646	-0.284427	0.000000	0.000000	3.000000	62.000000	0.000000
14897.913742	0.082996	0.577094	0.037518	85.079758	-27.869446	-10.699038	-0.850192	0.000000	1.875877	0.000000	0.000000	0.000000	0.148191	0.060646	-0.284427	0.000000	0.000000	3.000000	62.000000	0.000000
14897.917076	0.083474	0.577276	0.036489	85.079758	-27.869446	-10.699038	-0.850192	0.000000	1.875877	0.000000	0.000000	0.000000	0.143459	0.054467	-0.308476	0.000000	0.000000	3.000000	62.000000	0.000000
14897.920409	0.083474	0.577276	0.036489	85.079758	-27.869446	-10.699038	-0.850192	0.000000	1.875877	0.000000	0.000000	0.000000	0.143459	0.054467	-0.308476	0.000000	0.000000	3.000000	62.000000	0.000000
14897.923742	0.083474	0.577276	0.036489	85.022873	-27.221277	-9.561173	-0.826282	0.000000	1.824464	0.000000	0.000000	0.000000	0.143459	0.054467	-0.308476	0.000000	0.000000	3.000000	62.000000	0.000000
14897.927076	0.083945	0.577492	0.035430	85.022873	-27.221277	-9.561173	-0.826282	0.000000	1.824464	0.000000	0.000000	0.000000	0.141167	0.064838	-0.317643	0.000000	0.000000	3.000000	62.000000	0.000000
14897.930409	0.083945	0.577492	0.035430	85.022873	-27.221277	-9.561173	-0.826282	0.000000	1.824464	0.000000	0.000000	0.000000	0.141167	0.064838	-0.317643	0.000000	0.000000	3.000000	62.000000	0.000000
14897.933742	0.083945	0.577492	0.035430	84.952980	-26.463869	-8.391741	-0.802754	0.000000	1.771524	0.000000	0.000000	0.000000	0.141167	0.064838	-0.317643	0.000000	0.000000	3.000000	62.000000	0.000000
14897.937076	0.084450	0.577678	0.034306	84.952980	-26.463869	-8.391741	-0.802754	0.000000	1.771524	0.000000	0.000000	0.000000	0.151462	0.055865	-0.337224	0.000000	0.000000	3.000000	62.000000	0.000000
14897.940409	0.084450	0.577678	0.034306	84.952980	-26.463869	-8.391741	-0.802754	0.000000	1.771524	0.000000	0.000000	0.000000	0.151462	0.055865	-0.337224	0.000000	0.000000	3.000000	62.000000	0.000000
14897.943742	0.084450	0.577678	0.034306	84.865005	-25.554199	-7.387607	-0.777510	0.000000	1.715320	0.000000	0.000000	0.000000	0.151462	0.055865	-0.337224	0.000000	0.000000	3.000000	62.000000	0.000000
14897.947076	0.085060	0.577880	0.033115	84.865005	-25.554199	-7.387607	-0.777510	0.000000	1.715320	0.000000	0.000000	0.000000	0.183062	0.060575	-0.357474	0.000000	0.000000	3.000000	62.000000	0.000000
14897.950409	0.085060	0.577880	0.033115	84.865005	-25.554199	-7.387607	-0.777510	0.000000	1.715320	0.000000	0.000000	0.000000	0.183062	0.060575	-0.357474	0.000000	0.000000	3.000000	62.000000	0.000000
14897.953742	0.085060	0.577880	0.033115	84.734482	-24.313459	-6.054189	-0.747000	0.000000	1.655741	0.000000	0.000000	0.000000	0.183062	0.060575	-0.357474	0.000000	0.000000	3.000000	62.000000	0.000000
14897.957076	0.085733	0.578061	0.031893	84.734482	-24.313459	-6.054189	-0.747000	0.000000	1.655741	0.000000	0.000000	0.000000	0.201953	0.054430	-0.366557	0.000000	0.000000	3.000000	62.000000	0.000000
14897.960409	0.085733	0.578061	0.031893	84.734482	-24.313459	-6.054189	-0.747000	0.000000	1.655741	0.000000	0.000000	0.000000	0.201953	0.054430	-0.366557	0.000000	0.000000	3.000000	62.000000	0.000000
14897.963742	0.085733	0.578061	0.031893	84.543892	-22.803175	-4.433634	-0.713341	0.000000	1.594648	0.000000	0.000000	0.000000	0.201953	0.054430	-0.366557	0.000000	0.000000	3.000000	62.000000	0.000000
14897.967076	0.086440	0.578258	0.030615	84.543892	-22.803175	-4.433634	-0.713341	0.000000	1.594648	0.000000	0.000000	0.000000	0.212144	0.058996	-0.383373	0.000000	0.000000	3.000000	62.000000	0.000000
14897.970409	0.086440	0.578258	0.030615	84.543892	-22.803175	-4.433634	-0.713341	0.000000	1.594648	0.000000	0.000000	0.000000	0.212144	0.058996	-0.383373	0.000000	0.000000	3.000000	62.000000	0.000000
14897.973742	0.086440	0.578258	0.030615	84.290924	-21.237003	-2.930926	-0.677983	0.000000	1.530752	0.000000	0.000000	0.000000	0.212144	0.058996	-0.383373	0.000000	0.000000	3.000000	62.000000	0.000000
14897.977076	0.087163	0.578434	0.029315	84.290924	-21.237003	-2.930926	-0.677983	0.000000	1.530752	0.000000	0.000000	0.000000	0.216801	0.052831	-0.390138	0.000000	0.000000	3.000000	62.000000	0.000000
14897.980409	0.087163	0.578434	0.029315	84.290924	-21.237003	-2.930926	-0.677983	0.000000	1.530752	0.000000	0.000000	0.000000	0.216801	0.052831	-0.390138	0.000000	0.000000	3.000000	62.000000	0.000000
14897.983742	0.087163	0.578434	0.029315	83.982918	-19.805603	-1.398658	-0.641850	0.000000	1.465729	0.000000	0.000000	0.000000	0.216801	0.052831	-0.390138	0.000000	0.000000	3.000000	62.000000	0.000000
14897.987076	0.087930	0.578626	0.028020	83.982918	-19.805603	-1.398658	-0.641850	0.000000	1.465729	0.000000	0.000000	0.000000	0.230086	0.057688	-0.388235	0.000000	0.000000	3.000000	62.000000	0.000000
14897.990409	0.087930	0.578626	0.028020	83.982918	-19.805603	-1.398658	-0.641850	0.000000	1.465729	0.000000	0.000000	0.000000	0.230086	0.057688	-0.388235	0.000000	0.000000	3.000000	62.000000	0.000000
14897.993742	0.087930	0.578626	0.028020	83.647202	-18.681225	0.050910	-0.603502	0.000000	1.401023	0.000000	0.000000	0.000000	0.230086	0.057688	-0.388235	0.000000	0.000000	3.000000	62.000000	0.000000
14897.997076	0.088699	0.578826	0.026764	83.647202	-18.681225	0.050910	-0.603502	0.000000	1.401023	0.000000	0.000000	0.000000	0.230774	0.060043	-0.376925	0.000000	0.000000	3.000000	62.000000	0.000000
14898.000409	0.088699	0.578826	0.026764	83.647202	-18.681225	0.050910	-0.603502	0.000000	1.401023	0.000000	0.000000	0.000000	0.230774	0.060043	-0.376925	0.000000	0.000000	3.000000	62.000000	0.000000
14898.003742	0.088699	0.578826	0.026764	83.321892	-17.859156	0.633740	-0.565040	0.000000	1.338202	0.000000	0.000000	0.000000	0.230774	0.060043	-0.376925	0.000000	0.000000	3.000000	62.000000	0.000000
14898.007076	0.089567	0.579026	0.025552	83.321892	-17.859156	0.633740	-0.565040	0.000000	1.338202	0.000000	0.000000	0.000000	0.260325	0.059872	-0.363761	0.000000	0.000000	3.000000	62.000000	0.000000
14898.010409	0.089567	0.579026	0.025552	83.321892	-17.859156	0.633740	-0.565040	0.000000	1.338202	0.000000	0.000000	0.000000	0.260325	0.059872	-0.363761	0.000000	0.000000	3.000000	62.000000	0.000000
14898.013742	0.089567	0.579026	0.025552	83.017563	-17.352591	0.864742	-0.521652	0.000000	1.277575	0.000000	0.000000	0.000000	0.260325	0.059872	-0.363761	0.000000	0.000000	3.000000	62.000000	0.000000
14898.017076	0.090521	0.579224	0.024320	83.017563	-17.352591	0.864742	-0.521652	0.000000	1.277575	0.000000	0.000000	0.000000	0.286252	0.059332	-0.369578	0.000000	0.000000	3.000000	62.000000	0.000000
14898.020409	0.090521	0.579224	0.024320	83.017563	-17.352591	0.864742	-0.521652	0.000000	1.277575	0.000000	0.000000	0.000000	0.286252	0.059332	-0.369578	0.000000	0.000000	3.000000	62.000000	0.000000
14898.023742	0.090521	0.579224	0.024320	82.744202	-17.169975	0.754289	-0.473944	0.000000	1.215979	0.000000	0.000000	0.000000	0.286252	0.059332	-0.369578	0.000000	0.000000	3.000000	62.000000	0.000000
14898.027076	0.091432	0.579430	0.023134	82.744202	-17.169975	0.754289	-0.473944	0.000000	1.215979	0.000000	0.000000	0.000000	0.273198	0.061781	-0.355816	0.000000	0.000000	3.000000	62.000000	0.000000
14898.030409	0.091432	0.579430	0.023134	82.744202	-17.169975	0.754289	-0.473944	0.000000	1.215979	0.000000	0.000000	0.000000	0.273198	0.061781	-0.355816	0.000000	0.000000	3.000000	62.000000	0.000000
14898.033742	0.091432	0.579430	0.023134	82.491875	-17.285116	0.329884	-0.428411	0.000000	1.156677	0.000000	0.000000	0.000000	0.273198	0.061781	-0.355816	0.000000	0.000000	3.000000	62.000000	0.000000
14898.037076	0.092368	0.579644	0.021980	82.491875	-17.285116	0.329884	-0.428411	0.000000	1.156677	0.000000	0.000000	0.000000	0.280796	0.064271	-0.345910	0.000000	0.000000	3.000000	62.000000	0.000000
14898.040409	0.092368	0.579644	0.021980	82.491875	-17.285116	0.329884	-0.428411	0.000000	1.156677	0.000000	0.000000	0.000000	0.280796	0.064271	-0.345910	0.000000	0.000000	3.000000	62.000000	0.000000
14898.043742	0.092368	0.579644	0.021980	82.260437	-17.729982	-0.460125	-0.381611	0.000000	1.099025	0.000000	0.000000	0.000000	0.280796	0.064271	-0.345910	0.000000	0.000000	3.000000	62.000000	0.000000
14898.047076	0.093287	0.579885	0.020886	82.260437	-17.729982	-0.460125	-0.381611	0.000000	1.099025	0.000000	0.000000	0.000000	0.275791	0.072350	-0.328404	0.000000	0.000000	3.000000	62.000000	0.000000
14898.050409	0.093287	0.579885	0.020886	82.260437	-17.729982	-0.460125	-0.381611	0.000000	1.099025	0.000000	0.000000	0.000000	0.275791	0.072350	-0.328404	0.000000	0.000000	3.000000	62.000000	0.000000
14898.053742	0.093287	0.579885	0.020886	82.044632	-18.357285	-1.437228	-0.335646	0.000000	1.044291	0.000000	0.000000	0.000000	0.275791	0.072350	-0.328404	0.000000	0.000000	3.000000	62.000000	0.000000
14898.057076	0.094104	0.580145	0.019891	82.044632	-18.357285	-1.437228	-0.335646	0.000000	1.044291	0.000000	0.000000	0.000000	0.245139	0.077968	-0.298545	0.000000	0.000000	3.000000	62.000000	0.000000
14898.060409	0.094104	0.580145	0.019891	82.044632	-18.357285	-1.437228	-0.335646	0.000000	1.044291	0.000000	0.000000	0.000000	0.245139	0.077968	-0.298545	0.000000	0.000000	3.000000	62.000000	0.000000
14898.063742	0.094104	0.580145	0.019891	81.862595	-19.087666	-2.497257	-0.294790	0.000000	0.994534	0.000000	0.000000	0.000000	0.245139	0.077968	-0.298545	0.000000	0.000000	3.000000	62.000000	0.000000
14898.067076	0.094838	0.580432	0.018968	81.862595	-19.087666	-2.497257	-0.294790	0.000000	0.994534	0.000000	0.000000	0.000000	0.220251	0.086138	-0.276807	0.000000	0.000000	3.000000	62.000000	0.000000
14898.070409	0.094838	0.580432	0.018968	81.862595	-19.087666	-2.497257	-0.294790	0.000000	0.994534	0.000000	0.000000	0.000000	0.220251	0.086138	-0.276807	0.000000	0.000000	3.000000	62.000000	0.000000
14898.073742	0.094838	0.580432	0.018968	81.736061	-19.809980	-3.492780	-0.258081	0.000000	0.948399	0.000000	0.000000	0.000000	0.220251	0.086138	-0.276807	0.000000	0.000000	3.000000	62.000000	0.000000
14898.077076	0.095498	0.580757	0.018158	81.736061	-19.809980	-3.492780	-0.258081	0.000000	0.948399	0.000000	0.000000	0.000000	0.198007	0.097434	-0.243029	0.000000	0.000000	3.000000	62.000000	0.000000
14898.080409	0.095498	0.580757	0.018158	81.736061	-19.809980	-3.492780	-0.258081	0.000000	0.948399	0.000000	0.000000	0.000000	0.198007	0.097434	-0.243029	0.000000	0.000000	3.000000	62.000000	0.000000
14898.083742	0.095498	0.580757	0.018158	81.662216	-20.206047	-4.081081	-0.225080	0.000000	0.907894	0.000000	0.000000	0.000000	0.198007	0.097434	-0.243029	0.000000	0.000000	3.000000	62.000000	0.000000
14898.087076	0.095498	0.580757	0.018158	81.662216	-20.206047	-4.081081	-0.225080	0.000000	0.907894	0.000000	0.000000	0.000000	0.198007	0.097434	-0.243029	0.000000	0.000000	3.000000	62.000000	0.000000
14898.090409	0.096059	0.581101	0.017449	81.662216	-20.206047	-4.081081	-0.225080	0.000000	0.907894	0.000000	0.000000	0.000000	0.168288	0.103288	-0.212747	0.000000	0.000000	3.000000	62.000000	0.000000
14898.093742	0.096059	0.581101	0.017449	81.642670	-20.101622	-4.053320	-0.225080	0.000000	0.907894	0.000000	0.000000	0.000000	0.168288	0.103288	-0.212747	0.000000	0.000000	3.000000	62.000000	0.000000
14898.097076	0.096546	0.581439	0.016843	81.642670	-20.101622	-4.053320	-0.225080	0.000000	0.907894	0.000000	0.000000	0.000000	0.145975	0.101299	-0.181731	0.000000	0.000000	3.000000	62.000000	0.000000
14898.100409	0.096546	0.581439	0.016843	81.642670	-20.101622	-4.053320	-0.225080	0.000000	0.907894	0.000000	0.000000	0.000000	0.145975	0.101299	-0.181731	0.000000	0.000000	3.000000	62.000000	0.000000
14898.103742	0.096546	0.581439	0.016843	81.633789	-19.869350	-3.864392	-0.172703	0.000000	0.842148	0.000000	0.000000	0.000000	0.145975	0.101299	-0.181731	0.000000	0.000000	3.000000	62.000000	0.000000
14898.107076	0.096546	0.581439	0.016843	81.633789	-19.869350	-3.864392	-0.172703	0.000000	0.842148	0.000000	0.000000	0.000000	0.145975	0.101299	-0.181731	0.000000	0.000000	3.000000	62.000000	0.000000
14898.110409	0.096951	0.581760	0.016301	81.633789	-19.869350	-3.864392	-0.172703	0.000000	0.842148	0.000000	0.000000	0.000000	0.121429	0.096241	-0.162537	0.000000	0.000000	3.000000	62.000000	0.000000
14898.113742	0.096951	0.581760	0.016301	81.633766	-19.592604	-3.616698	-0.172703	0.000000	0.842148	0.000000	0.000000	0.000000	0.121429	0.096241	-0.162537	0.000000	0.000000	3.000000	62.000000	0.000000
14898.117076	0.097383	0.582045	0.015784	81.633766	-19.592604	-3.616698	-0.172703	0.000000	0.842148	0.000000	0.000000	0.000000	0.129683	0.085752	-0.155149	0.000000	0.000000	3.000000	62.000000	0.000000
14898.120409	0.097383	0.582045	0.015784	81.633766	-19.592604	-3.616698	-0.172703	0.000000	0.842148	0.000000	0.000000	0.000000	0.129683	0.085752	-0.155149	0.000000	0.000000	3.000000	62.000000	0.000000
14898.123742	0.097383	0.582045	0.015784	81.644119	-19.214848	-3.247966	-0.130850	0.000000	0.789200	0.000000	0.000000	0.000000	0.129683	0.085752	-0.155149	0.000000	0.000000	3.000000	62.000000	0.000000
14898.127076	0.097383	0.582045	0.015784	81.644119	-19.214848	-3.247966	-0.130850	0.000000	0.789200	0.000000	0.000000	0.000000	0.129683	0.085752	-0.155149	0.000000	0.000000	3.000000	62.000000	0.000000
14898.130409	0.097779	0.582315	0.015322	81.644119	-19.214848	-3.247966	-0.130850	0.000000	0.789200	0.000000	0.000000	0.000000	0.118791	0.080797	-0.138632	0.000000	0.000000	3.000000	62.000000	0.000000
14898.133742	0.097779	0.582315	0.015322	81.661247	-18.804598	-2.838525	-0.130850	0.000000	0.789200	0.000000	0.000000	0.000000	0.118791	0.080797	-0.138632	0.000000	0.000000	3.000000	62.000000	0.000000
14898.137076	0.098212	0.582547	0.014817	81.661247	-18.804598	-2.838525	-0.130850	0.000000	0.789200	0.000000	0.000000	0.000000	0.129913	0.069590	-0.151482	0.000000	0.000000	3.000000	62.000000	0.000000
14898.140409	0.098212	0.582547	0.014817	81.661247	-18.804598	-2.838525	-0.130850	0.000000	0.789200	0.000000	0.000000	0.000000	0.129913	0.069590	-0.151482	0.000000	0.000000	3.000000	62.000000	0.000000
14898.143742	0.098212	0.582547	0.014817	81.679115	-18.454231	-2.500289	-0.089400	0.000000	0.740848	0.000000	0.000000	0.000000	0.129913	0.069590	-0.151482	0.000000	0.000000	3.000000	62.000000	0.000000
14898.147076	0.098212	0.582547	0.014817	81.679115	-18.454231	-2.500289	-0.089400	0.000000	0.740848	0.000000	0.000000	0.000000	0.129913	0.069590	-0.151482	0.000000	0.000000	3.000000	62.000000	0.000000
14898.150409	0.098628	0.582744	0.014346	81.679115	-18.454231	-2.500289	-0.089400	0.000000	0.740848	0.000000	0.000000	0.000000	0.124771	0.059193	-0.141273	0.000000	0.000000	3.000000	62.000000	0.000000
14898.153742	0.098628	0.582744	0.014346	81.684143	-18.306725	-2.397470	-0.089400	0.000000	0.740848	0.000000	0.000000	0.000000	0.124771	0.059193	-0.141273	0.000000	0.000000	3.000000	62.000000	0.000000
14898.157076	0.099031	0.582912	0.013818	81.684143	-18.306725	-2.397470	-0.089400	0.000000	0.740848	0.000000	0.000000	0.000000	0.120954	0.050360	-0.158273	0.000000	0.000000	3.000000	62.000000	0.000000
14898.160409	0.099031	0.582912	0.013818	81.684143	-18.306725	-2.397470	-0.089400	0.000000	0.740848	0.000000	0.000000	0.000000	0.120954	0.050360	-0.158273	0.000000	0.000000	3.000000	62.000000	0.000000
14898.163742	0.099031	0.582912	0.013818	81.684196	-18.249617	-2.397471	-0.048445	0.000000	0.690923	0.000000	0.000000	0.000000	0.120954	0.050360	-0.158273	0.000000	0.000000	3.000000	62.000000	0.000000
14898.167076	0.099031	0.582912	0.013818	81.684196	-18.249617	-2.397471	-0.048445	0.000000	0.690923	0.000000	0.000000	0.000000	0.120954	0.050360	-0.158273	0.000000	0.000000	3.000000	62.000000	0.000000
14898.170409	0.099404	0.583043	0.013262	81.684196	-18.249617	-2.397471	-0.048445	0.000000	0.690923	0.000000	0.000000	0.000000	0.111857	0.039154	-0.166889	0.000000	0.000000	3.000000	62.000000	0.000000
14898.173742	0.099404	0.583043	0.013262	81.689575	-18.216747	-2.419234	-0.048445	0.000000	0.690923	0.000000	0.000000	0.000000	0.111857	0.039154	-0.166889	0.000000	0.000000	3.000000	62.000000	0.000000
14898.177076	0.099745	0.583162	0.012670	81.689575	-18.216747	-2.419234	-0.048445	0.000000	0.690923	0.000000	0.000000	0.000000	0.102326	0.035809	-0.177503	0.000000	0.000000	3.000000	62.000000	0.000000
14898.180409	0.099745	0.583162	0.012670	81.689575	-18.216747	-2.419234	-0.048445	0.000000	0.690923	0.000000	0.000000	0.000000	0.102326	0.035809	-0.177503	0.000000	0.000000	3.000000	62.000000	0.000000
14898.183742	0.099745	0.583162	0.012670	81.694992	-18.189363	-2.441039	-0.012748	0.000000	0.633524	0.000000	0.000000	0.000000	0.102326	0.035809	-0.177503	0.000000	0.000000	3.000000	62.000000	0.000000
14898.187076	0.099745	0.583162	0.012670	81.694992	-18.189363	-2.441039	-0.012748	0.000000	0.633524	0.000000	0.000000	0.000000	0.102326	0.035809	-0.177503	0.000000	0.000000	3.000000	62.000000	0.000000
14898.190409	0.100044	0.583299	0.012104	81.694992	-18.189363	-2.441039	-0.012748	0.000000	0.633524	0.000000	0.000000	0.000000	0.089689	0.041191	-0.169828	0.000000	0.000000	3.000000	62.000000	0.000000
14898.193742	0.100044	0.583299	0.012104	81.700432	-18.167450	-2.462867	-0.012748	0.000000	0.633524	0.000000	0.000000	0.000000	0.089689	0.041191	-0.169828	0.000000	0.000000	3.000000	62.000000	0.000000
14898.197076	0.100299	0.583410	0.011554	81.700432	-18.167450	-2.462867	-0.012748	0.000000	0.633524	0.000000	0.000000	0.000000	0.076497	0.033171	-0.165048	0.000000	0.000000	3.000000	62.000000	0.000000
14898.200409	0.100299	0.583410	0.011554	81.700432	-18.167450	-2.462867	-0.012748	0.000000	0.633524	0.000000	0.000000	0.000000	0.076497	0.033171	-0.165048	0.000000	0.000000	3.000000	62.000000	0.000000
14898.203742	0.100299	0.583410	0.011554	81.701210	-18.131006	-2.464708	0.014949	0.000000	0.577712	0.000000	0.000000	0.000000	0.076497	0.033171	-0.165048	0.000000	0.000000	3.000000	62.000000	0.000000
14898.207076	0.100299	0.583410	0.011554	81.701210	-18.131006	-2.464708	0.014949	0.000000	0.577712	0.000000	0.000000	0.000000	0.076497	0.033171	-0.165048	0.000000	0.000000	3.000000	62.000000	0.000000
14898.210409	0.100495	0.583531	0.011058	81.701210	-18.131006	-2.464708	0.014949	0.000000	0.577712	0.000000	0.000000	0.000000	0.058805	0.036256	-0.148925	0.000000	0.000000	3.000000	62.000000	0.000000
14898.213742	0.100495	0.583531	0.011058	81.703903	-18.109180	-2.475640	0.014949	0.000000	0.577712	0.000000	0.000000	0.000000	0.058805	0.036256	-0.148925	0.000000	0.000000	3.000000	62.000000	0.000000
14898.217076	0.100673	0.583643	0.010589	81.703903	-18.109180	-2.475640	0.014949	0.000000	0.577712	0.000000	0.000000	0.000000	0.053462	0.033812	-0.140582	0.000000	0.000000	3.000000	62.000000	0.000000
14898.220409	0.100673	0.583643	0.010589	81.703903	-18.109180	-2.475640	0.014949	0.000000	0.577712	0.000000	0.000000	0.000000	0.053462	0.033812	-0.140582	0.000000	0.000000	3.000000	62.000000	0.000000
14898.223742	0.100673	0.583643	0.010589	81.704758	-18.070694	-2.465400	0.033661	0.000000	0.529460	0.000000	0.000000	0.000000	0.053462	0.033812	-0.140582	0.000000	0.000000	3.000000	62.000000	0.000000
14898.227076	0.100673	0.583643	0.010589	81.704758	-18.070694	-2.465400	0.033661	0.000000	0.529460	0.000000	0.000000	0.000000	0.053462	0.033812	-0.140582	0.000000	0.000000	3.000000	62.000000	0.000000
14898.230409	0.100832	0.583774	0.010142	81.704758	-18.070694	-2.465400	0.033661	0.000000	0.529460	0.000000	0.000000	0.000000	0.047712	0.039238	-0.134255	0.000000	0.000000	3.000000	62.000000	0.000000
14898.233742	0.100832	0.583774	0.010142	81.705467	-18.008615	-2.425605	0.033661	0.000000	0.529460	0.000000	0.000000	0.000000	0.047712	0.039238	-0.134255	0.000000	0.000000	3.000000	62.000000	0.000000
14898.237076	0.100832	0.583774	0.010142	81.705467	-18.008615	-2.425605	0.033661	0.000000	0.529460	0.000000	0.000000	0.000000	0.047712	0.039238	-0.134255	0.000000	0.000000	3.000000	62.000000	0.000000
14898.240409	0.100832	0.583774	0.010142	81.705467	-18.008615	-2.425605	0.033661	0.000000	0.529460	0.000000	0.000000	0.000000	0.047712	0.039238	-0.134255	0.000000	0.000000	3.000000	62.000000	0.000000
14898.243742	0.101055	0.584042	0.009242	81.706322	-17.978277	-2.415357	0.041613	0.000000	0.507085	0.000000	0.000000	0.000000	0.066929	0.080444	-0.269865	0.000000	0.000000	3.000000	62.000000	0.000000
14898.247076	0.101055	0.584042	0.009242	81.706322	-17.978277	-2.415357	0.041613	0.000000	0.507085	0.000000	0.000000	0.000000	-0.000001	-0.000004	0.000000	0.000000	0.000000	3.000000	62.000000	0.000000
14898.250409	0.101055	0.584042	0.009242	81.706322	-17.978277	-2.415357	0.041613	0.000000	0.507085	0.000000	0.000000	0.000000	-0.000001	-0.000004	0.000000	0.000000	0.000000	3.000000	62.000000	0.000000
14898.253742	0.101055	0.584042	0.009242	81.707130	-17.947937	-2.405112	0.052768	0.000000	0.462107	0.000000	0.000000	0.000000	-0.000001	-0.000004	0.000000	0.000000	0.000000	3.000000	62.000000	0.000000
14898.257076	0.101055	0.584042	0.009242	81.707130	-17.947937	-2.405112	0.052768	0.000000	0.462107	0.000000	0.000000	0.000000	-0.000001	-0.000004	0.000000	0.000000	0.000000	3.000000	62.000000	0.000000
14898.260409	0.101138	0.584161	0.008769	81.707130	-17.947937	-2.405112	0.052768	0.000000	0.462107	0.000000	0.000000	0.000000	0.024821	0.035647	-0.141981	0.000000	0.000000	3.000000	62.000000	0.000000
14898.263742	0.101138	0.584161	0.008769	81.707932	-17.927816	-2.406955	0.052768	0.000000	0.462107	0.000000	0.000000	0.000000	0.024821	0.035647	-0.141981	0.000000	0.000000	3.000000	62.000000	0.000000
14898.267076	0.101219	0.584306	0.008289	81.707932	-17.927816	-2.406955	0.052768	0.000000	0.462107	0.000000	0.000000	0.000000	0.024268	0.043314	-0.144055	0.000000	0.000000	3.000000	62.000000	0.000000
14898.270409	0.101219	0.584306	0.008289	81.707932	-17.927816	-2.406955	0.052768	0.000000	0.462107	0.000000	0.000000	0.000000	0.024268	0.043314	-0.144055	0.000000	0.000000	3.000000	62.000000	0.000000
14898.273742	0.101219	0.584306	0.008289	81.699249	-17.864626	-2.363494	0.060949	0.000000	0.414435	0.000000	0.000000	0.000000	0.024268	0.043314	-0.144055	0.000000	0.000000	3.000000	62.000000	0.000000
14898.277076	0.101219	0.584306	0.008289	81.699249	-17.864626	-2.363494	0.060949	0.000000	0.414435	0.000000	0.000000	0.000000	0.024268	0.043314	-0.144055	0.000000	0.000000	3.000000	62.000000	0.000000
14898.280409	0.101269	0.584439	0.007773	81.699249	-17.864626	-2.363494	0.060949	0.000000	0.414435	0.000000	0.000000	0.000000	0.014935	0.039922	-0.154572	0.000000	0.000000	3.000000	62.000000	0.000000
14898.283742	0.101269	0.584439	0.007773	81.670410	-17.705700	-2.222831	0.060949	0.000000	0.414435	0.000000	0.000000	0.000000	0.014935	0.039922	-0.154572	0.000000	0.000000	3.000000	62.000000	0.000000
14898.287076	0.101265	0.584560	0.007228	81.670410	-17.705700	-2.222831	0.060949	0.000000	0.414435	0.000000	0.000000	0.000000	-0.001003	0.036504	-0.163651	0.000000	0.000000	3.000000	62.000000	0.000000
14898.290409	0.101265	0.584560	0.007228	81.670410	-17.705700	-2.222831	0.060949	0.000000	0.414435	0.000000	0.000000	0.000000	-0.001003	0.036504	-0.163651	0.000000	0.000000	3.000000	62.000000	0.000000
14898.293742	0.101265	0.584560	0.007228	81.603546	-17.386732	-1.922701	0.063271	0.000000	0.361398	0.000000	0.000000	0.000000	-0.001003	0.036504	-0.163651	0.000000	0.000000	3.000000	62.000000	0.000000
14898.297076	0.101265	0.584560	0.007228	81.603546	-17.386732	-1.922701	0.063271	0.000000	0.361398	0.000000	0.000000	0.000000	-0.001003	0.036504	-0.163651	0.000000	0.000000	3.000000	62.000000	0.000000
14898.300409	0.101289	0.584674	0.006701	81.603546	-17.386732	-1.922701	0.063271	0.000000	0.361398	0.000000	0.000000	0.000000	0.007041	0.034084	-0.158157	0.000000	0.000000	3.000000	62.000000	0.000000
14898.303742	0.101289	0.584674	0.006701	81.509201	-16.933949	-1.488733	0.063271	0.000000	0.361398	0.000000	0.000000	0.000000	0.007041	0.034084	-0.158157	0.000000	0.000000	3.000000	62.000000	0.000000
14898.307076	0.101267	0.584813	0.006176	81.509201	-16.933949	-1.488733	0.063271	0.000000	0.361398	0.000000	0.000000	0.000000	-0.006701	0.041695	-0.157357	0.000000	0.000000	3.000000	62.000000	0.000000
14898.310409	0.101267	0.584813	0.006176	81.509201	-16.933949	-1.488733	0.063271	0.000000	0.361398	0.000000	0.000000	0.000000	-0.006701	0.041695	-0.157357	0.000000	0.000000	3.000000	62.000000	0.000000
14898.313742	0.101267	0.584813	0.006176	81.392387	-16.400908	-0.969903	0.063328	0.000000	0.308812	0.000000	0.000000	0.000000	-0.006701	0.041695	-0.157357	0.000000	0.000000	3.000000	62.000000	0.000000
14898.317076	0.101267	0.584813	0.006176	81.392387	-16.400908	-0.969903	0.063328	0.000000	0.308812	0.000000	0.000000	0.000000	-0.006701	0.041695	-0.157357	0.000000	0.000000	3.000000	62.000000	0.000000
14898.320409	0.101222	0.584951	0.005656	81.392387	-16.400908	-0.969903	0.063328	0.000000	0.308812	0.000000	0.000000	0.000000	-0.013364	0.041524	-0.155961	0.000000	0.000000	3.000000	62.000000	0.000000
14898.323742	0.101222	0.584951	0.005656	81.265808	-15.863919	-0.445740	0.063328	0.000000	0.308812	0.000000	0.000000	0.000000	-0.013364	0.041524	-0.155961	0.000000	0.000000	3.000000	62.000000	0.000000
14898.327076	0.101222	0.584951	0.005656	81.265808	-15.863919	-0.445740	0.063328	0.000000	0.308812	0.000000	0.000000	0.000000	-0.013364	0.041524	-0.155961	0.000000	0.000000	3.000000	62.000000	0.000000
14898.330409	0.101222	0.584951	0.005656	81.265808	-15.863919	-0.445740	0.063328	0.000000	0.308812	0.000000	0.000000	0.000000	-0.013364	0.041524	-0.155961	0.000000	0.000000	3.000000	62.000000	0.000000
14898.333742	0.101128	0.585304	0.004909	81.145119	-15.360700	0.049319	0.061100	0.000000	0.282818	0.000000	0.000000	0.000000	-0.028350	0.105692	-0.224221	0.000000	0.000000	3.000000	62.000000	0.000000
14898.337076	0.101128	0.585304	0.004909	81.145119	-15.360700	0.049319	0.061100	0.000000	0.282818	0.000000	0.000000	0.000000	-0.000001	-0.000005	0.000000	0.000000	0.000000	3.000000	62.000000	0.000000
14898.340409	0.101128	0.585304	0.004909	81.145119	-15.360700	0.049319	0.061100	0.000000	0.282818	0.000000	0.000000	0.000000	-0.000001	-0.000005	0.000000	0.000000	0.000000	3.000000	62.000000	0.000000
14898.343742	0.101128	0.585304	0.004909	81.026093	-14.889557	0.518348	0.056376	0.000000	0.245448	0.000000	0.000000	0.000000	-0.000001	-0.000005	0.000000	0.000000	0.000000	3.000000	62.000000	0.000000
14898.347076	0.101128	0.585304	0.004909	81.026093	-14.889557	0.518348	0.056376	0.000000	0.245448	0.000000	0.000000	0.000000	-0.000001	-0.000005	0.000000	0.000000	0.000000	3.000000	62.000000	0.000000
14898.350409	0.101054	0.585474	0.004677	81.026093	-14.889557	0.518348	0.056376	0.000000	0.245448	0.000000	0.000000	0.000000	-0.022143	0.050990	-0.069692	0.000000	0.000000	3.000000	62.000000	0.000000
14898.353742	0.101054	0.585474	0.004677	80.917542	-14.478211	0.931082	0.056376	0.000000	0.245448	0.000000	0.000000	0.000000	-0.022143	0.050990	-0.069692	0.000000	0.000000	3.000000	62.000000	0.000000
14898.357076	0.101054	0.585474	0.004677	80.917542	-14.478211	0.931082	0.056376	0.000000	0.245448	0.000000	0.000000	0.000000	-0.022143	0.050990	-0.069692	0.000000	0.000000	3.000000	62.000000	0.000000
14898.360409	0.101054	0.585474	0.004677	80.917542	-14.478211	0.931082	0.056376	0.000000	0.245448	0.000000	0.000000	0.000000	-0.022143	0.050990	-0.069692	0.000000	0.000000	3.000000	62.000000	0.000000
14898.363742	0.100900	0.585750	0.004499	80.843025	-14.208206	1.206630	0.052685	0.000000	0.233833	0.000000	0.000000	0.000000	-0.046103	0.082994	-0.053274	0.000000	0.000000	3.000000	62.000000	0.000000
14898.367076	0.100900	0.585750	0.004499	80.843025	-14.208206	1.206630	0.052685	0.000000	0.233833	0.000000	0.000000	0.000000	-0.046103	0.082994	-0.053274	0.000000	0.000000	3.000000	62.000000	0.000000
14898.370409	0.100900	0.585750	0.004499	80.843025	-14.208206	1.206630	0.052685	0.000000	0.233833	0.000000	0.000000	0.000000	-0.046103	0.082994	-0.053274	0.000000	0.000000	3.000000	62.000000	0.000000
14898.373742	0.100900	0.585750	0.004499	80.800461	-14.067014	1.355400	0.045001	0.000000	0.224954	0.000000	0.000000	0.000000	-0.046103	0.082994	-0.053274	0.000000	0.000000	3.000000	62.000000	0.000000
14898.377076	0.100815	0.585865	0.004531	80.800461	-14.067014	1.355400	0.045001	0.000000	0.224954	0.000000	0.000000	0.000000	-0.025493	0.034321	0.009438	0.000000	0.000000	3.000000	62.000000	0.000000
14898.380409	0.100815	0.585865	0.004531	80.800461	-14.067014	1.355400	0.045001	0.000000	0.224954	0.000000	0.000000	0.000000	-0.025493	0.034321	0.009438	0.000000	0.000000	3.000000	62.000000	0.000000
14898.383742	0.100815	0.585865	0.004531	80.786423	-14.037724	1.398840	0.040753	0.000000	0.226527	0.000000	0.000000	0.000000	-0.025493	0.034321	0.009438	0.000000	0.000000	3.000000	62.000000	0.000000
14898.387076	0.100749	0.585975	0.004648	80.786423	-14.037724	1.398840	0.040753	0.000000	0.226527	0.000000	0.000000	0.000000	-0.019845	0.033221	0.035345	0.000000	0.000000	3.000000	62.000000	0.000000
14898.390409	0.100749	0.585975	0.004648	80.786423	-14.037724	1.398840	0.040753	0.000000	0.226527	0.000000	0.000000	0.000000	-0.019845	0.033221	0.035345	0.000000	0.000000	3.000000	62.000000	0.000000
14898.393742	0.100749	0.585975	0.004648	80.772369	-14.008565	1.442156	0.037445	0.000000	0.232418	0.000000	0.000000	0.000000	-0.019845	0.033221	0.035345	0.000000	0.000000	3.000000	62.000000	0.000000
14898.397076	0.100749	0.585975	0.004648	80.772369	-14.008565	1.442156	0.037445	0.000000	0.232418	0.000000	0.000000	0.000000	-0.019845	0.033221	0.035345	0.000000	0.000000	3.000000	62.000000	0.000000
14898.400409	0.100632	0.586049	0.004743	80.772369	-14.008565	1.442156	0.037445	0.000000	0.232418	0.000000	0.000000	0.000000	-0.035168	0.022154	0.028334	0.000000	0.000000	3.000000	62.000000	0.000000
14898.403742	0.100632	0.586049	0.004743	80.761177	-13.990788	1.476709	0.037445	0.000000	0.232418	0.000000	0.000000	0.000000	-0.035168	0.022154	0.028334	0.000000	0.000000	3.000000	62.000000	0.000000
14898.407076	0.100632	0.586049	0.004743	80.761177	-13.990788	1.476709	0.037445	0.000000	0.232418	0.000000	0.000000	0.000000	-0.035168	0.022154	0.028334	0.000000	0.000000	3.000000	62.000000	0.000000
14898.410409	0.100632	0.586049	0.004743	80.761177	-13.990788	1.476709	0.037445	0.000000	0.232418	0.000000	0.000000	0.000000	-0.035168	0.022154	0.028334	0.000000	0.000000	3.000000	62.000000	0.000000
14898.413742	0.100454	0.586130	0.004982	80.755562	-13.987368	1.493948	0.031584	0.000000	0.237140	0.000000	0.000000	0.000000	-0.053273	0.024370	0.071891	0.000000	0.000000	3.000000	62.000000	0.000000
14898.417076	0.100454	0.586130	0.004982	80.755562	-13.987368	1.493948	0.031584	0.000000	0.237140	0.000000	0.000000	0.000000	0.000001	-0.000002	0.000000	0.000000	0.000000	3.000000	62.000000	0.000000
14898.420409	0.100454	0.586130	0.004982	80.755562	-13.987368	1.493948	0.031584	0.000000	0.237140	0.000000	0.000000	0.000000	0.000001	-0.000002	0.000000	0.000000	0.000000	3.000000	62.000000	0.000000
14898.423742	0.100454	0.586130	0.004982	80.749931	-13.978520	1.511182	0.022705	0.000000	0.249122	0.000000	0.000000	0.000000	0.000001	-0.000002	0.000000	0.000000	0.000000	3.000000	62.000000	0.000000
14898.427076	0.100454	0.586130	0.004982	80.749931	-13.978520	1.511182	0.022705	0.000000	0.249122	0.000000	0.000000	0.000000	0.000001	-0.000002	0.000000	0.000000	0.000000	3.000000	62.000000	0.000000
14898.430409	0.100384	0.586153	0.005081	80.749931	-13.978520	1.511182	0.022705	0.000000	0.249122	0.000000	0.000000	0.000000	-0.021148	0.006663	0.029574	0.000000	0.000000	3.000000	62.000000	0.000000
14898.433742	0.100384	0.586153	0.005081	80.747147	-13.978191	1.519779	0.022705	0.000000	0.249122	0.000000	0.000000	0.000000	-0.021148	0.006663	0.029574	0.000000	0.000000	3.000000	62.000000	0.000000
14898.437076	0.100384	0.586153	0.005081	80.747147	-13.978191	1.519779	0.022705	0.000000	0.249122	0.000000	0.000000	0.000000	-0.021148	0.006663	0.029574	0.000000	0.000000	3.000000	62.000000	0.000000
14898.440409	0.100384	0.586153	0.005081	80.747147	-13.978191	1.519779	0.022705	0.000000	0.249122	0.000000	0.000000	0.000000	-0.021148	0.006663	0.029574	0.000000	0.000000	3.000000	62.000000	0.000000
14898.443742	0.100288	0.586156	0.005168	80.747147	-13.986355	1.519780	0.019180	0.000000	0.254051	0.000000	0.000000	0.000000	-0.028813	0.001110	0.026067	0.000000	0.000000	3.000000	62.000000	0.000000
14898.447076	0.100288	0.586156	0.005168	80.747147	-13.986355	1.519780	0.019180	0.000000	0.254051	0.000000	0.000000	0.000000	-0.028813	0.001110	0.026067	0.000000	0.000000	3.000000	62.000000	0.000000
14898.450409	0.100288	0.586156	0.005168	80.747147	-13.986355	1.519780	0.019180	0.000000	0.254051	0.000000	0.000000	0.000000	-0.028813	0.001110	0.026067	0.000000	0.000000	3.000000	62.000000	0.000000
14898.453742	0.100288	0.586156	0.005168	80.747108	-13.989066	1.519779	0.014378	0.000000	0.258395	0.000000	0.000000	0.000000	-0.028813	0.001110	0.026067	0.000000	0.000000	3.000000	62.000000	0.000000
14898.457076	0.100271	0.586149	0.005196	80.747108	-13.989066	1.519779	0.014378	0.000000	0.258395	0.000000	0.000000	0.000000	-0.005067	-0.002214	0.008424	0.000000	0.000000	3.000000	62.000000	0.000000
14898.460409	0.100271	0.586149	0.005196	80.747108	-13.989066	1.519779	0.014378	0.000000	0.258395	0.000000	0.000000	0.000000	-0.005067	-0.002214	0.008424	0.000000	0.000000	3.000000	62.000000	0.000000
14898.463742	0.100271	0.586149	0.005196	80.747108	-13.989066	1.519779	0.013534	0.000000	0.259799	0.000000	0.000000	0.000000	-0.005067	-0.002214	0.008424	0.000000	0.000000	3.000000	62.000000	0.000000
14898.467076	0.100271	0.586149	0.005196	80.747108	-13.989066	1.519779	0.013534	0.000000	0.259799	0.000000	0.000000	0.000000	-0.005067	-0.002214	0.008424	0.000000	0.000000	3.000000	62.000000	0.000000
14898.470409	0.100271	0.586149	0.005196	80.747108	-13.989066	1.519779	0.013534	0.000000	0.259799	0.000000	0.000000	0.000000	0.000001	0.000003	-0.000000	0.000000	0.000000	3.000000	62.000000	0.000000
14898.473742	0.100271	0.586149	0.005196	80.747147	-13.986355	1.519780	0.013534	0.000000	0.259799	0.000000	0.000000	0.000000	0.000001	0.000003	-0.000000	0.000000	0.000000	3.000000	62.000000	0.000000
14898.477076	0.100271	0.586149	0.005196	80.747147	-13.986355	1.519780	0.013534	0.000000	0.259799	0.000000	0.000000	0.000000	0.000001	0.000003	-0.000000	0.000000	0.000000	3.000000	62.000000	0.000000
14898.480409	0.100271	0.586149	0.005196	80.747147	-13.986355	1.519780	0.013534	0.000000	0.259799	0.000000	0.000000	0.000000	0.000001	0.000003	-0.000000	0.000000	0.000000	3.000000	62.000000	0.000000
14898.483742	0.100320	0.586142	0.005210	80.747124	-13.983628	1.519779	0.013534	0.000000	0.259799	0.000000	0.000000	0.000000	0.014688	-0.002213	0.004139	0.000000	0.000000	3.000000	62.000000	0.000000
14898.487076	0.100320	0.586142	0.005210	80.747124	-13.983628	1.519779	0.013534	0.000000	0.259799	0.000000	0.000000	0.000000	0.014688	-0.002213	0.004139	0.000000	0.000000	3.000000	62.000000	0.000000
14898.490409	0.100320	0.586142	0.005210	80.747124	-13.983628	1.519779	0.013534	0.000000	0.259799	0.000000	0.000000	0.000000	0.014688	-0.002213	0.004139	0.000000	0.000000	3.000000	62.000000	0.000000
14898.493742	0.100320	0.586142	0.005210	80.747147	-13.978191	1.519779	0.015982	0.000000	0.260489	0.000000	0.000000	0.000000	0.014688	-0.002213	0.004139	0.000000	0.000000	3.000000	62.000000	0.000000
14898.497076	0.100369	0.586134	0.005224	80.747147	-13.978191	1.519779	0.015982	0.000000	0.260489	0.000000	0.000000	0.000000	0.014688	-0.002211	0.004138	0.000000	0.000000	3.000000	62.000000	0.000000
14898.500409	0.100369	0.586134	0.005224	80.747147	-13.978191	1.519779	0.015982	0.000000	0.260489	0.000000	0.000000	0.000000	0.014688	-0.002211	0.004138	0.000000	0.000000	3.000000	62.000000	0.000000
14898.503742	0.100369	0.586134	0.005224	80.747147	-13.970040	1.519780	0.018429	0.000000	0.261179	0.000000	0.000000	0.000000	0.014688	-0.002211	0.004138	0.000000	0.000000	3.000000	62.000000	0.000000
14898.507076	0.100369	0.586134	0.005224	80.747147	-13.970040	1.519780	0.018429	0.000000	0.261179	0.000000	0.000000	0.000000	0.014688	-0.002211	0.004138	0.000000	0.000000	3.000000	62.000000	0.000000
14898.510409	0.100456	0.586134	0.005205	80.747147	-13.970040	1.519780	0.018429	0.000000	0.261179	0.000000	0.000000	0.000000	0.026340	0.000006	-0.005720	0.000000	0.000000	3.000000	62.000000	0.000000
14898.513742	0.100456	0.586134	0.005205	80.747108	-13.956427	1.519784	0.018429	0.000000	0.261179	0.000000	0.000000	0.000000	0.026340	0.000006	-0.005720	0.000000	0.000000	3.000000	62.000000	0.000000
14898.517076	0.100456	0.586134	0.005205	80.747108	-13.956427	1.519784	0.018429	0.000000	0.261179	0.000000	0.000000	0.000000	0.026340	0.000006	-0.005720	0.000000	0.000000	3.000000	62.000000	0.000000
14898.520409	0.100456	0.586134	0.005205	80.747108	-13.956427	1.519784	0.018429	0.000000	0.261179	0.000000	0.000000	0.000000	0.026340	0.000006	-0.005720	0.000000	0.000000	3.000000	62.000000	0.000000
14898.523742	0.100664	0.586175	0.005103	80.747108	-13.940107	1.519778	0.022819	0.000000	0.260226	0.000000	0.000000	0.000000	0.062353	0.012183	-0.030376	0.000000	0.000000	3.000000	62.000000	0.000000
14898.527076	0.100664	0.586175	0.005103	80.747108	-13.940107	1.519778	0.022819	0.000000	0.260226	0.000000	0.000000	0.000000	0.062353	0.012183	-0.030376	0.000000	0.000000	3.000000	62.000000	0.000000
14898.530409	0.100664	0.586175	0.005103	80.747108	-13.940107	1.519778	0.022819	0.000000	0.260226	0.000000	0.000000	0.000000	0.062353	0.012183	-0.030376	0.000000	0.000000	3.000000	62.000000	0.000000
14898.533742	0.100664	0.586175	0.005103	80.744324	-13.920741	1.528386	0.033211	0.000000	0.255163	0.000000	0.000000	0.000000	0.062353	0.012183	-0.030376	0.000000	0.000000	3.000000	62.000000	0.000000
14898.537076	0.100764	0.586190	0.005033	80.744324	-13.920741	1.528386	0.033211	0.000000	0.255163	0.000000	0.000000	0.000000	0.029867	0.004437	-0.021161	0.000000	0.000000	3.000000	62.000000	0.000000
14898.540409	0.100764	0.586190	0.005033	80.744324	-13.920741	1.528386	0.033211	0.000000	0.255163	0.000000	0.000000	0.000000	0.029867	0.004437	-0.021161	0.000000	0.000000	3.000000	62.000000	0.000000
14898.543742	0.100764	0.586190	0.005033	80.744347	-13.904433	1.528387	0.038189	0.000000	0.251636	0.000000	0.000000	0.000000	0.029867	0.004437	-0.021161	0.000000	0.000000	3.000000	62.000000	0.000000
14898.547076	0.100764	0.586190	0.005033	80.744347	-13.904433	1.528387	0.038189	0.000000	0.251636	0.000000	0.000000	0.000000	0.029867	0.004437	-0.021161	0.000000	0.000000	3.000000	62.000000	0.000000
14898.550409	0.100870	0.586226	0.004887	80.744347	-13.904433	1.528387	0.038189	0.000000	0.251636	0.000000	0.000000	0.000000	0.031861	0.011062	-0.043588	0.000000	0.000000	3.000000	62.000000	0.000000
14898.553742	0.100870	0.586226	0.004887	80.744324	-13.888103	1.528381	0.038189	0.000000	0.251636	0.000000	0.000000	0.000000	0.031861	0.011062	-0.043588	0.000000	0.000000	3.000000	62.000000	0.000000
14898.557076	0.100870	0.586226	0.004887	80.744324	-13.888103	1.528381	0.038189	0.000000	0.251636	0.000000	0.000000	0.000000	0.031861	0.011062	-0.043588	0.000000	0.000000	3.000000	62.000000	0.000000
14898.560409	0.100870	0.586226	0.004887	80.744324	-13.888103	1.528381	0.038189	0.000000	0.251636	0.000000	0.000000	0.000000	0.031861	0.011062	-0.043588	0.000000	0.000000	3.000000	62.000000	0.000000
14898.563742	0.101082	0.586300	0.004597	80.745071	-13.863922	1.537931	0.043500	0.000000	0.244371	0.000000	0.000000	0.000000	0.063651	0.022094	-0.087206	0.000000	0.000000	3.000000	62.000000	0.000000
14898.567076	0.101082	0.586300	0.004597	80.745071	-13.863922	1.537931	0.043500	0.000000	0.244371	0.000000	0.000000	0.000000	0.063651	0.022094	-0.087206	0.000000	0.000000	3.000000	62.000000	0.000000
14898.570409	0.101082	0.586300	0.004597	80.745071	-13.863922	1.537931	0.043500	0.000000	0.244371	0.000000	0.000000	0.000000	0.063651	0.022094	-0.087206	0.000000	0.000000	3.000000	62.000000	0.000000
14898.573742	0.101082	0.586300	0.004597	80.748085	-13.813387	1.576163	0.054108	0.000000	0.229837	0.000000	0.000000	0.000000	0.063651	0.022094	-0.087206	0.000000	0.000000	3.000000	62.000000	0.000000
14898.577076	0.101195	0.586359	0.004377	80.748085	-13.813387	1.576163	0.054108	0.000000	0.229837	0.000000	0.000000	0.000000	0.033762	0.017626	-0.066045	0.000000	0.000000	3.000000	62.000000	0.000000
14898.580409	0.101195	0.586359	0.004377	80.748085	-13.813387	1.576163	0.054108	0.000000	0.229837	0.000000	0.000000	0.000000	0.033762	0.017626	-0.066045	0.000000	0.000000	3.000000	62.000000	0.000000
14898.583742	0.101195	0.586359	0.004377	80.760735	-13.694853	1.691990	0.059735	0.000000	0.218829	0.000000	0.000000	0.000000	0.033762	0.017626	-0.066045	0.000000	0.000000	3.000000	62.000000	0.000000
14898.587076	0.101337	0.586414	0.004084	80.760735	-13.694853	1.691990	0.059735	0.000000	0.218829	0.000000	0.000000	0.000000	0.042707	0.016474	-0.087866	0.000000	0.000000	3.000000	62.000000	0.000000
14898.590409	0.101337	0.586414	0.004084	80.760735	-13.694853	1.691990	0.059735	0.000000	0.218829	0.000000	0.000000	0.000000	0.042707	0.016474	-0.087866	0.000000	0.000000	3.000000	62.000000	0.000000
14898.593742	0.101337	0.586414	0.004084	80.777039	-13.531004	1.856128	0.066853	0.000000	0.204185	0.000000	0.000000	0.000000	0.042707	0.016474	-0.087866	0.000000	0.000000	3.000000	62.000000	0.000000
14898.597076	0.101337	0.586414	0.004084	80.777039	-13.531004	1.856128	0.066853	0.000000	0.204185	0.000000	0.000000	0.000000	0.042707	0.016474	-0.087866	0.000000	0.000000	3.000000	62.000000	0.000000
14898.600409	0.101513	0.586483	0.003734	80.777039	-13.531004	1.856128	0.066853	0.000000	0.204185	0.000000	0.000000	0.000000	0.052681	0.020843	-0.104773	0.000000	0.000000	3.000000	62.000000	0.000000
14898.603742	0.101513	0.586483	0.003734	80.791840	-13.379824	2.001505	0.066853	0.000000	0.204185	0.000000	0.000000	0.000000	0.052681	0.020843	-0.104773	0.000000	0.000000	3.000000	62.000000	0.000000
14898.607076	0.101513	0.586483	0.003734	80.791840	-13.379824	2.001505	0.066853	0.000000	0.204185	0.000000	0.000000	0.000000	0.052681	0.020843	-0.104773	0.000000	0.000000	3.000000	62.000000	0.000000
14898.610409	0.101513	0.586483	0.003734	80.791840	-13.379824	2.001505	0.066853	0.000000	0.204185	0.000000	0.000000	0.000000	0.052681	0.020843	-0.104773	0.000000	0.000000	3.000000	62.000000	0.000000
14898.613742	0.101949	0.586661	0.002804	80.807175	-13.252373	2.109832	0.075633	0.000000	0.186723	0.000000	0.000000	0.000000	0.130873	0.053423	-0.279269	0.000000	0.000000	3.000000	62.000000	0.000000
14898.617076	0.101949	0.586661	0.002804	80.807175	-13.252373	2.109832	0.075633	0.000000	0.186723	0.000000	0.000000	0.000000	-0.000001	-0.000006	-0.000000	0.000000	0.000000	3.000000	62.000000	0.000000
14898.620409	0.101949	0.586661	0.002804	80.807175	-13.252373	2.109832	0.075633	0.000000	0.186723	0.000000	0.000000	0.000000	-0.000001	-0.000006	-0.000000	0.000000	0.000000	3.000000	62.000000	0.000000
14898.623742	0.101949	0.586661	0.002804	80.815178	-13.158697	2.168945	0.097445	0.000000	0.140178	0.000000	0.000000	0.000000	-0.000001	-0.000006	-0.000000	0.000000	0.000000	3.000000	62.000000	0.000000
14898.627076	0.101949	0.586661	0.002804	80.815178	-13.158697	2.168945	0.097445	0.000000	0.140178	0.000000	0.000000	0.000000	-0.000001	-0.000006	-0.000000	0.000000	0.000000	3.000000	62.000000	0.000000
14898.630409	0.102218	0.586781	0.002261	80.815178	-13.158697	2.168945	0.097445	0.000000	0.140178	0.000000	0.000000	0.000000	0.080675	0.035864	-0.162620	0.000000	0.000000	3.000000	62.000000	0.000000
14898.633742	0.102218	0.586781	0.002261	80.820953	-13.086192	2.199124	0.097445	0.000000	0.140178	0.000000	0.000000	0.000000	0.080675	0.035864	-0.162620	0.000000	0.000000	3.000000	62.000000	0.000000
14898.637076	0.102492	0.586922	0.001644	80.820953	-13.086192	2.199124	0.097445	0.000000	0.140178	0.000000	0.000000	0.000000	0.082270	0.042218	-0.185163	0.000000	0.000000	3.000000	62.000000	0.000000
14898.640409	0.102492	0.586922	0.001644	80.820953	-13.086192	2.199124	0.097445	0.000000	0.140178	0.000000	0.000000	0.000000	0.082270	0.042218	-0.185163	0.000000	0.000000	3.000000	62.000000	0.000000
14898.643742	0.102492	0.586922	0.001644	80.823944	-12.997110	2.237827	0.124603	0.000000	0.082214	0.000000	0.000000	0.000000	0.082270	0.042218	-0.185163	0.000000	0.000000	3.000000	62.000000	0.000000
14898.647076	0.102492	0.586922	0.001644	80.823944	-12.997110	2.237827	0.124603	0.000000	0.082214	0.000000	0.000000	0.000000	0.082270	0.042218	-0.185163	0.000000	0.000000	3.000000	62.000000	0.000000
14898.650409	0.102824	0.587095	0.000982	80.823944	-12.997110	2.237827	0.124603	0.000000	0.082214	0.000000	0.000000	0.000000	0.099500	0.051910	-0.198730	0.000000	0.000000	3.000000	62.000000	0.000000
14898.653742	0.102824	0.587095	0.000982	80.828384	-12.886561	2.295928	0.124603	0.000000	0.082214	0.000000	0.000000	0.000000	0.099500	0.051910	-0.198730	0.000000	0.000000	3.000000	62.000000	0.000000
14898.657076	0.103187	0.587281	0.000263	80.828384	-12.886561	2.295928	0.124603	0.000000	0.082214	0.000000	0.000000	0.000000	0.108995	0.055958	-0.215802	0.000000	0.000000	3.000000	62.000000	0.000000
14898.660409	0.103187	0.587281	0.000263	80.828384	-12.886561	2.295928	0.124603	0.000000	0.082214	0.000000	0.000000	0.000000	0.108995	0.055958	-0.215802	0.000000	0.000000	3.000000	62.000000	0.000000
14898.663742	0.103187	0.587281	0.000263	80.831467	-12.751576	2.381934	0.159352	0.000000	0.013126	0.000000	0.000000	0.000000	0.108995	0.055958	-0.215802	0.000000	0.000000	3.000000	62.000000	0.000000
14898.667076	0.103187	0.587281	0.000263	80.831467	-12.751576	2.381934	0.159352	0.000000	0.013126	0.000000	0.000000	0.000000	0.108995	0.055958	-0.215802	0.000000	0.000000	3.000000	62.000000	0.000000
14898.670409	0.103558	0.587507	-0.000516	80.831467	-12.751576	2.381934	0.159352	0.000000	0.013126	0.000000	0.000000	0.000000	0.111395	0.067646	-0.233519	0.000000	0.000000	3.000000	62.000000	0.000000
14898.673742	0.103558	0.587507	-0.000516	80.827377	-12.657227	2.407263	0.159352	0.000000	0.013126	0.000000	0.000000	0.000000	0.111395	0.067646	-0.233519	0.000000	0.000000	3.000000	62.000000	0.000000
14898.677076	0.103961	0.587745	-0.001351	80.827377	-12.657227	2.407263	0.159352	0.000000	0.013126	0.000000	0.000000	0.000000	0.120672	0.071577	-0.250663	0.000000	0.000000	3.000000	62.000000	0.000000
14898.680409	0.103961	0.587745	-0.001351	80.827377	-12.657227	2.407263	0.159352	0.000000	0.013126	0.000000	0.000000	0.000000	0.120672	0.071577	-0.250663	0.000000	0.000000	3.000000	62.000000	0.000000
14898.683742	0.103961	0.587745	-0.001351	80.814873	-12.541573	2.446905	0.198029	0.000000	-0.067571	0.000000	0.000000	0.000000	0.120672	0.071577	-0.250663	0.000000	0.000000	3.000000	62.000000	0.000000
14898.687076	0.103961	0.587745	-0.001351	80.814873	-12.541573	2.446905	0.198029	0.000000	-0.067571	0.000000	0.000000	0.000000	0.120672	0.071577	-0.250663	0.000000	0.000000	3.000000	62.000000	0.000000
14898.690409	0.104406	0.588027	-0.002188	80.814873	-12.541573	2.446905	0.198029	0.000000	-0.067571	0.000000	0.000000	0.000000	0.133685	0.084372	-0.251006	0.000000	0.000000	3.000000	62.000000	0.000000
14898.693742	0.104406	0.588027	-0.002188	80.797150	-12.402699	2.514529	0.198029	0.000000	-0.067571	0.000000	0.000000	0.000000	0.133685	0.084372	-0.251006	0.000000	0.000000	3.000000	62.000000	0.000000
14898.697076	0.104867	0.588288	-0.003047	80.797150	-12.402699	2.514529	0.198029	0.000000	-0.067571	0.000000	0.000000	0.000000	0.138374	0.078450	-0.257645	0.000000	0.000000	3.000000	62.000000	0.000000
14898.700409	0.104867	0.588288	-0.003047	80.797150	-12.402699	2.514529	0.198029	0.000000	-0.067571	0.000000	0.000000	0.000000	0.138374	0.078450	-0.257645	0.000000	0.000000	3.000000	62.000000	0.000000
14898.703742	0.104867	0.588288	-0.003047	80.761726	-12.201807	2.633157	0.243373	0.000000	-0.152347	0.000000	0.000000	0.000000	0.138374	0.078450	-0.257645	0.000000	0.000000	3.000000	62.000000	0.000000
14898.707076	0.105345	0.588599	-0.003926	80.761726	-12.201807	2.633157	0.243373	0.000000	-0.152347	0.000000	0.000000	0.000000	0.143183	0.093279	-0.263578	0.000000	0.000000	3.000000	62.000000	0.000000
14898.710409	0.105345	0.588599	-0.003926	80.761726	-12.201807	2.633157	0.243373	0.000000	-0.152347	0.000000	0.000000	0.000000	0.143183	0.093279	-0.263578	0.000000	0.000000	3.000000	62.000000	0.000000
14898.713742	0.105345	0.588599	-0.003926	80.701279	-11.918400	2.836085	0.267236	0.000000	-0.196276	0.000000	0.000000	0.000000	0.143183	0.093279	-0.263578	0.000000	0.000000	3.000000	62.000000	0.000000
14898.717076	0.105345	0.588599	-0.003926	80.701279	-11.918400	2.836085	0.267236	0.000000	-0.196276	0.000000	0.000000	0.000000	0.143183	0.093279	-0.263578	0.000000	0.000000	3.000000	62.000000	0.000000
14898.720409	0.105790	0.588938	-0.004739	80.701279	-11.918400	2.836085	0.267236	0.000000	-0.196276	0.000000	0.000000	0.000000	0.133513	0.101853	-0.243996	0.000000	0.000000	3.000000	62.000000	0.000000
14898.723742	0.105790	0.588938	-0.004739	80.608070	-11.547216	3.132285	0.267236	0.000000	-0.196276	0.000000	0.000000	0.000000	0.133513	0.101853	-0.243996	0.000000	0.000000	3.000000	62.000000	0.000000
14898.727076	0.106199	0.589288	-0.005503	80.608070	-11.547216	3.132285	0.267236	0.000000	-0.196276	0.000000	0.000000	0.000000	0.122827	0.104920	-0.229297	0.000000	0.000000	3.000000	62.000000	0.000000
14898.730409	0.106199	0.589288	-0.005503	80.608070	-11.547216	3.132285	0.267236	0.000000	-0.196276	0.000000	0.000000	0.000000	0.122827	0.104920	-0.229297	0.000000	0.000000	3.000000	62.000000	0.000000
14898.733742	0.106199	0.589288	-0.005503	80.487434	-11.142288	3.473198	0.309960	0.000000	-0.275158	0.000000	0.000000	0.000000	0.122827	0.104920	-0.229297	0.000000	0.000000	3.000000	62.000000	0.000000
14898.737076	0.106199	0.589288	-0.005503	80.487434	-11.142288	3.473198	0.309960	0.000000	-0.275158	0.000000	0.000000	0.000000	0.122827	0.104920	-0.229297	0.000000	0.000000	3.000000	62.000000	0.000000
14898.740409	0.106550	0.589604	-0.006223	80.487434	-11.142288	3.473198	0.309960	0.000000	-0.275158	0.000000	0.000000	0.000000	0.105171	0.094877	-0.215839	0.000000	0.000000	3.000000	62.000000	0.000000
14898.743742	0.106550	0.589604	-0.006223	80.360634	-10.745751	3.796390	0.309960	0.000000	-0.275158	0.000000	0.000000	0.000000	0.105171	0.094877	-0.215839	0.000000	0.000000	3.000000	62.000000	0.000000
14898.747076	0.106819	0.589913	-0.006899	80.360634	-10.745751	3.796390	0.309960	0.000000	-0.275158	0.000000	0.000000	0.000000	0.080728	0.092522	-0.202912	0.000000	0.000000	3.000000	62.000000	0.000000
14898.750409	0.106819	0.589913	-0.006899	80.360634	-10.745751	3.796390	0.309960	0.000000	-0.275158	0.000000	0.000000	0.000000	0.080728	0.092522	-0.202912	0.000000	0.000000	3.000000	62.000000	0.000000
14898.753742	0.106819	0.589913	-0.006899	80.231529	-10.338387	4.151591	0.340943	0.000000	-0.344950	0.000000	0.000000	0.000000	0.080728	0.092522	-0.202912	0.000000	0.000000	3.000000	62.000000	0.000000
14898.757076	0.106999	0.590176	-0.007565	80.231529	-10.338387	4.151591	0.340943	0.000000	-0.344950	0.000000	0.000000	0.000000	0.054092	0.079068	-0.199729	0.000000	0.000000	3.000000	62.000000	0.000000
14898.760409	0.106999	0.590176	-0.007565	80.231529	-10.338387	4.151591	0.340943	0.000000	-0.344950	0.000000	0.000000	0.000000	0.054092	0.079068	-0.199729	0.000000	0.000000	3.000000	62.000000	0.000000
14898.763742	0.106999	0.590176	-0.007565	80.094299	-9.958988	4.491788	0.349958	0.000000	-0.378239	0.000000	0.000000	0.000000	0.054092	0.079068	-0.199729	0.000000	0.000000	3.000000	62.000000	0.000000
14898.767076	0.107017	0.590382	-0.008153	80.094299	-9.958988	4.491788	0.349958	0.000000	-0.378239	0.000000	0.000000	0.000000	0.005334	0.061594	-0.176358	0.000000	0.000000	3.000000	62.000000	0.000000
14898.770409	0.107017	0.590382	-0.008153	80.094299	-9.958988	4.491788	0.349958	0.000000	-0.378239	0.000000	0.000000	0.000000	0.005334	0.061594	-0.176358	0.000000	0.000000	3.000000	62.000000	0.000000
14898.773742	0.107017	0.590382	-0.008153	79.934036	-9.631141	4.791722	0.350847	0.000000	-0.407632	0.000000	0.000000	0.000000	0.005334	0.061594	-0.176358	0.000000	0.000000	3.000000	62.000000	0.000000
14898.777076	0.107017	0.590382	-0.008153	79.934036	-9.631141	4.791722	0.350847	0.000000	-0.407632	0.000000	0.000000	0.000000	0.005334	0.061594	-0.176358	0.000000	0.000000	3.000000	62.000000	0.000000
14898.780409	0.106869	0.590511	-0.008679	79.934036	-9.631141	4.791722	0.350847	0.000000	-0.407632	0.000000	0.000000	0.000000	-0.044368	0.038701	-0.157852	0.000000	0.000000	3.000000	62.000000	0.000000
14898.783742	0.106869	0.590511	-0.008679	79.743256	-9.412353	4.957534	0.350847	0.000000	-0.407632	0.000000	0.000000	0.000000	-0.044368	0.038701	-0.157852	0.000000	0.000000	3.000000	62.000000	0.000000
14898.787076	0.106633	0.590594	-0.009103	79.743256	-9.412353	4.957534	0.350847	0.000000	-0.407632	0.000000	0.000000	0.000000	-0.070745	0.024963	-0.127109	0.000000	0.000000	3.000000	62.000000	0.000000
14898.790409	0.106633	0.590594	-0.009103	79.743256	-9.412353	4.957534	0.350847	0.000000	-0.407632	0.000000	0.000000	0.000000	-0.070745	0.024963	-0.127109	0.000000	0.000000	3.000000	62.000000	0.000000
14898.793742	0.106633	0.590594	-0.009103	79.524048	-9.263160	5.038002	0.331662	0.000000	-0.455125	0.000000	0.000000	0.000000	-0.070745	0.024963	-0.127109	0.000000	0.000000	3.000000	62.000000	0.000000
14898.797076	0.106633	0.590594	-0.009103	79.524048	-9.263160	5.038002	0.331662	0.000000	-0.455125	0.000000	0.000000	0.000000	-0.070745	0.024963	-0.127109	0.000000	0.000000	3.000000	62.000000	0.000000
14898.800409	0.106331	0.590632	-0.009429	79.524048	-9.263160	5.038002	0.331662	0.000000	-0.455125	0.000000	0.000000	0.000000	-0.090667	0.011316	-0.097904	0.000000	0.000000	3.000000	62.000000	0.000000
14898.803742	0.106331	0.590632	-0.009429	79.303459	-9.189939	5.039066	0.331662	0.000000	-0.455125	0.000000	0.000000	0.000000	-0.090667	0.011316	-0.097904	0.000000	0.000000	3.000000	62.000000	0.000000
14898.807076	0.106331	0.590632	-0.009429	79.303459	-9.189939	5.039066	0.331662	0.000000	-0.455125	0.000000	0.000000	0.000000	-0.090667	0.011316	-0.097904	0.000000	0.000000	3.000000	62.000000	0.000000
14898.810409	0.106331	0.590632	-0.009429	79.303459	-9.189939	5.039066	0.331662	0.000000	-0.455125	0.000000	0.000000	0.000000	-0.090667	0.011316	-0.097904	0.000000	0.000000	3.000000	62.000000	0.000000
14898.813742	0.105461	0.590622	-0.009789	79.085228	-9.048132	5.143437	0.316550	0.000000	-0.471442	0.000000	0.000000	0.000000	-0.261149	-0.003006	-0.108070	0.000000	0.000000	3.000000	62.000000	0.000000
14898.817076	0.105461	0.590622	-0.009789	79.085228	-9.048132	5.143437	0.316550	0.000000	-0.471442	0.000000	0.000000	0.000000	0.000000	-0.000002	-0.000000	0.000000	0.000000	3.000000	62.000000	0.000000
14898.820409	0.105461	0.590622	-0.009789	79.085228	-9.048132	5.143437	0.316550	0.000000	-0.471442	0.000000	0.000000	0.000000	0.000000	-0.000002	-0.000000	0.000000	0.000000	3.000000	62.000000	0.000000
14898.823742	0.105461	0.590622	-0.009789	78.902985	-8.756656	5.468745	0.273025	0.000000	-0.489454	0.000000	0.000000	0.000000	0.000000	-0.000002	-0.000000	0.000000	0.000000	3.000000	62.000000	0.000000
14898.827076	0.105461	0.590622	-0.009789	78.902985	-8.756656	5.468745	0.273025	0.000000	-0.489454	0.000000	0.000000	0.000000	0.000000	-0.000002	-0.000000	0.000000	0.000000	3.000000	62.000000	0.000000
14898.830409	0.104854	0.590593	-0.009797	78.902985	-8.756656	5.468745	0.273025	0.000000	-0.489454	0.000000	0.000000	0.000000	-0.182101	-0.008699	-0.002416	0.000000	0.000000	3.000000	62.000000	0.000000
14898.833742	0.104854	0.590593	-0.009797	78.748314	-8.425378	5.867777	0.273025	0.000000	-0.489454	0.000000	0.000000	0.000000	-0.182101	-0.008699	-0.002416	0.000000	0.000000	3.000000	62.000000	0.000000
14898.837076	0.104236	0.590550	-0.009754	78.748314	-8.425378	5.867777	0.273025	0.000000	-0.489454	0.000000	0.000000	0.000000	-0.185137	-0.012680	0.012892	0.000000	0.000000	3.000000	62.000000	0.000000
14898.840409	0.104236	0.590550	-0.009754	78.748314	-8.425378	5.867777	0.273025	0.000000	-0.489454	0.000000	0.000000	0.000000	-0.185137	-0.012680	0.012892	0.000000	0.000000	3.000000	62.000000	0.000000
14898.843742	0.104236	0.590550	-0.009754	78.615784	-8.160563	6.208854	0.211819	0.000000	-0.487708	0.000000	0.000000	0.000000	-0.185137	-0.012680	0.012892	0.000000	0.000000	3.000000	62.000000	0.000000
14898.847076	0.104236	0.590550	-0.009754	78.615784	-8.160563	6.208854	0.211819	0.000000	-0.487708	0.000000	0.000000	0.000000	-0.185137	-0.012680	0.012892	0.000000	0.000000	3.000000	62.000000	0.000000
14898.850409	0.103592	0.590514	-0.009639	78.615784	-8.160563	6.208854	0.211819	0.000000	-0.487708	0.000000	0.000000	0.000000	-0.193464	-0.011080	0.034575	0.000000	0.000000	3.000000	62.000000	0.000000
14898.853742	0.103592	0.590514	-0.009639	78.529236	-8.023787	6.419996	0.211819	0.000000	-0.487708	0.000000	0.000000	0.000000	-0.193464	-0.011080	0.034575	0.000000	0.000000	3.000000	62.000000	0.000000
14898.857076	0.102982	0.590482	-0.009466	78.529236	-8.023787	6.419996	0.211819	0.000000	-0.487708	0.000000	0.000000	0.000000	-0.182756	-0.009515	0.051825	0.000000	0.000000	3.000000	62.000000	0.000000
14898.860409	0.102982	0.590482	-0.009466	78.529236	-8.023787	6.419996	0.211819	0.000000	-0.487708	0.000000	0.000000	0.000000	-0.182756	-0.009515	0.051825	0.000000	0.000000	3.000000	62.000000	0.000000
14898.863742	0.102982	0.590482	-0.009466	78.483208	-7.978624	6.538290	0.149116	0.000000	-0.473308	0.000000	0.000000	0.000000	-0.182756	-0.009515	0.051825	0.000000	0.000000	3.000000	62.000000	0.000000
14898.867076	0.102982	0.590482	-0.009466	78.483208	-7.978624	6.538290	0.149116	0.000000	-0.473308	0.000000	0.000000	0.000000	-0.182756	-0.009515	0.051825	0.000000	0.000000	3.000000	62.000000	0.000000
14898.870409	0.102439	0.590494	-0.009300	78.483208	-7.978624	6.538290	0.149116	0.000000	-0.473308	0.000000	0.000000	0.000000	-0.163066	0.003569	0.049986	0.000000	0.000000	3.000000	62.000000	0.000000
14898.873742	0.102439	0.590494	-0.009300	78.475250	-8.025176	6.554417	0.149116	0.000000	-0.473308	0.000000	0.000000	0.000000	-0.163066	0.003569	0.049986	0.000000	0.000000	3.000000	62.000000	0.000000
14898.877076	0.101968	0.590517	-0.009108	78.475250	-8.025176	6.554417	0.149116	0.000000	-0.473308	0.000000	0.000000	0.000000	-0.141278	0.007097	0.057393	0.000000	0.000000	3.000000	62.000000	0.000000
14898.880409	0.101968	0.590517	-0.009108	78.475250	-8.025176	6.554417	0.149116	0.000000	-0.473308	0.000000	0.000000	0.000000	-0.141278	0.007097	0.057393	0.000000	0.000000	3.000000	62.000000	0.000000
14898.883742	0.101968	0.590517	-0.009108	78.463547	-8.060459	6.576694	0.098392	0.000000	-0.455412	0.000000	0.000000	0.000000	-0.141278	0.007097	0.057393	0.000000	0.000000	3.000000	62.000000	0.000000
14898.887076	0.101968	0.590517	-0.009108	78.463547	-8.060459	6.576694	0.098392	0.000000	-0.455412	0.000000	0.000000	0.000000	-0.141278	0.007097	0.057393	0.000000	0.000000	3.000000	62.000000	0.000000
14898.890409	0.101550	0.590597	-0.008878	78.463547	-8.060459	6.576694	0.098392	0.000000	-0.455412	0.000000	0.000000	0.000000	-0.125262	0.023747	0.069094	0.000000	0.000000	3.000000	62.000000	0.000000
14898.893742	0.101550	0.590597	-0.008878	78.443069	-8.074034	6.615586	0.098392	0.000000	-0.455412	0.000000	0.000000	0.000000	-0.125262	0.023747	0.069094	0.000000	0.000000	3.000000	62.000000	0.000000
14898.897076	0.101550	0.590597	-0.008878	78.443069	-8.074034	6.615586	0.098392	0.000000	-0.455412	0.000000	0.000000	0.000000	-0.125262	0.023747	0.069094	0.000000	0.000000	3.000000	62.000000	0.000000
14898.900409	0.101550	0.590597	-0.008878	78.443069	-8.074034	6.615586	0.098392	0.000000	-0.455412	0.000000	0.000000	0.000000	-0.125262	0.023747	0.069094	0.000000	0.000000	3.000000	62.000000	0.000000
14898.903742	0.100873	0.590836	-0.008410	78.422569	-8.082307	6.654335	0.077515	0.000000	-0.443896	0.000000	0.000000	0.000000	-0.203285	0.071723	0.140371	0.000000	0.000000	3.000000	62.000000	0.000000
14898.907076	0.100873	0.590836	-0.008410	78.422569	-8.082307	6.654335	0.077515	0.000000	-0.443896	0.000000	0.000000	0.000000	0.000000	0.000000	-0.000000	0.000000	0.000000	3.000000	62.000000	0.000000
14898.910409	0.100873	0.590836	-0.008410	78.422569	-8.082307	6.654335	0.077515	0.000000	-0.443896	0.000000	0.000000	0.000000	0.000000	0.000000	-0.000000	0.000000	0.000000	3.000000	62.000000	0.000000
14898.913742	0.100873	0.590836	-0.008410	78.396233	-8.071767	6.703965	0.043634	0.000000	-0.420501	0.000000	0.000000	0.000000	0.000000	0.000000	-0.000000	0.000000	0.000000	3.000000	62.000000	0.000000
14898.917076	0.100873	0.590836	-0.008410	78.396233	-8.071767	6.703965	0.043634	0.000000	-0.420501	0.000000	0.000000	0.000000	0.000000	0.000000	-0.000000	0.000000	0.000000	3.000000	62.000000	0.000000
14898.920409	0.100623	0.590982	-0.008125	78.396233	-8.071767	6.703965	0.043634	0.000000	-0.420501	0.000000	0.000000	0.000000	-0.074840	0.044001	0.085431	0.000000	0.000000	3.000000	62.000000	0.000000
14898.923742	0.100623	0.590982	-0.008125	78.361092	-8.037210	6.769791	0.043634	0.000000	-0.420501	0.000000	0.000000	0.000000	-0.074840	0.044001	0.085431	0.000000	0.000000	3.000000	62.000000	0.000000
14898.927076	0.100623	0.590982	-0.008125	78.361092	-8.037210	6.769791	0.043634	0.000000	-0.420501	0.000000	0.000000	0.000000	-0.074840	0.044001	0.085431	0.000000	0.000000	3.000000	62.000000	0.000000
14898.930409	0.100623	0.590982	-0.008125	78.361092	-8.037210	6.769791	0.043634	0.000000	-0.420501	0.000000	0.000000	0.000000	-0.074840	0.044001	0.085431	0.000000	0.000000	3.000000	62.000000	0.000000
14898.933742	0.100362	0.591405	-0.007490	78.325943	-7.992163	6.835226	0.031161	0.000000	-0.406262	0.000000	0.000000	0.000000	-0.078304	0.126942	0.190724	0.000000	0.000000	3.000000	62.000000	0.000000
14898.937076	0.100362	0.591405	-0.007490	78.325943	-7.992163	6.835226	0.031161	0.000000	-0.406262	0.000000	0.000000	0.000000	0.000000	0.000002	0.000000	0.000000	0.000000	3.000000	62.000000	0.000000
14898.940409	0.100362	0.591405	-0.007490	78.325943	-7.992163	6.835226	0.031161	0.000000	-0.406262	0.000000	0.000000	0.000000	0.000000	0.000002	0.000000	0.000000	0.000000	3.000000	62.000000	0.000000
14898.943742	0.100362	0.591405	-0.007490	78.287857	-7.931333	6.905679	0.018110	0.000000	-0.374475	0.000000	0.000000	0.000000	0.000000	0.000002	0.000000	0.000000	0.000000	3.000000	62.000000	0.000000
14898.947076	0.100362	0.591405	-0.007490	78.287857	-7.931333	6.905679	0.018110	0.000000	-0.374475	0.000000	0.000000	0.000000	0.000000	0.000002	0.000000	0.000000	0.000000	3.000000	62.000000	0.000000
14898.950409	0.100373	0.591588	-0.007138	78.287857	-7.931333	6.905679	0.018110	0.000000	-0.374475	0.000000	0.000000	0.000000	0.003337	0.054768	0.105408	0.000000	0.000000	3.000000	62.000000	0.000000
14898.953742	0.100373	0.591588	-0.007138	78.252632	-7.870776	6.970304	0.018110	0.000000	-0.374475	0.000000	0.000000	0.000000	0.003337	0.054768	0.105408	0.000000	0.000000	3.000000	62.000000	0.000000
14898.957076	0.100373	0.591588	-0.007138	78.252632	-7.870776	6.970304	0.018110	0.000000	-0.374475	0.000000	0.000000	0.000000	0.003337	0.054768	0.105408	0.000000	0.000000	3.000000	62.000000	0.000000
14898.960409	0.100373	0.591588	-0.007138	78.252632	-7.870776	6.970304	0.018110	0.000000	-0.374475	0.000000	0.000000	0.000000	0.003337	0.054768	0.105408	0.000000	0.000000	3.000000	62.000000	0.000000
14898.963742	0.100632	0.591902	-0.006382	78.216835	-7.805899	7.026649	0.018666	0.000000	-0.356907	0.000000	0.000000	0.000000	0.077523	0.094059	0.226721	0.000000	0.000000	3.000000	62.000000	0.000000
14898.967076	0.100632	0.591902	-0.006382	78.216835	-7.805899	7.026649	0.018666	0.000000	-0.356907	0.000000	0.000000	0.000000	0.000000	0.000003	0.000000	0.000000	0.000000	3.000000	62.000000	0.000000
14898.970409	0.100632	0.591902	-0.006382	78.216835	-7.805899	7.026649	0.018666	0.000000	-0.356907	0.000000	0.000000	0.000000	0.000000	0.000003	0.000000	0.000000	0.000000	3.000000	62.000000	0.000000
14898.973742	0.100632	0.591902	-0.006382	78.187508	-7.740170	7.079913	0.031586	0.000000	-0.319120	0.000000	0.000000	0.000000	0.000000	0.000003	0.000000	0.000000	0.000000	3.000000	62.000000	0.000000
14898.977076	0.100632	0.591902	-0.006382	78.187508	-7.740170	7.079913	0.031586	0.000000	-0.319120	0.000000	0.000000	0.000000	0.000000	0.000003	0.000000	0.000000	0.000000	3.000000	62.000000	0.000000
14898.980409	0.100826	0.592046	-0.006016	78.187508	-7.740170	7.079913	0.031586	0.000000	-0.319120	0.000000	0.000000	0.000000	0.058296	0.043252	0.110053	0.000000	0.000000	3.000000	62.000000	0.000000
14898.983742	0.100826	0.592046	-0.006016	78.160461	-7.686020	7.119751	0.031586	0.000000	-0.319120	0.000000	0.000000	0.000000	0.058296	0.043252	0.110053	0.000000	0.000000	3.000000	62.000000	0.000000
14898.987076	0.100993	0.592127	-0.005670	78.160461	-7.686020	7.119751	0.031586	0.000000	-0.319120	0.000000	0.000000	0.000000	0.050206	0.024515	0.103813	0.000000	0.000000	3.000000	62.000000	0.000000
14898.990409	0.100993	0.592127	-0.005670	78.160461	-7.686020	7.119751	0.031586	0.000000	-0.319120	0.000000	0.000000	0.000000	0.050206	0.024515	0.103813	0.000000	0.000000	3.000000	62.000000	0.000000
14898.993742	0.100993	0.592127	-0.005670	78.136383	-7.642664	7.154136	0.049670	0.000000	-0.283476	0.000000	0.000000	0.000000	0.050206	0.024515	0.103813	0.000000	0.000000	3.000000	62.000000	0.000000
14898.997076	0.101138	0.592234	-0.005326	78.136383	-7.642664	7.154136	0.049670	0.000000	-0.283476	0.000000	0.000000	0.000000	0.043320	0.032080	0.103050	0.000000	0.000000	3.000000	62.000000	0.000000
14899.000409	0.101138	0.592234	-0.005326	78.136383	-7.642664	7.154136	0.049670	0.000000	-0.283476	0.000000	0.000000	0.000000	0.043320	0.032080	0.103050	0.000000	0.000000	3.000000	62.000000	0.000000
14899.003742	0.101138	0.592234	-0.005326	78.112900	-7.598753	7.196229	0.056890	0.000000	-0.266301	0.000000	0.000000	0.000000	0.043320	0.032080	0.103050	0.000000	0.000000	3.000000	62.000000	0.000000
14899.007076	0.101138	0.592234	-0.005326	78.112900	-7.598753	7.196229	0.056890	0.000000	-0.266301	0.000000	0.000000	0.000000	0.043320	0.032080	0.103050	0.000000	0.000000	3.000000	62.000000	0.000000
14899.010409	0.101225	0.592336	-0.005036	78.112900	-7.598753	7.196229	0.056890	0.000000	-0.266301	0.000000	0.000000	0.000000	0.026216	0.030524	0.086925	0.000000	0.000000	3.000000	62.000000	0.000000
14899.013742	0.101225	0.592336	-0.005036	78.095268	-7.567964	7.227693	0.056890	0.000000	-0.266301	0.000000	0.000000	0.000000	0.026216	0.030524	0.086925	0.000000	0.000000	3.000000	62.000000	0.000000
14899.017076	0.101225	0.592336	-0.005036	78.095268	-7.567964	7.227693	0.056890	0.000000	-0.266301	0.000000	0.000000	0.000000	0.026216	0.030524	0.086925	0.000000	0.000000	3.000000	62.000000	0.000000
14899.020409	0.101225	0.592336	-0.005036	78.095268	-7.567964	7.227693	0.056890	0.000000	-0.266301	0.000000	0.000000	0.000000	0.026216	0.030524	0.086925	0.000000	0.000000	3.000000	62.000000	0.000000
14899.023742	0.101276	0.592421	-0.004507	78.083519	-7.552935	7.248616	0.061259	0.000000	-0.251813	0.000000	0.000000	0.000000	0.015234	0.025544	0.158761	0.000000	0.000000	3.000000	62.000000	0.000000
14899.027076	0.101276	0.592421	-0.004507	78.083519	-7.552935	7.248616	0.061259	0.000000	-0.251813	0.000000	0.000000	0.000000	0.015234	0.025544	0.158761	0.000000	0.000000	3.000000	62.000000	0.000000
14899.030409	0.101276	0.592421	-0.004507	78.083519	-7.552935	7.248616	0.061259	0.000000	-0.251813	0.000000	0.000000	0.000000	0.015234	0.025544	0.158761	0.000000	0.000000	3.000000	62.000000	0.000000
14899.033742	0.101276	0.592421	-0.004507	78.074699	-7.548483	7.264285	0.063799	0.000000	-0.225353	0.000000	0.000000	0.000000	0.015234	0.025544	0.158761	0.000000	0.000000	3.000000	62.000000	0.000000
14899.037076	0.101255	0.592411	-0.004296	78.074699	-7.548483	7.264285	0.063799	0.000000	-0.225353	0.000000	0.000000	0.000000	-0.006142	-0.003012	0.063372	0.000000	0.000000	3.000000	62.000000	0.000000
14899.040409	0.101255	0.592411	-0.004296	78.074699	-7.548483	7.264285	0.063799	0.000000	-0.225353	0.000000	0.000000	0.000000	-0.006142	-0.003012	0.063372	0.000000	0.000000	3.000000	62.000000	0.000000
14899.043742	0.101255	0.592411	-0.004296	78.071770	-7.554258	7.269504	0.062775	0.000000	-0.214791	0.000000	0.000000	0.000000	-0.006142	-0.003012	0.063372	0.000000	0.000000	3.000000	62.000000	0.000000
14899.047076	0.101255	0.592411	-0.004296	78.071770	-7.554258	7.269504	0.062775	0.000000	-0.214791	0.000000	0.000000	0.000000	-0.006142	-0.003012	0.063372	0.000000	0.000000	3.000000	62.000000	0.000000
14899.050409	0.101188	0.592383	-0.004091	78.071770	-7.554258	7.269504	0.062775	0.000000	-0.214791	0.000000	0.000000	0.000000	-0.020152	-0.008595	0.061371	0.000000	0.000000	3.000000	62.000000	0.000000
14899.053742	0.101188	0.592383	-0.004091	78.074699	-7.572958	7.264286	0.062775	0.000000	-0.214791	0.000000	0.000000	0.000000	-0.020152	-0.008595	0.061371	0.000000	0.000000	3.000000	62.000000	0.000000
14899.057076	0.101188	0.592383	-0.004091	78.074699	-7.572958	7.264286	0.062775	0.000000	-0.214791	0.000000	0.000000	0.000000	-0.020152	-0.008595	0.061371	0.000000	0.000000	3.000000	62.000000	0.000000
14899.060409	0.101188	0.592383	-0.004091	78.074699	-7.572958	7.264286	0.062775	0.000000	-0.214791	0.000000	0.000000	0.000000	-0.020152	-0.008595	0.061371	0.000000	0.000000	3.000000	62.000000	0.000000
14899.063742	0.100969	0.592188	-0.003758	78.083511	-7.610047	7.248616	0.059416	0.000000	-0.204563	0.000000	0.000000	0.000000	-0.065806	-0.058350	0.099920	0.000000	0.000000	3.000000	62.000000	0.000000
14899.067076	0.100969	0.592188	-0.003758	78.083511	-7.610047	7.248616	0.059416	0.000000	-0.204563	0.000000	0.000000	0.000000	-0.065806	-0.058350	0.099920	0.000000	0.000000	3.000000	62.000000	0.000000
14899.070409	0.100969	0.592188	-0.003758	78.083511	-7.610047	7.248616	0.059416	0.000000	-0.204563	0.000000	0.000000	0.000000	-0.065806	-0.058350	0.099920	0.000000	0.000000	3.000000	62.000000	0.000000
14899.073742	0.100969	0.592188	-0.003758	78.098190	-7.665560	7.222460	0.048449	0.000000	-0.187909	0.000000	0.000000	0.000000	-0.065806	-0.058350	0.099920	0.000000	0.000000	3.000000	62.000000	0.000000
14899.077076	0.100761	0.592034	-0.003576	78.098190	-7.665560	7.222460	0.048449	0.000000	-0.187909	0.000000	0.000000	0.000000	-0.062384	-0.046219	0.054752	0.000000	0.000000	3.000000	62.000000	0.000000
14899.080409	0.100761	0.592034	-0.003576	78.098190	-7.665560	7.222460	0.048449	0.000000	-0.187909	0.000000	0.000000	0.000000	-0.062384	-0.046219	0.054752	0.000000	0.000000	3.000000	62.000000	0.000000
14899.083742	0.100761	0.592034	-0.003576	78.118752	-7.739586	7.185722	0.038051	0.000000	-0.178784	0.000000	0.000000	0.000000	-0.062384	-0.046219	0.054752	0.000000	0.000000	3.000000	62.000000	0.000000
14899.087076	0.100470	0.591829	-0.003360	78.118752	-7.739586	7.185722	0.038051	0.000000	-0.178784	0.000000	0.000000	0.000000	-0.087333	-0.061464	0.064742	0.000000	0.000000	3.000000	62.000000	0.000000
14899.090409	0.100470	0.591829	-0.003360	78.118752	-7.739586	7.185722	0.038051	0.000000	-0.178784	0.000000	0.000000	0.000000	-0.087333	-0.061464	0.064742	0.000000	0.000000	3.000000	62.000000	0.000000
14899.093742	0.100470	0.591829	-0.003360	78.145805	-7.828789	7.146180	0.023496	0.000000	-0.167994	0.000000	0.000000	0.000000	-0.087333	-0.061464	0.064742	0.000000	0.000000	3.000000	62.000000	0.000000
14899.097076	0.100470	0.591829	-0.003360	78.145805	-7.828789	7.146180	0.023496	0.000000	-0.167994	0.000000	0.000000	0.000000	-0.087333	-0.061464	0.064742	0.000000	0.000000	3.000000	62.000000	0.000000
14899.100409	0.100107	0.591587	-0.003163	78.145805	-7.828789	7.146180	0.023496	0.000000	-0.167994	0.000000	0.000000	0.000000	-0.108968	-0.072662	0.059160	0.000000	0.000000	3.000000	62.000000	0.000000
14899.103742	0.100107	0.591587	-0.003163	78.175797	-7.890051	7.145875	0.023496	0.000000	-0.167994	0.000000	0.000000	0.000000	-0.108968	-0.072662	0.059160	0.000000	0.000000	3.000000	62.000000	0.000000
14899.107076	0.099737	0.591324	-0.002891	78.175797	-7.890051	7.145875	0.023496	0.000000	-0.167994	0.000000	0.000000	0.000000	-0.110888	-0.078819	0.081576	0.000000	0.000000	3.000000	62.000000	0.000000
14899.110409	0.099737	0.591324	-0.002891	78.175797	-7.890051	7.145875	0.023496	0.000000	-0.167994	0.000000	0.000000	0.000000	-0.110888	-0.078819	0.081576	0.000000	0.000000	3.000000	62.000000	0.000000
14899.113742	0.099737	0.591324	-0.002891	78.221786	-7.859173	7.269375	-0.013147	0.000000	-0.144538	0.000000	0.000000	0.000000	-0.110888	-0.078819	0.081576	0.000000	0.000000	3.000000	62.000000	0.000000
14899.117076	0.099737	0.591324	-0.002891	78.221786	-7.859173	7.269375	-0.013147	0.000000	-0.144538	0.000000	0.000000	0.000000	-0.110888	-0.078819	0.081576	0.000000	0.000000	3.000000	62.000000	0.000000
14899.120409	0.099370	0.591010	-0.002605	78.221786	-7.859173	7.269375	-0.013147	0.000000	-0.144538	0.000000	0.000000	0.000000	-0.110086	-0.094150	0.085727	0.000000	0.000000	3.000000	62.000000	0.000000
14899.123742	0.099370	0.591010	-0.002605	78.286629	-7.658814	7.603184	-0.013147	0.000000	-0.144538	0.000000	0.000000	0.000000	-0.110086	-0.094150	0.085727	0.000000	0.000000	3.000000	62.000000	0.000000
14899.127076	0.099031	0.590664	-0.002294	78.286629	-7.658814	7.603184	-0.013147	0.000000	-0.144538	0.000000	0.000000	0.000000	-0.101753	-0.103899	0.093342	0.000000	0.000000	3.000000	62.000000	0.000000
14899.130409	0.099031	0.590664	-0.002294	78.286629	-7.658814	7.603184	-0.013147	0.000000	-0.144538	0.000000	0.000000	0.000000	-0.101753	-0.103899	0.093342	0.000000	0.000000	3.000000	62.000000	0.000000
14899.133742	0.099031	0.590664	-0.002294	78.372612	-7.289800	8.146379	-0.048454	0.000000	-0.114693	0.000000	0.000000	0.000000	-0.101753	-0.103899	0.093342	0.000000	0.000000	3.000000	62.000000	0.000000
14899.137076	0.099031	0.590664	-0.002294	78.372612	-7.289800	8.146379	-0.048454	0.000000	-0.114693	0.000000	0.000000	0.000000	-0.101753	-0.103899	0.093342	0.000000	0.000000	3.000000	62.000000	0.000000
14899.140409	0.098743	0.590260	-0.001955	78.372612	-7.289800	8.146379	-0.048454	0.000000	-0.114693	0.000000	0.000000	0.000000	-0.086491	-0.121334	0.101678	0.000000	0.000000	3.000000	62.000000	0.000000
14899.143742	0.098743	0.590260	-0.001955	78.466881	-6.846106	8.780385	-0.048454	0.000000	-0.114693	0.000000	0.000000	0.000000	-0.086491	-0.121334	0.101678	0.000000	0.000000	3.000000	62.000000	0.000000
14899.147076	0.098477	0.589829	-0.001614	78.466881	-6.846106	8.780385	-0.048454	0.000000	-0.114693	0.000000	0.000000	0.000000	-0.079705	-0.129098	0.102241	0.000000	0.000000	3.000000	62.000000	0.000000
14899.150409	0.098477	0.589829	-0.001614	78.466881	-6.846106	8.780385	-0.048454	0.000000	-0.114693	0.000000	0.000000	0.000000	-0.079705	-0.129098	0.102241	0.000000	0.000000	3.000000	62.000000	0.000000
14899.153742	0.098477	0.589829	-0.001614	78.565201	-6.370153	9.450804	-0.076153	0.000000	-0.080706	0.000000	0.000000	0.000000	-0.079705	-0.129098	0.102241	0.000000	0.000000	3.000000	62.000000	0.000000
14899.157076	0.098240	0.589341	-0.001241	78.565201	-6.370153	9.450804	-0.076153	0.000000	-0.080706	0.000000	0.000000	0.000000	-0.070943	-0.146588	0.111947	0.000000	0.000000	3.000000	62.000000	0.000000
14899.160409	0.098240	0.589341	-0.001241	78.565201	-6.370153	9.450804	-0.076153	0.000000	-0.080706	0.000000	0.000000	0.000000	-0.070943	-0.146588	0.111947	0.000000	0.000000	3.000000	62.000000	0.000000
14899.163742	0.098240	0.589341	-0.001241	78.665565	-5.921871	10.079425	-0.087977	0.000000	-0.062048	0.000000	0.000000	0.000000	-0.070943	-0.146588	0.111947	0.000000	0.000000	3.000000	62.000000	0.000000
14899.167076	0.098053	0.588819	-0.000847	78.665565	-5.921871	10.079425	-0.087977	0.000000	-0.062048	0.000000	0.000000	0.000000	-0.056150	-0.156515	0.118108	0.000000	0.000000	3.000000	62.000000	0.000000
14899.170409	0.098053	0.588819	-0.000847	78.665565	-5.921871	10.079425	-0.087977	0.000000	-0.062048	0.000000	0.000000	0.000000	-0.056150	-0.156515	0.118108	0.000000	0.000000	3.000000	62.000000	0.000000
14899.173742	0.098053	0.588819	-0.000847	78.764168	-5.515958	10.653652	-0.097335	0.000000	-0.042364	0.000000	0.000000	0.000000	-0.056150	-0.156515	0.118108	0.000000	0.000000	3.000000	62.000000	0.000000
14899.177076	0.098053	0.588819	-0.000847	78.764168	-5.515958	10.653652	-0.097335	0.000000	-0.042364	0.000000	0.000000	0.000000	-0.056150	-0.156515	0.118108	0.000000	0.000000	3.000000	62.000000	0.000000
14899.180409	0.097872	0.588264	-0.000424	78.764168	-5.515958	10.653652	-0.097335	0.000000	-0.042364	0.000000	0.000000	0.000000	-0.054355	-0.166479	0.127041	0.000000	0.000000	3.000000	62.000000	0.000000
14899.183742	0.097872	0.588264	-0.000424	78.865829	-5.138304	11.192673	-0.097335	0.000000	-0.042364	0.000000	0.000000	0.000000	-0.054355	-0.166479	0.127041	0.000000	0.000000	3.000000	62.000000	0.000000
14899.187076	0.097693	0.587657	0.000013	78.865829	-5.138304	11.192673	-0.097335	0.000000	-0.042364	0.000000	0.000000	0.000000	-0.053641	-0.182028	0.131004	0.000000	0.000000	3.000000	62.000000	0.000000
14899.190409	0.097693	0.587657	0.000013	78.865829	-5.138304	11.192673	-0.097335	0.000000	-0.042364	0.000000	0.000000	0.000000	-0.053641	-0.182028	0.131004	0.000000	0.000000	3.000000	62.000000	0.000000
14899.193742	0.097693	0.587657	0.000013	78.967751	-4.784748	11.700747	-0.115334	0.000000	0.000644	0.000000	0.000000	0.000000	-0.053641	-0.182028	0.131004	0.000000	0.000000	3.000000	62.000000	0.000000
14899.197076	0.097693	0.587657	0.000013	78.967751	-4.784748	11.700747	-0.115334	0.000000	0.000644	0.000000	0.000000	0.000000	-0.053641	-0.182028	0.131004	0.000000	0.000000	3.000000	62.000000	0.000000
14899.200409	0.097525	0.587010	0.000502	78.967751	-4.784748	11.700747	-0.115334	0.000000	0.000644	0.000000	0.000000	0.000000	-0.050396	-0.194234	0.146877	0.000000	0.000000	3.000000	62.000000	0.000000
14899.203742	0.097525	0.587010	0.000502	79.067566	-4.485135	12.133971	-0.115334	0.000000	0.000644	0.000000	0.000000	0.000000	-0.050396	-0.194234	0.146877	0.000000	0.000000	3.000000	62.000000	0.000000
14899.207076	0.097393	0.586324	0.000949	79.067566	-4.485135	12.133971	-0.115334	0.000000	0.000644	0.000000	0.000000	0.000000	-0.039665	-0.205615	0.133915	0.000000	0.000000	3.000000	62.000000	0.000000
14899.210409	0.097393	0.586324	0.000949	79.067566	-4.485135	12.133971	-0.115334	0.000000	0.000644	0.000000	0.000000	0.000000	-0.039665	-0.205615	0.133915	0.000000	0.000000	3.000000	62.000000	0.000000
14899.213742	0.097393	0.586324	0.000949	79.168297	-4.302212	12.420103	-0.130344	0.000000	0.047442	0.000000	0.000000	0.000000	-0.039665	-0.205615	0.133915	0.000000	0.000000	3.000000	62.000000	0.000000
14899.217076	0.097315	0.585598	0.001439	79.168297	-4.302212	12.420103	-0.130344	0.000000	0.047442	0.000000	0.000000	0.000000	-0.023373	-0.217911	0.146928	0.000000	0.000000	3.000000	62.000000	0.000000
14899.220409	0.097315	0.585598	0.001439	79.168297	-4.302212	12.420103	-0.130344	0.000000	0.047442	0.000000	0.000000	0.000000	-0.023373	-0.217911	0.146928	0.000000	0.000000	3.000000	62.000000	0.000000
14899.223742	0.097315	0.585598	0.001439	79.257538	-4.326270	12.442121	-0.134240	0.000000	0.071930	0.000000	0.000000	0.000000	-0.023373	-0.217911	0.146928	0.000000	0.000000	3.000000	62.000000	0.000000
14899.227076	0.097230	0.584834	0.001894	79.257538	-4.326270	12.442121	-0.134240	0.000000	0.071930	0.000000	0.000000	0.000000	-0.025657	-0.229293	0.136654	0.000000	0.000000	3.000000	62.000000	0.000000
14899.230409	0.097230	0.584834	0.001894	79.257538	-4.326270	12.442121	-0.134240	0.000000	0.071930	0.000000	0.000000	0.000000	-0.025657	-0.229293	0.136654	0.000000	0.000000	3.000000	62.000000	0.000000
14899.233742	0.097230	0.584834	0.001894	79.341629	-4.473175	12.309223	-0.138516	0.000000	0.094706	0.000000	0.000000	0.000000	-0.025657	-0.229293	0.136654	0.000000	0.000000	3.000000	62.000000	0.000000
14899.237076	0.097230	0.584834	0.001894	79.341629	-4.473175	12.309223	-0.138516	0.000000	0.094706	0.000000	0.000000	0.000000	-0.025657	-0.229293	0.136654	0.000000	0.000000	3.000000	62.000000	0.000000
14899.240409	0.097175	0.584039	0.002283	79.341629	-4.473175	12.309223	-0.138516	0.000000	0.094706	0.000000	0.000000	0.000000	-0.016335	-0.238458	0.116551	0.000000	0.000000	3.000000	62.000000	0.000000
14899.243742	0.097175	0.584039	0.002283	79.428696	-4.626947	12.169382	-0.138516	0.000000	0.094706	0.000000	0.000000	0.000000	-0.016335	-0.238458	0.116551	0.000000	0.000000	3.000000	62.000000	0.000000
14899.247076	0.097120	0.583243	0.002670	79.428696	-4.626947	12.169382	-0.138516	0.000000	0.094706	0.000000	0.000000	0.000000	-0.016484	-0.238706	0.116154	0.000000	0.000000	3.000000	62.000000	0.000000
14899.250409	0.097120	0.583243	0.002670	79.428696	-4.626947	12.169382	-0.138516	0.000000	0.094706	0.000000	0.000000	0.000000	-0.016484	-0.238706	0.116154	0.000000	0.000000	3.000000	62.000000	0.000000
14899.253742	0.097120	0.583243	0.002670	79.518661	-4.787874	12.022303	-0.143986	0.000000	0.133490	0.000000	0.000000	0.000000	-0.016484	-0.238706	0.116154	0.000000	0.000000	3.000000	62.000000	0.000000
14899.257076	0.097120	0.583243	0.002670	79.518661	-4.787874	12.022303	-0.143986	0.000000	0.133490	0.000000	0.000000	0.000000	-0.016484	-0.238706	0.116154	0.000000	0.000000	3.000000	62.000000	0.000000
14899.260409	0.097051	0.582443	0.002992	79.518661	-4.787874	12.022303	-0.143986	0.000000	0.133490	0.000000	0.000000	0.000000	-0.020638	-0.240041	0.096757	0.000000	0.000000	3.000000	62.000000	0.000000
14899.263742	0.097051	0.582443	0.002992	79.609428	-4.954477	11.872109	-0.143986	0.000000	0.133490	0.000000	0.000000	0.000000	-0.020638	-0.240041	0.096757	0.000000	0.000000	3.000000	62.000000	0.000000
14899.267076	0.096974	0.581632	0.003274	79.609428	-4.954477	11.872109	-0.143986	0.000000	0.133490	0.000000	0.000000	0.000000	-0.023303	-0.243476	0.084354	0.000000	0.000000	3.000000	62.000000	0.000000
14899.270409	0.096974	0.581632	0.003274	79.609428	-4.954477	11.872109	-0.143986	0.000000	0.133490	0.000000	0.000000	0.000000	-0.023303	-0.243476	0.084354	0.000000	0.000000	3.000000	62.000000	0.000000
14899.273742	0.096974	0.581632	0.003274	79.678902	-5.078933	11.760983	-0.151310	0.000000	0.163675	0.000000	0.000000	0.000000	-0.023303	-0.243476	0.084354	0.000000	0.000000	3.000000	62.000000	0.000000
14899.277076	0.096974	0.581632	0.003274	79.678902	-5.078933	11.760983	-0.151310	0.000000	0.163675	0.000000	0.000000	0.000000	-0.023303	-0.243476	0.084354	0.000000	0.000000	3.000000	62.000000	0.000000
14899.280409	0.096866	0.580878	0.003521	79.678902	-5.078933	11.760983	-0.151310	0.000000	0.163675	0.000000	0.000000	0.000000	-0.032302	-0.225955	0.074358	0.000000	0.000000	3.000000	62.000000	0.000000
14899.283742	0.096866	0.580878	0.003521	79.710724	-5.126214	11.725946	-0.151310	0.000000	0.163675	0.000000	0.000000	0.000000	-0.032302	-0.225955	0.074358	0.000000	0.000000	3.000000	62.000000	0.000000
14899.287076	0.096774	0.580158	0.003734	79.710724	-5.126214	11.725946	-0.151310	0.000000	0.163675	0.000000	0.000000	0.000000	-0.027739	-0.216107	0.063655	0.000000	0.000000	3.000000	62.000000	0.000000
14899.290409	0.096774	0.580158	0.003734	79.710724	-5.126214	11.725946	-0.151310	0.000000	0.163675	0.000000	0.000000	0.000000	-0.027739	-0.216107	0.063655	0.000000	0.000000	3.000000	62.000000	0.000000
14899.293742	0.096774	0.580158	0.003734	79.693184	-5.069226	11.791149	-0.161316	0.000000	0.186678	0.000000	0.000000	0.000000	-0.027739	-0.216107	0.063655	0.000000	0.000000	3.000000	62.000000	0.000000
14899.297076	0.096774	0.580158	0.003734	79.693184	-5.069226	11.791149	-0.161316	0.000000	0.186678	0.000000	0.000000	0.000000	-0.027739	-0.216107	0.063655	0.000000	0.000000	3.000000	62.000000	0.000000
14899.300409	0.096730	0.579500	0.003962	79.693184	-5.069226	11.791149	-0.161316	0.000000	0.186678	0.000000	0.000000	0.000000	-0.013010	-0.197527	0.068668	0.000000	0.000000	3.000000	62.000000	0.000000
14899.303742	0.096730	0.579500	0.003962	79.629005	-4.914852	11.947475	-0.161316	0.000000	0.186678	0.000000	0.000000	0.000000	-0.013010	-0.197527	0.068668	0.000000	0.000000	3.000000	62.000000	0.000000
14899.307076	0.096692	0.578903	0.004217	79.629005	-4.914852	11.947475	-0.161316	0.000000	0.186678	0.000000	0.000000	0.000000	-0.011389	-0.179049	0.076516	0.000000	0.000000	3.000000	62.000000	0.000000
14899.310409	0.096692	0.578903	0.004217	79.629005	-4.914852	11.947475	-0.161316	0.000000	0.186678	0.000000	0.000000	0.000000	-0.011389	-0.179049	0.076516	0.000000	0.000000	3.000000	62.000000	0.000000
14899.313742	0.096692	0.578903	0.004217	79.573921	-4.783789	12.081172	-0.165383	0.000000	0.210875	0.000000	0.000000	0.000000	-0.011389	-0.179049	0.076516	0.000000	0.000000	3.000000	62.000000	0.000000
14899.317076	0.096692	0.578903	0.004217	79.573921	-4.783789	12.081172	-0.165383	0.000000	0.210875	0.000000	0.000000	0.000000	-0.011389	-0.179049	0.076516	0.000000	0.000000	3.000000	62.000000	0.000000
14899.320409	0.096672	0.578383	0.004448	79.573921	-4.783789	12.081172	-0.165383	0.000000	0.210875	0.000000	0.000000	0.000000	-0.006112	-0.155972	0.069087	0.000000	0.000000	3.000000	62.000000	0.000000
14899.323742	0.096672	0.578383	0.004448	79.535049	-4.692151	12.176719	-0.165383	0.000000	0.210875	0.000000	0.000000	0.000000	-0.006112	-0.155972	0.069087	0.000000	0.000000	3.000000	62.000000	0.000000
14899.327076	0.096676	0.577906	0.004683	79.535049	-4.692151	12.176719	-0.165383	0.000000	0.210875	0.000000	0.000000	0.000000	0.001061	-0.142907	0.070651	0.000000	0.000000	3.000000	62.000000	0.000000
14899.330409	0.096676	0.577906	0.004683	79.535049	-4.692151	12.176719	-0.165383	0.000000	0.210875	0.000000	0.000000	0.000000	0.001061	-0.142907	0.070651	0.000000	0.000000	3.000000	62.000000	0.000000
14899.333742	0.096676	0.577906	0.004683	79.526550	-4.670671	12.199059	-0.166224	0.000000	0.234165	0.000000	0.000000	0.000000	0.001061	-0.142907	0.070651	0.000000	0.000000	3.000000	62.000000	0.000000
14899.337076	0.096676	0.577906	0.004683	79.526550	-4.670671	12.199059	-0.166224	0.000000	0.234165	0.000000	0.000000	0.000000	0.001061	-0.142907	0.070651	0.000000	0.000000	3.000000	62.000000	0.000000
14899.340409	0.096656	0.577525	0.004920	79.526550	-4.670671	12.199059	-0.166224	0.000000	0.234165	0.000000	0.000000	0.000000	-0.005715	-0.114348	0.071147	0.000000	0.000000	3.000000	62.000000	0.000000
14899.343742	0.096656	0.577525	0.004920	79.544357	-4.703617	12.175591	-0.166224	0.000000	0.234165	0.000000	0.000000	0.000000	-0.005715	-0.114348	0.071147	0.000000	0.000000	3.000000	62.000000	0.000000
14899.347076	0.096656	0.577525	0.004920	79.544357	-4.703617	12.175591	-0.166224	0.000000	0.234165	0.000000	0.000000	0.000000	-0.005715	-0.114348	0.071147	0.000000	0.000000	3.000000	62.000000	0.000000
14899.350409	0.096656	0.577525	0.004920	79.544357	-4.703617	12.175591	-0.166224	0.000000	0.234165	0.000000	0.000000	0.000000	-0.005715	-0.114348	0.071147	0.000000	0.000000	3.000000	62.000000	0.000000
14899.353742	0.096551	0.576940	0.005295	79.571381	-4.760706	12.131371	-0.167177	0.000000	0.246022	0.000000	0.000000	0.000000	-0.031499	-0.175595	0.112322	0.000000	0.000000	3.000000	62.000000	0.000000
14899.357076	0.096551	0.576940	0.005295	79.571381	-4.760706	12.131371	-0.167177	0.000000	0.246022	0.000000	0.000000	0.000000	-0.000001	0.000001	-0.000000	0.000000	0.000000	3.000000	62.000000	0.000000
14899.360409	0.096551	0.576940	0.005295	79.571381	-4.760706	12.131371	-0.167177	0.000000	0.246022	0.000000	0.000000	0.000000	-0.000001	0.000001	-0.000000	0.000000	0.000000	3.000000	62.000000	0.000000
14899.363742	0.096551	0.576940	0.005295	79.589371	-4.800711	12.101749	-0.172426	0.000000	0.264743	0.000000	0.000000	0.000000	-0.000001	0.000001	-0.000000	0.000000	0.000000	3.000000	62.000000	0.000000
14899.367076	0.096551	0.576940	0.005295	79.589371	-4.800711	12.101749	-0.172426	0.000000	0.264743	0.000000	0.000000	0.000000	-0.000001	0.000001	-0.000000	0.000000	0.000000	3.000000	62.000000	0.000000
14899.370409	0.096468	0.576780	0.005443	79.589371	-4.800711	12.101749	-0.172426	0.000000	0.264743	0.000000	0.000000	0.000000	-0.025111	-0.047991	0.044376	0.000000	0.000000	3.000000	62.000000	0.000000
14899.373742	0.096468	0.576780	0.005443	79.598358	-4.826188	12.086907	-0.172426	0.000000	0.264743	0.000000	0.000000	0.000000	-0.025111	-0.047991	0.044376	0.000000	0.000000	3.000000	62.000000	0.000000
14899.377076	0.096468	0.576780	0.005443	79.598358	-4.826188	12.086907	-0.172426	0.000000	0.264743	0.000000	0.000000	0.000000	-0.025111	-0.047991	0.044376	0.000000	0.000000	3.000000	62.000000	0.000000
14899.380409	0.096468	0.576780	0.005443	79.598358	-4.826188	12.086907	-0.172426	0.000000	0.264743	0.000000	0.000000	0.000000	-0.025111	-0.047991	0.044376	0.000000	0.000000	3.000000	62.000000	0.000000
14899.383742	0.096396	0.576648	0.005648	79.598373	-4.831634	12.086909	-0.176612	0.000000	0.272139	0.000000	0.000000	0.000000	-0.021576	-0.039475	0.061447	0.000000	0.000000	3.000000	62.000000	0.000000
14899.387076	0.096396	0.576648	0.005648	79.598373	-4.831634	12.086909	-0.176612	0.000000	0.272139	0.000000	0.000000	0.000000	-0.021576	-0.039475	0.061447	0.000000	0.000000	3.000000	62.000000	0.000000
14899.390409	0.096396	0.576648	0.005648	79.598373	-4.831634	12.086909	-0.176612	0.000000	0.272139	0.000000	0.000000	0.000000	-0.021576	-0.039475	0.061447	0.000000	0.000000	3.000000	62.000000	0.000000
14899.393742	0.096396	0.576648	0.005648	79.595383	-4.829484	12.091863	-0.180208	0.000000	0.282380	0.000000	0.000000	0.000000	-0.021576	-0.039475	0.061447	0.000000	0.000000	3.000000	62.000000	0.000000
14899.397076	0.096381	0.576685	0.005686	79.595383	-4.829484	12.091863	-0.180208	0.000000	0.282380	0.000000	0.000000	0.000000	-0.004484	0.010865	0.011489	0.000000	0.000000	3.000000	62.000000	0.000000
14899.400409	0.096381	0.576685	0.005686	79.595383	-4.829484	12.091863	-0.180208	0.000000	0.282380	0.000000	0.000000	0.000000	-0.004484	0.010865	0.011489	0.000000	0.000000	3.000000	62.000000	0.000000
14899.403742	0.096381	0.576685	0.005686	79.583366	-4.810034	12.111629	-0.180955	0.000000	0.284295	0.000000	0.000000	0.000000	-0.004484	0.010865	0.011489	0.000000	0.000000	3.000000	62.000000	0.000000
14899.407076	0.096381	0.576685	0.005686	79.583366	-4.810034	12.111629	-0.180955	0.000000	0.284295	0.000000	0.000000	0.000000	-0.004484	0.010865	0.011489	0.000000	0.000000	3.000000	62.000000	0.000000
14899.410409	0.096387	0.576747	0.005713	79.583366	-4.810034	12.111629	-0.180955	0.000000	0.284295	0.000000	0.000000	0.000000	0.001705	0.018597	0.008197	0.000000	0.000000	3.000000	62.000000	0.000000
14899.413742	0.096387	0.576747	0.005713	79.571358	-4.787910	12.131354	-0.180955	0.000000	0.284295	0.000000	0.000000	0.000000	0.001705	0.018597	0.008197	0.000000	0.000000	3.000000	62.000000	0.000000
14899.417076	0.096387	0.576747	0.005713	79.571358	-4.787910	12.131354	-0.180955	0.000000	0.284295	0.000000	0.000000	0.000000	0.001705	0.018597	0.008197	0.000000	0.000000	3.000000	62.000000	0.000000
14899.420409	0.096387	0.576747	0.005713	79.571358	-4.787910	12.131354	-0.180955	0.000000	0.284295	0.000000	0.000000	0.000000	0.001705	0.018597	0.008197	0.000000	0.000000	3.000000	62.000000	0.000000
14899.423742	0.096405	0.576990	0.005691	79.553391	-4.758888	12.160882	-0.180671	0.000000	0.285661	0.000000	0.000000	0.000000	0.005500	0.072858	-0.006623	0.000000	0.000000	3.000000	62.000000	0.000000
14899.427076	0.096405	0.576990	0.005691	79.553391	-4.758888	12.160882	-0.180671	0.000000	0.285661	0.000000	0.000000	0.000000	0.005500	0.072858	-0.006623	0.000000	0.000000	3.000000	62.000000	0.000000
14899.430409	0.096405	0.576990	0.005691	79.553391	-4.758888	12.160882	-0.180671	0.000000	0.285661	0.000000	0.000000	0.000000	0.005500	0.072858	-0.006623	0.000000	0.000000	3.000000	62.000000	0.000000
14899.433742	0.096405	0.576990	0.005691	79.535385	-4.729973	12.190285	-0.179754	0.000000	0.284557	0.000000	0.000000	0.000000	0.005500	0.072858	-0.006623	0.000000	0.000000	3.000000	62.000000	0.000000
14899.437076	0.096422	0.577163	0.005665	79.535385	-4.729973	12.190285	-0.179754	0.000000	0.284557	0.000000	0.000000	0.000000	0.005238	0.051920	-0.007861	0.000000	0.000000	3.000000	62.000000	0.000000
14899.440409	0.096422	0.577163	0.005665	79.535385	-4.729973	12.190285	-0.179754	0.000000	0.284557	0.000000	0.000000	0.000000	0.005238	0.051920	-0.007861	0.000000	0.000000	3.000000	62.000000	0.000000
14899.443742	0.096422	0.577163	0.005665	79.517326	-4.698425	12.219585	-0.178881	0.000000	0.283247	0.000000	0.000000	0.000000	0.005238	0.051920	-0.007861	0.000000	0.000000	3.000000	62.000000	0.000000
14899.447076	0.096422	0.577163	0.005665	79.517326	-4.698425	12.219585	-0.178881	0.000000	0.283247	0.000000	0.000000	0.000000	0.005238	0.051920	-0.007861	0.000000	0.000000	3.000000	62.000000	0.000000
14899.450409	0.096406	0.577307	0.005586	79.517326	-4.698425	12.219585	-0.178881	0.000000	0.283247	0.000000	0.000000	0.000000	-0.004913	0.043370	-0.023584	0.000000	0.000000	3.000000	62.000000	0.000000
14899.453742	0.096406	0.577307	0.005586	79.502365	-4.674492	12.243942	-0.178881	0.000000	0.283247	0.000000	0.000000	0.000000	-0.004913	0.043370	-0.023584	0.000000	0.000000	3.000000	62.000000	0.000000
14899.457076	0.096406	0.577307	0.005586	79.502365	-4.674492	12.243942	-0.178881	0.000000	0.283247	0.000000	0.000000	0.000000	-0.004913	0.043370	-0.023584	0.000000	0.000000	3.000000	62.000000	0.000000
14899.460409	0.096406	0.577307	0.005586	79.502365	-4.674492	12.243942	-0.178881	0.000000	0.283247	0.000000	0.000000	0.000000	-0.004913	0.043370	-0.023584	0.000000	0.000000	3.000000	62.000000	0.000000
14899.463742	0.096370	0.577578	0.005412	79.490334	-4.655377	12.263368	-0.179700	0.000000	0.279316	0.000000	0.000000	0.000000	-0.010885	0.081270	-0.052256	0.000000	0.000000	3.000000	62.000000	0.000000
14899.467076	0.096370	0.577578	0.005412	79.490334	-4.655377	12.263368	-0.179700	0.000000	0.279316	0.000000	0.000000	0.000000	-0.010885	0.081270	-0.052256	0.000000	0.000000	3.000000	62.000000	0.000000
14899.470409	0.096370	0.577578	0.005412	79.490334	-4.655377	12.263368	-0.179700	0.000000	0.279316	0.000000	0.000000	0.000000	-0.010885	0.081270	-0.052256	0.000000	0.000000	3.000000	62.000000	0.000000
14899.473742	0.096370	0.577578	0.005412	79.481331	-4.641083	12.277918	-0.181514	0.000000	0.270607	0.000000	0.000000	0.000000	-0.010885	0.081270	-0.052256	0.000000	0.000000	3.000000	62.000000	0.000000
14899.477076	0.096351	0.577679	0.005323	79.481331	-4.641083	12.277918	-0.181514	0.000000	0.270607	0.000000	0.000000	0.000000	-0.005569	0.030156	-0.026736	0.000000	0.000000	3.000000	62.000000	0.000000
14899.480409	0.096351	0.577679	0.005323	79.481331	-4.641083	12.277918	-0.181514	0.000000	0.270607	0.000000	0.000000	0.000000	-0.005569	0.030156	-0.026736	0.000000	0.000000	3.000000	62.000000	0.000000
14899.483742	0.096351	0.577679	0.005323	79.478302	-4.639043	12.282746	-0.182442	0.000000	0.266151	0.000000	0.000000	0.000000	-0.005569	0.030156	-0.026736	0.000000	0.000000	3.000000	62.000000	0.000000
14899.487076	0.096351	0.577679	0.005323	79.478302	-4.639043	12.282746	-0.182442	0.000000	0.266151	0.000000	0.000000	0.000000	-0.005569	0.030156	-0.026736	0.000000	0.000000	3.000000	62.000000	0.000000
14899.490409	0.096299	0.577750	0.005182	79.478302	-4.639043	12.282746	-0.182442	0.000000	0.266151	0.000000	0.000000	0.000000	-0.015714	0.021560	-0.042445	0.000000	0.000000	3.000000	62.000000	0.000000
14899.493742	0.096299	0.577750	0.005182	79.477837	-4.651577	12.273919	-0.182442	0.000000	0.266151	0.000000	0.000000	0.000000	-0.015714	0.021560	-0.042445	0.000000	0.000000	3.000000	62.000000	0.000000
14899.497076	0.096299	0.577750	0.005182	79.477837	-4.651577	12.273919	-0.182442	0.000000	0.266151	0.000000	0.000000	0.000000	-0.015714	0.021560	-0.042445	0.000000	0.000000	3.000000	62.000000	0.000000
14899.500409	0.096299	0.577750	0.005182	79.477837	-4.651577	12.273919	-0.182442	0.000000	0.266151	0.000000	0.000000	0.000000	-0.015714	0.021560	-0.042445	0.000000	0.000000	3.000000	62.000000	0.000000
14899.503742	0.096148	0.577850	0.004897	79.476936	-4.671191	12.256267	-0.185061	0.000000	0.259077	0.000000	0.000000	0.000000	-0.045225	0.029896	-0.085284	0.000000	0.000000	3.000000	62.000000	0.000000
14899.507076	0.096148	0.577850	0.004897	79.476936	-4.671191	12.256267	-0.185061	0.000000	0.259077	0.000000	0.000000	0.000000	-0.000001	-0.000002	0.000000	0.000000	0.000000	3.000000	62.000000	0.000000
14899.510409	0.096148	0.577850	0.004897	79.476936	-4.671191	12.256267	-0.185061	0.000000	0.259077	0.000000	0.000000	0.000000	-0.000001	-0.000002	0.000000	0.000000	0.000000	3.000000	62.000000	0.000000
14899.513742	0.096148	0.577850	0.004897	79.479431	-4.691198	12.242579	-0.192598	0.000000	0.244863	0.000000	0.000000	0.000000	-0.000001	-0.000002	0.000000	0.000000	0.000000	3.000000	62.000000	0.000000
14899.517076	0.096148	0.577850	0.004897	79.479431	-4.691198	12.242579	-0.192598	0.000000	0.244863	0.000000	0.000000	0.000000	-0.000001	-0.000002	0.000000	0.000000	0.000000	3.000000	62.000000	0.000000
14899.520409	0.096028	0.577878	0.004759	79.479431	-4.691198	12.242579	-0.192598	0.000000	0.244863	0.000000	0.000000	0.000000	-0.036084	0.008348	-0.041474	0.000000	0.000000	3.000000	62.000000	0.000000
14899.523742	0.096028	0.577878	0.004759	79.481949	-4.716660	12.228891	-0.192598	0.000000	0.244863	0.000000	0.000000	0.000000	-0.036084	0.008348	-0.041474	0.000000	0.000000	3.000000	62.000000	0.000000
14899.527076	0.096028	0.577878	0.004759	79.481949	-4.716660	12.228891	-0.192598	0.000000	0.244863	0.000000	0.000000	0.000000	-0.036084	0.008348	-0.041474	0.000000	0.000000	3.000000	62.000000	0.000000
14899.530409	0.096028	0.577878	0.004759	79.481949	-4.716660	12.228891	-0.192598	0.000000	0.244863	0.000000	0.000000	0.000000	-0.036084	0.008348	-0.041474	0.000000	0.000000	3.000000	62.000000	0.000000
14899.533742	0.095780	0.577910	0.004557	79.484962	-4.732315	12.224047	-0.198612	0.000000	0.237951	0.000000	0.000000	0.000000	-0.074345	0.009757	-0.060667	0.000000	0.000000	3.000000	62.000000	0.000000
14899.537076	0.095780	0.577910	0.004557	79.484962	-4.732315	12.224047	-0.198612	0.000000	0.237951	0.000000	0.000000	0.000000	-0.074345	0.009757	-0.060667	0.000000	0.000000	3.000000	62.000000	0.000000
14899.540409	0.095780	0.577910	0.004557	79.484962	-4.732315	12.224047	-0.198612	0.000000	0.237951	0.000000	0.000000	0.000000	-0.074345	0.009757	-0.060667	0.000000	0.000000	3.000000	62.000000	0.000000
14899.543742	0.095780	0.577910	0.004557	79.487984	-4.750691	12.219183	-0.211003	0.000000	0.227840	0.000000	0.000000	0.000000	-0.074345	0.009757	-0.060667	0.000000	0.000000	3.000000	62.000000	0.000000
14899.547076	0.095652	0.577915	0.004493	79.487984	-4.750691	12.219183	-0.211003	0.000000	0.227840	0.000000	0.000000	0.000000	-0.038268	0.001422	-0.019191	0.000000	0.000000	3.000000	62.000000	0.000000
14899.550409	0.095652	0.577915	0.004493	79.487984	-4.750691	12.219183	-0.211003	0.000000	0.227840	0.000000	0.000000	0.000000	-0.038268	0.001422	-0.019191	0.000000	0.000000	3.000000	62.000000	0.000000
14899.553742	0.095652	0.577915	0.004493	79.487961	-4.764287	12.219186	-0.217381	0.000000	0.224641	0.000000	0.000000	0.000000	-0.038268	0.001422	-0.019191	0.000000	0.000000	3.000000	62.000000	0.000000
14899.557076	0.095652	0.577915	0.004493	79.487961	-4.764287	12.219186	-0.217381	0.000000	0.224641	0.000000	0.000000	0.000000	-0.038268	0.001422	-0.019191	0.000000	0.000000	3.000000	62.000000	0.000000
14899.560409	0.095528	0.577938	0.004446	79.487961	-4.764287	12.219186	-0.217381	0.000000	0.224641	0.000000	0.000000	0.000000	-0.037213	0.006876	-0.014153	0.000000	0.000000	3.000000	62.000000	0.000000
14899.563742	0.095528	0.577938	0.004446	79.487961	-4.780608	12.219192	-0.217381	0.000000	0.224641	0.000000	0.000000	0.000000	-0.037213	0.006876	-0.014153	0.000000	0.000000	3.000000	62.000000	0.000000
14899.567076	0.095528	0.577938	0.004446	79.487961	-4.780608	12.219192	-0.217381	0.000000	0.224641	0.000000	0.000000	0.000000	-0.037213	0.006876	-0.014153	0.000000	0.000000	3.000000	62.000000	0.000000
14899.570409	0.095528	0.577938	0.004446	79.487961	-4.780608	12.219192	-0.217381	0.000000	0.224641	0.000000	0.000000	0.000000	-0.037213	0.006876	-0.014153	0.000000	0.000000	3.000000	62.000000	0.000000
14899.573742	0.095269	0.577943	0.004409	79.490952	-4.801708	12.214326	-0.223583	0.000000	0.222282	0.000000	0.000000	0.000000	-0.077689	0.001420	-0.011068	0.000000	0.000000	3.000000	62.000000	0.000000
14899.577076	0.095269	0.577943	0.004409	79.490952	-4.801708	12.214326	-0.223583	0.000000	0.222282	0.000000	0.000000	0.000000	-0.000001	0.000007	-0.000000	0.000000	0.000000	3.000000	62.000000	0.000000
14899.580409	0.095269	0.577943	0.004409	79.490952	-4.801708	12.214326	-0.223583	0.000000	0.222282	0.000000	0.000000	0.000000	-0.000001	0.000007	-0.000000	0.000000	0.000000	3.000000	62.000000	0.000000
14899.583742	0.095269	0.577943	0.004409	79.493973	-4.822811	12.209463	-0.236531	0.000000	0.220437	0.000000	0.000000	0.000000	-0.000001	0.000007	-0.000000	0.000000	0.000000	3.000000	62.000000	0.000000
14899.587076	0.095269	0.577943	0.004409	79.493973	-4.822811	12.209463	-0.236531	0.000000	0.220437	0.000000	0.000000	0.000000	-0.000001	0.000007	-0.000000	0.000000	0.000000	3.000000	62.000000	0.000000
14899.590409	0.095113	0.577925	0.004424	79.493973	-4.822811	12.209463	-0.236531	0.000000	0.220437	0.000000	0.000000	0.000000	-0.047059	-0.005431	0.004439	0.000000	0.000000	3.000000	62.000000	0.000000
14899.593742	0.095113	0.577925	0.004424	79.497452	-4.839541	12.213428	-0.236531	0.000000	0.220437	0.000000	0.000000	0.000000	-0.047059	-0.005431	0.004439	0.000000	0.000000	3.000000	62.000000	0.000000
14899.597076	0.095113	0.577925	0.004424	79.497452	-4.839541	12.213428	-0.236531	0.000000	0.220437	0.000000	0.000000	0.000000	-0.047059	-0.005431	0.004439	0.000000	0.000000	3.000000	62.000000	0.000000
14899.600409	0.095113	0.577925	0.004424	79.497452	-4.839541	12.213428	-0.236531	0.000000	0.220437	0.000000	0.000000	0.000000	-0.047059	-0.005431	0.004439	0.000000	0.000000	3.000000	62.000000	0.000000
14899.603742	0.094825	0.577881	0.004472	79.500435	-4.860639	12.208563	-0.244374	0.000000	0.221177	0.000000	0.000000	0.000000	-0.086105	-0.013160	0.014468	0.000000	0.000000	3.000000	62.000000	0.000000
14899.607076	0.094825	0.577881	0.004472	79.500435	-4.860639	12.208563	-0.244374	0.000000	0.221177	0.000000	0.000000	0.000000	-0.086105	-0.013160	0.014468	0.000000	0.000000	3.000000	62.000000	0.000000
14899.610409	0.094825	0.577881	0.004472	79.500435	-4.860639	12.208563	-0.244374	0.000000	0.221177	0.000000	0.000000	0.000000	-0.086105	-0.013160	0.014468	0.000000	0.000000	3.000000	62.000000	0.000000
14899.613742	0.094825	0.577881	0.004472	79.506897	-4.879439	12.207655	-0.258725	0.000000	0.223589	0.000000	0.000000	0.000000	-0.086105	-0.013160	0.014468	0.000000	0.000000	3.000000	62.000000	0.000000
14899.617076	0.094687	0.577845	0.004465	79.506897	-4.879439	12.207655	-0.258725	0.000000	0.223589	0.000000	0.000000	0.000000	-0.041521	-0.010876	-0.002008	0.000000	0.000000	3.000000	62.000000	0.000000
14899.620409	0.094687	0.577845	0.004465	79.506897	-4.879439	12.207655	-0.258725	0.000000	0.223589	0.000000	0.000000	0.000000	-0.041521	-0.010876	-0.002008	0.000000	0.000000	3.000000	62.000000	0.000000
14899.623742	0.094687	0.577845	0.004465	79.509941	-4.897829	12.202787	-0.265646	0.000000	0.223254	0.000000	0.000000	0.000000	-0.041521	-0.010876	-0.002008	0.000000	0.000000	3.000000	62.000000	0.000000
14899.627076	0.094687	0.577845	0.004465	79.509941	-4.897829	12.202787	-0.265646	0.000000	0.223254	0.000000	0.000000	0.000000	-0.041521	-0.010876	-0.002008	0.000000	0.000000	3.000000	62.000000	0.000000
14899.630409	0.094574	0.577827	0.004471	79.509941	-4.897829	12.202787	-0.265646	0.000000	0.223254	0.000000	0.000000	0.000000	-0.033909	-0.005442	0.001685	0.000000	0.000000	3.000000	62.000000	0.000000
14899.633742	0.094574	0.577827	0.004471	79.513390	-4.906401	12.206758	-0.265646	0.000000	0.223254	0.000000	0.000000	0.000000	-0.033909	-0.005442	0.001685	0.000000	0.000000	3.000000	62.000000	0.000000
14899.637076	0.094574	0.577827	0.004471	79.513390	-4.906401	12.206758	-0.265646	0.000000	0.223254	0.000000	0.000000	0.000000	-0.033909	-0.005442	0.001685	0.000000	0.000000	3.000000	62.000000	0.000000
14899.640409	0.094574	0.577827	0.004471	79.513390	-4.906401	12.206758	-0.265646	0.000000	0.223254	0.000000	0.000000	0.000000	-0.033909	-0.005442	0.001685	0.000000	0.000000	3.000000	62.000000	0.000000
14899.643742	0.094382	0.577806	0.004426	79.516426	-4.924792	12.201883	-0.271297	0.000000	0.223535	0.000000	0.000000	0.000000	-0.057522	-0.006287	-0.013325	0.000000	0.000000	3.000000	62.000000	0.000000
14899.647076	0.094382	0.577806	0.004426	79.516426	-4.924792	12.201883	-0.271297	0.000000	0.223535	0.000000	0.000000	0.000000	-0.057522	-0.006287	-0.013325	0.000000	0.000000	3.000000	62.000000	0.000000
14899.650409	0.094382	0.577806	0.004426	79.516426	-4.924792	12.201883	-0.271297	0.000000	0.223535	0.000000	0.000000	0.000000	-0.057522	-0.006287	-0.013325	0.000000	0.000000	3.000000	62.000000	0.000000
14899.653742	0.094382	0.577806	0.004426	79.517326	-4.924170	12.219586	-0.280884	0.000000	0.221314	0.000000	0.000000	0.000000	-0.057522	-0.006287	-0.013325	0.000000	0.000000	3.000000	62.000000	0.000000
14899.657076	0.094263	0.577821	0.004402	79.517326	-4.924170	12.219586	-0.280884	0.000000	0.221314	0.000000	0.000000	0.000000	-0.035726	0.004585	-0.007266	0.000000	0.000000	3.000000	62.000000	0.000000
14899.660409	0.094263	0.577821	0.004402	79.517326	-4.924170	12.219586	-0.280884	0.000000	0.221314	0.000000	0.000000	0.000000	-0.035726	0.004585	-0.007266	0.000000	0.000000	3.000000	62.000000	0.000000
14899.663742	0.094263	0.577821	0.004402	79.515526	-4.878802	12.290772	-0.286839	0.000000	0.220103	0.000000	0.000000	0.000000	-0.035726	0.004585	-0.007266	0.000000	0.000000	3.000000	62.000000	0.000000
14899.667076	0.094263	0.577821	0.004402	79.515526	-4.878802	12.290772	-0.286839	0.000000	0.220103	0.000000	0.000000	0.000000	-0.035726	0.004585	-0.007266	0.000000	0.000000	3.000000	62.000000	0.000000
14899.670409	0.094143	0.577862	0.004371	79.515526	-4.878802	12.290772	-0.286839	0.000000	0.220103	0.000000	0.000000	0.000000	-0.036114	0.012294	-0.009213	0.000000	0.000000	3.000000	62.000000	0.000000
14899.673742	0.094143	0.577862	0.004371	79.514717	-4.801872	12.397906	-0.286839	0.000000	0.220103	0.000000	0.000000	0.000000	-0.036114	0.012294	-0.009213	0.000000	0.000000	3.000000	62.000000	0.000000
14899.677076	0.094143	0.577862	0.004371	79.514717	-4.801872	12.397906	-0.286839	0.000000	0.220103	0.000000	0.000000	0.000000	-0.036114	0.012294	-0.009213	0.000000	0.000000	3.000000	62.000000	0.000000
14899.680409	0.094143	0.577862	0.004371	79.514717	-4.801872	12.397906	-0.286839	0.000000	0.220103	0.000000	0.000000	0.000000	-0.036114	0.012294	-0.009213	0.000000	0.000000	3.000000	62.000000	0.000000
14899.683742	0.093951	0.578018	0.004214	79.516243	-4.686605	12.549364	-0.292858	0.000000	0.218567	0.000000	0.000000	0.000000	-0.057562	0.046848	-0.047333	0.000000	0.000000	3.000000	62.000000	0.000000
14899.687076	0.093951	0.578018	0.004214	79.516243	-4.686605	12.549364	-0.292858	0.000000	0.218567	0.000000	0.000000	0.000000	-0.057562	0.046848	-0.047333	0.000000	1.000000	3.000000	62.000000	0.000000
14899.690409	0.093951	0.578018	0.004214	79.516243	-4.686605	12.549364	-0.292858	0.000000	0.218567	0.000000	0.000000	0.000000	-0.057562	0.046848	-0.047333	0.000000	1.000000	3.000000	62.000000	0.000000
