# Supplementary material for: Haptic Guidance Needs to Be Intuitive Not Just Informative to Improve Human Motor Accuracy
Source: PLoS One. 2016 Mar 16;11(3):e0150912. doi: 10.1371/journal.pone.0150912 (PMC4794196; doi:10.1371/journal.pone.0150912)
Supplement: S1 Data — (ZIP) [file pone.0150912.s001.zip › Subject6/exp1_0063.txt]

Time	PosX	PosY	PosZ	RotX	RotY	RotZ	ForceX	ForceY	ForceZ	MomentX	MomentY	MomentZ	VelocityX	VelocityY	VelocityZ	CalibratedWeight	ButtonDown	Condition	Trial	Visual
14901.663742	-0.002754	0.456252	0.246584	66.094337	27.959469	35.336876	1.834359	0.000000	4.651358	0.000000	0.000000	0.000000	-0.009948	-0.103791	-0.019291	0.000000	1.000000	3.000000	63.000000	1.000000
14901.667076	-0.002555	0.456059	0.246744	66.094337	27.959469	35.336876	1.834359	0.000000	4.651358	0.000000	0.000000	0.000000	0.059962	-0.057750	0.047972	0.000000	1.000000	3.000000	63.000000	1.000000
14901.670409	-0.002555	0.456059	0.246744	66.094337	27.959469	35.336876	1.834359	0.000000	4.651358	0.000000	0.000000	0.000000	0.059962	-0.057750	0.047972	0.000000	1.000000	3.000000	63.000000	1.000000
14901.673742	-0.002555	0.456059	0.246744	66.024376	27.955145	35.299374	1.836590	0.000000	4.650477	0.000000	0.000000	0.000000	0.059962	-0.057750	0.047972	0.000000	1.000000	3.000000	63.000000	1.000000
14901.677076	-0.002088	0.456136	0.247065	66.024376	27.955145	35.299374	1.836590	0.000000	4.650477	0.000000	0.000000	0.000000	0.140063	0.022923	0.096117	0.000000	1.000000	3.000000	63.000000	1.000000
14901.680409	-0.002088	0.456136	0.247065	66.024376	27.955145	35.299374	1.836590	0.000000	4.650477	0.000000	0.000000	0.000000	0.140063	0.022923	0.096117	0.000000	1.000000	3.000000	63.000000	1.000000
14901.683742	-0.002088	0.456136	0.247065	65.992561	27.973063	35.282425	1.842128	0.000000	4.648286	0.000000	0.000000	0.000000	0.140063	0.022923	0.096117	0.000000	1.000000	3.000000	63.000000	1.000000
14901.687076	-0.002088	0.456136	0.247065	65.992561	27.973063	35.282425	1.842128	0.000000	4.648286	0.000000	0.000000	0.000000	0.140063	0.022923	0.096117	0.000000	1.000000	3.000000	63.000000	1.000000
14901.690409	-0.001587	0.456174	0.247607	65.992561	27.973063	35.282425	1.842128	0.000000	4.648286	0.000000	0.000000	0.000000	0.150074	0.011305	0.162813	0.000000	1.000000	3.000000	63.000000	1.000000
14901.693742	-0.001587	0.456174	0.247607	65.946396	27.877205	35.102913	1.842128	0.000000	4.648286	0.000000	0.000000	0.000000	0.150074	0.011305	0.162813	0.000000	1.000000	3.000000	63.000000	1.000000
14901.697076	-0.001254	0.456115	0.248292	65.946396	27.877205	35.102913	1.842128	0.000000	4.648286	0.000000	0.000000	0.000000	0.100006	-0.017638	0.205306	0.000000	1.000000	3.000000	63.000000	1.000000
14901.700409	-0.001254	0.456115	0.248292	65.946396	27.877205	35.102913	1.842128	0.000000	4.648286	0.000000	0.000000	0.000000	0.100006	-0.017638	0.205306	0.000000	1.000000	3.000000	63.000000	1.000000
14901.703742	-0.001254	0.456115	0.248292	65.926460	27.681887	34.784752	1.847743	0.000000	4.646057	0.000000	0.000000	0.000000	0.100006	-0.017638	0.205306	0.000000	1.000000	3.000000	63.000000	1.000000
14901.707076	-0.001254	0.456115	0.248292	65.926460	27.681887	34.784752	1.847743	0.000000	4.646057	0.000000	0.000000	0.000000	0.100006	-0.017638	0.205306	0.000000	1.000000	3.000000	63.000000	1.000000
14901.710409	-0.001121	0.456268	0.249054	65.926460	27.681887	34.784752	1.847743	0.000000	4.646057	0.000000	0.000000	0.000000	0.039824	0.045952	0.228772	0.000000	1.000000	3.000000	63.000000	1.000000
14901.713742	-0.001121	0.456268	0.249054	65.931038	27.506218	34.490883	1.847743	0.000000	4.646057	0.000000	0.000000	0.000000	0.039824	0.045952	0.228772	0.000000	1.000000	3.000000	63.000000	1.000000
14901.717076	-0.001189	0.456267	0.249688	65.931038	27.506218	34.490883	1.847743	0.000000	4.646057	0.000000	0.000000	0.000000	-0.020435	-0.000250	0.190217	0.000000	1.000000	3.000000	63.000000	1.000000
14901.720409	-0.001189	0.456267	0.249688	65.931038	27.506218	34.490883	1.847743	0.000000	4.646057	0.000000	0.000000	0.000000	-0.020435	-0.000250	0.190217	0.000000	1.000000	3.000000	63.000000	1.000000
14901.723742	-0.001189	0.456267	0.249688	65.983307	27.540134	34.454109	1.839849	0.000000	4.649188	0.000000	0.000000	0.000000	-0.020435	-0.000250	0.190217	0.000000	1.000000	3.000000	63.000000	1.000000
14901.727076	-0.001189	0.456267	0.249688	65.983307	27.540134	34.454109	1.839849	0.000000	4.649188	0.000000	0.000000	0.000000	-0.020435	-0.000250	0.190217	0.000000	1.000000	3.000000	63.000000	1.000000
14901.730409	-0.001358	0.456266	0.250258	65.983307	27.540134	34.454109	1.839849	0.000000	4.649188	0.000000	0.000000	0.000000	-0.050662	-0.000229	0.170919	0.000000	1.000000	3.000000	63.000000	1.000000
14901.733742	-0.001358	0.456266	0.250258	66.090225	27.846397	34.736408	1.839849	0.000000	4.649188	0.000000	0.000000	0.000000	-0.050662	-0.000229	0.170919	0.000000	1.000000	3.000000	63.000000	1.000000
14901.737076	-0.001494	0.456169	0.250811	66.090225	27.846397	34.736408	1.839849	0.000000	4.649188	0.000000	0.000000	0.000000	-0.040649	-0.029220	0.165944	0.000000	1.000000	3.000000	63.000000	1.000000
14901.740409	-0.001494	0.456169	0.250811	66.090225	27.846397	34.736408	1.839849	0.000000	4.649188	0.000000	0.000000	0.000000	-0.040649	-0.029220	0.165944	0.000000	1.000000	3.000000	63.000000	1.000000
14901.743742	-0.001494	0.456169	0.250811	66.251640	28.305857	35.159439	1.827832	0.000000	4.653926	0.000000	0.000000	0.000000	-0.040649	-0.029220	0.165944	0.000000	1.000000	3.000000	63.000000	1.000000
14901.747076	-0.001494	0.456169	0.250811	66.251640	28.305857	35.159439	1.827832	0.000000	4.653926	0.000000	0.000000	0.000000	-0.040649	-0.029220	0.165944	0.000000	1.000000	3.000000	63.000000	1.000000
14901.750409	-0.001461	0.456052	0.251317	66.251640	28.305857	35.159439	1.827832	0.000000	4.653926	0.000000	0.000000	0.000000	0.009770	-0.035066	0.151634	0.000000	1.000000	3.000000	63.000000	1.000000
14901.753742	-0.001461	0.456052	0.251317	66.403435	28.767179	35.581066	1.827832	0.000000	4.653926	0.000000	0.000000	0.000000	0.009770	-0.035066	0.151634	0.000000	1.000000	3.000000	63.000000	1.000000
14901.757076	-0.001361	0.455877	0.251806	66.403435	28.767179	35.581066	1.827832	0.000000	4.653926	0.000000	0.000000	0.000000	0.029988	-0.052525	0.146736	0.000000	1.000000	3.000000	63.000000	1.000000
14901.760409	-0.001361	0.455877	0.251806	66.403435	28.767179	35.581066	1.827832	0.000000	4.653926	0.000000	0.000000	0.000000	0.029988	-0.052525	0.146736	0.000000	1.000000	3.000000	63.000000	1.000000
14901.763742	-0.001361	0.455877	0.251806	66.531693	29.155739	35.919529	1.823697	0.000000	4.655548	0.000000	0.000000	0.000000	0.029988	-0.052525	0.146736	0.000000	1.000000	3.000000	63.000000	1.000000
14901.767076	-0.001194	0.455721	0.252310	66.531693	29.155739	35.919529	1.823697	0.000000	4.655548	0.000000	0.000000	0.000000	0.050230	-0.046800	0.151342	0.000000	1.000000	3.000000	63.000000	1.000000
14901.770409	-0.001194	0.455721	0.252310	66.531693	29.155739	35.919529	1.823697	0.000000	4.655548	0.000000	0.000000	0.000000	0.050230	-0.046800	0.151342	0.000000	1.000000	3.000000	63.000000	1.000000
14901.773742	-0.001194	0.455721	0.252310	66.629845	29.456257	36.176624	1.823214	0.000000	4.655737	0.000000	0.000000	0.000000	0.050230	-0.046800	0.151342	0.000000	1.000000	3.000000	63.000000	1.000000
14901.777076	-0.001060	0.455565	0.252783	66.629845	29.456257	36.176624	1.823214	0.000000	4.655737	0.000000	0.000000	0.000000	0.040205	-0.046843	0.141699	0.000000	1.000000	3.000000	63.000000	1.000000
14901.780409	-0.001060	0.455565	0.252783	66.629845	29.456257	36.176624	1.823214	0.000000	4.655737	0.000000	0.000000	0.000000	0.040205	-0.046843	0.141699	0.000000	1.000000	3.000000	63.000000	1.000000
14901.783742	-0.001060	0.455565	0.252783	66.697968	29.676363	36.358063	1.822400	0.000000	4.656056	0.000000	0.000000	0.000000	0.040205	-0.046843	0.141699	0.000000	1.000000	3.000000	63.000000	1.000000
14901.787076	-0.001060	0.455565	0.252783	66.697968	29.676363	36.358063	1.822400	0.000000	4.656056	0.000000	0.000000	0.000000	0.040205	-0.046843	0.141699	0.000000	1.000000	3.000000	63.000000	1.000000
14901.790409	-0.000926	0.455428	0.253239	66.697968	29.676363	36.358063	1.822400	0.000000	4.656056	0.000000	0.000000	0.000000	0.040265	-0.041073	0.136828	0.000000	1.000000	3.000000	63.000000	1.000000
14901.793742	-0.000926	0.455428	0.253239	66.743607	29.799126	36.426762	1.822400	0.000000	4.656056	0.000000	0.000000	0.000000	0.040265	-0.041073	0.136828	0.000000	1.000000	3.000000	63.000000	1.000000
14901.797076	-0.000757	0.455407	0.253726	66.743607	29.799126	36.426762	1.822400	0.000000	4.656056	0.000000	0.000000	0.000000	0.050430	-0.006188	0.146210	0.000000	1.000000	3.000000	63.000000	1.000000
14901.800409	-0.000757	0.455407	0.253726	66.743607	29.799126	36.426762	1.822400	0.000000	4.656056	0.000000	0.000000	0.000000	0.050430	-0.006188	0.146210	0.000000	1.000000	3.000000	63.000000	1.000000
14901.803742	-0.000757	0.455407	0.253726	66.813080	29.878212	36.376663	1.821335	0.000000	4.656473	0.000000	0.000000	0.000000	0.050430	-0.006188	0.146210	0.000000	1.000000	3.000000	63.000000	1.000000
14901.807076	-0.000757	0.455407	0.253726	66.813080	29.878212	36.376663	1.821335	0.000000	4.656473	0.000000	0.000000	0.000000	0.050430	-0.006188	0.146210	0.000000	0.000000	3.000000	63.000000	1.000000
14901.810409	-0.000387	0.455503	0.254245	66.813080	29.878212	36.376663	1.821335	0.000000	4.656473	0.000000	0.000000	0.000000	0.111282	0.028755	0.155592	0.000000	0.000000	3.000000	63.000000	1.000000
14901.813742	-0.000387	0.455503	0.254245	66.985832	30.163612	36.462475	1.821335	0.000000	4.656473	0.000000	0.000000	0.000000	0.111282	0.028755	0.155592	0.000000	0.000000	3.000000	63.000000	1.000000
14901.817076	0.000053	0.455794	0.254794	66.985832	30.163612	36.462475	1.821335	0.000000	4.656473	0.000000	0.000000	0.000000	0.131723	0.087133	0.164879	0.000000	0.000000	3.000000	63.000000	1.000000
14901.820409	0.000053	0.455794	0.254794	66.985832	30.163612	36.462475	1.821335	0.000000	4.656473	0.000000	0.000000	0.000000	0.131723	0.087133	0.164879	0.000000	0.000000	3.000000	63.000000	1.000000
14901.823742	0.000053	0.455794	0.254794	67.353714	30.828873	36.834591	1.827546	0.000000	4.654038	0.000000	0.000000	0.000000	0.131723	0.087133	0.164879	0.000000	0.000000	3.000000	63.000000	1.000000
14901.827076	0.000526	0.456182	0.255233	67.353714	30.828873	36.834591	1.827546	0.000000	4.654038	0.000000	0.000000	0.000000	0.142049	0.116498	0.131729	0.000000	0.000000	3.000000	63.000000	1.000000
14901.830409	0.000526	0.456182	0.255233	67.353714	30.828873	36.834591	1.827546	0.000000	4.654038	0.000000	0.000000	0.000000	0.142049	0.116498	0.131729	0.000000	0.000000	3.000000	63.000000	1.000000
14901.833742	0.000526	0.456182	0.255233	67.874565	31.684265	37.287697	1.832300	0.000000	4.652169	0.000000	0.000000	0.000000	0.142049	0.116498	0.131729	0.000000	0.000000	3.000000	63.000000	1.000000
14901.837076	0.001000	0.456668	0.255593	67.874565	31.684265	37.287697	1.832300	0.000000	4.652169	0.000000	0.000000	0.000000	0.142191	0.145881	0.107997	0.000000	0.000000	3.000000	63.000000	1.000000
14901.840409	0.001000	0.456668	0.255593	67.874565	31.684265	37.287697	1.832300	0.000000	4.652169	0.000000	0.000000	0.000000	0.142191	0.145881	0.107997	0.000000	0.000000	3.000000	63.000000	1.000000
14901.843742	0.001000	0.456668	0.255593	68.470322	32.579472	37.717201	1.837531	0.000000	4.650105	0.000000	0.000000	0.000000	0.142191	0.145881	0.107997	0.000000	0.000000	3.000000	63.000000	1.000000
14901.847076	0.001373	0.457291	0.255906	68.470322	32.579472	37.717201	1.837531	0.000000	4.650105	0.000000	0.000000	0.000000	0.111839	0.186927	0.093716	0.000000	0.000000	3.000000	63.000000	1.000000
14901.850409	0.001373	0.457291	0.255906	68.470322	32.579472	37.717201	1.837531	0.000000	4.650105	0.000000	0.000000	0.000000	0.111839	0.186927	0.093716	0.000000	0.000000	3.000000	63.000000	1.000000
14901.853742	0.001373	0.457291	0.255906	69.084259	33.357849	37.979065	1.841448	0.000000	4.648556	0.000000	0.000000	0.000000	0.111839	0.186927	0.093716	0.000000	0.000000	3.000000	63.000000	1.000000
14901.857076	0.001678	0.458071	0.256155	69.084259	33.357849	37.979065	1.841448	0.000000	4.648556	0.000000	0.000000	0.000000	0.091573	0.233848	0.074675	0.000000	0.000000	3.000000	63.000000	1.000000
14901.860409	0.001678	0.458071	0.256155	69.084259	33.357849	37.979065	1.841448	0.000000	4.648556	0.000000	0.000000	0.000000	0.091573	0.233848	0.074675	0.000000	0.000000	3.000000	63.000000	1.000000
14901.863742	0.001678	0.458071	0.256155	69.699409	33.971134	38.040932	1.844688	0.000000	4.647271	0.000000	0.000000	0.000000	0.091573	0.233848	0.074675	0.000000	0.000000	3.000000	63.000000	1.000000
14901.867076	0.001882	0.458987	0.256324	69.699409	33.971134	38.040932	1.844688	0.000000	4.647271	0.000000	0.000000	0.000000	0.061087	0.274882	0.050896	0.000000	0.000000	3.000000	63.000000	1.000000
14901.870409	0.001882	0.458987	0.256324	69.699409	33.971134	38.040932	1.844688	0.000000	4.647271	0.000000	0.000000	0.000000	0.061087	0.274882	0.050896	0.000000	0.000000	3.000000	63.000000	1.000000
14901.873742	0.001882	0.458987	0.256324	70.285667	34.460209	37.990662	1.846822	0.000000	4.646423	0.000000	0.000000	0.000000	0.061087	0.274882	0.050896	0.000000	0.000000	3.000000	63.000000	1.000000
14901.877076	0.002051	0.460060	0.256492	70.285667	34.460209	37.990662	1.846822	0.000000	4.646423	0.000000	0.000000	0.000000	0.050951	0.321799	0.050342	0.000000	0.000000	3.000000	63.000000	1.000000
14901.880409	0.002051	0.460060	0.256492	70.285667	34.460209	37.990662	1.846822	0.000000	4.646423	0.000000	0.000000	0.000000	0.050951	0.321799	0.050342	0.000000	0.000000	3.000000	63.000000	1.000000
14901.883742	0.002051	0.460060	0.256492	70.830757	34.875854	37.900337	1.848435	0.000000	4.645782	0.000000	0.000000	0.000000	0.050951	0.321799	0.050342	0.000000	0.000000	3.000000	63.000000	1.000000
14901.887076	0.002119	0.461249	0.256564	70.830757	34.875854	37.900337	1.848435	0.000000	4.645782	0.000000	0.000000	0.000000	0.020392	0.356897	0.021630	0.000000	0.000000	3.000000	63.000000	1.000000
14901.890409	0.002119	0.461249	0.256564	70.830757	34.875854	37.900337	1.848435	0.000000	4.645782	0.000000	0.000000	0.000000	0.020392	0.356897	0.021630	0.000000	0.000000	3.000000	63.000000	1.000000
14901.893742	0.002119	0.461249	0.256564	71.317253	35.323730	37.927254	1.849049	0.000000	4.645537	0.000000	0.000000	0.000000	0.020392	0.356897	0.021630	0.000000	0.000000	3.000000	63.000000	1.000000
14901.897076	0.002119	0.462555	0.256540	71.317253	35.323730	37.927254	1.849049	0.000000	4.645537	0.000000	0.000000	0.000000	-0.000022	0.391857	-0.007257	0.000000	0.000000	3.000000	63.000000	1.000000
14901.900409	0.002119	0.462555	0.256540	71.317253	35.323730	37.927254	1.849049	0.000000	4.645537	0.000000	0.000000	0.000000	-0.000022	0.391857	-0.007257	0.000000	0.000000	3.000000	63.000000	1.000000
14901.903742	0.002119	0.462555	0.256540	71.739838	35.817627	38.081768	1.849198	0.000000	4.645478	0.000000	0.000000	0.000000	-0.000022	0.391857	-0.007257	0.000000	0.000000	3.000000	63.000000	1.000000
14901.907076	0.002085	0.463958	0.256403	71.739838	35.817627	38.081768	1.849198	0.000000	4.645478	0.000000	0.000000	0.000000	-0.010284	0.420771	-0.041022	0.000000	0.000000	3.000000	63.000000	1.000000
14901.910409	0.002085	0.463958	0.256403	71.739838	35.817627	38.081768	1.849198	0.000000	4.645478	0.000000	0.000000	0.000000	-0.010284	0.420771	-0.041022	0.000000	0.000000	3.000000	63.000000	1.000000
14901.913742	0.002085	0.463958	0.256403	72.119186	36.390556	38.389500	1.849513	0.000000	4.645352	0.000000	0.000000	0.000000	-0.010284	0.420771	-0.041022	0.000000	0.000000	3.000000	63.000000	1.000000
14901.917076	0.001949	0.465436	0.256107	72.119186	36.390556	38.389500	1.849513	0.000000	4.645352	0.000000	0.000000	0.000000	-0.040892	0.443458	-0.088900	0.000000	0.000000	3.000000	63.000000	1.000000
14901.920409	0.001949	0.465436	0.256107	72.119186	36.390556	38.389500	1.849513	0.000000	4.645352	0.000000	0.000000	0.000000	-0.040892	0.443458	-0.088900	0.000000	0.000000	3.000000	63.000000	1.000000
14901.923742	0.001949	0.465436	0.256107	72.499474	37.069416	38.837517	1.849226	0.000000	4.645467	0.000000	0.000000	0.000000	-0.040892	0.443458	-0.088900	0.000000	0.000000	3.000000	63.000000	1.000000
14901.927076	0.001677	0.466989	0.255619	72.499474	37.069416	38.837517	1.849226	0.000000	4.645467	0.000000	0.000000	0.000000	-0.081610	0.465692	-0.146405	0.000000	0.000000	3.000000	63.000000	1.000000
14901.930409	0.001677	0.466989	0.255619	72.499474	37.069416	38.837517	1.849226	0.000000	4.645467	0.000000	0.000000	0.000000	-0.081610	0.465692	-0.146405	0.000000	0.000000	3.000000	63.000000	1.000000
14901.933742	0.001677	0.466989	0.255619	72.933784	38.015049	39.568825	1.848006	0.000000	4.645952	0.000000	0.000000	0.000000	-0.081610	0.465692	-0.146405	0.000000	0.000000	3.000000	63.000000	1.000000
14901.937076	0.001337	0.468632	0.254891	72.933784	38.015049	39.568825	1.848006	0.000000	4.645952	0.000000	0.000000	0.000000	-0.101922	0.493119	-0.218482	0.000000	0.000000	3.000000	63.000000	1.000000
14901.940409	0.001337	0.468632	0.254891	72.933784	38.015049	39.568825	1.848006	0.000000	4.645952	0.000000	0.000000	0.000000	-0.101922	0.493119	-0.218482	0.000000	0.000000	3.000000	63.000000	1.000000
14901.943742	0.001337	0.468632	0.254891	73.426170	39.272720	40.622566	1.847218	0.000000	4.646266	0.000000	0.000000	0.000000	-0.101922	0.493119	-0.218482	0.000000	0.000000	3.000000	63.000000	1.000000
14901.947076	0.000930	0.470267	0.253875	73.426170	39.272720	40.622566	1.847218	0.000000	4.646266	0.000000	0.000000	0.000000	-0.122088	0.490553	-0.304700	0.000000	0.000000	3.000000	63.000000	1.000000
14901.950409	0.000930	0.470267	0.253875	73.426170	39.272720	40.622566	1.847218	0.000000	4.646266	0.000000	0.000000	0.000000	-0.122088	0.490553	-0.304700	0.000000	0.000000	3.000000	63.000000	1.000000
14901.953742	0.000930	0.470267	0.253875	73.950172	40.818798	41.993782	1.847168	0.000000	4.646286	0.000000	0.000000	0.000000	-0.122088	0.490553	-0.304700	0.000000	0.000000	3.000000	63.000000	1.000000
14901.957076	0.000389	0.471872	0.252555	73.950172	40.818798	41.993782	1.847168	0.000000	4.646286	0.000000	0.000000	0.000000	-0.162238	0.481479	-0.396067	0.000000	0.000000	3.000000	63.000000	1.000000
14901.960409	0.000389	0.471872	0.252555	73.950172	40.818798	41.993782	1.847168	0.000000	4.646286	0.000000	0.000000	0.000000	-0.162238	0.481479	-0.396067	0.000000	0.000000	3.000000	63.000000	1.000000
14901.963742	0.000389	0.471872	0.252555	74.426445	42.550808	43.620567	1.846915	0.000000	4.646386	0.000000	0.000000	0.000000	-0.162238	0.481479	-0.396067	0.000000	0.000000	3.000000	63.000000	1.000000
14901.967076	-0.000217	0.473580	0.250909	74.426445	42.550808	43.620567	1.846915	0.000000	4.646386	0.000000	0.000000	0.000000	-0.181784	0.512279	-0.493880	0.000000	0.000000	3.000000	63.000000	1.000000
14901.970409	-0.000217	0.473580	0.250909	74.426445	42.550808	43.620567	1.846915	0.000000	4.646386	0.000000	0.000000	0.000000	-0.181784	0.512279	-0.493880	0.000000	0.000000	3.000000	63.000000	1.000000
14901.973742	-0.000217	0.473580	0.250909	74.845520	44.482391	45.509621	1.847690	0.000000	4.646078	0.000000	0.000000	0.000000	-0.181784	0.512279	-0.493880	0.000000	0.000000	3.000000	63.000000	1.000000
14901.977076	-0.000853	0.475271	0.248935	74.845520	44.482391	45.509621	1.847690	0.000000	4.646078	0.000000	0.000000	0.000000	-0.190882	0.507417	-0.592030	0.000000	0.000000	3.000000	63.000000	1.000000
14901.980409	-0.000853	0.475271	0.248935	74.845520	44.482391	45.509621	1.847690	0.000000	4.646078	0.000000	0.000000	0.000000	-0.190882	0.507417	-0.592030	0.000000	0.000000	3.000000	63.000000	1.000000
14901.983742	-0.000853	0.475271	0.248935	75.219551	46.499947	47.523102	1.850083	0.000000	4.645125	0.000000	0.000000	0.000000	-0.190882	0.507417	-0.592030	0.000000	0.000000	3.000000	63.000000	1.000000
14901.987076	-0.001485	0.476924	0.246615	75.219551	46.499947	47.523102	1.850083	0.000000	4.645125	0.000000	0.000000	0.000000	-0.189595	0.495883	-0.695924	0.000000	0.000000	3.000000	63.000000	1.000000
14901.990409	-0.001485	0.476924	0.246615	75.219551	46.499947	47.523102	1.850083	0.000000	4.645125	0.000000	0.000000	0.000000	-0.189595	0.495883	-0.695924	0.000000	0.000000	3.000000	63.000000	1.000000
14901.993742	-0.001485	0.476924	0.246615	75.571922	48.549992	49.580574	1.854826	0.000000	4.643234	0.000000	0.000000	0.000000	-0.189595	0.495883	-0.695924	0.000000	0.000000	3.000000	63.000000	1.000000
14901.997076	-0.002145	0.478594	0.243959	75.571922	48.549992	49.580574	1.854826	0.000000	4.643234	0.000000	0.000000	0.000000	-0.198022	0.501000	-0.796901	0.000000	0.000000	3.000000	63.000000	1.000000
14902.000409	-0.002145	0.478594	0.243959	75.571922	48.549992	49.580574	1.854826	0.000000	4.643234	0.000000	0.000000	0.000000	-0.198022	0.501000	-0.796901	0.000000	0.000000	3.000000	63.000000	1.000000
14902.003742	-0.002145	0.478594	0.243959	75.902397	50.618984	51.663929	1.861403	0.000000	4.640601	0.000000	0.000000	0.000000	-0.198022	0.501000	-0.796901	0.000000	0.000000	3.000000	63.000000	1.000000
14902.007076	-0.002799	0.480184	0.240980	75.902397	50.618984	51.663929	1.861403	0.000000	4.640601	0.000000	0.000000	0.000000	-0.196122	0.476751	-0.893663	0.000000	0.000000	3.000000	63.000000	1.000000
14902.010409	-0.002799	0.480184	0.240980	75.902397	50.618984	51.663929	1.861403	0.000000	4.640601	0.000000	0.000000	0.000000	-0.196122	0.476751	-0.893663	0.000000	0.000000	3.000000	63.000000	1.000000
14902.013742	-0.002799	0.480184	0.240980	76.218102	52.712776	53.771133	1.870369	0.000000	4.636994	0.000000	0.000000	0.000000	-0.196122	0.476751	-0.893663	0.000000	0.000000	3.000000	63.000000	1.000000
14902.017076	-0.003412	0.481745	0.237623	76.218102	52.712776	53.771133	1.870369	0.000000	4.636994	0.000000	0.000000	0.000000	-0.183970	0.468527	-1.007011	0.000000	0.000000	3.000000	63.000000	1.000000
14902.020409	-0.003412	0.481745	0.237623	76.218102	52.712776	53.771133	1.870369	0.000000	4.636994	0.000000	0.000000	0.000000	-0.183970	0.468527	-1.007011	0.000000	0.000000	3.000000	63.000000	1.000000
14902.023742	-0.003412	0.481745	0.237623	76.533684	54.827934	55.891140	1.882781	0.000000	4.631969	0.000000	0.000000	0.000000	-0.183970	0.468527	-1.007011	0.000000	0.000000	3.000000	63.000000	1.000000
14902.027076	-0.004017	0.483258	0.233899	76.533684	54.827934	55.891140	1.882781	0.000000	4.631969	0.000000	0.000000	0.000000	-0.181514	0.453945	-1.117299	0.000000	0.000000	3.000000	63.000000	1.000000
14902.030409	-0.004017	0.483258	0.233899	76.533684	54.827934	55.891140	1.882781	0.000000	4.631969	0.000000	0.000000	0.000000	-0.181514	0.453945	-1.117299	0.000000	0.000000	3.000000	63.000000	1.000000
14902.033742	-0.004017	0.483258	0.233899	76.838768	56.787113	57.848404	1.898194	0.000000	4.625674	0.000000	0.000000	0.000000	-0.181514	0.453945	-1.117299	0.000000	0.000000	3.000000	63.000000	1.000000
14902.037076	-0.004678	0.484741	0.229848	76.838768	56.787113	57.848404	1.898194	0.000000	4.625674	0.000000	0.000000	0.000000	-0.198412	0.444799	-1.215200	0.000000	0.000000	3.000000	63.000000	1.000000
14902.040409	-0.004678	0.484741	0.229848	76.838768	56.787113	57.848404	1.898194	0.000000	4.625674	0.000000	0.000000	0.000000	-0.198412	0.444799	-1.215200	0.000000	0.000000	3.000000	63.000000	1.000000
14902.043742	-0.004678	0.484741	0.229848	77.111771	58.061821	59.105621	1.915394	0.000000	4.618578	0.000000	0.000000	0.000000	-0.198412	0.444799	-1.215200	0.000000	0.000000	3.000000	63.000000	1.000000
14902.047076	-0.005329	0.486174	0.225516	77.111771	58.061821	59.105621	1.915394	0.000000	4.618578	0.000000	0.000000	0.000000	-0.195332	0.429940	-1.299768	0.000000	0.000000	3.000000	63.000000	1.000000
14902.050409	-0.005329	0.486174	0.225516	77.111771	58.061821	59.105621	1.915394	0.000000	4.618578	0.000000	0.000000	0.000000	-0.195332	0.429940	-1.299768	0.000000	0.000000	3.000000	63.000000	1.000000
14902.053742	-0.005329	0.486174	0.225516	77.307915	58.099251	59.138332	1.935360	0.000000	4.610247	0.000000	0.000000	0.000000	-0.195332	0.429940	-1.299768	0.000000	0.000000	3.000000	63.000000	1.000000
14902.057076	-0.006099	0.487596	0.220960	77.307915	58.099251	59.138332	1.935360	0.000000	4.610247	0.000000	0.000000	0.000000	-0.230787	0.426507	-1.366750	0.000000	0.000000	3.000000	63.000000	1.000000
14902.060409	-0.006099	0.487596	0.220960	77.307915	58.099251	59.138332	1.935360	0.000000	4.610247	0.000000	0.000000	0.000000	-0.230787	0.426507	-1.366750	0.000000	0.000000	3.000000	63.000000	1.000000
14902.063742	-0.006099	0.487596	0.220960	77.405998	56.935894	58.001614	1.955583	0.000000	4.601706	0.000000	0.000000	0.000000	-0.230787	0.426507	-1.366750	0.000000	0.000000	3.000000	63.000000	1.000000
14902.067076	-0.006887	0.489025	0.216227	77.405998	56.935894	58.001614	1.955583	0.000000	4.601706	0.000000	0.000000	0.000000	-0.236598	0.428687	-1.419909	0.000000	0.000000	3.000000	63.000000	1.000000
14902.070409	-0.006887	0.489025	0.216227	77.405998	56.935894	58.001614	1.955583	0.000000	4.601706	0.000000	0.000000	0.000000	-0.236598	0.428687	-1.419909	0.000000	0.000000	3.000000	63.000000	1.000000
14902.073742	-0.006887	0.489025	0.216227	77.389153	54.862804	56.001053	1.977557	0.000000	4.592305	0.000000	0.000000	0.000000	-0.236598	0.428687	-1.419909	0.000000	0.000000	3.000000	63.000000	1.000000
14902.077076	-0.007695	0.490426	0.211383	77.389153	54.862804	56.001053	1.977557	0.000000	4.592305	0.000000	0.000000	0.000000	-0.242241	0.420253	-1.453126	0.000000	0.000000	3.000000	63.000000	1.000000
14902.080409	-0.007695	0.490426	0.211383	77.389153	54.862804	56.001053	1.977557	0.000000	4.592305	0.000000	0.000000	0.000000	-0.242241	0.420253	-1.453126	0.000000	0.000000	3.000000	63.000000	1.000000
14902.083742	-0.007695	0.490426	0.211383	77.289680	52.519756	53.779163	2.000908	0.000000	4.582180	0.000000	0.000000	0.000000	-0.242241	0.420253	-1.453126	0.000000	0.000000	3.000000	63.000000	1.000000
14902.087076	-0.008551	0.491815	0.206409	77.289680	52.519756	53.779163	2.000908	0.000000	4.582180	0.000000	0.000000	0.000000	-0.256926	0.416752	-1.492286	0.000000	0.000000	3.000000	63.000000	1.000000
14902.090409	-0.008551	0.491815	0.206409	77.289680	52.519756	53.779163	2.000908	0.000000	4.582180	0.000000	0.000000	0.000000	-0.256926	0.416752	-1.492286	0.000000	0.000000	3.000000	63.000000	1.000000
14902.093742	-0.008551	0.491815	0.206409	77.130676	50.168442	51.580273	2.025353	0.000000	4.571427	0.000000	0.000000	0.000000	-0.256926	0.416752	-1.492286	0.000000	0.000000	3.000000	63.000000	1.000000
14902.097076	-0.009425	0.493233	0.201404	77.130676	50.168442	51.580273	2.025353	0.000000	4.571427	0.000000	0.000000	0.000000	-0.262077	0.425299	-1.501423	0.000000	0.000000	3.000000	63.000000	1.000000
14902.100409	-0.009425	0.493233	0.201404	77.130676	50.168442	51.580273	2.025353	0.000000	4.571427	0.000000	0.000000	0.000000	-0.262077	0.425299	-1.501423	0.000000	0.000000	3.000000	63.000000	1.000000
14902.103742	-0.009425	0.493233	0.201404	76.949211	47.951256	49.527985	2.050754	0.000000	4.560089	0.000000	0.000000	0.000000	-0.262077	0.425299	-1.501423	0.000000	0.000000	3.000000	63.000000	1.000000
14902.107076	-0.010284	0.494677	0.196370	76.949211	47.951256	49.527985	2.050754	0.000000	4.560089	0.000000	0.000000	0.000000	-0.257671	0.433437	-1.510302	0.000000	0.000000	3.000000	63.000000	1.000000
14902.110409	-0.010284	0.494677	0.196370	76.949211	47.951256	49.527985	2.050754	0.000000	4.560089	0.000000	0.000000	0.000000	-0.257671	0.433437	-1.510302	0.000000	0.000000	3.000000	63.000000	1.000000
14902.113742	-0.010284	0.494677	0.196370	76.791229	45.905571	47.622181	2.077785	0.000000	4.547836	0.000000	0.000000	0.000000	-0.257671	0.433437	-1.510302	0.000000	0.000000	3.000000	63.000000	1.000000
14902.117076	-0.011221	0.496169	0.191356	76.791229	45.905571	47.622181	2.077785	0.000000	4.547836	0.000000	0.000000	0.000000	-0.281205	0.447428	-1.504042	0.000000	0.000000	3.000000	63.000000	1.000000
14902.120409	-0.011221	0.496169	0.191356	76.791229	45.905571	47.622181	2.077785	0.000000	4.547836	0.000000	0.000000	0.000000	-0.281205	0.447428	-1.504042	0.000000	0.000000	3.000000	63.000000	1.000000
14902.123742	-0.011221	0.496169	0.191356	76.665764	43.968666	45.778618	2.104285	0.000000	4.535635	0.000000	0.000000	0.000000	-0.281205	0.447428	-1.504042	0.000000	0.000000	3.000000	63.000000	1.000000
14902.127076	-0.012175	0.497673	0.186404	76.665764	43.968666	45.778618	2.104285	0.000000	4.535635	0.000000	0.000000	0.000000	-0.286021	0.451163	-1.485820	0.000000	0.000000	3.000000	63.000000	1.000000
14902.130409	-0.012175	0.497673	0.186404	76.665764	43.968666	45.778618	2.104285	0.000000	4.535635	0.000000	0.000000	0.000000	-0.286021	0.451163	-1.485820	0.000000	0.000000	3.000000	63.000000	1.000000
14902.133742	-0.012175	0.497673	0.186404	76.568810	42.143875	44.016365	2.131092	0.000000	4.523102	0.000000	0.000000	0.000000	-0.286021	0.451163	-1.485820	0.000000	0.000000	3.000000	63.000000	1.000000
14902.137076	-0.013143	0.499240	0.181493	76.568810	42.143875	44.016365	2.131092	0.000000	4.523102	0.000000	0.000000	0.000000	-0.290599	0.470212	-1.473255	0.000000	0.000000	3.000000	63.000000	1.000000
14902.140409	-0.013143	0.499240	0.181493	76.568810	42.143875	44.016365	2.131092	0.000000	4.523102	0.000000	0.000000	0.000000	-0.290599	0.470212	-1.473255	0.000000	0.000000	3.000000	63.000000	1.000000
14902.143742	-0.013143	0.499240	0.181493	76.504494	40.433731	42.337185	2.158406	0.000000	4.510131	0.000000	0.000000	0.000000	-0.290599	0.470212	-1.473255	0.000000	0.000000	3.000000	63.000000	1.000000
14902.147076	-0.014249	0.500840	0.176697	76.504494	40.433731	42.337185	2.158406	0.000000	4.510131	0.000000	0.000000	0.000000	-0.331647	0.479959	-1.438831	0.000000	0.000000	3.000000	63.000000	1.000000
14902.150409	-0.014249	0.500840	0.176697	76.504494	40.433731	42.337185	2.158406	0.000000	4.510131	0.000000	0.000000	0.000000	-0.331647	0.479959	-1.438831	0.000000	0.000000	3.000000	63.000000	1.000000
14902.153742	-0.014249	0.500840	0.176697	76.453728	38.908062	40.839867	2.183019	0.000000	4.498269	0.000000	0.000000	0.000000	-0.331647	0.479959	-1.438831	0.000000	0.000000	3.000000	63.000000	1.000000
14902.157076	-0.015396	0.502533	0.171907	76.453728	38.908062	40.839867	2.183019	0.000000	4.498269	0.000000	0.000000	0.000000	-0.344187	0.508031	-1.436934	0.000000	0.000000	3.000000	63.000000	1.000000
14902.160409	-0.015396	0.502533	0.171907	76.453728	38.908062	40.839867	2.183019	0.000000	4.498269	0.000000	0.000000	0.000000	-0.344187	0.508031	-1.436934	0.000000	0.000000	3.000000	63.000000	1.000000
14902.163742	-0.015396	0.502533	0.171907	76.419975	37.655968	39.636635	2.207850	0.000000	4.486134	0.000000	0.000000	0.000000	-0.344187	0.508031	-1.436934	0.000000	0.000000	3.000000	63.000000	1.000000
14902.167076	-0.016617	0.504276	0.167254	76.419975	37.655968	39.636635	2.207850	0.000000	4.486134	0.000000	0.000000	0.000000	-0.366271	0.522915	-1.395958	0.000000	0.000000	3.000000	63.000000	1.000000
14902.170409	-0.016617	0.504276	0.167254	76.419975	37.655968	39.636635	2.207850	0.000000	4.486134	0.000000	0.000000	0.000000	-0.366271	0.522915	-1.395958	0.000000	0.000000	3.000000	63.000000	1.000000
14902.173742	-0.016617	0.504276	0.167254	76.434807	37.002846	39.082081	2.230848	0.000000	4.474742	0.000000	0.000000	0.000000	-0.366271	0.522915	-1.395958	0.000000	0.000000	3.000000	63.000000	1.000000
14902.177076	-0.017907	0.506128	0.162625	76.434807	37.002846	39.082081	2.230848	0.000000	4.474742	0.000000	0.000000	0.000000	-0.387063	0.555598	-1.388633	0.000000	0.000000	3.000000	63.000000	1.000000
14902.180409	-0.017907	0.506128	0.162625	76.434807	37.002846	39.082081	2.230848	0.000000	4.474742	0.000000	0.000000	0.000000	-0.387063	0.555598	-1.388633	0.000000	0.000000	3.000000	63.000000	1.000000
14902.183742	-0.017907	0.506128	0.162625	76.571381	37.314728	39.538090	2.253187	0.000000	4.463535	0.000000	0.000000	0.000000	-0.387063	0.555598	-1.388633	0.000000	0.000000	3.000000	63.000000	1.000000
14902.187076	-0.019267	0.508041	0.158080	76.571381	37.314728	39.538090	2.253187	0.000000	4.463535	0.000000	0.000000	0.000000	-0.407878	0.573803	-1.363550	0.000000	0.000000	3.000000	63.000000	1.000000
14902.190409	-0.019267	0.508041	0.158080	76.571381	37.314728	39.538090	2.253187	0.000000	4.463535	0.000000	0.000000	0.000000	-0.407878	0.573803	-1.363550	0.000000	0.000000	3.000000	63.000000	1.000000
14902.193742	-0.019267	0.508041	0.158080	76.777061	38.048462	40.413006	2.274147	0.000000	4.452893	0.000000	0.000000	0.000000	-0.407878	0.573803	-1.363550	0.000000	0.000000	3.000000	63.000000	1.000000
14902.197076	-0.020694	0.510047	0.153617	76.777061	38.048462	40.413006	2.274147	0.000000	4.452893	0.000000	0.000000	0.000000	-0.428293	0.601865	-1.338959	0.000000	0.000000	3.000000	63.000000	1.000000
14902.200409	-0.020694	0.510047	0.153617	76.777061	38.048462	40.413006	2.274147	0.000000	4.452893	0.000000	0.000000	0.000000	-0.428293	0.601865	-1.338959	0.000000	0.000000	3.000000	63.000000	1.000000
14902.203742	-0.020694	0.510047	0.153617	76.992020	38.899910	41.408100	2.293663	0.000000	4.442872	0.000000	0.000000	0.000000	-0.428293	0.601865	-1.338959	0.000000	0.000000	3.000000	63.000000	1.000000
14902.207076	-0.022133	0.512116	0.149278	76.992020	38.899910	41.408100	2.293663	0.000000	4.442872	0.000000	0.000000	0.000000	-0.431516	0.620613	-1.301486	0.000000	0.000000	3.000000	63.000000	1.000000
14902.210409	-0.022133	0.512116	0.149278	76.992020	38.899910	41.408100	2.293663	0.000000	4.442872	0.000000	0.000000	0.000000	-0.431516	0.620613	-1.301486	0.000000	0.000000	3.000000	63.000000	1.000000
14902.213742	-0.022133	0.512116	0.149278	77.176018	39.665459	42.326412	2.312431	0.000000	4.433132	0.000000	0.000000	0.000000	-0.431516	0.620613	-1.301486	0.000000	0.000000	3.000000	63.000000	1.000000
14902.217076	-0.023696	0.514262	0.145042	77.176018	39.665459	42.326412	2.312431	0.000000	4.433132	0.000000	0.000000	0.000000	-0.468948	0.643875	-1.270846	0.000000	0.000000	3.000000	63.000000	1.000000
14902.220409	-0.023696	0.514262	0.145042	77.176018	39.665459	42.326412	2.312431	0.000000	4.433132	0.000000	0.000000	0.000000	-0.468948	0.643875	-1.270846	0.000000	0.000000	3.000000	63.000000	1.000000
14902.223742	-0.023696	0.514262	0.145042	77.332321	40.305489	43.134720	2.327922	0.000000	4.425017	0.000000	0.000000	0.000000	-0.468948	0.643875	-1.270846	0.000000	0.000000	3.000000	63.000000	1.000000
14902.227076	-0.025410	0.516435	0.140893	77.332321	40.305489	43.134720	2.327922	0.000000	4.425017	0.000000	0.000000	0.000000	-0.514116	0.651748	-1.244615	0.000000	0.000000	3.000000	63.000000	1.000000
14902.230409	-0.025410	0.516435	0.140893	77.332321	40.305489	43.134720	2.327922	0.000000	4.425017	0.000000	0.000000	0.000000	-0.514116	0.651748	-1.244615	0.000000	0.000000	3.000000	63.000000	1.000000
14902.233742	-0.025410	0.516435	0.140893	77.468010	40.890499	43.906693	2.339432	0.000000	4.418943	0.000000	0.000000	0.000000	-0.514116	0.651748	-1.244615	0.000000	0.000000	3.000000	63.000000	1.000000
14902.237076	-0.027216	0.518652	0.136852	77.468010	40.890499	43.906693	2.339432	0.000000	4.418943	0.000000	0.000000	0.000000	-0.541832	0.665284	-1.212409	0.000000	0.000000	3.000000	63.000000	1.000000
14902.240409	-0.027216	0.518652	0.136852	77.468010	40.890499	43.906693	2.339432	0.000000	4.418943	0.000000	0.000000	0.000000	-0.541832	0.665284	-1.212409	0.000000	0.000000	3.000000	63.000000	1.000000
14902.243742	-0.027216	0.518652	0.136852	77.564682	41.432487	44.670238	2.347828	0.000000	4.414488	0.000000	0.000000	0.000000	-0.541832	0.665284	-1.212409	0.000000	0.000000	3.000000	63.000000	1.000000
14902.247076	-0.029110	0.520893	0.132864	77.564682	41.432487	44.670238	2.347828	0.000000	4.414488	0.000000	0.000000	0.000000	-0.568416	0.672333	-1.196481	0.000000	0.000000	3.000000	63.000000	1.000000
14902.250409	-0.029110	0.520893	0.132864	77.564682	41.432487	44.670238	2.347828	0.000000	4.414488	0.000000	0.000000	0.000000	-0.568416	0.672333	-1.196481	0.000000	0.000000	3.000000	63.000000	1.000000
14902.253742	-0.029110	0.520893	0.132864	77.635086	42.147209	45.653183	2.353687	0.000000	4.411367	0.000000	0.000000	0.000000	-0.568416	0.672333	-1.196481	0.000000	0.000000	3.000000	63.000000	1.000000
14902.257076	-0.031065	0.523144	0.128951	77.635086	42.147209	45.653183	2.353687	0.000000	4.411367	0.000000	0.000000	0.000000	-0.586511	0.675249	-1.173904	0.000000	0.000000	3.000000	63.000000	1.000000
14902.260409	-0.031065	0.523144	0.128951	77.635086	42.147209	45.653183	2.353687	0.000000	4.411367	0.000000	0.000000	0.000000	-0.586511	0.675249	-1.173904	0.000000	0.000000	3.000000	63.000000	1.000000
14902.263742	-0.031065	0.523144	0.128951	77.694572	43.142262	46.940823	2.357219	0.000000	4.409481	0.000000	0.000000	0.000000	-0.586511	0.675249	-1.173904	0.000000	0.000000	3.000000	63.000000	1.000000
14902.267076	-0.032916	0.525410	0.125161	77.694572	43.142262	46.940823	2.357219	0.000000	4.409481	0.000000	0.000000	0.000000	-0.555289	0.679755	-1.136947	0.000000	0.000000	3.000000	63.000000	1.000000
14902.270409	-0.032916	0.525410	0.125161	77.694572	43.142262	46.940823	2.357219	0.000000	4.409481	0.000000	0.000000	0.000000	-0.555289	0.679755	-1.136947	0.000000	0.000000	3.000000	63.000000	1.000000
14902.273742	-0.032916	0.525410	0.125161	77.763687	44.362988	48.450623	2.362010	0.000000	4.406916	0.000000	0.000000	0.000000	-0.555289	0.679755	-1.136947	0.000000	0.000000	3.000000	63.000000	1.000000
14902.277076	-0.034718	0.527638	0.121442	77.763687	44.362988	48.450623	2.362010	0.000000	4.406916	0.000000	0.000000	0.000000	-0.540528	0.668384	-1.115670	0.000000	0.000000	3.000000	63.000000	1.000000
14902.280409	-0.034718	0.527638	0.121442	77.763687	44.362988	48.450623	2.362010	0.000000	4.406916	0.000000	0.000000	0.000000	-0.540528	0.668384	-1.115670	0.000000	0.000000	3.000000	63.000000	1.000000
14902.283742	-0.034718	0.527638	0.121442	77.879967	45.714684	50.032879	2.367403	0.000000	4.404021	0.000000	0.000000	0.000000	-0.540528	0.668384	-1.115670	0.000000	0.000000	3.000000	63.000000	1.000000
14902.287076	-0.036422	0.529839	0.117876	77.879967	45.714684	50.032879	2.367403	0.000000	4.404021	0.000000	0.000000	0.000000	-0.511257	0.660347	-1.069893	0.000000	0.000000	3.000000	63.000000	1.000000
14902.290409	-0.036422	0.529839	0.117876	77.879967	45.714684	50.032879	2.367403	0.000000	4.404021	0.000000	0.000000	0.000000	-0.511257	0.660347	-1.069893	0.000000	0.000000	3.000000	63.000000	1.000000
14902.293742	-0.036422	0.529839	0.117876	78.067177	47.026943	51.476780	2.373567	0.000000	4.400702	0.000000	0.000000	0.000000	-0.511257	0.660347	-1.069893	0.000000	0.000000	3.000000	63.000000	1.000000
14902.297076	-0.038049	0.531996	0.114310	78.067177	47.026943	51.476780	2.373567	0.000000	4.400702	0.000000	0.000000	0.000000	-0.488018	0.647099	-1.069782	0.000000	0.000000	3.000000	63.000000	1.000000
14902.300409	-0.038049	0.531996	0.114310	78.067177	47.026943	51.476780	2.373567	0.000000	4.400702	0.000000	0.000000	0.000000	-0.488018	0.647099	-1.069782	0.000000	0.000000	3.000000	63.000000	1.000000
14902.303742	-0.038049	0.531996	0.114310	78.286087	48.272808	52.806866	2.382398	0.000000	4.395927	0.000000	0.000000	0.000000	-0.488018	0.647099	-1.069782	0.000000	0.000000	3.000000	63.000000	1.000000
14902.307076	-0.039682	0.534065	0.110765	78.286087	48.272808	52.806866	2.382398	0.000000	4.395927	0.000000	0.000000	0.000000	-0.489897	0.620753	-1.063354	0.000000	0.000000	3.000000	63.000000	1.000000
14902.310409	-0.039682	0.534065	0.110765	78.286087	48.272808	52.806866	2.382398	0.000000	4.395927	0.000000	0.000000	0.000000	-0.489897	0.620753	-1.063354	0.000000	0.000000	3.000000	63.000000	1.000000
14902.313742	-0.039682	0.534065	0.110765	78.517342	49.386089	53.959248	2.391218	0.000000	4.391137	0.000000	0.000000	0.000000	-0.489897	0.620753	-1.063354	0.000000	0.000000	3.000000	63.000000	1.000000
14902.317076	-0.041320	0.536030	0.107226	78.517342	49.386089	53.959248	2.391218	0.000000	4.391137	0.000000	0.000000	0.000000	-0.491354	0.589399	-1.061720	0.000000	0.000000	3.000000	63.000000	1.000000
14902.320409	-0.041320	0.536030	0.107226	78.517342	49.386089	53.959248	2.391218	0.000000	4.391137	0.000000	0.000000	0.000000	-0.491354	0.589399	-1.061720	0.000000	0.000000	3.000000	63.000000	1.000000
14902.323742	-0.041320	0.536030	0.107226	78.741890	50.340034	54.873001	2.400342	0.000000	4.386155	0.000000	0.000000	0.000000	-0.491354	0.589399	-1.061720	0.000000	0.000000	3.000000	63.000000	1.000000
14902.327076	-0.043038	0.537899	0.103627	78.741890	50.340034	54.873001	2.400342	0.000000	4.386155	0.000000	0.000000	0.000000	-0.515299	0.560625	-1.079639	0.000000	0.000000	3.000000	63.000000	1.000000
14902.330409	-0.043038	0.537899	0.103627	78.741890	50.340034	54.873001	2.400342	0.000000	4.386155	0.000000	0.000000	0.000000	-0.515299	0.560625	-1.079639	0.000000	0.000000	3.000000	63.000000	1.000000
14902.333742	-0.043038	0.537899	0.103627	78.909691	51.176239	55.595360	2.408531	0.000000	4.381663	0.000000	0.000000	0.000000	-0.515299	0.560625	-1.079639	0.000000	0.000000	3.000000	63.000000	1.000000
14902.337076	-0.044786	0.539653	0.100055	78.909691	51.176239	55.595360	2.408531	0.000000	4.381663	0.000000	0.000000	0.000000	-0.524593	0.526271	-1.071781	0.000000	0.000000	3.000000	63.000000	1.000000
14902.340409	-0.044786	0.539653	0.100055	78.909691	51.176239	55.595360	2.408531	0.000000	4.381663	0.000000	0.000000	0.000000	-0.524593	0.526271	-1.071781	0.000000	0.000000	3.000000	63.000000	1.000000
14902.343742	-0.044786	0.539653	0.100055	78.998764	51.922047	56.174900	2.415757	0.000000	4.377684	0.000000	0.000000	0.000000	-0.524593	0.526271	-1.071781	0.000000	0.000000	3.000000	63.000000	1.000000
14902.347076	-0.046537	0.541337	0.096485	78.998764	51.922047	56.174900	2.415757	0.000000	4.377684	0.000000	0.000000	0.000000	-0.525182	0.505301	-1.070841	0.000000	0.000000	3.000000	63.000000	1.000000
14902.350409	-0.046537	0.541337	0.096485	78.998764	51.922047	56.174900	2.415757	0.000000	4.377684	0.000000	0.000000	0.000000	-0.525182	0.505301	-1.070841	0.000000	0.000000	3.000000	63.000000	1.000000
14902.353742	-0.046537	0.541337	0.096485	79.058441	52.406296	56.514248	2.423368	0.000000	4.373476	0.000000	0.000000	0.000000	-0.525182	0.505301	-1.070841	0.000000	0.000000	3.000000	63.000000	1.000000
14902.357076	-0.048244	0.542935	0.093007	79.058441	52.406296	56.514248	2.423368	0.000000	4.373476	0.000000	0.000000	0.000000	-0.512171	0.479196	-1.043571	0.000000	0.000000	3.000000	63.000000	1.000000
14902.360409	-0.048244	0.542935	0.093007	79.058441	52.406296	56.514248	2.423368	0.000000	4.373476	0.000000	0.000000	0.000000	-0.512171	0.479196	-1.043571	0.000000	0.000000	3.000000	63.000000	1.000000
14902.363742	-0.048244	0.542935	0.093007	79.090981	52.603336	56.801121	2.431281	0.000000	4.369082	0.000000	0.000000	0.000000	-0.512171	0.479196	-1.043571	0.000000	0.000000	3.000000	63.000000	1.000000
14902.367076	-0.049856	0.544460	0.089604	79.090981	52.603336	56.801121	2.431281	0.000000	4.369082	0.000000	0.000000	0.000000	-0.483481	0.457445	-1.020865	0.000000	0.000000	3.000000	63.000000	1.000000
14902.370409	-0.049856	0.544460	0.089604	79.090981	52.603336	56.801121	2.431281	0.000000	4.369082	0.000000	0.000000	0.000000	-0.483481	0.457445	-1.020865	0.000000	0.000000	3.000000	63.000000	1.000000
14902.373742	-0.049856	0.544460	0.089604	79.106911	52.559841	56.930740	2.441759	0.000000	4.363235	0.000000	0.000000	0.000000	-0.483481	0.457445	-1.020865	0.000000	0.000000	3.000000	63.000000	1.000000
14902.377076	-0.051328	0.545908	0.086345	79.106911	52.559841	56.930740	2.441759	0.000000	4.363235	0.000000	0.000000	0.000000	-0.441740	0.434641	-0.977777	0.000000	0.000000	3.000000	63.000000	1.000000
14902.380409	-0.051328	0.545908	0.086345	79.106911	52.559841	56.930740	2.441759	0.000000	4.363235	0.000000	0.000000	0.000000	-0.441740	0.434641	-0.977777	0.000000	0.000000	3.000000	63.000000	1.000000
14902.383742	-0.051328	0.545908	0.086345	79.120186	52.493473	56.971386	2.433591	0.000000	4.317234	0.000000	0.000000	0.000000	-0.441740	0.434641	-0.977777	0.000000	0.000000	3.000000	63.000000	1.000000
14902.387076	-0.052736	0.547289	0.083163	79.120186	52.493473	56.971386	2.433591	0.000000	4.317234	0.000000	0.000000	0.000000	-0.422435	0.414183	-0.954470	0.000000	0.000000	3.000000	63.000000	1.000000
14902.390409	-0.052736	0.547289	0.083163	79.120186	52.493473	56.971386	2.433591	0.000000	4.317234	0.000000	0.000000	0.000000	-0.422435	0.414183	-0.954470	0.000000	0.000000	3.000000	63.000000	1.000000
14902.393742	-0.052736	0.547289	0.083163	79.137909	52.437916	56.881386	2.363185	0.000000	4.158156	0.000000	0.000000	0.000000	-0.422435	0.414183	-0.954470	0.000000	0.000000	3.000000	63.000000	1.000000
14902.397076	-0.054055	0.548556	0.080051	79.137909	52.437916	56.881386	2.363185	0.000000	4.158156	0.000000	0.000000	0.000000	-0.395630	0.380013	-0.933573	0.000000	0.000000	3.000000	63.000000	1.000000
14902.400409	-0.054055	0.548556	0.080051	79.137909	52.437916	56.881386	2.363185	0.000000	4.158156	0.000000	0.000000	0.000000	-0.395630	0.380013	-0.933573	0.000000	0.000000	3.000000	63.000000	1.000000
14902.403742	-0.054055	0.548556	0.080051	79.170509	52.406189	56.705746	2.297246	0.000000	4.002560	0.000000	0.000000	0.000000	-0.395630	0.380013	-0.933573	0.000000	0.000000	3.000000	63.000000	1.000000
14902.407076	-0.055387	0.549740	0.076995	79.170509	52.406189	56.705746	2.297246	0.000000	4.002560	0.000000	0.000000	0.000000	-0.399711	0.355332	-0.916785	0.000000	0.000000	3.000000	63.000000	1.000000
14902.410409	-0.055387	0.549740	0.076995	79.170509	52.406189	56.705746	2.297246	0.000000	4.002560	0.000000	0.000000	0.000000	-0.399711	0.355332	-0.916785	0.000000	0.000000	3.000000	63.000000	1.000000
14902.413742	-0.055387	0.549740	0.076995	79.233475	52.338036	56.566105	2.230628	0.000000	3.849763	0.000000	0.000000	0.000000	-0.399711	0.355332	-0.916785	0.000000	0.000000	3.000000	63.000000	1.000000
14902.417076	-0.056753	0.550819	0.073937	79.233475	52.338036	56.566105	2.230628	0.000000	3.849763	0.000000	0.000000	0.000000	-0.409613	0.323650	-0.917525	0.000000	0.000000	3.000000	63.000000	1.000000
14902.420409	-0.056753	0.550819	0.073937	79.233475	52.338036	56.566105	2.230628	0.000000	3.849763	0.000000	0.000000	0.000000	-0.409613	0.323650	-0.917525	0.000000	0.000000	3.000000	63.000000	1.000000
14902.423742	-0.056753	0.550819	0.073937	79.300400	52.247528	56.498089	2.162359	0.000000	3.696842	0.000000	0.000000	0.000000	-0.409613	0.323650	-0.917525	0.000000	0.000000	3.000000	63.000000	1.000000
14902.427076	-0.058060	0.551855	0.070978	79.300400	52.247528	56.498089	2.162359	0.000000	3.696842	0.000000	0.000000	0.000000	-0.392206	0.310764	-0.887564	0.000000	0.000000	3.000000	63.000000	1.000000
14902.430409	-0.058060	0.551855	0.070978	79.300400	52.247528	56.498089	2.162359	0.000000	3.696842	0.000000	0.000000	0.000000	-0.392206	0.310764	-0.887564	0.000000	0.000000	3.000000	63.000000	1.000000
14902.433742	-0.058060	0.551855	0.070978	79.344475	52.220100	56.498470	2.096991	0.000000	3.548914	0.000000	0.000000	0.000000	-0.392206	0.310764	-0.887564	0.000000	0.000000	3.000000	63.000000	1.000000
14902.437076	-0.059258	0.552813	0.068092	79.344475	52.220100	56.498470	2.096991	0.000000	3.548914	0.000000	0.000000	0.000000	-0.359227	0.287533	-0.865825	0.000000	0.000000	3.000000	63.000000	1.000000
14902.440409	-0.059258	0.552813	0.068092	79.344475	52.220100	56.498470	2.096991	0.000000	3.548914	0.000000	0.000000	0.000000	-0.359227	0.287533	-0.865825	0.000000	0.000000	3.000000	63.000000	1.000000
14902.443742	-0.059258	0.552813	0.068092	79.367035	52.252533	56.554405	2.037120	0.000000	3.404610	0.000000	0.000000	0.000000	-0.359227	0.287533	-0.865825	0.000000	0.000000	3.000000	63.000000	1.000000
14902.447076	-0.060329	0.553750	0.065335	79.367035	52.252533	56.554405	2.037120	0.000000	3.404610	0.000000	0.000000	0.000000	-0.321277	0.281013	-0.827308	0.000000	0.000000	3.000000	63.000000	1.000000
14902.450409	-0.060329	0.553750	0.065335	79.367035	52.252533	56.554405	2.037120	0.000000	3.404610	0.000000	0.000000	0.000000	-0.321277	0.281013	-0.827308	0.000000	0.000000	3.000000	63.000000	1.000000
14902.453742	-0.060329	0.553750	0.065335	79.389465	52.299381	56.698902	1.983574	0.000000	3.266726	0.000000	0.000000	0.000000	-0.321277	0.281013	-0.827308	0.000000	0.000000	3.000000	63.000000	1.000000
14902.457076	-0.061240	0.554634	0.062613	79.389465	52.299381	56.698902	1.983574	0.000000	3.266726	0.000000	0.000000	0.000000	-0.273406	0.265070	-0.816377	0.000000	0.000000	3.000000	63.000000	1.000000
14902.460409	-0.061240	0.554634	0.062613	79.389465	52.299381	56.698902	1.983574	0.000000	3.266726	0.000000	0.000000	0.000000	-0.273406	0.265070	-0.816377	0.000000	0.000000	3.000000	63.000000	1.000000
14902.463742	-0.061240	0.554634	0.062613	79.416115	52.343521	56.862122	1.938006	0.000000	3.130663	0.000000	0.000000	0.000000	-0.273406	0.265070	-0.816377	0.000000	0.000000	3.000000	63.000000	1.000000
14902.467076	-0.062119	0.555483	0.059932	79.416115	52.343521	56.862122	1.938006	0.000000	3.130663	0.000000	0.000000	0.000000	-0.263734	0.254751	-0.804344	0.000000	0.000000	3.000000	63.000000	1.000000
14902.470409	-0.062119	0.555483	0.059932	79.416115	52.343521	56.862122	1.938006	0.000000	3.130663	0.000000	0.000000	0.000000	-0.263734	0.254751	-0.804344	0.000000	0.000000	3.000000	63.000000	1.000000
14902.473742	-0.062119	0.555483	0.059932	79.447105	52.399807	57.039612	1.894051	0.000000	2.996605	0.000000	0.000000	0.000000	-0.263734	0.254751	-0.804344	0.000000	0.000000	3.000000	63.000000	1.000000
14902.477076	-0.062932	0.556283	0.057215	79.447105	52.399807	57.039612	1.894051	0.000000	2.996605	0.000000	0.000000	0.000000	-0.244021	0.240046	-0.815114	0.000000	0.000000	3.000000	63.000000	1.000000
14902.480409	-0.062932	0.556283	0.057215	79.447105	52.399807	57.039612	1.894051	0.000000	2.996605	0.000000	0.000000	0.000000	-0.244021	0.240046	-0.815114	0.000000	0.000000	3.000000	63.000000	1.000000
14902.483742	-0.062932	0.556283	0.057215	79.475555	52.520897	57.285633	1.853380	0.000000	2.860753	0.000000	0.000000	0.000000	-0.244021	0.240046	-0.815114	0.000000	0.000000	3.000000	63.000000	1.000000
14902.487076	-0.063731	0.557052	0.054474	79.475555	52.520897	57.285633	1.853380	0.000000	2.860753	0.000000	0.000000	0.000000	-0.239677	0.230792	-0.822448	0.000000	0.000000	3.000000	63.000000	1.000000
14902.490409	-0.063731	0.557052	0.054474	79.475555	52.520897	57.285633	1.853380	0.000000	2.860753	0.000000	0.000000	0.000000	-0.239677	0.230792	-0.822448	0.000000	0.000000	3.000000	63.000000	1.000000
14902.493742	-0.063731	0.557052	0.054474	79.505516	52.680847	57.567261	1.813434	0.000000	2.723678	0.000000	0.000000	0.000000	-0.239677	0.230792	-0.822448	0.000000	0.000000	3.000000	63.000000	1.000000
14902.497076	-0.064437	0.557737	0.051665	79.505516	52.680847	57.567261	1.813434	0.000000	2.723678	0.000000	0.000000	0.000000	-0.211584	0.205350	-0.842505	0.000000	0.000000	3.000000	63.000000	1.000000
14902.500409	-0.064437	0.557737	0.051665	79.505516	52.680847	57.567261	1.813434	0.000000	2.723678	0.000000	0.000000	0.000000	-0.211584	0.205350	-0.842505	0.000000	0.000000	3.000000	63.000000	1.000000
14902.503742	-0.064437	0.557737	0.051665	79.536774	52.865280	57.865452	1.778170	0.000000	2.583261	0.000000	0.000000	0.000000	-0.211584	0.205350	-0.842505	0.000000	0.000000	3.000000	63.000000	1.000000
14902.507076	-0.065029	0.558400	0.048822	79.536774	52.865280	57.865452	1.778170	0.000000	2.583261	0.000000	0.000000	0.000000	-0.177619	0.199072	-0.852862	0.000000	0.000000	3.000000	63.000000	1.000000
14902.510409	-0.065029	0.558400	0.048822	79.536774	52.865280	57.865452	1.778170	0.000000	2.583261	0.000000	0.000000	0.000000	-0.177619	0.199072	-0.852862	0.000000	0.000000	3.000000	63.000000	1.000000
14902.513742	-0.065029	0.558400	0.048822	79.573776	53.083599	58.186504	1.748567	0.000000	2.441117	0.000000	0.000000	0.000000	-0.177619	0.199072	-0.852862	0.000000	0.000000	3.000000	63.000000	1.000000
14902.517076	-0.065562	0.559051	0.045979	79.573776	53.083599	58.186504	1.748567	0.000000	2.441117	0.000000	0.000000	0.000000	-0.159953	0.195152	-0.853003	0.000000	0.000000	3.000000	63.000000	1.000000
14902.520409	-0.065562	0.559051	0.045979	79.573776	53.083599	58.186504	1.748567	0.000000	2.441117	0.000000	0.000000	0.000000	-0.159953	0.195152	-0.853003	0.000000	0.000000	3.000000	63.000000	1.000000
14902.523742	-0.065562	0.559051	0.045979	79.623367	53.272072	58.449673	1.721908	0.000000	2.298950	0.000000	0.000000	0.000000	-0.159953	0.195152	-0.853003	0.000000	0.000000	3.000000	63.000000	1.000000
14902.527076	-0.065969	0.559678	0.043168	79.623367	53.272072	58.449673	1.721908	0.000000	2.298950	0.000000	0.000000	0.000000	-0.122046	0.188282	-0.843397	0.000000	0.000000	3.000000	63.000000	1.000000
14902.530409	-0.065969	0.559678	0.043168	79.623367	53.272072	58.449673	1.721908	0.000000	2.298950	0.000000	0.000000	0.000000	-0.122046	0.188282	-0.843397	0.000000	0.000000	3.000000	63.000000	1.000000
14902.533742	-0.065969	0.559678	0.043168	79.708961	53.398727	58.603310	1.701567	0.000000	2.158384	0.000000	0.000000	0.000000	-0.122046	0.188282	-0.843397	0.000000	0.000000	3.000000	63.000000	1.000000
14902.537076	-0.066349	0.560274	0.040399	79.708961	53.398727	58.603310	1.701567	0.000000	2.158384	0.000000	0.000000	0.000000	-0.114037	0.178684	-0.830543	0.000000	0.000000	3.000000	63.000000	1.000000
14902.540409	-0.066349	0.560274	0.040399	79.708961	53.398727	58.603310	1.701567	0.000000	2.158384	0.000000	0.000000	0.000000	-0.114037	0.178684	-0.830543	0.000000	0.000000	3.000000	63.000000	1.000000
14902.543742	-0.066349	0.560274	0.040399	79.828476	53.451271	58.639668	1.682561	0.000000	2.019960	0.000000	0.000000	0.000000	-0.114037	0.178684	-0.830543	0.000000	0.000000	3.000000	63.000000	1.000000
14902.547076	-0.066706	0.560829	0.037697	79.828476	53.451271	58.639668	1.682561	0.000000	2.019960	0.000000	0.000000	0.000000	-0.107138	0.166474	-0.810680	0.000000	0.000000	3.000000	63.000000	1.000000
14902.550409	-0.066706	0.560829	0.037697	79.828476	53.451271	58.639668	1.682561	0.000000	2.019960	0.000000	0.000000	0.000000	-0.107138	0.166474	-0.810680	0.000000	0.000000	3.000000	63.000000	1.000000
14902.553742	-0.066706	0.560829	0.037697	79.951576	53.273880	58.430466	1.664705	0.000000	1.884847	0.000000	0.000000	0.000000	-0.107138	0.166474	-0.810680	0.000000	0.000000	3.000000	63.000000	1.000000
14902.557076	-0.067064	0.561344	0.035058	79.951576	53.273880	58.430466	1.664705	0.000000	1.884847	0.000000	0.000000	0.000000	-0.107468	0.154576	-0.791610	0.000000	0.000000	3.000000	63.000000	1.000000
14902.560409	-0.067064	0.561344	0.035058	79.951576	53.273880	58.430466	1.664705	0.000000	1.884847	0.000000	0.000000	0.000000	-0.107468	0.154576	-0.791610	0.000000	0.000000	3.000000	63.000000	1.000000
14902.563742	-0.067064	0.561344	0.035058	80.025848	52.605942	57.756504	1.646793	0.000000	1.752912	0.000000	0.000000	0.000000	-0.107468	0.154576	-0.791610	0.000000	0.000000	3.000000	63.000000	1.000000
14902.567076	-0.067426	0.561839	0.032501	80.025848	52.605942	57.756504	1.646793	0.000000	1.752912	0.000000	0.000000	0.000000	-0.108615	0.148362	-0.767192	0.000000	0.000000	3.000000	63.000000	1.000000
14902.570409	-0.067426	0.561839	0.032501	80.025848	52.605942	57.756504	1.646793	0.000000	1.752912	0.000000	0.000000	0.000000	-0.108615	0.148362	-0.767192	0.000000	0.000000	3.000000	63.000000	1.000000
14902.573742	-0.067426	0.561839	0.032501	80.022202	51.521690	56.721214	1.628691	0.000000	1.625046	0.000000	0.000000	0.000000	-0.108615	0.148362	-0.767192	0.000000	0.000000	3.000000	63.000000	1.000000
14902.577076	-0.067773	0.562304	0.030052	80.022202	51.521690	56.721214	1.628691	0.000000	1.625046	0.000000	0.000000	0.000000	-0.103916	0.139691	-0.734749	0.000000	0.000000	3.000000	63.000000	1.000000
14902.580409	-0.067773	0.562304	0.030052	80.022202	51.521690	56.721214	1.628691	0.000000	1.625046	0.000000	0.000000	0.000000	-0.103916	0.139691	-0.734749	0.000000	0.000000	3.000000	63.000000	1.000000
14902.583742	-0.067773	0.562304	0.030052	79.950241	50.265430	55.567001	1.611372	0.000000	1.502588	0.000000	0.000000	0.000000	-0.103916	0.139691	-0.734749	0.000000	0.000000	3.000000	63.000000	1.000000
14902.587076	-0.068075	0.562734	0.027674	79.950241	50.265430	55.567001	1.611372	0.000000	1.502588	0.000000	0.000000	0.000000	-0.090866	0.128762	-0.713286	0.000000	0.000000	3.000000	63.000000	1.000000
14902.590409	-0.068075	0.562734	0.027674	79.950241	50.265430	55.567001	1.611372	0.000000	1.502588	0.000000	0.000000	0.000000	-0.090866	0.128762	-0.713286	0.000000	0.000000	3.000000	63.000000	1.000000
14902.593742	-0.068075	0.562734	0.027674	79.863113	48.911816	54.323841	1.596227	0.000000	1.383707	0.000000	0.000000	0.000000	-0.090866	0.128762	-0.713286	0.000000	0.000000	3.000000	63.000000	1.000000
14902.597076	-0.068399	0.563119	0.025318	79.863113	48.911816	54.323841	1.596227	0.000000	1.383707	0.000000	0.000000	0.000000	-0.097002	0.115464	-0.706751	0.000000	0.000000	3.000000	63.000000	1.000000
14902.600409	-0.068399	0.563119	0.025318	79.863113	48.911816	54.323841	1.596227	0.000000	1.383707	0.000000	0.000000	0.000000	-0.097002	0.115464	-0.706751	0.000000	0.000000	3.000000	63.000000	1.000000
14902.603742	-0.068399	0.563119	0.025318	79.765999	47.675247	53.205456	1.580060	0.000000	1.265915	0.000000	0.000000	0.000000	-0.097002	0.115464	-0.706751	0.000000	0.000000	3.000000	63.000000	1.000000
14902.607076	-0.068671	0.563469	0.022971	79.765999	47.675247	53.205456	1.580060	0.000000	1.265915	0.000000	0.000000	0.000000	-0.081574	0.105015	-0.704177	0.000000	0.000000	3.000000	63.000000	1.000000
14902.610409	-0.068671	0.563469	0.022971	79.765999	47.675247	53.205456	1.580060	0.000000	1.265915	0.000000	0.000000	0.000000	-0.081574	0.105015	-0.704177	0.000000	0.000000	3.000000	63.000000	1.000000
14902.613742	-0.068671	0.563469	0.022971	79.663933	46.628498	52.282173	1.566465	0.000000	1.148553	0.000000	0.000000	0.000000	-0.081574	0.105015	-0.704177	0.000000	0.000000	3.000000	63.000000	1.000000
14902.617076	-0.068852	0.563793	0.020680	79.663933	46.628498	52.282173	1.566465	0.000000	1.148553	0.000000	0.000000	0.000000	-0.054498	0.097355	-0.687401	0.000000	0.000000	3.000000	63.000000	1.000000
14902.620409	-0.068852	0.563793	0.020680	79.663933	46.628498	52.282173	1.566465	0.000000	1.148553	0.000000	0.000000	0.000000	-0.054498	0.097355	-0.687401	0.000000	0.000000	3.000000	63.000000	1.000000
14902.623742	-0.068852	0.563793	0.020680	79.561066	45.831272	51.616302	1.557382	0.000000	1.033986	0.000000	0.000000	0.000000	-0.054498	0.097355	-0.687401	0.000000	0.000000	3.000000	63.000000	1.000000
14902.627076	-0.068990	0.564093	0.018438	79.561066	45.831272	51.616302	1.557382	0.000000	1.033986	0.000000	0.000000	0.000000	-0.041411	0.089895	-0.672483	0.000000	0.000000	3.000000	63.000000	1.000000
14902.630409	-0.068990	0.564093	0.018438	79.561066	45.831272	51.616302	1.557382	0.000000	1.033986	0.000000	0.000000	0.000000	-0.041411	0.089895	-0.672483	0.000000	0.000000	3.000000	63.000000	1.000000
14902.633742	-0.068990	0.564093	0.018438	79.447769	45.252781	51.188229	1.550480	0.000000	0.921905	0.000000	0.000000	0.000000	-0.041411	0.089895	-0.672483	0.000000	0.000000	3.000000	63.000000	1.000000
14902.637076	-0.069072	0.564395	0.016308	79.447769	45.252781	51.188229	1.550480	0.000000	0.921905	0.000000	0.000000	0.000000	-0.024365	0.090661	-0.639046	0.000000	0.000000	3.000000	63.000000	1.000000
14902.640409	-0.069072	0.564395	0.016308	79.447769	45.252781	51.188229	1.550480	0.000000	0.921905	0.000000	0.000000	0.000000	-0.024365	0.090661	-0.639046	0.000000	0.000000	3.000000	63.000000	1.000000
14902.643742	-0.069072	0.564395	0.016308	79.318504	44.837383	50.942402	1.546419	0.000000	0.815398	0.000000	0.000000	0.000000	-0.024365	0.090661	-0.639046	0.000000	0.000000	3.000000	63.000000	1.000000
14902.647076	-0.069138	0.564735	0.014254	79.318504	44.837383	50.942402	1.546419	0.000000	0.815398	0.000000	0.000000	0.000000	-0.019838	0.101992	-0.616171	0.000000	0.000000	3.000000	63.000000	1.000000
14902.650409	-0.069138	0.564735	0.014254	79.318504	44.837383	50.942402	1.546419	0.000000	0.815398	0.000000	0.000000	0.000000	-0.019838	0.101992	-0.616171	0.000000	0.000000	3.000000	63.000000	1.000000
14902.653742	-0.069138	0.564735	0.014254	79.177383	44.397545	50.673500	1.543112	0.000000	0.712702	0.000000	0.000000	0.000000	-0.019838	0.101992	-0.616171	0.000000	0.000000	3.000000	63.000000	1.000000
14902.657076	-0.069130	0.565070	0.012339	79.177383	44.397545	50.673500	1.543112	0.000000	0.712702	0.000000	0.000000	0.000000	0.002283	0.100613	-0.574525	0.000000	0.000000	3.000000	63.000000	1.000000
14902.660409	-0.069130	0.565070	0.012339	79.177383	44.397545	50.673500	1.543112	0.000000	0.712702	0.000000	0.000000	0.000000	0.002283	0.100613	-0.574525	0.000000	0.000000	3.000000	63.000000	1.000000
14902.663742	-0.069130	0.565070	0.012339	79.028252	43.904369	50.343815	1.543493	0.000000	0.616948	0.000000	0.000000	0.000000	0.002283	0.100613	-0.574525	0.000000	0.000000	3.000000	63.000000	1.000000
14902.667076	-0.069091	0.565410	0.010533	79.028252	43.904369	50.343815	1.543493	0.000000	0.616948	0.000000	0.000000	0.000000	0.011699	0.101984	-0.541716	0.000000	0.000000	3.000000	63.000000	1.000000
14902.670409	-0.069091	0.565410	0.010533	79.028252	43.904369	50.343815	1.543493	0.000000	0.616948	0.000000	0.000000	0.000000	0.011699	0.101984	-0.541716	0.000000	0.000000	3.000000	63.000000	1.000000
14902.673742	-0.069091	0.565410	0.010533	78.875740	43.277309	49.862633	1.545443	0.000000	0.526662	0.000000	0.000000	0.000000	0.011699	0.101984	-0.541716	0.000000	0.000000	3.000000	63.000000	1.000000
14902.677076	-0.069021	0.565755	0.008837	78.875740	43.277309	49.862633	1.545443	0.000000	0.526662	0.000000	0.000000	0.000000	0.020904	0.103589	-0.508808	0.000000	0.000000	3.000000	63.000000	1.000000
14902.680409	-0.069021	0.565755	0.008837	78.875740	43.277309	49.862633	1.545443	0.000000	0.526662	0.000000	0.000000	0.000000	0.020904	0.103589	-0.508808	0.000000	0.000000	3.000000	63.000000	1.000000
14902.683742	-0.069021	0.565755	0.008837	78.736206	42.530903	49.241890	1.548926	0.000000	0.441861	0.000000	0.000000	0.000000	0.020904	0.103589	-0.508808	0.000000	0.000000	3.000000	63.000000	1.000000
14902.687076	-0.069002	0.566054	0.007186	78.736206	42.530903	49.241890	1.548926	0.000000	0.441861	0.000000	0.000000	0.000000	0.005796	0.089504	-0.495501	0.000000	0.000000	3.000000	63.000000	1.000000
14902.690409	-0.069002	0.566054	0.007186	78.736206	42.530903	49.241890	1.548926	0.000000	0.441861	0.000000	0.000000	0.000000	0.005796	0.089504	-0.495501	0.000000	0.000000	3.000000	63.000000	1.000000
14902.693742	-0.069002	0.566054	0.007186	78.608536	41.709393	48.522697	1.549892	0.000000	0.359277	0.000000	0.000000	0.000000	0.005796	0.089504	-0.495501	0.000000	0.000000	3.000000	63.000000	1.000000
14902.697076	-0.068991	0.566324	0.005603	78.608536	41.709393	48.522697	1.549892	0.000000	0.359277	0.000000	0.000000	0.000000	0.003200	0.080959	-0.474906	0.000000	0.000000	3.000000	63.000000	1.000000
14902.700409	-0.068991	0.566324	0.005603	78.608536	41.709393	48.522697	1.549892	0.000000	0.359277	0.000000	0.000000	0.000000	0.003200	0.080959	-0.474906	0.000000	0.000000	3.000000	63.000000	1.000000
14902.703742	-0.068991	0.566324	0.005603	78.483421	40.897373	47.813290	1.550426	0.000000	0.280127	0.000000	0.000000	0.000000	0.003200	0.080959	-0.474906	0.000000	0.000000	3.000000	63.000000	1.000000
14902.707076	-0.069004	0.566513	0.004033	78.483421	40.897373	47.813290	1.550426	0.000000	0.280127	0.000000	0.000000	0.000000	-0.003649	0.056736	-0.471005	0.000000	0.000000	3.000000	63.000000	1.000000
14902.710409	-0.069004	0.566513	0.004033	78.483421	40.897373	47.813290	1.550426	0.000000	0.280127	0.000000	0.000000	0.000000	-0.003649	0.056736	-0.471005	0.000000	0.000000	3.000000	63.000000	1.000000
14902.713742	-0.069004	0.566513	0.004033	78.351768	40.180569	47.217369	1.549818	0.000000	0.201626	0.000000	0.000000	0.000000	-0.003649	0.056736	-0.471005	0.000000	0.000000	3.000000	63.000000	1.000000
14902.717076	-0.069018	0.566665	0.002491	78.351768	40.180569	47.217369	1.549818	0.000000	0.201626	0.000000	0.000000	0.000000	-0.004419	0.045665	-0.462600	0.000000	0.000000	3.000000	63.000000	1.000000
14902.720409	-0.069018	0.566665	0.002491	78.351768	40.180569	47.217369	1.549818	0.000000	0.201626	0.000000	0.000000	0.000000	-0.004419	0.045665	-0.462600	0.000000	0.000000	3.000000	63.000000	1.000000
14902.723742	-0.069018	0.566665	0.002491	78.196060	39.491798	46.676949	1.549081	0.000000	0.124526	0.000000	0.000000	0.000000	-0.004419	0.045665	-0.462600	0.000000	0.000000	3.000000	63.000000	1.000000
14902.727076	-0.069058	0.566755	0.000979	78.196060	39.491798	46.676949	1.549081	0.000000	0.124526	0.000000	0.000000	0.000000	-0.012000	0.027114	-0.453374	0.000000	0.000000	3.000000	63.000000	1.000000
14902.730409	-0.069058	0.566755	0.000979	78.196060	39.491798	46.676949	1.549081	0.000000	0.124526	0.000000	0.000000	0.000000	-0.012000	0.027114	-0.453374	0.000000	0.000000	3.000000	63.000000	1.000000
14902.733742	-0.069058	0.566755	0.000979	78.019165	38.822735	46.191368	1.547081	0.000000	0.048963	0.000000	0.000000	0.000000	-0.012000	0.027114	-0.453374	0.000000	0.000000	3.000000	63.000000	1.000000
14902.737076	-0.069124	0.566760	-0.000495	78.019165	38.822735	46.191368	1.547081	0.000000	0.048963	0.000000	0.000000	0.000000	-0.019807	0.001232	-0.442346	0.000000	0.000000	3.000000	63.000000	1.000000
14902.740409	-0.069124	0.566760	-0.000495	78.019165	38.822735	46.191368	1.547081	0.000000	0.048963	0.000000	0.000000	0.000000	-0.019807	0.001232	-0.442346	0.000000	0.000000	3.000000	63.000000	1.000000
14902.743742	-0.069124	0.566760	-0.000495	77.804939	38.125317	45.727188	1.543780	0.000000	-0.024761	0.000000	0.000000	0.000000	-0.019807	0.001232	-0.442346	0.000000	0.000000	3.000000	63.000000	1.000000
14902.747076	-0.069256	0.566686	-0.001963	77.804939	38.125317	45.727188	1.543780	0.000000	-0.024761	0.000000	0.000000	0.000000	-0.039470	-0.022139	-0.440328	0.000000	0.000000	3.000000	63.000000	1.000000
14902.750409	-0.069256	0.566686	-0.001963	77.804939	38.125317	45.727188	1.543780	0.000000	-0.024761	0.000000	0.000000	0.000000	-0.039470	-0.022139	-0.440328	0.000000	0.000000	3.000000	63.000000	1.000000
14902.753742	-0.069256	0.566686	-0.001963	77.529747	37.304604	45.202927	1.537202	0.000000	-0.098149	0.000000	0.000000	0.000000	-0.039470	-0.022139	-0.440328	0.000000	0.000000	3.000000	63.000000	1.000000
14902.757076	-0.069455	0.566552	-0.003406	77.529747	37.304604	45.202927	1.537202	0.000000	-0.098149	0.000000	0.000000	0.000000	-0.059764	-0.040010	-0.433052	0.000000	0.000000	3.000000	63.000000	1.000000
14902.760409	-0.069455	0.566552	-0.003406	77.529747	37.304604	45.202927	1.537202	0.000000	-0.098149	0.000000	0.000000	0.000000	-0.059764	-0.040010	-0.433052	0.000000	0.000000	3.000000	63.000000	1.000000
14902.763742	-0.069455	0.566552	-0.003406	77.177864	36.363762	44.629078	1.527241	0.000000	-0.170324	0.000000	0.000000	0.000000	-0.059764	-0.040010	-0.433052	0.000000	0.000000	3.000000	63.000000	1.000000
14902.767076	-0.069688	0.566387	-0.004760	77.177864	36.363762	44.629078	1.527241	0.000000	-0.170324	0.000000	0.000000	0.000000	-0.069734	-0.049504	-0.406170	0.000000	0.000000	3.000000	63.000000	1.000000
14902.770409	-0.069688	0.566387	-0.004760	77.177864	36.363762	44.629078	1.527241	0.000000	-0.170324	0.000000	0.000000	0.000000	-0.069734	-0.049504	-0.406170	0.000000	0.000000	3.000000	63.000000	1.000000
14902.773742	-0.069688	0.566387	-0.004760	76.743027	35.331459	44.046638	1.515619	0.000000	-0.238019	0.000000	0.000000	0.000000	-0.069734	-0.049504	-0.406170	0.000000	0.000000	3.000000	63.000000	1.000000
14902.777076	-0.070001	0.566251	-0.006002	76.743027	35.331459	44.046638	1.515619	0.000000	-0.238019	0.000000	0.000000	0.000000	-0.093957	-0.040859	-0.372417	0.000000	0.000000	3.000000	63.000000	1.000000
14902.780409	-0.070001	0.566251	-0.006002	76.743027	35.331459	44.046638	1.515619	0.000000	-0.238019	0.000000	0.000000	0.000000	-0.093957	-0.040859	-0.372417	0.000000	0.000000	3.000000	63.000000	1.000000
14902.783742	-0.070001	0.566251	-0.006002	76.254013	34.295097	43.523449	1.499959	0.000000	-0.300089	0.000000	0.000000	0.000000	-0.093957	-0.040859	-0.372417	0.000000	0.000000	3.000000	63.000000	1.000000
14902.787076	-0.070334	0.566136	-0.007097	76.254013	34.295097	43.523449	1.499959	0.000000	-0.300089	0.000000	0.000000	0.000000	-0.100025	-0.034405	-0.328557	0.000000	0.000000	3.000000	63.000000	1.000000
14902.790409	-0.070334	0.566136	-0.007097	76.254013	34.295097	43.523449	1.499959	0.000000	-0.300089	0.000000	0.000000	0.000000	-0.100025	-0.034405	-0.328557	0.000000	0.000000	3.000000	63.000000	1.000000
14902.793742	-0.070334	0.566136	-0.007097	75.765572	33.300499	43.029385	1.483288	0.000000	-0.354848	0.000000	0.000000	0.000000	-0.100025	-0.034405	-0.328557	0.000000	0.000000	3.000000	63.000000	1.000000
14902.797076	-0.070334	0.566136	-0.007097	75.765572	33.300499	43.029385	1.483288	0.000000	-0.354848	0.000000	0.000000	0.000000	-0.100025	-0.034405	-0.328557	0.000000	0.000000	3.000000	63.000000	1.000000
14902.800409	-0.070675	0.566004	-0.007989	75.765572	33.300499	43.029385	1.483288	0.000000	-0.354848	0.000000	0.000000	0.000000	-0.102364	-0.039754	-0.267724	0.000000	0.000000	3.000000	63.000000	1.000000
14902.803742	-0.070675	0.566004	-0.007989	75.306732	32.311325	42.512718	1.483288	0.000000	-0.354848	0.000000	0.000000	0.000000	-0.102364	-0.039754	-0.267724	0.000000	0.000000	3.000000	63.000000	1.000000
14902.807076	-0.071055	0.565834	-0.008768	75.306732	32.311325	42.512718	1.483288	0.000000	-0.354848	0.000000	0.000000	0.000000	-0.113786	-0.050962	-0.233598	0.000000	0.000000	3.000000	63.000000	1.000000
14902.810409	-0.071055	0.565834	-0.008768	75.306732	32.311325	42.512718	1.483288	0.000000	-0.354848	0.000000	0.000000	0.000000	-0.113786	-0.050962	-0.233598	0.000000	0.000000	3.000000	63.000000	1.000000
14902.813742	-0.071055	0.565834	-0.008768	74.900467	31.381031	41.983685	1.447263	0.000000	-0.438402	0.000000	0.000000	0.000000	-0.113786	-0.050962	-0.233598	0.000000	0.000000	3.000000	63.000000	1.000000
14902.817076	-0.071055	0.565834	-0.008768	74.900467	31.381031	41.983685	1.447263	0.000000	-0.438402	0.000000	0.000000	0.000000	-0.113786	-0.050962	-0.233598	0.000000	0.000000	3.000000	63.000000	1.000000
14902.820409	-0.071425	0.565665	-0.009323	74.900467	31.381031	41.983685	1.447263	0.000000	-0.438402	0.000000	0.000000	0.000000	-0.110968	-0.050866	-0.166346	0.000000	0.000000	3.000000	63.000000	1.000000
14902.823742	-0.071425	0.565665	-0.009323	74.545769	30.459059	41.371838	1.447263	0.000000	-0.438402	0.000000	0.000000	0.000000	-0.110968	-0.050866	-0.166346	0.000000	0.000000	3.000000	63.000000	1.000000
14902.827076	-0.071782	0.565503	-0.009676	74.545769	30.459059	41.371838	1.447263	0.000000	-0.438402	0.000000	0.000000	0.000000	-0.107266	-0.048480	-0.106101	0.000000	0.000000	3.000000	63.000000	1.000000
14902.830409	-0.071782	0.565503	-0.009676	74.545769	30.459059	41.371838	1.447263	0.000000	-0.438402	0.000000	0.000000	0.000000	-0.107266	-0.048480	-0.106101	0.000000	0.000000	3.000000	63.000000	1.000000
14902.833742	-0.071782	0.565503	-0.009676	74.266876	29.579802	40.600994	1.410891	0.000000	-0.483810	0.000000	0.000000	0.000000	-0.107266	-0.048480	-0.106101	0.000000	0.000000	3.000000	63.000000	1.000000
14902.837076	-0.072165	0.565314	-0.009871	74.266876	29.579802	40.600994	1.410891	0.000000	-0.483810	0.000000	0.000000	0.000000	-0.114787	-0.056547	-0.058502	0.000000	0.000000	3.000000	63.000000	1.000000
14902.840409	-0.072165	0.565314	-0.009871	74.266876	29.579802	40.600994	1.410891	0.000000	-0.483810	0.000000	0.000000	0.000000	-0.114787	-0.056547	-0.058502	0.000000	0.000000	3.000000	63.000000	1.000000
14902.843742	-0.072165	0.565314	-0.009871	74.066864	28.753523	39.583733	1.391760	0.000000	-0.493560	0.000000	0.000000	0.000000	-0.114787	-0.056547	-0.058502	0.000000	0.000000	3.000000	63.000000	1.000000
14902.847076	-0.072165	0.565314	-0.009871	74.066864	28.753523	39.583733	1.391760	0.000000	-0.493560	0.000000	0.000000	0.000000	-0.114787	-0.056547	-0.058502	0.000000	0.000000	3.000000	63.000000	1.000000
14902.850409	-0.072531	0.565074	-0.009895	74.066864	28.753523	39.583733	1.391760	0.000000	-0.493560	0.000000	0.000000	0.000000	-0.109975	-0.072058	-0.007108	0.000000	0.000000	3.000000	63.000000	1.000000
14902.853742	-0.072531	0.565074	-0.009895	73.922928	28.001619	38.648842	1.391760	0.000000	-0.493560	0.000000	0.000000	0.000000	-0.109975	-0.072058	-0.007108	0.000000	0.000000	3.000000	63.000000	1.000000
14902.857076	-0.072912	0.564829	-0.009831	73.922928	28.001619	38.648842	1.391760	0.000000	-0.493560	0.000000	0.000000	0.000000	-0.114292	-0.073512	0.019273	0.000000	0.000000	3.000000	63.000000	1.000000
14902.860409	-0.072912	0.564829	-0.009831	73.922928	28.001619	38.648842	1.391760	0.000000	-0.493560	0.000000	0.000000	0.000000	-0.114292	-0.073512	0.019273	0.000000	0.000000	3.000000	63.000000	1.000000
14902.863742	-0.072912	0.564829	-0.009831	73.812248	27.407671	38.088043	1.354382	0.000000	-0.491533	0.000000	0.000000	0.000000	-0.114292	-0.073512	0.019273	0.000000	0.000000	3.000000	63.000000	1.000000
14902.867076	-0.072912	0.564829	-0.009831	73.812248	27.407671	38.088043	1.354382	0.000000	-0.491533	0.000000	0.000000	0.000000	-0.114292	-0.073512	0.019273	0.000000	0.000000	3.000000	63.000000	1.000000
14902.870409	-0.073331	0.564530	-0.009670	73.812248	27.407671	38.088043	1.354382	0.000000	-0.491533	0.000000	0.000000	0.000000	-0.125616	-0.089907	0.048066	0.000000	0.000000	3.000000	63.000000	1.000000
14902.873742	-0.073331	0.564530	-0.009670	73.736038	26.962507	37.716476	1.354382	0.000000	-0.491533	0.000000	0.000000	0.000000	-0.125616	-0.089907	0.048066	0.000000	0.000000	3.000000	63.000000	1.000000
14902.877076	-0.073778	0.564148	-0.009473	73.736038	26.962507	37.716476	1.354382	0.000000	-0.491533	0.000000	0.000000	0.000000	-0.134096	-0.114532	0.059082	0.000000	0.000000	3.000000	63.000000	1.000000
14902.880409	-0.073778	0.564148	-0.009473	73.736038	26.962507	37.716476	1.354382	0.000000	-0.491533	0.000000	0.000000	0.000000	-0.134096	-0.114532	0.059082	0.000000	0.000000	3.000000	63.000000	1.000000
14902.883742	-0.073778	0.564148	-0.009473	73.695099	26.666996	37.465740	1.311096	0.000000	-0.473675	0.000000	0.000000	0.000000	-0.134096	-0.114532	0.059082	0.000000	0.000000	3.000000	63.000000	1.000000
14902.887076	-0.073778	0.564148	-0.009473	73.695099	26.666996	37.465740	1.311096	0.000000	-0.473675	0.000000	0.000000	0.000000	-0.134096	-0.114532	0.059082	0.000000	0.000000	3.000000	63.000000	1.000000
14902.890409	-0.074233	0.563751	-0.009230	73.695099	26.666996	37.465740	1.311096	0.000000	-0.473675	0.000000	0.000000	0.000000	-0.136541	-0.119148	0.072953	0.000000	0.000000	3.000000	63.000000	1.000000
14902.893742	-0.074233	0.563751	-0.009230	73.684113	26.514156	37.337841	1.311096	0.000000	-0.473675	0.000000	0.000000	0.000000	-0.136541	-0.119148	0.072953	0.000000	0.000000	3.000000	63.000000	1.000000
14902.897076	-0.074666	0.563286	-0.008991	73.684113	26.514156	37.337841	1.311096	0.000000	-0.473675	0.000000	0.000000	0.000000	-0.129972	-0.139402	0.071867	0.000000	0.000000	3.000000	63.000000	1.000000
14902.900409	-0.074666	0.563286	-0.008991	73.684113	26.514156	37.337841	1.311096	0.000000	-0.473675	0.000000	0.000000	0.000000	-0.129972	-0.139402	0.071867	0.000000	0.000000	3.000000	63.000000	1.000000
14902.903742	-0.074666	0.563286	-0.008991	73.700249	26.503315	37.268944	1.266678	0.000000	-0.449538	0.000000	0.000000	0.000000	-0.129972	-0.139402	0.071867	0.000000	0.000000	3.000000	63.000000	1.000000
14902.907076	-0.074666	0.563286	-0.008991	73.700249	26.503315	37.268944	1.266678	0.000000	-0.449538	0.000000	0.000000	0.000000	-0.129972	-0.139402	0.071867	0.000000	0.000000	3.000000	63.000000	1.000000
14902.910409	-0.075132	0.562823	-0.008691	73.700249	26.503315	37.268944	1.266678	0.000000	-0.449538	0.000000	0.000000	0.000000	-0.139729	-0.138921	0.089948	0.000000	0.000000	3.000000	63.000000	1.000000
14902.913742	-0.075132	0.562823	-0.008691	73.722794	26.602251	37.190563	1.266678	0.000000	-0.449538	0.000000	0.000000	0.000000	-0.139729	-0.138921	0.089948	0.000000	0.000000	3.000000	63.000000	1.000000
14902.917076	-0.075624	0.562352	-0.008372	73.722794	26.602251	37.190563	1.266678	0.000000	-0.449538	0.000000	0.000000	0.000000	-0.147460	-0.141413	0.095616	0.000000	0.000000	3.000000	63.000000	1.000000
14902.920409	-0.075624	0.562352	-0.008372	73.722794	26.602251	37.190563	1.266678	0.000000	-0.449538	0.000000	0.000000	0.000000	-0.147460	-0.141413	0.095616	0.000000	0.000000	3.000000	63.000000	1.000000
14902.923742	-0.075624	0.562352	-0.008372	73.726883	26.732702	37.076008	1.218813	0.000000	-0.418611	0.000000	0.000000	0.000000	-0.147460	-0.141413	0.095616	0.000000	0.000000	3.000000	63.000000	1.000000
14902.927076	-0.076085	0.561856	-0.007977	73.726883	26.732702	37.076008	1.218813	0.000000	-0.418611	0.000000	0.000000	0.000000	-0.138413	-0.148542	0.118568	0.000000	0.000000	3.000000	63.000000	1.000000
14902.930409	-0.076085	0.561856	-0.007977	73.726883	26.732702	37.076008	1.218813	0.000000	-0.418611	0.000000	0.000000	0.000000	-0.138413	-0.148542	0.118568	0.000000	0.000000	3.000000	63.000000	1.000000
14902.933742	-0.076085	0.561856	-0.007977	73.721909	26.899460	37.015133	1.195744	0.000000	-0.398849	0.000000	0.000000	0.000000	-0.138413	-0.148542	0.118568	0.000000	0.000000	3.000000	63.000000	1.000000
14902.937076	-0.076575	0.561370	-0.007545	73.721909	26.899460	37.015133	1.195744	0.000000	-0.398849	0.000000	0.000000	0.000000	-0.147114	-0.145973	0.129533	0.000000	0.000000	3.000000	63.000000	1.000000
14902.940409	-0.076575	0.561370	-0.007545	73.721909	26.899460	37.015133	1.195744	0.000000	-0.398849	0.000000	0.000000	0.000000	-0.147114	-0.145973	0.129533	0.000000	0.000000	3.000000	63.000000	1.000000
14902.943742	-0.076575	0.561370	-0.007545	73.716995	27.045855	36.941505	1.171225	0.000000	-0.377261	0.000000	0.000000	0.000000	-0.147114	-0.145973	0.129533	0.000000	0.000000	3.000000	63.000000	1.000000
14902.947076	-0.076575	0.561370	-0.007545	73.716995	27.045855	36.941505	1.171225	0.000000	-0.377261	0.000000	0.000000	0.000000	-0.147114	-0.145973	0.129533	0.000000	0.000000	3.000000	63.000000	1.000000
14902.950409	-0.077118	0.560842	-0.007069	73.716995	27.045855	36.941505	1.171225	0.000000	-0.377261	0.000000	0.000000	0.000000	-0.162849	-0.158430	0.142721	0.000000	0.000000	3.000000	63.000000	1.000000
14902.953742	-0.077118	0.560842	-0.007069	73.717194	27.187563	36.908520	1.171225	0.000000	-0.377261	0.000000	0.000000	0.000000	-0.162849	-0.158430	0.142721	0.000000	0.000000	3.000000	63.000000	1.000000
14902.957076	-0.077720	0.560306	-0.006514	73.717194	27.187563	36.908520	1.171225	0.000000	-0.377261	0.000000	0.000000	0.000000	-0.180506	-0.160676	0.166507	0.000000	0.000000	3.000000	63.000000	1.000000
14902.960409	-0.077720	0.560306	-0.006514	73.717194	27.187563	36.908520	1.171225	0.000000	-0.377261	0.000000	0.000000	0.000000	-0.180506	-0.160676	0.166507	0.000000	0.000000	3.000000	63.000000	1.000000
14902.963742	-0.077720	0.560306	-0.006514	73.712761	27.322504	36.861744	1.114000	0.000000	-0.325723	0.000000	0.000000	0.000000	-0.180506	-0.160676	0.166507	0.000000	0.000000	3.000000	63.000000	1.000000
14902.967076	-0.078352	0.559753	-0.005918	73.712761	27.322504	36.861744	1.114000	0.000000	-0.325723	0.000000	0.000000	0.000000	-0.189716	-0.165869	0.178945	0.000000	0.000000	3.000000	63.000000	1.000000
14902.970409	-0.078352	0.559753	-0.005918	73.712761	27.322504	36.861744	1.114000	0.000000	-0.325723	0.000000	0.000000	0.000000	-0.189716	-0.165869	0.178945	0.000000	0.000000	3.000000	63.000000	1.000000
14902.973742	-0.078352	0.559753	-0.005918	73.690483	27.475834	36.867760	1.082380	0.000000	-0.295898	0.000000	0.000000	0.000000	-0.189716	-0.165869	0.178945	0.000000	0.000000	3.000000	63.000000	1.000000
14902.977076	-0.079005	0.559209	-0.005217	73.690483	27.475834	36.867760	1.082380	0.000000	-0.295898	0.000000	0.000000	0.000000	-0.195656	-0.163222	0.210158	0.000000	0.000000	3.000000	63.000000	1.000000
14902.980409	-0.079005	0.559209	-0.005217	73.690483	27.475834	36.867760	1.082380	0.000000	-0.295898	0.000000	0.000000	0.000000	-0.195656	-0.163222	0.210158	0.000000	0.000000	3.000000	63.000000	1.000000
14902.983742	-0.079005	0.559209	-0.005217	73.647972	27.671572	37.074436	1.049771	0.000000	-0.260872	0.000000	0.000000	0.000000	-0.195656	-0.163222	0.210158	0.000000	0.000000	3.000000	63.000000	1.000000
14902.987076	-0.079699	0.558648	-0.004411	73.647972	27.671572	37.074436	1.049771	0.000000	-0.260872	0.000000	0.000000	0.000000	-0.208431	-0.168274	0.241825	0.000000	0.000000	3.000000	63.000000	1.000000
14902.990409	-0.079699	0.558648	-0.004411	73.647972	27.671572	37.074436	1.049771	0.000000	-0.260872	0.000000	0.000000	0.000000	-0.208431	-0.168274	0.241825	0.000000	0.000000	3.000000	63.000000	1.000000
14902.993742	-0.079699	0.558648	-0.004411	73.593216	27.896297	37.492092	1.015033	0.000000	-0.220568	0.000000	0.000000	0.000000	-0.208431	-0.168274	0.241825	0.000000	0.000000	3.000000	63.000000	1.000000
14902.997076	-0.080383	0.558069	-0.003557	73.593216	27.896297	37.492092	1.015033	0.000000	-0.220568	0.000000	0.000000	0.000000	-0.205001	-0.173906	0.256326	0.000000	0.000000	3.000000	63.000000	1.000000
14903.000409	-0.080383	0.558069	-0.003557	73.593216	27.896297	37.492092	1.015033	0.000000	-0.220568	0.000000	0.000000	0.000000	-0.205001	-0.173906	0.256326	0.000000	0.000000	3.000000	63.000000	1.000000
14903.003742	-0.080383	0.558069	-0.003557	73.539375	28.116488	37.942272	0.980866	0.000000	-0.177847	0.000000	0.000000	0.000000	-0.205001	-0.173906	0.256326	0.000000	0.000000	3.000000	63.000000	1.000000
14903.007076	-0.081155	0.557461	-0.002715	73.539375	28.116488	37.942272	0.980866	0.000000	-0.177847	0.000000	0.000000	0.000000	-0.231734	-0.182346	0.252689	0.000000	0.000000	3.000000	63.000000	1.000000
14903.010409	-0.081155	0.557461	-0.002715	73.539375	28.116488	37.942272	0.980866	0.000000	-0.177847	0.000000	0.000000	0.000000	-0.231734	-0.182346	0.252689	0.000000	0.000000	3.000000	63.000000	1.000000
14903.013742	-0.081155	0.557461	-0.002715	73.487419	28.306595	38.361012	0.942244	0.000000	-0.135732	0.000000	0.000000	0.000000	-0.231734	-0.182346	0.252689	0.000000	0.000000	3.000000	63.000000	1.000000
14903.017076	-0.082028	0.556851	-0.001826	73.487419	28.306595	38.361012	0.942244	0.000000	-0.135732	0.000000	0.000000	0.000000	-0.261795	-0.183024	0.266587	0.000000	0.000000	3.000000	63.000000	1.000000
14903.020409	-0.082028	0.556851	-0.001826	73.487419	28.306595	38.361012	0.942244	0.000000	-0.135732	0.000000	0.000000	0.000000	-0.261795	-0.183024	0.266587	0.000000	0.000000	3.000000	63.000000	1.000000
14903.023742	-0.082028	0.556851	-0.001826	73.445427	28.444487	38.690022	0.898611	0.000000	-0.091301	0.000000	0.000000	0.000000	-0.261795	-0.183024	0.266587	0.000000	0.000000	3.000000	63.000000	1.000000
14903.027076	-0.082954	0.556246	-0.000907	73.445427	28.444487	38.690022	0.898611	0.000000	-0.091301	0.000000	0.000000	0.000000	-0.277826	-0.181374	0.275685	0.000000	0.000000	3.000000	63.000000	1.000000
14903.030409	-0.082954	0.556246	-0.000907	73.445427	28.444487	38.690022	0.898611	0.000000	-0.091301	0.000000	0.000000	0.000000	-0.277826	-0.181374	0.275685	0.000000	0.000000	3.000000	63.000000	1.000000
14903.033742	-0.082954	0.556246	-0.000907	73.415359	28.557550	38.968208	0.852307	0.000000	-0.045353	0.000000	0.000000	0.000000	-0.277826	-0.181374	0.275685	0.000000	0.000000	3.000000	63.000000	1.000000
14903.037076	-0.083926	0.555638	0.000001	73.415359	28.557550	38.968208	0.852307	0.000000	-0.045353	0.000000	0.000000	0.000000	-0.291731	-0.182431	0.272354	0.000000	0.000000	3.000000	63.000000	1.000000
14903.040409	-0.083926	0.555638	0.000001	73.415359	28.557550	38.968208	0.852307	0.000000	-0.045353	0.000000	0.000000	0.000000	-0.291731	-0.182431	0.272354	0.000000	0.000000	3.000000	63.000000	1.000000
14903.043742	-0.083926	0.555638	0.000001	73.384163	28.708290	39.267838	0.803685	0.000000	0.000039	0.000000	0.000000	0.000000	-0.291731	-0.182431	0.272354	0.000000	0.000000	3.000000	63.000000	1.000000
14903.047076	-0.084927	0.555044	0.000919	73.384163	28.708290	39.267838	0.803685	0.000000	0.000039	0.000000	0.000000	0.000000	-0.300177	-0.178331	0.275512	0.000000	0.000000	3.000000	63.000000	1.000000
14903.050409	-0.084927	0.555044	0.000919	73.384163	28.708290	39.267838	0.803685	0.000000	0.000039	0.000000	0.000000	0.000000	-0.300177	-0.178331	0.275512	0.000000	0.000000	3.000000	63.000000	1.000000
14903.053742	-0.084927	0.555044	0.000919	73.379227	29.072674	39.591579	0.753656	0.000000	0.045958	0.000000	0.000000	0.000000	-0.300177	-0.178331	0.275512	0.000000	0.000000	3.000000	63.000000	1.000000
14903.057076	-0.085953	0.554446	0.001830	73.379227	29.072674	39.591579	0.753656	0.000000	0.045958	0.000000	0.000000	0.000000	-0.307686	-0.179407	0.273256	0.000000	0.000000	3.000000	63.000000	1.000000
14903.060409	-0.085953	0.554446	0.001830	73.379227	29.072674	39.591579	0.753656	0.000000	0.045958	0.000000	0.000000	0.000000	-0.307686	-0.179407	0.273256	0.000000	0.000000	3.000000	63.000000	1.000000
14903.063742	-0.085953	0.554446	0.001830	73.420998	29.726482	39.743111	0.702375	0.000000	0.091500	0.000000	0.000000	0.000000	-0.307686	-0.179407	0.273256	0.000000	0.000000	3.000000	63.000000	1.000000
14903.067076	-0.086947	0.553869	0.002672	73.420998	29.726482	39.743111	0.702375	0.000000	0.091500	0.000000	0.000000	0.000000	-0.298199	-0.172836	0.252651	0.000000	0.000000	3.000000	63.000000	1.000000
14903.070409	-0.086947	0.553869	0.002672	73.420998	29.726482	39.743111	0.702375	0.000000	0.091500	0.000000	0.000000	0.000000	-0.298199	-0.172836	0.252651	0.000000	0.000000	3.000000	63.000000	1.000000
14903.073742	-0.086947	0.553869	0.002672	73.485619	30.663038	39.726284	0.652675	0.000000	0.133609	0.000000	0.000000	0.000000	-0.298199	-0.172836	0.252651	0.000000	0.000000	3.000000	63.000000	1.000000
14903.077076	-0.087939	0.553299	0.003488	73.485619	30.663038	39.726284	0.652675	0.000000	0.133609	0.000000	0.000000	0.000000	-0.297775	-0.171198	0.244747	0.000000	0.000000	3.000000	63.000000	1.000000
14903.080409	-0.087939	0.553299	0.003488	73.485619	30.663038	39.726284	0.652675	0.000000	0.133609	0.000000	0.000000	0.000000	-0.297775	-0.171198	0.244747	0.000000	0.000000	3.000000	63.000000	1.000000
14903.083742	-0.087939	0.553299	0.003488	73.529778	31.746822	40.013023	0.603046	0.000000	0.174400	0.000000	0.000000	0.000000	-0.297775	-0.171198	0.244747	0.000000	0.000000	3.000000	63.000000	1.000000
14903.087076	-0.088950	0.552785	0.004263	73.529778	31.746822	40.013023	0.603046	0.000000	0.174400	0.000000	0.000000	0.000000	-0.303297	-0.154122	0.232523	0.000000	0.000000	3.000000	63.000000	1.000000
14903.090409	-0.088950	0.552785	0.004263	73.529778	31.746822	40.013023	0.603046	0.000000	0.174400	0.000000	0.000000	0.000000	-0.303297	-0.154122	0.232523	0.000000	0.000000	3.000000	63.000000	1.000000
14903.093742	-0.088950	0.552785	0.004263	73.534027	32.861324	41.031738	0.552496	0.000000	0.213154	0.000000	0.000000	0.000000	-0.303297	-0.154122	0.232523	0.000000	0.000000	3.000000	63.000000	1.000000
14903.097076	-0.090007	0.552294	0.005021	73.534027	32.861324	41.031738	0.552496	0.000000	0.213154	0.000000	0.000000	0.000000	-0.317028	-0.147219	0.227479	0.000000	0.000000	3.000000	63.000000	1.000000
14903.100409	-0.090007	0.552294	0.005021	73.534027	32.861324	41.031738	0.552496	0.000000	0.213154	0.000000	0.000000	0.000000	-0.317028	-0.147219	0.227479	0.000000	0.000000	3.000000	63.000000	1.000000
14903.103742	-0.090007	0.552294	0.005021	73.507591	33.882133	42.392365	0.499658	0.000000	0.251067	0.000000	0.000000	0.000000	-0.317028	-0.147219	0.227479	0.000000	0.000000	3.000000	63.000000	1.000000
14903.107076	-0.091083	0.551836	0.005744	73.507591	33.882133	42.392365	0.499658	0.000000	0.251067	0.000000	0.000000	0.000000	-0.322868	-0.137623	0.216772	0.000000	0.000000	3.000000	63.000000	1.000000
14903.110409	-0.091083	0.551836	0.005744	73.507591	33.882133	42.392365	0.499658	0.000000	0.251067	0.000000	0.000000	0.000000	-0.322868	-0.137623	0.216772	0.000000	0.000000	3.000000	63.000000	1.000000
14903.113742	-0.091083	0.551836	0.005744	73.478493	34.747738	43.558590	0.445847	0.000000	0.287196	0.000000	0.000000	0.000000	-0.322868	-0.137623	0.216772	0.000000	0.000000	3.000000	63.000000	1.000000
14903.117076	-0.092179	0.551409	0.006431	73.478493	34.747738	43.558590	0.445847	0.000000	0.287196	0.000000	0.000000	0.000000	-0.328694	-0.127944	0.206065	0.000000	0.000000	3.000000	63.000000	1.000000
14903.120409	-0.092179	0.551409	0.006431	73.478493	34.747738	43.558590	0.445847	0.000000	0.287196	0.000000	0.000000	0.000000	-0.328694	-0.127944	0.206065	0.000000	0.000000	3.000000	63.000000	1.000000
14903.123742	-0.092179	0.551409	0.006431	73.468971	35.453602	44.454250	0.391065	0.000000	0.321540	0.000000	0.000000	0.000000	-0.328694	-0.127944	0.206065	0.000000	0.000000	3.000000	63.000000	1.000000
14903.127076	-0.093280	0.551023	0.007127	73.468971	35.453602	44.454250	0.391065	0.000000	0.321540	0.000000	0.000000	0.000000	-0.330352	-0.115707	0.208924	0.000000	0.000000	3.000000	63.000000	1.000000
14903.130409	-0.093280	0.551023	0.007127	73.468971	35.453602	44.454250	0.391065	0.000000	0.321540	0.000000	0.000000	0.000000	-0.330352	-0.115707	0.208924	0.000000	0.000000	3.000000	63.000000	1.000000
14903.133742	-0.093280	0.551023	0.007127	73.486694	36.044922	44.915638	0.336006	0.000000	0.356361	0.000000	0.000000	0.000000	-0.330352	-0.115707	0.208924	0.000000	0.000000	3.000000	63.000000	1.000000
14903.137076	-0.094342	0.550697	0.007728	73.486694	36.044922	44.915638	0.336006	0.000000	0.356361	0.000000	0.000000	0.000000	-0.318750	-0.097903	0.180310	0.000000	0.000000	3.000000	63.000000	1.000000
14903.140409	-0.094342	0.550697	0.007728	73.486694	36.044922	44.915638	0.336006	0.000000	0.356361	0.000000	0.000000	0.000000	-0.318750	-0.097903	0.180310	0.000000	0.000000	3.000000	63.000000	1.000000
14903.143742	-0.094342	0.550697	0.007728	73.523933	36.606209	45.019344	0.282881	0.000000	0.386412	0.000000	0.000000	0.000000	-0.318750	-0.097903	0.180310	0.000000	0.000000	3.000000	63.000000	1.000000
14903.147076	-0.095339	0.550421	0.008330	73.523933	36.606209	45.019344	0.282881	0.000000	0.386412	0.000000	0.000000	0.000000	-0.299019	-0.082802	0.180504	0.000000	0.000000	3.000000	63.000000	1.000000
14903.150409	-0.095339	0.550421	0.008330	73.523933	36.606209	45.019344	0.282881	0.000000	0.386412	0.000000	0.000000	0.000000	-0.299019	-0.082802	0.180504	0.000000	0.000000	3.000000	63.000000	1.000000
14903.153742	-0.095339	0.550421	0.008330	73.576927	37.293152	45.259083	0.233044	0.000000	0.416496	0.000000	0.000000	0.000000	-0.299019	-0.082802	0.180504	0.000000	0.000000	3.000000	63.000000	1.000000
14903.157076	-0.096245	0.550171	0.008811	73.576927	37.293152	45.259083	0.233044	0.000000	0.416496	0.000000	0.000000	0.000000	-0.271634	-0.074920	0.144215	0.000000	0.000000	3.000000	63.000000	1.000000
14903.160409	-0.096245	0.550171	0.008811	73.576927	37.293152	45.259083	0.233044	0.000000	0.416496	0.000000	0.000000	0.000000	-0.271634	-0.074920	0.144215	0.000000	0.000000	3.000000	63.000000	1.000000
14903.163742	-0.096245	0.550171	0.008811	73.615685	38.079037	46.013710	0.187772	0.000000	0.440532	0.000000	0.000000	0.000000	-0.271634	-0.074920	0.144215	0.000000	0.000000	3.000000	63.000000	1.000000
14903.167076	-0.097074	0.549991	0.009248	73.615685	38.079037	46.013710	0.187772	0.000000	0.440532	0.000000	0.000000	0.000000	-0.248768	-0.054215	0.131064	0.000000	0.000000	3.000000	63.000000	1.000000
14903.170409	-0.097074	0.549991	0.009248	73.615685	38.079037	46.013710	0.187772	0.000000	0.440532	0.000000	0.000000	0.000000	-0.248768	-0.054215	0.131064	0.000000	0.000000	3.000000	63.000000	1.000000
14903.173742	-0.097074	0.549991	0.009248	73.657120	38.908096	46.963627	0.146311	0.000000	0.462376	0.000000	0.000000	0.000000	-0.248768	-0.054215	0.131064	0.000000	0.000000	3.000000	63.000000	1.000000
14903.177076	-0.097788	0.549837	0.009569	73.657120	38.908096	46.963627	0.146311	0.000000	0.462376	0.000000	0.000000	0.000000	-0.214331	-0.046068	0.096555	0.000000	0.000000	3.000000	63.000000	1.000000
14903.180409	-0.097788	0.549837	0.009569	73.657120	38.908096	46.963627	0.146311	0.000000	0.462376	0.000000	0.000000	0.000000	-0.214331	-0.046068	0.096555	0.000000	0.000000	3.000000	63.000000	1.000000
14903.183742	-0.097788	0.549837	0.009569	73.717049	39.650669	47.779617	0.110589	0.000000	0.478469	0.000000	0.000000	0.000000	-0.214331	-0.046068	0.096555	0.000000	0.000000	3.000000	63.000000	1.000000
14903.187076	-0.097788	0.549837	0.009569	73.717049	39.650669	47.779617	0.110589	0.000000	0.478469	0.000000	0.000000	0.000000	-0.214331	-0.046068	0.096555	0.000000	0.000000	3.000000	63.000000	1.000000
14903.190409	-0.098397	0.549693	0.009822	73.717049	39.650669	47.779617	0.110589	0.000000	0.478469	0.000000	0.000000	0.000000	-0.182568	-0.043218	0.075920	0.000000	0.000000	3.000000	63.000000	1.000000
14903.193742	-0.098397	0.549693	0.009822	73.787834	40.277431	48.445904	0.110589	0.000000	0.478469	0.000000	0.000000	0.000000	-0.182568	-0.043218	0.075920	0.000000	0.000000	3.000000	63.000000	1.000000
14903.197076	-0.098999	0.549603	0.009933	73.787834	40.277431	48.445904	0.110589	0.000000	0.478469	0.000000	0.000000	0.000000	-0.180735	-0.027062	0.033229	0.000000	0.000000	3.000000	63.000000	1.000000
14903.200409	-0.098999	0.549603	0.009933	73.787834	40.277431	48.445904	0.110589	0.000000	0.478469	0.000000	0.000000	0.000000	-0.180735	-0.027062	0.033229	0.000000	0.000000	3.000000	63.000000	1.000000
14903.203742	-0.098999	0.549603	0.009933	73.842552	40.769066	48.969467	0.050038	0.000000	0.496660	0.000000	0.000000	0.000000	-0.180735	-0.027062	0.033229	0.000000	0.000000	3.000000	63.000000	1.000000
14903.207076	-0.098999	0.549603	0.009933	73.842552	40.769066	48.969467	0.050038	0.000000	0.496660	0.000000	0.000000	0.000000	-0.180735	-0.027062	0.033229	0.000000	0.000000	3.000000	63.000000	1.000000
14903.210409	-0.099520	0.549566	0.009984	73.842552	40.769066	48.969467	0.050038	0.000000	0.496660	0.000000	0.000000	0.000000	-0.156211	-0.011140	0.015259	0.000000	0.000000	3.000000	63.000000	1.000000
14903.213742	-0.099520	0.549566	0.009984	73.888229	41.174252	49.409027	0.050038	0.000000	0.496660	0.000000	0.000000	0.000000	-0.156211	-0.011140	0.015259	0.000000	0.000000	3.000000	63.000000	1.000000
14903.217076	-0.099520	0.549566	0.009984	73.888229	41.174252	49.409027	0.050038	0.000000	0.496660	0.000000	0.000000	0.000000	-0.156211	-0.011140	0.015259	0.000000	0.000000	3.000000	63.000000	1.000000
14903.220409	-0.099520	0.549566	0.009984	73.888229	41.174252	49.409027	0.050038	0.000000	0.496660	0.000000	0.000000	0.000000	-0.156211	-0.011140	0.015259	0.000000	0.000000	3.000000	63.000000	1.000000
14903.223742	-0.100300	0.549576	0.009727	73.921364	41.475643	49.743031	0.024003	0.000000	0.499204	0.000000	0.000000	0.000000	-0.233914	0.003003	-0.077068	0.000000	0.000000	3.000000	63.000000	1.000000
14903.227076	-0.100300	0.549576	0.009727	73.921364	41.475643	49.743031	0.024003	0.000000	0.499204	0.000000	0.000000	0.000000	-0.000001	-0.000001	0.000000	0.000000	0.000000	3.000000	63.000000	1.000000
14903.230409	-0.100300	0.549576	0.009727	73.921364	41.475643	49.743031	0.024003	0.000000	0.499204	0.000000	0.000000	0.000000	-0.000001	-0.000001	0.000000	0.000000	0.000000	3.000000	63.000000	1.000000
14903.233742	-0.100300	0.549576	0.009727	73.939232	41.625061	49.925816	-0.014983	0.000000	0.486359	0.000000	0.000000	0.000000	-0.000001	-0.000001	0.000000	0.000000	0.000000	3.000000	63.000000	1.000000
14903.237076	-0.100576	0.549639	0.009501	73.939232	41.625061	49.925816	-0.014983	0.000000	0.486359	0.000000	0.000000	0.000000	-0.082783	0.018950	-0.067840	0.000000	0.000000	3.000000	63.000000	1.000000
14903.240409	-0.100576	0.549639	0.009501	73.939232	41.625061	49.925816	-0.014983	0.000000	0.486359	0.000000	0.000000	0.000000	-0.082783	0.018950	-0.067840	0.000000	0.000000	3.000000	63.000000	1.000000
14903.243742	-0.100576	0.549639	0.009501	73.939583	41.610172	49.939552	-0.028780	0.000000	0.475052	0.000000	0.000000	0.000000	-0.082783	0.018950	-0.067840	0.000000	0.000000	3.000000	63.000000	1.000000
14903.247076	-0.100576	0.549639	0.009501	73.939583	41.610172	49.939552	-0.028780	0.000000	0.475052	0.000000	0.000000	0.000000	-0.082783	0.018950	-0.067840	0.000000	0.000000	3.000000	63.000000	1.000000
14903.250409	-0.100769	0.549755	0.009216	73.939583	41.610172	49.939552	-0.028780	0.000000	0.475052	0.000000	0.000000	0.000000	-0.058027	0.034859	-0.085564	0.000000	0.000000	3.000000	63.000000	1.000000
14903.253742	-0.100769	0.549755	0.009216	73.937157	41.572021	49.917904	-0.028780	0.000000	0.475052	0.000000	0.000000	0.000000	-0.058027	0.034859	-0.085564	0.000000	0.000000	3.000000	63.000000	1.000000
14903.257076	-0.100873	0.549897	0.008945	73.937157	41.572021	49.917904	-0.028780	0.000000	0.475052	0.000000	0.000000	0.000000	-0.031068	0.042654	-0.081340	0.000000	0.000000	3.000000	63.000000	1.000000
14903.260409	-0.100873	0.549897	0.008945	73.937157	41.572021	49.917904	-0.028780	0.000000	0.475052	0.000000	0.000000	0.000000	-0.031068	0.042654	-0.081340	0.000000	0.000000	3.000000	63.000000	1.000000
14903.263742	-0.100873	0.549897	0.008945	73.933464	41.543613	49.899666	-0.043629	0.000000	0.447235	0.000000	0.000000	0.000000	-0.031068	0.042654	-0.081340	0.000000	0.000000	3.000000	63.000000	1.000000
14903.267076	-0.100873	0.549897	0.008945	73.933464	41.543613	49.899666	-0.043629	0.000000	0.447235	0.000000	0.000000	0.000000	-0.031068	0.042654	-0.081340	0.000000	0.000000	3.000000	63.000000	1.000000
14903.270409	-0.100894	0.550092	0.008615	73.933464	41.543613	49.899666	-0.043629	0.000000	0.447235	0.000000	0.000000	0.000000	-0.006344	0.058472	-0.099046	0.000000	0.000000	3.000000	63.000000	1.000000
14903.273742	-0.100894	0.550092	0.008615	73.927910	41.511894	49.872318	-0.043629	0.000000	0.447235	0.000000	0.000000	0.000000	-0.006344	0.058472	-0.099046	0.000000	0.000000	3.000000	63.000000	1.000000
14903.277076	-0.100894	0.550092	0.008615	73.927910	41.511894	49.872318	-0.043629	0.000000	0.447235	0.000000	0.000000	0.000000	-0.006344	0.058472	-0.099046	0.000000	0.000000	3.000000	63.000000	1.000000
14903.280409	-0.100894	0.550092	0.008615	73.927910	41.511894	49.872318	-0.043629	0.000000	0.447235	0.000000	0.000000	0.000000	-0.006344	0.058472	-0.099046	0.000000	0.000000	3.000000	63.000000	1.000000
14903.283742	-0.100767	0.550474	0.007815	73.928604	41.497284	49.856419	-0.044686	0.000000	0.430727	0.000000	0.000000	0.000000	0.038079	0.114661	-0.239818	0.000000	0.000000	3.000000	63.000000	1.000000
14903.287076	-0.100767	0.550474	0.007815	73.928604	41.497284	49.856419	-0.044686	0.000000	0.430727	0.000000	0.000000	0.000000	0.000000	0.000005	0.000000	0.000000	0.000000	3.000000	63.000000	1.000000
14903.290409	-0.100767	0.550474	0.007815	73.928604	41.497284	49.856419	-0.044686	0.000000	0.430727	0.000000	0.000000	0.000000	0.000000	0.000005	0.000000	0.000000	0.000000	3.000000	63.000000	1.000000
14903.293742	-0.100767	0.550474	0.007815	73.931145	41.494152	49.849640	-0.038340	0.000000	0.390757	0.000000	0.000000	0.000000	0.000000	0.000005	0.000000	0.000000	0.000000	3.000000	63.000000	1.000000
14903.297076	-0.100767	0.550474	0.007815	73.931145	41.494152	49.849640	-0.038340	0.000000	0.390757	0.000000	0.000000	0.000000	0.000000	0.000005	0.000000	0.000000	0.000000	3.000000	63.000000	1.000000
14903.300409	-0.100663	0.550661	0.007336	73.931145	41.494152	49.849640	-0.038340	0.000000	0.390757	0.000000	0.000000	0.000000	0.031133	0.056145	-0.143672	0.000000	0.000000	3.000000	63.000000	1.000000
14903.303742	-0.100663	0.550661	0.007336	73.934860	41.511688	49.867897	-0.038340	0.000000	0.390757	0.000000	0.000000	0.000000	0.031133	0.056145	-0.143672	0.000000	0.000000	3.000000	63.000000	1.000000
14903.307076	-0.100537	0.550840	0.006753	73.934860	41.511688	49.867897	-0.038340	0.000000	0.390757	0.000000	0.000000	0.000000	0.037913	0.053702	-0.174966	0.000000	0.000000	3.000000	63.000000	1.000000
14903.310409	-0.100537	0.550840	0.006753	73.934860	41.511688	49.867897	-0.038340	0.000000	0.390757	0.000000	0.000000	0.000000	0.037913	0.053702	-0.174966	0.000000	0.000000	3.000000	63.000000	1.000000
14903.313742	-0.100537	0.550840	0.006753	73.940414	41.537983	49.895260	-0.026832	0.000000	0.337651	0.000000	0.000000	0.000000	0.037913	0.053702	-0.174966	0.000000	0.000000	3.000000	63.000000	1.000000
14903.317076	-0.100537	0.550840	0.006753	73.940414	41.537983	49.895260	-0.026832	0.000000	0.337651	0.000000	0.000000	0.000000	0.037913	0.053702	-0.174966	0.000000	0.000000	3.000000	63.000000	1.000000
14903.320409	-0.100398	0.550993	0.006111	73.940414	41.537983	49.895260	-0.026832	0.000000	0.337651	0.000000	0.000000	0.000000	0.041734	0.045891	-0.192594	0.000000	0.000000	3.000000	63.000000	1.000000
14903.323742	-0.100398	0.550993	0.006111	73.951515	41.590656	49.950066	-0.026832	0.000000	0.337651	0.000000	0.000000	0.000000	0.041734	0.045891	-0.192594	0.000000	0.000000	3.000000	63.000000	1.000000
14903.327076	-0.100245	0.551146	0.005405	73.951515	41.590656	49.950066	-0.026832	0.000000	0.337651	0.000000	0.000000	0.000000	0.045883	0.045838	-0.211743	0.000000	0.000000	3.000000	63.000000	1.000000
14903.330409	-0.100245	0.551146	0.005405	73.951515	41.590656	49.950066	-0.026832	0.000000	0.337651	0.000000	0.000000	0.000000	0.045883	0.045838	-0.211743	0.000000	0.000000	3.000000	63.000000	1.000000
14903.333742	-0.100245	0.551146	0.005405	73.962593	41.646091	50.004925	-0.012229	0.000000	0.270261	0.000000	0.000000	0.000000	0.045883	0.045838	-0.211743	0.000000	0.000000	3.000000	63.000000	1.000000
14903.337076	-0.100245	0.551146	0.005405	73.962593	41.646091	50.004925	-0.012229	0.000000	0.270261	0.000000	0.000000	0.000000	0.045883	0.045838	-0.211743	0.000000	0.000000	3.000000	63.000000	1.000000
14903.340409	-0.100057	0.551273	0.004645	73.962593	41.646091	50.004925	-0.012229	0.000000	0.270261	0.000000	0.000000	0.000000	0.056288	0.037948	-0.227986	0.000000	0.000000	3.000000	63.000000	1.000000
14903.343742	-0.100057	0.551273	0.004645	73.977913	41.726883	50.090740	-0.012229	0.000000	0.270261	0.000000	0.000000	0.000000	0.056288	0.037948	-0.227986	0.000000	0.000000	3.000000	63.000000	1.000000
14903.347076	-0.099883	0.551364	0.003844	73.977913	41.726883	50.090740	-0.012229	0.000000	0.270261	0.000000	0.000000	0.000000	0.052050	0.027433	-0.240243	0.000000	0.000000	3.000000	63.000000	1.000000
14903.350409	-0.099883	0.551364	0.003844	73.977913	41.726883	50.090740	-0.012229	0.000000	0.270261	0.000000	0.000000	0.000000	0.052050	0.027433	-0.240243	0.000000	0.000000	3.000000	63.000000	1.000000
14903.353742	-0.099883	0.551364	0.003844	73.996864	41.820057	50.195099	0.005827	0.000000	0.192223	0.000000	0.000000	0.000000	0.052050	0.027433	-0.240243	0.000000	0.000000	3.000000	63.000000	1.000000
14903.357076	-0.099883	0.551364	0.003844	73.996864	41.820057	50.195099	0.005827	0.000000	0.192223	0.000000	0.000000	0.000000	0.052050	0.027433	-0.240243	0.000000	0.000000	3.000000	63.000000	1.000000
14903.360409	-0.099746	0.551420	0.002998	73.996864	41.820057	50.195099	0.005827	0.000000	0.192223	0.000000	0.000000	0.000000	0.041288	0.016940	-0.253928	0.000000	0.000000	3.000000	63.000000	1.000000
14903.363742	-0.099746	0.551420	0.002998	74.006844	41.924191	50.323193	0.005827	0.000000	0.192223	0.000000	0.000000	0.000000	0.041288	0.016940	-0.253928	0.000000	0.000000	3.000000	63.000000	1.000000
14903.367076	-0.099635	0.551467	0.002169	74.006844	41.924191	50.323193	0.005827	0.000000	0.192223	0.000000	0.000000	0.000000	0.033338	0.014087	-0.248610	0.000000	0.000000	3.000000	63.000000	1.000000
14903.370409	-0.099635	0.551467	0.002169	74.006844	41.924191	50.323193	0.005827	0.000000	0.192223	0.000000	0.000000	0.000000	0.033338	0.014087	-0.248610	0.000000	0.000000	3.000000	63.000000	1.000000
14903.373742	-0.099635	0.551467	0.002169	73.987984	42.045971	50.512348	0.018265	0.000000	0.108467	0.000000	0.000000	0.000000	0.033338	0.014087	-0.248610	0.000000	0.000000	3.000000	63.000000	1.000000
14903.377076	-0.099635	0.551467	0.002169	73.987984	42.045971	50.512348	0.018265	0.000000	0.108467	0.000000	0.000000	0.000000	0.033338	0.014087	-0.248610	0.000000	0.000000	3.000000	63.000000	1.000000
14903.380409	-0.099527	0.551531	0.001358	73.987984	42.045971	50.512348	0.018265	0.000000	0.108467	0.000000	0.000000	0.000000	0.032273	0.018930	-0.243370	0.000000	0.000000	3.000000	63.000000	1.000000
14903.383742	-0.099527	0.551531	0.001358	73.941040	42.183392	50.745708	0.018265	0.000000	0.108467	0.000000	0.000000	0.000000	0.032273	0.018930	-0.243370	0.000000	0.000000	3.000000	63.000000	1.000000
14903.387076	-0.099446	0.551618	0.000669	73.941040	42.183392	50.745708	0.018265	0.000000	0.108467	0.000000	0.000000	0.000000	0.024394	0.026251	-0.206767	0.000000	0.000000	3.000000	63.000000	1.000000
14903.390409	-0.099446	0.551618	0.000669	73.941040	42.183392	50.745708	0.018265	0.000000	0.108467	0.000000	0.000000	0.000000	0.024394	0.026251	-0.206767	0.000000	0.000000	3.000000	63.000000	1.000000
14903.393742	-0.099446	0.551618	0.000669	73.874931	42.322273	50.999043	0.027710	0.000000	0.033444	0.000000	0.000000	0.000000	0.024394	0.026251	-0.206767	0.000000	0.000000	3.000000	63.000000	1.000000
14903.397076	-0.099446	0.551618	0.000669	73.874931	42.322273	50.999043	0.027710	0.000000	0.033444	0.000000	0.000000	0.000000	0.024394	0.026251	-0.206767	0.000000	0.000000	3.000000	63.000000	1.000000
14903.400409	-0.099308	0.551713	0.000034	73.874931	42.322273	50.999043	0.027710	0.000000	0.033444	0.000000	0.000000	0.000000	0.041344	0.028583	-0.190362	0.000000	0.000000	3.000000	63.000000	1.000000
14903.403742	-0.099308	0.551713	0.000034	73.790901	42.460365	51.268288	0.027710	0.000000	0.033444	0.000000	0.000000	0.000000	0.041344	0.028583	-0.190362	0.000000	0.000000	3.000000	63.000000	1.000000
14903.407076	-0.099198	0.551808	-0.000473	73.790901	42.460365	51.268288	0.027710	0.000000	0.033444	0.000000	0.000000	0.000000	0.033053	0.028336	-0.152185	0.000000	0.000000	3.000000	63.000000	1.000000
14903.410409	-0.099198	0.551808	-0.000473	73.790901	42.460365	51.268288	0.027710	0.000000	0.033444	0.000000	0.000000	0.000000	0.033053	0.028336	-0.152185	0.000000	0.000000	3.000000	63.000000	1.000000
14903.413742	-0.099198	0.551808	-0.000473	73.702354	42.590340	51.532753	0.040109	0.000000	-0.023647	0.000000	0.000000	0.000000	0.033053	0.028336	-0.152185	0.000000	0.000000	3.000000	63.000000	1.000000
14903.417076	-0.099198	0.551808	-0.000473	73.702354	42.590340	51.532753	0.040109	0.000000	-0.023647	0.000000	0.000000	0.000000	0.033053	0.028336	-0.152185	0.000000	0.000000	3.000000	63.000000	1.000000
14903.420409	-0.099096	0.551910	-0.000940	73.702354	42.590340	51.532753	0.040109	0.000000	-0.023647	0.000000	0.000000	0.000000	0.030404	0.030737	-0.139988	0.000000	0.000000	3.000000	63.000000	1.000000
14903.423742	-0.099096	0.551910	-0.000940	73.619583	42.701130	51.766743	0.040109	0.000000	-0.023647	0.000000	0.000000	0.000000	0.030404	0.030737	-0.139988	0.000000	0.000000	3.000000	63.000000	1.000000
14903.427076	-0.099096	0.551910	-0.000940	73.619583	42.701130	51.766743	0.040109	0.000000	-0.023647	0.000000	0.000000	0.000000	0.030404	0.030737	-0.139988	0.000000	0.000000	3.000000	63.000000	1.000000
14903.430409	-0.099096	0.551910	-0.000940	73.619583	42.701130	51.766743	0.040109	0.000000	-0.023647	0.000000	0.000000	0.000000	0.030404	0.030737	-0.139988	0.000000	0.000000	3.000000	63.000000	1.000000
14903.433742	-0.098932	0.552072	-0.001695	73.563797	42.781616	51.932068	0.045177	0.000000	-0.046979	0.000000	0.000000	0.000000	0.049201	0.048449	-0.226528	0.000000	0.000000	3.000000	63.000000	1.000000
14903.437076	-0.098932	0.552072	-0.001695	73.563797	42.781616	51.932068	0.045177	0.000000	-0.046979	0.000000	0.000000	0.000000	0.000001	0.000008	0.000000	0.000000	0.000000	3.000000	63.000000	1.000000
14903.440409	-0.098932	0.552072	-0.001695	73.563797	42.781616	51.932068	0.045177	0.000000	-0.046979	0.000000	0.000000	0.000000	0.000001	0.000008	0.000000	0.000000	0.000000	3.000000	63.000000	1.000000
14903.443742	-0.098932	0.552072	-0.001695	73.547218	42.828049	52.013416	0.053377	0.000000	-0.084733	0.000000	0.000000	0.000000	0.000001	0.000008	0.000000	0.000000	0.000000	3.000000	63.000000	1.000000
14903.447076	-0.098932	0.552072	-0.001695	73.547218	42.828049	52.013416	0.053377	0.000000	-0.084733	0.000000	0.000000	0.000000	0.000001	0.000008	0.000000	0.000000	0.000000	3.000000	63.000000	1.000000
14903.450409	-0.098883	0.552122	-0.002029	73.547218	42.828049	52.013416	0.053377	0.000000	-0.084733	0.000000	0.000000	0.000000	0.014970	0.015206	-0.100178	0.000000	0.000000	3.000000	63.000000	1.000000
14903.453742	-0.098883	0.552122	-0.002029	73.551300	42.855484	52.035816	0.053377	0.000000	-0.084733	0.000000	0.000000	0.000000	0.014970	0.015206	-0.100178	0.000000	0.000000	3.000000	63.000000	1.000000
14903.457076	-0.098883	0.552122	-0.002029	73.551300	42.855484	52.035816	0.053377	0.000000	-0.084733	0.000000	0.000000	0.000000	0.014970	0.015206	-0.100178	0.000000	0.000000	3.000000	63.000000	1.000000
14903.460409	-0.098883	0.552122	-0.002029	73.551300	42.855484	52.035816	0.053377	0.000000	-0.084733	0.000000	0.000000	0.000000	0.014970	0.015206	-0.100178	0.000000	0.000000	3.000000	63.000000	1.000000
14903.463742	-0.098743	0.552181	-0.002568	73.558464	42.893009	52.072105	0.055871	0.000000	-0.101430	0.000000	0.000000	0.000000	0.041918	0.017603	-0.161736	0.000000	0.000000	3.000000	63.000000	1.000000
14903.467076	-0.098743	0.552181	-0.002568	73.558464	42.893009	52.072105	0.055871	0.000000	-0.101430	0.000000	0.000000	0.000000	0.041918	0.017603	-0.161736	0.000000	0.000000	3.000000	63.000000	1.000000
14903.470409	-0.098743	0.552181	-0.002568	73.558464	42.893009	52.072105	0.055871	0.000000	-0.101430	0.000000	0.000000	0.000000	0.041918	0.017603	-0.161736	0.000000	0.000000	3.000000	63.000000	1.000000
14903.473742	-0.098743	0.552181	-0.002568	73.563042	42.933266	52.114784	0.062858	0.000000	-0.128386	0.000000	0.000000	0.000000	0.041918	0.017603	-0.161736	0.000000	0.000000	3.000000	63.000000	1.000000
14903.477076	-0.098671	0.552172	-0.002795	73.563042	42.933266	52.114784	0.062858	0.000000	-0.128386	0.000000	0.000000	0.000000	0.021615	-0.002647	-0.068328	0.000000	0.000000	3.000000	63.000000	1.000000
14903.480409	-0.098671	0.552172	-0.002795	73.563042	42.933266	52.114784	0.062858	0.000000	-0.128386	0.000000	0.000000	0.000000	0.021615	-0.002647	-0.068328	0.000000	0.000000	3.000000	63.000000	1.000000
14903.483742	-0.098671	0.552172	-0.002795	73.568886	42.969463	52.154297	0.066461	0.000000	-0.139774	0.000000	0.000000	0.000000	0.021615	-0.002647	-0.068328	0.000000	0.000000	3.000000	63.000000	1.000000
14903.487076	-0.098671	0.552172	-0.002795	73.568886	42.969463	52.154297	0.066461	0.000000	-0.139774	0.000000	0.000000	0.000000	0.021615	-0.002647	-0.068328	0.000000	0.000000	3.000000	63.000000	1.000000
14903.490409	-0.098625	0.552155	-0.003005	73.568886	42.969463	52.154297	0.066461	0.000000	-0.139774	0.000000	0.000000	0.000000	0.013647	-0.005201	-0.062851	0.000000	0.000000	3.000000	63.000000	1.000000
14903.493742	-0.098625	0.552155	-0.003005	73.574730	43.008419	52.193844	0.066461	0.000000	-0.139774	0.000000	0.000000	0.000000	0.013647	-0.005201	-0.062851	0.000000	0.000000	3.000000	63.000000	1.000000
14903.497076	-0.098625	0.552155	-0.003005	73.574730	43.008419	52.193844	0.066461	0.000000	-0.139774	0.000000	0.000000	0.000000	0.013647	-0.005201	-0.062851	0.000000	0.000000	3.000000	63.000000	1.000000
14903.500409	-0.098625	0.552155	-0.003005	73.574730	43.008419	52.193844	0.066461	0.000000	-0.139774	0.000000	0.000000	0.000000	0.013647	-0.005201	-0.062851	0.000000	0.000000	3.000000	63.000000	1.000000
14903.503742	-0.098486	0.552070	-0.003336	73.581062	43.057453	52.245678	0.068735	0.000000	-0.150249	0.000000	0.000000	0.000000	0.041869	-0.025614	-0.099315	0.000000	0.000000	3.000000	63.000000	1.000000
14903.507076	-0.098486	0.552070	-0.003336	73.581062	43.057453	52.245678	0.068735	0.000000	-0.150249	0.000000	0.000000	0.000000	0.041869	-0.025614	-0.099315	0.000000	0.000000	3.000000	63.000000	1.000000
14903.510409	-0.098486	0.552070	-0.003336	73.581062	43.057453	52.245678	0.068735	0.000000	-0.150249	0.000000	0.000000	0.000000	0.041869	-0.025614	-0.099315	0.000000	0.000000	3.000000	63.000000	1.000000
14903.513742	-0.098486	0.552070	-0.003336	73.579620	43.117268	52.316544	0.075713	0.000000	-0.166801	0.000000	0.000000	0.000000	0.041869	-0.025614	-0.099315	0.000000	0.000000	3.000000	63.000000	1.000000
14903.517076	-0.098430	0.552010	-0.003490	73.579620	43.117268	52.316544	0.075713	0.000000	-0.166801	0.000000	0.000000	0.000000	0.016781	-0.017861	-0.046166	0.000000	0.000000	3.000000	63.000000	1.000000
14903.520409	-0.098430	0.552010	-0.003490	73.579620	43.117268	52.316544	0.075713	0.000000	-0.166801	0.000000	0.000000	0.000000	0.016781	-0.017861	-0.046166	0.000000	0.000000	3.000000	63.000000	1.000000
14903.523742	-0.098430	0.552010	-0.003490	73.569916	43.172211	52.394047	0.078510	0.000000	-0.174496	0.000000	0.000000	0.000000	0.016781	-0.017861	-0.046166	0.000000	0.000000	3.000000	63.000000	1.000000
14903.527076	-0.098430	0.552010	-0.003490	73.569916	43.172211	52.394047	0.078510	0.000000	-0.174496	0.000000	0.000000	0.000000	0.016781	-0.017861	-0.046166	0.000000	0.000000	3.000000	63.000000	1.000000
14903.530409	-0.098384	0.551934	-0.003598	73.569916	43.172211	52.394047	0.078510	0.000000	-0.174496	0.000000	0.000000	0.000000	0.013789	-0.022922	-0.032383	0.000000	0.000000	3.000000	63.000000	1.000000
14903.533742	-0.098384	0.551934	-0.003598	73.562767	43.227131	52.465145	0.078510	0.000000	-0.174496	0.000000	0.000000	0.000000	0.013789	-0.022922	-0.032383	0.000000	0.000000	3.000000	63.000000	1.000000
14903.537076	-0.098299	0.551874	-0.003679	73.562767	43.227131	52.465145	0.078510	0.000000	-0.174496	0.000000	0.000000	0.000000	0.025537	-0.017814	-0.024211	0.000000	0.000000	3.000000	63.000000	1.000000
14903.540409	-0.098299	0.551874	-0.003679	73.562767	43.227131	52.465145	0.078510	0.000000	-0.174496	0.000000	0.000000	0.000000	0.025537	-0.017814	-0.024211	0.000000	0.000000	3.000000	63.000000	1.000000
14903.543742	-0.098299	0.551874	-0.003679	73.558701	43.294899	52.542202	0.085065	0.000000	-0.183928	0.000000	0.000000	0.000000	0.025537	-0.017814	-0.024211	0.000000	0.000000	3.000000	63.000000	1.000000
14903.547076	-0.098299	0.551874	-0.003679	73.558701	43.294899	52.542202	0.085065	0.000000	-0.183928	0.000000	0.000000	0.000000	0.025537	-0.017814	-0.024211	0.000000	0.000000	3.000000	63.000000	1.000000
14903.550409	-0.098219	0.551806	-0.003736	73.558701	43.294899	52.542202	0.085065	0.000000	-0.183928	0.000000	0.000000	0.000000	0.024037	-0.020329	-0.017324	0.000000	0.000000	3.000000	63.000000	1.000000
14903.553742	-0.098219	0.551806	-0.003736	73.558006	43.348618	52.597515	0.085065	0.000000	-0.183928	0.000000	0.000000	0.000000	0.024037	-0.020329	-0.017324	0.000000	0.000000	3.000000	63.000000	1.000000
14903.557076	-0.098219	0.551806	-0.003736	73.558006	43.348618	52.597515	0.085065	0.000000	-0.183928	0.000000	0.000000	0.000000	0.024037	-0.020329	-0.017324	0.000000	0.000000	3.000000	63.000000	1.000000
14903.560409	-0.098219	0.551806	-0.003736	73.558006	43.348618	52.597515	0.085065	0.000000	-0.183928	0.000000	0.000000	0.000000	0.024037	-0.020329	-0.017324	0.000000	0.000000	3.000000	63.000000	1.000000
14903.563742	-0.098003	0.551645	-0.003901	73.564255	43.405869	52.649410	0.089071	0.000000	-0.186815	0.000000	0.000000	0.000000	0.064794	-0.048301	-0.049545	0.000000	0.000000	3.000000	63.000000	1.000000
14903.567076	-0.098003	0.551645	-0.003901	73.564255	43.405869	52.649410	0.089071	0.000000	-0.186815	0.000000	0.000000	0.000000	0.064794	-0.048301	-0.049545	0.000000	0.000000	3.000000	63.000000	1.000000
14903.570409	-0.098003	0.551645	-0.003901	73.564255	43.405869	52.649410	0.089071	0.000000	-0.186815	0.000000	0.000000	0.000000	0.064794	-0.048301	-0.049545	0.000000	0.000000	3.000000	63.000000	1.000000
14903.573742	-0.098003	0.551645	-0.003901	73.574875	43.469318	52.704216	0.099870	0.000000	-0.195073	0.000000	0.000000	0.000000	0.064794	-0.048301	-0.049545	0.000000	0.000000	3.000000	63.000000	1.000000
14903.577076	-0.097893	0.551544	-0.003991	73.574875	43.469318	52.704216	0.099870	0.000000	-0.195073	0.000000	0.000000	0.000000	0.032802	-0.030472	-0.026731	0.000000	0.000000	3.000000	63.000000	1.000000
14903.580409	-0.097893	0.551544	-0.003991	73.574875	43.469318	52.704216	0.099870	0.000000	-0.195073	0.000000	0.000000	0.000000	0.032802	-0.030472	-0.026731	0.000000	0.000000	3.000000	63.000000	1.000000
14903.583742	-0.097893	0.551544	-0.003991	73.585907	43.542904	52.771370	0.105337	0.000000	-0.199528	0.000000	0.000000	0.000000	0.032802	-0.030472	-0.026731	0.000000	0.000000	3.000000	63.000000	1.000000
14903.587076	-0.097893	0.551544	-0.003991	73.585907	43.542904	52.771370	0.105337	0.000000	-0.199528	0.000000	0.000000	0.000000	0.032802	-0.030472	-0.026731	0.000000	0.000000	3.000000	63.000000	1.000000
14903.590409	-0.097785	0.551417	-0.004075	73.585907	43.542904	52.771370	0.105337	0.000000	-0.199528	0.000000	0.000000	0.000000	0.032466	-0.038051	-0.025239	0.000000	0.000000	3.000000	63.000000	1.000000
14903.593742	-0.097785	0.551417	-0.004075	73.593048	43.615017	52.847980	0.105337	0.000000	-0.199528	0.000000	0.000000	0.000000	0.032466	-0.038051	-0.025239	0.000000	0.000000	3.000000	63.000000	1.000000
14903.597076	-0.097785	0.551417	-0.004075	73.593048	43.615017	52.847980	0.105337	0.000000	-0.199528	0.000000	0.000000	0.000000	0.032466	-0.038051	-0.025239	0.000000	0.000000	3.000000	63.000000	1.000000
14903.600409	-0.097785	0.551417	-0.004075	73.593048	43.615017	52.847980	0.105337	0.000000	-0.199528	0.000000	0.000000	0.000000	0.032466	-0.038051	-0.025239	0.000000	0.000000	3.000000	63.000000	1.000000
14903.603742	-0.097659	0.551180	-0.004244	73.596497	43.671780	52.911018	0.110748	0.000000	-0.203734	0.000000	0.000000	0.000000	0.037946	-0.071008	-0.050708	0.000000	0.000000	3.000000	63.000000	1.000000
14903.607076	-0.097659	0.551180	-0.004244	73.596497	43.671780	52.911018	0.110748	0.000000	-0.203734	0.000000	0.000000	0.000000	-0.000001	-0.000001	0.000000	0.000000	0.000000	3.000000	63.000000	1.000000
14903.610409	-0.097659	0.551180	-0.004244	73.596497	43.671780	52.911018	0.110748	0.000000	-0.203734	0.000000	0.000000	0.000000	-0.000001	-0.000001	0.000000	0.000000	0.000000	3.000000	63.000000	1.000000
14903.613742	-0.097659	0.551180	-0.004244	73.598106	43.685028	52.925072	0.117072	0.000000	-0.212186	0.000000	0.000000	0.000000	-0.000001	-0.000001	0.000000	0.000000	0.000000	3.000000	63.000000	1.000000
14903.617076	-0.097659	0.551180	-0.004244	73.598106	43.685028	52.925072	0.117072	0.000000	-0.212186	0.000000	0.000000	0.000000	-0.000001	-0.000001	0.000000	0.000000	0.000000	3.000000	63.000000	1.000000
14903.620409	-0.097602	0.551062	-0.004296	73.598106	43.685028	52.925072	0.117072	0.000000	-0.212186	0.000000	0.000000	0.000000	0.016900	-0.035487	-0.015781	0.000000	0.000000	3.000000	63.000000	1.000000
14903.623742	-0.097602	0.551062	-0.004296	73.586609	43.647602	52.906448	0.117072	0.000000	-0.212186	0.000000	0.000000	0.000000	0.016900	-0.035487	-0.015781	0.000000	0.000000	3.000000	63.000000	1.000000
14903.627076	-0.097602	0.551062	-0.004296	73.586609	43.647602	52.906448	0.117072	0.000000	-0.212186	0.000000	0.000000	0.000000	0.016900	-0.035487	-0.015781	0.000000	0.000000	3.000000	63.000000	1.000000
14903.630409	-0.097602	0.551062	-0.004296	73.586609	43.647602	52.906448	0.117072	0.000000	-0.212186	0.000000	0.000000	0.000000	0.016900	-0.035487	-0.015781	0.000000	0.000000	3.000000	63.000000	1.000000
14903.633742	-0.097587	0.550910	-0.004262	73.561775	43.595959	52.888557	0.119889	0.000000	-0.214816	0.000000	0.000000	0.000000	0.004507	-0.045549	0.010405	0.000000	0.000000	3.000000	63.000000	1.000000
14903.637076	-0.097587	0.550910	-0.004262	73.561775	43.595959	52.888557	0.119889	0.000000	-0.214816	0.000000	0.000000	0.000000	0.004507	-0.045549	0.010405	0.000000	0.000000	3.000000	63.000000	1.000000
14903.640409	-0.097587	0.550910	-0.004262	73.561775	43.595959	52.888557	0.119889	0.000000	-0.214816	0.000000	0.000000	0.000000	0.004507	-0.045549	0.010405	0.000000	0.000000	3.000000	63.000000	1.000000
14903.643742	-0.097587	0.550910	-0.004262	73.533424	43.555996	52.884178	0.120640	0.000000	-0.213081	0.000000	0.000000	0.000000	0.004507	-0.045549	0.010405	0.000000	0.000000	3.000000	63.000000	1.000000
14903.647076	-0.097607	0.550876	-0.004170	73.533424	43.555996	52.884178	0.120640	0.000000	-0.213081	0.000000	0.000000	0.000000	-0.005941	-0.010113	0.027586	0.000000	0.000000	3.000000	63.000000	1.000000
14903.650409	-0.097607	0.550876	-0.004170	73.533424	43.555996	52.884178	0.120640	0.000000	-0.213081	0.000000	0.000000	0.000000	-0.005941	-0.010113	0.027586	0.000000	0.000000	3.000000	63.000000	1.000000
14903.653742	-0.097607	0.550876	-0.004170	73.510803	43.569847	52.929520	0.119650	0.000000	-0.208484	0.000000	0.000000	0.000000	-0.005941	-0.010113	0.027586	0.000000	0.000000	3.000000	63.000000	1.000000
14903.657076	-0.097607	0.550876	-0.004170	73.510803	43.569847	52.929520	0.119650	0.000000	-0.208484	0.000000	0.000000	0.000000	-0.005941	-0.010113	0.027586	0.000000	0.000000	3.000000	63.000000	1.000000
14903.660409	-0.097632	0.550834	-0.004055	73.510803	43.569847	52.929520	0.119650	0.000000	-0.208484	0.000000	0.000000	0.000000	-0.007430	-0.012626	0.034479	0.000000	0.000000	3.000000	63.000000	1.000000
14903.663742	-0.097632	0.550834	-0.004055	73.488327	43.581467	52.970108	0.119650	0.000000	-0.208484	0.000000	0.000000	0.000000	-0.007430	-0.012626	0.034479	0.000000	0.000000	3.000000	63.000000	1.000000
14903.667076	-0.097632	0.550834	-0.004055	73.488327	43.581467	52.970108	0.119650	0.000000	-0.208484	0.000000	0.000000	0.000000	-0.007430	-0.012626	0.034479	0.000000	0.000000	3.000000	63.000000	1.000000
14903.670409	-0.097632	0.550834	-0.004055	73.488327	43.581467	52.970108	0.119650	0.000000	-0.208484	0.000000	0.000000	0.000000	-0.007430	-0.012626	0.034479	0.000000	0.000000	3.000000	63.000000	1.000000
14903.673742	-0.097683	0.550818	-0.003817	73.462784	43.585564	52.996651	0.118411	0.000000	-0.202737	0.000000	0.000000	0.000000	-0.015372	-0.005037	0.071344	0.000000	0.000000	3.000000	63.000000	1.000000
14903.677076	-0.097683	0.550818	-0.003817	73.462784	43.585564	52.996651	0.118411	0.000000	-0.202737	0.000000	0.000000	0.000000	-0.015372	-0.005037	0.071344	0.000000	0.000000	3.000000	63.000000	1.000000
14903.680409	-0.097683	0.550818	-0.003817	73.462784	43.585564	52.996651	0.118411	0.000000	-0.202737	0.000000	0.000000	0.000000	-0.015372	-0.005037	0.071344	0.000000	0.000000	3.000000	63.000000	1.000000
14903.683742	-0.097683	0.550818	-0.003817	73.450203	43.576996	53.000172	0.115849	0.000000	-0.190847	0.000000	0.000000	0.000000	-0.015372	-0.005037	0.071344	0.000000	0.000000	3.000000	63.000000	1.000000
14903.687076	-0.097706	0.550826	-0.003712	73.450203	43.576996	53.000172	0.115849	0.000000	-0.190847	0.000000	0.000000	0.000000	-0.006780	0.002551	0.031471	0.000000	0.000000	3.000000	63.000000	1.000000
14903.690409	-0.097706	0.550826	-0.003712	73.450203	43.576996	53.000172	0.115849	0.000000	-0.190847	0.000000	0.000000	0.000000	-0.006780	0.002551	0.031471	0.000000	0.000000	3.000000	63.000000	1.000000
14903.693742	-0.097706	0.550826	-0.003712	73.446663	43.559586	52.982006	0.114719	0.000000	-0.185601	0.000000	0.000000	0.000000	-0.006780	0.002551	0.031471	0.000000	0.000000	3.000000	63.000000	1.000000
14903.697076	-0.097706	0.550826	-0.003712	73.446663	43.559586	52.982006	0.114719	0.000000	-0.185601	0.000000	0.000000	0.000000	-0.006780	0.002551	0.031471	0.000000	0.000000	3.000000	63.000000	1.000000
14903.700409	-0.097728	0.550835	-0.003607	73.446663	43.559586	52.982006	0.114719	0.000000	-0.185601	0.000000	0.000000	0.000000	-0.006780	0.002539	0.031469	0.000000	0.000000	3.000000	63.000000	1.000000
14903.703742	-0.097728	0.550835	-0.003607	73.443161	43.544930	52.963882	0.114719	0.000000	-0.185601	0.000000	0.000000	0.000000	-0.006780	0.002539	0.031469	0.000000	0.000000	3.000000	63.000000	1.000000
14903.707076	-0.097728	0.550835	-0.003607	73.443161	43.544930	52.963882	0.114719	0.000000	-0.185601	0.000000	0.000000	0.000000	-0.006780	0.002539	0.031469	0.000000	0.000000	3.000000	63.000000	1.000000
14903.710409	-0.097728	0.550835	-0.003607	73.443161	43.544930	52.963882	0.114719	0.000000	-0.185601	0.000000	0.000000	0.000000	-0.006780	0.002539	0.031469	0.000000	0.000000	3.000000	63.000000	1.000000
14903.713742	-0.097695	0.550852	-0.003447	73.441360	43.538925	52.954777	0.113590	0.000000	-0.180357	0.000000	0.000000	0.000000	0.009958	0.005072	0.047927	0.000000	0.000000	3.000000	63.000000	1.000000
14903.717076	-0.097695	0.550852	-0.003447	73.441360	43.538925	52.954777	0.113590	0.000000	-0.180357	0.000000	0.000000	0.000000	0.009958	0.005072	0.047927	0.000000	0.000000	3.000000	63.000000	1.000000
14903.720409	-0.097695	0.550852	-0.003447	73.441360	43.538925	52.954777	0.113590	0.000000	-0.180357	0.000000	0.000000	0.000000	0.009958	0.005072	0.047927	0.000000	0.000000	3.000000	63.000000	1.000000
14903.723742	-0.097695	0.550852	-0.003447	73.438309	43.536949	52.948814	0.115249	0.000000	-0.172369	0.000000	0.000000	0.000000	0.009958	0.005072	0.047927	0.000000	0.000000	3.000000	63.000000	1.000000
14903.727076	-0.097687	0.550852	-0.003379	73.438309	43.536949	52.948814	0.115249	0.000000	-0.172369	0.000000	0.000000	0.000000	0.002332	-0.000007	0.020570	0.000000	0.000000	3.000000	63.000000	1.000000
14903.730409	-0.097687	0.550852	-0.003379	73.438309	43.536949	52.948814	0.115249	0.000000	-0.172369	0.000000	0.000000	0.000000	0.002332	-0.000007	0.020570	0.000000	0.000000	3.000000	63.000000	1.000000
14903.733742	-0.097687	0.550852	-0.003379	73.438309	43.536949	52.948814	0.115638	0.000000	-0.168941	0.000000	0.000000	0.000000	0.002332	-0.000007	0.020570	0.000000	0.000000	3.000000	63.000000	1.000000
14903.737076	-0.097687	0.550852	-0.003379	73.438309	43.536949	52.948814	0.115638	0.000000	-0.168941	0.000000	0.000000	0.000000	0.002332	-0.000007	0.020570	0.000000	0.000000	3.000000	63.000000	1.000000
14903.740409	-0.097697	0.550835	-0.003333	73.438309	43.536949	52.948814	0.115638	0.000000	-0.168941	0.000000	0.000000	0.000000	-0.002967	-0.005079	0.013786	0.000000	0.000000	3.000000	63.000000	1.000000
14903.743742	-0.097697	0.550835	-0.003333	73.441856	43.557068	52.966976	0.115638	0.000000	-0.168941	0.000000	0.000000	0.000000	-0.002967	-0.005079	0.013786	0.000000	0.000000	3.000000	63.000000	1.000000
14903.747076	-0.097678	0.550784	-0.003318	73.441856	43.557068	52.966976	0.115638	0.000000	-0.168941	0.000000	0.000000	0.000000	0.005819	-0.015235	0.004391	0.000000	0.000000	3.000000	63.000000	1.000000
14903.750409	-0.097678	0.550784	-0.003318	73.441856	43.557068	52.966976	0.115638	0.000000	-0.168941	0.000000	0.000000	0.000000	0.005819	-0.015235	0.004391	0.000000	0.000000	3.000000	63.000000	1.000000
14903.753742	-0.097678	0.550784	-0.003318	73.445366	43.574444	52.985100	0.116113	0.000000	-0.165911	0.000000	0.000000	0.000000	0.005819	-0.015235	0.004391	0.000000	0.000000	3.000000	63.000000	1.000000
14903.757076	-0.097678	0.550784	-0.003318	73.445366	43.574444	52.985100	0.116113	0.000000	-0.165911	0.000000	0.000000	0.000000	0.005819	-0.015235	0.004391	0.000000	0.000000	3.000000	63.000000	1.000000
14903.760409	-0.097680	0.550733	-0.003308	73.445366	43.574444	52.985100	0.116113	0.000000	-0.165911	0.000000	0.000000	0.000000	-0.000645	-0.015216	0.002998	0.000000	0.000000	3.000000	63.000000	1.000000
14903.763742	-0.097680	0.550733	-0.003308	73.445862	43.587154	52.989326	0.116113	0.000000	-0.165911	0.000000	0.000000	0.000000	-0.000645	-0.015216	0.002998	0.000000	0.000000	3.000000	63.000000	1.000000
14903.767076	-0.097680	0.550733	-0.003308	73.445862	43.587154	52.989326	0.116113	0.000000	-0.165911	0.000000	0.000000	0.000000	-0.000645	-0.015216	0.002998	0.000000	0.000000	3.000000	63.000000	1.000000
14903.770409	-0.097680	0.550733	-0.003308	73.445862	43.587154	52.989326	0.116113	0.000000	-0.165911	0.000000	0.000000	0.000000	-0.000645	-0.015216	0.002998	0.000000	0.000000	3.000000	63.000000	1.000000
14903.773742	-0.097594	0.550649	-0.003183	73.447624	43.604015	52.998405	0.116006	0.000000	-0.165411	0.000000	0.000000	0.000000	0.025748	-0.025377	0.037516	0.000000	0.000000	3.000000	63.000000	1.000000
14903.777076	-0.097594	0.550649	-0.003183	73.447624	43.604015	52.998405	0.116006	0.000000	-0.165411	0.000000	0.000000	0.000000	0.025748	-0.025377	0.037516	0.000000	0.000000	3.000000	63.000000	1.000000
14903.780409	-0.097594	0.550649	-0.003183	73.447624	43.604015	52.998405	0.116006	0.000000	-0.165411	0.000000	0.000000	0.000000	0.025748	-0.025377	0.037516	0.000000	0.000000	3.000000	63.000000	1.000000
14903.783742	-0.097594	0.550649	-0.003183	73.451126	43.635014	53.016556	0.120297	0.000000	-0.159159	0.000000	0.000000	0.000000	0.025748	-0.025377	0.037516	0.000000	0.000000	3.000000	63.000000	1.000000
14903.787076	-0.097515	0.550589	-0.003132	73.451126	43.635014	53.016556	0.120297	0.000000	-0.159159	0.000000	0.000000	0.000000	0.023739	-0.017765	0.015443	0.000000	0.000000	3.000000	63.000000	1.000000
14903.790409	-0.097515	0.550589	-0.003132	73.451126	43.635014	53.016556	0.120297	0.000000	-0.159159	0.000000	0.000000	0.000000	0.023739	-0.017765	0.015443	0.000000	0.000000	3.000000	63.000000	1.000000
14903.793742	-0.097515	0.550589	-0.003132	73.454651	43.663311	53.034721	0.124254	0.000000	-0.156585	0.000000	0.000000	0.000000	0.023739	-0.017765	0.015443	0.000000	0.000000	3.000000	63.000000	1.000000
14903.797076	-0.097515	0.550589	-0.003132	73.454651	43.663311	53.034721	0.124254	0.000000	-0.156585	0.000000	0.000000	0.000000	0.023739	-0.017765	0.015443	0.000000	1.000000	3.000000	63.000000	1.000000
14903.800409	-0.097432	0.550513	-0.003098	73.454651	43.663311	53.034721	0.124254	0.000000	-0.156585	0.000000	0.000000	0.000000	0.024901	-0.022842	0.010040	0.000000	1.000000	3.000000	63.000000	1.000000
