# Supplementary material for: Haptic Guidance Needs to Be Intuitive Not Just Informative to Improve Human Motor Accuracy
Source: PLoS One. 2016 Mar 16;11(3):e0150912. doi: 10.1371/journal.pone.0150912 (PMC4794196; doi:10.1371/journal.pone.0150912)
Supplement: S1 Data — (ZIP) [file pone.0150912.s001.zip › Subject6/exp1_0064.txt]

Time	PosX	PosY	PosZ	RotX	RotY	RotZ	ForceX	ForceY	ForceZ	MomentX	MomentY	MomentZ	VelocityX	VelocityY	VelocityZ	CalibratedWeight	ButtonDown	Condition	Trial	Visual
14905.223742	-0.004437	0.489879	0.243256	67.179703	33.928772	31.047922	1.828226	0.000000	4.653771	0.000000	0.000000	0.000000	-0.000000	-0.000002	0.000000	0.000000	1.000000	3.000000	64.000000	0.000000
14905.227076	-0.004437	0.489879	0.243256	67.179703	33.928772	31.047922	1.828226	0.000000	4.653771	0.000000	0.000000	0.000000	-0.000000	-0.000002	0.000000	0.000000	1.000000	3.000000	64.000000	0.000000
14905.230409	-0.004471	0.489885	0.243384	67.179703	33.928772	31.047922	1.828226	0.000000	4.653771	0.000000	0.000000	0.000000	-0.010220	0.001792	0.038361	0.000000	1.000000	3.000000	64.000000	0.000000
14905.233742	-0.004471	0.489885	0.243384	67.109833	33.856720	30.925465	1.828226	0.000000	4.653771	0.000000	0.000000	0.000000	-0.010220	0.001792	0.038361	0.000000	1.000000	3.000000	64.000000	0.000000
14905.237076	-0.004471	0.489885	0.243384	67.109833	33.856720	30.925465	1.828226	0.000000	4.653771	0.000000	0.000000	0.000000	-0.010220	0.001792	0.038361	0.000000	1.000000	3.000000	64.000000	0.000000
14905.240409	-0.004471	0.489885	0.243384	67.109833	33.856720	30.925465	1.828226	0.000000	4.653771	0.000000	0.000000	0.000000	-0.010220	0.001792	0.038361	0.000000	1.000000	3.000000	64.000000	0.000000
14905.243742	-0.003678	0.490447	0.244308	67.069420	33.798500	30.820669	1.826830	0.000000	4.654320	0.000000	0.000000	0.000000	0.238001	0.168434	0.277177	0.000000	1.000000	3.000000	64.000000	0.000000
14905.247076	-0.003678	0.490447	0.244308	67.069420	33.798500	30.820669	1.826830	0.000000	4.654320	0.000000	0.000000	0.000000	0.000000	-0.000000	0.000002	0.000000	1.000000	3.000000	64.000000	0.000000
14905.250409	-0.003678	0.490447	0.244308	67.069420	33.798500	30.820669	1.826830	0.000000	4.654320	0.000000	0.000000	0.000000	0.000000	-0.000000	0.000002	0.000000	1.000000	3.000000	64.000000	0.000000
14905.253742	-0.003678	0.490447	0.244308	67.060654	33.598507	30.478462	1.833933	0.000000	4.651525	0.000000	0.000000	0.000000	0.000000	-0.000000	0.000002	0.000000	1.000000	3.000000	64.000000	0.000000
14905.257076	-0.003678	0.490447	0.244308	67.060654	33.598507	30.478462	1.833933	0.000000	4.651525	0.000000	0.000000	0.000000	0.000000	-0.000000	0.000002	0.000000	1.000000	3.000000	64.000000	0.000000
14905.260409	-0.003482	0.490676	0.245098	67.060654	33.598507	30.478462	1.833933	0.000000	4.651525	0.000000	0.000000	0.000000	0.058767	0.068902	0.237032	0.000000	1.000000	3.000000	64.000000	0.000000
14905.263742	-0.003482	0.490676	0.245098	67.221741	33.422588	30.008142	1.833933	0.000000	4.651525	0.000000	0.000000	0.000000	0.058767	0.068902	0.237032	0.000000	1.000000	3.000000	64.000000	0.000000
14905.267076	-0.003319	0.491063	0.245943	67.221741	33.422588	30.008142	1.833933	0.000000	4.651525	0.000000	0.000000	0.000000	0.048811	0.116021	0.253450	0.000000	1.000000	3.000000	64.000000	0.000000
14905.270409	-0.003319	0.491063	0.245943	67.221741	33.422588	30.008142	1.833933	0.000000	4.651525	0.000000	0.000000	0.000000	0.048811	0.116021	0.253450	0.000000	1.000000	3.000000	64.000000	0.000000
14905.273742	-0.003319	0.491063	0.245943	67.592316	33.573353	29.761786	1.829249	0.000000	4.653369	0.000000	0.000000	0.000000	0.048811	0.116021	0.253450	0.000000	1.000000	3.000000	64.000000	0.000000
14905.277076	-0.003319	0.491063	0.245943	67.592316	33.573353	29.761786	1.829249	0.000000	4.653369	0.000000	0.000000	0.000000	0.048811	0.116021	0.253450	0.000000	1.000000	3.000000	64.000000	0.000000
14905.280409	-0.003390	0.491195	0.246686	67.592316	33.573353	29.761786	1.829249	0.000000	4.653369	0.000000	0.000000	0.000000	-0.021100	0.039640	0.222843	0.000000	1.000000	3.000000	64.000000	0.000000
14905.283742	-0.003390	0.491195	0.246686	68.091576	34.072155	29.841957	1.829249	0.000000	4.653369	0.000000	0.000000	0.000000	-0.021100	0.039640	0.222843	0.000000	1.000000	3.000000	64.000000	0.000000
14905.287076	-0.003460	0.491326	0.247396	68.091576	34.072155	29.841957	1.829249	0.000000	4.653369	0.000000	0.000000	0.000000	-0.021094	0.039227	0.212962	0.000000	1.000000	3.000000	64.000000	0.000000
14905.290409	-0.003460	0.491326	0.247396	68.091576	34.072155	29.841957	1.829249	0.000000	4.653369	0.000000	0.000000	0.000000	-0.021094	0.039227	0.212962	0.000000	1.000000	3.000000	64.000000	0.000000
14905.293742	-0.003460	0.491326	0.247396	68.570900	34.854080	30.294481	1.817637	0.000000	4.657917	0.000000	0.000000	0.000000	-0.021094	0.039227	0.212962	0.000000	1.000000	3.000000	64.000000	0.000000
14905.297076	-0.003460	0.491326	0.247396	68.570900	34.854080	30.294481	1.817637	0.000000	4.657917	0.000000	0.000000	0.000000	-0.021094	0.039227	0.212962	0.000000	1.000000	3.000000	64.000000	0.000000
14905.300409	-0.003564	0.491418	0.248106	68.570900	34.854080	30.294481	1.817637	0.000000	4.657917	0.000000	0.000000	0.000000	-0.031180	0.027709	0.213143	0.000000	1.000000	3.000000	64.000000	0.000000
14905.303742	-0.003564	0.491418	0.248106	68.931061	35.895790	31.193430	1.817637	0.000000	4.657917	0.000000	0.000000	0.000000	-0.031180	0.027709	0.213143	0.000000	1.000000	3.000000	64.000000	0.000000
14905.307076	-0.003567	0.491489	0.248770	68.931061	35.895790	31.193430	1.817637	0.000000	4.657917	0.000000	0.000000	0.000000	-0.001006	0.021251	0.199009	0.000000	1.000000	3.000000	64.000000	0.000000
14905.310409	-0.003567	0.491489	0.248770	68.931061	35.895790	31.193430	1.817637	0.000000	4.657917	0.000000	0.000000	0.000000	-0.001006	0.021251	0.199009	0.000000	1.000000	3.000000	64.000000	0.000000
14905.313742	-0.003567	0.491489	0.248770	69.194382	37.030716	32.281937	1.807168	0.000000	4.661989	0.000000	0.000000	0.000000	-0.001006	0.021251	0.199009	0.000000	1.000000	3.000000	64.000000	0.000000
14905.317076	-0.003537	0.491537	0.249354	69.194382	37.030716	32.281937	1.807168	0.000000	4.661989	0.000000	0.000000	0.000000	0.009176	0.014318	0.175345	0.000000	1.000000	3.000000	64.000000	0.000000
14905.320409	-0.003537	0.491537	0.249354	69.194382	37.030716	32.281937	1.807168	0.000000	4.661989	0.000000	0.000000	0.000000	0.009176	0.014318	0.175345	0.000000	1.000000	3.000000	64.000000	0.000000
14905.323742	-0.003537	0.491537	0.249354	69.408043	38.064842	33.287754	1.803982	0.000000	4.663223	0.000000	0.000000	0.000000	0.009176	0.014318	0.175345	0.000000	1.000000	3.000000	64.000000	0.000000
14905.327076	-0.003573	0.491602	0.249889	69.408043	38.064842	33.287754	1.803982	0.000000	4.663223	0.000000	0.000000	0.000000	-0.010873	0.019422	0.160542	0.000000	1.000000	3.000000	64.000000	0.000000
14905.330409	-0.003573	0.491602	0.249889	69.408043	38.064842	33.287754	1.803982	0.000000	4.663223	0.000000	0.000000	0.000000	-0.010873	0.019422	0.160542	0.000000	1.000000	3.000000	64.000000	0.000000
14905.333742	-0.003573	0.491602	0.249889	69.611694	38.955303	34.127823	1.800031	0.000000	4.664750	0.000000	0.000000	0.000000	-0.010873	0.019422	0.160542	0.000000	1.000000	3.000000	64.000000	0.000000
14905.337076	-0.003573	0.491602	0.249889	69.611694	38.955303	34.127823	1.800031	0.000000	4.664750	0.000000	0.000000	0.000000	-0.010873	0.019422	0.160542	0.000000	1.000000	3.000000	64.000000	0.000000
14905.340409	-0.003609	0.491721	0.250342	69.611694	38.955303	34.127823	1.800031	0.000000	4.664750	0.000000	0.000000	0.000000	-0.010763	0.035672	0.135840	0.000000	1.000000	3.000000	64.000000	0.000000
14905.343742	-0.003609	0.491721	0.250342	69.791580	39.715401	34.826065	1.800031	0.000000	4.664750	0.000000	0.000000	0.000000	-0.010763	0.035672	0.135840	0.000000	1.000000	3.000000	64.000000	0.000000
14905.347076	-0.003609	0.491721	0.250342	69.791580	39.715401	34.826065	1.800031	0.000000	4.664750	0.000000	0.000000	0.000000	-0.010763	0.035672	0.135840	0.000000	1.000000	3.000000	64.000000	0.000000
14905.350409	-0.003609	0.491721	0.250342	69.791580	39.715401	34.826065	1.800031	0.000000	4.664750	0.000000	0.000000	0.000000	-0.010763	0.035672	0.135840	0.000000	1.000000	3.000000	64.000000	0.000000
14905.353742	-0.003579	0.492067	0.251084	69.947594	40.349258	35.404968	1.796614	0.000000	4.666066	0.000000	0.000000	0.000000	0.008952	0.103947	0.222477	0.000000	1.000000	3.000000	64.000000	0.000000
14905.357076	-0.003579	0.492067	0.251084	69.947594	40.349258	35.404968	1.796614	0.000000	4.666066	0.000000	0.000000	0.000000	0.000000	0.000003	-0.000003	0.000000	1.000000	3.000000	64.000000	0.000000
14905.360409	-0.003579	0.492067	0.251084	69.947594	40.349258	35.404968	1.796614	0.000000	4.666066	0.000000	0.000000	0.000000	0.000000	0.000003	-0.000003	0.000000	1.000000	3.000000	64.000000	0.000000
14905.363742	-0.003579	0.492067	0.251084	70.093719	40.807613	35.915462	1.792474	0.000000	4.667659	0.000000	0.000000	0.000000	0.000000	0.000003	-0.000003	0.000000	1.000000	3.000000	64.000000	0.000000
14905.367076	-0.003579	0.492067	0.251084	70.093719	40.807613	35.915462	1.792474	0.000000	4.667659	0.000000	0.000000	0.000000	0.000000	0.000003	-0.000003	0.000000	1.000000	3.000000	64.000000	0.000000
14905.370409	-0.003648	0.492414	0.251429	70.093719	40.807613	35.915462	1.792474	0.000000	4.667659	0.000000	0.000000	0.000000	-0.020707	0.104071	0.103639	0.000000	1.000000	3.000000	64.000000	0.000000
14905.373742	-0.003648	0.492414	0.251429	70.234299	41.039707	36.914063	1.792474	0.000000	4.667659	0.000000	0.000000	0.000000	-0.020707	0.104071	0.103639	0.000000	1.000000	3.000000	64.000000	0.000000
14905.377076	-0.003717	0.492918	0.251798	70.234299	41.039707	36.914063	1.792474	0.000000	4.667659	0.000000	0.000000	0.000000	-0.020763	0.151118	0.110599	0.000000	1.000000	3.000000	64.000000	0.000000
14905.380409	-0.003717	0.492918	0.251798	70.234299	41.039707	36.914063	1.792474	0.000000	4.667659	0.000000	0.000000	0.000000	-0.020763	0.151118	0.110599	0.000000	1.000000	3.000000	64.000000	0.000000
14905.383742	-0.003717	0.492918	0.251798	70.398338	41.037640	38.188995	1.785805	0.000000	4.670214	0.000000	0.000000	0.000000	-0.020763	0.151118	0.110599	0.000000	1.000000	3.000000	64.000000	0.000000
14905.387076	-0.003652	0.493638	0.252203	70.398338	41.037640	38.188995	1.785805	0.000000	4.670214	0.000000	0.000000	0.000000	0.019569	0.215948	0.121470	0.000000	1.000000	3.000000	64.000000	0.000000
14905.390409	-0.003652	0.493638	0.252203	70.398338	41.037640	38.188995	1.785805	0.000000	4.670214	0.000000	0.000000	0.000000	0.019569	0.215948	0.121470	0.000000	1.000000	3.000000	64.000000	0.000000
14905.393742	-0.003652	0.493638	0.252203	70.599411	40.704880	38.242996	1.784357	0.000000	4.670767	0.000000	0.000000	0.000000	0.019569	0.215948	0.121470	0.000000	1.000000	3.000000	64.000000	0.000000
14905.397076	-0.003351	0.494618	0.252735	70.599411	40.704880	38.242996	1.784357	0.000000	4.670767	0.000000	0.000000	0.000000	0.090170	0.294034	0.159862	0.000000	1.000000	3.000000	64.000000	0.000000
14905.400409	-0.003351	0.494618	0.252735	70.599411	40.704880	38.242996	1.784357	0.000000	4.670767	0.000000	0.000000	0.000000	0.090170	0.294034	0.159862	0.000000	1.000000	3.000000	64.000000	0.000000
14905.403742	-0.003351	0.494618	0.252735	70.859108	40.033394	37.135609	1.785921	0.000000	4.670170	0.000000	0.000000	0.000000	0.090170	0.294034	0.159862	0.000000	1.000000	3.000000	64.000000	0.000000
14905.407076	-0.003051	0.495878	0.253377	70.859108	40.033394	37.135609	1.785921	0.000000	4.670170	0.000000	0.000000	0.000000	0.090167	0.378022	0.192368	0.000000	0.000000	3.000000	64.000000	0.000000
14905.410409	-0.003051	0.495878	0.253377	70.859108	40.033394	37.135609	1.785921	0.000000	4.670170	0.000000	0.000000	0.000000	0.090167	0.378022	0.192368	0.000000	0.000000	3.000000	64.000000	0.000000
14905.413742	-0.003051	0.495878	0.253377	71.273903	39.275337	35.767159	1.786811	0.000000	4.669829	0.000000	0.000000	0.000000	0.090167	0.378022	0.192368	0.000000	0.000000	3.000000	64.000000	0.000000
14905.417076	-0.002649	0.497454	0.254060	71.273903	39.275337	35.767159	1.786811	0.000000	4.669829	0.000000	0.000000	0.000000	0.120669	0.473008	0.204955	0.000000	0.000000	3.000000	64.000000	0.000000
14905.420409	-0.002649	0.497454	0.254060	71.273903	39.275337	35.767159	1.786811	0.000000	4.669829	0.000000	0.000000	0.000000	0.120669	0.473008	0.204955	0.000000	0.000000	3.000000	64.000000	0.000000
14905.423742	-0.002649	0.497454	0.254060	72.065559	39.196350	34.903824	1.789068	0.000000	4.668965	0.000000	0.000000	0.000000	0.120669	0.473008	0.204955	0.000000	0.000000	3.000000	64.000000	0.000000
14905.427076	-0.002245	0.499123	0.254592	72.065559	39.196350	34.903824	1.789068	0.000000	4.668965	0.000000	0.000000	0.000000	0.121045	0.500620	0.159597	0.000000	0.000000	3.000000	64.000000	0.000000
14905.430409	-0.002245	0.499123	0.254592	72.065559	39.196350	34.903824	1.789068	0.000000	4.668965	0.000000	0.000000	0.000000	0.121045	0.500620	0.159597	0.000000	0.000000	3.000000	64.000000	0.000000
14905.433742	-0.002245	0.499123	0.254592	73.330833	40.476395	35.233700	1.792259	0.000000	4.667741	0.000000	0.000000	0.000000	0.121045	0.500620	0.159597	0.000000	0.000000	3.000000	64.000000	0.000000
14905.437076	-0.002077	0.500935	0.254859	73.330833	40.476395	35.233700	1.792259	0.000000	4.667741	0.000000	0.000000	0.000000	0.050449	0.543497	0.080202	0.000000	0.000000	3.000000	64.000000	0.000000
14905.440409	-0.002077	0.500935	0.254859	73.330833	40.476395	35.233700	1.792259	0.000000	4.667741	0.000000	0.000000	0.000000	0.050449	0.543497	0.080202	0.000000	0.000000	3.000000	64.000000	0.000000
14905.443742	-0.002077	0.500935	0.254859	74.737694	42.650406	36.493477	1.793305	0.000000	4.667340	0.000000	0.000000	0.000000	0.050449	0.543497	0.080202	0.000000	0.000000	3.000000	64.000000	0.000000
14905.447076	-0.002077	0.502957	0.255029	74.737694	42.650406	36.493477	1.793305	0.000000	4.667340	0.000000	0.000000	0.000000	-0.000149	0.606666	0.051090	0.000000	0.000000	3.000000	64.000000	0.000000
14905.450409	-0.002077	0.502957	0.255029	74.737694	42.650406	36.493477	1.793305	0.000000	4.667340	0.000000	0.000000	0.000000	-0.000149	0.606666	0.051090	0.000000	0.000000	3.000000	64.000000	0.000000
14905.453742	-0.002077	0.502957	0.255029	76.008942	45.564953	38.696964	1.792253	0.000000	4.667744	0.000000	0.000000	0.000000	-0.000149	0.606666	0.051090	0.000000	0.000000	3.000000	64.000000	0.000000
14905.457076	-0.002314	0.505089	0.255061	76.008942	45.564953	38.696964	1.792253	0.000000	4.667744	0.000000	0.000000	0.000000	-0.071030	0.639583	0.009369	0.000000	0.000000	3.000000	64.000000	0.000000
14905.460409	-0.002314	0.505089	0.255061	76.008942	45.564953	38.696964	1.792253	0.000000	4.667744	0.000000	0.000000	0.000000	-0.071030	0.639583	0.009369	0.000000	0.000000	3.000000	64.000000	0.000000
14905.463742	-0.002314	0.505089	0.255061	77.056000	49.430305	42.084812	1.788284	0.000000	4.669265	0.000000	0.000000	0.000000	-0.071030	0.639583	0.009369	0.000000	0.000000	3.000000	64.000000	0.000000
14905.467076	-0.002686	0.507249	0.254926	77.056000	49.430305	42.084812	1.788284	0.000000	4.669265	0.000000	0.000000	0.000000	-0.111425	0.648148	-0.040266	0.000000	0.000000	3.000000	64.000000	0.000000
14905.470409	-0.002686	0.507249	0.254926	77.056000	49.430305	42.084812	1.788284	0.000000	4.669265	0.000000	0.000000	0.000000	-0.111425	0.648148	-0.040266	0.000000	0.000000	3.000000	64.000000	0.000000
14905.473742	-0.002686	0.507249	0.254926	77.891037	54.090591	46.439426	1.783169	0.000000	4.671221	0.000000	0.000000	0.000000	-0.111425	0.648148	-0.040266	0.000000	0.000000	3.000000	64.000000	0.000000
14905.477076	-0.003258	0.509332	0.254524	77.891037	54.090591	46.439426	1.783169	0.000000	4.671221	0.000000	0.000000	0.000000	-0.171852	0.624721	-0.120682	0.000000	0.000000	3.000000	64.000000	0.000000
14905.480409	-0.003258	0.509332	0.254524	77.891037	54.090591	46.439426	1.783169	0.000000	4.671221	0.000000	0.000000	0.000000	-0.171852	0.624721	-0.120682	0.000000	0.000000	3.000000	64.000000	0.000000
14905.483742	-0.003258	0.509332	0.254524	78.568062	59.446690	51.604397	1.776447	0.000000	4.673781	0.000000	0.000000	0.000000	-0.171852	0.624721	-0.120682	0.000000	0.000000	3.000000	64.000000	0.000000
14905.487076	-0.004234	0.511329	0.253790	78.568062	59.446690	51.604397	1.776447	0.000000	4.673781	0.000000	0.000000	0.000000	-0.292628	0.599175	-0.220230	0.000000	0.000000	3.000000	64.000000	0.000000
14905.490409	-0.004234	0.511329	0.253790	78.568062	59.446690	51.604397	1.776447	0.000000	4.673781	0.000000	0.000000	0.000000	-0.292628	0.599175	-0.220230	0.000000	0.000000	3.000000	64.000000	0.000000
14905.493742	-0.004234	0.511329	0.253790	79.111305	65.354240	57.372803	1.765226	0.000000	4.678031	0.000000	0.000000	0.000000	-0.292628	0.599175	-0.220230	0.000000	0.000000	3.000000	64.000000	0.000000
14905.497076	-0.005373	0.513329	0.252638	79.111305	65.354240	57.372803	1.765226	0.000000	4.678031	0.000000	0.000000	0.000000	-0.341653	0.600051	-0.345619	0.000000	0.000000	3.000000	64.000000	0.000000
14905.500409	-0.005373	0.513329	0.252638	79.111305	65.354240	57.372803	1.765226	0.000000	4.678031	0.000000	0.000000	0.000000	-0.341653	0.600051	-0.345619	0.000000	0.000000	3.000000	64.000000	0.000000
14905.503742	-0.005373	0.513329	0.252638	79.502472	71.744881	63.680752	1.753797	0.000000	4.682328	0.000000	0.000000	0.000000	-0.341653	0.600051	-0.345619	0.000000	0.000000	3.000000	64.000000	0.000000
14905.507076	-0.006738	0.515181	0.250934	79.502472	71.744881	63.680752	1.753797	0.000000	4.682328	0.000000	0.000000	0.000000	-0.409623	0.555638	-0.511174	0.000000	0.000000	3.000000	64.000000	0.000000
14905.510409	-0.006738	0.515181	0.250934	79.502472	71.744881	63.680752	1.753797	0.000000	4.682328	0.000000	0.000000	0.000000	-0.409623	0.555638	-0.511174	0.000000	0.000000	3.000000	64.000000	0.000000
14905.513742	-0.006738	0.515181	0.250934	79.714104	78.081268	70.005875	1.741881	0.000000	4.686774	0.000000	0.000000	0.000000	-0.409623	0.555638	-0.511174	0.000000	0.000000	3.000000	64.000000	0.000000
14905.517076	-0.008359	0.516963	0.248729	79.714104	78.081268	70.005875	1.741881	0.000000	4.686774	0.000000	0.000000	0.000000	-0.486359	0.534605	-0.661614	0.000000	0.000000	3.000000	64.000000	0.000000
14905.520409	-0.008359	0.516963	0.248729	79.714104	78.081268	70.005875	1.741881	0.000000	4.686774	0.000000	0.000000	0.000000	-0.486359	0.534605	-0.661614	0.000000	0.000000	3.000000	64.000000	0.000000
14905.523742	-0.008359	0.516963	0.248729	79.748573	83.080368	75.092743	1.728589	0.000000	4.691692	0.000000	0.000000	0.000000	-0.486359	0.534605	-0.661614	0.000000	0.000000	3.000000	64.000000	0.000000
14905.527076	-0.010197	0.518633	0.246018	79.748573	83.080368	75.092743	1.728589	0.000000	4.691692	0.000000	0.000000	0.000000	-0.551276	0.500780	-0.813151	0.000000	0.000000	3.000000	64.000000	0.000000
14905.530409	-0.010197	0.518633	0.246018	79.748573	83.080368	75.092743	1.728589	0.000000	4.691692	0.000000	0.000000	0.000000	-0.551276	0.500780	-0.813151	0.000000	0.000000	3.000000	64.000000	0.000000
14905.533742	-0.010197	0.518633	0.246018	79.731583	84.724297	76.917496	1.714479	0.000000	4.696867	0.000000	0.000000	0.000000	-0.551276	0.500780	-0.813151	0.000000	0.000000	3.000000	64.000000	0.000000
14905.537076	-0.012212	0.520094	0.242851	79.731583	84.724297	76.917496	1.714479	0.000000	4.696867	0.000000	0.000000	0.000000	-0.604477	0.438275	-0.950229	0.000000	0.000000	3.000000	64.000000	0.000000
14905.540409	-0.012212	0.520094	0.242851	79.731583	84.724297	76.917496	1.714479	0.000000	4.696867	0.000000	0.000000	0.000000	-0.604477	0.438275	-0.950229	0.000000	0.000000	3.000000	64.000000	0.000000
14905.543742	-0.012212	0.520094	0.242851	79.681343	84.004601	76.479057	1.699799	0.000000	4.702200	0.000000	0.000000	0.000000	-0.604477	0.438275	-0.950229	0.000000	0.000000	3.000000	64.000000	0.000000
14905.547076	-0.014332	0.521464	0.239273	79.681343	84.004601	76.479057	1.699799	0.000000	4.702200	0.000000	0.000000	0.000000	-0.636125	0.411220	-1.073372	0.000000	0.000000	3.000000	64.000000	0.000000
14905.550409	-0.014332	0.521464	0.239273	79.681343	84.004601	76.479057	1.699799	0.000000	4.702200	0.000000	0.000000	0.000000	-0.636125	0.411220	-1.073372	0.000000	0.000000	3.000000	64.000000	0.000000
14905.553742	-0.014332	0.521464	0.239273	79.581680	82.456329	75.272507	1.685400	0.000000	4.707380	0.000000	0.000000	0.000000	-0.636125	0.411220	-1.073372	0.000000	0.000000	3.000000	64.000000	0.000000
14905.557076	-0.016422	0.522710	0.235347	79.581680	82.456329	75.272507	1.685400	0.000000	4.707380	0.000000	0.000000	0.000000	-0.627008	0.373684	-1.177639	0.000000	0.000000	3.000000	64.000000	0.000000
14905.560409	-0.016422	0.522710	0.235347	79.581680	82.456329	75.272507	1.685400	0.000000	4.707380	0.000000	0.000000	0.000000	-0.627008	0.373684	-1.177639	0.000000	0.000000	3.000000	64.000000	0.000000
14905.563742	-0.016422	0.522710	0.235347	79.449989	80.804428	74.000435	1.673247	0.000000	4.711714	0.000000	0.000000	0.000000	-0.627008	0.373684	-1.177639	0.000000	0.000000	3.000000	64.000000	0.000000
14905.567076	-0.018575	0.523843	0.231015	79.449989	80.804428	74.000435	1.673247	0.000000	4.711714	0.000000	0.000000	0.000000	-0.645867	0.339842	-1.299731	0.000000	0.000000	3.000000	64.000000	0.000000
14905.570409	-0.018575	0.523843	0.231015	79.449989	80.804428	74.000435	1.673247	0.000000	4.711714	0.000000	0.000000	0.000000	-0.645867	0.339842	-1.299731	0.000000	0.000000	3.000000	64.000000	0.000000
14905.573742	-0.018575	0.523843	0.231015	79.328789	79.079262	72.666000	1.662106	0.000000	4.715655	0.000000	0.000000	0.000000	-0.645867	0.339842	-1.299731	0.000000	0.000000	3.000000	64.000000	0.000000
14905.577076	-0.020822	0.524931	0.226408	79.328789	79.079262	72.666000	1.662106	0.000000	4.715655	0.000000	0.000000	0.000000	-0.673946	0.326465	-1.382203	0.000000	0.000000	3.000000	64.000000	0.000000
14905.580409	-0.020822	0.524931	0.226408	79.328789	79.079262	72.666000	1.662106	0.000000	4.715655	0.000000	0.000000	0.000000	-0.673946	0.326465	-1.382203	0.000000	0.000000	3.000000	64.000000	0.000000
14905.583742	-0.020822	0.524931	0.226408	79.243362	77.035316	70.996269	1.650557	0.000000	4.719710	0.000000	0.000000	0.000000	-0.673946	0.326465	-1.382203	0.000000	0.000000	3.000000	64.000000	0.000000
14905.587076	-0.022965	0.525959	0.221577	79.243362	77.035316	70.996269	1.650557	0.000000	4.719710	0.000000	0.000000	0.000000	-0.642881	0.308317	-1.449182	0.000000	0.000000	3.000000	64.000000	0.000000
14905.590409	-0.022965	0.525959	0.221577	79.243362	77.035316	70.996269	1.650557	0.000000	4.719710	0.000000	0.000000	0.000000	-0.642881	0.308317	-1.449182	0.000000	0.000000	3.000000	64.000000	0.000000
14905.593742	-0.022965	0.525959	0.221577	79.208214	74.547394	68.834198	1.641940	0.000000	4.722714	0.000000	0.000000	0.000000	-0.642881	0.308317	-1.449182	0.000000	0.000000	3.000000	64.000000	0.000000
14905.597076	-0.025038	0.526858	0.216593	79.208214	74.547394	68.834198	1.641940	0.000000	4.722714	0.000000	0.000000	0.000000	-0.621936	0.269702	-1.495223	0.000000	0.000000	3.000000	64.000000	0.000000
14905.600409	-0.025038	0.526858	0.216593	79.208214	74.547394	68.834198	1.641940	0.000000	4.722714	0.000000	0.000000	0.000000	-0.621936	0.269702	-1.495223	0.000000	0.000000	3.000000	64.000000	0.000000
14905.603742	-0.025038	0.526858	0.216593	79.192070	71.555847	66.140839	1.635315	0.000000	4.725012	0.000000	0.000000	0.000000	-0.621936	0.269702	-1.495223	0.000000	0.000000	3.000000	64.000000	0.000000
14905.607076	-0.026981	0.527696	0.211568	79.192070	71.555847	66.140839	1.635315	0.000000	4.725012	0.000000	0.000000	0.000000	-0.583040	0.251456	-1.507437	0.000000	0.000000	3.000000	64.000000	0.000000
14905.610409	-0.026981	0.527696	0.211568	79.192070	71.555847	66.140839	1.635315	0.000000	4.725012	0.000000	0.000000	0.000000	-0.583040	0.251456	-1.507437	0.000000	0.000000	3.000000	64.000000	0.000000
14905.613742	-0.026981	0.527696	0.211568	79.149178	68.365967	63.247784	1.631237	0.000000	4.726422	0.000000	0.000000	0.000000	-0.583040	0.251456	-1.507437	0.000000	0.000000	3.000000	64.000000	0.000000
14905.617076	-0.028891	0.528454	0.206485	79.149178	68.365967	63.247784	1.631237	0.000000	4.726422	0.000000	0.000000	0.000000	-0.572837	0.227443	-1.524939	0.000000	0.000000	3.000000	64.000000	0.000000
14905.620409	-0.028891	0.528454	0.206485	79.149178	68.365967	63.247784	1.631237	0.000000	4.726422	0.000000	0.000000	0.000000	-0.572837	0.227443	-1.524939	0.000000	0.000000	3.000000	64.000000	0.000000
14905.623742	-0.028891	0.528454	0.206485	79.081749	65.234810	60.395191	1.628063	0.000000	4.727517	0.000000	0.000000	0.000000	-0.572837	0.227443	-1.524939	0.000000	0.000000	3.000000	64.000000	0.000000
14905.627076	-0.030579	0.529189	0.201364	79.081749	65.234810	60.395191	1.628063	0.000000	4.727517	0.000000	0.000000	0.000000	-0.506368	0.220414	-1.536365	0.000000	0.000000	3.000000	64.000000	0.000000
14905.630409	-0.030579	0.529189	0.201364	79.081749	65.234810	60.395191	1.628063	0.000000	4.727517	0.000000	0.000000	0.000000	-0.506368	0.220414	-1.536365	0.000000	0.000000	3.000000	64.000000	0.000000
14905.633742	-0.030579	0.529189	0.201364	79.004776	62.277222	57.692490	1.629653	0.000000	4.726969	0.000000	0.000000	0.000000	-0.506368	0.220414	-1.536365	0.000000	0.000000	3.000000	64.000000	0.000000
14905.637076	-0.032111	0.529900	0.196203	79.004776	62.277222	57.692490	1.629653	0.000000	4.726969	0.000000	0.000000	0.000000	-0.459714	0.213381	-1.548116	0.000000	0.000000	3.000000	64.000000	0.000000
14905.640409	-0.032111	0.529900	0.196203	79.004776	62.277222	57.692490	1.629653	0.000000	4.726969	0.000000	0.000000	0.000000	-0.459714	0.213381	-1.548116	0.000000	0.000000	3.000000	64.000000	0.000000
14905.643742	-0.032111	0.529900	0.196203	78.960991	59.498405	55.122391	1.634962	0.000000	4.725135	0.000000	0.000000	0.000000	-0.459714	0.213381	-1.548116	0.000000	0.000000	3.000000	64.000000	0.000000
14905.647076	-0.033584	0.530607	0.191016	78.960991	59.498405	55.122391	1.634962	0.000000	4.725135	0.000000	0.000000	0.000000	-0.441780	0.212148	-1.556276	0.000000	0.000000	3.000000	64.000000	0.000000
14905.650409	-0.033584	0.530607	0.191016	78.960991	59.498405	55.122391	1.634962	0.000000	4.725135	0.000000	0.000000	0.000000	-0.441780	0.212148	-1.556276	0.000000	0.000000	3.000000	64.000000	0.000000
14905.653742	-0.033584	0.530607	0.191016	78.984879	56.801777	52.551826	1.642078	0.000000	4.722666	0.000000	0.000000	0.000000	-0.441780	0.212148	-1.556276	0.000000	0.000000	3.000000	64.000000	0.000000
14905.657076	-0.035057	0.531325	0.185779	78.984879	56.801777	52.551826	1.642078	0.000000	4.722666	0.000000	0.000000	0.000000	-0.442010	0.215463	-1.570972	0.000000	0.000000	3.000000	64.000000	0.000000
14905.660409	-0.035057	0.531325	0.185779	78.984879	56.801777	52.551826	1.642078	0.000000	4.722666	0.000000	0.000000	0.000000	-0.442010	0.215463	-1.570972	0.000000	0.000000	3.000000	64.000000	0.000000
14905.663742	-0.035057	0.531325	0.185779	79.061897	54.207867	50.024155	1.649950	0.000000	4.719923	0.000000	0.000000	0.000000	-0.442010	0.215463	-1.570972	0.000000	0.000000	3.000000	64.000000	0.000000
14905.667076	-0.036505	0.532046	0.180586	79.061897	54.207867	50.024155	1.649950	0.000000	4.719923	0.000000	0.000000	0.000000	-0.434375	0.216332	-1.558060	0.000000	0.000000	3.000000	64.000000	0.000000
14905.670409	-0.036505	0.532046	0.180586	79.061897	54.207867	50.024155	1.649950	0.000000	4.719923	0.000000	0.000000	0.000000	-0.434375	0.216332	-1.558060	0.000000	0.000000	3.000000	64.000000	0.000000
14905.673742	-0.036505	0.532046	0.180586	79.137001	51.782120	47.647385	1.658503	0.000000	4.716924	0.000000	0.000000	0.000000	-0.434375	0.216332	-1.558060	0.000000	0.000000	3.000000	64.000000	0.000000
14905.677076	-0.037957	0.532786	0.175416	79.137001	51.782120	47.647385	1.658503	0.000000	4.716924	0.000000	0.000000	0.000000	-0.435548	0.221817	-1.550918	0.000000	0.000000	3.000000	64.000000	0.000000
14905.680409	-0.037957	0.532786	0.175416	79.137001	51.782120	47.647385	1.658503	0.000000	4.716924	0.000000	0.000000	0.000000	-0.435548	0.221817	-1.550918	0.000000	0.000000	3.000000	64.000000	0.000000
14905.683742	-0.037957	0.532786	0.175416	79.162910	49.526928	45.475494	1.667251	0.000000	4.713839	0.000000	0.000000	0.000000	-0.435548	0.221817	-1.550918	0.000000	0.000000	3.000000	64.000000	0.000000
14905.687076	-0.039353	0.533597	0.170287	79.162910	49.526928	45.475494	1.667251	0.000000	4.713839	0.000000	0.000000	0.000000	-0.418948	0.243254	-1.538669	0.000000	0.000000	3.000000	64.000000	0.000000
14905.690409	-0.039353	0.533597	0.170287	79.162910	49.526928	45.475494	1.667251	0.000000	4.713839	0.000000	0.000000	0.000000	-0.418948	0.243254	-1.538669	0.000000	0.000000	3.000000	64.000000	0.000000
14905.693742	-0.039353	0.533597	0.170287	79.117706	47.688633	43.786190	1.677512	0.000000	4.710196	0.000000	0.000000	0.000000	-0.418948	0.243254	-1.538669	0.000000	0.000000	3.000000	64.000000	0.000000
14905.697076	-0.040664	0.534439	0.165171	79.117706	47.688633	43.786190	1.677512	0.000000	4.710196	0.000000	0.000000	0.000000	-0.393219	0.252736	-1.534696	0.000000	0.000000	3.000000	64.000000	0.000000
14905.700409	-0.040664	0.534439	0.165171	79.117706	47.688633	43.786190	1.677512	0.000000	4.710196	0.000000	0.000000	0.000000	-0.393219	0.252736	-1.534696	0.000000	0.000000	3.000000	64.000000	0.000000
14905.703742	-0.040664	0.534439	0.165171	79.023468	46.228203	42.537243	1.690430	0.000000	4.705576	0.000000	0.000000	0.000000	-0.393219	0.252736	-1.534696	0.000000	0.000000	3.000000	64.000000	0.000000
14905.707076	-0.041980	0.535384	0.160092	79.023468	46.228203	42.537243	1.690430	0.000000	4.705576	0.000000	0.000000	0.000000	-0.394917	0.283594	-1.523711	0.000000	0.000000	3.000000	64.000000	0.000000
14905.710409	-0.041980	0.535384	0.160092	79.023468	46.228203	42.537243	1.690430	0.000000	4.705576	0.000000	0.000000	0.000000	-0.394917	0.283594	-1.523711	0.000000	0.000000	3.000000	64.000000	0.000000
14905.713742	-0.041980	0.535384	0.160092	78.941299	44.967010	41.483223	1.703640	0.000000	4.700810	0.000000	0.000000	0.000000	-0.394917	0.283594	-1.523711	0.000000	0.000000	3.000000	64.000000	0.000000
14905.717076	-0.043273	0.536397	0.155058	78.941299	44.967010	41.483223	1.703640	0.000000	4.700810	0.000000	0.000000	0.000000	-0.387900	0.303730	-1.510375	0.000000	0.000000	3.000000	64.000000	0.000000
14905.720409	-0.043273	0.536397	0.155058	78.941299	44.967010	41.483223	1.703640	0.000000	4.700810	0.000000	0.000000	0.000000	-0.387900	0.303730	-1.510375	0.000000	0.000000	3.000000	64.000000	0.000000
14905.723742	-0.043273	0.536397	0.155058	78.891182	43.837029	40.535339	1.717862	0.000000	4.695631	0.000000	0.000000	0.000000	-0.387900	0.303730	-1.510375	0.000000	0.000000	3.000000	64.000000	0.000000
14905.727076	-0.044573	0.537494	0.150083	78.891182	43.837029	40.535339	1.717862	0.000000	4.695631	0.000000	0.000000	0.000000	-0.390033	0.329184	-1.492315	0.000000	0.000000	3.000000	64.000000	0.000000
14905.730409	-0.044573	0.537494	0.150083	78.891182	43.837029	40.535339	1.717862	0.000000	4.695631	0.000000	0.000000	0.000000	-0.390033	0.329184	-1.492315	0.000000	0.000000	3.000000	64.000000	0.000000
14905.733742	-0.044573	0.537494	0.150083	78.879036	42.753002	39.595894	1.732179	0.000000	4.690369	0.000000	0.000000	0.000000	-0.390033	0.329184	-1.492315	0.000000	0.000000	3.000000	64.000000	0.000000
14905.737076	-0.045915	0.538685	0.145242	78.879036	42.753002	39.595894	1.732179	0.000000	4.690369	0.000000	0.000000	0.000000	-0.402412	0.357226	-1.452334	0.000000	0.000000	3.000000	64.000000	0.000000
14905.740409	-0.045915	0.538685	0.145242	78.879036	42.753002	39.595894	1.732179	0.000000	4.690369	0.000000	0.000000	0.000000	-0.402412	0.357226	-1.452334	0.000000	0.000000	3.000000	64.000000	0.000000
14905.743742	-0.045915	0.538685	0.145242	78.892853	41.758881	38.737488	1.744848	0.000000	4.685670	0.000000	0.000000	0.000000	-0.402412	0.357226	-1.452334	0.000000	0.000000	3.000000	64.000000	0.000000
14905.747076	-0.047355	0.539903	0.140542	78.892853	41.758881	38.737488	1.744848	0.000000	4.685670	0.000000	0.000000	0.000000	-0.432037	0.365433	-1.410244	0.000000	0.000000	3.000000	64.000000	0.000000
14905.750409	-0.047355	0.539903	0.140542	78.892853	41.758881	38.737488	1.744848	0.000000	4.685670	0.000000	0.000000	0.000000	-0.432037	0.365433	-1.410244	0.000000	0.000000	3.000000	64.000000	0.000000
14905.753742	-0.047355	0.539903	0.140542	78.894997	40.948200	38.087730	1.753925	0.000000	4.682280	0.000000	0.000000	0.000000	-0.432037	0.365433	-1.410244	0.000000	0.000000	3.000000	64.000000	0.000000
14905.757076	-0.048834	0.541196	0.135962	78.894997	40.948200	38.087730	1.753925	0.000000	4.682280	0.000000	0.000000	0.000000	-0.443815	0.387882	-1.373732	0.000000	0.000000	3.000000	64.000000	0.000000
14905.760409	-0.048834	0.541196	0.135962	78.894997	40.948200	38.087730	1.753925	0.000000	4.682280	0.000000	0.000000	0.000000	-0.443815	0.387882	-1.373732	0.000000	0.000000	3.000000	64.000000	0.000000
14905.763742	-0.048834	0.541196	0.135962	78.884933	40.470974	37.820282	1.761043	0.000000	4.679608	0.000000	0.000000	0.000000	-0.443815	0.387882	-1.373732	0.000000	0.000000	3.000000	64.000000	0.000000
14905.767076	-0.050411	0.542518	0.131528	78.884933	40.470974	37.820282	1.761043	0.000000	4.679608	0.000000	0.000000	0.000000	-0.473045	0.396550	-1.330392	0.000000	0.000000	3.000000	64.000000	0.000000
14905.770409	-0.050411	0.542518	0.131528	78.884933	40.470974	37.820282	1.761043	0.000000	4.679608	0.000000	0.000000	0.000000	-0.473045	0.396550	-1.330392	0.000000	0.000000	3.000000	64.000000	0.000000
14905.773742	-0.050411	0.542518	0.131528	78.892807	40.163876	37.726349	1.763911	0.000000	4.678527	0.000000	0.000000	0.000000	-0.473045	0.396550	-1.330392	0.000000	0.000000	3.000000	64.000000	0.000000
14905.777076	-0.051996	0.543910	0.127183	78.892807	40.163876	37.726349	1.763911	0.000000	4.678527	0.000000	0.000000	0.000000	-0.475392	0.417566	-1.303284	0.000000	0.000000	3.000000	64.000000	0.000000
14905.780409	-0.051996	0.543910	0.127183	78.892807	40.163876	37.726349	1.763911	0.000000	4.678527	0.000000	0.000000	0.000000	-0.475392	0.417566	-1.303284	0.000000	0.000000	3.000000	64.000000	0.000000
14905.783742	-0.051996	0.543910	0.127183	78.913223	40.075653	37.861137	1.765626	0.000000	4.677881	0.000000	0.000000	0.000000	-0.475392	0.417566	-1.303284	0.000000	0.000000	3.000000	64.000000	0.000000
14905.787076	-0.053593	0.545345	0.122973	78.913223	40.075653	37.861137	1.765626	0.000000	4.677881	0.000000	0.000000	0.000000	-0.479054	0.430664	-1.263076	0.000000	0.000000	3.000000	64.000000	0.000000
14905.790409	-0.053593	0.545345	0.122973	78.913223	40.075653	37.861137	1.765626	0.000000	4.677881	0.000000	0.000000	0.000000	-0.479054	0.430664	-1.263076	0.000000	0.000000	3.000000	64.000000	0.000000
14905.793742	-0.053593	0.545345	0.122973	78.938347	40.343685	38.376717	1.765369	0.000000	4.677978	0.000000	0.000000	0.000000	-0.479054	0.430664	-1.263076	0.000000	0.000000	3.000000	64.000000	0.000000
14905.797076	-0.055112	0.546795	0.118815	78.938347	40.343685	38.376717	1.765369	0.000000	4.677978	0.000000	0.000000	0.000000	-0.455766	0.434866	-1.247554	0.000000	0.000000	3.000000	64.000000	0.000000
14905.800409	-0.055112	0.546795	0.118815	78.938347	40.343685	38.376717	1.765369	0.000000	4.677978	0.000000	0.000000	0.000000	-0.455766	0.434866	-1.247554	0.000000	0.000000	3.000000	64.000000	0.000000
14905.803742	-0.055112	0.546795	0.118815	78.944717	40.722572	39.024601	1.767095	0.000000	4.677325	0.000000	0.000000	0.000000	-0.455766	0.434866	-1.247554	0.000000	0.000000	3.000000	64.000000	0.000000
14905.807076	-0.056560	0.548283	0.114764	78.944717	40.722572	39.024601	1.767095	0.000000	4.677325	0.000000	0.000000	0.000000	-0.434619	0.446566	-1.215301	0.000000	0.000000	3.000000	64.000000	0.000000
14905.810409	-0.056560	0.548283	0.114764	78.944717	40.722572	39.024601	1.767095	0.000000	4.677325	0.000000	0.000000	0.000000	-0.434619	0.446566	-1.215301	0.000000	0.000000	3.000000	64.000000	0.000000
14905.813742	-0.056560	0.548283	0.114764	78.952255	40.982368	39.526943	1.770010	0.000000	4.676223	0.000000	0.000000	0.000000	-0.434619	0.446566	-1.215301	0.000000	0.000000	3.000000	64.000000	0.000000
14905.817076	-0.057968	0.549811	0.110819	78.952255	40.982368	39.526943	1.770010	0.000000	4.676223	0.000000	0.000000	0.000000	-0.422250	0.458401	-1.183332	0.000000	0.000000	3.000000	64.000000	0.000000
14905.820409	-0.057968	0.549811	0.110819	78.952255	40.982368	39.526943	1.770010	0.000000	4.676223	0.000000	0.000000	0.000000	-0.422250	0.458401	-1.183332	0.000000	0.000000	3.000000	64.000000	0.000000
14905.823742	-0.057968	0.549811	0.110819	78.986168	41.069199	39.809254	1.773165	0.000000	4.675028	0.000000	0.000000	0.000000	-0.422250	0.458401	-1.183332	0.000000	0.000000	3.000000	64.000000	0.000000
14905.827076	-0.059360	0.551392	0.106958	78.986168	41.069199	39.809254	1.773165	0.000000	4.675028	0.000000	0.000000	0.000000	-0.417743	0.474126	-1.158251	0.000000	0.000000	3.000000	64.000000	0.000000
14905.830409	-0.059360	0.551392	0.106958	78.986168	41.069199	39.809254	1.773165	0.000000	4.675028	0.000000	0.000000	0.000000	-0.417743	0.474126	-1.158251	0.000000	0.000000	3.000000	64.000000	0.000000
14905.833742	-0.059360	0.551392	0.106958	79.021530	41.091450	40.003662	1.775911	0.000000	4.673985	0.000000	0.000000	0.000000	-0.417743	0.474126	-1.158251	0.000000	0.000000	3.000000	64.000000	0.000000
14905.837076	-0.060711	0.552975	0.103174	79.021530	41.091450	40.003662	1.775911	0.000000	4.673985	0.000000	0.000000	0.000000	-0.405157	0.475087	-1.135434	0.000000	0.000000	3.000000	64.000000	0.000000
14905.840409	-0.060711	0.552975	0.103174	79.021530	41.091450	40.003662	1.775911	0.000000	4.673985	0.000000	0.000000	0.000000	-0.405157	0.475087	-1.135434	0.000000	0.000000	3.000000	64.000000	0.000000
14905.843742	-0.060711	0.552975	0.103174	79.046967	41.059895	40.148830	1.779374	0.000000	4.672668	0.000000	0.000000	0.000000	-0.405157	0.475087	-1.135434	0.000000	0.000000	3.000000	64.000000	0.000000
14905.847076	-0.062015	0.554617	0.099417	79.046967	41.059895	40.148830	1.779374	0.000000	4.672668	0.000000	0.000000	0.000000	-0.391344	0.492623	-1.126915	0.000000	0.000000	3.000000	64.000000	0.000000
14905.850409	-0.062015	0.554617	0.099417	79.046967	41.059895	40.148830	1.779374	0.000000	4.672668	0.000000	0.000000	0.000000	-0.391344	0.492623	-1.126915	0.000000	0.000000	3.000000	64.000000	0.000000
14905.853742	-0.062015	0.554617	0.099417	79.066002	40.998619	40.250187	1.784542	0.000000	4.670697	0.000000	0.000000	0.000000	-0.391344	0.492623	-1.126915	0.000000	0.000000	3.000000	64.000000	0.000000
14905.857076	-0.063251	0.556306	0.095715	79.066002	40.998619	40.250187	1.784542	0.000000	4.670697	0.000000	0.000000	0.000000	-0.370646	0.506423	-1.110831	0.000000	0.000000	3.000000	64.000000	0.000000
14905.860409	-0.063251	0.556306	0.095715	79.066002	40.998619	40.250187	1.784542	0.000000	4.670697	0.000000	0.000000	0.000000	-0.370646	0.506423	-1.110831	0.000000	0.000000	3.000000	64.000000	0.000000
14905.863742	-0.063251	0.556306	0.095715	79.076591	40.895233	40.311096	1.792166	0.000000	4.667777	0.000000	0.000000	0.000000	-0.370646	0.506423	-1.110831	0.000000	0.000000	3.000000	64.000000	0.000000
14905.867076	-0.064389	0.558002	0.092036	79.076591	40.895233	40.311096	1.792166	0.000000	4.667777	0.000000	0.000000	0.000000	-0.341426	0.508928	-1.103513	0.000000	0.000000	3.000000	64.000000	0.000000
14905.870409	-0.064389	0.558002	0.092036	79.076591	40.895233	40.311096	1.792166	0.000000	4.667777	0.000000	0.000000	0.000000	-0.341426	0.508928	-1.103513	0.000000	0.000000	3.000000	64.000000	0.000000
14905.873742	-0.064389	0.558002	0.092036	79.085014	40.790829	40.359886	1.780548	0.000000	4.601807	0.000000	0.000000	0.000000	-0.341426	0.508928	-1.103513	0.000000	0.000000	3.000000	64.000000	0.000000
14905.877076	-0.065426	0.559729	0.088339	79.085014	40.790829	40.359886	1.780548	0.000000	4.601807	0.000000	0.000000	0.000000	-0.311145	0.518230	-1.109190	0.000000	0.000000	3.000000	64.000000	0.000000
14905.880409	-0.065426	0.559729	0.088339	79.085014	40.790829	40.359886	1.780548	0.000000	4.601807	0.000000	0.000000	0.000000	-0.311145	0.518230	-1.109190	0.000000	0.000000	3.000000	64.000000	0.000000
14905.883742	-0.065426	0.559729	0.088339	79.094742	40.687450	40.402603	1.728691	0.000000	4.416942	0.000000	0.000000	0.000000	-0.311145	0.518230	-1.109190	0.000000	0.000000	3.000000	64.000000	0.000000
14905.887076	-0.066393	0.561446	0.084648	79.094742	40.687450	40.402603	1.728691	0.000000	4.416942	0.000000	0.000000	0.000000	-0.289998	0.514848	-1.107394	0.000000	0.000000	3.000000	64.000000	0.000000
14905.890409	-0.066393	0.561446	0.084648	79.094742	40.687450	40.402603	1.728691	0.000000	4.416942	0.000000	0.000000	0.000000	-0.289998	0.514848	-1.107394	0.000000	0.000000	3.000000	64.000000	0.000000
14905.893742	-0.066393	0.561446	0.084648	79.114220	40.577358	40.420753	1.680358	0.000000	4.232376	0.000000	0.000000	0.000000	-0.289998	0.514848	-1.107394	0.000000	0.000000	3.000000	64.000000	0.000000
14905.897076	-0.067256	0.563076	0.080900	79.114220	40.577358	40.420753	1.680358	0.000000	4.232376	0.000000	0.000000	0.000000	-0.259041	0.489063	-1.124274	0.000000	0.000000	3.000000	64.000000	0.000000
14905.900409	-0.067256	0.563076	0.080900	79.114220	40.577358	40.420753	1.680358	0.000000	4.232376	0.000000	0.000000	0.000000	-0.259041	0.489063	-1.124274	0.000000	0.000000	3.000000	64.000000	0.000000
14905.903742	-0.067256	0.563076	0.080900	79.166016	40.392014	40.327690	1.637184	0.000000	4.044997	0.000000	0.000000	0.000000	-0.259041	0.489063	-1.124274	0.000000	0.000000	3.000000	64.000000	0.000000
14905.907076	-0.068121	0.564668	0.077095	79.166016	40.392014	40.327690	1.637184	0.000000	4.044997	0.000000	0.000000	0.000000	-0.259275	0.477674	-1.141612	0.000000	0.000000	3.000000	64.000000	0.000000
14905.910409	-0.068121	0.564668	0.077095	79.166016	40.392014	40.327690	1.637184	0.000000	4.044997	0.000000	0.000000	0.000000	-0.259275	0.477674	-1.141612	0.000000	0.000000	3.000000	64.000000	0.000000
14905.913742	-0.068121	0.564668	0.077095	79.251732	40.100914	40.090443	1.593971	0.000000	3.854728	0.000000	0.000000	0.000000	-0.259275	0.477674	-1.141612	0.000000	0.000000	3.000000	64.000000	0.000000
14905.917076	-0.068939	0.566229	0.073277	79.251732	40.100914	40.090443	1.593971	0.000000	3.854728	0.000000	0.000000	0.000000	-0.245635	0.468466	-1.145321	0.000000	0.000000	3.000000	64.000000	0.000000
14905.920409	-0.068939	0.566229	0.073277	79.251732	40.100914	40.090443	1.593971	0.000000	3.854728	0.000000	0.000000	0.000000	-0.245635	0.468466	-1.145321	0.000000	0.000000	3.000000	64.000000	0.000000
14905.923742	-0.068939	0.566229	0.073277	79.353340	39.767693	39.793056	1.553033	0.000000	3.663842	0.000000	0.000000	0.000000	-0.245635	0.468466	-1.145321	0.000000	0.000000	3.000000	64.000000	0.000000
14905.927076	-0.069760	0.567694	0.069414	79.353340	39.767693	39.793056	1.553033	0.000000	3.663842	0.000000	0.000000	0.000000	-0.246065	0.439370	-1.158991	0.000000	0.000000	3.000000	64.000000	0.000000
14905.930409	-0.069760	0.567694	0.069414	79.353340	39.767693	39.793056	1.553033	0.000000	3.663842	0.000000	0.000000	0.000000	-0.246065	0.439370	-1.158991	0.000000	0.000000	3.000000	64.000000	0.000000
14905.933742	-0.069760	0.567694	0.069414	79.455643	39.455257	39.510136	1.512022	0.000000	3.470676	0.000000	0.000000	0.000000	-0.246065	0.439370	-1.158991	0.000000	0.000000	3.000000	64.000000	0.000000
14905.937076	-0.070485	0.569128	0.065545	79.455643	39.455257	39.510136	1.512022	0.000000	3.470676	0.000000	0.000000	0.000000	-0.217570	0.430231	-1.160417	0.000000	0.000000	3.000000	64.000000	0.000000
14905.940409	-0.070485	0.569128	0.065545	79.455643	39.455257	39.510136	1.512022	0.000000	3.470676	0.000000	0.000000	0.000000	-0.217570	0.430231	-1.160417	0.000000	0.000000	3.000000	64.000000	0.000000
14905.943742	-0.070485	0.569128	0.065545	79.556450	39.151546	39.229389	1.475760	0.000000	3.277273	0.000000	0.000000	0.000000	-0.217570	0.430231	-1.160417	0.000000	0.000000	3.000000	64.000000	0.000000
14905.947076	-0.071104	0.570491	0.061767	79.556450	39.151546	39.229389	1.475760	0.000000	3.277273	0.000000	0.000000	0.000000	-0.185891	0.408989	-1.133438	0.000000	0.000000	3.000000	64.000000	0.000000
14905.950409	-0.071104	0.570491	0.061767	79.556450	39.151546	39.229389	1.475760	0.000000	3.277273	0.000000	0.000000	0.000000	-0.185891	0.408989	-1.133438	0.000000	0.000000	3.000000	64.000000	0.000000
14905.953742	-0.071104	0.570491	0.061767	79.657448	38.829468	38.918564	1.444778	0.000000	3.088367	0.000000	0.000000	0.000000	-0.185891	0.408989	-1.133438	0.000000	0.000000	3.000000	64.000000	0.000000
14905.957076	-0.071663	0.571834	0.058022	79.657448	38.829468	38.918564	1.444778	0.000000	3.088367	0.000000	0.000000	0.000000	-0.167576	0.402893	-1.123531	0.000000	0.000000	3.000000	64.000000	0.000000
14905.960409	-0.071663	0.571834	0.058022	79.657448	38.829468	38.918564	1.444778	0.000000	3.088367	0.000000	0.000000	0.000000	-0.167576	0.402893	-1.123531	0.000000	0.000000	3.000000	64.000000	0.000000
14905.963742	-0.071663	0.571834	0.058022	79.755234	38.381409	38.453308	1.416849	0.000000	2.901112	0.000000	0.000000	0.000000	-0.167576	0.402893	-1.123531	0.000000	0.000000	3.000000	64.000000	0.000000
14905.967076	-0.072078	0.573119	0.054416	79.755234	38.381409	38.453308	1.416849	0.000000	2.901112	0.000000	0.000000	0.000000	-0.124373	0.385298	-1.081932	0.000000	0.000000	3.000000	64.000000	0.000000
14905.970409	-0.072078	0.573119	0.054416	79.755234	38.381409	38.453308	1.416849	0.000000	2.901112	0.000000	0.000000	0.000000	-0.124373	0.385298	-1.081932	0.000000	0.000000	3.000000	64.000000	0.000000
14905.973742	-0.072078	0.573119	0.054416	79.829453	37.581886	37.615322	1.396120	0.000000	2.720790	0.000000	0.000000	0.000000	-0.124373	0.385298	-1.081932	0.000000	0.000000	3.000000	64.000000	0.000000
14905.977076	-0.072421	0.574356	0.050917	79.829453	37.581886	37.615322	1.396120	0.000000	2.720790	0.000000	0.000000	0.000000	-0.103067	0.371364	-1.049780	0.000000	0.000000	3.000000	64.000000	0.000000
14905.980409	-0.072421	0.574356	0.050917	79.829453	37.581886	37.615322	1.396120	0.000000	2.720790	0.000000	0.000000	0.000000	-0.103067	0.371364	-1.049780	0.000000	0.000000	3.000000	64.000000	0.000000
14905.983742	-0.072421	0.574356	0.050917	79.852463	36.352856	36.336609	1.378942	0.000000	2.545827	0.000000	0.000000	0.000000	-0.103067	0.371364	-1.049780	0.000000	0.000000	3.000000	64.000000	0.000000
14905.987076	-0.072729	0.575550	0.047585	79.852463	36.352856	36.336609	1.378942	0.000000	2.545827	0.000000	0.000000	0.000000	-0.092293	0.358029	-0.999566	0.000000	0.000000	3.000000	64.000000	0.000000
14905.990409	-0.072729	0.575550	0.047585	79.852463	36.352856	36.336609	1.378942	0.000000	2.545827	0.000000	0.000000	0.000000	-0.092293	0.358029	-0.999566	0.000000	0.000000	3.000000	64.000000	0.000000
14905.993742	-0.072729	0.575550	0.047585	79.822563	34.802853	34.740517	1.363560	0.000000	2.379232	0.000000	0.000000	0.000000	-0.092293	0.358029	-0.999566	0.000000	0.000000	3.000000	64.000000	0.000000
14905.997076	-0.073018	0.576674	0.044362	79.822563	34.802853	34.740517	1.363560	0.000000	2.379232	0.000000	0.000000	0.000000	-0.086774	0.337215	-0.966783	0.000000	0.000000	3.000000	64.000000	0.000000
14906.000409	-0.073018	0.576674	0.044362	79.822563	34.802853	34.740517	1.363560	0.000000	2.379232	0.000000	0.000000	0.000000	-0.086774	0.337215	-0.966783	0.000000	0.000000	3.000000	64.000000	0.000000
14906.003742	-0.073018	0.576674	0.044362	79.747498	33.212833	33.131290	1.349098	0.000000	2.218102	0.000000	0.000000	0.000000	-0.086774	0.337215	-0.966783	0.000000	0.000000	3.000000	64.000000	0.000000
14906.007076	-0.073288	0.577712	0.041233	79.747498	33.212833	33.131290	1.349098	0.000000	2.218102	0.000000	0.000000	0.000000	-0.080857	0.311543	-0.938622	0.000000	0.000000	3.000000	64.000000	0.000000
14906.010409	-0.073288	0.577712	0.041233	79.747498	33.212833	33.131290	1.349098	0.000000	2.218102	0.000000	0.000000	0.000000	-0.080857	0.311543	-0.938622	0.000000	0.000000	3.000000	64.000000	0.000000
14906.013742	-0.073288	0.577712	0.041233	79.623581	31.708813	31.648211	1.335622	0.000000	2.061665	0.000000	0.000000	0.000000	-0.080857	0.311543	-0.938622	0.000000	0.000000	3.000000	64.000000	0.000000
14906.017076	-0.073579	0.578685	0.038146	79.623581	31.708813	31.648211	1.335622	0.000000	2.061665	0.000000	0.000000	0.000000	-0.087281	0.291902	-0.926109	0.000000	0.000000	3.000000	64.000000	0.000000
14906.020409	-0.073579	0.578685	0.038146	79.623581	31.708813	31.648211	1.335622	0.000000	2.061665	0.000000	0.000000	0.000000	-0.087281	0.291902	-0.926109	0.000000	0.000000	3.000000	64.000000	0.000000
14906.023742	-0.073579	0.578685	0.038146	79.469910	30.405579	30.404659	1.321075	0.000000	1.907313	0.000000	0.000000	0.000000	-0.087281	0.291902	-0.926109	0.000000	0.000000	3.000000	64.000000	0.000000
14906.027076	-0.073824	0.579586	0.035135	79.469910	30.405579	30.404659	1.321075	0.000000	1.907313	0.000000	0.000000	0.000000	-0.073679	0.270087	-0.903312	0.000000	0.000000	3.000000	64.000000	0.000000
14906.030409	-0.073824	0.579586	0.035135	79.469910	30.405579	30.404659	1.321075	0.000000	1.907313	0.000000	0.000000	0.000000	-0.073679	0.270087	-0.903312	0.000000	0.000000	3.000000	64.000000	0.000000
14906.033742	-0.073824	0.579586	0.035135	79.309830	29.317354	29.403728	1.308795	0.000000	1.756761	0.000000	0.000000	0.000000	-0.073679	0.270087	-0.903312	0.000000	0.000000	3.000000	64.000000	0.000000
14906.037076	-0.074077	0.580379	0.032224	79.309830	29.317354	29.403728	1.308795	0.000000	1.756761	0.000000	0.000000	0.000000	-0.075743	0.238135	-0.873417	0.000000	0.000000	3.000000	64.000000	0.000000
14906.040409	-0.074077	0.580379	0.032224	79.309830	29.317354	29.403728	1.308795	0.000000	1.756761	0.000000	0.000000	0.000000	-0.075743	0.238135	-0.873417	0.000000	0.000000	3.000000	64.000000	0.000000
14906.043742	-0.074077	0.580379	0.032224	79.148376	28.301804	28.479979	1.296171	0.000000	1.611192	0.000000	0.000000	0.000000	-0.075743	0.238135	-0.873417	0.000000	0.000000	3.000000	64.000000	0.000000
14906.047076	-0.074334	0.581123	0.029400	79.148376	28.301804	28.479979	1.296171	0.000000	1.611192	0.000000	0.000000	0.000000	-0.077371	0.223123	-0.847251	0.000000	0.000000	3.000000	64.000000	0.000000
14906.050409	-0.074334	0.581123	0.029400	79.148376	28.301804	28.479979	1.296171	0.000000	1.611192	0.000000	0.000000	0.000000	-0.077371	0.223123	-0.847251	0.000000	0.000000	3.000000	64.000000	0.000000
14906.053742	-0.074334	0.581123	0.029400	78.989281	27.291990	27.552660	1.283276	0.000000	1.469983	0.000000	0.000000	0.000000	-0.077371	0.223123	-0.847251	0.000000	0.000000	3.000000	64.000000	0.000000
14906.057076	-0.074588	0.581839	0.026747	78.989281	27.291990	27.552660	1.283276	0.000000	1.469983	0.000000	0.000000	0.000000	-0.075929	0.214745	-0.795899	0.000000	0.000000	3.000000	64.000000	0.000000
14906.060409	-0.074588	0.581839	0.026747	78.989281	27.291990	27.552660	1.283276	0.000000	1.469983	0.000000	0.000000	0.000000	-0.075929	0.214745	-0.795899	0.000000	0.000000	3.000000	64.000000	0.000000
14906.063742	-0.074588	0.581839	0.026747	78.829567	26.346119	26.689074	1.270621	0.000000	1.337334	0.000000	0.000000	0.000000	-0.075929	0.214745	-0.795899	0.000000	0.000000	3.000000	64.000000	0.000000
14906.067076	-0.074886	0.582521	0.024282	78.829567	26.346119	26.689074	1.270621	0.000000	1.337334	0.000000	0.000000	0.000000	-0.089654	0.204664	-0.739402	0.000000	0.000000	3.000000	64.000000	0.000000
14906.070409	-0.074886	0.582521	0.024282	78.829567	26.346119	26.689074	1.270621	0.000000	1.337334	0.000000	0.000000	0.000000	-0.089654	0.204664	-0.739402	0.000000	0.000000	3.000000	64.000000	0.000000
14906.073742	-0.074886	0.582521	0.024282	78.670067	25.509735	25.945547	1.255679	0.000000	1.214100	0.000000	0.000000	0.000000	-0.089654	0.204664	-0.739402	0.000000	0.000000	3.000000	64.000000	0.000000
14906.077076	-0.075154	0.583143	0.021961	78.670067	25.509735	25.945547	1.255679	0.000000	1.214100	0.000000	0.000000	0.000000	-0.080421	0.186633	-0.696398	0.000000	0.000000	3.000000	64.000000	0.000000
14906.080409	-0.075154	0.583143	0.021961	78.670067	25.509735	25.945547	1.255679	0.000000	1.214100	0.000000	0.000000	0.000000	-0.080421	0.186633	-0.696398	0.000000	0.000000	3.000000	64.000000	0.000000
14906.083742	-0.075154	0.583143	0.021961	78.530472	24.795713	25.319328	1.242275	0.000000	1.098034	0.000000	0.000000	0.000000	-0.080421	0.186633	-0.696398	0.000000	0.000000	3.000000	64.000000	0.000000
14906.087076	-0.075461	0.583707	0.019773	78.530472	24.795713	25.319328	1.242275	0.000000	1.098034	0.000000	0.000000	0.000000	-0.091957	0.169231	-0.656385	0.000000	0.000000	3.000000	64.000000	0.000000
14906.090409	-0.075461	0.583707	0.019773	78.530472	24.795713	25.319328	1.242275	0.000000	1.098034	0.000000	0.000000	0.000000	-0.091957	0.169231	-0.656385	0.000000	0.000000	3.000000	64.000000	0.000000
14906.093742	-0.075461	0.583707	0.019773	78.430672	24.281021	24.900652	1.226949	0.000000	0.988636	0.000000	0.000000	0.000000	-0.091957	0.169231	-0.656385	0.000000	0.000000	3.000000	64.000000	0.000000
14906.097076	-0.075825	0.584223	0.017692	78.430672	24.281021	24.900652	1.226949	0.000000	0.988636	0.000000	0.000000	0.000000	-0.109238	0.154781	-0.624310	0.000000	0.000000	3.000000	64.000000	0.000000
14906.100409	-0.075825	0.584223	0.017692	78.430672	24.281021	24.900652	1.226949	0.000000	0.988636	0.000000	0.000000	0.000000	-0.109238	0.154781	-0.624310	0.000000	0.000000	3.000000	64.000000	0.000000
14906.103742	-0.075825	0.584223	0.017692	78.360382	24.010689	24.743586	1.208743	0.000000	0.884584	0.000000	0.000000	0.000000	-0.109238	0.154781	-0.624310	0.000000	0.000000	3.000000	64.000000	0.000000
14906.107076	-0.076194	0.584708	0.015678	78.360382	24.010689	24.743586	1.208743	0.000000	0.884584	0.000000	0.000000	0.000000	-0.110779	0.145385	-0.604028	0.000000	0.000000	3.000000	64.000000	0.000000
14906.110409	-0.076194	0.584708	0.015678	78.360382	24.010689	24.743586	1.208743	0.000000	0.884584	0.000000	0.000000	0.000000	-0.110779	0.145385	-0.604028	0.000000	0.000000	3.000000	64.000000	0.000000
14906.113742	-0.076194	0.584708	0.015678	78.299469	24.090549	24.989485	1.190279	0.000000	0.783913	0.000000	0.000000	0.000000	-0.110779	0.145385	-0.604028	0.000000	0.000000	3.000000	64.000000	0.000000
14906.117076	-0.076564	0.585125	0.013700	78.299469	24.090549	24.989485	1.190279	0.000000	0.783913	0.000000	0.000000	0.000000	-0.110804	0.125162	-0.593615	0.000000	0.000000	3.000000	64.000000	0.000000
14906.120409	-0.076564	0.585125	0.013700	78.299469	24.090549	24.989485	1.190279	0.000000	0.783913	0.000000	0.000000	0.000000	-0.110804	0.125162	-0.593615	0.000000	0.000000	3.000000	64.000000	0.000000
14906.123742	-0.076564	0.585125	0.013700	78.240425	24.466597	25.577114	1.171812	0.000000	0.684977	0.000000	0.000000	0.000000	-0.110804	0.125162	-0.593615	0.000000	0.000000	3.000000	64.000000	0.000000
14906.127076	-0.076892	0.585494	0.011780	78.240425	24.466597	25.577114	1.171812	0.000000	0.684977	0.000000	0.000000	0.000000	-0.098341	0.110753	-0.575959	0.000000	0.000000	3.000000	64.000000	0.000000
14906.130409	-0.076892	0.585494	0.011780	78.240425	24.466597	25.577114	1.171812	0.000000	0.684977	0.000000	0.000000	0.000000	-0.098341	0.110753	-0.575959	0.000000	0.000000	3.000000	64.000000	0.000000
14906.133742	-0.076892	0.585494	0.011780	78.170082	25.021637	26.386063	1.155422	0.000000	0.588984	0.000000	0.000000	0.000000	-0.098341	0.110753	-0.575959	0.000000	0.000000	3.000000	64.000000	0.000000
14906.137076	-0.077194	0.585805	0.009875	78.170082	25.021637	26.386063	1.155422	0.000000	0.588984	0.000000	0.000000	0.000000	-0.090784	0.093306	-0.571346	0.000000	0.000000	3.000000	64.000000	0.000000
14906.140409	-0.077194	0.585805	0.009875	78.170082	25.021637	26.386063	1.155422	0.000000	0.588984	0.000000	0.000000	0.000000	-0.090784	0.093306	-0.571346	0.000000	0.000000	3.000000	64.000000	0.000000
14906.143742	-0.077194	0.585805	0.009875	78.081192	25.659834	27.309381	1.140291	0.000000	0.493760	0.000000	0.000000	0.000000	-0.090784	0.093306	-0.571346	0.000000	0.000000	3.000000	64.000000	0.000000
14906.147076	-0.077519	0.586077	0.007996	78.081192	25.659834	27.309381	1.140291	0.000000	0.493760	0.000000	0.000000	0.000000	-0.097403	0.081538	-0.563906	0.000000	0.000000	3.000000	64.000000	0.000000
14906.150409	-0.077519	0.586077	0.007996	78.081192	25.659834	27.309381	1.140291	0.000000	0.493760	0.000000	0.000000	0.000000	-0.097403	0.081538	-0.563906	0.000000	0.000000	3.000000	64.000000	0.000000
14906.153742	-0.077519	0.586077	0.007996	77.972313	26.269144	28.214773	1.124058	0.000000	0.399775	0.000000	0.000000	0.000000	-0.097403	0.081538	-0.563906	0.000000	0.000000	3.000000	64.000000	0.000000
14906.157076	-0.077843	0.586310	0.006144	77.972313	26.269144	28.214773	1.124058	0.000000	0.399775	0.000000	0.000000	0.000000	-0.097392	0.069963	-0.555330	0.000000	0.000000	3.000000	64.000000	0.000000
14906.160409	-0.077843	0.586310	0.006144	77.972313	26.269144	28.214773	1.124058	0.000000	0.399775	0.000000	0.000000	0.000000	-0.097392	0.069963	-0.555330	0.000000	0.000000	3.000000	64.000000	0.000000
14906.163742	-0.077843	0.586310	0.006144	77.856697	26.742062	28.971214	1.107826	0.000000	0.307220	0.000000	0.000000	0.000000	-0.097392	0.069963	-0.555330	0.000000	0.000000	3.000000	64.000000	0.000000
14906.167076	-0.078149	0.586524	0.004342	77.856697	26.742062	28.971214	1.107826	0.000000	0.307220	0.000000	0.000000	0.000000	-0.091686	0.064062	-0.540614	0.000000	0.000000	3.000000	64.000000	0.000000
14906.170409	-0.078149	0.586524	0.004342	77.856697	26.742062	28.971214	1.107826	0.000000	0.307220	0.000000	0.000000	0.000000	-0.091686	0.064062	-0.540614	0.000000	0.000000	3.000000	64.000000	0.000000
14906.173742	-0.078149	0.586524	0.004342	77.717705	26.960646	29.440401	1.092545	0.000000	0.217118	0.000000	0.000000	0.000000	-0.091686	0.064062	-0.540614	0.000000	0.000000	3.000000	64.000000	0.000000
14906.177076	-0.078490	0.586748	0.002639	77.717705	26.960646	29.440401	1.092545	0.000000	0.217118	0.000000	0.000000	0.000000	-0.102134	0.067229	-0.511011	0.000000	0.000000	3.000000	64.000000	0.000000
14906.180409	-0.078490	0.586748	0.002639	77.717705	26.960646	29.440401	1.092545	0.000000	0.217118	0.000000	0.000000	0.000000	-0.102134	0.067229	-0.511011	0.000000	0.000000	3.000000	64.000000	0.000000
14906.183742	-0.078490	0.586748	0.002639	77.533516	26.830170	29.545223	1.075522	0.000000	0.131949	0.000000	0.000000	0.000000	-0.102134	0.067229	-0.511011	0.000000	0.000000	3.000000	64.000000	0.000000
14906.187076	-0.078780	0.587027	0.001059	77.533516	26.830170	29.545223	1.075522	0.000000	0.131949	0.000000	0.000000	0.000000	-0.087034	0.083748	-0.473968	0.000000	0.000000	3.000000	64.000000	0.000000
14906.190409	-0.078780	0.587027	0.001059	77.533516	26.830170	29.545223	1.075522	0.000000	0.131949	0.000000	0.000000	0.000000	-0.087034	0.083748	-0.473968	0.000000	0.000000	3.000000	64.000000	0.000000
14906.193742	-0.078780	0.587027	0.001059	77.311409	26.454922	29.391315	1.061017	0.000000	0.052955	0.000000	0.000000	0.000000	-0.087034	0.083748	-0.473968	0.000000	0.000000	3.000000	64.000000	0.000000
14906.197076	-0.079058	0.587325	-0.000438	77.311409	26.454922	29.391315	1.061017	0.000000	0.052955	0.000000	0.000000	0.000000	-0.083559	0.089310	-0.449073	0.000000	0.000000	3.000000	64.000000	0.000000
14906.200409	-0.079058	0.587325	-0.000438	77.311409	26.454922	29.391315	1.061017	0.000000	0.052955	0.000000	0.000000	0.000000	-0.083559	0.089310	-0.449073	0.000000	0.000000	3.000000	64.000000	0.000000
14906.203742	-0.079058	0.587325	-0.000438	77.059021	25.920660	29.071922	1.047090	0.000000	-0.021891	0.000000	0.000000	0.000000	-0.083559	0.089310	-0.449073	0.000000	0.000000	3.000000	64.000000	0.000000
14906.207076	-0.079349	0.587685	-0.001846	77.059021	25.920660	29.071922	1.047090	0.000000	-0.021891	0.000000	0.000000	0.000000	-0.087217	0.108116	-0.422373	0.000000	0.000000	3.000000	64.000000	0.000000
14906.210409	-0.079349	0.587685	-0.001846	77.059021	25.920660	29.071922	1.047090	0.000000	-0.021891	0.000000	0.000000	0.000000	-0.087217	0.108116	-0.422373	0.000000	0.000000	3.000000	64.000000	0.000000
14906.213742	-0.079349	0.587685	-0.001846	76.792473	25.342297	28.702570	1.032554	0.000000	-0.092286	0.000000	0.000000	0.000000	-0.087217	0.108116	-0.422373	0.000000	0.000000	3.000000	64.000000	0.000000
14906.217076	-0.079612	0.588058	-0.003143	76.792473	25.342297	28.702570	1.032554	0.000000	-0.092286	0.000000	0.000000	0.000000	-0.078788	0.111865	-0.389168	0.000000	0.000000	3.000000	64.000000	0.000000
14906.220409	-0.079612	0.588058	-0.003143	76.792473	25.342297	28.702570	1.032554	0.000000	-0.092286	0.000000	0.000000	0.000000	-0.078788	0.111865	-0.389168	0.000000	0.000000	3.000000	64.000000	0.000000
14906.223742	-0.079612	0.588058	-0.003143	76.534714	24.818541	28.382040	1.019423	0.000000	-0.157148	0.000000	0.000000	0.000000	-0.078788	0.111865	-0.389168	0.000000	0.000000	3.000000	64.000000	0.000000
14906.227076	-0.079867	0.588469	-0.004340	76.534714	24.818541	28.382040	1.019423	0.000000	-0.157148	0.000000	0.000000	0.000000	-0.076646	0.123339	-0.359159	0.000000	0.000000	3.000000	64.000000	0.000000
14906.230409	-0.079867	0.588469	-0.004340	76.534714	24.818541	28.382040	1.019423	0.000000	-0.157148	0.000000	0.000000	0.000000	-0.076646	0.123339	-0.359159	0.000000	0.000000	3.000000	64.000000	0.000000
14906.233742	-0.079867	0.588469	-0.004340	76.288719	24.379263	28.157160	1.006648	0.000000	-0.217008	0.000000	0.000000	0.000000	-0.076646	0.123339	-0.359159	0.000000	0.000000	3.000000	64.000000	0.000000
14906.237076	-0.080196	0.588882	-0.005486	76.288719	24.379263	28.157160	1.006648	0.000000	-0.217008	0.000000	0.000000	0.000000	-0.098611	0.123882	-0.343667	0.000000	0.000000	3.000000	64.000000	0.000000
14906.240409	-0.080196	0.588882	-0.005486	76.288719	24.379263	28.157160	1.006648	0.000000	-0.217008	0.000000	0.000000	0.000000	-0.098611	0.123882	-0.343667	0.000000	0.000000	3.000000	64.000000	0.000000
14906.243742	-0.080196	0.588882	-0.005486	76.066612	24.056246	28.049543	0.990213	0.000000	-0.274285	0.000000	0.000000	0.000000	-0.098611	0.123882	-0.343667	0.000000	0.000000	3.000000	64.000000	0.000000
14906.247076	-0.080580	0.589291	-0.006552	76.066612	24.056246	28.049543	0.990213	0.000000	-0.274285	0.000000	0.000000	0.000000	-0.115354	0.122570	-0.319936	0.000000	0.000000	3.000000	64.000000	0.000000
14906.250409	-0.080580	0.589291	-0.006552	76.066612	24.056246	28.049543	0.990213	0.000000	-0.274285	0.000000	0.000000	0.000000	-0.115354	0.122570	-0.319936	0.000000	0.000000	3.000000	64.000000	0.000000
14906.253742	-0.080580	0.589291	-0.006552	75.887779	23.869564	28.077866	0.970987	0.000000	-0.327608	0.000000	0.000000	0.000000	-0.115354	0.122570	-0.319936	0.000000	0.000000	3.000000	64.000000	0.000000
14906.257076	-0.081010	0.589665	-0.007596	75.887779	23.869564	28.077866	0.970987	0.000000	-0.327608	0.000000	0.000000	0.000000	-0.129031	0.112329	-0.313292	0.000000	0.000000	3.000000	64.000000	0.000000
14906.260409	-0.081010	0.589665	-0.007596	75.887779	23.869564	28.077866	0.970987	0.000000	-0.327608	0.000000	0.000000	0.000000	-0.129031	0.112329	-0.313292	0.000000	0.000000	3.000000	64.000000	0.000000
14906.263742	-0.081010	0.589665	-0.007596	75.716202	23.784580	28.233894	0.949482	0.000000	-0.379824	0.000000	0.000000	0.000000	-0.129031	0.112329	-0.313292	0.000000	0.000000	3.000000	64.000000	0.000000
14906.267076	-0.081507	0.590006	-0.008623	75.716202	23.784580	28.233894	0.949482	0.000000	-0.379824	0.000000	0.000000	0.000000	-0.149051	0.102189	-0.307818	0.000000	0.000000	3.000000	64.000000	0.000000
14906.270409	-0.081507	0.590006	-0.008623	75.716202	23.784580	28.233894	0.949482	0.000000	-0.379824	0.000000	0.000000	0.000000	-0.149051	0.102189	-0.307818	0.000000	0.000000	3.000000	64.000000	0.000000
14906.273742	-0.081507	0.590006	-0.008623	75.549446	23.878311	28.607334	0.924640	0.000000	-0.431126	0.000000	0.000000	0.000000	-0.149051	0.102189	-0.307818	0.000000	0.000000	3.000000	64.000000	0.000000
14906.277076	-0.082058	0.590300	-0.009579	75.549446	23.878311	28.607334	0.924640	0.000000	-0.431126	0.000000	0.000000	0.000000	-0.165224	0.088290	-0.286968	0.000000	0.000000	3.000000	64.000000	0.000000
14906.280409	-0.082058	0.590300	-0.009579	75.549446	23.878311	28.607334	0.924640	0.000000	-0.431126	0.000000	0.000000	0.000000	-0.165224	0.088290	-0.286968	0.000000	0.000000	3.000000	64.000000	0.000000
14906.283742	-0.082058	0.590300	-0.009579	75.366875	24.077902	29.133810	0.897103	0.000000	-0.478955	0.000000	0.000000	0.000000	-0.165224	0.088290	-0.286968	0.000000	0.000000	3.000000	64.000000	0.000000
14906.287076	-0.082636	0.590580	-0.010493	75.366875	24.077902	29.133810	0.897103	0.000000	-0.478955	0.000000	0.000000	0.000000	-0.173355	0.083909	-0.274230	0.000000	0.000000	3.000000	64.000000	0.000000
14906.290409	-0.082636	0.590580	-0.010493	75.366875	24.077902	29.133810	0.897103	0.000000	-0.478955	0.000000	0.000000	0.000000	-0.173355	0.083909	-0.274230	0.000000	0.000000	3.000000	64.000000	0.000000
14906.293742	-0.082636	0.590580	-0.010493	75.135506	24.238373	29.663427	0.868210	0.000000	-0.524660	0.000000	0.000000	0.000000	-0.173355	0.083909	-0.274230	0.000000	0.000000	3.000000	64.000000	0.000000
14906.297076	-0.083254	0.590826	-0.011294	75.135506	24.238373	29.663427	0.868210	0.000000	-0.524660	0.000000	0.000000	0.000000	-0.185506	0.073893	-0.240132	0.000000	0.000000	3.000000	64.000000	0.000000
14906.300409	-0.083254	0.590826	-0.011294	75.135506	24.238373	29.663427	0.868210	0.000000	-0.524660	0.000000	0.000000	0.000000	-0.185506	0.073893	-0.240132	0.000000	0.000000	3.000000	64.000000	0.000000
14906.303742	-0.083254	0.590826	-0.011294	74.846397	24.281155	30.111828	0.837292	0.000000	-0.564682	0.000000	0.000000	0.000000	-0.185506	0.073893	-0.240132	0.000000	0.000000	3.000000	64.000000	0.000000
14906.307076	-0.083254	0.590826	-0.011294	74.846397	24.281155	30.111828	0.837292	0.000000	-0.564682	0.000000	0.000000	0.000000	-0.185506	0.073893	-0.240132	0.000000	0.000000	3.000000	64.000000	0.000000
14906.310409	-0.083870	0.591065	-0.011980	74.846397	24.281155	30.111828	0.837292	0.000000	-0.564682	0.000000	0.000000	0.000000	-0.184726	0.071528	-0.205811	0.000000	0.000000	3.000000	64.000000	0.000000
14906.313742	-0.083870	0.591065	-0.011980	74.506172	24.120813	30.350731	0.837292	0.000000	-0.564682	0.000000	0.000000	0.000000	-0.184726	0.071528	-0.205811	0.000000	0.000000	3.000000	64.000000	0.000000
14906.317076	-0.084484	0.591296	-0.012551	74.506172	24.120813	30.350731	0.837292	0.000000	-0.564682	0.000000	0.000000	0.000000	-0.184142	0.069253	-0.171464	0.000000	0.000000	3.000000	64.000000	0.000000
14906.320409	-0.084484	0.591296	-0.012551	74.506172	24.120813	30.350731	0.837292	0.000000	-0.564682	0.000000	0.000000	0.000000	-0.184142	0.069253	-0.171464	0.000000	0.000000	3.000000	64.000000	0.000000
14906.323742	-0.084484	0.591296	-0.012551	74.168892	23.817202	30.418056	0.775814	0.000000	-0.627561	0.000000	0.000000	0.000000	-0.184142	0.069253	-0.171464	0.000000	0.000000	3.000000	64.000000	0.000000
14906.327076	-0.085102	0.591488	-0.012977	74.168892	23.817202	30.418056	0.775814	0.000000	-0.627561	0.000000	0.000000	0.000000	-0.185517	0.057787	-0.127811	0.000000	0.000000	3.000000	64.000000	0.000000
14906.330409	-0.085102	0.591488	-0.012977	74.168892	23.817202	30.418056	0.775814	0.000000	-0.627561	0.000000	0.000000	0.000000	-0.185517	0.057787	-0.127811	0.000000	0.000000	3.000000	64.000000	0.000000
14906.333742	-0.085102	0.591488	-0.012977	73.865005	23.451155	30.372898	0.744895	0.000000	-0.648863	0.000000	0.000000	0.000000	-0.185517	0.057787	-0.127811	0.000000	0.000000	3.000000	64.000000	0.000000
14906.337076	-0.085723	0.591693	-0.013272	73.865005	23.451155	30.372898	0.744895	0.000000	-0.648863	0.000000	0.000000	0.000000	-0.186283	0.061261	-0.088466	0.000000	0.000000	3.000000	64.000000	0.000000
14906.340409	-0.085723	0.591693	-0.013272	73.865005	23.451155	30.372898	0.744895	0.000000	-0.648863	0.000000	0.000000	0.000000	-0.186283	0.061261	-0.088466	0.000000	0.000000	3.000000	64.000000	0.000000
14906.343742	-0.085723	0.591693	-0.013272	73.611595	23.051970	30.228914	0.713848	0.000000	-0.663607	0.000000	0.000000	0.000000	-0.186283	0.061261	-0.088466	0.000000	0.000000	3.000000	64.000000	0.000000
14906.347076	-0.085723	0.591693	-0.013272	73.611595	23.051970	30.228914	0.713848	0.000000	-0.663607	0.000000	0.000000	0.000000	-0.186283	0.061261	-0.088466	0.000000	0.000000	3.000000	64.000000	0.000000
14906.350409	-0.086349	0.591884	-0.013429	73.611595	23.051970	30.228914	0.713848	0.000000	-0.663607	0.000000	0.000000	0.000000	-0.187647	0.057403	-0.046958	0.000000	0.000000	3.000000	64.000000	0.000000
14906.353742	-0.086349	0.591884	-0.013429	73.419380	22.663677	30.029951	0.713848	0.000000	-0.663607	0.000000	0.000000	0.000000	-0.187647	0.057403	-0.046958	0.000000	0.000000	3.000000	64.000000	0.000000
14906.357076	-0.086997	0.592044	-0.013467	73.419380	22.663677	30.029951	0.713848	0.000000	-0.663607	0.000000	0.000000	0.000000	-0.194540	0.048050	-0.011644	0.000000	0.000000	3.000000	64.000000	0.000000
14906.360409	-0.086997	0.592044	-0.013467	73.419380	22.663677	30.029951	0.713848	0.000000	-0.663607	0.000000	0.000000	0.000000	-0.194540	0.048050	-0.011644	0.000000	0.000000	3.000000	64.000000	0.000000
14906.363742	-0.086997	0.592044	-0.013467	73.290047	22.349770	29.852369	0.650150	0.000000	-0.673374	0.000000	0.000000	0.000000	-0.194540	0.048050	-0.011644	0.000000	0.000000	3.000000	64.000000	0.000000
14906.367076	-0.087621	0.592204	-0.013411	73.290047	22.349770	29.852369	0.650150	0.000000	-0.673374	0.000000	0.000000	0.000000	-0.187111	0.047995	0.016852	0.000000	0.000000	3.000000	64.000000	0.000000
14906.370409	-0.087621	0.592204	-0.013411	73.290047	22.349770	29.852369	0.650150	0.000000	-0.673374	0.000000	0.000000	0.000000	-0.187111	0.047995	0.016852	0.000000	0.000000	3.000000	64.000000	0.000000
14906.373742	-0.087621	0.592204	-0.013411	73.217079	22.136555	29.736193	0.618965	0.000000	-0.670565	0.000000	0.000000	0.000000	-0.187111	0.047995	0.016852	0.000000	0.000000	3.000000	64.000000	0.000000
14906.377076	-0.088229	0.592351	-0.013213	73.217079	22.136555	29.736193	0.618965	0.000000	-0.670565	0.000000	0.000000	0.000000	-0.182609	0.044203	0.059603	0.000000	0.000000	3.000000	64.000000	0.000000
14906.380409	-0.088229	0.592351	-0.013213	73.217079	22.136555	29.736193	0.618965	0.000000	-0.670565	0.000000	0.000000	0.000000	-0.182609	0.044203	0.059603	0.000000	0.000000	3.000000	64.000000	0.000000
14906.383742	-0.088229	0.592351	-0.013213	73.184860	22.012388	29.680557	0.588530	0.000000	-0.660631	0.000000	0.000000	0.000000	-0.182609	0.044203	0.059603	0.000000	0.000000	3.000000	64.000000	0.000000
14906.387076	-0.088229	0.592351	-0.013213	73.184860	22.012388	29.680557	0.588530	0.000000	-0.660631	0.000000	0.000000	0.000000	-0.182609	0.044203	0.059603	0.000000	0.000000	3.000000	64.000000	0.000000
14906.390409	-0.088815	0.592474	-0.012912	73.184860	22.012388	29.680557	0.588530	0.000000	-0.660631	0.000000	0.000000	0.000000	-0.175826	0.036713	0.090306	0.000000	0.000000	3.000000	64.000000	0.000000
14906.393742	-0.088815	0.592474	-0.012912	73.156090	21.887379	29.615311	0.588530	0.000000	-0.660631	0.000000	0.000000	0.000000	-0.175826	0.036713	0.090306	0.000000	0.000000	3.000000	64.000000	0.000000
14906.397076	-0.089389	0.592608	-0.012567	73.156090	21.887379	29.615311	0.588530	0.000000	-0.660631	0.000000	0.000000	0.000000	-0.172152	0.040359	0.103357	0.000000	0.000000	3.000000	64.000000	0.000000
14906.400409	-0.089389	0.592608	-0.012567	73.156090	21.887379	29.615311	0.588530	0.000000	-0.660631	0.000000	0.000000	0.000000	-0.172152	0.040359	0.103357	0.000000	0.000000	3.000000	64.000000	0.000000
14906.403742	-0.089389	0.592608	-0.012567	73.129875	21.768211	29.556158	0.530533	0.000000	-0.628354	0.000000	0.000000	0.000000	-0.172152	0.040359	0.103357	0.000000	0.000000	3.000000	64.000000	0.000000
14906.407076	-0.089389	0.592608	-0.012567	73.129875	21.768211	29.556158	0.530533	0.000000	-0.628354	0.000000	0.000000	0.000000	-0.172152	0.040359	0.103357	0.000000	0.000000	3.000000	64.000000	0.000000
14906.410409	-0.089975	0.592705	-0.012169	73.129875	21.768211	29.556158	0.530533	0.000000	-0.628354	0.000000	0.000000	0.000000	-0.175709	0.029133	0.119484	0.000000	0.000000	3.000000	64.000000	0.000000
14906.413742	-0.089975	0.592705	-0.012169	73.106308	21.652153	29.503084	0.530533	0.000000	-0.628354	0.000000	0.000000	0.000000	-0.175709	0.029133	0.119484	0.000000	0.000000	3.000000	64.000000	0.000000
14906.417076	-0.090579	0.592784	-0.011792	73.106308	21.652153	29.503084	0.530533	0.000000	-0.628354	0.000000	0.000000	0.000000	-0.181336	0.023515	0.112993	0.000000	0.000000	3.000000	64.000000	0.000000
14906.420409	-0.090579	0.592784	-0.011792	73.106308	21.652153	29.503084	0.530533	0.000000	-0.628354	0.000000	0.000000	0.000000	-0.181336	0.023515	0.112993	0.000000	0.000000	3.000000	64.000000	0.000000
14906.423742	-0.090579	0.592784	-0.011792	73.080086	21.527899	29.444290	0.471026	0.000000	-0.589608	0.000000	0.000000	0.000000	-0.181336	0.023515	0.112993	0.000000	0.000000	3.000000	64.000000	0.000000
14906.427076	-0.090579	0.592784	-0.011792	73.080086	21.527899	29.444290	0.471026	0.000000	-0.589608	0.000000	0.000000	0.000000	-0.181336	0.023515	0.112993	0.000000	0.000000	3.000000	64.000000	0.000000
14906.430409	-0.091235	0.592874	-0.011385	73.080086	21.527899	29.444290	0.471026	0.000000	-0.589608	0.000000	0.000000	0.000000	-0.196775	0.027137	0.122136	0.000000	0.000000	3.000000	64.000000	0.000000
14906.433742	-0.091235	0.592874	-0.011385	73.056480	21.403986	29.391520	0.471026	0.000000	-0.589608	0.000000	0.000000	0.000000	-0.196775	0.027137	0.122136	0.000000	0.000000	3.000000	64.000000	0.000000
14906.437076	-0.091889	0.592946	-0.010995	73.056480	21.403986	29.391520	0.471026	0.000000	-0.589608	0.000000	0.000000	0.000000	-0.196096	0.021489	0.116882	0.000000	0.000000	3.000000	64.000000	0.000000
14906.440409	-0.091889	0.592946	-0.010995	73.056480	21.403986	29.391520	0.471026	0.000000	-0.589608	0.000000	0.000000	0.000000	-0.196096	0.021489	0.116882	0.000000	0.000000	3.000000	64.000000	0.000000
14906.443742	-0.091889	0.592946	-0.010995	73.030800	21.304398	29.369448	0.405547	0.000000	-0.549772	0.000000	0.000000	0.000000	-0.196096	0.021489	0.116882	0.000000	0.000000	3.000000	64.000000	0.000000
14906.447076	-0.091889	0.592946	-0.010995	73.030800	21.304398	29.369448	0.405547	0.000000	-0.549772	0.000000	0.000000	0.000000	-0.196096	0.021489	0.116882	0.000000	0.000000	3.000000	64.000000	0.000000
14906.450409	-0.092566	0.592992	-0.010604	73.030800	21.304398	29.369448	0.405547	0.000000	-0.549772	0.000000	0.000000	0.000000	-0.203226	0.013967	0.117416	0.000000	0.000000	3.000000	64.000000	0.000000
14906.453742	-0.092566	0.592992	-0.010604	72.994797	21.242456	29.393753	0.405547	0.000000	-0.549772	0.000000	0.000000	0.000000	-0.203226	0.013967	0.117416	0.000000	0.000000	3.000000	64.000000	0.000000
14906.457076	-0.093176	0.593045	-0.010224	72.994797	21.242456	29.393753	0.405547	0.000000	-0.549772	0.000000	0.000000	0.000000	-0.182989	0.015804	0.113960	0.000000	0.000000	3.000000	64.000000	0.000000
14906.460409	-0.093176	0.593045	-0.010224	72.994797	21.242456	29.393753	0.405547	0.000000	-0.549772	0.000000	0.000000	0.000000	-0.182989	0.015804	0.113960	0.000000	0.000000	3.000000	64.000000	0.000000
14906.463742	-0.093176	0.593045	-0.010224	72.951317	21.211187	29.465395	0.341178	0.000000	-0.511209	0.000000	0.000000	0.000000	-0.182989	0.015804	0.113960	0.000000	0.000000	3.000000	64.000000	0.000000
14906.467076	-0.093176	0.593045	-0.010224	72.951317	21.211187	29.465395	0.341178	0.000000	-0.511209	0.000000	0.000000	0.000000	-0.182989	0.015804	0.113960	0.000000	0.000000	3.000000	64.000000	0.000000
14906.470409	-0.093761	0.593104	-0.009864	72.951317	21.211187	29.465395	0.341178	0.000000	-0.511209	0.000000	0.000000	0.000000	-0.175419	0.017629	0.107922	0.000000	0.000000	3.000000	64.000000	0.000000
14906.473742	-0.093761	0.593104	-0.009864	72.910812	21.163446	29.493563	0.341178	0.000000	-0.511209	0.000000	0.000000	0.000000	-0.175419	0.017629	0.107922	0.000000	0.000000	3.000000	64.000000	0.000000
14906.477076	-0.094281	0.593187	-0.009499	72.910812	21.163446	29.493563	0.341178	0.000000	-0.511209	0.000000	0.000000	0.000000	-0.156093	0.025084	0.109508	0.000000	0.000000	3.000000	64.000000	0.000000
14906.480409	-0.094281	0.593187	-0.009499	72.910812	21.163446	29.493563	0.341178	0.000000	-0.511209	0.000000	0.000000	0.000000	-0.156093	0.025084	0.109508	0.000000	0.000000	3.000000	64.000000	0.000000
14906.483742	-0.094281	0.593187	-0.009499	72.880791	21.071608	29.447199	0.285926	0.000000	-0.474971	0.000000	0.000000	0.000000	-0.156093	0.025084	0.109508	0.000000	0.000000	3.000000	64.000000	0.000000
14906.487076	-0.094281	0.593187	-0.009499	72.880791	21.071608	29.447199	0.285926	0.000000	-0.474971	0.000000	0.000000	0.000000	-0.156093	0.025084	0.109508	0.000000	0.000000	3.000000	64.000000	0.000000
14906.490409	-0.094763	0.593289	-0.009110	72.880791	21.071608	29.447199	0.285926	0.000000	-0.474971	0.000000	0.000000	0.000000	-0.144594	0.030612	0.116892	0.000000	0.000000	3.000000	64.000000	0.000000
14906.493742	-0.094763	0.593289	-0.009110	72.857170	20.981058	29.387159	0.285926	0.000000	-0.474971	0.000000	0.000000	0.000000	-0.144594	0.030612	0.116892	0.000000	0.000000	3.000000	64.000000	0.000000
14906.497076	-0.095169	0.593386	-0.008771	72.857170	20.981058	29.387159	0.285926	0.000000	-0.474971	0.000000	0.000000	0.000000	-0.121598	0.028874	0.101705	0.000000	0.000000	3.000000	64.000000	0.000000
14906.500409	-0.095169	0.593386	-0.008771	72.857170	20.981058	29.387159	0.285926	0.000000	-0.474971	0.000000	0.000000	0.000000	-0.121598	0.028874	0.101705	0.000000	0.000000	3.000000	64.000000	0.000000
14906.503742	-0.095169	0.593386	-0.008771	72.830894	20.887857	29.329472	0.241561	0.000000	-0.438538	0.000000	0.000000	0.000000	-0.121598	0.028874	0.101705	0.000000	0.000000	3.000000	64.000000	0.000000
14906.507076	-0.095169	0.593386	-0.008771	72.830894	20.887857	29.329472	0.241561	0.000000	-0.438538	0.000000	0.000000	0.000000	-0.121598	0.028874	0.101705	0.000000	0.000000	3.000000	64.000000	0.000000
14906.510409	-0.095532	0.593482	-0.008423	72.830894	20.887857	29.329472	0.241561	0.000000	-0.438538	0.000000	0.000000	0.000000	-0.108969	0.028853	0.104284	0.000000	0.000000	3.000000	64.000000	0.000000
14906.513742	-0.095532	0.593482	-0.008423	72.809853	20.811249	29.275469	0.241561	0.000000	-0.438538	0.000000	0.000000	0.000000	-0.108969	0.028853	0.104284	0.000000	0.000000	3.000000	64.000000	0.000000
14906.517076	-0.095532	0.593482	-0.008423	72.809853	20.811249	29.275469	0.241561	0.000000	-0.438538	0.000000	0.000000	0.000000	-0.108969	0.028853	0.104284	0.000000	0.000000	3.000000	64.000000	0.000000
14906.520409	-0.095532	0.593482	-0.008423	72.809853	20.811249	29.275469	0.241561	0.000000	-0.438538	0.000000	0.000000	0.000000	-0.108969	0.028853	0.104284	0.000000	0.000000	3.000000	64.000000	0.000000
14906.523742	-0.096192	0.593707	-0.007838	72.787117	20.726139	29.218922	0.223399	0.000000	-0.421157	0.000000	0.000000	0.000000	-0.197955	0.067376	0.175576	0.000000	0.000000	3.000000	64.000000	0.000000
14906.527076	-0.096192	0.593707	-0.007838	72.787117	20.726139	29.218922	0.223399	0.000000	-0.421157	0.000000	0.000000	0.000000	-0.000001	-0.000002	0.000000	0.000000	0.000000	3.000000	64.000000	0.000000
14906.530409	-0.096192	0.593707	-0.007838	72.787117	20.726139	29.218922	0.223399	0.000000	-0.421157	0.000000	0.000000	0.000000	-0.000001	-0.000002	0.000000	0.000000	0.000000	3.000000	64.000000	0.000000
14906.533742	-0.096192	0.593707	-0.007838	72.767700	20.655304	29.178421	0.190407	0.000000	-0.391894	0.000000	0.000000	0.000000	-0.000001	-0.000002	0.000000	0.000000	0.000000	3.000000	64.000000	0.000000
14906.537076	-0.096192	0.593707	-0.007838	72.767700	20.655304	29.178421	0.190407	0.000000	-0.391894	0.000000	0.000000	0.000000	-0.000001	-0.000002	0.000000	0.000000	0.000000	3.000000	64.000000	0.000000
14906.540409	-0.096506	0.593816	-0.007621	72.767700	20.655304	29.178421	0.190407	0.000000	-0.391894	0.000000	0.000000	0.000000	-0.094289	0.032957	0.065069	0.000000	0.000000	3.000000	64.000000	0.000000
14906.543742	-0.096506	0.593816	-0.007621	72.744026	20.570869	29.127031	0.190407	0.000000	-0.391894	0.000000	0.000000	0.000000	-0.094289	0.032957	0.065069	0.000000	0.000000	3.000000	64.000000	0.000000
14906.547076	-0.096506	0.593816	-0.007621	72.744026	20.570869	29.127031	0.190407	0.000000	-0.391894	0.000000	0.000000	0.000000	-0.094289	0.032957	0.065069	0.000000	0.000000	3.000000	64.000000	0.000000
14906.550409	-0.096506	0.593816	-0.007621	72.744026	20.570869	29.127031	0.190407	0.000000	-0.391894	0.000000	0.000000	0.000000	-0.094289	0.032957	0.065069	0.000000	0.000000	3.000000	64.000000	0.000000
14906.553742	-0.097196	0.594087	-0.007217	72.720299	20.486547	29.075758	0.174692	0.000000	-0.381050	0.000000	0.000000	0.000000	-0.207090	0.081044	0.121341	0.000000	0.000000	3.000000	64.000000	0.000000
14906.557076	-0.097196	0.594087	-0.007217	72.720299	20.486547	29.075758	0.174692	0.000000	-0.381050	0.000000	0.000000	0.000000	0.000001	0.000006	0.000000	0.000000	0.000000	3.000000	64.000000	0.000000
14906.560409	-0.097196	0.594087	-0.007217	72.720299	20.486547	29.075758	0.174692	0.000000	-0.381050	0.000000	0.000000	0.000000	0.000001	0.000006	0.000000	0.000000	0.000000	3.000000	64.000000	0.000000
14906.563742	-0.097196	0.594087	-0.007217	72.698235	20.413324	29.029892	0.140177	0.000000	-0.360826	0.000000	0.000000	0.000000	0.000001	0.000006	0.000000	0.000000	0.000000	3.000000	64.000000	0.000000
14906.567076	-0.097196	0.594087	-0.007217	72.698235	20.413324	29.029892	0.140177	0.000000	-0.360826	0.000000	0.000000	0.000000	0.000001	0.000006	0.000000	0.000000	0.000000	3.000000	64.000000	0.000000
14906.570409	-0.097467	0.594222	-0.006999	72.698235	20.413324	29.029892	0.140177	0.000000	-0.360826	0.000000	0.000000	0.000000	-0.081232	0.040546	0.065374	0.000000	0.000000	3.000000	64.000000	0.000000
14906.573742	-0.097467	0.594222	-0.006999	72.675133	20.351185	28.983725	0.140177	0.000000	-0.360826	0.000000	0.000000	0.000000	-0.081232	0.040546	0.065374	0.000000	0.000000	3.000000	64.000000	0.000000
14906.577076	-0.097467	0.594222	-0.006999	72.675133	20.351185	28.983725	0.140177	0.000000	-0.360826	0.000000	0.000000	0.000000	-0.081232	0.040546	0.065374	0.000000	0.000000	3.000000	64.000000	0.000000
14906.580409	-0.097467	0.594222	-0.006999	72.675133	20.351185	28.983725	0.140177	0.000000	-0.360826	0.000000	0.000000	0.000000	-0.081232	0.040546	0.065374	0.000000	0.000000	3.000000	64.000000	0.000000
14906.583742	-0.097802	0.594503	-0.006386	72.671692	20.365944	29.000584	0.126639	0.000000	-0.349930	0.000000	0.000000	0.000000	-0.100301	0.084475	0.183870	0.000000	0.000000	3.000000	64.000000	0.000000
14906.587076	-0.097802	0.594503	-0.006386	72.671692	20.365944	29.000584	0.126639	0.000000	-0.349930	0.000000	0.000000	0.000000	-0.000000	0.000003	-0.000000	0.000000	0.000000	3.000000	64.000000	0.000000
14906.590409	-0.097802	0.594503	-0.006386	72.671692	20.365944	29.000584	0.126639	0.000000	-0.349930	0.000000	0.000000	0.000000	-0.000000	0.000003	-0.000000	0.000000	0.000000	3.000000	64.000000	0.000000
14906.593742	-0.097802	0.594503	-0.006386	72.696075	20.485180	29.106787	0.109922	0.000000	-0.319286	0.000000	0.000000	0.000000	-0.000000	0.000003	-0.000000	0.000000	0.000000	3.000000	64.000000	0.000000
14906.597076	-0.097802	0.594503	-0.006386	72.696075	20.485180	29.106787	0.109922	0.000000	-0.319286	0.000000	0.000000	0.000000	-0.000000	0.000003	-0.000000	0.000000	0.000000	3.000000	64.000000	0.000000
14906.600409	-0.097868	0.594599	-0.005976	72.696075	20.485180	29.106787	0.109922	0.000000	-0.319286	0.000000	0.000000	0.000000	-0.019940	0.028787	0.122928	0.000000	0.000000	3.000000	64.000000	0.000000
14906.603742	-0.097868	0.594599	-0.005976	72.766418	20.759800	29.357208	0.109922	0.000000	-0.319286	0.000000	0.000000	0.000000	-0.019940	0.028787	0.122928	0.000000	0.000000	3.000000	64.000000	0.000000
14906.607076	-0.097868	0.594599	-0.005976	72.766418	20.759800	29.357208	0.109922	0.000000	-0.319286	0.000000	0.000000	0.000000	-0.019940	0.028787	0.122928	0.000000	0.000000	3.000000	64.000000	0.000000
14906.610409	-0.097868	0.594599	-0.005976	72.766418	20.759800	29.357208	0.109922	0.000000	-0.319286	0.000000	0.000000	0.000000	-0.019940	0.028787	0.122928	0.000000	0.000000	3.000000	64.000000	0.000000
14906.613742	-0.097842	0.594658	-0.005059	72.894638	21.191101	29.737883	0.106598	0.000000	-0.298797	0.000000	0.000000	0.000000	0.007768	0.017595	0.274987	0.000000	0.000000	3.000000	64.000000	0.000000
14906.617076	-0.097842	0.594658	-0.005059	72.894638	21.191101	29.737883	0.106598	0.000000	-0.298797	0.000000	0.000000	0.000000	0.000001	-0.000000	-0.000000	0.000000	0.000000	3.000000	64.000000	0.000000
14906.620409	-0.097842	0.594658	-0.005059	72.894638	21.191101	29.737883	0.106598	0.000000	-0.298797	0.000000	0.000000	0.000000	0.000001	-0.000000	-0.000000	0.000000	0.000000	3.000000	64.000000	0.000000
14906.623742	-0.097842	0.594658	-0.005059	73.064247	21.686567	30.149887	0.107893	0.000000	-0.252966	0.000000	0.000000	0.000000	0.000001	-0.000000	-0.000000	0.000000	0.000000	3.000000	64.000000	0.000000
14906.627076	-0.097842	0.594658	-0.005059	73.064247	21.686567	30.149887	0.107893	0.000000	-0.252966	0.000000	0.000000	0.000000	0.000001	-0.000000	-0.000000	0.000000	0.000000	3.000000	64.000000	0.000000
14906.630409	-0.097765	0.594558	-0.004582	73.064247	21.686567	30.149887	0.107893	0.000000	-0.252966	0.000000	0.000000	0.000000	0.023001	-0.030066	0.143144	0.000000	0.000000	3.000000	64.000000	0.000000
14906.633742	-0.097765	0.594558	-0.004582	73.251259	22.237207	30.609493	0.107893	0.000000	-0.252966	0.000000	0.000000	0.000000	0.023001	-0.030066	0.143144	0.000000	0.000000	3.000000	64.000000	0.000000
14906.637076	-0.097667	0.594388	-0.004102	73.251259	22.237207	30.609493	0.107893	0.000000	-0.252966	0.000000	0.000000	0.000000	0.029664	-0.051003	0.144037	0.000000	0.000000	3.000000	64.000000	0.000000
14906.640409	-0.097667	0.594388	-0.004102	73.251259	22.237207	30.609493	0.107893	0.000000	-0.252966	0.000000	0.000000	0.000000	0.029664	-0.051003	0.144037	0.000000	0.000000	3.000000	64.000000	0.000000
14906.643742	-0.097667	0.594388	-0.004102	73.428978	22.822136	31.129292	0.116670	0.000000	-0.205103	0.000000	0.000000	0.000000	0.029664	-0.051003	0.144037	0.000000	0.000000	3.000000	64.000000	0.000000
14906.647076	-0.097667	0.594388	-0.004102	73.428978	22.822136	31.129292	0.116670	0.000000	-0.205103	0.000000	0.000000	0.000000	0.029664	-0.051003	0.144037	0.000000	0.000000	3.000000	64.000000	0.000000
14906.650409	-0.097570	0.594097	-0.003609	73.428978	22.822136	31.129292	0.116670	0.000000	-0.205103	0.000000	0.000000	0.000000	0.028950	-0.087181	0.147905	0.000000	0.000000	3.000000	64.000000	0.000000
14906.653742	-0.097570	0.594097	-0.003609	73.585678	23.406176	31.671474	0.116670	0.000000	-0.205103	0.000000	0.000000	0.000000	0.028950	-0.087181	0.147905	0.000000	0.000000	3.000000	64.000000	0.000000
14906.657076	-0.097462	0.593680	-0.003167	73.585678	23.406176	31.671474	0.116670	0.000000	-0.205103	0.000000	0.000000	0.000000	0.032330	-0.124979	0.132728	0.000000	0.000000	3.000000	64.000000	0.000000
14906.660409	-0.097462	0.593680	-0.003167	73.585678	23.406176	31.671474	0.116670	0.000000	-0.205103	0.000000	0.000000	0.000000	0.032330	-0.124979	0.132728	0.000000	0.000000	3.000000	64.000000	0.000000
14906.663742	-0.097462	0.593680	-0.003167	73.729782	23.933853	32.163097	0.126883	0.000000	-0.158331	0.000000	0.000000	0.000000	0.032330	-0.124979	0.132728	0.000000	0.000000	3.000000	64.000000	0.000000
14906.667076	-0.097350	0.593175	-0.002743	73.729782	23.933853	32.163097	0.126883	0.000000	-0.158331	0.000000	0.000000	0.000000	0.033618	-0.151654	0.127212	0.000000	0.000000	3.000000	64.000000	0.000000
14906.670409	-0.097350	0.593175	-0.002743	73.729782	23.933853	32.163097	0.126883	0.000000	-0.158331	0.000000	0.000000	0.000000	0.033618	-0.151654	0.127212	0.000000	0.000000	3.000000	64.000000	0.000000
14906.673742	-0.097350	0.593175	-0.002743	73.852013	24.377197	32.575935	0.132487	0.000000	-0.137129	0.000000	0.000000	0.000000	0.033618	-0.151654	0.127212	0.000000	0.000000	3.000000	64.000000	0.000000
14906.677076	-0.097210	0.592537	-0.002342	73.852013	24.377197	32.575935	0.132487	0.000000	-0.137129	0.000000	0.000000	0.000000	0.041974	-0.191512	0.120286	0.000000	0.000000	3.000000	64.000000	0.000000
14906.680409	-0.097210	0.592537	-0.002342	73.852013	24.377197	32.575935	0.132487	0.000000	-0.137129	0.000000	0.000000	0.000000	0.041974	-0.191512	0.120286	0.000000	0.000000	3.000000	64.000000	0.000000
14906.683742	-0.097210	0.592537	-0.002342	73.960548	24.748045	32.915382	0.139482	0.000000	-0.117081	0.000000	0.000000	0.000000	0.041974	-0.191512	0.120286	0.000000	0.000000	3.000000	64.000000	0.000000
14906.687076	-0.097210	0.592537	-0.002342	73.960548	24.748045	32.915382	0.139482	0.000000	-0.117081	0.000000	0.000000	0.000000	0.041974	-0.191512	0.120286	0.000000	0.000000	3.000000	64.000000	0.000000
14906.690409	-0.097019	0.591791	-0.001967	73.960548	24.748045	32.915382	0.139482	0.000000	-0.117081	0.000000	0.000000	0.000000	0.057311	-0.223739	0.112421	0.000000	0.000000	3.000000	64.000000	0.000000
14906.693742	-0.097019	0.591791	-0.001967	74.049225	25.025160	33.164864	0.139482	0.000000	-0.117081	0.000000	0.000000	0.000000	0.057311	-0.223739	0.112421	0.000000	0.000000	3.000000	64.000000	0.000000
14906.697076	-0.096790	0.590926	-0.001663	74.049225	25.025160	33.164864	0.139482	0.000000	-0.117081	0.000000	0.000000	0.000000	0.068744	-0.259449	0.091062	0.000000	0.000000	3.000000	64.000000	0.000000
14906.700409	-0.096790	0.590926	-0.001663	74.049225	25.025160	33.164864	0.139482	0.000000	-0.117081	0.000000	0.000000	0.000000	0.068744	-0.259449	0.091062	0.000000	0.000000	3.000000	64.000000	0.000000
14906.703742	-0.096790	0.590926	-0.001663	74.141533	25.303232	33.420071	0.160491	0.000000	-0.083167	0.000000	0.000000	0.000000	0.068744	-0.259449	0.091062	0.000000	0.000000	3.000000	64.000000	0.000000
14906.707076	-0.096790	0.590926	-0.001663	74.141533	25.303232	33.420071	0.160491	0.000000	-0.083167	0.000000	0.000000	0.000000	0.068744	-0.259449	0.091062	0.000000	0.000000	3.000000	64.000000	0.000000
14906.710409	-0.096555	0.589998	-0.001387	74.141533	25.303232	33.420071	0.160491	0.000000	-0.083167	0.000000	0.000000	0.000000	0.070579	-0.278347	0.082859	0.000000	0.000000	3.000000	64.000000	0.000000
14906.713742	-0.096555	0.589998	-0.001387	74.243484	25.611242	33.706268	0.160491	0.000000	-0.083167	0.000000	0.000000	0.000000	0.070579	-0.278347	0.082859	0.000000	0.000000	3.000000	64.000000	0.000000
14906.717076	-0.096353	0.588989	-0.001164	74.243484	25.611242	33.706268	0.160491	0.000000	-0.083167	0.000000	0.000000	0.000000	0.060470	-0.302733	0.066872	0.000000	0.000000	3.000000	64.000000	0.000000
14906.720409	-0.096353	0.588989	-0.001164	74.243484	25.611242	33.706268	0.160491	0.000000	-0.083167	0.000000	0.000000	0.000000	0.060470	-0.302733	0.066872	0.000000	0.000000	3.000000	64.000000	0.000000
14906.723742	-0.096353	0.588989	-0.001164	74.351402	25.941257	34.022438	0.182333	0.000000	-0.058212	0.000000	0.000000	0.000000	0.060470	-0.302733	0.066872	0.000000	0.000000	3.000000	64.000000	0.000000
14906.727076	-0.096167	0.587917	-0.000974	74.351402	25.941257	34.022438	0.182333	0.000000	-0.058212	0.000000	0.000000	0.000000	0.055810	-0.321498	0.057050	0.000000	0.000000	3.000000	64.000000	0.000000
14906.730409	-0.096167	0.587917	-0.000974	74.351402	25.941257	34.022438	0.182333	0.000000	-0.058212	0.000000	0.000000	0.000000	0.055810	-0.321498	0.057050	0.000000	0.000000	3.000000	64.000000	0.000000
14906.733742	-0.096167	0.587917	-0.000974	74.453629	26.291853	34.367939	0.191635	0.000000	-0.048704	0.000000	0.000000	0.000000	0.055810	-0.321498	0.057050	0.000000	0.000000	3.000000	64.000000	0.000000
14906.737076	-0.095982	0.586820	-0.000779	74.453629	26.291853	34.367939	0.191635	0.000000	-0.048704	0.000000	0.000000	0.000000	0.055572	-0.329140	0.058379	0.000000	0.000000	3.000000	64.000000	0.000000
14906.740409	-0.095982	0.586820	-0.000779	74.453629	26.291853	34.367939	0.191635	0.000000	-0.048704	0.000000	0.000000	0.000000	0.055572	-0.329140	0.058379	0.000000	0.000000	3.000000	64.000000	0.000000
14906.743742	-0.095982	0.586820	-0.000779	74.548195	26.683096	34.770107	0.200897	0.000000	-0.038974	0.000000	0.000000	0.000000	0.055572	-0.329140	0.058379	0.000000	0.000000	3.000000	64.000000	0.000000
14906.747076	-0.095791	0.585730	-0.000611	74.548195	26.683096	34.770107	0.200897	0.000000	-0.038974	0.000000	0.000000	0.000000	0.057256	-0.327024	0.050566	0.000000	0.000000	3.000000	64.000000	0.000000
14906.750409	-0.095791	0.585730	-0.000611	74.548195	26.683096	34.770107	0.200897	0.000000	-0.038974	0.000000	0.000000	0.000000	0.057256	-0.327024	0.050566	0.000000	0.000000	3.000000	64.000000	0.000000
14906.753742	-0.095791	0.585730	-0.000611	74.632217	27.097057	35.204315	0.210440	0.000000	-0.030546	0.000000	0.000000	0.000000	0.057256	-0.327024	0.050566	0.000000	0.000000	3.000000	64.000000	0.000000
14906.757076	-0.095590	0.584670	-0.000384	74.632217	27.097057	35.204315	0.210440	0.000000	-0.030546	0.000000	0.000000	0.000000	0.060406	-0.318119	0.068140	0.000000	0.000000	3.000000	64.000000	0.000000
14906.760409	-0.095590	0.584670	-0.000384	74.632217	27.097057	35.204315	0.210440	0.000000	-0.030546	0.000000	0.000000	0.000000	0.060406	-0.318119	0.068140	0.000000	0.000000	3.000000	64.000000	0.000000
14906.763742	-0.095590	0.584670	-0.000384	74.718452	27.491764	35.610313	0.220507	0.000000	-0.019189	0.000000	0.000000	0.000000	0.060406	-0.318119	0.068140	0.000000	0.000000	3.000000	64.000000	0.000000
14906.767076	-0.095391	0.583627	-0.000142	74.718452	27.491764	35.610313	0.220507	0.000000	-0.019189	0.000000	0.000000	0.000000	0.059574	-0.312716	0.072399	0.000000	0.000000	3.000000	64.000000	0.000000
14906.770409	-0.095391	0.583627	-0.000142	74.718452	27.491764	35.610313	0.220507	0.000000	-0.019189	0.000000	0.000000	0.000000	0.059574	-0.312716	0.072399	0.000000	0.000000	3.000000	64.000000	0.000000
14906.773742	-0.095391	0.583627	-0.000142	74.803047	27.835394	35.950180	0.230436	0.000000	-0.007123	0.000000	0.000000	0.000000	0.059574	-0.312716	0.072399	0.000000	0.000000	3.000000	64.000000	0.000000
14906.777076	-0.095204	0.582614	0.000153	74.803047	27.835394	35.950180	0.230436	0.000000	-0.007123	0.000000	0.000000	0.000000	0.056241	-0.304016	0.088722	0.000000	0.000000	3.000000	64.000000	0.000000
14906.780409	-0.095204	0.582614	0.000153	74.803047	27.835394	35.950180	0.230436	0.000000	-0.007123	0.000000	0.000000	0.000000	0.056241	-0.304016	0.088722	0.000000	0.000000	3.000000	64.000000	0.000000
14906.783742	-0.095204	0.582614	0.000153	74.888641	28.134481	36.230686	0.239810	0.000000	0.007664	0.000000	0.000000	0.000000	0.056241	-0.304016	0.088722	0.000000	0.000000	3.000000	64.000000	0.000000
14906.787076	-0.095046	0.581680	0.000486	74.888641	28.134481	36.230686	0.239810	0.000000	0.007664	0.000000	0.000000	0.000000	0.047229	-0.280093	0.099759	0.000000	0.000000	3.000000	64.000000	0.000000
14906.790409	-0.095046	0.581680	0.000486	74.888641	28.134481	36.230686	0.239810	0.000000	0.007664	0.000000	0.000000	0.000000	0.047229	-0.280093	0.099759	0.000000	0.000000	3.000000	64.000000	0.000000
14906.793742	-0.095046	0.581680	0.000486	74.967766	28.408182	36.485973	0.247681	0.000000	0.024291	0.000000	0.000000	0.000000	0.047229	-0.280093	0.099759	0.000000	0.000000	3.000000	64.000000	0.000000
14906.797076	-0.095046	0.581680	0.000486	74.967766	28.408182	36.485973	0.247681	0.000000	0.024291	0.000000	0.000000	0.000000	0.047229	-0.280093	0.099759	0.000000	0.000000	3.000000	64.000000	0.000000
14906.800409	-0.094902	0.580819	0.000884	74.967766	28.408182	36.485973	0.247681	0.000000	0.024291	0.000000	0.000000	0.000000	0.043265	-0.258471	0.119308	0.000000	0.000000	3.000000	64.000000	0.000000
14906.803742	-0.094902	0.580819	0.000884	75.038376	28.662260	36.725311	0.247681	0.000000	0.024291	0.000000	0.000000	0.000000	0.043265	-0.258471	0.119308	0.000000	0.000000	3.000000	64.000000	0.000000
14906.807076	-0.094758	0.580026	0.001283	75.038376	28.662260	36.725311	0.247681	0.000000	0.024291	0.000000	0.000000	0.000000	0.043242	-0.237941	0.119923	0.000000	0.000000	3.000000	64.000000	0.000000
14906.810409	-0.094758	0.580026	0.001283	75.038376	28.662260	36.725311	0.247681	0.000000	0.024291	0.000000	0.000000	0.000000	0.043242	-0.237941	0.119923	0.000000	0.000000	3.000000	64.000000	0.000000
14906.813742	-0.094758	0.580026	0.001283	75.101593	28.892862	36.943096	0.262099	0.000000	0.064162	0.000000	0.000000	0.000000	0.043242	-0.237941	0.119923	0.000000	0.000000	3.000000	64.000000	0.000000
14906.817076	-0.094758	0.580026	0.001283	75.101593	28.892862	36.943096	0.262099	0.000000	0.064162	0.000000	0.000000	0.000000	0.043242	-0.237941	0.119923	0.000000	0.000000	3.000000	64.000000	0.000000
14906.820409	-0.094654	0.579283	0.001660	75.101593	28.892862	36.943096	0.262099	0.000000	0.064162	0.000000	0.000000	0.000000	0.031172	-0.222851	0.112900	0.000000	0.000000	3.000000	64.000000	0.000000
14906.823742	-0.094654	0.579283	0.001660	75.158630	29.096199	37.133781	0.262099	0.000000	0.064162	0.000000	0.000000	0.000000	0.031172	-0.222851	0.112900	0.000000	0.000000	3.000000	64.000000	0.000000
14906.827076	-0.094567	0.578616	0.002011	75.158630	29.096199	37.133781	0.262099	0.000000	0.064162	0.000000	0.000000	0.000000	0.025987	-0.200056	0.105354	0.000000	0.000000	3.000000	64.000000	0.000000
14906.830409	-0.094567	0.578616	0.002011	75.158630	29.096199	37.133781	0.262099	0.000000	0.064162	0.000000	0.000000	0.000000	0.025987	-0.200056	0.105354	0.000000	0.000000	3.000000	64.000000	0.000000
14906.833742	-0.094567	0.578616	0.002011	75.208351	29.274935	37.301785	0.271626	0.000000	0.100538	0.000000	0.000000	0.000000	0.025987	-0.200056	0.105354	0.000000	0.000000	3.000000	64.000000	0.000000
14906.837076	-0.094567	0.578616	0.002011	75.208351	29.274935	37.301785	0.271626	0.000000	0.100538	0.000000	0.000000	0.000000	0.025987	-0.200056	0.105354	0.000000	0.000000	3.000000	64.000000	0.000000
14906.840409	-0.094528	0.578036	0.002373	75.208351	29.274935	37.301785	0.271626	0.000000	0.100538	0.000000	0.000000	0.000000	0.011745	-0.174022	0.108616	0.000000	0.000000	3.000000	64.000000	0.000000
14906.843742	-0.094528	0.578036	0.002373	75.246170	29.407602	37.430546	0.271626	0.000000	0.100538	0.000000	0.000000	0.000000	0.011745	-0.174022	0.108616	0.000000	0.000000	3.000000	64.000000	0.000000
14906.847076	-0.094529	0.577532	0.002706	75.246170	29.407602	37.430546	0.271626	0.000000	0.100538	0.000000	0.000000	0.000000	-0.000074	-0.151154	0.099915	0.000000	0.000000	3.000000	64.000000	0.000000
14906.850409	-0.094529	0.577532	0.002706	75.246170	29.407602	37.430546	0.271626	0.000000	0.100538	0.000000	0.000000	0.000000	-0.000074	-0.151154	0.099915	0.000000	0.000000	3.000000	64.000000	0.000000
14906.853742	-0.094529	0.577532	0.002706	75.276855	29.511950	37.535637	0.273571	0.000000	0.135293	0.000000	0.000000	0.000000	-0.000074	-0.151154	0.099915	0.000000	0.000000	3.000000	64.000000	0.000000
14906.857076	-0.094529	0.577532	0.002706	75.276855	29.511950	37.535637	0.273571	0.000000	0.135293	0.000000	0.000000	0.000000	-0.000074	-0.151154	0.099915	0.000000	0.000000	3.000000	64.000000	0.000000
14906.860409	-0.094571	0.577148	0.003021	75.276855	29.511950	37.535637	0.273571	0.000000	0.135293	0.000000	0.000000	0.000000	-0.012578	-0.115121	0.094427	0.000000	0.000000	3.000000	64.000000	0.000000
14906.863742	-0.094571	0.577148	0.003021	75.295708	29.571983	37.600517	0.273571	0.000000	0.135293	0.000000	0.000000	0.000000	-0.012578	-0.115121	0.094427	0.000000	0.000000	3.000000	64.000000	0.000000
14906.867076	-0.094571	0.577148	0.003021	75.295708	29.571983	37.600517	0.273571	0.000000	0.135293	0.000000	0.000000	0.000000	-0.012578	-0.115121	0.094427	0.000000	0.000000	3.000000	64.000000	0.000000
14906.870409	-0.094571	0.577148	0.003021	75.295708	29.571983	37.600517	0.273571	0.000000	0.135293	0.000000	0.000000	0.000000	-0.012578	-0.115121	0.094427	0.000000	0.000000	3.000000	64.000000	0.000000
14906.873742	-0.094727	0.576675	0.003669	75.305115	29.603424	37.633018	0.271475	0.000000	0.151031	0.000000	0.000000	0.000000	-0.046818	-0.141908	0.194544	0.000000	0.000000	3.000000	64.000000	0.000000
14906.877076	-0.094727	0.576675	0.003669	75.305115	29.603424	37.633018	0.271475	0.000000	0.151031	0.000000	0.000000	0.000000	0.000000	-0.000001	-0.000000	0.000000	0.000000	3.000000	64.000000	0.000000
14906.880409	-0.094727	0.576675	0.003669	75.305115	29.603424	37.633018	0.271475	0.000000	0.151031	0.000000	0.000000	0.000000	0.000000	-0.000001	-0.000000	0.000000	0.000000	3.000000	64.000000	0.000000
14906.883742	-0.094727	0.576675	0.003669	75.305115	29.600691	37.633007	0.263672	0.000000	0.183455	0.000000	0.000000	0.000000	0.000000	-0.000001	-0.000000	0.000000	0.000000	3.000000	64.000000	0.000000
14906.887076	-0.094727	0.576675	0.003669	75.305115	29.600691	37.633007	0.263672	0.000000	0.183455	0.000000	0.000000	0.000000	0.000000	-0.000001	-0.000000	0.000000	0.000000	3.000000	64.000000	0.000000
14906.890409	-0.094815	0.576568	0.003991	75.305115	29.600691	37.633007	0.263672	0.000000	0.183455	0.000000	0.000000	0.000000	-0.026674	-0.032136	0.096467	0.000000	0.000000	3.000000	64.000000	0.000000
14906.893742	-0.094815	0.576568	0.003991	75.295692	29.566547	37.600517	0.263672	0.000000	0.183455	0.000000	0.000000	0.000000	-0.026674	-0.032136	0.096467	0.000000	0.000000	3.000000	64.000000	0.000000
14906.897076	-0.094815	0.576568	0.003991	75.295692	29.566547	37.600517	0.263672	0.000000	0.183455	0.000000	0.000000	0.000000	-0.026674	-0.032136	0.096467	0.000000	0.000000	3.000000	64.000000	0.000000
14906.900409	-0.094815	0.576568	0.003991	75.295692	29.566547	37.600517	0.263672	0.000000	0.183455	0.000000	0.000000	0.000000	-0.026674	-0.032136	0.096467	0.000000	0.000000	3.000000	64.000000	0.000000
14906.903742	-0.095015	0.576613	0.004629	75.279213	29.508904	37.543732	0.259226	0.000000	0.199533	0.000000	0.000000	0.000000	-0.059911	0.013565	0.191388	0.000000	0.000000	3.000000	64.000000	0.000000
14906.907076	-0.095015	0.576613	0.004629	75.279213	29.508904	37.543732	0.259226	0.000000	0.199533	0.000000	0.000000	0.000000	0.000000	-0.000007	-0.000000	0.000000	0.000000	3.000000	64.000000	0.000000
14906.910409	-0.095015	0.576613	0.004629	75.279213	29.508904	37.543732	0.259226	0.000000	0.199533	0.000000	0.000000	0.000000	0.000000	-0.000007	-0.000000	0.000000	0.000000	3.000000	64.000000	0.000000
14906.913742	-0.095015	0.576613	0.004629	75.257988	29.427601	37.470913	0.249241	0.000000	0.231431	0.000000	0.000000	0.000000	0.000000	-0.000007	-0.000000	0.000000	0.000000	3.000000	64.000000	0.000000
14906.917076	-0.095015	0.576613	0.004629	75.257988	29.427601	37.470913	0.249241	0.000000	0.231431	0.000000	0.000000	0.000000	0.000000	-0.000007	-0.000000	0.000000	0.000000	3.000000	64.000000	0.000000
14906.920409	-0.095162	0.576756	0.004896	75.257988	29.427601	37.470913	0.249241	0.000000	0.231431	0.000000	0.000000	0.000000	-0.043927	0.042693	0.080146	0.000000	0.000000	3.000000	64.000000	0.000000
14906.923742	-0.095162	0.576756	0.004896	75.236748	29.341063	37.398304	0.249241	0.000000	0.231431	0.000000	0.000000	0.000000	-0.043927	0.042693	0.080146	0.000000	0.000000	3.000000	64.000000	0.000000
14906.927076	-0.095162	0.576756	0.004896	75.236748	29.341063	37.398304	0.249241	0.000000	0.231431	0.000000	0.000000	0.000000	-0.043927	0.042693	0.080146	0.000000	0.000000	3.000000	64.000000	0.000000
14906.930409	-0.095162	0.576756	0.004896	75.236748	29.341063	37.398304	0.249241	0.000000	0.231431	0.000000	0.000000	0.000000	-0.043927	0.042693	0.080146	0.000000	0.000000	3.000000	64.000000	0.000000
14906.933742	-0.095485	0.577051	0.005243	75.215439	29.257433	37.325874	0.241920	0.000000	0.244789	0.000000	0.000000	0.000000	-0.096953	0.088451	0.104082	0.000000	0.000000	3.000000	64.000000	0.000000
14906.937076	-0.095485	0.577051	0.005243	75.215439	29.257433	37.325874	0.241920	0.000000	0.244789	0.000000	0.000000	0.000000	-0.096953	0.088451	0.104082	0.000000	0.000000	3.000000	64.000000	0.000000
14906.940409	-0.095485	0.577051	0.005243	75.215439	29.257433	37.325874	0.241920	0.000000	0.244789	0.000000	0.000000	0.000000	-0.096953	0.088451	0.104082	0.000000	0.000000	3.000000	64.000000	0.000000
14906.943742	-0.095485	0.577051	0.005243	75.194160	29.168583	37.253674	0.225761	0.000000	0.262136	0.000000	0.000000	0.000000	-0.096953	0.088451	0.104082	0.000000	0.000000	3.000000	64.000000	0.000000
14906.947076	-0.095643	0.577221	0.005344	75.194160	29.168583	37.253674	0.225761	0.000000	0.262136	0.000000	0.000000	0.000000	-0.047480	0.051170	0.030358	0.000000	0.000000	3.000000	64.000000	0.000000
14906.950409	-0.095643	0.577221	0.005344	75.194160	29.168583	37.253674	0.225761	0.000000	0.262136	0.000000	0.000000	0.000000	-0.047480	0.051170	0.030358	0.000000	0.000000	3.000000	64.000000	0.000000
14906.953742	-0.095643	0.577221	0.005344	75.175209	29.087656	37.189651	0.217847	0.000000	0.267195	0.000000	0.000000	0.000000	-0.047480	0.051170	0.030358	0.000000	0.000000	3.000000	64.000000	0.000000
14906.957076	-0.095643	0.577221	0.005344	75.175209	29.087656	37.189651	0.217847	0.000000	0.267195	0.000000	0.000000	0.000000	-0.047480	0.051170	0.030358	0.000000	0.000000	3.000000	64.000000	0.000000
14906.960409	-0.095827	0.577397	0.005349	75.175209	29.087656	37.189651	0.217847	0.000000	0.267195	0.000000	0.000000	0.000000	-0.055284	0.052691	0.001595	0.000000	0.000000	3.000000	64.000000	0.000000
14906.963742	-0.095827	0.577397	0.005349	75.156227	29.004169	37.125797	0.217847	0.000000	0.267195	0.000000	0.000000	0.000000	-0.055284	0.052691	0.001595	0.000000	0.000000	3.000000	64.000000	0.000000
14906.967076	-0.095827	0.577397	0.005349	75.156227	29.004169	37.125797	0.217847	0.000000	0.267195	0.000000	0.000000	0.000000	-0.055284	0.052691	0.001595	0.000000	0.000000	3.000000	64.000000	0.000000
14906.970409	-0.095827	0.577397	0.005349	75.156227	29.004169	37.125797	0.217847	0.000000	0.267195	0.000000	0.000000	0.000000	-0.055284	0.052691	0.001595	0.000000	0.000000	3.000000	64.000000	0.000000
14906.973742	-0.096190	0.577769	0.005222	75.139626	28.925810	37.070061	0.208633	0.000000	0.267461	0.000000	0.000000	0.000000	-0.108846	0.111506	-0.038258	0.000000	0.000000	3.000000	64.000000	0.000000
14906.977076	-0.096190	0.577769	0.005222	75.139626	28.925810	37.070061	0.208633	0.000000	0.267461	0.000000	0.000000	0.000000	-0.108846	0.111506	-0.038258	0.000000	0.000000	3.000000	64.000000	0.000000
14906.980409	-0.096190	0.577769	0.005222	75.139626	28.925810	37.070061	0.208633	0.000000	0.267461	0.000000	0.000000	0.000000	-0.108846	0.111506	-0.038258	0.000000	0.000000	3.000000	64.000000	0.000000
14906.983742	-0.096190	0.577769	0.005222	75.122993	28.850292	37.014431	0.190492	0.000000	0.261085	0.000000	0.000000	0.000000	-0.108846	0.111506	-0.038258	0.000000	0.000000	3.000000	64.000000	0.000000
14906.987076	-0.096353	0.577931	0.005123	75.122993	28.850292	37.014431	0.190492	0.000000	0.261085	0.000000	0.000000	0.000000	-0.048805	0.048758	-0.029565	0.000000	0.000000	3.000000	64.000000	0.000000
14906.990409	-0.096353	0.577931	0.005123	75.122993	28.850292	37.014431	0.190492	0.000000	0.261085	0.000000	0.000000	0.000000	-0.048805	0.048758	-0.029565	0.000000	0.000000	3.000000	64.000000	0.000000
14906.993742	-0.096353	0.577931	0.005123	75.108742	28.782543	36.966846	0.182358	0.000000	0.256157	0.000000	0.000000	0.000000	-0.048805	0.048758	-0.029565	0.000000	0.000000	3.000000	64.000000	0.000000
14906.997076	-0.096353	0.577931	0.005123	75.108742	28.782543	36.966846	0.182358	0.000000	0.256157	0.000000	0.000000	0.000000	-0.048805	0.048758	-0.029565	0.000000	0.000000	3.000000	64.000000	0.000000
14907.000409	-0.096487	0.578127	0.004999	75.108742	28.782543	36.966846	0.182358	0.000000	0.256157	0.000000	0.000000	0.000000	-0.040338	0.058754	-0.037146	0.000000	0.000000	3.000000	64.000000	0.000000
14907.003742	-0.096487	0.578127	0.004999	75.092072	28.709980	36.911461	0.182358	0.000000	0.256157	0.000000	0.000000	0.000000	-0.040338	0.058754	-0.037146	0.000000	0.000000	3.000000	64.000000	0.000000
14907.007076	-0.096487	0.578127	0.004999	75.092072	28.709980	36.911461	0.182358	0.000000	0.256157	0.000000	0.000000	0.000000	-0.040338	0.058754	-0.037146	0.000000	0.000000	3.000000	64.000000	0.000000
14907.010409	-0.096487	0.578127	0.004999	75.092072	28.709980	36.911461	0.182358	0.000000	0.256157	0.000000	0.000000	0.000000	-0.040338	0.058754	-0.037146	0.000000	0.000000	3.000000	64.000000	0.000000
14907.013742	-0.096735	0.578493	0.004762	75.077797	28.650581	36.864063	0.175635	0.000000	0.249966	0.000000	0.000000	0.000000	-0.074423	0.109749	-0.071075	0.000000	0.000000	3.000000	64.000000	0.000000
14907.017076	-0.096735	0.578493	0.004762	75.077797	28.650581	36.864063	0.175635	0.000000	0.249966	0.000000	0.000000	0.000000	-0.074423	0.109749	-0.071075	0.000000	0.000000	3.000000	64.000000	0.000000
14907.020409	-0.096735	0.578493	0.004762	75.077797	28.650581	36.864063	0.175635	0.000000	0.249966	0.000000	0.000000	0.000000	-0.074423	0.109749	-0.071075	0.000000	0.000000	3.000000	64.000000	0.000000
14907.023742	-0.096735	0.578493	0.004762	75.061127	28.589123	36.808899	0.163231	0.000000	0.238121	0.000000	0.000000	0.000000	-0.074423	0.109749	-0.071075	0.000000	0.000000	3.000000	64.000000	0.000000
14907.027076	-0.096760	0.578689	0.004661	75.061127	28.589123	36.808899	0.163231	0.000000	0.238121	0.000000	0.000000	0.000000	-0.007377	0.058715	-0.030354	0.000000	0.000000	3.000000	64.000000	0.000000
14907.030409	-0.096760	0.578689	0.004661	75.061127	28.589123	36.808899	0.163231	0.000000	0.238121	0.000000	0.000000	0.000000	-0.007377	0.058715	-0.030354	0.000000	0.000000	3.000000	64.000000	0.000000
14907.033742	-0.096760	0.578689	0.004661	75.044426	28.533207	36.753841	0.162002	0.000000	0.233062	0.000000	0.000000	0.000000	-0.007377	0.058715	-0.030354	0.000000	0.000000	3.000000	64.000000	0.000000
14907.037076	-0.096764	0.578858	0.004571	75.044426	28.533207	36.753841	0.162002	0.000000	0.233062	0.000000	0.000000	0.000000	-0.001196	0.050969	-0.027049	0.000000	0.000000	3.000000	64.000000	0.000000
14907.040409	-0.096764	0.578858	0.004571	75.044426	28.533207	36.753841	0.162002	0.000000	0.233062	0.000000	0.000000	0.000000	-0.001196	0.050969	-0.027049	0.000000	0.000000	3.000000	64.000000	0.000000
14907.043742	-0.096764	0.578858	0.004571	75.030128	28.487713	36.706753	0.161802	0.000000	0.228553	0.000000	0.000000	0.000000	-0.001196	0.050969	-0.027049	0.000000	0.000000	3.000000	64.000000	0.000000
14907.047076	-0.096764	0.578858	0.004571	75.030128	28.487713	36.706753	0.161802	0.000000	0.228553	0.000000	0.000000	0.000000	-0.001196	0.050969	-0.027049	0.000000	0.000000	3.000000	64.000000	0.000000
14907.050409	-0.096745	0.579054	0.004479	75.030128	28.487713	36.706753	0.161802	0.000000	0.228553	0.000000	0.000000	0.000000	0.005793	0.058693	-0.027643	0.000000	0.000000	3.000000	64.000000	0.000000
14907.053742	-0.096745	0.579054	0.004479	75.014503	28.434261	36.646965	0.161802	0.000000	0.228553	0.000000	0.000000	0.000000	0.005793	0.058693	-0.027643	0.000000	0.000000	3.000000	64.000000	0.000000
14907.057076	-0.096745	0.579054	0.004479	75.014503	28.434261	36.646965	0.161802	0.000000	0.228553	0.000000	0.000000	0.000000	0.005793	0.058693	-0.027643	0.000000	0.000000	3.000000	64.000000	0.000000
14907.060409	-0.096745	0.579054	0.004479	75.014503	28.434261	36.646965	0.161802	0.000000	0.228553	0.000000	0.000000	0.000000	0.005793	0.058693	-0.027643	0.000000	0.000000	3.000000	64.000000	0.000000
14907.063742	-0.096661	0.579375	0.004300	75.009300	28.393885	36.595768	0.162768	0.000000	0.223946	0.000000	0.000000	0.000000	0.024975	0.096411	-0.053713	0.000000	0.000000	3.000000	64.000000	0.000000
14907.067076	-0.096661	0.579375	0.004300	75.009300	28.393885	36.595768	0.162768	0.000000	0.223946	0.000000	0.000000	0.000000	0.024975	0.096411	-0.053713	0.000000	0.000000	3.000000	64.000000	0.000000
14907.070409	-0.096661	0.579375	0.004300	75.009300	28.393885	36.595768	0.162768	0.000000	0.223946	0.000000	0.000000	0.000000	0.024975	0.096411	-0.053713	0.000000	0.000000	3.000000	64.000000	0.000000
14907.073742	-0.096661	0.579375	0.004300	75.006271	28.341661	36.534657	0.166931	0.000000	0.214994	0.000000	0.000000	0.000000	0.024975	0.096411	-0.053713	0.000000	0.000000	3.000000	64.000000	0.000000
14907.077076	-0.096655	0.579491	0.004159	75.006271	28.341661	36.534657	0.166931	0.000000	0.214994	0.000000	0.000000	0.000000	0.001981	0.034528	-0.042204	0.000000	0.000000	3.000000	64.000000	0.000000
14907.080409	-0.096655	0.579491	0.004159	75.006271	28.341661	36.534657	0.166931	0.000000	0.214994	0.000000	0.000000	0.000000	0.001981	0.034528	-0.042204	0.000000	0.000000	3.000000	64.000000	0.000000
14907.083742	-0.096655	0.579491	0.004159	75.001266	28.307175	36.501293	0.167261	0.000000	0.207960	0.000000	0.000000	0.000000	0.001981	0.034528	-0.042204	0.000000	0.000000	3.000000	64.000000	0.000000
14907.087076	-0.096655	0.579491	0.004159	75.001266	28.307175	36.501293	0.167261	0.000000	0.207960	0.000000	0.000000	0.000000	0.001981	0.034528	-0.042204	0.000000	0.000000	3.000000	64.000000	0.000000
14907.090409	-0.096700	0.579616	0.004049	75.001266	28.307175	36.501293	0.167261	0.000000	0.207960	0.000000	0.000000	0.000000	-0.013668	0.037701	-0.032950	0.000000	0.000000	3.000000	64.000000	0.000000
14907.093742	-0.096700	0.579616	0.004049	74.994095	28.276424	36.477913	0.167261	0.000000	0.207960	0.000000	0.000000	0.000000	-0.013668	0.037701	-0.032950	0.000000	0.000000	3.000000	64.000000	0.000000
14907.097076	-0.096707	0.579721	0.003864	74.994095	28.276424	36.477913	0.167261	0.000000	0.207960	0.000000	0.000000	0.000000	-0.002048	0.031318	-0.055617	0.000000	0.000000	3.000000	64.000000	0.000000
14907.100409	-0.096707	0.579721	0.003864	74.994095	28.276424	36.477913	0.167261	0.000000	0.207960	0.000000	0.000000	0.000000	-0.002048	0.031318	-0.055617	0.000000	0.000000	3.000000	64.000000	0.000000
14907.103742	-0.096707	0.579721	0.003864	74.989304	28.253214	36.462330	0.164641	0.000000	0.193199	0.000000	0.000000	0.000000	-0.002048	0.031318	-0.055617	0.000000	0.000000	3.000000	64.000000	0.000000
14907.107076	-0.096707	0.579721	0.003864	74.989304	28.253214	36.462330	0.164641	0.000000	0.193199	0.000000	0.000000	0.000000	-0.002048	0.031318	-0.055617	0.000000	0.000000	3.000000	64.000000	0.000000
14907.110409	-0.096741	0.579817	0.003697	74.989304	28.253214	36.462330	0.164641	0.000000	0.193199	0.000000	0.000000	0.000000	-0.010070	0.029011	-0.050012	0.000000	0.000000	3.000000	64.000000	0.000000
14907.113742	-0.096741	0.579817	0.003697	74.986900	28.240252	36.454536	0.164641	0.000000	0.193199	0.000000	0.000000	0.000000	-0.010070	0.029011	-0.050012	0.000000	0.000000	3.000000	64.000000	0.000000
14907.117076	-0.096741	0.579817	0.003697	74.986900	28.240252	36.454536	0.164641	0.000000	0.193199	0.000000	0.000000	0.000000	-0.010070	0.029011	-0.050012	0.000000	0.000000	3.000000	64.000000	0.000000
14907.120409	-0.096741	0.579817	0.003697	74.986900	28.240252	36.454536	0.164641	0.000000	0.193199	0.000000	0.000000	0.000000	-0.010070	0.029011	-0.050012	0.000000	0.000000	3.000000	64.000000	0.000000
14907.123742	-0.096727	0.579963	0.003304	74.986900	28.237528	36.454533	0.162963	0.000000	0.184864	0.000000	0.000000	0.000000	0.004223	0.043843	-0.117983	0.000000	0.000000	3.000000	64.000000	0.000000
14907.127076	-0.096727	0.579963	0.003304	74.986900	28.237528	36.454533	0.162963	0.000000	0.184864	0.000000	0.000000	0.000000	0.004223	0.043843	-0.117983	0.000000	0.000000	3.000000	64.000000	0.000000
14907.130409	-0.096727	0.579963	0.003304	74.986900	28.237528	36.454533	0.162963	0.000000	0.184864	0.000000	0.000000	0.000000	0.004223	0.043843	-0.117983	0.000000	0.000000	3.000000	64.000000	0.000000
14907.133742	-0.096727	0.579963	0.003304	74.986900	28.240252	36.454536	0.163667	0.000000	0.165200	0.000000	0.000000	0.000000	0.004223	0.043843	-0.117983	0.000000	0.000000	3.000000	64.000000	0.000000
14907.137076	-0.096661	0.580031	0.003099	74.986900	28.240252	36.454536	0.163667	0.000000	0.165200	0.000000	0.000000	0.000000	0.019778	0.020268	-0.061570	0.000000	0.000000	3.000000	64.000000	0.000000
14907.140409	-0.096661	0.580031	0.003099	74.986900	28.240252	36.454536	0.163667	0.000000	0.165200	0.000000	0.000000	0.000000	0.019778	0.020268	-0.061570	0.000000	0.000000	3.000000	64.000000	0.000000
14907.143742	-0.096661	0.580031	0.003099	74.986900	28.240252	36.454536	0.166963	0.000000	0.154938	0.000000	0.000000	0.000000	0.019778	0.020268	-0.061570	0.000000	0.000000	3.000000	64.000000	0.000000
14907.147076	-0.096617	0.580098	0.002889	74.986900	28.240252	36.454536	0.166963	0.000000	0.154938	0.000000	0.000000	0.000000	0.013219	0.020259	-0.062958	0.000000	0.000000	3.000000	64.000000	0.000000
14907.150409	-0.096617	0.580098	0.002889	74.986900	28.240252	36.454536	0.166963	0.000000	0.154938	0.000000	0.000000	0.000000	0.013219	0.020259	-0.062958	0.000000	0.000000	3.000000	64.000000	0.000000
14907.153742	-0.096617	0.580098	0.002889	74.986900	28.240252	36.454536	0.169166	0.000000	0.144445	0.000000	0.000000	0.000000	0.013219	0.020259	-0.062958	0.000000	0.000000	3.000000	64.000000	0.000000
14907.157076	-0.096617	0.580098	0.002889	74.986900	28.240252	36.454536	0.169166	0.000000	0.144445	0.000000	0.000000	0.000000	0.013219	0.020259	-0.062958	0.000000	0.000000	3.000000	64.000000	0.000000
14907.160409	-0.096573	0.580166	0.002679	74.986900	28.240252	36.454536	0.169166	0.000000	0.144445	0.000000	0.000000	0.000000	0.013223	0.020196	-0.062967	0.000000	0.000000	3.000000	64.000000	0.000000
14907.163742	-0.096573	0.580166	0.002679	74.985847	28.246214	36.459541	0.169166	0.000000	0.144445	0.000000	0.000000	0.000000	0.013223	0.020196	-0.062967	0.000000	0.000000	3.000000	64.000000	0.000000
14907.167076	-0.096573	0.580166	0.002679	74.985847	28.246214	36.459541	0.169166	0.000000	0.144445	0.000000	0.000000	0.000000	0.013223	0.020196	-0.062967	0.000000	0.000000	3.000000	64.000000	0.000000
14907.170409	-0.096573	0.580166	0.002679	74.985847	28.246214	36.459541	0.169166	0.000000	0.144445	0.000000	0.000000	0.000000	0.013223	0.020196	-0.062967	0.000000	0.000000	3.000000	64.000000	0.000000
14907.173742	-0.096458	0.580308	0.002240	74.985847	28.246214	36.459541	0.171370	0.000000	0.133950	0.000000	0.000000	0.000000	0.034465	0.042580	-0.131589	0.000000	0.000000	3.000000	64.000000	0.000000
14907.177076	-0.096458	0.580308	0.002240	74.985847	28.246214	36.459541	0.171370	0.000000	0.133950	0.000000	0.000000	0.000000	0.034465	0.042580	-0.131589	0.000000	0.000000	3.000000	64.000000	0.000000
14907.180409	-0.096458	0.580308	0.002240	74.985847	28.246214	36.459541	0.171370	0.000000	0.133950	0.000000	0.000000	0.000000	0.034465	0.042580	-0.131589	0.000000	0.000000	3.000000	64.000000	0.000000
14907.183742	-0.096458	0.580308	0.002240	74.985817	28.248913	36.459518	0.177114	0.000000	0.112019	0.000000	0.000000	0.000000	0.034465	0.042580	-0.131589	0.000000	0.000000	3.000000	64.000000	0.000000
14907.187076	-0.096397	0.580367	0.002058	74.985817	28.248913	36.459518	0.177114	0.000000	0.112019	0.000000	0.000000	0.000000	0.018297	0.017876	-0.054625	0.000000	0.000000	3.000000	64.000000	0.000000
14907.190409	-0.096397	0.580367	0.002058	74.985817	28.248913	36.459518	0.177114	0.000000	0.112019	0.000000	0.000000	0.000000	0.018297	0.017876	-0.054625	0.000000	0.000000	3.000000	64.000000	0.000000
14907.193742	-0.096397	0.580367	0.002058	74.985809	28.254356	36.459522	0.180164	0.000000	0.102915	0.000000	0.000000	0.000000	0.018297	0.017876	-0.054625	0.000000	0.000000	3.000000	64.000000	0.000000
14907.197076	-0.096292	0.580427	0.001885	74.985809	28.254356	36.459522	0.180164	0.000000	0.102915	0.000000	0.000000	0.000000	0.031369	0.017847	-0.051891	0.000000	0.000000	3.000000	64.000000	0.000000
14907.200409	-0.096292	0.580427	0.001885	74.985809	28.254356	36.459522	0.180164	0.000000	0.102915	0.000000	0.000000	0.000000	0.031369	0.017847	-0.051891	0.000000	0.000000	3.000000	64.000000	0.000000
14907.203742	-0.096292	0.580427	0.001885	74.985809	28.262510	36.459511	0.185392	0.000000	0.094266	0.000000	0.000000	0.000000	0.031369	0.017847	-0.051891	0.000000	0.000000	3.000000	64.000000	0.000000
14907.207076	-0.096292	0.580427	0.001885	74.985809	28.262510	36.459511	0.185392	0.000000	0.094266	0.000000	0.000000	0.000000	0.031369	0.017847	-0.051891	0.000000	0.000000	3.000000	64.000000	0.000000
14907.210409	-0.096214	0.580479	0.001731	74.985809	28.262510	36.459511	0.185392	0.000000	0.094266	0.000000	0.000000	0.000000	0.023351	0.015602	-0.046272	0.000000	0.000000	3.000000	64.000000	0.000000
14907.213742	-0.096214	0.580479	0.001731	74.985809	28.270674	36.459515	0.185392	0.000000	0.094266	0.000000	0.000000	0.000000	0.023351	0.015602	-0.046272	0.000000	0.000000	3.000000	64.000000	0.000000
14907.217076	-0.096214	0.580479	0.001731	74.985809	28.270674	36.459515	0.185392	0.000000	0.094266	0.000000	0.000000	0.000000	0.023351	0.015602	-0.046272	0.000000	0.000000	3.000000	64.000000	0.000000
14907.220409	-0.096214	0.580479	0.001731	74.985809	28.270674	36.459515	0.185392	0.000000	0.094266	0.000000	0.000000	0.000000	0.023351	0.015602	-0.046272	0.000000	0.000000	3.000000	64.000000	0.000000
14907.223742	-0.096073	0.580560	0.001493	74.985817	28.273405	36.459534	0.189284	0.000000	0.086554	0.000000	0.000000	0.000000	0.042279	0.024473	-0.071559	0.000000	0.000000	3.000000	64.000000	0.000000
14907.227076	-0.096073	0.580560	0.001493	74.985817	28.273405	36.459534	0.189284	0.000000	0.086554	0.000000	0.000000	0.000000	0.042279	0.024473	-0.071559	0.000000	0.000000	3.000000	64.000000	0.000000
14907.230409	-0.096073	0.580560	0.001493	74.985817	28.273405	36.459534	0.189284	0.000000	0.086554	0.000000	0.000000	0.000000	0.042279	0.024473	-0.071559	0.000000	0.000000	3.000000	64.000000	0.000000
14907.233742	-0.096073	0.580560	0.001493	74.985832	28.276129	36.459541	0.196330	0.000000	0.074628	0.000000	0.000000	0.000000	0.042279	0.024473	-0.071559	0.000000	0.000000	3.000000	64.000000	0.000000
14907.237076	-0.096032	0.580590	0.001404	74.985832	28.276129	36.459541	0.196330	0.000000	0.074628	0.000000	0.000000	0.000000	0.012399	0.008874	-0.026649	0.000000	0.000000	3.000000	64.000000	0.000000
14907.240409	-0.096032	0.580590	0.001404	74.985832	28.276129	36.459541	0.196330	0.000000	0.074628	0.000000	0.000000	0.000000	0.012399	0.008874	-0.026649	0.000000	0.000000	3.000000	64.000000	0.000000
14907.243742	-0.096032	0.580590	0.001404	74.987114	28.289577	36.472286	0.198397	0.000000	0.070186	0.000000	0.000000	0.000000	0.012399	0.008874	-0.026649	0.000000	0.000000	3.000000	64.000000	0.000000
14907.247076	-0.096032	0.580590	0.001404	74.987114	28.289577	36.472286	0.198397	0.000000	0.070186	0.000000	0.000000	0.000000	0.012399	0.008874	-0.026649	0.000000	0.000000	3.000000	64.000000	0.000000
14907.250409	-0.095987	0.580601	0.001298	74.987114	28.289577	36.472286	0.198397	0.000000	0.070186	0.000000	0.000000	0.000000	0.013450	0.003429	-0.031677	0.000000	0.000000	3.000000	64.000000	0.000000
14907.253742	-0.095987	0.580601	0.001298	74.986015	28.292799	36.477264	0.198397	0.000000	0.070186	0.000000	0.000000	0.000000	0.013450	0.003429	-0.031677	0.000000	0.000000	3.000000	64.000000	0.000000
14907.257076	-0.095987	0.580601	0.001298	74.986015	28.292799	36.477264	0.198397	0.000000	0.070186	0.000000	0.000000	0.000000	0.013450	0.003429	-0.031677	0.000000	0.000000	3.000000	64.000000	0.000000
14907.260409	-0.095987	0.580601	0.001298	74.986015	28.292799	36.477264	0.198397	0.000000	0.070186	0.000000	0.000000	0.000000	0.013450	0.003429	-0.031677	0.000000	0.000000	3.000000	64.000000	0.000000
14907.263742	-0.095985	0.580638	0.001177	74.982773	28.299740	36.492195	0.200638	0.000000	0.064907	0.000000	0.000000	0.000000	0.000806	0.011092	-0.036394	0.000000	0.000000	3.000000	64.000000	0.000000
14907.267076	-0.095985	0.580638	0.001177	74.982773	28.299740	36.492195	0.200638	0.000000	0.064907	0.000000	0.000000	0.000000	0.000806	0.011092	-0.036394	0.000000	0.000000	3.000000	64.000000	0.000000
14907.270409	-0.095985	0.580638	0.001177	74.982773	28.299740	36.492195	0.200638	0.000000	0.064907	0.000000	0.000000	0.000000	0.000806	0.011092	-0.036394	0.000000	0.000000	3.000000	64.000000	0.000000
14907.273742	-0.095985	0.580638	0.001177	74.977341	28.318579	36.517105	0.200773	0.000000	0.058841	0.000000	0.000000	0.000000	0.000806	0.011092	-0.036394	0.000000	0.000000	3.000000	64.000000	0.000000
14907.277076	-0.095953	0.580653	0.001135	74.977341	28.318579	36.517105	0.200773	0.000000	0.058841	0.000000	0.000000	0.000000	0.009459	0.004436	-0.012645	0.000000	0.000000	3.000000	64.000000	0.000000
14907.280409	-0.095953	0.580653	0.001135	74.977341	28.318579	36.517105	0.200773	0.000000	0.058841	0.000000	0.000000	0.000000	0.009459	0.004436	-0.012645	0.000000	0.000000	3.000000	64.000000	0.000000
14907.283742	-0.095953	0.580653	0.001135	74.966446	28.353436	36.566811	0.202349	0.000000	0.056734	0.000000	0.000000	0.000000	0.009459	0.004436	-0.012645	0.000000	0.000000	3.000000	64.000000	0.000000
14907.287076	-0.095953	0.580653	0.001135	74.966446	28.353436	36.566811	0.202349	0.000000	0.056734	0.000000	0.000000	0.000000	0.009459	0.004436	-0.012645	0.000000	0.000000	3.000000	64.000000	0.000000
14907.290409	-0.095921	0.580668	0.001093	74.966446	28.353436	36.566811	0.202349	0.000000	0.056734	0.000000	0.000000	0.000000	0.009459	0.004433	-0.012646	0.000000	0.000000	3.000000	64.000000	0.000000
14907.293742	-0.095921	0.580668	0.001093	74.953606	28.405878	36.644127	0.202349	0.000000	0.056734	0.000000	0.000000	0.000000	0.009459	0.004433	-0.012646	0.000000	0.000000	3.000000	64.000000	0.000000
14907.297076	-0.095921	0.580668	0.001093	74.953606	28.405878	36.644127	0.202349	0.000000	0.056734	0.000000	0.000000	0.000000	0.009459	0.004433	-0.012646	0.000000	0.000000	3.000000	64.000000	0.000000
14907.300409	-0.095921	0.580668	0.001093	74.953606	28.405878	36.644127	0.202349	0.000000	0.056734	0.000000	0.000000	0.000000	0.009459	0.004433	-0.012646	0.000000	0.000000	3.000000	64.000000	0.000000
14907.303742	-0.095900	0.580654	0.000989	74.940521	28.444283	36.703613	0.203926	0.000000	0.054626	0.000000	0.000000	0.000000	0.006505	-0.004268	-0.031071	0.000000	0.000000	3.000000	64.000000	0.000000
14907.307076	-0.095900	0.580654	0.000989	74.940521	28.444283	36.703613	0.203926	0.000000	0.054626	0.000000	0.000000	0.000000	0.000001	0.000006	-0.000000	0.000000	0.000000	3.000000	64.000000	0.000000
14907.310409	-0.095900	0.580654	0.000989	74.940521	28.444283	36.703613	0.203926	0.000000	0.054626	0.000000	0.000000	0.000000	0.000001	0.000006	-0.000000	0.000000	0.000000	3.000000	64.000000	0.000000
14907.313742	-0.095900	0.580654	0.000989	74.937462	28.467775	36.736164	0.205010	0.000000	0.049448	0.000000	0.000000	0.000000	0.000001	0.000006	-0.000000	0.000000	0.000000	3.000000	64.000000	0.000000
14907.317076	-0.095900	0.580654	0.000989	74.937462	28.467775	36.736164	0.205010	0.000000	0.049448	0.000000	0.000000	0.000000	0.000001	0.000006	-0.000000	0.000000	0.000000	3.000000	64.000000	0.000000
14907.320409	-0.095890	0.580668	0.000942	74.937462	28.467775	36.736164	0.205010	0.000000	0.049448	0.000000	0.000000	0.000000	0.002933	0.004437	-0.014013	0.000000	0.000000	3.000000	64.000000	0.000000
14907.323742	-0.095890	0.580668	0.000942	74.937462	28.465055	36.736168	0.205010	0.000000	0.049448	0.000000	0.000000	0.000000	0.002933	0.004437	-0.014013	0.000000	0.000000	3.000000	64.000000	0.000000
14907.327076	-0.095890	0.580668	0.000942	74.937462	28.465055	36.736168	0.205010	0.000000	0.049448	0.000000	0.000000	0.000000	0.002933	0.004437	-0.014013	0.000000	0.000000	3.000000	64.000000	0.000000
14907.330409	-0.095890	0.580668	0.000942	74.937462	28.465055	36.736168	0.205010	0.000000	0.049448	0.000000	0.000000	0.000000	0.002933	0.004437	-0.014013	0.000000	0.000000	3.000000	64.000000	0.000000
14907.333742	-0.095919	0.580691	0.000863	74.937447	28.462336	36.736164	0.205498	0.000000	0.047112	0.000000	0.000000	0.000000	-0.008647	0.006649	-0.023752	0.000000	0.000000	3.000000	64.000000	0.000000
14907.337076	-0.095919	0.580691	0.000863	74.937447	28.462336	36.736164	0.205498	0.000000	0.047112	0.000000	0.000000	0.000000	-0.008647	0.006649	-0.023752	0.000000	0.000000	3.000000	64.000000	0.000000
14907.340409	-0.095919	0.580691	0.000863	74.937447	28.462336	36.736164	0.205498	0.000000	0.047112	0.000000	0.000000	0.000000	-0.008647	0.006649	-0.023752	0.000000	0.000000	3.000000	64.000000	0.000000
14907.343742	-0.095919	0.580691	0.000863	74.933975	28.455292	36.733330	0.204057	0.000000	0.043153	0.000000	0.000000	0.000000	-0.008647	0.006649	-0.023752	0.000000	0.000000	3.000000	64.000000	0.000000
14907.347076	-0.095966	0.580709	0.000871	74.933975	28.455292	36.733330	0.204057	0.000000	0.043153	0.000000	0.000000	0.000000	-0.014098	0.005454	0.002293	0.000000	0.000000	3.000000	64.000000	0.000000
14907.350409	-0.095966	0.580709	0.000871	74.933975	28.455292	36.733330	0.204057	0.000000	0.043153	0.000000	0.000000	0.000000	-0.014098	0.005454	0.002293	0.000000	0.000000	3.000000	64.000000	0.000000
14907.353742	-0.095966	0.580709	0.000871	74.933968	28.449856	36.733330	0.201708	0.000000	0.043536	0.000000	0.000000	0.000000	-0.014098	0.005454	0.002293	0.000000	0.000000	3.000000	64.000000	0.000000
14907.357076	-0.095966	0.580709	0.000871	74.933968	28.449856	36.733330	0.201708	0.000000	0.043536	0.000000	0.000000	0.000000	-0.014098	0.005454	0.002293	0.000000	0.000000	3.000000	64.000000	0.000000
14907.360409	-0.096009	0.580709	0.000862	74.933968	28.449856	36.733330	0.201708	0.000000	0.043536	0.000000	0.000000	0.000000	-0.013047	-0.000000	-0.002734	0.000000	0.000000	3.000000	64.000000	0.000000
14907.363742	-0.096009	0.580709	0.000862	74.930504	28.437359	36.730488	0.201708	0.000000	0.043536	0.000000	0.000000	0.000000	-0.013047	-0.000000	-0.002734	0.000000	0.000000	3.000000	64.000000	0.000000
14907.367076	-0.096009	0.580709	0.000862	74.930504	28.437359	36.730488	0.201708	0.000000	0.043536	0.000000	0.000000	0.000000	-0.013047	-0.000000	-0.002734	0.000000	0.000000	3.000000	64.000000	0.000000
14907.370409	-0.096009	0.580709	0.000862	74.930504	28.437359	36.730488	0.201708	0.000000	0.043536	0.000000	0.000000	0.000000	-0.013047	-0.000000	-0.002734	0.000000	0.000000	3.000000	64.000000	0.000000
14907.373742	-0.096103	0.580745	0.000877	74.923744	28.437183	36.742512	0.199533	0.000000	0.043080	0.000000	0.000000	0.000000	-0.028201	0.010913	0.004579	0.000000	0.000000	3.000000	64.000000	0.000000
14907.377076	-0.096103	0.580745	0.000877	74.923744	28.437183	36.742512	0.199533	0.000000	0.043080	0.000000	0.000000	0.000000	-0.028201	0.010913	0.004579	0.000000	0.000000	3.000000	64.000000	0.000000
14907.380409	-0.096103	0.580745	0.000877	74.923744	28.437183	36.742512	0.199533	0.000000	0.043080	0.000000	0.000000	0.000000	-0.028201	0.010913	0.004579	0.000000	0.000000	3.000000	64.000000	0.000000
14907.383742	-0.096103	0.580745	0.000877	74.920471	28.441315	36.757355	0.194833	0.000000	0.043843	0.000000	0.000000	0.000000	-0.028201	0.010913	0.004579	0.000000	0.000000	3.000000	64.000000	0.000000
14907.387076	-0.096147	0.580745	0.000868	74.920471	28.441315	36.757355	0.194833	0.000000	0.043843	0.000000	0.000000	0.000000	-0.013046	0.000005	-0.002738	0.000000	0.000000	3.000000	64.000000	0.000000
14907.390409	-0.096147	0.580745	0.000868	74.920471	28.441315	36.757355	0.194833	0.000000	0.043843	0.000000	0.000000	0.000000	-0.013046	0.000005	-0.002738	0.000000	0.000000	3.000000	64.000000	0.000000
14907.393742	-0.096147	0.580745	0.000868	74.920479	28.438601	36.757359	0.192659	0.000000	0.043387	0.000000	0.000000	0.000000	-0.013046	0.000005	-0.002738	0.000000	0.000000	3.000000	64.000000	0.000000
14907.397076	-0.096147	0.580745	0.000868	74.920479	28.438601	36.757359	0.192659	0.000000	0.043387	0.000000	0.000000	0.000000	-0.013046	0.000005	-0.002738	0.000000	0.000000	3.000000	64.000000	0.000000
14907.400409	-0.096160	0.580734	0.000823	74.920479	28.438601	36.757359	0.192659	0.000000	0.043387	0.000000	0.000000	0.000000	-0.003998	-0.003236	-0.013400	0.000000	0.000000	3.000000	64.000000	0.000000
14907.403742	-0.096160	0.580734	0.000823	74.922859	28.440662	36.765125	0.192659	0.000000	0.043387	0.000000	0.000000	0.000000	-0.003998	-0.003236	-0.013400	0.000000	0.000000	3.000000	64.000000	0.000000
14907.407076	-0.096160	0.580734	0.000823	74.922859	28.440662	36.765125	0.192659	0.000000	0.043387	0.000000	0.000000	0.000000	-0.003998	-0.003236	-0.013400	0.000000	0.000000	3.000000	64.000000	0.000000
14907.410409	-0.096160	0.580734	0.000823	74.922859	28.440662	36.765125	0.192659	0.000000	0.043387	0.000000	0.000000	0.000000	-0.003998	-0.003236	-0.013400	0.000000	0.000000	3.000000	64.000000	0.000000
14907.413742	-0.096260	0.580724	0.000760	74.925255	28.442755	36.772930	0.191992	0.000000	0.041153	0.000000	0.000000	0.000000	-0.030081	-0.003258	-0.018882	0.000000	0.000000	3.000000	64.000000	0.000000
14907.417076	-0.096260	0.580724	0.000760	74.925255	28.442755	36.772930	0.191992	0.000000	0.041153	0.000000	0.000000	0.000000	-0.030081	-0.003258	-0.018882	0.000000	0.000000	3.000000	64.000000	0.000000
14907.420409	-0.096260	0.580724	0.000760	74.925255	28.442755	36.772930	0.191992	0.000000	0.041153	0.000000	0.000000	0.000000	-0.030081	-0.003258	-0.018882	0.000000	0.000000	3.000000	64.000000	0.000000
14907.423742	-0.096260	0.580724	0.000760	74.925255	28.434586	36.772923	0.186979	0.000000	0.038006	0.000000	0.000000	0.000000	-0.030081	-0.003258	-0.018882	0.000000	0.000000	3.000000	64.000000	0.000000
14907.427076	-0.096304	0.580724	0.000751	74.925255	28.434586	36.772923	0.186979	0.000000	0.038006	0.000000	0.000000	0.000000	-0.013044	-0.000004	-0.002742	0.000000	0.000000	3.000000	64.000000	0.000000
14907.430409	-0.096304	0.580724	0.000751	74.925255	28.434586	36.772923	0.186979	0.000000	0.038006	0.000000	0.000000	0.000000	-0.013044	-0.000004	-0.002742	0.000000	0.000000	3.000000	64.000000	0.000000
14907.433742	-0.096304	0.580724	0.000751	74.927635	28.433943	36.780701	0.184804	0.000000	0.037549	0.000000	0.000000	0.000000	-0.013044	-0.000004	-0.002742	0.000000	0.000000	3.000000	64.000000	0.000000
14907.437076	-0.096304	0.580724	0.000751	74.927635	28.433943	36.780701	0.184804	0.000000	0.037549	0.000000	0.000000	0.000000	-0.013044	-0.000004	-0.002742	0.000000	0.000000	3.000000	64.000000	0.000000
14907.440409	-0.096371	0.580698	0.000744	74.927635	28.433943	36.780701	0.184804	0.000000	0.037549	0.000000	0.000000	0.000000	-0.019981	-0.007658	-0.002135	0.000000	0.000000	3.000000	64.000000	0.000000
14907.443742	-0.096371	0.580698	0.000744	74.928925	28.439213	36.793434	0.184804	0.000000	0.037549	0.000000	0.000000	0.000000	-0.019981	-0.007658	-0.002135	0.000000	0.000000	3.000000	64.000000	0.000000
14907.447076	-0.096371	0.580698	0.000744	74.928925	28.439213	36.793434	0.184804	0.000000	0.037549	0.000000	0.000000	0.000000	-0.019981	-0.007658	-0.002135	0.000000	1.000000	3.000000	64.000000	0.000000
14907.450409	-0.096371	0.580698	0.000744	74.928925	28.439213	36.793434	0.184804	0.000000	0.037549	0.000000	0.000000	0.000000	-0.019981	-0.007658	-0.002135	0.000000	1.000000	3.000000	64.000000	0.000000
