# Supplementary material for: Haptic Guidance Needs to Be Intuitive Not Just Informative to Improve Human Motor Accuracy
Source: PLoS One. 2016 Mar 16;11(3):e0150912. doi: 10.1371/journal.pone.0150912 (PMC4794196; doi:10.1371/journal.pone.0150912)
Supplement: S1 Data — (ZIP) [file pone.0150912.s001.zip › Subject6/exp1_0065.txt]

Time	PosX	PosY	PosZ	RotX	RotY	RotZ	ForceX	ForceY	ForceZ	MomentX	MomentY	MomentZ	VelocityX	VelocityY	VelocityZ	CalibratedWeight	ButtonDown	Condition	Trial	Visual
14909.273742	-0.002577	0.480756	0.243808	66.845398	31.654284	32.098896	-1.939018	0.000000	4.608710	0.000000	0.000000	0.000000	-0.009831	-0.041675	-0.041918	0.000000	1.000000	3.000000	65.000000	1.000000
14909.277076	-0.002577	0.480756	0.243808	66.845398	31.654284	32.098896	-1.939018	0.000000	4.608710	0.000000	0.000000	0.000000	-0.009831	-0.041675	-0.041918	0.000000	1.000000	3.000000	65.000000	1.000000
14909.280409	-0.002610	0.480596	0.243621	66.845398	31.654284	32.098896	-1.939018	0.000000	4.608710	0.000000	0.000000	0.000000	-0.009774	-0.047884	-0.056163	0.000000	1.000000	3.000000	65.000000	1.000000
14909.283742	-0.002610	0.480596	0.243621	66.787468	31.513500	32.014614	-1.939018	0.000000	4.608710	0.000000	0.000000	0.000000	-0.009774	-0.047884	-0.056163	0.000000	1.000000	3.000000	65.000000	1.000000
14909.287076	-0.002610	0.480596	0.243621	66.787468	31.513500	32.014614	-1.939018	0.000000	4.608710	0.000000	0.000000	0.000000	-0.009774	-0.047884	-0.056163	0.000000	1.000000	3.000000	65.000000	1.000000
14909.290409	-0.002610	0.480596	0.243621	66.787468	31.513500	32.014614	-1.939018	0.000000	4.608710	0.000000	0.000000	0.000000	-0.009774	-0.047884	-0.056163	0.000000	1.000000	3.000000	65.000000	1.000000
14909.293742	-0.004012	0.480819	0.244536	66.759888	31.425623	31.976767	-1.940807	0.000000	4.607957	0.000000	0.000000	0.000000	-0.420751	0.066808	0.274606	0.000000	1.000000	3.000000	65.000000	1.000000
14909.297076	-0.004012	0.480819	0.244536	66.759888	31.425623	31.976767	-1.940807	0.000000	4.607957	0.000000	0.000000	0.000000	0.000000	0.000003	0.000001	0.000000	1.000000	3.000000	65.000000	1.000000
14909.300409	-0.004012	0.480819	0.244536	66.759888	31.425623	31.976767	-1.940807	0.000000	4.607957	0.000000	0.000000	0.000000	0.000000	0.000003	0.000001	0.000000	1.000000	3.000000	65.000000	1.000000
14909.303742	-0.004012	0.480819	0.244536	66.701393	31.359079	31.953032	-1.957047	0.000000	4.601083	0.000000	0.000000	0.000000	0.000000	0.000003	0.000001	0.000000	1.000000	3.000000	65.000000	1.000000
14909.307076	-0.004012	0.480819	0.244536	66.701393	31.359079	31.953032	-1.957047	0.000000	4.601083	0.000000	0.000000	0.000000	0.000000	0.000003	0.000001	0.000000	1.000000	3.000000	65.000000	1.000000
14909.310409	-0.004383	0.480803	0.245207	66.701393	31.359079	31.953032	-1.957047	0.000000	4.601083	0.000000	0.000000	0.000000	-0.111185	-0.004730	0.201083	0.000000	1.000000	3.000000	65.000000	1.000000
14909.313742	-0.004383	0.480803	0.245207	66.564255	31.284452	32.040276	-1.957047	0.000000	4.601083	0.000000	0.000000	0.000000	-0.111185	-0.004730	0.201083	0.000000	1.000000	3.000000	65.000000	1.000000
14909.317076	-0.005190	0.480967	0.246074	66.564255	31.284452	32.040276	-1.957047	0.000000	4.601083	0.000000	0.000000	0.000000	-0.242000	0.049191	0.260255	0.000000	1.000000	3.000000	65.000000	1.000000
14909.320409	-0.005190	0.480967	0.246074	66.564255	31.284452	32.040276	-1.957047	0.000000	4.601083	0.000000	0.000000	0.000000	-0.242000	0.049191	0.260255	0.000000	1.000000	3.000000	65.000000	1.000000
14909.323742	-0.005190	0.480967	0.246074	66.393867	31.250128	32.219883	-1.965321	0.000000	4.597555	0.000000	0.000000	0.000000	-0.242000	0.049191	0.260255	0.000000	1.000000	3.000000	65.000000	1.000000
14909.327076	-0.006234	0.481081	0.247146	66.393867	31.250128	32.219883	-1.965321	0.000000	4.597555	0.000000	0.000000	0.000000	-0.313338	0.034057	0.321510	0.000000	1.000000	3.000000	65.000000	1.000000
14909.330409	-0.006234	0.481081	0.247146	66.393867	31.250128	32.219883	-1.965321	0.000000	4.597555	0.000000	0.000000	0.000000	-0.313338	0.034057	0.321510	0.000000	1.000000	3.000000	65.000000	1.000000
14909.333742	-0.006234	0.481081	0.247146	66.284309	31.401089	32.576103	-1.974531	0.000000	4.593607	0.000000	0.000000	0.000000	-0.313338	0.034057	0.321510	0.000000	1.000000	3.000000	65.000000	1.000000
14909.337076	-0.007315	0.481080	0.248249	66.284309	31.401089	32.576103	-1.974531	0.000000	4.593607	0.000000	0.000000	0.000000	-0.324436	-0.000246	0.330907	0.000000	1.000000	3.000000	65.000000	1.000000
14909.340409	-0.007315	0.481080	0.248249	66.284309	31.401089	32.576103	-1.974531	0.000000	4.593607	0.000000	0.000000	0.000000	-0.324436	-0.000246	0.330907	0.000000	1.000000	3.000000	65.000000	1.000000
14909.343742	-0.007315	0.481080	0.248249	66.340248	32.036499	33.392517	-1.984004	0.000000	4.589524	0.000000	0.000000	0.000000	-0.324436	-0.000246	0.330907	0.000000	1.000000	3.000000	65.000000	1.000000
14909.347076	-0.008399	0.480998	0.249255	66.340248	32.036499	33.392517	-1.984004	0.000000	4.589524	0.000000	0.000000	0.000000	-0.325107	-0.024440	0.301916	0.000000	1.000000	3.000000	65.000000	1.000000
14909.350409	-0.008399	0.480998	0.249255	66.340248	32.036499	33.392517	-1.984004	0.000000	4.589524	0.000000	0.000000	0.000000	-0.325107	-0.024440	0.301916	0.000000	1.000000	3.000000	65.000000	1.000000
14909.353742	-0.008399	0.480998	0.249255	66.574608	33.182682	34.666992	-1.994053	0.000000	4.585166	0.000000	0.000000	0.000000	-0.325107	-0.024440	0.301916	0.000000	1.000000	3.000000	65.000000	1.000000
14909.357076	-0.009518	0.480875	0.250164	66.574608	33.182682	34.666992	-1.994053	0.000000	4.585166	0.000000	0.000000	0.000000	-0.335718	-0.037102	0.272573	0.000000	1.000000	3.000000	65.000000	1.000000
14909.360409	-0.009518	0.480875	0.250164	66.574608	33.182682	34.666992	-1.994053	0.000000	4.585166	0.000000	0.000000	0.000000	-0.335718	-0.037102	0.272573	0.000000	1.000000	3.000000	65.000000	1.000000
14909.363742	-0.009518	0.480875	0.250164	66.861572	34.533474	36.131367	-2.005193	0.000000	4.580306	0.000000	0.000000	0.000000	-0.335718	-0.037102	0.272573	0.000000	1.000000	3.000000	65.000000	1.000000
14909.367076	-0.010675	0.480636	0.251135	66.861572	34.533474	36.131367	-2.005193	0.000000	4.580306	0.000000	0.000000	0.000000	-0.346959	-0.071446	0.291442	0.000000	1.000000	3.000000	65.000000	1.000000
14909.370409	-0.010675	0.480636	0.251135	66.861572	34.533474	36.131367	-2.005193	0.000000	4.580306	0.000000	0.000000	0.000000	-0.346959	-0.071446	0.291442	0.000000	1.000000	3.000000	65.000000	1.000000
14909.373742	-0.010675	0.480636	0.251135	67.148338	35.917465	37.607716	-2.016367	0.000000	4.575397	0.000000	0.000000	0.000000	-0.346959	-0.071446	0.291442	0.000000	1.000000	3.000000	65.000000	1.000000
14909.377076	-0.011800	0.480339	0.252089	67.148338	35.917465	37.607716	-2.016367	0.000000	4.575397	0.000000	0.000000	0.000000	-0.337727	-0.089283	0.286251	0.000000	1.000000	3.000000	65.000000	1.000000
14909.380409	-0.011800	0.480339	0.252089	67.148338	35.917465	37.607716	-2.016367	0.000000	4.575397	0.000000	0.000000	0.000000	-0.337727	-0.089283	0.286251	0.000000	1.000000	3.000000	65.000000	1.000000
14909.383742	-0.011800	0.480339	0.252089	67.410912	37.225445	38.981583	-2.027069	0.000000	4.570666	0.000000	0.000000	0.000000	-0.337727	-0.089283	0.286251	0.000000	1.000000	3.000000	65.000000	1.000000
14909.387076	-0.012896	0.480021	0.253057	67.410912	37.225445	38.981583	-2.027069	0.000000	4.570666	0.000000	0.000000	0.000000	-0.328595	-0.095253	0.290164	0.000000	1.000000	3.000000	65.000000	1.000000
14909.390409	-0.012896	0.480021	0.253057	67.410912	37.225445	38.981583	-2.027069	0.000000	4.570666	0.000000	0.000000	0.000000	-0.328595	-0.095253	0.290164	0.000000	1.000000	3.000000	65.000000	1.000000
14909.393742	-0.012896	0.480021	0.253057	67.649467	38.372704	40.164932	-2.037112	0.000000	4.566199	0.000000	0.000000	0.000000	-0.328595	-0.095253	0.290164	0.000000	1.000000	3.000000	65.000000	1.000000
14909.397076	-0.013961	0.479685	0.254068	67.649467	38.372704	40.164932	-2.037112	0.000000	4.566199	0.000000	0.000000	0.000000	-0.319623	-0.100926	0.303496	0.000000	1.000000	3.000000	65.000000	1.000000
14909.400409	-0.013961	0.479685	0.254068	67.649467	38.372704	40.164932	-2.037112	0.000000	4.566199	0.000000	0.000000	0.000000	-0.319623	-0.100926	0.303496	0.000000	1.000000	3.000000	65.000000	1.000000
14909.403742	-0.013961	0.479685	0.254068	67.877510	39.339638	41.122696	-2.046304	0.000000	4.562088	0.000000	0.000000	0.000000	-0.319623	-0.100926	0.303496	0.000000	1.000000	3.000000	65.000000	1.000000
14909.407076	-0.014996	0.479348	0.255108	67.877510	39.339638	41.122696	-2.046304	0.000000	4.562088	0.000000	0.000000	0.000000	-0.310564	-0.100996	0.311892	0.000000	1.000000	3.000000	65.000000	1.000000
14909.410409	-0.014996	0.479348	0.255108	67.877510	39.339638	41.122696	-2.046304	0.000000	4.562088	0.000000	0.000000	0.000000	-0.310564	-0.100996	0.311892	0.000000	1.000000	3.000000	65.000000	1.000000
14909.413742	-0.014996	0.479348	0.255108	68.064903	40.181664	41.950531	-2.054763	0.000000	4.558284	0.000000	0.000000	0.000000	-0.310564	-0.100996	0.311892	0.000000	1.000000	3.000000	65.000000	1.000000
14909.417076	-0.015935	0.479110	0.256221	68.064903	40.181664	41.950531	-2.054763	0.000000	4.558284	0.000000	0.000000	0.000000	-0.281470	-0.071376	0.333847	0.000000	1.000000	3.000000	65.000000	1.000000
14909.420409	-0.015935	0.479110	0.256221	68.064903	40.181664	41.950531	-2.054763	0.000000	4.558284	0.000000	0.000000	0.000000	-0.281470	-0.071376	0.333847	0.000000	1.000000	3.000000	65.000000	1.000000
14909.423742	-0.015935	0.479110	0.256221	68.206085	40.903389	42.644329	-2.061212	0.000000	4.555371	0.000000	0.000000	0.000000	-0.281470	-0.071376	0.333847	0.000000	1.000000	3.000000	65.000000	1.000000
14909.427076	-0.016639	0.479068	0.257360	68.206085	40.903389	42.644329	-2.061212	0.000000	4.555371	0.000000	0.000000	0.000000	-0.211260	-0.012820	0.341860	0.000000	1.000000	3.000000	65.000000	1.000000
14909.430409	-0.016639	0.479068	0.257360	68.206085	40.903389	42.644329	-2.061212	0.000000	4.555371	0.000000	0.000000	0.000000	-0.211260	-0.012820	0.341860	0.000000	1.000000	3.000000	65.000000	1.000000
14909.433742	-0.016639	0.479068	0.257360	68.359756	41.615978	43.272068	-2.063982	0.000000	4.554117	0.000000	0.000000	0.000000	-0.211260	-0.012820	0.341860	0.000000	1.000000	3.000000	65.000000	1.000000
14909.437076	-0.016972	0.479123	0.258518	68.359756	41.615978	43.272068	-2.063982	0.000000	4.554117	0.000000	0.000000	0.000000	-0.099867	0.016572	0.347217	0.000000	1.000000	3.000000	65.000000	1.000000
14909.440409	-0.016972	0.479123	0.258518	68.359756	41.615978	43.272068	-2.063982	0.000000	4.554117	0.000000	0.000000	0.000000	-0.099867	0.016572	0.347217	0.000000	1.000000	3.000000	65.000000	1.000000
14909.443742	-0.016972	0.479123	0.258518	68.619385	42.405098	43.860535	-2.061180	0.000000	4.555386	0.000000	0.000000	0.000000	-0.099867	0.016572	0.347217	0.000000	1.000000	3.000000	65.000000	1.000000
14909.447076	-0.017340	0.479355	0.259681	68.619385	42.405098	43.860535	-2.061180	0.000000	4.555386	0.000000	0.000000	0.000000	-0.110425	0.069576	0.349032	0.000000	0.000000	3.000000	65.000000	1.000000
14909.450409	-0.017340	0.479355	0.259681	68.619385	42.405098	43.860535	-2.061180	0.000000	4.555386	0.000000	0.000000	0.000000	-0.110425	0.069576	0.349032	0.000000	0.000000	3.000000	65.000000	1.000000
14909.453742	-0.017340	0.479355	0.259681	69.065422	43.368134	44.438206	-2.058873	0.000000	4.556428	0.000000	0.000000	0.000000	-0.110425	0.069576	0.349032	0.000000	0.000000	3.000000	65.000000	1.000000
14909.457076	-0.017467	0.479701	0.260720	69.065422	43.368134	44.438206	-2.058873	0.000000	4.556428	0.000000	0.000000	0.000000	-0.038227	0.103903	0.311632	0.000000	0.000000	3.000000	65.000000	1.000000
14909.460409	-0.017467	0.479701	0.260720	69.065422	43.368134	44.438206	-2.058873	0.000000	4.556428	0.000000	0.000000	0.000000	-0.038227	0.103903	0.311632	0.000000	0.000000	3.000000	65.000000	1.000000
14909.463742	-0.017467	0.479701	0.260720	69.666443	44.527599	45.080349	-2.053907	0.000000	4.558670	0.000000	0.000000	0.000000	-0.038227	0.103903	0.311632	0.000000	0.000000	3.000000	65.000000	1.000000
14909.467076	-0.017558	0.480123	0.261631	69.666443	44.527599	45.080349	-2.053907	0.000000	4.558670	0.000000	0.000000	0.000000	-0.027137	0.126556	0.273371	0.000000	0.000000	3.000000	65.000000	1.000000
14909.470409	-0.017558	0.480123	0.261631	69.666443	44.527599	45.080349	-2.053907	0.000000	4.558670	0.000000	0.000000	0.000000	-0.027137	0.126556	0.273371	0.000000	0.000000	3.000000	65.000000	1.000000
14909.473742	-0.017558	0.480123	0.261631	70.347305	45.728756	45.703201	-2.049267	0.000000	4.560757	0.000000	0.000000	0.000000	-0.027137	0.126556	0.273371	0.000000	0.000000	3.000000	65.000000	1.000000
14909.477076	-0.017714	0.480661	0.262442	70.347305	45.728756	45.703201	-2.049267	0.000000	4.560757	0.000000	0.000000	0.000000	-0.046962	0.161326	0.243384	0.000000	0.000000	3.000000	65.000000	1.000000
14909.480409	-0.017714	0.480661	0.262442	70.347305	45.728756	45.703201	-2.049267	0.000000	4.560757	0.000000	0.000000	0.000000	-0.046962	0.161326	0.243384	0.000000	0.000000	3.000000	65.000000	1.000000
14909.483742	-0.017714	0.480661	0.262442	71.018768	46.853390	46.244675	-2.046259	0.000000	4.562108	0.000000	0.000000	0.000000	-0.046962	0.161326	0.243384	0.000000	0.000000	3.000000	65.000000	1.000000
14909.487076	-0.017731	0.481373	0.263142	71.018768	46.853390	46.244675	-2.046259	0.000000	4.562108	0.000000	0.000000	0.000000	-0.005164	0.213739	0.209785	0.000000	0.000000	3.000000	65.000000	1.000000
14909.490409	-0.017731	0.481373	0.263142	71.018768	46.853390	46.244675	-2.046259	0.000000	4.562108	0.000000	0.000000	0.000000	-0.005164	0.213739	0.209785	0.000000	0.000000	3.000000	65.000000	1.000000
14909.493742	-0.017731	0.481373	0.263142	71.616142	47.998409	46.873680	-2.041977	0.000000	4.564026	0.000000	0.000000	0.000000	-0.005164	0.213739	0.209785	0.000000	0.000000	3.000000	65.000000	1.000000
14909.497076	-0.017642	0.482181	0.263700	71.616142	47.998409	46.873680	-2.041977	0.000000	4.564026	0.000000	0.000000	0.000000	0.026693	0.242251	0.167578	0.000000	0.000000	3.000000	65.000000	1.000000
14909.500409	-0.017642	0.482181	0.263700	71.616142	47.998409	46.873680	-2.041977	0.000000	4.564026	0.000000	0.000000	0.000000	0.026693	0.242251	0.167578	0.000000	0.000000	3.000000	65.000000	1.000000
14909.503742	-0.017642	0.482181	0.263700	72.116142	49.158848	47.618221	-2.037087	0.000000	4.566211	0.000000	0.000000	0.000000	0.026693	0.242251	0.167578	0.000000	0.000000	3.000000	65.000000	1.000000
14909.507076	-0.017551	0.483084	0.264146	72.116142	49.158848	47.618221	-2.037087	0.000000	4.566211	0.000000	0.000000	0.000000	0.027560	0.271027	0.133862	0.000000	0.000000	3.000000	65.000000	1.000000
14909.510409	-0.017551	0.483084	0.264146	72.116142	49.158848	47.618221	-2.037087	0.000000	4.566211	0.000000	0.000000	0.000000	0.027560	0.271027	0.133862	0.000000	0.000000	3.000000	65.000000	1.000000
14909.513742	-0.017551	0.483084	0.264146	72.547447	50.306595	48.405350	-2.032890	0.000000	4.568080	0.000000	0.000000	0.000000	0.027560	0.271027	0.133862	0.000000	0.000000	3.000000	65.000000	1.000000
14909.517076	-0.017387	0.484063	0.264467	72.547447	50.306595	48.405350	-2.032890	0.000000	4.568080	0.000000	0.000000	0.000000	0.049074	0.293663	0.096270	0.000000	0.000000	3.000000	65.000000	1.000000
14909.520409	-0.017387	0.484063	0.264467	72.547447	50.306595	48.405350	-2.032890	0.000000	4.568080	0.000000	0.000000	0.000000	0.049074	0.293663	0.096270	0.000000	0.000000	3.000000	65.000000	1.000000
14909.523742	-0.017387	0.484063	0.264467	72.953659	51.406395	49.160507	-2.028470	0.000000	4.570045	0.000000	0.000000	0.000000	0.049074	0.293663	0.096270	0.000000	0.000000	3.000000	65.000000	1.000000
14909.527076	-0.017187	0.485039	0.264696	72.953659	51.406395	49.160507	-2.028470	0.000000	4.570045	0.000000	0.000000	0.000000	0.060068	0.292856	0.068487	0.000000	0.000000	3.000000	65.000000	1.000000
14909.530409	-0.017187	0.485039	0.264696	72.953659	51.406395	49.160507	-2.028470	0.000000	4.570045	0.000000	0.000000	0.000000	0.060068	0.292856	0.068487	0.000000	0.000000	3.000000	65.000000	1.000000
14909.533742	-0.017187	0.485039	0.264696	73.356857	52.427227	49.835560	-2.024117	0.000000	4.571974	0.000000	0.000000	0.000000	0.060068	0.292856	0.068487	0.000000	0.000000	3.000000	65.000000	1.000000
14909.537076	-0.016915	0.486030	0.264786	73.356857	52.427227	49.835560	-2.024117	0.000000	4.571974	0.000000	0.000000	0.000000	0.081656	0.297339	0.027028	0.000000	0.000000	3.000000	65.000000	1.000000
14909.540409	-0.016915	0.486030	0.264786	73.356857	52.427227	49.835560	-2.024117	0.000000	4.571974	0.000000	0.000000	0.000000	0.081656	0.297339	0.027028	0.000000	0.000000	3.000000	65.000000	1.000000
14909.543742	-0.016915	0.486030	0.264786	73.734535	53.336708	50.416553	-2.019609	0.000000	4.573968	0.000000	0.000000	0.000000	0.081656	0.297339	0.027028	0.000000	0.000000	3.000000	65.000000	1.000000
14909.547076	-0.016571	0.486996	0.264739	73.734535	53.336708	50.416553	-2.019609	0.000000	4.573968	0.000000	0.000000	0.000000	0.103193	0.289790	-0.013971	0.000000	0.000000	3.000000	65.000000	1.000000
14909.550409	-0.016571	0.486996	0.264739	73.734535	53.336708	50.416553	-2.019609	0.000000	4.573968	0.000000	0.000000	0.000000	0.103193	0.289790	-0.013971	0.000000	0.000000	3.000000	65.000000	1.000000
14909.553742	-0.016571	0.486996	0.264739	74.065323	54.186222	50.972683	-2.014930	0.000000	4.576031	0.000000	0.000000	0.000000	0.103193	0.289790	-0.013971	0.000000	0.000000	3.000000	65.000000	1.000000
14909.557076	-0.016155	0.487995	0.264538	74.065323	54.186222	50.972683	-2.014930	0.000000	4.576031	0.000000	0.000000	0.000000	0.124786	0.299638	-0.060303	0.000000	0.000000	3.000000	65.000000	1.000000
14909.560409	-0.016155	0.487995	0.264538	74.065323	54.186222	50.972683	-2.014930	0.000000	4.576031	0.000000	0.000000	0.000000	0.124786	0.299638	-0.060303	0.000000	0.000000	3.000000	65.000000	1.000000
14909.563742	-0.016155	0.487995	0.264538	74.330818	54.984154	51.538700	-2.010182	0.000000	4.578118	0.000000	0.000000	0.000000	0.124786	0.299638	-0.060303	0.000000	0.000000	3.000000	65.000000	1.000000
14909.567076	-0.015666	0.488965	0.264139	74.330818	54.984154	51.538700	-2.010182	0.000000	4.578118	0.000000	0.000000	0.000000	0.146565	0.290936	-0.119767	0.000000	0.000000	3.000000	65.000000	1.000000
14909.570409	-0.015666	0.488965	0.264139	74.330818	54.984154	51.538700	-2.010182	0.000000	4.578118	0.000000	0.000000	0.000000	0.146565	0.290936	-0.119767	0.000000	0.000000	3.000000	65.000000	1.000000
14909.573742	-0.015666	0.488965	0.264139	74.601006	55.770424	52.103474	-2.005628	0.000000	4.580116	0.000000	0.000000	0.000000	0.146565	0.290936	-0.119767	0.000000	0.000000	3.000000	65.000000	1.000000
14909.577076	-0.014998	0.489895	0.263329	74.601006	55.770424	52.103474	-2.005628	0.000000	4.580116	0.000000	0.000000	0.000000	0.200326	0.279077	-0.243106	0.000000	0.000000	3.000000	65.000000	1.000000
14909.580409	-0.014998	0.489895	0.263329	74.601006	55.770424	52.103474	-2.005628	0.000000	4.580116	0.000000	0.000000	0.000000	0.200326	0.279077	-0.243106	0.000000	0.000000	3.000000	65.000000	1.000000
14909.583742	-0.014998	0.489895	0.263329	74.899361	56.463753	52.553371	-2.001058	0.000000	4.582114	0.000000	0.000000	0.000000	0.200326	0.279077	-0.243106	0.000000	0.000000	3.000000	65.000000	1.000000
14909.587076	-0.014256	0.490805	0.262117	74.899361	56.463753	52.553371	-2.001058	0.000000	4.582114	0.000000	0.000000	0.000000	0.222772	0.272820	-0.363483	0.000000	0.000000	3.000000	65.000000	1.000000
14909.590409	-0.014256	0.490805	0.262117	74.899361	56.463753	52.553371	-2.001058	0.000000	4.582114	0.000000	0.000000	0.000000	0.222772	0.272820	-0.363483	0.000000	0.000000	3.000000	65.000000	1.000000
14909.593742	-0.014256	0.490805	0.262117	75.216843	57.073643	52.912918	-1.997923	0.000000	4.583482	0.000000	0.000000	0.000000	0.222772	0.272820	-0.363483	0.000000	0.000000	3.000000	65.000000	1.000000
14909.597076	-0.013610	0.491789	0.260477	75.216843	57.073643	52.912918	-1.997923	0.000000	4.583482	0.000000	0.000000	0.000000	0.193783	0.295206	-0.491884	0.000000	0.000000	3.000000	65.000000	1.000000
14909.600409	-0.013610	0.491789	0.260477	75.216843	57.073643	52.912918	-1.997923	0.000000	4.583482	0.000000	0.000000	0.000000	0.193783	0.295206	-0.491884	0.000000	0.000000	3.000000	65.000000	1.000000
14909.603742	-0.013610	0.491789	0.260477	75.523125	57.678482	53.299603	-1.998939	0.000000	4.583038	0.000000	0.000000	0.000000	0.193783	0.295206	-0.491884	0.000000	0.000000	3.000000	65.000000	1.000000
14909.607076	-0.013027	0.492688	0.258414	75.523125	57.678482	53.299603	-1.998939	0.000000	4.583038	0.000000	0.000000	0.000000	0.174852	0.269863	-0.619128	0.000000	0.000000	3.000000	65.000000	1.000000
14909.610409	-0.013027	0.492688	0.258414	75.523125	57.678482	53.299603	-1.998939	0.000000	4.583038	0.000000	0.000000	0.000000	0.174852	0.269863	-0.619128	0.000000	0.000000	3.000000	65.000000	1.000000
14909.613742	-0.013027	0.492688	0.258414	75.783821	58.297722	53.745010	-2.003664	0.000000	4.580975	0.000000	0.000000	0.000000	0.174852	0.269863	-0.619128	0.000000	0.000000	3.000000	65.000000	1.000000
14909.617076	-0.012339	0.493522	0.255938	75.783821	58.297722	53.745010	-2.003664	0.000000	4.580975	0.000000	0.000000	0.000000	0.206538	0.250119	-0.742665	0.000000	0.000000	3.000000	65.000000	1.000000
14909.620409	-0.012339	0.493522	0.255938	75.783821	58.297722	53.745010	-2.003664	0.000000	4.580975	0.000000	0.000000	0.000000	0.206538	0.250119	-0.742665	0.000000	0.000000	3.000000	65.000000	1.000000
14909.623742	-0.012339	0.493522	0.255938	75.980858	58.904514	54.235588	-2.009583	0.000000	4.578382	0.000000	0.000000	0.000000	0.206538	0.250119	-0.742665	0.000000	0.000000	3.000000	65.000000	1.000000
14909.627076	-0.011717	0.494372	0.253163	75.980858	58.904514	54.235588	-2.009583	0.000000	4.578382	0.000000	0.000000	0.000000	0.186429	0.255161	-0.832600	0.000000	0.000000	3.000000	65.000000	1.000000
14909.630409	-0.011717	0.494372	0.253163	75.980858	58.904514	54.235588	-2.009583	0.000000	4.578382	0.000000	0.000000	0.000000	0.186429	0.255161	-0.832600	0.000000	0.000000	3.000000	65.000000	1.000000
14909.633742	-0.011717	0.494372	0.253163	76.121445	59.323364	54.596573	-2.018620	0.000000	4.574404	0.000000	0.000000	0.000000	0.186429	0.255161	-0.832600	0.000000	0.000000	3.000000	65.000000	1.000000
14909.637076	-0.011096	0.495221	0.250132	76.121445	59.323364	54.596573	-2.018620	0.000000	4.574404	0.000000	0.000000	0.000000	0.186282	0.254583	-0.909171	0.000000	0.000000	3.000000	65.000000	1.000000
14909.640409	-0.011096	0.495221	0.250132	76.121445	59.323364	54.596573	-2.018620	0.000000	4.574404	0.000000	0.000000	0.000000	0.186282	0.254583	-0.909171	0.000000	0.000000	3.000000	65.000000	1.000000
14909.643742	-0.011096	0.495221	0.250132	76.164505	58.725761	53.973614	-2.029569	0.000000	4.569557	0.000000	0.000000	0.000000	0.186282	0.254583	-0.909171	0.000000	0.000000	3.000000	65.000000	1.000000
14909.647076	-0.010411	0.496091	0.246953	76.164505	58.725761	53.973614	-2.029569	0.000000	4.569557	0.000000	0.000000	0.000000	0.205533	0.261132	-0.953765	0.000000	0.000000	3.000000	65.000000	1.000000
14909.650409	-0.010411	0.496091	0.246953	76.164505	58.725761	53.973614	-2.029569	0.000000	4.569557	0.000000	0.000000	0.000000	0.205533	0.261132	-0.953765	0.000000	0.000000	3.000000	65.000000	1.000000
14909.653742	-0.010411	0.496091	0.246953	76.093613	56.922226	52.193024	-2.040785	0.000000	4.564559	0.000000	0.000000	0.000000	0.205533	0.261132	-0.953765	0.000000	0.000000	3.000000	65.000000	1.000000
14909.657076	-0.009797	0.496966	0.243670	76.093613	56.922226	52.193024	-2.040785	0.000000	4.564559	0.000000	0.000000	0.000000	0.184275	0.262373	-0.985014	0.000000	0.000000	3.000000	65.000000	1.000000
14909.660409	-0.009797	0.496966	0.243670	76.093613	56.922226	52.193024	-2.040785	0.000000	4.564559	0.000000	0.000000	0.000000	0.184275	0.262373	-0.985014	0.000000	0.000000	3.000000	65.000000	1.000000
14909.663742	-0.009797	0.496966	0.243670	75.896156	54.259510	49.604858	-2.054088	0.000000	4.558588	0.000000	0.000000	0.000000	0.184275	0.262373	-0.985014	0.000000	0.000000	3.000000	65.000000	1.000000
14909.667076	-0.009253	0.497920	0.240276	75.896156	54.259510	49.604858	-2.054088	0.000000	4.558588	0.000000	0.000000	0.000000	0.163247	0.286230	-1.017998	0.000000	0.000000	3.000000	65.000000	1.000000
14909.670409	-0.009253	0.497920	0.240276	75.896156	54.259510	49.604858	-2.054088	0.000000	4.558588	0.000000	0.000000	0.000000	0.163247	0.286230	-1.017998	0.000000	0.000000	3.000000	65.000000	1.000000
14909.673742	-0.009253	0.497920	0.240276	75.602448	51.393948	46.877193	-2.069583	0.000000	4.551574	0.000000	0.000000	0.000000	0.163247	0.286230	-1.017998	0.000000	0.000000	3.000000	65.000000	1.000000
14909.677076	-0.008678	0.498892	0.236727	75.602448	51.393948	46.877193	-2.069583	0.000000	4.551574	0.000000	0.000000	0.000000	0.172264	0.291561	-1.064672	0.000000	0.000000	3.000000	65.000000	1.000000
14909.680409	-0.008678	0.498892	0.236727	75.602448	51.393948	46.877193	-2.069583	0.000000	4.551574	0.000000	0.000000	0.000000	0.172264	0.291561	-1.064672	0.000000	0.000000	3.000000	65.000000	1.000000
14909.683742	-0.008678	0.498892	0.236727	75.286041	48.711971	44.634827	-2.086104	0.000000	4.544025	0.000000	0.000000	0.000000	0.172264	0.291561	-1.064672	0.000000	0.000000	3.000000	65.000000	1.000000
14909.687076	-0.008009	0.499856	0.232940	75.286041	48.711971	44.634827	-2.086104	0.000000	4.544025	0.000000	0.000000	0.000000	0.200970	0.289248	-1.136042	0.000000	0.000000	3.000000	65.000000	1.000000
14909.690409	-0.008009	0.499856	0.232940	75.286041	48.711971	44.634827	-2.086104	0.000000	4.544025	0.000000	0.000000	0.000000	0.200970	0.289248	-1.136042	0.000000	0.000000	3.000000	65.000000	1.000000
14909.693742	-0.008009	0.499856	0.232940	74.976349	46.305687	43.880013	-2.103275	0.000000	4.536103	0.000000	0.000000	0.000000	0.200970	0.289248	-1.136042	0.000000	0.000000	3.000000	65.000000	1.000000
14909.697076	-0.007344	0.500839	0.229057	74.976349	46.305687	43.880013	-2.103275	0.000000	4.536103	0.000000	0.000000	0.000000	0.199228	0.294853	-1.165143	0.000000	0.000000	3.000000	65.000000	1.000000
14909.700409	-0.007344	0.500839	0.229057	74.976349	46.305687	43.880013	-2.103275	0.000000	4.536103	0.000000	0.000000	0.000000	0.199228	0.294853	-1.165143	0.000000	0.000000	3.000000	65.000000	1.000000
14909.703742	-0.007344	0.500839	0.229057	74.729118	44.086452	43.764370	-2.121750	0.000000	4.527491	0.000000	0.000000	0.000000	0.199228	0.294853	-1.165143	0.000000	0.000000	3.000000	65.000000	1.000000
14909.707076	-0.006622	0.501898	0.225121	74.729118	44.086452	43.764370	-2.121750	0.000000	4.527491	0.000000	0.000000	0.000000	0.216710	0.317851	-1.180664	0.000000	0.000000	3.000000	65.000000	1.000000
14909.710409	-0.006622	0.501898	0.225121	74.729118	44.086452	43.764370	-2.121750	0.000000	4.527491	0.000000	0.000000	0.000000	0.216710	0.317851	-1.180664	0.000000	0.000000	3.000000	65.000000	1.000000
14909.713742	-0.006622	0.501898	0.225121	74.603050	41.875404	42.487587	-2.140198	0.000000	4.518800	0.000000	0.000000	0.000000	0.216710	0.317851	-1.180664	0.000000	0.000000	3.000000	65.000000	1.000000
14909.717076	-0.005682	0.502996	0.221137	74.603050	41.875404	42.487587	-2.140198	0.000000	4.518800	0.000000	0.000000	0.000000	0.282105	0.329150	-1.195258	0.000000	0.000000	3.000000	65.000000	1.000000
14909.720409	-0.005682	0.502996	0.221137	74.603050	41.875404	42.487587	-2.140198	0.000000	4.518800	0.000000	0.000000	0.000000	0.282105	0.329150	-1.195258	0.000000	0.000000	3.000000	65.000000	1.000000
14909.723742	-0.005682	0.502996	0.221137	74.555374	39.650944	40.173996	-2.155959	0.000000	4.511302	0.000000	0.000000	0.000000	0.282105	0.329150	-1.195258	0.000000	0.000000	3.000000	65.000000	1.000000
14909.727076	-0.004688	0.504166	0.217099	74.555374	39.650944	40.173996	-2.155959	0.000000	4.511302	0.000000	0.000000	0.000000	0.298241	0.351121	-1.211342	0.000000	0.000000	3.000000	65.000000	1.000000
14909.730409	-0.004688	0.504166	0.217099	74.555374	39.650944	40.173996	-2.155959	0.000000	4.511302	0.000000	0.000000	0.000000	0.298241	0.351121	-1.211342	0.000000	0.000000	3.000000	65.000000	1.000000
14909.733742	-0.004688	0.504166	0.217099	74.555984	37.420593	37.661457	-2.171745	0.000000	4.503723	0.000000	0.000000	0.000000	0.298241	0.351121	-1.211342	0.000000	0.000000	3.000000	65.000000	1.000000
14909.737076	-0.003800	0.505466	0.213053	74.555984	37.420593	37.661457	-2.171745	0.000000	4.503723	0.000000	0.000000	0.000000	0.266163	0.390072	-1.213933	0.000000	0.000000	3.000000	65.000000	1.000000
14909.740409	-0.003800	0.505466	0.213053	74.555984	37.420593	37.661457	-2.171745	0.000000	4.503723	0.000000	0.000000	0.000000	0.266163	0.390072	-1.213933	0.000000	0.000000	3.000000	65.000000	1.000000
14909.743742	-0.003800	0.505466	0.213053	74.606483	35.444534	35.372730	-2.189941	0.000000	4.494904	0.000000	0.000000	0.000000	0.266163	0.390072	-1.213933	0.000000	0.000000	3.000000	65.000000	1.000000
14909.747076	-0.002892	0.506743	0.208941	74.606483	35.444534	35.372730	-2.189941	0.000000	4.494904	0.000000	0.000000	0.000000	0.272620	0.383073	-1.233367	0.000000	0.000000	3.000000	65.000000	1.000000
14909.750409	-0.002892	0.506743	0.208941	74.606483	35.444534	35.372730	-2.189941	0.000000	4.494904	0.000000	0.000000	0.000000	0.272620	0.383073	-1.233367	0.000000	0.000000	3.000000	65.000000	1.000000
14909.753742	-0.002892	0.506743	0.208941	74.720116	34.069344	33.653194	-2.208907	0.000000	4.485613	0.000000	0.000000	0.000000	0.272620	0.383073	-1.233367	0.000000	0.000000	3.000000	65.000000	1.000000
14909.757076	-0.002056	0.508030	0.204728	74.720116	34.069344	33.653194	-2.208907	0.000000	4.485613	0.000000	0.000000	0.000000	0.250578	0.385986	-1.264163	0.000000	0.000000	3.000000	65.000000	1.000000
14909.760409	-0.002056	0.508030	0.204728	74.720116	34.069344	33.653194	-2.208907	0.000000	4.485613	0.000000	0.000000	0.000000	0.250578	0.385986	-1.264163	0.000000	0.000000	3.000000	65.000000	1.000000
14909.763742	-0.002056	0.508030	0.204728	74.914505	33.578835	32.919064	-2.230692	0.000000	4.474821	0.000000	0.000000	0.000000	0.250578	0.385986	-1.264163	0.000000	0.000000	3.000000	65.000000	1.000000
14909.767076	-0.001294	0.509382	0.200457	74.914505	33.578835	32.919064	-2.230692	0.000000	4.474821	0.000000	0.000000	0.000000	0.228756	0.405842	-1.281044	0.000000	0.000000	3.000000	65.000000	1.000000
14909.770409	-0.001294	0.509382	0.200457	74.914505	33.578835	32.919064	-2.230692	0.000000	4.474821	0.000000	0.000000	0.000000	0.228756	0.405842	-1.281044	0.000000	0.000000	3.000000	65.000000	1.000000
14909.773742	-0.001294	0.509382	0.200457	75.107613	33.829407	33.080402	-2.255018	0.000000	4.462610	0.000000	0.000000	0.000000	0.228756	0.405842	-1.281044	0.000000	0.000000	3.000000	65.000000	1.000000
14909.777076	-0.000665	0.510769	0.196203	75.107613	33.829407	33.080402	-2.255018	0.000000	4.462610	0.000000	0.000000	0.000000	0.188612	0.416086	-1.276363	0.000000	0.000000	3.000000	65.000000	1.000000
14909.780409	-0.000665	0.510769	0.196203	75.107613	33.829407	33.080402	-2.255018	0.000000	4.462610	0.000000	0.000000	0.000000	0.188612	0.416086	-1.276363	0.000000	0.000000	3.000000	65.000000	1.000000
14909.783742	-0.000665	0.510769	0.196203	75.289589	34.358551	33.588097	-2.282451	0.000000	4.448642	0.000000	0.000000	0.000000	0.188612	0.416086	-1.276363	0.000000	0.000000	3.000000	65.000000	1.000000
14909.787076	-0.000106	0.512181	0.191860	75.289589	34.358551	33.588097	-2.282451	0.000000	4.448642	0.000000	0.000000	0.000000	0.167703	0.423426	-1.302711	0.000000	0.000000	3.000000	65.000000	1.000000
14909.790409	-0.000106	0.512181	0.191860	75.289589	34.358551	33.588097	-2.282451	0.000000	4.448642	0.000000	0.000000	0.000000	0.167703	0.423426	-1.302711	0.000000	0.000000	3.000000	65.000000	1.000000
14909.793742	-0.000106	0.512181	0.191860	75.464767	34.857216	34.074894	-2.312922	0.000000	4.432877	0.000000	0.000000	0.000000	0.167703	0.423426	-1.302711	0.000000	0.000000	3.000000	65.000000	1.000000
14909.797076	0.000262	0.513643	0.187551	75.464767	34.857216	34.074894	-2.312922	0.000000	4.432877	0.000000	0.000000	0.000000	0.110393	0.438715	-1.292860	0.000000	0.000000	3.000000	65.000000	1.000000
14909.800409	0.000262	0.513643	0.187551	75.464767	34.857216	34.074894	-2.312922	0.000000	4.432877	0.000000	0.000000	0.000000	0.110393	0.438715	-1.292860	0.000000	0.000000	3.000000	65.000000	1.000000
14909.803742	0.000262	0.513643	0.187551	75.627731	35.329586	34.549751	-2.347644	0.000000	4.414586	0.000000	0.000000	0.000000	0.110393	0.438715	-1.292860	0.000000	0.000000	3.000000	65.000000	1.000000
14909.807076	0.000503	0.515105	0.183298	75.627731	35.329586	34.549751	-2.347644	0.000000	4.414586	0.000000	0.000000	0.000000	0.072452	0.438496	-1.275864	0.000000	0.000000	3.000000	65.000000	1.000000
14909.810409	0.000503	0.515105	0.183298	75.627731	35.329586	34.549751	-2.347644	0.000000	4.414586	0.000000	0.000000	0.000000	0.072452	0.438496	-1.275864	0.000000	0.000000	3.000000	65.000000	1.000000
14909.813742	0.000503	0.515105	0.183298	75.776016	35.777744	35.003651	-2.385312	0.000000	4.394347	0.000000	0.000000	0.000000	0.072452	0.438496	-1.275864	0.000000	0.000000	3.000000	65.000000	1.000000
14909.817076	0.000711	0.516636	0.179097	75.776016	35.777744	35.003651	-2.385312	0.000000	4.394347	0.000000	0.000000	0.000000	0.062440	0.459237	-1.260265	0.000000	0.000000	3.000000	65.000000	1.000000
14909.820409	0.000711	0.516636	0.179097	75.776016	35.777744	35.003651	-2.385312	0.000000	4.394347	0.000000	0.000000	0.000000	0.062440	0.459237	-1.260265	0.000000	0.000000	3.000000	65.000000	1.000000
14909.823742	0.000711	0.516636	0.179097	75.908180	36.229137	35.465561	-2.424297	0.000000	4.372960	0.000000	0.000000	0.000000	0.062440	0.459237	-1.260265	0.000000	0.000000	3.000000	65.000000	1.000000
14909.827076	0.000947	0.518157	0.175047	75.908180	36.229137	35.465561	-2.424297	0.000000	4.372960	0.000000	0.000000	0.000000	0.070671	0.456361	-1.214998	0.000000	0.000000	3.000000	65.000000	1.000000
14909.830409	0.000947	0.518157	0.175047	75.908180	36.229137	35.465561	-2.424297	0.000000	4.372960	0.000000	0.000000	0.000000	0.070671	0.456361	-1.214998	0.000000	0.000000	3.000000	65.000000	1.000000
14909.833742	0.000947	0.518157	0.175047	76.018135	36.668678	35.932335	-2.462420	0.000000	4.351607	0.000000	0.000000	0.000000	0.070671	0.456361	-1.214998	0.000000	0.000000	3.000000	65.000000	1.000000
14909.837076	0.001209	0.519732	0.171073	76.018135	36.668678	35.932335	-2.462420	0.000000	4.351607	0.000000	0.000000	0.000000	0.078738	0.472404	-1.192394	0.000000	0.000000	3.000000	65.000000	1.000000
14909.840409	0.001209	0.519732	0.171073	76.018135	36.668678	35.932335	-2.462420	0.000000	4.351607	0.000000	0.000000	0.000000	0.078738	0.472404	-1.192394	0.000000	0.000000	3.000000	65.000000	1.000000
14909.843742	0.001209	0.519732	0.171073	76.119843	37.102840	36.414131	-2.500412	0.000000	4.329888	0.000000	0.000000	0.000000	0.078738	0.472404	-1.192394	0.000000	0.000000	3.000000	65.000000	1.000000
14909.847076	0.001528	0.521291	0.167182	76.119843	37.102840	36.414131	-2.500412	0.000000	4.329888	0.000000	0.000000	0.000000	0.095562	0.467940	-1.167307	0.000000	0.000000	3.000000	65.000000	1.000000
14909.850409	0.001528	0.521291	0.167182	76.119843	37.102840	36.414131	-2.500412	0.000000	4.329888	0.000000	0.000000	0.000000	0.095562	0.467940	-1.167307	0.000000	0.000000	3.000000	65.000000	1.000000
14909.853742	0.001528	0.521291	0.167182	76.226807	37.507317	36.974773	-2.537587	0.000000	4.308207	0.000000	0.000000	0.000000	0.095562	0.467940	-1.167307	0.000000	0.000000	3.000000	65.000000	1.000000
14909.857076	0.001931	0.522769	0.163383	76.226807	37.507317	36.974773	-2.537587	0.000000	4.308207	0.000000	0.000000	0.000000	0.120939	0.443392	-1.139558	0.000000	0.000000	3.000000	65.000000	1.000000
14909.860409	0.001931	0.522769	0.163383	76.226807	37.507317	36.974773	-2.537587	0.000000	4.308207	0.000000	0.000000	0.000000	0.120939	0.443392	-1.139558	0.000000	0.000000	3.000000	65.000000	1.000000
14909.863742	0.001931	0.522769	0.163383	76.343513	37.917946	38.844517	-2.573232	0.000000	4.287013	0.000000	0.000000	0.000000	0.120939	0.443392	-1.139558	0.000000	0.000000	3.000000	65.000000	1.000000
14909.867076	0.002388	0.524205	0.159546	76.343513	37.917946	38.844517	-2.573232	0.000000	4.287013	0.000000	0.000000	0.000000	0.136947	0.430559	-1.151096	0.000000	0.000000	3.000000	65.000000	1.000000
14909.870409	0.002388	0.524205	0.159546	76.343513	37.917946	38.844517	-2.573232	0.000000	4.287013	0.000000	0.000000	0.000000	0.136947	0.430559	-1.151096	0.000000	0.000000	3.000000	65.000000	1.000000
14909.873742	0.002388	0.524205	0.159546	76.474625	38.279194	41.970806	-2.609430	0.000000	4.265077	0.000000	0.000000	0.000000	0.136947	0.430559	-1.151096	0.000000	0.000000	3.000000	65.000000	1.000000
14909.877076	0.002896	0.525549	0.155694	76.474625	38.279194	41.970806	-2.609430	0.000000	4.265077	0.000000	0.000000	0.000000	0.152636	0.403210	-1.155463	0.000000	0.000000	3.000000	65.000000	1.000000
14909.880409	0.002896	0.525549	0.155694	76.474625	38.279194	41.970806	-2.609430	0.000000	4.265077	0.000000	0.000000	0.000000	0.152636	0.403210	-1.155463	0.000000	0.000000	3.000000	65.000000	1.000000
14909.883742	0.002896	0.525549	0.155694	76.691521	38.406536	44.062634	-2.645967	0.000000	4.242506	0.000000	0.000000	0.000000	0.152636	0.403210	-1.155463	0.000000	0.000000	3.000000	65.000000	1.000000
14909.887076	0.003687	0.526813	0.151770	76.691521	38.406536	44.062634	-2.645967	0.000000	4.242506	0.000000	0.000000	0.000000	0.237267	0.379323	-1.177230	0.000000	0.000000	3.000000	65.000000	1.000000
14909.890409	0.003687	0.526813	0.151770	76.691521	38.406536	44.062634	-2.645967	0.000000	4.242506	0.000000	0.000000	0.000000	0.237267	0.379323	-1.177230	0.000000	0.000000	3.000000	65.000000	1.000000
14909.893742	0.003687	0.526813	0.151770	77.010490	38.193039	43.982212	-2.679060	0.000000	4.221686	0.000000	0.000000	0.000000	0.237267	0.379323	-1.177230	0.000000	0.000000	3.000000	65.000000	1.000000
14909.897076	0.004668	0.528027	0.147732	77.010490	38.193039	43.982212	-2.679060	0.000000	4.221686	0.000000	0.000000	0.000000	0.294195	0.364129	-1.211457	0.000000	0.000000	3.000000	65.000000	1.000000
14909.900409	0.004668	0.528027	0.147732	77.010490	38.193039	43.982212	-2.679060	0.000000	4.221686	0.000000	0.000000	0.000000	0.294195	0.364129	-1.211457	0.000000	0.000000	3.000000	65.000000	1.000000
14909.903742	0.004668	0.528027	0.147732	77.411728	37.627110	42.916977	-2.711055	0.000000	4.201211	0.000000	0.000000	0.000000	0.294195	0.364129	-1.211457	0.000000	0.000000	3.000000	65.000000	1.000000
14909.907076	0.005605	0.529232	0.143518	77.411728	37.627110	42.916977	-2.711055	0.000000	4.201211	0.000000	0.000000	0.000000	0.281128	0.361479	-1.264130	0.000000	0.000000	3.000000	65.000000	1.000000
14909.910409	0.005605	0.529232	0.143518	77.411728	37.627110	42.916977	-2.711055	0.000000	4.201211	0.000000	0.000000	0.000000	0.281128	0.361479	-1.264130	0.000000	0.000000	3.000000	65.000000	1.000000
14909.913742	0.005605	0.529232	0.143518	77.876701	36.752850	41.415058	-2.747573	0.000000	4.177421	0.000000	0.000000	0.000000	0.281128	0.361479	-1.264130	0.000000	0.000000	3.000000	65.000000	1.000000
14909.917076	0.006783	0.530379	0.139281	77.876701	36.752850	41.415058	-2.747573	0.000000	4.177421	0.000000	0.000000	0.000000	0.353438	0.344062	-1.271082	0.000000	0.000000	3.000000	65.000000	1.000000
14909.920409	0.006783	0.530379	0.139281	77.876701	36.752850	41.415058	-2.747573	0.000000	4.177421	0.000000	0.000000	0.000000	0.353438	0.344062	-1.271082	0.000000	0.000000	3.000000	65.000000	1.000000
14909.923742	0.006783	0.530379	0.139281	78.361351	35.740894	39.819153	-2.780983	0.000000	4.155253	0.000000	0.000000	0.000000	0.353438	0.344062	-1.271082	0.000000	0.000000	3.000000	65.000000	1.000000
14909.927076	0.008195	0.531486	0.134904	78.361351	35.740894	39.819153	-2.780983	0.000000	4.155253	0.000000	0.000000	0.000000	0.423601	0.332287	-1.313348	0.000000	0.000000	3.000000	65.000000	1.000000
14909.930409	0.008195	0.531486	0.134904	78.361351	35.740894	39.819153	-2.780983	0.000000	4.155253	0.000000	0.000000	0.000000	0.423601	0.332287	-1.313348	0.000000	0.000000	3.000000	65.000000	1.000000
14909.933742	0.008195	0.531486	0.134904	78.832092	34.616436	38.769886	-2.813024	0.000000	4.133630	0.000000	0.000000	0.000000	0.423601	0.332287	-1.313348	0.000000	0.000000	3.000000	65.000000	1.000000
14909.937076	0.009641	0.532568	0.130498	78.832092	34.616436	38.769886	-2.813024	0.000000	4.133630	0.000000	0.000000	0.000000	0.433754	0.324460	-1.321609	0.000000	0.000000	3.000000	65.000000	1.000000
14909.940409	0.009641	0.532568	0.130498	78.832092	34.616436	38.769886	-2.813024	0.000000	4.133630	0.000000	0.000000	0.000000	0.433754	0.324460	-1.321609	0.000000	0.000000	3.000000	65.000000	1.000000
14909.943742	0.009641	0.532568	0.130498	79.238571	33.006100	37.710247	-2.846348	0.000000	4.110755	0.000000	0.000000	0.000000	0.433754	0.324460	-1.321609	0.000000	0.000000	3.000000	65.000000	1.000000
14909.947076	0.011093	0.533633	0.126142	79.238571	33.006100	37.710247	-2.846348	0.000000	4.110755	0.000000	0.000000	0.000000	0.435603	0.319595	-1.306995	0.000000	0.000000	3.000000	65.000000	1.000000
14909.950409	0.011093	0.533633	0.126142	79.238571	33.006100	37.710247	-2.846348	0.000000	4.110755	0.000000	0.000000	0.000000	0.435603	0.319595	-1.306995	0.000000	0.000000	3.000000	65.000000	1.000000
14909.953742	0.011093	0.533633	0.126142	79.477936	30.293556	35.096706	-2.880513	0.000000	4.086886	0.000000	0.000000	0.000000	0.435603	0.319595	-1.306995	0.000000	0.000000	3.000000	65.000000	1.000000
14909.957076	0.012579	0.534719	0.121868	79.477936	30.293556	35.096706	-2.880513	0.000000	4.086886	0.000000	0.000000	0.000000	0.445861	0.325892	-1.282037	0.000000	0.000000	3.000000	65.000000	1.000000
14909.960409	0.012579	0.534719	0.121868	79.477936	30.293556	35.096706	-2.880513	0.000000	4.086886	0.000000	0.000000	0.000000	0.445861	0.325892	-1.282037	0.000000	0.000000	3.000000	65.000000	1.000000
14909.963742	0.012579	0.534719	0.121868	79.500961	26.668346	31.354137	-2.914398	0.000000	4.062793	0.000000	0.000000	0.000000	0.445861	0.325892	-1.282037	0.000000	0.000000	3.000000	65.000000	1.000000
14909.967076	0.013991	0.535882	0.117733	79.500961	26.668346	31.354137	-2.914398	0.000000	4.062793	0.000000	0.000000	0.000000	0.423603	0.348819	-1.240633	0.000000	0.000000	3.000000	65.000000	1.000000
14909.970409	0.013991	0.535882	0.117733	79.500961	26.668346	31.354137	-2.914398	0.000000	4.062793	0.000000	0.000000	0.000000	0.423603	0.348819	-1.240633	0.000000	0.000000	3.000000	65.000000	1.000000
14909.973742	0.013991	0.535882	0.117733	79.319626	22.813883	27.590065	-2.949486	0.000000	4.037392	0.000000	0.000000	0.000000	0.423603	0.348819	-1.240633	0.000000	0.000000	3.000000	65.000000	1.000000
14909.977076	0.015278	0.537046	0.113769	79.319626	22.813883	27.590065	-2.949486	0.000000	4.037392	0.000000	0.000000	0.000000	0.386020	0.349134	-1.189052	0.000000	0.000000	3.000000	65.000000	1.000000
14909.980409	0.015278	0.537046	0.113769	79.319626	22.813883	27.590065	-2.949486	0.000000	4.037392	0.000000	0.000000	0.000000	0.386020	0.349134	-1.189052	0.000000	0.000000	3.000000	65.000000	1.000000
14909.983742	0.015278	0.537046	0.113769	79.022606	19.414501	24.638878	-2.986336	0.000000	4.010211	0.000000	0.000000	0.000000	0.386020	0.349134	-1.189052	0.000000	0.000000	3.000000	65.000000	1.000000
14909.987076	0.016603	0.538282	0.109907	79.022606	19.414501	24.638878	-2.986336	0.000000	4.010211	0.000000	0.000000	0.000000	0.397368	0.370788	-1.158563	0.000000	0.000000	3.000000	65.000000	1.000000
14909.990409	0.016603	0.538282	0.109907	79.022606	19.414501	24.638878	-2.986336	0.000000	4.010211	0.000000	0.000000	0.000000	0.397368	0.370788	-1.158563	0.000000	0.000000	3.000000	65.000000	1.000000
14909.993742	0.016603	0.538282	0.109907	78.679146	16.744688	22.052385	-3.022380	0.000000	3.983117	0.000000	0.000000	0.000000	0.397368	0.370788	-1.158563	0.000000	0.000000	3.000000	65.000000	1.000000
14909.997076	0.017966	0.539503	0.106200	78.679146	16.744688	22.052385	-3.022380	0.000000	3.983117	0.000000	0.000000	0.000000	0.409135	0.366357	-1.112174	0.000000	0.000000	3.000000	65.000000	1.000000
14910.000409	0.017966	0.539503	0.106200	78.679146	16.744688	22.052385	-3.022380	0.000000	3.983117	0.000000	0.000000	0.000000	0.409135	0.366357	-1.112174	0.000000	0.000000	3.000000	65.000000	1.000000
14910.003742	0.017966	0.539503	0.106200	78.312561	14.861846	20.504520	-3.056536	0.000000	3.956967	0.000000	0.000000	0.000000	0.409135	0.366357	-1.112174	0.000000	0.000000	3.000000	65.000000	1.000000
14910.007076	0.019211	0.540730	0.102672	78.312561	14.861846	20.504520	-3.056536	0.000000	3.956967	0.000000	0.000000	0.000000	0.373316	0.368009	-1.058488	0.000000	0.000000	3.000000	65.000000	1.000000
14910.010409	0.019211	0.540730	0.102672	78.312561	14.861846	20.504520	-3.056536	0.000000	3.956967	0.000000	0.000000	0.000000	0.373316	0.368009	-1.058488	0.000000	0.000000	3.000000	65.000000	1.000000
14910.013742	0.019211	0.540730	0.102672	77.954247	13.522796	19.726227	-3.091913	0.000000	3.929386	0.000000	0.000000	0.000000	0.373316	0.368009	-1.058488	0.000000	0.000000	3.000000	65.000000	1.000000
14910.017076	0.020260	0.541964	0.099328	77.954247	13.522796	19.726227	-3.091913	0.000000	3.929386	0.000000	0.000000	0.000000	0.314735	0.370231	-1.003110	0.000000	0.000000	3.000000	65.000000	1.000000
14910.020409	0.020260	0.541964	0.099328	77.954247	13.522796	19.726227	-3.091913	0.000000	3.929386	0.000000	0.000000	0.000000	0.314735	0.370231	-1.003110	0.000000	0.000000	3.000000	65.000000	1.000000
14910.023742	0.020260	0.541964	0.099328	77.622475	12.427268	19.283422	-3.130117	0.000000	3.899021	0.000000	0.000000	0.000000	0.314735	0.370231	-1.003110	0.000000	0.000000	3.000000	65.000000	1.000000
14910.027076	0.021170	0.543189	0.096153	77.622475	12.427268	19.283422	-3.130117	0.000000	3.899021	0.000000	0.000000	0.000000	0.273078	0.367618	-0.952603	0.000000	0.000000	3.000000	65.000000	1.000000
14910.030409	0.021170	0.543189	0.096153	77.622475	12.427268	19.283422	-3.130117	0.000000	3.899021	0.000000	0.000000	0.000000	0.273078	0.367618	-0.952603	0.000000	0.000000	3.000000	65.000000	1.000000
14910.033742	0.021170	0.543189	0.096153	77.333458	11.474723	18.683737	-3.170028	0.000000	3.866642	0.000000	0.000000	0.000000	0.273078	0.367618	-0.952603	0.000000	0.000000	3.000000	65.000000	1.000000
14910.037076	0.021915	0.544426	0.093066	77.333458	11.474723	18.683737	-3.170028	0.000000	3.866642	0.000000	0.000000	0.000000	0.223564	0.370929	-0.925972	0.000000	0.000000	3.000000	65.000000	1.000000
14910.040409	0.021915	0.544426	0.093066	77.333458	11.474723	18.683737	-3.170028	0.000000	3.866642	0.000000	0.000000	0.000000	0.223564	0.370929	-0.925972	0.000000	0.000000	3.000000	65.000000	1.000000
14910.043742	0.021915	0.544426	0.093066	77.111481	10.678825	18.113396	-3.213766	0.000000	3.830367	0.000000	0.000000	0.000000	0.223564	0.370929	-0.925972	0.000000	0.000000	3.000000	65.000000	1.000000
14910.047076	0.022552	0.545650	0.090112	77.111481	10.678825	18.113396	-3.213766	0.000000	3.830367	0.000000	0.000000	0.000000	0.191102	0.367362	-0.886354	0.000000	0.000000	3.000000	65.000000	1.000000
14910.050409	0.022552	0.545650	0.090112	77.111481	10.678825	18.113396	-3.213766	0.000000	3.830367	0.000000	0.000000	0.000000	0.191102	0.367362	-0.886354	0.000000	0.000000	3.000000	65.000000	1.000000
14910.053742	0.022552	0.545650	0.090112	77.016113	10.158937	17.854355	-3.259026	0.000000	3.791932	0.000000	0.000000	0.000000	0.191102	0.367362	-0.886354	0.000000	0.000000	3.000000	65.000000	1.000000
14910.057076	0.023083	0.546894	0.087286	77.016113	10.158937	17.854355	-3.259026	0.000000	3.791932	0.000000	0.000000	0.000000	0.159255	0.373194	-0.847744	0.000000	0.000000	3.000000	65.000000	1.000000
14910.060409	0.023083	0.546894	0.087286	77.016113	10.158937	17.854355	-3.259026	0.000000	3.791932	0.000000	0.000000	0.000000	0.159255	0.373194	-0.847744	0.000000	0.000000	3.000000	65.000000	1.000000
14910.063742	0.023083	0.546894	0.087286	77.050728	9.903098	17.662092	-3.305688	0.000000	3.751323	0.000000	0.000000	0.000000	0.159255	0.373194	-0.847744	0.000000	0.000000	3.000000	65.000000	1.000000
14910.067076	0.023537	0.548165	0.084628	77.050728	9.903098	17.662092	-3.305688	0.000000	3.751323	0.000000	0.000000	0.000000	0.136265	0.381363	-0.797304	0.000000	0.000000	3.000000	65.000000	1.000000
14910.070409	0.023537	0.548165	0.084628	77.050728	9.903098	17.662092	-3.305688	0.000000	3.751323	0.000000	0.000000	0.000000	0.136265	0.381363	-0.797304	0.000000	0.000000	3.000000	65.000000	1.000000
14910.073742	0.023537	0.548165	0.084628	77.119171	9.915358	17.686766	-3.352016	0.000000	3.709984	0.000000	0.000000	0.000000	0.136265	0.381363	-0.797304	0.000000	0.000000	3.000000	65.000000	1.000000
14910.077076	0.023996	0.549413	0.082186	77.119171	9.915358	17.686766	-3.352016	0.000000	3.709984	0.000000	0.000000	0.000000	0.137487	0.374329	-0.732682	0.000000	0.000000	3.000000	65.000000	1.000000
14910.080409	0.023996	0.549413	0.082186	77.119171	9.915358	17.686766	-3.352016	0.000000	3.709984	0.000000	0.000000	0.000000	0.137487	0.374329	-0.732682	0.000000	0.000000	3.000000	65.000000	1.000000
14910.083742	0.023996	0.549413	0.082186	77.221085	10.064950	18.138769	-3.394785	0.000000	3.670890	0.000000	0.000000	0.000000	0.137487	0.374329	-0.732682	0.000000	0.000000	3.000000	65.000000	1.000000
14910.087076	0.024378	0.550685	0.079875	77.221085	10.064950	18.138769	-3.394785	0.000000	3.670890	0.000000	0.000000	0.000000	0.114770	0.381629	-0.693305	0.000000	0.000000	3.000000	65.000000	1.000000
14910.090409	0.024378	0.550685	0.079875	77.221085	10.064950	18.138769	-3.394785	0.000000	3.670890	0.000000	0.000000	0.000000	0.114770	0.381629	-0.693305	0.000000	0.000000	3.000000	65.000000	1.000000
14910.093742	0.024378	0.550685	0.079875	77.374451	10.232120	18.681768	-3.437544	0.000000	3.630880	0.000000	0.000000	0.000000	0.114770	0.381629	-0.693305	0.000000	0.000000	3.000000	65.000000	1.000000
14910.097076	0.024688	0.551854	0.077739	77.374451	10.232120	18.681768	-3.437544	0.000000	3.630880	0.000000	0.000000	0.000000	0.093057	0.350797	-0.640783	0.000000	0.000000	3.000000	65.000000	1.000000
14910.100409	0.024688	0.551854	0.077739	77.374451	10.232120	18.681768	-3.437544	0.000000	3.630880	0.000000	0.000000	0.000000	0.093057	0.350797	-0.640783	0.000000	0.000000	3.000000	65.000000	1.000000
14910.103742	0.024688	0.551854	0.077739	77.579620	10.443463	19.092644	-3.479023	0.000000	3.591156	0.000000	0.000000	0.000000	0.093057	0.350797	-0.640783	0.000000	0.000000	3.000000	65.000000	1.000000
14910.107076	0.024973	0.552950	0.075671	77.579620	10.443463	19.092644	-3.479023	0.000000	3.591156	0.000000	0.000000	0.000000	0.085437	0.328638	-0.620511	0.000000	0.000000	3.000000	65.000000	1.000000
14910.110409	0.024973	0.552950	0.075671	77.579620	10.443463	19.092644	-3.479023	0.000000	3.591156	0.000000	0.000000	0.000000	0.085437	0.328638	-0.620511	0.000000	0.000000	3.000000	65.000000	1.000000
14910.113742	0.024973	0.552950	0.075671	77.820259	10.695730	19.481913	-3.520397	0.000000	3.550606	0.000000	0.000000	0.000000	0.085437	0.328638	-0.620511	0.000000	0.000000	3.000000	65.000000	1.000000
14910.117076	0.025306	0.553976	0.073605	77.820259	10.695730	19.481913	-3.520397	0.000000	3.550606	0.000000	0.000000	0.000000	0.099750	0.307961	-0.619697	0.000000	0.000000	3.000000	65.000000	1.000000
14910.120409	0.025306	0.553976	0.073605	77.820259	10.695730	19.481913	-3.520397	0.000000	3.550606	0.000000	0.000000	0.000000	0.099750	0.307961	-0.619697	0.000000	0.000000	3.000000	65.000000	1.000000
14910.123742	0.025306	0.553976	0.073605	78.070366	10.975335	19.950148	-3.561409	0.000000	3.509469	0.000000	0.000000	0.000000	0.099750	0.307961	-0.619697	0.000000	0.000000	3.000000	65.000000	1.000000
14910.127076	0.025582	0.554880	0.071496	78.070366	10.975335	19.950148	-3.561409	0.000000	3.509469	0.000000	0.000000	0.000000	0.083029	0.271205	-0.632785	0.000000	0.000000	3.000000	65.000000	1.000000
14910.130409	0.025582	0.554880	0.071496	78.070366	10.975335	19.950148	-3.561409	0.000000	3.509469	0.000000	0.000000	0.000000	0.083029	0.271205	-0.632785	0.000000	0.000000	3.000000	65.000000	1.000000
14910.133742	0.025582	0.554880	0.071496	78.298431	11.220057	20.190193	-3.605609	0.000000	3.464042	0.000000	0.000000	0.000000	0.083029	0.271205	-0.632785	0.000000	0.000000	3.000000	65.000000	1.000000
14910.137076	0.025854	0.555738	0.069347	78.298431	11.220057	20.190193	-3.605609	0.000000	3.464042	0.000000	0.000000	0.000000	0.081556	0.257334	-0.644561	0.000000	0.000000	3.000000	65.000000	1.000000
14910.140409	0.025854	0.555738	0.069347	78.298431	11.220057	20.190193	-3.605609	0.000000	3.464042	0.000000	0.000000	0.000000	0.081556	0.257334	-0.644561	0.000000	0.000000	3.000000	65.000000	1.000000
14910.143742	0.025854	0.555738	0.069347	78.494698	11.445686	20.366764	-3.651724	0.000000	3.415393	0.000000	0.000000	0.000000	0.081556	0.257334	-0.644561	0.000000	0.000000	3.000000	65.000000	1.000000
14910.147076	0.026170	0.556532	0.067140	78.494698	11.445686	20.366764	-3.651724	0.000000	3.415393	0.000000	0.000000	0.000000	0.094734	0.238040	-0.662228	0.000000	0.000000	3.000000	65.000000	1.000000
14910.150409	0.026170	0.556532	0.067140	78.494698	11.445686	20.366764	-3.651724	0.000000	3.415393	0.000000	0.000000	0.000000	0.094734	0.238040	-0.662228	0.000000	0.000000	3.000000	65.000000	1.000000
14910.153742	0.026170	0.556532	0.067140	78.644714	11.635894	20.527506	-3.691494	0.000000	3.356984	0.000000	0.000000	0.000000	0.094734	0.238040	-0.662228	0.000000	0.000000	3.000000	65.000000	1.000000
14910.157076	0.026559	0.557237	0.064980	78.644714	11.635894	20.527506	-3.691494	0.000000	3.356984	0.000000	0.000000	0.000000	0.116763	0.211655	-0.647973	0.000000	0.000000	3.000000	65.000000	1.000000
14910.160409	0.026559	0.557237	0.064980	78.644714	11.635894	20.527506	-3.691494	0.000000	3.356984	0.000000	0.000000	0.000000	0.116763	0.211655	-0.647973	0.000000	0.000000	3.000000	65.000000	1.000000
14910.163742	0.026559	0.557237	0.064980	78.749207	11.786697	20.678915	-3.672034	0.000000	3.248989	0.000000	0.000000	0.000000	0.116763	0.211655	-0.647973	0.000000	0.000000	3.000000	65.000000	1.000000
14910.167076	0.026947	0.557913	0.062861	78.749207	11.786697	20.678915	-3.672034	0.000000	3.248989	0.000000	0.000000	0.000000	0.116177	0.202727	-0.635736	0.000000	0.000000	3.000000	65.000000	1.000000
14910.170409	0.026947	0.557913	0.062861	78.749207	11.786697	20.678915	-3.672034	0.000000	3.248989	0.000000	0.000000	0.000000	0.116177	0.202727	-0.635736	0.000000	0.000000	3.000000	65.000000	1.000000
14910.173742	0.026947	0.557913	0.062861	78.816139	11.904181	20.825100	-3.652671	0.000000	3.143033	0.000000	0.000000	0.000000	0.116177	0.202727	-0.635736	0.000000	0.000000	3.000000	65.000000	1.000000
14910.177076	0.027432	0.558521	0.060806	78.816139	11.904181	20.825100	-3.652671	0.000000	3.143033	0.000000	0.000000	0.000000	0.145587	0.182379	-0.616482	0.000000	0.000000	3.000000	65.000000	1.000000
14910.180409	0.027432	0.558521	0.060806	78.816139	11.904181	20.825100	-3.652671	0.000000	3.143033	0.000000	0.000000	0.000000	0.145587	0.182379	-0.616482	0.000000	0.000000	3.000000	65.000000	1.000000
14910.183742	0.027432	0.558521	0.060806	78.856300	11.991667	21.063026	-3.628406	0.000000	3.040286	0.000000	0.000000	0.000000	0.145587	0.182379	-0.616482	0.000000	0.000000	3.000000	65.000000	1.000000
14910.187076	0.028062	0.559073	0.058790	78.856300	11.991667	21.063026	-3.628406	0.000000	3.040286	0.000000	0.000000	0.000000	0.189052	0.165497	-0.604782	0.000000	0.000000	3.000000	65.000000	1.000000
14910.190409	0.028062	0.559073	0.058790	78.856300	11.991667	21.063026	-3.628406	0.000000	3.040286	0.000000	0.000000	0.000000	0.189052	0.165497	-0.604782	0.000000	0.000000	3.000000	65.000000	1.000000
14910.193742	0.028062	0.559073	0.058790	78.910896	11.899646	21.878670	-3.596897	0.000000	2.939489	0.000000	0.000000	0.000000	0.189052	0.165497	-0.604782	0.000000	0.000000	3.000000	65.000000	1.000000
14910.197076	0.028764	0.559559	0.056840	78.910896	11.899646	21.878670	-3.596897	0.000000	2.939489	0.000000	0.000000	0.000000	0.210489	0.145794	-0.585051	0.000000	0.000000	3.000000	65.000000	1.000000
14910.200409	0.028764	0.559559	0.056840	78.910896	11.899646	21.878670	-3.596897	0.000000	2.939489	0.000000	0.000000	0.000000	0.210489	0.145794	-0.585051	0.000000	0.000000	3.000000	65.000000	1.000000
14910.203742	0.028764	0.559559	0.056840	78.986847	11.187867	22.072781	-3.561816	0.000000	2.841980	0.000000	0.000000	0.000000	0.210489	0.145794	-0.585051	0.000000	0.000000	3.000000	65.000000	1.000000
14910.207076	0.029485	0.559972	0.054918	78.986847	11.187867	22.072781	-3.561816	0.000000	2.841980	0.000000	0.000000	0.000000	0.216504	0.124061	-0.576465	0.000000	0.000000	3.000000	65.000000	1.000000
14910.210409	0.029485	0.559972	0.054918	78.986847	11.187867	22.072781	-3.561816	0.000000	2.841980	0.000000	0.000000	0.000000	0.216504	0.124061	-0.576465	0.000000	0.000000	3.000000	65.000000	1.000000
14910.213742	0.029485	0.559972	0.054918	79.089706	9.751017	20.353117	-3.525732	0.000000	2.745903	0.000000	0.000000	0.000000	0.216504	0.124061	-0.576465	0.000000	0.000000	3.000000	65.000000	1.000000
14910.217076	0.030275	0.560342	0.053017	79.089706	9.751017	20.353117	-3.525732	0.000000	2.745903	0.000000	0.000000	0.000000	0.236918	0.110943	-0.570375	0.000000	0.000000	3.000000	65.000000	1.000000
14910.220409	0.030275	0.560342	0.053017	79.089706	9.751017	20.353117	-3.525732	0.000000	2.745903	0.000000	0.000000	0.000000	0.236918	0.110943	-0.570375	0.000000	0.000000	3.000000	65.000000	1.000000
14910.223742	0.030275	0.560342	0.053017	79.197678	7.819407	17.884546	-3.486246	0.000000	2.650841	0.000000	0.000000	0.000000	0.236918	0.110943	-0.570375	0.000000	0.000000	3.000000	65.000000	1.000000
14910.227076	0.031126	0.560634	0.051038	79.197678	7.819407	17.884546	-3.486246	0.000000	2.650841	0.000000	0.000000	0.000000	0.255337	0.087678	-0.593631	0.000000	0.000000	3.000000	65.000000	1.000000
14910.230409	0.031126	0.560634	0.051038	79.197678	7.819407	17.884546	-3.486246	0.000000	2.650841	0.000000	0.000000	0.000000	0.255337	0.087678	-0.593631	0.000000	0.000000	3.000000	65.000000	1.000000
14910.233742	0.031126	0.560634	0.051038	79.299095	5.672003	15.745302	-3.443690	0.000000	2.551902	0.000000	0.000000	0.000000	0.255337	0.087678	-0.593631	0.000000	0.000000	3.000000	65.000000	1.000000
14910.237076	0.031920	0.560857	0.049029	79.299095	5.672003	15.745302	-3.443690	0.000000	2.551902	0.000000	0.000000	0.000000	0.238095	0.066967	-0.602698	0.000000	0.000000	3.000000	65.000000	1.000000
14910.240409	0.031920	0.560857	0.049029	79.299095	5.672003	15.745302	-3.443690	0.000000	2.551902	0.000000	0.000000	0.000000	0.238095	0.066967	-0.602698	0.000000	0.000000	3.000000	65.000000	1.000000
14910.243742	0.031920	0.560857	0.049029	79.389061	3.515192	13.696970	-3.404007	0.000000	2.451452	0.000000	0.000000	0.000000	0.238095	0.066967	-0.602698	0.000000	0.000000	3.000000	65.000000	1.000000
14910.247076	0.032776	0.561040	0.046977	79.389061	3.515192	13.696970	-3.404007	0.000000	2.451452	0.000000	0.000000	0.000000	0.256758	0.054676	-0.615737	0.000000	0.000000	3.000000	65.000000	1.000000
14910.250409	0.032776	0.561040	0.046977	79.389061	3.515192	13.696970	-3.404007	0.000000	2.451452	0.000000	0.000000	0.000000	0.256758	0.054676	-0.615737	0.000000	0.000000	3.000000	65.000000	1.000000
14910.253742	0.032776	0.561040	0.046977	79.463821	1.518509	11.352803	-3.361214	0.000000	2.348830	0.000000	0.000000	0.000000	0.256758	0.054676	-0.615737	0.000000	0.000000	3.000000	65.000000	1.000000
14910.257076	0.033813	0.561171	0.044895	79.463821	1.518509	11.352803	-3.361214	0.000000	2.348830	0.000000	0.000000	0.000000	0.311304	0.039528	-0.624413	0.000000	0.000000	3.000000	65.000000	1.000000
14910.260409	0.033813	0.561171	0.044895	79.463821	1.518509	11.352803	-3.361214	0.000000	2.348830	0.000000	0.000000	0.000000	0.311304	0.039528	-0.624413	0.000000	0.000000	3.000000	65.000000	1.000000
14910.263742	0.033813	0.561171	0.044895	79.519699	-0.224982	9.369629	-3.309330	0.000000	2.244761	0.000000	0.000000	0.000000	0.311304	0.039528	-0.624413	0.000000	0.000000	3.000000	65.000000	1.000000
14910.267076	0.034909	0.561272	0.042746	79.519699	-0.224982	9.369629	-3.309330	0.000000	2.244761	0.000000	0.000000	0.000000	0.328541	0.030204	-0.644783	0.000000	0.000000	3.000000	65.000000	1.000000
14910.270409	0.034909	0.561272	0.042746	79.519699	-0.224982	9.369629	-3.309330	0.000000	2.244761	0.000000	0.000000	0.000000	0.328541	0.030204	-0.644783	0.000000	0.000000	3.000000	65.000000	1.000000
14910.273742	0.034909	0.561272	0.042746	79.494377	-1.727743	7.954467	-3.254573	0.000000	2.137297	0.000000	0.000000	0.000000	0.328541	0.030204	-0.644783	0.000000	0.000000	3.000000	65.000000	1.000000
14910.277076	0.036018	0.561386	0.040607	79.494377	-1.727743	7.954467	-3.254573	0.000000	2.137297	0.000000	0.000000	0.000000	0.332817	0.034133	-0.641734	0.000000	0.000000	3.000000	65.000000	1.000000
14910.280409	0.036018	0.561386	0.040607	79.494377	-1.727743	7.954467	-3.254573	0.000000	2.137297	0.000000	0.000000	0.000000	0.332817	0.034133	-0.641734	0.000000	0.000000	3.000000	65.000000	1.000000
14910.283742	0.036018	0.561386	0.040607	79.330795	-3.045029	6.264935	-3.199104	0.000000	2.030341	0.000000	0.000000	0.000000	0.332817	0.034133	-0.641734	0.000000	0.000000	3.000000	65.000000	1.000000
14910.287076	0.037266	0.561502	0.038556	79.330795	-3.045029	6.264935	-3.199104	0.000000	2.030341	0.000000	0.000000	0.000000	0.374285	0.034989	-0.615310	0.000000	0.000000	3.000000	65.000000	1.000000
14910.290409	0.037266	0.561502	0.038556	79.330795	-3.045029	6.264935	-3.199104	0.000000	2.030341	0.000000	0.000000	0.000000	0.374285	0.034989	-0.615310	0.000000	0.000000	3.000000	65.000000	1.000000
14910.293742	0.037266	0.561502	0.038556	79.046318	-4.152663	5.292418	-3.136723	0.000000	1.927789	0.000000	0.000000	0.000000	0.374285	0.034989	-0.615310	0.000000	0.000000	3.000000	65.000000	1.000000
14910.297076	0.038689	0.561642	0.036479	79.046318	-4.152663	5.292418	-3.136723	0.000000	1.927789	0.000000	0.000000	0.000000	0.426969	0.041762	-0.623171	0.000000	0.000000	3.000000	65.000000	1.000000
14910.300409	0.038689	0.561642	0.036479	79.046318	-4.152663	5.292418	-3.136723	0.000000	1.927789	0.000000	0.000000	0.000000	0.426969	0.041762	-0.623171	0.000000	0.000000	3.000000	65.000000	1.000000
14910.303742	0.038689	0.561642	0.036479	78.688416	-5.204957	5.507833	-3.065561	0.000000	1.823928	0.000000	0.000000	0.000000	0.426969	0.041762	-0.623171	0.000000	0.000000	3.000000	65.000000	1.000000
14910.307076	0.040059	0.561793	0.034480	78.688416	-5.204957	5.507833	-3.065561	0.000000	1.823928	0.000000	0.000000	0.000000	0.411036	0.045547	-0.599690	0.000000	0.000000	3.000000	65.000000	1.000000
14910.310409	0.040059	0.561793	0.034480	78.688416	-5.204957	5.507833	-3.065561	0.000000	1.823928	0.000000	0.000000	0.000000	0.411036	0.045547	-0.599690	0.000000	0.000000	3.000000	65.000000	1.000000
14910.313742	0.040059	0.561793	0.034480	78.283417	-6.502519	5.333402	-2.997055	0.000000	1.723979	0.000000	0.000000	0.000000	0.411036	0.045547	-0.599690	0.000000	0.000000	3.000000	65.000000	1.000000
14910.317076	0.041469	0.561940	0.032534	78.283417	-6.502519	5.333402	-2.997055	0.000000	1.723979	0.000000	0.000000	0.000000	0.422951	0.044077	-0.583593	0.000000	0.000000	3.000000	65.000000	1.000000
14910.320409	0.041469	0.561940	0.032534	78.283417	-6.502519	5.333402	-2.997055	0.000000	1.723979	0.000000	0.000000	0.000000	0.422951	0.044077	-0.583593	0.000000	0.000000	3.000000	65.000000	1.000000
14910.323742	0.041469	0.561940	0.032534	77.860596	-8.149717	3.776082	-2.926563	0.000000	1.626714	0.000000	0.000000	0.000000	0.422951	0.044077	-0.583593	0.000000	0.000000	3.000000	65.000000	1.000000
14910.327076	0.043101	0.562119	0.030597	77.860596	-8.149717	3.776082	-2.926563	0.000000	1.626714	0.000000	0.000000	0.000000	0.489690	0.053466	-0.581111	0.000000	0.000000	3.000000	65.000000	1.000000
14910.330409	0.043101	0.562119	0.030597	77.860596	-8.149717	3.776082	-2.926563	0.000000	1.626714	0.000000	0.000000	0.000000	0.489690	0.053466	-0.581111	0.000000	0.000000	3.000000	65.000000	1.000000
14910.333742	0.043101	0.562119	0.030597	77.443886	-9.888958	1.629973	-2.844948	0.000000	1.529862	0.000000	0.000000	0.000000	0.489690	0.053466	-0.581111	0.000000	0.000000	3.000000	65.000000	1.000000
14910.337076	0.044765	0.562319	0.028643	77.443886	-9.888958	1.629973	-2.844948	0.000000	1.529862	0.000000	0.000000	0.000000	0.499226	0.060169	-0.586384	0.000000	0.000000	3.000000	65.000000	1.000000
14910.340409	0.044765	0.562319	0.028643	77.443886	-9.888958	1.629973	-2.844948	0.000000	1.529862	0.000000	0.000000	0.000000	0.499226	0.060169	-0.586384	0.000000	0.000000	3.000000	65.000000	1.000000
14910.343742	0.046227	0.562489	0.026898	77.081879	-11.349947	0.293539	-2.844948	0.000000	1.529862	0.000000	0.000000	0.000000	0.438595	0.050865	-0.523455	0.000000	0.000000	3.000000	65.000000	1.000000
14910.347076	0.046227	0.562489	0.026898	77.081879	-11.349947	0.293539	-2.844948	0.000000	1.529862	0.000000	0.000000	0.000000	0.438595	0.050865	-0.523455	0.000000	0.000000	3.000000	65.000000	1.000000
14910.350409	0.046227	0.562489	0.026898	77.081879	-11.349947	0.293539	-2.844948	0.000000	1.529862	0.000000	0.000000	0.000000	0.438595	0.050865	-0.523455	0.000000	0.000000	3.000000	65.000000	1.000000
14910.353742	0.046227	0.562489	0.026898	76.678413	-13.013517	-1.081914	-2.688645	0.000000	1.344889	0.000000	0.000000	0.000000	0.438595	0.050865	-0.523455	0.000000	0.000000	3.000000	65.000000	1.000000
14910.357076	0.048053	0.562698	0.024733	76.678413	-13.013517	-1.081914	-2.688645	0.000000	1.344889	0.000000	0.000000	0.000000	0.547700	0.062761	-0.649364	0.000000	0.000000	3.000000	65.000000	1.000000
14910.360409	0.048053	0.562698	0.024733	76.678413	-13.013517	-1.081914	-2.688645	0.000000	1.344889	0.000000	0.000000	0.000000	0.547700	0.062761	-0.649364	0.000000	0.000000	3.000000	65.000000	1.000000
14910.363742	0.048053	0.562698	0.024733	76.342751	-14.336607	-2.225897	-2.597361	0.000000	1.236662	0.000000	0.000000	0.000000	0.547700	0.062761	-0.649364	0.000000	0.000000	3.000000	65.000000	1.000000
14910.367076	0.049745	0.562876	0.022772	76.342751	-14.336607	-2.225897	-2.597361	0.000000	1.236662	0.000000	0.000000	0.000000	0.507605	0.053519	-0.588488	0.000000	0.000000	3.000000	65.000000	1.000000
14910.370409	0.049745	0.562876	0.022772	76.342751	-14.336607	-2.225897	-2.597361	0.000000	1.236662	0.000000	0.000000	0.000000	0.507605	0.053519	-0.588488	0.000000	0.000000	3.000000	65.000000	1.000000
14910.373742	0.049745	0.562876	0.022772	76.056747	-15.522543	-3.369231	-2.512761	0.000000	1.138580	0.000000	0.000000	0.000000	0.507605	0.053519	-0.588488	0.000000	0.000000	3.000000	65.000000	1.000000
14910.377076	0.051381	0.563059	0.020848	76.056747	-15.522543	-3.369231	-2.512761	0.000000	1.138580	0.000000	0.000000	0.000000	0.490876	0.054913	-0.577155	0.000000	0.000000	3.000000	65.000000	1.000000
14910.380409	0.051381	0.563059	0.020848	76.056747	-15.522543	-3.369231	-2.512761	0.000000	1.138580	0.000000	0.000000	0.000000	0.490876	0.054913	-0.577155	0.000000	0.000000	3.000000	65.000000	1.000000
14910.383742	0.051381	0.563059	0.020848	75.813164	-16.556541	-4.583873	-2.430948	0.000000	1.042388	0.000000	0.000000	0.000000	0.490876	0.054913	-0.577155	0.000000	0.000000	3.000000	65.000000	1.000000
14910.387076	0.052969	0.563274	0.019021	75.813164	-16.556541	-4.583873	-2.430948	0.000000	1.042388	0.000000	0.000000	0.000000	0.476396	0.064397	-0.548085	0.000000	0.000000	3.000000	65.000000	1.000000
14910.390409	0.052969	0.563274	0.019021	75.813164	-16.556541	-4.583873	-2.430948	0.000000	1.042388	0.000000	0.000000	0.000000	0.476396	0.064397	-0.548085	0.000000	0.000000	3.000000	65.000000	1.000000
14910.393742	0.052969	0.563274	0.019021	75.616005	-17.355783	-5.536969	-2.351548	0.000000	0.951040	0.000000	0.000000	0.000000	0.476396	0.064397	-0.548085	0.000000	0.000000	3.000000	65.000000	1.000000
14910.397076	0.054553	0.563529	0.017263	75.616005	-17.355783	-5.536969	-2.351548	0.000000	0.951040	0.000000	0.000000	0.000000	0.475112	0.076508	-0.527356	0.000000	0.000000	3.000000	65.000000	1.000000
14910.400409	0.054553	0.563529	0.017263	75.616005	-17.355783	-5.536969	-2.351548	0.000000	0.951040	0.000000	0.000000	0.000000	0.475112	0.076508	-0.527356	0.000000	0.000000	3.000000	65.000000	1.000000
14910.403742	0.054553	0.563529	0.017263	75.475113	-17.894266	-6.387276	-2.272363	0.000000	0.863148	0.000000	0.000000	0.000000	0.475112	0.076508	-0.527356	0.000000	0.000000	3.000000	65.000000	1.000000
14910.407076	0.056143	0.563817	0.015662	75.475113	-17.894266	-6.387276	-2.272363	0.000000	0.863148	0.000000	0.000000	0.000000	0.477200	0.086383	-0.480275	0.000000	0.000000	3.000000	65.000000	1.000000
14910.410409	0.056143	0.563817	0.015662	75.475113	-17.894266	-6.387276	-2.272363	0.000000	0.863148	0.000000	0.000000	0.000000	0.477200	0.086383	-0.480275	0.000000	0.000000	3.000000	65.000000	1.000000
14910.413742	0.056143	0.563817	0.015662	75.421112	-18.149147	-6.669664	-2.192830	0.000000	0.783102	0.000000	0.000000	0.000000	0.477200	0.086383	-0.480275	0.000000	0.000000	3.000000	65.000000	1.000000
14910.417076	0.057664	0.564102	0.014127	75.421112	-18.149147	-6.669664	-2.192830	0.000000	0.783102	0.000000	0.000000	0.000000	0.456047	0.085600	-0.460496	0.000000	0.000000	3.000000	65.000000	1.000000
14910.420409	0.057664	0.564102	0.014127	75.421112	-18.149147	-6.669664	-2.192830	0.000000	0.783102	0.000000	0.000000	0.000000	0.456047	0.085600	-0.460496	0.000000	0.000000	3.000000	65.000000	1.000000
14910.423742	0.057664	0.564102	0.014127	75.413055	-18.110891	-6.365419	-2.116822	0.000000	0.706353	0.000000	0.000000	0.000000	0.456047	0.085600	-0.460496	0.000000	0.000000	3.000000	65.000000	1.000000
14910.427076	0.059097	0.564421	0.012697	75.413055	-18.110891	-6.365419	-2.116822	0.000000	0.706353	0.000000	0.000000	0.000000	0.429928	0.095527	-0.429091	0.000000	0.000000	3.000000	65.000000	1.000000
14910.430409	0.059097	0.564421	0.012697	75.413055	-18.110891	-6.365419	-2.116822	0.000000	0.706353	0.000000	0.000000	0.000000	0.429928	0.095527	-0.429091	0.000000	0.000000	3.000000	65.000000	1.000000
14910.433742	0.059097	0.564421	0.012697	75.427208	-17.954355	-5.881382	-2.045167	0.000000	0.634837	0.000000	0.000000	0.000000	0.429928	0.095527	-0.429091	0.000000	0.000000	3.000000	65.000000	1.000000
14910.437076	0.060415	0.564745	0.011316	75.427208	-17.954355	-5.881382	-2.045167	0.000000	0.634837	0.000000	0.000000	0.000000	0.395419	0.097417	-0.414111	0.000000	0.000000	3.000000	65.000000	1.000000
14910.440409	0.060415	0.564745	0.011316	75.427208	-17.954355	-5.881382	-2.045167	0.000000	0.634837	0.000000	0.000000	0.000000	0.395419	0.097417	-0.414111	0.000000	0.000000	3.000000	65.000000	1.000000
14910.443742	0.060415	0.564745	0.011316	75.439224	-17.802284	-5.442047	-1.979264	0.000000	0.565819	0.000000	0.000000	0.000000	0.395419	0.097417	-0.414111	0.000000	0.000000	3.000000	65.000000	1.000000
14910.447076	0.061642	0.565051	0.009990	75.439224	-17.802284	-5.442047	-1.979264	0.000000	0.565819	0.000000	0.000000	0.000000	0.368199	0.091644	-0.397953	0.000000	0.000000	3.000000	65.000000	1.000000
14910.450409	0.061642	0.565051	0.009990	75.439224	-17.802284	-5.442047	-1.979264	0.000000	0.565819	0.000000	0.000000	0.000000	0.368199	0.091644	-0.397953	0.000000	0.000000	3.000000	65.000000	1.000000
14910.453742	0.061642	0.565051	0.009990	75.450562	-17.665150	-5.224012	-1.917897	0.000000	0.499493	0.000000	0.000000	0.000000	0.368199	0.091644	-0.397953	0.000000	0.000000	3.000000	65.000000	1.000000
14910.457076	0.062771	0.565336	0.008654	75.450562	-17.665150	-5.224012	-1.917897	0.000000	0.499493	0.000000	0.000000	0.000000	0.338731	0.085567	-0.400876	0.000000	0.000000	3.000000	65.000000	1.000000
14910.460409	0.062771	0.565336	0.008654	75.450562	-17.665150	-5.224012	-1.917897	0.000000	0.499493	0.000000	0.000000	0.000000	0.338731	0.085567	-0.400876	0.000000	0.000000	3.000000	65.000000	1.000000
14910.463742	0.062771	0.565336	0.008654	75.461861	-17.533489	-5.197478	-1.861443	0.000000	0.432681	0.000000	0.000000	0.000000	0.338731	0.085567	-0.400876	0.000000	0.000000	3.000000	65.000000	1.000000
14910.467076	0.063833	0.565628	0.007364	75.461861	-17.533489	-5.197478	-1.861443	0.000000	0.432681	0.000000	0.000000	0.000000	0.318470	0.087602	-0.386933	0.000000	0.000000	3.000000	65.000000	1.000000
14910.470409	0.063833	0.565628	0.007364	75.461861	-17.533489	-5.197478	-1.861443	0.000000	0.432681	0.000000	0.000000	0.000000	0.318470	0.087602	-0.386933	0.000000	0.000000	3.000000	65.000000	1.000000
14910.473742	0.063833	0.565628	0.007364	75.472649	-17.393978	-5.154155	-1.808364	0.000000	0.368192	0.000000	0.000000	0.000000	0.318470	0.087602	-0.386933	0.000000	0.000000	3.000000	65.000000	1.000000
14910.477076	0.064872	0.565927	0.006115	75.472649	-17.393978	-5.154155	-1.808364	0.000000	0.368192	0.000000	0.000000	0.000000	0.311665	0.089723	-0.374684	0.000000	0.000000	3.000000	65.000000	1.000000
14910.480409	0.064872	0.565927	0.006115	75.472649	-17.393978	-5.154155	-1.808364	0.000000	0.368192	0.000000	0.000000	0.000000	0.311665	0.089723	-0.374684	0.000000	0.000000	3.000000	65.000000	1.000000
14910.483742	0.064872	0.565927	0.006115	75.480385	-17.232113	-5.022611	-1.756420	0.000000	0.305744	0.000000	0.000000	0.000000	0.311665	0.089723	-0.374684	0.000000	0.000000	3.000000	65.000000	1.000000
14910.487076	0.065854	0.566235	0.004978	75.480385	-17.232113	-5.022611	-1.756420	0.000000	0.305744	0.000000	0.000000	0.000000	0.294602	0.092407	-0.341159	0.000000	0.000000	3.000000	65.000000	1.000000
14910.490409	0.065854	0.566235	0.004978	75.480385	-17.232113	-5.022611	-1.756420	0.000000	0.305744	0.000000	0.000000	0.000000	0.294602	0.092407	-0.341159	0.000000	0.000000	3.000000	65.000000	1.000000
14910.493742	0.065854	0.566235	0.004978	75.490303	-17.022007	-4.901557	-1.707320	0.000000	0.248884	0.000000	0.000000	0.000000	0.294602	0.092407	-0.341159	0.000000	0.000000	3.000000	65.000000	1.000000
14910.497076	0.066821	0.566535	0.003929	75.490303	-17.022007	-4.901557	-1.707320	0.000000	0.248884	0.000000	0.000000	0.000000	0.290287	0.089937	-0.314653	0.000000	0.000000	3.000000	65.000000	1.000000
14910.500409	0.066821	0.566535	0.003929	75.490303	-17.022007	-4.901557	-1.707320	0.000000	0.248884	0.000000	0.000000	0.000000	0.290287	0.089937	-0.314653	0.000000	0.000000	3.000000	65.000000	1.000000
14910.503742	0.066821	0.566535	0.003929	75.502892	-16.687031	-4.530664	-1.658939	0.000000	0.196442	0.000000	0.000000	0.000000	0.290287	0.089937	-0.314653	0.000000	0.000000	3.000000	65.000000	1.000000
14910.507076	0.067855	0.566864	0.003058	75.502892	-16.687031	-4.530664	-1.658939	0.000000	0.196442	0.000000	0.000000	0.000000	0.310280	0.098761	-0.261110	0.000000	0.000000	3.000000	65.000000	1.000000
14910.510409	0.067855	0.566864	0.003058	75.502892	-16.687031	-4.530664	-1.658939	0.000000	0.196442	0.000000	0.000000	0.000000	0.310280	0.098761	-0.261110	0.000000	0.000000	3.000000	65.000000	1.000000
14910.513742	0.067855	0.566864	0.003058	75.531227	-16.231712	-3.669678	-1.607225	0.000000	0.152924	0.000000	0.000000	0.000000	0.310280	0.098761	-0.261110	0.000000	0.000000	3.000000	65.000000	1.000000
14910.517076	0.069040	0.567188	0.002318	75.531227	-16.231712	-3.669678	-1.607225	0.000000	0.152924	0.000000	0.000000	0.000000	0.355208	0.097231	-0.222109	0.000000	0.000000	3.000000	65.000000	1.000000
14910.520409	0.069040	0.567188	0.002318	75.531227	-16.231712	-3.669678	-1.607225	0.000000	0.152924	0.000000	0.000000	0.000000	0.355208	0.097231	-0.222109	0.000000	0.000000	3.000000	65.000000	1.000000
14910.523742	0.069040	0.567188	0.002318	75.560371	-15.744819	-2.555917	-1.548024	0.000000	0.115906	0.000000	0.000000	0.000000	0.355208	0.097231	-0.222109	0.000000	0.000000	3.000000	65.000000	1.000000
14910.527076	0.070415	0.567490	0.001683	75.560371	-15.744819	-2.555917	-1.548024	0.000000	0.115906	0.000000	0.000000	0.000000	0.412597	0.090593	-0.190679	0.000000	0.000000	3.000000	65.000000	1.000000
14910.530409	0.070415	0.567490	0.001683	75.560371	-15.744819	-2.555917	-1.548024	0.000000	0.115906	0.000000	0.000000	0.000000	0.412597	0.090593	-0.190679	0.000000	0.000000	3.000000	65.000000	1.000000
14910.533742	0.070415	0.567490	0.001683	75.565468	-15.377000	-1.729623	-1.479258	0.000000	0.084126	0.000000	0.000000	0.000000	0.412597	0.090593	-0.190679	0.000000	0.000000	3.000000	65.000000	1.000000
14910.537076	0.071995	0.567743	0.001088	75.565468	-15.377000	-1.729623	-1.479258	0.000000	0.084126	0.000000	0.000000	0.000000	0.473923	0.075848	-0.178296	0.000000	0.000000	3.000000	65.000000	1.000000
14910.540409	0.071995	0.567743	0.001088	75.565468	-15.377000	-1.729623	-1.479258	0.000000	0.084126	0.000000	0.000000	0.000000	0.473923	0.075848	-0.178296	0.000000	0.000000	3.000000	65.000000	1.000000
14910.543742	0.071995	0.567743	0.001088	75.546829	-15.198297	-1.691946	-1.400271	0.000000	0.054410	0.000000	0.000000	0.000000	0.473923	0.075848	-0.178296	0.000000	0.000000	3.000000	65.000000	1.000000
14910.547076	0.073763	0.567910	0.000434	75.546829	-15.198297	-1.691946	-1.400271	0.000000	0.054410	0.000000	0.000000	0.000000	0.530460	0.049928	-0.196327	0.000000	0.000000	3.000000	65.000000	1.000000
14910.550409	0.073763	0.567910	0.000434	75.546829	-15.198297	-1.691946	-1.400271	0.000000	0.054410	0.000000	0.000000	0.000000	0.530460	0.049928	-0.196327	0.000000	0.000000	3.000000	65.000000	1.000000
14910.553742	0.073763	0.567910	0.000434	75.510345	-15.175974	-1.861705	-1.311861	0.000000	0.021689	0.000000	0.000000	0.000000	0.530460	0.049928	-0.196327	0.000000	0.000000	3.000000	65.000000	1.000000
14910.557076	0.075656	0.568008	-0.000255	75.510345	-15.175974	-1.861705	-1.311861	0.000000	0.021689	0.000000	0.000000	0.000000	0.567999	0.029373	-0.206523	0.000000	0.000000	3.000000	65.000000	1.000000
14910.560409	0.075656	0.568008	-0.000255	75.510345	-15.175974	-1.861705	-1.311861	0.000000	0.021689	0.000000	0.000000	0.000000	0.567999	0.029373	-0.206523	0.000000	0.000000	3.000000	65.000000	1.000000
14910.563742	0.075656	0.568008	-0.000255	75.449997	-15.417420	-1.723652	-1.217194	0.000000	-0.012732	0.000000	0.000000	0.000000	0.567999	0.029373	-0.206523	0.000000	0.000000	3.000000	65.000000	1.000000
14910.567076	0.077576	0.568035	-0.001028	75.449997	-15.417420	-1.723652	-1.217194	0.000000	-0.012732	0.000000	0.000000	0.000000	0.576067	0.008142	-0.232061	0.000000	0.000000	3.000000	65.000000	1.000000
14910.570409	0.077576	0.568035	-0.001028	75.449997	-15.417420	-1.723652	-1.217194	0.000000	-0.012732	0.000000	0.000000	0.000000	0.576067	0.008142	-0.232061	0.000000	0.000000	3.000000	65.000000	1.000000
14910.573742	0.077576	0.568035	-0.001028	75.323639	-16.063848	-2.382384	-1.121183	0.000000	-0.051409	0.000000	0.000000	0.000000	0.576067	0.008142	-0.232061	0.000000	0.000000	3.000000	65.000000	1.000000
14910.577076	0.079448	0.567968	-0.001802	75.323639	-16.063848	-2.382384	-1.121183	0.000000	-0.051409	0.000000	0.000000	0.000000	0.561518	-0.019934	-0.232117	0.000000	0.000000	3.000000	65.000000	1.000000
14910.580409	0.079448	0.567968	-0.001802	75.323639	-16.063848	-2.382384	-1.121183	0.000000	-0.051409	0.000000	0.000000	0.000000	0.561518	-0.019934	-0.232117	0.000000	0.000000	3.000000	65.000000	1.000000
14910.583742	0.079448	0.567968	-0.001802	75.143066	-17.006834	-3.936227	-1.027596	0.000000	-0.090095	0.000000	0.000000	0.000000	0.561518	-0.019934	-0.232117	0.000000	0.000000	3.000000	65.000000	1.000000
14910.587076	0.081317	0.567851	-0.002572	75.143066	-17.006834	-3.936227	-1.027596	0.000000	-0.090095	0.000000	0.000000	0.000000	0.560593	-0.035116	-0.230884	0.000000	0.000000	3.000000	65.000000	1.000000
14910.590409	0.081317	0.567851	-0.002572	75.143066	-17.006834	-3.936227	-1.027596	0.000000	-0.090095	0.000000	0.000000	0.000000	0.560593	-0.035116	-0.230884	0.000000	0.000000	3.000000	65.000000	1.000000
14910.593742	0.081317	0.567851	-0.002572	74.933708	-18.032057	-5.782960	-0.934164	0.000000	-0.128575	0.000000	0.000000	0.000000	0.560593	-0.035116	-0.230884	0.000000	0.000000	3.000000	65.000000	1.000000
14910.597076	0.083295	0.567651	-0.003327	74.933708	-18.032057	-5.782960	-0.934164	0.000000	-0.128575	0.000000	0.000000	0.000000	0.593631	-0.060092	-0.226790	0.000000	0.000000	3.000000	65.000000	1.000000
14910.600409	0.083295	0.567651	-0.003327	74.933708	-18.032057	-5.782960	-0.934164	0.000000	-0.128575	0.000000	0.000000	0.000000	0.593631	-0.060092	-0.226790	0.000000	0.000000	3.000000	65.000000	1.000000
14910.603742	0.083295	0.567651	-0.003327	74.729599	-18.999252	-7.575700	-0.835226	0.000000	-0.166374	0.000000	0.000000	0.000000	0.593631	-0.060092	-0.226790	0.000000	0.000000	3.000000	65.000000	1.000000
14910.607076	0.085409	0.567385	-0.004058	74.729599	-18.999252	-7.575700	-0.835226	0.000000	-0.166374	0.000000	0.000000	0.000000	0.634096	-0.079735	-0.219146	0.000000	0.000000	3.000000	65.000000	1.000000
14910.610409	0.085409	0.567385	-0.004058	74.729599	-18.999252	-7.575700	-0.835226	0.000000	-0.166374	0.000000	0.000000	0.000000	0.634096	-0.079735	-0.219146	0.000000	0.000000	3.000000	65.000000	1.000000
14910.613742	0.085409	0.567385	-0.004058	74.541862	-19.833462	-9.055372	-0.729543	0.000000	-0.202898	0.000000	0.000000	0.000000	0.634096	-0.079735	-0.219146	0.000000	0.000000	3.000000	65.000000	1.000000
14910.617076	0.087651	0.567019	-0.004800	74.541862	-19.833462	-9.055372	-0.729543	0.000000	-0.202898	0.000000	0.000000	0.000000	0.672583	-0.109884	-0.222579	0.000000	0.000000	3.000000	65.000000	1.000000
14910.620409	0.087651	0.567019	-0.004800	74.541862	-19.833462	-9.055372	-0.729543	0.000000	-0.202898	0.000000	0.000000	0.000000	0.672583	-0.109884	-0.222579	0.000000	0.000000	3.000000	65.000000	1.000000
14910.623742	0.087651	0.567019	-0.004800	74.363068	-20.563272	-8.865498	-0.617446	0.000000	-0.239995	0.000000	0.000000	0.000000	0.672583	-0.109884	-0.222579	0.000000	0.000000	3.000000	65.000000	1.000000
14910.627076	0.089910	0.566640	-0.005443	74.363068	-20.563272	-8.865498	-0.617446	0.000000	-0.239995	0.000000	0.000000	0.000000	0.677571	-0.113674	-0.192790	0.000000	0.000000	3.000000	65.000000	1.000000
14910.630409	0.089910	0.566640	-0.005443	74.363068	-20.563272	-8.865498	-0.617446	0.000000	-0.239995	0.000000	0.000000	0.000000	0.677571	-0.113674	-0.192790	0.000000	0.000000	3.000000	65.000000	1.000000
14910.633742	0.089910	0.566640	-0.005443	74.153549	-21.422552	-5.841308	-0.504517	0.000000	-0.272126	0.000000	0.000000	0.000000	0.677571	-0.113674	-0.192790	0.000000	0.000000	3.000000	65.000000	1.000000
14910.637076	0.092040	0.566161	-0.006047	74.153549	-21.422552	-5.841308	-0.504517	0.000000	-0.272126	0.000000	0.000000	0.000000	0.639153	-0.143777	-0.181404	0.000000	0.000000	3.000000	65.000000	1.000000
14910.640409	0.092040	0.566161	-0.006047	74.153549	-21.422552	-5.841308	-0.504517	0.000000	-0.272126	0.000000	0.000000	0.000000	0.639153	-0.143777	-0.181404	0.000000	0.000000	3.000000	65.000000	1.000000
14910.643742	0.092040	0.566161	-0.006047	73.798210	-22.709782	-3.215244	-0.397992	0.000000	-0.302360	0.000000	0.000000	0.000000	0.639153	-0.143777	-0.181404	0.000000	0.000000	3.000000	65.000000	1.000000
14910.647076	0.094301	0.565593	-0.006557	73.798210	-22.709782	-3.215244	-0.397992	0.000000	-0.302360	0.000000	0.000000	0.000000	0.678113	-0.170244	-0.152908	0.000000	0.000000	3.000000	65.000000	1.000000
14910.650409	0.094301	0.565593	-0.006557	73.798210	-22.709782	-3.215244	-0.397992	0.000000	-0.302360	0.000000	0.000000	0.000000	0.678113	-0.170244	-0.152908	0.000000	0.000000	3.000000	65.000000	1.000000
14910.653742	0.094301	0.565593	-0.006557	73.273659	-24.297926	-2.755470	-0.284973	0.000000	-0.327845	0.000000	0.000000	0.000000	0.678113	-0.170244	-0.152908	0.000000	0.000000	3.000000	65.000000	1.000000
14910.657076	0.096883	0.565018	-0.007124	73.273659	-24.297926	-2.755470	-0.284973	0.000000	-0.327845	0.000000	0.000000	0.000000	0.774870	-0.172480	-0.170207	0.000000	0.000000	3.000000	65.000000	1.000000
14910.660409	0.096883	0.565018	-0.007124	73.273659	-24.297926	-2.755470	-0.284973	0.000000	-0.327845	0.000000	0.000000	0.000000	0.774870	-0.172480	-0.170207	0.000000	0.000000	3.000000	65.000000	1.000000
14910.663742	0.096883	0.565018	-0.007124	72.625610	-25.992161	-5.488862	-0.155828	0.000000	-0.356213	0.000000	0.000000	0.000000	0.774870	-0.172480	-0.170207	0.000000	0.000000	3.000000	65.000000	1.000000
14910.667076	0.099420	0.564351	-0.007698	72.625610	-25.992161	-5.488862	-0.155828	0.000000	-0.356213	0.000000	0.000000	0.000000	0.760977	-0.200296	-0.172126	0.000000	0.000000	3.000000	65.000000	1.000000
14910.670409	0.099420	0.564351	-0.007698	72.625610	-25.992161	-5.488862	-0.155828	0.000000	-0.356213	0.000000	0.000000	0.000000	0.760977	-0.200296	-0.172126	0.000000	0.000000	3.000000	65.000000	1.000000
14910.673742	0.099420	0.564351	-0.007698	71.905876	-27.579344	-8.851366	-0.028999	0.000000	-0.384901	0.000000	0.000000	0.000000	0.760977	-0.200296	-0.172126	0.000000	0.000000	3.000000	65.000000	1.000000
14910.677076	0.102014	0.563641	-0.008313	71.905876	-27.579344	-8.851366	-0.028999	0.000000	-0.384901	0.000000	0.000000	0.000000	0.778268	-0.212994	-0.184603	0.000000	0.000000	3.000000	65.000000	1.000000
14910.680409	0.102014	0.563641	-0.008313	71.905876	-27.579344	-8.851366	-0.028999	0.000000	-0.384901	0.000000	0.000000	0.000000	0.778268	-0.212994	-0.184603	0.000000	0.000000	3.000000	65.000000	1.000000
14910.683742	0.102014	0.563641	-0.008313	71.150612	-28.981604	-12.066113	0.100713	0.000000	-0.415668	0.000000	0.000000	0.000000	0.778268	-0.212994	-0.184603	0.000000	0.000000	3.000000	65.000000	1.000000
14910.687076	0.104702	0.562890	-0.008913	71.150612	-28.981604	-12.066113	0.100713	0.000000	-0.415668	0.000000	0.000000	0.000000	0.806220	-0.225101	-0.179829	0.000000	0.000000	3.000000	65.000000	1.000000
14910.690409	0.104702	0.562890	-0.008913	71.150612	-28.981604	-12.066113	0.100713	0.000000	-0.415668	0.000000	0.000000	0.000000	0.806220	-0.225101	-0.179829	0.000000	0.000000	3.000000	65.000000	1.000000
14910.693742	0.104702	0.562890	-0.008913	70.405602	-30.132067	-14.859031	0.235083	0.000000	-0.445639	0.000000	0.000000	0.000000	0.806220	-0.225101	-0.179829	0.000000	0.000000	3.000000	65.000000	1.000000
14910.697076	0.107375	0.562124	-0.009478	70.405602	-30.132067	-14.859031	0.235083	0.000000	-0.445639	0.000000	0.000000	0.000000	0.802020	-0.229735	-0.169647	0.000000	0.000000	3.000000	65.000000	1.000000
14910.700409	0.107375	0.562124	-0.009478	70.405602	-30.132067	-14.859031	0.235083	0.000000	-0.445639	0.000000	0.000000	0.000000	0.802020	-0.229735	-0.169647	0.000000	0.000000	3.000000	65.000000	1.000000
14910.703742	0.107375	0.562124	-0.009478	69.799774	-30.896067	-16.443920	0.368753	0.000000	-0.473914	0.000000	0.000000	0.000000	0.802020	-0.229735	-0.169647	0.000000	0.000000	3.000000	65.000000	1.000000
14910.707076	0.109955	0.561354	-0.009880	69.799774	-30.896067	-16.443920	0.368753	0.000000	-0.473914	0.000000	0.000000	0.000000	0.773883	-0.231147	-0.120375	0.000000	0.000000	3.000000	65.000000	1.000000
14910.710409	0.109955	0.561354	-0.009880	69.799774	-30.896067	-16.443920	0.368753	0.000000	-0.473914	0.000000	0.000000	0.000000	0.773883	-0.231147	-0.120375	0.000000	0.000000	3.000000	65.000000	1.000000
14910.713742	0.109955	0.561354	-0.009880	69.380486	-31.354073	-16.535782	0.497733	0.000000	-0.493976	0.000000	0.000000	0.000000	0.773883	-0.231147	-0.120375	0.000000	0.000000	3.000000	65.000000	1.000000
14910.717076	0.112369	0.560569	-0.010139	69.380486	-31.354073	-16.535782	0.497733	0.000000	-0.493976	0.000000	0.000000	0.000000	0.724426	-0.235578	-0.077976	0.000000	0.000000	3.000000	65.000000	1.000000
14910.720409	0.112369	0.560569	-0.010139	69.380486	-31.354073	-16.535782	0.497733	0.000000	-0.493976	0.000000	0.000000	0.000000	0.724426	-0.235578	-0.077976	0.000000	0.000000	3.000000	65.000000	1.000000
14910.723742	0.112369	0.560569	-0.010139	69.102577	-31.633110	-16.130520	0.618471	0.000000	-0.506972	0.000000	0.000000	0.000000	0.724426	-0.235578	-0.077976	0.000000	0.000000	3.000000	65.000000	1.000000
14910.727076	0.114493	0.559793	-0.010228	69.102577	-31.633110	-16.130520	0.618471	0.000000	-0.506972	0.000000	0.000000	0.000000	0.636938	-0.232662	-0.026648	0.000000	0.000000	3.000000	65.000000	1.000000
14910.730409	0.114493	0.559793	-0.010228	69.102577	-31.633110	-16.130520	0.618471	0.000000	-0.506972	0.000000	0.000000	0.000000	0.636938	-0.232662	-0.026648	0.000000	0.000000	3.000000	65.000000	1.000000
14910.733742	0.114493	0.559793	-0.010228	68.915611	-31.807013	-16.212261	0.724627	0.000000	-0.511414	0.000000	0.000000	0.000000	0.636938	-0.232662	-0.026648	0.000000	0.000000	3.000000	65.000000	1.000000
14910.737076	0.116394	0.559026	-0.010227	68.915611	-31.807013	-16.212261	0.724627	0.000000	-0.511414	0.000000	0.000000	0.000000	0.570432	-0.230281	0.000312	0.000000	0.000000	3.000000	65.000000	1.000000
14910.740409	0.116394	0.559026	-0.010227	68.915611	-31.807013	-16.212261	0.724627	0.000000	-0.511414	0.000000	0.000000	0.000000	0.570432	-0.230281	0.000312	0.000000	0.000000	3.000000	65.000000	1.000000
14910.743742	0.116394	0.559026	-0.010227	68.826332	-31.872278	-16.486998	0.819699	0.000000	-0.511362	0.000000	0.000000	0.000000	0.570432	-0.230281	0.000312	0.000000	0.000000	3.000000	65.000000	1.000000
14910.747076	0.118109	0.558317	-0.010087	68.826332	-31.872278	-16.486998	0.819699	0.000000	-0.511362	0.000000	0.000000	0.000000	0.514583	-0.212480	0.042211	0.000000	0.000000	3.000000	65.000000	1.000000
14910.750409	0.118109	0.558317	-0.010087	68.826332	-31.872278	-16.486998	0.819699	0.000000	-0.511362	0.000000	0.000000	0.000000	0.514583	-0.212480	0.042211	0.000000	0.000000	3.000000	65.000000	1.000000
14910.753742	0.118109	0.558317	-0.010087	68.845444	-31.820845	-16.623739	0.905463	0.000000	-0.504327	0.000000	0.000000	0.000000	0.514583	-0.212480	0.042211	0.000000	0.000000	3.000000	65.000000	1.000000
14910.757076	0.119574	0.557693	-0.009792	68.845444	-31.820845	-16.623739	0.905463	0.000000	-0.504327	0.000000	0.000000	0.000000	0.439434	-0.187202	0.088338	0.000000	0.000000	3.000000	65.000000	1.000000
14910.760409	0.119574	0.557693	-0.009792	68.845444	-31.820845	-16.623739	0.905463	0.000000	-0.504327	0.000000	0.000000	0.000000	0.439434	-0.187202	0.088338	0.000000	0.000000	3.000000	65.000000	1.000000
14910.763742	0.119574	0.557693	-0.009792	68.924370	-31.719528	-16.572834	0.978702	0.000000	-0.489604	0.000000	0.000000	0.000000	0.439434	-0.187202	0.088338	0.000000	0.000000	3.000000	65.000000	1.000000
14910.767076	0.120719	0.557161	-0.009347	68.924370	-31.719528	-16.572834	0.978702	0.000000	-0.489604	0.000000	0.000000	0.000000	0.343385	-0.159578	0.133604	0.000000	0.000000	3.000000	65.000000	1.000000
14910.770409	0.120719	0.557161	-0.009347	68.924370	-31.719528	-16.572834	0.978702	0.000000	-0.489604	0.000000	0.000000	0.000000	0.343385	-0.159578	0.133604	0.000000	0.000000	3.000000	65.000000	1.000000
14910.773742	0.120719	0.557161	-0.009347	69.039932	-31.587364	-16.377785	1.035933	0.000000	-0.467336	0.000000	0.000000	0.000000	0.343385	-0.159578	0.133604	0.000000	0.000000	3.000000	65.000000	1.000000
14910.777076	0.121608	0.556696	-0.008760	69.039932	-31.587364	-16.377785	1.035933	0.000000	-0.467336	0.000000	0.000000	0.000000	0.266750	-0.139586	0.176060	0.000000	0.000000	3.000000	65.000000	1.000000
14910.780409	0.121608	0.556696	-0.008760	69.039932	-31.587364	-16.377785	1.035933	0.000000	-0.467336	0.000000	0.000000	0.000000	0.266750	-0.139586	0.176060	0.000000	0.000000	3.000000	65.000000	1.000000
14910.783742	0.121608	0.556696	-0.008760	69.202347	-31.397612	-16.008554	1.080391	0.000000	-0.437993	0.000000	0.000000	0.000000	0.266750	-0.139586	0.176060	0.000000	0.000000	3.000000	65.000000	1.000000
14910.787076	0.122315	0.556289	-0.008093	69.202347	-31.397612	-16.008554	1.080391	0.000000	-0.437993	0.000000	0.000000	0.000000	0.212192	-0.122245	0.199966	0.000000	0.000000	3.000000	65.000000	1.000000
14910.790409	0.122315	0.556289	-0.008093	69.202347	-31.397612	-16.008554	1.080391	0.000000	-0.437993	0.000000	0.000000	0.000000	0.212192	-0.122245	0.199966	0.000000	0.000000	3.000000	65.000000	1.000000
14910.793742	0.122315	0.556289	-0.008093	69.416740	-31.147795	-15.457585	1.115757	0.000000	-0.404665	0.000000	0.000000	0.000000	0.212192	-0.122245	0.199966	0.000000	0.000000	3.000000	65.000000	1.000000
14910.797076	0.122315	0.556289	-0.008093	69.416740	-31.147795	-15.457585	1.115757	0.000000	-0.404665	0.000000	0.000000	0.000000	0.212192	-0.122245	0.199966	0.000000	0.000000	3.000000	65.000000	1.000000
14910.800409	0.122818	0.555939	-0.007340	69.416740	-31.147795	-15.457585	1.115757	0.000000	-0.404665	0.000000	0.000000	0.000000	0.151003	-0.104891	0.225911	0.000000	0.000000	3.000000	65.000000	1.000000
14910.803742	0.122818	0.555939	-0.007340	69.658318	-30.854998	-14.784423	1.115757	0.000000	-0.404665	0.000000	0.000000	0.000000	0.151003	-0.104891	0.225911	0.000000	0.000000	3.000000	65.000000	1.000000
14910.807076	0.123190	0.555664	-0.006569	69.658318	-30.854998	-14.784423	1.115757	0.000000	-0.404665	0.000000	0.000000	0.000000	0.111462	-0.082487	0.231448	0.000000	0.000000	3.000000	65.000000	1.000000
14910.810409	0.123190	0.555664	-0.006569	69.658318	-30.854998	-14.784423	1.115757	0.000000	-0.404665	0.000000	0.000000	0.000000	0.111462	-0.082487	0.231448	0.000000	0.000000	3.000000	65.000000	1.000000
14910.813742	0.123190	0.555664	-0.006569	69.923973	-30.531319	-14.016148	1.159501	0.000000	-0.328439	0.000000	0.000000	0.000000	0.111462	-0.082487	0.231448	0.000000	0.000000	3.000000	65.000000	1.000000
14910.817076	0.123190	0.555664	-0.006569	69.923973	-30.531319	-14.016148	1.159501	0.000000	-0.328439	0.000000	0.000000	0.000000	0.111462	-0.082487	0.231448	0.000000	0.000000	3.000000	65.000000	1.000000
14910.820409	0.123398	0.555430	-0.005808	69.923973	-30.531319	-14.016148	1.159501	0.000000	-0.328439	0.000000	0.000000	0.000000	0.062430	-0.070221	0.228372	0.000000	0.000000	3.000000	65.000000	1.000000
14910.823742	0.123398	0.555430	-0.005808	70.198410	-30.184727	-13.190710	1.159501	0.000000	-0.328439	0.000000	0.000000	0.000000	0.062430	-0.070221	0.228372	0.000000	0.000000	3.000000	65.000000	1.000000
14910.827076	0.123474	0.555246	-0.005022	70.198410	-30.184727	-13.190710	1.159501	0.000000	-0.328439	0.000000	0.000000	0.000000	0.022911	-0.055262	0.235691	0.000000	0.000000	3.000000	65.000000	1.000000
14910.830409	0.123474	0.555246	-0.005022	70.198410	-30.184727	-13.190710	1.159501	0.000000	-0.328439	0.000000	0.000000	0.000000	0.022911	-0.055262	0.235691	0.000000	0.000000	3.000000	65.000000	1.000000
14910.833742	0.123474	0.555246	-0.005022	70.472275	-29.820415	-12.318808	1.173724	0.000000	-0.251095	0.000000	0.000000	0.000000	0.022911	-0.055262	0.235691	0.000000	0.000000	3.000000	65.000000	1.000000
14910.837076	0.123387	0.555077	-0.004241	70.472275	-29.820415	-12.318808	1.173724	0.000000	-0.251095	0.000000	0.000000	0.000000	-0.026115	-0.050528	0.234300	0.000000	0.000000	3.000000	65.000000	1.000000
14910.840409	0.123387	0.555077	-0.004241	70.472275	-29.820415	-12.318808	1.173724	0.000000	-0.251095	0.000000	0.000000	0.000000	-0.026115	-0.050528	0.234300	0.000000	0.000000	3.000000	65.000000	1.000000
14910.843742	0.123387	0.555077	-0.004241	70.736305	-29.470428	-11.453085	1.169372	0.000000	-0.212045	0.000000	0.000000	0.000000	-0.026115	-0.050528	0.234300	0.000000	0.000000	3.000000	65.000000	1.000000
14910.847076	0.123147	0.554934	-0.003424	70.736305	-29.470428	-11.453085	1.169372	0.000000	-0.212045	0.000000	0.000000	0.000000	-0.072072	-0.043098	0.244947	0.000000	0.000000	3.000000	65.000000	1.000000
14910.850409	0.123147	0.554934	-0.003424	70.736305	-29.470428	-11.453085	1.169372	0.000000	-0.212045	0.000000	0.000000	0.000000	-0.072072	-0.043098	0.244947	0.000000	0.000000	3.000000	65.000000	1.000000
14910.853742	0.123147	0.554934	-0.003424	70.976059	-29.132223	-10.612510	1.157360	0.000000	-0.171221	0.000000	0.000000	0.000000	-0.072072	-0.043098	0.244947	0.000000	0.000000	3.000000	65.000000	1.000000
14910.857076	0.122744	0.554875	-0.002606	70.976059	-29.132223	-10.612510	1.157360	0.000000	-0.171221	0.000000	0.000000	0.000000	-0.120938	-0.017673	0.245640	0.000000	0.000000	3.000000	65.000000	1.000000
14910.860409	0.122744	0.554875	-0.002606	70.976059	-29.132223	-10.612510	1.157360	0.000000	-0.171221	0.000000	0.000000	0.000000	-0.120938	-0.017673	0.245640	0.000000	0.000000	3.000000	65.000000	1.000000
14910.863742	0.122744	0.554875	-0.002606	71.226074	-28.786184	-9.716739	1.137203	0.000000	-0.130281	0.000000	0.000000	0.000000	-0.120938	-0.017673	0.245640	0.000000	0.000000	3.000000	65.000000	1.000000
14910.867076	0.122112	0.554807	-0.001770	71.226074	-28.786184	-9.716739	1.137203	0.000000	-0.130281	0.000000	0.000000	0.000000	-0.189621	-0.020423	0.250821	0.000000	0.000000	3.000000	65.000000	1.000000
14910.870409	0.122112	0.554807	-0.001770	71.226074	-28.786184	-9.716739	1.137203	0.000000	-0.130281	0.000000	0.000000	0.000000	-0.189621	-0.020423	0.250821	0.000000	0.000000	3.000000	65.000000	1.000000
14910.873742	0.122112	0.554807	-0.001770	71.502296	-28.388889	-8.707965	1.105600	0.000000	-0.088477	0.000000	0.000000	0.000000	-0.189621	-0.020423	0.250821	0.000000	0.000000	3.000000	65.000000	1.000000
14910.877076	0.121373	0.554764	-0.000979	71.502296	-28.388889	-8.707965	1.105600	0.000000	-0.088477	0.000000	0.000000	0.000000	-0.221827	-0.012856	0.237018	0.000000	0.000000	3.000000	65.000000	1.000000
14910.880409	0.121373	0.554764	-0.000979	71.502296	-28.388889	-8.707965	1.105600	0.000000	-0.088477	0.000000	0.000000	0.000000	-0.221827	-0.012856	0.237018	0.000000	0.000000	3.000000	65.000000	1.000000
14910.883742	0.121373	0.554764	-0.000979	71.811577	-27.919056	-7.622747	1.068629	0.000000	-0.048974	0.000000	0.000000	0.000000	-0.221827	-0.012856	0.237018	0.000000	0.000000	3.000000	65.000000	1.000000
14910.887076	0.120598	0.554712	-0.000225	71.811577	-27.919056	-7.622747	1.068629	0.000000	-0.048974	0.000000	0.000000	0.000000	-0.232315	-0.015564	0.226273	0.000000	0.000000	3.000000	65.000000	1.000000
14910.890409	0.120598	0.554712	-0.000225	71.811577	-27.919056	-7.622747	1.068629	0.000000	-0.048974	0.000000	0.000000	0.000000	-0.232315	-0.015564	0.226273	0.000000	0.000000	3.000000	65.000000	1.000000
14910.893742	0.120598	0.554712	-0.000225	72.145332	-27.396368	-6.843626	1.029909	0.000000	-0.011262	0.000000	0.000000	0.000000	-0.232315	-0.015564	0.226273	0.000000	0.000000	3.000000	65.000000	1.000000
14910.897076	0.119709	0.554626	0.000452	72.145332	-27.396368	-6.843626	1.029909	0.000000	-0.011262	0.000000	0.000000	0.000000	-0.266846	-0.025953	0.203287	0.000000	0.000000	3.000000	65.000000	1.000000
14910.900409	0.119709	0.554626	0.000452	72.145332	-27.396368	-6.843626	1.029909	0.000000	-0.011262	0.000000	0.000000	0.000000	-0.266846	-0.025953	0.203287	0.000000	0.000000	3.000000	65.000000	1.000000
14910.903742	0.119709	0.554626	0.000452	72.473747	-26.852684	-6.324817	0.985435	0.000000	0.022619	0.000000	0.000000	0.000000	-0.266846	-0.025953	0.203287	0.000000	0.000000	3.000000	65.000000	1.000000
14910.907076	0.118746	0.554547	0.001122	72.473747	-26.852684	-6.324817	0.985435	0.000000	0.022619	0.000000	0.000000	0.000000	-0.288913	-0.023481	0.201009	0.000000	0.000000	3.000000	65.000000	1.000000
14910.910409	0.118746	0.554547	0.001122	72.473747	-26.852684	-6.324817	0.985435	0.000000	0.022619	0.000000	0.000000	0.000000	-0.288913	-0.023481	0.201009	0.000000	0.000000	3.000000	65.000000	1.000000
14910.913742	0.118746	0.554547	0.001122	72.784668	-26.242701	-5.614003	0.937283	0.000000	0.056121	0.000000	0.000000	0.000000	-0.288913	-0.023481	0.201009	0.000000	0.000000	3.000000	65.000000	1.000000
14910.917076	0.117703	0.554486	0.001762	72.784668	-26.242701	-5.614003	0.937283	0.000000	0.056121	0.000000	0.000000	0.000000	-0.312766	-0.018332	0.191792	0.000000	0.000000	3.000000	65.000000	1.000000
14910.920409	0.117703	0.554486	0.001762	72.784668	-26.242701	-5.614003	0.937283	0.000000	0.056121	0.000000	0.000000	0.000000	-0.312766	-0.018332	0.191792	0.000000	0.000000	3.000000	65.000000	1.000000
14910.923742	0.117703	0.554486	0.001762	73.051575	-25.513809	-4.599638	0.885155	0.000000	0.088086	0.000000	0.000000	0.000000	-0.312766	-0.018332	0.191792	0.000000	0.000000	3.000000	65.000000	1.000000
14910.927076	0.116620	0.554416	0.002432	73.051575	-25.513809	-4.599638	0.885155	0.000000	0.088086	0.000000	0.000000	0.000000	-0.324863	-0.021005	0.201190	0.000000	0.000000	3.000000	65.000000	1.000000
14910.930409	0.116620	0.554416	0.002432	73.051575	-25.513809	-4.599638	0.885155	0.000000	0.088086	0.000000	0.000000	0.000000	-0.324863	-0.021005	0.201190	0.000000	0.000000	3.000000	65.000000	1.000000
14910.933742	0.116620	0.554416	0.002432	73.271645	-24.621670	-3.240721	0.831012	0.000000	0.121618	0.000000	0.000000	0.000000	-0.324863	-0.021005	0.201190	0.000000	0.000000	3.000000	65.000000	1.000000
14910.937076	0.115532	0.554312	0.002997	73.271645	-24.621670	-3.240721	0.831012	0.000000	0.121618	0.000000	0.000000	0.000000	-0.326503	-0.031324	0.169330	0.000000	0.000000	3.000000	65.000000	1.000000
14910.940409	0.115532	0.554312	0.002997	73.271645	-24.621670	-3.240721	0.831012	0.000000	0.121618	0.000000	0.000000	0.000000	-0.326503	-0.031324	0.169330	0.000000	0.000000	3.000000	65.000000	1.000000
14910.943742	0.115532	0.554312	0.002997	73.445427	-23.556238	-1.984172	0.776595	0.000000	0.149839	0.000000	0.000000	0.000000	-0.326503	-0.031324	0.169330	0.000000	0.000000	3.000000	65.000000	1.000000
14910.947076	0.114463	0.554207	0.003553	73.445427	-23.556238	-1.984172	0.776595	0.000000	0.149839	0.000000	0.000000	0.000000	-0.320577	-0.031398	0.166909	0.000000	0.000000	3.000000	65.000000	1.000000
14910.950409	0.114463	0.554207	0.003553	73.445427	-23.556238	-1.984172	0.776595	0.000000	0.149839	0.000000	0.000000	0.000000	-0.320577	-0.031398	0.166909	0.000000	0.000000	3.000000	65.000000	1.000000
14910.953742	0.114463	0.554207	0.003553	73.569115	-22.384607	-1.125144	0.723165	0.000000	0.177657	0.000000	0.000000	0.000000	-0.320577	-0.031398	0.166909	0.000000	0.000000	3.000000	65.000000	1.000000
14910.957076	0.113410	0.554085	0.004084	73.569115	-22.384607	-1.125144	0.723165	0.000000	0.177657	0.000000	0.000000	0.000000	-0.315922	-0.036601	0.159258	0.000000	0.000000	3.000000	65.000000	1.000000
14910.960409	0.113410	0.554085	0.004084	73.569115	-22.384607	-1.125144	0.723165	0.000000	0.177657	0.000000	0.000000	0.000000	-0.315922	-0.036601	0.159258	0.000000	0.000000	3.000000	65.000000	1.000000
14910.963742	0.113410	0.554085	0.004084	73.661766	-21.182144	-0.486954	0.670511	0.000000	0.204200	0.000000	0.000000	0.000000	-0.315922	-0.036601	0.159258	0.000000	0.000000	3.000000	65.000000	1.000000
14910.967076	0.112281	0.553928	0.004593	73.661766	-21.182144	-0.486954	0.670511	0.000000	0.204200	0.000000	0.000000	0.000000	-0.338794	-0.046983	0.152760	0.000000	0.000000	3.000000	65.000000	1.000000
14910.970409	0.112281	0.553928	0.004593	73.661766	-21.182144	-0.486954	0.670511	0.000000	0.204200	0.000000	0.000000	0.000000	-0.338794	-0.046983	0.152760	0.000000	0.000000	3.000000	65.000000	1.000000
14910.973742	0.112281	0.553928	0.004593	73.742111	-20.011665	0.297982	0.614046	0.000000	0.229660	0.000000	0.000000	0.000000	-0.338794	-0.046983	0.152760	0.000000	0.000000	3.000000	65.000000	1.000000
14910.977076	0.111089	0.553763	0.005138	73.742111	-20.011665	0.297982	0.614046	0.000000	0.229660	0.000000	0.000000	0.000000	-0.357469	-0.049685	0.163478	0.000000	0.000000	3.000000	65.000000	1.000000
14910.980409	0.111089	0.553763	0.005138	73.742111	-20.011665	0.297982	0.614046	0.000000	0.229660	0.000000	0.000000	0.000000	-0.357469	-0.049685	0.163478	0.000000	0.000000	3.000000	65.000000	1.000000
14910.983742	0.111089	0.553763	0.005138	73.833984	-18.899670	1.447349	0.554467	0.000000	0.256907	0.000000	0.000000	0.000000	-0.357469	-0.049685	0.163478	0.000000	0.000000	3.000000	65.000000	1.000000
14910.987076	0.109782	0.553580	0.005688	73.833984	-18.899670	1.447349	0.554467	0.000000	0.256907	0.000000	0.000000	0.000000	-0.392329	-0.054888	0.165065	0.000000	0.000000	3.000000	65.000000	1.000000
14910.990409	0.109782	0.553580	0.005688	73.833984	-18.899670	1.447349	0.554467	0.000000	0.256907	0.000000	0.000000	0.000000	-0.392329	-0.054888	0.165065	0.000000	0.000000	3.000000	65.000000	1.000000
14910.993742	0.109782	0.553580	0.005688	73.942780	-17.811869	2.774044	0.489079	0.000000	0.284418	0.000000	0.000000	0.000000	-0.392329	-0.054888	0.165065	0.000000	0.000000	3.000000	65.000000	1.000000
14910.997076	0.108455	0.553388	0.006263	73.942780	-17.811869	2.774044	0.489079	0.000000	0.284418	0.000000	0.000000	0.000000	-0.398021	-0.057597	0.172301	0.000000	0.000000	3.000000	65.000000	1.000000
14911.000409	0.108455	0.553388	0.006263	73.942780	-17.811869	2.774044	0.489079	0.000000	0.284418	0.000000	0.000000	0.000000	-0.398021	-0.057597	0.172301	0.000000	0.000000	3.000000	65.000000	1.000000
14911.003742	0.108455	0.553388	0.006263	74.076042	-16.801849	4.117445	0.422742	0.000000	0.313135	0.000000	0.000000	0.000000	-0.398021	-0.057597	0.172301	0.000000	0.000000	3.000000	65.000000	1.000000
14911.007076	0.107090	0.553170	0.006780	74.076042	-16.801849	4.117445	0.422742	0.000000	0.313135	0.000000	0.000000	0.000000	-0.409393	-0.065333	0.155230	0.000000	0.000000	3.000000	65.000000	1.000000
14911.010409	0.107090	0.553170	0.006780	74.076042	-16.801849	4.117445	0.422742	0.000000	0.313135	0.000000	0.000000	0.000000	-0.409393	-0.065333	0.155230	0.000000	0.000000	3.000000	65.000000	1.000000
14911.013742	0.107090	0.553170	0.006780	74.238327	-15.846169	5.393432	0.354510	0.000000	0.339006	0.000000	0.000000	0.000000	-0.409393	-0.065333	0.155230	0.000000	0.000000	3.000000	65.000000	1.000000
14911.017076	0.105725	0.552926	0.007299	74.238327	-15.846169	5.393432	0.354510	0.000000	0.339006	0.000000	0.000000	0.000000	-0.409697	-0.073200	0.155521	0.000000	0.000000	3.000000	65.000000	1.000000
14911.020409	0.105725	0.552926	0.007299	74.238327	-15.846169	5.393432	0.354510	0.000000	0.339006	0.000000	0.000000	0.000000	-0.409697	-0.073200	0.155521	0.000000	0.000000	3.000000	65.000000	1.000000
14911.023742	0.105725	0.552926	0.007299	74.407112	-14.982695	6.294910	0.286228	0.000000	0.364926	0.000000	0.000000	0.000000	-0.409697	-0.073200	0.155521	0.000000	0.000000	3.000000	65.000000	1.000000
14911.027076	0.104346	0.552700	0.007767	74.407112	-14.982695	6.294910	0.286228	0.000000	0.364926	0.000000	0.000000	0.000000	-0.413423	-0.067926	0.140603	0.000000	0.000000	3.000000	65.000000	1.000000
14911.030409	0.104346	0.552700	0.007767	74.407112	-14.982695	6.294910	0.286228	0.000000	0.364926	0.000000	0.000000	0.000000	-0.413423	-0.067926	0.140603	0.000000	0.000000	3.000000	65.000000	1.000000
14911.033742	0.104346	0.552700	0.007767	74.566956	-14.172429	6.777986	0.217324	0.000000	0.388360	0.000000	0.000000	0.000000	-0.413423	-0.067926	0.140603	0.000000	0.000000	3.000000	65.000000	1.000000
14911.037076	0.102939	0.552482	0.008214	74.566956	-14.172429	6.777986	0.217324	0.000000	0.388360	0.000000	0.000000	0.000000	-0.422134	-0.065308	0.133970	0.000000	0.000000	3.000000	65.000000	1.000000
14911.040409	0.102939	0.552482	0.008214	74.566956	-14.172429	6.777986	0.217324	0.000000	0.388360	0.000000	0.000000	0.000000	-0.422134	-0.065308	0.133970	0.000000	0.000000	3.000000	65.000000	1.000000
14911.043742	0.102939	0.552482	0.008214	74.714134	-13.344004	6.996844	0.146968	0.000000	0.410689	0.000000	0.000000	0.000000	-0.422134	-0.065308	0.133970	0.000000	0.000000	3.000000	65.000000	1.000000
14911.047076	0.101471	0.552324	0.008701	74.714134	-13.344004	6.996844	0.146968	0.000000	0.410689	0.000000	0.000000	0.000000	-0.440583	-0.047246	0.146115	0.000000	0.000000	3.000000	65.000000	1.000000
14911.050409	0.101471	0.552324	0.008701	74.714134	-13.344004	6.996844	0.146968	0.000000	0.410689	0.000000	0.000000	0.000000	-0.440583	-0.047246	0.146115	0.000000	0.000000	3.000000	65.000000	1.000000
14911.053742	0.101471	0.552324	0.008701	74.867729	-12.465412	7.282427	0.073537	0.000000	0.435041	0.000000	0.000000	0.000000	-0.440583	-0.047246	0.146115	0.000000	0.000000	3.000000	65.000000	1.000000
14911.057076	0.099940	0.552227	0.009228	74.867729	-12.465412	7.282427	0.073537	0.000000	0.435041	0.000000	0.000000	0.000000	-0.459182	-0.029154	0.158102	0.000000	0.000000	3.000000	65.000000	1.000000
14911.060409	0.099940	0.552227	0.009228	74.867729	-12.465412	7.282427	0.073537	0.000000	0.435041	0.000000	0.000000	0.000000	-0.459182	-0.029154	0.158102	0.000000	0.000000	3.000000	65.000000	1.000000
14911.063742	0.099940	0.552227	0.009228	75.043564	-11.468940	8.108234	-0.002993	0.000000	0.461391	0.000000	0.000000	0.000000	-0.459182	-0.029154	0.158102	0.000000	0.000000	3.000000	65.000000	1.000000
14911.067076	0.098343	0.552173	0.009776	75.043564	-11.468940	8.108234	-0.002993	0.000000	0.461391	0.000000	0.000000	0.000000	-0.479051	-0.016231	0.164590	0.000000	0.000000	3.000000	65.000000	1.000000
14911.070409	0.098343	0.552173	0.009776	75.043564	-11.468940	8.108234	-0.002993	0.000000	0.461391	0.000000	0.000000	0.000000	-0.479051	-0.016231	0.164590	0.000000	0.000000	3.000000	65.000000	1.000000
14911.073742	0.098343	0.552173	0.009776	75.242294	-10.351110	9.350084	-0.082835	0.000000	0.488823	0.000000	0.000000	0.000000	-0.479051	-0.016231	0.164590	0.000000	0.000000	3.000000	65.000000	1.000000
14911.077076	0.096720	0.552171	0.010314	75.242294	-10.351110	9.350084	-0.082835	0.000000	0.488823	0.000000	0.000000	0.000000	-0.487126	-0.000580	0.161270	0.000000	0.000000	3.000000	65.000000	1.000000
14911.080409	0.096720	0.552171	0.010314	75.242294	-10.351110	9.350084	-0.082835	0.000000	0.488823	0.000000	0.000000	0.000000	-0.487126	-0.000580	0.161270	0.000000	0.000000	3.000000	65.000000	1.000000
14911.083742	0.096720	0.552171	0.010314	75.446983	-9.042895	10.595392	-0.164023	0.000000	0.515701	0.000000	0.000000	0.000000	-0.487126	-0.000580	0.161270	0.000000	0.000000	3.000000	65.000000	1.000000
14911.087076	0.095100	0.552222	0.010768	75.446983	-9.042895	10.595392	-0.164023	0.000000	0.515701	0.000000	0.000000	0.000000	-0.485732	0.015226	0.136113	0.000000	0.000000	3.000000	65.000000	1.000000
14911.090409	0.095100	0.552222	0.010768	75.446983	-9.042895	10.595392	-0.164023	0.000000	0.515701	0.000000	0.000000	0.000000	-0.485732	0.015226	0.136113	0.000000	0.000000	3.000000	65.000000	1.000000
14911.093742	0.095100	0.552222	0.010768	75.645844	-7.518613	11.781729	-0.244978	0.000000	0.538387	0.000000	0.000000	0.000000	-0.485732	0.015226	0.136113	0.000000	0.000000	3.000000	65.000000	1.000000
14911.097076	0.093508	0.552333	0.011242	75.645844	-7.518613	11.781729	-0.244978	0.000000	0.538387	0.000000	0.000000	0.000000	-0.477834	0.033390	0.142236	0.000000	0.000000	3.000000	65.000000	1.000000
14911.100409	0.093508	0.552333	0.011242	75.645844	-7.518613	11.781729	-0.244978	0.000000	0.538387	0.000000	0.000000	0.000000	-0.477834	0.033390	0.142236	0.000000	0.000000	3.000000	65.000000	1.000000
14911.103742	0.093508	0.552333	0.011242	75.833046	-5.773695	13.238009	-0.324617	0.000000	0.562093	0.000000	0.000000	0.000000	-0.477834	0.033390	0.142236	0.000000	0.000000	3.000000	65.000000	1.000000
14911.107076	0.091932	0.552523	0.011691	75.833046	-5.773695	13.238009	-0.324617	0.000000	0.562093	0.000000	0.000000	0.000000	-0.472706	0.056896	0.134689	0.000000	0.000000	3.000000	65.000000	1.000000
14911.110409	0.091932	0.552523	0.011691	75.833046	-5.773695	13.238009	-0.324617	0.000000	0.562093	0.000000	0.000000	0.000000	-0.472706	0.056896	0.134689	0.000000	0.000000	3.000000	65.000000	1.000000
14911.113742	0.091932	0.552523	0.011691	75.999420	-3.901638	15.174129	-0.403402	0.000000	0.584541	0.000000	0.000000	0.000000	-0.472706	0.056896	0.134689	0.000000	0.000000	3.000000	65.000000	1.000000
14911.117076	0.090383	0.552747	0.012166	75.999420	-3.901638	15.174129	-0.403402	0.000000	0.584541	0.000000	0.000000	0.000000	-0.464564	0.067252	0.142456	0.000000	0.000000	3.000000	65.000000	1.000000
14911.120409	0.090383	0.552747	0.012166	75.999420	-3.901638	15.174129	-0.403402	0.000000	0.584541	0.000000	0.000000	0.000000	-0.464564	0.067252	0.142456	0.000000	0.000000	3.000000	65.000000	1.000000
14911.123742	0.090383	0.552747	0.012166	76.134987	-1.987091	17.544258	-0.480829	0.000000	0.608284	0.000000	0.000000	0.000000	-0.464564	0.067252	0.142456	0.000000	0.000000	3.000000	65.000000	1.000000
14911.127076	0.088851	0.552980	0.012608	76.134987	-1.987091	17.544258	-0.480829	0.000000	0.608284	0.000000	0.000000	0.000000	-0.459829	0.069947	0.132738	0.000000	0.000000	3.000000	65.000000	1.000000
14911.130409	0.088851	0.552980	0.012608	76.134987	-1.987091	17.544258	-0.480829	0.000000	0.608284	0.000000	0.000000	0.000000	-0.459829	0.069947	0.132738	0.000000	0.000000	3.000000	65.000000	1.000000
14911.133742	0.088851	0.552980	0.012608	76.232811	-0.149845	19.994202	-0.557467	0.000000	0.630407	0.000000	0.000000	0.000000	-0.459829	0.069947	0.132738	0.000000	0.000000	3.000000	65.000000	1.000000
14911.137076	0.087352	0.553231	0.012991	76.232811	-0.149845	19.994202	-0.557467	0.000000	0.630407	0.000000	0.000000	0.000000	-0.449586	0.075342	0.114942	0.000000	0.000000	3.000000	65.000000	1.000000
14911.140409	0.087352	0.553231	0.012991	76.232811	-0.149845	19.994202	-0.557467	0.000000	0.630407	0.000000	0.000000	0.000000	-0.449586	0.075342	0.114942	0.000000	0.000000	3.000000	65.000000	1.000000
14911.143742	0.087352	0.553231	0.012991	76.292473	1.514802	22.347088	-0.632398	0.000000	0.649564	0.000000	0.000000	0.000000	-0.449586	0.075342	0.114942	0.000000	0.000000	3.000000	65.000000	1.000000
14911.147076	0.085962	0.553535	0.013339	76.292473	1.514802	22.347088	-0.632398	0.000000	0.649564	0.000000	0.000000	0.000000	-0.417117	0.091067	0.104241	0.000000	0.000000	3.000000	65.000000	1.000000
14911.150409	0.085962	0.553535	0.013339	76.292473	1.514802	22.347088	-0.632398	0.000000	0.649564	0.000000	0.000000	0.000000	-0.417117	0.091067	0.104241	0.000000	0.000000	3.000000	65.000000	1.000000
14911.153742	0.085962	0.553535	0.013339	76.322365	2.964715	24.296930	-0.701917	0.000000	0.666937	0.000000	0.000000	0.000000	-0.417117	0.091067	0.104241	0.000000	0.000000	3.000000	65.000000	1.000000
14911.157076	0.084766	0.553874	0.013618	76.322365	2.964715	24.296930	-0.701917	0.000000	0.666937	0.000000	0.000000	0.000000	-0.358690	0.101602	0.083643	0.000000	0.000000	3.000000	65.000000	1.000000
14911.160409	0.084766	0.553874	0.013618	76.322365	2.964715	24.296930	-0.701917	0.000000	0.666937	0.000000	0.000000	0.000000	-0.358690	0.101602	0.083643	0.000000	0.000000	3.000000	65.000000	1.000000
14911.163742	0.084766	0.553874	0.013618	76.323128	4.110325	25.377516	-0.761699	0.000000	0.680878	0.000000	0.000000	0.000000	-0.358690	0.101602	0.083643	0.000000	0.000000	3.000000	65.000000	1.000000
14911.167076	0.083763	0.554204	0.013817	76.323128	4.110325	25.377516	-0.761699	0.000000	0.680878	0.000000	0.000000	0.000000	-0.300763	0.099115	0.059706	0.000000	0.000000	3.000000	65.000000	1.000000
14911.170409	0.083763	0.554204	0.013817	76.323128	4.110325	25.377516	-0.761699	0.000000	0.680878	0.000000	0.000000	0.000000	-0.300763	0.099115	0.059706	0.000000	0.000000	3.000000	65.000000	1.000000
14911.173742	0.083763	0.554204	0.013817	76.308586	4.942799	25.719612	-0.811826	0.000000	0.690829	0.000000	0.000000	0.000000	-0.300763	0.099115	0.059706	0.000000	0.000000	3.000000	65.000000	1.000000
14911.177076	0.083763	0.554204	0.013817	76.308586	4.942799	25.719612	-0.811826	0.000000	0.690829	0.000000	0.000000	0.000000	-0.300763	0.099115	0.059706	0.000000	0.000000	3.000000	65.000000	1.000000
14911.180409	0.082909	0.554552	0.013940	76.308586	4.942799	25.719612	-0.811826	0.000000	0.690829	0.000000	0.000000	0.000000	-0.256368	0.104442	0.036938	0.000000	0.000000	3.000000	65.000000	1.000000
14911.183742	0.082909	0.554552	0.013940	76.281219	5.465210	25.918003	-0.811826	0.000000	0.690829	0.000000	0.000000	0.000000	-0.256368	0.104442	0.036938	0.000000	0.000000	3.000000	65.000000	1.000000
14911.187076	0.082116	0.554935	0.014021	76.281219	5.465210	25.918003	-0.811826	0.000000	0.690829	0.000000	0.000000	0.000000	-0.237776	0.114950	0.024408	0.000000	0.000000	3.000000	65.000000	1.000000
14911.190409	0.082116	0.554935	0.014021	76.281219	5.465210	25.918003	-0.811826	0.000000	0.690829	0.000000	0.000000	0.000000	-0.237776	0.114950	0.024408	0.000000	0.000000	3.000000	65.000000	1.000000
14911.193742	0.082116	0.554935	0.014021	76.244919	5.696383	26.261665	-0.894183	0.000000	0.701053	0.000000	0.000000	0.000000	-0.237776	0.114950	0.024408	0.000000	0.000000	3.000000	65.000000	1.000000
14911.197076	0.082116	0.554935	0.014021	76.244919	5.696383	26.261665	-0.894183	0.000000	0.701053	0.000000	0.000000	0.000000	-0.237776	0.114950	0.024408	0.000000	0.000000	3.000000	65.000000	1.000000
14911.200409	0.081424	0.555319	0.014018	76.244919	5.696383	26.261665	-0.894183	0.000000	0.701053	0.000000	0.000000	0.000000	-0.207558	0.115035	-0.001018	0.000000	0.000000	3.000000	65.000000	1.000000
14911.203742	0.081424	0.555319	0.014018	76.202927	5.716739	26.375612	-0.894183	0.000000	0.701053	0.000000	0.000000	0.000000	-0.207558	0.115035	-0.001018	0.000000	0.000000	3.000000	65.000000	1.000000
14911.207076	0.080908	0.555711	0.013959	76.202927	5.716739	26.375612	-0.894183	0.000000	0.701053	0.000000	0.000000	0.000000	-0.155023	0.117631	-0.017533	0.000000	0.000000	3.000000	65.000000	1.000000
14911.210409	0.080908	0.555711	0.013959	76.202927	5.716739	26.375612	-0.894183	0.000000	0.701053	0.000000	0.000000	0.000000	-0.155023	0.117631	-0.017533	0.000000	0.000000	3.000000	65.000000	1.000000
14911.213742	0.080908	0.555711	0.013959	76.159073	5.689041	26.381783	-0.954613	0.000000	0.697961	0.000000	0.000000	0.000000	-0.155023	0.117631	-0.017533	0.000000	0.000000	3.000000	65.000000	1.000000
14911.217076	0.080908	0.555711	0.013959	76.159073	5.689041	26.381783	-0.954613	0.000000	0.697961	0.000000	0.000000	0.000000	-0.155023	0.117631	-0.017533	0.000000	0.000000	3.000000	65.000000	1.000000
14911.220409	0.080585	0.556094	0.013825	76.159073	5.689041	26.381783	-0.954613	0.000000	0.697961	0.000000	0.000000	0.000000	-0.096692	0.115034	-0.040348	0.000000	0.000000	3.000000	65.000000	1.000000
14911.223742	0.080585	0.556094	0.013825	76.123932	5.687888	26.391857	-0.954613	0.000000	0.697961	0.000000	0.000000	0.000000	-0.096692	0.115034	-0.040348	0.000000	0.000000	3.000000	65.000000	1.000000
14911.227076	0.080585	0.556094	0.013825	76.123932	5.687888	26.391857	-0.954613	0.000000	0.697961	0.000000	0.000000	0.000000	-0.096692	0.115034	-0.040348	0.000000	0.000000	3.000000	65.000000	1.000000
14911.230409	0.080585	0.556094	0.013825	76.123932	5.687888	26.391857	-0.954613	0.000000	0.697961	0.000000	0.000000	0.000000	-0.096692	0.115034	-0.040348	0.000000	0.000000	3.000000	65.000000	1.000000
14911.233742	0.080479	0.556834	0.013337	76.088905	5.674156	26.361805	-0.970729	0.000000	0.691237	0.000000	0.000000	0.000000	-0.031948	0.222037	-0.146427	0.000000	0.000000	3.000000	65.000000	1.000000
14911.237076	0.080479	0.556834	0.013337	76.088905	5.674156	26.361805	-0.970729	0.000000	0.691237	0.000000	0.000000	0.000000	-0.000000	0.000004	-0.000000	0.000000	0.000000	3.000000	65.000000	1.000000
14911.240409	0.080479	0.556834	0.013337	76.088905	5.674156	26.361805	-0.970729	0.000000	0.691237	0.000000	0.000000	0.000000	-0.000000	0.000004	-0.000000	0.000000	0.000000	3.000000	65.000000	1.000000
14911.243742	0.080479	0.556834	0.013337	76.057007	5.539881	26.150034	-0.976053	0.000000	0.666832	0.000000	0.000000	0.000000	-0.000000	0.000004	-0.000000	0.000000	0.000000	3.000000	65.000000	1.000000
14911.247076	0.080479	0.556834	0.013337	76.057007	5.539881	26.150034	-0.976053	0.000000	0.666832	0.000000	0.000000	0.000000	-0.000000	0.000004	-0.000000	0.000000	0.000000	3.000000	65.000000	1.000000
14911.250409	0.080583	0.557165	0.013008	76.057007	5.539881	26.150034	-0.976053	0.000000	0.666832	0.000000	0.000000	0.000000	0.031368	0.099137	-0.098682	0.000000	0.000000	3.000000	65.000000	1.000000
14911.253742	0.080583	0.557165	0.013008	76.029228	5.215127	25.663248	-0.976053	0.000000	0.666832	0.000000	0.000000	0.000000	0.031368	0.099137	-0.098682	0.000000	0.000000	3.000000	65.000000	1.000000
14911.257076	0.080583	0.557165	0.013008	76.029228	5.215127	25.663248	-0.976053	0.000000	0.666832	0.000000	0.000000	0.000000	0.031368	0.099137	-0.098682	0.000000	0.000000	3.000000	65.000000	1.000000
14911.260409	0.080583	0.557165	0.013008	76.029228	5.215127	25.663248	-0.976053	0.000000	0.666832	0.000000	0.000000	0.000000	0.031368	0.099137	-0.098682	0.000000	0.000000	3.000000	65.000000	1.000000
14911.263742	0.080914	0.557633	0.012128	76.007751	4.709405	24.914635	-0.970825	0.000000	0.650385	0.000000	0.000000	0.000000	0.099254	0.140536	-0.264024	0.000000	0.000000	3.000000	65.000000	1.000000
14911.267076	0.080914	0.557633	0.012128	76.007751	4.709405	24.914635	-0.970825	0.000000	0.650385	0.000000	0.000000	0.000000	-0.000001	0.000006	-0.000000	0.000000	0.000000	3.000000	65.000000	1.000000
14911.270409	0.080914	0.557633	0.012128	76.007751	4.709405	24.914635	-0.970825	0.000000	0.650385	0.000000	0.000000	0.000000	-0.000001	0.000006	-0.000000	0.000000	0.000000	3.000000	65.000000	1.000000
14911.273742	0.080914	0.557633	0.012128	75.985382	4.044060	23.940338	-0.954283	0.000000	0.606381	0.000000	0.000000	0.000000	-0.000001	0.000006	-0.000000	0.000000	0.000000	3.000000	65.000000	1.000000
14911.277076	0.080914	0.557633	0.012128	75.985382	4.044060	23.940338	-0.954283	0.000000	0.606381	0.000000	0.000000	0.000000	-0.000001	0.000006	-0.000000	0.000000	0.000000	3.000000	65.000000	1.000000
14911.280409	0.081138	0.557823	0.011566	75.985382	4.044060	23.940338	-0.954283	0.000000	0.606381	0.000000	0.000000	0.000000	0.067180	0.056970	-0.168592	0.000000	0.000000	3.000000	65.000000	1.000000
14911.283742	0.081138	0.557823	0.011566	75.962334	3.285375	22.820763	-0.954283	0.000000	0.606381	0.000000	0.000000	0.000000	0.067180	0.056970	-0.168592	0.000000	0.000000	3.000000	65.000000	1.000000
14911.287076	0.081404	0.557969	0.010983	75.962334	3.285375	22.820763	-0.954283	0.000000	0.606381	0.000000	0.000000	0.000000	0.079653	0.043781	-0.174681	0.000000	0.000000	3.000000	65.000000	1.000000
14911.290409	0.081404	0.557969	0.010983	75.962334	3.285375	22.820763	-0.954283	0.000000	0.606381	0.000000	0.000000	0.000000	0.079653	0.043781	-0.174681	0.000000	0.000000	3.000000	65.000000	1.000000
14911.293742	0.081404	0.557969	0.010983	75.938995	2.471230	21.615942	-0.929810	0.000000	0.549169	0.000000	0.000000	0.000000	0.079653	0.043781	-0.174681	0.000000	0.000000	3.000000	65.000000	1.000000
14911.297076	0.081770	0.558062	0.010328	75.938995	2.471230	21.615942	-0.929810	0.000000	0.549169	0.000000	0.000000	0.000000	0.109900	0.028004	-0.196517	0.000000	0.000000	3.000000	65.000000	1.000000
14911.300409	0.081770	0.558062	0.010328	75.938995	2.471230	21.615942	-0.929810	0.000000	0.549169	0.000000	0.000000	0.000000	0.109900	0.028004	-0.196517	0.000000	0.000000	3.000000	65.000000	1.000000
14911.303742	0.081770	0.558062	0.010328	75.915398	1.569016	20.265530	-0.911494	0.000000	0.516416	0.000000	0.000000	0.000000	0.109900	0.028004	-0.196517	0.000000	0.000000	3.000000	65.000000	1.000000
14911.307076	0.082229	0.558121	0.009686	75.915398	1.569016	20.265530	-0.911494	0.000000	0.516416	0.000000	0.000000	0.000000	0.137623	0.017488	-0.192782	0.000000	0.000000	3.000000	65.000000	1.000000
14911.310409	0.082229	0.558121	0.009686	75.915398	1.569016	20.265530	-0.911494	0.000000	0.516416	0.000000	0.000000	0.000000	0.137623	0.017488	-0.192782	0.000000	0.000000	3.000000	65.000000	1.000000
14911.313742	0.082229	0.558121	0.009686	75.879150	0.551773	18.744219	-0.888556	0.000000	0.484286	0.000000	0.000000	0.000000	0.137623	0.017488	-0.192782	0.000000	0.000000	3.000000	65.000000	1.000000
14911.317076	0.082229	0.558121	0.009686	75.879150	0.551773	18.744219	-0.888556	0.000000	0.484286	0.000000	0.000000	0.000000	0.137623	0.017488	-0.192782	0.000000	0.000000	3.000000	65.000000	1.000000
14911.320409	0.082732	0.558127	0.009045	75.879150	0.551773	18.744219	-0.888556	0.000000	0.484286	0.000000	0.000000	0.000000	0.151048	0.001849	-0.192068	0.000000	0.000000	3.000000	65.000000	1.000000
14911.323742	0.082732	0.558127	0.009045	75.831261	-0.576518	17.060478	-0.888556	0.000000	0.484286	0.000000	0.000000	0.000000	0.151048	0.001849	-0.192068	0.000000	0.000000	3.000000	65.000000	1.000000
14911.327076	0.083256	0.558133	0.008401	75.831261	-0.576518	17.060478	-0.888556	0.000000	0.484286	0.000000	0.000000	0.000000	0.157216	0.001747	-0.193468	0.000000	0.000000	3.000000	65.000000	1.000000
14911.330409	0.083256	0.558133	0.008401	75.831261	-0.576518	17.060478	-0.888556	0.000000	0.484286	0.000000	0.000000	0.000000	0.157216	0.001747	-0.193468	0.000000	0.000000	3.000000	65.000000	1.000000
14911.333742	0.083256	0.558133	0.008401	75.768211	-1.827403	15.199796	-0.837179	0.000000	0.420030	0.000000	0.000000	0.000000	0.157216	0.001747	-0.193468	0.000000	0.000000	3.000000	65.000000	1.000000
14911.337076	0.083256	0.558133	0.008401	75.768211	-1.827403	15.199796	-0.837179	0.000000	0.420030	0.000000	0.000000	0.000000	0.157216	0.001747	-0.193468	0.000000	0.000000	3.000000	65.000000	1.000000
14911.340409	0.083784	0.558104	0.007783	75.768211	-1.827403	15.199796	-0.837179	0.000000	0.420030	0.000000	0.000000	0.000000	0.158279	-0.008630	-0.185131	0.000000	0.000000	3.000000	65.000000	1.000000
14911.343742	0.084302	0.558119	0.007246	75.694893	-2.983155	13.468564	-0.837179	0.000000	0.420030	0.000000	0.000000	0.000000	0.155360	0.004383	-0.161290	0.000000	0.000000	3.000000	65.000000	1.000000
14911.347076	0.084302	0.558119	0.007246	75.694893	-2.983155	13.468564	-0.837179	0.000000	0.420030	0.000000	0.000000	0.000000	0.155360	0.004383	-0.161290	0.000000	0.000000	3.000000	65.000000	1.000000
14911.350409	0.084302	0.558119	0.007246	75.694893	-2.983155	13.468564	-0.837179	0.000000	0.420030	0.000000	0.000000	0.000000	0.155360	0.004383	-0.161290	0.000000	0.000000	3.000000	65.000000	1.000000
14911.353742	0.084302	0.558119	0.007246	75.588898	-4.321005	11.454183	-0.784906	0.000000	0.362293	0.000000	0.000000	0.000000	0.155360	0.004383	-0.161290	0.000000	0.000000	3.000000	65.000000	1.000000
14911.357076	0.085012	0.558141	0.006648	75.588898	-4.321005	11.454183	-0.784906	0.000000	0.362293	0.000000	0.000000	0.000000	0.213164	0.006832	-0.179316	0.000000	0.000000	3.000000	65.000000	1.000000
14911.360409	0.085012	0.558141	0.006648	75.588898	-4.321005	11.454183	-0.784906	0.000000	0.362293	0.000000	0.000000	0.000000	0.213164	0.006832	-0.179316	0.000000	0.000000	3.000000	65.000000	1.000000
14911.363742	0.085012	0.558141	0.006648	75.490128	-5.378445	9.831071	-0.749378	0.000000	0.332407	0.000000	0.000000	0.000000	0.213164	0.006832	-0.179316	0.000000	0.000000	3.000000	65.000000	1.000000
14911.367076	0.085697	0.558173	0.006162	75.490128	-5.378445	9.831071	-0.749378	0.000000	0.332407	0.000000	0.000000	0.000000	0.205236	0.009560	-0.145808	0.000000	0.000000	3.000000	65.000000	1.000000
14911.370409	0.085697	0.558173	0.006162	75.490128	-5.378445	9.831071	-0.749378	0.000000	0.332407	0.000000	0.000000	0.000000	0.205236	0.009560	-0.145808	0.000000	0.000000	3.000000	65.000000	1.000000
14911.373742	0.085697	0.558173	0.006162	75.400551	-6.197546	8.539651	-0.715172	0.000000	0.308106	0.000000	0.000000	0.000000	0.205236	0.009560	-0.145808	0.000000	0.000000	3.000000	65.000000	1.000000
14911.377076	0.085697	0.558173	0.006162	75.400551	-6.197546	8.539651	-0.715172	0.000000	0.308106	0.000000	0.000000	0.000000	0.205236	0.009560	-0.145808	0.000000	0.000000	3.000000	65.000000	1.000000
14911.380409	0.086377	0.558214	0.005784	75.400551	-6.197546	8.539651	-0.715172	0.000000	0.308106	0.000000	0.000000	0.000000	0.204099	0.012334	-0.113476	0.000000	0.000000	3.000000	65.000000	1.000000
14911.383742	0.086377	0.558214	0.005784	75.330513	-6.797868	7.578232	-0.715172	0.000000	0.308106	0.000000	0.000000	0.000000	0.204099	0.012334	-0.113476	0.000000	0.000000	3.000000	65.000000	1.000000
14911.387076	0.087021	0.558239	0.005459	75.330513	-6.797868	7.578232	-0.715172	0.000000	0.308106	0.000000	0.000000	0.000000	0.193238	0.007266	-0.097438	0.000000	0.000000	3.000000	65.000000	1.000000
14911.390409	0.087021	0.558239	0.005459	75.330513	-6.797868	7.578232	-0.715172	0.000000	0.308106	0.000000	0.000000	0.000000	0.193238	0.007266	-0.097438	0.000000	0.000000	3.000000	65.000000	1.000000
14911.393742	0.087021	0.558239	0.005459	75.275917	-7.193490	6.942717	-0.648950	0.000000	0.272954	0.000000	0.000000	0.000000	0.193238	0.007266	-0.097438	0.000000	0.000000	3.000000	65.000000	1.000000
14911.397076	0.087570	0.558281	0.005236	75.275917	-7.193490	6.942717	-0.648950	0.000000	0.272954	0.000000	0.000000	0.000000	0.164720	0.012603	-0.066994	0.000000	0.000000	3.000000	65.000000	1.000000
14911.400409	0.087570	0.558281	0.005236	75.275917	-7.193490	6.942717	-0.648950	0.000000	0.272954	0.000000	0.000000	0.000000	0.164720	0.012603	-0.066994	0.000000	0.000000	3.000000	65.000000	1.000000
14911.403742	0.087570	0.558281	0.005236	75.243614	-7.402352	6.560660	-0.621496	0.000000	0.261788	0.000000	0.000000	0.000000	0.164720	0.012603	-0.066994	0.000000	0.000000	3.000000	65.000000	1.000000
14911.407076	0.088013	0.558314	0.005056	75.243614	-7.402352	6.560660	-0.621496	0.000000	0.261788	0.000000	0.000000	0.000000	0.133000	0.010086	-0.053989	0.000000	0.000000	3.000000	65.000000	1.000000
14911.410409	0.088013	0.558314	0.005056	75.243614	-7.402352	6.560660	-0.621496	0.000000	0.261788	0.000000	0.000000	0.000000	0.133000	0.010086	-0.053989	0.000000	0.000000	3.000000	65.000000	1.000000
14911.413742	0.088013	0.558314	0.005056	75.232124	-7.388573	6.502473	-0.599329	0.000000	0.252790	0.000000	0.000000	0.000000	0.133000	0.010086	-0.053989	0.000000	0.000000	3.000000	65.000000	1.000000
14911.417076	0.088013	0.558314	0.005056	75.232124	-7.388573	6.502473	-0.599329	0.000000	0.252790	0.000000	0.000000	0.000000	0.133000	0.010086	-0.053989	0.000000	0.000000	3.000000	65.000000	1.000000
14911.420409	0.088424	0.558374	0.004942	75.232124	-7.388573	6.502473	-0.599329	0.000000	0.252790	0.000000	0.000000	0.000000	0.123116	0.017927	-0.034059	0.000000	0.000000	3.000000	65.000000	1.000000
14911.423742	0.088424	0.558374	0.004942	75.229698	-7.300655	6.552041	-0.599329	0.000000	0.252790	0.000000	0.000000	0.000000	0.123116	0.017927	-0.034059	0.000000	0.000000	3.000000	65.000000	1.000000
14911.427076	0.088424	0.558374	0.004942	75.229698	-7.300655	6.552041	-0.599329	0.000000	0.252790	0.000000	0.000000	0.000000	0.123116	0.017927	-0.034059	0.000000	0.000000	3.000000	65.000000	1.000000
14911.430409	0.088424	0.558374	0.004942	75.229698	-7.300655	6.552041	-0.599329	0.000000	0.252790	0.000000	0.000000	0.000000	0.123116	0.017927	-0.034059	0.000000	0.000000	3.000000	65.000000	1.000000
14911.433742	0.089249	0.558501	0.004623	75.231216	-7.205482	6.609742	-0.578810	0.000000	0.247113	0.000000	0.000000	0.000000	0.247644	0.038224	-0.095818	0.000000	0.000000	3.000000	65.000000	1.000000
14911.437076	0.089249	0.558501	0.004623	75.231216	-7.205482	6.609742	-0.578810	0.000000	0.247113	0.000000	0.000000	0.000000	-0.000000	-0.000006	-0.000000	0.000000	0.000000	3.000000	65.000000	1.000000
14911.440409	0.089249	0.558501	0.004623	75.231216	-7.205482	6.609742	-0.578810	0.000000	0.247113	0.000000	0.000000	0.000000	-0.000000	-0.000006	-0.000000	0.000000	0.000000	3.000000	65.000000	1.000000
14911.443742	0.089249	0.558501	0.004623	75.233253	-7.103454	6.673451	-0.537536	0.000000	0.231144	0.000000	0.000000	0.000000	-0.000000	-0.000006	-0.000000	0.000000	0.000000	3.000000	65.000000	1.000000
14911.447076	0.089249	0.558501	0.004623	75.233253	-7.103454	6.673451	-0.537536	0.000000	0.231144	0.000000	0.000000	0.000000	-0.000000	-0.000006	-0.000000	0.000000	0.000000	3.000000	65.000000	1.000000
14911.450409	0.089682	0.558577	0.004390	75.233253	-7.103454	6.673451	-0.537536	0.000000	0.231144	0.000000	0.000000	0.000000	0.129703	0.022772	-0.069971	0.000000	0.000000	3.000000	65.000000	1.000000
14911.453742	0.089682	0.558577	0.004390	75.237228	-7.010616	6.721384	-0.537536	0.000000	0.231144	0.000000	0.000000	0.000000	0.129703	0.022772	-0.069971	0.000000	0.000000	3.000000	65.000000	1.000000
14911.457076	0.090149	0.558644	0.004107	75.237228	-7.010616	6.721384	-0.537536	0.000000	0.231144	0.000000	0.000000	0.000000	0.140339	0.020060	-0.084895	0.000000	0.000000	3.000000	65.000000	1.000000
14911.460409	0.090149	0.558644	0.004107	75.237228	-7.010616	6.721384	-0.537536	0.000000	0.231144	0.000000	0.000000	0.000000	0.140339	0.020060	-0.084895	0.000000	0.000000	3.000000	65.000000	1.000000
14911.463742	0.090149	0.558644	0.004107	75.239708	-6.930142	6.751352	-0.492529	0.000000	0.205333	0.000000	0.000000	0.000000	0.140339	0.020060	-0.084895	0.000000	0.000000	3.000000	65.000000	1.000000
14911.467076	0.090149	0.558644	0.004107	75.239708	-6.930142	6.751352	-0.492529	0.000000	0.205333	0.000000	0.000000	0.000000	0.140339	0.020060	-0.084895	0.000000	0.000000	3.000000	65.000000	1.000000
14911.470409	0.090564	0.558728	0.003786	75.239708	-6.930142	6.751352	-0.492529	0.000000	0.205333	0.000000	0.000000	0.000000	0.124330	0.025046	-0.096325	0.000000	0.000000	3.000000	65.000000	1.000000
14911.473742	0.090564	0.558728	0.003786	75.234268	-6.861547	6.764953	-0.492529	0.000000	0.205333	0.000000	0.000000	0.000000	0.124330	0.025046	-0.096325	0.000000	0.000000	3.000000	65.000000	1.000000
14911.477076	0.090984	0.558871	0.003494	75.234268	-6.861547	6.764953	-0.492529	0.000000	0.205333	0.000000	0.000000	0.000000	0.125931	0.043097	-0.087491	0.000000	0.000000	3.000000	65.000000	1.000000
14911.480409	0.090984	0.558871	0.003494	75.234268	-6.861547	6.764953	-0.492529	0.000000	0.205333	0.000000	0.000000	0.000000	0.125931	0.043097	-0.087491	0.000000	0.000000	3.000000	65.000000	1.000000
14911.483742	0.090984	0.558871	0.003494	75.222855	-6.793777	6.786134	-0.450819	0.000000	0.174697	0.000000	0.000000	0.000000	0.125931	0.043097	-0.087491	0.000000	0.000000	3.000000	65.000000	1.000000
14911.487076	0.090984	0.558871	0.003494	75.222855	-6.793777	6.786134	-0.450819	0.000000	0.174697	0.000000	0.000000	0.000000	0.125931	0.043097	-0.087491	0.000000	0.000000	3.000000	65.000000	1.000000
14911.490409	0.091311	0.559023	0.003196	75.222855	-6.793777	6.786134	-0.450819	0.000000	0.174697	0.000000	0.000000	0.000000	0.098181	0.045559	-0.089350	0.000000	0.000000	3.000000	65.000000	1.000000
14911.493742	0.091311	0.559023	0.003196	75.207970	-6.731935	6.805087	-0.450819	0.000000	0.174697	0.000000	0.000000	0.000000	0.098181	0.045559	-0.089350	0.000000	0.000000	3.000000	65.000000	1.000000
14911.497076	0.091311	0.559023	0.003196	75.207970	-6.731935	6.805087	-0.450819	0.000000	0.174697	0.000000	0.000000	0.000000	0.098181	0.045559	-0.089350	0.000000	0.000000	3.000000	65.000000	1.000000
14911.500409	0.091311	0.559023	0.003196	75.207970	-6.731935	6.805087	-0.450819	0.000000	0.174697	0.000000	0.000000	0.000000	0.098181	0.045559	-0.089350	0.000000	0.000000	3.000000	65.000000	1.000000
14911.503742	0.091934	0.559406	0.002788	75.187134	-6.665546	6.839534	-0.434456	0.000000	0.159805	0.000000	0.000000	0.000000	0.186821	0.114695	-0.122507	0.000000	0.000000	3.000000	65.000000	1.000000
14911.507076	0.091934	0.559406	0.002788	75.187134	-6.665546	6.839534	-0.434456	0.000000	0.159805	0.000000	0.000000	0.000000	0.000000	0.000004	-0.000000	0.000000	0.000000	3.000000	65.000000	1.000000
14911.510409	0.091934	0.559406	0.002788	75.187134	-6.665546	6.839534	-0.434456	0.000000	0.159805	0.000000	0.000000	0.000000	0.000000	0.000004	-0.000000	0.000000	0.000000	3.000000	65.000000	1.000000
14911.513742	0.091934	0.559406	0.002788	75.169258	-6.616471	6.862165	-0.403319	0.000000	0.139387	0.000000	0.000000	0.000000	0.000000	0.000004	-0.000000	0.000000	0.000000	3.000000	65.000000	1.000000
14911.517076	0.091934	0.559406	0.002788	75.169258	-6.616471	6.862165	-0.403319	0.000000	0.139387	0.000000	0.000000	0.000000	0.000000	0.000004	-0.000000	0.000000	0.000000	3.000000	65.000000	1.000000
14911.520409	0.092118	0.559593	0.002687	75.169258	-6.616471	6.862165	-0.403319	0.000000	0.139387	0.000000	0.000000	0.000000	0.055259	0.056290	-0.030235	0.000000	0.000000	3.000000	65.000000	1.000000
14911.523742	0.092118	0.559593	0.002687	75.148422	-6.571976	6.888501	-0.403319	0.000000	0.139387	0.000000	0.000000	0.000000	0.055259	0.056290	-0.030235	0.000000	0.000000	3.000000	65.000000	1.000000
14911.527076	0.092118	0.559593	0.002687	75.148422	-6.571976	6.888501	-0.403319	0.000000	0.139387	0.000000	0.000000	0.000000	0.055259	0.056290	-0.030235	0.000000	0.000000	3.000000	65.000000	1.000000
14911.530409	0.092118	0.559593	0.002687	75.148422	-6.571976	6.888501	-0.403319	0.000000	0.139387	0.000000	0.000000	0.000000	0.055259	0.056290	-0.030235	0.000000	0.000000	3.000000	65.000000	1.000000
14911.533742	0.092406	0.559893	0.002651	75.129524	-6.513857	6.938638	-0.394109	0.000000	0.134348	0.000000	0.000000	0.000000	0.086402	0.090014	-0.010773	0.000000	0.000000	3.000000	65.000000	1.000000
14911.537076	0.092406	0.559893	0.002651	75.129524	-6.513857	6.938638	-0.394109	0.000000	0.134348	0.000000	0.000000	0.000000	0.086402	0.090014	-0.010773	0.000000	0.000000	3.000000	65.000000	1.000000
14911.540409	0.092406	0.559893	0.002651	75.129524	-6.513857	6.938638	-0.394109	0.000000	0.134348	0.000000	0.000000	0.000000	0.086402	0.090014	-0.010773	0.000000	0.000000	3.000000	65.000000	1.000000
14911.543742	0.092406	0.559893	0.002651	75.119087	-6.453422	7.011054	-0.379708	0.000000	0.132553	0.000000	0.000000	0.000000	0.086402	0.090014	-0.010773	0.000000	0.000000	3.000000	65.000000	1.000000
14911.547076	0.092461	0.560014	0.002702	75.119087	-6.453422	7.011054	-0.379708	0.000000	0.132553	0.000000	0.000000	0.000000	0.016680	0.036218	0.015191	0.000000	0.000000	3.000000	65.000000	1.000000
14911.550409	0.092461	0.560014	0.002702	75.119087	-6.453422	7.011054	-0.379708	0.000000	0.132553	0.000000	0.000000	0.000000	0.016680	0.036218	0.015191	0.000000	0.000000	3.000000	65.000000	1.000000
14911.553742	0.092461	0.560014	0.002702	75.113060	-6.387053	7.097577	-0.376928	0.000000	0.135085	0.000000	0.000000	0.000000	0.016680	0.036218	0.015191	0.000000	0.000000	3.000000	65.000000	1.000000
14911.557076	0.092461	0.560014	0.002702	75.113060	-6.387053	7.097577	-0.376928	0.000000	0.135085	0.000000	0.000000	0.000000	0.016680	0.036218	0.015191	0.000000	0.000000	3.000000	65.000000	1.000000
14911.560409	0.092494	0.560066	0.002750	75.113060	-6.387053	7.097577	-0.376928	0.000000	0.135085	0.000000	0.000000	0.000000	0.009733	0.015627	0.014523	0.000000	0.000000	3.000000	65.000000	1.000000
14911.563742	0.092494	0.560066	0.002750	75.118904	-6.309532	7.208797	-0.376928	0.000000	0.135085	0.000000	0.000000	0.000000	0.009733	0.015627	0.014523	0.000000	0.000000	3.000000	65.000000	1.000000
14911.567076	0.092494	0.560066	0.002750	75.118904	-6.309532	7.208797	-0.376928	0.000000	0.135085	0.000000	0.000000	0.000000	0.009733	0.015627	0.014523	0.000000	0.000000	3.000000	65.000000	1.000000
14911.570409	0.092494	0.560066	0.002750	75.118904	-6.309532	7.208797	-0.376928	0.000000	0.135085	0.000000	0.000000	0.000000	0.009733	0.015627	0.014523	0.000000	0.000000	3.000000	65.000000	1.000000
14911.573742	0.092499	0.560058	0.002773	75.132645	-6.222583	7.336651	-0.375306	0.000000	0.137505	0.000000	0.000000	0.000000	0.001393	-0.002474	0.006932	0.000000	0.000000	3.000000	65.000000	1.000000
14911.577076	0.092499	0.560058	0.002773	75.132645	-6.222583	7.336651	-0.375306	0.000000	0.137505	0.000000	0.000000	0.000000	0.001393	-0.002474	0.006932	0.000000	0.000000	3.000000	65.000000	1.000000
14911.580409	0.092499	0.560058	0.002773	75.132645	-6.222583	7.336651	-0.375306	0.000000	0.137505	0.000000	0.000000	0.000000	0.001393	-0.002474	0.006932	0.000000	0.000000	3.000000	65.000000	1.000000
14911.583742	0.092499	0.560058	0.002773	75.148888	-6.174160	7.415407	-0.375074	0.000000	0.138661	0.000000	0.000000	0.000000	0.001393	-0.002474	0.006932	0.000000	0.000000	3.000000	65.000000	1.000000
14911.587076	0.092471	0.559997	0.002748	75.148888	-6.174160	7.415407	-0.375074	0.000000	0.138661	0.000000	0.000000	0.000000	-0.008342	-0.018115	-0.007591	0.000000	0.000000	3.000000	65.000000	1.000000
14911.590409	0.092471	0.559997	0.002748	75.148888	-6.174160	7.415407	-0.375074	0.000000	0.138661	0.000000	0.000000	0.000000	-0.008342	-0.018115	-0.007591	0.000000	0.000000	3.000000	65.000000	1.000000
14911.593742	0.092471	0.559997	0.002748	75.167259	-6.194121	7.399286	-0.376464	0.000000	0.137395	0.000000	0.000000	0.000000	-0.008342	-0.018115	-0.007591	0.000000	0.000000	3.000000	65.000000	1.000000
14911.597076	0.092471	0.559997	0.002748	75.167259	-6.194121	7.399286	-0.376464	0.000000	0.137395	0.000000	0.000000	0.000000	-0.008342	-0.018115	-0.007591	0.000000	0.000000	3.000000	65.000000	1.000000
14911.600409	0.092429	0.559868	0.002652	75.167259	-6.194121	7.399286	-0.376464	0.000000	0.137395	0.000000	0.000000	0.000000	-0.012587	-0.038948	-0.028722	0.000000	0.000000	3.000000	65.000000	1.000000
14911.603742	0.092429	0.559868	0.002652	75.194107	-6.228992	7.366027	-0.376464	0.000000	0.137395	0.000000	0.000000	0.000000	-0.012587	-0.038948	-0.028722	0.000000	0.000000	3.000000	65.000000	1.000000
14911.607076	0.092429	0.559868	0.002652	75.194107	-6.228992	7.366027	-0.376464	0.000000	0.137395	0.000000	0.000000	0.000000	-0.012587	-0.038948	-0.028722	0.000000	0.000000	3.000000	65.000000	1.000000
14911.610409	0.092429	0.559868	0.002652	75.194107	-6.228992	7.366027	-0.376464	0.000000	0.137395	0.000000	0.000000	0.000000	-0.012587	-0.038948	-0.028722	0.000000	0.000000	3.000000	65.000000	1.000000
14911.613742	0.092372	0.559496	0.002369	75.226936	-6.265732	7.325219	-0.378562	0.000000	0.132608	0.000000	0.000000	0.000000	-0.017068	-0.111532	-0.084912	0.000000	0.000000	3.000000	65.000000	1.000000
14911.617076	0.092372	0.559496	0.002369	75.226936	-6.265732	7.325219	-0.378562	0.000000	0.132608	0.000000	0.000000	0.000000	-0.017068	-0.111532	-0.084912	0.000000	0.000000	3.000000	65.000000	1.000000
14911.620409	0.092372	0.559496	0.002369	75.226936	-6.265732	7.325219	-0.378562	0.000000	0.132608	0.000000	0.000000	0.000000	-0.017068	-0.111532	-0.084912	0.000000	0.000000	3.000000	65.000000	1.000000
14911.623742	0.092372	0.559496	0.002369	75.259743	-6.308085	7.284234	-0.381406	0.000000	0.118456	0.000000	0.000000	0.000000	-0.017068	-0.111532	-0.084912	0.000000	0.000000	3.000000	65.000000	1.000000
14911.627076	0.092320	0.559289	0.002226	75.259743	-6.308085	7.284234	-0.381406	0.000000	0.118456	0.000000	0.000000	0.000000	-0.015452	-0.062170	-0.043008	0.000000	0.000000	3.000000	65.000000	1.000000
14911.630409	0.092320	0.559289	0.002226	75.259743	-6.308085	7.284234	-0.381406	0.000000	0.118456	0.000000	0.000000	0.000000	-0.015452	-0.062170	-0.043008	0.000000	0.000000	3.000000	65.000000	1.000000
14911.633742	0.092320	0.559289	0.002226	75.295547	-6.354252	7.239317	-0.383982	0.000000	0.111288	0.000000	0.000000	0.000000	-0.015452	-0.062170	-0.043008	0.000000	0.000000	3.000000	65.000000	1.000000
14911.637076	0.092320	0.559289	0.002226	75.295547	-6.354252	7.239317	-0.383982	0.000000	0.111288	0.000000	0.000000	0.000000	-0.015452	-0.062170	-0.043008	0.000000	0.000000	3.000000	65.000000	1.000000
14911.640409	0.092265	0.559064	0.002065	75.295547	-6.354252	7.239317	-0.383982	0.000000	0.111288	0.000000	0.000000	0.000000	-0.016517	-0.067306	-0.048338	0.000000	0.000000	3.000000	65.000000	1.000000
14911.643742	0.092265	0.559064	0.002065	75.328323	-6.402419	7.197952	-0.383982	0.000000	0.111288	0.000000	0.000000	0.000000	-0.016517	-0.067306	-0.048338	0.000000	0.000000	3.000000	65.000000	1.000000
14911.647076	0.092175	0.558849	0.001953	75.328323	-6.402419	7.197952	-0.383982	0.000000	0.111288	0.000000	0.000000	0.000000	-0.027144	-0.064581	-0.033525	0.000000	0.000000	3.000000	65.000000	1.000000
14911.650409	0.092175	0.558849	0.001953	75.328323	-6.402419	7.197952	-0.383982	0.000000	0.111288	0.000000	0.000000	0.000000	-0.027144	-0.064581	-0.033525	0.000000	0.000000	3.000000	65.000000	1.000000
14911.653742	0.092175	0.558849	0.001953	75.353065	-6.445032	7.167709	-0.391258	0.000000	0.097644	0.000000	0.000000	0.000000	-0.027144	-0.064581	-0.033525	0.000000	0.000000	3.000000	65.000000	1.000000
14911.657076	0.092175	0.558849	0.001953	75.353065	-6.445032	7.167709	-0.391258	0.000000	0.097644	0.000000	0.000000	0.000000	-0.027144	-0.064581	-0.033525	0.000000	0.000000	3.000000	65.000000	1.000000
14911.660409	0.092021	0.558677	0.001866	75.353065	-6.445032	7.167709	-0.391258	0.000000	0.097644	0.000000	0.000000	0.000000	-0.046017	-0.051666	-0.025962	0.000000	0.000000	3.000000	65.000000	1.000000
14911.663742	0.092021	0.558677	0.001866	75.369713	-6.481983	7.148686	-0.391258	0.000000	0.097644	0.000000	0.000000	0.000000	-0.046017	-0.051666	-0.025962	0.000000	0.000000	3.000000	65.000000	1.000000
14911.667076	0.092021	0.558677	0.001866	75.369713	-6.481983	7.148686	-0.391258	0.000000	0.097644	0.000000	0.000000	0.000000	-0.046017	-0.051666	-0.025962	0.000000	0.000000	3.000000	65.000000	1.000000
14911.670409	0.092021	0.558677	0.001866	75.369713	-6.481983	7.148686	-0.391258	0.000000	0.097644	0.000000	0.000000	0.000000	-0.046017	-0.051666	-0.025962	0.000000	0.000000	3.000000	65.000000	1.000000
14911.673742	0.091765	0.558471	0.001830	75.371132	-6.490921	7.152227	-0.398928	0.000000	0.093317	0.000000	0.000000	0.000000	-0.076972	-0.061823	-0.010903	0.000000	0.000000	3.000000	65.000000	1.000000
14911.677076	0.091765	0.558471	0.001830	75.371132	-6.490921	7.152227	-0.398928	0.000000	0.093317	0.000000	0.000000	0.000000	-0.076972	-0.061823	-0.010903	0.000000	0.000000	3.000000	65.000000	1.000000
14911.680409	0.091765	0.558471	0.001830	75.371132	-6.490921	7.152227	-0.398928	0.000000	0.093317	0.000000	0.000000	0.000000	-0.076972	-0.061823	-0.010903	0.000000	0.000000	3.000000	65.000000	1.000000
14911.683742	0.091765	0.558471	0.001830	75.350998	-6.460290	7.189517	-0.411757	0.000000	0.091500	0.000000	0.000000	0.000000	-0.076972	-0.061823	-0.010903	0.000000	0.000000	3.000000	65.000000	1.000000
14911.687076	0.091697	0.558428	0.001831	75.350998	-6.460290	7.189517	-0.411757	0.000000	0.091500	0.000000	0.000000	0.000000	-0.020345	-0.012861	0.000242	0.000000	0.000000	3.000000	65.000000	1.000000
14911.690409	0.091697	0.558428	0.001831	75.350998	-6.460290	7.189517	-0.411757	0.000000	0.091500	0.000000	0.000000	0.000000	-0.020345	-0.012861	0.000242	0.000000	0.000000	3.000000	65.000000	1.000000
14911.693742	0.091697	0.558428	0.001831	75.315750	-6.385337	7.258766	-0.415147	0.000000	0.091541	0.000000	0.000000	0.000000	-0.020345	-0.012861	0.000242	0.000000	0.000000	3.000000	65.000000	1.000000
14911.697076	0.091697	0.558428	0.001831	75.315750	-6.385337	7.258766	-0.415147	0.000000	0.091541	0.000000	0.000000	0.000000	-0.020345	-0.012861	0.000242	0.000000	0.000000	3.000000	65.000000	1.000000
14911.700409	0.091753	0.558428	0.001886	75.315750	-6.385337	7.258766	-0.415147	0.000000	0.091541	0.000000	0.000000	0.000000	0.016905	0.000197	0.016555	0.000000	0.000000	3.000000	65.000000	1.000000
14911.703742	0.091753	0.558428	0.001886	75.267738	-6.282627	7.340185	-0.415147	0.000000	0.091541	0.000000	0.000000	0.000000	0.016905	0.000197	0.016555	0.000000	0.000000	3.000000	65.000000	1.000000
14911.707076	0.091753	0.558428	0.001886	75.267738	-6.282627	7.340185	-0.415147	0.000000	0.091541	0.000000	0.000000	0.000000	0.016905	0.000197	0.016555	0.000000	0.000000	3.000000	65.000000	1.000000
14911.710409	0.091753	0.558428	0.001886	75.267738	-6.282627	7.340185	-0.415147	0.000000	0.091541	0.000000	0.000000	0.000000	0.016905	0.000197	0.016555	0.000000	0.000000	3.000000	65.000000	1.000000
14911.713742	0.092146	0.558507	0.001923	75.221794	-6.178792	7.417405	-0.412330	0.000000	0.094300	0.000000	0.000000	0.000000	0.117845	0.023456	0.011186	0.000000	0.000000	3.000000	65.000000	1.000000
14911.717076	0.092146	0.558507	0.001923	75.221794	-6.178792	7.417405	-0.412330	0.000000	0.094300	0.000000	0.000000	0.000000	0.117845	0.023456	0.011186	0.000000	0.000000	3.000000	65.000000	1.000000
14911.720409	0.092146	0.558507	0.001923	75.221794	-6.178792	7.417405	-0.412330	0.000000	0.094300	0.000000	0.000000	0.000000	0.117845	0.023456	0.011186	0.000000	0.000000	3.000000	65.000000	1.000000
14911.723742	0.092146	0.558507	0.001923	75.179138	-6.077749	7.486887	-0.392689	0.000000	0.096164	0.000000	0.000000	0.000000	0.117845	0.023456	0.011186	0.000000	0.000000	3.000000	65.000000	1.000000
14911.727076	0.092375	0.558558	0.001933	75.179138	-6.077749	7.486887	-0.392689	0.000000	0.096164	0.000000	0.000000	0.000000	0.068580	0.015541	0.002766	0.000000	0.000000	3.000000	65.000000	1.000000
14911.730409	0.092375	0.558558	0.001933	75.179138	-6.077749	7.486887	-0.392689	0.000000	0.096164	0.000000	0.000000	0.000000	0.068580	0.015541	0.002766	0.000000	0.000000	3.000000	65.000000	1.000000
14911.733742	0.092375	0.558558	0.001933	75.147751	-6.012095	7.528277	-0.381259	0.000000	0.096625	0.000000	0.000000	0.000000	0.068580	0.015541	0.002766	0.000000	0.000000	3.000000	65.000000	1.000000
14911.737076	0.092375	0.558558	0.001933	75.147751	-6.012095	7.528277	-0.381259	0.000000	0.096625	0.000000	0.000000	0.000000	0.068580	0.015541	0.002766	0.000000	0.000000	3.000000	65.000000	1.000000
14911.740409	0.092551	0.558627	0.001904	75.147751	-6.012095	7.528277	-0.381259	0.000000	0.096625	0.000000	0.000000	0.000000	0.052716	0.020547	-0.008492	0.000000	0.000000	3.000000	65.000000	1.000000
14911.743742	0.092551	0.558627	0.001904	75.134567	-5.977692	7.546474	-0.381259	0.000000	0.096625	0.000000	0.000000	0.000000	0.052716	0.020547	-0.008492	0.000000	0.000000	3.000000	65.000000	1.000000
14911.747076	0.092551	0.558627	0.001904	75.134567	-5.977692	7.546474	-0.381259	0.000000	0.096625	0.000000	0.000000	0.000000	0.052716	0.020547	-0.008492	0.000000	0.000000	3.000000	65.000000	1.000000
14911.750409	0.092551	0.558627	0.001904	75.134567	-5.977692	7.546474	-0.381259	0.000000	0.096625	0.000000	0.000000	0.000000	0.052716	0.020547	-0.008492	0.000000	0.000000	3.000000	65.000000	1.000000
14911.753742	0.092784	0.558780	0.001823	75.125610	-5.956243	7.557409	-0.372473	0.000000	0.095210	0.000000	0.000000	0.000000	0.069937	0.046052	-0.024300	0.000000	0.000000	3.000000	65.000000	1.000000
14911.757076	0.092784	0.558780	0.001823	75.125610	-5.956243	7.557409	-0.372473	0.000000	0.095210	0.000000	0.000000	0.000000	0.069937	0.046052	-0.024300	0.000000	0.000000	3.000000	65.000000	1.000000
14911.760409	0.092784	0.558780	0.001823	75.125610	-5.956243	7.557409	-0.372473	0.000000	0.095210	0.000000	0.000000	0.000000	0.069937	0.046052	-0.024300	0.000000	0.000000	3.000000	65.000000	1.000000
14911.763742	0.092784	0.558780	0.001823	75.116646	-5.940250	7.568329	-0.360817	0.000000	0.091160	0.000000	0.000000	0.000000	0.069937	0.046052	-0.024300	0.000000	0.000000	3.000000	65.000000	1.000000
14911.767076	0.092797	0.558866	0.001779	75.116646	-5.940250	7.568329	-0.360817	0.000000	0.091160	0.000000	0.000000	0.000000	0.004148	0.025532	-0.013148	0.000000	0.000000	3.000000	65.000000	1.000000
14911.770409	0.092797	0.558866	0.001779	75.116646	-5.940250	7.568329	-0.360817	0.000000	0.091160	0.000000	0.000000	0.000000	0.004148	0.025532	-0.013148	0.000000	0.000000	3.000000	65.000000	1.000000
14911.773742	0.092797	0.558866	0.001779	75.107689	-5.932425	7.579240	-0.360126	0.000000	0.088968	0.000000	0.000000	0.000000	0.004148	0.025532	-0.013148	0.000000	0.000000	3.000000	65.000000	1.000000
14911.777076	0.092797	0.558866	0.001779	75.107689	-5.932425	7.579240	-0.360126	0.000000	0.088968	0.000000	0.000000	0.000000	0.004148	0.025532	-0.013148	0.000000	0.000000	3.000000	65.000000	1.000000
14911.780409	0.092768	0.558950	0.001744	75.107689	-5.932425	7.579240	-0.360126	0.000000	0.088968	0.000000	0.000000	0.000000	-0.008929	0.025486	-0.010510	0.000000	0.000000	3.000000	65.000000	1.000000
14911.783742	0.092768	0.558950	0.001744	75.098724	-5.924619	7.590133	-0.360126	0.000000	0.088968	0.000000	0.000000	0.000000	-0.008929	0.025486	-0.010510	0.000000	0.000000	3.000000	65.000000	1.000000
14911.787076	0.092768	0.558950	0.001744	75.098724	-5.924619	7.590133	-0.360126	0.000000	0.088968	0.000000	0.000000	0.000000	-0.008929	0.025486	-0.010510	0.000000	0.000000	3.000000	65.000000	1.000000
14911.790409	0.092768	0.558950	0.001744	75.098724	-5.924619	7.590133	-0.360126	0.000000	0.088968	0.000000	0.000000	0.000000	-0.008929	0.025486	-0.010510	0.000000	0.000000	3.000000	65.000000	1.000000
14911.793742	0.092667	0.559163	0.001695	75.086761	-5.918756	7.604642	-0.361614	0.000000	0.087217	0.000000	0.000000	0.000000	-0.030187	0.063872	-0.014740	0.000000	0.000000	3.000000	65.000000	1.000000
14911.797076	0.092667	0.559163	0.001695	75.086761	-5.918756	7.604642	-0.361614	0.000000	0.087217	0.000000	0.000000	0.000000	-0.030187	0.063872	-0.014740	0.000000	0.000000	3.000000	65.000000	1.000000
14911.800409	0.092667	0.559163	0.001695	75.086761	-5.918756	7.604642	-0.361614	0.000000	0.087217	0.000000	0.000000	0.000000	-0.030187	0.063872	-0.014740	0.000000	0.000000	3.000000	65.000000	1.000000
14911.803742	0.092667	0.559163	0.001695	75.071823	-5.903984	7.622743	-0.366645	0.000000	0.084760	0.000000	0.000000	0.000000	-0.030187	0.063872	-0.014740	0.000000	0.000000	3.000000	65.000000	1.000000
14911.807076	0.092641	0.559266	0.001678	75.071823	-5.903984	7.622743	-0.366645	0.000000	0.084760	0.000000	0.000000	0.000000	-0.007856	0.030707	-0.005236	0.000000	0.000000	3.000000	65.000000	1.000000
14911.810409	0.092641	0.559266	0.001678	75.071823	-5.903984	7.622743	-0.366645	0.000000	0.084760	0.000000	0.000000	0.000000	-0.007856	0.030707	-0.005236	0.000000	0.000000	3.000000	65.000000	1.000000
14911.813742	0.092641	0.559266	0.001678	75.056892	-5.883810	7.640813	-0.367955	0.000000	0.083887	0.000000	0.000000	0.000000	-0.007856	0.030707	-0.005236	0.000000	0.000000	3.000000	65.000000	1.000000
14911.817076	0.092641	0.559266	0.001678	75.056892	-5.883810	7.640813	-0.367955	0.000000	0.083887	0.000000	0.000000	0.000000	-0.007856	0.030707	-0.005236	0.000000	0.000000	3.000000	65.000000	1.000000
14911.820409	0.092687	0.559403	0.001682	75.056892	-5.883810	7.640813	-0.367955	0.000000	0.083887	0.000000	0.000000	0.000000	0.013882	0.041075	0.001381	0.000000	0.000000	3.000000	65.000000	1.000000
14911.823742	0.092687	0.559403	0.001682	75.041939	-5.855505	7.658845	-0.367955	0.000000	0.083887	0.000000	0.000000	0.000000	0.013882	0.041075	0.001381	0.000000	0.000000	3.000000	65.000000	1.000000
14911.827076	0.092687	0.559403	0.001682	75.041939	-5.855505	7.658845	-0.367955	0.000000	0.083887	0.000000	0.000000	0.000000	0.013882	0.041075	0.001381	0.000000	0.000000	3.000000	65.000000	1.000000
14911.830409	0.092687	0.559403	0.001682	75.041939	-5.855505	7.658845	-0.367955	0.000000	0.083887	0.000000	0.000000	0.000000	0.013882	0.041075	0.001381	0.000000	0.000000	3.000000	65.000000	1.000000
14911.833742	0.092843	0.559634	0.001666	75.026993	-5.827242	7.676843	-0.365641	0.000000	0.084117	0.000000	0.000000	0.000000	0.046625	0.069307	-0.004886	0.000000	0.000000	3.000000	65.000000	1.000000
14911.837076	0.092843	0.559634	0.001666	75.026993	-5.827242	7.676843	-0.365641	0.000000	0.084117	0.000000	0.000000	0.000000	-0.000001	-0.000002	-0.000000	0.000000	0.000000	3.000000	65.000000	1.000000
14911.840409	0.092843	0.559634	0.001666	75.026993	-5.827242	7.676843	-0.365641	0.000000	0.084117	0.000000	0.000000	0.000000	-0.000001	-0.000002	-0.000000	0.000000	0.000000	3.000000	65.000000	1.000000
14911.843742	0.092843	0.559634	0.001666	75.015045	-5.799760	7.691213	-0.357870	0.000000	0.083303	0.000000	0.000000	0.000000	-0.000001	-0.000002	-0.000000	0.000000	0.000000	3.000000	65.000000	1.000000
14911.847076	0.092843	0.559634	0.001666	75.015045	-5.799760	7.691213	-0.357870	0.000000	0.083303	0.000000	0.000000	0.000000	-0.000001	-0.000002	-0.000000	0.000000	0.000000	3.000000	65.000000	1.000000
14911.850409	0.092970	0.559710	0.001623	75.015045	-5.799760	7.691213	-0.357870	0.000000	0.083303	0.000000	0.000000	0.000000	0.038204	0.023033	-0.012877	0.000000	0.000000	3.000000	65.000000	1.000000
14911.853742	0.092970	0.559710	0.001623	75.007019	-5.756747	7.713845	-0.357870	0.000000	0.083303	0.000000	0.000000	0.000000	0.038204	0.023033	-0.012877	0.000000	0.000000	3.000000	65.000000	1.000000
14911.857076	0.092970	0.559710	0.001623	75.007019	-5.756747	7.713845	-0.357870	0.000000	0.083303	0.000000	0.000000	0.000000	0.038204	0.023033	-0.012877	0.000000	0.000000	3.000000	65.000000	1.000000
14911.860409	0.092970	0.559710	0.001623	75.007019	-5.756747	7.713845	-0.357870	0.000000	0.083303	0.000000	0.000000	0.000000	0.038204	0.023033	-0.012877	0.000000	0.000000	3.000000	65.000000	1.000000
14911.863742	0.093399	0.559854	0.001393	75.007843	-5.688100	7.764935	-0.351503	0.000000	0.081157	0.000000	0.000000	0.000000	0.128799	0.043032	-0.069123	0.000000	0.000000	3.000000	65.000000	1.000000
14911.867076	0.093399	0.559854	0.001393	75.007843	-5.688100	7.764935	-0.351503	0.000000	0.081157	0.000000	0.000000	0.000000	0.128799	0.043032	-0.069123	0.000000	0.000000	3.000000	65.000000	1.000000
14911.870409	0.093399	0.559854	0.001393	75.007843	-5.688100	7.764935	-0.351503	0.000000	0.081157	0.000000	0.000000	0.000000	0.128799	0.043032	-0.069123	0.000000	0.000000	3.000000	65.000000	1.000000
14911.873742	0.093399	0.559854	0.001393	75.011192	-5.618811	7.806517	-0.330036	0.000000	0.069637	0.000000	0.000000	0.000000	0.128799	0.043032	-0.069123	0.000000	0.000000	3.000000	65.000000	1.000000
14911.877076	0.093724	0.559895	0.001206	75.011192	-5.618811	7.806517	-0.330036	0.000000	0.069637	0.000000	0.000000	0.000000	0.097398	0.012314	-0.055982	0.000000	0.000000	3.000000	65.000000	1.000000
14911.880409	0.093724	0.559895	0.001206	75.011192	-5.618811	7.806517	-0.330036	0.000000	0.069637	0.000000	0.000000	0.000000	0.097398	0.012314	-0.055982	0.000000	0.000000	3.000000	65.000000	1.000000
14911.883742	0.093724	0.559895	0.001206	75.014168	-5.570584	7.802944	-0.313803	0.000000	0.060306	0.000000	0.000000	0.000000	0.097398	0.012314	-0.055982	0.000000	0.000000	3.000000	65.000000	1.000000
14911.887076	0.093724	0.559895	0.001206	75.014168	-5.570584	7.802944	-0.313803	0.000000	0.060306	0.000000	0.000000	0.000000	0.097398	0.012314	-0.055982	0.000000	0.000000	3.000000	65.000000	1.000000
14911.890409	0.094105	0.559927	0.000965	75.014168	-5.570584	7.802944	-0.313803	0.000000	0.060306	0.000000	0.000000	0.000000	0.114395	0.009589	-0.072288	0.000000	0.000000	3.000000	65.000000	1.000000
14911.893742	0.094105	0.559927	0.000965	75.023132	-5.531994	7.808167	-0.313803	0.000000	0.060306	0.000000	0.000000	0.000000	0.114395	0.009589	-0.072288	0.000000	0.000000	3.000000	65.000000	1.000000
14911.897076	0.094105	0.559927	0.000965	75.023132	-5.531994	7.808167	-0.313803	0.000000	0.060306	0.000000	0.000000	0.000000	0.114395	0.009589	-0.072288	0.000000	0.000000	3.000000	65.000000	1.000000
14911.900409	0.094105	0.559927	0.000965	75.023132	-5.531994	7.808167	-0.313803	0.000000	0.060306	0.000000	0.000000	0.000000	0.114395	0.009589	-0.072288	0.000000	0.000000	3.000000	65.000000	1.000000
14911.903742	0.094782	0.559930	0.000402	75.032104	-5.496131	7.813382	-0.294737	0.000000	0.048258	0.000000	0.000000	0.000000	0.203097	0.000792	-0.168882	0.000000	0.000000	3.000000	65.000000	1.000000
14911.907076	0.094782	0.559930	0.000402	75.032104	-5.496131	7.813382	-0.294737	0.000000	0.048258	0.000000	0.000000	0.000000	0.000000	0.000005	-0.000000	0.000000	0.000000	3.000000	65.000000	1.000000
14911.910409	0.094782	0.559930	0.000402	75.032104	-5.496131	7.813382	-0.294737	0.000000	0.048258	0.000000	0.000000	0.000000	0.000000	0.000005	-0.000000	0.000000	0.000000	3.000000	65.000000	1.000000
14911.913742	0.094782	0.559930	0.000402	75.040581	-5.461640	7.796680	-0.260888	0.000000	0.020111	0.000000	0.000000	0.000000	0.000000	0.000005	-0.000000	0.000000	0.000000	3.000000	65.000000	1.000000
14911.917076	0.094782	0.559930	0.000402	75.040581	-5.461640	7.796680	-0.260888	0.000000	0.020111	0.000000	0.000000	0.000000	0.000000	0.000005	-0.000000	0.000000	0.000000	3.000000	65.000000	1.000000
14911.920409	0.095138	0.559919	0.000153	75.040581	-5.461640	7.796680	-0.260888	0.000000	0.020111	0.000000	0.000000	0.000000	0.106783	-0.003309	-0.074845	0.000000	0.000000	3.000000	65.000000	1.000000
14911.923742	0.095138	0.559919	0.000153	75.052536	-5.429276	7.782322	-0.260888	0.000000	0.020111	0.000000	0.000000	0.000000	0.106783	-0.003309	-0.074845	0.000000	0.000000	3.000000	65.000000	1.000000
14911.927076	0.095138	0.559919	0.000153	75.052536	-5.429276	7.782322	-0.260888	0.000000	0.020111	0.000000	0.000000	0.000000	0.106783	-0.003309	-0.074845	0.000000	0.000000	3.000000	65.000000	1.000000
14911.930409	0.095138	0.559919	0.000153	75.052536	-5.429276	7.782322	-0.260888	0.000000	0.020111	0.000000	0.000000	0.000000	0.106783	-0.003309	-0.074845	0.000000	0.000000	3.000000	65.000000	1.000000
14911.933742	0.095797	0.559887	-0.000379	75.061516	-5.390741	7.779513	-0.243090	0.000000	0.007637	0.000000	0.000000	0.000000	0.197671	-0.009395	-0.159437	0.000000	0.000000	3.000000	65.000000	1.000000
14911.937076	0.095797	0.559887	-0.000379	75.061516	-5.390741	7.779513	-0.243090	0.000000	0.007637	0.000000	0.000000	0.000000	-0.000001	-0.000007	0.000000	0.000000	0.000000	3.000000	65.000000	1.000000
14911.940409	0.095797	0.559887	-0.000379	75.061516	-5.390741	7.779513	-0.243090	0.000000	0.007637	0.000000	0.000000	0.000000	-0.000001	-0.000007	0.000000	0.000000	0.000000	3.000000	65.000000	1.000000
14911.943742	0.095797	0.559887	-0.000379	75.070488	-5.354939	7.768719	-0.210145	0.000000	-0.018936	0.000000	0.000000	0.000000	-0.000001	-0.000007	0.000000	0.000000	0.000000	3.000000	65.000000	1.000000
14911.947076	0.095797	0.559887	-0.000379	75.070488	-5.354939	7.768719	-0.210145	0.000000	-0.018936	0.000000	0.000000	0.000000	-0.000001	-0.000007	0.000000	0.000000	0.000000	3.000000	65.000000	1.000000
14911.950409	0.096157	0.559868	-0.000606	75.070488	-5.354939	7.768719	-0.210145	0.000000	-0.018936	0.000000	0.000000	0.000000	0.107915	-0.005793	-0.068168	0.000000	0.000000	3.000000	65.000000	1.000000
14911.953742	0.096157	0.559868	-0.000606	75.079002	-5.320516	7.751954	-0.210145	0.000000	-0.018936	0.000000	0.000000	0.000000	0.107915	-0.005793	-0.068168	0.000000	0.000000	3.000000	65.000000	1.000000
14911.957076	0.096157	0.559868	-0.000606	75.079002	-5.320516	7.751954	-0.210145	0.000000	-0.018936	0.000000	0.000000	0.000000	0.107915	-0.005793	-0.068168	0.000000	0.000000	3.000000	65.000000	1.000000
14911.960409	0.096157	0.559868	-0.000606	75.079002	-5.320516	7.751954	-0.210145	0.000000	-0.018936	0.000000	0.000000	0.000000	0.107915	-0.005793	-0.068168	0.000000	0.000000	3.000000	65.000000	1.000000
14911.963742	0.096795	0.559796	-0.001014	75.087624	-5.322287	7.695807	-0.192159	0.000000	-0.030297	0.000000	0.000000	0.000000	0.191375	-0.021679	-0.122515	0.000000	0.000000	3.000000	65.000000	1.000000
14911.967076	0.096795	0.559796	-0.001014	75.087624	-5.322287	7.695807	-0.192159	0.000000	-0.030297	0.000000	0.000000	0.000000	-0.000000	-0.000007	-0.000000	0.000000	0.000000	3.000000	65.000000	1.000000
14911.970409	0.096795	0.559796	-0.001014	75.087624	-5.322287	7.695807	-0.192159	0.000000	-0.030297	0.000000	0.000000	0.000000	-0.000000	-0.000007	-0.000000	0.000000	0.000000	3.000000	65.000000	1.000000
14911.973742	0.096795	0.559796	-0.001014	75.093842	-5.355420	7.609827	-0.160263	0.000000	-0.050716	0.000000	0.000000	0.000000	-0.000000	-0.000007	-0.000000	0.000000	0.000000	3.000000	65.000000	1.000000
14911.977076	0.096795	0.559796	-0.001014	75.093842	-5.355420	7.609827	-0.160263	0.000000	-0.050716	0.000000	0.000000	0.000000	-0.000000	-0.000007	-0.000000	0.000000	0.000000	3.000000	65.000000	1.000000
14911.980409	0.096986	0.559743	-0.001177	75.093842	-5.355420	7.609827	-0.160263	0.000000	-0.050716	0.000000	0.000000	0.000000	0.057520	-0.015882	-0.048786	0.000000	0.000000	3.000000	65.000000	1.000000
14911.983742	0.096986	0.559743	-0.001177	75.096542	-5.405476	7.521492	-0.160263	0.000000	-0.050716	0.000000	0.000000	0.000000	0.057520	-0.015882	-0.048786	0.000000	0.000000	3.000000	65.000000	1.000000
14911.987076	0.096986	0.559743	-0.001177	75.096542	-5.405476	7.521492	-0.160263	0.000000	-0.050716	0.000000	0.000000	0.000000	0.057520	-0.015882	-0.048786	0.000000	0.000000	3.000000	65.000000	1.000000
14911.990409	0.096986	0.559743	-0.001177	75.096542	-5.405476	7.521492	-0.160263	0.000000	-0.050716	0.000000	0.000000	0.000000	0.057520	-0.015882	-0.048786	0.000000	0.000000	3.000000	65.000000	1.000000
14911.993742	0.097084	0.559655	-0.001356	75.103119	-5.433759	7.480774	-0.150677	0.000000	-0.058847	0.000000	0.000000	0.000000	0.029260	-0.026261	-0.053850	0.000000	0.000000	3.000000	65.000000	1.000000
14911.997076	0.097084	0.559655	-0.001356	75.103119	-5.433759	7.480774	-0.150677	0.000000	-0.058847	0.000000	0.000000	0.000000	0.029260	-0.026261	-0.053850	0.000000	0.000000	3.000000	65.000000	1.000000
14912.000409	0.097084	0.559655	-0.001356	75.103119	-5.433759	7.480774	-0.150677	0.000000	-0.058847	0.000000	0.000000	0.000000	0.029260	-0.026261	-0.053850	0.000000	0.000000	3.000000	65.000000	1.000000
14912.003742	0.097084	0.559655	-0.001356	75.106094	-5.437290	7.477117	-0.145800	0.000000	-0.067822	0.000000	0.000000	0.000000	0.029260	-0.026261	-0.053850	0.000000	0.000000	3.000000	65.000000	1.000000
14912.007076	0.097080	0.559638	-0.001374	75.106094	-5.437290	7.477117	-0.145800	0.000000	-0.067822	0.000000	0.000000	0.000000	-0.001124	-0.005175	-0.005285	0.000000	0.000000	3.000000	65.000000	1.000000
14912.010409	0.097080	0.559638	-0.001374	75.106094	-5.437290	7.477117	-0.145800	0.000000	-0.067822	0.000000	0.000000	0.000000	-0.001124	-0.005175	-0.005285	0.000000	0.000000	3.000000	65.000000	1.000000
14912.013742	0.097080	0.559638	-0.001374	75.106094	-5.437290	7.477117	-0.145987	0.000000	-0.068703	0.000000	0.000000	0.000000	-0.001124	-0.005175	-0.005285	0.000000	0.000000	3.000000	65.000000	1.000000
14912.017076	0.097080	0.559638	-0.001374	75.106094	-5.437290	7.477117	-0.145987	0.000000	-0.068703	0.000000	0.000000	0.000000	-0.001124	-0.005175	-0.005285	0.000000	0.000000	3.000000	65.000000	1.000000
14912.020409	0.097085	0.559630	-0.001351	75.106094	-5.437290	7.477117	-0.145987	0.000000	-0.068703	0.000000	0.000000	0.000000	0.001474	-0.002461	0.006927	0.000000	0.000000	3.000000	65.000000	1.000000
14912.023742	0.097085	0.559630	-0.001351	75.106552	-5.433200	7.483074	-0.145987	0.000000	-0.068703	0.000000	0.000000	0.000000	0.001474	-0.002461	0.006927	0.000000	0.000000	3.000000	65.000000	1.000000
14912.027076	0.097085	0.559630	-0.001351	75.106552	-5.433200	7.483074	-0.145987	0.000000	-0.068703	0.000000	0.000000	0.000000	0.001474	-0.002461	0.006927	0.000000	0.000000	3.000000	65.000000	1.000000
14912.030409	0.097085	0.559630	-0.001351	75.106552	-5.433200	7.483074	-0.145987	0.000000	-0.068703	0.000000	0.000000	0.000000	0.001474	-0.002461	0.006927	0.000000	0.000000	3.000000	65.000000	1.000000
14912.033742	0.097130	0.559614	-0.001246	75.103561	-5.426950	7.486726	-0.145741	0.000000	-0.067548	0.000000	0.000000	0.000000	0.013519	-0.004589	0.031609	0.000000	0.000000	3.000000	65.000000	1.000000
14912.037076	0.097130	0.559614	-0.001246	75.103561	-5.426950	7.486726	-0.145741	0.000000	-0.067548	0.000000	0.000000	0.000000	0.013519	-0.004589	0.031609	0.000000	0.000000	3.000000	65.000000	1.000000
14912.040409	0.097130	0.559614	-0.001246	75.103561	-5.426950	7.486726	-0.145741	0.000000	-0.067548	0.000000	0.000000	0.000000	0.013519	-0.004589	0.031609	0.000000	0.000000	3.000000	65.000000	1.000000
14912.043742	0.097130	0.559614	-0.001246	75.103561	-5.418791	7.486723	-0.143488	0.000000	-0.062280	0.000000	0.000000	0.000000	0.013519	-0.004589	0.031609	0.000000	0.000000	3.000000	65.000000	1.000000
14912.047076	0.097205	0.559598	-0.001213	75.103561	-5.418791	7.486723	-0.143488	0.000000	-0.062280	0.000000	0.000000	0.000000	0.022433	-0.004901	0.009701	0.000000	0.000000	3.000000	65.000000	1.000000
14912.050409	0.097205	0.559598	-0.001213	75.103561	-5.418791	7.486723	-0.143488	0.000000	-0.062280	0.000000	0.000000	0.000000	0.022433	-0.004901	0.009701	0.000000	0.000000	3.000000	65.000000	1.000000
14912.053742	0.097205	0.559598	-0.001213	75.106560	-5.414162	7.483071	-0.139749	0.000000	-0.060663	0.000000	0.000000	0.000000	0.022433	-0.004901	0.009701	0.000000	0.000000	3.000000	65.000000	1.000000
14912.057076	0.097205	0.559598	-0.001213	75.106560	-5.414162	7.483071	-0.139749	0.000000	-0.060663	0.000000	0.000000	0.000000	0.022433	-0.004901	0.009701	0.000000	0.000000	3.000000	65.000000	1.000000
14912.060409	0.097276	0.559564	-0.001199	75.106560	-5.414162	7.483071	-0.139749	0.000000	-0.060663	0.000000	0.000000	0.000000	0.021306	-0.010091	0.004412	0.000000	0.000000	3.000000	65.000000	1.000000
14912.063742	0.097276	0.559564	-0.001199	75.109550	-5.412252	7.479423	-0.139749	0.000000	-0.060663	0.000000	0.000000	0.000000	0.021306	-0.010091	0.004412	0.000000	0.000000	3.000000	65.000000	1.000000
14912.067076	0.097276	0.559564	-0.001199	75.109550	-5.412252	7.479423	-0.139749	0.000000	-0.060663	0.000000	0.000000	0.000000	0.021306	-0.010091	0.004412	0.000000	0.000000	3.000000	65.000000	1.000000
14912.070409	0.097276	0.559564	-0.001199	75.109550	-5.412252	7.479423	-0.139749	0.000000	-0.060663	0.000000	0.000000	0.000000	0.021306	-0.010091	0.004412	0.000000	0.000000	3.000000	65.000000	1.000000
14912.073742	0.097359	0.559547	-0.001235	75.109520	-5.406814	7.479417	-0.136198	0.000000	-0.059928	0.000000	0.000000	0.000000	0.024847	-0.005206	-0.010828	0.000000	0.000000	3.000000	65.000000	1.000000
14912.077076	0.097359	0.559547	-0.001235	75.109520	-5.406814	7.479417	-0.136198	0.000000	-0.059928	0.000000	0.000000	0.000000	0.024847	-0.005206	-0.010828	0.000000	0.000000	3.000000	65.000000	1.000000
14912.080409	0.097359	0.559547	-0.001235	75.109520	-5.406814	7.479417	-0.136198	0.000000	-0.059928	0.000000	0.000000	0.000000	0.024847	-0.005206	-0.010828	0.000000	0.000000	3.000000	65.000000	1.000000
14912.083742	0.097359	0.559547	-0.001235	75.109566	-5.401375	7.479423	-0.132057	0.000000	-0.061733	0.000000	0.000000	0.000000	0.024847	-0.005206	-0.010828	0.000000	0.000000	3.000000	65.000000	1.000000
14912.087076	0.097419	0.559555	-0.001272	75.109566	-5.401375	7.479423	-0.132057	0.000000	-0.061733	0.000000	0.000000	0.000000	0.018000	0.002451	-0.011086	0.000000	0.000000	3.000000	65.000000	1.000000
14912.090409	0.097419	0.559555	-0.001272	75.109566	-5.401375	7.479423	-0.132057	0.000000	-0.061733	0.000000	0.000000	0.000000	0.018000	0.002451	-0.011086	0.000000	0.000000	3.000000	65.000000	1.000000
14912.093742	0.097419	0.559555	-0.001272	75.106560	-5.389681	7.483072	-0.129057	0.000000	-0.063580	0.000000	0.000000	0.000000	0.018000	0.002451	-0.011086	0.000000	0.000000	3.000000	65.000000	1.000000
14912.097076	0.097419	0.559555	-0.001272	75.106560	-5.389681	7.483072	-0.129057	0.000000	-0.063580	0.000000	0.000000	0.000000	0.018000	0.002451	-0.011086	0.000000	0.000000	3.000000	65.000000	1.000000
14912.100409	0.097478	0.559589	-0.001314	75.106560	-5.389681	7.483072	-0.129057	0.000000	-0.063580	0.000000	0.000000	0.000000	0.017647	0.010091	-0.012729	0.000000	0.000000	3.000000	65.000000	1.000000
14912.103742	0.097478	0.559589	-0.001314	75.098091	-5.355978	7.499980	-0.129057	0.000000	-0.063580	0.000000	0.000000	0.000000	0.017647	0.010091	-0.012729	0.000000	0.000000	3.000000	65.000000	1.000000
14912.107076	0.097478	0.559589	-0.001314	75.098091	-5.355978	7.499980	-0.129057	0.000000	-0.063580	0.000000	0.000000	0.000000	0.017647	0.010091	-0.012729	0.000000	0.000000	3.000000	65.000000	1.000000
14912.110409	0.097478	0.559589	-0.001314	75.098091	-5.355978	7.499980	-0.129057	0.000000	-0.063580	0.000000	0.000000	0.000000	0.017647	0.010091	-0.012729	0.000000	0.000000	3.000000	65.000000	1.000000
14912.113742	0.097883	0.559752	-0.001326	75.084595	-5.296207	7.536055	-0.126116	0.000000	-0.065702	0.000000	0.000000	0.000000	0.121464	0.048895	-0.003553	0.000000	0.000000	3.000000	65.000000	1.000000
14912.117076	0.097883	0.559752	-0.001326	75.084595	-5.296207	7.536055	-0.126116	0.000000	-0.065702	0.000000	0.000000	0.000000	-0.000000	0.000007	0.000000	0.000000	0.000000	3.000000	65.000000	1.000000
14912.120409	0.097883	0.559752	-0.001326	75.084595	-5.296207	7.536055	-0.126116	0.000000	-0.065702	0.000000	0.000000	0.000000	-0.000000	0.000007	0.000000	0.000000	0.000000	3.000000	65.000000	1.000000
14912.123742	0.097883	0.559752	-0.001326	75.071602	-5.221529	7.578032	-0.105872	0.000000	-0.066294	0.000000	0.000000	0.000000	-0.000000	0.000007	0.000000	0.000000	0.000000	3.000000	65.000000	1.000000
14912.127076	0.097883	0.559752	-0.001326	75.071602	-5.221529	7.578032	-0.105872	0.000000	-0.066294	0.000000	0.000000	0.000000	-0.000000	0.000007	0.000000	0.000000	0.000000	3.000000	65.000000	1.000000
14912.130409	0.098238	0.559855	-0.001359	75.071602	-5.221529	7.578032	-0.105872	0.000000	-0.066294	0.000000	0.000000	0.000000	0.106567	0.030879	-0.009792	0.000000	0.000000	3.000000	65.000000	1.000000
14912.133742	0.098238	0.559855	-0.001359	75.056641	-5.155059	7.596158	-0.105872	0.000000	-0.066294	0.000000	0.000000	0.000000	0.106567	0.030879	-0.009792	0.000000	0.000000	3.000000	65.000000	1.000000
14912.137076	0.098238	0.559855	-0.001359	75.056641	-5.155059	7.596158	-0.105872	0.000000	-0.066294	0.000000	0.000000	0.000000	0.106567	0.030879	-0.009792	0.000000	0.000000	3.000000	65.000000	1.000000
14912.140409	0.098238	0.559855	-0.001359	75.056641	-5.155059	7.596158	-0.105872	0.000000	-0.066294	0.000000	0.000000	0.000000	0.106567	0.030879	-0.009792	0.000000	0.000000	3.000000	65.000000	1.000000
14912.143742	0.099053	0.560043	-0.001466	75.047684	-5.092890	7.614993	-0.088111	0.000000	-0.067926	0.000000	0.000000	0.000000	0.244447	0.056559	-0.032179	0.000000	0.000000	3.000000	65.000000	1.000000
14912.147076	0.099053	0.560043	-0.001466	75.047684	-5.092890	7.614993	-0.088111	0.000000	-0.067926	0.000000	0.000000	0.000000	-0.000001	0.000000	0.000000	0.000000	0.000000	3.000000	65.000000	1.000000
14912.150409	0.099053	0.560043	-0.001466	75.047684	-5.092890	7.614993	-0.088111	0.000000	-0.067926	0.000000	0.000000	0.000000	-0.000001	0.000000	0.000000	0.000000	0.000000	3.000000	65.000000	1.000000
14912.153742	0.099053	0.560043	-0.001466	75.041695	-5.036945	7.622229	-0.047370	0.000000	-0.073289	0.000000	0.000000	0.000000	-0.000001	0.000000	0.000000	0.000000	0.000000	3.000000	65.000000	1.000000
14912.157076	0.099053	0.560043	-0.001466	75.041695	-5.036945	7.622229	-0.047370	0.000000	-0.073289	0.000000	0.000000	0.000000	-0.000001	0.000000	0.000000	0.000000	0.000000	3.000000	65.000000	1.000000
14912.160409	0.099436	0.560077	-0.001579	75.041695	-5.036945	7.622229	-0.047370	0.000000	-0.073289	0.000000	0.000000	0.000000	0.114939	0.010089	-0.034008	0.000000	0.000000	3.000000	65.000000	1.000000
14912.163742	0.099436	0.560077	-0.001579	75.041695	-4.993428	7.622227	-0.047370	0.000000	-0.073289	0.000000	0.000000	0.000000	0.114939	0.010089	-0.034008	0.000000	0.000000	3.000000	65.000000	1.000000
14912.167076	0.099436	0.560077	-0.001579	75.041695	-4.993428	7.622227	-0.047370	0.000000	-0.073289	0.000000	0.000000	0.000000	0.114939	0.010089	-0.034008	0.000000	0.000000	3.000000	65.000000	1.000000
14912.170409	0.099436	0.560077	-0.001579	75.041695	-4.993428	7.622227	-0.047370	0.000000	-0.073289	0.000000	0.000000	0.000000	0.114939	0.010089	-0.034008	0.000000	0.000000	3.000000	65.000000	1.000000
14912.173742	0.099992	0.560133	-0.001937	75.044197	-4.965638	7.612669	-0.028213	0.000000	-0.078957	0.000000	0.000000	0.000000	0.166815	0.016795	-0.107311	0.000000	0.000000	3.000000	65.000000	1.000000
14912.177076	0.099992	0.560133	-0.001937	75.044197	-4.965638	7.612669	-0.028213	0.000000	-0.078957	0.000000	0.000000	0.000000	-0.000000	0.000004	-0.000000	0.000000	0.000000	3.000000	65.000000	1.000000
14912.180409	0.099992	0.560133	-0.001937	75.044197	-4.965638	7.612669	-0.028213	0.000000	-0.078957	0.000000	0.000000	0.000000	-0.000000	0.000004	-0.000000	0.000000	0.000000	3.000000	65.000000	1.000000
14912.183742	0.099992	0.560133	-0.001937	75.053169	-4.946209	7.601811	-0.000411	0.000000	-0.096842	0.000000	0.000000	0.000000	-0.000000	0.000004	-0.000000	0.000000	0.000000	3.000000	65.000000	1.000000
14912.187076	0.099992	0.560133	-0.001937	75.053169	-4.946209	7.601811	-0.000411	0.000000	-0.096842	0.000000	0.000000	0.000000	-0.000000	0.000004	-0.000000	0.000000	0.000000	3.000000	65.000000	1.000000
14912.190409	0.100182	0.560138	-0.002203	75.053169	-4.946209	7.601811	-0.000411	0.000000	-0.096842	0.000000	0.000000	0.000000	0.057165	0.001487	-0.079930	0.000000	0.000000	3.000000	65.000000	1.000000
14912.193742	0.100182	0.560138	-0.002203	75.068115	-4.941965	7.583686	-0.000411	0.000000	-0.096842	0.000000	0.000000	0.000000	0.057165	0.001487	-0.079930	0.000000	0.000000	3.000000	65.000000	1.000000
14912.197076	0.100182	0.560138	-0.002203	75.068115	-4.941965	7.583686	-0.000411	0.000000	-0.096842	0.000000	0.000000	0.000000	0.057165	0.001487	-0.079930	0.000000	0.000000	3.000000	65.000000	1.000000
14912.200409	0.100182	0.560138	-0.002203	75.068115	-4.941965	7.583686	-0.000411	0.000000	-0.096842	0.000000	0.000000	0.000000	0.057165	0.001487	-0.079930	0.000000	0.000000	3.000000	65.000000	1.000000
14912.203742	0.100333	0.560053	-0.002754	75.086029	-4.952145	7.561891	0.009117	0.000000	-0.110164	0.000000	0.000000	0.000000	0.045084	-0.025467	-0.165097	0.000000	0.000000	3.000000	65.000000	1.000000
14912.207076	0.100333	0.560053	-0.002754	75.086029	-4.952145	7.561891	0.009117	0.000000	-0.110164	0.000000	0.000000	0.000000	0.045084	-0.025467	-0.165097	0.000000	0.000000	3.000000	65.000000	1.000000
14912.210409	0.100333	0.560053	-0.002754	75.086029	-4.952145	7.561891	0.009117	0.000000	-0.110164	0.000000	0.000000	0.000000	0.045084	-0.025467	-0.165097	0.000000	0.000000	3.000000	65.000000	1.000000
14912.213742	0.100333	0.560053	-0.002754	75.101860	-4.964069	7.543665	0.016631	0.000000	-0.137680	0.000000	0.000000	0.000000	0.045084	-0.025467	-0.165097	0.000000	0.000000	3.000000	65.000000	1.000000
14912.217076	0.100296	0.559980	-0.003020	75.101860	-4.964069	7.543665	0.016631	0.000000	-0.137680	0.000000	0.000000	0.000000	-0.010851	-0.021757	-0.079880	0.000000	0.000000	3.000000	65.000000	1.000000
14912.220409	0.100296	0.559980	-0.003020	75.101860	-4.964069	7.543665	0.016631	0.000000	-0.137680	0.000000	0.000000	0.000000	-0.010851	-0.021757	-0.079880	0.000000	0.000000	3.000000	65.000000	1.000000
14912.223742	0.100296	0.559980	-0.003020	75.117653	-4.981472	7.525404	0.016631	0.000000	-0.137680	0.000000	0.000000	0.000000	-0.010851	-0.021757	-0.079880	0.000000	0.000000	3.000000	65.000000	1.000000
14912.227076	0.100296	0.559980	-0.003020	75.117653	-4.981472	7.525404	0.016631	0.000000	-0.137680	0.000000	0.000000	0.000000	-0.010851	-0.021757	-0.079880	0.000000	0.000000	3.000000	65.000000	1.000000
14912.230409	0.100253	0.559909	-0.003218	75.117653	-4.981472	7.525404	0.016631	0.000000	-0.137680	0.000000	0.000000	0.000000	-0.013105	-0.021418	-0.059347	0.000000	0.000000	3.000000	65.000000	1.000000
14912.233742	0.100253	0.559909	-0.003218	75.118736	-4.972618	7.532514	0.014822	0.000000	-0.150993	0.000000	0.000000	0.000000	-0.013105	-0.021418	-0.059347	0.000000	0.000000	3.000000	65.000000	1.000000
14912.237076	0.100253	0.559909	-0.003218	75.118736	-4.972618	7.532514	0.014822	0.000000	-0.150993	0.000000	0.000000	0.000000	-0.013105	-0.021418	-0.059347	0.000000	0.000000	3.000000	65.000000	1.000000
14912.240409	0.100253	0.559909	-0.003218	75.118736	-4.972618	7.532514	0.014822	0.000000	-0.150993	0.000000	0.000000	0.000000	-0.013105	-0.021418	-0.059347	0.000000	0.000000	3.000000	65.000000	1.000000
14912.243742	0.100162	0.559785	-0.003527	75.092758	-4.921991	7.591086	0.012638	0.000000	-0.160885	0.000000	0.000000	0.000000	-0.027290	-0.037313	-0.092898	0.000000	0.000000	3.000000	65.000000	1.000000
14912.247076	0.100162	0.559785	-0.003527	75.092758	-4.921991	7.591086	0.012638	0.000000	-0.160885	0.000000	0.000000	0.000000	-0.027290	-0.037313	-0.092898	0.000000	0.000000	3.000000	65.000000	1.000000
14912.250409	0.100162	0.559785	-0.003527	75.092758	-4.921991	7.591086	0.012638	0.000000	-0.160885	0.000000	0.000000	0.000000	-0.027290	-0.037313	-0.092898	0.000000	0.000000	3.000000	65.000000	1.000000
14912.253742	0.100162	0.559785	-0.003527	75.042717	-4.828140	7.681052	0.008090	0.000000	-0.176368	0.000000	0.000000	0.000000	-0.027290	-0.037313	-0.092898	0.000000	0.000000	3.000000	65.000000	1.000000
14912.257076	0.100172	0.559733	-0.003585	75.042717	-4.828140	7.681052	0.008090	0.000000	-0.176368	0.000000	0.000000	0.000000	0.002961	-0.015559	-0.017270	0.000000	0.000000	3.000000	65.000000	1.000000
14912.260409	0.100172	0.559733	-0.003585	75.042717	-4.828140	7.681052	0.008090	0.000000	-0.176368	0.000000	0.000000	0.000000	0.002961	-0.015559	-0.017270	0.000000	0.000000	3.000000	65.000000	1.000000
14912.263742	0.100172	0.559733	-0.003585	74.999832	-4.740287	7.759702	0.008583	0.000000	-0.179246	0.000000	0.000000	0.000000	0.002961	-0.015559	-0.017270	0.000000	0.000000	3.000000	65.000000	1.000000
14912.267076	0.100172	0.559733	-0.003585	74.999832	-4.740287	7.759702	0.008583	0.000000	-0.179246	0.000000	0.000000	0.000000	0.002961	-0.015559	-0.017270	0.000000	0.000000	3.000000	65.000000	1.000000
14912.270409	0.100187	0.559673	-0.003619	74.999832	-4.740287	7.759702	0.008583	0.000000	-0.179246	0.000000	0.000000	0.000000	0.004488	-0.017983	-0.010350	0.000000	0.000000	3.000000	65.000000	1.000000
14912.273742	0.100187	0.559673	-0.003619	74.977142	-4.689888	7.802409	0.008583	0.000000	-0.179246	0.000000	0.000000	0.000000	0.004488	-0.017983	-0.010350	0.000000	0.000000	3.000000	65.000000	1.000000
14912.277076	0.100187	0.559673	-0.003619	74.977142	-4.689888	7.802409	0.008583	0.000000	-0.179246	0.000000	0.000000	0.000000	0.004488	-0.017983	-0.010350	0.000000	0.000000	3.000000	65.000000	1.000000
14912.280409	0.100187	0.559673	-0.003619	74.977142	-4.689888	7.802409	0.008583	0.000000	-0.179246	0.000000	0.000000	0.000000	0.004488	-0.017983	-0.010350	0.000000	0.000000	3.000000	65.000000	1.000000
14912.283742	0.100280	0.559485	-0.003709	74.983650	-4.686922	7.798821	0.009331	0.000000	-0.180971	0.000000	0.000000	0.000000	0.027903	-0.056372	-0.027000	0.000000	0.000000	3.000000	65.000000	1.000000
14912.287076	0.100280	0.559485	-0.003709	74.983650	-4.686922	7.798821	0.009331	0.000000	-0.180971	0.000000	0.000000	0.000000	0.027903	-0.056372	-0.027000	0.000000	0.000000	3.000000	65.000000	1.000000
14912.290409	0.100280	0.559485	-0.003709	74.983650	-4.686922	7.798821	0.009331	0.000000	-0.180971	0.000000	0.000000	0.000000	0.027903	-0.056372	-0.027000	0.000000	0.000000	3.000000	65.000000	1.000000
14912.293742	0.100280	0.559485	-0.003709	75.001587	-4.696718	7.777415	0.013981	0.000000	-0.185471	0.000000	0.000000	0.000000	0.027903	-0.056372	-0.027000	0.000000	0.000000	3.000000	65.000000	1.000000
14912.297076	0.100335	0.559382	-0.003766	75.001587	-4.696718	7.777415	0.013981	0.000000	-0.185471	0.000000	0.000000	0.000000	0.016593	-0.030754	-0.016868	0.000000	0.000000	3.000000	65.000000	1.000000
14912.300409	0.100335	0.559382	-0.003766	75.001587	-4.696718	7.777415	0.013981	0.000000	-0.185471	0.000000	0.000000	0.000000	0.016593	-0.030754	-0.016868	0.000000	0.000000	3.000000	65.000000	1.000000
14912.303742	0.100335	0.559382	-0.003766	75.016556	-4.703106	7.759542	0.016747	0.000000	-0.188282	0.000000	0.000000	0.000000	0.016593	-0.030754	-0.016868	0.000000	0.000000	3.000000	65.000000	1.000000
14912.307076	0.100429	0.559263	-0.003849	75.016556	-4.703106	7.759542	0.016747	0.000000	-0.188282	0.000000	0.000000	0.000000	0.028325	-0.035942	-0.025025	0.000000	0.000000	3.000000	65.000000	1.000000
14912.310409	0.100429	0.559263	-0.003849	75.016556	-4.703106	7.759542	0.016747	0.000000	-0.188282	0.000000	0.000000	0.000000	0.028325	-0.035942	-0.025025	0.000000	0.000000	3.000000	65.000000	1.000000
14912.313742	0.100429	0.559263	-0.003849	75.030273	-4.697426	7.745203	0.021467	0.000000	-0.192453	0.000000	0.000000	0.000000	0.028325	-0.035942	-0.025025	0.000000	0.000000	3.000000	65.000000	1.000000
14912.317076	0.100429	0.559263	-0.003849	75.030273	-4.697426	7.745203	0.021467	0.000000	-0.192453	0.000000	0.000000	0.000000	0.028325	-0.035942	-0.025025	0.000000	0.000000	3.000000	65.000000	1.000000
14912.320409	0.100550	0.559135	-0.003914	75.030273	-4.697426	7.745203	0.021467	0.000000	-0.192453	0.000000	0.000000	0.000000	0.036304	-0.038361	-0.019553	0.000000	0.000000	3.000000	65.000000	1.000000
14912.323742	0.100550	0.559135	-0.003914	75.034676	-4.679914	7.745161	0.021467	0.000000	-0.192453	0.000000	0.000000	0.000000	0.036304	-0.038361	-0.019553	0.000000	0.000000	3.000000	65.000000	1.000000
14912.327076	0.100550	0.559135	-0.003914	75.034676	-4.679914	7.745161	0.021467	0.000000	-0.192453	0.000000	0.000000	0.000000	0.036304	-0.038361	-0.019553	0.000000	0.000000	3.000000	65.000000	1.000000
14912.330409	0.100550	0.559135	-0.003914	75.034676	-4.679914	7.745161	0.021467	0.000000	-0.192453	0.000000	0.000000	0.000000	0.036304	-0.038361	-0.019553	0.000000	0.000000	3.000000	65.000000	1.000000
14912.333742	0.100831	0.558923	-0.003974	75.026428	-4.637472	7.766577	0.027518	0.000000	-0.195712	0.000000	0.000000	0.000000	0.084096	-0.063634	-0.017815	0.000000	0.000000	3.000000	65.000000	1.000000
14912.337076	0.100831	0.558923	-0.003974	75.026428	-4.637472	7.766577	0.027518	0.000000	-0.195712	0.000000	0.000000	0.000000	0.084096	-0.063634	-0.017815	0.000000	0.000000	3.000000	65.000000	1.000000
14912.340409	0.100831	0.558923	-0.003974	75.026428	-4.637472	7.766577	0.027518	0.000000	-0.195712	0.000000	0.000000	0.000000	0.084096	-0.063634	-0.017815	0.000000	0.000000	3.000000	65.000000	1.000000
14912.343742	0.100831	0.558923	-0.003974	75.005829	-4.582530	7.805795	0.041534	0.000000	-0.198681	0.000000	0.000000	0.000000	0.084096	-0.063634	-0.017815	0.000000	0.000000	3.000000	65.000000	1.000000
14912.347076	0.100963	0.558846	-0.003986	75.005829	-4.582530	7.805795	0.041534	0.000000	-0.198681	0.000000	0.000000	0.000000	0.039811	-0.022828	-0.003741	0.000000	0.000000	3.000000	65.000000	1.000000
14912.350409	0.100963	0.558846	-0.003986	75.005829	-4.582530	7.805795	0.041534	0.000000	-0.198681	0.000000	0.000000	0.000000	0.039811	-0.022828	-0.003741	0.000000	0.000000	3.000000	65.000000	1.000000
14912.353742	0.100963	0.558846	-0.003986	74.967155	-4.488960	7.876831	0.048169	0.000000	-0.199305	0.000000	0.000000	0.000000	0.039811	-0.022828	-0.003741	0.000000	0.000000	3.000000	65.000000	1.000000
14912.357076	0.100963	0.558846	-0.003986	74.967155	-4.488960	7.876831	0.048169	0.000000	-0.199305	0.000000	0.000000	0.000000	0.039811	-0.022828	-0.003741	0.000000	0.000000	3.000000	65.000000	1.000000
14912.360409	0.101124	0.558737	-0.003975	74.967155	-4.488960	7.876831	0.048169	0.000000	-0.199305	0.000000	0.000000	0.000000	0.048171	-0.032861	0.003344	0.000000	0.000000	3.000000	65.000000	1.000000
14912.363742	0.101124	0.558737	-0.003975	74.924538	-4.395332	7.951011	0.048169	0.000000	-0.199305	0.000000	0.000000	0.000000	0.048171	-0.032861	0.003344	0.000000	0.000000	3.000000	65.000000	1.000000
14912.367076	0.101262	0.558653	-0.003964	74.924538	-4.395332	7.951011	0.048169	0.000000	-0.199305	0.000000	0.000000	0.000000	0.041358	-0.025263	0.003139	0.000000	0.000000	3.000000	65.000000	1.000000
14912.370409	0.101262	0.558653	-0.003964	74.924538	-4.395332	7.951011	0.048169	0.000000	-0.199305	0.000000	0.000000	0.000000	0.041358	-0.025263	0.003139	0.000000	0.000000	3.000000	65.000000	1.000000
14912.373742	0.101262	0.558653	-0.003964	74.891251	-4.316391	8.010758	0.063090	0.000000	-0.198224	0.000000	0.000000	0.000000	0.041358	-0.025263	0.003139	0.000000	0.000000	3.000000	65.000000	1.000000
14912.377076	0.101262	0.558653	-0.003964	74.891251	-4.316391	8.010758	0.063090	0.000000	-0.198224	0.000000	0.000000	0.000000	0.041358	-0.025263	0.003139	0.000000	0.000000	3.000000	65.000000	1.000000
14912.380409	0.101378	0.558568	-0.003949	74.891251	-4.316391	8.010758	0.063090	0.000000	-0.198224	0.000000	0.000000	0.000000	0.034907	-0.025284	0.004566	0.000000	0.000000	3.000000	65.000000	1.000000
14912.383742	0.101378	0.558568	-0.003949	74.866402	-4.254898	8.056282	0.063090	0.000000	-0.198224	0.000000	0.000000	0.000000	0.034907	-0.025284	0.004566	0.000000	0.000000	3.000000	65.000000	1.000000
14912.387076	0.101378	0.558568	-0.003949	74.866402	-4.254898	8.056282	0.063090	0.000000	-0.198224	0.000000	0.000000	0.000000	0.034907	-0.025284	0.004566	0.000000	0.000000	3.000000	65.000000	1.000000
14912.390409	0.101378	0.558568	-0.003949	74.866402	-4.254898	8.056282	0.063090	0.000000	-0.198224	0.000000	0.000000	0.000000	0.034907	-0.025284	0.004566	0.000000	0.000000	3.000000	65.000000	1.000000
14912.393742	0.101593	0.558417	-0.003896	74.854233	-4.220650	8.080750	0.068908	0.000000	-0.197463	0.000000	0.000000	0.000000	0.064552	-0.045391	0.015831	0.000000	0.000000	3.000000	65.000000	1.000000
14912.397076	0.101593	0.558417	-0.003896	74.854233	-4.220650	8.080750	0.068908	0.000000	-0.197463	0.000000	0.000000	0.000000	0.064552	-0.045391	0.015831	0.000000	0.000000	3.000000	65.000000	1.000000
14912.400409	0.101593	0.558417	-0.003896	74.854233	-4.220650	8.080750	0.068908	0.000000	-0.197463	0.000000	0.000000	0.000000	0.064552	-0.045391	0.015831	0.000000	0.000000	3.000000	65.000000	1.000000
14912.403742	0.101593	0.558417	-0.003896	74.853889	-4.211081	8.084264	0.079667	0.000000	-0.194825	0.000000	0.000000	0.000000	0.064552	-0.045391	0.015831	0.000000	0.000000	3.000000	65.000000	1.000000
14912.407076	0.101628	0.558350	-0.003844	74.853889	-4.211081	8.084264	0.079667	0.000000	-0.194825	0.000000	0.000000	0.000000	0.010281	-0.020113	0.015613	0.000000	0.000000	3.000000	65.000000	1.000000
14912.410409	0.101628	0.558350	-0.003844	74.853889	-4.211081	8.084264	0.079667	0.000000	-0.194825	0.000000	0.000000	0.000000	0.010281	-0.020113	0.015613	0.000000	0.000000	3.000000	65.000000	1.000000
14912.413742	0.101628	0.558350	-0.003844	74.856880	-4.211712	8.080794	0.081381	0.000000	-0.192222	0.000000	0.000000	0.000000	0.010281	-0.020113	0.015613	0.000000	0.000000	3.000000	65.000000	1.000000
14912.417076	0.101628	0.558350	-0.003844	74.856880	-4.211712	8.080794	0.081381	0.000000	-0.192222	0.000000	0.000000	0.000000	0.010281	-0.020113	0.015613	0.000000	0.000000	3.000000	65.000000	1.000000
14912.420409	0.101656	0.558317	-0.003821	74.856880	-4.211712	8.080794	0.081381	0.000000	-0.192222	0.000000	0.000000	0.000000	0.008368	-0.010067	0.007081	0.000000	0.000000	3.000000	65.000000	1.000000
14912.423742	0.101656	0.558317	-0.003821	74.859871	-4.217782	8.077320	0.081381	0.000000	-0.192222	0.000000	0.000000	0.000000	0.008368	-0.010067	0.007081	0.000000	0.000000	3.000000	65.000000	1.000000
14912.427076	0.101656	0.558317	-0.003821	74.859871	-4.217782	8.077320	0.081381	0.000000	-0.192222	0.000000	0.000000	0.000000	0.008368	-0.010067	0.007081	0.000000	0.000000	3.000000	65.000000	1.000000
14912.430409	0.101656	0.558317	-0.003821	74.859871	-4.217782	8.077320	0.081381	0.000000	-0.192222	0.000000	0.000000	0.000000	0.008368	-0.010067	0.007081	0.000000	0.000000	3.000000	65.000000	1.000000
14912.433742	0.101581	0.558275	-0.003750	74.857758	-4.219612	8.080809	0.082775	0.000000	-0.191042	0.000000	0.000000	0.000000	-0.022370	-0.012506	0.021227	0.000000	0.000000	3.000000	65.000000	1.000000
14912.437076	0.101581	0.558275	-0.003750	74.857758	-4.219612	8.080809	0.082775	0.000000	-0.191042	0.000000	0.000000	0.000000	-0.022370	-0.012506	0.021227	0.000000	0.000000	3.000000	65.000000	1.000000
14912.440409	0.101581	0.558275	-0.003750	74.857758	-4.219612	8.080809	0.082775	0.000000	-0.191042	0.000000	0.000000	0.000000	-0.022370	-0.012506	0.021227	0.000000	0.000000	3.000000	65.000000	1.000000
14912.443742	0.101581	0.558275	-0.003750	74.857758	-4.227768	8.080808	0.079047	0.000000	-0.187504	0.000000	0.000000	0.000000	-0.022370	-0.012506	0.021227	0.000000	0.000000	3.000000	65.000000	1.000000
14912.447076	0.101543	0.558267	-0.003717	74.857758	-4.227768	8.080808	0.079047	0.000000	-0.187504	0.000000	0.000000	0.000000	-0.011366	-0.002461	0.009804	0.000000	0.000000	3.000000	65.000000	1.000000
14912.450409	0.101543	0.558267	-0.003717	74.857758	-4.227768	8.080808	0.079047	0.000000	-0.187504	0.000000	0.000000	0.000000	-0.011366	-0.002461	0.009804	0.000000	0.000000	3.000000	65.000000	1.000000
14912.453742	0.101543	0.558267	-0.003717	74.854774	-4.232575	8.084280	0.077153	0.000000	-0.185870	0.000000	0.000000	0.000000	-0.011366	-0.002461	0.009804	0.000000	0.000000	3.000000	65.000000	1.000000
14912.457076	0.101543	0.558267	-0.003717	74.854774	-4.232575	8.084280	0.077153	0.000000	-0.185870	0.000000	0.000000	0.000000	-0.011366	-0.002461	0.009804	0.000000	0.000000	3.000000	65.000000	1.000000
14912.460409	0.101482	0.558284	-0.003685	74.854774	-4.232575	8.084280	0.077153	0.000000	-0.185870	0.000000	0.000000	0.000000	-0.018192	0.005170	0.009631	0.000000	0.000000	3.000000	65.000000	1.000000
14912.463742	0.101482	0.558284	-0.003685	74.851768	-4.237382	8.087753	0.077153	0.000000	-0.185870	0.000000	0.000000	0.000000	-0.018192	0.005170	0.009631	0.000000	0.000000	3.000000	65.000000	1.000000
14912.467076	0.101482	0.558284	-0.003685	74.851768	-4.237382	8.087753	0.077153	0.000000	-0.185870	0.000000	0.000000	0.000000	-0.018192	0.005170	0.009631	0.000000	0.000000	3.000000	65.000000	1.000000
14912.470409	0.101482	0.558284	-0.003685	74.851768	-4.237382	8.087753	0.077153	0.000000	-0.185870	0.000000	0.000000	0.000000	-0.018192	0.005170	0.009631	0.000000	0.000000	3.000000	65.000000	1.000000
14912.473742	0.101368	0.558317	-0.003690	74.851784	-4.242824	8.087755	0.074121	0.000000	-0.184265	0.000000	0.000000	0.000000	-0.034197	0.010074	-0.001307	0.000000	0.000000	3.000000	65.000000	1.000000
14912.477076	0.101368	0.558317	-0.003690	74.851784	-4.242824	8.087755	0.074121	0.000000	-0.184265	0.000000	0.000000	0.000000	-0.034197	0.010074	-0.001307	0.000000	0.000000	3.000000	65.000000	1.000000
14912.480409	0.101368	0.558317	-0.003690	74.851784	-4.242824	8.087755	0.074121	0.000000	-0.184265	0.000000	0.000000	0.000000	-0.034197	0.010074	-0.001307	0.000000	0.000000	3.000000	65.000000	1.000000
14912.483742	0.101368	0.558317	-0.003690	74.849670	-4.244655	8.091237	0.068421	0.000000	-0.184483	0.000000	0.000000	0.000000	-0.034197	0.010074	-0.001307	0.000000	0.000000	3.000000	65.000000	1.000000
14912.487076	0.101320	0.558326	-0.003703	74.849670	-4.244655	8.091237	0.068421	0.000000	-0.184483	0.000000	0.000000	0.000000	-0.014462	0.002460	-0.004026	0.000000	0.000000	3.000000	65.000000	1.000000
14912.490409	0.101320	0.558326	-0.003703	74.849670	-4.244655	8.091237	0.068421	0.000000	-0.184483	0.000000	0.000000	0.000000	-0.014462	0.002460	-0.004026	0.000000	0.000000	3.000000	65.000000	1.000000
14912.493742	0.101320	0.558326	-0.003703	74.848427	-4.246224	8.094735	0.066011	0.000000	-0.185154	0.000000	0.000000	0.000000	-0.014462	0.002460	-0.004026	0.000000	0.000000	3.000000	65.000000	1.000000
14912.497076	0.101320	0.558326	-0.003703	74.848427	-4.246224	8.094735	0.066011	0.000000	-0.185154	0.000000	0.000000	0.000000	-0.014462	0.002460	-0.004026	0.000000	0.000000	3.000000	65.000000	1.000000
14912.500409	0.101241	0.558325	-0.003752	74.848427	-4.246224	8.094735	0.066011	0.000000	-0.185154	0.000000	0.000000	0.000000	-0.023644	-0.000282	-0.014792	0.000000	0.000000	3.000000	65.000000	1.000000
14912.503742	0.101241	0.558325	-0.003752	74.842072	-4.240840	8.105185	0.066011	0.000000	-0.185154	0.000000	0.000000	0.000000	-0.023644	-0.000282	-0.014792	0.000000	0.000000	3.000000	65.000000	1.000000
14912.507076	0.101241	0.558325	-0.003752	74.842072	-4.240840	8.105185	0.066011	0.000000	-0.185154	0.000000	0.000000	0.000000	-0.023644	-0.000282	-0.014792	0.000000	0.000000	3.000000	65.000000	1.000000
14912.510409	0.101241	0.558325	-0.003752	74.842072	-4.240840	8.105185	0.066011	0.000000	-0.185154	0.000000	0.000000	0.000000	-0.023644	-0.000282	-0.014792	0.000000	0.000000	3.000000	65.000000	1.000000
14912.513742	0.101161	0.558349	-0.003807	74.831482	-4.228263	8.122572	0.062070	0.000000	-0.187619	0.000000	0.000000	0.000000	-0.024001	0.007328	-0.016415	0.000000	0.000000	3.000000	65.000000	1.000000
14912.517076	0.101161	0.558349	-0.003807	74.831482	-4.228263	8.122572	0.062070	0.000000	-0.187619	0.000000	0.000000	0.000000	-0.024001	0.007328	-0.016415	0.000000	0.000000	3.000000	65.000000	1.000000
14912.520409	0.101161	0.558349	-0.003807	74.831482	-4.228263	8.122572	0.062070	0.000000	-0.187619	0.000000	0.000000	0.000000	-0.024001	0.007328	-0.016415	0.000000	0.000000	3.000000	65.000000	1.000000
14912.523742	0.101161	0.558349	-0.003807	74.818810	-4.212114	8.143409	0.058070	0.000000	-0.190355	0.000000	0.000000	0.000000	-0.024001	0.007328	-0.016415	0.000000	0.000000	3.000000	65.000000	1.000000
14912.527076	0.101113	0.558357	-0.003821	74.818810	-4.212114	8.143409	0.058070	0.000000	-0.190355	0.000000	0.000000	0.000000	-0.014453	0.002450	-0.004033	0.000000	0.000000	3.000000	65.000000	1.000000
14912.530409	0.101113	0.558357	-0.003821	74.818810	-4.212114	8.143409	0.058070	0.000000	-0.190355	0.000000	0.000000	0.000000	-0.014453	0.002450	-0.004033	0.000000	0.000000	3.000000	65.000000	1.000000
14912.533742	0.101113	0.558357	-0.003821	74.799751	-4.182516	8.174596	0.055661	0.000000	-0.191027	0.000000	0.000000	0.000000	-0.014453	0.002450	-0.004033	0.000000	0.000000	3.000000	65.000000	1.000000
14912.537076	0.101113	0.558357	-0.003821	74.799751	-4.182516	8.174596	0.055661	0.000000	-0.191027	0.000000	0.000000	0.000000	-0.014453	0.002450	-0.004033	0.000000	0.000000	3.000000	65.000000	1.000000
14912.540409	0.101087	0.558365	-0.003839	74.799751	-4.182516	8.174596	0.055661	0.000000	-0.191027	0.000000	0.000000	0.000000	-0.008000	0.002436	-0.005474	0.000000	0.000000	3.000000	65.000000	1.000000
14912.543742	0.101087	0.558365	-0.003839	74.780693	-4.150275	8.205709	0.055661	0.000000	-0.191027	0.000000	0.000000	0.000000	-0.008000	0.002436	-0.005474	0.000000	0.000000	3.000000	65.000000	1.000000
14912.547076	0.101087	0.558365	-0.003839	74.780693	-4.150275	8.205709	0.055661	0.000000	-0.191027	0.000000	0.000000	0.000000	-0.008000	0.002436	-0.005474	0.000000	0.000000	3.000000	65.000000	1.000000
14912.550409	0.101087	0.558365	-0.003839	74.780693	-4.150275	8.205709	0.055661	0.000000	-0.191027	0.000000	0.000000	0.000000	-0.008000	0.002436	-0.005474	0.000000	0.000000	3.000000	65.000000	1.000000
14912.553742	0.101108	0.558365	-0.003844	74.763748	-4.118968	8.233291	0.054328	0.000000	-0.191940	0.000000	0.000000	0.000000	0.006456	0.000004	-0.001440	0.000000	0.000000	3.000000	65.000000	1.000000
14912.557076	0.101108	0.558365	-0.003844	74.763748	-4.118968	8.233291	0.054328	0.000000	-0.191940	0.000000	0.000000	0.000000	0.006456	0.000004	-0.001440	0.000000	0.000000	3.000000	65.000000	1.000000
14912.560409	0.101108	0.558365	-0.003844	74.763748	-4.118968	8.233291	0.054328	0.000000	-0.191940	0.000000	0.000000	0.000000	0.006456	0.000004	-0.001440	0.000000	0.000000	3.000000	65.000000	1.000000
14912.563742	0.101108	0.558365	-0.003844	74.763748	-4.116244	8.233294	0.055404	0.000000	-0.192179	0.000000	0.000000	0.000000	0.006456	0.000004	-0.001440	0.000000	0.000000	3.000000	65.000000	1.000000
14912.567076	0.101130	0.558365	-0.003848	74.763748	-4.116244	8.233294	0.055404	0.000000	-0.192179	0.000000	0.000000	0.000000	0.006456	0.000004	-0.001440	0.000000	0.000000	3.000000	65.000000	1.000000
14912.570409	0.101130	0.558365	-0.003848	74.763748	-4.116244	8.233294	0.055404	0.000000	-0.192179	0.000000	0.000000	0.000000	0.006456	0.000004	-0.001440	0.000000	0.000000	3.000000	65.000000	1.000000
14912.573742	0.101130	0.558365	-0.003848	74.766769	-4.114108	8.237851	0.056480	0.000000	-0.192419	0.000000	0.000000	0.000000	0.006456	0.000004	-0.001440	0.000000	0.000000	3.000000	65.000000	1.000000
14912.577076	0.101130	0.558365	-0.003848	74.766769	-4.114108	8.237851	0.056480	0.000000	-0.192419	0.000000	0.000000	0.000000	0.006456	0.000004	-0.001440	0.000000	0.000000	3.000000	65.000000	1.000000
14912.580409	0.101169	0.558348	-0.003876	74.766769	-4.114108	8.237851	0.056480	0.000000	-0.192419	0.000000	0.000000	0.000000	0.011731	-0.005160	-0.008176	0.000000	0.000000	3.000000	65.000000	1.000000
14912.583742	0.101169	0.558348	-0.003876	74.766769	-4.111391	8.237850	0.056480	0.000000	-0.192419	0.000000	0.000000	0.000000	0.011731	-0.005160	-0.008176	0.000000	0.000000	3.000000	65.000000	1.000000
14912.587076	0.101169	0.558348	-0.003876	74.766769	-4.111391	8.237850	0.056480	0.000000	-0.192419	0.000000	0.000000	0.000000	0.011731	-0.005160	-0.008176	0.000000	0.000000	3.000000	65.000000	1.000000
14912.590409	0.101169	0.558348	-0.003876	74.766769	-4.111391	8.237850	0.056480	0.000000	-0.192419	0.000000	0.000000	0.000000	0.011731	-0.005160	-0.008176	0.000000	0.000000	3.000000	65.000000	1.000000
14912.593742	0.101191	0.558323	-0.003875	74.769753	-4.114694	8.234426	0.058435	0.000000	-0.193782	0.000000	0.000000	0.000000	0.006817	-0.007609	0.000177	0.000000	0.000000	3.000000	65.000000	1.000000
14912.597076	0.101191	0.558323	-0.003875	74.769753	-4.114694	8.234426	0.058435	0.000000	-0.193782	0.000000	0.000000	0.000000	0.006817	-0.007609	0.000177	0.000000	0.000000	3.000000	65.000000	1.000000
14912.600409	0.101191	0.558323	-0.003875	74.769753	-4.114694	8.234426	0.058435	0.000000	-0.193782	0.000000	0.000000	0.000000	0.006817	-0.007609	0.000177	0.000000	0.000000	3.000000	65.000000	1.000000
14912.603742	0.101191	0.558323	-0.003875	74.766769	-4.111391	8.237850	0.059571	0.000000	-0.193753	0.000000	0.000000	0.000000	0.006817	-0.007609	0.000177	0.000000	0.000000	3.000000	65.000000	1.000000
14912.607076	0.101175	0.558315	-0.003847	74.766769	-4.111391	8.237850	0.059571	0.000000	-0.193753	0.000000	0.000000	0.000000	-0.004913	-0.002427	0.008354	0.000000	0.000000	3.000000	65.000000	1.000000
14912.610409	0.101175	0.558315	-0.003847	74.766769	-4.111391	8.237850	0.059571	0.000000	-0.193753	0.000000	0.000000	0.000000	-0.004913	-0.002427	0.008354	0.000000	0.000000	3.000000	65.000000	1.000000
14912.613742	0.101175	0.558315	-0.003847	74.775749	-4.129462	8.227576	0.058752	0.000000	-0.192360	0.000000	0.000000	0.000000	-0.004913	-0.002427	0.008354	0.000000	0.000000	3.000000	65.000000	1.000000
14912.617076	0.101175	0.558315	-0.003847	74.775749	-4.129462	8.227576	0.058752	0.000000	-0.192360	0.000000	0.000000	0.000000	-0.004913	-0.002427	0.008354	0.000000	0.000000	3.000000	65.000000	1.000000
14912.620409	0.101134	0.558264	-0.003827	74.775749	-4.129462	8.227576	0.058752	0.000000	-0.192360	0.000000	0.000000	0.000000	-0.012192	-0.015230	0.006115	0.000000	0.000000	3.000000	65.000000	1.000000
14912.623742	0.101134	0.558264	-0.003827	74.784737	-4.142104	8.217291	0.058752	0.000000	-0.192360	0.000000	0.000000	0.000000	-0.012192	-0.015230	0.006115	0.000000	0.000000	3.000000	65.000000	1.000000
14912.627076	0.101134	0.558264	-0.003827	74.784737	-4.142104	8.217291	0.058752	0.000000	-0.192360	0.000000	0.000000	0.000000	-0.012192	-0.015230	0.006115	0.000000	1.000000	3.000000	65.000000	1.000000
14912.630409	0.101134	0.558264	-0.003827	74.784737	-4.142104	8.217291	0.058752	0.000000	-0.192360	0.000000	0.000000	0.000000	-0.012192	-0.015230	0.006115	0.000000	1.000000	3.000000	65.000000	1.000000
