# Supplementary material for: Haptic Guidance Needs to Be Intuitive Not Just Informative to Improve Human Motor Accuracy
Source: PLoS One. 2016 Mar 16;11(3):e0150912. doi: 10.1371/journal.pone.0150912 (PMC4794196; doi:10.1371/journal.pone.0150912)
Supplement: S1 Data — (ZIP) [file pone.0150912.s001.zip › Subject6/exp1_0066.txt]

Time	PosX	PosY	PosZ	RotX	RotY	RotZ	ForceX	ForceY	ForceZ	MomentX	MomentY	MomentZ	VelocityX	VelocityY	VelocityZ	CalibratedWeight	ButtonDown	Condition	Trial	Visual
14914.522886	-0.000956	0.458528	0.250622	68.473381	35.382072	41.941906	-1.866482	0.000000	4.638560	0.000000	0.000000	0.000000	-0.010006	-0.069737	-0.056786	0.000000	1.000000	3.000000	66.000000	0.000000
14914.526219	-0.000956	0.458528	0.250622	68.473381	35.382072	41.941906	-1.866482	0.000000	4.638560	0.000000	0.000000	0.000000	-0.010006	-0.069737	-0.056786	0.000000	1.000000	3.000000	66.000000	0.000000
14914.529553	-0.000956	0.458528	0.250622	68.473381	35.382072	41.941906	-1.866482	0.000000	4.638560	0.000000	0.000000	0.000000	-0.010006	-0.069737	-0.056786	0.000000	1.000000	3.000000	66.000000	0.000000
14914.532886	-0.001729	0.458413	0.250968	68.389168	35.132389	41.754463	-1.868227	0.000000	4.637858	0.000000	0.000000	0.000000	-0.232094	-0.034624	0.103946	0.000000	1.000000	3.000000	66.000000	0.000000
14914.536219	-0.001729	0.458413	0.250968	68.389168	35.132389	41.754463	-1.868227	0.000000	4.637858	0.000000	0.000000	0.000000	-0.232094	-0.034624	0.103946	0.000000	1.000000	3.000000	66.000000	0.000000
14914.539553	-0.001729	0.458413	0.250968	68.389168	35.132389	41.754463	-1.868227	0.000000	4.637858	0.000000	0.000000	0.000000	-0.232094	-0.034624	0.103946	0.000000	1.000000	3.000000	66.000000	0.000000
14914.542886	-0.001729	0.458413	0.250968	68.341545	34.951649	41.628464	-1.878295	0.000000	4.633790	0.000000	0.000000	0.000000	-0.232094	-0.034624	0.103946	0.000000	1.000000	3.000000	66.000000	0.000000
14914.546219	-0.002471	0.458355	0.251519	68.341545	34.951649	41.628464	-1.878295	0.000000	4.633790	0.000000	0.000000	0.000000	-0.222446	-0.017136	0.165185	0.000000	1.000000	3.000000	66.000000	0.000000
14914.549553	-0.002471	0.458355	0.251519	68.341545	34.951649	41.628464	-1.878295	0.000000	4.633790	0.000000	0.000000	0.000000	-0.222446	-0.017136	0.165185	0.000000	1.000000	3.000000	66.000000	0.000000
14914.552886	-0.002471	0.458355	0.251519	68.266068	34.895699	41.643597	-1.886487	0.000000	4.630461	0.000000	0.000000	0.000000	-0.222446	-0.017136	0.165185	0.000000	1.000000	3.000000	66.000000	0.000000
14914.556219	-0.002471	0.458355	0.251519	68.266068	34.895699	41.643597	-1.886487	0.000000	4.630461	0.000000	0.000000	0.000000	-0.222446	-0.017136	0.165185	0.000000	1.000000	3.000000	66.000000	0.000000
14914.559553	-0.002979	0.458260	0.252227	68.266068	34.895699	41.643597	-1.886487	0.000000	4.630461	0.000000	0.000000	0.000000	-0.152285	-0.028716	0.212363	0.000000	1.000000	3.000000	66.000000	0.000000
14914.562886	-0.002979	0.458260	0.252227	68.088348	34.881569	41.839993	-1.886487	0.000000	4.630461	0.000000	0.000000	0.000000	-0.152285	-0.028716	0.212363	0.000000	1.000000	3.000000	66.000000	0.000000
14914.566219	-0.003690	0.458377	0.253105	68.088348	34.881569	41.839993	-1.886487	0.000000	4.630461	0.000000	0.000000	0.000000	-0.213533	0.035322	0.263451	0.000000	1.000000	3.000000	66.000000	0.000000
14914.569553	-0.003690	0.458377	0.253105	68.088348	34.881569	41.839993	-1.886487	0.000000	4.630461	0.000000	0.000000	0.000000	-0.213533	0.035322	0.263451	0.000000	1.000000	3.000000	66.000000	0.000000
14914.572886	-0.003690	0.458377	0.253105	67.868469	34.893963	42.120594	-1.895471	0.000000	4.626791	0.000000	0.000000	0.000000	-0.213533	0.035322	0.263451	0.000000	1.000000	3.000000	66.000000	0.000000
14914.576219	-0.004641	0.458515	0.254152	67.868469	34.893963	42.120594	-1.895471	0.000000	4.626791	0.000000	0.000000	0.000000	-0.285289	0.041324	0.314067	0.000000	1.000000	3.000000	66.000000	0.000000
14914.579553	-0.004641	0.458515	0.254152	67.868469	34.893963	42.120594	-1.895471	0.000000	4.626791	0.000000	0.000000	0.000000	-0.285289	0.041324	0.314067	0.000000	1.000000	3.000000	66.000000	0.000000
14914.582886	-0.004641	0.458515	0.254152	67.651131	34.931000	42.444649	-1.903600	0.000000	4.623452	0.000000	0.000000	0.000000	-0.285289	0.041324	0.314067	0.000000	1.000000	3.000000	66.000000	0.000000
14914.586219	-0.005730	0.458614	0.255194	67.651131	34.931000	42.444649	-1.903600	0.000000	4.623452	0.000000	0.000000	0.000000	-0.326700	0.029773	0.312655	0.000000	1.000000	3.000000	66.000000	0.000000
14914.589553	-0.005730	0.458614	0.255194	67.651131	34.931000	42.444649	-1.903600	0.000000	4.623452	0.000000	0.000000	0.000000	-0.326700	0.029773	0.312655	0.000000	1.000000	3.000000	66.000000	0.000000
14914.592886	-0.005730	0.458614	0.255194	67.441406	34.963879	42.754898	-1.913809	0.000000	4.619236	0.000000	0.000000	0.000000	-0.326700	0.029773	0.312655	0.000000	1.000000	3.000000	66.000000	0.000000
14914.596219	-0.006788	0.458694	0.256186	67.441406	34.963879	42.754898	-1.913809	0.000000	4.619236	0.000000	0.000000	0.000000	-0.317353	0.023988	0.297481	0.000000	1.000000	3.000000	66.000000	0.000000
14914.599553	-0.006788	0.458694	0.256186	67.441406	34.963879	42.754898	-1.913809	0.000000	4.619236	0.000000	0.000000	0.000000	-0.317353	0.023988	0.297481	0.000000	1.000000	3.000000	66.000000	0.000000
14914.602886	-0.006788	0.458694	0.256186	67.270470	35.160110	43.242279	-1.923753	0.000000	4.615103	0.000000	0.000000	0.000000	-0.317353	0.023988	0.297481	0.000000	1.000000	3.000000	66.000000	0.000000
14914.606219	-0.007984	0.458794	0.257157	67.270470	35.160110	43.242279	-1.923753	0.000000	4.615103	0.000000	0.000000	0.000000	-0.358866	0.029892	0.291217	0.000000	1.000000	3.000000	66.000000	0.000000
14914.609553	-0.007984	0.458794	0.257157	67.270470	35.160110	43.242279	-1.923753	0.000000	4.615103	0.000000	0.000000	0.000000	-0.358866	0.029892	0.291217	0.000000	1.000000	3.000000	66.000000	0.000000
14914.612886	-0.007984	0.458794	0.257157	67.251518	35.889332	44.225891	-1.935836	0.000000	4.610048	0.000000	0.000000	0.000000	-0.358866	0.029892	0.291217	0.000000	1.000000	3.000000	66.000000	0.000000
14914.616219	-0.009183	0.458913	0.258076	67.251518	35.889332	44.225891	-1.935836	0.000000	4.610048	0.000000	0.000000	0.000000	-0.359651	0.035800	0.275959	0.000000	1.000000	3.000000	66.000000	0.000000
14914.619553	-0.009183	0.458913	0.258076	67.251518	35.889332	44.225891	-1.935836	0.000000	4.610048	0.000000	0.000000	0.000000	-0.359651	0.035800	0.275959	0.000000	1.000000	3.000000	66.000000	0.000000
14914.622886	-0.009183	0.458913	0.258076	67.381653	37.085194	45.593864	-1.948155	0.000000	4.604856	0.000000	0.000000	0.000000	-0.359651	0.035800	0.275959	0.000000	1.000000	3.000000	66.000000	0.000000
14914.626219	-0.010316	0.459052	0.258916	67.381653	37.085194	45.593864	-1.948155	0.000000	4.604856	0.000000	0.000000	0.000000	-0.339832	0.041695	0.251766	0.000000	1.000000	3.000000	66.000000	0.000000
14914.629553	-0.010316	0.459052	0.258916	67.381653	37.085194	45.593864	-1.948155	0.000000	4.604856	0.000000	0.000000	0.000000	-0.339832	0.041695	0.251766	0.000000	1.000000	3.000000	66.000000	0.000000
14914.632886	-0.010316	0.459052	0.258916	67.550407	38.383484	47.015236	-1.959867	0.000000	4.599882	0.000000	0.000000	0.000000	-0.339832	0.041695	0.251766	0.000000	1.000000	3.000000	66.000000	0.000000
14914.636219	-0.011417	0.459231	0.259752	67.550407	38.383484	47.015236	-1.959867	0.000000	4.599882	0.000000	0.000000	0.000000	-0.330409	0.053553	0.250859	0.000000	1.000000	3.000000	66.000000	0.000000
14914.639553	-0.011417	0.459231	0.259752	67.550407	38.383484	47.015236	-1.959867	0.000000	4.599882	0.000000	0.000000	0.000000	-0.330409	0.053553	0.250859	0.000000	1.000000	3.000000	66.000000	0.000000
14914.642886	-0.011417	0.459231	0.259752	67.729050	39.563217	48.262581	-1.971017	0.000000	4.595116	0.000000	0.000000	0.000000	-0.330409	0.053553	0.250859	0.000000	1.000000	3.000000	66.000000	0.000000
14914.646219	-0.012556	0.459469	0.260630	67.729050	39.563217	48.262581	-1.971017	0.000000	4.595116	0.000000	0.000000	0.000000	-0.341634	0.071355	0.263536	0.000000	1.000000	3.000000	66.000000	0.000000
14914.649553	-0.012556	0.459469	0.260630	67.729050	39.563217	48.262581	-1.971017	0.000000	4.595116	0.000000	0.000000	0.000000	-0.341634	0.071355	0.263536	0.000000	1.000000	3.000000	66.000000	0.000000
14914.652886	-0.012556	0.459469	0.260630	67.911453	40.648869	49.366806	-1.982346	0.000000	4.590240	0.000000	0.000000	0.000000	-0.341634	0.071355	0.263536	0.000000	1.000000	3.000000	66.000000	0.000000
14914.656219	-0.013664	0.459825	0.261536	67.911453	40.648869	49.366806	-1.982346	0.000000	4.590240	0.000000	0.000000	0.000000	-0.332396	0.106914	0.271765	0.000000	1.000000	3.000000	66.000000	0.000000
14914.659553	-0.013664	0.459825	0.261536	67.911453	40.648869	49.366806	-1.982346	0.000000	4.590240	0.000000	0.000000	0.000000	-0.332396	0.106914	0.271765	0.000000	1.000000	3.000000	66.000000	0.000000
14914.662886	-0.013664	0.459825	0.261536	68.085686	41.745888	50.454506	-1.992933	0.000000	4.585653	0.000000	0.000000	0.000000	-0.332396	0.106914	0.271765	0.000000	1.000000	3.000000	66.000000	0.000000
14914.666219	-0.014639	0.460301	0.262502	68.085686	41.745888	50.454506	-1.992933	0.000000	4.585653	0.000000	0.000000	0.000000	-0.292597	0.142659	0.289796	0.000000	1.000000	3.000000	66.000000	0.000000
14914.669553	-0.014639	0.460301	0.262502	68.085686	41.745888	50.454506	-1.992933	0.000000	4.585653	0.000000	0.000000	0.000000	-0.292597	0.142659	0.289796	0.000000	1.000000	3.000000	66.000000	0.000000
14914.672886	-0.014639	0.460301	0.262502	68.328209	43.179409	51.793041	-2.001086	0.000000	4.582101	0.000000	0.000000	0.000000	-0.292597	0.142659	0.289796	0.000000	1.000000	3.000000	66.000000	0.000000
14914.676219	-0.015173	0.461073	0.263488	68.328209	43.179409	51.793041	-2.001086	0.000000	4.582101	0.000000	0.000000	0.000000	-0.160027	0.231675	0.295634	0.000000	0.000000	3.000000	66.000000	0.000000
14914.679553	-0.015173	0.461073	0.263488	68.328209	43.179409	51.793041	-2.001086	0.000000	4.582101	0.000000	0.000000	0.000000	-0.160027	0.231675	0.295634	0.000000	0.000000	3.000000	66.000000	0.000000
14914.682886	-0.015173	0.461073	0.263488	68.742737	45.535973	53.936497	-2.002591	0.000000	4.581445	0.000000	0.000000	0.000000	-0.160027	0.231675	0.295634	0.000000	0.000000	3.000000	66.000000	0.000000
14914.686219	-0.015363	0.461906	0.264400	68.742737	45.535973	53.936497	-2.002591	0.000000	4.581445	0.000000	0.000000	0.000000	-0.057166	0.249906	0.273688	0.000000	0.000000	3.000000	66.000000	0.000000
14914.689553	-0.015363	0.461906	0.264400	68.742737	45.535973	53.936497	-2.002591	0.000000	4.581445	0.000000	0.000000	0.000000	-0.057166	0.249906	0.273688	0.000000	0.000000	3.000000	66.000000	0.000000
14914.692886	-0.015363	0.461906	0.264400	69.323105	48.705173	56.751438	-1.999560	0.000000	4.582768	0.000000	0.000000	0.000000	-0.057166	0.249906	0.273688	0.000000	0.000000	3.000000	66.000000	0.000000
14914.696219	-0.015379	0.462720	0.265114	69.323105	48.705173	56.751438	-1.999560	0.000000	4.582768	0.000000	0.000000	0.000000	-0.004562	0.244149	0.214266	0.000000	0.000000	3.000000	66.000000	0.000000
14914.699553	-0.015379	0.462720	0.265114	69.323105	48.705173	56.751438	-1.999560	0.000000	4.582768	0.000000	0.000000	0.000000	-0.004562	0.244149	0.214266	0.000000	0.000000	3.000000	66.000000	0.000000
14914.702886	-0.015379	0.462720	0.265114	69.997101	52.081280	59.634544	-1.995253	0.000000	4.584644	0.000000	0.000000	0.000000	-0.004562	0.244149	0.214266	0.000000	0.000000	3.000000	66.000000	0.000000
14914.706219	-0.015322	0.463613	0.265674	69.997101	52.081280	59.634544	-1.995253	0.000000	4.584644	0.000000	0.000000	0.000000	0.017020	0.267926	0.168029	0.000000	0.000000	3.000000	66.000000	0.000000
14914.709553	-0.015322	0.463613	0.265674	69.997101	52.081280	59.634544	-1.995253	0.000000	4.584644	0.000000	0.000000	0.000000	0.017020	0.267926	0.168029	0.000000	0.000000	3.000000	66.000000	0.000000
14914.712886	-0.015322	0.463613	0.265674	70.726753	55.488209	62.443863	-1.990891	0.000000	4.586540	0.000000	0.000000	0.000000	0.017020	0.267926	0.168029	0.000000	0.000000	3.000000	66.000000	0.000000
14914.716219	-0.015191	0.464525	0.266005	70.726753	55.488209	62.443863	-1.990891	0.000000	4.586540	0.000000	0.000000	0.000000	0.039114	0.273578	0.099121	0.000000	0.000000	3.000000	66.000000	0.000000
14914.719553	-0.015191	0.464525	0.266005	70.726753	55.488209	62.443863	-1.990891	0.000000	4.586540	0.000000	0.000000	0.000000	0.039114	0.273578	0.099121	0.000000	0.000000	3.000000	66.000000	0.000000
14914.722886	-0.015191	0.464525	0.266005	71.434639	58.928043	65.257248	-1.986916	0.000000	4.588264	0.000000	0.000000	0.000000	0.039114	0.273578	0.099121	0.000000	0.000000	3.000000	66.000000	0.000000
14914.726219	-0.014919	0.465554	0.266121	71.434639	58.928043	65.257248	-1.986916	0.000000	4.588264	0.000000	0.000000	0.000000	0.081705	0.308662	0.035024	0.000000	0.000000	3.000000	66.000000	0.000000
14914.729553	-0.014919	0.465554	0.266121	71.434639	58.928043	65.257248	-1.986916	0.000000	4.588264	0.000000	0.000000	0.000000	0.081705	0.308662	0.035024	0.000000	0.000000	3.000000	66.000000	0.000000
14914.732886	-0.014919	0.465554	0.266121	72.089096	62.533669	68.255714	-1.982225	0.000000	4.590293	0.000000	0.000000	0.000000	0.081705	0.308662	0.035024	0.000000	0.000000	3.000000	66.000000	0.000000
14914.736219	-0.014469	0.466658	0.265934	72.089096	62.533669	68.255714	-1.982225	0.000000	4.590293	0.000000	0.000000	0.000000	0.135092	0.331286	-0.056347	0.000000	0.000000	3.000000	66.000000	0.000000
14914.739553	-0.014469	0.466658	0.265934	72.089096	62.533669	68.255714	-1.982225	0.000000	4.590293	0.000000	0.000000	0.000000	0.135092	0.331286	-0.056347	0.000000	0.000000	3.000000	66.000000	0.000000
14914.742886	-0.014469	0.466658	0.265934	72.703491	66.280823	71.390465	-1.976849	0.000000	4.592610	0.000000	0.000000	0.000000	0.135092	0.331286	-0.056347	0.000000	0.000000	3.000000	66.000000	0.000000
14914.746219	-0.013807	0.467836	0.265441	72.703491	66.280823	71.390465	-1.976849	0.000000	4.592610	0.000000	0.000000	0.000000	0.198562	0.353464	-0.147843	0.000000	0.000000	3.000000	66.000000	0.000000
14914.749553	-0.013807	0.467836	0.265441	72.703491	66.280823	71.390465	-1.976849	0.000000	4.592610	0.000000	0.000000	0.000000	0.198562	0.353464	-0.147843	0.000000	0.000000	3.000000	66.000000	0.000000
14914.752886	-0.013807	0.467836	0.265441	73.278549	70.122894	74.621437	-1.970278	0.000000	4.595433	0.000000	0.000000	0.000000	0.198562	0.353464	-0.147843	0.000000	0.000000	3.000000	66.000000	0.000000
14914.756219	-0.013002	0.469086	0.264578	73.278549	70.122894	74.621437	-1.970278	0.000000	4.595433	0.000000	0.000000	0.000000	0.241435	0.374829	-0.258681	0.000000	0.000000	3.000000	66.000000	0.000000
14914.759553	-0.013002	0.469086	0.264578	73.278549	70.122894	74.621437	-1.970278	0.000000	4.595433	0.000000	0.000000	0.000000	0.241435	0.374829	-0.258681	0.000000	0.000000	3.000000	66.000000	0.000000
14914.762886	-0.013002	0.469086	0.264578	73.827400	74.013672	77.895515	-1.963889	0.000000	4.598167	0.000000	0.000000	0.000000	0.241435	0.374829	-0.258681	0.000000	0.000000	3.000000	66.000000	0.000000
14914.766219	-0.012091	0.470464	0.263388	73.827400	74.013672	77.895515	-1.963889	0.000000	4.598167	0.000000	0.000000	0.000000	0.273320	0.413488	-0.357111	0.000000	0.000000	3.000000	66.000000	0.000000
14914.769553	-0.012091	0.470464	0.263388	73.827400	74.013672	77.895515	-1.963889	0.000000	4.598167	0.000000	0.000000	0.000000	0.273320	0.413488	-0.357111	0.000000	0.000000	3.000000	66.000000	0.000000
14914.772886	-0.012091	0.470464	0.263388	74.378502	77.768127	81.012680	-1.957939	0.000000	4.600704	0.000000	0.000000	0.000000	0.273320	0.413488	-0.357111	0.000000	0.000000	3.000000	66.000000	0.000000
14914.776219	-0.011041	0.471831	0.261854	74.378502	77.768127	81.012680	-1.957939	0.000000	4.600704	0.000000	0.000000	0.000000	0.315001	0.410008	-0.460274	0.000000	0.000000	3.000000	66.000000	0.000000
14914.779553	-0.011041	0.471831	0.261854	74.378502	77.768127	81.012680	-1.957939	0.000000	4.600704	0.000000	0.000000	0.000000	0.315001	0.410008	-0.460274	0.000000	0.000000	3.000000	66.000000	0.000000
14914.782886	-0.011041	0.471831	0.261854	74.952095	80.598282	83.219254	-1.952028	0.000000	4.603215	0.000000	0.000000	0.000000	0.315001	0.410008	-0.460274	0.000000	0.000000	3.000000	66.000000	0.000000
14914.786219	-0.009888	0.473203	0.259955	74.952095	80.598282	83.219254	-1.952028	0.000000	4.603215	0.000000	0.000000	0.000000	0.345843	0.411673	-0.569566	0.000000	0.000000	3.000000	66.000000	0.000000
14914.789553	-0.009888	0.473203	0.259955	74.952095	80.598282	83.219254	-1.952028	0.000000	4.603215	0.000000	0.000000	0.000000	0.345843	0.411673	-0.569566	0.000000	0.000000	3.000000	66.000000	0.000000
14914.792886	-0.009888	0.473203	0.259955	75.509781	81.860809	83.961426	-1.946805	0.000000	4.605426	0.000000	0.000000	0.000000	0.345843	0.411673	-0.569566	0.000000	0.000000	3.000000	66.000000	0.000000
14914.796219	-0.008804	0.474538	0.257655	75.509781	81.860809	83.961426	-1.946805	0.000000	4.605426	0.000000	0.000000	0.000000	0.325153	0.400688	-0.690059	0.000000	0.000000	3.000000	66.000000	0.000000
14914.799553	-0.008804	0.474538	0.257655	75.509781	81.860809	83.961426	-1.946805	0.000000	4.605426	0.000000	0.000000	0.000000	0.325153	0.400688	-0.690059	0.000000	0.000000	3.000000	66.000000	0.000000
14914.802886	-0.008804	0.474538	0.257655	75.942024	82.453583	84.205063	-1.945114	0.000000	4.606141	0.000000	0.000000	0.000000	0.325153	0.400688	-0.690059	0.000000	0.000000	3.000000	66.000000	0.000000
14914.806219	-0.007755	0.475871	0.254822	75.942024	82.453583	84.205063	-1.945114	0.000000	4.606141	0.000000	0.000000	0.000000	0.314703	0.399703	-0.849914	0.000000	0.000000	3.000000	66.000000	0.000000
14914.809553	-0.007755	0.475871	0.254822	75.942024	82.453583	84.205063	-1.945114	0.000000	4.606141	0.000000	0.000000	0.000000	0.314703	0.399703	-0.849914	0.000000	0.000000	3.000000	66.000000	0.000000
14914.812886	-0.007755	0.475871	0.254822	76.144073	83.144142	84.802353	-1.947373	0.000000	4.605186	0.000000	0.000000	0.000000	0.314703	0.399703	-0.849914	0.000000	0.000000	3.000000	66.000000	0.000000
14914.816219	-0.006709	0.477234	0.251415	76.144073	83.144142	84.802353	-1.947373	0.000000	4.605186	0.000000	0.000000	0.000000	0.313904	0.408975	-1.022244	0.000000	0.000000	3.000000	66.000000	0.000000
14914.819553	-0.006709	0.477234	0.251415	76.144073	83.144142	84.802353	-1.947373	0.000000	4.605186	0.000000	0.000000	0.000000	0.313904	0.408975	-1.022244	0.000000	0.000000	3.000000	66.000000	0.000000
14914.822886	-0.006709	0.477234	0.251415	76.158958	83.810509	85.694366	-1.953499	0.000000	4.602591	0.000000	0.000000	0.000000	0.313904	0.408975	-1.022244	0.000000	0.000000	3.000000	66.000000	0.000000
14914.826219	-0.005735	0.478623	0.247420	76.158958	83.810509	85.694366	-1.953499	0.000000	4.602591	0.000000	0.000000	0.000000	0.292330	0.416840	-1.198352	0.000000	0.000000	3.000000	66.000000	0.000000
14914.829553	-0.005735	0.478623	0.247420	76.158958	83.810509	85.694366	-1.953499	0.000000	4.602591	0.000000	0.000000	0.000000	0.292330	0.416840	-1.198352	0.000000	0.000000	3.000000	66.000000	0.000000
14914.832886	-0.005735	0.478623	0.247420	76.196457	84.010498	86.295883	-1.964846	0.000000	4.597758	0.000000	0.000000	0.000000	0.292330	0.416840	-1.198352	0.000000	0.000000	3.000000	66.000000	0.000000
14914.836219	-0.004734	0.480094	0.242904	76.196457	84.010498	86.295883	-1.964846	0.000000	4.597758	0.000000	0.000000	0.000000	0.300174	0.441154	-1.354806	0.000000	0.000000	3.000000	66.000000	0.000000
14914.839553	-0.004734	0.480094	0.242904	76.196457	84.010498	86.295883	-1.964846	0.000000	4.597758	0.000000	0.000000	0.000000	0.300174	0.441154	-1.354806	0.000000	0.000000	3.000000	66.000000	0.000000
14914.842886	-0.004734	0.480094	0.242904	76.308014	82.894630	85.637726	-1.979689	0.000000	4.591387	0.000000	0.000000	0.000000	0.300174	0.441154	-1.354806	0.000000	0.000000	3.000000	66.000000	0.000000
14914.846219	-0.003711	0.481588	0.238001	76.308014	82.894630	85.637726	-1.979689	0.000000	4.591387	0.000000	0.000000	0.000000	0.306965	0.448062	-1.471001	0.000000	0.000000	3.000000	66.000000	0.000000
14914.849553	-0.003711	0.481588	0.238001	76.308014	82.894630	85.637726	-1.979689	0.000000	4.591387	0.000000	0.000000	0.000000	0.306965	0.448062	-1.471001	0.000000	0.000000	3.000000	66.000000	0.000000
14914.852886	-0.003711	0.481588	0.238001	76.484062	80.199486	83.222694	-1.997392	0.000000	4.583713	0.000000	0.000000	0.000000	0.306965	0.448062	-1.471001	0.000000	0.000000	3.000000	66.000000	0.000000
14914.856219	-0.002635	0.483179	0.232796	76.484062	80.199486	83.222694	-1.997392	0.000000	4.583713	0.000000	0.000000	0.000000	0.322777	0.477382	-1.561511	0.000000	0.000000	3.000000	66.000000	0.000000
14914.859553	-0.002635	0.483179	0.232796	76.484062	80.199486	83.222694	-1.997392	0.000000	4.583713	0.000000	0.000000	0.000000	0.322777	0.477382	-1.561511	0.000000	0.000000	3.000000	66.000000	0.000000
14914.862886	-0.002635	0.483179	0.232796	76.688217	76.188393	79.369362	-2.017065	0.000000	4.575090	0.000000	0.000000	0.000000	0.322777	0.477382	-1.561511	0.000000	0.000000	3.000000	66.000000	0.000000
14914.866219	-0.001412	0.484789	0.227317	76.688217	76.188393	79.369362	-2.017065	0.000000	4.575090	0.000000	0.000000	0.000000	0.366959	0.483025	-1.643514	0.000000	0.000000	3.000000	66.000000	0.000000
14914.869553	-0.001412	0.484789	0.227317	76.688217	76.188393	79.369362	-2.017065	0.000000	4.575090	0.000000	0.000000	0.000000	0.366959	0.483025	-1.643514	0.000000	0.000000	3.000000	66.000000	0.000000
14914.872886	-0.001412	0.484789	0.227317	76.857758	71.414337	74.778900	-2.037095	0.000000	4.566206	0.000000	0.000000	0.000000	0.366959	0.483025	-1.643514	0.000000	0.000000	3.000000	66.000000	0.000000
14914.876219	-0.000014	0.486455	0.221657	76.857758	71.414337	74.778900	-2.037095	0.000000	4.566206	0.000000	0.000000	0.000000	0.419205	0.499974	-1.698092	0.000000	0.000000	3.000000	66.000000	0.000000
14914.879553	-0.000014	0.486455	0.221657	76.857758	71.414337	74.778900	-2.037095	0.000000	4.566206	0.000000	0.000000	0.000000	0.419205	0.499974	-1.698092	0.000000	0.000000	3.000000	66.000000	0.000000
14914.882886	-0.000014	0.486455	0.221657	76.983162	66.321037	69.856453	-2.056417	0.000000	4.557538	0.000000	0.000000	0.000000	0.419205	0.499974	-1.698092	0.000000	0.000000	3.000000	66.000000	0.000000
14914.886219	0.001551	0.488103	0.215847	76.983162	66.321037	69.856453	-2.056417	0.000000	4.557538	0.000000	0.000000	0.000000	0.469691	0.494130	-1.742948	0.000000	0.000000	3.000000	66.000000	0.000000
14914.889553	0.001551	0.488103	0.215847	76.983162	66.321037	69.856453	-2.056417	0.000000	4.557538	0.000000	0.000000	0.000000	0.469691	0.494130	-1.742948	0.000000	0.000000	3.000000	66.000000	0.000000
14914.892886	0.001551	0.488103	0.215847	77.078949	61.180977	64.784424	-2.074889	0.000000	4.549158	0.000000	0.000000	0.000000	0.469691	0.494130	-1.742948	0.000000	0.000000	3.000000	66.000000	0.000000
14914.896219	0.003216	0.489730	0.209919	77.078949	61.180977	64.784424	-2.074889	0.000000	4.549158	0.000000	0.000000	0.000000	0.499425	0.488264	-1.778480	0.000000	0.000000	3.000000	66.000000	0.000000
14914.899553	0.003216	0.489730	0.209919	77.078949	61.180977	64.784424	-2.074889	0.000000	4.549158	0.000000	0.000000	0.000000	0.499425	0.488264	-1.778480	0.000000	0.000000	3.000000	66.000000	0.000000
14914.902886	0.003216	0.489730	0.209919	77.146095	56.072216	59.667446	-2.093478	0.000000	4.540634	0.000000	0.000000	0.000000	0.499425	0.488264	-1.778480	0.000000	0.000000	3.000000	66.000000	0.000000
14914.906219	0.004913	0.491321	0.203923	77.146095	56.072216	59.667446	-2.093478	0.000000	4.540634	0.000000	0.000000	0.000000	0.509171	0.477332	-1.798637	0.000000	0.000000	3.000000	66.000000	0.000000
14914.909553	0.004913	0.491321	0.203923	77.146095	56.072216	59.667446	-2.093478	0.000000	4.540634	0.000000	0.000000	0.000000	0.509171	0.477332	-1.798637	0.000000	0.000000	3.000000	66.000000	0.000000
14914.912886	0.004913	0.491321	0.203923	77.158676	51.065857	54.488235	-2.113013	0.000000	4.531576	0.000000	0.000000	0.000000	0.509171	0.477332	-1.798637	0.000000	0.000000	3.000000	66.000000	0.000000
14914.916219	0.006672	0.492913	0.197894	77.158676	51.065857	54.488235	-2.113013	0.000000	4.531576	0.000000	0.000000	0.000000	0.527686	0.477555	-1.808959	0.000000	0.000000	3.000000	66.000000	0.000000
14914.919553	0.006672	0.492913	0.197894	77.158676	51.065857	54.488235	-2.113013	0.000000	4.531576	0.000000	0.000000	0.000000	0.527686	0.477555	-1.808959	0.000000	0.000000	3.000000	66.000000	0.000000
14914.922886	0.006672	0.492913	0.197894	77.079269	46.393570	49.942245	-2.132752	0.000000	4.522319	0.000000	0.000000	0.000000	0.527686	0.477555	-1.808959	0.000000	0.000000	3.000000	66.000000	0.000000
14914.926219	0.008491	0.494400	0.191871	77.079269	46.393570	49.942245	-2.132752	0.000000	4.522319	0.000000	0.000000	0.000000	0.545518	0.446142	-1.806685	0.000000	0.000000	3.000000	66.000000	0.000000
14914.929553	0.008491	0.494400	0.191871	77.079269	46.393570	49.942245	-2.132752	0.000000	4.522319	0.000000	0.000000	0.000000	0.545518	0.446142	-1.806685	0.000000	0.000000	3.000000	66.000000	0.000000
14914.932886	0.008491	0.494400	0.191871	76.887680	42.197498	46.329918	-2.152392	0.000000	4.513004	0.000000	0.000000	0.000000	0.545518	0.446142	-1.806685	0.000000	0.000000	3.000000	66.000000	0.000000
14914.936219	0.010337	0.495894	0.185924	76.887680	42.197498	46.329918	-2.152392	0.000000	4.513004	0.000000	0.000000	0.000000	0.553777	0.448289	-1.784187	0.000000	0.000000	3.000000	66.000000	0.000000
14914.939553	0.010337	0.495894	0.185924	76.887680	42.197498	46.329918	-2.152392	0.000000	4.513004	0.000000	0.000000	0.000000	0.553777	0.448289	-1.784187	0.000000	0.000000	3.000000	66.000000	0.000000
14914.942886	0.010337	0.495894	0.185924	76.613609	38.558399	43.003761	-2.171919	0.000000	4.503639	0.000000	0.000000	0.000000	0.553777	0.448289	-1.784187	0.000000	0.000000	3.000000	66.000000	0.000000
14914.946219	0.012149	0.497396	0.180057	76.613609	38.558399	43.003761	-2.171919	0.000000	4.503639	0.000000	0.000000	0.000000	0.543615	0.450451	-1.760229	0.000000	0.000000	3.000000	66.000000	0.000000
14914.949553	0.012149	0.497396	0.180057	76.613609	38.558399	43.003761	-2.171919	0.000000	4.503639	0.000000	0.000000	0.000000	0.543615	0.450451	-1.760229	0.000000	0.000000	3.000000	66.000000	0.000000
14914.952886	0.012149	0.497396	0.180057	76.328468	35.682255	39.920681	-2.192500	0.000000	4.493656	0.000000	0.000000	0.000000	0.543615	0.450451	-1.760229	0.000000	0.000000	3.000000	66.000000	0.000000
14914.956219	0.013988	0.498873	0.174310	76.328468	35.682255	39.920681	-2.192500	0.000000	4.493656	0.000000	0.000000	0.000000	0.551944	0.442997	-1.723945	0.000000	0.000000	3.000000	66.000000	0.000000
14914.959553	0.013988	0.498873	0.174310	76.328468	35.682255	39.920681	-2.192500	0.000000	4.493656	0.000000	0.000000	0.000000	0.551944	0.442997	-1.723945	0.000000	0.000000	3.000000	66.000000	0.000000
14914.962886	0.013988	0.498873	0.174310	76.213211	34.037663	38.180565	-2.212507	0.000000	4.483839	0.000000	0.000000	0.000000	0.551944	0.442997	-1.723945	0.000000	0.000000	3.000000	66.000000	0.000000
14914.966219	0.015766	0.500308	0.168674	76.213211	34.037663	38.180565	-2.212507	0.000000	4.483839	0.000000	0.000000	0.000000	0.533300	0.430475	-1.690718	0.000000	0.000000	3.000000	66.000000	0.000000
14914.969553	0.015766	0.500308	0.168674	76.213211	34.037663	38.180565	-2.212507	0.000000	4.483839	0.000000	0.000000	0.000000	0.533300	0.430475	-1.690718	0.000000	0.000000	3.000000	66.000000	0.000000
14914.972886	0.015766	0.500308	0.168674	76.359238	33.617512	38.174091	-2.233877	0.000000	4.473230	0.000000	0.000000	0.000000	0.533300	0.430475	-1.690718	0.000000	0.000000	3.000000	66.000000	0.000000
14914.976219	0.017396	0.501755	0.163171	76.359238	33.617512	38.174091	-2.233877	0.000000	4.473230	0.000000	0.000000	0.000000	0.488865	0.434141	-1.650935	0.000000	0.000000	3.000000	66.000000	0.000000
14914.979553	0.017396	0.501755	0.163171	76.359238	33.617512	38.174091	-2.233877	0.000000	4.473230	0.000000	0.000000	0.000000	0.488865	0.434141	-1.650935	0.000000	0.000000	3.000000	66.000000	0.000000
14914.982886	0.017396	0.501755	0.163171	76.661407	33.898510	39.209244	-2.258322	0.000000	4.460939	0.000000	0.000000	0.000000	0.488865	0.434141	-1.650935	0.000000	0.000000	3.000000	66.000000	0.000000
14914.986219	0.018971	0.503153	0.157882	76.661407	33.898510	39.209244	-2.258322	0.000000	4.460939	0.000000	0.000000	0.000000	0.472751	0.419466	-1.586819	0.000000	0.000000	3.000000	66.000000	0.000000
14914.989553	0.018971	0.503153	0.157882	76.661407	33.898510	39.209244	-2.258322	0.000000	4.460939	0.000000	0.000000	0.000000	0.472751	0.419466	-1.586819	0.000000	0.000000	3.000000	66.000000	0.000000
14914.992886	0.018971	0.503153	0.157882	76.963860	34.193443	40.179241	-2.283000	0.000000	4.448360	0.000000	0.000000	0.000000	0.472751	0.419466	-1.586819	0.000000	0.000000	3.000000	66.000000	0.000000
14914.996219	0.020494	0.504551	0.152753	76.963860	34.193443	40.179241	-2.283000	0.000000	4.448360	0.000000	0.000000	0.000000	0.456868	0.419472	-1.538641	0.000000	0.000000	3.000000	66.000000	0.000000
14914.999553	0.020494	0.504551	0.152753	76.963860	34.193443	40.179241	-2.283000	0.000000	4.448360	0.000000	0.000000	0.000000	0.456868	0.419472	-1.538641	0.000000	0.000000	3.000000	66.000000	0.000000
14915.002886	0.020494	0.504551	0.152753	77.250038	34.465805	40.609341	-2.308457	0.000000	4.435203	0.000000	0.000000	0.000000	0.456868	0.419472	-1.538641	0.000000	0.000000	3.000000	66.000000	0.000000
14915.006219	0.021909	0.505951	0.147791	77.250038	34.465805	40.609341	-2.308457	0.000000	4.435203	0.000000	0.000000	0.000000	0.424422	0.419871	-1.488497	0.000000	0.000000	3.000000	66.000000	0.000000
14915.009553	0.021909	0.505951	0.147791	77.250038	34.465805	40.609341	-2.308457	0.000000	4.435203	0.000000	0.000000	0.000000	0.424422	0.419871	-1.488497	0.000000	0.000000	3.000000	66.000000	0.000000
14915.012886	0.021909	0.505951	0.147791	77.510231	34.736156	40.901264	-2.335896	0.000000	4.420813	0.000000	0.000000	0.000000	0.424422	0.419871	-1.488497	0.000000	0.000000	3.000000	66.000000	0.000000
14915.016219	0.023187	0.507394	0.142905	77.510231	34.736156	40.901264	-2.335896	0.000000	4.420813	0.000000	0.000000	0.000000	0.383370	0.433134	-1.465921	0.000000	0.000000	3.000000	66.000000	0.000000
14915.019553	0.023187	0.507394	0.142905	77.510231	34.736156	40.901264	-2.335896	0.000000	4.420813	0.000000	0.000000	0.000000	0.383370	0.433134	-1.465921	0.000000	0.000000	3.000000	66.000000	0.000000
14915.022886	0.023187	0.507394	0.142905	77.739777	35.100761	41.586056	-2.367254	0.000000	4.404101	0.000000	0.000000	0.000000	0.383370	0.433134	-1.465921	0.000000	0.000000	3.000000	66.000000	0.000000
14915.026219	0.024331	0.508864	0.138079	77.739777	35.100761	41.586056	-2.367254	0.000000	4.404101	0.000000	0.000000	0.000000	0.343122	0.440838	-1.447769	0.000000	0.000000	3.000000	66.000000	0.000000
14915.029553	0.024331	0.508864	0.138079	77.739777	35.100761	41.586056	-2.367254	0.000000	4.404101	0.000000	0.000000	0.000000	0.343122	0.440838	-1.447769	0.000000	0.000000	3.000000	66.000000	0.000000
14915.032886	0.024331	0.508864	0.138079	77.931404	35.577690	42.605595	-2.402906	0.000000	4.384751	0.000000	0.000000	0.000000	0.343122	0.440838	-1.447769	0.000000	0.000000	3.000000	66.000000	0.000000
14915.036219	0.025372	0.510326	0.133318	77.931404	35.577690	42.605595	-2.402906	0.000000	4.384751	0.000000	0.000000	0.000000	0.312283	0.438738	-1.428426	0.000000	0.000000	3.000000	66.000000	0.000000
14915.039553	0.025372	0.510326	0.133318	77.931404	35.577690	42.605595	-2.402906	0.000000	4.384751	0.000000	0.000000	0.000000	0.312283	0.438738	-1.428426	0.000000	0.000000	3.000000	66.000000	0.000000
14915.042886	0.025372	0.510326	0.133318	78.082268	36.141258	43.439369	-2.442281	0.000000	4.362943	0.000000	0.000000	0.000000	0.312283	0.438738	-1.428426	0.000000	0.000000	3.000000	66.000000	0.000000
14915.046219	0.026315	0.511836	0.128676	78.082268	36.141258	43.439369	-2.442281	0.000000	4.362943	0.000000	0.000000	0.000000	0.282903	0.452765	-1.392652	0.000000	0.000000	3.000000	66.000000	0.000000
14915.049553	0.026315	0.511836	0.128676	78.082268	36.141258	43.439369	-2.442281	0.000000	4.362943	0.000000	0.000000	0.000000	0.282903	0.452765	-1.392652	0.000000	0.000000	3.000000	66.000000	0.000000
14915.052886	0.026315	0.511836	0.128676	78.214966	36.673161	44.198792	-2.484671	0.000000	4.338941	0.000000	0.000000	0.000000	0.282903	0.452765	-1.392652	0.000000	0.000000	3.000000	66.000000	0.000000
14915.056219	0.027219	0.513427	0.124188	78.214966	36.673161	44.198792	-2.484671	0.000000	4.338941	0.000000	0.000000	0.000000	0.271404	0.477428	-1.346326	0.000000	0.000000	3.000000	66.000000	0.000000
14915.059553	0.027219	0.513427	0.124188	78.214966	36.673161	44.198792	-2.484671	0.000000	4.338941	0.000000	0.000000	0.000000	0.271404	0.477428	-1.346326	0.000000	0.000000	3.000000	66.000000	0.000000
14915.062886	0.027219	0.513427	0.124188	78.318527	37.123283	45.063183	-2.528105	0.000000	4.313779	0.000000	0.000000	0.000000	0.271404	0.477428	-1.346326	0.000000	0.000000	3.000000	66.000000	0.000000
14915.066219	0.028172	0.515090	0.119912	78.318527	37.123283	45.063183	-2.528105	0.000000	4.313779	0.000000	0.000000	0.000000	0.285913	0.499031	-1.282755	0.000000	0.000000	3.000000	66.000000	0.000000
14915.069553	0.028172	0.515090	0.119912	78.318527	37.123283	45.063183	-2.528105	0.000000	4.313779	0.000000	0.000000	0.000000	0.285913	0.499031	-1.282755	0.000000	0.000000	3.000000	66.000000	0.000000
14915.072886	0.028172	0.515090	0.119912	78.400368	37.496960	45.521412	-2.569334	0.000000	4.289350	0.000000	0.000000	0.000000	0.285913	0.499031	-1.282755	0.000000	0.000000	3.000000	66.000000	0.000000
14915.076219	0.029122	0.516849	0.115909	78.400368	37.496960	45.521412	-2.569334	0.000000	4.289350	0.000000	0.000000	0.000000	0.285021	0.527487	-1.200725	0.000000	0.000000	3.000000	66.000000	0.000000
14915.079553	0.029122	0.516849	0.115909	78.400368	37.496960	45.521412	-2.569334	0.000000	4.289350	0.000000	0.000000	0.000000	0.285021	0.527487	-1.200725	0.000000	0.000000	3.000000	66.000000	0.000000
14915.082886	0.029122	0.516849	0.115909	78.463524	37.767979	45.685707	-2.608428	0.000000	4.265689	0.000000	0.000000	0.000000	0.285021	0.527487	-1.200725	0.000000	0.000000	3.000000	66.000000	0.000000
14915.086219	0.030067	0.518646	0.112092	78.463524	37.767979	45.685707	-2.608428	0.000000	4.265689	0.000000	0.000000	0.000000	0.283220	0.539286	-1.145257	0.000000	0.000000	3.000000	66.000000	0.000000
14915.089553	0.030067	0.518646	0.112092	78.463524	37.767979	45.685707	-2.608428	0.000000	4.265689	0.000000	0.000000	0.000000	0.283220	0.539286	-1.145257	0.000000	0.000000	3.000000	66.000000	0.000000
14915.092886	0.030067	0.518646	0.112092	78.517738	37.944893	45.758518	-2.646619	0.000000	4.242100	0.000000	0.000000	0.000000	0.283220	0.539286	-1.145257	0.000000	0.000000	3.000000	66.000000	0.000000
14915.096219	0.030923	0.520512	0.108424	78.517738	37.944893	45.758518	-2.646619	0.000000	4.242100	0.000000	0.000000	0.000000	0.256929	0.559553	-1.100492	0.000000	0.000000	3.000000	66.000000	0.000000
14915.099553	0.030923	0.520512	0.108424	78.517738	37.944893	45.758518	-2.646619	0.000000	4.242100	0.000000	0.000000	0.000000	0.256929	0.559553	-1.100492	0.000000	0.000000	3.000000	66.000000	0.000000
14915.102886	0.030923	0.520512	0.108424	78.562828	38.047409	45.751831	-2.686596	0.000000	4.216895	0.000000	0.000000	0.000000	0.256929	0.559553	-1.100492	0.000000	0.000000	3.000000	66.000000	0.000000
14915.106219	0.031639	0.522379	0.104877	78.562828	38.047409	45.751831	-2.686596	0.000000	4.216895	0.000000	0.000000	0.000000	0.214827	0.560219	-1.063867	0.000000	0.000000	3.000000	66.000000	0.000000
14915.109553	0.031639	0.522379	0.104877	78.562828	38.047409	45.751831	-2.686596	0.000000	4.216895	0.000000	0.000000	0.000000	0.214827	0.560219	-1.063867	0.000000	0.000000	3.000000	66.000000	0.000000
14915.112886	0.031639	0.522379	0.104877	78.589188	38.151386	45.801910	-2.730291	0.000000	4.188736	0.000000	0.000000	0.000000	0.214827	0.560219	-1.063867	0.000000	0.000000	3.000000	66.000000	0.000000
14915.116219	0.032295	0.524276	0.101408	78.589188	38.151386	45.801910	-2.730291	0.000000	4.188736	0.000000	0.000000	0.000000	0.196801	0.569014	-1.040854	0.000000	0.000000	3.000000	66.000000	0.000000
14915.119553	0.032295	0.524276	0.101408	78.589188	38.151386	45.801910	-2.730291	0.000000	4.188736	0.000000	0.000000	0.000000	0.196801	0.569014	-1.040854	0.000000	0.000000	3.000000	66.000000	0.000000
14915.122886	0.032295	0.524276	0.101408	78.594368	38.261612	45.851933	-2.776330	0.000000	4.158364	0.000000	0.000000	0.000000	0.196801	0.569014	-1.040854	0.000000	0.000000	3.000000	66.000000	0.000000
14915.126219	0.033026	0.526237	0.098043	78.594368	38.261612	45.851933	-2.776330	0.000000	4.158364	0.000000	0.000000	0.000000	0.219349	0.588530	-1.009335	0.000000	0.000000	3.000000	66.000000	0.000000
14915.129553	0.033026	0.526237	0.098043	78.594368	38.261612	45.851933	-2.776330	0.000000	4.158364	0.000000	0.000000	0.000000	0.219349	0.588530	-1.009335	0.000000	0.000000	3.000000	66.000000	0.000000
14915.132886	0.033026	0.526237	0.098043	78.581505	38.317936	45.886513	-2.820304	0.000000	4.128666	0.000000	0.000000	0.000000	0.219349	0.588530	-1.009335	0.000000	0.000000	3.000000	66.000000	0.000000
14915.136219	0.033809	0.528257	0.094847	78.581505	38.317936	45.886513	-2.820304	0.000000	4.128666	0.000000	0.000000	0.000000	0.234895	0.605859	-0.959035	0.000000	0.000000	3.000000	66.000000	0.000000
14915.139553	0.033809	0.528257	0.094847	78.581505	38.317936	45.886513	-2.820304	0.000000	4.128666	0.000000	0.000000	0.000000	0.234895	0.605859	-0.959035	0.000000	0.000000	3.000000	66.000000	0.000000
14915.142886	0.033809	0.528257	0.094847	78.551582	38.313072	46.409882	-2.861452	0.000000	4.100255	0.000000	0.000000	0.000000	0.234895	0.605859	-0.959035	0.000000	0.000000	3.000000	66.000000	0.000000
14915.146219	0.034642	0.530331	0.091779	78.551582	38.313072	46.409882	-2.861452	0.000000	4.100255	0.000000	0.000000	0.000000	0.249717	0.622139	-0.920284	0.000000	0.000000	3.000000	66.000000	0.000000
14915.149553	0.034642	0.530331	0.091779	78.551582	38.313072	46.409882	-2.861452	0.000000	4.100255	0.000000	0.000000	0.000000	0.249717	0.622139	-0.920284	0.000000	0.000000	3.000000	66.000000	0.000000
14915.152886	0.034642	0.530331	0.091779	78.539581	38.175156	47.900753	-2.900368	0.000000	4.072821	0.000000	0.000000	0.000000	0.249717	0.622139	-0.920284	0.000000	0.000000	3.000000	66.000000	0.000000
14915.156219	0.035498	0.532430	0.088847	78.539581	38.175156	47.900753	-2.900368	0.000000	4.072821	0.000000	0.000000	0.000000	0.256812	0.629746	-0.879689	0.000000	0.000000	3.000000	66.000000	0.000000
14915.159553	0.035498	0.532430	0.088847	78.539581	38.175156	47.900753	-2.900368	0.000000	4.072821	0.000000	0.000000	0.000000	0.256812	0.629746	-0.879689	0.000000	0.000000	3.000000	66.000000	0.000000
14915.162886	0.035498	0.532430	0.088847	78.599426	37.836960	49.170864	-2.937478	0.000000	4.046137	0.000000	0.000000	0.000000	0.256812	0.629746	-0.879689	0.000000	0.000000	3.000000	66.000000	0.000000
14915.166219	0.036377	0.534539	0.086033	78.599426	37.836960	49.170864	-2.937478	0.000000	4.046137	0.000000	0.000000	0.000000	0.263683	0.632574	-0.844162	0.000000	0.000000	3.000000	66.000000	0.000000
14915.169553	0.036377	0.534539	0.086033	78.599426	37.836960	49.170864	-2.937478	0.000000	4.046137	0.000000	0.000000	0.000000	0.263683	0.632574	-0.844162	0.000000	0.000000	3.000000	66.000000	0.000000
14915.172886	0.036377	0.534539	0.086033	78.824577	37.527306	49.632004	-2.972979	0.000000	4.020123	0.000000	0.000000	0.000000	0.263683	0.632574	-0.844162	0.000000	0.000000	3.000000	66.000000	0.000000
14915.176219	0.037380	0.536700	0.083305	78.824577	37.527306	49.632004	-2.972979	0.000000	4.020123	0.000000	0.000000	0.000000	0.300908	0.648360	-0.818440	0.000000	0.000000	3.000000	66.000000	0.000000
14915.179553	0.037380	0.536700	0.083305	78.824577	37.527306	49.632004	-2.972979	0.000000	4.020123	0.000000	0.000000	0.000000	0.300908	0.648360	-0.818440	0.000000	0.000000	3.000000	66.000000	0.000000
14915.182886	0.037380	0.536700	0.083305	79.228348	37.333744	49.399662	-3.004353	0.000000	3.996732	0.000000	0.000000	0.000000	0.300908	0.648360	-0.818440	0.000000	0.000000	3.000000	66.000000	0.000000
14915.186219	0.038471	0.538926	0.080540	79.228348	37.333744	49.399662	-3.004353	0.000000	3.996732	0.000000	0.000000	0.000000	0.327439	0.667821	-0.829284	0.000000	0.000000	3.000000	66.000000	0.000000
14915.189553	0.038471	0.538926	0.080540	79.228348	37.333744	49.399662	-3.004353	0.000000	3.996732	0.000000	0.000000	0.000000	0.327439	0.667821	-0.829284	0.000000	0.000000	3.000000	66.000000	0.000000
14915.192886	0.038471	0.538926	0.080540	79.720734	36.999146	48.431137	-3.035356	0.000000	3.973237	0.000000	0.000000	0.000000	0.327439	0.667821	-0.829284	0.000000	0.000000	3.000000	66.000000	0.000000
14915.196219	0.039554	0.541198	0.077830	79.720734	36.999146	48.431137	-3.035356	0.000000	3.973237	0.000000	0.000000	0.000000	0.324803	0.681761	-0.813175	0.000000	0.000000	3.000000	66.000000	0.000000
14915.199553	0.039554	0.541198	0.077830	79.720734	36.999146	48.431137	-3.035356	0.000000	3.973237	0.000000	0.000000	0.000000	0.324803	0.681761	-0.813175	0.000000	0.000000	3.000000	66.000000	0.000000
14915.202886	0.039554	0.541198	0.077830	80.211098	36.307568	47.330765	-3.022313	0.000000	3.891495	0.000000	0.000000	0.000000	0.324803	0.681761	-0.813175	0.000000	0.000000	3.000000	66.000000	0.000000
14915.206219	0.040806	0.543459	0.075169	80.211098	36.307568	47.330765	-3.022313	0.000000	3.891495	0.000000	0.000000	0.000000	0.375567	0.678293	-0.798359	0.000000	0.000000	3.000000	66.000000	0.000000
14915.209553	0.040806	0.543459	0.075169	80.211098	36.307568	47.330765	-3.022313	0.000000	3.891495	0.000000	0.000000	0.000000	0.375567	0.678293	-0.798359	0.000000	0.000000	3.000000	66.000000	0.000000
14915.212886	0.040806	0.543459	0.075169	80.652328	35.393818	46.644871	-2.959718	0.000000	3.758435	0.000000	0.000000	0.000000	0.375567	0.678293	-0.798359	0.000000	0.000000	3.000000	66.000000	0.000000
14915.216219	0.042223	0.545721	0.072534	80.652328	35.393818	46.644871	-2.959718	0.000000	3.758435	0.000000	0.000000	0.000000	0.425172	0.678550	-0.790424	0.000000	0.000000	3.000000	66.000000	0.000000
14915.219553	0.042223	0.545721	0.072534	80.652328	35.393818	46.644871	-2.959718	0.000000	3.758435	0.000000	0.000000	0.000000	0.425172	0.678550	-0.790424	0.000000	0.000000	3.000000	66.000000	0.000000
14915.222886	0.042223	0.545721	0.072534	81.036430	34.147854	45.651920	-2.888856	0.000000	3.626698	0.000000	0.000000	0.000000	0.425172	0.678550	-0.790424	0.000000	0.000000	3.000000	66.000000	0.000000
14915.226219	0.043708	0.547980	0.069995	81.036430	34.147854	45.651920	-2.888856	0.000000	3.626698	0.000000	0.000000	0.000000	0.445628	0.677715	-0.761725	0.000000	0.000000	3.000000	66.000000	0.000000
14915.229553	0.043708	0.547980	0.069995	81.036430	34.147854	45.651920	-2.888856	0.000000	3.626698	0.000000	0.000000	0.000000	0.445628	0.677715	-0.761725	0.000000	0.000000	3.000000	66.000000	0.000000
14915.232886	0.043708	0.547980	0.069995	81.381035	32.321274	43.660301	-2.814585	0.000000	3.499744	0.000000	0.000000	0.000000	0.445628	0.677715	-0.761725	0.000000	0.000000	3.000000	66.000000	0.000000
14915.236219	0.045285	0.550220	0.067532	81.381035	32.321274	43.660301	-2.814585	0.000000	3.499744	0.000000	0.000000	0.000000	0.473095	0.672026	-0.738895	0.000000	0.000000	3.000000	66.000000	0.000000
14915.239553	0.045285	0.550220	0.067532	81.381035	32.321274	43.660301	-2.814585	0.000000	3.499744	0.000000	0.000000	0.000000	0.473095	0.672026	-0.738895	0.000000	0.000000	3.000000	66.000000	0.000000
14915.242886	0.045285	0.550220	0.067532	81.680840	29.920242	40.967739	-2.735736	0.000000	3.376595	0.000000	0.000000	0.000000	0.473095	0.672026	-0.738895	0.000000	0.000000	3.000000	66.000000	0.000000
14915.246219	0.046849	0.552418	0.065097	81.680840	29.920242	40.967739	-2.735736	0.000000	3.376595	0.000000	0.000000	0.000000	0.469134	0.659315	-0.730584	0.000000	0.000000	3.000000	66.000000	0.000000
14915.249553	0.046849	0.552418	0.065097	81.680840	29.920242	40.967739	-2.735736	0.000000	3.376595	0.000000	0.000000	0.000000	0.469134	0.659315	-0.730584	0.000000	0.000000	3.000000	66.000000	0.000000
14915.252886	0.046849	0.552418	0.065097	81.899818	27.124529	38.163773	-2.657547	0.000000	3.254830	0.000000	0.000000	0.000000	0.469134	0.659315	-0.730584	0.000000	0.000000	3.000000	66.000000	0.000000
14915.256219	0.048330	0.554582	0.062736	81.899818	27.124529	38.163773	-2.657547	0.000000	3.254830	0.000000	0.000000	0.000000	0.444182	0.649083	-0.708066	0.000000	0.000000	3.000000	66.000000	0.000000
14915.259553	0.048330	0.554582	0.062736	81.899818	27.124529	38.163773	-2.657547	0.000000	3.254830	0.000000	0.000000	0.000000	0.444182	0.649083	-0.708066	0.000000	0.000000	3.000000	66.000000	0.000000
14915.262886	0.048330	0.554582	0.062736	82.028709	24.294861	35.436985	-2.583517	0.000000	3.136820	0.000000	0.000000	0.000000	0.444182	0.649083	-0.708066	0.000000	0.000000	3.000000	66.000000	0.000000
14915.266219	0.049799	0.556705	0.060406	82.028709	24.294861	35.436985	-2.583517	0.000000	3.136820	0.000000	0.000000	0.000000	0.440727	0.637012	-0.699218	0.000000	0.000000	3.000000	66.000000	0.000000
14915.269553	0.049799	0.556705	0.060406	82.028709	24.294861	35.436985	-2.583517	0.000000	3.136820	0.000000	0.000000	0.000000	0.440727	0.637012	-0.699218	0.000000	0.000000	3.000000	66.000000	0.000000
14915.272886	0.049799	0.556705	0.060406	82.079620	21.708551	32.636250	-2.510062	0.000000	3.020283	0.000000	0.000000	0.000000	0.440727	0.637012	-0.699218	0.000000	0.000000	3.000000	66.000000	0.000000
14915.276219	0.051286	0.558740	0.058154	82.079620	21.708551	32.636250	-2.510062	0.000000	3.020283	0.000000	0.000000	0.000000	0.446241	0.610607	-0.675649	0.000000	0.000000	3.000000	66.000000	0.000000
14915.279553	0.051286	0.558740	0.058154	82.079620	21.708551	32.636250	-2.510062	0.000000	3.020283	0.000000	0.000000	0.000000	0.446241	0.610607	-0.675649	0.000000	0.000000	3.000000	66.000000	0.000000
14915.282886	0.051286	0.558740	0.058154	82.051094	19.568588	30.311205	-2.435688	0.000000	2.907675	0.000000	0.000000	0.000000	0.446241	0.610607	-0.675649	0.000000	0.000000	3.000000	66.000000	0.000000
14915.286219	0.052792	0.560746	0.055970	82.051094	19.568588	30.311205	-2.435688	0.000000	2.907675	0.000000	0.000000	0.000000	0.451600	0.601696	-0.655135	0.000000	0.000000	3.000000	66.000000	0.000000
14915.289553	0.052792	0.560746	0.055970	82.051094	19.568588	30.311205	-2.435688	0.000000	2.907675	0.000000	0.000000	0.000000	0.451600	0.601696	-0.655135	0.000000	0.000000	3.000000	66.000000	0.000000
14915.292886	0.052792	0.560746	0.055970	81.976982	17.996519	28.849247	-2.360422	0.000000	2.798486	0.000000	0.000000	0.000000	0.451600	0.601696	-0.655135	0.000000	0.000000	3.000000	66.000000	0.000000
14915.296219	0.054245	0.562686	0.053891	81.976982	17.996519	28.849247	-2.360422	0.000000	2.798486	0.000000	0.000000	0.000000	0.436179	0.581878	-0.623635	0.000000	0.000000	3.000000	66.000000	0.000000
14915.299553	0.054245	0.562686	0.053891	81.976982	17.996519	28.849247	-2.360422	0.000000	2.798486	0.000000	0.000000	0.000000	0.436179	0.581878	-0.623635	0.000000	0.000000	3.000000	66.000000	0.000000
14915.302886	0.054245	0.562686	0.053891	81.890953	16.862688	27.451117	-2.287725	0.000000	2.694547	0.000000	0.000000	0.000000	0.436179	0.581878	-0.623635	0.000000	0.000000	3.000000	66.000000	0.000000
14915.306219	0.055718	0.564525	0.051877	81.890953	16.862688	27.451117	-2.287725	0.000000	2.694547	0.000000	0.000000	0.000000	0.441902	0.551751	-0.604299	0.000000	0.000000	3.000000	66.000000	0.000000
14915.309553	0.055718	0.564525	0.051877	81.890953	16.862688	27.451117	-2.287725	0.000000	2.694547	0.000000	0.000000	0.000000	0.441902	0.551751	-0.604299	0.000000	0.000000	3.000000	66.000000	0.000000
14915.312886	0.055718	0.564525	0.051877	81.816185	16.038277	26.354715	-2.214075	0.000000	2.593830	0.000000	0.000000	0.000000	0.441902	0.551751	-0.604299	0.000000	0.000000	3.000000	66.000000	0.000000
14915.316219	0.057205	0.566238	0.049871	81.816185	16.038277	26.354715	-2.214075	0.000000	2.593830	0.000000	0.000000	0.000000	0.445865	0.514126	-0.601712	0.000000	0.000000	3.000000	66.000000	0.000000
14915.319553	0.057205	0.566238	0.049871	81.816185	16.038277	26.354715	-2.214075	0.000000	2.593830	0.000000	0.000000	0.000000	0.445865	0.514126	-0.601712	0.000000	0.000000	3.000000	66.000000	0.000000
14915.322886	0.057205	0.566238	0.049871	81.795509	15.327628	25.631680	-2.139764	0.000000	2.493545	0.000000	0.000000	0.000000	0.445865	0.514126	-0.601712	0.000000	0.000000	3.000000	66.000000	0.000000
14915.326219	0.058536	0.567856	0.047888	81.795509	15.327628	25.631680	-2.139764	0.000000	2.493545	0.000000	0.000000	0.000000	0.399266	0.485175	-0.594775	0.000000	0.000000	3.000000	66.000000	0.000000
14915.329553	0.058536	0.567856	0.047888	81.795509	15.327628	25.631680	-2.139764	0.000000	2.493545	0.000000	0.000000	0.000000	0.399266	0.485175	-0.594775	0.000000	0.000000	3.000000	66.000000	0.000000
14915.332886	0.058536	0.567856	0.047888	81.837814	14.664082	25.616480	-2.073220	0.000000	2.394416	0.000000	0.000000	0.000000	0.399266	0.485175	-0.594775	0.000000	0.000000	3.000000	66.000000	0.000000
14915.336219	0.059740	0.569340	0.045957	81.837814	14.664082	25.616480	-2.073220	0.000000	2.394416	0.000000	0.000000	0.000000	0.361433	0.445367	-0.579353	0.000000	0.000000	3.000000	66.000000	0.000000
14915.339553	0.059740	0.569340	0.045957	81.837814	14.664082	25.616480	-2.073220	0.000000	2.394416	0.000000	0.000000	0.000000	0.361433	0.445367	-0.579353	0.000000	0.000000	3.000000	66.000000	0.000000
14915.342886	0.059740	0.569340	0.045957	81.927322	13.917662	25.869719	-2.012981	0.000000	2.297857	0.000000	0.000000	0.000000	0.361433	0.445367	-0.579353	0.000000	0.000000	3.000000	66.000000	0.000000
14915.346219	0.060908	0.570694	0.044005	81.927322	13.917662	25.869719	-2.012981	0.000000	2.297857	0.000000	0.000000	0.000000	0.350418	0.406104	-0.585661	0.000000	0.000000	3.000000	66.000000	0.000000
14915.349553	0.060908	0.570694	0.044005	81.927322	13.917662	25.869719	-2.012981	0.000000	2.297857	0.000000	0.000000	0.000000	0.350418	0.406104	-0.585661	0.000000	0.000000	3.000000	66.000000	0.000000
14915.352886	0.060908	0.570694	0.044005	82.029198	13.083780	25.299110	-1.954578	0.000000	2.200246	0.000000	0.000000	0.000000	0.350418	0.406104	-0.585661	0.000000	0.000000	3.000000	66.000000	0.000000
14915.356219	0.062187	0.571927	0.042055	82.029198	13.083780	25.299110	-1.954578	0.000000	2.200246	0.000000	0.000000	0.000000	0.383610	0.369781	-0.584975	0.000000	0.000000	3.000000	66.000000	0.000000
14915.359553	0.062187	0.571927	0.042055	82.029198	13.083780	25.299110	-1.954578	0.000000	2.200246	0.000000	0.000000	0.000000	0.383610	0.369781	-0.584975	0.000000	0.000000	3.000000	66.000000	0.000000
14915.362886	0.062187	0.571927	0.042055	82.106239	12.246077	24.238338	-1.890643	0.000000	2.102751	0.000000	0.000000	0.000000	0.383610	0.369781	-0.584975	0.000000	0.000000	3.000000	66.000000	0.000000
14915.366219	0.063597	0.573094	0.040092	82.106239	12.246077	24.238338	-1.890643	0.000000	2.102751	0.000000	0.000000	0.000000	0.423072	0.350257	-0.588970	0.000000	0.000000	3.000000	66.000000	0.000000
14915.369553	0.063597	0.573094	0.040092	82.106239	12.246077	24.238338	-1.890643	0.000000	2.102751	0.000000	0.000000	0.000000	0.423072	0.350257	-0.588970	0.000000	0.000000	3.000000	66.000000	0.000000
14915.372886	0.063597	0.573094	0.040092	82.145226	11.439960	23.326166	-1.820131	0.000000	2.004589	0.000000	0.000000	0.000000	0.423072	0.350257	-0.588970	0.000000	0.000000	3.000000	66.000000	0.000000
14915.376219	0.065097	0.574152	0.038173	82.145226	11.439960	23.326166	-1.820131	0.000000	2.004589	0.000000	0.000000	0.000000	0.450030	0.317336	-0.575552	0.000000	0.000000	3.000000	66.000000	0.000000
14915.379553	0.065097	0.574152	0.038173	82.145226	11.439960	23.326166	-1.820131	0.000000	2.004589	0.000000	0.000000	0.000000	0.450030	0.317336	-0.575552	0.000000	0.000000	3.000000	66.000000	0.000000
14915.382886	0.065097	0.574152	0.038173	82.146400	10.564581	22.562569	-1.745126	0.000000	1.908664	0.000000	0.000000	0.000000	0.450030	0.317336	-0.575552	0.000000	0.000000	3.000000	66.000000	0.000000
14915.386219	0.066704	0.575119	0.036250	82.146400	10.564581	22.562569	-1.745126	0.000000	1.908664	0.000000	0.000000	0.000000	0.482032	0.290162	-0.576996	0.000000	0.000000	3.000000	66.000000	0.000000
14915.389553	0.066704	0.575119	0.036250	82.146400	10.564581	22.562569	-1.745126	0.000000	1.908664	0.000000	0.000000	0.000000	0.482032	0.290162	-0.576996	0.000000	0.000000	3.000000	66.000000	0.000000
14915.392886	0.066704	0.575119	0.036250	82.128693	9.440588	22.104813	-1.664787	0.000000	1.812497	0.000000	0.000000	0.000000	0.482032	0.290162	-0.576996	0.000000	0.000000	3.000000	66.000000	0.000000
14915.396219	0.068371	0.575969	0.034334	82.128693	9.440588	22.104813	-1.664787	0.000000	1.812497	0.000000	0.000000	0.000000	0.499961	0.255103	-0.574741	0.000000	0.000000	3.000000	66.000000	0.000000
14915.399553	0.068371	0.575969	0.034334	82.128693	9.440588	22.104813	-1.664787	0.000000	1.812497	0.000000	0.000000	0.000000	0.499961	0.255103	-0.574741	0.000000	0.000000	3.000000	66.000000	0.000000
14915.402886	0.068371	0.575969	0.034334	82.113174	7.893863	21.224230	-1.581460	0.000000	1.716707	0.000000	0.000000	0.000000	0.499961	0.255103	-0.574741	0.000000	0.000000	3.000000	66.000000	0.000000
14915.406219	0.070122	0.576722	0.032439	82.113174	7.893863	21.224230	-1.581460	0.000000	1.716707	0.000000	0.000000	0.000000	0.525430	0.225886	-0.568487	0.000000	0.000000	3.000000	66.000000	0.000000
14915.409553	0.070122	0.576722	0.032439	82.113174	7.893863	21.224230	-1.581460	0.000000	1.716707	0.000000	0.000000	0.000000	0.525430	0.225886	-0.568487	0.000000	0.000000	3.000000	66.000000	0.000000
14915.412886	0.070122	0.576722	0.032439	82.093590	5.658295	19.041510	-1.493889	0.000000	1.621960	0.000000	0.000000	0.000000	0.525430	0.225886	-0.568487	0.000000	0.000000	3.000000	66.000000	0.000000
14915.416219	0.072044	0.577396	0.030504	82.093590	5.658295	19.041510	-1.493889	0.000000	1.621960	0.000000	0.000000	0.000000	0.576463	0.202120	-0.580410	0.000000	0.000000	3.000000	66.000000	0.000000
14915.419553	0.072044	0.577396	0.030504	82.093590	5.658295	19.041510	-1.493889	0.000000	1.621960	0.000000	0.000000	0.000000	0.576463	0.202120	-0.580410	0.000000	0.000000	3.000000	66.000000	0.000000
14915.422886	0.072044	0.577396	0.030504	82.053864	2.860112	15.885707	-1.397812	0.000000	1.525225	0.000000	0.000000	0.000000	0.576463	0.202120	-0.580410	0.000000	0.000000	3.000000	66.000000	0.000000
14915.426219	0.074160	0.577983	0.028548	82.053864	2.860112	15.885707	-1.397812	0.000000	1.525225	0.000000	0.000000	0.000000	0.634793	0.175971	-0.586966	0.000000	0.000000	3.000000	66.000000	0.000000
14915.429553	0.074160	0.577983	0.028548	82.053864	2.860112	15.885707	-1.397812	0.000000	1.525225	0.000000	0.000000	0.000000	0.634793	0.175971	-0.586966	0.000000	0.000000	3.000000	66.000000	0.000000
14915.432886	0.074160	0.577983	0.028548	81.988785	-0.226859	12.910715	-1.292013	0.000000	1.427397	0.000000	0.000000	0.000000	0.634793	0.175971	-0.586966	0.000000	0.000000	3.000000	66.000000	0.000000
14915.436219	0.076361	0.578516	0.026489	81.988785	-0.226859	12.910715	-1.292013	0.000000	1.427397	0.000000	0.000000	0.000000	0.660487	0.160090	-0.617761	0.000000	0.000000	3.000000	66.000000	0.000000
14915.439553	0.076361	0.578516	0.026489	81.988785	-0.226859	12.910715	-1.292013	0.000000	1.427397	0.000000	0.000000	0.000000	0.660487	0.160090	-0.617761	0.000000	0.000000	3.000000	66.000000	0.000000
14915.442886	0.076361	0.578516	0.026489	81.897415	-3.612549	10.141127	-1.181932	0.000000	1.324437	0.000000	0.000000	0.000000	0.660487	0.160090	-0.617761	0.000000	0.000000	3.000000	66.000000	0.000000
14915.446219	0.078633	0.578927	0.024389	81.897415	-3.612549	10.141127	-1.181932	0.000000	1.324437	0.000000	0.000000	0.000000	0.681443	0.123173	-0.629946	0.000000	0.000000	3.000000	66.000000	0.000000
14915.449553	0.078633	0.578927	0.024389	81.897415	-3.612549	10.141127	-1.181932	0.000000	1.324437	0.000000	0.000000	0.000000	0.681443	0.123173	-0.629946	0.000000	0.000000	3.000000	66.000000	0.000000
14915.452886	0.078633	0.578927	0.024389	81.758141	-7.203218	6.796194	-1.068358	0.000000	1.219446	0.000000	0.000000	0.000000	0.681443	0.123173	-0.629946	0.000000	0.000000	3.000000	66.000000	0.000000
14915.456219	0.081015	0.579295	0.022220	81.758141	-7.203218	6.796194	-1.068358	0.000000	1.219446	0.000000	0.000000	0.000000	0.714611	0.110455	-0.650633	0.000000	0.000000	3.000000	66.000000	0.000000
14915.459553	0.081015	0.579295	0.022220	81.758141	-7.203218	6.796194	-1.068358	0.000000	1.219446	0.000000	0.000000	0.000000	0.714611	0.110455	-0.650633	0.000000	0.000000	3.000000	66.000000	0.000000
14915.462886	0.081015	0.579295	0.022220	81.567551	-10.792562	2.754736	-0.949256	0.000000	1.111007	0.000000	0.000000	0.000000	0.714611	0.110455	-0.650633	0.000000	0.000000	3.000000	66.000000	0.000000
14915.466219	0.083536	0.579605	0.020023	81.567551	-10.792562	2.754736	-0.949256	0.000000	1.111007	0.000000	0.000000	0.000000	0.756273	0.092854	-0.659089	0.000000	0.000000	3.000000	66.000000	0.000000
14915.469553	0.083536	0.579605	0.020023	81.567551	-10.792562	2.754736	-0.949256	0.000000	1.111007	0.000000	0.000000	0.000000	0.756273	0.092854	-0.659089	0.000000	0.000000	3.000000	66.000000	0.000000
14915.472886	0.083536	0.579605	0.020023	81.344170	-14.061080	-1.199251	-0.823210	0.000000	1.001159	0.000000	0.000000	0.000000	0.756273	0.092854	-0.659089	0.000000	0.000000	3.000000	66.000000	0.000000
14915.476219	0.086180	0.579911	0.017850	81.344170	-14.061080	-1.199251	-0.823210	0.000000	1.001159	0.000000	0.000000	0.000000	0.793277	0.091933	-0.651976	0.000000	0.000000	3.000000	66.000000	0.000000
14915.479553	0.086180	0.579911	0.017850	81.344170	-14.061080	-1.199251	-0.823210	0.000000	1.001159	0.000000	0.000000	0.000000	0.793277	0.091933	-0.651976	0.000000	0.000000	3.000000	66.000000	0.000000
14915.482886	0.086180	0.579911	0.017850	81.104439	-16.878254	-4.144797	-0.690998	0.000000	0.892496	0.000000	0.000000	0.000000	0.793277	0.091933	-0.651976	0.000000	0.000000	3.000000	66.000000	0.000000
14915.486219	0.088851	0.580178	0.015682	81.104439	-16.878254	-4.144797	-0.690998	0.000000	0.892496	0.000000	0.000000	0.000000	0.801237	0.080187	-0.650412	0.000000	0.000000	3.000000	66.000000	0.000000
14915.489553	0.088851	0.580178	0.015682	81.104439	-16.878254	-4.144797	-0.690998	0.000000	0.892496	0.000000	0.000000	0.000000	0.801237	0.080187	-0.650412	0.000000	0.000000	3.000000	66.000000	0.000000
14915.492886	0.088851	0.580178	0.015682	80.854729	-19.318338	-6.106843	-0.557458	0.000000	0.784094	0.000000	0.000000	0.000000	0.801237	0.080187	-0.650412	0.000000	0.000000	3.000000	66.000000	0.000000
14915.496219	0.091533	0.580417	0.013563	80.854729	-19.318338	-6.106843	-0.557458	0.000000	0.784094	0.000000	0.000000	0.000000	0.804780	0.071674	-0.635718	0.000000	0.000000	3.000000	66.000000	0.000000
14915.499553	0.091533	0.580417	0.013563	80.854729	-19.318338	-6.106843	-0.557458	0.000000	0.784094	0.000000	0.000000	0.000000	0.804780	0.071674	-0.635718	0.000000	0.000000	3.000000	66.000000	0.000000
14915.502886	0.091533	0.580417	0.013563	80.582596	-21.487492	-7.850519	-0.423328	0.000000	0.678141	0.000000	0.000000	0.000000	0.804780	0.071674	-0.635718	0.000000	0.000000	3.000000	66.000000	0.000000
14915.506219	0.094156	0.580650	0.011590	80.582596	-21.487492	-7.850519	-0.423328	0.000000	0.678141	0.000000	0.000000	0.000000	0.786720	0.069714	-0.591767	0.000000	0.000000	3.000000	66.000000	0.000000
14915.509553	0.094156	0.580650	0.011590	80.582596	-21.487492	-7.850519	-0.423328	0.000000	0.678141	0.000000	0.000000	0.000000	0.786720	0.069714	-0.591767	0.000000	0.000000	3.000000	66.000000	0.000000
14915.512886	0.094156	0.580650	0.011590	80.288513	-23.436302	-10.027503	-0.292208	0.000000	0.579513	0.000000	0.000000	0.000000	0.786720	0.069714	-0.591767	0.000000	0.000000	3.000000	66.000000	0.000000
14915.516219	0.096804	0.580910	0.009717	80.288513	-23.436302	-10.027503	-0.292208	0.000000	0.579513	0.000000	0.000000	0.000000	0.794476	0.078144	-0.561940	0.000000	0.000000	3.000000	66.000000	0.000000
14915.519553	0.096804	0.580910	0.009717	80.288513	-23.436302	-10.027503	-0.292208	0.000000	0.579513	0.000000	0.000000	0.000000	0.794476	0.078144	-0.561940	0.000000	0.000000	3.000000	66.000000	0.000000
14915.522886	0.096804	0.580910	0.009717	79.982231	-25.119446	-12.336847	-0.159796	0.000000	0.485857	0.000000	0.000000	0.000000	0.794476	0.078144	-0.561940	0.000000	0.000000	3.000000	66.000000	0.000000
14915.526219	0.099444	0.581210	0.007992	79.982231	-25.119446	-12.336847	-0.159796	0.000000	0.485857	0.000000	0.000000	0.000000	0.792115	0.089944	-0.517443	0.000000	0.000000	3.000000	66.000000	0.000000
14915.529553	0.099444	0.581210	0.007992	79.982231	-25.119446	-12.336847	-0.159796	0.000000	0.485857	0.000000	0.000000	0.000000	0.792115	0.089944	-0.517443	0.000000	0.000000	3.000000	66.000000	0.000000
14915.532886	0.099444	0.581210	0.007992	79.700638	-26.399027	-13.789834	-0.027776	0.000000	0.399616	0.000000	0.000000	0.000000	0.792115	0.089944	-0.517443	0.000000	0.000000	3.000000	66.000000	0.000000
14915.536219	0.101892	0.581521	0.006398	79.700638	-26.399027	-13.789834	-0.027776	0.000000	0.399616	0.000000	0.000000	0.000000	0.734164	0.093237	-0.478199	0.000000	0.000000	3.000000	66.000000	0.000000
14915.539553	0.101892	0.581521	0.006398	79.700638	-26.399027	-13.789834	-0.027776	0.000000	0.399616	0.000000	0.000000	0.000000	0.734164	0.093237	-0.478199	0.000000	0.000000	3.000000	66.000000	0.000000
14915.542886	0.101892	0.581521	0.006398	79.474564	-27.263716	-15.163604	0.094584	0.000000	0.319916	0.000000	0.000000	0.000000	0.734164	0.093237	-0.478199	0.000000	0.000000	3.000000	66.000000	0.000000
14915.546219	0.104151	0.581817	0.004945	79.474564	-27.263716	-15.163604	0.094584	0.000000	0.319916	0.000000	0.000000	0.000000	0.677789	0.088920	-0.436049	0.000000	0.000000	3.000000	66.000000	0.000000
14915.549553	0.104151	0.581817	0.004945	79.474564	-27.263716	-15.163604	0.094584	0.000000	0.319916	0.000000	0.000000	0.000000	0.677789	0.088920	-0.436049	0.000000	0.000000	3.000000	66.000000	0.000000
14915.552886	0.104151	0.581817	0.004945	79.317154	-27.668314	-16.073189	0.207549	0.000000	0.247241	0.000000	0.000000	0.000000	0.677789	0.088920	-0.436049	0.000000	0.000000	3.000000	66.000000	0.000000
14915.556219	0.106259	0.582115	0.003578	79.317154	-27.668314	-16.073189	0.207549	0.000000	0.247241	0.000000	0.000000	0.000000	0.632407	0.089315	-0.410010	0.000000	0.000000	3.000000	66.000000	0.000000
14915.559553	0.106259	0.582115	0.003578	79.317154	-27.668314	-16.073189	0.207549	0.000000	0.247241	0.000000	0.000000	0.000000	0.632407	0.089315	-0.410010	0.000000	0.000000	3.000000	66.000000	0.000000
14915.562886	0.106259	0.582115	0.003578	79.244408	-27.585032	-16.321968	0.312951	0.000000	0.178906	0.000000	0.000000	0.000000	0.632407	0.089315	-0.410010	0.000000	0.000000	3.000000	66.000000	0.000000
14915.566219	0.108167	0.582417	0.002379	79.244408	-27.585032	-16.321968	0.312951	0.000000	0.178906	0.000000	0.000000	0.000000	0.572520	0.090762	-0.359854	0.000000	0.000000	3.000000	66.000000	0.000000
14915.569553	0.108167	0.582417	0.002379	79.244408	-27.585032	-16.321968	0.312951	0.000000	0.178906	0.000000	0.000000	0.000000	0.572520	0.090762	-0.359854	0.000000	0.000000	3.000000	66.000000	0.000000
14915.572886	0.108167	0.582417	0.002379	79.219788	-27.167742	-16.122946	0.408370	0.000000	0.118931	0.000000	0.000000	0.000000	0.572520	0.090762	-0.359854	0.000000	0.000000	3.000000	66.000000	0.000000
14915.576219	0.109824	0.582736	0.001404	79.219788	-27.167742	-16.122946	0.408370	0.000000	0.118931	0.000000	0.000000	0.000000	0.496917	0.095669	-0.292337	0.000000	0.000000	3.000000	66.000000	0.000000
14915.579553	0.109824	0.582736	0.001404	79.219788	-27.167742	-16.122946	0.408370	0.000000	0.118931	0.000000	0.000000	0.000000	0.496917	0.095669	-0.292337	0.000000	0.000000	3.000000	66.000000	0.000000
14915.582886	0.109824	0.582736	0.001404	79.191940	-26.680136	-15.812963	0.491190	0.000000	0.070208	0.000000	0.000000	0.000000	0.496917	0.095669	-0.292337	0.000000	0.000000	3.000000	66.000000	0.000000
14915.586219	0.111222	0.582995	0.000523	79.191940	-26.680136	-15.812963	0.491190	0.000000	0.070208	0.000000	0.000000	0.000000	0.419563	0.077732	-0.264229	0.000000	0.000000	3.000000	66.000000	0.000000
14915.589553	0.111222	0.582995	0.000523	79.191940	-26.680136	-15.812963	0.491190	0.000000	0.070208	0.000000	0.000000	0.000000	0.419563	0.077732	-0.264229	0.000000	0.000000	3.000000	66.000000	0.000000
14915.592886	0.111222	0.582995	0.000523	79.165253	-26.148073	-15.420086	0.561117	0.000000	0.026170	0.000000	0.000000	0.000000	0.419563	0.077732	-0.264229	0.000000	0.000000	3.000000	66.000000	0.000000
14915.596219	0.112452	0.583261	-0.000188	79.165253	-26.148073	-15.420086	0.561117	0.000000	0.026170	0.000000	0.000000	0.000000	0.368871	0.079597	-0.213460	0.000000	0.000000	3.000000	66.000000	0.000000
14915.599553	0.112452	0.583261	-0.000188	79.165253	-26.148073	-15.420086	0.561117	0.000000	0.026170	0.000000	0.000000	0.000000	0.368871	0.079597	-0.213460	0.000000	0.000000	3.000000	66.000000	0.000000
14915.602886	0.112452	0.583261	-0.000188	79.164658	-25.496429	-14.839134	0.622596	0.000000	-0.009407	0.000000	0.000000	0.000000	0.368871	0.079597	-0.213460	0.000000	0.000000	3.000000	66.000000	0.000000
14915.606219	0.113514	0.583467	-0.000823	79.164658	-25.496429	-14.839134	0.622596	0.000000	-0.009407	0.000000	0.000000	0.000000	0.318640	0.061824	-0.190599	0.000000	0.000000	3.000000	66.000000	0.000000
14915.609553	0.113514	0.583467	-0.000823	79.164658	-25.496429	-14.839134	0.622596	0.000000	-0.009407	0.000000	0.000000	0.000000	0.318640	0.061824	-0.190599	0.000000	0.000000	3.000000	66.000000	0.000000
14915.612886	0.113514	0.583467	-0.000823	79.203857	-24.652906	-13.976045	0.675702	0.000000	-0.041173	0.000000	0.000000	0.000000	0.318640	0.061824	-0.190599	0.000000	0.000000	3.000000	66.000000	0.000000
14915.616219	0.114375	0.583650	-0.001338	79.203857	-24.652906	-13.976045	0.675702	0.000000	-0.041173	0.000000	0.000000	0.000000	0.258209	0.055104	-0.154235	0.000000	0.000000	3.000000	66.000000	0.000000
14915.619553	0.114375	0.583650	-0.001338	79.203857	-24.652906	-13.976045	0.675702	0.000000	-0.041173	0.000000	0.000000	0.000000	0.258209	0.055104	-0.154235	0.000000	0.000000	3.000000	66.000000	0.000000
14915.622886	0.114375	0.583650	-0.001338	79.281456	-23.697208	-12.928191	0.718737	0.000000	-0.066879	0.000000	0.000000	0.000000	0.258209	0.055104	-0.154235	0.000000	0.000000	3.000000	66.000000	0.000000
14915.626219	0.114375	0.583650	-0.001338	79.281456	-23.697208	-12.928191	0.718737	0.000000	-0.066879	0.000000	0.000000	0.000000	0.258209	0.055104	-0.154235	0.000000	0.000000	3.000000	66.000000	0.000000
14915.629553	0.115100	0.583812	-0.001746	79.281456	-23.697208	-12.928191	0.718737	0.000000	-0.066879	0.000000	0.000000	0.000000	0.217584	0.048407	-0.122434	0.000000	0.000000	3.000000	66.000000	0.000000
14915.632886	0.115100	0.583812	-0.001746	79.392380	-22.701176	-11.784646	0.718737	0.000000	-0.066879	0.000000	0.000000	0.000000	0.217584	0.048407	-0.122434	0.000000	0.000000	3.000000	66.000000	0.000000
14915.636219	0.115686	0.583933	-0.002064	79.392380	-22.701176	-11.784646	0.718737	0.000000	-0.066879	0.000000	0.000000	0.000000	0.175942	0.036275	-0.095360	0.000000	0.000000	3.000000	66.000000	0.000000
14915.639553	0.115686	0.583933	-0.002064	79.392380	-22.701176	-11.784646	0.718737	0.000000	-0.066879	0.000000	0.000000	0.000000	0.175942	0.036275	-0.095360	0.000000	0.000000	3.000000	66.000000	0.000000
14915.642886	0.115686	0.583933	-0.002064	79.518951	-21.518764	-10.389316	0.784325	0.000000	-0.103178	0.000000	0.000000	0.000000	0.175942	0.036275	-0.095360	0.000000	0.000000	3.000000	66.000000	0.000000
14915.646219	0.116130	0.583995	-0.002307	79.518951	-21.518764	-10.389316	0.784325	0.000000	-0.103178	0.000000	0.000000	0.000000	0.133198	0.018670	-0.073043	0.000000	0.000000	3.000000	66.000000	0.000000
14915.649553	0.116130	0.583995	-0.002307	79.518951	-21.518764	-10.389316	0.784325	0.000000	-0.103178	0.000000	0.000000	0.000000	0.133198	0.018670	-0.073043	0.000000	0.000000	3.000000	66.000000	0.000000
14915.652886	0.116130	0.583995	-0.002307	79.649536	-20.097441	-8.705137	0.806524	0.000000	-0.115352	0.000000	0.000000	0.000000	0.133198	0.018670	-0.073043	0.000000	0.000000	3.000000	66.000000	0.000000
14915.656219	0.116130	0.583995	-0.002307	79.649536	-20.097441	-8.705137	0.806524	0.000000	-0.115352	0.000000	0.000000	0.000000	0.133198	0.018670	-0.073043	0.000000	0.000000	3.000000	66.000000	0.000000
14915.659553	0.116472	0.584050	-0.002500	79.649536	-20.097441	-8.705137	0.806524	0.000000	-0.115352	0.000000	0.000000	0.000000	0.102489	0.016463	-0.057938	0.000000	0.000000	3.000000	66.000000	0.000000
14915.662886	0.116472	0.584050	-0.002500	79.772301	-18.377285	-6.668176	0.806524	0.000000	-0.115352	0.000000	0.000000	0.000000	0.102489	0.016463	-0.057938	0.000000	0.000000	3.000000	66.000000	0.000000
14915.666219	0.116784	0.584064	-0.002629	79.772301	-18.377285	-6.668176	0.806524	0.000000	-0.115352	0.000000	0.000000	0.000000	0.093552	0.004371	-0.038796	0.000000	0.000000	3.000000	66.000000	0.000000
14915.669553	0.116784	0.584064	-0.002629	79.772301	-18.377285	-6.668176	0.806524	0.000000	-0.115352	0.000000	0.000000	0.000000	0.093552	0.004371	-0.038796	0.000000	0.000000	3.000000	66.000000	0.000000
14915.672886	0.116784	0.584064	-0.002629	79.865189	-16.495205	-4.463473	0.839198	0.000000	-0.131474	0.000000	0.000000	0.000000	0.093552	0.004371	-0.038796	0.000000	0.000000	3.000000	66.000000	0.000000
14915.676219	0.117067	0.584108	-0.002692	79.865189	-16.495205	-4.463473	0.839198	0.000000	-0.131474	0.000000	0.000000	0.000000	0.084898	0.013191	-0.018734	0.000000	0.000000	3.000000	66.000000	0.000000
14915.679553	0.117067	0.584108	-0.002692	79.865189	-16.495205	-4.463473	0.839198	0.000000	-0.131474	0.000000	0.000000	0.000000	0.084898	0.013191	-0.018734	0.000000	0.000000	3.000000	66.000000	0.000000
14915.682886	0.117067	0.584108	-0.002692	79.909950	-14.534311	-2.188608	0.853348	0.000000	-0.134597	0.000000	0.000000	0.000000	0.084898	0.013191	-0.018734	0.000000	0.000000	3.000000	66.000000	0.000000
14915.686219	0.117067	0.584108	-0.002692	79.909950	-14.534311	-2.188608	0.853348	0.000000	-0.134597	0.000000	0.000000	0.000000	0.084898	0.013191	-0.018734	0.000000	0.000000	3.000000	66.000000	0.000000
14915.689553	0.117362	0.584138	-0.002708	79.909950	-14.534311	-2.188608	0.853348	0.000000	-0.134597	0.000000	0.000000	0.000000	0.088472	0.008821	-0.004911	0.000000	0.000000	3.000000	66.000000	0.000000
14915.692886	0.117362	0.584138	-0.002708	79.925560	-12.670532	-0.041867	0.853348	0.000000	-0.134597	0.000000	0.000000	0.000000	0.088472	0.008821	-0.004911	0.000000	0.000000	3.000000	66.000000	0.000000
14915.696219	0.117362	0.584138	-0.002708	79.925560	-12.670532	-0.041867	0.853348	0.000000	-0.134597	0.000000	0.000000	0.000000	0.088472	0.008821	-0.004911	0.000000	0.000000	3.000000	66.000000	0.000000
14915.699553	0.117362	0.584138	-0.002708	79.925560	-12.670532	-0.041867	0.853348	0.000000	-0.134597	0.000000	0.000000	0.000000	0.088472	0.008821	-0.004911	0.000000	0.000000	3.000000	66.000000	0.000000
14915.702886	0.117950	0.584241	-0.002572	79.904175	-11.063253	1.792434	0.868093	0.000000	-0.135415	0.000000	0.000000	0.000000	0.176327	0.030895	0.040788	0.000000	0.000000	3.000000	66.000000	0.000000
14915.706219	0.117950	0.584241	-0.002572	79.904175	-11.063253	1.792434	0.868093	0.000000	-0.135415	0.000000	0.000000	0.000000	0.000001	-0.000004	0.000000	0.000000	0.000000	3.000000	66.000000	0.000000
14915.709553	0.117950	0.584241	-0.002572	79.904175	-11.063253	1.792434	0.868093	0.000000	-0.135415	0.000000	0.000000	0.000000	0.000001	-0.000004	0.000000	0.000000	0.000000	3.000000	66.000000	0.000000
14915.712886	0.117950	0.584241	-0.002572	79.842255	-9.911665	3.083338	0.897481	0.000000	-0.128617	0.000000	0.000000	0.000000	0.000001	-0.000004	0.000000	0.000000	0.000000	3.000000	66.000000	0.000000
14915.716219	0.117950	0.584241	-0.002572	79.842255	-9.911665	3.083338	0.897481	0.000000	-0.128617	0.000000	0.000000	0.000000	0.000001	-0.000004	0.000000	0.000000	0.000000	3.000000	66.000000	0.000000
14915.719553	0.118183	0.584310	-0.002471	79.842255	-9.911665	3.083338	0.897481	0.000000	-0.128617	0.000000	0.000000	0.000000	0.070064	0.020943	0.030270	0.000000	0.000000	3.000000	66.000000	0.000000
14915.722886	0.118183	0.584310	-0.002471	79.753067	-9.434854	3.571433	0.897481	0.000000	-0.128617	0.000000	0.000000	0.000000	0.070064	0.020943	0.030270	0.000000	0.000000	3.000000	66.000000	0.000000
14915.726219	0.118183	0.584310	-0.002471	79.753067	-9.434854	3.571433	0.897481	0.000000	-0.128617	0.000000	0.000000	0.000000	0.070064	0.020943	0.030270	0.000000	0.000000	3.000000	66.000000	0.000000
14915.729553	0.118183	0.584310	-0.002471	79.753067	-9.434854	3.571433	0.897481	0.000000	-0.128617	0.000000	0.000000	0.000000	0.070064	0.020943	0.030270	0.000000	0.000000	3.000000	66.000000	0.000000
14915.732886	0.118459	0.584491	-0.002118	79.659119	-9.298001	3.673147	0.909158	0.000000	-0.123572	0.000000	0.000000	0.000000	0.082878	0.054057	0.105902	0.000000	0.000000	3.000000	66.000000	0.000000
14915.736219	0.118459	0.584491	-0.002118	79.659119	-9.298001	3.673147	0.909158	0.000000	-0.123572	0.000000	0.000000	0.000000	0.082878	0.054057	0.105902	0.000000	0.000000	3.000000	66.000000	0.000000
14915.739553	0.118459	0.584491	-0.002118	79.659119	-9.298001	3.673147	0.909158	0.000000	-0.123572	0.000000	0.000000	0.000000	0.082878	0.054057	0.105902	0.000000	0.000000	3.000000	66.000000	0.000000
14915.742886	0.118459	0.584491	-0.002118	79.572983	-9.293154	3.630484	0.922971	0.000000	-0.105922	0.000000	0.000000	0.000000	0.082878	0.054057	0.105902	0.000000	0.000000	3.000000	66.000000	0.000000
14915.746219	0.118518	0.584608	-0.001895	79.572983	-9.293154	3.630484	0.922971	0.000000	-0.105922	0.000000	0.000000	0.000000	0.017450	0.035304	0.067035	0.000000	0.000000	3.000000	66.000000	0.000000
14915.749553	0.118518	0.584608	-0.001895	79.572983	-9.293154	3.630484	0.922971	0.000000	-0.105922	0.000000	0.000000	0.000000	0.017450	0.035304	0.067035	0.000000	0.000000	3.000000	66.000000	0.000000
14915.752886	0.118518	0.584608	-0.001895	79.489777	-9.401359	3.459704	0.925879	0.000000	-0.094750	0.000000	0.000000	0.000000	0.017450	0.035304	0.067035	0.000000	0.000000	3.000000	66.000000	0.000000
14915.756219	0.118563	0.584763	-0.001633	79.489777	-9.401359	3.459704	0.925879	0.000000	-0.094750	0.000000	0.000000	0.000000	0.013511	0.046350	0.078521	0.000000	0.000000	3.000000	66.000000	0.000000
14915.759553	0.118563	0.584763	-0.001633	79.489777	-9.401359	3.459704	0.925879	0.000000	-0.094750	0.000000	0.000000	0.000000	0.013511	0.046350	0.078521	0.000000	0.000000	3.000000	66.000000	0.000000
14915.762886	0.118563	0.584763	-0.001633	79.401154	-9.600833	3.187618	0.928131	0.000000	-0.081663	0.000000	0.000000	0.000000	0.013511	0.046350	0.078521	0.000000	0.000000	3.000000	66.000000	0.000000
14915.766219	0.118563	0.584763	-0.001633	79.401154	-9.600833	3.187618	0.928131	0.000000	-0.081663	0.000000	0.000000	0.000000	0.013511	0.046350	0.078521	0.000000	0.000000	3.000000	66.000000	0.000000
14915.769553	0.118551	0.584954	-0.001322	79.401154	-9.600833	3.187618	0.928131	0.000000	-0.081663	0.000000	0.000000	0.000000	-0.003427	0.057405	0.093369	0.000000	0.000000	3.000000	66.000000	0.000000
14915.772886	0.118551	0.584954	-0.001322	79.322975	-9.915051	2.794195	0.928131	0.000000	-0.081663	0.000000	0.000000	0.000000	-0.003427	0.057405	0.093369	0.000000	0.000000	3.000000	66.000000	0.000000
14915.776219	0.118551	0.584954	-0.001322	79.322975	-9.915051	2.794195	0.928131	0.000000	-0.081663	0.000000	0.000000	0.000000	-0.003427	0.057405	0.093369	0.000000	0.000000	3.000000	66.000000	0.000000
14915.779553	0.118551	0.584954	-0.001322	79.322975	-9.915051	2.794195	0.928131	0.000000	-0.081663	0.000000	0.000000	0.000000	-0.003427	0.057405	0.093369	0.000000	0.000000	3.000000	66.000000	0.000000
14915.782886	0.118293	0.585286	-0.000625	79.239082	-10.333595	2.285332	0.927560	0.000000	-0.066101	0.000000	0.000000	0.000000	-0.077452	0.099451	0.209231	0.000000	0.000000	3.000000	66.000000	0.000000
14915.786219	0.118293	0.585286	-0.000625	79.239082	-10.333595	2.285332	0.927560	0.000000	-0.066101	0.000000	0.000000	0.000000	-0.000001	-0.000006	-0.000000	0.000000	0.000000	3.000000	66.000000	0.000000
14915.789553	0.118293	0.585286	-0.000625	79.239082	-10.333595	2.285332	0.927560	0.000000	-0.066101	0.000000	0.000000	0.000000	-0.000001	-0.000006	-0.000000	0.000000	0.000000	3.000000	66.000000	0.000000
14915.792886	0.118293	0.585286	-0.000625	79.154182	-10.845470	1.672386	0.914652	0.000000	-0.031229	0.000000	0.000000	0.000000	-0.000001	-0.000006	-0.000000	0.000000	0.000000	3.000000	66.000000	0.000000
14915.796219	0.118293	0.585286	-0.000625	79.154182	-10.845470	1.672386	0.914652	0.000000	-0.031229	0.000000	0.000000	0.000000	-0.000001	-0.000006	-0.000000	0.000000	0.000000	3.000000	66.000000	0.000000
14915.799553	0.118063	0.585407	-0.000260	79.154182	-10.845470	1.672386	0.914652	0.000000	-0.031229	0.000000	0.000000	0.000000	-0.068894	0.036487	0.109253	0.000000	0.000000	3.000000	66.000000	0.000000
14915.802886	0.118063	0.585407	-0.000260	79.080582	-11.313806	1.126317	0.914652	0.000000	-0.031229	0.000000	0.000000	0.000000	-0.068894	0.036487	0.109253	0.000000	0.000000	3.000000	66.000000	0.000000
14915.806219	0.118063	0.585407	-0.000260	79.080582	-11.313806	1.126317	0.914652	0.000000	-0.031229	0.000000	0.000000	0.000000	-0.068894	0.036487	0.109253	0.000000	0.000000	3.000000	66.000000	0.000000
14915.809553	0.118063	0.585407	-0.000260	79.080582	-11.313806	1.126317	0.914652	0.000000	-0.031229	0.000000	0.000000	0.000000	-0.068894	0.036487	0.109253	0.000000	0.000000	3.000000	66.000000	0.000000
14915.812886	0.117459	0.585452	0.000538	79.031075	-11.692797	0.702600	0.903169	0.000000	-0.013021	0.000000	0.000000	0.000000	-0.181418	0.013266	0.239412	0.000000	0.000000	3.000000	66.000000	0.000000
14915.816219	0.117459	0.585452	0.000538	79.031075	-11.692797	0.702600	0.903169	0.000000	-0.013021	0.000000	0.000000	0.000000	-0.000000	-0.000002	-0.000000	0.000000	0.000000	3.000000	66.000000	0.000000
14915.819553	0.117459	0.585452	0.000538	79.031075	-11.692797	0.702600	0.903169	0.000000	-0.013021	0.000000	0.000000	0.000000	-0.000000	-0.000002	-0.000000	0.000000	0.000000	3.000000	66.000000	0.000000
14915.822886	0.117459	0.585452	0.000538	79.005402	-11.962777	0.428850	0.872933	0.000000	0.026881	0.000000	0.000000	0.000000	-0.000000	-0.000002	-0.000000	0.000000	0.000000	3.000000	66.000000	0.000000
14915.826219	0.117459	0.585452	0.000538	79.005402	-11.962777	0.428850	0.872933	0.000000	0.026881	0.000000	0.000000	0.000000	-0.000000	-0.000002	-0.000000	0.000000	0.000000	3.000000	66.000000	0.000000
14915.829553	0.117069	0.585344	0.000916	79.005402	-11.962777	0.428850	0.872933	0.000000	0.026881	0.000000	0.000000	0.000000	-0.116892	-0.032137	0.113377	0.000000	0.000000	3.000000	66.000000	0.000000
14915.832886	0.117069	0.585344	0.000916	79.006783	-12.136111	0.295305	0.872933	0.000000	0.026881	0.000000	0.000000	0.000000	-0.116892	-0.032137	0.113377	0.000000	0.000000	3.000000	66.000000	0.000000
14915.836219	0.116609	0.585149	0.001291	79.006783	-12.136111	0.295305	0.872933	0.000000	0.026881	0.000000	0.000000	0.000000	-0.138136	-0.058762	0.112510	0.000000	0.000000	3.000000	66.000000	0.000000
14915.839553	0.116609	0.585149	0.001291	79.006783	-12.136111	0.295305	0.872933	0.000000	0.026881	0.000000	0.000000	0.000000	-0.138136	-0.058762	0.112510	0.000000	0.000000	3.000000	66.000000	0.000000
14915.842886	0.116609	0.585149	0.001291	79.029167	-12.258845	0.236769	0.830428	0.000000	0.064529	0.000000	0.000000	0.000000	-0.138136	-0.058762	0.112510	0.000000	0.000000	3.000000	66.000000	0.000000
14915.846219	0.116609	0.585149	0.001291	79.029167	-12.258845	0.236769	0.830428	0.000000	0.064529	0.000000	0.000000	0.000000	-0.138136	-0.058762	0.112510	0.000000	0.000000	3.000000	66.000000	0.000000
14915.849553	0.116141	0.584890	0.001639	79.029167	-12.258845	0.236769	0.830428	0.000000	0.064529	0.000000	0.000000	0.000000	-0.140323	-0.077659	0.104561	0.000000	0.000000	3.000000	66.000000	0.000000
14915.852886	0.116141	0.584890	0.001639	79.058029	-12.405136	0.162317	0.830428	0.000000	0.064529	0.000000	0.000000	0.000000	-0.140323	-0.077659	0.104561	0.000000	0.000000	3.000000	66.000000	0.000000
14915.856219	0.115606	0.584561	0.002001	79.058029	-12.405136	0.162317	0.830428	0.000000	0.064529	0.000000	0.000000	0.000000	-0.160363	-0.098749	0.108454	0.000000	0.000000	3.000000	66.000000	0.000000
14915.859553	0.115606	0.584561	0.002001	79.058029	-12.405136	0.162317	0.830428	0.000000	0.064529	0.000000	0.000000	0.000000	-0.160363	-0.098749	0.108454	0.000000	0.000000	3.000000	66.000000	0.000000
14915.862886	0.115606	0.584561	0.002001	79.093315	-12.572525	0.071696	0.780314	0.000000	0.100032	0.000000	0.000000	0.000000	-0.160363	-0.098749	0.108454	0.000000	0.000000	3.000000	66.000000	0.000000
14915.866219	0.115606	0.584561	0.002001	79.093315	-12.572525	0.071696	0.780314	0.000000	0.100032	0.000000	0.000000	0.000000	-0.160363	-0.098749	0.108454	0.000000	0.000000	3.000000	66.000000	0.000000
14915.869553	0.115022	0.584143	0.002353	79.093315	-12.572525	0.071696	0.780314	0.000000	0.100032	0.000000	0.000000	0.000000	-0.175143	-0.125417	0.105682	0.000000	0.000000	3.000000	66.000000	0.000000
14915.872886	0.115022	0.584143	0.002353	79.136627	-12.758380	-0.028299	0.780314	0.000000	0.100032	0.000000	0.000000	0.000000	-0.175143	-0.125417	0.105682	0.000000	0.000000	3.000000	66.000000	0.000000
14915.876219	0.114344	0.583662	0.002700	79.136627	-12.758380	-0.028299	0.780314	0.000000	0.100032	0.000000	0.000000	0.000000	-0.203539	-0.144266	0.104033	0.000000	0.000000	3.000000	66.000000	0.000000
14915.879553	0.114344	0.583662	0.002700	79.136627	-12.758380	-0.028299	0.780314	0.000000	0.100032	0.000000	0.000000	0.000000	-0.203539	-0.144266	0.104033	0.000000	0.000000	3.000000	66.000000	0.000000
14915.882886	0.114344	0.583662	0.002700	79.177452	-12.945951	-0.122459	0.717200	0.000000	0.134984	0.000000	0.000000	0.000000	-0.203539	-0.144266	0.104033	0.000000	0.000000	3.000000	66.000000	0.000000
14915.886219	0.113590	0.583074	0.003025	79.177452	-12.945951	-0.122459	0.717200	0.000000	0.134984	0.000000	0.000000	0.000000	-0.226142	-0.176421	0.097657	0.000000	0.000000	3.000000	66.000000	0.000000
14915.889553	0.113590	0.583074	0.003025	79.177452	-12.945951	-0.122459	0.717200	0.000000	0.134984	0.000000	0.000000	0.000000	-0.226142	-0.176421	0.097657	0.000000	0.000000	3.000000	66.000000	0.000000
14915.892886	0.113590	0.583074	0.003025	79.196625	-13.068999	-0.140411	0.679509	0.000000	0.151260	0.000000	0.000000	0.000000	-0.226142	-0.176421	0.097657	0.000000	0.000000	3.000000	66.000000	0.000000
14915.896219	0.112714	0.582430	0.003326	79.196625	-13.068999	-0.140411	0.679509	0.000000	0.151260	0.000000	0.000000	0.000000	-0.262851	-0.192959	0.090277	0.000000	0.000000	3.000000	66.000000	0.000000
14915.899553	0.112714	0.582430	0.003326	79.196625	-13.068999	-0.140411	0.679509	0.000000	0.151260	0.000000	0.000000	0.000000	-0.262851	-0.192959	0.090277	0.000000	0.000000	3.000000	66.000000	0.000000
14915.902886	0.112714	0.582430	0.003326	79.183968	-13.075966	-0.035285	0.635701	0.000000	0.166307	0.000000	0.000000	0.000000	-0.262851	-0.192959	0.090277	0.000000	0.000000	3.000000	66.000000	0.000000
14915.906219	0.111745	0.581769	0.003629	79.183968	-13.075966	-0.035285	0.635701	0.000000	0.166307	0.000000	0.000000	0.000000	-0.290589	-0.198433	0.090936	0.000000	0.000000	3.000000	66.000000	0.000000
14915.909553	0.111745	0.581769	0.003629	79.183968	-13.075966	-0.035285	0.635701	0.000000	0.166307	0.000000	0.000000	0.000000	-0.290589	-0.198433	0.090936	0.000000	0.000000	3.000000	66.000000	0.000000
14915.912886	0.111745	0.581769	0.003629	79.130524	-12.929935	0.236317	0.587270	0.000000	0.181463	0.000000	0.000000	0.000000	-0.290589	-0.198433	0.090936	0.000000	0.000000	3.000000	66.000000	0.000000
14915.916219	0.110702	0.581071	0.003912	79.130524	-12.929935	0.236317	0.587270	0.000000	0.181463	0.000000	0.000000	0.000000	-0.312972	-0.209420	0.084857	0.000000	0.000000	3.000000	66.000000	0.000000
14915.919553	0.110702	0.581071	0.003912	79.130524	-12.929935	0.236317	0.587270	0.000000	0.181463	0.000000	0.000000	0.000000	-0.312972	-0.209420	0.084857	0.000000	0.000000	3.000000	66.000000	0.000000
14915.922886	0.110702	0.581071	0.003912	79.035133	-12.570612	0.743751	0.535108	0.000000	0.195605	0.000000	0.000000	0.000000	-0.312972	-0.209420	0.084857	0.000000	0.000000	3.000000	66.000000	0.000000
14915.926219	0.109569	0.580399	0.004206	79.035133	-12.570612	0.743751	0.535108	0.000000	0.195605	0.000000	0.000000	0.000000	-0.340007	-0.201574	0.088124	0.000000	0.000000	3.000000	66.000000	0.000000
14915.929553	0.109569	0.580399	0.004206	79.035133	-12.570612	0.743751	0.535108	0.000000	0.195605	0.000000	0.000000	0.000000	-0.340007	-0.201574	0.088124	0.000000	0.000000	3.000000	66.000000	0.000000
14915.932886	0.109569	0.580399	0.004206	78.922180	-12.090368	1.391021	0.478440	0.000000	0.210293	0.000000	0.000000	0.000000	-0.340007	-0.201574	0.088124	0.000000	0.000000	3.000000	66.000000	0.000000
14915.936219	0.108401	0.579672	0.004451	78.922180	-12.090368	1.391021	0.478440	0.000000	0.210293	0.000000	0.000000	0.000000	-0.350394	-0.217948	0.073589	0.000000	0.000000	3.000000	66.000000	0.000000
14915.939553	0.108401	0.579672	0.004451	78.922180	-12.090368	1.391021	0.478440	0.000000	0.210293	0.000000	0.000000	0.000000	-0.350394	-0.217948	0.073589	0.000000	0.000000	3.000000	66.000000	0.000000
14915.942886	0.108401	0.579672	0.004451	78.792259	-11.477551	2.190594	0.420041	0.000000	0.222558	0.000000	0.000000	0.000000	-0.350394	-0.217948	0.073589	0.000000	0.000000	3.000000	66.000000	0.000000
14915.946219	0.107237	0.578939	0.004716	78.792259	-11.477551	2.190594	0.420041	0.000000	0.222558	0.000000	0.000000	0.000000	-0.349021	-0.220139	0.079311	0.000000	0.000000	3.000000	66.000000	0.000000
14915.949553	0.107237	0.578939	0.004716	78.792259	-11.477551	2.190594	0.420041	0.000000	0.222558	0.000000	0.000000	0.000000	-0.349021	-0.220139	0.079311	0.000000	0.000000	3.000000	66.000000	0.000000
14915.952886	0.107237	0.578939	0.004716	78.658478	-10.770128	3.114102	0.361871	0.000000	0.235776	0.000000	0.000000	0.000000	-0.349021	-0.220139	0.079311	0.000000	0.000000	3.000000	66.000000	0.000000
14915.956219	0.106033	0.578184	0.004901	78.658478	-10.770128	3.114102	0.361871	0.000000	0.235776	0.000000	0.000000	0.000000	-0.361361	-0.226338	0.055691	0.000000	0.000000	3.000000	66.000000	0.000000
14915.959553	0.106033	0.578184	0.004901	78.658478	-10.770128	3.114102	0.361871	0.000000	0.235776	0.000000	0.000000	0.000000	-0.361361	-0.226338	0.055691	0.000000	0.000000	3.000000	66.000000	0.000000
14915.962886	0.106033	0.578184	0.004901	78.523811	-10.048226	4.058359	0.301645	0.000000	0.245058	0.000000	0.000000	0.000000	-0.361361	-0.226338	0.055691	0.000000	0.000000	3.000000	66.000000	0.000000
14915.966219	0.104828	0.577430	0.005082	78.523811	-10.048226	4.058359	0.301645	0.000000	0.245058	0.000000	0.000000	0.000000	-0.361517	-0.226186	0.054384	0.000000	0.000000	3.000000	66.000000	0.000000
14915.969553	0.104828	0.577430	0.005082	78.523811	-10.048226	4.058359	0.301645	0.000000	0.245058	0.000000	0.000000	0.000000	-0.361517	-0.226186	0.054384	0.000000	0.000000	3.000000	66.000000	0.000000
14915.972886	0.104828	0.577430	0.005082	78.388466	-9.286418	5.058509	0.241392	0.000000	0.254122	0.000000	0.000000	0.000000	-0.361517	-0.226186	0.054384	0.000000	0.000000	3.000000	66.000000	0.000000
14915.976219	0.103612	0.576692	0.005213	78.388466	-9.286418	5.058509	0.241392	0.000000	0.254122	0.000000	0.000000	0.000000	-0.364783	-0.221378	0.039180	0.000000	0.000000	3.000000	66.000000	0.000000
14915.979553	0.103612	0.576692	0.005213	78.388466	-9.286418	5.058509	0.241392	0.000000	0.254122	0.000000	0.000000	0.000000	-0.364783	-0.221378	0.039180	0.000000	0.000000	3.000000	66.000000	0.000000
14915.982886	0.103612	0.576692	0.005213	78.245026	-8.491897	6.099576	0.180595	0.000000	0.260652	0.000000	0.000000	0.000000	-0.364783	-0.221378	0.039180	0.000000	0.000000	3.000000	66.000000	0.000000
14915.986219	0.102397	0.575929	0.005346	78.245026	-8.491897	6.099576	0.180595	0.000000	0.260652	0.000000	0.000000	0.000000	-0.364435	-0.228962	0.039765	0.000000	0.000000	3.000000	66.000000	0.000000
14915.989553	0.102397	0.575929	0.005346	78.245026	-8.491897	6.099576	0.180595	0.000000	0.260652	0.000000	0.000000	0.000000	-0.364435	-0.228962	0.039765	0.000000	0.000000	3.000000	66.000000	0.000000
14915.992886	0.102397	0.575929	0.005346	78.101250	-7.693143	7.159044	0.119855	0.000000	0.267279	0.000000	0.000000	0.000000	-0.364435	-0.228962	0.039765	0.000000	0.000000	3.000000	66.000000	0.000000
14915.996219	0.101177	0.575174	0.005451	78.101250	-7.693143	7.159044	0.119855	0.000000	0.267279	0.000000	0.000000	0.000000	-0.366036	-0.226418	0.031478	0.000000	0.000000	3.000000	66.000000	0.000000
14915.999553	0.101177	0.575174	0.005451	78.101250	-7.693143	7.159044	0.119855	0.000000	0.267279	0.000000	0.000000	0.000000	-0.366036	-0.226418	0.031478	0.000000	0.000000	3.000000	66.000000	0.000000
14916.002886	0.101177	0.575174	0.005451	77.960831	-6.909261	8.211653	0.058849	0.000000	0.272526	0.000000	0.000000	0.000000	-0.366036	-0.226418	0.031478	0.000000	0.000000	3.000000	66.000000	0.000000
14916.006219	0.099975	0.574402	0.005529	77.960831	-6.909261	8.211653	0.058849	0.000000	0.272526	0.000000	0.000000	0.000000	-0.360584	-0.231614	0.023640	0.000000	0.000000	3.000000	66.000000	0.000000
14916.009553	0.099975	0.574402	0.005529	77.960831	-6.909261	8.211653	0.058849	0.000000	0.272526	0.000000	0.000000	0.000000	-0.360584	-0.231614	0.023640	0.000000	0.000000	3.000000	66.000000	0.000000
14916.012886	0.099975	0.574402	0.005529	77.803673	-6.190501	9.179034	-0.001248	0.000000	0.276466	0.000000	0.000000	0.000000	-0.360584	-0.231614	0.023640	0.000000	0.000000	3.000000	66.000000	0.000000
14916.016219	0.098779	0.573597	0.005633	77.803673	-6.190501	9.179034	-0.001248	0.000000	0.276466	0.000000	0.000000	0.000000	-0.358712	-0.241513	0.031130	0.000000	0.000000	3.000000	66.000000	0.000000
14916.019553	0.098779	0.573597	0.005633	77.803673	-6.190501	9.179034	-0.001248	0.000000	0.276466	0.000000	0.000000	0.000000	-0.358712	-0.241513	0.031130	0.000000	0.000000	3.000000	66.000000	0.000000
14916.022886	0.098779	0.573597	0.005633	77.618279	-5.502977	10.108051	-0.061034	0.000000	0.281654	0.000000	0.000000	0.000000	-0.358712	-0.241513	0.031130	0.000000	0.000000	3.000000	66.000000	0.000000
14916.026219	0.097541	0.572767	0.005748	77.618279	-5.502977	10.108051	-0.061034	0.000000	0.281654	0.000000	0.000000	0.000000	-0.371562	-0.249067	0.034413	0.000000	0.000000	3.000000	66.000000	0.000000
14916.029553	0.097541	0.572767	0.005748	77.618279	-5.502977	10.108051	-0.061034	0.000000	0.281654	0.000000	0.000000	0.000000	-0.371562	-0.249067	0.034413	0.000000	0.000000	3.000000	66.000000	0.000000
14916.032886	0.097541	0.572767	0.005748	77.417656	-4.813067	11.040867	-0.122961	0.000000	0.287390	0.000000	0.000000	0.000000	-0.371562	-0.249067	0.034413	0.000000	0.000000	3.000000	66.000000	0.000000
14916.036219	0.096309	0.571878	0.005893	77.417656	-4.813067	11.040867	-0.122961	0.000000	0.287390	0.000000	0.000000	0.000000	-0.369423	-0.266726	0.043607	0.000000	0.000000	3.000000	66.000000	0.000000
14916.039553	0.096309	0.571878	0.005893	77.417656	-4.813067	11.040867	-0.122961	0.000000	0.287390	0.000000	0.000000	0.000000	-0.369423	-0.266726	0.043607	0.000000	0.000000	3.000000	66.000000	0.000000
14916.042886	0.096309	0.571878	0.005893	77.199577	-4.098969	12.006858	-0.184531	0.000000	0.294658	0.000000	0.000000	0.000000	-0.369423	-0.266726	0.043607	0.000000	0.000000	3.000000	66.000000	0.000000
14916.046219	0.095057	0.570964	0.006044	77.199577	-4.098969	12.006858	-0.184531	0.000000	0.294658	0.000000	0.000000	0.000000	-0.375778	-0.274263	0.045294	0.000000	0.000000	3.000000	66.000000	0.000000
14916.049553	0.095057	0.570964	0.006044	77.199577	-4.098969	12.006858	-0.184531	0.000000	0.294658	0.000000	0.000000	0.000000	-0.375778	-0.274263	0.045294	0.000000	0.000000	3.000000	66.000000	0.000000
14916.052886	0.095057	0.570964	0.006044	76.985657	-3.359774	13.022823	-0.247161	0.000000	0.302207	0.000000	0.000000	0.000000	-0.375778	-0.274263	0.045294	0.000000	0.000000	3.000000	66.000000	0.000000
14916.056219	0.093807	0.569973	0.006208	76.985657	-3.359774	13.022823	-0.247161	0.000000	0.302207	0.000000	0.000000	0.000000	-0.374824	-0.297288	0.049176	0.000000	0.000000	3.000000	66.000000	0.000000
14916.059553	0.093807	0.569973	0.006208	76.985657	-3.359774	13.022823	-0.247161	0.000000	0.302207	0.000000	0.000000	0.000000	-0.374824	-0.297288	0.049176	0.000000	0.000000	3.000000	66.000000	0.000000
14916.062886	0.093807	0.569973	0.006208	76.774475	-2.606354	14.076978	-0.309632	0.000000	0.310403	0.000000	0.000000	0.000000	-0.374824	-0.297288	0.049176	0.000000	0.000000	3.000000	66.000000	0.000000
14916.066219	0.092562	0.568975	0.006390	76.774475	-2.606354	14.076978	-0.309632	0.000000	0.310403	0.000000	0.000000	0.000000	-0.373619	-0.299479	0.054492	0.000000	0.000000	3.000000	66.000000	0.000000
14916.069553	0.092562	0.568975	0.006390	76.774475	-2.606354	14.076978	-0.309632	0.000000	0.310403	0.000000	0.000000	0.000000	-0.373619	-0.299479	0.054492	0.000000	0.000000	3.000000	66.000000	0.000000
14916.072886	0.092562	0.568975	0.006390	76.584648	-1.843186	15.158319	-0.371901	0.000000	0.319484	0.000000	0.000000	0.000000	-0.373619	-0.299479	0.054492	0.000000	0.000000	3.000000	66.000000	0.000000
14916.076219	0.091340	0.567925	0.006573	76.584648	-1.843186	15.158319	-0.371901	0.000000	0.319484	0.000000	0.000000	0.000000	-0.366530	-0.314760	0.055111	0.000000	0.000000	3.000000	66.000000	0.000000
14916.079553	0.091340	0.567925	0.006573	76.584648	-1.843186	15.158319	-0.371901	0.000000	0.319484	0.000000	0.000000	0.000000	-0.366530	-0.314760	0.055111	0.000000	0.000000	3.000000	66.000000	0.000000
14916.082886	0.091340	0.567925	0.006573	76.428024	-1.065865	16.269327	-0.432990	0.000000	0.328670	0.000000	0.000000	0.000000	-0.366530	-0.314760	0.055111	0.000000	0.000000	3.000000	66.000000	0.000000
14916.086219	0.090236	0.566886	0.006771	76.428024	-1.065865	16.269327	-0.432990	0.000000	0.328670	0.000000	0.000000	0.000000	-0.331367	-0.311676	0.059168	0.000000	0.000000	3.000000	66.000000	0.000000
14916.089553	0.090236	0.566886	0.006771	76.428024	-1.065865	16.269327	-0.432990	0.000000	0.328670	0.000000	0.000000	0.000000	-0.331367	-0.311676	0.059168	0.000000	0.000000	3.000000	66.000000	0.000000
14916.092886	0.090236	0.566886	0.006771	76.298492	-0.285463	17.392691	-0.488217	0.000000	0.338531	0.000000	0.000000	0.000000	-0.331367	-0.311676	0.059168	0.000000	0.000000	3.000000	66.000000	0.000000
14916.096219	0.089215	0.565830	0.006929	76.298492	-0.285463	17.392691	-0.488217	0.000000	0.338531	0.000000	0.000000	0.000000	-0.306189	-0.316831	0.047409	0.000000	0.000000	3.000000	66.000000	0.000000
14916.099553	0.089215	0.565830	0.006929	76.298492	-0.285463	17.392691	-0.488217	0.000000	0.338531	0.000000	0.000000	0.000000	-0.306189	-0.316831	0.047409	0.000000	0.000000	3.000000	66.000000	0.000000
14916.102886	0.089215	0.565830	0.006929	76.198288	0.388888	18.394035	-0.539249	0.000000	0.346433	0.000000	0.000000	0.000000	-0.306189	-0.316831	0.047409	0.000000	0.000000	3.000000	66.000000	0.000000
14916.106219	0.088290	0.564784	0.007106	76.198288	0.388888	18.394035	-0.539249	0.000000	0.346433	0.000000	0.000000	0.000000	-0.277638	-0.313814	0.053171	0.000000	0.000000	3.000000	66.000000	0.000000
14916.109553	0.088290	0.564784	0.007106	76.198288	0.388888	18.394035	-0.539249	0.000000	0.346433	0.000000	0.000000	0.000000	-0.277638	-0.313814	0.053171	0.000000	0.000000	3.000000	66.000000	0.000000
14916.112886	0.088290	0.564784	0.007106	76.125542	0.951159	19.241892	-0.585522	0.000000	0.355294	0.000000	0.000000	0.000000	-0.277638	-0.313814	0.053171	0.000000	0.000000	3.000000	66.000000	0.000000
14916.116219	0.087474	0.563739	0.007258	76.125542	0.951159	19.241892	-0.585522	0.000000	0.355294	0.000000	0.000000	0.000000	-0.244803	-0.313656	0.045700	0.000000	0.000000	3.000000	66.000000	0.000000
14916.119553	0.087474	0.563739	0.007258	76.125542	0.951159	19.241892	-0.585522	0.000000	0.355294	0.000000	0.000000	0.000000	-0.244803	-0.313656	0.045700	0.000000	0.000000	3.000000	66.000000	0.000000
14916.122886	0.087474	0.563739	0.007258	76.082352	1.328346	19.840715	-0.626323	0.000000	0.362911	0.000000	0.000000	0.000000	-0.244803	-0.313656	0.045700	0.000000	0.000000	3.000000	66.000000	0.000000
14916.126219	0.086748	0.562711	0.007408	76.082352	1.328346	19.840715	-0.626323	0.000000	0.362911	0.000000	0.000000	0.000000	-0.217566	-0.308275	0.044887	0.000000	0.000000	3.000000	66.000000	0.000000
14916.129553	0.086748	0.562711	0.007408	76.082352	1.328346	19.840715	-0.626323	0.000000	0.362911	0.000000	0.000000	0.000000	-0.217566	-0.308275	0.044887	0.000000	0.000000	3.000000	66.000000	0.000000
14916.132886	0.086748	0.562711	0.007408	76.066612	1.473195	20.125216	-0.662583	0.000000	0.370392	0.000000	0.000000	0.000000	-0.217566	-0.308275	0.044887	0.000000	0.000000	3.000000	66.000000	0.000000
14916.136219	0.086113	0.561727	0.007550	76.066612	1.473195	20.125216	-0.662583	0.000000	0.370392	0.000000	0.000000	0.000000	-0.190630	-0.295147	0.042554	0.000000	0.000000	3.000000	66.000000	0.000000
14916.139553	0.086113	0.561727	0.007550	76.066612	1.473195	20.125216	-0.662583	0.000000	0.370392	0.000000	0.000000	0.000000	-0.190630	-0.295147	0.042554	0.000000	0.000000	3.000000	66.000000	0.000000
14916.142886	0.086113	0.561727	0.007550	76.087151	1.403953	20.120693	-0.694355	0.000000	0.377485	0.000000	0.000000	0.000000	-0.190630	-0.295147	0.042554	0.000000	0.000000	3.000000	66.000000	0.000000
14916.146219	0.085519	0.560795	0.007669	76.087151	1.403953	20.120693	-0.694355	0.000000	0.377485	0.000000	0.000000	0.000000	-0.178183	-0.279562	0.035907	0.000000	0.000000	3.000000	66.000000	0.000000
14916.149553	0.085519	0.560795	0.007669	76.087151	1.403953	20.120693	-0.694355	0.000000	0.377485	0.000000	0.000000	0.000000	-0.178183	-0.279562	0.035907	0.000000	0.000000	3.000000	66.000000	0.000000
14916.152886	0.085519	0.560795	0.007669	76.154228	1.265396	20.031866	-0.724052	0.000000	0.383469	0.000000	0.000000	0.000000	-0.178183	-0.279562	0.035907	0.000000	0.000000	3.000000	66.000000	0.000000
14916.156219	0.084971	0.559907	0.007791	76.154228	1.265396	20.031866	-0.724052	0.000000	0.383469	0.000000	0.000000	0.000000	-0.164426	-0.266514	0.036340	0.000000	0.000000	3.000000	66.000000	0.000000
14916.159553	0.084971	0.559907	0.007791	76.154228	1.265396	20.031866	-0.724052	0.000000	0.383469	0.000000	0.000000	0.000000	-0.164426	-0.266514	0.036340	0.000000	0.000000	3.000000	66.000000	0.000000
14916.162886	0.084971	0.559907	0.007791	76.251167	1.067778	19.871389	-0.751457	0.000000	0.389526	0.000000	0.000000	0.000000	-0.164426	-0.266514	0.036340	0.000000	0.000000	3.000000	66.000000	0.000000
14916.166219	0.084971	0.559907	0.007791	76.251167	1.067778	19.871389	-0.751457	0.000000	0.389526	0.000000	0.000000	0.000000	-0.164426	-0.266514	0.036340	0.000000	0.000000	3.000000	66.000000	0.000000
14916.169553	0.084471	0.559105	0.007926	76.251167	1.067778	19.871389	-0.751457	0.000000	0.389526	0.000000	0.000000	0.000000	-0.149993	-0.240483	0.040549	0.000000	0.000000	3.000000	66.000000	0.000000
14916.172886	0.084471	0.559105	0.007926	76.335571	0.850678	19.675253	-0.751457	0.000000	0.389526	0.000000	0.000000	0.000000	-0.149993	-0.240483	0.040549	0.000000	0.000000	3.000000	66.000000	0.000000
14916.176219	0.083997	0.558390	0.008079	76.335571	0.850678	19.675253	-0.751457	0.000000	0.389526	0.000000	0.000000	0.000000	-0.142171	-0.214541	0.046134	0.000000	0.000000	3.000000	66.000000	0.000000
14916.179553	0.083997	0.558390	0.008079	76.335571	0.850678	19.675253	-0.751457	0.000000	0.389526	0.000000	0.000000	0.000000	-0.142171	-0.214541	0.046134	0.000000	0.000000	3.000000	66.000000	0.000000
14916.182886	0.083997	0.558390	0.008079	76.403046	0.623423	19.454500	-0.800151	0.000000	0.403973	0.000000	0.000000	0.000000	-0.142171	-0.214541	0.046134	0.000000	0.000000	3.000000	66.000000	0.000000
14916.186219	0.083997	0.558390	0.008079	76.403046	0.623423	19.454500	-0.800151	0.000000	0.403973	0.000000	0.000000	0.000000	-0.142171	-0.214541	0.046134	0.000000	0.000000	3.000000	66.000000	0.000000
14916.189553	0.083573	0.557805	0.008261	76.403046	0.623423	19.454500	-0.800151	0.000000	0.403973	0.000000	0.000000	0.000000	-0.127055	-0.175708	0.054360	0.000000	0.000000	3.000000	66.000000	0.000000
14916.192886	0.083573	0.557805	0.008261	76.450775	0.390781	19.218552	-0.800151	0.000000	0.403973	0.000000	0.000000	0.000000	-0.127055	-0.175708	0.054360	0.000000	0.000000	3.000000	66.000000	0.000000
14916.196219	0.083205	0.557340	0.008493	76.450775	0.390781	19.218552	-0.800151	0.000000	0.403973	0.000000	0.000000	0.000000	-0.110686	-0.139440	0.069704	0.000000	0.000000	3.000000	66.000000	0.000000
14916.199553	0.083205	0.557340	0.008493	76.450775	0.390781	19.218552	-0.800151	0.000000	0.403973	0.000000	0.000000	0.000000	-0.110686	-0.139440	0.069704	0.000000	0.000000	3.000000	66.000000	0.000000
14916.202886	0.083205	0.557340	0.008493	76.478470	0.154041	18.961409	-0.839774	0.000000	0.424650	0.000000	0.000000	0.000000	-0.110686	-0.139440	0.069704	0.000000	0.000000	3.000000	66.000000	0.000000
14916.206219	0.083205	0.557340	0.008493	76.478470	0.154041	18.961409	-0.839774	0.000000	0.424650	0.000000	0.000000	0.000000	-0.110686	-0.139440	0.069704	0.000000	0.000000	3.000000	66.000000	0.000000
14916.209553	0.082884	0.556961	0.008741	76.478470	0.154041	18.961409	-0.839774	0.000000	0.424650	0.000000	0.000000	0.000000	-0.096222	-0.113636	0.074547	0.000000	0.000000	3.000000	66.000000	0.000000
14916.212886	0.082884	0.556961	0.008741	76.500641	-0.058695	18.728500	-0.839774	0.000000	0.424650	0.000000	0.000000	0.000000	-0.096222	-0.113636	0.074547	0.000000	0.000000	3.000000	66.000000	0.000000
14916.216219	0.082614	0.556686	0.009024	76.500641	-0.058695	18.728500	-0.839774	0.000000	0.424650	0.000000	0.000000	0.000000	-0.080798	-0.082617	0.084803	0.000000	0.000000	3.000000	66.000000	0.000000
14916.219553	0.082614	0.556686	0.009024	76.500641	-0.058695	18.728500	-0.839774	0.000000	0.424650	0.000000	0.000000	0.000000	-0.080798	-0.082617	0.084803	0.000000	0.000000	3.000000	66.000000	0.000000
14916.222886	0.082614	0.556686	0.009024	76.508369	-0.237982	18.534063	-0.869277	0.000000	0.451209	0.000000	0.000000	0.000000	-0.080798	-0.082617	0.084803	0.000000	0.000000	3.000000	66.000000	0.000000
14916.226219	0.082614	0.556686	0.009024	76.508369	-0.237982	18.534063	-0.869277	0.000000	0.451209	0.000000	0.000000	0.000000	-0.080798	-0.082617	0.084803	0.000000	0.000000	3.000000	66.000000	0.000000
14916.229553	0.082365	0.556462	0.009292	76.508369	-0.237982	18.534063	-0.869277	0.000000	0.451209	0.000000	0.000000	0.000000	-0.074829	-0.067187	0.080328	0.000000	0.000000	3.000000	66.000000	0.000000
14916.232886	0.082365	0.556462	0.009292	76.508705	-0.429567	18.317305	-0.869277	0.000000	0.451209	0.000000	0.000000	0.000000	-0.074829	-0.067187	0.080328	0.000000	0.000000	3.000000	66.000000	0.000000
14916.236219	0.082365	0.556462	0.009292	76.508705	-0.429567	18.317305	-0.869277	0.000000	0.451209	0.000000	0.000000	0.000000	-0.074829	-0.067187	0.080328	0.000000	0.000000	3.000000	66.000000	0.000000
14916.239553	0.082365	0.556462	0.009292	76.508705	-0.429567	18.317305	-0.869277	0.000000	0.451209	0.000000	0.000000	0.000000	-0.074829	-0.067187	0.080328	0.000000	0.000000	3.000000	66.000000	0.000000
14916.242886	0.081892	0.556289	0.009719	76.497307	-0.653046	18.053978	-0.881749	0.000000	0.464597	0.000000	0.000000	0.000000	-0.141879	-0.051679	0.128267	0.000000	0.000000	3.000000	66.000000	0.000000
14916.246219	0.081892	0.556289	0.009719	76.497307	-0.653046	18.053978	-0.881749	0.000000	0.464597	0.000000	0.000000	0.000000	0.000001	-0.000001	0.000000	0.000000	0.000000	3.000000	66.000000	0.000000
14916.249553	0.081892	0.556289	0.009719	76.497307	-0.653046	18.053978	-0.881749	0.000000	0.464597	0.000000	0.000000	0.000000	0.000001	-0.000001	0.000000	0.000000	0.000000	3.000000	66.000000	0.000000
14916.252886	0.081892	0.556289	0.009719	76.482307	-0.875872	17.786785	-0.905396	0.000000	0.485975	0.000000	0.000000	0.000000	0.000001	-0.000001	0.000000	0.000000	0.000000	3.000000	66.000000	0.000000
14916.256219	0.081892	0.556289	0.009719	76.482307	-0.875872	17.786785	-0.905396	0.000000	0.485975	0.000000	0.000000	0.000000	0.000001	-0.000001	0.000000	0.000000	0.000000	3.000000	66.000000	0.000000
14916.259553	0.081663	0.556281	0.009849	76.482307	-0.875872	17.786785	-0.905396	0.000000	0.485975	0.000000	0.000000	0.000000	-0.068579	-0.002565	0.038923	0.000000	0.000000	3.000000	66.000000	0.000000
14916.262886	0.081663	0.556281	0.009849	76.461014	-1.090524	17.525198	-0.905396	0.000000	0.485975	0.000000	0.000000	0.000000	-0.068579	-0.002565	0.038923	0.000000	0.000000	3.000000	66.000000	0.000000
14916.266219	0.081663	0.556281	0.009849	76.461014	-1.090524	17.525198	-0.905396	0.000000	0.485975	0.000000	0.000000	0.000000	-0.068579	-0.002565	0.038923	0.000000	0.000000	3.000000	66.000000	0.000000
14916.269553	0.081663	0.556281	0.009849	76.461014	-1.090524	17.525198	-0.905396	0.000000	0.485975	0.000000	0.000000	0.000000	-0.068579	-0.002565	0.038923	0.000000	0.000000	3.000000	66.000000	0.000000
14916.272886	0.081239	0.556480	0.009903	76.434555	-1.277378	17.296274	-0.916826	0.000000	0.492462	0.000000	0.000000	0.000000	-0.127404	0.059575	0.016157	0.000000	0.000000	3.000000	66.000000	0.000000
14916.276219	0.081239	0.556480	0.009903	76.434555	-1.277378	17.296274	-0.916826	0.000000	0.492462	0.000000	0.000000	0.000000	-0.127404	0.059575	0.016157	0.000000	0.000000	3.000000	66.000000	0.000000
14916.279553	0.081239	0.556480	0.009903	76.434555	-1.277378	17.296274	-0.916826	0.000000	0.492462	0.000000	0.000000	0.000000	-0.127404	0.059575	0.016157	0.000000	0.000000	3.000000	66.000000	0.000000
14916.282886	0.081239	0.556480	0.009903	76.407738	-1.414783	17.130888	-0.938060	0.000000	0.495155	0.000000	0.000000	0.000000	-0.127404	0.059575	0.016157	0.000000	0.000000	3.000000	66.000000	0.000000
14916.286219	0.081070	0.556652	0.009852	76.407738	-1.414783	17.130888	-0.938060	0.000000	0.495155	0.000000	0.000000	0.000000	-0.050642	0.051776	-0.015399	0.000000	0.000000	3.000000	66.000000	0.000000
14916.289553	0.081070	0.556652	0.009852	76.407738	-1.414783	17.130888	-0.938060	0.000000	0.495155	0.000000	0.000000	0.000000	-0.050642	0.051776	-0.015399	0.000000	0.000000	3.000000	66.000000	0.000000
14916.292886	0.081070	0.556652	0.009852	76.382065	-1.529695	16.992714	-0.946500	0.000000	0.492588	0.000000	0.000000	0.000000	-0.050642	0.051776	-0.015399	0.000000	0.000000	3.000000	66.000000	0.000000
14916.296219	0.080900	0.556851	0.009795	76.382065	-1.529695	16.992714	-0.946500	0.000000	0.492588	0.000000	0.000000	0.000000	-0.050912	0.059519	-0.017045	0.000000	0.000000	3.000000	66.000000	0.000000
14916.299553	0.080900	0.556851	0.009795	76.382065	-1.529695	16.992714	-0.946500	0.000000	0.492588	0.000000	0.000000	0.000000	-0.050912	0.059519	-0.017045	0.000000	0.000000	3.000000	66.000000	0.000000
14916.302886	0.080900	0.556851	0.009795	76.355507	-1.607991	16.904238	-0.954986	0.000000	0.489747	0.000000	0.000000	0.000000	-0.050912	0.059519	-0.017045	0.000000	0.000000	3.000000	66.000000	0.000000
14916.306219	0.080900	0.556851	0.009795	76.355507	-1.607991	16.904238	-0.954986	0.000000	0.489747	0.000000	0.000000	0.000000	-0.050912	0.059519	-0.017045	0.000000	0.000000	3.000000	66.000000	0.000000
14916.309553	0.080696	0.557075	0.009672	76.355507	-1.607991	16.904238	-0.954986	0.000000	0.489747	0.000000	0.000000	0.000000	-0.061147	0.067228	-0.036744	0.000000	0.000000	3.000000	66.000000	0.000000
14916.312886	0.080696	0.557075	0.009672	76.325668	-1.640439	16.881210	-0.954986	0.000000	0.489747	0.000000	0.000000	0.000000	-0.061147	0.067228	-0.036744	0.000000	0.000000	3.000000	66.000000	0.000000
14916.316219	0.080696	0.557075	0.009672	76.325668	-1.640439	16.881210	-0.954986	0.000000	0.489747	0.000000	0.000000	0.000000	-0.061147	0.067228	-0.036744	0.000000	0.000000	3.000000	66.000000	0.000000
14916.319553	0.080696	0.557075	0.009672	76.325668	-1.640439	16.881210	-0.954986	0.000000	0.489747	0.000000	0.000000	0.000000	-0.061147	0.067228	-0.036744	0.000000	0.000000	3.000000	66.000000	0.000000
14916.322886	0.080333	0.557643	0.009415	76.294975	-1.634045	16.907385	-0.965177	0.000000	0.483623	0.000000	0.000000	0.000000	-0.109126	0.170575	-0.077123	0.000000	0.000000	3.000000	66.000000	0.000000
14916.326219	0.080333	0.557643	0.009415	76.294975	-1.634045	16.907385	-0.965177	0.000000	0.483623	0.000000	0.000000	0.000000	-0.000000	0.000005	0.000000	0.000000	0.000000	3.000000	66.000000	0.000000
14916.329553	0.080333	0.557643	0.009415	76.294975	-1.634045	16.907385	-0.965177	0.000000	0.483623	0.000000	0.000000	0.000000	-0.000000	0.000005	0.000000	0.000000	0.000000	3.000000	66.000000	0.000000
14916.332886	0.080333	0.557643	0.009415	76.261230	-1.617084	16.936049	-0.983364	0.000000	0.470769	0.000000	0.000000	0.000000	-0.000000	0.000005	0.000000	0.000000	0.000000	3.000000	66.000000	0.000000
14916.336219	0.080333	0.557643	0.009415	76.261230	-1.617084	16.936049	-0.983364	0.000000	0.470769	0.000000	0.000000	0.000000	-0.000000	0.000005	0.000000	0.000000	0.000000	3.000000	66.000000	0.000000
14916.339553	0.080217	0.557988	0.009273	76.261230	-1.617084	16.936049	-0.983364	0.000000	0.470769	0.000000	0.000000	0.000000	-0.034710	0.103350	-0.042694	0.000000	0.000000	3.000000	66.000000	0.000000
14916.342886	0.080217	0.557988	0.009273	76.221336	-1.589795	16.969742	-0.983364	0.000000	0.470769	0.000000	0.000000	0.000000	-0.034710	0.103350	-0.042694	0.000000	0.000000	3.000000	66.000000	0.000000
14916.346219	0.080217	0.557988	0.009273	76.221336	-1.589795	16.969742	-0.983364	0.000000	0.470769	0.000000	0.000000	0.000000	-0.034710	0.103350	-0.042694	0.000000	0.000000	3.000000	66.000000	0.000000
14916.349553	0.080217	0.557988	0.009273	76.221336	-1.589795	16.969742	-0.983364	0.000000	0.470769	0.000000	0.000000	0.000000	-0.034710	0.103350	-0.042694	0.000000	0.000000	3.000000	66.000000	0.000000
14916.352886	0.080148	0.558685	0.009002	76.184494	-1.557031	17.000677	-0.989149	0.000000	0.463654	0.000000	0.000000	0.000000	-0.020828	0.209157	-0.081366	0.000000	0.000000	3.000000	66.000000	0.000000
14916.356219	0.080148	0.558685	0.009002	76.184494	-1.557031	17.000677	-0.989149	0.000000	0.463654	0.000000	0.000000	0.000000	0.000001	-0.000002	0.000000	0.000000	0.000000	3.000000	66.000000	0.000000
14916.359553	0.080148	0.558685	0.009002	76.184494	-1.557031	17.000677	-0.989149	0.000000	0.463654	0.000000	0.000000	0.000000	0.000001	-0.000002	0.000000	0.000000	0.000000	3.000000	66.000000	0.000000
14916.362886	0.080148	0.558685	0.009002	76.144608	-1.519229	17.034006	-0.992621	0.000000	0.450093	0.000000	0.000000	0.000000	0.000001	-0.000002	0.000000	0.000000	0.000000	3.000000	66.000000	0.000000
14916.366219	0.080148	0.558685	0.009002	76.144608	-1.519229	17.034006	-0.992621	0.000000	0.450093	0.000000	0.000000	0.000000	0.000001	-0.000002	0.000000	0.000000	0.000000	3.000000	66.000000	0.000000
14916.369553	0.080169	0.559021	0.008859	76.144608	-1.519229	17.034006	-0.992621	0.000000	0.450093	0.000000	0.000000	0.000000	0.006305	0.100651	-0.042829	0.000000	0.000000	3.000000	66.000000	0.000000
14916.372886	0.080169	0.559021	0.008859	76.104691	-1.478893	17.067150	-0.992621	0.000000	0.450093	0.000000	0.000000	0.000000	0.006305	0.100651	-0.042829	0.000000	0.000000	3.000000	66.000000	0.000000
14916.376219	0.080169	0.559021	0.008859	76.104691	-1.478893	17.067150	-0.992621	0.000000	0.450093	0.000000	0.000000	0.000000	0.006305	0.100651	-0.042829	0.000000	0.000000	3.000000	66.000000	0.000000
14916.379553	0.080169	0.559021	0.008859	76.104691	-1.478893	17.067150	-0.992621	0.000000	0.450093	0.000000	0.000000	0.000000	0.006305	0.100651	-0.042829	0.000000	0.000000	3.000000	66.000000	0.000000
14916.382886	0.080281	0.559683	0.008585	76.070915	-1.440934	17.095047	-0.991570	0.000000	0.442954	0.000000	0.000000	0.000000	0.033645	0.198611	-0.082348	0.000000	0.000000	3.000000	66.000000	0.000000
14916.386219	0.080281	0.559683	0.008585	76.070915	-1.440934	17.095047	-0.991570	0.000000	0.442954	0.000000	0.000000	0.000000	0.000001	0.000002	0.000000	0.000000	0.000000	3.000000	66.000000	0.000000
14916.389553	0.080281	0.559683	0.008585	76.070915	-1.440934	17.095047	-0.991570	0.000000	0.442954	0.000000	0.000000	0.000000	0.000001	0.000002	0.000000	0.000000	0.000000	3.000000	66.000000	0.000000
14916.392886	0.080281	0.559683	0.008585	76.037148	-1.405828	17.122814	-0.985963	0.000000	0.429230	0.000000	0.000000	0.000000	0.000001	0.000002	0.000000	0.000000	0.000000	3.000000	66.000000	0.000000
14916.396219	0.080281	0.559683	0.008585	76.037148	-1.405828	17.122814	-0.985963	0.000000	0.429230	0.000000	0.000000	0.000000	0.000001	0.000002	0.000000	0.000000	0.000000	3.000000	66.000000	0.000000
14916.399553	0.080329	0.559983	0.008466	76.037148	-1.405828	17.122814	-0.985963	0.000000	0.429230	0.000000	0.000000	0.000000	0.014354	0.090255	-0.035571	0.000000	0.000000	3.000000	66.000000	0.000000
14916.402886	0.080329	0.559983	0.008466	76.003387	-1.373577	17.150454	-0.985963	0.000000	0.429230	0.000000	0.000000	0.000000	0.014354	0.090255	-0.035571	0.000000	0.000000	3.000000	66.000000	0.000000
14916.406219	0.080329	0.559983	0.008466	76.003387	-1.373577	17.150454	-0.985963	0.000000	0.429230	0.000000	0.000000	0.000000	0.014354	0.090255	-0.035571	0.000000	0.000000	3.000000	66.000000	0.000000
14916.409553	0.080329	0.559983	0.008466	76.003387	-1.373577	17.150454	-0.985963	0.000000	0.429230	0.000000	0.000000	0.000000	0.014354	0.090255	-0.035571	0.000000	0.000000	3.000000	66.000000	0.000000
14916.412886	0.080357	0.560516	0.008233	75.979118	-1.346742	17.177011	-0.983570	0.000000	0.423301	0.000000	0.000000	0.000000	0.008432	0.159694	-0.069831	0.000000	0.000000	3.000000	66.000000	0.000000
14916.416219	0.080357	0.560516	0.008233	75.979118	-1.346742	17.177011	-0.983570	0.000000	0.423301	0.000000	0.000000	0.000000	0.008432	0.159694	-0.069831	0.000000	0.000000	3.000000	66.000000	0.000000
14916.419553	0.080357	0.560516	0.008233	75.979118	-1.346742	17.177011	-0.983570	0.000000	0.423301	0.000000	0.000000	0.000000	0.008432	0.159694	-0.069831	0.000000	0.000000	3.000000	66.000000	0.000000
14916.422886	0.080357	0.560516	0.008233	75.957634	-1.329811	17.194462	-0.982165	0.000000	0.411663	0.000000	0.000000	0.000000	0.008432	0.159694	-0.069831	0.000000	0.000000	3.000000	66.000000	0.000000
14916.426219	0.080338	0.560721	0.008125	75.957634	-1.329811	17.194462	-0.982165	0.000000	0.411663	0.000000	0.000000	0.000000	-0.005623	0.061720	-0.032565	0.000000	0.000000	3.000000	66.000000	0.000000
14916.429553	0.080338	0.560721	0.008125	75.957634	-1.329811	17.194462	-0.982165	0.000000	0.411663	0.000000	0.000000	0.000000	-0.005623	0.061720	-0.032565	0.000000	0.000000	3.000000	66.000000	0.000000
14916.432886	0.080338	0.560721	0.008125	75.939789	-1.303259	17.222445	-0.983103	0.000000	0.406235	0.000000	0.000000	0.000000	-0.005623	0.061720	-0.032565	0.000000	0.000000	3.000000	66.000000	0.000000
14916.436219	0.080338	0.560721	0.008125	75.939789	-1.303259	17.222445	-0.983103	0.000000	0.406235	0.000000	0.000000	0.000000	-0.005623	0.061720	-0.032565	0.000000	0.000000	3.000000	66.000000	0.000000
14916.439553	0.080335	0.560892	0.007977	75.939789	-1.303259	17.222445	-0.983103	0.000000	0.406235	0.000000	0.000000	0.000000	-0.000825	0.051208	-0.044305	0.000000	0.000000	3.000000	66.000000	0.000000
14916.442886	0.080335	0.560892	0.007977	75.928772	-1.272218	17.258484	-0.983103	0.000000	0.406235	0.000000	0.000000	0.000000	-0.000825	0.051208	-0.044305	0.000000	0.000000	3.000000	66.000000	0.000000
14916.446219	0.080335	0.560892	0.007977	75.928772	-1.272218	17.258484	-0.983103	0.000000	0.406235	0.000000	0.000000	0.000000	-0.000825	0.051208	-0.044305	0.000000	0.000000	3.000000	66.000000	0.000000
14916.449553	0.080335	0.560892	0.007977	75.928772	-1.272218	17.258484	-0.983103	0.000000	0.406235	0.000000	0.000000	0.000000	-0.000825	0.051208	-0.044305	0.000000	0.000000	3.000000	66.000000	0.000000
14916.452886	0.080385	0.561139	0.007737	75.927582	-1.187136	17.367928	-0.983240	0.000000	0.398851	0.000000	0.000000	0.000000	0.014840	0.074154	-0.071998	0.000000	0.000000	3.000000	66.000000	0.000000
14916.456219	0.080385	0.561139	0.007737	75.927582	-1.187136	17.367928	-0.983240	0.000000	0.398851	0.000000	0.000000	0.000000	0.014840	0.074154	-0.071998	0.000000	0.000000	3.000000	66.000000	0.000000
14916.459553	0.080385	0.561139	0.007737	75.927582	-1.187136	17.367928	-0.983240	0.000000	0.398851	0.000000	0.000000	0.000000	0.014840	0.074154	-0.071998	0.000000	0.000000	3.000000	66.000000	0.000000
14916.462886	0.080385	0.561139	0.007737	75.930336	-1.038461	17.562338	-0.980767	0.000000	0.386851	0.000000	0.000000	0.000000	0.014840	0.074154	-0.071998	0.000000	0.000000	3.000000	66.000000	0.000000
14916.466219	0.080408	0.561207	0.007608	75.930336	-1.038461	17.562338	-0.980767	0.000000	0.386851	0.000000	0.000000	0.000000	0.006931	0.020214	-0.038778	0.000000	0.000000	3.000000	66.000000	0.000000
14916.469553	0.080408	0.561207	0.007608	75.930336	-1.038461	17.562338	-0.980767	0.000000	0.386851	0.000000	0.000000	0.000000	0.006931	0.020214	-0.038778	0.000000	0.000000	3.000000	66.000000	0.000000
14916.472886	0.080408	0.561207	0.007608	75.938431	-0.851762	17.806795	-0.979612	0.000000	0.380388	0.000000	0.000000	0.000000	0.006931	0.020214	-0.038778	0.000000	0.000000	3.000000	66.000000	0.000000
14916.476219	0.080408	0.561207	0.007608	75.938431	-0.851762	17.806795	-0.979612	0.000000	0.380388	0.000000	0.000000	0.000000	0.006931	0.020214	-0.038778	0.000000	0.000000	3.000000	66.000000	0.000000
14916.479553	0.080483	0.561257	0.007517	75.938431	-0.851762	17.806795	-0.979612	0.000000	0.380388	0.000000	0.000000	0.000000	0.022568	0.015224	-0.027149	0.000000	0.000000	3.000000	66.000000	0.000000
14916.482886	0.080483	0.561257	0.007517	75.947227	-0.650708	18.071161	-0.979612	0.000000	0.380388	0.000000	0.000000	0.000000	0.022568	0.015224	-0.027149	0.000000	0.000000	3.000000	66.000000	0.000000
14916.486219	0.080483	0.561257	0.007517	75.947227	-0.650708	18.071161	-0.979612	0.000000	0.380388	0.000000	0.000000	0.000000	0.022568	0.015224	-0.027149	0.000000	0.000000	3.000000	66.000000	0.000000
14916.489553	0.080483	0.561257	0.007517	75.947227	-0.650708	18.071161	-0.979612	0.000000	0.380388	0.000000	0.000000	0.000000	0.022568	0.015224	-0.027149	0.000000	0.000000	3.000000	66.000000	0.000000
14916.492886	0.080664	0.561316	0.007384	75.958038	-0.465718	18.313833	-0.975850	0.000000	0.375863	0.000000	0.000000	0.000000	0.054432	0.017695	-0.039858	0.000000	0.000000	3.000000	66.000000	0.000000
14916.496219	0.080664	0.561316	0.007384	75.958038	-0.465718	18.313833	-0.975850	0.000000	0.375863	0.000000	0.000000	0.000000	0.000001	-0.000007	-0.000000	0.000000	1.000000	3.000000	66.000000	0.000000
14916.499553	0.080664	0.561316	0.007384	75.958038	-0.465718	18.313833	-0.975850	0.000000	0.375863	0.000000	0.000000	0.000000	0.000001	-0.000007	-0.000000	0.000000	1.000000	3.000000	66.000000	0.000000
