# Supplementary material for: Haptic Guidance Needs to Be Intuitive Not Just Informative to Improve Human Motor Accuracy
Source: PLoS One. 2016 Mar 16;11(3):e0150912. doi: 10.1371/journal.pone.0150912 (PMC4794196; doi:10.1371/journal.pone.0150912)
Supplement: S1 Data — (ZIP) [file pone.0150912.s001.zip › Subject6/exp1_0067.txt]

Time	PosX	PosY	PosZ	RotX	RotY	RotZ	ForceX	ForceY	ForceZ	MomentX	MomentY	MomentZ	VelocityX	VelocityY	VelocityZ	CalibratedWeight	ButtonDown	Condition	Trial	Visual
14918.160549	-0.003337	0.470364	0.249655	65.208084	23.658478	31.015713	0.000000	0.000000	0.000000	0.000000	0.000000	0.000000	0.040380	-0.017826	-0.023238	0.000000	1.000000	3.000000	67.000000	1.000000
14918.163882	-0.003337	0.470364	0.249655	65.170876	23.658154	30.976404	1.805339	0.000000	4.662698	0.000000	0.000000	0.000000	0.040380	-0.017826	-0.023238	0.000000	1.000000	3.000000	67.000000	1.000000
14918.167216	-0.002902	0.470622	0.250016	65.170876	23.658154	30.976404	1.805339	0.000000	4.662698	0.000000	0.000000	0.000000	0.130418	0.077382	0.108397	0.000000	1.000000	3.000000	67.000000	1.000000
14918.170549	-0.002902	0.470622	0.250016	65.170876	23.658154	30.976404	1.805339	0.000000	4.662698	0.000000	0.000000	0.000000	0.130418	0.077382	0.108397	0.000000	1.000000	3.000000	67.000000	1.000000
14918.173882	-0.002265	0.470530	0.250257	65.147240	23.687372	30.956230	1.810118	0.000000	4.660845	0.000000	0.000000	0.000000	0.191126	-0.027639	0.072446	0.000000	1.000000	3.000000	67.000000	1.000000
14918.177216	-0.002265	0.470530	0.250257	65.147240	23.687372	30.956230	1.810118	0.000000	4.660845	0.000000	0.000000	0.000000	0.191126	-0.027639	0.072446	0.000000	1.000000	3.000000	67.000000	1.000000
14918.180549	-0.002265	0.470530	0.250257	65.147240	23.687372	30.956230	1.810118	0.000000	4.660845	0.000000	0.000000	0.000000	0.191126	-0.027639	0.072446	0.000000	1.000000	3.000000	67.000000	1.000000
14918.183882	-0.001427	0.470812	0.250887	65.110924	23.683550	30.839714	1.818901	0.000000	4.657425	0.000000	0.000000	0.000000	0.251491	0.084811	0.188799	0.000000	1.000000	3.000000	67.000000	1.000000
14918.187216	-0.001427	0.470812	0.250887	65.110924	23.683550	30.839714	1.818901	0.000000	4.657425	0.000000	0.000000	0.000000	0.251491	0.084811	0.188799	0.000000	1.000000	3.000000	67.000000	1.000000
14918.190549	-0.001427	0.470812	0.250887	65.110924	23.683550	30.839714	1.818901	0.000000	4.657425	0.000000	0.000000	0.000000	0.251491	0.084811	0.188799	0.000000	1.000000	3.000000	67.000000	1.000000
14918.193882	-0.001427	0.470812	0.250887	65.213539	23.672722	30.618843	1.828433	0.000000	4.653690	0.000000	0.000000	0.000000	0.251491	0.084811	0.188799	0.000000	1.000000	3.000000	67.000000	1.000000
14918.197216	-0.000991	0.470844	0.251503	65.213539	23.672722	30.618843	1.828433	0.000000	4.653690	0.000000	0.000000	0.000000	0.130831	0.009356	0.184812	0.000000	1.000000	3.000000	67.000000	1.000000
14918.200549	-0.000991	0.470844	0.251503	65.213539	23.672722	30.618843	1.828433	0.000000	4.653690	0.000000	0.000000	0.000000	0.130831	0.009356	0.184812	0.000000	1.000000	3.000000	67.000000	1.000000
14918.203882	-0.000756	0.471147	0.252144	65.484566	23.737598	30.333303	1.831542	0.000000	4.652467	0.000000	0.000000	0.000000	0.070443	0.090934	0.192300	0.000000	1.000000	3.000000	67.000000	1.000000
14918.207216	-0.000756	0.471147	0.252144	65.484566	23.737598	30.333303	1.831542	0.000000	4.652467	0.000000	0.000000	0.000000	0.070443	0.090934	0.192300	0.000000	1.000000	3.000000	67.000000	1.000000
14918.210549	-0.000756	0.471147	0.252144	65.484566	23.737598	30.333303	1.831542	0.000000	4.652467	0.000000	0.000000	0.000000	0.070443	0.090934	0.192300	0.000000	1.000000	3.000000	67.000000	1.000000
14918.213882	-0.000689	0.471312	0.252645	65.867836	23.929123	30.167259	1.831262	0.000000	4.652578	0.000000	0.000000	0.000000	0.020057	0.049501	0.150265	0.000000	1.000000	3.000000	67.000000	1.000000
14918.217216	-0.000689	0.471312	0.252645	65.867836	23.929123	30.167259	1.831262	0.000000	4.652578	0.000000	0.000000	0.000000	0.020057	0.049501	0.150265	0.000000	1.000000	3.000000	67.000000	1.000000
14918.220549	-0.000689	0.471312	0.252645	65.867836	23.929123	30.167259	1.831262	0.000000	4.652578	0.000000	0.000000	0.000000	0.020057	0.049501	0.150265	0.000000	1.000000	3.000000	67.000000	1.000000
14918.223882	-0.000588	0.471477	0.253145	66.205963	24.175661	30.133911	1.829184	0.000000	4.653396	0.000000	0.000000	0.000000	0.030202	0.049572	0.150090	0.000000	1.000000	3.000000	67.000000	1.000000
14918.227216	-0.000588	0.471477	0.253145	66.205963	24.175661	30.133911	1.829184	0.000000	4.653396	0.000000	0.000000	0.000000	0.030202	0.049572	0.150090	0.000000	1.000000	3.000000	67.000000	1.000000
14918.230549	-0.000588	0.471477	0.253145	66.205963	24.175661	30.133911	1.829184	0.000000	4.653396	0.000000	0.000000	0.000000	0.030202	0.049572	0.150090	0.000000	1.000000	3.000000	67.000000	1.000000
14918.233882	-0.000588	0.471477	0.253145	66.461197	24.527203	30.329678	1.827656	0.000000	4.653996	0.000000	0.000000	0.000000	0.030202	0.049572	0.150090	0.000000	1.000000	3.000000	67.000000	1.000000
14918.237216	-0.000521	0.471623	0.253661	66.461197	24.527203	30.329678	1.827656	0.000000	4.653996	0.000000	0.000000	0.000000	0.020118	0.043895	0.154740	0.000000	1.000000	3.000000	67.000000	1.000000
14918.240549	-0.000521	0.471623	0.253661	66.461197	24.527203	30.329678	1.827656	0.000000	4.653996	0.000000	0.000000	0.000000	0.020118	0.043895	0.154740	0.000000	1.000000	3.000000	67.000000	1.000000
14918.243882	-0.000319	0.471730	0.254145	66.637306	24.918547	30.655050	1.825501	0.000000	4.654841	0.000000	0.000000	0.000000	0.060674	0.032104	0.145403	0.000000	1.000000	3.000000	67.000000	1.000000
14918.247216	-0.000319	0.471730	0.254145	66.637306	24.918547	30.655050	1.825501	0.000000	4.654841	0.000000	0.000000	0.000000	0.060674	0.032104	0.145403	0.000000	1.000000	3.000000	67.000000	1.000000
14918.250549	-0.000319	0.471730	0.254145	66.637306	24.918547	30.655050	1.825501	0.000000	4.654841	0.000000	0.000000	0.000000	0.060674	0.032104	0.145403	0.000000	1.000000	3.000000	67.000000	1.000000
14918.253882	-0.000319	0.471730	0.254145	66.776917	25.226486	30.906322	1.825694	0.000000	4.654765	0.000000	0.000000	0.000000	0.060674	0.032104	0.145403	0.000000	1.000000	3.000000	67.000000	1.000000
14918.257216	-0.000218	0.471777	0.254552	66.776917	25.226486	30.906322	1.825694	0.000000	4.654765	0.000000	0.000000	0.000000	0.030353	0.014161	0.122073	0.000000	1.000000	3.000000	67.000000	1.000000
14918.260549	-0.000218	0.471777	0.254552	66.776917	25.226486	30.906322	1.825694	0.000000	4.654765	0.000000	0.000000	0.000000	0.030353	0.014161	0.122073	0.000000	1.000000	3.000000	67.000000	1.000000
14918.263882	-0.000184	0.471823	0.254896	66.895439	25.396181	31.000767	1.824769	0.000000	4.655128	0.000000	0.000000	0.000000	0.010109	0.013787	0.103158	0.000000	1.000000	3.000000	67.000000	1.000000
14918.267216	-0.000184	0.471823	0.254896	66.895439	25.396181	31.000767	1.824769	0.000000	4.655128	0.000000	0.000000	0.000000	0.010109	0.013787	0.103158	0.000000	1.000000	3.000000	67.000000	1.000000
14918.270549	-0.000184	0.471823	0.254896	66.895439	25.396181	31.000767	1.824769	0.000000	4.655128	0.000000	0.000000	0.000000	0.010109	0.013787	0.103158	0.000000	1.000000	3.000000	67.000000	1.000000
14918.273882	-0.000184	0.471906	0.255145	67.005676	25.454533	30.955582	1.823168	0.000000	4.655756	0.000000	0.000000	0.000000	-0.000019	0.024894	0.074671	0.000000	1.000000	3.000000	67.000000	1.000000
14918.277216	-0.000184	0.471906	0.255145	67.005676	25.454533	30.955582	1.823168	0.000000	4.655756	0.000000	0.000000	0.000000	-0.000019	0.024894	0.074671	0.000000	1.000000	3.000000	67.000000	1.000000
14918.280549	-0.000184	0.471906	0.255145	67.005676	25.454533	30.955582	1.823168	0.000000	4.655756	0.000000	0.000000	0.000000	-0.000019	0.024894	0.074671	0.000000	1.000000	3.000000	67.000000	1.000000
14918.283882	-0.000184	0.471906	0.255145	67.074768	25.394789	30.790684	1.821624	0.000000	4.656360	0.000000	0.000000	0.000000	-0.000019	0.024894	0.074671	0.000000	1.000000	3.000000	67.000000	1.000000
14918.287216	-0.000218	0.472028	0.255362	67.074768	25.394789	30.790684	1.821624	0.000000	4.656360	0.000000	0.000000	0.000000	-0.010164	0.036395	0.064996	0.000000	1.000000	3.000000	67.000000	1.000000
14918.290549	-0.000218	0.472028	0.255362	67.074768	25.394789	30.790684	1.821624	0.000000	4.656360	0.000000	0.000000	0.000000	-0.010164	0.036395	0.064996	0.000000	1.000000	3.000000	67.000000	1.000000
14918.293882	-0.000218	0.472028	0.255362	67.093536	25.256107	30.563820	1.819747	0.000000	4.657093	0.000000	0.000000	0.000000	-0.010164	0.036395	0.064996	0.000000	1.000000	3.000000	67.000000	1.000000
14918.297216	-0.000218	0.472028	0.255362	67.093536	25.256107	30.563820	1.819747	0.000000	4.657093	0.000000	0.000000	0.000000	-0.010164	0.036395	0.064996	0.000000	1.000000	3.000000	67.000000	1.000000
14918.300549	-0.000320	0.472266	0.255576	67.093536	25.256107	30.563820	1.819747	0.000000	4.657093	0.000000	0.000000	0.000000	-0.030471	0.071464	0.064207	0.000000	1.000000	3.000000	67.000000	1.000000
14918.303882	-0.000354	0.472679	0.255770	67.082321	25.138079	30.389503	1.819747	0.000000	4.657093	0.000000	0.000000	0.000000	-0.010179	0.123981	0.058342	0.000000	1.000000	3.000000	67.000000	1.000000
14918.307216	-0.000354	0.472679	0.255770	67.082321	25.138079	30.389503	1.819747	0.000000	4.657093	0.000000	0.000000	0.000000	-0.010179	0.123981	0.058342	0.000000	1.000000	3.000000	67.000000	1.000000
14918.310549	-0.000354	0.472679	0.255770	67.082321	25.138079	30.389503	1.819747	0.000000	4.657093	0.000000	0.000000	0.000000	-0.010179	0.123981	0.058342	0.000000	1.000000	3.000000	67.000000	1.000000
14918.313882	-0.000354	0.472679	0.255770	67.170937	25.242302	30.401005	1.815083	0.000000	4.658913	0.000000	0.000000	0.000000	-0.010179	0.123981	0.058342	0.000000	1.000000	3.000000	67.000000	1.000000
14918.317216	-0.000218	0.473287	0.255929	67.170937	25.242302	30.401005	1.815083	0.000000	4.658913	0.000000	0.000000	0.000000	0.040599	0.182282	0.047579	0.000000	1.000000	3.000000	67.000000	1.000000
14918.320549	-0.000218	0.473287	0.255929	67.170937	25.242302	30.401005	1.815083	0.000000	4.658913	0.000000	0.000000	0.000000	0.040599	0.182282	0.047579	0.000000	1.000000	3.000000	67.000000	1.000000
14918.323882	-0.000015	0.474029	0.255974	67.535812	25.768511	30.721144	1.816245	0.000000	4.658460	0.000000	0.000000	0.000000	0.060933	0.222509	0.013629	0.000000	0.000000	3.000000	67.000000	1.000000
14918.327216	-0.000015	0.474029	0.255974	67.535812	25.768511	30.721144	1.816245	0.000000	4.658460	0.000000	0.000000	0.000000	0.060933	0.222509	0.013629	0.000000	0.000000	3.000000	67.000000	1.000000
14918.330549	-0.000015	0.474029	0.255974	67.535812	25.768511	30.721144	1.816245	0.000000	4.658460	0.000000	0.000000	0.000000	0.060933	0.222509	0.013629	0.000000	0.000000	3.000000	67.000000	1.000000
14918.333882	0.000222	0.474943	0.255905	68.184952	26.695520	31.310202	1.819173	0.000000	4.657318	0.000000	0.000000	0.000000	0.071087	0.274330	-0.020724	0.000000	0.000000	3.000000	67.000000	1.000000
14918.337216	0.000222	0.474943	0.255905	68.184952	26.695520	31.310202	1.819173	0.000000	4.657318	0.000000	0.000000	0.000000	0.071087	0.274330	-0.020724	0.000000	0.000000	3.000000	67.000000	1.000000
14918.340549	0.000222	0.474943	0.255905	68.184952	26.695520	31.310202	1.819173	0.000000	4.657318	0.000000	0.000000	0.000000	0.071087	0.274330	-0.020724	0.000000	0.000000	3.000000	67.000000	1.000000
14918.343882	0.000323	0.475992	0.255753	68.976082	27.807587	32.015320	1.823339	0.000000	4.655689	0.000000	0.000000	0.000000	0.030445	0.314569	-0.045593	0.000000	0.000000	3.000000	67.000000	1.000000
14918.347216	0.000323	0.475992	0.255753	68.976082	27.807587	32.015320	1.823339	0.000000	4.655689	0.000000	0.000000	0.000000	0.030445	0.314569	-0.045593	0.000000	0.000000	3.000000	67.000000	1.000000
14918.350549	0.000323	0.475992	0.255753	68.976082	27.807587	32.015320	1.823339	0.000000	4.655689	0.000000	0.000000	0.000000	0.030445	0.314569	-0.045593	0.000000	0.000000	3.000000	67.000000	1.000000
14918.353882	0.000256	0.477232	0.255500	69.797844	28.958168	32.742882	1.825879	0.000000	4.654693	0.000000	0.000000	0.000000	-0.020333	0.372061	-0.075824	0.000000	0.000000	3.000000	67.000000	1.000000
14918.357216	0.000256	0.477232	0.255500	69.797844	28.958168	32.742882	1.825879	0.000000	4.654693	0.000000	0.000000	0.000000	-0.020333	0.372061	-0.075824	0.000000	0.000000	3.000000	67.000000	1.000000
14918.360549	0.000256	0.477232	0.255500	69.797844	28.958168	32.742882	1.825879	0.000000	4.654693	0.000000	0.000000	0.000000	-0.020333	0.372061	-0.075824	0.000000	0.000000	3.000000	67.000000	1.000000
14918.363882	0.000086	0.478722	0.255160	70.587013	30.128582	33.519981	1.826374	0.000000	4.654499	0.000000	0.000000	0.000000	-0.050760	0.447009	-0.102226	0.000000	0.000000	3.000000	67.000000	1.000000
14918.367216	0.000086	0.478722	0.255160	70.587013	30.128582	33.519981	1.826374	0.000000	4.654499	0.000000	0.000000	0.000000	-0.050760	0.447009	-0.102226	0.000000	0.000000	3.000000	67.000000	1.000000
14918.370549	0.000086	0.478722	0.255160	70.587013	30.128582	33.519981	1.826374	0.000000	4.654499	0.000000	0.000000	0.000000	-0.050760	0.447009	-0.102226	0.000000	0.000000	3.000000	67.000000	1.000000
14918.373882	-0.000218	0.480440	0.254683	71.306297	31.420082	34.507027	1.825813	0.000000	4.654718	0.000000	0.000000	0.000000	-0.091258	0.515397	-0.143085	0.000000	0.000000	3.000000	67.000000	1.000000
14918.377216	-0.000218	0.480440	0.254683	71.306297	31.420082	34.507027	1.825813	0.000000	4.654718	0.000000	0.000000	0.000000	-0.091258	0.515397	-0.143085	0.000000	0.000000	3.000000	67.000000	1.000000
14918.380549	-0.000218	0.480440	0.254683	71.306297	31.420082	34.507027	1.825813	0.000000	4.654718	0.000000	0.000000	0.000000	-0.091258	0.515397	-0.143085	0.000000	0.000000	3.000000	67.000000	1.000000
14918.383882	-0.000488	0.482307	0.254070	71.944969	32.895264	35.770611	1.823958	0.000000	4.655446	0.000000	0.000000	0.000000	-0.080977	0.560039	-0.183722	0.000000	0.000000	3.000000	67.000000	1.000000
14918.387216	-0.000488	0.482307	0.254070	71.944969	32.895264	35.770611	1.823958	0.000000	4.655446	0.000000	0.000000	0.000000	-0.080977	0.560039	-0.183722	0.000000	0.000000	3.000000	67.000000	1.000000
14918.390549	-0.000488	0.482307	0.254070	71.944969	32.895264	35.770611	1.823958	0.000000	4.655446	0.000000	0.000000	0.000000	-0.080977	0.560039	-0.183722	0.000000	0.000000	3.000000	67.000000	1.000000
14918.393882	-0.000824	0.484358	0.253288	72.528740	34.505749	37.219788	1.823481	0.000000	4.655632	0.000000	0.000000	0.000000	-0.101019	0.615539	-0.234732	0.000000	0.000000	3.000000	67.000000	1.000000
14918.397216	-0.000824	0.484358	0.253288	72.528740	34.505749	37.219788	1.823481	0.000000	4.655632	0.000000	0.000000	0.000000	-0.101019	0.615539	-0.234732	0.000000	0.000000	3.000000	67.000000	1.000000
14918.400549	-0.000824	0.484358	0.253288	72.528740	34.505749	37.219788	1.823481	0.000000	4.655632	0.000000	0.000000	0.000000	-0.101019	0.615539	-0.234732	0.000000	0.000000	3.000000	67.000000	1.000000
14918.403882	-0.001261	0.486532	0.252257	73.124252	36.199387	38.744904	1.822999	0.000000	4.655822	0.000000	0.000000	0.000000	-0.130984	0.652010	-0.309350	0.000000	0.000000	3.000000	67.000000	1.000000
14918.407216	-0.001261	0.486532	0.252257	73.124252	36.199387	38.744904	1.822999	0.000000	4.655822	0.000000	0.000000	0.000000	-0.130984	0.652010	-0.309350	0.000000	0.000000	3.000000	67.000000	1.000000
14918.410549	-0.001261	0.486532	0.252257	73.124252	36.199387	38.744904	1.822999	0.000000	4.655822	0.000000	0.000000	0.000000	-0.130984	0.652010	-0.309350	0.000000	0.000000	3.000000	67.000000	1.000000
14918.413882	-0.001797	0.488725	0.250931	73.767708	38.017941	40.370842	1.822473	0.000000	4.656028	0.000000	0.000000	0.000000	-0.160644	0.657963	-0.397684	0.000000	0.000000	3.000000	67.000000	1.000000
14918.417216	-0.001797	0.488725	0.250931	73.767708	38.017941	40.370842	1.822473	0.000000	4.656028	0.000000	0.000000	0.000000	-0.160644	0.657963	-0.397684	0.000000	0.000000	3.000000	67.000000	1.000000
14918.420549	-0.001797	0.488725	0.250931	73.767708	38.017941	40.370842	1.822473	0.000000	4.656028	0.000000	0.000000	0.000000	-0.160644	0.657963	-0.397684	0.000000	0.000000	3.000000	67.000000	1.000000
14918.423882	-0.002463	0.490953	0.249292	74.469276	40.090752	42.229141	1.822206	0.000000	4.656132	0.000000	0.000000	0.000000	-0.199975	0.668554	-0.491860	0.000000	0.000000	3.000000	67.000000	1.000000
14918.427216	-0.002463	0.490953	0.249292	74.469276	40.090752	42.229141	1.822206	0.000000	4.656132	0.000000	0.000000	0.000000	-0.199975	0.668554	-0.491860	0.000000	0.000000	3.000000	67.000000	1.000000
14918.430549	-0.002463	0.490953	0.249292	74.469276	40.090752	42.229141	1.822206	0.000000	4.656132	0.000000	0.000000	0.000000	-0.199975	0.668554	-0.491860	0.000000	0.000000	3.000000	67.000000	1.000000
14918.433882	-0.003125	0.493133	0.247276	75.175781	42.422268	44.357037	1.821802	0.000000	4.656290	0.000000	0.000000	0.000000	-0.198541	0.654029	-0.604821	0.000000	0.000000	3.000000	67.000000	1.000000
14918.437216	-0.003125	0.493133	0.247276	75.175781	42.422268	44.357037	1.821802	0.000000	4.656290	0.000000	0.000000	0.000000	-0.198541	0.654029	-0.604821	0.000000	0.000000	3.000000	67.000000	1.000000
14918.440549	-0.003125	0.493133	0.247276	75.175781	42.422268	44.357037	1.821802	0.000000	4.656290	0.000000	0.000000	0.000000	-0.198541	0.654029	-0.604821	0.000000	0.000000	3.000000	67.000000	1.000000
14918.443882	-0.003780	0.495276	0.244798	75.837860	45.053341	46.830399	1.823875	0.000000	4.655478	0.000000	0.000000	0.000000	-0.196649	0.642846	-0.743180	0.000000	0.000000	3.000000	67.000000	1.000000
14918.447216	-0.003780	0.495276	0.244798	75.837860	45.053341	46.830399	1.823875	0.000000	4.655478	0.000000	0.000000	0.000000	-0.196649	0.642846	-0.743180	0.000000	0.000000	3.000000	67.000000	1.000000
14918.450549	-0.003780	0.495276	0.244798	75.837860	45.053341	46.830399	1.823875	0.000000	4.655478	0.000000	0.000000	0.000000	-0.196649	0.642846	-0.743180	0.000000	0.000000	3.000000	67.000000	1.000000
14918.453882	-0.004561	0.497299	0.241825	76.418961	48.058994	49.764660	1.829066	0.000000	4.653442	0.000000	0.000000	0.000000	-0.234118	0.606785	-0.891951	0.000000	0.000000	3.000000	67.000000	1.000000
14918.457216	-0.004561	0.497299	0.241825	76.418961	48.058994	49.764660	1.829066	0.000000	4.653442	0.000000	0.000000	0.000000	-0.234118	0.606785	-0.891951	0.000000	0.000000	3.000000	67.000000	1.000000
14918.460549	-0.004561	0.497299	0.241825	76.418961	48.058994	49.764660	1.829066	0.000000	4.653442	0.000000	0.000000	0.000000	-0.234118	0.606785	-0.891951	0.000000	0.000000	3.000000	67.000000	1.000000
14918.463882	-0.005529	0.499235	0.238345	76.914001	51.416927	53.134377	1.835531	0.000000	4.650895	0.000000	0.000000	0.000000	-0.290359	0.580854	-1.043889	0.000000	0.000000	3.000000	67.000000	1.000000
14918.467216	-0.005529	0.499235	0.238345	76.914001	51.416927	53.134377	1.835531	0.000000	4.650895	0.000000	0.000000	0.000000	-0.290359	0.580854	-1.043889	0.000000	0.000000	3.000000	67.000000	1.000000
14918.470549	-0.005529	0.499235	0.238345	76.914001	51.416927	53.134377	1.835531	0.000000	4.650895	0.000000	0.000000	0.000000	-0.290359	0.580854	-1.043889	0.000000	0.000000	3.000000	67.000000	1.000000
14918.473882	-0.006548	0.501142	0.234429	77.361870	54.968296	56.714668	1.842370	0.000000	4.648190	0.000000	0.000000	0.000000	-0.305864	0.572099	-1.175056	0.000000	0.000000	3.000000	67.000000	1.000000
14918.477216	-0.006548	0.501142	0.234429	77.361870	54.968296	56.714668	1.842370	0.000000	4.648190	0.000000	0.000000	0.000000	-0.305864	0.572099	-1.175056	0.000000	0.000000	3.000000	67.000000	1.000000
14918.480549	-0.006548	0.501142	0.234429	77.361870	54.968296	56.714668	1.842370	0.000000	4.648190	0.000000	0.000000	0.000000	-0.305864	0.572099	-1.175056	0.000000	0.000000	3.000000	67.000000	1.000000
14918.483882	-0.007616	0.502940	0.230071	77.747131	58.560200	60.353962	1.851492	0.000000	4.644565	0.000000	0.000000	0.000000	-0.320425	0.539330	-1.307394	0.000000	0.000000	3.000000	67.000000	1.000000
14918.487216	-0.007616	0.502940	0.230071	77.747131	58.560200	60.353962	1.851492	0.000000	4.644565	0.000000	0.000000	0.000000	-0.320425	0.539330	-1.307394	0.000000	0.000000	3.000000	67.000000	1.000000
14918.490549	-0.007616	0.502940	0.230071	77.747131	58.560200	60.353962	1.851492	0.000000	4.644565	0.000000	0.000000	0.000000	-0.320425	0.539330	-1.307394	0.000000	0.000000	3.000000	67.000000	1.000000
14918.493882	-0.008765	0.504733	0.225470	77.984200	60.937813	62.822060	1.863131	0.000000	4.639908	0.000000	0.000000	0.000000	-0.344464	0.537964	-1.380108	0.000000	0.000000	3.000000	67.000000	1.000000
14918.497216	-0.008765	0.504733	0.225470	77.984200	60.937813	62.822060	1.863131	0.000000	4.639908	0.000000	0.000000	0.000000	-0.344464	0.537964	-1.380108	0.000000	0.000000	3.000000	67.000000	1.000000
14918.500549	-0.008765	0.504733	0.225470	77.984200	60.937813	62.822060	1.863131	0.000000	4.639908	0.000000	0.000000	0.000000	-0.344464	0.537964	-1.380108	0.000000	0.000000	3.000000	67.000000	1.000000
14918.503882	-0.009895	0.506657	0.220731	78.013184	60.621288	62.653393	1.875499	0.000000	4.634922	0.000000	0.000000	0.000000	-0.339023	0.577050	-1.421795	0.000000	0.000000	3.000000	67.000000	1.000000
14918.507216	-0.009895	0.506657	0.220731	78.013184	60.621288	62.653393	1.875499	0.000000	4.634922	0.000000	0.000000	0.000000	-0.339023	0.577050	-1.421795	0.000000	0.000000	3.000000	67.000000	1.000000
14918.510549	-0.009895	0.506657	0.220731	78.013184	60.621288	62.653393	1.875499	0.000000	4.634922	0.000000	0.000000	0.000000	-0.339023	0.577050	-1.421795	0.000000	0.000000	3.000000	67.000000	1.000000
14918.513882	-0.010975	0.508583	0.215944	77.920815	58.727333	60.938400	1.889685	0.000000	4.629157	0.000000	0.000000	0.000000	-0.324224	0.577990	-1.436065	0.000000	0.000000	3.000000	67.000000	1.000000
14918.517216	-0.010975	0.508583	0.215944	77.920815	58.727333	60.938400	1.889685	0.000000	4.629157	0.000000	0.000000	0.000000	-0.324224	0.577990	-1.436065	0.000000	0.000000	3.000000	67.000000	1.000000
14918.520549	-0.010975	0.508583	0.215944	77.920815	58.727333	60.938400	1.889685	0.000000	4.629157	0.000000	0.000000	0.000000	-0.324224	0.577990	-1.436065	0.000000	0.000000	3.000000	67.000000	1.000000
14918.523882	-0.011975	0.510563	0.211055	77.762070	56.082863	58.474541	1.905698	0.000000	4.622587	0.000000	0.000000	0.000000	-0.299744	0.593803	-1.466621	0.000000	0.000000	3.000000	67.000000	1.000000
14918.527216	-0.011975	0.510563	0.211055	77.762070	56.082863	58.474541	1.905698	0.000000	4.622587	0.000000	0.000000	0.000000	-0.299744	0.593803	-1.466621	0.000000	0.000000	3.000000	67.000000	1.000000
14918.530549	-0.011975	0.510563	0.211055	77.762070	56.082863	58.474541	1.905698	0.000000	4.622587	0.000000	0.000000	0.000000	-0.299744	0.593803	-1.466621	0.000000	0.000000	3.000000	67.000000	1.000000
14918.533882	-0.012956	0.512466	0.206090	77.594658	53.241013	55.775818	1.924675	0.000000	4.614718	0.000000	0.000000	0.000000	-0.294577	0.571094	-1.489603	0.000000	0.000000	3.000000	67.000000	1.000000
14918.537216	-0.012956	0.512466	0.206090	77.594658	53.241013	55.775818	1.924675	0.000000	4.614718	0.000000	0.000000	0.000000	-0.294577	0.571094	-1.489603	0.000000	0.000000	3.000000	67.000000	1.000000
14918.540549	-0.012956	0.512466	0.206090	77.594658	53.241013	55.775818	1.924675	0.000000	4.614718	0.000000	0.000000	0.000000	-0.294577	0.571094	-1.489603	0.000000	0.000000	3.000000	67.000000	1.000000
14918.543882	-0.013827	0.514402	0.201041	77.469933	50.449772	53.057804	1.945387	0.000000	4.606026	0.000000	0.000000	0.000000	-0.261121	0.580736	-1.514806	0.000000	0.000000	3.000000	67.000000	1.000000
14918.547216	-0.013827	0.514402	0.201041	77.469933	50.449772	53.057804	1.945387	0.000000	4.606026	0.000000	0.000000	0.000000	-0.261121	0.580736	-1.514806	0.000000	0.000000	3.000000	67.000000	1.000000
14918.550549	-0.013827	0.514402	0.201041	77.469933	50.449772	53.057804	1.945387	0.000000	4.606026	0.000000	0.000000	0.000000	-0.261121	0.580736	-1.514806	0.000000	0.000000	3.000000	67.000000	1.000000
14918.553882	-0.014712	0.516299	0.195945	77.404976	47.713131	50.308529	1.969845	0.000000	4.595619	0.000000	0.000000	0.000000	-0.265673	0.569185	-1.528662	0.000000	0.000000	3.000000	67.000000	1.000000
14918.557216	-0.014712	0.516299	0.195945	77.404976	47.713131	50.308529	1.969845	0.000000	4.595619	0.000000	0.000000	0.000000	-0.265673	0.569185	-1.528662	0.000000	0.000000	3.000000	67.000000	1.000000
14918.560549	-0.014712	0.516299	0.195945	77.404976	47.713131	50.308529	1.969845	0.000000	4.595619	0.000000	0.000000	0.000000	-0.265673	0.569185	-1.528662	0.000000	0.000000	3.000000	67.000000	1.000000
14918.563882	-0.015583	0.518200	0.190871	77.397072	45.016087	47.520962	1.995481	0.000000	4.584545	0.000000	0.000000	0.000000	-0.261202	0.570083	-1.522211	0.000000	0.000000	3.000000	67.000000	1.000000
14918.567216	-0.015583	0.518200	0.190871	77.397072	45.016087	47.520962	1.995481	0.000000	4.584545	0.000000	0.000000	0.000000	-0.261202	0.570083	-1.522211	0.000000	0.000000	3.000000	67.000000	1.000000
14918.570549	-0.015583	0.518200	0.190871	77.397072	45.016087	47.520962	1.995481	0.000000	4.584545	0.000000	0.000000	0.000000	-0.261202	0.570083	-1.522211	0.000000	0.000000	3.000000	67.000000	1.000000
14918.573882	-0.016530	0.520099	0.185783	77.420334	42.323536	44.676117	2.022393	0.000000	4.572737	0.000000	0.000000	0.000000	-0.283975	0.569867	-1.526490	0.000000	0.000000	3.000000	67.000000	1.000000
14918.577216	-0.016530	0.520099	0.185783	77.420334	42.323536	44.676117	2.022393	0.000000	4.572737	0.000000	0.000000	0.000000	-0.283975	0.569867	-1.526490	0.000000	0.000000	3.000000	67.000000	1.000000
14918.580549	-0.016530	0.520099	0.185783	77.420334	42.323536	44.676117	2.022393	0.000000	4.572737	0.000000	0.000000	0.000000	-0.283975	0.569867	-1.526490	0.000000	0.000000	3.000000	67.000000	1.000000
14918.583882	-0.017553	0.522008	0.180787	77.464676	39.660629	41.820404	2.049130	0.000000	4.560819	0.000000	0.000000	0.000000	-0.306964	0.572667	-1.498713	0.000000	0.000000	3.000000	67.000000	1.000000
14918.587216	-0.017553	0.522008	0.180787	77.464676	39.660629	41.820404	2.049130	0.000000	4.560819	0.000000	0.000000	0.000000	-0.306964	0.572667	-1.498713	0.000000	0.000000	3.000000	67.000000	1.000000
14918.590549	-0.017553	0.522008	0.180787	77.464676	39.660629	41.820404	2.049130	0.000000	4.560819	0.000000	0.000000	0.000000	-0.306964	0.572667	-1.498713	0.000000	0.000000	3.000000	67.000000	1.000000
14918.593882	-0.018652	0.523965	0.175919	77.498581	37.163128	39.132595	2.074669	0.000000	4.549258	0.000000	0.000000	0.000000	-0.329778	0.587144	-1.460543	0.000000	0.000000	3.000000	67.000000	1.000000
14918.597216	-0.018652	0.523965	0.175919	77.498581	37.163128	39.132595	2.074669	0.000000	4.549258	0.000000	0.000000	0.000000	-0.329778	0.587144	-1.460543	0.000000	0.000000	3.000000	67.000000	1.000000
14918.600549	-0.018652	0.523965	0.175919	77.498581	37.163128	39.132595	2.074669	0.000000	4.549258	0.000000	0.000000	0.000000	-0.329778	0.587144	-1.460543	0.000000	0.000000	3.000000	67.000000	1.000000
14918.603882	-0.019766	0.525986	0.171162	77.492683	35.098839	36.945187	2.098580	0.000000	4.538278	0.000000	0.000000	0.000000	-0.334145	0.606380	-1.426886	0.000000	0.000000	3.000000	67.000000	1.000000
14918.607216	-0.019766	0.525986	0.171162	77.492683	35.098839	36.945187	2.098580	0.000000	4.538278	0.000000	0.000000	0.000000	-0.334145	0.606380	-1.426886	0.000000	0.000000	3.000000	67.000000	1.000000
14918.610549	-0.019766	0.525986	0.171162	77.492683	35.098839	36.945187	2.098580	0.000000	4.538278	0.000000	0.000000	0.000000	-0.334145	0.606380	-1.426886	0.000000	0.000000	3.000000	67.000000	1.000000
14918.613882	-0.020896	0.528027	0.166581	77.551468	34.087902	35.905228	2.122206	0.000000	4.527277	0.000000	0.000000	0.000000	-0.339141	0.612071	-1.374532	0.000000	0.000000	3.000000	67.000000	1.000000
14918.617216	-0.020896	0.528027	0.166581	77.551468	34.087902	35.905228	2.122206	0.000000	4.527277	0.000000	0.000000	0.000000	-0.339141	0.612071	-1.374532	0.000000	0.000000	3.000000	67.000000	1.000000
14918.620549	-0.020896	0.528027	0.166581	77.551468	34.087902	35.905228	2.122206	0.000000	4.527277	0.000000	0.000000	0.000000	-0.339141	0.612071	-1.374532	0.000000	0.000000	3.000000	67.000000	1.000000
14918.623882	-0.022099	0.530128	0.162078	77.780266	34.435322	36.298817	2.144793	0.000000	4.516621	0.000000	0.000000	0.000000	-0.360914	0.630423	-1.350684	0.000000	0.000000	3.000000	67.000000	1.000000
14918.627216	-0.022099	0.530128	0.162078	77.780266	34.435322	36.298817	2.144793	0.000000	4.516621	0.000000	0.000000	0.000000	-0.360914	0.630423	-1.350684	0.000000	0.000000	3.000000	67.000000	1.000000
14918.630549	-0.022099	0.530128	0.162078	77.780266	34.435322	36.298817	2.144793	0.000000	4.516621	0.000000	0.000000	0.000000	-0.360914	0.630423	-1.350684	0.000000	0.000000	3.000000	67.000000	1.000000
14918.633882	-0.023402	0.532271	0.157639	78.083557	35.455730	37.411781	2.165982	0.000000	4.506498	0.000000	0.000000	0.000000	-0.390865	0.642953	-1.331671	0.000000	0.000000	3.000000	67.000000	1.000000
14918.637216	-0.023402	0.532271	0.157639	78.083557	35.455730	37.411781	2.165982	0.000000	4.506498	0.000000	0.000000	0.000000	-0.390865	0.642953	-1.331671	0.000000	0.000000	3.000000	67.000000	1.000000
14918.640549	-0.023402	0.532271	0.157639	78.083557	35.455730	37.411781	2.165982	0.000000	4.506498	0.000000	0.000000	0.000000	-0.390865	0.642953	-1.331671	0.000000	0.000000	3.000000	67.000000	1.000000
14918.643882	-0.024893	0.534413	0.153322	78.415627	36.693867	38.749519	2.185211	0.000000	4.497205	0.000000	0.000000	0.000000	-0.447052	0.642490	-1.295136	0.000000	0.000000	3.000000	67.000000	1.000000
14918.647216	-0.024893	0.534413	0.153322	78.415627	36.693867	38.749519	2.185211	0.000000	4.497205	0.000000	0.000000	0.000000	-0.447052	0.642490	-1.295136	0.000000	0.000000	3.000000	67.000000	1.000000
14918.650549	-0.024893	0.534413	0.153322	78.415627	36.693867	38.749519	2.185211	0.000000	4.497205	0.000000	0.000000	0.000000	-0.447052	0.642490	-1.295136	0.000000	0.000000	3.000000	67.000000	1.000000
14918.653882	-0.026593	0.536597	0.149065	78.731369	37.995968	40.178467	2.199594	0.000000	4.490188	0.000000	0.000000	0.000000	-0.510125	0.655383	-1.277124	0.000000	0.000000	3.000000	67.000000	1.000000
14918.657216	-0.026593	0.536597	0.149065	78.731369	37.995968	40.178467	2.199594	0.000000	4.490188	0.000000	0.000000	0.000000	-0.510125	0.655383	-1.277124	0.000000	0.000000	3.000000	67.000000	1.000000
14918.660549	-0.026593	0.536597	0.149065	78.731369	37.995968	40.178467	2.199594	0.000000	4.490188	0.000000	0.000000	0.000000	-0.510125	0.655383	-1.277124	0.000000	0.000000	3.000000	67.000000	1.000000
14918.663882	-0.028472	0.538778	0.144894	78.989670	39.267548	41.626202	2.208932	0.000000	4.485602	0.000000	0.000000	0.000000	-0.563745	0.654175	-1.251360	0.000000	0.000000	3.000000	67.000000	1.000000
14918.667216	-0.028472	0.538778	0.144894	78.989670	39.267548	41.626202	2.208932	0.000000	4.485602	0.000000	0.000000	0.000000	-0.563745	0.654175	-1.251360	0.000000	0.000000	3.000000	67.000000	1.000000
14918.670549	-0.028472	0.538778	0.144894	78.989670	39.267548	41.626202	2.208932	0.000000	4.485602	0.000000	0.000000	0.000000	-0.563745	0.654175	-1.251360	0.000000	0.000000	3.000000	67.000000	1.000000
14918.673882	-0.030524	0.540965	0.140751	79.201347	40.434547	42.997078	2.213288	0.000000	4.483454	0.000000	0.000000	0.000000	-0.615562	0.655978	-1.242927	0.000000	0.000000	3.000000	67.000000	1.000000
14918.677216	-0.030524	0.540965	0.140751	79.201347	40.434547	42.997078	2.213288	0.000000	4.483454	0.000000	0.000000	0.000000	-0.615562	0.655978	-1.242927	0.000000	0.000000	3.000000	67.000000	1.000000
14918.680549	-0.030524	0.540965	0.140751	79.201347	40.434547	42.997078	2.213288	0.000000	4.483454	0.000000	0.000000	0.000000	-0.615562	0.655978	-1.242927	0.000000	0.000000	3.000000	67.000000	1.000000
14918.683882	-0.032635	0.543130	0.136683	79.344604	41.591637	44.419830	2.213119	0.000000	4.483537	0.000000	0.000000	0.000000	-0.633158	0.649694	-1.220357	0.000000	0.000000	3.000000	67.000000	1.000000
14918.687216	-0.032635	0.543130	0.136683	79.344604	41.591637	44.419830	2.213119	0.000000	4.483537	0.000000	0.000000	0.000000	-0.633158	0.649694	-1.220357	0.000000	0.000000	3.000000	67.000000	1.000000
14918.690549	-0.032635	0.543130	0.136683	79.344604	41.591637	44.419830	2.213119	0.000000	4.483537	0.000000	0.000000	0.000000	-0.633158	0.649694	-1.220357	0.000000	0.000000	3.000000	67.000000	1.000000
14918.693882	-0.034773	0.545303	0.132651	79.404968	42.804924	45.968063	2.210412	0.000000	4.484872	0.000000	0.000000	0.000000	-0.641415	0.651883	-1.209665	0.000000	0.000000	3.000000	67.000000	1.000000
14918.697216	-0.034773	0.545303	0.132651	79.404968	42.804924	45.968063	2.210412	0.000000	4.484872	0.000000	0.000000	0.000000	-0.641415	0.651883	-1.209665	0.000000	0.000000	3.000000	67.000000	1.000000
14918.700549	-0.034773	0.545303	0.132651	79.404968	42.804924	45.968063	2.210412	0.000000	4.484872	0.000000	0.000000	0.000000	-0.641415	0.651883	-1.209665	0.000000	0.000000	3.000000	67.000000	1.000000
14918.703882	-0.036854	0.547452	0.128665	79.400192	44.073868	47.621914	2.206308	0.000000	4.486893	0.000000	0.000000	0.000000	-0.624564	0.644549	-1.195799	0.000000	0.000000	3.000000	67.000000	1.000000
14918.707216	-0.036854	0.547452	0.128665	79.400192	44.073868	47.621914	2.206308	0.000000	4.486893	0.000000	0.000000	0.000000	-0.624564	0.644549	-1.195799	0.000000	0.000000	3.000000	67.000000	1.000000
14918.710549	-0.036854	0.547452	0.128665	79.400192	44.073868	47.621914	2.206308	0.000000	4.486893	0.000000	0.000000	0.000000	-0.624564	0.644549	-1.195799	0.000000	0.000000	3.000000	67.000000	1.000000
14918.713882	-0.038910	0.549564	0.124746	79.353493	45.225178	49.175747	2.202884	0.000000	4.488575	0.000000	0.000000	0.000000	-0.616797	0.633596	-1.175616	0.000000	0.000000	3.000000	67.000000	1.000000
14918.717216	-0.038910	0.549564	0.124746	79.353493	45.225178	49.175747	2.202884	0.000000	4.488575	0.000000	0.000000	0.000000	-0.616797	0.633596	-1.175616	0.000000	0.000000	3.000000	67.000000	1.000000
14918.720549	-0.038910	0.549564	0.124746	79.353493	45.225178	49.175747	2.202884	0.000000	4.488575	0.000000	0.000000	0.000000	-0.616797	0.633596	-1.175616	0.000000	0.000000	3.000000	67.000000	1.000000
14918.723882	-0.041021	0.551635	0.120853	79.310028	46.126842	50.457272	2.199031	0.000000	4.490463	0.000000	0.000000	0.000000	-0.633214	0.621300	-1.168023	0.000000	0.000000	3.000000	67.000000	1.000000
14918.727216	-0.041021	0.551635	0.120853	79.310028	46.126842	50.457272	2.199031	0.000000	4.490463	0.000000	0.000000	0.000000	-0.633214	0.621300	-1.168023	0.000000	0.000000	3.000000	67.000000	1.000000
14918.730549	-0.041021	0.551635	0.120853	79.310028	46.126842	50.457272	2.199031	0.000000	4.490463	0.000000	0.000000	0.000000	-0.633214	0.621300	-1.168023	0.000000	0.000000	3.000000	67.000000	1.000000
14918.733882	-0.043187	0.553685	0.117001	79.311058	46.665165	51.281059	2.192909	0.000000	4.493456	0.000000	0.000000	0.000000	-0.649656	0.614934	-1.155454	0.000000	0.000000	3.000000	67.000000	1.000000
14918.737216	-0.043187	0.553685	0.117001	79.311058	46.665165	51.281059	2.192909	0.000000	4.493456	0.000000	0.000000	0.000000	-0.649656	0.614934	-1.155454	0.000000	0.000000	3.000000	67.000000	1.000000
14918.740549	-0.043187	0.553685	0.117001	79.311058	46.665165	51.281059	2.192909	0.000000	4.493456	0.000000	0.000000	0.000000	-0.649656	0.614934	-1.155454	0.000000	0.000000	3.000000	67.000000	1.000000
14918.743882	-0.045355	0.555689	0.113239	79.348816	46.774254	51.392067	2.184029	0.000000	4.497779	0.000000	0.000000	0.000000	-0.650616	0.601458	-1.128534	0.000000	0.000000	3.000000	67.000000	1.000000
14918.747216	-0.045355	0.555689	0.113239	79.348816	46.774254	51.392067	2.184029	0.000000	4.497779	0.000000	0.000000	0.000000	-0.650616	0.601458	-1.128534	0.000000	0.000000	3.000000	67.000000	1.000000
14918.750549	-0.045355	0.555689	0.113239	79.348816	46.774254	51.392067	2.184029	0.000000	4.497779	0.000000	0.000000	0.000000	-0.650616	0.601458	-1.128534	0.000000	0.000000	3.000000	67.000000	1.000000
14918.753882	-0.047501	0.557651	0.109571	79.359276	46.626980	51.033157	2.173015	0.000000	4.503111	0.000000	0.000000	0.000000	-0.643760	0.588628	-1.100511	0.000000	0.000000	3.000000	67.000000	1.000000
14918.757216	-0.047501	0.557651	0.109571	79.359276	46.626980	51.033157	2.173015	0.000000	4.503111	0.000000	0.000000	0.000000	-0.643760	0.588628	-1.100511	0.000000	0.000000	3.000000	67.000000	1.000000
14918.760549	-0.047501	0.557651	0.109571	79.359276	46.626980	51.033157	2.173015	0.000000	4.503111	0.000000	0.000000	0.000000	-0.643760	0.588628	-1.100511	0.000000	0.000000	3.000000	67.000000	1.000000
14918.763882	-0.049631	0.559568	0.106058	79.353416	46.343193	50.530754	2.160467	0.000000	4.509145	0.000000	0.000000	0.000000	-0.638911	0.574942	-1.054023	0.000000	0.000000	3.000000	67.000000	1.000000
14918.767216	-0.049631	0.559568	0.106058	79.353416	46.343193	50.530754	2.160467	0.000000	4.509145	0.000000	0.000000	0.000000	-0.638911	0.574942	-1.054023	0.000000	0.000000	3.000000	67.000000	1.000000
14918.770549	-0.049631	0.559568	0.106058	79.353416	46.343193	50.530754	2.160467	0.000000	4.509145	0.000000	0.000000	0.000000	-0.638911	0.574942	-1.054023	0.000000	0.000000	3.000000	67.000000	1.000000
14918.773882	-0.051773	0.561442	0.102699	79.342255	46.035015	50.239201	2.144996	0.000000	4.516524	0.000000	0.000000	0.000000	-0.642709	0.562208	-1.007658	0.000000	0.000000	3.000000	67.000000	1.000000
14918.777216	-0.051773	0.561442	0.102699	79.342255	46.035015	50.239201	2.144996	0.000000	4.516524	0.000000	0.000000	0.000000	-0.642709	0.562208	-1.007658	0.000000	0.000000	3.000000	67.000000	1.000000
14918.780549	-0.051773	0.561442	0.102699	79.342255	46.035015	50.239201	2.144996	0.000000	4.516524	0.000000	0.000000	0.000000	-0.642709	0.562208	-1.007658	0.000000	0.000000	3.000000	67.000000	1.000000
14918.783882	-0.053877	0.563277	0.099501	79.324654	45.673634	50.096619	2.125300	0.000000	4.525826	0.000000	0.000000	0.000000	-0.631195	0.550396	-0.959294	0.000000	0.000000	3.000000	67.000000	1.000000
14918.787216	-0.053877	0.563277	0.099501	79.324654	45.673634	50.096619	2.125300	0.000000	4.525826	0.000000	0.000000	0.000000	-0.631195	0.550396	-0.959294	0.000000	0.000000	3.000000	67.000000	1.000000
14918.790549	-0.053877	0.563277	0.099501	79.324654	45.673634	50.096619	2.125300	0.000000	4.525826	0.000000	0.000000	0.000000	-0.631195	0.550396	-0.959294	0.000000	0.000000	3.000000	67.000000	1.000000
14918.793882	-0.055941	0.565018	0.096418	79.310875	45.356236	49.962227	2.102772	0.000000	4.536336	0.000000	0.000000	0.000000	-0.619027	0.522480	-0.924920	0.000000	0.000000	3.000000	67.000000	1.000000
14918.797216	-0.055941	0.565018	0.096418	79.310875	45.356236	49.962227	2.102772	0.000000	4.536336	0.000000	0.000000	0.000000	-0.619027	0.522480	-0.924920	0.000000	0.000000	3.000000	67.000000	1.000000
14918.800549	-0.055941	0.565018	0.096418	79.310875	45.356236	49.962227	2.102772	0.000000	4.536336	0.000000	0.000000	0.000000	-0.619027	0.522480	-0.924920	0.000000	0.000000	3.000000	67.000000	1.000000
14918.803882	-0.057914	0.566719	0.093467	79.320526	45.262550	49.880085	2.078115	0.000000	4.547685	0.000000	0.000000	0.000000	-0.592132	0.510154	-0.885219	0.000000	0.000000	3.000000	67.000000	1.000000
14918.807216	-0.057914	0.566719	0.093467	79.320526	45.262550	49.880085	2.078115	0.000000	4.547685	0.000000	0.000000	0.000000	-0.592132	0.510154	-0.885219	0.000000	0.000000	3.000000	67.000000	1.000000
14918.810549	-0.057914	0.566719	0.093467	79.320526	45.262550	49.880085	2.078115	0.000000	4.547685	0.000000	0.000000	0.000000	-0.592132	0.510154	-0.885219	0.000000	0.000000	3.000000	67.000000	1.000000
14918.813882	-0.059823	0.568294	0.090606	79.373177	45.561127	49.992935	2.052847	0.000000	4.559147	0.000000	0.000000	0.000000	-0.572543	0.472483	-0.858489	0.000000	0.000000	3.000000	67.000000	1.000000
14918.817216	-0.059823	0.568294	0.090606	79.373177	45.561127	49.992935	2.052847	0.000000	4.559147	0.000000	0.000000	0.000000	-0.572543	0.472483	-0.858489	0.000000	0.000000	3.000000	67.000000	1.000000
14918.820549	-0.059823	0.568294	0.090606	79.373177	45.561127	49.992935	2.052847	0.000000	4.559147	0.000000	0.000000	0.000000	-0.572543	0.472483	-0.858489	0.000000	0.000000	3.000000	67.000000	1.000000
14918.823882	-0.061724	0.569784	0.087862	79.458946	46.153938	50.339046	2.008851	0.000000	4.530282	0.000000	0.000000	0.000000	-0.570190	0.446981	-0.823181	0.000000	0.000000	3.000000	67.000000	1.000000
14918.827216	-0.061724	0.569784	0.087862	79.458946	46.153938	50.339046	2.008851	0.000000	4.530282	0.000000	0.000000	0.000000	-0.570190	0.446981	-0.823181	0.000000	0.000000	3.000000	67.000000	1.000000
14918.830549	-0.061724	0.569784	0.087862	79.458946	46.153938	50.339046	2.008851	0.000000	4.530282	0.000000	0.000000	0.000000	-0.570190	0.446981	-0.823181	0.000000	0.000000	3.000000	67.000000	1.000000
14918.833882	-0.063691	0.571183	0.085189	79.548294	46.689075	50.688709	1.913820	0.000000	4.393085	0.000000	0.000000	0.000000	-0.590146	0.419788	-0.801730	0.000000	0.000000	3.000000	67.000000	1.000000
14918.837216	-0.063691	0.571183	0.085189	79.548294	46.689075	50.688709	1.913820	0.000000	4.393085	0.000000	0.000000	0.000000	-0.590146	0.419788	-0.801730	0.000000	0.000000	3.000000	67.000000	1.000000
14918.840549	-0.063691	0.571183	0.085189	79.548294	46.689075	50.688709	1.913820	0.000000	4.393085	0.000000	0.000000	0.000000	-0.590146	0.419788	-0.801730	0.000000	0.000000	3.000000	67.000000	1.000000
14918.843882	-0.065727	0.572483	0.082611	79.620476	47.087326	51.046623	1.815462	0.000000	4.259464	0.000000	0.000000	0.000000	-0.610933	0.390001	-0.773469	0.000000	0.000000	3.000000	67.000000	1.000000
14918.847216	-0.065727	0.572483	0.082611	79.620476	47.087326	51.046623	1.815462	0.000000	4.259464	0.000000	0.000000	0.000000	-0.610933	0.390001	-0.773469	0.000000	0.000000	3.000000	67.000000	1.000000
14918.850549	-0.065727	0.572483	0.082611	79.620476	47.087326	51.046623	1.815462	0.000000	4.259464	0.000000	0.000000	0.000000	-0.610933	0.390001	-0.773469	0.000000	0.000000	3.000000	67.000000	1.000000
14918.853882	-0.067775	0.573688	0.080073	79.667717	47.401314	51.390469	1.713640	0.000000	4.130552	0.000000	0.000000	0.000000	-0.614243	0.361586	-0.761476	0.000000	0.000000	3.000000	67.000000	1.000000
14918.857216	-0.067775	0.573688	0.080073	79.667717	47.401314	51.390469	1.713640	0.000000	4.130552	0.000000	0.000000	0.000000	-0.614243	0.361586	-0.761476	0.000000	0.000000	3.000000	67.000000	1.000000
14918.860549	-0.067775	0.573688	0.080073	79.667717	47.401314	51.390469	1.713640	0.000000	4.130552	0.000000	0.000000	0.000000	-0.614243	0.361586	-0.761476	0.000000	0.000000	3.000000	67.000000	1.000000
14918.863882	-0.069739	0.574828	0.077643	79.702904	47.619152	51.625900	1.611266	0.000000	4.003640	0.000000	0.000000	0.000000	-0.589340	0.341864	-0.728920	0.000000	0.000000	3.000000	67.000000	1.000000
14918.867216	-0.069739	0.574828	0.077643	79.702904	47.619152	51.625900	1.611266	0.000000	4.003640	0.000000	0.000000	0.000000	-0.589340	0.341864	-0.728920	0.000000	0.000000	3.000000	67.000000	1.000000
14918.870549	-0.069739	0.574828	0.077643	79.702904	47.619152	51.625900	1.611266	0.000000	4.003640	0.000000	0.000000	0.000000	-0.589340	0.341864	-0.728920	0.000000	0.000000	3.000000	67.000000	1.000000
14918.873882	-0.071567	0.575895	0.075292	79.724998	47.846535	51.935951	1.513043	0.000000	3.882153	0.000000	0.000000	0.000000	-0.548454	0.320076	-0.705402	0.000000	0.000000	3.000000	67.000000	1.000000
14918.877216	-0.071567	0.575895	0.075292	79.724998	47.846535	51.935951	1.513043	0.000000	3.882153	0.000000	0.000000	0.000000	-0.548454	0.320076	-0.705402	0.000000	0.000000	3.000000	67.000000	1.000000
14918.880549	-0.071567	0.575895	0.075292	79.724998	47.846535	51.935951	1.513043	0.000000	3.882153	0.000000	0.000000	0.000000	-0.548454	0.320076	-0.705402	0.000000	0.000000	3.000000	67.000000	1.000000
14918.883882	-0.073270	0.576893	0.072895	79.757988	48.418571	52.717365	1.421634	0.000000	3.764586	0.000000	0.000000	0.000000	-0.510812	0.299651	-0.719045	0.000000	0.000000	3.000000	67.000000	1.000000
14918.887216	-0.073270	0.576893	0.072895	79.757988	48.418571	52.717365	1.421634	0.000000	3.764586	0.000000	0.000000	0.000000	-0.510812	0.299651	-0.719045	0.000000	0.000000	3.000000	67.000000	1.000000
14918.890549	-0.073270	0.576893	0.072895	79.757988	48.418571	52.717365	1.421634	0.000000	3.764586	0.000000	0.000000	0.000000	-0.510812	0.299651	-0.719045	0.000000	0.000000	3.000000	67.000000	1.000000
14918.893882	-0.074831	0.577852	0.070512	79.816994	49.327271	53.818241	1.336498	0.000000	3.644745	0.000000	0.000000	0.000000	-0.468211	0.287525	-0.714833	0.000000	0.000000	3.000000	67.000000	1.000000
14918.897216	-0.074831	0.577852	0.070512	79.816994	49.327271	53.818241	1.336498	0.000000	3.644745	0.000000	0.000000	0.000000	-0.468211	0.287525	-0.714833	0.000000	0.000000	3.000000	67.000000	1.000000
14918.900549	-0.074831	0.577852	0.070512	79.816994	49.327271	53.818241	1.336498	0.000000	3.644745	0.000000	0.000000	0.000000	-0.468211	0.287525	-0.714833	0.000000	0.000000	3.000000	67.000000	1.000000
14918.903882	-0.076259	0.578743	0.068025	79.891876	50.199173	54.753883	1.258463	0.000000	3.525606	0.000000	0.000000	0.000000	-0.428556	0.267455	-0.746127	0.000000	0.000000	3.000000	67.000000	1.000000
14918.907216	-0.076259	0.578743	0.068025	79.891876	50.199173	54.753883	1.258463	0.000000	3.525606	0.000000	0.000000	0.000000	-0.428556	0.267455	-0.746127	0.000000	0.000000	3.000000	67.000000	1.000000
14918.910549	-0.076259	0.578743	0.068025	79.891876	50.199173	54.753883	1.258463	0.000000	3.525606	0.000000	0.000000	0.000000	-0.428556	0.267455	-0.746127	0.000000	0.000000	3.000000	67.000000	1.000000
14918.913882	-0.077542	0.579614	0.065509	79.965973	50.990013	55.472759	1.187037	0.000000	3.401252	0.000000	0.000000	0.000000	-0.384675	0.261294	-0.754820	0.000000	0.000000	3.000000	67.000000	1.000000
14918.917216	-0.077542	0.579614	0.065509	79.965973	50.990013	55.472759	1.187037	0.000000	3.401252	0.000000	0.000000	0.000000	-0.384675	0.261294	-0.754820	0.000000	0.000000	3.000000	67.000000	1.000000
14918.920549	-0.077542	0.579614	0.065509	79.965973	50.990013	55.472759	1.187037	0.000000	3.401252	0.000000	0.000000	0.000000	-0.384675	0.261294	-0.754820	0.000000	0.000000	3.000000	67.000000	1.000000
14918.923882	-0.078673	0.580455	0.062926	80.021965	51.586895	55.896999	1.122924	0.000000	3.275448	0.000000	0.000000	0.000000	-0.339444	0.252239	-0.774875	0.000000	0.000000	3.000000	67.000000	1.000000
14918.927216	-0.078673	0.580455	0.062926	80.021965	51.586895	55.896999	1.122924	0.000000	3.275448	0.000000	0.000000	0.000000	-0.339444	0.252239	-0.774875	0.000000	0.000000	3.000000	67.000000	1.000000
14918.930549	-0.078673	0.580455	0.062926	80.021965	51.586895	55.896999	1.122924	0.000000	3.275448	0.000000	0.000000	0.000000	-0.339444	0.252239	-0.774875	0.000000	0.000000	3.000000	67.000000	1.000000
14918.933882	-0.079691	0.581284	0.060351	80.062828	51.964294	56.181057	1.066350	0.000000	3.146302	0.000000	0.000000	0.000000	-0.305500	0.248570	-0.772556	0.000000	0.000000	3.000000	67.000000	1.000000
14918.937216	-0.079691	0.581284	0.060351	80.062828	51.964294	56.181057	1.066350	0.000000	3.146302	0.000000	0.000000	0.000000	-0.305500	0.248570	-0.772556	0.000000	0.000000	3.000000	67.000000	1.000000
14918.940549	-0.079691	0.581284	0.060351	80.062828	51.964294	56.181057	1.066350	0.000000	3.146302	0.000000	0.000000	0.000000	-0.305500	0.248570	-0.772556	0.000000	0.000000	3.000000	67.000000	1.000000
14918.943882	-0.080603	0.582062	0.057814	80.108978	52.114933	56.422058	1.015434	0.000000	3.017543	0.000000	0.000000	0.000000	-0.273370	0.233479	-0.761158	0.000000	0.000000	3.000000	67.000000	1.000000
14918.947216	-0.080603	0.582062	0.057814	80.108978	52.114933	56.422058	1.015434	0.000000	3.017543	0.000000	0.000000	0.000000	-0.273370	0.233479	-0.761158	0.000000	0.000000	3.000000	67.000000	1.000000
14918.950549	-0.080603	0.582062	0.057814	80.108978	52.114933	56.422058	1.015434	0.000000	3.017543	0.000000	0.000000	0.000000	-0.273370	0.233479	-0.761158	0.000000	0.000000	3.000000	67.000000	1.000000
14918.953882	-0.081501	0.582828	0.055270	80.195847	51.977913	56.345448	0.969872	0.000000	2.890683	0.000000	0.000000	0.000000	-0.269524	0.229927	-0.763028	0.000000	0.000000	3.000000	67.000000	1.000000
14918.957216	-0.081501	0.582828	0.055270	80.195847	51.977913	56.345448	0.969872	0.000000	2.890683	0.000000	0.000000	0.000000	-0.269524	0.229927	-0.763028	0.000000	0.000000	3.000000	67.000000	1.000000
14918.960549	-0.081501	0.582828	0.055270	80.195847	51.977913	56.345448	0.969872	0.000000	2.890683	0.000000	0.000000	0.000000	-0.269524	0.229927	-0.763028	0.000000	0.000000	3.000000	67.000000	1.000000
14918.963882	-0.082373	0.583555	0.052793	80.329254	51.693020	56.076118	0.924951	0.000000	2.763512	0.000000	0.000000	0.000000	-0.261738	0.218032	-0.743087	0.000000	0.000000	3.000000	67.000000	1.000000
14918.967216	-0.082373	0.583555	0.052793	80.329254	51.693020	56.076118	0.924951	0.000000	2.763512	0.000000	0.000000	0.000000	-0.261738	0.218032	-0.743087	0.000000	0.000000	3.000000	67.000000	1.000000
14918.970549	-0.082373	0.583555	0.052793	80.329254	51.693020	56.076118	0.924951	0.000000	2.763512	0.000000	0.000000	0.000000	-0.261738	0.218032	-0.743087	0.000000	0.000000	3.000000	67.000000	1.000000
14918.973882	-0.083246	0.584290	0.050389	80.461746	51.369728	55.766731	0.881328	0.000000	2.639664	0.000000	0.000000	0.000000	-0.261901	0.220554	-0.721394	0.000000	0.000000	3.000000	67.000000	1.000000
14918.977216	-0.083246	0.584290	0.050389	80.461746	51.369728	55.766731	0.881328	0.000000	2.639664	0.000000	0.000000	0.000000	-0.261901	0.220554	-0.721394	0.000000	0.000000	3.000000	67.000000	1.000000
14918.980549	-0.083246	0.584290	0.050389	80.461746	51.369728	55.766731	0.881328	0.000000	2.639664	0.000000	0.000000	0.000000	-0.261901	0.220554	-0.721394	0.000000	0.000000	3.000000	67.000000	1.000000
14918.983882	-0.084044	0.584969	0.048043	80.550484	51.147842	55.594460	0.837678	0.000000	2.519432	0.000000	0.000000	0.000000	-0.239396	0.203509	-0.703590	0.000000	0.000000	3.000000	67.000000	1.000000
14918.987216	-0.084044	0.584969	0.048043	80.550484	51.147842	55.594460	0.837678	0.000000	2.519432	0.000000	0.000000	0.000000	-0.239396	0.203509	-0.703590	0.000000	0.000000	3.000000	67.000000	1.000000
14918.990549	-0.084044	0.584969	0.048043	80.550484	51.147842	55.594460	0.837678	0.000000	2.519432	0.000000	0.000000	0.000000	-0.239396	0.203509	-0.703590	0.000000	0.000000	3.000000	67.000000	1.000000
14918.993882	-0.084768	0.585619	0.045751	80.584175	51.082550	55.632111	0.797779	0.000000	2.402167	0.000000	0.000000	0.000000	-0.216961	0.195136	-0.687640	0.000000	0.000000	3.000000	67.000000	1.000000
14918.997216	-0.084768	0.585619	0.045751	80.584175	51.082550	55.632111	0.797779	0.000000	2.402167	0.000000	0.000000	0.000000	-0.216961	0.195136	-0.687640	0.000000	0.000000	3.000000	67.000000	1.000000
14919.000549	-0.084768	0.585619	0.045751	80.584175	51.082550	55.632111	0.797779	0.000000	2.402167	0.000000	0.000000	0.000000	-0.216961	0.195136	-0.687640	0.000000	0.000000	3.000000	67.000000	1.000000
14919.003882	-0.085441	0.586242	0.043509	80.594063	51.067688	55.735954	0.761618	0.000000	2.287560	0.000000	0.000000	0.000000	-0.202048	0.186947	-0.672728	0.000000	0.000000	3.000000	67.000000	1.000000
14919.007216	-0.085441	0.586242	0.043509	80.594063	51.067688	55.735954	0.761618	0.000000	2.287560	0.000000	0.000000	0.000000	-0.202048	0.186947	-0.672728	0.000000	0.000000	3.000000	67.000000	1.000000
14919.010549	-0.085441	0.586242	0.043509	80.594063	51.067688	55.735954	0.761618	0.000000	2.287560	0.000000	0.000000	0.000000	-0.202048	0.186947	-0.672728	0.000000	0.000000	3.000000	67.000000	1.000000
14919.013882	-0.086090	0.586839	0.041312	80.604446	51.028965	55.804401	0.727944	0.000000	2.175439	0.000000	0.000000	0.000000	-0.194519	0.178964	-0.658906	0.000000	0.000000	3.000000	67.000000	1.000000
14919.017216	-0.086090	0.586839	0.041312	80.604446	51.028965	55.804401	0.727944	0.000000	2.175439	0.000000	0.000000	0.000000	-0.194519	0.178964	-0.658906	0.000000	0.000000	3.000000	67.000000	1.000000
14919.020549	-0.086090	0.586839	0.041312	80.604446	51.028965	55.804401	0.727944	0.000000	2.175439	0.000000	0.000000	0.000000	-0.194519	0.178964	-0.658906	0.000000	0.000000	3.000000	67.000000	1.000000
14919.023882	-0.086666	0.587409	0.039171	80.599159	50.787384	55.673840	0.695524	0.000000	2.065622	0.000000	0.000000	0.000000	-0.173037	0.171174	-0.642508	0.000000	0.000000	3.000000	67.000000	1.000000
14919.027216	-0.086666	0.587409	0.039171	80.599159	50.787384	55.673840	0.695524	0.000000	2.065622	0.000000	0.000000	0.000000	-0.173037	0.171174	-0.642508	0.000000	0.000000	3.000000	67.000000	1.000000
14919.030549	-0.086666	0.587409	0.039171	80.599159	50.787384	55.673840	0.695524	0.000000	2.065622	0.000000	0.000000	0.000000	-0.173037	0.171174	-0.642508	0.000000	0.000000	3.000000	67.000000	1.000000
14919.033882	-0.087196	0.587954	0.037080	80.564743	50.114441	55.111919	0.666684	0.000000	1.958537	0.000000	0.000000	0.000000	-0.158953	0.163527	-0.627205	0.000000	0.000000	3.000000	67.000000	1.000000
14919.037216	-0.087196	0.587954	0.037080	80.564743	50.114441	55.111919	0.666684	0.000000	1.958537	0.000000	0.000000	0.000000	-0.158953	0.163527	-0.627205	0.000000	0.000000	3.000000	67.000000	1.000000
14919.040549	-0.087196	0.587954	0.037080	80.564743	50.114441	55.111919	0.666684	0.000000	1.958537	0.000000	0.000000	0.000000	-0.158953	0.163527	-0.627205	0.000000	0.000000	3.000000	67.000000	1.000000
14919.043882	-0.087666	0.588504	0.035100	80.498039	48.997501	54.106750	0.640192	0.000000	1.854003	0.000000	0.000000	0.000000	-0.141077	0.164907	-0.593943	0.000000	0.000000	3.000000	67.000000	1.000000
14919.047216	-0.087666	0.588504	0.035100	80.498039	48.997501	54.106750	0.640192	0.000000	1.854003	0.000000	0.000000	0.000000	-0.141077	0.164907	-0.593943	0.000000	0.000000	3.000000	67.000000	1.000000
14919.050549	-0.087666	0.588504	0.035100	80.498039	48.997501	54.106750	0.640192	0.000000	1.854003	0.000000	0.000000	0.000000	-0.141077	0.164907	-0.593943	0.000000	0.000000	3.000000	67.000000	1.000000
14919.053882	-0.088018	0.589038	0.033162	80.414520	47.730274	52.937057	0.616679	0.000000	1.755012	0.000000	0.000000	0.000000	-0.105420	0.160185	-0.581579	0.000000	0.000000	3.000000	67.000000	1.000000
14919.057216	-0.088018	0.589038	0.033162	80.414520	47.730274	52.937057	0.616679	0.000000	1.755012	0.000000	0.000000	0.000000	-0.105420	0.160185	-0.581579	0.000000	0.000000	3.000000	67.000000	1.000000
14919.060549	-0.088018	0.589038	0.033162	80.414520	47.730274	52.937057	0.616679	0.000000	1.755012	0.000000	0.000000	0.000000	-0.105420	0.160185	-0.581579	0.000000	0.000000	3.000000	67.000000	1.000000
14919.063882	-0.088281	0.589521	0.031291	80.322136	46.429760	51.718819	0.599109	0.000000	1.658083	0.000000	0.000000	0.000000	-0.078811	0.144950	-0.561263	0.000000	0.000000	3.000000	67.000000	1.000000
14919.067216	-0.088281	0.589521	0.031291	80.322136	46.429760	51.718819	0.599109	0.000000	1.658083	0.000000	0.000000	0.000000	-0.078811	0.144950	-0.561263	0.000000	0.000000	3.000000	67.000000	1.000000
14919.070549	-0.088281	0.589521	0.031291	80.322136	46.429760	51.718819	0.599109	0.000000	1.658083	0.000000	0.000000	0.000000	-0.078811	0.144950	-0.561263	0.000000	0.000000	3.000000	67.000000	1.000000
14919.073882	-0.088443	0.589979	0.029418	80.237206	45.294044	50.658768	0.585974	0.000000	1.564539	0.000000	0.000000	0.000000	-0.048792	0.137296	-0.561730	0.000000	0.000000	3.000000	67.000000	1.000000
14919.077216	-0.088443	0.589979	0.029418	80.237206	45.294044	50.658768	0.585974	0.000000	1.564539	0.000000	0.000000	0.000000	-0.048792	0.137296	-0.561730	0.000000	0.000000	3.000000	67.000000	1.000000
14919.080549	-0.088443	0.589979	0.029418	80.237206	45.294044	50.658768	0.585974	0.000000	1.564539	0.000000	0.000000	0.000000	-0.048792	0.137296	-0.561730	0.000000	0.000000	3.000000	67.000000	1.000000
14919.083882	-0.088557	0.590403	0.027559	80.159332	44.290676	49.727150	0.577842	0.000000	1.470917	0.000000	0.000000	0.000000	-0.034156	0.127206	-0.557705	0.000000	0.000000	3.000000	67.000000	1.000000
14919.087216	-0.088557	0.590403	0.027559	80.159332	44.290676	49.727150	0.577842	0.000000	1.470917	0.000000	0.000000	0.000000	-0.034156	0.127206	-0.557705	0.000000	0.000000	3.000000	67.000000	1.000000
14919.090549	-0.088557	0.590403	0.027559	80.159332	44.290676	49.727150	0.577842	0.000000	1.470917	0.000000	0.000000	0.000000	-0.034156	0.127206	-0.557705	0.000000	0.000000	3.000000	67.000000	1.000000
14919.093882	-0.088627	0.590780	0.025608	80.103020	43.555576	49.053272	0.572150	0.000000	1.377966	0.000000	0.000000	0.000000	-0.020946	0.113084	-0.585527	0.000000	0.000000	3.000000	67.000000	1.000000
14919.097216	-0.088627	0.590780	0.025608	80.103020	43.555576	49.053272	0.572150	0.000000	1.377966	0.000000	0.000000	0.000000	-0.020946	0.113084	-0.585527	0.000000	0.000000	3.000000	67.000000	1.000000
14919.100549	-0.088627	0.590780	0.025608	80.103020	43.555576	49.053272	0.572150	0.000000	1.377966	0.000000	0.000000	0.000000	-0.020946	0.113084	-0.585527	0.000000	0.000000	3.000000	67.000000	1.000000
14919.103882	-0.088657	0.591101	0.023586	80.059799	42.965302	48.523449	0.568659	0.000000	1.280379	0.000000	0.000000	0.000000	-0.009018	0.096443	-0.606416	0.000000	0.000000	3.000000	67.000000	1.000000
14919.107216	-0.088657	0.591101	0.023586	80.059799	42.965302	48.523449	0.568659	0.000000	1.280379	0.000000	0.000000	0.000000	-0.009018	0.096443	-0.606416	0.000000	0.000000	3.000000	67.000000	1.000000
14919.110549	-0.088657	0.591101	0.023586	80.059799	42.965302	48.523449	0.568659	0.000000	1.280379	0.000000	0.000000	0.000000	-0.009018	0.096443	-0.606416	0.000000	0.000000	3.000000	67.000000	1.000000
14919.113882	-0.088681	0.591364	0.021424	80.015480	42.377251	48.001526	0.567156	0.000000	1.179309	0.000000	0.000000	0.000000	-0.007257	0.078763	-0.648722	0.000000	0.000000	3.000000	67.000000	1.000000
14919.117216	-0.088681	0.591364	0.021424	80.015480	42.377251	48.001526	0.567156	0.000000	1.179309	0.000000	0.000000	0.000000	-0.007257	0.078763	-0.648722	0.000000	0.000000	3.000000	67.000000	1.000000
14919.120549	-0.088681	0.591364	0.021424	80.015480	42.377251	48.001526	0.567156	0.000000	1.179309	0.000000	0.000000	0.000000	-0.007257	0.078763	-0.648722	0.000000	0.000000	3.000000	67.000000	1.000000
14919.123882	-0.088730	0.591623	0.019164	79.941383	41.541515	47.247051	0.565946	0.000000	1.071189	0.000000	0.000000	0.000000	-0.014760	0.077797	-0.677875	0.000000	0.000000	3.000000	67.000000	1.000000
14919.127216	-0.088730	0.591623	0.019164	79.941383	41.541515	47.247051	0.565946	0.000000	1.071189	0.000000	0.000000	0.000000	-0.014760	0.077797	-0.677875	0.000000	0.000000	3.000000	67.000000	1.000000
14919.130549	-0.088730	0.591623	0.019164	79.941383	41.541515	47.247051	0.565946	0.000000	1.071189	0.000000	0.000000	0.000000	-0.014760	0.077797	-0.677875	0.000000	0.000000	3.000000	67.000000	1.000000
14919.133882	-0.088790	0.591863	0.016858	79.775726	40.137184	45.963337	0.563487	0.000000	0.958210	0.000000	0.000000	0.000000	-0.017858	0.072010	-0.691807	0.000000	0.000000	3.000000	67.000000	1.000000
14919.137216	-0.088790	0.591863	0.016858	79.775726	40.137184	45.963337	0.563487	0.000000	0.958210	0.000000	0.000000	0.000000	-0.017858	0.072010	-0.691807	0.000000	0.000000	3.000000	67.000000	1.000000
14919.140549	-0.088790	0.591863	0.016858	79.775726	40.137184	45.963337	0.563487	0.000000	0.958210	0.000000	0.000000	0.000000	-0.017858	0.072010	-0.691807	0.000000	0.000000	3.000000	67.000000	1.000000
14919.143882	-0.088864	0.592076	0.014529	79.485619	38.122368	44.124279	0.560510	0.000000	0.842909	0.000000	0.000000	0.000000	-0.022132	0.063942	-0.698741	0.000000	0.000000	3.000000	67.000000	1.000000
14919.147216	-0.088864	0.592076	0.014529	79.485619	38.122368	44.124279	0.560510	0.000000	0.842909	0.000000	0.000000	0.000000	-0.022132	0.063942	-0.698741	0.000000	0.000000	3.000000	67.000000	1.000000
14919.150549	-0.088864	0.592076	0.014529	79.485619	38.122368	44.124279	0.560510	0.000000	0.842909	0.000000	0.000000	0.000000	-0.022132	0.063942	-0.698741	0.000000	0.000000	3.000000	67.000000	1.000000
14919.153882	-0.088940	0.592293	0.012237	79.076294	35.798031	42.033417	0.556821	0.000000	0.726452	0.000000	0.000000	0.000000	-0.022784	0.064909	-0.687653	0.000000	0.000000	3.000000	67.000000	1.000000
14919.157216	-0.088940	0.592293	0.012237	79.076294	35.798031	42.033417	0.556821	0.000000	0.726452	0.000000	0.000000	0.000000	-0.022784	0.064909	-0.687653	0.000000	0.000000	3.000000	67.000000	1.000000
14919.160549	-0.088940	0.592293	0.012237	79.076294	35.798031	42.033417	0.556821	0.000000	0.726452	0.000000	0.000000	0.000000	-0.022784	0.064909	-0.687653	0.000000	0.000000	3.000000	67.000000	1.000000
14919.163882	-0.088973	0.592513	0.009990	78.600876	33.651070	40.160507	0.553024	0.000000	0.611843	0.000000	0.000000	0.000000	-0.010170	0.065972	-0.673978	0.000000	0.000000	3.000000	67.000000	1.000000
14919.167216	-0.088973	0.592513	0.009990	78.600876	33.651070	40.160507	0.553024	0.000000	0.611843	0.000000	0.000000	0.000000	-0.010170	0.065972	-0.673978	0.000000	0.000000	3.000000	67.000000	1.000000
14919.170549	-0.088973	0.592513	0.009990	78.600876	33.651070	40.160507	0.553024	0.000000	0.611843	0.000000	0.000000	0.000000	-0.010170	0.065972	-0.673978	0.000000	0.000000	3.000000	67.000000	1.000000
14919.173882	-0.088931	0.592722	0.007845	78.107475	31.780619	38.572819	0.551329	0.000000	0.499513	0.000000	0.000000	0.000000	0.012748	0.062831	-0.643609	0.000000	0.000000	3.000000	67.000000	1.000000
14919.177216	-0.088931	0.592722	0.007845	78.107475	31.780619	38.572819	0.551329	0.000000	0.499513	0.000000	0.000000	0.000000	0.012748	0.062831	-0.643609	0.000000	0.000000	3.000000	67.000000	1.000000
14919.180549	-0.088931	0.592722	0.007845	78.107475	31.780619	38.572819	0.551329	0.000000	0.499513	0.000000	0.000000	0.000000	0.012748	0.062831	-0.643609	0.000000	0.000000	3.000000	67.000000	1.000000
14919.183882	-0.088834	0.592947	0.005790	77.632088	30.219297	37.287163	0.553453	0.000000	0.392245	0.000000	0.000000	0.000000	0.029058	0.067635	-0.616602	0.000000	0.000000	3.000000	67.000000	1.000000
14919.187216	-0.088834	0.592947	0.005790	77.632088	30.219297	37.287163	0.553453	0.000000	0.392245	0.000000	0.000000	0.000000	0.029058	0.067635	-0.616602	0.000000	0.000000	3.000000	67.000000	1.000000
14919.190549	-0.088834	0.592947	0.005790	77.632088	30.219297	37.287163	0.553453	0.000000	0.392245	0.000000	0.000000	0.000000	0.029058	0.067635	-0.616602	0.000000	0.000000	3.000000	67.000000	1.000000
14919.193882	-0.088731	0.593208	0.003832	77.195251	28.910244	36.218327	0.558296	0.000000	0.289478	0.000000	0.000000	0.000000	0.030966	0.078212	-0.587175	0.000000	0.000000	3.000000	67.000000	1.000000
14919.197216	-0.088731	0.593208	0.003832	77.195251	28.910244	36.218327	0.558296	0.000000	0.289478	0.000000	0.000000	0.000000	0.030966	0.078212	-0.587175	0.000000	0.000000	3.000000	67.000000	1.000000
14919.200549	-0.088731	0.593208	0.003832	77.195251	28.910244	36.218327	0.558296	0.000000	0.289478	0.000000	0.000000	0.000000	0.030966	0.078212	-0.587175	0.000000	0.000000	3.000000	67.000000	1.000000
14919.203882	-0.088546	0.593474	0.001930	76.805168	27.786459	35.300766	0.563457	0.000000	0.191616	0.000000	0.000000	0.000000	0.055593	0.079760	-0.570722	0.000000	0.000000	3.000000	67.000000	1.000000
14919.207216	-0.088546	0.593474	0.001930	76.805168	27.786459	35.300766	0.563457	0.000000	0.191616	0.000000	0.000000	0.000000	0.055593	0.079760	-0.570722	0.000000	0.000000	3.000000	67.000000	1.000000
14919.210549	-0.088546	0.593474	0.001930	76.805168	27.786459	35.300766	0.563457	0.000000	0.191616	0.000000	0.000000	0.000000	0.055593	0.079760	-0.570722	0.000000	0.000000	3.000000	67.000000	1.000000
14919.213882	-0.088264	0.593783	0.000119	76.479317	26.795790	34.463444	0.572723	0.000000	0.096495	0.000000	0.000000	0.000000	0.084500	0.092624	-0.543234	0.000000	0.000000	3.000000	67.000000	1.000000
14919.217216	-0.088264	0.593783	0.000119	76.479317	26.795790	34.463444	0.572723	0.000000	0.096495	0.000000	0.000000	0.000000	0.084500	0.092624	-0.543234	0.000000	0.000000	3.000000	67.000000	1.000000
14919.220549	-0.088264	0.593783	0.000119	76.479317	26.795790	34.463444	0.572723	0.000000	0.096495	0.000000	0.000000	0.000000	0.084500	0.092624	-0.543234	0.000000	0.000000	3.000000	67.000000	1.000000
14919.223882	-0.087969	0.594072	-0.001642	76.212639	25.935951	33.709309	0.586806	0.000000	0.005956	0.000000	0.000000	0.000000	0.088511	0.086680	-0.528333	0.000000	0.000000	3.000000	67.000000	1.000000
14919.227216	-0.087969	0.594072	-0.001642	76.212639	25.935951	33.709309	0.586806	0.000000	0.005956	0.000000	0.000000	0.000000	0.088511	0.086680	-0.528333	0.000000	0.000000	3.000000	67.000000	1.000000
14919.230549	-0.087969	0.594072	-0.001642	76.212639	25.935951	33.709309	0.586806	0.000000	0.005956	0.000000	0.000000	0.000000	0.088511	0.086680	-0.528333	0.000000	0.000000	3.000000	67.000000	1.000000
14919.233882	-0.087638	0.594367	-0.003356	75.997543	25.188416	33.035202	0.601558	0.000000	-0.082099	0.000000	0.000000	0.000000	0.099321	0.088504	-0.514353	0.000000	0.000000	3.000000	67.000000	1.000000
14919.237216	-0.087638	0.594367	-0.003356	75.997543	25.188416	33.035202	0.601558	0.000000	-0.082099	0.000000	0.000000	0.000000	0.099321	0.088504	-0.514353	0.000000	0.000000	3.000000	67.000000	1.000000
14919.240549	-0.087638	0.594367	-0.003356	75.997543	25.188416	33.035202	0.601558	0.000000	-0.082099	0.000000	0.000000	0.000000	0.099321	0.088504	-0.514353	0.000000	0.000000	3.000000	67.000000	1.000000
14919.243882	-0.087248	0.594624	-0.005029	75.840752	24.539146	32.411068	0.618111	0.000000	-0.167825	0.000000	0.000000	0.000000	0.116939	0.077244	-0.501804	0.000000	0.000000	3.000000	67.000000	1.000000
14919.247216	-0.087248	0.594624	-0.005029	75.840752	24.539146	32.411068	0.618111	0.000000	-0.167825	0.000000	0.000000	0.000000	0.116939	0.077244	-0.501804	0.000000	0.000000	3.000000	67.000000	1.000000
14919.250549	-0.087248	0.594624	-0.005029	75.840752	24.539146	32.411068	0.618111	0.000000	-0.167825	0.000000	0.000000	0.000000	0.116939	0.077244	-0.501804	0.000000	0.000000	3.000000	67.000000	1.000000
14919.253882	-0.086852	0.594901	-0.006619	75.713264	24.007772	31.885899	0.637601	0.000000	-0.251459	0.000000	0.000000	0.000000	0.118670	0.082943	-0.477053	0.000000	0.000000	3.000000	67.000000	1.000000
14919.257216	-0.086852	0.594901	-0.006619	75.713264	24.007772	31.885899	0.637601	0.000000	-0.251459	0.000000	0.000000	0.000000	0.118670	0.082943	-0.477053	0.000000	0.000000	3.000000	67.000000	1.000000
14919.260549	-0.086852	0.594901	-0.006619	75.713264	24.007772	31.885899	0.637601	0.000000	-0.251459	0.000000	0.000000	0.000000	0.118670	0.082943	-0.477053	0.000000	0.000000	3.000000	67.000000	1.000000
14919.263882	-0.086390	0.595147	-0.008100	75.629211	23.667484	31.532866	0.657380	0.000000	-0.330968	0.000000	0.000000	0.000000	0.138668	0.073800	-0.444126	0.000000	0.000000	3.000000	67.000000	1.000000
14919.267216	-0.086390	0.595147	-0.008100	75.629211	23.667484	31.532866	0.657380	0.000000	-0.330968	0.000000	0.000000	0.000000	0.138668	0.073800	-0.444126	0.000000	0.000000	3.000000	67.000000	1.000000
14919.270549	-0.086390	0.595147	-0.008100	75.629211	23.667484	31.532866	0.657380	0.000000	-0.330968	0.000000	0.000000	0.000000	0.138668	0.073800	-0.444126	0.000000	0.000000	3.000000	67.000000	1.000000
14919.273882	-0.085950	0.595382	-0.009470	75.580200	23.476246	31.329197	0.680491	0.000000	-0.404989	0.000000	0.000000	0.000000	0.131989	0.070481	-0.411188	0.000000	0.000000	3.000000	67.000000	1.000000
14919.277216	-0.085950	0.595382	-0.009470	75.580200	23.476246	31.329197	0.680491	0.000000	-0.404989	0.000000	0.000000	0.000000	0.131989	0.070481	-0.411188	0.000000	0.000000	3.000000	67.000000	1.000000
14919.280549	-0.085950	0.595382	-0.009470	75.580200	23.476246	31.329197	0.680491	0.000000	-0.404989	0.000000	0.000000	0.000000	0.131989	0.070481	-0.411188	0.000000	0.000000	3.000000	67.000000	1.000000
14919.283882	-0.085507	0.595607	-0.010635	75.561630	23.414385	31.237167	0.702489	0.000000	-0.473520	0.000000	0.000000	0.000000	0.133015	0.067467	-0.349443	0.000000	0.000000	3.000000	67.000000	1.000000
14919.287216	-0.085507	0.595607	-0.010635	75.561630	23.414385	31.237167	0.702489	0.000000	-0.473520	0.000000	0.000000	0.000000	0.133015	0.067467	-0.349443	0.000000	0.000000	3.000000	67.000000	1.000000
14919.290549	-0.085507	0.595607	-0.010635	75.561630	23.414385	31.237167	0.702489	0.000000	-0.473520	0.000000	0.000000	0.000000	0.133015	0.067467	-0.349443	0.000000	0.000000	3.000000	67.000000	1.000000
14919.293882	-0.085104	0.595798	-0.011595	75.566063	23.449150	31.229855	0.724658	0.000000	-0.531760	0.000000	0.000000	0.000000	0.120886	0.057368	-0.287801	0.000000	0.000000	3.000000	67.000000	1.000000
14919.297216	-0.085104	0.595798	-0.011595	75.566063	23.449150	31.229855	0.724658	0.000000	-0.531760	0.000000	0.000000	0.000000	0.120886	0.057368	-0.287801	0.000000	0.000000	3.000000	67.000000	1.000000
14919.300549	-0.085104	0.595798	-0.011595	75.566063	23.449150	31.229855	0.724658	0.000000	-0.531760	0.000000	0.000000	0.000000	0.120886	0.057368	-0.287801	0.000000	0.000000	3.000000	67.000000	1.000000
14919.303882	-0.085104	0.595798	-0.011595	75.570274	23.496778	31.241756	0.744806	0.000000	-0.579727	0.000000	0.000000	0.000000	0.120886	0.057368	-0.287801	0.000000	0.000000	3.000000	67.000000	1.000000
14919.307216	-0.084708	0.595950	-0.012408	75.570274	23.496778	31.241756	0.744806	0.000000	-0.579727	0.000000	0.000000	0.000000	0.118816	0.045780	-0.244014	0.000000	0.000000	3.000000	67.000000	1.000000
14919.310549	-0.084708	0.595950	-0.012408	75.570274	23.496778	31.241756	0.744806	0.000000	-0.579727	0.000000	0.000000	0.000000	0.118816	0.045780	-0.244014	0.000000	0.000000	3.000000	67.000000	1.000000
14919.313882	-0.084394	0.596071	-0.013023	75.574409	23.543339	31.260178	0.764608	0.000000	-0.620396	0.000000	0.000000	0.000000	0.094142	0.036332	-0.184587	0.000000	0.000000	3.000000	67.000000	1.000000
14919.317216	-0.084394	0.596071	-0.013023	75.574409	23.543339	31.260178	0.764608	0.000000	-0.620396	0.000000	0.000000	0.000000	0.094142	0.036332	-0.184587	0.000000	0.000000	3.000000	67.000000	1.000000
14919.320549	-0.084394	0.596071	-0.013023	75.574409	23.543339	31.260178	0.764608	0.000000	-0.620396	0.000000	0.000000	0.000000	0.094142	0.036332	-0.184587	0.000000	0.000000	3.000000	67.000000	1.000000
14919.323882	-0.084394	0.596071	-0.013023	75.576332	23.606979	31.307825	0.780298	0.000000	-0.651161	0.000000	0.000000	0.000000	0.094142	0.036332	-0.184587	0.000000	0.000000	3.000000	67.000000	1.000000
14919.327216	-0.084172	0.596131	-0.013501	75.576332	23.606979	31.307825	0.780298	0.000000	-0.651161	0.000000	0.000000	0.000000	0.066489	0.017777	-0.143207	0.000000	0.000000	3.000000	67.000000	1.000000
14919.330549	-0.084172	0.596131	-0.013501	75.576332	23.606979	31.307825	0.780298	0.000000	-0.651161	0.000000	0.000000	0.000000	0.066489	0.017777	-0.143207	0.000000	0.000000	3.000000	67.000000	1.000000
14919.333882	-0.084172	0.596131	-0.013501	75.573006	23.698570	31.416285	0.791380	0.000000	-0.675029	0.000000	0.000000	0.000000	0.066489	0.017777	-0.143207	0.000000	0.000000	3.000000	67.000000	1.000000
14919.337216	-0.084172	0.596131	-0.013501	75.573006	23.698570	31.416285	0.791380	0.000000	-0.675029	0.000000	0.000000	0.000000	0.066489	0.017777	-0.143207	0.000000	0.000000	3.000000	67.000000	1.000000
14919.340549	-0.084017	0.596135	-0.013860	75.573006	23.698570	31.416285	0.791380	0.000000	-0.675029	0.000000	0.000000	0.000000	0.046592	0.001211	-0.107703	0.000000	0.000000	3.000000	67.000000	1.000000
14919.343882	-0.083958	0.596077	-0.014172	75.553253	23.885960	31.664379	0.791380	0.000000	-0.675029	0.000000	0.000000	0.000000	0.017768	-0.017235	-0.093752	0.000000	0.000000	3.000000	67.000000	1.000000
14919.347216	-0.083958	0.596077	-0.014172	75.553253	23.885960	31.664379	0.791380	0.000000	-0.675029	0.000000	0.000000	0.000000	0.017768	-0.017235	-0.093752	0.000000	0.000000	3.000000	67.000000	1.000000
14919.350549	-0.083958	0.596077	-0.014172	75.553253	23.885960	31.664379	0.791380	0.000000	-0.675029	0.000000	0.000000	0.000000	0.017768	-0.017235	-0.093752	0.000000	0.000000	3.000000	67.000000	1.000000
14919.353882	-0.083958	0.596077	-0.014172	75.503914	24.213425	32.116295	0.802107	0.000000	-0.708605	0.000000	0.000000	0.000000	0.017768	-0.017235	-0.093752	0.000000	0.000000	3.000000	67.000000	1.000000
14919.357216	-0.083996	0.595934	-0.014431	75.503914	24.213425	32.116295	0.802107	0.000000	-0.708605	0.000000	0.000000	0.000000	-0.011429	-0.043027	-0.077557	0.000000	0.000000	3.000000	67.000000	1.000000
14919.360549	-0.083996	0.595934	-0.014431	75.503914	24.213425	32.116295	0.802107	0.000000	-0.708605	0.000000	0.000000	0.000000	-0.011429	-0.043027	-0.077557	0.000000	0.000000	3.000000	67.000000	1.000000
14919.363882	-0.083996	0.595934	-0.014431	75.425659	24.690039	32.764481	0.800202	0.000000	-0.721531	0.000000	0.000000	0.000000	-0.011429	-0.043027	-0.077557	0.000000	0.000000	3.000000	67.000000	1.000000
14919.367216	-0.083996	0.595934	-0.014431	75.425659	24.690039	32.764481	0.800202	0.000000	-0.721531	0.000000	0.000000	0.000000	-0.011429	-0.043027	-0.077557	0.000000	0.000000	3.000000	67.000000	1.000000
14919.370549	-0.084088	0.595729	-0.014635	75.425659	24.690039	32.764481	0.800202	0.000000	-0.721531	0.000000	0.000000	0.000000	-0.027565	-0.061400	-0.061224	0.000000	0.000000	3.000000	67.000000	1.000000
14919.373882	-0.084088	0.595729	-0.014635	75.324730	25.261425	33.380322	0.800202	0.000000	-0.721531	0.000000	0.000000	0.000000	-0.027565	-0.061400	-0.061224	0.000000	0.000000	3.000000	67.000000	1.000000
14919.377216	-0.084088	0.595729	-0.014635	75.324730	25.261425	33.380322	0.800202	0.000000	-0.721531	0.000000	0.000000	0.000000	-0.027565	-0.061400	-0.061224	0.000000	0.000000	3.000000	67.000000	1.000000
14919.380549	-0.084088	0.595729	-0.014635	75.324730	25.261425	33.380322	0.800202	0.000000	-0.721531	0.000000	0.000000	0.000000	-0.027565	-0.061400	-0.061224	0.000000	0.000000	3.000000	67.000000	1.000000
14919.383882	-0.084469	0.595167	-0.014919	75.188667	25.919790	33.745171	0.795608	0.000000	-0.731735	0.000000	0.000000	0.000000	-0.114323	-0.168580	-0.085353	0.000000	0.000000	3.000000	67.000000	1.000000
14919.387216	-0.084469	0.595167	-0.014919	75.188667	25.919790	33.745171	0.795608	0.000000	-0.731735	0.000000	0.000000	0.000000	-0.114323	-0.168580	-0.085353	0.000000	0.000000	3.000000	67.000000	1.000000
14919.390549	-0.084469	0.595167	-0.014919	75.188667	25.919790	33.745171	0.795608	0.000000	-0.731735	0.000000	0.000000	0.000000	-0.114323	-0.168580	-0.085353	0.000000	0.000000	3.000000	67.000000	1.000000
14919.393882	-0.084469	0.595167	-0.014919	75.001343	26.576744	33.894157	0.776554	0.000000	-0.745960	0.000000	0.000000	0.000000	-0.114323	-0.168580	-0.085353	0.000000	0.000000	3.000000	67.000000	1.000000
14919.397216	-0.084691	0.594878	-0.014894	75.001343	26.576744	33.894157	0.776554	0.000000	-0.745960	0.000000	0.000000	0.000000	-0.066713	-0.086750	0.007437	0.000000	0.000000	3.000000	67.000000	1.000000
14919.400549	-0.084691	0.594878	-0.014894	75.001343	26.576744	33.894157	0.776554	0.000000	-0.745960	0.000000	0.000000	0.000000	-0.066713	-0.086750	0.007437	0.000000	0.000000	3.000000	67.000000	1.000000
14919.403882	-0.084956	0.594583	-0.014762	74.767967	27.127747	34.099796	0.765435	0.000000	-0.744721	0.000000	0.000000	0.000000	-0.079442	-0.088484	0.039623	0.000000	0.000000	3.000000	67.000000	1.000000
14919.407216	-0.084956	0.594583	-0.014762	74.767967	27.127747	34.099796	0.765435	0.000000	-0.744721	0.000000	0.000000	0.000000	-0.079442	-0.088484	0.039623	0.000000	0.000000	3.000000	67.000000	1.000000
14919.410549	-0.084956	0.594583	-0.014762	74.767967	27.127747	34.099796	0.765435	0.000000	-0.744721	0.000000	0.000000	0.000000	-0.079442	-0.088484	0.039623	0.000000	0.000000	3.000000	67.000000	1.000000
14919.413882	-0.085255	0.594289	-0.014455	74.523605	27.593662	34.705967	0.752195	0.000000	-0.738117	0.000000	0.000000	0.000000	-0.089623	-0.088355	0.092197	0.000000	0.000000	3.000000	67.000000	1.000000
14919.417216	-0.085255	0.594289	-0.014455	74.523605	27.593662	34.705967	0.752195	0.000000	-0.738117	0.000000	0.000000	0.000000	-0.089623	-0.088355	0.092197	0.000000	0.000000	3.000000	67.000000	1.000000
14919.420549	-0.085255	0.594289	-0.014455	74.523605	27.593662	34.705967	0.752195	0.000000	-0.738117	0.000000	0.000000	0.000000	-0.089623	-0.088355	0.092197	0.000000	0.000000	3.000000	67.000000	1.000000
14919.423882	-0.085255	0.594289	-0.014455	74.330933	28.011082	35.435505	0.737258	0.000000	-0.722751	0.000000	0.000000	0.000000	-0.089623	-0.088355	0.092197	0.000000	0.000000	3.000000	67.000000	1.000000
14919.427216	-0.085556	0.593963	-0.014025	74.330933	28.011082	35.435505	0.737258	0.000000	-0.722751	0.000000	0.000000	0.000000	-0.090291	-0.097690	0.128956	0.000000	0.000000	3.000000	67.000000	1.000000
14919.430549	-0.085556	0.593963	-0.014025	74.330933	28.011082	35.435505	0.737258	0.000000	-0.722751	0.000000	0.000000	0.000000	-0.090291	-0.097690	0.128956	0.000000	0.000000	3.000000	67.000000	1.000000
14919.433882	-0.085862	0.593624	-0.013456	74.230782	28.317633	35.921978	0.722209	0.000000	-0.701258	0.000000	0.000000	0.000000	-0.091936	-0.101627	0.170613	0.000000	0.000000	3.000000	67.000000	1.000000
14919.437216	-0.085862	0.593624	-0.013456	74.230782	28.317633	35.921978	0.722209	0.000000	-0.701258	0.000000	0.000000	0.000000	-0.091936	-0.101627	0.170613	0.000000	0.000000	3.000000	67.000000	1.000000
14919.440549	-0.085862	0.593624	-0.013456	74.230782	28.317633	35.921978	0.722209	0.000000	-0.701258	0.000000	0.000000	0.000000	-0.091936	-0.101627	0.170613	0.000000	0.000000	3.000000	67.000000	1.000000
14919.443882	-0.085862	0.593624	-0.013456	74.205254	28.465033	36.147598	0.706887	0.000000	-0.672822	0.000000	0.000000	0.000000	-0.091936	-0.101627	0.170613	0.000000	0.000000	3.000000	67.000000	1.000000
14919.447216	-0.086194	0.593297	-0.012760	74.205254	28.465033	36.147598	0.706887	0.000000	-0.672822	0.000000	0.000000	0.000000	-0.099505	-0.098317	0.208818	0.000000	0.000000	3.000000	67.000000	1.000000
14919.450549	-0.086194	0.593297	-0.012760	74.205254	28.465033	36.147598	0.706887	0.000000	-0.672822	0.000000	0.000000	0.000000	-0.099505	-0.098317	0.208818	0.000000	0.000000	3.000000	67.000000	1.000000
14919.453882	-0.086540	0.592949	-0.011994	74.216492	28.492170	36.206085	0.690303	0.000000	-0.638020	0.000000	0.000000	0.000000	-0.103816	-0.104430	0.229986	0.000000	0.000000	3.000000	67.000000	1.000000
14919.457216	-0.086540	0.592949	-0.011994	74.216492	28.492170	36.206085	0.690303	0.000000	-0.638020	0.000000	0.000000	0.000000	-0.103816	-0.104430	0.229986	0.000000	0.000000	3.000000	67.000000	1.000000
14919.460549	-0.086540	0.592949	-0.011994	74.216492	28.492170	36.206085	0.690303	0.000000	-0.638020	0.000000	0.000000	0.000000	-0.103816	-0.104430	0.229986	0.000000	0.000000	3.000000	67.000000	1.000000
14919.463882	-0.086540	0.592949	-0.011994	74.225037	28.499004	36.232258	0.673000	0.000000	-0.599689	0.000000	0.000000	0.000000	-0.103816	-0.104430	0.229986	0.000000	0.000000	3.000000	67.000000	1.000000
14919.467216	-0.086883	0.592598	-0.011136	74.225037	28.499004	36.232258	0.673000	0.000000	-0.599689	0.000000	0.000000	0.000000	-0.102755	-0.105123	0.257289	0.000000	0.000000	3.000000	67.000000	1.000000
14919.470549	-0.086883	0.592598	-0.011136	74.225037	28.499004	36.232258	0.673000	0.000000	-0.599689	0.000000	0.000000	0.000000	-0.102755	-0.105123	0.257289	0.000000	0.000000	3.000000	67.000000	1.000000
14919.473882	-0.087251	0.592239	-0.010260	74.238426	28.522724	36.281132	0.655874	0.000000	-0.556807	0.000000	0.000000	0.000000	-0.110673	-0.107683	0.262921	0.000000	0.000000	3.000000	67.000000	1.000000
14919.477216	-0.087251	0.592239	-0.010260	74.238426	28.522724	36.281132	0.655874	0.000000	-0.556807	0.000000	0.000000	0.000000	-0.110673	-0.107683	0.262921	0.000000	0.000000	3.000000	67.000000	1.000000
14919.480549	-0.087251	0.592239	-0.010260	74.238426	28.522724	36.281132	0.655874	0.000000	-0.556807	0.000000	0.000000	0.000000	-0.110673	-0.107683	0.262921	0.000000	0.000000	3.000000	67.000000	1.000000
14919.483882	-0.087644	0.591853	-0.009381	74.249626	28.547354	36.339832	0.637429	0.000000	-0.512987	0.000000	0.000000	0.000000	-0.117666	-0.115870	0.263581	0.000000	0.000000	3.000000	67.000000	1.000000
14919.487216	-0.087644	0.591853	-0.009381	74.249626	28.547354	36.339832	0.637429	0.000000	-0.512987	0.000000	0.000000	0.000000	-0.117666	-0.115870	0.263581	0.000000	0.000000	3.000000	67.000000	1.000000
14919.490549	-0.087644	0.591853	-0.009381	74.249626	28.547354	36.339832	0.637429	0.000000	-0.512987	0.000000	0.000000	0.000000	-0.117666	-0.115870	0.263581	0.000000	0.000000	3.000000	67.000000	1.000000
14919.493882	-0.088071	0.591452	-0.008552	74.255333	28.582233	36.422920	0.617818	0.000000	-0.469057	0.000000	0.000000	0.000000	-0.128298	-0.120171	0.248747	0.000000	0.000000	3.000000	67.000000	1.000000
14919.497216	-0.088071	0.591452	-0.008552	74.255333	28.582233	36.422920	0.617818	0.000000	-0.469057	0.000000	0.000000	0.000000	-0.128298	-0.120171	0.248747	0.000000	0.000000	3.000000	67.000000	1.000000
14919.500549	-0.088071	0.591452	-0.008552	74.255333	28.582233	36.422920	0.617818	0.000000	-0.469057	0.000000	0.000000	0.000000	-0.128298	-0.120171	0.248747	0.000000	0.000000	3.000000	67.000000	1.000000
14919.503882	-0.088541	0.591075	-0.007739	74.251358	28.653112	36.558884	0.596435	0.000000	-0.427599	0.000000	0.000000	0.000000	-0.140928	-0.113369	0.243772	0.000000	0.000000	3.000000	67.000000	1.000000
14919.507216	-0.088541	0.591075	-0.007739	74.251358	28.653112	36.558884	0.596435	0.000000	-0.427599	0.000000	0.000000	0.000000	-0.140928	-0.113369	0.243772	0.000000	0.000000	3.000000	67.000000	1.000000
14919.510549	-0.088541	0.591075	-0.007739	74.251358	28.653112	36.558884	0.596435	0.000000	-0.427599	0.000000	0.000000	0.000000	-0.140928	-0.113369	0.243772	0.000000	0.000000	3.000000	67.000000	1.000000
14919.513882	-0.089055	0.590694	-0.006936	74.229500	28.757425	36.763069	0.572947	0.000000	-0.386970	0.000000	0.000000	0.000000	-0.154054	-0.114020	0.240921	0.000000	0.000000	3.000000	67.000000	1.000000
14919.517216	-0.089055	0.590694	-0.006936	74.229500	28.757425	36.763069	0.572947	0.000000	-0.386970	0.000000	0.000000	0.000000	-0.154054	-0.114020	0.240921	0.000000	0.000000	3.000000	67.000000	1.000000
14919.520549	-0.089055	0.590694	-0.006936	74.229500	28.757425	36.763069	0.572947	0.000000	-0.386970	0.000000	0.000000	0.000000	-0.154054	-0.114020	0.240921	0.000000	0.000000	3.000000	67.000000	1.000000
14919.523882	-0.089055	0.590694	-0.006936	74.205307	28.872805	36.968403	0.547271	0.000000	-0.346817	0.000000	0.000000	0.000000	-0.154054	-0.114020	0.240921	0.000000	0.000000	3.000000	67.000000	1.000000
14919.527216	-0.089474	0.590325	-0.006165	74.205307	28.872805	36.968403	0.547271	0.000000	-0.346817	0.000000	0.000000	0.000000	-0.125888	-0.110696	0.231505	0.000000	0.000000	3.000000	67.000000	1.000000
14919.530549	-0.089474	0.590325	-0.006165	74.205307	28.872805	36.968403	0.547271	0.000000	-0.346817	0.000000	0.000000	0.000000	-0.125888	-0.110696	0.231505	0.000000	0.000000	3.000000	67.000000	1.000000
14919.533882	-0.089835	0.589948	-0.005357	74.185417	28.983488	37.145966	0.526290	0.000000	-0.308233	0.000000	0.000000	0.000000	-0.108235	-0.113261	0.242152	0.000000	0.000000	3.000000	67.000000	1.000000
14919.537216	-0.089835	0.589948	-0.005357	74.185417	28.983488	37.145966	0.526290	0.000000	-0.308233	0.000000	0.000000	0.000000	-0.108235	-0.113261	0.242152	0.000000	0.000000	3.000000	67.000000	1.000000
14919.540549	-0.089835	0.589948	-0.005357	74.185417	28.983488	37.145966	0.526290	0.000000	-0.308233	0.000000	0.000000	0.000000	-0.108235	-0.113261	0.242152	0.000000	0.000000	3.000000	67.000000	1.000000
14919.543882	-0.089835	0.589948	-0.005357	74.169662	29.076447	37.302891	0.508251	0.000000	-0.267874	0.000000	0.000000	0.000000	-0.108235	-0.113261	0.242152	0.000000	0.000000	3.000000	67.000000	1.000000
14919.547216	-0.090170	0.589575	-0.004570	74.169662	29.076447	37.302891	0.508251	0.000000	-0.267874	0.000000	0.000000	0.000000	-0.100553	-0.111878	0.236110	0.000000	0.000000	3.000000	67.000000	1.000000
14919.550549	-0.090170	0.589575	-0.004570	74.169662	29.076447	37.302891	0.508251	0.000000	-0.267874	0.000000	0.000000	0.000000	-0.100553	-0.111878	0.236110	0.000000	0.000000	3.000000	67.000000	1.000000
14919.553882	-0.090535	0.589212	-0.003748	74.171616	29.115108	37.375134	0.491492	0.000000	-0.228522	0.000000	0.000000	0.000000	-0.109556	-0.108960	0.246608	0.000000	0.000000	3.000000	67.000000	1.000000
14919.557216	-0.090535	0.589212	-0.003748	74.171616	29.115108	37.375134	0.491492	0.000000	-0.228522	0.000000	0.000000	0.000000	-0.109556	-0.108960	0.246608	0.000000	0.000000	3.000000	67.000000	1.000000
14919.560549	-0.090535	0.589212	-0.003748	74.171616	29.115108	37.375134	0.491492	0.000000	-0.228522	0.000000	0.000000	0.000000	-0.109556	-0.108960	0.246608	0.000000	0.000000	3.000000	67.000000	1.000000
14919.563882	-0.090535	0.589212	-0.003748	74.181137	29.119259	37.404888	0.473233	0.000000	-0.187421	0.000000	0.000000	0.000000	-0.109556	-0.108960	0.246608	0.000000	0.000000	3.000000	67.000000	1.000000
14919.567216	-0.090904	0.588865	-0.002911	74.181137	29.119259	37.404888	0.473233	0.000000	-0.187421	0.000000	0.000000	0.000000	-0.110725	-0.104068	0.251307	0.000000	0.000000	3.000000	67.000000	1.000000
14919.570549	-0.090904	0.588865	-0.002911	74.181137	29.119259	37.404888	0.473233	0.000000	-0.187421	0.000000	0.000000	0.000000	-0.110725	-0.104068	0.251307	0.000000	0.000000	3.000000	67.000000	1.000000
14919.573882	-0.091334	0.588523	-0.002110	74.190659	29.118019	37.426720	0.454779	0.000000	-0.145536	0.000000	0.000000	0.000000	-0.128937	-0.102610	0.240095	0.000000	0.000000	3.000000	67.000000	1.000000
14919.577216	-0.091334	0.588523	-0.002110	74.190659	29.118019	37.426720	0.454779	0.000000	-0.145536	0.000000	0.000000	0.000000	-0.128937	-0.102610	0.240095	0.000000	0.000000	3.000000	67.000000	1.000000
14919.580549	-0.091334	0.588523	-0.002110	74.190659	29.118019	37.426720	0.454779	0.000000	-0.145536	0.000000	0.000000	0.000000	-0.128937	-0.102610	0.240095	0.000000	0.000000	3.000000	67.000000	1.000000
14919.583882	-0.091795	0.588190	-0.001275	74.197815	29.101480	37.449100	0.433289	0.000000	-0.105521	0.000000	0.000000	0.000000	-0.138093	-0.099763	0.250518	0.000000	0.000000	3.000000	67.000000	1.000000
14919.587216	-0.091795	0.588190	-0.001275	74.197815	29.101480	37.449100	0.433289	0.000000	-0.105521	0.000000	0.000000	0.000000	-0.138093	-0.099763	0.250518	0.000000	0.000000	3.000000	67.000000	1.000000
14919.590549	-0.091795	0.588190	-0.001275	74.197815	29.101480	37.449100	0.433289	0.000000	-0.105521	0.000000	0.000000	0.000000	-0.138093	-0.099763	0.250518	0.000000	0.000000	3.000000	67.000000	1.000000
14919.593882	-0.092296	0.587837	-0.000467	74.207336	29.089420	37.470993	0.410273	0.000000	-0.063768	0.000000	0.000000	0.000000	-0.150386	-0.105911	0.242639	0.000000	0.000000	3.000000	67.000000	1.000000
14919.597216	-0.092296	0.587837	-0.000467	74.207336	29.089420	37.470993	0.410273	0.000000	-0.063768	0.000000	0.000000	0.000000	-0.150386	-0.105911	0.242639	0.000000	0.000000	3.000000	67.000000	1.000000
14919.600549	-0.092296	0.587837	-0.000467	74.207336	29.089420	37.470993	0.410273	0.000000	-0.063768	0.000000	0.000000	0.000000	-0.150386	-0.105911	0.242639	0.000000	0.000000	3.000000	67.000000	1.000000
14919.603882	-0.092296	0.587837	-0.000467	74.218109	29.087631	37.513145	0.385209	0.000000	-0.023328	0.000000	0.000000	0.000000	-0.150386	-0.105911	0.242639	0.000000	0.000000	3.000000	67.000000	1.000000
14919.607216	-0.092815	0.587489	0.000313	74.218109	29.087631	37.513145	0.385209	0.000000	-0.023328	0.000000	0.000000	0.000000	-0.155792	-0.104424	0.233943	0.000000	0.000000	3.000000	67.000000	1.000000
14919.610549	-0.092815	0.587489	0.000313	74.218109	29.087631	37.513145	0.385209	0.000000	-0.023328	0.000000	0.000000	0.000000	-0.155792	-0.104424	0.233943	0.000000	0.000000	3.000000	67.000000	1.000000
14919.613882	-0.093326	0.587153	0.001045	74.222061	29.088110	37.566978	0.359243	0.000000	0.015663	0.000000	0.000000	0.000000	-0.153264	-0.100741	0.219530	0.000000	0.000000	3.000000	67.000000	1.000000
14919.617216	-0.093326	0.587153	0.001045	74.222061	29.088110	37.566978	0.359243	0.000000	0.015663	0.000000	0.000000	0.000000	-0.153264	-0.100741	0.219530	0.000000	0.000000	3.000000	67.000000	1.000000
14919.620549	-0.093326	0.587153	0.001045	74.222061	29.088110	37.566978	0.359243	0.000000	0.015663	0.000000	0.000000	0.000000	-0.153264	-0.100741	0.219530	0.000000	0.000000	3.000000	67.000000	1.000000
14919.623882	-0.093326	0.587153	0.001045	74.222641	29.086470	37.612438	0.333700	0.000000	0.052251	0.000000	0.000000	0.000000	-0.153264	-0.100741	0.219530	0.000000	0.000000	3.000000	67.000000	1.000000
14919.627216	-0.093771	0.586841	0.001782	74.222641	29.086470	37.612438	0.333700	0.000000	0.052251	0.000000	0.000000	0.000000	-0.133544	-0.093601	0.221142	0.000000	0.000000	3.000000	67.000000	1.000000
14919.630549	-0.093771	0.586841	0.001782	74.222641	29.086470	37.612438	0.333700	0.000000	0.052251	0.000000	0.000000	0.000000	-0.133544	-0.093601	0.221142	0.000000	0.000000	3.000000	67.000000	1.000000
14919.633882	-0.094104	0.586520	0.002410	74.245514	29.152966	37.702759	0.311442	0.000000	0.089108	0.000000	0.000000	0.000000	-0.099824	-0.096525	0.188218	0.000000	0.000000	3.000000	67.000000	1.000000
14919.637216	-0.094104	0.586520	0.002410	74.245514	29.152966	37.702759	0.311442	0.000000	0.089108	0.000000	0.000000	0.000000	-0.099824	-0.096525	0.188218	0.000000	0.000000	3.000000	67.000000	1.000000
14919.640549	-0.094104	0.586520	0.002410	74.245514	29.152966	37.702759	0.311442	0.000000	0.089108	0.000000	0.000000	0.000000	-0.099824	-0.096525	0.188218	0.000000	0.000000	3.000000	67.000000	1.000000
14919.643882	-0.094104	0.586520	0.002410	74.308670	29.424585	37.981186	0.294805	0.000000	0.120478	0.000000	0.000000	0.000000	-0.099824	-0.096525	0.188218	0.000000	0.000000	3.000000	67.000000	1.000000
14919.647216	-0.094329	0.586181	0.002951	74.308670	29.424585	37.981186	0.294805	0.000000	0.120478	0.000000	0.000000	0.000000	-0.067397	-0.101479	0.162421	0.000000	0.000000	3.000000	67.000000	1.000000
14919.650549	-0.094329	0.586181	0.002951	74.308670	29.424585	37.981186	0.294805	0.000000	0.120478	0.000000	0.000000	0.000000	-0.067397	-0.101479	0.162421	0.000000	0.000000	3.000000	67.000000	1.000000
14919.653882	-0.094531	0.585853	0.003382	74.411369	29.894930	38.452229	0.283572	0.000000	0.147548	0.000000	0.000000	0.000000	-0.060667	-0.098586	0.129237	0.000000	0.000000	3.000000	67.000000	1.000000
14919.657216	-0.094531	0.585853	0.003382	74.411369	29.894930	38.452229	0.283572	0.000000	0.147548	0.000000	0.000000	0.000000	-0.060667	-0.098586	0.129237	0.000000	0.000000	3.000000	67.000000	1.000000
14919.660549	-0.094531	0.585853	0.003382	74.411369	29.894930	38.452229	0.283572	0.000000	0.147548	0.000000	0.000000	0.000000	-0.060667	-0.098586	0.129237	0.000000	0.000000	3.000000	67.000000	1.000000
14919.663882	-0.094531	0.585853	0.003382	74.512909	30.371529	38.929531	0.273461	0.000000	0.169087	0.000000	0.000000	0.000000	-0.060667	-0.098586	0.129237	0.000000	0.000000	3.000000	67.000000	1.000000
14919.667216	-0.094707	0.585516	0.003686	74.512909	30.371529	38.929531	0.273461	0.000000	0.169087	0.000000	0.000000	0.000000	-0.052904	-0.101116	0.091126	0.000000	0.000000	3.000000	67.000000	1.000000
14919.670549	-0.094707	0.585516	0.003686	74.512909	30.371529	38.929531	0.273461	0.000000	0.169087	0.000000	0.000000	0.000000	-0.052904	-0.101116	0.091126	0.000000	0.000000	3.000000	67.000000	1.000000
14919.673882	-0.094707	0.585516	0.003686	74.599693	30.757790	39.326572	0.264643	0.000000	0.184275	0.000000	0.000000	0.000000	-0.052904	-0.101116	0.091126	0.000000	0.000000	3.000000	67.000000	1.000000
14919.677216	-0.094707	0.585516	0.003686	74.599693	30.757790	39.326572	0.264643	0.000000	0.184275	0.000000	0.000000	0.000000	-0.052904	-0.101116	0.091126	0.000000	0.000000	3.000000	67.000000	1.000000
14919.680549	-0.094930	0.585208	0.003882	74.599693	30.757790	39.326572	0.264643	0.000000	0.184275	0.000000	0.000000	0.000000	-0.066856	-0.092465	0.058903	0.000000	0.000000	3.000000	67.000000	1.000000
14919.683882	-0.095195	0.584936	0.003947	74.666191	31.042202	39.627296	0.264643	0.000000	0.184275	0.000000	0.000000	0.000000	-0.079358	-0.081556	0.019667	0.000000	0.000000	3.000000	67.000000	1.000000
14919.687216	-0.095195	0.584936	0.003947	74.666191	31.042202	39.627296	0.264643	0.000000	0.184275	0.000000	0.000000	0.000000	-0.079358	-0.081556	0.019667	0.000000	0.000000	3.000000	67.000000	1.000000
14919.690549	-0.095195	0.584936	0.003947	74.666191	31.042202	39.627296	0.264643	0.000000	0.184275	0.000000	0.000000	0.000000	-0.079358	-0.081556	0.019667	0.000000	0.000000	3.000000	67.000000	1.000000
14919.693882	-0.095445	0.584686	0.003943	74.715134	31.238356	39.853359	0.240274	0.000000	0.197370	0.000000	0.000000	0.000000	-0.075021	-0.074981	-0.001464	0.000000	0.000000	3.000000	67.000000	1.000000
14919.697216	-0.095445	0.584686	0.003943	74.715134	31.238356	39.853359	0.240274	0.000000	0.197370	0.000000	0.000000	0.000000	-0.075021	-0.074981	-0.001464	0.000000	0.000000	3.000000	67.000000	1.000000
14919.700549	-0.095445	0.584686	0.003943	74.715134	31.238356	39.853359	0.240274	0.000000	0.197370	0.000000	0.000000	0.000000	-0.075021	-0.074981	-0.001464	0.000000	0.000000	3.000000	67.000000	1.000000
14919.703882	-0.095445	0.584686	0.003943	74.737617	31.332584	39.980305	0.227771	0.000000	0.197126	0.000000	0.000000	0.000000	-0.075021	-0.074981	-0.001464	0.000000	0.000000	3.000000	67.000000	1.000000
14919.707216	-0.095627	0.584473	0.003830	74.737617	31.332584	39.980305	0.227771	0.000000	0.197126	0.000000	0.000000	0.000000	-0.054613	-0.063963	-0.033880	0.000000	0.000000	3.000000	67.000000	1.000000
14919.710549	-0.095627	0.584473	0.003830	74.737617	31.332584	39.980305	0.227771	0.000000	0.197126	0.000000	0.000000	0.000000	-0.054613	-0.063963	-0.033880	0.000000	0.000000	3.000000	67.000000	1.000000
14919.713882	-0.095627	0.584473	0.003830	74.746590	31.400200	40.083138	0.218669	0.000000	0.191479	0.000000	0.000000	0.000000	-0.054613	-0.063963	-0.033880	0.000000	0.000000	3.000000	67.000000	1.000000
14919.717216	-0.095627	0.584473	0.003830	74.746590	31.400200	40.083138	0.218669	0.000000	0.191479	0.000000	0.000000	0.000000	-0.054613	-0.063963	-0.033880	0.000000	0.000000	3.000000	67.000000	1.000000
14919.720549	-0.095762	0.584311	0.003712	74.746590	31.400200	40.083138	0.218669	0.000000	0.191479	0.000000	0.000000	0.000000	-0.040609	-0.048505	-0.035283	0.000000	0.000000	3.000000	67.000000	1.000000
14919.723882	-0.095819	0.584215	0.003548	74.754463	31.448647	40.155582	0.218669	0.000000	0.191479	0.000000	0.000000	0.000000	-0.017134	-0.028631	-0.049316	0.000000	0.000000	3.000000	67.000000	1.000000
14919.727216	-0.095819	0.584215	0.003548	74.754463	31.448647	40.155582	0.218669	0.000000	0.191479	0.000000	0.000000	0.000000	-0.017134	-0.028631	-0.049316	0.000000	0.000000	3.000000	67.000000	1.000000
14919.730549	-0.095819	0.584215	0.003548	74.754463	31.448647	40.155582	0.218669	0.000000	0.191479	0.000000	0.000000	0.000000	-0.017134	-0.028631	-0.049316	0.000000	0.000000	3.000000	67.000000	1.000000
14919.733882	-0.095819	0.584215	0.003548	74.763573	31.477402	40.188202	0.209045	0.000000	0.177380	0.000000	0.000000	0.000000	-0.017134	-0.028631	-0.049316	0.000000	0.000000	3.000000	67.000000	1.000000
14919.737216	-0.095808	0.584171	0.003383	74.763573	31.477402	40.188202	0.209045	0.000000	0.177380	0.000000	0.000000	0.000000	0.003411	-0.013223	-0.049308	0.000000	0.000000	3.000000	67.000000	1.000000
14919.740549	-0.095808	0.584171	0.003383	74.763573	31.477402	40.188202	0.209045	0.000000	0.177380	0.000000	0.000000	0.000000	0.003411	-0.013223	-0.049308	0.000000	0.000000	3.000000	67.000000	1.000000
14919.743882	-0.095808	0.584171	0.003383	74.768135	31.495857	40.204510	0.209613	0.000000	0.169161	0.000000	0.000000	0.000000	0.003411	-0.013223	-0.049308	0.000000	0.000000	3.000000	67.000000	1.000000
14919.747216	-0.095808	0.584171	0.003383	74.768135	31.495857	40.204510	0.209613	0.000000	0.169161	0.000000	0.000000	0.000000	0.003411	-0.013223	-0.049308	0.000000	0.000000	3.000000	67.000000	1.000000
14919.750549	-0.095753	0.584197	0.003231	74.768135	31.495857	40.204510	0.209613	0.000000	0.169161	0.000000	0.000000	0.000000	0.016344	0.007700	-0.045685	0.000000	0.000000	3.000000	67.000000	1.000000
14919.753882	-0.095753	0.584197	0.003231	74.770424	31.506472	40.212692	0.209613	0.000000	0.169161	0.000000	0.000000	0.000000	0.016344	0.007700	-0.045685	0.000000	0.000000	3.000000	67.000000	1.000000
14919.757216	-0.095753	0.584197	0.003231	74.770424	31.506472	40.212692	0.209613	0.000000	0.169161	0.000000	0.000000	0.000000	0.016344	0.007700	-0.045685	0.000000	0.000000	3.000000	67.000000	1.000000
14919.760549	-0.095753	0.584197	0.003231	74.770424	31.506472	40.212692	0.209613	0.000000	0.169161	0.000000	0.000000	0.000000	0.016344	0.007700	-0.045685	0.000000	0.000000	3.000000	67.000000	1.000000
14919.763882	-0.095606	0.584296	0.002854	74.771576	31.508905	40.207951	0.212337	0.000000	0.161547	0.000000	0.000000	0.000000	0.044028	0.029638	-0.113109	0.000000	0.000000	3.000000	67.000000	1.000000
14919.767216	-0.095606	0.584296	0.002854	74.771576	31.508905	40.207951	0.212337	0.000000	0.161547	0.000000	0.000000	0.000000	0.044028	0.029638	-0.113109	0.000000	0.000000	3.000000	67.000000	1.000000
14919.770549	-0.095606	0.584296	0.002854	74.771576	31.508905	40.207951	0.212337	0.000000	0.161547	0.000000	0.000000	0.000000	0.044028	0.029638	-0.113109	0.000000	0.000000	3.000000	67.000000	1.000000
14919.773882	-0.095606	0.584296	0.002854	74.772758	31.508657	40.203247	0.219675	0.000000	0.142696	0.000000	0.000000	0.000000	0.044028	0.029638	-0.113109	0.000000	0.000000	3.000000	67.000000	1.000000
14919.777216	-0.095516	0.584343	0.002636	74.772758	31.508657	40.203247	0.219675	0.000000	0.142696	0.000000	0.000000	0.000000	0.027251	0.014236	-0.065393	0.000000	0.000000	3.000000	67.000000	1.000000
14919.780549	-0.095516	0.584343	0.002636	74.772758	31.508657	40.203247	0.219675	0.000000	0.142696	0.000000	0.000000	0.000000	0.027251	0.014236	-0.065393	0.000000	0.000000	3.000000	67.000000	1.000000
14919.783882	-0.095447	0.584391	0.002413	74.779648	31.523884	40.210136	0.224217	0.000000	0.131797	0.000000	0.000000	0.000000	0.020697	0.014193	-0.066766	0.000000	0.000000	3.000000	67.000000	1.000000
14919.787216	-0.095447	0.584391	0.002413	74.779648	31.523884	40.210136	0.224217	0.000000	0.131797	0.000000	0.000000	0.000000	0.020697	0.014193	-0.066766	0.000000	0.000000	3.000000	67.000000	1.000000
14919.790549	-0.095447	0.584391	0.002413	74.779648	31.523884	40.210136	0.224217	0.000000	0.131797	0.000000	0.000000	0.000000	0.020697	0.014193	-0.066766	0.000000	0.000000	3.000000	67.000000	1.000000
14919.793882	-0.095447	0.584391	0.002413	74.785370	31.536661	40.221748	0.227667	0.000000	0.120669	0.000000	0.000000	0.000000	0.020697	0.014193	-0.066766	0.000000	0.000000	3.000000	67.000000	1.000000
14919.797216	-0.095388	0.584408	0.002130	74.785370	31.536661	40.221748	0.227667	0.000000	0.120669	0.000000	0.000000	0.000000	0.017674	0.005342	-0.085108	0.000000	0.000000	3.000000	67.000000	1.000000
14919.800549	-0.095388	0.584408	0.002130	74.785370	31.536661	40.221748	0.227667	0.000000	0.120669	0.000000	0.000000	0.000000	0.017674	0.005342	-0.085108	0.000000	0.000000	3.000000	67.000000	1.000000
14919.803882	-0.095388	0.584408	0.002130	74.792229	31.554920	40.246307	0.230613	0.000000	0.106484	0.000000	0.000000	0.000000	0.017674	0.005342	-0.085108	0.000000	0.000000	3.000000	67.000000	1.000000
14919.807216	-0.095388	0.584408	0.002130	74.792229	31.554920	40.246307	0.230613	0.000000	0.106484	0.000000	0.000000	0.000000	0.017674	0.005342	-0.085108	0.000000	0.000000	3.000000	67.000000	1.000000
14919.810549	-0.095381	0.584437	0.001877	74.792229	31.554920	40.246307	0.230613	0.000000	0.106484	0.000000	0.000000	0.000000	0.002110	0.008619	-0.075841	0.000000	0.000000	3.000000	67.000000	1.000000
14919.813882	-0.095381	0.584437	0.001877	74.799049	31.570446	40.270855	0.230613	0.000000	0.106484	0.000000	0.000000	0.000000	0.002110	0.008619	-0.075841	0.000000	0.000000	3.000000	67.000000	1.000000
14919.817216	-0.095381	0.584437	0.001877	74.799049	31.570446	40.270855	0.230613	0.000000	0.106484	0.000000	0.000000	0.000000	0.002110	0.008619	-0.075841	0.000000	0.000000	3.000000	67.000000	1.000000
14919.820549	-0.095381	0.584437	0.001877	74.799049	31.570446	40.270855	0.230613	0.000000	0.106484	0.000000	0.000000	0.000000	0.002110	0.008619	-0.075841	0.000000	0.000000	3.000000	67.000000	1.000000
14919.823882	-0.095435	0.584443	0.001371	74.805870	31.583290	40.295433	0.230964	0.000000	0.093844	0.000000	0.000000	0.000000	-0.016172	0.001795	-0.151700	0.000000	0.000000	3.000000	67.000000	1.000000
14919.827216	-0.095435	0.584443	0.001371	74.805870	31.583290	40.295433	0.230964	0.000000	0.093844	0.000000	0.000000	0.000000	-0.016172	0.001795	-0.151700	0.000000	0.000000	3.000000	67.000000	1.000000
14919.830549	-0.095435	0.584443	0.001371	74.805870	31.583290	40.295433	0.230964	0.000000	0.093844	0.000000	0.000000	0.000000	-0.016172	0.001795	-0.151700	0.000000	0.000000	3.000000	67.000000	1.000000
14919.833882	-0.095435	0.584443	0.001371	74.809258	31.588501	40.316559	0.228269	0.000000	0.068561	0.000000	0.000000	0.000000	-0.016172	0.001795	-0.151700	0.000000	0.000000	3.000000	67.000000	1.000000
14919.837216	-0.095521	0.584439	0.001130	74.809258	31.588501	40.316559	0.228269	0.000000	0.068561	0.000000	0.000000	0.000000	-0.025826	-0.001293	-0.072242	0.000000	0.000000	3.000000	67.000000	1.000000
14919.840549	-0.095521	0.584439	0.001130	74.809258	31.588501	40.316559	0.228269	0.000000	0.068561	0.000000	0.000000	0.000000	-0.025826	-0.001293	-0.072242	0.000000	0.000000	3.000000	67.000000	1.000000
14919.843882	-0.095521	0.584439	0.001130	74.812569	31.604874	40.355324	0.223965	0.000000	0.056521	0.000000	0.000000	0.000000	-0.025826	-0.001293	-0.072242	0.000000	0.000000	3.000000	67.000000	1.000000
14919.847216	-0.095521	0.584439	0.001130	74.812569	31.604874	40.355324	0.223965	0.000000	0.056521	0.000000	0.000000	0.000000	-0.025826	-0.001293	-0.072242	0.000000	0.000000	3.000000	67.000000	1.000000
14919.850549	-0.095625	0.584431	0.000976	74.812569	31.604874	40.355324	0.223965	0.000000	0.056521	0.000000	0.000000	0.000000	-0.031222	-0.002331	-0.046210	0.000000	0.000000	3.000000	67.000000	1.000000
14919.853882	-0.095625	0.584431	0.000976	74.803177	31.626255	40.410679	0.223965	0.000000	0.056521	0.000000	0.000000	0.000000	-0.031222	-0.002331	-0.046210	0.000000	0.000000	3.000000	67.000000	1.000000
14919.857216	-0.095625	0.584431	0.000976	74.803177	31.626255	40.410679	0.223965	0.000000	0.056521	0.000000	0.000000	0.000000	-0.031222	-0.002331	-0.046210	0.000000	0.000000	3.000000	67.000000	1.000000
14919.860549	-0.095625	0.584431	0.000976	74.803177	31.626255	40.410679	0.223965	0.000000	0.056521	0.000000	0.000000	0.000000	-0.031222	-0.002331	-0.046210	0.000000	0.000000	3.000000	67.000000	1.000000
14919.863882	-0.095802	0.584419	0.000741	74.792511	31.667107	40.488289	0.218761	0.000000	0.048819	0.000000	0.000000	0.000000	-0.053306	-0.003504	-0.070697	0.000000	0.000000	3.000000	67.000000	1.000000
14919.867216	-0.095802	0.584419	0.000741	74.792511	31.667107	40.488289	0.218761	0.000000	0.048819	0.000000	0.000000	0.000000	-0.053306	-0.003504	-0.070697	0.000000	0.000000	3.000000	67.000000	1.000000
14919.870549	-0.095802	0.584419	0.000741	74.792511	31.667107	40.488289	0.218761	0.000000	0.048819	0.000000	0.000000	0.000000	-0.053306	-0.003504	-0.070697	0.000000	0.000000	3.000000	67.000000	1.000000
14919.873882	-0.095802	0.584419	0.000741	74.781822	31.713297	40.565804	0.209876	0.000000	0.037036	0.000000	0.000000	0.000000	-0.053306	-0.003504	-0.070697	0.000000	0.000000	3.000000	67.000000	1.000000
14919.877216	-0.095851	0.584397	0.000647	74.781822	31.713297	40.565804	0.209876	0.000000	0.037036	0.000000	0.000000	0.000000	-0.014537	-0.006664	-0.028097	0.000000	0.000000	3.000000	67.000000	1.000000
14919.880549	-0.095851	0.584397	0.000647	74.781822	31.713297	40.565804	0.209876	0.000000	0.037036	0.000000	0.000000	0.000000	-0.014537	-0.006664	-0.028097	0.000000	0.000000	3.000000	67.000000	1.000000
14919.883882	-0.095851	0.584397	0.000647	74.771202	31.742851	40.617661	0.207454	0.000000	0.032353	0.000000	0.000000	0.000000	-0.014537	-0.006664	-0.028097	0.000000	0.000000	3.000000	67.000000	1.000000
14919.887216	-0.095851	0.584397	0.000647	74.771202	31.742851	40.617661	0.207454	0.000000	0.032353	0.000000	0.000000	0.000000	-0.014537	-0.006664	-0.028097	0.000000	0.000000	3.000000	67.000000	1.000000
14919.890549	-0.095951	0.584386	0.000584	74.771202	31.742851	40.617661	0.207454	0.000000	0.032353	0.000000	0.000000	0.000000	-0.030086	-0.003327	-0.018830	0.000000	0.000000	3.000000	67.000000	1.000000
14919.893882	-0.096051	0.584375	0.000522	74.771149	31.740374	40.635265	0.207454	0.000000	0.032353	0.000000	0.000000	0.000000	-0.030076	-0.003334	-0.018837	0.000000	0.000000	3.000000	67.000000	1.000000
14919.897216	-0.096051	0.584375	0.000522	74.771149	31.740374	40.635265	0.207454	0.000000	0.032353	0.000000	0.000000	0.000000	-0.030076	-0.003334	-0.018837	0.000000	0.000000	3.000000	67.000000	1.000000
14919.900549	-0.096051	0.584375	0.000522	74.771149	31.740374	40.635265	0.207454	0.000000	0.032353	0.000000	0.000000	0.000000	-0.030076	-0.003334	-0.018837	0.000000	0.000000	3.000000	67.000000	1.000000
14919.903882	-0.096051	0.584375	0.000522	74.773384	31.734688	40.643467	0.197427	0.000000	0.026075	0.000000	0.000000	0.000000	-0.030076	-0.003334	-0.018837	0.000000	0.000000	3.000000	67.000000	1.000000
14919.907216	-0.096178	0.584357	0.000478	74.773384	31.734688	40.643467	0.197427	0.000000	0.026075	0.000000	0.000000	0.000000	-0.038063	-0.005501	-0.013193	0.000000	0.000000	3.000000	67.000000	1.000000
14919.910549	-0.096178	0.584357	0.000478	74.773384	31.734688	40.643467	0.197427	0.000000	0.026075	0.000000	0.000000	0.000000	-0.038063	-0.005501	-0.013193	0.000000	0.000000	3.000000	67.000000	1.000000
14919.913882	-0.096178	0.584357	0.000478	74.776756	31.734455	40.664589	0.191083	0.000000	0.023876	0.000000	0.000000	0.000000	-0.038063	-0.005501	-0.013193	0.000000	0.000000	3.000000	67.000000	1.000000
14919.917216	-0.096178	0.584357	0.000478	74.776756	31.734455	40.664589	0.191083	0.000000	0.023876	0.000000	0.000000	0.000000	-0.038063	-0.005501	-0.013193	0.000000	0.000000	3.000000	67.000000	1.000000
14919.920549	-0.096328	0.584313	0.000436	74.776756	31.734455	40.664589	0.191083	0.000000	0.023876	0.000000	0.000000	0.000000	-0.045003	-0.013159	-0.012537	0.000000	0.000000	3.000000	67.000000	1.000000
14919.923882	-0.096328	0.584313	0.000436	74.775505	31.729490	40.678905	0.191083	0.000000	0.023876	0.000000	0.000000	0.000000	-0.045003	-0.013159	-0.012537	0.000000	0.000000	3.000000	67.000000	1.000000
14919.927216	-0.096328	0.584313	0.000436	74.775505	31.729490	40.678905	0.191083	0.000000	0.023876	0.000000	0.000000	0.000000	-0.045003	-0.013159	-0.012537	0.000000	0.000000	3.000000	67.000000	1.000000
14919.930549	-0.096328	0.584313	0.000436	74.775505	31.729490	40.678905	0.191083	0.000000	0.023876	0.000000	0.000000	0.000000	-0.045003	-0.013159	-0.012537	0.000000	0.000000	3.000000	67.000000	1.000000
14919.933882	-0.096649	0.584251	0.000341	74.771812	31.744213	40.728130	0.183582	0.000000	0.021787	0.000000	0.000000	0.000000	-0.096075	-0.018656	-0.028535	0.000000	0.000000	3.000000	67.000000	1.000000
14919.937216	-0.096649	0.584251	0.000341	74.771812	31.744213	40.728130	0.183582	0.000000	0.021787	0.000000	0.000000	0.000000	-0.096075	-0.018656	-0.028535	0.000000	0.000000	3.000000	67.000000	1.000000
14919.940549	-0.096649	0.584251	0.000341	74.771812	31.744213	40.728130	0.183582	0.000000	0.021787	0.000000	0.000000	0.000000	-0.096075	-0.018656	-0.028535	0.000000	0.000000	3.000000	67.000000	1.000000
14919.943882	-0.096649	0.584251	0.000341	74.759987	31.765650	40.792473	0.167570	0.000000	0.017031	0.000000	0.000000	0.000000	-0.096075	-0.018656	-0.028535	0.000000	0.000000	3.000000	67.000000	1.000000
14919.947216	-0.096837	0.584214	0.000266	74.759987	31.765650	40.792473	0.167570	0.000000	0.017031	0.000000	0.000000	0.000000	-0.056532	-0.011011	-0.022362	0.000000	0.000000	3.000000	67.000000	1.000000
14919.950549	-0.096837	0.584214	0.000266	74.759987	31.765650	40.792473	0.167570	0.000000	0.017031	0.000000	0.000000	0.000000	-0.056532	-0.011011	-0.022362	0.000000	0.000000	3.000000	67.000000	1.000000
14919.953882	-0.097009	0.584170	0.000219	74.751610	31.792025	40.860310	0.158148	0.000000	0.013304	0.000000	0.000000	0.000000	-0.051492	-0.013161	-0.013987	0.000000	0.000000	3.000000	67.000000	1.000000
14919.957216	-0.097009	0.584170	0.000219	74.751610	31.792025	40.860310	0.158148	0.000000	0.013304	0.000000	0.000000	0.000000	-0.051492	-0.013161	-0.013987	0.000000	0.000000	3.000000	67.000000	1.000000
14919.960549	-0.097009	0.584170	0.000219	74.751610	31.792025	40.860310	0.158148	0.000000	0.013304	0.000000	0.000000	0.000000	-0.051492	-0.013161	-0.013987	0.000000	0.000000	3.000000	67.000000	1.000000
14919.963882	-0.097009	0.584170	0.000219	74.748970	31.820236	40.914352	0.149566	0.000000	0.010973	0.000000	0.000000	0.000000	-0.051492	-0.013161	-0.013987	0.000000	0.000000	3.000000	67.000000	1.000000
14919.967216	-0.097149	0.584141	0.000131	74.748970	31.820236	40.914352	0.149566	0.000000	0.010973	0.000000	0.000000	0.000000	-0.041988	-0.008826	-0.026658	0.000000	0.000000	3.000000	67.000000	1.000000
14919.970549	-0.097149	0.584141	0.000131	74.748970	31.820236	40.914352	0.149566	0.000000	0.010973	0.000000	0.000000	0.000000	-0.041988	-0.008826	-0.026658	0.000000	0.000000	3.000000	67.000000	1.000000
14919.973882	-0.097149	0.584141	0.000131	74.747513	31.848202	40.971680	0.142568	0.000000	0.006530	0.000000	0.000000	0.000000	-0.041988	-0.008826	-0.026658	0.000000	0.000000	3.000000	67.000000	1.000000
14919.977216	-0.097149	0.584141	0.000131	74.747513	31.848202	40.971680	0.142568	0.000000	0.006530	0.000000	0.000000	0.000000	-0.041988	-0.008826	-0.026658	0.000000	0.000000	3.000000	67.000000	1.000000
14919.980549	-0.097263	0.584093	0.000030	74.747513	31.848202	40.971680	0.142568	0.000000	0.006530	0.000000	0.000000	0.000000	-0.034404	-0.014311	-0.030268	0.000000	0.000000	3.000000	67.000000	1.000000
14919.983882	-0.097263	0.584093	0.000030	74.748291	31.889566	41.037254	0.142568	0.000000	0.006530	0.000000	0.000000	0.000000	-0.034404	-0.014311	-0.030268	0.000000	0.000000	3.000000	67.000000	1.000000
14919.987216	-0.097263	0.584093	0.000030	74.748291	31.889566	41.037254	0.142568	0.000000	0.006530	0.000000	0.000000	0.000000	-0.034404	-0.014311	-0.030268	0.000000	0.000000	3.000000	67.000000	1.000000
14919.990549	-0.097263	0.584093	0.000030	74.748291	31.889566	41.037254	0.142568	0.000000	0.006530	0.000000	0.000000	0.000000	-0.034404	-0.014311	-0.030268	0.000000	0.000000	3.000000	67.000000	1.000000
14919.993882	-0.097358	0.583964	-0.000269	74.747772	31.947617	41.117054	0.136834	0.000000	0.001485	0.000000	0.000000	0.000000	-0.028548	-0.038642	-0.089634	0.000000	0.000000	3.000000	67.000000	1.000000
14919.997216	-0.097358	0.583964	-0.000269	74.747772	31.947617	41.117054	0.136834	0.000000	0.001485	0.000000	0.000000	0.000000	-0.028548	-0.038642	-0.089634	0.000000	0.000000	3.000000	67.000000	1.000000
14920.000549	-0.097358	0.583964	-0.000269	74.747772	31.947617	41.117054	0.136834	0.000000	0.001485	0.000000	0.000000	0.000000	-0.028548	-0.038642	-0.089634	0.000000	0.000000	3.000000	67.000000	1.000000
14920.003882	-0.097358	0.583964	-0.000269	74.746155	31.997463	41.191872	0.132076	0.000000	-0.013454	0.000000	0.000000	0.000000	-0.028548	-0.038642	-0.089634	0.000000	0.000000	3.000000	67.000000	1.000000
14920.007216	-0.097391	0.583894	-0.000436	74.746155	31.997463	41.191872	0.132076	0.000000	-0.013454	0.000000	0.000000	0.000000	-0.009719	-0.020965	-0.050136	0.000000	0.000000	3.000000	67.000000	1.000000
14920.010549	-0.097391	0.583894	-0.000436	74.746155	31.997463	41.191872	0.132076	0.000000	-0.013454	0.000000	0.000000	0.000000	-0.009719	-0.020965	-0.050136	0.000000	0.000000	3.000000	67.000000	1.000000
14920.013882	-0.097391	0.583894	-0.000436	74.743248	32.063980	41.280907	0.130456	0.000000	-0.021810	0.000000	0.000000	0.000000	-0.009719	-0.020965	-0.050136	0.000000	0.000000	3.000000	67.000000	1.000000
14920.017216	-0.097391	0.583894	-0.000436	74.743248	32.063980	41.280907	0.130456	0.000000	-0.021810	0.000000	0.000000	0.000000	-0.009719	-0.020965	-0.050136	0.000000	0.000000	3.000000	67.000000	1.000000
14920.020549	-0.097443	0.583850	-0.000615	74.743248	32.063980	41.280907	0.130456	0.000000	-0.021810	0.000000	0.000000	0.000000	-0.015770	-0.013320	-0.053562	0.000000	0.000000	3.000000	67.000000	1.000000
14920.023882	-0.097471	0.583787	-0.000805	74.736885	32.122608	41.366215	0.130456	0.000000	-0.021810	0.000000	0.000000	0.000000	-0.008186	-0.018822	-0.057169	0.000000	0.000000	3.000000	67.000000	1.000000
14920.027216	-0.097471	0.583787	-0.000805	74.736885	32.122608	41.366215	0.130456	0.000000	-0.021810	0.000000	0.000000	0.000000	-0.008186	-0.018822	-0.057169	0.000000	0.000000	3.000000	67.000000	1.000000
14920.030549	-0.097471	0.583787	-0.000805	74.736885	32.122608	41.366215	0.130456	0.000000	-0.021810	0.000000	0.000000	0.000000	-0.008186	-0.018822	-0.057169	0.000000	0.000000	3.000000	67.000000	1.000000
14920.033882	-0.097471	0.583787	-0.000805	74.724533	32.195492	41.466503	0.126463	0.000000	-0.040265	0.000000	0.000000	0.000000	-0.008186	-0.018822	-0.057169	0.000000	0.000000	3.000000	67.000000	1.000000
14920.037216	-0.097523	0.583743	-0.000984	74.724533	32.195492	41.466503	0.126463	0.000000	-0.040265	0.000000	0.000000	0.000000	-0.015732	-0.013304	-0.053577	0.000000	0.000000	3.000000	67.000000	1.000000
14920.040549	-0.097523	0.583743	-0.000984	74.724533	32.195492	41.466503	0.126463	0.000000	-0.040265	0.000000	0.000000	0.000000	-0.015732	-0.013304	-0.053577	0.000000	0.000000	3.000000	67.000000	1.000000
14920.043882	-0.097523	0.583743	-0.000984	74.701645	32.282944	41.542675	0.123842	0.000000	-0.049195	0.000000	0.000000	0.000000	-0.015732	-0.013304	-0.053577	0.000000	0.000000	3.000000	67.000000	1.000000
14920.047216	-0.097523	0.583743	-0.000984	74.701645	32.282944	41.542675	0.123842	0.000000	-0.049195	0.000000	0.000000	0.000000	-0.015732	-0.013304	-0.053577	0.000000	0.000000	3.000000	67.000000	1.000000
14920.050549	-0.097579	0.583717	-0.001146	74.701645	32.282944	41.542675	0.123842	0.000000	-0.049195	0.000000	0.000000	0.000000	-0.016780	-0.007838	-0.048595	0.000000	0.000000	3.000000	67.000000	1.000000
14920.053882	-0.097579	0.583717	-0.001146	74.675095	32.378536	41.528500	0.123842	0.000000	-0.049195	0.000000	0.000000	0.000000	-0.016780	-0.007838	-0.048595	0.000000	0.000000	3.000000	67.000000	1.000000
14920.057216	-0.097579	0.583717	-0.001146	74.675095	32.378536	41.528500	0.123842	0.000000	-0.049195	0.000000	0.000000	0.000000	-0.016780	-0.007838	-0.048595	0.000000	0.000000	3.000000	67.000000	1.000000
14920.060549	-0.097579	0.583717	-0.001146	74.675095	32.378536	41.528500	0.123842	0.000000	-0.049195	0.000000	0.000000	0.000000	-0.016780	-0.007838	-0.048595	0.000000	0.000000	3.000000	67.000000	1.000000
14920.063882	-0.097652	0.583698	-0.001336	74.646423	32.452019	41.384453	0.121045	0.000000	-0.057294	0.000000	0.000000	0.000000	-0.021749	-0.005682	-0.057009	0.000000	0.000000	3.000000	67.000000	1.000000
14920.067216	-0.097652	0.583698	-0.001336	74.646423	32.452019	41.384453	0.121045	0.000000	-0.057294	0.000000	0.000000	0.000000	-0.021749	-0.005682	-0.057009	0.000000	0.000000	3.000000	67.000000	1.000000
14920.070549	-0.097652	0.583698	-0.001336	74.646423	32.452019	41.384453	0.121045	0.000000	-0.057294	0.000000	0.000000	0.000000	-0.021749	-0.005682	-0.057009	0.000000	0.000000	3.000000	67.000000	1.000000
14920.073882	-0.097652	0.583698	-0.001336	74.622330	32.530193	41.223228	0.117420	0.000000	-0.066795	0.000000	0.000000	0.000000	-0.021749	-0.005682	-0.057009	0.000000	0.000000	3.000000	67.000000	1.000000
14920.077216	-0.097678	0.583675	-0.001425	74.622330	32.530193	41.223228	0.117420	0.000000	-0.066795	0.000000	0.000000	0.000000	-0.007838	-0.006661	-0.026799	0.000000	0.000000	3.000000	67.000000	1.000000
14920.080549	-0.097678	0.583675	-0.001425	74.622330	32.530193	41.223228	0.117420	0.000000	-0.066795	0.000000	0.000000	0.000000	-0.007838	-0.006661	-0.026799	0.000000	0.000000	3.000000	67.000000	1.000000
14920.083882	-0.097678	0.583675	-0.001425	74.602943	32.596840	41.067455	0.116114	0.000000	-0.071262	0.000000	0.000000	0.000000	-0.007838	-0.006661	-0.026799	0.000000	0.000000	3.000000	67.000000	1.000000
14920.087216	-0.097678	0.583675	-0.001425	74.602943	32.596840	41.067455	0.116114	0.000000	-0.071262	0.000000	0.000000	0.000000	-0.007838	-0.006661	-0.026799	0.000000	0.000000	3.000000	67.000000	1.000000
14920.090549	-0.097704	0.583653	-0.001515	74.602943	32.596840	41.067455	0.116114	0.000000	-0.071262	0.000000	0.000000	0.000000	-0.007831	-0.006674	-0.026800	0.000000	0.000000	3.000000	67.000000	1.000000
14920.093882	-0.097704	0.583653	-0.001515	74.592903	32.654503	41.036160	0.116114	0.000000	-0.071262	0.000000	0.000000	0.000000	-0.007831	-0.006674	-0.026800	0.000000	0.000000	3.000000	67.000000	1.000000
14920.097216	-0.097704	0.583653	-0.001515	74.592903	32.654503	41.036160	0.116114	0.000000	-0.071262	0.000000	0.000000	0.000000	-0.007831	-0.006674	-0.026800	0.000000	0.000000	3.000000	67.000000	1.000000
14920.100549	-0.097704	0.583653	-0.001515	74.592903	32.654503	41.036160	0.116114	0.000000	-0.071262	0.000000	0.000000	0.000000	-0.007831	-0.006674	-0.026800	0.000000	0.000000	3.000000	67.000000	1.000000
14920.103882	-0.097847	0.583532	-0.001692	74.597015	32.684063	41.055565	0.114809	0.000000	-0.075729	0.000000	0.000000	0.000000	-0.042899	-0.036241	-0.053103	0.000000	0.000000	3.000000	67.000000	1.000000
14920.107216	-0.097847	0.583532	-0.001692	74.597015	32.684063	41.055565	0.114809	0.000000	-0.075729	0.000000	0.000000	0.000000	-0.042899	-0.036241	-0.053103	0.000000	0.000000	3.000000	67.000000	1.000000
14920.110549	-0.097847	0.583532	-0.001692	74.597015	32.684063	41.055565	0.114809	0.000000	-0.075729	0.000000	0.000000	0.000000	-0.042899	-0.036241	-0.053103	0.000000	0.000000	3.000000	67.000000	1.000000
14920.113882	-0.097962	0.583459	-0.001786	74.604698	32.699852	41.037479	0.107659	0.000000	-0.084579	0.000000	0.000000	0.000000	-0.034624	-0.021931	-0.028339	0.000000	0.000000	3.000000	67.000000	1.000000
14920.117216	-0.097962	0.583459	-0.001786	74.604698	32.699852	41.037479	0.107659	0.000000	-0.084579	0.000000	0.000000	0.000000	-0.034624	-0.021931	-0.028339	0.000000	0.000000	3.000000	67.000000	1.000000
14920.120549	-0.097962	0.583459	-0.001786	74.604698	32.699852	41.037479	0.107659	0.000000	-0.084579	0.000000	0.000000	0.000000	-0.034624	-0.021931	-0.028339	0.000000	0.000000	3.000000	67.000000	1.000000
14920.123882	-0.097962	0.583459	-0.001786	74.606384	32.729580	40.954288	0.101888	0.000000	-0.089302	0.000000	0.000000	0.000000	-0.034624	-0.021931	-0.028339	0.000000	0.000000	3.000000	67.000000	1.000000
14920.127216	-0.098122	0.583361	-0.001883	74.606384	32.729580	40.954288	0.101888	0.000000	-0.089302	0.000000	0.000000	0.000000	-0.048012	-0.029580	-0.029125	0.000000	0.000000	3.000000	67.000000	1.000000
14920.130549	-0.098122	0.583361	-0.001883	74.606384	32.729580	40.954288	0.101888	0.000000	-0.089302	0.000000	0.000000	0.000000	-0.048012	-0.029580	-0.029125	0.000000	0.000000	3.000000	67.000000	1.000000
14920.133882	-0.098122	0.583361	-0.001883	74.587547	32.817276	41.044956	0.093886	0.000000	-0.094156	0.000000	0.000000	0.000000	-0.048012	-0.029580	-0.029125	0.000000	0.000000	3.000000	67.000000	1.000000
14920.137216	-0.098122	0.583361	-0.001883	74.587547	32.817276	41.044956	0.093886	0.000000	-0.094156	0.000000	0.000000	0.000000	-0.048012	-0.029580	-0.029125	0.000000	0.000000	3.000000	67.000000	1.000000
14920.140549	-0.098282	0.583262	-0.001980	74.587547	32.817276	41.044956	0.093886	0.000000	-0.094156	0.000000	0.000000	0.000000	-0.047992	-0.029557	-0.029149	0.000000	0.000000	3.000000	67.000000	1.000000
14920.143882	-0.098282	0.583262	-0.001980	74.543221	32.975723	41.302608	0.093886	0.000000	-0.094156	0.000000	0.000000	0.000000	-0.047992	-0.029557	-0.029149	0.000000	0.000000	3.000000	67.000000	1.000000
14920.147216	-0.098282	0.583262	-0.001980	74.543221	32.975723	41.302608	0.093886	0.000000	-0.094156	0.000000	0.000000	0.000000	-0.047992	-0.029557	-0.029149	0.000000	0.000000	3.000000	67.000000	1.000000
14920.150549	-0.098282	0.583262	-0.001980	74.543221	32.975723	41.302608	0.093886	0.000000	-0.094156	0.000000	0.000000	0.000000	-0.047992	-0.029557	-0.029149	0.000000	0.000000	3.000000	67.000000	1.000000
14920.153882	-0.098565	0.583033	-0.002135	74.477036	33.186928	41.623032	0.085888	0.000000	-0.099015	0.000000	0.000000	0.000000	-0.084925	-0.068865	-0.046534	0.000000	0.000000	3.000000	67.000000	1.000000
14920.157216	-0.098565	0.583033	-0.002135	74.477036	33.186928	41.623032	0.085888	0.000000	-0.099015	0.000000	0.000000	0.000000	-0.084925	-0.068865	-0.046534	0.000000	0.000000	3.000000	67.000000	1.000000
14920.160549	-0.098565	0.583033	-0.002135	74.477036	33.186928	41.623032	0.085888	0.000000	-0.099015	0.000000	0.000000	0.000000	-0.084925	-0.068865	-0.046534	0.000000	0.000000	3.000000	67.000000	1.000000
14920.163882	-0.098565	0.583033	-0.002135	74.404442	33.411556	41.907082	0.071733	0.000000	-0.106770	0.000000	0.000000	0.000000	-0.084925	-0.068865	-0.046534	0.000000	0.000000	3.000000	67.000000	1.000000
14920.167216	-0.098632	0.582898	-0.002247	74.404442	33.411556	41.907082	0.071733	0.000000	-0.106770	0.000000	0.000000	0.000000	-0.019853	-0.040489	-0.033599	0.000000	0.000000	3.000000	67.000000	1.000000
14920.170549	-0.098632	0.582898	-0.002247	74.404442	33.411556	41.907082	0.071733	0.000000	-0.106770	0.000000	0.000000	0.000000	-0.019853	-0.040489	-0.033599	0.000000	0.000000	3.000000	67.000000	1.000000
14920.173882	-0.098671	0.582770	-0.002378	74.344597	33.623169	42.101501	0.068425	0.000000	-0.112370	0.000000	0.000000	0.000000	-0.011842	-0.038311	-0.039224	0.000000	0.000000	3.000000	67.000000	1.000000
14920.177216	-0.098671	0.582770	-0.002378	74.344597	33.623169	42.101501	0.068425	0.000000	-0.112370	0.000000	0.000000	0.000000	-0.011842	-0.038311	-0.039224	0.000000	0.000000	3.000000	67.000000	1.000000
14920.180549	-0.098671	0.582770	-0.002378	74.344597	33.623169	42.101501	0.068425	0.000000	-0.112370	0.000000	0.000000	0.000000	-0.011842	-0.038311	-0.039224	0.000000	0.000000	3.000000	67.000000	1.000000
14920.183882	-0.098671	0.582770	-0.002378	74.305122	33.793930	42.108334	0.066451	0.000000	-0.118907	0.000000	0.000000	0.000000	-0.011842	-0.038311	-0.039224	0.000000	0.000000	3.000000	67.000000	1.000000
14920.187216	-0.098662	0.582650	-0.002523	74.305122	33.793930	42.108334	0.066451	0.000000	-0.118907	0.000000	0.000000	0.000000	0.002643	-0.036136	-0.043442	0.000000	0.000000	3.000000	67.000000	1.000000
14920.190549	-0.098662	0.582650	-0.002523	74.305122	33.793930	42.108334	0.066451	0.000000	-0.118907	0.000000	0.000000	0.000000	0.002643	-0.036136	-0.043442	0.000000	0.000000	3.000000	67.000000	1.000000
14920.193882	-0.098662	0.582650	-0.002523	74.297165	33.899292	41.945862	0.066892	0.000000	-0.126148	0.000000	0.000000	0.000000	0.002643	-0.036136	-0.043442	0.000000	0.000000	3.000000	67.000000	1.000000
14920.197216	-0.098662	0.582650	-0.002523	74.297165	33.899292	41.945862	0.066892	0.000000	-0.126148	0.000000	0.000000	0.000000	0.002643	-0.036136	-0.043442	0.000000	0.000000	3.000000	67.000000	1.000000
14920.200549	-0.098632	0.582529	-0.002663	74.297165	33.899292	41.945862	0.066892	0.000000	-0.126148	0.000000	0.000000	0.000000	0.009125	-0.036143	-0.042051	0.000000	0.000000	3.000000	67.000000	1.000000
14920.203882	-0.098632	0.582529	-0.002663	74.315170	33.990128	41.826923	0.066892	0.000000	-0.126148	0.000000	0.000000	0.000000	0.009125	-0.036143	-0.042051	0.000000	0.000000	3.000000	67.000000	1.000000
14920.207216	-0.098632	0.582529	-0.002663	74.315170	33.990128	41.826923	0.066892	0.000000	-0.126148	0.000000	0.000000	0.000000	0.009125	-0.036143	-0.042051	0.000000	0.000000	3.000000	67.000000	1.000000
14920.210549	-0.098632	0.582529	-0.002663	74.315170	33.990128	41.826923	0.066892	0.000000	-0.126148	0.000000	0.000000	0.000000	0.009125	-0.036143	-0.042051	0.000000	0.000000	3.000000	67.000000	1.000000
14920.213882	-0.098505	0.582164	-0.003143	74.332588	34.104916	41.885872	0.068412	0.000000	-0.133156	0.000000	0.000000	0.000000	0.037993	-0.109483	-0.143876	0.000000	0.000000	3.000000	67.000000	1.000000
14920.217216	-0.098505	0.582164	-0.003143	74.332588	34.104916	41.885872	0.068412	0.000000	-0.133156	0.000000	0.000000	0.000000	0.037993	-0.109483	-0.143876	0.000000	0.000000	3.000000	67.000000	1.000000
14920.220549	-0.098505	0.582164	-0.003143	74.332588	34.104916	41.885872	0.068412	0.000000	-0.133156	0.000000	0.000000	0.000000	0.037993	-0.109483	-0.143876	0.000000	0.000000	3.000000	67.000000	1.000000
14920.223882	-0.098441	0.581974	-0.003437	74.334030	34.253201	42.064842	0.074745	0.000000	-0.157136	0.000000	0.000000	0.000000	0.019141	-0.056905	-0.088233	0.000000	0.000000	3.000000	67.000000	1.000000
14920.227216	-0.098441	0.581974	-0.003437	74.334030	34.253201	42.064842	0.074745	0.000000	-0.157136	0.000000	0.000000	0.000000	0.019141	-0.056905	-0.088233	0.000000	0.000000	3.000000	67.000000	1.000000
14920.230549	-0.098441	0.581974	-0.003437	74.334030	34.253201	42.064842	0.074745	0.000000	-0.157136	0.000000	0.000000	0.000000	0.019141	-0.056905	-0.088233	0.000000	0.000000	3.000000	67.000000	1.000000
14920.233882	-0.098441	0.581974	-0.003437	74.315422	34.455212	42.313370	0.077934	0.000000	-0.171841	0.000000	0.000000	0.000000	0.019141	-0.056905	-0.088233	0.000000	1.000000	3.000000	67.000000	1.000000
14920.237216	-0.098364	0.581781	-0.003795	74.315422	34.455212	42.313370	0.077934	0.000000	-0.171841	0.000000	0.000000	0.000000	0.023285	-0.058069	-0.107327	0.000000	1.000000	3.000000	67.000000	1.000000
