# Supplementary material for: Haptic Guidance Needs to Be Intuitive Not Just Informative to Improve Human Motor Accuracy
Source: PLoS One. 2016 Mar 16;11(3):e0150912. doi: 10.1371/journal.pone.0150912 (PMC4794196; doi:10.1371/journal.pone.0150912)
Supplement: S1 Data — (ZIP) [file pone.0150912.s001.zip › Subject6/exp1_0068.txt]

Time	PosX	PosY	PosZ	RotX	RotY	RotZ	ForceX	ForceY	ForceZ	MomentX	MomentY	MomentZ	VelocityX	VelocityY	VelocityZ	CalibratedWeight	ButtonDown	Condition	Trial	Visual
14922.080549	-0.002327	0.491091	0.248540	69.613518	35.175884	29.568657	0.000000	0.000000	0.000000	0.000000	0.000000	0.000000	0.050181	-0.022218	0.020289	0.000000	1.000000	3.000000	68.000000	0.000000
14922.083882	-0.001691	0.491310	0.249071	69.569008	35.131256	29.484793	1.828793	0.000000	4.653548	0.000000	0.000000	0.000000	0.190577	0.065634	0.159199	0.000000	1.000000	3.000000	68.000000	0.000000
14922.087216	-0.001691	0.491310	0.249071	69.569008	35.131256	29.484793	1.828793	0.000000	4.653548	0.000000	0.000000	0.000000	0.190577	0.065634	0.159199	0.000000	1.000000	3.000000	68.000000	0.000000
14922.090549	-0.001691	0.491310	0.249071	69.569008	35.131256	29.484793	1.828793	0.000000	4.653548	0.000000	0.000000	0.000000	0.190577	0.065634	0.159199	0.000000	1.000000	3.000000	68.000000	0.000000
14922.093882	-0.001691	0.491310	0.249071	69.529182	35.110920	29.397753	1.835693	0.000000	4.650831	0.000000	0.000000	0.000000	0.190577	0.065634	0.159199	0.000000	1.000000	3.000000	68.000000	0.000000
14922.097216	-0.000988	0.491349	0.249466	69.529182	35.110920	29.397753	1.835693	0.000000	4.650831	0.000000	0.000000	0.000000	0.211050	0.011518	0.118713	0.000000	1.000000	3.000000	68.000000	0.000000
14922.100549	-0.000988	0.491349	0.249466	69.529182	35.110920	29.397753	1.835693	0.000000	4.650831	0.000000	0.000000	0.000000	0.211050	0.011518	0.118713	0.000000	1.000000	3.000000	68.000000	0.000000
14922.103882	-0.000116	0.491679	0.250290	69.473969	34.954765	29.124582	1.844512	0.000000	4.647341	0.000000	0.000000	0.000000	0.261611	0.099099	0.247067	0.000000	1.000000	3.000000	68.000000	0.000000
14922.107216	-0.000116	0.491679	0.250290	69.473969	34.954765	29.124582	1.844512	0.000000	4.647341	0.000000	0.000000	0.000000	0.261611	0.099099	0.247067	0.000000	1.000000	3.000000	68.000000	0.000000
14922.110549	-0.000116	0.491679	0.250290	69.473969	34.954765	29.124582	1.844512	0.000000	4.647341	0.000000	0.000000	0.000000	0.261611	0.099099	0.247067	0.000000	1.000000	3.000000	68.000000	0.000000
14922.113882	0.000389	0.491821	0.251215	69.504303	34.551891	28.498226	1.853247	0.000000	4.643865	0.000000	0.000000	0.000000	0.151281	0.042618	0.277529	0.000000	1.000000	3.000000	68.000000	0.000000
14922.117216	0.000389	0.491821	0.251215	69.504303	34.551891	28.498226	1.853247	0.000000	4.643865	0.000000	0.000000	0.000000	0.151281	0.042618	0.277529	0.000000	1.000000	3.000000	68.000000	0.000000
14922.120549	0.000389	0.491821	0.251215	69.504303	34.551891	28.498226	1.853247	0.000000	4.643865	0.000000	0.000000	0.000000	0.151281	0.042618	0.277529	0.000000	1.000000	3.000000	68.000000	0.000000
14922.123882	0.000692	0.492259	0.252234	69.617355	33.854771	27.427683	1.855400	0.000000	4.643004	0.000000	0.000000	0.000000	0.091094	0.131495	0.305645	0.000000	1.000000	3.000000	68.000000	0.000000
14922.127216	0.000692	0.492259	0.252234	69.617355	33.854771	27.427683	1.855400	0.000000	4.643004	0.000000	0.000000	0.000000	0.091094	0.131495	0.305645	0.000000	1.000000	3.000000	68.000000	0.000000
14922.130549	0.000692	0.492259	0.252234	69.617355	33.854771	27.427683	1.855400	0.000000	4.643004	0.000000	0.000000	0.000000	0.091094	0.131495	0.305645	0.000000	1.000000	3.000000	68.000000	0.000000
14922.133882	0.000692	0.492259	0.252234	69.867126	33.359455	26.549097	1.853757	0.000000	4.643661	0.000000	0.000000	0.000000	0.091094	0.131495	0.305645	0.000000	1.000000	3.000000	68.000000	0.000000
14922.137216	0.000659	0.492511	0.252992	69.867126	33.359455	26.549097	1.853757	0.000000	4.643661	0.000000	0.000000	0.000000	-0.009892	0.075425	0.227589	0.000000	1.000000	3.000000	68.000000	0.000000
14922.140549	0.000659	0.492511	0.252992	69.867126	33.359455	26.549097	1.853757	0.000000	4.643661	0.000000	0.000000	0.000000	-0.009892	0.075425	0.227589	0.000000	1.000000	3.000000	68.000000	0.000000
14922.143882	0.000626	0.492677	0.253597	70.157379	33.311207	26.268595	1.848437	0.000000	4.645781	0.000000	0.000000	0.000000	-0.009954	0.049897	0.181365	0.000000	1.000000	3.000000	68.000000	0.000000
14922.147216	0.000626	0.492677	0.253597	70.157379	33.311207	26.268595	1.848437	0.000000	4.645781	0.000000	0.000000	0.000000	-0.009954	0.049897	0.181365	0.000000	1.000000	3.000000	68.000000	0.000000
14922.150549	0.000626	0.492677	0.253597	70.157379	33.311207	26.268595	1.848437	0.000000	4.645781	0.000000	0.000000	0.000000	-0.009954	0.049897	0.181365	0.000000	1.000000	3.000000	68.000000	0.000000
14922.153882	0.000626	0.492677	0.253597	70.366753	33.773308	27.200958	1.844106	0.000000	4.647502	0.000000	0.000000	0.000000	-0.009954	0.049897	0.181365	0.000000	1.000000	3.000000	68.000000	0.000000
14922.157216	0.000458	0.492759	0.254080	70.366753	33.773308	27.200958	1.844106	0.000000	4.647502	0.000000	0.000000	0.000000	-0.050519	0.024746	0.144766	0.000000	1.000000	3.000000	68.000000	0.000000
14922.160549	0.000458	0.492759	0.254080	70.366753	33.773308	27.200958	1.844106	0.000000	4.647502	0.000000	0.000000	0.000000	-0.050519	0.024746	0.144766	0.000000	1.000000	3.000000	68.000000	0.000000
14922.163882	0.000323	0.492839	0.254499	70.504936	34.446384	29.143646	1.838414	0.000000	4.649756	0.000000	0.000000	0.000000	-0.040460	0.023829	0.125828	0.000000	1.000000	3.000000	68.000000	0.000000
14922.167216	0.000323	0.492839	0.254499	70.504936	34.446384	29.143646	1.838414	0.000000	4.649756	0.000000	0.000000	0.000000	-0.040460	0.023829	0.125828	0.000000	1.000000	3.000000	68.000000	0.000000
14922.170549	0.000323	0.492839	0.254499	70.504936	34.446384	29.143646	1.838414	0.000000	4.649756	0.000000	0.000000	0.000000	-0.040460	0.023829	0.125828	0.000000	1.000000	3.000000	68.000000	0.000000
14922.173882	0.000323	0.492914	0.254824	70.642319	35.031132	30.341360	1.833660	0.000000	4.651633	0.000000	0.000000	0.000000	0.000044	0.022442	0.097569	0.000000	1.000000	3.000000	68.000000	0.000000
14922.177216	0.000323	0.492914	0.254824	70.642319	35.031132	30.341360	1.833660	0.000000	4.651633	0.000000	0.000000	0.000000	0.000044	0.022442	0.097569	0.000000	1.000000	3.000000	68.000000	0.000000
14922.180549	0.000323	0.492914	0.254824	70.642319	35.031132	30.341360	1.833660	0.000000	4.651633	0.000000	0.000000	0.000000	0.000044	0.022442	0.097569	0.000000	1.000000	3.000000	68.000000	0.000000
14922.183882	0.000323	0.492914	0.254824	70.772186	35.489807	30.776293	1.831636	0.000000	4.652431	0.000000	0.000000	0.000000	0.000044	0.022442	0.097569	0.000000	1.000000	3.000000	68.000000	0.000000
14922.187216	0.000357	0.492945	0.255058	70.772186	35.489807	30.776293	1.831636	0.000000	4.652431	0.000000	0.000000	0.000000	0.010175	0.009358	0.069978	0.000000	1.000000	3.000000	68.000000	0.000000
14922.190549	0.000357	0.492945	0.255058	70.772186	35.489807	30.776293	1.831636	0.000000	4.652431	0.000000	0.000000	0.000000	0.010175	0.009358	0.069978	0.000000	1.000000	3.000000	68.000000	0.000000
14922.193882	0.000357	0.492945	0.255058	70.887917	35.885525	31.151796	1.830722	0.000000	4.652791	0.000000	0.000000	0.000000	0.010175	0.009358	0.069978	0.000000	1.000000	3.000000	68.000000	0.000000
14922.197216	0.000357	0.492945	0.255058	70.887917	35.885525	31.151796	1.830722	0.000000	4.652791	0.000000	0.000000	0.000000	0.010175	0.009358	0.069978	0.000000	1.000000	3.000000	68.000000	0.000000
14922.200549	0.000255	0.493012	0.255226	70.887917	35.885525	31.151796	1.830722	0.000000	4.652791	0.000000	0.000000	0.000000	-0.030411	0.020102	0.050651	0.000000	1.000000	3.000000	68.000000	0.000000
14922.203882	0.000255	0.493012	0.255226	70.997406	36.206829	31.468082	1.830722	0.000000	4.652791	0.000000	0.000000	0.000000	-0.030411	0.020102	0.050651	0.000000	1.000000	3.000000	68.000000	0.000000
14922.207216	0.000255	0.493012	0.255226	70.997406	36.206829	31.468082	1.830722	0.000000	4.652791	0.000000	0.000000	0.000000	-0.030411	0.020102	0.050651	0.000000	1.000000	3.000000	68.000000	0.000000
14922.210549	0.000255	0.493012	0.255226	70.997406	36.206829	31.468082	1.830722	0.000000	4.652791	0.000000	0.000000	0.000000	-0.030411	0.020102	0.050651	0.000000	1.000000	3.000000	68.000000	0.000000
14922.213882	-0.000015	0.492940	0.255355	71.084412	36.437466	31.685928	1.828072	0.000000	4.653832	0.000000	0.000000	0.000000	-0.081165	-0.021475	0.038641	0.000000	1.000000	3.000000	68.000000	0.000000
14922.217216	-0.000015	0.492940	0.255355	71.084412	36.437466	31.685928	1.828072	0.000000	4.653832	0.000000	0.000000	0.000000	-0.081165	-0.021475	0.038641	0.000000	1.000000	3.000000	68.000000	0.000000
14922.220549	-0.000015	0.492940	0.255355	71.084412	36.437466	31.685928	1.828072	0.000000	4.653832	0.000000	0.000000	0.000000	-0.081165	-0.021475	0.038641	0.000000	1.000000	3.000000	68.000000	0.000000
14922.223882	-0.000184	0.492903	0.255388	71.133125	36.584198	31.846403	1.822998	0.000000	4.655822	0.000000	0.000000	0.000000	-0.050739	-0.011206	0.009938	0.000000	1.000000	3.000000	68.000000	0.000000
14922.227216	-0.000184	0.492903	0.255388	71.133125	36.584198	31.846403	1.822998	0.000000	4.655822	0.000000	0.000000	0.000000	-0.050739	-0.011206	0.009938	0.000000	1.000000	3.000000	68.000000	0.000000
14922.230549	-0.000184	0.492903	0.255388	71.133125	36.584198	31.846403	1.822998	0.000000	4.655822	0.000000	0.000000	0.000000	-0.050739	-0.011206	0.009938	0.000000	1.000000	3.000000	68.000000	0.000000
14922.233882	-0.000184	0.492903	0.255388	71.166435	36.657135	31.909349	1.820119	0.000000	4.656949	0.000000	0.000000	0.000000	-0.050739	-0.011206	0.009938	0.000000	1.000000	3.000000	68.000000	0.000000
14922.237216	-0.000218	0.492905	0.255419	71.166435	36.657135	31.909349	1.820119	0.000000	4.656949	0.000000	0.000000	0.000000	-0.010151	0.000464	0.009352	0.000000	1.000000	3.000000	68.000000	0.000000
14922.240549	-0.000218	0.492905	0.255419	71.166435	36.657135	31.909349	1.820119	0.000000	4.656949	0.000000	0.000000	0.000000	-0.010151	0.000464	0.009352	0.000000	1.000000	3.000000	68.000000	0.000000
14922.243882	-0.000218	0.492905	0.255419	71.200089	36.689579	31.908934	1.819391	0.000000	4.657233	0.000000	0.000000	0.000000	-0.010151	0.000464	0.009352	0.000000	1.000000	3.000000	68.000000	0.000000
14922.247216	-0.000218	0.492905	0.255419	71.200089	36.689579	31.908934	1.819391	0.000000	4.657233	0.000000	0.000000	0.000000	-0.010151	0.000464	0.009352	0.000000	1.000000	3.000000	68.000000	0.000000
14922.250549	-0.000184	0.492964	0.255432	71.200089	36.689579	31.908934	1.819391	0.000000	4.657233	0.000000	0.000000	0.000000	0.010147	0.017751	0.003809	0.000000	1.000000	3.000000	68.000000	0.000000
14922.253882	-0.000184	0.492964	0.255432	71.261665	36.616482	31.757320	1.819391	0.000000	4.657233	0.000000	0.000000	0.000000	0.010147	0.017751	0.003809	0.000000	0.000000	3.000000	68.000000	0.000000
14922.257216	-0.000184	0.492964	0.255432	71.261665	36.616482	31.757320	1.819391	0.000000	4.657233	0.000000	0.000000	0.000000	0.010147	0.017751	0.003809	0.000000	0.000000	3.000000	68.000000	0.000000
14922.260549	-0.000184	0.492964	0.255432	71.261665	36.616482	31.757320	1.819391	0.000000	4.657233	0.000000	0.000000	0.000000	0.010147	0.017751	0.003809	0.000000	0.000000	3.000000	68.000000	0.000000
14922.263882	0.000086	0.493137	0.255377	71.377342	36.521828	31.520802	1.819847	0.000000	4.657055	0.000000	0.000000	0.000000	0.081186	0.051859	-0.016681	0.000000	0.000000	3.000000	68.000000	0.000000
14922.267216	0.000086	0.493137	0.255377	71.377342	36.521828	31.520802	1.819847	0.000000	4.657055	0.000000	0.000000	0.000000	0.081186	0.051859	-0.016681	0.000000	0.000000	3.000000	68.000000	0.000000
14922.270549	0.000086	0.493137	0.255377	71.377342	36.521828	31.520802	1.819847	0.000000	4.657055	0.000000	0.000000	0.000000	0.081186	0.051859	-0.016681	0.000000	0.000000	3.000000	68.000000	0.000000
14922.273882	0.000086	0.493137	0.255377	71.582634	36.576881	31.401133	1.824470	0.000000	4.655246	0.000000	0.000000	0.000000	0.081186	0.051859	-0.016681	0.000000	0.000000	3.000000	68.000000	0.000000
14922.277216	0.000188	0.493207	0.255217	71.582634	36.576881	31.401133	1.824470	0.000000	4.655246	0.000000	0.000000	0.000000	0.030430	0.020996	-0.047998	0.000000	0.000000	3.000000	68.000000	0.000000
14922.280549	0.000188	0.493207	0.255217	71.582634	36.576881	31.401133	1.824470	0.000000	4.655246	0.000000	0.000000	0.000000	0.030430	0.020996	-0.047998	0.000000	0.000000	3.000000	68.000000	0.000000
14922.283882	0.000188	0.493207	0.255217	71.922340	36.934483	31.545113	1.827064	0.000000	4.654228	0.000000	0.000000	0.000000	0.030430	0.020996	-0.047998	0.000000	0.000000	3.000000	68.000000	0.000000
14922.287216	0.000188	0.493207	0.255217	71.922340	36.934483	31.545113	1.827064	0.000000	4.654228	0.000000	0.000000	0.000000	0.030430	0.020996	-0.047998	0.000000	0.000000	3.000000	68.000000	0.000000
14922.290549	0.000154	0.493251	0.254948	71.922340	36.934483	31.545113	1.827064	0.000000	4.654228	0.000000	0.000000	0.000000	-0.010163	0.013480	-0.080498	0.000000	0.000000	3.000000	68.000000	0.000000
14922.293882	0.000019	0.493369	0.254582	72.357384	37.737450	32.151592	1.827064	0.000000	4.654228	0.000000	0.000000	0.000000	-0.040569	0.035373	-0.109855	0.000000	0.000000	3.000000	68.000000	0.000000
14922.297216	0.000019	0.493369	0.254582	72.357384	37.737450	32.151592	1.827064	0.000000	4.654228	0.000000	0.000000	0.000000	-0.040569	0.035373	-0.109855	0.000000	0.000000	3.000000	68.000000	0.000000
14922.300549	0.000019	0.493369	0.254582	72.357384	37.737450	32.151592	1.827064	0.000000	4.654228	0.000000	0.000000	0.000000	-0.040569	0.035373	-0.109855	0.000000	0.000000	3.000000	68.000000	0.000000
14922.303882	0.000019	0.493369	0.254582	72.820343	39.019085	33.291916	1.828331	0.000000	4.653730	0.000000	0.000000	0.000000	-0.040569	0.035373	-0.109855	0.000000	0.000000	3.000000	68.000000	0.000000
14922.307216	-0.000150	0.493526	0.254213	72.820343	39.019085	33.291916	1.828331	0.000000	4.653730	0.000000	0.000000	0.000000	-0.050659	0.046989	-0.110560	0.000000	0.000000	3.000000	68.000000	0.000000
14922.310549	-0.000150	0.493526	0.254213	72.820343	39.019085	33.291916	1.828331	0.000000	4.653730	0.000000	0.000000	0.000000	-0.050659	0.046989	-0.110560	0.000000	0.000000	3.000000	68.000000	0.000000
14922.313882	-0.000285	0.493816	0.253791	73.249535	40.715736	34.921181	1.827949	0.000000	4.653881	0.000000	0.000000	0.000000	-0.040474	0.086990	-0.126841	0.000000	0.000000	3.000000	68.000000	0.000000
14922.317216	-0.000285	0.493816	0.253791	73.249535	40.715736	34.921181	1.827949	0.000000	4.653881	0.000000	0.000000	0.000000	-0.040474	0.086990	-0.126841	0.000000	0.000000	3.000000	68.000000	0.000000
14922.320549	-0.000285	0.493816	0.253791	73.249535	40.715736	34.921181	1.827949	0.000000	4.653881	0.000000	0.000000	0.000000	-0.040474	0.086990	-0.126841	0.000000	0.000000	3.000000	68.000000	0.000000
14922.323882	-0.000285	0.493816	0.253791	73.658424	42.575386	36.733711	1.828444	0.000000	4.653686	0.000000	0.000000	0.000000	-0.040474	0.086990	-0.126841	0.000000	0.000000	3.000000	68.000000	0.000000
14922.327216	-0.000420	0.494200	0.253315	73.658424	42.575386	36.733711	1.828444	0.000000	4.653686	0.000000	0.000000	0.000000	-0.040416	0.115253	-0.142606	0.000000	0.000000	3.000000	68.000000	0.000000
14922.330549	-0.000420	0.494200	0.253315	73.658424	42.575386	36.733711	1.828444	0.000000	4.653686	0.000000	0.000000	0.000000	-0.040416	0.115253	-0.142606	0.000000	0.000000	3.000000	68.000000	0.000000
14922.333882	-0.000655	0.494776	0.252798	74.048080	44.499031	38.604069	1.829272	0.000000	4.653360	0.000000	0.000000	0.000000	-0.070685	0.172777	-0.155321	0.000000	0.000000	3.000000	68.000000	0.000000
14922.337216	-0.000655	0.494776	0.252798	74.048080	44.499031	38.604069	1.829272	0.000000	4.653360	0.000000	0.000000	0.000000	-0.070685	0.172777	-0.155321	0.000000	0.000000	3.000000	68.000000	0.000000
14922.340549	-0.000655	0.494776	0.252798	74.048080	44.499031	38.604069	1.829272	0.000000	4.653360	0.000000	0.000000	0.000000	-0.070685	0.172777	-0.155321	0.000000	0.000000	3.000000	68.000000	0.000000
14922.343882	-0.000655	0.494776	0.252798	74.427795	46.394314	40.422398	1.828761	0.000000	4.653562	0.000000	0.000000	0.000000	-0.070685	0.172777	-0.155321	0.000000	0.000000	3.000000	68.000000	0.000000
14922.347216	-0.000924	0.495462	0.252178	74.427795	46.394314	40.422398	1.828761	0.000000	4.653562	0.000000	0.000000	0.000000	-0.080646	0.205872	-0.185791	0.000000	0.000000	3.000000	68.000000	0.000000
14922.350549	-0.000924	0.495462	0.252178	74.427795	46.394314	40.422398	1.828761	0.000000	4.653562	0.000000	0.000000	0.000000	-0.080646	0.205872	-0.185791	0.000000	0.000000	3.000000	68.000000	0.000000
14922.353882	-0.001260	0.496300	0.251517	74.834373	48.163879	42.059814	1.828354	0.000000	4.653721	0.000000	0.000000	0.000000	-0.100669	0.251444	-0.198266	0.000000	0.000000	3.000000	68.000000	0.000000
14922.357216	-0.001260	0.496300	0.251517	74.834373	48.163879	42.059814	1.828354	0.000000	4.653721	0.000000	0.000000	0.000000	-0.100669	0.251444	-0.198266	0.000000	0.000000	3.000000	68.000000	0.000000
14922.360549	-0.001260	0.496300	0.251517	74.834373	48.163879	42.059814	1.828354	0.000000	4.653721	0.000000	0.000000	0.000000	-0.100669	0.251444	-0.198266	0.000000	0.000000	3.000000	68.000000	0.000000
14922.363882	-0.001695	0.497227	0.250739	75.315971	49.919731	43.615940	1.827137	0.000000	4.654199	0.000000	0.000000	0.000000	-0.130647	0.278097	-0.233617	0.000000	0.000000	3.000000	68.000000	0.000000
14922.367216	-0.001695	0.497227	0.250739	75.315971	49.919731	43.615940	1.827137	0.000000	4.654199	0.000000	0.000000	0.000000	-0.130647	0.278097	-0.233617	0.000000	0.000000	3.000000	68.000000	0.000000
14922.370549	-0.001695	0.497227	0.250739	75.315971	49.919731	43.615940	1.827137	0.000000	4.654199	0.000000	0.000000	0.000000	-0.130647	0.278097	-0.233617	0.000000	0.000000	3.000000	68.000000	0.000000
14922.373882	-0.002264	0.498222	0.249826	75.819740	51.797047	45.273304	1.825049	0.000000	4.655018	0.000000	0.000000	0.000000	-0.170513	0.298449	-0.273711	0.000000	0.000000	3.000000	68.000000	0.000000
14922.377216	-0.002264	0.498222	0.249826	75.819740	51.797047	45.273304	1.825049	0.000000	4.655018	0.000000	0.000000	0.000000	-0.170513	0.298449	-0.273711	0.000000	0.000000	3.000000	68.000000	0.000000
14922.380549	-0.002264	0.498222	0.249826	75.819740	51.797047	45.273304	1.825049	0.000000	4.655018	0.000000	0.000000	0.000000	-0.170513	0.298449	-0.273711	0.000000	0.000000	3.000000	68.000000	0.000000
14922.383882	-0.002864	0.499343	0.248792	76.272453	53.851799	47.152695	1.821645	0.000000	4.656351	0.000000	0.000000	0.000000	-0.179979	0.336163	-0.310369	0.000000	0.000000	3.000000	68.000000	0.000000
14922.387216	-0.002864	0.499343	0.248792	76.272453	53.851799	47.152695	1.821645	0.000000	4.656351	0.000000	0.000000	0.000000	-0.179979	0.336163	-0.310369	0.000000	0.000000	3.000000	68.000000	0.000000
14922.390549	-0.002864	0.499343	0.248792	76.272453	53.851799	47.152695	1.821645	0.000000	4.656351	0.000000	0.000000	0.000000	-0.179979	0.336163	-0.310369	0.000000	0.000000	3.000000	68.000000	0.000000
14922.393882	-0.003528	0.500509	0.247607	76.649719	56.130630	49.321739	1.818475	0.000000	4.657590	0.000000	0.000000	0.000000	-0.199303	0.349843	-0.355565	0.000000	0.000000	3.000000	68.000000	0.000000
14922.397216	-0.003528	0.500509	0.247607	76.649719	56.130630	49.321739	1.818475	0.000000	4.657590	0.000000	0.000000	0.000000	-0.199303	0.349843	-0.355565	0.000000	0.000000	3.000000	68.000000	0.000000
14922.400549	-0.003528	0.500509	0.247607	76.649719	56.130630	49.321739	1.818475	0.000000	4.657590	0.000000	0.000000	0.000000	-0.199303	0.349843	-0.355565	0.000000	0.000000	3.000000	68.000000	0.000000
14922.403882	-0.004356	0.501756	0.246234	76.937912	58.624157	51.783924	1.815184	0.000000	4.658874	0.000000	0.000000	0.000000	-0.248385	0.374096	-0.411615	0.000000	0.000000	3.000000	68.000000	0.000000
14922.407216	-0.004356	0.501756	0.246234	76.937912	58.624157	51.783924	1.815184	0.000000	4.658874	0.000000	0.000000	0.000000	-0.248385	0.374096	-0.411615	0.000000	0.000000	3.000000	68.000000	0.000000
14922.410549	-0.004356	0.501756	0.246234	76.937912	58.624157	51.783924	1.815184	0.000000	4.658874	0.000000	0.000000	0.000000	-0.248385	0.374096	-0.411615	0.000000	0.000000	3.000000	68.000000	0.000000
14922.413882	-0.005179	0.503019	0.244599	77.175438	61.358131	54.522045	1.810362	0.000000	4.660750	0.000000	0.000000	0.000000	-0.246827	0.379046	-0.490785	0.000000	0.000000	3.000000	68.000000	0.000000
14922.417216	-0.005179	0.503019	0.244599	77.175438	61.358131	54.522045	1.810362	0.000000	4.660750	0.000000	0.000000	0.000000	-0.246827	0.379046	-0.490785	0.000000	0.000000	3.000000	68.000000	0.000000
14922.420549	-0.005179	0.503019	0.244599	77.175438	61.358131	54.522045	1.810362	0.000000	4.660750	0.000000	0.000000	0.000000	-0.246827	0.379046	-0.490785	0.000000	0.000000	3.000000	68.000000	0.000000
14922.423882	-0.006161	0.504293	0.242631	77.392799	64.269196	57.454262	1.807259	0.000000	4.661954	0.000000	0.000000	0.000000	-0.294649	0.382119	-0.590317	0.000000	0.000000	3.000000	68.000000	0.000000
14922.427216	-0.006161	0.504293	0.242631	77.392799	64.269196	57.454262	1.807259	0.000000	4.661954	0.000000	0.000000	0.000000	-0.294649	0.382119	-0.590317	0.000000	0.000000	3.000000	68.000000	0.000000
14922.430549	-0.006161	0.504293	0.242631	77.392799	64.269196	57.454262	1.807259	0.000000	4.661954	0.000000	0.000000	0.000000	-0.294649	0.382119	-0.590317	0.000000	0.000000	3.000000	68.000000	0.000000
14922.433882	-0.007266	0.505709	0.240334	77.577965	67.249146	60.470478	1.803594	0.000000	4.663373	0.000000	0.000000	0.000000	-0.331704	0.424789	-0.689029	0.000000	0.000000	3.000000	68.000000	0.000000
14922.437216	-0.007266	0.505709	0.240334	77.577965	67.249146	60.470478	1.803594	0.000000	4.663373	0.000000	0.000000	0.000000	-0.331704	0.424789	-0.689029	0.000000	0.000000	3.000000	68.000000	0.000000
14922.440549	-0.007266	0.505709	0.240334	77.577965	67.249146	60.470478	1.803594	0.000000	4.663373	0.000000	0.000000	0.000000	-0.331704	0.424789	-0.689029	0.000000	0.000000	3.000000	68.000000	0.000000
14922.443882	-0.008458	0.507216	0.237577	77.730438	70.267906	63.537666	1.799922	0.000000	4.664791	0.000000	0.000000	0.000000	-0.357516	0.452059	-0.827162	0.000000	0.000000	3.000000	68.000000	0.000000
14922.447216	-0.008458	0.507216	0.237577	77.730438	70.267906	63.537666	1.799922	0.000000	4.664791	0.000000	0.000000	0.000000	-0.357516	0.452059	-0.827162	0.000000	0.000000	3.000000	68.000000	0.000000
14922.450549	-0.008458	0.507216	0.237577	77.730438	70.267906	63.537666	1.799922	0.000000	4.664791	0.000000	0.000000	0.000000	-0.357516	0.452059	-0.827162	0.000000	0.000000	3.000000	68.000000	0.000000
14922.453882	-0.009865	0.508833	0.234429	77.846497	73.190643	66.538406	1.797737	0.000000	4.665634	0.000000	0.000000	0.000000	-0.421953	0.485220	-0.944284	0.000000	0.000000	3.000000	68.000000	0.000000
14922.457216	-0.009865	0.508833	0.234429	77.846497	73.190643	66.538406	1.797737	0.000000	4.665634	0.000000	0.000000	0.000000	-0.421953	0.485220	-0.944284	0.000000	0.000000	3.000000	68.000000	0.000000
14922.460549	-0.009865	0.508833	0.234429	77.846497	73.190643	66.538406	1.797737	0.000000	4.665634	0.000000	0.000000	0.000000	-0.421953	0.485220	-0.944284	0.000000	0.000000	3.000000	68.000000	0.000000
14922.463882	-0.011383	0.510558	0.230917	77.929512	76.000290	69.442291	1.794379	0.000000	4.666926	0.000000	0.000000	0.000000	-0.455454	0.517492	-1.053620	0.000000	0.000000	3.000000	68.000000	0.000000
14922.467216	-0.011383	0.510558	0.230917	77.929512	76.000290	69.442291	1.794379	0.000000	4.666926	0.000000	0.000000	0.000000	-0.455454	0.517492	-1.053620	0.000000	0.000000	3.000000	68.000000	0.000000
14922.470549	-0.011383	0.510558	0.230917	77.929512	76.000290	69.442291	1.794379	0.000000	4.666926	0.000000	0.000000	0.000000	-0.455454	0.517492	-1.053620	0.000000	0.000000	3.000000	68.000000	0.000000
14922.473882	-0.012945	0.512393	0.227133	77.981316	78.588676	72.140610	1.791423	0.000000	4.668062	0.000000	0.000000	0.000000	-0.468646	0.550410	-1.135344	0.000000	0.000000	3.000000	68.000000	0.000000
14922.477216	-0.012945	0.512393	0.227133	77.981316	78.588676	72.140610	1.791423	0.000000	4.668062	0.000000	0.000000	0.000000	-0.468646	0.550410	-1.135344	0.000000	0.000000	3.000000	68.000000	0.000000
14922.480549	-0.012945	0.512393	0.227133	77.981316	78.588676	72.140610	1.791423	0.000000	4.668062	0.000000	0.000000	0.000000	-0.468646	0.550410	-1.135344	0.000000	0.000000	3.000000	68.000000	0.000000
14922.483882	-0.014550	0.514341	0.223169	78.012657	80.478561	74.156067	1.789455	0.000000	4.668817	0.000000	0.000000	0.000000	-0.481542	0.584274	-1.189028	0.000000	0.000000	3.000000	68.000000	0.000000
14922.487216	-0.014550	0.514341	0.223169	78.012657	80.478561	74.156067	1.789455	0.000000	4.668817	0.000000	0.000000	0.000000	-0.481542	0.584274	-1.189028	0.000000	0.000000	3.000000	68.000000	0.000000
14922.490549	-0.014550	0.514341	0.223169	78.012657	80.478561	74.156067	1.789455	0.000000	4.668817	0.000000	0.000000	0.000000	-0.481542	0.584274	-1.189028	0.000000	0.000000	3.000000	68.000000	0.000000
14922.493882	-0.016165	0.516383	0.219075	78.069374	80.860947	74.681740	1.787885	0.000000	4.669418	0.000000	0.000000	0.000000	-0.484425	0.612597	-1.228208	0.000000	0.000000	3.000000	68.000000	0.000000
14922.497216	-0.016165	0.516383	0.219075	78.069374	80.860947	74.681740	1.787885	0.000000	4.669418	0.000000	0.000000	0.000000	-0.484425	0.612597	-1.228208	0.000000	0.000000	3.000000	68.000000	0.000000
14922.500549	-0.016165	0.516383	0.219075	78.069374	80.860947	74.681740	1.787885	0.000000	4.669418	0.000000	0.000000	0.000000	-0.484425	0.612597	-1.228208	0.000000	0.000000	3.000000	68.000000	0.000000
14922.503882	-0.017822	0.518525	0.214948	78.196487	79.909447	73.846703	1.787008	0.000000	4.669754	0.000000	0.000000	0.000000	-0.497194	0.642589	-1.238253	0.000000	0.000000	3.000000	68.000000	0.000000
14922.507216	-0.017822	0.518525	0.214948	78.196487	79.909447	73.846703	1.787008	0.000000	4.669754	0.000000	0.000000	0.000000	-0.497194	0.642589	-1.238253	0.000000	0.000000	3.000000	68.000000	0.000000
14922.510549	-0.017822	0.518525	0.214948	78.196487	79.909447	73.846703	1.787008	0.000000	4.669754	0.000000	0.000000	0.000000	-0.497194	0.642589	-1.238253	0.000000	0.000000	3.000000	68.000000	0.000000
14922.513882	-0.019488	0.520705	0.210741	78.389854	78.277016	72.292686	1.785533	0.000000	4.670318	0.000000	0.000000	0.000000	-0.499628	0.653983	-1.261928	0.000000	0.000000	3.000000	68.000000	0.000000
14922.517216	-0.019488	0.520705	0.210741	78.389854	78.277016	72.292686	1.785533	0.000000	4.670318	0.000000	0.000000	0.000000	-0.499628	0.653983	-1.261928	0.000000	0.000000	3.000000	68.000000	0.000000
14922.520549	-0.019488	0.520705	0.210741	78.389854	78.277016	72.292686	1.785533	0.000000	4.670318	0.000000	0.000000	0.000000	-0.499628	0.653983	-1.261928	0.000000	0.000000	3.000000	68.000000	0.000000
14922.523882	-0.021190	0.522897	0.206405	78.610924	76.378082	70.447243	1.784427	0.000000	4.670741	0.000000	0.000000	0.000000	-0.510671	0.657776	-1.300999	0.000000	0.000000	3.000000	68.000000	0.000000
14922.527216	-0.021190	0.522897	0.206405	78.610924	76.378082	70.447243	1.784427	0.000000	4.670741	0.000000	0.000000	0.000000	-0.510671	0.657776	-1.300999	0.000000	0.000000	3.000000	68.000000	0.000000
14922.530549	-0.021190	0.522897	0.206405	78.610924	76.378082	70.447243	1.784427	0.000000	4.670741	0.000000	0.000000	0.000000	-0.510671	0.657776	-1.300999	0.000000	0.000000	3.000000	68.000000	0.000000
14922.533882	-0.022832	0.525080	0.201924	78.828354	74.577560	68.689293	1.783529	0.000000	4.671083	0.000000	0.000000	0.000000	-0.492696	0.654868	-1.344326	0.000000	0.000000	3.000000	68.000000	0.000000
14922.537216	-0.022832	0.525080	0.201924	78.828354	74.577560	68.689293	1.783529	0.000000	4.671083	0.000000	0.000000	0.000000	-0.492696	0.654868	-1.344326	0.000000	0.000000	3.000000	68.000000	0.000000
14922.540549	-0.022832	0.525080	0.201924	78.828354	74.577560	68.689293	1.783529	0.000000	4.671083	0.000000	0.000000	0.000000	-0.492696	0.654868	-1.344326	0.000000	0.000000	3.000000	68.000000	0.000000
14922.543882	-0.024505	0.527227	0.197243	79.042328	73.012314	67.166351	1.784915	0.000000	4.670554	0.000000	0.000000	0.000000	-0.501946	0.644181	-1.404102	0.000000	0.000000	3.000000	68.000000	0.000000
14922.547216	-0.024505	0.527227	0.197243	79.042328	73.012314	67.166351	1.784915	0.000000	4.670554	0.000000	0.000000	0.000000	-0.501946	0.644181	-1.404102	0.000000	0.000000	3.000000	68.000000	0.000000
14922.550549	-0.024505	0.527227	0.197243	79.042328	73.012314	67.166351	1.784915	0.000000	4.670554	0.000000	0.000000	0.000000	-0.501946	0.644181	-1.404102	0.000000	0.000000	3.000000	68.000000	0.000000
14922.553882	-0.026299	0.529356	0.192372	79.262611	71.666428	65.861488	1.787301	0.000000	4.669641	0.000000	0.000000	0.000000	-0.538209	0.638529	-1.461348	0.000000	0.000000	3.000000	68.000000	0.000000
14922.557216	-0.026299	0.529356	0.192372	79.262611	71.666428	65.861488	1.787301	0.000000	4.669641	0.000000	0.000000	0.000000	-0.538209	0.638529	-1.461348	0.000000	0.000000	3.000000	68.000000	0.000000
14922.560549	-0.026299	0.529356	0.192372	79.262611	71.666428	65.861488	1.787301	0.000000	4.669641	0.000000	0.000000	0.000000	-0.538209	0.638529	-1.461348	0.000000	0.000000	3.000000	68.000000	0.000000
14922.563882	-0.028269	0.531493	0.187265	79.505341	70.588684	64.825775	1.788791	0.000000	4.669071	0.000000	0.000000	0.000000	-0.590742	0.641293	-1.532222	0.000000	0.000000	3.000000	68.000000	0.000000
14922.567216	-0.028269	0.531493	0.187265	79.505341	70.588684	64.825775	1.788791	0.000000	4.669071	0.000000	0.000000	0.000000	-0.590742	0.641293	-1.532222	0.000000	0.000000	3.000000	68.000000	0.000000
14922.570549	-0.028269	0.531493	0.187265	79.505341	70.588684	64.825775	1.788791	0.000000	4.669071	0.000000	0.000000	0.000000	-0.590742	0.641293	-1.532222	0.000000	0.000000	3.000000	68.000000	0.000000
14922.573882	-0.030322	0.533672	0.182076	79.749382	69.791046	64.076073	1.788521	0.000000	4.669175	0.000000	0.000000	0.000000	-0.615932	0.653571	-1.556631	0.000000	0.000000	3.000000	68.000000	0.000000
14922.577216	-0.030322	0.533672	0.182076	79.749382	69.791046	64.076073	1.788521	0.000000	4.669175	0.000000	0.000000	0.000000	-0.615932	0.653571	-1.556631	0.000000	0.000000	3.000000	68.000000	0.000000
14922.580549	-0.030322	0.533672	0.182076	79.749382	69.791046	64.076073	1.788521	0.000000	4.669175	0.000000	0.000000	0.000000	-0.615932	0.653571	-1.556631	0.000000	0.000000	3.000000	68.000000	0.000000
14922.583882	-0.032512	0.535899	0.176746	79.957245	69.240311	63.613998	1.787055	0.000000	4.669736	0.000000	0.000000	0.000000	-0.657201	0.668231	-1.599016	0.000000	0.000000	3.000000	68.000000	0.000000
14922.587216	-0.032512	0.535899	0.176746	79.957245	69.240311	63.613998	1.787055	0.000000	4.669736	0.000000	0.000000	0.000000	-0.657201	0.668231	-1.599016	0.000000	0.000000	3.000000	68.000000	0.000000
14922.590549	-0.032512	0.535899	0.176746	79.957245	69.240311	63.613998	1.787055	0.000000	4.669736	0.000000	0.000000	0.000000	-0.657201	0.668231	-1.599016	0.000000	0.000000	3.000000	68.000000	0.000000
14922.593882	-0.034722	0.538205	0.171400	80.101021	69.101830	63.627018	1.783576	0.000000	4.671066	0.000000	0.000000	0.000000	-0.662859	0.691630	-1.603733	0.000000	0.000000	3.000000	68.000000	0.000000
14922.597216	-0.034722	0.538205	0.171400	80.101021	69.101830	63.627018	1.783576	0.000000	4.671066	0.000000	0.000000	0.000000	-0.662859	0.691630	-1.603733	0.000000	0.000000	3.000000	68.000000	0.000000
14922.600549	-0.034722	0.538205	0.171400	80.101021	69.101830	63.627018	1.783576	0.000000	4.671066	0.000000	0.000000	0.000000	-0.662859	0.691630	-1.603733	0.000000	0.000000	3.000000	68.000000	0.000000
14922.603882	-0.036977	0.540566	0.166021	80.172150	69.299202	64.041817	1.779570	0.000000	4.672594	0.000000	0.000000	0.000000	-0.676639	0.708394	-1.613663	0.000000	0.000000	3.000000	68.000000	0.000000
14922.607216	-0.036977	0.540566	0.166021	80.172150	69.299202	64.041817	1.779570	0.000000	4.672594	0.000000	0.000000	0.000000	-0.676639	0.708394	-1.613663	0.000000	0.000000	3.000000	68.000000	0.000000
14922.610549	-0.036977	0.540566	0.166021	80.172150	69.299202	64.041817	1.779570	0.000000	4.672594	0.000000	0.000000	0.000000	-0.676639	0.708394	-1.613663	0.000000	0.000000	3.000000	68.000000	0.000000
14922.613882	-0.039248	0.543000	0.160626	80.208855	69.756165	64.751900	1.774481	0.000000	4.674529	0.000000	0.000000	0.000000	-0.681150	0.730265	-1.618480	0.000000	0.000000	3.000000	68.000000	0.000000
14922.617216	-0.039248	0.543000	0.160626	80.208855	69.756165	64.751900	1.774481	0.000000	4.674529	0.000000	0.000000	0.000000	-0.681150	0.730265	-1.618480	0.000000	0.000000	3.000000	68.000000	0.000000
14922.620549	-0.039248	0.543000	0.160626	80.208855	69.756165	64.751900	1.774481	0.000000	4.674529	0.000000	0.000000	0.000000	-0.681150	0.730265	-1.618480	0.000000	0.000000	3.000000	68.000000	0.000000
14922.623882	-0.041504	0.545524	0.155233	80.244820	70.156456	65.400749	1.768817	0.000000	4.676675	0.000000	0.000000	0.000000	-0.676780	0.757203	-1.618001	0.000000	0.000000	3.000000	68.000000	0.000000
14922.627216	-0.041504	0.545524	0.155233	80.244820	70.156456	65.400749	1.768817	0.000000	4.676675	0.000000	0.000000	0.000000	-0.676780	0.757203	-1.618001	0.000000	0.000000	3.000000	68.000000	0.000000
14922.630549	-0.041504	0.545524	0.155233	80.244820	70.156456	65.400749	1.768817	0.000000	4.676675	0.000000	0.000000	0.000000	-0.676780	0.757203	-1.618001	0.000000	0.000000	3.000000	68.000000	0.000000
14922.633882	-0.043773	0.548135	0.149839	80.289261	70.460060	65.942314	1.763118	0.000000	4.678826	0.000000	0.000000	0.000000	-0.680867	0.783341	-1.618056	0.000000	0.000000	3.000000	68.000000	0.000000
14922.637216	-0.043773	0.548135	0.149839	80.289261	70.460060	65.942314	1.763118	0.000000	4.678826	0.000000	0.000000	0.000000	-0.680867	0.783341	-1.618056	0.000000	0.000000	3.000000	68.000000	0.000000
14922.640549	-0.043773	0.548135	0.149839	80.289261	70.460060	65.942314	1.763118	0.000000	4.678826	0.000000	0.000000	0.000000	-0.680867	0.783341	-1.618056	0.000000	0.000000	3.000000	68.000000	0.000000
14922.643882	-0.046111	0.550812	0.144425	80.367752	70.619484	66.317093	1.756629	0.000000	4.681266	0.000000	0.000000	0.000000	-0.701312	0.802911	-1.624182	0.000000	0.000000	3.000000	68.000000	0.000000
14922.647216	-0.046111	0.550812	0.144425	80.367752	70.619484	66.317093	1.756629	0.000000	4.681266	0.000000	0.000000	0.000000	-0.701312	0.802911	-1.624182	0.000000	0.000000	3.000000	68.000000	0.000000
14922.650549	-0.046111	0.550812	0.144425	80.367752	70.619484	66.317093	1.756629	0.000000	4.681266	0.000000	0.000000	0.000000	-0.701312	0.802911	-1.624182	0.000000	0.000000	3.000000	68.000000	0.000000
14922.653882	-0.048578	0.553550	0.139080	80.487747	70.630547	66.514854	1.747922	0.000000	4.684524	0.000000	0.000000	0.000000	-0.740105	0.821338	-1.603548	0.000000	0.000000	3.000000	68.000000	0.000000
14922.657216	-0.048578	0.553550	0.139080	80.487747	70.630547	66.514854	1.747922	0.000000	4.684524	0.000000	0.000000	0.000000	-0.740105	0.821338	-1.603548	0.000000	0.000000	3.000000	68.000000	0.000000
14922.660549	-0.048578	0.553550	0.139080	80.487747	70.630547	66.514854	1.747922	0.000000	4.684524	0.000000	0.000000	0.000000	-0.740105	0.821338	-1.603548	0.000000	0.000000	3.000000	68.000000	0.000000
14922.663882	-0.051088	0.556368	0.133827	80.626289	70.491302	66.550240	1.733926	0.000000	4.689723	0.000000	0.000000	0.000000	-0.753113	0.845537	-1.576038	0.000000	0.000000	3.000000	68.000000	0.000000
14922.667216	-0.051088	0.556368	0.133827	80.626289	70.491302	66.550240	1.733926	0.000000	4.689723	0.000000	0.000000	0.000000	-0.753113	0.845537	-1.576038	0.000000	0.000000	3.000000	68.000000	0.000000
14922.670549	-0.051088	0.556368	0.133827	80.626289	70.491302	66.550240	1.733926	0.000000	4.689723	0.000000	0.000000	0.000000	-0.753113	0.845537	-1.576038	0.000000	0.000000	3.000000	68.000000	0.000000
14922.673882	-0.053617	0.559190	0.128701	80.735893	70.214607	66.473892	1.716379	0.000000	4.696173	0.000000	0.000000	0.000000	-0.758507	0.846622	-1.537833	0.000000	0.000000	3.000000	68.000000	0.000000
14922.677216	-0.053617	0.559190	0.128701	80.735893	70.214607	66.473892	1.716379	0.000000	4.696173	0.000000	0.000000	0.000000	-0.758507	0.846622	-1.537833	0.000000	0.000000	3.000000	68.000000	0.000000
14922.680549	-0.053617	0.559190	0.128701	80.735893	70.214607	66.473892	1.716379	0.000000	4.696173	0.000000	0.000000	0.000000	-0.758507	0.846622	-1.537833	0.000000	0.000000	3.000000	68.000000	0.000000
14922.683882	-0.056141	0.561993	0.123750	80.780128	69.871017	66.381920	1.695248	0.000000	4.703842	0.000000	0.000000	0.000000	-0.757150	0.840940	-1.485287	0.000000	0.000000	3.000000	68.000000	0.000000
14922.687216	-0.056141	0.561993	0.123750	80.780128	69.871017	66.381920	1.695248	0.000000	4.703842	0.000000	0.000000	0.000000	-0.757150	0.840940	-1.485287	0.000000	0.000000	3.000000	68.000000	0.000000
14922.690549	-0.056141	0.561993	0.123750	80.780128	69.871017	66.381920	1.695248	0.000000	4.703842	0.000000	0.000000	0.000000	-0.757150	0.840940	-1.485287	0.000000	0.000000	3.000000	68.000000	0.000000
14922.693882	-0.058656	0.564819	0.118912	80.777145	69.466812	66.265755	1.670298	0.000000	4.712759	0.000000	0.000000	0.000000	-0.754550	0.847664	-1.451250	0.000000	0.000000	3.000000	68.000000	0.000000
14922.697216	-0.058656	0.564819	0.118912	80.777145	69.466812	66.265755	1.670298	0.000000	4.712759	0.000000	0.000000	0.000000	-0.754550	0.847664	-1.451250	0.000000	0.000000	3.000000	68.000000	0.000000
14922.700549	-0.058656	0.564819	0.118912	80.777145	69.466812	66.265755	1.670298	0.000000	4.712759	0.000000	0.000000	0.000000	-0.754550	0.847664	-1.451250	0.000000	0.000000	3.000000	68.000000	0.000000
14922.703882	-0.061107	0.567599	0.114170	80.772591	68.984077	66.071312	1.642018	0.000000	4.722688	0.000000	0.000000	0.000000	-0.735282	0.833951	-1.422628	0.000000	0.000000	3.000000	68.000000	0.000000
14922.707216	-0.061107	0.567599	0.114170	80.772591	68.984077	66.071312	1.642018	0.000000	4.722688	0.000000	0.000000	0.000000	-0.735282	0.833951	-1.422628	0.000000	0.000000	3.000000	68.000000	0.000000
14922.710549	-0.061107	0.567599	0.114170	80.772591	68.984077	66.071312	1.642018	0.000000	4.722688	0.000000	0.000000	0.000000	-0.735282	0.833951	-1.422628	0.000000	0.000000	3.000000	68.000000	0.000000
14922.713882	-0.063544	0.570309	0.109467	80.789574	68.467186	65.820168	1.612318	0.000000	4.732910	0.000000	0.000000	0.000000	-0.731099	0.813023	-1.410983	0.000000	0.000000	3.000000	68.000000	0.000000
14922.717216	-0.063544	0.570309	0.109467	80.789574	68.467186	65.820168	1.612318	0.000000	4.732910	0.000000	0.000000	0.000000	-0.731099	0.813023	-1.410983	0.000000	0.000000	3.000000	68.000000	0.000000
14922.720549	-0.063544	0.570309	0.109467	80.789574	68.467186	65.820168	1.612318	0.000000	4.732910	0.000000	0.000000	0.000000	-0.731099	0.813023	-1.410983	0.000000	0.000000	3.000000	68.000000	0.000000
14922.723882	-0.065947	0.572978	0.104861	80.836807	67.862373	65.454544	1.579866	0.000000	4.743841	0.000000	0.000000	0.000000	-0.720880	0.800822	-1.381874	0.000000	0.000000	3.000000	68.000000	0.000000
14922.727216	-0.065947	0.572978	0.104861	80.836807	67.862373	65.454544	1.579866	0.000000	4.743841	0.000000	0.000000	0.000000	-0.720880	0.800822	-1.381874	0.000000	0.000000	3.000000	68.000000	0.000000
14922.730549	-0.065947	0.572978	0.104861	80.836807	67.862373	65.454544	1.579866	0.000000	4.743841	0.000000	0.000000	0.000000	-0.720880	0.800822	-1.381874	0.000000	0.000000	3.000000	68.000000	0.000000
14922.733882	-0.068315	0.575590	0.100338	80.916542	67.184593	64.985451	1.544351	0.000000	4.755521	0.000000	0.000000	0.000000	-0.710637	0.783641	-1.356823	0.000000	0.000000	3.000000	68.000000	0.000000
14922.737216	-0.068315	0.575590	0.100338	80.916542	67.184593	64.985451	1.544351	0.000000	4.755521	0.000000	0.000000	0.000000	-0.710637	0.783641	-1.356823	0.000000	0.000000	3.000000	68.000000	0.000000
14922.740549	-0.068315	0.575590	0.100338	80.916542	67.184593	64.985451	1.544351	0.000000	4.755521	0.000000	0.000000	0.000000	-0.710637	0.783641	-1.356823	0.000000	0.000000	3.000000	68.000000	0.000000
14922.743882	-0.070583	0.578134	0.095993	81.022522	66.418243	64.396194	1.505612	0.000000	4.767928	0.000000	0.000000	0.000000	-0.680410	0.763117	-1.303455	0.000000	0.000000	3.000000	68.000000	0.000000
14922.747216	-0.070583	0.578134	0.095993	81.022522	66.418243	64.396194	1.505612	0.000000	4.767928	0.000000	0.000000	0.000000	-0.680410	0.763117	-1.303455	0.000000	0.000000	3.000000	68.000000	0.000000
14922.750549	-0.070583	0.578134	0.095993	81.022522	66.418243	64.396194	1.505612	0.000000	4.767928	0.000000	0.000000	0.000000	-0.680410	0.763117	-1.303455	0.000000	0.000000	3.000000	68.000000	0.000000
14922.753882	-0.072756	0.580584	0.091836	81.126907	65.630547	63.774612	1.464981	0.000000	4.780568	0.000000	0.000000	0.000000	-0.651897	0.734959	-1.246964	0.000000	0.000000	3.000000	68.000000	0.000000
14922.757216	-0.072756	0.580584	0.091836	81.126907	65.630547	63.774612	1.464981	0.000000	4.780568	0.000000	0.000000	0.000000	-0.651897	0.734959	-1.246964	0.000000	0.000000	3.000000	68.000000	0.000000
14922.760549	-0.072756	0.580584	0.091836	81.126907	65.630547	63.774612	1.464981	0.000000	4.780568	0.000000	0.000000	0.000000	-0.651897	0.734959	-1.246964	0.000000	0.000000	3.000000	68.000000	0.000000
14922.763882	-0.074780	0.582917	0.087826	81.212418	64.840881	63.155121	1.362179	0.000000	4.591824	0.000000	0.000000	0.000000	-0.607120	0.699956	-1.203265	0.000000	0.000000	3.000000	68.000000	0.000000
14922.767216	-0.074780	0.582917	0.087826	81.212418	64.840881	63.155121	1.362179	0.000000	4.591824	0.000000	0.000000	0.000000	-0.607120	0.699956	-1.203265	0.000000	0.000000	3.000000	68.000000	0.000000
14922.770549	-0.074780	0.582917	0.087826	81.212418	64.840881	63.155121	1.362179	0.000000	4.591824	0.000000	0.000000	0.000000	-0.607120	0.699956	-1.203265	0.000000	0.000000	3.000000	68.000000	0.000000
14922.773882	-0.076757	0.585129	0.083912	81.284431	64.081833	62.573147	1.260992	0.000000	4.391280	0.000000	0.000000	0.000000	-0.593069	0.663617	-1.174142	0.000000	0.000000	3.000000	68.000000	0.000000
14922.777216	-0.076757	0.585129	0.083912	81.284431	64.081833	62.573147	1.260992	0.000000	4.391280	0.000000	0.000000	0.000000	-0.593069	0.663617	-1.174142	0.000000	0.000000	3.000000	68.000000	0.000000
14922.780549	-0.076757	0.585129	0.083912	81.284431	64.081833	62.573147	1.260992	0.000000	4.391280	0.000000	0.000000	0.000000	-0.593069	0.663617	-1.174142	0.000000	0.000000	3.000000	68.000000	0.000000
14922.783882	-0.078654	0.587254	0.080034	81.338570	63.341789	62.019825	1.162147	0.000000	4.195590	0.000000	0.000000	0.000000	-0.569066	0.637558	-1.163439	0.000000	0.000000	3.000000	68.000000	0.000000
14922.787216	-0.078654	0.587254	0.080034	81.338570	63.341789	62.019825	1.162147	0.000000	4.195590	0.000000	0.000000	0.000000	-0.569066	0.637558	-1.163439	0.000000	0.000000	3.000000	68.000000	0.000000
14922.790549	-0.078654	0.587254	0.080034	81.338570	63.341789	62.019825	1.162147	0.000000	4.195590	0.000000	0.000000	0.000000	-0.569066	0.637558	-1.163439	0.000000	0.000000	3.000000	68.000000	0.000000
14922.793882	-0.080470	0.589275	0.076178	81.390038	62.666336	61.530899	1.067303	0.000000	4.001683	0.000000	0.000000	0.000000	-0.544887	0.606167	-1.156805	0.000000	0.000000	3.000000	68.000000	0.000000
14922.797216	-0.080470	0.589275	0.076178	81.390038	62.666336	61.530899	1.067303	0.000000	4.001683	0.000000	0.000000	0.000000	-0.544887	0.606167	-1.156805	0.000000	0.000000	3.000000	68.000000	0.000000
14922.800549	-0.080470	0.589275	0.076178	81.390038	62.666336	61.530899	1.067303	0.000000	4.001683	0.000000	0.000000	0.000000	-0.544887	0.606167	-1.156805	0.000000	0.000000	3.000000	68.000000	0.000000
14922.803882	-0.082160	0.591212	0.072369	81.446434	62.027756	61.060238	0.976489	0.000000	3.808882	0.000000	0.000000	0.000000	-0.506807	0.581128	-1.142610	0.000000	0.000000	3.000000	68.000000	0.000000
14922.807216	-0.082160	0.591212	0.072369	81.446434	62.027756	61.060238	0.976489	0.000000	3.808882	0.000000	0.000000	0.000000	-0.506807	0.581128	-1.142610	0.000000	0.000000	3.000000	68.000000	0.000000
14922.810549	-0.082160	0.591212	0.072369	81.446434	62.027756	61.060238	0.976489	0.000000	3.808882	0.000000	0.000000	0.000000	-0.506807	0.581128	-1.142610	0.000000	0.000000	3.000000	68.000000	0.000000
14922.813882	-0.083756	0.592999	0.068643	81.513672	61.398327	60.587132	0.892021	0.000000	3.618447	0.000000	0.000000	0.000000	-0.478841	0.536225	-1.117717	0.000000	0.000000	3.000000	68.000000	0.000000
14922.817216	-0.083756	0.592999	0.068643	81.513672	61.398327	60.587132	0.892021	0.000000	3.618447	0.000000	0.000000	0.000000	-0.478841	0.536225	-1.117717	0.000000	0.000000	3.000000	68.000000	0.000000
14922.820549	-0.083756	0.592999	0.068643	81.513672	61.398327	60.587132	0.892021	0.000000	3.618447	0.000000	0.000000	0.000000	-0.478841	0.536225	-1.117717	0.000000	0.000000	3.000000	68.000000	0.000000
14922.823882	-0.085211	0.594670	0.065004	81.607422	60.796848	60.100208	0.812214	0.000000	3.432161	0.000000	0.000000	0.000000	-0.436488	0.501011	-1.091844	0.000000	0.000000	3.000000	68.000000	0.000000
14922.827216	-0.085211	0.594670	0.065004	81.607422	60.796848	60.100208	0.812214	0.000000	3.432161	0.000000	0.000000	0.000000	-0.436488	0.501011	-1.091844	0.000000	0.000000	3.000000	68.000000	0.000000
14922.830549	-0.085211	0.594670	0.065004	81.607422	60.796848	60.100208	0.812214	0.000000	3.432161	0.000000	0.000000	0.000000	-0.436488	0.501011	-1.091844	0.000000	0.000000	3.000000	68.000000	0.000000
14922.833882	-0.086531	0.596168	0.061468	81.719276	60.231087	59.633373	0.739466	0.000000	3.250187	0.000000	0.000000	0.000000	-0.395969	0.449406	-1.060712	0.000000	0.000000	3.000000	68.000000	0.000000
14922.837216	-0.086531	0.596168	0.061468	81.719276	60.231087	59.633373	0.739466	0.000000	3.250187	0.000000	0.000000	0.000000	-0.395969	0.449406	-1.060712	0.000000	0.000000	3.000000	68.000000	0.000000
14922.840549	-0.086531	0.596168	0.061468	81.719276	60.231087	59.633373	0.739466	0.000000	3.250187	0.000000	0.000000	0.000000	-0.395969	0.449406	-1.060712	0.000000	0.000000	3.000000	68.000000	0.000000
14922.843882	-0.087786	0.597487	0.057988	81.837357	59.784515	59.278893	0.673471	0.000000	3.073401	0.000000	0.000000	0.000000	-0.376634	0.395757	-1.044004	0.000000	0.000000	3.000000	68.000000	0.000000
14922.847216	-0.087786	0.597487	0.057988	81.837357	59.784515	59.278893	0.673471	0.000000	3.073401	0.000000	0.000000	0.000000	-0.376634	0.395757	-1.044004	0.000000	0.000000	3.000000	68.000000	0.000000
14922.850549	-0.087786	0.597487	0.057988	81.837357	59.784515	59.278893	0.673471	0.000000	3.073401	0.000000	0.000000	0.000000	-0.376634	0.395757	-1.044004	0.000000	0.000000	3.000000	68.000000	0.000000
14922.853882	-0.088952	0.598687	0.054555	81.934891	59.442440	59.042294	0.610698	0.000000	2.899401	0.000000	0.000000	0.000000	-0.349743	0.360102	-1.030044	0.000000	0.000000	3.000000	68.000000	0.000000
14922.857216	-0.088952	0.598687	0.054555	81.934891	59.442440	59.042294	0.610698	0.000000	2.899401	0.000000	0.000000	0.000000	-0.349743	0.360102	-1.030044	0.000000	0.000000	3.000000	68.000000	0.000000
14922.860549	-0.088952	0.598687	0.054555	81.934891	59.442440	59.042294	0.610698	0.000000	2.899401	0.000000	0.000000	0.000000	-0.349743	0.360102	-1.030044	0.000000	0.000000	3.000000	68.000000	0.000000
14922.863882	-0.089991	0.599701	0.051089	81.990013	59.319324	59.061035	0.552408	0.000000	2.727727	0.000000	0.000000	0.000000	-0.311719	0.304254	-1.039727	0.000000	0.000000	3.000000	68.000000	0.000000
14922.867216	-0.089991	0.599701	0.051089	81.990013	59.319324	59.061035	0.552408	0.000000	2.727727	0.000000	0.000000	0.000000	-0.311719	0.304254	-1.039727	0.000000	0.000000	3.000000	68.000000	0.000000
14922.870549	-0.089991	0.599701	0.051089	81.990013	59.319324	59.061035	0.552408	0.000000	2.727727	0.000000	0.000000	0.000000	-0.311719	0.304254	-1.039727	0.000000	0.000000	3.000000	68.000000	0.000000
14922.873882	-0.090930	0.600578	0.047595	82.006554	59.392075	59.304607	0.500455	0.000000	2.554439	0.000000	0.000000	0.000000	-0.281788	0.263125	-1.048005	0.000000	0.000000	3.000000	68.000000	0.000000
14922.877216	-0.090930	0.600578	0.047595	82.006554	59.392075	59.304607	0.500455	0.000000	2.554439	0.000000	0.000000	0.000000	-0.281788	0.263125	-1.048005	0.000000	0.000000	3.000000	68.000000	0.000000
14922.880549	-0.090930	0.600578	0.047595	82.006554	59.392075	59.304607	0.500455	0.000000	2.554439	0.000000	0.000000	0.000000	-0.281788	0.263125	-1.048005	0.000000	0.000000	3.000000	68.000000	0.000000
14922.883882	-0.091758	0.601322	0.044141	82.023315	59.538891	59.607868	0.453490	0.000000	2.379771	0.000000	0.000000	0.000000	-0.248464	0.223151	-1.036208	0.000000	0.000000	3.000000	68.000000	0.000000
14922.887216	-0.091758	0.601322	0.044141	82.023315	59.538891	59.607868	0.453490	0.000000	2.379771	0.000000	0.000000	0.000000	-0.248464	0.223151	-1.036208	0.000000	0.000000	3.000000	68.000000	0.000000
14922.890549	-0.091758	0.601322	0.044141	82.023315	59.538891	59.607868	0.453490	0.000000	2.379771	0.000000	0.000000	0.000000	-0.248464	0.223151	-1.036208	0.000000	0.000000	3.000000	68.000000	0.000000
14922.893882	-0.092476	0.601963	0.040720	82.027817	59.355049	59.570362	0.412079	0.000000	2.207070	0.000000	0.000000	0.000000	-0.215394	0.192123	-1.026404	0.000000	0.000000	3.000000	68.000000	0.000000
14922.897216	-0.092476	0.601963	0.040720	82.027817	59.355049	59.570362	0.412079	0.000000	2.207070	0.000000	0.000000	0.000000	-0.215394	0.192123	-1.026404	0.000000	0.000000	3.000000	68.000000	0.000000
14922.900549	-0.092476	0.601963	0.040720	82.027817	59.355049	59.570362	0.412079	0.000000	2.207070	0.000000	0.000000	0.000000	-0.215394	0.192123	-1.026404	0.000000	0.000000	3.000000	68.000000	0.000000
14922.903882	-0.093028	0.602504	0.037407	81.993843	58.036160	58.386547	0.376180	0.000000	2.036003	0.000000	0.000000	0.000000	-0.165332	0.162530	-0.993786	0.000000	0.000000	3.000000	68.000000	0.000000
14922.907216	-0.093028	0.602504	0.037407	81.993843	58.036160	58.386547	0.376180	0.000000	2.036003	0.000000	0.000000	0.000000	-0.165332	0.162530	-0.993786	0.000000	0.000000	3.000000	68.000000	0.000000
14922.910549	-0.093028	0.602504	0.037407	81.993843	58.036160	58.386547	0.376180	0.000000	2.036003	0.000000	0.000000	0.000000	-0.165332	0.162530	-0.993786	0.000000	0.000000	3.000000	68.000000	0.000000
14922.913882	-0.093476	0.603000	0.034266	81.886253	55.104729	55.594692	0.348625	0.000000	1.870372	0.000000	0.000000	0.000000	-0.134439	0.148724	-0.942568	0.000000	0.000000	3.000000	68.000000	0.000000
14922.917216	-0.093476	0.603000	0.034266	81.886253	55.104729	55.594692	0.348625	0.000000	1.870372	0.000000	0.000000	0.000000	-0.134439	0.148724	-0.942568	0.000000	0.000000	3.000000	68.000000	0.000000
14922.920549	-0.093476	0.603000	0.034266	81.886253	55.104729	55.594692	0.348625	0.000000	1.870372	0.000000	0.000000	0.000000	-0.134439	0.148724	-0.942568	0.000000	0.000000	3.000000	68.000000	0.000000
14922.923882	-0.093827	0.603472	0.031311	81.713165	51.407093	52.031891	0.326218	0.000000	1.713277	0.000000	0.000000	0.000000	-0.105434	0.141508	-0.886346	0.000000	0.000000	3.000000	68.000000	0.000000
14922.927216	-0.093827	0.603472	0.031311	81.713165	51.407093	52.031891	0.326218	0.000000	1.713277	0.000000	0.000000	0.000000	-0.105434	0.141508	-0.886346	0.000000	0.000000	3.000000	68.000000	0.000000
14922.930549	-0.093827	0.603472	0.031311	81.713165	51.407093	52.031891	0.326218	0.000000	1.713277	0.000000	0.000000	0.000000	-0.105434	0.141508	-0.886346	0.000000	0.000000	3.000000	68.000000	0.000000
14922.933882	-0.094144	0.603891	0.028477	81.489479	47.587418	48.341599	0.308646	0.000000	1.565553	0.000000	0.000000	0.000000	-0.094987	0.125679	-0.850095	0.000000	0.000000	3.000000	68.000000	0.000000
14922.937216	-0.094144	0.603891	0.028477	81.489479	47.587418	48.341599	0.308646	0.000000	1.565553	0.000000	0.000000	0.000000	-0.094987	0.125679	-0.850095	0.000000	0.000000	3.000000	68.000000	0.000000
14922.940549	-0.094144	0.603891	0.028477	81.489479	47.587418	48.341599	0.308646	0.000000	1.565553	0.000000	0.000000	0.000000	-0.094987	0.125679	-0.850095	0.000000	0.000000	3.000000	68.000000	0.000000
14922.943882	-0.094445	0.604266	0.025737	81.235672	44.013031	44.901321	0.292815	0.000000	1.423870	0.000000	0.000000	0.000000	-0.090503	0.112691	-0.821987	0.000000	0.000000	3.000000	68.000000	0.000000
14922.947216	-0.094445	0.604266	0.025737	81.235672	44.013031	44.901321	0.292815	0.000000	1.423870	0.000000	0.000000	0.000000	-0.090503	0.112691	-0.821987	0.000000	0.000000	3.000000	68.000000	0.000000
14922.950549	-0.094445	0.604266	0.025737	81.235672	44.013031	44.901321	0.292815	0.000000	1.423870	0.000000	0.000000	0.000000	-0.090503	0.112691	-0.821987	0.000000	0.000000	3.000000	68.000000	0.000000
14922.953882	-0.094794	0.604624	0.023161	80.954781	40.860294	41.904423	0.277731	0.000000	1.286872	0.000000	0.000000	0.000000	-0.104586	0.107339	-0.773076	0.000000	0.000000	3.000000	68.000000	0.000000
14922.957216	-0.094794	0.604624	0.023161	80.954781	40.860294	41.904423	0.277731	0.000000	1.286872	0.000000	0.000000	0.000000	-0.104586	0.107339	-0.773076	0.000000	0.000000	3.000000	68.000000	0.000000
14922.960549	-0.094794	0.604624	0.023161	80.954781	40.860294	41.904423	0.277731	0.000000	1.286872	0.000000	0.000000	0.000000	-0.104586	0.107339	-0.773076	0.000000	0.000000	3.000000	68.000000	0.000000
14922.963882	-0.095176	0.604988	0.020677	80.629562	38.283264	39.532890	0.260300	0.000000	1.158026	0.000000	0.000000	0.000000	-0.114665	0.109110	-0.745065	0.000000	0.000000	3.000000	68.000000	0.000000
14922.967216	-0.095176	0.604988	0.020677	80.629562	38.283264	39.532890	0.260300	0.000000	1.158026	0.000000	0.000000	0.000000	-0.114665	0.109110	-0.745065	0.000000	0.000000	3.000000	68.000000	0.000000
14922.970549	-0.095176	0.604988	0.020677	80.629562	38.283264	39.532890	0.260300	0.000000	1.158026	0.000000	0.000000	0.000000	-0.114665	0.109110	-0.745065	0.000000	0.000000	3.000000	68.000000	0.000000
14922.973882	-0.095579	0.605344	0.018339	80.266495	36.270405	37.777142	0.241190	0.000000	1.033849	0.000000	0.000000	0.000000	-0.120878	0.106913	-0.701523	0.000000	0.000000	3.000000	68.000000	0.000000
14922.977216	-0.095579	0.605344	0.018339	80.266495	36.270405	37.777142	0.241190	0.000000	1.033849	0.000000	0.000000	0.000000	-0.120878	0.106913	-0.701523	0.000000	0.000000	3.000000	68.000000	0.000000
14922.980549	-0.095579	0.605344	0.018339	80.266495	36.270405	37.777142	0.241190	0.000000	1.033849	0.000000	0.000000	0.000000	-0.120878	0.106913	-0.701523	0.000000	0.000000	3.000000	68.000000	0.000000
14922.983882	-0.095891	0.605695	0.016169	79.886894	34.787697	36.580700	0.221043	0.000000	0.916928	0.000000	0.000000	0.000000	-0.093654	0.105176	-0.651005	0.000000	0.000000	3.000000	68.000000	0.000000
14922.987216	-0.095891	0.605695	0.016169	79.886894	34.787697	36.580700	0.221043	0.000000	0.916928	0.000000	0.000000	0.000000	-0.093654	0.105176	-0.651005	0.000000	0.000000	3.000000	68.000000	0.000000
14922.990549	-0.095891	0.605695	0.016169	79.886894	34.787697	36.580700	0.221043	0.000000	0.916928	0.000000	0.000000	0.000000	-0.093654	0.105176	-0.651005	0.000000	0.000000	3.000000	68.000000	0.000000
14922.993882	-0.096133	0.606048	0.014140	79.478828	33.880104	36.019371	0.205434	0.000000	0.808428	0.000000	0.000000	0.000000	-0.072402	0.105960	-0.608708	0.000000	0.000000	3.000000	68.000000	0.000000
14922.997216	-0.096133	0.606048	0.014140	79.478828	33.880104	36.019371	0.205434	0.000000	0.808428	0.000000	0.000000	0.000000	-0.072402	0.105960	-0.608708	0.000000	0.000000	3.000000	68.000000	0.000000
14923.000549	-0.096133	0.606048	0.014140	79.478828	33.880104	36.019371	0.205434	0.000000	0.808428	0.000000	0.000000	0.000000	-0.072402	0.105960	-0.608708	0.000000	0.000000	3.000000	68.000000	0.000000
14923.003882	-0.096319	0.606392	0.012208	79.074989	33.392086	35.902187	0.193367	0.000000	0.706976	0.000000	0.000000	0.000000	-0.055951	0.103358	-0.579358	0.000000	0.000000	3.000000	68.000000	0.000000
14923.007216	-0.096319	0.606392	0.012208	79.074989	33.392086	35.902187	0.193367	0.000000	0.706976	0.000000	0.000000	0.000000	-0.055951	0.103358	-0.579358	0.000000	0.000000	3.000000	68.000000	0.000000
14923.010549	-0.096319	0.606392	0.012208	79.074989	33.392086	35.902187	0.193367	0.000000	0.706976	0.000000	0.000000	0.000000	-0.055951	0.103358	-0.579358	0.000000	0.000000	3.000000	68.000000	0.000000
14923.013882	-0.096525	0.606696	0.010393	78.716957	33.177853	36.047989	0.184042	0.000000	0.610417	0.000000	0.000000	0.000000	-0.061782	0.091154	-0.544573	0.000000	0.000000	3.000000	68.000000	0.000000
14923.017216	-0.096525	0.606696	0.010393	78.716957	33.177853	36.047989	0.184042	0.000000	0.610417	0.000000	0.000000	0.000000	-0.061782	0.091154	-0.544573	0.000000	0.000000	3.000000	68.000000	0.000000
14923.020549	-0.096525	0.606696	0.010393	78.716957	33.177853	36.047989	0.184042	0.000000	0.610417	0.000000	0.000000	0.000000	-0.061782	0.091154	-0.544573	0.000000	0.000000	3.000000	68.000000	0.000000
14923.023882	-0.096785	0.606974	0.008638	78.420235	33.100525	36.305168	0.173745	0.000000	0.519654	0.000000	0.000000	0.000000	-0.078094	0.083362	-0.526585	0.000000	0.000000	3.000000	68.000000	0.000000
14923.027216	-0.096785	0.606974	0.008638	78.420235	33.100525	36.305168	0.173745	0.000000	0.519654	0.000000	0.000000	0.000000	-0.078094	0.083362	-0.526585	0.000000	0.000000	3.000000	68.000000	0.000000
14923.030549	-0.096785	0.606974	0.008638	78.420235	33.100525	36.305168	0.173745	0.000000	0.519654	0.000000	0.000000	0.000000	-0.078094	0.083362	-0.526585	0.000000	0.000000	3.000000	68.000000	0.000000
14923.033882	-0.097101	0.607272	0.006950	78.195229	33.108253	36.601601	0.160729	0.000000	0.431890	0.000000	0.000000	0.000000	-0.094825	0.089355	-0.506307	0.000000	0.000000	3.000000	68.000000	0.000000
14923.037216	-0.097101	0.607272	0.006950	78.195229	33.108253	36.601601	0.160729	0.000000	0.431890	0.000000	0.000000	0.000000	-0.094825	0.089355	-0.506307	0.000000	0.000000	3.000000	68.000000	0.000000
14923.040549	-0.097101	0.607272	0.006950	78.195229	33.108253	36.601601	0.160729	0.000000	0.431890	0.000000	0.000000	0.000000	-0.094825	0.089355	-0.506307	0.000000	0.000000	3.000000	68.000000	0.000000
14923.043882	-0.097443	0.607597	0.005402	78.030777	33.203449	36.942238	0.144925	0.000000	0.347506	0.000000	0.000000	0.000000	-0.102305	0.097340	-0.464427	0.000000	0.000000	3.000000	68.000000	0.000000
14923.047216	-0.097443	0.607597	0.005402	78.030777	33.203449	36.942238	0.144925	0.000000	0.347506	0.000000	0.000000	0.000000	-0.102305	0.097340	-0.464427	0.000000	0.000000	3.000000	68.000000	0.000000
14923.050549	-0.097443	0.607597	0.005402	78.030777	33.203449	36.942238	0.144925	0.000000	0.347506	0.000000	0.000000	0.000000	-0.102305	0.097340	-0.464427	0.000000	0.000000	3.000000	68.000000	0.000000
14923.053882	-0.097738	0.607955	0.003984	77.901329	33.389965	37.344666	0.127874	0.000000	0.270101	0.000000	0.000000	0.000000	-0.088776	0.107514	-0.425397	0.000000	0.000000	3.000000	68.000000	0.000000
14923.057216	-0.097738	0.607955	0.003984	77.901329	33.389965	37.344666	0.127874	0.000000	0.270101	0.000000	0.000000	0.000000	-0.088776	0.107514	-0.425397	0.000000	0.000000	3.000000	68.000000	0.000000
14923.060549	-0.097738	0.607955	0.003984	77.901329	33.389965	37.344666	0.127874	0.000000	0.270101	0.000000	0.000000	0.000000	-0.088776	0.107514	-0.425397	0.000000	0.000000	3.000000	68.000000	0.000000
14923.063882	-0.097987	0.608329	0.002681	77.785583	33.703194	37.863190	0.113078	0.000000	0.199202	0.000000	0.000000	0.000000	-0.074576	0.112126	-0.390960	0.000000	0.000000	3.000000	68.000000	0.000000
14923.067216	-0.097987	0.608329	0.002681	77.785583	33.703194	37.863190	0.113078	0.000000	0.199202	0.000000	0.000000	0.000000	-0.074576	0.112126	-0.390960	0.000000	0.000000	3.000000	68.000000	0.000000
14923.070549	-0.097987	0.608329	0.002681	77.785583	33.703194	37.863190	0.113078	0.000000	0.199202	0.000000	0.000000	0.000000	-0.074576	0.112126	-0.390960	0.000000	0.000000	3.000000	68.000000	0.000000
14923.073882	-0.098146	0.608718	0.001502	77.654022	33.998672	38.360165	0.100649	0.000000	0.134042	0.000000	0.000000	0.000000	-0.047583	0.116905	-0.353667	0.000000	0.000000	3.000000	68.000000	0.000000
14923.077216	-0.098146	0.608718	0.001502	77.654022	33.998672	38.360165	0.100649	0.000000	0.134042	0.000000	0.000000	0.000000	-0.047583	0.116905	-0.353667	0.000000	0.000000	3.000000	68.000000	0.000000
14923.080549	-0.098146	0.608718	0.001502	77.654022	33.998672	38.360165	0.100649	0.000000	0.134042	0.000000	0.000000	0.000000	-0.047583	0.116905	-0.353667	0.000000	0.000000	3.000000	68.000000	0.000000
14923.083882	-0.098286	0.609118	0.000457	77.519646	34.286076	38.837925	0.092718	0.000000	0.075097	0.000000	0.000000	0.000000	-0.042010	0.119986	-0.313423	0.000000	0.000000	3.000000	68.000000	0.000000
14923.087216	-0.098286	0.609118	0.000457	77.519646	34.286076	38.837925	0.092718	0.000000	0.075097	0.000000	0.000000	0.000000	-0.042010	0.119986	-0.313423	0.000000	0.000000	3.000000	68.000000	0.000000
14923.090549	-0.098286	0.609118	0.000457	77.519646	34.286076	38.837925	0.092718	0.000000	0.075097	0.000000	0.000000	0.000000	-0.042010	0.119986	-0.313423	0.000000	0.000000	3.000000	68.000000	0.000000
14923.093882	-0.098398	0.609542	-0.000501	77.379898	34.565594	39.308037	0.085717	0.000000	0.022860	0.000000	0.000000	0.000000	-0.033561	0.127040	-0.287326	0.000000	0.000000	3.000000	68.000000	0.000000
14923.097216	-0.098398	0.609542	-0.000501	77.379898	34.565594	39.308037	0.085717	0.000000	0.022860	0.000000	0.000000	0.000000	-0.033561	0.127040	-0.287326	0.000000	0.000000	3.000000	68.000000	0.000000
14923.100549	-0.098398	0.609542	-0.000501	77.379898	34.565594	39.308037	0.085717	0.000000	0.022860	0.000000	0.000000	0.000000	-0.033561	0.127040	-0.287326	0.000000	0.000000	3.000000	68.000000	0.000000
14923.103882	-0.098398	0.609542	-0.000501	77.241684	34.846844	39.780113	0.080123	0.000000	-0.025027	0.000000	0.000000	0.000000	-0.033561	0.127040	-0.287326	0.000000	0.000000	3.000000	68.000000	0.000000
14923.107216	-0.098505	0.609893	-0.001367	77.241684	34.846844	39.780113	0.080123	0.000000	-0.025027	0.000000	0.000000	0.000000	-0.032316	0.105461	-0.259928	0.000000	0.000000	3.000000	68.000000	0.000000
14923.110549	-0.098505	0.609893	-0.001367	77.241684	34.846844	39.780113	0.080123	0.000000	-0.025027	0.000000	0.000000	0.000000	-0.032316	0.105461	-0.259928	0.000000	0.000000	3.000000	68.000000	0.000000
14923.113882	-0.098609	0.610244	-0.002143	77.106026	35.099884	40.211849	0.074737	0.000000	-0.068349	0.000000	0.000000	0.000000	-0.031116	0.105191	-0.232720	0.000000	0.000000	3.000000	68.000000	0.000000
14923.117216	-0.098609	0.610244	-0.002143	77.106026	35.099884	40.211849	0.074737	0.000000	-0.068349	0.000000	0.000000	0.000000	-0.031116	0.105191	-0.232720	0.000000	0.000000	3.000000	68.000000	0.000000
14923.120549	-0.098609	0.610244	-0.002143	77.106026	35.099884	40.211849	0.074737	0.000000	-0.068349	0.000000	0.000000	0.000000	-0.031116	0.105191	-0.232720	0.000000	0.000000	3.000000	68.000000	0.000000
14923.123882	-0.098609	0.610244	-0.002143	76.995750	35.296200	40.550003	0.069551	0.000000	-0.107135	0.000000	0.000000	0.000000	-0.031116	0.105191	-0.232720	0.000000	0.000000	3.000000	68.000000	0.000000
14923.127216	-0.098669	0.610543	-0.002802	76.995750	35.296200	40.550003	0.069551	0.000000	-0.107135	0.000000	0.000000	0.000000	-0.018123	0.089771	-0.197768	0.000000	0.000000	3.000000	68.000000	0.000000
14923.130549	-0.098669	0.610543	-0.002802	76.995750	35.296200	40.550003	0.069551	0.000000	-0.107135	0.000000	0.000000	0.000000	-0.018123	0.089771	-0.197768	0.000000	0.000000	3.000000	68.000000	0.000000
14923.133882	-0.098715	0.610760	-0.003317	76.915092	35.425514	40.782211	0.066531	0.000000	-0.140097	0.000000	0.000000	0.000000	-0.013811	0.065137	-0.154610	0.000000	0.000000	3.000000	68.000000	0.000000
14923.137216	-0.098715	0.610760	-0.003317	76.915092	35.425514	40.782211	0.066531	0.000000	-0.140097	0.000000	0.000000	0.000000	-0.013811	0.065137	-0.154610	0.000000	0.000000	3.000000	68.000000	0.000000
14923.140549	-0.098715	0.610760	-0.003317	76.915092	35.425514	40.782211	0.066531	0.000000	-0.140097	0.000000	0.000000	0.000000	-0.013811	0.065137	-0.154610	0.000000	0.000000	3.000000	68.000000	0.000000
14923.143882	-0.098793	0.610895	-0.003789	76.859947	35.541782	40.984264	0.064229	0.000000	-0.165865	0.000000	0.000000	0.000000	-0.023311	0.040279	-0.141577	0.000000	0.000000	3.000000	68.000000	0.000000
14923.147216	-0.098793	0.610895	-0.003789	76.859947	35.541782	40.984264	0.064229	0.000000	-0.165865	0.000000	0.000000	0.000000	-0.023311	0.040279	-0.141577	0.000000	0.000000	3.000000	68.000000	0.000000
14923.150549	-0.098793	0.610895	-0.003789	76.859947	35.541782	40.984264	0.064229	0.000000	-0.165865	0.000000	0.000000	0.000000	-0.023311	0.040279	-0.141577	0.000000	0.000000	3.000000	68.000000	0.000000
14923.153882	-0.098793	0.610895	-0.003789	76.817444	35.640087	41.153049	0.060344	0.000000	-0.189461	0.000000	0.000000	0.000000	-0.023311	0.040279	-0.141577	0.000000	0.000000	3.000000	68.000000	0.000000
14923.157216	-0.098877	0.610973	-0.004130	76.817444	35.640087	41.153049	0.060344	0.000000	-0.189461	0.000000	0.000000	0.000000	-0.025043	0.023503	-0.102213	0.000000	0.000000	3.000000	68.000000	0.000000
14923.160549	-0.098877	0.610973	-0.004130	76.817444	35.640087	41.153049	0.060344	0.000000	-0.189461	0.000000	0.000000	0.000000	-0.025043	0.023503	-0.102213	0.000000	0.000000	3.000000	68.000000	0.000000
14923.163882	-0.098952	0.610989	-0.004402	76.787018	35.738251	41.309868	0.056170	0.000000	-0.206497	0.000000	0.000000	0.000000	-0.022707	0.004676	-0.081685	0.000000	0.000000	3.000000	68.000000	0.000000
14923.167216	-0.098952	0.610989	-0.004402	76.787018	35.738251	41.309868	0.056170	0.000000	-0.206497	0.000000	0.000000	0.000000	-0.022707	0.004676	-0.081685	0.000000	0.000000	3.000000	68.000000	0.000000
14923.170549	-0.098952	0.610989	-0.004402	76.787018	35.738251	41.309868	0.056170	0.000000	-0.206497	0.000000	0.000000	0.000000	-0.022707	0.004676	-0.081685	0.000000	0.000000	3.000000	68.000000	0.000000
14923.173882	-0.098952	0.610989	-0.004402	76.742760	35.927639	41.574692	0.052385	0.000000	-0.220111	0.000000	0.000000	0.000000	-0.022707	0.004676	-0.081685	0.000000	0.000000	3.000000	68.000000	0.000000
14923.177216	-0.098954	0.610897	-0.004599	76.742760	35.927639	41.574692	0.052385	0.000000	-0.220111	0.000000	0.000000	0.000000	-0.000591	-0.027549	-0.059104	0.000000	0.000000	3.000000	68.000000	0.000000
14923.180549	-0.098954	0.610897	-0.004599	76.742760	35.927639	41.574692	0.052385	0.000000	-0.220111	0.000000	0.000000	0.000000	-0.000591	-0.027549	-0.059104	0.000000	0.000000	3.000000	68.000000	0.000000
14923.183882	-0.098954	0.610897	-0.004599	76.675156	36.264305	42.017525	0.052287	0.000000	-0.229961	0.000000	0.000000	0.000000	-0.000591	-0.027549	-0.059104	0.000000	0.000000	3.000000	68.000000	0.000000
14923.187216	-0.098954	0.610897	-0.004599	76.675156	36.264305	42.017525	0.052287	0.000000	-0.229961	0.000000	0.000000	0.000000	-0.000591	-0.027549	-0.059104	0.000000	0.000000	3.000000	68.000000	0.000000
14923.190549	-0.098899	0.610704	-0.004749	76.675156	36.264305	42.017525	0.052287	0.000000	-0.229961	0.000000	0.000000	0.000000	0.016603	-0.057891	-0.045055	0.000000	0.000000	3.000000	68.000000	0.000000
14923.193882	-0.098899	0.610704	-0.004749	76.605125	36.685730	42.552906	0.052287	0.000000	-0.229961	0.000000	0.000000	0.000000	0.016603	-0.057891	-0.045055	0.000000	0.000000	3.000000	68.000000	0.000000
14923.197216	-0.098899	0.610704	-0.004749	76.605125	36.685730	42.552906	0.052287	0.000000	-0.229961	0.000000	0.000000	0.000000	0.016603	-0.057891	-0.045055	0.000000	0.000000	3.000000	68.000000	0.000000
14923.200549	-0.098899	0.610704	-0.004749	76.605125	36.685730	42.552906	0.052287	0.000000	-0.229961	0.000000	0.000000	0.000000	0.016603	-0.057891	-0.045055	0.000000	0.000000	3.000000	68.000000	0.000000
14923.203882	-0.098600	0.609942	-0.005087	76.564171	37.120201	43.079472	0.055054	0.000000	-0.237471	0.000000	0.000000	0.000000	0.089591	-0.228434	-0.101285	0.000000	0.000000	3.000000	68.000000	0.000000
14923.207216	-0.098600	0.609942	-0.005087	76.564171	37.120201	43.079472	0.055054	0.000000	-0.237471	0.000000	0.000000	0.000000	0.089591	-0.228434	-0.101285	0.000000	0.000000	3.000000	68.000000	0.000000
14923.210549	-0.098600	0.609942	-0.005087	76.564171	37.120201	43.079472	0.055054	0.000000	-0.237471	0.000000	0.000000	0.000000	0.089591	-0.228434	-0.101285	0.000000	0.000000	3.000000	68.000000	0.000000
14923.213882	-0.098600	0.609942	-0.005087	76.565796	37.564678	43.586193	0.069986	0.000000	-0.254351	0.000000	0.000000	0.000000	0.089591	-0.228434	-0.101285	0.000000	0.000000	3.000000	68.000000	0.000000
14923.217216	-0.098422	0.609329	-0.005388	76.565796	37.564678	43.586193	0.069986	0.000000	-0.254351	0.000000	0.000000	0.000000	0.053392	-0.184112	-0.090289	0.000000	0.000000	3.000000	68.000000	0.000000
14923.220549	-0.098422	0.609329	-0.005388	76.565796	37.564678	43.586193	0.069986	0.000000	-0.254351	0.000000	0.000000	0.000000	0.053392	-0.184112	-0.090289	0.000000	0.000000	3.000000	68.000000	0.000000
14923.223882	-0.098242	0.608581	-0.005804	76.595695	38.040627	44.111439	0.078884	0.000000	-0.269400	0.000000	0.000000	0.000000	0.054108	-0.224217	-0.124746	0.000000	0.000000	3.000000	68.000000	0.000000
14923.227216	-0.098242	0.608581	-0.005804	76.595695	38.040627	44.111439	0.078884	0.000000	-0.269400	0.000000	0.000000	0.000000	0.054108	-0.224217	-0.124746	0.000000	0.000000	3.000000	68.000000	0.000000
14923.230549	-0.098242	0.608581	-0.005804	76.595695	38.040627	44.111439	0.078884	0.000000	-0.269400	0.000000	0.000000	0.000000	0.054108	-0.224217	-0.124746	0.000000	0.000000	3.000000	68.000000	0.000000
14923.233882	-0.098074	0.607732	-0.006372	76.626900	38.599602	44.735546	0.087903	0.000000	-0.290191	0.000000	0.000000	0.000000	0.050522	-0.254776	-0.170349	0.000000	0.000000	3.000000	68.000000	0.000000
14923.237216	-0.098074	0.607732	-0.006372	76.626900	38.599602	44.735546	0.087903	0.000000	-0.290191	0.000000	0.000000	0.000000	0.050522	-0.254776	-0.170349	0.000000	0.000000	3.000000	68.000000	0.000000
14923.240549	-0.098074	0.607732	-0.006372	76.626900	38.599602	44.735546	0.087903	0.000000	-0.290191	0.000000	0.000000	0.000000	0.050522	-0.254776	-0.170349	0.000000	0.000000	3.000000	68.000000	0.000000
14923.243882	-0.097883	0.606795	-0.007044	76.643501	39.276939	45.511726	0.096323	0.000000	-0.318582	0.000000	0.000000	0.000000	0.057278	-0.281160	-0.201573	0.000000	0.000000	3.000000	68.000000	0.000000
14923.247216	-0.097883	0.606795	-0.007044	76.643501	39.276939	45.511726	0.096323	0.000000	-0.318582	0.000000	0.000000	0.000000	0.057278	-0.281160	-0.201573	0.000000	0.000000	3.000000	68.000000	0.000000
14923.250549	-0.097883	0.606795	-0.007044	76.643501	39.276939	45.511726	0.096323	0.000000	-0.318582	0.000000	0.000000	0.000000	0.057278	-0.281160	-0.201573	0.000000	0.000000	3.000000	68.000000	0.000000
14923.253882	-0.097644	0.605751	-0.007831	76.636047	40.094070	46.465866	0.105869	0.000000	-0.352178	0.000000	0.000000	0.000000	0.071498	-0.313085	-0.236352	0.000000	0.000000	3.000000	68.000000	0.000000
14923.257216	-0.097644	0.605751	-0.007831	76.636047	40.094070	46.465866	0.105869	0.000000	-0.352178	0.000000	0.000000	0.000000	0.071498	-0.313085	-0.236352	0.000000	0.000000	3.000000	68.000000	0.000000
14923.260549	-0.097644	0.605751	-0.007831	76.636047	40.094070	46.465866	0.105869	0.000000	-0.352178	0.000000	0.000000	0.000000	0.071498	-0.313085	-0.236352	0.000000	0.000000	3.000000	68.000000	0.000000
14923.263882	-0.097372	0.604609	-0.008673	76.592278	41.036118	47.593575	0.117786	0.000000	-0.391570	0.000000	0.000000	0.000000	0.081616	-0.342700	-0.252485	0.000000	0.000000	3.000000	68.000000	0.000000
14923.267216	-0.097372	0.604609	-0.008673	76.592278	41.036118	47.593575	0.117786	0.000000	-0.391570	0.000000	0.000000	0.000000	0.081616	-0.342700	-0.252485	0.000000	0.000000	3.000000	68.000000	0.000000
14923.270549	-0.097372	0.604609	-0.008673	76.592278	41.036118	47.593575	0.117786	0.000000	-0.391570	0.000000	0.000000	0.000000	0.081616	-0.342700	-0.252485	0.000000	0.000000	3.000000	68.000000	0.000000
14923.273882	-0.097098	0.603357	-0.009527	76.535271	42.064034	48.824966	0.131388	0.000000	-0.433650	0.000000	0.000000	0.000000	0.082293	-0.375662	-0.256073	0.000000	0.000000	3.000000	68.000000	0.000000
14923.277216	-0.097098	0.603357	-0.009527	76.535271	42.064034	48.824966	0.131388	0.000000	-0.433650	0.000000	0.000000	0.000000	0.082293	-0.375662	-0.256073	0.000000	0.000000	3.000000	68.000000	0.000000
14923.280549	-0.097098	0.603357	-0.009527	76.535271	42.064034	48.824966	0.131388	0.000000	-0.433650	0.000000	0.000000	0.000000	0.082293	-0.375662	-0.256073	0.000000	0.000000	3.000000	68.000000	0.000000
14923.283882	-0.096830	0.602077	-0.010353	76.474098	42.964378	49.918350	0.145104	0.000000	-0.476329	0.000000	0.000000	0.000000	0.080425	-0.383909	-0.247922	0.000000	0.000000	3.000000	68.000000	0.000000
14923.287216	-0.096830	0.602077	-0.010353	76.474098	42.964378	49.918350	0.145104	0.000000	-0.476329	0.000000	0.000000	0.000000	0.080425	-0.383909	-0.247922	0.000000	0.000000	3.000000	68.000000	0.000000
14923.290549	-0.096830	0.602077	-0.010353	76.474098	42.964378	49.918350	0.145104	0.000000	-0.476329	0.000000	0.000000	0.000000	0.080425	-0.383909	-0.247922	0.000000	0.000000	3.000000	68.000000	0.000000
14923.293882	-0.096568	0.600770	-0.011152	76.371773	43.112850	50.247890	0.158508	0.000000	-0.517649	0.000000	0.000000	0.000000	0.078570	-0.392116	-0.239830	0.000000	0.000000	3.000000	68.000000	0.000000
14923.297216	-0.096568	0.600770	-0.011152	76.371773	43.112850	50.247890	0.158508	0.000000	-0.517649	0.000000	0.000000	0.000000	0.078570	-0.392116	-0.239830	0.000000	0.000000	3.000000	68.000000	0.000000
14923.300549	-0.096568	0.600770	-0.011152	76.371773	43.112850	50.247890	0.158508	0.000000	-0.517649	0.000000	0.000000	0.000000	0.078570	-0.392116	-0.239830	0.000000	0.000000	3.000000	68.000000	0.000000
14923.303882	-0.096333	0.599480	-0.011830	76.181549	42.109650	49.421890	0.171603	0.000000	-0.557621	0.000000	0.000000	0.000000	0.070531	-0.387007	-0.203124	0.000000	0.000000	3.000000	68.000000	0.000000
14923.307216	-0.096333	0.599480	-0.011830	76.181549	42.109650	49.421890	0.171603	0.000000	-0.557621	0.000000	0.000000	0.000000	0.070531	-0.387007	-0.203124	0.000000	0.000000	3.000000	68.000000	0.000000
14923.310549	-0.096333	0.599480	-0.011830	76.181549	42.109650	49.421890	0.171603	0.000000	-0.557621	0.000000	0.000000	0.000000	0.070531	-0.387007	-0.203124	0.000000	0.000000	3.000000	68.000000	0.000000
14923.313882	-0.096096	0.598169	-0.012412	75.933975	40.554001	48.050201	0.183358	0.000000	-0.591475	0.000000	0.000000	0.000000	0.070924	-0.393328	-0.174625	0.000000	0.000000	3.000000	68.000000	0.000000
14923.317216	-0.096096	0.598169	-0.012412	75.933975	40.554001	48.050201	0.183358	0.000000	-0.591475	0.000000	0.000000	0.000000	0.070924	-0.393328	-0.174625	0.000000	0.000000	3.000000	68.000000	0.000000
14923.320549	-0.096096	0.598169	-0.012412	75.933975	40.554001	48.050201	0.183358	0.000000	-0.591475	0.000000	0.000000	0.000000	0.070924	-0.393328	-0.174625	0.000000	0.000000	3.000000	68.000000	0.000000
14923.323882	-0.095834	0.596886	-0.012909	75.664711	39.041088	46.728889	0.195179	0.000000	-0.620579	0.000000	0.000000	0.000000	0.078600	-0.384824	-0.149260	0.000000	0.000000	3.000000	68.000000	0.000000
14923.327216	-0.095834	0.596886	-0.012909	75.664711	39.041088	46.728889	0.195179	0.000000	-0.620579	0.000000	0.000000	0.000000	0.078600	-0.384824	-0.149260	0.000000	0.000000	3.000000	68.000000	0.000000
14923.330549	-0.095834	0.596886	-0.012909	75.664711	39.041088	46.728889	0.195179	0.000000	-0.620579	0.000000	0.000000	0.000000	0.078600	-0.384824	-0.149260	0.000000	0.000000	3.000000	68.000000	0.000000
14923.333882	-0.095517	0.595619	-0.013357	75.378510	37.693226	45.578152	0.208279	0.000000	-0.645456	0.000000	0.000000	0.000000	0.095137	-0.380199	-0.134427	0.000000	0.000000	3.000000	68.000000	0.000000
14923.337216	-0.095517	0.595619	-0.013357	75.378510	37.693226	45.578152	0.208279	0.000000	-0.645456	0.000000	0.000000	0.000000	0.095137	-0.380199	-0.134427	0.000000	0.000000	3.000000	68.000000	0.000000
14923.340549	-0.095517	0.595619	-0.013357	75.378510	37.693226	45.578152	0.208279	0.000000	-0.645456	0.000000	0.000000	0.000000	0.095137	-0.380199	-0.134427	0.000000	0.000000	3.000000	68.000000	0.000000
14923.343882	-0.095175	0.594379	-0.013720	75.095963	36.596306	44.643570	0.224135	0.000000	-0.667861	0.000000	0.000000	0.000000	0.102730	-0.371965	-0.108940	0.000000	0.000000	3.000000	68.000000	0.000000
14923.347216	-0.095175	0.594379	-0.013720	75.095963	36.596306	44.643570	0.224135	0.000000	-0.667861	0.000000	0.000000	0.000000	0.102730	-0.371965	-0.108940	0.000000	0.000000	3.000000	68.000000	0.000000
14923.350549	-0.095175	0.594379	-0.013720	75.095963	36.596306	44.643570	0.224135	0.000000	-0.667861	0.000000	0.000000	0.000000	0.102730	-0.371965	-0.108940	0.000000	0.000000	3.000000	68.000000	0.000000
14923.353882	-0.094844	0.593172	-0.014031	74.834892	35.687328	43.757736	0.241257	0.000000	-0.686017	0.000000	0.000000	0.000000	0.099208	-0.361959	-0.093175	0.000000	0.000000	3.000000	68.000000	0.000000
14923.357216	-0.094844	0.593172	-0.014031	74.834892	35.687328	43.757736	0.241257	0.000000	-0.686017	0.000000	0.000000	0.000000	0.099208	-0.361959	-0.093175	0.000000	0.000000	3.000000	68.000000	0.000000
14923.360549	-0.094844	0.593172	-0.014031	74.834892	35.687328	43.757736	0.241257	0.000000	-0.686017	0.000000	0.000000	0.000000	0.099208	-0.361959	-0.093175	0.000000	0.000000	3.000000	68.000000	0.000000
14923.363882	-0.094546	0.591998	-0.014293	74.621056	34.939754	42.873016	0.257792	0.000000	-0.701546	0.000000	0.000000	0.000000	0.089383	-0.352098	-0.078653	0.000000	0.000000	3.000000	68.000000	0.000000
14923.367216	-0.094546	0.591998	-0.014293	74.621056	34.939754	42.873016	0.257792	0.000000	-0.701546	0.000000	0.000000	0.000000	0.089383	-0.352098	-0.078653	0.000000	0.000000	3.000000	68.000000	0.000000
14923.370549	-0.094546	0.591998	-0.014293	74.621056	34.939754	42.873016	0.257792	0.000000	-0.701546	0.000000	0.000000	0.000000	0.089383	-0.352098	-0.078653	0.000000	0.000000	3.000000	68.000000	0.000000
14923.373882	-0.094329	0.590919	-0.014490	74.458420	34.287197	42.057732	0.272689	0.000000	-0.714655	0.000000	0.000000	0.000000	0.065314	-0.323872	-0.058952	0.000000	0.000000	3.000000	68.000000	0.000000
14923.377216	-0.094329	0.590919	-0.014490	74.458420	34.287197	42.057732	0.272689	0.000000	-0.714655	0.000000	0.000000	0.000000	0.065314	-0.323872	-0.058952	0.000000	0.000000	3.000000	68.000000	0.000000
14923.380549	-0.094329	0.590919	-0.014490	74.458420	34.287197	42.057732	0.272689	0.000000	-0.714655	0.000000	0.000000	0.000000	0.065314	-0.323872	-0.058952	0.000000	0.000000	3.000000	68.000000	0.000000
14923.383882	-0.094150	0.589908	-0.014604	74.353607	33.708733	41.409573	0.283575	0.000000	-0.724481	0.000000	0.000000	0.000000	0.053405	-0.303282	-0.034185	0.000000	0.000000	3.000000	68.000000	0.000000
14923.387216	-0.094150	0.589908	-0.014604	74.353607	33.708733	41.409573	0.283575	0.000000	-0.724481	0.000000	0.000000	0.000000	0.053405	-0.303282	-0.034185	0.000000	0.000000	3.000000	68.000000	0.000000
14923.390549	-0.094150	0.589908	-0.014604	74.353607	33.708733	41.409573	0.283575	0.000000	-0.724481	0.000000	0.000000	0.000000	0.053405	-0.303282	-0.034185	0.000000	0.000000	3.000000	68.000000	0.000000
14923.393882	-0.094150	0.589908	-0.014604	74.284172	33.222664	40.953587	0.292475	0.000000	-0.730178	0.000000	0.000000	0.000000	0.053405	-0.303282	-0.034185	0.000000	0.000000	3.000000	68.000000	0.000000
14923.397216	-0.094014	0.589008	-0.014625	74.284172	33.222664	40.953587	0.292475	0.000000	-0.730178	0.000000	0.000000	0.000000	0.040883	-0.269948	-0.006386	0.000000	0.000000	3.000000	68.000000	0.000000
14923.400549	-0.094014	0.589008	-0.014625	74.284172	33.222664	40.953587	0.292475	0.000000	-0.730178	0.000000	0.000000	0.000000	0.040883	-0.269948	-0.006386	0.000000	0.000000	3.000000	68.000000	0.000000
14923.403882	-0.093885	0.588255	-0.014511	74.232162	32.858997	40.621773	0.299289	0.000000	-0.731242	0.000000	0.000000	0.000000	0.038836	-0.225798	0.034278	0.000000	0.000000	3.000000	68.000000	0.000000
14923.407216	-0.093885	0.588255	-0.014511	74.232162	32.858997	40.621773	0.299289	0.000000	-0.731242	0.000000	0.000000	0.000000	0.038836	-0.225798	0.034278	0.000000	0.000000	3.000000	68.000000	0.000000
14923.410549	-0.093885	0.588255	-0.014511	74.232162	32.858997	40.621773	0.299289	0.000000	-0.731242	0.000000	0.000000	0.000000	0.038836	-0.225798	0.034278	0.000000	0.000000	3.000000	68.000000	0.000000
14923.413882	-0.093885	0.588255	-0.014511	74.204140	32.627609	40.404808	0.305762	0.000000	-0.725530	0.000000	0.000000	0.000000	0.038836	-0.225798	0.034278	0.000000	0.000000	3.000000	68.000000	0.000000
14923.417216	-0.093764	0.587624	-0.014253	74.204140	32.627609	40.404808	0.305762	0.000000	-0.725530	0.000000	0.000000	0.000000	0.036344	-0.189323	0.077263	0.000000	0.000000	3.000000	68.000000	0.000000
14923.420549	-0.093764	0.587624	-0.014253	74.204140	32.627609	40.404808	0.305762	0.000000	-0.725530	0.000000	0.000000	0.000000	0.036344	-0.189323	0.077263	0.000000	0.000000	3.000000	68.000000	0.000000
14923.423882	-0.093646	0.587121	-0.013875	74.200325	32.524353	40.285275	0.311819	0.000000	-0.712652	0.000000	0.000000	0.000000	0.035372	-0.151057	0.113317	0.000000	0.000000	3.000000	68.000000	0.000000
14923.427216	-0.093646	0.587121	-0.013875	74.200325	32.524353	40.285275	0.311819	0.000000	-0.712652	0.000000	0.000000	0.000000	0.035372	-0.151057	0.113317	0.000000	0.000000	3.000000	68.000000	0.000000
14923.430549	-0.093646	0.587121	-0.013875	74.200325	32.524353	40.285275	0.311819	0.000000	-0.712652	0.000000	0.000000	0.000000	0.035372	-0.151057	0.113317	0.000000	0.000000	3.000000	68.000000	0.000000
14923.433882	-0.093646	0.587121	-0.013875	74.212082	32.536079	40.286591	0.317715	0.000000	-0.693766	0.000000	0.000000	0.000000	0.035372	-0.151057	0.113317	0.000000	0.000000	3.000000	68.000000	0.000000
14923.437216	-0.093584	0.586690	-0.013440	74.212082	32.536079	40.286591	0.317715	0.000000	-0.693766	0.000000	0.000000	0.000000	0.018645	-0.129341	0.130485	0.000000	0.000000	3.000000	68.000000	0.000000
14923.440549	-0.093584	0.586690	-0.013440	74.212082	32.536079	40.286591	0.317715	0.000000	-0.693766	0.000000	0.000000	0.000000	0.018645	-0.129341	0.130485	0.000000	0.000000	3.000000	68.000000	0.000000
14923.443882	-0.093576	0.586356	-0.012955	74.230972	32.615017	40.352215	0.320822	0.000000	-0.672019	0.000000	0.000000	0.000000	0.002322	-0.100236	0.145641	0.000000	0.000000	3.000000	68.000000	0.000000
14923.447216	-0.093576	0.586356	-0.012955	74.230972	32.615017	40.352215	0.320822	0.000000	-0.672019	0.000000	0.000000	0.000000	0.002322	-0.100236	0.145641	0.000000	0.000000	3.000000	68.000000	0.000000
14923.450549	-0.093576	0.586356	-0.012955	74.230972	32.615017	40.352215	0.320822	0.000000	-0.672019	0.000000	0.000000	0.000000	0.002322	-0.100236	0.145641	0.000000	0.000000	3.000000	68.000000	0.000000
14923.453882	-0.093576	0.586356	-0.012955	74.242134	32.656612	40.384636	0.321209	0.000000	-0.647745	0.000000	0.000000	0.000000	0.002322	-0.100236	0.145641	0.000000	0.000000	3.000000	68.000000	0.000000
14923.457216	-0.093656	0.586107	-0.012468	74.242134	32.656612	40.384636	0.321209	0.000000	-0.647745	0.000000	0.000000	0.000000	-0.024159	-0.074627	0.146100	0.000000	0.000000	3.000000	68.000000	0.000000
14923.460549	-0.093656	0.586107	-0.012468	74.242134	32.656612	40.384636	0.321209	0.000000	-0.647745	0.000000	0.000000	0.000000	-0.024159	-0.074627	0.146100	0.000000	0.000000	3.000000	68.000000	0.000000
14923.463882	-0.093780	0.585925	-0.011987	74.248833	32.677235	40.408890	0.317183	0.000000	-0.623395	0.000000	0.000000	0.000000	-0.037000	-0.054482	0.144243	0.000000	0.000000	3.000000	68.000000	0.000000
14923.467216	-0.093780	0.585925	-0.011987	74.248833	32.677235	40.408890	0.317183	0.000000	-0.623395	0.000000	0.000000	0.000000	-0.037000	-0.054482	0.144243	0.000000	0.000000	3.000000	68.000000	0.000000
14923.470549	-0.093780	0.585925	-0.011987	74.248833	32.677235	40.408890	0.317183	0.000000	-0.623395	0.000000	0.000000	0.000000	-0.037000	-0.054482	0.144243	0.000000	0.000000	3.000000	68.000000	0.000000
14923.473882	-0.093780	0.585925	-0.011987	74.251053	32.676872	40.416985	0.311017	0.000000	-0.599355	0.000000	0.000000	0.000000	-0.037000	-0.054482	0.144243	0.000000	0.000000	3.000000	68.000000	0.000000
14923.477216	-0.093965	0.585768	-0.011527	74.251053	32.676872	40.416985	0.311017	0.000000	-0.599355	0.000000	0.000000	0.000000	-0.055608	-0.047184	0.138113	0.000000	0.000000	3.000000	68.000000	0.000000
14923.480549	-0.093965	0.585768	-0.011527	74.251053	32.676872	40.416985	0.311017	0.000000	-0.599355	0.000000	0.000000	0.000000	-0.055608	-0.047184	0.138113	0.000000	0.000000	3.000000	68.000000	0.000000
14923.483882	-0.093965	0.585768	-0.011527	74.251053	32.663273	40.416992	0.301749	0.000000	-0.576336	0.000000	0.000000	0.000000	-0.055608	-0.047184	0.138113	0.000000	0.000000	3.000000	68.000000	0.000000
14923.487216	-0.093965	0.585768	-0.011527	74.251053	32.663273	40.416992	0.301749	0.000000	-0.576336	0.000000	0.000000	0.000000	-0.055608	-0.047184	0.138113	0.000000	0.000000	3.000000	68.000000	0.000000
14923.490549	-0.094139	0.585648	-0.011121	74.251053	32.663273	40.416992	0.301749	0.000000	-0.576336	0.000000	0.000000	0.000000	-0.052234	-0.035902	0.121857	0.000000	0.000000	3.000000	68.000000	0.000000
14923.493882	-0.094337	0.585571	-0.010709	74.250008	32.639194	40.404453	0.301749	0.000000	-0.576336	0.000000	0.000000	0.000000	-0.059253	-0.023049	0.123412	0.000000	0.000000	3.000000	68.000000	0.000000
14923.497216	-0.094337	0.585571	-0.010709	74.250008	32.639194	40.404453	0.301749	0.000000	-0.576336	0.000000	0.000000	0.000000	-0.059253	-0.023049	0.123412	0.000000	0.000000	3.000000	68.000000	0.000000
14923.500549	-0.094337	0.585571	-0.010709	74.250008	32.639194	40.404453	0.301749	0.000000	-0.576336	0.000000	0.000000	0.000000	-0.059253	-0.023049	0.123412	0.000000	0.000000	3.000000	68.000000	0.000000
14923.503882	-0.094337	0.585571	-0.010709	74.243317	32.602234	40.380184	0.283168	0.000000	-0.535457	0.000000	0.000000	0.000000	-0.059253	-0.023049	0.123412	0.000000	0.000000	3.000000	68.000000	0.000000
14923.507216	-0.094523	0.585532	-0.010352	74.243317	32.602234	40.380184	0.283168	0.000000	-0.535457	0.000000	0.000000	0.000000	-0.055887	-0.011682	0.107178	0.000000	0.000000	3.000000	68.000000	0.000000
14923.510549	-0.094523	0.585532	-0.010352	74.243317	32.602234	40.380184	0.283168	0.000000	-0.535457	0.000000	0.000000	0.000000	-0.055887	-0.011682	0.107178	0.000000	0.000000	3.000000	68.000000	0.000000
14923.513882	-0.094523	0.585532	-0.010352	74.234421	32.554821	40.347878	0.273853	0.000000	-0.517594	0.000000	0.000000	0.000000	-0.055887	-0.011682	0.107178	0.000000	0.000000	3.000000	68.000000	0.000000
14923.517216	-0.094523	0.585532	-0.010352	74.234421	32.554821	40.347878	0.273853	0.000000	-0.517594	0.000000	0.000000	0.000000	-0.055887	-0.011682	0.107178	0.000000	0.000000	3.000000	68.000000	0.000000
14923.520549	-0.094726	0.585500	-0.010023	74.234421	32.554821	40.347878	0.273853	0.000000	-0.517594	0.000000	0.000000	0.000000	-0.060806	-0.009746	0.098726	0.000000	0.000000	3.000000	68.000000	0.000000
14923.523882	-0.094942	0.585524	-0.009736	74.225471	32.507423	40.315578	0.273853	0.000000	-0.517594	0.000000	0.000000	0.000000	-0.064861	0.007213	0.086157	0.000000	0.000000	3.000000	68.000000	0.000000
14923.527216	-0.094942	0.585524	-0.009736	74.225471	32.507423	40.315578	0.273853	0.000000	-0.517594	0.000000	0.000000	0.000000	-0.064861	0.007213	0.086157	0.000000	0.000000	3.000000	68.000000	0.000000
14923.530549	-0.094942	0.585524	-0.009736	74.225471	32.507423	40.315578	0.273853	0.000000	-0.517594	0.000000	0.000000	0.000000	-0.064861	0.007213	0.086157	0.000000	0.000000	3.000000	68.000000	0.000000
14923.533882	-0.094942	0.585524	-0.009736	74.213249	32.441860	40.262764	0.252909	0.000000	-0.486781	0.000000	0.000000	0.000000	-0.064861	0.007213	0.086157	0.000000	0.000000	3.000000	68.000000	0.000000
14923.537216	-0.095111	0.585555	-0.009463	74.213249	32.441860	40.262764	0.252909	0.000000	-0.486781	0.000000	0.000000	0.000000	-0.050666	0.009217	0.081762	0.000000	0.000000	3.000000	68.000000	0.000000
14923.540549	-0.095111	0.585555	-0.009463	74.213249	32.441860	40.262764	0.252909	0.000000	-0.486781	0.000000	0.000000	0.000000	-0.050666	0.009217	0.081762	0.000000	0.000000	3.000000	68.000000	0.000000
14923.543882	-0.095111	0.585555	-0.009463	74.202080	32.392242	40.222511	0.244465	0.000000	-0.473154	0.000000	0.000000	0.000000	-0.050666	0.009217	0.081762	0.000000	0.000000	3.000000	68.000000	0.000000
14923.547216	-0.095111	0.585555	-0.009463	74.202080	32.392242	40.222511	0.244465	0.000000	-0.473154	0.000000	0.000000	0.000000	-0.050666	0.009217	0.081762	0.000000	0.000000	3.000000	68.000000	0.000000
14923.550549	-0.095257	0.585610	-0.009193	74.202080	32.392242	40.222511	0.244465	0.000000	-0.473154	0.000000	0.000000	0.000000	-0.043887	0.016689	0.081028	0.000000	0.000000	3.000000	68.000000	0.000000
14923.553882	-0.095403	0.585666	-0.008923	74.190994	32.329559	40.165382	0.244465	0.000000	-0.473154	0.000000	0.000000	0.000000	-0.043912	0.016687	0.080999	0.000000	0.000000	3.000000	68.000000	0.000000
14923.557216	-0.095403	0.585666	-0.008923	74.190994	32.329559	40.165382	0.244465	0.000000	-0.473154	0.000000	0.000000	0.000000	-0.043912	0.016687	0.080999	0.000000	0.000000	3.000000	68.000000	0.000000
14923.560549	-0.095403	0.585666	-0.008923	74.190994	32.329559	40.165382	0.244465	0.000000	-0.473154	0.000000	0.000000	0.000000	-0.043912	0.016687	0.080999	0.000000	0.000000	3.000000	68.000000	0.000000
14923.563882	-0.095502	0.585728	-0.008668	74.183495	32.264282	40.094994	0.229832	0.000000	-0.446149	0.000000	0.000000	0.000000	-0.029663	0.018680	0.076636	0.000000	0.000000	3.000000	68.000000	0.000000
14923.567216	-0.095502	0.585728	-0.008668	74.183495	32.264282	40.094994	0.229832	0.000000	-0.446149	0.000000	0.000000	0.000000	-0.029663	0.018680	0.076636	0.000000	0.000000	3.000000	68.000000	0.000000
14923.570549	-0.095502	0.585728	-0.008668	74.183495	32.264282	40.094994	0.229832	0.000000	-0.446149	0.000000	0.000000	0.000000	-0.029663	0.018680	0.076636	0.000000	0.000000	3.000000	68.000000	0.000000
14923.573882	-0.095502	0.585728	-0.008668	74.180687	32.190929	40.006813	0.224888	0.000000	-0.433377	0.000000	0.000000	0.000000	-0.029663	0.018680	0.076636	0.000000	0.000000	3.000000	68.000000	0.000000
14923.577216	-0.095571	0.585779	-0.008448	74.180687	32.190929	40.006813	0.224888	0.000000	-0.433377	0.000000	0.000000	0.000000	-0.020719	0.015229	0.065931	0.000000	0.000000	3.000000	68.000000	0.000000
14923.580549	-0.095571	0.585779	-0.008448	74.180687	32.190929	40.006813	0.224888	0.000000	-0.433377	0.000000	0.000000	0.000000	-0.020719	0.015229	0.065931	0.000000	0.000000	3.000000	68.000000	0.000000
14923.583882	-0.095571	0.585779	-0.008448	74.188492	32.093102	39.878452	0.221435	0.000000	-0.422388	0.000000	0.000000	0.000000	-0.020719	0.015229	0.065931	0.000000	0.000000	3.000000	68.000000	0.000000
14923.587216	-0.095571	0.585779	-0.008448	74.188492	32.093102	39.878452	0.221435	0.000000	-0.422388	0.000000	0.000000	0.000000	-0.020719	0.015229	0.065931	0.000000	0.000000	3.000000	68.000000	0.000000
14923.590549	-0.095634	0.585862	-0.008258	74.188492	32.093102	39.878452	0.221435	0.000000	-0.422388	0.000000	0.000000	0.000000	-0.018783	0.024768	0.056803	0.000000	0.000000	3.000000	68.000000	0.000000
14923.593882	-0.095634	0.585862	-0.008258	74.209190	31.970467	39.700634	0.221435	0.000000	-0.422388	0.000000	0.000000	0.000000	-0.018783	0.024768	0.056803	0.000000	0.000000	3.000000	68.000000	0.000000
14923.597216	-0.095634	0.585862	-0.008258	74.209190	31.970467	39.700634	0.221435	0.000000	-0.422388	0.000000	0.000000	0.000000	-0.018783	0.024768	0.056803	0.000000	0.000000	3.000000	68.000000	0.000000
14923.600549	-0.095634	0.585862	-0.008258	74.209190	31.970467	39.700634	0.221435	0.000000	-0.422388	0.000000	0.000000	0.000000	-0.018783	0.024768	0.056803	0.000000	0.000000	3.000000	68.000000	0.000000
14923.603882	-0.095645	0.586084	-0.007894	74.238144	31.817606	39.473892	0.218305	0.000000	-0.412921	0.000000	0.000000	0.000000	-0.003196	0.066671	0.109195	0.000000	0.000000	3.000000	68.000000	0.000000
14923.607216	-0.095645	0.586084	-0.007894	74.238144	31.817606	39.473892	0.218305	0.000000	-0.412921	0.000000	0.000000	0.000000	-0.003196	0.066671	0.109195	0.000000	0.000000	3.000000	68.000000	0.000000
14923.610549	-0.095645	0.586084	-0.007894	74.238144	31.817606	39.473892	0.218305	0.000000	-0.412921	0.000000	0.000000	0.000000	-0.003196	0.066671	0.109195	0.000000	0.000000	3.000000	68.000000	0.000000
14923.613882	-0.095644	0.586194	-0.007790	74.268112	31.658432	39.241833	0.217772	0.000000	-0.394722	0.000000	0.000000	0.000000	0.000033	0.032950	0.031278	0.000000	0.000000	3.000000	68.000000	0.000000
14923.617216	-0.095644	0.586194	-0.007790	74.268112	31.658432	39.241833	0.217772	0.000000	-0.394722	0.000000	0.000000	0.000000	0.000033	0.032950	0.031278	0.000000	0.000000	3.000000	68.000000	0.000000
14923.620549	-0.095644	0.586194	-0.007790	74.268112	31.658432	39.241833	0.217772	0.000000	-0.394722	0.000000	0.000000	0.000000	0.000033	0.032950	0.031278	0.000000	0.000000	3.000000	68.000000	0.000000
14923.623882	-0.095644	0.586194	-0.007790	74.284988	31.539837	39.076084	0.217777	0.000000	-0.389509	0.000000	0.000000	0.000000	0.000033	0.032950	0.031278	0.000000	0.000000	3.000000	68.000000	0.000000
14923.627216	-0.095659	0.586335	-0.007721	74.284988	31.539837	39.076084	0.217777	0.000000	-0.389509	0.000000	0.000000	0.000000	-0.004423	0.042512	0.020782	0.000000	0.000000	3.000000	68.000000	0.000000
14923.630549	-0.095659	0.586335	-0.007721	74.284988	31.539837	39.076084	0.217777	0.000000	-0.389509	0.000000	0.000000	0.000000	-0.004423	0.042512	0.020782	0.000000	0.000000	3.000000	68.000000	0.000000
14923.633882	-0.095659	0.586335	-0.007721	74.288895	31.451799	38.960094	0.217040	0.000000	-0.386045	0.000000	0.000000	0.000000	-0.004423	0.042512	0.020782	0.000000	0.000000	3.000000	68.000000	0.000000
14923.637216	-0.095659	0.586335	-0.007721	74.288895	31.451799	38.960094	0.217040	0.000000	-0.386045	0.000000	0.000000	0.000000	-0.004423	0.042512	0.020782	0.000000	0.000000	3.000000	68.000000	0.000000
14923.640549	-0.095670	0.586459	-0.007668	74.288895	31.451799	38.960094	0.217040	0.000000	-0.386045	0.000000	0.000000	0.000000	-0.003360	0.037068	0.015787	0.000000	0.000000	3.000000	68.000000	0.000000
14923.643882	-0.095670	0.586459	-0.007668	74.281219	31.362593	38.855530	0.217040	0.000000	-0.386045	0.000000	0.000000	0.000000	-0.003360	0.037068	0.015787	0.000000	0.000000	3.000000	68.000000	0.000000
14923.647216	-0.095670	0.586459	-0.007668	74.281219	31.362593	38.855530	0.217040	0.000000	-0.386045	0.000000	0.000000	0.000000	-0.003360	0.037068	0.015787	0.000000	0.000000	3.000000	68.000000	0.000000
14923.650549	-0.095670	0.586459	-0.007668	74.281219	31.362593	38.855530	0.217040	0.000000	-0.386045	0.000000	0.000000	0.000000	-0.003360	0.037068	0.015787	0.000000	0.000000	3.000000	68.000000	0.000000
14923.653882	-0.095710	0.586781	-0.007588	74.269989	31.284626	38.764729	0.216480	0.000000	-0.383414	0.000000	0.000000	0.000000	-0.011790	0.096716	0.023947	0.000000	0.000000	3.000000	68.000000	0.000000
14923.657216	-0.095710	0.586781	-0.007588	74.269989	31.284626	38.764729	0.216480	0.000000	-0.383414	0.000000	0.000000	0.000000	-0.011790	0.096716	0.023947	0.000000	0.000000	3.000000	68.000000	0.000000
14923.660549	-0.095710	0.586781	-0.007588	74.269989	31.284626	38.764729	0.216480	0.000000	-0.383414	0.000000	0.000000	0.000000	-0.011790	0.096716	0.023947	0.000000	0.000000	3.000000	68.000000	0.000000
14923.663882	-0.095710	0.586781	-0.007588	74.258743	31.204071	38.674057	0.214515	0.000000	-0.379423	0.000000	0.000000	0.000000	-0.011790	0.096716	0.023947	0.000000	0.000000	3.000000	68.000000	0.000000
14923.667216	-0.095743	0.586973	-0.007538	74.258743	31.204071	38.674057	0.214515	0.000000	-0.379423	0.000000	0.000000	0.000000	-0.009928	0.057638	0.015199	0.000000	0.000000	3.000000	68.000000	0.000000
14923.670549	-0.095743	0.586973	-0.007538	74.258743	31.204071	38.674057	0.214515	0.000000	-0.379423	0.000000	0.000000	0.000000	-0.009928	0.057638	0.015199	0.000000	0.000000	3.000000	68.000000	0.000000
14923.673882	-0.095760	0.587159	-0.007459	74.251015	31.104576	38.552723	0.212860	0.000000	-0.376890	0.000000	0.000000	0.000000	-0.005023	0.055652	0.023592	0.000000	0.000000	3.000000	68.000000	0.000000
14923.677216	-0.095760	0.587159	-0.007459	74.251015	31.104576	38.552723	0.212860	0.000000	-0.376890	0.000000	0.000000	0.000000	-0.005023	0.055652	0.023592	0.000000	0.000000	3.000000	68.000000	0.000000
14923.680549	-0.095760	0.587159	-0.007459	74.251015	31.104576	38.552723	0.212860	0.000000	-0.376890	0.000000	0.000000	0.000000	-0.005023	0.055652	0.023592	0.000000	0.000000	3.000000	68.000000	0.000000
14923.683882	-0.095760	0.587159	-0.007459	74.254837	30.976732	38.385616	0.212023	0.000000	-0.372958	0.000000	0.000000	0.000000	-0.005023	0.055652	0.023592	0.000000	0.000000	3.000000	68.000000	0.000000
14923.687216	-0.095771	0.587351	-0.007404	74.254837	30.976732	38.385616	0.212023	0.000000	-0.372958	0.000000	0.000000	0.000000	-0.003517	0.057683	0.016512	0.000000	0.000000	3.000000	68.000000	0.000000
14923.690549	-0.095771	0.587351	-0.007404	74.254837	30.976732	38.385616	0.212023	0.000000	-0.372958	0.000000	0.000000	0.000000	-0.003517	0.057683	0.016512	0.000000	0.000000	3.000000	68.000000	0.000000
14923.693882	-0.095771	0.587351	-0.007404	74.263245	30.824039	38.182938	0.211437	0.000000	-0.370206	0.000000	0.000000	0.000000	-0.003517	0.057683	0.016512	0.000000	0.000000	3.000000	68.000000	0.000000
14923.697216	-0.095771	0.587351	-0.007404	74.263245	30.824039	38.182938	0.211437	0.000000	-0.370206	0.000000	0.000000	0.000000	-0.003517	0.057683	0.016512	0.000000	0.000000	3.000000	68.000000	0.000000
14923.700549	-0.095791	0.587555	-0.007309	74.263245	30.824039	38.182938	0.211437	0.000000	-0.370206	0.000000	0.000000	0.000000	-0.006071	0.061173	0.028508	0.000000	0.000000	3.000000	68.000000	0.000000
14923.703882	-0.095791	0.587555	-0.007309	74.276276	30.656202	37.955860	0.211437	0.000000	-0.370206	0.000000	0.000000	0.000000	-0.006071	0.061173	0.028508	0.000000	0.000000	3.000000	68.000000	0.000000
14923.707216	-0.095791	0.587555	-0.007309	74.276276	30.656202	37.955860	0.211437	0.000000	-0.370206	0.000000	0.000000	0.000000	-0.006071	0.061173	0.028508	0.000000	0.000000	3.000000	68.000000	0.000000
14923.710549	-0.095791	0.587555	-0.007309	74.276276	30.656202	37.955860	0.211437	0.000000	-0.370206	0.000000	0.000000	0.000000	-0.006071	0.061173	0.028508	0.000000	0.000000	3.000000	68.000000	0.000000
14923.713882	-0.095821	0.588018	-0.007065	74.283356	30.491819	37.734493	0.210426	0.000000	-0.365454	0.000000	0.000000	0.000000	-0.008878	0.138996	0.073168	0.000000	0.000000	3.000000	68.000000	0.000000
14923.717216	-0.095821	0.588018	-0.007065	74.283356	30.491819	37.734493	0.210426	0.000000	-0.365454	0.000000	0.000000	0.000000	-0.008878	0.138996	0.073168	0.000000	0.000000	3.000000	68.000000	0.000000
14923.720549	-0.095821	0.588018	-0.007065	74.283356	30.491819	37.734493	0.210426	0.000000	-0.365454	0.000000	0.000000	0.000000	-0.008878	0.138996	0.073168	0.000000	0.000000	3.000000	68.000000	0.000000
14923.723882	-0.095840	0.588248	-0.006978	74.282784	30.388083	37.596901	0.208946	0.000000	-0.353260	0.000000	0.000000	0.000000	-0.005599	0.068797	0.026307	0.000000	0.000000	3.000000	68.000000	0.000000
14923.727216	-0.095840	0.588248	-0.006978	74.282784	30.388083	37.596901	0.208946	0.000000	-0.353260	0.000000	0.000000	0.000000	-0.005599	0.068797	0.026307	0.000000	0.000000	3.000000	68.000000	0.000000
14923.730549	-0.095840	0.588248	-0.006978	74.282784	30.388083	37.596901	0.208946	0.000000	-0.353260	0.000000	0.000000	0.000000	-0.005599	0.068797	0.026307	0.000000	0.000000	3.000000	68.000000	0.000000
14923.733882	-0.095840	0.588248	-0.006978	74.278503	30.369040	37.563606	0.208013	0.000000	-0.348875	0.000000	0.000000	0.000000	-0.005599	0.068797	0.026307	0.000000	0.000000	3.000000	68.000000	0.000000
14923.737216	-0.095861	0.588427	-0.006876	74.278503	30.369040	37.563606	0.208013	0.000000	-0.348875	0.000000	0.000000	0.000000	-0.006488	0.053749	0.030478	0.000000	0.000000	3.000000	68.000000	0.000000
14923.740549	-0.095861	0.588427	-0.006876	74.278503	30.369040	37.563606	0.208013	0.000000	-0.348875	0.000000	0.000000	0.000000	-0.006488	0.053749	0.030478	0.000000	0.000000	3.000000	68.000000	0.000000
14923.743882	-0.095861	0.588427	-0.006876	74.287521	30.451698	37.643829	0.206931	0.000000	-0.343796	0.000000	0.000000	0.000000	-0.006488	0.053749	0.030478	0.000000	0.000000	3.000000	68.000000	0.000000
14923.747216	-0.095861	0.588427	-0.006876	74.287521	30.451698	37.643829	0.206931	0.000000	-0.343796	0.000000	0.000000	0.000000	-0.006488	0.053749	0.030478	0.000000	0.000000	3.000000	68.000000	0.000000
14923.750549	-0.095916	0.588620	-0.006831	74.287521	30.451698	37.643829	0.206931	0.000000	-0.343796	0.000000	0.000000	0.000000	-0.016305	0.057804	0.013608	0.000000	0.000000	3.000000	68.000000	0.000000
14923.753882	-0.095916	0.588620	-0.006831	74.305321	30.574633	37.766029	0.206931	0.000000	-0.343796	0.000000	0.000000	0.000000	-0.016305	0.057804	0.013608	0.000000	0.000000	3.000000	68.000000	0.000000
14923.757216	-0.095916	0.588620	-0.006831	74.305321	30.574633	37.766029	0.206931	0.000000	-0.343796	0.000000	0.000000	0.000000	-0.016305	0.057804	0.013608	0.000000	0.000000	3.000000	68.000000	0.000000
14923.760549	-0.095916	0.588620	-0.006831	74.305321	30.574633	37.766029	0.206931	0.000000	-0.343796	0.000000	0.000000	0.000000	-0.016305	0.057804	0.013608	0.000000	0.000000	3.000000	68.000000	0.000000
14923.763882	-0.096051	0.588888	-0.006825	74.322449	30.687309	37.876873	0.204214	0.000000	-0.341528	0.000000	0.000000	0.000000	-0.040610	0.080468	0.001781	0.000000	0.000000	3.000000	68.000000	0.000000
14923.767216	-0.096051	0.588888	-0.006825	74.322449	30.687309	37.876873	0.204214	0.000000	-0.341528	0.000000	0.000000	0.000000	-0.040610	0.080468	0.001781	0.000000	0.000000	3.000000	68.000000	0.000000
14923.770549	-0.096051	0.588888	-0.006825	74.322449	30.687309	37.876873	0.204214	0.000000	-0.341528	0.000000	0.000000	0.000000	-0.040610	0.080468	0.001781	0.000000	0.000000	3.000000	68.000000	0.000000
14923.773882	-0.096051	0.588888	-0.006825	74.331741	30.754868	37.946907	0.197445	0.000000	-0.341231	0.000000	0.000000	0.000000	-0.040610	0.080468	0.001781	0.000000	0.000000	3.000000	68.000000	0.000000
14923.777216	-0.096109	0.588988	-0.006866	74.331741	30.754868	37.946907	0.197445	0.000000	-0.341231	0.000000	0.000000	0.000000	-0.017435	0.030196	-0.012551	0.000000	0.000000	3.000000	68.000000	0.000000
14923.780549	-0.096109	0.588988	-0.006866	74.331741	30.754868	37.946907	0.197445	0.000000	-0.341231	0.000000	0.000000	0.000000	-0.017435	0.030196	-0.012551	0.000000	0.000000	3.000000	68.000000	0.000000
14923.783882	-0.096109	0.588988	-0.006866	74.335220	30.778082	37.978012	0.194539	0.000000	-0.343323	0.000000	0.000000	0.000000	-0.017435	0.030196	-0.012551	0.000000	0.000000	3.000000	68.000000	0.000000
14923.787216	-0.096109	0.588988	-0.006866	74.335220	30.778082	37.978012	0.194539	0.000000	-0.343323	0.000000	0.000000	0.000000	-0.017435	0.030196	-0.012551	0.000000	0.000000	3.000000	68.000000	0.000000
14923.790549	-0.096194	0.589082	-0.006889	74.335220	30.778082	37.978012	0.194539	0.000000	-0.343323	0.000000	0.000000	0.000000	-0.025357	0.028156	-0.006872	0.000000	0.000000	3.000000	68.000000	0.000000
14923.793882	-0.096253	0.589158	-0.006924	74.329628	30.751551	37.961216	0.194539	0.000000	-0.343323	0.000000	0.000000	0.000000	-0.017883	0.022643	-0.010454	0.000000	0.000000	3.000000	68.000000	0.000000
14923.797216	-0.096253	0.589158	-0.006924	74.329628	30.751551	37.961216	0.194539	0.000000	-0.343323	0.000000	0.000000	0.000000	-0.017883	0.022643	-0.010454	0.000000	0.000000	3.000000	68.000000	0.000000
14923.800549	-0.096253	0.589158	-0.006924	74.329628	30.751551	37.961216	0.194539	0.000000	-0.343323	0.000000	0.000000	0.000000	-0.017883	0.022643	-0.010454	0.000000	0.000000	3.000000	68.000000	0.000000
14923.803882	-0.096253	0.589158	-0.006924	74.322739	30.726091	37.937592	0.187333	0.000000	-0.346210	0.000000	0.000000	0.000000	-0.017883	0.022643	-0.010454	0.000000	0.000000	3.000000	68.000000	0.000000
14923.807216	-0.096293	0.589208	-0.006947	74.322739	30.726091	37.937592	0.187333	0.000000	-0.346210	0.000000	0.000000	0.000000	-0.011918	0.015093	-0.006973	0.000000	0.000000	3.000000	68.000000	0.000000
14923.810549	-0.096293	0.589208	-0.006947	74.322739	30.726091	37.937592	0.187333	0.000000	-0.346210	0.000000	0.000000	0.000000	-0.011918	0.015093	-0.006973	0.000000	0.000000	3.000000	68.000000	0.000000
14923.813882	-0.096293	0.589208	-0.006947	74.320442	30.715797	37.929733	0.185347	0.000000	-0.347372	0.000000	0.000000	0.000000	-0.011918	0.015093	-0.006973	0.000000	0.000000	3.000000	68.000000	0.000000
14923.817216	-0.096293	0.589208	-0.006947	74.320442	30.715797	37.929733	0.185347	0.000000	-0.347372	0.000000	0.000000	0.000000	-0.011918	0.015093	-0.006973	0.000000	0.000000	3.000000	68.000000	0.000000
14923.820549	-0.096285	0.589265	-0.006985	74.320442	30.715797	37.929733	0.185347	0.000000	-0.347372	0.000000	0.000000	0.000000	0.002413	0.017103	-0.011291	0.000000	0.000000	3.000000	68.000000	0.000000
14923.823882	-0.096285	0.589265	-0.006985	74.315880	30.697937	37.914005	0.185347	0.000000	-0.347372	0.000000	0.000000	0.000000	0.002413	0.017103	-0.011291	0.000000	0.000000	3.000000	68.000000	0.000000
14923.827216	-0.096285	0.589265	-0.006985	74.315880	30.697937	37.914005	0.185347	0.000000	-0.347372	0.000000	0.000000	0.000000	0.002413	0.017103	-0.011291	0.000000	0.000000	3.000000	68.000000	0.000000
14923.830549	-0.096285	0.589265	-0.006985	74.315880	30.697937	37.914005	0.185347	0.000000	-0.347372	0.000000	0.000000	0.000000	0.002413	0.017103	-0.011291	0.000000	0.000000	3.000000	68.000000	0.000000
14923.833882	-0.096278	0.589297	-0.007016	74.315857	30.700653	37.913998	0.185748	0.000000	-0.349254	0.000000	0.000000	0.000000	0.001965	0.009566	-0.009175	0.000000	0.000000	3.000000	68.000000	0.000000
14923.837216	-0.096278	0.589297	-0.007016	74.315857	30.700653	37.913998	0.185748	0.000000	-0.349254	0.000000	0.000000	0.000000	0.001965	0.009566	-0.009175	0.000000	0.000000	3.000000	68.000000	0.000000
14923.840549	-0.096278	0.589297	-0.007016	74.315857	30.700653	37.913998	0.185748	0.000000	-0.349254	0.000000	0.000000	0.000000	0.001965	0.009566	-0.009175	0.000000	0.000000	3.000000	68.000000	0.000000
14923.843882	-0.096278	0.589297	-0.007016	74.317169	30.707752	37.920834	0.186076	0.000000	-0.350783	0.000000	0.000000	0.000000	0.001965	0.009566	-0.009175	0.000000	0.000000	3.000000	68.000000	0.000000
14923.847216	-0.096273	0.589304	-0.007039	74.317169	30.707752	37.920834	0.186076	0.000000	-0.350783	0.000000	0.000000	0.000000	0.001509	0.002014	-0.007058	0.000000	0.000000	3.000000	68.000000	0.000000
14923.850549	-0.096273	0.589304	-0.007039	74.317169	30.707752	37.920834	0.186076	0.000000	-0.350783	0.000000	0.000000	0.000000	0.001509	0.002014	-0.007058	0.000000	0.000000	3.000000	68.000000	0.000000
14923.853882	-0.096273	0.589304	-0.007039	74.319443	30.718035	37.928692	0.186327	0.000000	-0.351960	0.000000	0.000000	0.000000	0.001509	0.002014	-0.007058	0.000000	0.000000	3.000000	68.000000	0.000000
14923.857216	-0.096273	0.589304	-0.007039	74.319443	30.718035	37.928692	0.186327	0.000000	-0.351960	0.000000	0.000000	0.000000	0.001509	0.002014	-0.007058	0.000000	0.000000	3.000000	68.000000	0.000000
14923.860549	-0.096244	0.589292	-0.007075	74.319443	30.718035	37.928692	0.186327	0.000000	-0.351960	0.000000	0.000000	0.000000	0.008977	-0.003522	-0.010629	0.000000	0.000000	3.000000	68.000000	0.000000
14923.863882	-0.096244	0.589292	-0.007075	74.321739	30.728329	37.936554	0.186327	0.000000	-0.351960	0.000000	0.000000	0.000000	0.008977	-0.003522	-0.010629	0.000000	0.000000	3.000000	68.000000	0.000000
14923.867216	-0.096244	0.589292	-0.007075	74.321739	30.728329	37.936554	0.186327	0.000000	-0.351960	0.000000	0.000000	0.000000	0.008977	-0.003522	-0.010629	0.000000	0.000000	3.000000	68.000000	0.000000
14923.870549	-0.096244	0.589292	-0.007075	74.321739	30.728329	37.936554	0.186327	0.000000	-0.351960	0.000000	0.000000	0.000000	0.008977	-0.003522	-0.010629	0.000000	0.000000	3.000000	68.000000	0.000000
14923.873882	-0.096208	0.589218	-0.007136	74.328636	30.751066	37.960175	0.187823	0.000000	-0.353731	0.000000	0.000000	0.000000	0.010636	-0.022137	-0.018399	0.000000	0.000000	3.000000	68.000000	0.000000
14923.877216	-0.096208	0.589218	-0.007136	74.328636	30.751066	37.960175	0.187823	0.000000	-0.353731	0.000000	0.000000	0.000000	0.010636	-0.022137	-0.018399	0.000000	0.000000	3.000000	68.000000	0.000000
14923.880549	-0.096208	0.589218	-0.007136	74.328636	30.751066	37.960175	0.187823	0.000000	-0.353731	0.000000	0.000000	0.000000	0.010636	-0.022137	-0.018399	0.000000	0.000000	3.000000	68.000000	0.000000
14923.883882	-0.096208	0.589218	-0.007136	74.330917	30.761366	37.968048	0.189596	0.000000	-0.356798	0.000000	0.000000	0.000000	0.010636	-0.022137	-0.018399	0.000000	0.000000	3.000000	68.000000	0.000000
14923.887216	-0.096180	0.589181	-0.007164	74.330917	30.761366	37.968048	0.189596	0.000000	-0.356798	0.000000	0.000000	0.000000	0.008523	-0.011060	-0.008517	0.000000	0.000000	3.000000	68.000000	0.000000
14923.890549	-0.096180	0.589181	-0.007164	74.330917	30.761366	37.968048	0.189596	0.000000	-0.356798	0.000000	0.000000	0.000000	0.008523	-0.011060	-0.008517	0.000000	0.000000	3.000000	68.000000	0.000000
14923.893882	-0.096180	0.589181	-0.007164	74.335548	30.776566	37.983833	0.191017	0.000000	-0.358217	0.000000	0.000000	0.000000	0.008523	-0.011060	-0.008517	0.000000	0.000000	3.000000	68.000000	0.000000
14923.897216	-0.096180	0.589181	-0.007164	74.335548	30.776566	37.983833	0.191017	0.000000	-0.358217	0.000000	0.000000	0.000000	0.008523	-0.011060	-0.008517	0.000000	0.000000	3.000000	68.000000	0.000000
14923.900549	-0.096176	0.589163	-0.007181	74.335548	30.776566	37.983833	0.191017	0.000000	-0.358217	0.000000	0.000000	0.000000	0.001055	-0.005539	-0.004944	0.000000	0.000000	3.000000	68.000000	0.000000
14923.903882	-0.096176	0.589163	-0.007181	74.340111	30.791729	37.999580	0.191017	0.000000	-0.358217	0.000000	0.000000	0.000000	0.001055	-0.005539	-0.004944	0.000000	0.000000	3.000000	68.000000	0.000000
14923.907216	-0.096176	0.589163	-0.007181	74.340111	30.791729	37.999580	0.191017	0.000000	-0.358217	0.000000	0.000000	0.000000	0.001055	-0.005539	-0.004944	0.000000	0.000000	3.000000	68.000000	0.000000
14923.910549	-0.096176	0.589163	-0.007181	74.340111	30.791729	37.999580	0.191017	0.000000	-0.358217	0.000000	0.000000	0.000000	0.001055	-0.005539	-0.004944	0.000000	0.000000	3.000000	68.000000	0.000000
14923.913882	-0.096171	0.589101	-0.007207	74.342392	30.799328	38.007473	0.191193	0.000000	-0.359041	0.000000	0.000000	0.000000	0.001662	-0.018599	-0.007774	0.000000	0.000000	3.000000	68.000000	0.000000
14923.917216	-0.096171	0.589101	-0.007207	74.342392	30.799328	38.007473	0.191193	0.000000	-0.359041	0.000000	0.000000	0.000000	0.001662	-0.018599	-0.007774	0.000000	0.000000	3.000000	68.000000	0.000000
14923.920549	-0.096171	0.589101	-0.007207	74.342392	30.799328	38.007473	0.191193	0.000000	-0.359041	0.000000	0.000000	0.000000	0.001662	-0.018599	-0.007774	0.000000	0.000000	3.000000	68.000000	0.000000
14923.923882	-0.096171	0.589101	-0.007207	74.342407	30.796610	38.007473	0.191469	0.000000	-0.360337	0.000000	0.000000	0.000000	0.001662	-0.018599	-0.007774	0.000000	0.000000	3.000000	68.000000	0.000000
14923.927216	-0.096197	0.589094	-0.007188	74.342407	30.796610	38.007473	0.191469	0.000000	-0.360337	0.000000	0.000000	0.000000	-0.007916	-0.002016	0.005689	0.000000	0.000000	3.000000	68.000000	0.000000
14923.930549	-0.096197	0.589094	-0.007188	74.342407	30.796610	38.007473	0.191469	0.000000	-0.360337	0.000000	0.000000	0.000000	-0.007916	-0.002016	0.005689	0.000000	0.000000	3.000000	68.000000	0.000000
14923.933882	-0.096197	0.589094	-0.007188	74.342407	30.796610	38.007473	0.190150	0.000000	-0.359389	0.000000	0.000000	0.000000	-0.007916	-0.002016	0.005689	0.000000	0.000000	3.000000	68.000000	0.000000
14923.937216	-0.096197	0.589094	-0.007188	74.342407	30.796610	38.007473	0.190150	0.000000	-0.359389	0.000000	0.000000	0.000000	-0.007916	-0.002016	0.005689	0.000000	0.000000	3.000000	68.000000	0.000000
14923.940549	-0.096202	0.589087	-0.007164	74.342407	30.796610	38.007473	0.190150	0.000000	-0.359389	0.000000	0.000000	0.000000	-0.001507	-0.002010	0.007059	0.000000	0.000000	3.000000	68.000000	0.000000
14923.943882	-0.096202	0.589087	-0.007164	74.337830	30.778708	37.991711	0.190150	0.000000	-0.359389	0.000000	0.000000	0.000000	-0.001507	-0.002010	0.007059	0.000000	0.000000	3.000000	68.000000	0.000000
14923.947216	-0.096202	0.589087	-0.007164	74.337830	30.778708	37.991711	0.190150	0.000000	-0.359389	0.000000	0.000000	0.000000	-0.001507	-0.002010	0.007059	0.000000	0.000000	3.000000	68.000000	0.000000
14923.950549	-0.096202	0.589087	-0.007164	74.337830	30.778708	37.991711	0.190150	0.000000	-0.359389	0.000000	0.000000	0.000000	-0.001507	-0.002010	0.007059	0.000000	0.000000	3.000000	68.000000	0.000000
14923.953882	-0.096277	0.589159	-0.007020	74.330933	30.753222	37.968056	0.189899	0.000000	-0.358212	0.000000	0.000000	0.000000	-0.022633	0.021617	0.043153	0.000000	0.000000	3.000000	68.000000	0.000000
14923.957216	-0.096277	0.589159	-0.007020	74.330933	30.753222	37.968056	0.189899	0.000000	-0.358212	0.000000	0.000000	0.000000	-0.022633	0.021617	0.043153	0.000000	0.000000	3.000000	68.000000	0.000000
14923.960549	-0.096277	0.589159	-0.007020	74.330933	30.753222	37.968056	0.189899	0.000000	-0.358212	0.000000	0.000000	0.000000	-0.022633	0.021617	0.043153	0.000000	0.000000	3.000000	68.000000	0.000000
14923.963882	-0.096277	0.589159	-0.007020	74.323059	30.729998	37.943405	0.186127	0.000000	-0.351020	0.000000	0.000000	0.000000	-0.022633	0.021617	0.043153	0.000000	0.000000	3.000000	68.000000	0.000000
14923.967216	-0.096297	0.589226	-0.006931	74.323059	30.729998	37.943405	0.186127	0.000000	-0.351020	0.000000	0.000000	0.000000	-0.005737	0.020104	0.026828	0.000000	0.000000	3.000000	68.000000	0.000000
14923.970549	-0.096297	0.589226	-0.006931	74.323059	30.729998	37.943405	0.186127	0.000000	-0.351020	0.000000	0.000000	0.000000	-0.005737	0.020104	0.026828	0.000000	0.000000	3.000000	68.000000	0.000000
14923.973882	-0.096297	0.589226	-0.006931	74.322365	30.736149	37.948177	0.185170	0.000000	-0.346549	0.000000	0.000000	0.000000	-0.005737	0.020104	0.026828	0.000000	0.000000	3.000000	68.000000	0.000000
14923.977216	-0.096297	0.589226	-0.006931	74.322365	30.736149	37.948177	0.185170	0.000000	-0.346549	0.000000	0.000000	0.000000	-0.005737	0.020104	0.026828	0.000000	0.000000	3.000000	68.000000	0.000000
14923.980549	-0.096309	0.589257	-0.006875	74.322365	30.736149	37.948177	0.185170	0.000000	-0.346549	0.000000	0.000000	0.000000	-0.003623	0.009051	0.016941	0.000000	0.000000	3.000000	68.000000	0.000000
14923.983882	-0.096309	0.589257	-0.006875	74.328430	30.781710	37.992935	0.185170	0.000000	-0.346549	0.000000	0.000000	0.000000	-0.003623	0.009051	0.016941	0.000000	0.000000	3.000000	68.000000	0.000000
14923.987216	-0.096309	0.589257	-0.006875	74.328430	30.781710	37.992935	0.185170	0.000000	-0.346549	0.000000	0.000000	0.000000	-0.003623	0.009051	0.016941	0.000000	0.000000	3.000000	68.000000	0.000000
14923.990549	-0.096309	0.589257	-0.006875	74.328430	30.781710	37.992935	0.185170	0.000000	-0.346549	0.000000	0.000000	0.000000	-0.003623	0.009051	0.016941	0.000000	0.000000	3.000000	68.000000	0.000000
14923.993882	-0.096389	0.589374	-0.006813	74.342278	30.867289	38.078850	0.184566	0.000000	-0.343725	0.000000	0.000000	0.000000	-0.024071	0.035232	0.018468	0.000000	0.000000	3.000000	68.000000	0.000000
14923.997216	-0.096389	0.589374	-0.006813	74.342278	30.867289	38.078850	0.184566	0.000000	-0.343725	0.000000	0.000000	0.000000	-0.024071	0.035232	0.018468	0.000000	0.000000	3.000000	68.000000	0.000000
14924.000549	-0.096389	0.589374	-0.006813	74.342278	30.867289	38.078850	0.184566	0.000000	-0.343725	0.000000	0.000000	0.000000	-0.024071	0.035232	0.018468	0.000000	0.000000	3.000000	68.000000	0.000000
14924.003882	-0.096389	0.589374	-0.006813	74.361244	30.981571	38.192406	0.180555	0.000000	-0.340647	0.000000	0.000000	0.000000	-0.024071	0.035232	0.018468	0.000000	0.000000	3.000000	68.000000	0.000000
14924.007216	-0.096437	0.589436	-0.006796	74.361244	30.981571	38.192406	0.180555	0.000000	-0.340647	0.000000	0.000000	0.000000	-0.014491	0.018628	0.005013	0.000000	0.000000	3.000000	68.000000	0.000000
14924.010549	-0.096437	0.589436	-0.006796	74.361244	30.981571	38.192406	0.180555	0.000000	-0.340647	0.000000	0.000000	0.000000	-0.014491	0.018628	0.005013	0.000000	0.000000	3.000000	68.000000	0.000000
14924.013882	-0.096437	0.589436	-0.006796	74.361382	31.002178	38.214600	0.178140	0.000000	-0.339812	0.000000	0.000000	0.000000	-0.014491	0.018628	0.005013	0.000000	0.000000	3.000000	68.000000	0.000000
14924.017216	-0.096437	0.589436	-0.006796	74.361382	31.002178	38.214600	0.178140	0.000000	-0.339812	0.000000	0.000000	0.000000	-0.014491	0.018628	0.005013	0.000000	0.000000	3.000000	68.000000	0.000000
14924.020549	-0.096488	0.589542	-0.006770	74.361382	31.002178	38.214600	0.178140	0.000000	-0.339812	0.000000	0.000000	0.000000	-0.015093	0.031691	0.007826	0.000000	0.000000	3.000000	68.000000	0.000000
14924.023882	-0.096488	0.589542	-0.006770	74.356834	30.986916	38.198757	0.178140	0.000000	-0.339812	0.000000	0.000000	0.000000	-0.015093	0.031691	0.007826	0.000000	0.000000	3.000000	68.000000	0.000000
14924.027216	-0.096488	0.589542	-0.006770	74.356834	30.986916	38.198757	0.178140	0.000000	-0.339812	0.000000	0.000000	0.000000	-0.015093	0.031691	0.007826	0.000000	0.000000	3.000000	68.000000	0.000000
14924.030549	-0.096488	0.589542	-0.006770	74.356834	30.986916	38.198757	0.178140	0.000000	-0.339812	0.000000	0.000000	0.000000	-0.015093	0.031691	0.007826	0.000000	0.000000	3.000000	68.000000	0.000000
14924.033882	-0.096524	0.589642	-0.006808	74.351074	30.969120	38.187542	0.175624	0.000000	-0.338507	0.000000	0.000000	0.000000	-0.011010	0.030199	-0.011235	0.000000	0.000000	3.000000	68.000000	0.000000
14924.037216	-0.096524	0.589642	-0.006808	74.351074	30.969120	38.187542	0.175624	0.000000	-0.338507	0.000000	0.000000	0.000000	-0.011010	0.030199	-0.011235	0.000000	0.000000	3.000000	68.000000	0.000000
14924.040549	-0.096524	0.589642	-0.006808	74.351074	30.969120	38.187542	0.175624	0.000000	-0.338507	0.000000	0.000000	0.000000	-0.011010	0.030199	-0.011235	0.000000	0.000000	3.000000	68.000000	0.000000
14924.043882	-0.096524	0.589642	-0.006808	74.345337	30.948599	38.176327	0.173789	0.000000	-0.340380	0.000000	0.000000	0.000000	-0.011010	0.030199	-0.011235	0.000000	0.000000	3.000000	68.000000	0.000000
14924.047216	-0.096575	0.589706	-0.006883	74.345337	30.948599	38.176327	0.173789	0.000000	-0.340380	0.000000	0.000000	0.000000	-0.015305	0.019132	-0.022487	0.000000	1.000000	3.000000	68.000000	0.000000
14924.050549	-0.096575	0.589706	-0.006883	74.345337	30.948599	38.176327	0.173789	0.000000	-0.340380	0.000000	0.000000	0.000000	-0.015305	0.019132	-0.022487	0.000000	1.000000	3.000000	68.000000	0.000000
