# Supplementary material for: Haptic Guidance Needs to Be Intuitive Not Just Informative to Improve Human Motor Accuracy
Source: PLoS One. 2016 Mar 16;11(3):e0150912. doi: 10.1371/journal.pone.0150912 (PMC4794196; doi:10.1371/journal.pone.0150912)
Supplement: S1 Data — (ZIP) [file pone.0150912.s001.zip › Subject6/exp1_0069.txt]

Time	PosX	PosY	PosZ	RotX	RotY	RotZ	ForceX	ForceY	ForceZ	MomentX	MomentY	MomentZ	VelocityX	VelocityY	VelocityZ	CalibratedWeight	ButtonDown	Condition	Trial	Visual
14925.970549	0.001619	0.503125	0.245057	71.514053	37.998577	31.840017	0.000000	0.000000	0.000000	0.000000	0.000000	0.000000	0.020076	-0.003569	0.033754	0.000000	1.000000	3.000000	69.000000	1.000000
14925.973882	0.001253	0.503074	0.245747	71.479782	37.920235	31.786085	-1.862808	0.000000	4.640038	0.000000	0.000000	0.000000	-0.109639	-0.015374	0.207246	0.000000	1.000000	3.000000	69.000000	1.000000
14925.977216	0.001253	0.503074	0.245747	71.479782	37.920235	31.786085	-1.862808	0.000000	4.640038	0.000000	0.000000	0.000000	-0.109639	-0.015374	0.207246	0.000000	1.000000	3.000000	69.000000	1.000000
14925.980549	0.001253	0.503074	0.245747	71.479782	37.920235	31.786085	-1.862808	0.000000	4.640038	0.000000	0.000000	0.000000	-0.109639	-0.015374	0.207246	0.000000	1.000000	3.000000	69.000000	1.000000
14925.983882	0.001253	0.503074	0.245747	71.410042	37.764561	31.683527	-1.864241	0.000000	4.639462	0.000000	0.000000	0.000000	-0.109639	-0.015374	0.207246	0.000000	1.000000	3.000000	69.000000	1.000000
14925.987216	0.000620	0.503317	0.246227	71.410042	37.764561	31.683527	-1.864241	0.000000	4.639462	0.000000	0.000000	0.000000	-0.190074	0.073054	0.143817	0.000000	1.000000	3.000000	69.000000	1.000000
14925.990549	0.000620	0.503317	0.246227	71.410042	37.764561	31.683527	-1.864241	0.000000	4.639462	0.000000	0.000000	0.000000	-0.190074	0.073054	0.143817	0.000000	1.000000	3.000000	69.000000	1.000000
14925.993882	0.000052	0.503449	0.247047	71.337364	37.551941	31.524565	-1.864241	0.000000	4.639462	0.000000	0.000000	0.000000	-0.170277	0.039312	0.246003	0.000000	1.000000	3.000000	69.000000	1.000000
14925.997216	0.000052	0.503449	0.247047	71.337364	37.551941	31.524565	-1.864241	0.000000	4.639462	0.000000	0.000000	0.000000	-0.170277	0.039312	0.246003	0.000000	1.000000	3.000000	69.000000	1.000000
14926.000549	0.000052	0.503449	0.247047	71.337364	37.551941	31.524565	-1.864241	0.000000	4.639462	0.000000	0.000000	0.000000	-0.170277	0.039312	0.246003	0.000000	1.000000	3.000000	69.000000	1.000000
14926.003882	-0.000551	0.503430	0.248240	71.209389	37.430519	31.499374	-1.875205	0.000000	4.635041	0.000000	0.000000	0.000000	-0.180803	-0.005529	0.357948	0.000000	1.000000	3.000000	69.000000	1.000000
14926.007216	-0.000551	0.503430	0.248240	71.209389	37.430519	31.499374	-1.875205	0.000000	4.635041	0.000000	0.000000	0.000000	-0.180803	-0.005529	0.357948	0.000000	1.000000	3.000000	69.000000	1.000000
14926.010549	-0.000551	0.503430	0.248240	71.209389	37.430519	31.499374	-1.875205	0.000000	4.635041	0.000000	0.000000	0.000000	-0.180803	-0.005529	0.357948	0.000000	1.000000	3.000000	69.000000	1.000000
14926.013882	-0.001491	0.503653	0.249571	70.981178	37.439972	31.730125	-1.877129	0.000000	4.634262	0.000000	0.000000	0.000000	-0.282133	0.066921	0.399466	0.000000	1.000000	3.000000	69.000000	1.000000
14926.017216	-0.001491	0.503653	0.249571	70.981178	37.439972	31.730125	-1.877129	0.000000	4.634262	0.000000	0.000000	0.000000	-0.282133	0.066921	0.399466	0.000000	1.000000	3.000000	69.000000	1.000000
14926.020549	-0.001491	0.503653	0.249571	70.981178	37.439972	31.730125	-1.877129	0.000000	4.634262	0.000000	0.000000	0.000000	-0.282133	0.066921	0.399466	0.000000	1.000000	3.000000	69.000000	1.000000
14926.023882	-0.002536	0.503820	0.250917	70.764648	37.727467	32.299183	-1.883522	0.000000	4.631668	0.000000	0.000000	0.000000	-0.313464	0.049914	0.403679	0.000000	1.000000	3.000000	69.000000	1.000000
14926.027216	-0.002536	0.503820	0.250917	70.764648	37.727467	32.299183	-1.883522	0.000000	4.631668	0.000000	0.000000	0.000000	-0.313464	0.049914	0.403679	0.000000	1.000000	3.000000	69.000000	1.000000
14926.030549	-0.002536	0.503820	0.250917	70.764648	37.727467	32.299183	-1.883522	0.000000	4.631668	0.000000	0.000000	0.000000	-0.313464	0.049914	0.403679	0.000000	1.000000	3.000000	69.000000	1.000000
14926.033882	-0.003719	0.503861	0.252139	70.777725	38.978870	33.823994	-1.891397	0.000000	4.628458	0.000000	0.000000	0.000000	-0.354875	0.012559	0.366515	0.000000	1.000000	3.000000	69.000000	1.000000
14926.037216	-0.003719	0.503861	0.252139	70.777725	38.978870	33.823994	-1.891397	0.000000	4.628458	0.000000	0.000000	0.000000	-0.354875	0.012559	0.366515	0.000000	1.000000	3.000000	69.000000	1.000000
14926.040549	-0.003719	0.503861	0.252139	70.777725	38.978870	33.823994	-1.891397	0.000000	4.628458	0.000000	0.000000	0.000000	-0.354875	0.012559	0.366515	0.000000	1.000000	3.000000	69.000000	1.000000
14926.043882	-0.005007	0.503782	0.253300	71.043480	41.390209	36.462688	-1.902135	0.000000	4.624055	0.000000	0.000000	0.000000	-0.386329	-0.023706	0.348267	0.000000	1.000000	3.000000	69.000000	1.000000
14926.047216	-0.005007	0.503782	0.253300	71.043480	41.390209	36.462688	-1.902135	0.000000	4.624055	0.000000	0.000000	0.000000	-0.386329	-0.023706	0.348267	0.000000	1.000000	3.000000	69.000000	1.000000
14926.050549	-0.005007	0.503782	0.253300	71.043480	41.390209	36.462688	-1.902135	0.000000	4.624055	0.000000	0.000000	0.000000	-0.386329	-0.023706	0.348267	0.000000	1.000000	3.000000	69.000000	1.000000
14926.053882	-0.006400	0.503744	0.254483	71.325279	44.169258	39.457363	-1.914764	0.000000	4.618839	0.000000	0.000000	0.000000	-0.418062	-0.011650	0.355023	0.000000	1.000000	3.000000	69.000000	1.000000
14926.057216	-0.006400	0.503744	0.254483	71.325279	44.169258	39.457363	-1.914764	0.000000	4.618839	0.000000	0.000000	0.000000	-0.418062	-0.011650	0.355023	0.000000	1.000000	3.000000	69.000000	1.000000
14926.060549	-0.006400	0.503744	0.254483	71.325279	44.169258	39.457363	-1.914764	0.000000	4.618839	0.000000	0.000000	0.000000	-0.418062	-0.011650	0.355023	0.000000	1.000000	3.000000	69.000000	1.000000
14926.063882	-0.007899	0.503643	0.255617	71.532524	46.907429	42.427132	-1.928723	0.000000	4.613028	0.000000	0.000000	0.000000	-0.449752	-0.030267	0.340083	0.000000	1.000000	3.000000	69.000000	1.000000
14926.067216	-0.007899	0.503643	0.255617	71.532524	46.907429	42.427132	-1.928723	0.000000	4.613028	0.000000	0.000000	0.000000	-0.449752	-0.030267	0.340083	0.000000	1.000000	3.000000	69.000000	1.000000
14926.070549	-0.007899	0.503643	0.255617	71.532524	46.907429	42.427132	-1.928723	0.000000	4.613028	0.000000	0.000000	0.000000	-0.449752	-0.030267	0.340083	0.000000	1.000000	3.000000	69.000000	1.000000
14926.073882	-0.009404	0.503506	0.256809	71.688171	49.528728	45.257065	-1.944438	0.000000	4.606426	0.000000	0.000000	0.000000	-0.451426	-0.040982	0.357661	0.000000	1.000000	3.000000	69.000000	1.000000
14926.077216	-0.009404	0.503506	0.256809	71.688171	49.528728	45.257065	-1.944438	0.000000	4.606426	0.000000	0.000000	0.000000	-0.451426	-0.040982	0.357661	0.000000	1.000000	3.000000	69.000000	1.000000
14926.080549	-0.009404	0.503506	0.256809	71.688171	49.528728	45.257065	-1.944438	0.000000	4.606426	0.000000	0.000000	0.000000	-0.451426	-0.040982	0.357661	0.000000	1.000000	3.000000	69.000000	1.000000
14926.083882	-0.010982	0.503368	0.257994	71.825615	52.009560	47.902328	-1.959653	0.000000	4.599974	0.000000	0.000000	0.000000	-0.473285	-0.041261	0.355451	0.000000	1.000000	3.000000	69.000000	1.000000
14926.087216	-0.010982	0.503368	0.257994	71.825615	52.009560	47.902328	-1.959653	0.000000	4.599974	0.000000	0.000000	0.000000	-0.473285	-0.041261	0.355451	0.000000	1.000000	3.000000	69.000000	1.000000
14926.090549	-0.010982	0.503368	0.257994	71.825615	52.009560	47.902328	-1.959653	0.000000	4.599974	0.000000	0.000000	0.000000	-0.473285	-0.041261	0.355451	0.000000	1.000000	3.000000	69.000000	1.000000
14926.093882	-0.012530	0.503170	0.259161	71.967873	54.332211	50.338657	-1.975807	0.000000	4.593059	0.000000	0.000000	0.000000	-0.464572	-0.059453	0.350112	0.000000	1.000000	3.000000	69.000000	1.000000
14926.097216	-0.012530	0.503170	0.259161	71.967873	54.332211	50.338657	-1.975807	0.000000	4.593059	0.000000	0.000000	0.000000	-0.464572	-0.059453	0.350112	0.000000	1.000000	3.000000	69.000000	1.000000
14926.100549	-0.012530	0.503170	0.259161	71.967873	54.332211	50.338657	-1.975807	0.000000	4.593059	0.000000	0.000000	0.000000	-0.464572	-0.059453	0.350112	0.000000	1.000000	3.000000	69.000000	1.000000
14926.103882	-0.014015	0.502990	0.260306	72.097603	56.441177	52.522678	-1.991424	0.000000	4.586309	0.000000	0.000000	0.000000	-0.445530	-0.054197	0.343592	0.000000	1.000000	3.000000	69.000000	1.000000
14926.107216	-0.014015	0.502990	0.260306	72.097603	56.441177	52.522678	-1.991424	0.000000	4.586309	0.000000	0.000000	0.000000	-0.445530	-0.054197	0.343592	0.000000	1.000000	3.000000	69.000000	1.000000
14926.110549	-0.014015	0.502990	0.260306	72.097603	56.441177	52.522678	-1.991424	0.000000	4.586309	0.000000	0.000000	0.000000	-0.445530	-0.054197	0.343592	0.000000	1.000000	3.000000	69.000000	1.000000
14926.113882	-0.015438	0.502870	0.261489	72.203552	58.299553	54.433102	-2.006037	0.000000	4.579936	0.000000	0.000000	0.000000	-0.426733	-0.035942	0.354877	0.000000	1.000000	3.000000	69.000000	1.000000
14926.117216	-0.015438	0.502870	0.261489	72.203552	58.299553	54.433102	-2.006037	0.000000	4.579936	0.000000	0.000000	0.000000	-0.426733	-0.035942	0.354877	0.000000	1.000000	3.000000	69.000000	1.000000
14926.120549	-0.015438	0.502870	0.261489	72.203552	58.299553	54.433102	-2.006037	0.000000	4.579936	0.000000	0.000000	0.000000	-0.426733	-0.035942	0.354877	0.000000	1.000000	3.000000	69.000000	1.000000
14926.123882	-0.016728	0.502828	0.262664	72.302879	59.927055	56.074986	-2.019301	0.000000	4.574104	0.000000	0.000000	0.000000	-0.387066	-0.012617	0.352518	0.000000	1.000000	3.000000	69.000000	1.000000
14926.127216	-0.016728	0.502828	0.262664	72.302879	59.927055	56.074986	-2.019301	0.000000	4.574104	0.000000	0.000000	0.000000	-0.387066	-0.012617	0.352518	0.000000	1.000000	3.000000	69.000000	1.000000
14926.130549	-0.016728	0.502828	0.262664	72.302879	59.927055	56.074986	-2.019301	0.000000	4.574104	0.000000	0.000000	0.000000	-0.387066	-0.012617	0.352518	0.000000	1.000000	3.000000	69.000000	1.000000
14926.133882	-0.017644	0.502821	0.263779	72.401543	61.362755	57.483780	-2.030526	0.000000	4.569132	0.000000	0.000000	0.000000	-0.274878	-0.002116	0.334574	0.000000	1.000000	3.000000	69.000000	1.000000
14926.137216	-0.017644	0.502821	0.263779	72.401543	61.362755	57.483780	-2.030526	0.000000	4.569132	0.000000	0.000000	0.000000	-0.274878	-0.002116	0.334574	0.000000	1.000000	3.000000	69.000000	1.000000
14926.140549	-0.017644	0.502821	0.263779	72.401543	61.362755	57.483780	-2.030526	0.000000	4.569132	0.000000	0.000000	0.000000	-0.274878	-0.002116	0.334574	0.000000	1.000000	3.000000	69.000000	1.000000
14926.143882	-0.018493	0.502907	0.264810	72.477821	62.643921	58.738174	-2.036605	0.000000	4.566425	0.000000	0.000000	0.000000	-0.254489	0.025894	0.309133	0.000000	0.000000	3.000000	69.000000	1.000000
14926.147216	-0.018493	0.502907	0.264810	72.477821	62.643921	58.738174	-2.036605	0.000000	4.566425	0.000000	0.000000	0.000000	-0.254489	0.025894	0.309133	0.000000	0.000000	3.000000	69.000000	1.000000
14926.150549	-0.018493	0.502907	0.264810	72.477821	62.643921	58.738174	-2.036605	0.000000	4.566425	0.000000	0.000000	0.000000	-0.254489	0.025894	0.309133	0.000000	0.000000	3.000000	69.000000	1.000000
14926.153882	-0.019204	0.503068	0.265775	72.566696	63.783058	59.822781	-2.042192	0.000000	4.563930	0.000000	0.000000	0.000000	-0.213469	0.048415	0.289434	0.000000	0.000000	3.000000	69.000000	1.000000
14926.157216	-0.019204	0.503068	0.265775	72.566696	63.783058	59.822781	-2.042192	0.000000	4.563930	0.000000	0.000000	0.000000	-0.213469	0.048415	0.289434	0.000000	0.000000	3.000000	69.000000	1.000000
14926.160549	-0.019204	0.503068	0.265775	72.566696	63.783058	59.822781	-2.042192	0.000000	4.563930	0.000000	0.000000	0.000000	-0.213469	0.048415	0.289434	0.000000	0.000000	3.000000	69.000000	1.000000
14926.163882	-0.019674	0.503343	0.266644	72.717690	64.768196	60.678276	-2.046193	0.000000	4.562138	0.000000	0.000000	0.000000	-0.141034	0.082316	0.260949	0.000000	0.000000	3.000000	69.000000	1.000000
14926.167216	-0.019674	0.503343	0.266644	72.717690	64.768196	60.678276	-2.046193	0.000000	4.562138	0.000000	0.000000	0.000000	-0.141034	0.082316	0.260949	0.000000	0.000000	3.000000	69.000000	1.000000
14926.170549	-0.019674	0.503343	0.266644	72.717690	64.768196	60.678276	-2.046193	0.000000	4.562138	0.000000	0.000000	0.000000	-0.141034	0.082316	0.260949	0.000000	0.000000	3.000000	69.000000	1.000000
14926.173882	-0.020072	0.503766	0.267352	72.944054	65.541756	61.252918	-2.047332	0.000000	4.561625	0.000000	0.000000	0.000000	-0.119359	0.127056	0.212381	0.000000	0.000000	3.000000	69.000000	1.000000
14926.177216	-0.020072	0.503766	0.267352	72.944054	65.541756	61.252918	-2.047332	0.000000	4.561625	0.000000	0.000000	0.000000	-0.119359	0.127056	0.212381	0.000000	0.000000	3.000000	69.000000	1.000000
14926.180549	-0.020072	0.503766	0.267352	72.944054	65.541756	61.252918	-2.047332	0.000000	4.561625	0.000000	0.000000	0.000000	-0.119359	0.127056	0.212381	0.000000	0.000000	3.000000	69.000000	1.000000
14926.183882	-0.020398	0.504281	0.267918	73.228096	66.101746	61.571690	-2.048470	0.000000	4.561115	0.000000	0.000000	0.000000	-0.097710	0.154348	0.169706	0.000000	0.000000	3.000000	69.000000	1.000000
14926.187216	-0.020398	0.504281	0.267918	73.228096	66.101746	61.571690	-2.048470	0.000000	4.561115	0.000000	0.000000	0.000000	-0.097710	0.154348	0.169706	0.000000	0.000000	3.000000	69.000000	1.000000
14926.190549	-0.020398	0.504281	0.267918	73.228096	66.101746	61.571690	-2.048470	0.000000	4.561115	0.000000	0.000000	0.000000	-0.097710	0.154348	0.169706	0.000000	0.000000	3.000000	69.000000	1.000000
14926.193882	-0.020398	0.504281	0.267918	73.516716	66.555565	61.775394	-2.049485	0.000000	4.560659	0.000000	0.000000	0.000000	-0.097710	0.154348	0.169706	0.000000	0.000000	3.000000	69.000000	1.000000
14926.197216	-0.020617	0.504926	0.268340	73.516716	66.555565	61.775394	-2.049485	0.000000	4.560659	0.000000	0.000000	0.000000	-0.065608	0.193511	0.126703	0.000000	0.000000	3.000000	69.000000	1.000000
14926.200549	-0.020617	0.504926	0.268340	73.516716	66.555565	61.775394	-2.049485	0.000000	4.560659	0.000000	0.000000	0.000000	-0.065608	0.193511	0.126703	0.000000	0.000000	3.000000	69.000000	1.000000
14926.203882	-0.020727	0.505660	0.268592	73.756645	66.998772	62.004299	-2.049485	0.000000	4.560659	0.000000	0.000000	0.000000	-0.033178	0.220165	0.075480	0.000000	0.000000	3.000000	69.000000	1.000000
14926.207216	-0.020727	0.505660	0.268592	73.756645	66.998772	62.004299	-2.049485	0.000000	4.560659	0.000000	0.000000	0.000000	-0.033178	0.220165	0.075480	0.000000	0.000000	3.000000	69.000000	1.000000
14926.210549	-0.020727	0.505660	0.268592	73.756645	66.998772	62.004299	-2.049485	0.000000	4.560659	0.000000	0.000000	0.000000	-0.033178	0.220165	0.075480	0.000000	0.000000	3.000000	69.000000	1.000000
14926.213882	-0.020660	0.506440	0.268647	73.961365	67.714638	62.528027	-2.049858	0.000000	4.560492	0.000000	0.000000	0.000000	0.020214	0.234210	0.016656	0.000000	0.000000	3.000000	69.000000	1.000000
14926.217216	-0.020660	0.506440	0.268647	73.961365	67.714638	62.528027	-2.049858	0.000000	4.560492	0.000000	0.000000	0.000000	0.020214	0.234210	0.016656	0.000000	0.000000	3.000000	69.000000	1.000000
14926.220549	-0.020660	0.506440	0.268647	73.961365	67.714638	62.528027	-2.049858	0.000000	4.560492	0.000000	0.000000	0.000000	0.020214	0.234210	0.016656	0.000000	0.000000	3.000000	69.000000	1.000000
14926.223882	-0.020517	0.507284	0.268457	74.188301	69.099419	63.699696	-2.048554	0.000000	4.561077	0.000000	0.000000	0.000000	0.042993	0.253051	-0.057038	0.000000	0.000000	3.000000	69.000000	1.000000
14926.227216	-0.020517	0.507284	0.268457	74.188301	69.099419	63.699696	-2.048554	0.000000	4.561077	0.000000	0.000000	0.000000	0.042993	0.253051	-0.057038	0.000000	0.000000	3.000000	69.000000	1.000000
14926.230549	-0.020517	0.507284	0.268457	74.188301	69.099419	63.699696	-2.048554	0.000000	4.561077	0.000000	0.000000	0.000000	0.042993	0.253051	-0.057038	0.000000	0.000000	3.000000	69.000000	1.000000
14926.233882	-0.020298	0.508191	0.268051	74.480042	71.052773	65.514580	-2.047735	0.000000	4.561445	0.000000	0.000000	0.000000	0.065463	0.272262	-0.121825	0.000000	0.000000	3.000000	69.000000	1.000000
14926.237216	-0.020298	0.508191	0.268051	74.480042	71.052773	65.514580	-2.047735	0.000000	4.561445	0.000000	0.000000	0.000000	0.065463	0.272262	-0.121825	0.000000	0.000000	3.000000	69.000000	1.000000
14926.240549	-0.020298	0.508191	0.268051	74.480042	71.052773	65.514580	-2.047735	0.000000	4.561445	0.000000	0.000000	0.000000	0.065463	0.272262	-0.121825	0.000000	0.000000	3.000000	69.000000	1.000000
14926.243882	-0.020040	0.509104	0.267447	74.818047	73.259483	67.476540	-2.047227	0.000000	4.561673	0.000000	0.000000	0.000000	0.077368	0.273688	-0.181347	0.000000	0.000000	3.000000	69.000000	1.000000
14926.247216	-0.020040	0.509104	0.267447	74.818047	73.259483	67.476540	-2.047227	0.000000	4.561673	0.000000	0.000000	0.000000	0.077368	0.273688	-0.181347	0.000000	0.000000	3.000000	69.000000	1.000000
14926.250549	-0.020040	0.509104	0.267447	74.818047	73.259483	67.476540	-2.047227	0.000000	4.561673	0.000000	0.000000	0.000000	0.077368	0.273688	-0.181347	0.000000	0.000000	3.000000	69.000000	1.000000
14926.253882	-0.019744	0.510001	0.266660	75.153702	75.486603	69.392685	-2.047417	0.000000	4.561588	0.000000	0.000000	0.000000	0.089059	0.269243	-0.236127	0.000000	0.000000	3.000000	69.000000	1.000000
14926.257216	-0.019744	0.510001	0.266660	75.153702	75.486603	69.392685	-2.047417	0.000000	4.561588	0.000000	0.000000	0.000000	0.089059	0.269243	-0.236127	0.000000	0.000000	3.000000	69.000000	1.000000
14926.260549	-0.019744	0.510001	0.266660	75.153702	75.486603	69.392685	-2.047417	0.000000	4.561588	0.000000	0.000000	0.000000	0.089059	0.269243	-0.236127	0.000000	0.000000	3.000000	69.000000	1.000000
14926.263882	-0.019341	0.510909	0.265765	75.439140	77.678665	71.300133	-2.048220	0.000000	4.561228	0.000000	0.000000	0.000000	0.120653	0.272189	-0.268325	0.000000	0.000000	3.000000	69.000000	1.000000
14926.267216	-0.019341	0.510909	0.265765	75.439140	77.678665	71.300133	-2.048220	0.000000	4.561228	0.000000	0.000000	0.000000	0.120653	0.272189	-0.268325	0.000000	0.000000	3.000000	69.000000	1.000000
14926.270549	-0.019341	0.510909	0.265765	75.439140	77.678665	71.300133	-2.048220	0.000000	4.561228	0.000000	0.000000	0.000000	0.120653	0.272189	-0.268325	0.000000	0.000000	3.000000	69.000000	1.000000
14926.273882	-0.018833	0.511762	0.264722	75.645653	79.804611	73.199516	-2.048212	0.000000	4.561231	0.000000	0.000000	0.000000	0.152408	0.256154	-0.313108	0.000000	0.000000	3.000000	69.000000	1.000000
14926.277216	-0.018833	0.511762	0.264722	75.645653	79.804611	73.199516	-2.048212	0.000000	4.561231	0.000000	0.000000	0.000000	0.152408	0.256154	-0.313108	0.000000	0.000000	3.000000	69.000000	1.000000
14926.280549	-0.018833	0.511762	0.264722	75.645653	79.804611	73.199516	-2.048212	0.000000	4.561231	0.000000	0.000000	0.000000	0.152408	0.256154	-0.313108	0.000000	0.000000	3.000000	69.000000	1.000000
14926.283882	-0.018289	0.512544	0.263543	75.769226	81.846100	75.064850	-2.047648	0.000000	4.561484	0.000000	0.000000	0.000000	0.163289	0.234451	-0.353718	0.000000	0.000000	3.000000	69.000000	1.000000
14926.287216	-0.018289	0.512544	0.263543	75.769226	81.846100	75.064850	-2.047648	0.000000	4.561484	0.000000	0.000000	0.000000	0.163289	0.234451	-0.353718	0.000000	0.000000	3.000000	69.000000	1.000000
14926.290549	-0.018289	0.512544	0.263543	75.769226	81.846100	75.064850	-2.047648	0.000000	4.561484	0.000000	0.000000	0.000000	0.163289	0.234451	-0.353718	0.000000	0.000000	3.000000	69.000000	1.000000
14926.293882	-0.017673	0.513209	0.262170	75.827728	83.804230	76.895195	-2.047431	0.000000	4.561581	0.000000	0.000000	0.000000	0.184712	0.199392	-0.411765	0.000000	0.000000	3.000000	69.000000	1.000000
14926.297216	-0.017673	0.513209	0.262170	75.827728	83.804230	76.895195	-2.047431	0.000000	4.561581	0.000000	0.000000	0.000000	0.184712	0.199392	-0.411765	0.000000	0.000000	3.000000	69.000000	1.000000
14926.300549	-0.017673	0.513209	0.262170	75.827728	83.804230	76.895195	-2.047431	0.000000	4.561581	0.000000	0.000000	0.000000	0.184712	0.199392	-0.411765	0.000000	0.000000	3.000000	69.000000	1.000000
14926.303882	-0.017088	0.513793	0.260566	75.872963	85.668205	78.645828	-2.047436	0.000000	4.561579	0.000000	0.000000	0.000000	0.175462	0.175338	-0.481175	0.000000	0.000000	3.000000	69.000000	1.000000
14926.307216	-0.017088	0.513793	0.260566	75.872963	85.668205	78.645828	-2.047436	0.000000	4.561579	0.000000	0.000000	0.000000	0.175462	0.175338	-0.481175	0.000000	0.000000	3.000000	69.000000	1.000000
14926.310549	-0.017088	0.513793	0.260566	75.872963	85.668205	78.645828	-2.047436	0.000000	4.561579	0.000000	0.000000	0.000000	0.175462	0.175338	-0.481175	0.000000	0.000000	3.000000	69.000000	1.000000
14926.313882	-0.016601	0.514352	0.258676	75.935944	87.400368	80.348183	-2.049404	0.000000	4.560696	0.000000	0.000000	0.000000	0.146103	0.167626	-0.566973	0.000000	0.000000	3.000000	69.000000	1.000000
14926.317216	-0.016601	0.514352	0.258676	75.935944	87.400368	80.348183	-2.049404	0.000000	4.560696	0.000000	0.000000	0.000000	0.146103	0.167626	-0.566973	0.000000	0.000000	3.000000	69.000000	1.000000
14926.320549	-0.016601	0.514352	0.258676	75.935944	87.400368	80.348183	-2.049404	0.000000	4.560696	0.000000	0.000000	0.000000	0.146103	0.167626	-0.566973	0.000000	0.000000	3.000000	69.000000	1.000000
14926.323882	-0.016144	0.514943	0.256509	76.009697	88.901703	82.564865	-2.054713	0.000000	4.558306	0.000000	0.000000	0.000000	0.137105	0.177508	-0.650041	0.000000	0.000000	3.000000	69.000000	1.000000
14926.327216	-0.016144	0.514943	0.256509	76.009697	88.901703	82.564865	-2.054713	0.000000	4.558306	0.000000	0.000000	0.000000	0.137105	0.177508	-0.650041	0.000000	0.000000	3.000000	69.000000	1.000000
14926.330549	-0.016144	0.514943	0.256509	76.009697	88.901703	82.564865	-2.054713	0.000000	4.558306	0.000000	0.000000	0.000000	0.137105	0.177508	-0.650041	0.000000	0.000000	3.000000	69.000000	1.000000
14926.333882	-0.015752	0.515587	0.254075	76.092499	89.992691	85.146042	-2.062380	0.000000	4.554842	0.000000	0.000000	0.000000	0.117861	0.193103	-0.730260	0.000000	0.000000	3.000000	69.000000	1.000000
14926.337216	-0.015752	0.515587	0.254075	76.092499	89.992691	85.146042	-2.062380	0.000000	4.554842	0.000000	0.000000	0.000000	0.117861	0.193103	-0.730260	0.000000	0.000000	3.000000	69.000000	1.000000
14926.340549	-0.015752	0.515587	0.254075	76.092499	89.992691	85.146042	-2.062380	0.000000	4.554842	0.000000	0.000000	0.000000	0.117861	0.193103	-0.730260	0.000000	0.000000	3.000000	69.000000	1.000000
14926.343882	-0.015355	0.516299	0.251354	76.189034	90.736328	87.053596	-2.072916	0.000000	4.550057	0.000000	0.000000	0.000000	0.119032	0.213484	-0.816382	0.000000	0.000000	3.000000	69.000000	1.000000
14926.347216	-0.015355	0.516299	0.251354	76.189034	90.736328	87.053596	-2.072916	0.000000	4.550057	0.000000	0.000000	0.000000	0.119032	0.213484	-0.816382	0.000000	0.000000	3.000000	69.000000	1.000000
14926.350549	-0.015355	0.516299	0.251354	76.189034	90.736328	87.053596	-2.072916	0.000000	4.550057	0.000000	0.000000	0.000000	0.119032	0.213484	-0.816382	0.000000	0.000000	3.000000	69.000000	1.000000
14926.353882	-0.014923	0.517102	0.248419	76.307030	91.229774	87.713348	-2.085529	0.000000	4.544290	0.000000	0.000000	0.000000	0.129668	0.240874	-0.880584	0.000000	0.000000	3.000000	69.000000	1.000000
14926.357216	-0.014923	0.517102	0.248419	76.307030	91.229774	87.713348	-2.085529	0.000000	4.544290	0.000000	0.000000	0.000000	0.129668	0.240874	-0.880584	0.000000	0.000000	3.000000	69.000000	1.000000
14926.360549	-0.014923	0.517102	0.248419	76.307030	91.229774	87.713348	-2.085529	0.000000	4.544290	0.000000	0.000000	0.000000	0.129668	0.240874	-0.880584	0.000000	0.000000	3.000000	69.000000	1.000000
14926.363882	-0.014489	0.518052	0.245276	76.446365	91.121658	87.563065	-2.099324	0.000000	4.537933	0.000000	0.000000	0.000000	0.130030	0.285180	-0.942871	0.000000	0.000000	3.000000	69.000000	1.000000
14926.367216	-0.014489	0.518052	0.245276	76.446365	91.121658	87.563065	-2.099324	0.000000	4.537933	0.000000	0.000000	0.000000	0.130030	0.285180	-0.942871	0.000000	0.000000	3.000000	69.000000	1.000000
14926.370549	-0.014489	0.518052	0.245276	76.446365	91.121658	87.563065	-2.099324	0.000000	4.537933	0.000000	0.000000	0.000000	0.130030	0.285180	-0.942871	0.000000	0.000000	3.000000	69.000000	1.000000
14926.373882	-0.014056	0.519094	0.241974	76.593285	90.138893	86.590775	-2.114840	0.000000	4.530724	0.000000	0.000000	0.000000	0.129999	0.312459	-0.990444	0.000000	0.000000	3.000000	69.000000	1.000000
14926.377216	-0.014056	0.519094	0.241974	76.593285	90.138893	86.590775	-2.114840	0.000000	4.530724	0.000000	0.000000	0.000000	0.129999	0.312459	-0.990444	0.000000	0.000000	3.000000	69.000000	1.000000
14926.380549	-0.014056	0.519094	0.241974	76.593285	90.138893	86.590775	-2.114840	0.000000	4.530724	0.000000	0.000000	0.000000	0.129999	0.312459	-0.990444	0.000000	0.000000	3.000000	69.000000	1.000000
14926.383882	-0.013590	0.520226	0.238544	76.734573	88.455795	84.939949	-2.131825	0.000000	4.522756	0.000000	0.000000	0.000000	0.139630	0.339825	-1.029046	0.000000	0.000000	3.000000	69.000000	1.000000
14926.387216	-0.013590	0.520226	0.238544	76.734573	88.455795	84.939949	-2.131825	0.000000	4.522756	0.000000	0.000000	0.000000	0.139630	0.339825	-1.029046	0.000000	0.000000	3.000000	69.000000	1.000000
14926.390549	-0.013590	0.520226	0.238544	76.734573	88.455795	84.939949	-2.131825	0.000000	4.522756	0.000000	0.000000	0.000000	0.139630	0.339825	-1.029046	0.000000	0.000000	3.000000	69.000000	1.000000
14926.393882	-0.013059	0.521442	0.234919	76.852257	86.469467	83.003304	-2.149637	0.000000	4.514317	0.000000	0.000000	0.000000	0.159284	0.364588	-1.087549	0.000000	0.000000	3.000000	69.000000	1.000000
14926.397216	-0.013059	0.521442	0.234919	76.852257	86.469467	83.003304	-2.149637	0.000000	4.514317	0.000000	0.000000	0.000000	0.159284	0.364588	-1.087549	0.000000	0.000000	3.000000	69.000000	1.000000
14926.400549	-0.013059	0.521442	0.234919	76.852257	86.469467	83.003304	-2.149637	0.000000	4.514317	0.000000	0.000000	0.000000	0.159284	0.364588	-1.087549	0.000000	0.000000	3.000000	69.000000	1.000000
14926.403882	-0.012465	0.522719	0.231113	76.950691	84.406212	80.992905	-2.168305	0.000000	4.505381	0.000000	0.000000	0.000000	0.178432	0.383208	-1.141784	0.000000	0.000000	3.000000	69.000000	1.000000
14926.407216	-0.012465	0.522719	0.231113	76.950691	84.406212	80.992905	-2.168305	0.000000	4.505381	0.000000	0.000000	0.000000	0.178432	0.383208	-1.141784	0.000000	0.000000	3.000000	69.000000	1.000000
14926.410549	-0.012465	0.522719	0.231113	76.950691	84.406212	80.992905	-2.168305	0.000000	4.505381	0.000000	0.000000	0.000000	0.178432	0.383208	-1.141784	0.000000	0.000000	3.000000	69.000000	1.000000
14926.413882	-0.011775	0.524110	0.227101	77.044937	82.445091	79.061180	-2.187822	0.000000	4.495935	0.000000	0.000000	0.000000	0.207007	0.417234	-1.203469	0.000000	0.000000	3.000000	69.000000	1.000000
14926.417216	-0.011775	0.524110	0.227101	77.044937	82.445091	79.061180	-2.187822	0.000000	4.495935	0.000000	0.000000	0.000000	0.207007	0.417234	-1.203469	0.000000	0.000000	3.000000	69.000000	1.000000
14926.420549	-0.011775	0.524110	0.227101	77.044937	82.445091	79.061180	-2.187822	0.000000	4.495935	0.000000	0.000000	0.000000	0.207007	0.417234	-1.203469	0.000000	0.000000	3.000000	69.000000	1.000000
14926.423882	-0.010961	0.525562	0.222968	77.166321	80.586174	77.185104	-2.207958	0.000000	4.486081	0.000000	0.000000	0.000000	0.244179	0.435707	-1.239897	0.000000	0.000000	3.000000	69.000000	1.000000
14926.427216	-0.010961	0.525562	0.222968	77.166321	80.586174	77.185104	-2.207958	0.000000	4.486081	0.000000	0.000000	0.000000	0.244179	0.435707	-1.239897	0.000000	0.000000	3.000000	69.000000	1.000000
14926.430549	-0.010961	0.525562	0.222968	77.166321	80.586174	77.185104	-2.207958	0.000000	4.486081	0.000000	0.000000	0.000000	0.244179	0.435707	-1.239897	0.000000	0.000000	3.000000	69.000000	1.000000
14926.433882	-0.009993	0.527067	0.218645	77.361435	78.886818	75.384468	-2.227657	0.000000	4.476332	0.000000	0.000000	0.000000	0.290452	0.451290	-1.296896	0.000000	0.000000	3.000000	69.000000	1.000000
14926.437216	-0.009993	0.527067	0.218645	77.361435	78.886818	75.384468	-2.227657	0.000000	4.476332	0.000000	0.000000	0.000000	0.290452	0.451290	-1.296896	0.000000	0.000000	3.000000	69.000000	1.000000
14926.440549	-0.009993	0.527067	0.218645	77.361435	78.886818	75.384468	-2.227657	0.000000	4.476332	0.000000	0.000000	0.000000	0.290452	0.451290	-1.296896	0.000000	0.000000	3.000000	69.000000	1.000000
14926.443882	-0.008875	0.528630	0.214229	77.645798	77.249344	73.557365	-2.247009	0.000000	4.466649	0.000000	0.000000	0.000000	0.335189	0.468951	-1.325014	0.000000	0.000000	3.000000	69.000000	1.000000
14926.447216	-0.008875	0.528630	0.214229	77.645798	77.249344	73.557365	-2.247009	0.000000	4.466649	0.000000	0.000000	0.000000	0.335189	0.468951	-1.325014	0.000000	0.000000	3.000000	69.000000	1.000000
14926.450549	-0.008875	0.528630	0.214229	77.645798	77.249344	73.557365	-2.247009	0.000000	4.466649	0.000000	0.000000	0.000000	0.335189	0.468951	-1.325014	0.000000	0.000000	3.000000	69.000000	1.000000
14926.453882	-0.007644	0.530229	0.209701	78.008415	75.582161	71.602776	-2.265332	0.000000	4.457384	0.000000	0.000000	0.000000	0.369406	0.479822	-1.358366	0.000000	0.000000	3.000000	69.000000	1.000000
14926.457216	-0.007644	0.530229	0.209701	78.008415	75.582161	71.602776	-2.265332	0.000000	4.457384	0.000000	0.000000	0.000000	0.369406	0.479822	-1.358366	0.000000	0.000000	3.000000	69.000000	1.000000
14926.460549	-0.007644	0.530229	0.209701	78.008415	75.582161	71.602776	-2.265332	0.000000	4.457384	0.000000	0.000000	0.000000	0.369406	0.479822	-1.358366	0.000000	0.000000	3.000000	69.000000	1.000000
14926.463882	-0.006271	0.531866	0.205094	78.432045	73.858597	69.535667	-2.283347	0.000000	4.448182	0.000000	0.000000	0.000000	0.412013	0.491063	-1.382113	0.000000	0.000000	3.000000	69.000000	1.000000
14926.467216	-0.006271	0.531866	0.205094	78.432045	73.858597	69.535667	-2.283347	0.000000	4.448182	0.000000	0.000000	0.000000	0.412013	0.491063	-1.382113	0.000000	0.000000	3.000000	69.000000	1.000000
14926.470549	-0.006271	0.531866	0.205094	78.432045	73.858597	69.535667	-2.283347	0.000000	4.448182	0.000000	0.000000	0.000000	0.412013	0.491063	-1.382113	0.000000	0.000000	3.000000	69.000000	1.000000
14926.473882	-0.004790	0.533518	0.200390	78.877235	72.035240	67.632210	-2.300317	0.000000	4.439430	0.000000	0.000000	0.000000	0.444163	0.495652	-1.410977	0.000000	0.000000	3.000000	69.000000	1.000000
14926.477216	-0.004790	0.533518	0.200390	78.877235	72.035240	67.632210	-2.300317	0.000000	4.439430	0.000000	0.000000	0.000000	0.444163	0.495652	-1.410977	0.000000	0.000000	3.000000	69.000000	1.000000
14926.480549	-0.004790	0.533518	0.200390	78.877235	72.035240	67.632210	-2.300317	0.000000	4.439430	0.000000	0.000000	0.000000	0.444163	0.495652	-1.410977	0.000000	0.000000	3.000000	69.000000	1.000000
14926.483882	-0.003206	0.535223	0.195619	79.298859	70.078545	66.638832	-2.316973	0.000000	4.430760	0.000000	0.000000	0.000000	0.475278	0.511540	-1.431345	0.000000	0.000000	3.000000	69.000000	1.000000
14926.487216	-0.003206	0.535223	0.195619	79.298859	70.078545	66.638832	-2.316973	0.000000	4.430760	0.000000	0.000000	0.000000	0.475278	0.511540	-1.431345	0.000000	0.000000	3.000000	69.000000	1.000000
14926.490549	-0.003206	0.535223	0.195619	79.298859	70.078545	66.638832	-2.316973	0.000000	4.430760	0.000000	0.000000	0.000000	0.475278	0.511540	-1.431345	0.000000	0.000000	3.000000	69.000000	1.000000
14926.493882	-0.001521	0.536932	0.190837	79.701897	68.027657	65.886536	-2.333125	0.000000	4.422276	0.000000	0.000000	0.000000	0.505396	0.512702	-1.434565	0.000000	0.000000	3.000000	69.000000	1.000000
14926.497216	-0.001521	0.536932	0.190837	79.701897	68.027657	65.886536	-2.333125	0.000000	4.422276	0.000000	0.000000	0.000000	0.505396	0.512702	-1.434565	0.000000	0.000000	3.000000	69.000000	1.000000
14926.500549	-0.001521	0.536932	0.190837	79.701897	68.027657	65.886536	-2.333125	0.000000	4.422276	0.000000	0.000000	0.000000	0.505396	0.512702	-1.434565	0.000000	0.000000	3.000000	69.000000	1.000000
14926.503882	0.000353	0.538644	0.186045	80.107651	65.904015	64.476341	-2.348278	0.000000	4.414249	0.000000	0.000000	0.000000	0.562157	0.513618	-1.437798	0.000000	0.000000	3.000000	69.000000	1.000000
14926.507216	0.000353	0.538644	0.186045	80.107651	65.904015	64.476341	-2.348278	0.000000	4.414249	0.000000	0.000000	0.000000	0.562157	0.513618	-1.437798	0.000000	0.000000	3.000000	69.000000	1.000000
14926.510549	0.000353	0.538644	0.186045	80.107651	65.904015	64.476341	-2.348278	0.000000	4.414249	0.000000	0.000000	0.000000	0.562157	0.513618	-1.437798	0.000000	0.000000	3.000000	69.000000	1.000000
14926.513882	0.002320	0.540409	0.181216	80.495949	63.796284	62.559166	-2.360746	0.000000	4.407593	0.000000	0.000000	0.000000	0.590162	0.529369	-1.448510	0.000000	0.000000	3.000000	69.000000	1.000000
14926.517216	0.002320	0.540409	0.181216	80.495949	63.796284	62.559166	-2.360746	0.000000	4.407593	0.000000	0.000000	0.000000	0.590162	0.529369	-1.448510	0.000000	0.000000	3.000000	69.000000	1.000000
14926.520549	0.002320	0.540409	0.181216	80.495949	63.796284	62.559166	-2.360746	0.000000	4.407593	0.000000	0.000000	0.000000	0.590162	0.529369	-1.448510	0.000000	0.000000	3.000000	69.000000	1.000000
14926.523882	0.004317	0.542204	0.176336	80.848564	61.776611	60.707890	-2.372418	0.000000	4.401322	0.000000	0.000000	0.000000	0.599177	0.538613	-1.463994	0.000000	0.000000	3.000000	69.000000	1.000000
14926.527216	0.004317	0.542204	0.176336	80.848564	61.776611	60.707890	-2.372418	0.000000	4.401322	0.000000	0.000000	0.000000	0.599177	0.538613	-1.463994	0.000000	0.000000	3.000000	69.000000	1.000000
14926.530549	0.004317	0.542204	0.176336	80.848564	61.776611	60.707890	-2.372418	0.000000	4.401322	0.000000	0.000000	0.000000	0.599177	0.538613	-1.463994	0.000000	0.000000	3.000000	69.000000	1.000000
14926.533882	0.006342	0.543989	0.171373	81.180183	59.874424	59.297058	-2.384637	0.000000	4.394713	0.000000	0.000000	0.000000	0.607546	0.535481	-1.488894	0.000000	0.000000	3.000000	69.000000	1.000000
14926.537216	0.006342	0.543989	0.171373	81.180183	59.874424	59.297058	-2.384637	0.000000	4.394713	0.000000	0.000000	0.000000	0.607546	0.535481	-1.488894	0.000000	0.000000	3.000000	69.000000	1.000000
14926.540549	0.006342	0.543989	0.171373	81.180183	59.874424	59.297058	-2.384637	0.000000	4.394713	0.000000	0.000000	0.000000	0.607546	0.535481	-1.488894	0.000000	0.000000	3.000000	69.000000	1.000000
14926.543882	0.008275	0.545728	0.166333	81.504951	57.970310	57.726368	-2.397835	0.000000	4.387527	0.000000	0.000000	0.000000	0.579759	0.521617	-1.512135	0.000000	0.000000	3.000000	69.000000	1.000000
14926.547216	0.008275	0.545728	0.166333	81.504951	57.970310	57.726368	-2.397835	0.000000	4.387527	0.000000	0.000000	0.000000	0.579759	0.521617	-1.512135	0.000000	0.000000	3.000000	69.000000	1.000000
14926.550549	0.008275	0.545728	0.166333	81.504951	57.970310	57.726368	-2.397835	0.000000	4.387527	0.000000	0.000000	0.000000	0.579759	0.521617	-1.512135	0.000000	0.000000	3.000000	69.000000	1.000000
14926.553882	0.010087	0.547517	0.161294	81.791466	56.011272	56.022411	-2.414481	0.000000	4.378387	0.000000	0.000000	0.000000	0.543765	0.536809	-1.511723	0.000000	0.000000	3.000000	69.000000	1.000000
14926.557216	0.010087	0.547517	0.161294	81.791466	56.011272	56.022411	-2.414481	0.000000	4.378387	0.000000	0.000000	0.000000	0.543765	0.536809	-1.511723	0.000000	0.000000	3.000000	69.000000	1.000000
14926.560549	0.010087	0.547517	0.161294	81.791466	56.011272	56.022411	-2.414481	0.000000	4.378387	0.000000	0.000000	0.000000	0.543765	0.536809	-1.511723	0.000000	0.000000	3.000000	69.000000	1.000000
14926.563882	0.011812	0.549328	0.156299	82.023613	53.929195	53.948654	-2.434518	0.000000	4.367279	0.000000	0.000000	0.000000	0.517408	0.543083	-1.498579	0.000000	0.000000	3.000000	69.000000	1.000000
14926.567216	0.011812	0.549328	0.156299	82.023613	53.929195	53.948654	-2.434518	0.000000	4.367279	0.000000	0.000000	0.000000	0.517408	0.543083	-1.498579	0.000000	0.000000	3.000000	69.000000	1.000000
14926.570549	0.011812	0.549328	0.156299	82.023613	53.929195	53.948654	-2.434518	0.000000	4.367279	0.000000	0.000000	0.000000	0.517408	0.543083	-1.498579	0.000000	0.000000	3.000000	69.000000	1.000000
14926.573882	0.013538	0.551131	0.151389	82.159103	51.777760	51.767326	-2.457015	0.000000	4.354661	0.000000	0.000000	0.000000	0.517887	0.541047	-1.472843	0.000000	0.000000	3.000000	69.000000	1.000000
14926.577216	0.013538	0.551131	0.151389	82.159103	51.777760	51.767326	-2.457015	0.000000	4.354661	0.000000	0.000000	0.000000	0.517887	0.541047	-1.472843	0.000000	0.000000	3.000000	69.000000	1.000000
14926.580549	0.013538	0.551131	0.151389	82.159103	51.777760	51.767326	-2.457015	0.000000	4.354661	0.000000	0.000000	0.000000	0.517887	0.541047	-1.472843	0.000000	0.000000	3.000000	69.000000	1.000000
14926.583882	0.015210	0.552987	0.146616	82.168793	49.662006	49.503178	-2.479688	0.000000	4.341791	0.000000	0.000000	0.000000	0.501577	0.556779	-1.431837	0.000000	0.000000	3.000000	69.000000	1.000000
14926.587216	0.015210	0.552987	0.146616	82.168793	49.662006	49.503178	-2.479688	0.000000	4.341791	0.000000	0.000000	0.000000	0.501577	0.556779	-1.431837	0.000000	0.000000	3.000000	69.000000	1.000000
14926.590549	0.015210	0.552987	0.146616	82.168793	49.662006	49.503178	-2.479688	0.000000	4.341791	0.000000	0.000000	0.000000	0.501577	0.556779	-1.431837	0.000000	0.000000	3.000000	69.000000	1.000000
14926.593882	0.016858	0.554844	0.141972	82.078484	47.734364	47.621143	-2.503113	0.000000	4.328328	0.000000	0.000000	0.000000	0.494308	0.557233	-1.393274	0.000000	0.000000	3.000000	69.000000	1.000000
14926.597216	0.016858	0.554844	0.141972	82.078484	47.734364	47.621143	-2.503113	0.000000	4.328328	0.000000	0.000000	0.000000	0.494308	0.557233	-1.393274	0.000000	0.000000	3.000000	69.000000	1.000000
14926.600549	0.016858	0.554844	0.141972	82.078484	47.734364	47.621143	-2.503113	0.000000	4.328328	0.000000	0.000000	0.000000	0.494308	0.557233	-1.393274	0.000000	0.000000	3.000000	69.000000	1.000000
14926.603882	0.018397	0.556718	0.137441	81.945580	45.938290	46.476288	-2.526717	0.000000	4.314591	0.000000	0.000000	0.000000	0.461810	0.562128	-1.359449	0.000000	0.000000	3.000000	69.000000	1.000000
14926.607216	0.018397	0.556718	0.137441	81.945580	45.938290	46.476288	-2.526717	0.000000	4.314591	0.000000	0.000000	0.000000	0.461810	0.562128	-1.359449	0.000000	0.000000	3.000000	69.000000	1.000000
14926.610549	0.018397	0.556718	0.137441	81.945580	45.938290	46.476288	-2.526717	0.000000	4.314591	0.000000	0.000000	0.000000	0.461810	0.562128	-1.359449	0.000000	0.000000	3.000000	69.000000	1.000000
14926.613882	0.019804	0.558577	0.133031	81.827156	44.189568	45.666122	-2.552629	0.000000	4.299313	0.000000	0.000000	0.000000	0.421851	0.557749	-1.322812	0.000000	0.000000	3.000000	69.000000	1.000000
14926.617216	0.019804	0.558577	0.133031	81.827156	44.189568	45.666122	-2.552629	0.000000	4.299313	0.000000	0.000000	0.000000	0.421851	0.557749	-1.322812	0.000000	0.000000	3.000000	69.000000	1.000000
14926.620549	0.019804	0.558577	0.133031	81.827156	44.189568	45.666122	-2.552629	0.000000	4.299313	0.000000	0.000000	0.000000	0.421851	0.557749	-1.322812	0.000000	0.000000	3.000000	69.000000	1.000000
14926.623882	0.021080	0.560405	0.128731	81.750359	42.457363	44.338226	-2.581411	0.000000	4.282093	0.000000	0.000000	0.000000	0.382785	0.548192	-1.289978	0.000000	0.000000	3.000000	69.000000	1.000000
14926.627216	0.021080	0.560405	0.128731	81.750359	42.457363	44.338226	-2.581411	0.000000	4.282093	0.000000	0.000000	0.000000	0.382785	0.548192	-1.289978	0.000000	0.000000	3.000000	69.000000	1.000000
14926.630549	0.021080	0.560405	0.128731	81.750359	42.457363	44.338226	-2.581411	0.000000	4.282093	0.000000	0.000000	0.000000	0.382785	0.548192	-1.289978	0.000000	0.000000	3.000000	69.000000	1.000000
14926.633882	0.022255	0.562227	0.124499	81.692627	41.002308	42.671577	-2.613306	0.000000	4.262703	0.000000	0.000000	0.000000	0.352501	0.546810	-1.269551	0.000000	0.000000	3.000000	69.000000	1.000000
14926.637216	0.022255	0.562227	0.124499	81.692627	41.002308	42.671577	-2.613306	0.000000	4.262703	0.000000	0.000000	0.000000	0.352501	0.546810	-1.269551	0.000000	0.000000	3.000000	69.000000	1.000000
14926.640549	0.022255	0.562227	0.124499	81.692627	41.002308	42.671577	-2.613306	0.000000	4.262703	0.000000	0.000000	0.000000	0.352501	0.546810	-1.269551	0.000000	0.000000	3.000000	69.000000	1.000000
14926.643882	0.023249	0.564015	0.120347	81.622131	40.068058	41.629551	-2.648359	0.000000	4.241014	0.000000	0.000000	0.000000	0.298310	0.536166	-1.245814	0.000000	0.000000	3.000000	69.000000	1.000000
14926.647216	0.023249	0.564015	0.120347	81.622131	40.068058	41.629551	-2.648359	0.000000	4.241014	0.000000	0.000000	0.000000	0.298310	0.536166	-1.245814	0.000000	0.000000	3.000000	69.000000	1.000000
14926.650549	0.023249	0.564015	0.120347	81.622131	40.068058	41.629551	-2.648359	0.000000	4.241014	0.000000	0.000000	0.000000	0.298310	0.536166	-1.245814	0.000000	0.000000	3.000000	69.000000	1.000000
14926.653882	0.024121	0.565799	0.116267	81.536385	39.689754	41.345295	-2.688534	0.000000	4.215660	0.000000	0.000000	0.000000	0.261594	0.535430	-1.223822	0.000000	0.000000	3.000000	69.000000	1.000000
14926.657216	0.024121	0.565799	0.116267	81.536385	39.689754	41.345295	-2.688534	0.000000	4.215660	0.000000	0.000000	0.000000	0.261594	0.535430	-1.223822	0.000000	0.000000	3.000000	69.000000	1.000000
14926.660549	0.024121	0.565799	0.116267	81.536385	39.689754	41.345295	-2.688534	0.000000	4.215660	0.000000	0.000000	0.000000	0.261594	0.535430	-1.223822	0.000000	0.000000	3.000000	69.000000	1.000000
14926.663882	0.025007	0.567513	0.112231	81.476982	39.766308	41.914745	-2.732666	0.000000	4.187187	0.000000	0.000000	0.000000	0.265913	0.514112	-1.210830	0.000000	0.000000	3.000000	69.000000	1.000000
14926.667216	0.025007	0.567513	0.112231	81.476982	39.766308	41.914745	-2.732666	0.000000	4.187187	0.000000	0.000000	0.000000	0.265913	0.514112	-1.210830	0.000000	0.000000	3.000000	69.000000	1.000000
14926.670549	0.025007	0.567513	0.112231	81.476982	39.766308	41.914745	-2.732666	0.000000	4.187187	0.000000	0.000000	0.000000	0.265913	0.514112	-1.210830	0.000000	0.000000	3.000000	69.000000	1.000000
14926.673882	0.025990	0.569165	0.108274	81.448708	40.193108	43.187370	-2.777907	0.000000	4.157311	0.000000	0.000000	0.000000	0.294833	0.495488	-1.187190	0.000000	0.000000	3.000000	69.000000	1.000000
14926.677216	0.025990	0.569165	0.108274	81.448708	40.193108	43.187370	-2.777907	0.000000	4.157311	0.000000	0.000000	0.000000	0.294833	0.495488	-1.187190	0.000000	0.000000	3.000000	69.000000	1.000000
14926.680549	0.025990	0.569165	0.108274	81.448708	40.193108	43.187370	-2.777907	0.000000	4.157311	0.000000	0.000000	0.000000	0.294833	0.495488	-1.187190	0.000000	0.000000	3.000000	69.000000	1.000000
14926.683882	0.027122	0.570776	0.104410	81.462654	40.652317	44.074680	-2.821543	0.000000	4.127820	0.000000	0.000000	0.000000	0.339484	0.483301	-1.159203	0.000000	0.000000	3.000000	69.000000	1.000000
14926.687216	0.027122	0.570776	0.104410	81.462654	40.652317	44.074680	-2.821543	0.000000	4.127820	0.000000	0.000000	0.000000	0.339484	0.483301	-1.159203	0.000000	0.000000	3.000000	69.000000	1.000000
14926.690549	0.027122	0.570776	0.104410	81.462654	40.652317	44.074680	-2.821543	0.000000	4.127820	0.000000	0.000000	0.000000	0.339484	0.483301	-1.159203	0.000000	0.000000	3.000000	69.000000	1.000000
14926.693882	0.028423	0.572302	0.100568	81.500465	40.958260	44.339977	-2.861810	0.000000	4.100005	0.000000	0.000000	0.000000	0.390253	0.457895	-1.152461	0.000000	0.000000	3.000000	69.000000	1.000000
14926.697216	0.028423	0.572302	0.100568	81.500465	40.958260	44.339977	-2.861810	0.000000	4.100005	0.000000	0.000000	0.000000	0.390253	0.457895	-1.152461	0.000000	0.000000	3.000000	69.000000	1.000000
14926.700549	0.028423	0.572302	0.100568	81.500465	40.958260	44.339977	-2.861810	0.000000	4.100005	0.000000	0.000000	0.000000	0.390253	0.457895	-1.152461	0.000000	0.000000	3.000000	69.000000	1.000000
14926.703882	0.029786	0.573784	0.096787	81.561592	41.141476	44.845810	-2.899291	0.000000	4.073587	0.000000	0.000000	0.000000	0.408932	0.444458	-1.134469	0.000000	0.000000	3.000000	69.000000	1.000000
14926.707216	0.029786	0.573784	0.096787	81.561592	41.141476	44.845810	-2.899291	0.000000	4.073587	0.000000	0.000000	0.000000	0.408932	0.444458	-1.134469	0.000000	0.000000	3.000000	69.000000	1.000000
14926.710549	0.029786	0.573784	0.096787	81.561592	41.141476	44.845810	-2.899291	0.000000	4.073587	0.000000	0.000000	0.000000	0.408932	0.444458	-1.134469	0.000000	0.000000	3.000000	69.000000	1.000000
14926.713882	0.031178	0.575137	0.092965	81.709373	40.743286	45.130135	-2.936041	0.000000	4.047180	0.000000	0.000000	0.000000	0.417736	0.406034	-1.146547	0.000000	0.000000	3.000000	69.000000	1.000000
14926.717216	0.031178	0.575137	0.092965	81.709373	40.743286	45.130135	-2.936041	0.000000	4.047180	0.000000	0.000000	0.000000	0.417736	0.406034	-1.146547	0.000000	0.000000	3.000000	69.000000	1.000000
14926.720549	0.031178	0.575137	0.092965	81.709373	40.743286	45.130135	-2.936041	0.000000	4.047180	0.000000	0.000000	0.000000	0.417736	0.406034	-1.146547	0.000000	0.000000	3.000000	69.000000	1.000000
14926.723882	0.032627	0.576421	0.089150	81.976151	39.423260	43.808971	-2.974991	0.000000	4.018635	0.000000	0.000000	0.000000	0.434773	0.385182	-1.144598	0.000000	0.000000	3.000000	69.000000	1.000000
14926.727216	0.032627	0.576421	0.089150	81.976151	39.423260	43.808971	-2.974991	0.000000	4.018635	0.000000	0.000000	0.000000	0.434773	0.385182	-1.144598	0.000000	0.000000	3.000000	69.000000	1.000000
14926.730549	0.032627	0.576421	0.089150	81.976151	39.423260	43.808971	-2.974991	0.000000	4.018635	0.000000	0.000000	0.000000	0.434773	0.385182	-1.144598	0.000000	0.000000	3.000000	69.000000	1.000000
14926.733882	0.034079	0.577617	0.085328	82.315712	37.296997	41.471439	-3.014596	0.000000	3.989012	0.000000	0.000000	0.000000	0.435615	0.358922	-1.146426	0.000000	0.000000	3.000000	69.000000	1.000000
14926.737216	0.034079	0.577617	0.085328	82.315712	37.296997	41.471439	-3.014596	0.000000	3.989012	0.000000	0.000000	0.000000	0.435615	0.358922	-1.146426	0.000000	0.000000	3.000000	69.000000	1.000000
14926.740549	0.034079	0.577617	0.085328	82.315712	37.296997	41.471439	-3.014596	0.000000	3.989012	0.000000	0.000000	0.000000	0.435615	0.358922	-1.146426	0.000000	0.000000	3.000000	69.000000	1.000000
14926.743882	0.035563	0.578755	0.081554	82.647156	34.566349	39.003975	-3.056805	0.000000	3.956759	0.000000	0.000000	0.000000	0.445060	0.341371	-1.132177	0.000000	0.000000	3.000000	69.000000	1.000000
14926.747216	0.035563	0.578755	0.081554	82.647156	34.566349	39.003975	-3.056805	0.000000	3.956759	0.000000	0.000000	0.000000	0.445060	0.341371	-1.132177	0.000000	0.000000	3.000000	69.000000	1.000000
14926.750549	0.035563	0.578755	0.081554	82.647156	34.566349	39.003975	-3.056805	0.000000	3.956759	0.000000	0.000000	0.000000	0.445060	0.341371	-1.132177	0.000000	0.000000	3.000000	69.000000	1.000000
14926.753882	0.037110	0.579844	0.077927	82.888367	31.372763	36.315914	-3.099764	0.000000	3.923196	0.000000	0.000000	0.000000	0.464060	0.326529	-1.088164	0.000000	0.000000	3.000000	69.000000	1.000000
14926.757216	0.037110	0.579844	0.077927	82.888367	31.372763	36.315914	-3.099764	0.000000	3.923196	0.000000	0.000000	0.000000	0.464060	0.326529	-1.088164	0.000000	0.000000	3.000000	69.000000	1.000000
14926.760549	0.037110	0.579844	0.077927	82.888367	31.372763	36.315914	-3.099764	0.000000	3.923196	0.000000	0.000000	0.000000	0.464060	0.326529	-1.088164	0.000000	0.000000	3.000000	69.000000	1.000000
14926.763882	0.038848	0.580876	0.074461	83.007095	27.931433	33.438526	-3.140146	0.000000	3.890949	0.000000	0.000000	0.000000	0.521453	0.309555	-1.039745	0.000000	0.000000	3.000000	69.000000	1.000000
14926.767216	0.038848	0.580876	0.074461	83.007095	27.931433	33.438526	-3.140146	0.000000	3.890949	0.000000	0.000000	0.000000	0.521453	0.309555	-1.039745	0.000000	0.000000	3.000000	69.000000	1.000000
14926.770549	0.038848	0.580876	0.074461	83.007095	27.931433	33.438526	-3.140146	0.000000	3.890949	0.000000	0.000000	0.000000	0.521453	0.309555	-1.039745	0.000000	0.000000	3.000000	69.000000	1.000000
14926.773882	0.040675	0.581854	0.071164	83.027092	24.453863	30.349300	-3.057601	0.000000	3.723066	0.000000	0.000000	0.000000	0.548202	0.293602	-0.989053	0.000000	0.000000	3.000000	69.000000	1.000000
14926.777216	0.040675	0.581854	0.071164	83.027092	24.453863	30.349300	-3.057601	0.000000	3.723066	0.000000	0.000000	0.000000	0.548202	0.293602	-0.989053	0.000000	0.000000	3.000000	69.000000	1.000000
14926.780549	0.040675	0.581854	0.071164	83.027092	24.453863	30.349300	-3.057601	0.000000	3.723066	0.000000	0.000000	0.000000	0.548202	0.293602	-0.989053	0.000000	0.000000	3.000000	69.000000	1.000000
14926.783882	0.042639	0.582774	0.067994	82.991234	21.062965	27.162308	-2.966234	0.000000	3.558224	0.000000	0.000000	0.000000	0.589069	0.275837	-0.951095	0.000000	0.000000	3.000000	69.000000	1.000000
14926.787216	0.042639	0.582774	0.067994	82.991234	21.062965	27.162308	-2.966234	0.000000	3.558224	0.000000	0.000000	0.000000	0.589069	0.275837	-0.951095	0.000000	0.000000	3.000000	69.000000	1.000000
14926.790549	0.042639	0.582774	0.067994	82.991234	21.062965	27.162308	-2.966234	0.000000	3.558224	0.000000	0.000000	0.000000	0.589069	0.275837	-0.951095	0.000000	0.000000	3.000000	69.000000	1.000000
14926.793882	0.044682	0.583618	0.064876	82.936890	17.810202	24.124712	-2.868056	0.000000	3.399708	0.000000	0.000000	0.000000	0.612816	0.253142	-0.935412	0.000000	0.000000	3.000000	69.000000	1.000000
14926.797216	0.044682	0.583618	0.064876	82.936890	17.810202	24.124712	-2.868056	0.000000	3.399708	0.000000	0.000000	0.000000	0.612816	0.253142	-0.935412	0.000000	0.000000	3.000000	69.000000	1.000000
14926.800549	0.044682	0.583618	0.064876	82.936890	17.810202	24.124712	-2.868056	0.000000	3.399708	0.000000	0.000000	0.000000	0.612816	0.253142	-0.935412	0.000000	0.000000	3.000000	69.000000	1.000000
14926.803882	0.046703	0.584416	0.061812	82.881287	14.595877	21.088182	-2.765920	0.000000	3.243806	0.000000	0.000000	0.000000	0.606557	0.239534	-0.919226	0.000000	0.000000	3.000000	69.000000	1.000000
14926.807216	0.046703	0.584416	0.061812	82.881287	14.595877	21.088182	-2.765920	0.000000	3.243806	0.000000	0.000000	0.000000	0.606557	0.239534	-0.919226	0.000000	0.000000	3.000000	69.000000	1.000000
14926.810549	0.046703	0.584416	0.061812	82.881287	14.595877	21.088182	-2.765920	0.000000	3.243806	0.000000	0.000000	0.000000	0.606557	0.239534	-0.919226	0.000000	0.000000	3.000000	69.000000	1.000000
14926.813882	0.048656	0.585170	0.058807	82.827744	11.327400	18.099640	-2.664827	0.000000	3.090602	0.000000	0.000000	0.000000	0.585855	0.226295	-0.901431	0.000000	0.000000	3.000000	69.000000	1.000000
14926.817216	0.048656	0.585170	0.058807	82.827744	11.327400	18.099640	-2.664827	0.000000	3.090602	0.000000	0.000000	0.000000	0.585855	0.226295	-0.901431	0.000000	0.000000	3.000000	69.000000	1.000000
14926.820549	0.048656	0.585170	0.058807	82.827744	11.327400	18.099640	-2.664827	0.000000	3.090602	0.000000	0.000000	0.000000	0.585855	0.226295	-0.901431	0.000000	0.000000	3.000000	69.000000	1.000000
14926.823882	0.050614	0.585835	0.055847	82.782455	7.987065	14.772707	-2.567185	0.000000	2.940363	0.000000	0.000000	0.000000	0.587306	0.199316	-0.888164	0.000000	0.000000	3.000000	69.000000	1.000000
14926.827216	0.050614	0.585835	0.055847	82.782455	7.987065	14.772707	-2.567185	0.000000	2.940363	0.000000	0.000000	0.000000	0.587306	0.199316	-0.888164	0.000000	0.000000	3.000000	69.000000	1.000000
14926.830549	0.050614	0.585835	0.055847	82.782455	7.987065	14.772707	-2.567185	0.000000	2.940363	0.000000	0.000000	0.000000	0.587306	0.199316	-0.888164	0.000000	0.000000	3.000000	69.000000	1.000000
14926.833882	0.052540	0.586468	0.053047	82.728508	4.802012	11.430113	-2.469301	0.000000	2.792336	0.000000	0.000000	0.000000	0.577748	0.190129	-0.840003	0.000000	0.000000	3.000000	69.000000	1.000000
14926.837216	0.052540	0.586468	0.053047	82.728508	4.802012	11.430113	-2.469301	0.000000	2.792336	0.000000	0.000000	0.000000	0.577748	0.190129	-0.840003	0.000000	0.000000	3.000000	69.000000	1.000000
14926.840549	0.052540	0.586468	0.053047	82.728508	4.802012	11.430113	-2.469301	0.000000	2.792336	0.000000	0.000000	0.000000	0.577748	0.190129	-0.840003	0.000000	0.000000	3.000000	69.000000	1.000000
14926.843882	0.054414	0.587093	0.050427	82.653564	1.915282	8.596364	-2.373009	0.000000	2.652336	0.000000	0.000000	0.000000	0.562263	0.187368	-0.785841	0.000000	0.000000	3.000000	69.000000	1.000000
14926.847216	0.054414	0.587093	0.050427	82.653564	1.915282	8.596364	-2.373009	0.000000	2.652336	0.000000	0.000000	0.000000	0.562263	0.187368	-0.785841	0.000000	0.000000	3.000000	69.000000	1.000000
14926.850549	0.054414	0.587093	0.050427	82.653564	1.915282	8.596364	-2.373009	0.000000	2.652336	0.000000	0.000000	0.000000	0.562263	0.187368	-0.785841	0.000000	0.000000	3.000000	69.000000	1.000000
14926.853882	0.056188	0.587672	0.047963	82.574821	-0.589660	6.187513	-2.279299	0.000000	2.521362	0.000000	0.000000	0.000000	0.532248	0.173810	-0.739340	0.000000	0.000000	3.000000	69.000000	1.000000
14926.857216	0.056188	0.587672	0.047963	82.574821	-0.589660	6.187513	-2.279299	0.000000	2.521362	0.000000	0.000000	0.000000	0.532248	0.173810	-0.739340	0.000000	0.000000	3.000000	69.000000	1.000000
14926.860549	0.056188	0.587672	0.047963	82.574821	-0.589660	6.187513	-2.279299	0.000000	2.521362	0.000000	0.000000	0.000000	0.532248	0.173810	-0.739340	0.000000	0.000000	3.000000	69.000000	1.000000
14926.863882	0.057823	0.588265	0.045709	82.524338	-2.528944	4.329422	-2.190591	0.000000	2.398139	0.000000	0.000000	0.000000	0.490566	0.177927	-0.676122	0.000000	0.000000	3.000000	69.000000	1.000000
14926.867216	0.057823	0.588265	0.045709	82.524338	-2.528944	4.329422	-2.190591	0.000000	2.398139	0.000000	0.000000	0.000000	0.490566	0.177927	-0.676122	0.000000	0.000000	3.000000	69.000000	1.000000
14926.870549	0.057823	0.588265	0.045709	82.524338	-2.528944	4.329422	-2.190591	0.000000	2.398139	0.000000	0.000000	0.000000	0.490566	0.177927	-0.676122	0.000000	0.000000	3.000000	69.000000	1.000000
14926.873882	0.059315	0.588826	0.043596	82.512764	-3.632205	3.161880	-2.108829	0.000000	2.285452	0.000000	0.000000	0.000000	0.447609	0.168116	-0.633801	0.000000	0.000000	3.000000	69.000000	1.000000
14926.877216	0.059315	0.588826	0.043596	82.512764	-3.632205	3.161880	-2.108829	0.000000	2.285452	0.000000	0.000000	0.000000	0.447609	0.168116	-0.633801	0.000000	0.000000	3.000000	69.000000	1.000000
14926.880549	0.059315	0.588826	0.043596	82.512764	-3.632205	3.161880	-2.108829	0.000000	2.285452	0.000000	0.000000	0.000000	0.447609	0.168116	-0.633801	0.000000	0.000000	3.000000	69.000000	1.000000
14926.883882	0.060705	0.589408	0.041544	82.524963	-3.585424	3.047208	-2.034228	0.000000	2.179818	0.000000	0.000000	0.000000	0.416999	0.174586	-0.615810	0.000000	0.000000	3.000000	69.000000	1.000000
14926.887216	0.060705	0.589408	0.041544	82.524963	-3.585424	3.047208	-2.034228	0.000000	2.179818	0.000000	0.000000	0.000000	0.416999	0.174586	-0.615810	0.000000	0.000000	3.000000	69.000000	1.000000
14926.890549	0.060705	0.589408	0.041544	82.524963	-3.585424	3.047208	-2.034228	0.000000	2.179818	0.000000	0.000000	0.000000	0.416999	0.174586	-0.615810	0.000000	0.000000	3.000000	69.000000	1.000000
14926.893882	0.061998	0.590003	0.039575	82.542465	-2.996444	3.629391	-1.964728	0.000000	2.077183	0.000000	0.000000	0.000000	0.387769	0.178630	-0.590529	0.000000	0.000000	3.000000	69.000000	1.000000
14926.897216	0.061998	0.590003	0.039575	82.542465	-2.996444	3.629391	-1.964728	0.000000	2.077183	0.000000	0.000000	0.000000	0.387769	0.178630	-0.590529	0.000000	0.000000	3.000000	69.000000	1.000000
14926.900549	0.061998	0.590003	0.039575	82.542465	-2.996444	3.629391	-1.964728	0.000000	2.077183	0.000000	0.000000	0.000000	0.387769	0.178630	-0.590529	0.000000	0.000000	3.000000	69.000000	1.000000
14926.903882	0.063216	0.590594	0.037673	82.556686	-2.400567	4.366628	-1.900100	0.000000	1.978762	0.000000	0.000000	0.000000	0.365522	0.177186	-0.570703	0.000000	0.000000	3.000000	69.000000	1.000000
14926.907216	0.063216	0.590594	0.037673	82.556686	-2.400567	4.366628	-1.900100	0.000000	1.978762	0.000000	0.000000	0.000000	0.365522	0.177186	-0.570703	0.000000	0.000000	3.000000	69.000000	1.000000
14926.910549	0.063216	0.590594	0.037673	82.556686	-2.400567	4.366628	-1.900100	0.000000	1.978762	0.000000	0.000000	0.000000	0.365522	0.177186	-0.570703	0.000000	0.000000	3.000000	69.000000	1.000000
14926.913882	0.064388	0.591199	0.035850	82.559456	-2.000922	5.436052	-1.839180	0.000000	1.883645	0.000000	0.000000	0.000000	0.351337	0.181567	-0.546737	0.000000	0.000000	3.000000	69.000000	1.000000
14926.917216	0.064388	0.591199	0.035850	82.559456	-2.000922	5.436052	-1.839180	0.000000	1.883645	0.000000	0.000000	0.000000	0.351337	0.181567	-0.546737	0.000000	0.000000	3.000000	69.000000	1.000000
14926.920549	0.064388	0.591199	0.035850	82.559456	-2.000922	5.436052	-1.839180	0.000000	1.883645	0.000000	0.000000	0.000000	0.351337	0.181567	-0.546737	0.000000	0.000000	3.000000	69.000000	1.000000
14926.923882	0.065590	0.591776	0.034153	82.553528	-1.818128	6.893354	-1.780623	0.000000	1.792522	0.000000	0.000000	0.000000	0.360660	0.173125	-0.509188	0.000000	0.000000	3.000000	69.000000	1.000000
14926.927216	0.065590	0.591776	0.034153	82.553528	-1.818128	6.893354	-1.780623	0.000000	1.792522	0.000000	0.000000	0.000000	0.360660	0.173125	-0.509188	0.000000	0.000000	3.000000	69.000000	1.000000
14926.930549	0.065590	0.591776	0.034153	82.553528	-1.818128	6.893354	-1.780623	0.000000	1.792522	0.000000	0.000000	0.000000	0.360660	0.173125	-0.509188	0.000000	0.000000	3.000000	69.000000	1.000000
14926.933882	0.066838	0.592351	0.032508	82.543678	-1.663983	8.003322	-1.720514	0.000000	1.707657	0.000000	0.000000	0.000000	0.374365	0.172300	-0.493626	0.000000	0.000000	3.000000	69.000000	1.000000
14926.937216	0.066838	0.592351	0.032508	82.543678	-1.663983	8.003322	-1.720514	0.000000	1.707657	0.000000	0.000000	0.000000	0.374365	0.172300	-0.493626	0.000000	0.000000	3.000000	69.000000	1.000000
14926.940549	0.066838	0.592351	0.032508	82.543678	-1.663983	8.003322	-1.720514	0.000000	1.707657	0.000000	0.000000	0.000000	0.374365	0.172300	-0.493626	0.000000	0.000000	3.000000	69.000000	1.000000
14926.943882	0.068159	0.592961	0.030943	82.523911	-1.643362	8.086277	-1.658120	0.000000	1.625386	0.000000	0.000000	0.000000	0.396393	0.183009	-0.469436	0.000000	0.000000	3.000000	69.000000	1.000000
14926.947216	0.068159	0.592961	0.030943	82.523911	-1.643362	8.086277	-1.658120	0.000000	1.625386	0.000000	0.000000	0.000000	0.396393	0.183009	-0.469436	0.000000	0.000000	3.000000	69.000000	1.000000
14926.950549	0.068159	0.592961	0.030943	82.523911	-1.643362	8.086277	-1.658120	0.000000	1.625386	0.000000	0.000000	0.000000	0.396393	0.183009	-0.469436	0.000000	0.000000	3.000000	69.000000	1.000000
14926.953882	0.069407	0.593577	0.029422	82.489159	-1.956979	7.546201	-1.592054	0.000000	1.547147	0.000000	0.000000	0.000000	0.374523	0.184838	-0.456155	0.000000	0.000000	3.000000	69.000000	1.000000
14926.957216	0.069407	0.593577	0.029422	82.489159	-1.956979	7.546201	-1.592054	0.000000	1.547147	0.000000	0.000000	0.000000	0.374523	0.184838	-0.456155	0.000000	0.000000	3.000000	69.000000	1.000000
14926.960549	0.069407	0.593577	0.029422	82.489159	-1.956979	7.546201	-1.592054	0.000000	1.547147	0.000000	0.000000	0.000000	0.374523	0.184838	-0.456155	0.000000	0.000000	3.000000	69.000000	1.000000
14926.963882	0.070465	0.594207	0.027940	82.440514	-2.643601	6.806865	-1.529634	0.000000	1.471121	0.000000	0.000000	0.000000	0.317373	0.189109	-0.444719	0.000000	0.000000	3.000000	69.000000	1.000000
14926.967216	0.070465	0.594207	0.027940	82.440514	-2.643601	6.806865	-1.529634	0.000000	1.471121	0.000000	0.000000	0.000000	0.317373	0.189109	-0.444719	0.000000	0.000000	3.000000	69.000000	1.000000
14926.970549	0.070465	0.594207	0.027940	82.440514	-2.643601	6.806865	-1.529634	0.000000	1.471121	0.000000	0.000000	0.000000	0.317373	0.189109	-0.444719	0.000000	0.000000	3.000000	69.000000	1.000000
14926.973882	0.071366	0.594810	0.026395	82.390060	-3.535841	6.350538	-1.476738	0.000000	1.397001	0.000000	0.000000	0.000000	0.270331	0.180922	-0.463505	0.000000	0.000000	3.000000	69.000000	1.000000
14926.977216	0.071366	0.594810	0.026395	82.390060	-3.535841	6.350538	-1.476738	0.000000	1.397001	0.000000	0.000000	0.000000	0.270331	0.180922	-0.463505	0.000000	0.000000	3.000000	69.000000	1.000000
14926.980549	0.071366	0.594810	0.026395	82.390060	-3.535841	6.350538	-1.476738	0.000000	1.397001	0.000000	0.000000	0.000000	0.270331	0.180922	-0.463505	0.000000	0.000000	3.000000	69.000000	1.000000
14926.983882	0.072255	0.595397	0.024807	82.344269	-4.297683	6.116946	-1.431683	0.000000	1.319750	0.000000	0.000000	0.000000	0.266471	0.175981	-0.476357	0.000000	0.000000	3.000000	69.000000	1.000000
14926.987216	0.072255	0.595397	0.024807	82.344269	-4.297683	6.116946	-1.431683	0.000000	1.319750	0.000000	0.000000	0.000000	0.266471	0.175981	-0.476357	0.000000	0.000000	3.000000	69.000000	1.000000
14926.990549	0.072255	0.595397	0.024807	82.344269	-4.297683	6.116946	-1.431683	0.000000	1.319750	0.000000	0.000000	0.000000	0.266471	0.175981	-0.476357	0.000000	0.000000	3.000000	69.000000	1.000000
14926.993882	0.073224	0.595959	0.023186	82.305840	-4.780633	5.662112	-1.387271	0.000000	1.240357	0.000000	0.000000	0.000000	0.290967	0.168687	-0.486312	0.000000	0.000000	3.000000	69.000000	1.000000
14926.997216	0.073224	0.595959	0.023186	82.305840	-4.780633	5.662112	-1.387271	0.000000	1.240357	0.000000	0.000000	0.000000	0.290967	0.168687	-0.486312	0.000000	0.000000	3.000000	69.000000	1.000000
14927.000549	0.073224	0.595959	0.023186	82.305840	-4.780633	5.662112	-1.387271	0.000000	1.240357	0.000000	0.000000	0.000000	0.290967	0.168687	-0.486312	0.000000	0.000000	3.000000	69.000000	1.000000
14927.003882	0.074342	0.596524	0.021513	82.285835	-4.813132	5.648709	-1.338777	0.000000	1.159305	0.000000	0.000000	0.000000	0.335248	0.169330	-0.501840	0.000000	0.000000	3.000000	69.000000	1.000000
14927.007216	0.074342	0.596524	0.021513	82.285835	-4.813132	5.648709	-1.338777	0.000000	1.159305	0.000000	0.000000	0.000000	0.335248	0.169330	-0.501840	0.000000	0.000000	3.000000	69.000000	1.000000
14927.010549	0.074342	0.596524	0.021513	82.285835	-4.813132	5.648709	-1.338777	0.000000	1.159305	0.000000	0.000000	0.000000	0.335248	0.169330	-0.501840	0.000000	0.000000	3.000000	69.000000	1.000000
14927.013882	0.075538	0.597064	0.019806	82.277145	-4.614361	6.172532	-1.282902	0.000000	1.075665	0.000000	0.000000	0.000000	0.358938	0.162005	-0.512206	0.000000	0.000000	3.000000	69.000000	1.000000
14927.017216	0.075538	0.597064	0.019806	82.277145	-4.614361	6.172532	-1.282902	0.000000	1.075665	0.000000	0.000000	0.000000	0.358938	0.162005	-0.512206	0.000000	0.000000	3.000000	69.000000	1.000000
14927.020549	0.075538	0.597064	0.019806	82.277145	-4.614361	6.172532	-1.282902	0.000000	1.075665	0.000000	0.000000	0.000000	0.358938	0.162005	-0.512206	0.000000	0.000000	3.000000	69.000000	1.000000
14927.023882	0.076820	0.597565	0.018111	82.269829	-4.457346	6.959024	-1.223079	0.000000	0.990298	0.000000	0.000000	0.000000	0.384579	0.150274	-0.508600	0.000000	0.000000	3.000000	69.000000	1.000000
14927.027216	0.076820	0.597565	0.018111	82.269829	-4.457346	6.959024	-1.223079	0.000000	0.990298	0.000000	0.000000	0.000000	0.384579	0.150274	-0.508600	0.000000	0.000000	3.000000	69.000000	1.000000
14927.030549	0.076820	0.597565	0.018111	82.269829	-4.457346	6.959024	-1.223079	0.000000	0.990298	0.000000	0.000000	0.000000	0.384579	0.150274	-0.508600	0.000000	0.000000	3.000000	69.000000	1.000000
14927.033882	0.078285	0.598012	0.016459	82.254982	-4.563819	7.167146	-1.158982	0.000000	0.905531	0.000000	0.000000	0.000000	0.439336	0.134343	-0.495464	0.000000	0.000000	3.000000	69.000000	1.000000
14927.037216	0.078285	0.598012	0.016459	82.254982	-4.563819	7.167146	-1.158982	0.000000	0.905531	0.000000	0.000000	0.000000	0.439336	0.134343	-0.495464	0.000000	0.000000	3.000000	69.000000	1.000000
14927.040549	0.078285	0.598012	0.016459	82.254982	-4.563819	7.167146	-1.158982	0.000000	0.905531	0.000000	0.000000	0.000000	0.439336	0.134343	-0.495464	0.000000	0.000000	3.000000	69.000000	1.000000
14927.043882	0.079904	0.598415	0.014830	82.217316	-5.287877	6.519572	-1.085760	0.000000	0.822954	0.000000	0.000000	0.000000	0.485865	0.120832	-0.488703	0.000000	0.000000	3.000000	69.000000	1.000000
14927.047216	0.079904	0.598415	0.014830	82.217316	-5.287877	6.519572	-1.085760	0.000000	0.822954	0.000000	0.000000	0.000000	0.485865	0.120832	-0.488703	0.000000	0.000000	3.000000	69.000000	1.000000
14927.050549	0.079904	0.598415	0.014830	82.217316	-5.287877	6.519572	-1.085760	0.000000	0.822954	0.000000	0.000000	0.000000	0.485865	0.120832	-0.488703	0.000000	0.000000	3.000000	69.000000	1.000000
14927.053882	0.081540	0.598781	0.013222	82.145874	-6.757764	5.150879	-1.004782	0.000000	0.741503	0.000000	0.000000	0.000000	0.490678	0.109669	-0.482484	0.000000	0.000000	3.000000	69.000000	1.000000
14927.057216	0.081540	0.598781	0.013222	82.145874	-6.757764	5.150879	-1.004782	0.000000	0.741503	0.000000	0.000000	0.000000	0.490678	0.109669	-0.482484	0.000000	0.000000	3.000000	69.000000	1.000000
14927.060549	0.081540	0.598781	0.013222	82.145874	-6.757764	5.150879	-1.004782	0.000000	0.741503	0.000000	0.000000	0.000000	0.490678	0.109669	-0.482484	0.000000	0.000000	3.000000	69.000000	1.000000
14927.063882	0.083245	0.599095	0.011673	82.023293	-8.994219	3.007788	-0.923003	0.000000	0.661089	0.000000	0.000000	0.000000	0.511396	0.094411	-0.464502	0.000000	0.000000	3.000000	69.000000	1.000000
14927.067216	0.083245	0.599095	0.011673	82.023293	-8.994219	3.007788	-0.923003	0.000000	0.661089	0.000000	0.000000	0.000000	0.511396	0.094411	-0.464502	0.000000	0.000000	3.000000	69.000000	1.000000
14927.070549	0.083245	0.599095	0.011673	82.023293	-8.994219	3.007788	-0.923003	0.000000	0.661089	0.000000	0.000000	0.000000	0.511396	0.094411	-0.464502	0.000000	0.000000	3.000000	69.000000	1.000000
14927.073882	0.085031	0.599400	0.010126	81.844788	-11.785646	0.366152	-0.837770	0.000000	0.583672	0.000000	0.000000	0.000000	0.535869	0.091312	-0.464364	0.000000	0.000000	3.000000	69.000000	1.000000
14927.077216	0.085031	0.599400	0.010126	81.844788	-11.785646	0.366152	-0.837770	0.000000	0.583672	0.000000	0.000000	0.000000	0.535869	0.091312	-0.464364	0.000000	0.000000	3.000000	69.000000	1.000000
14927.080549	0.085031	0.599400	0.010126	81.844788	-11.785646	0.366152	-0.837770	0.000000	0.583672	0.000000	0.000000	0.000000	0.535869	0.091312	-0.464364	0.000000	0.000000	3.000000	69.000000	1.000000
14927.083882	0.086886	0.599654	0.008636	81.616905	-14.763645	-2.792115	-0.748458	0.000000	0.506278	0.000000	0.000000	0.000000	0.556595	0.076420	-0.446813	0.000000	0.000000	3.000000	69.000000	1.000000
14927.087216	0.086886	0.599654	0.008636	81.616905	-14.763645	-2.792115	-0.748458	0.000000	0.506278	0.000000	0.000000	0.000000	0.556595	0.076420	-0.446813	0.000000	0.000000	3.000000	69.000000	1.000000
14927.090549	0.086886	0.599654	0.008636	81.616905	-14.763645	-2.792115	-0.748458	0.000000	0.506278	0.000000	0.000000	0.000000	0.556595	0.076420	-0.446813	0.000000	0.000000	3.000000	69.000000	1.000000
14927.093882	0.088827	0.599893	0.007169	81.362282	-17.510273	-5.929978	-0.655693	0.000000	0.431809	0.000000	0.000000	0.000000	0.582264	0.071516	-0.440116	0.000000	0.000000	3.000000	69.000000	1.000000
14927.097216	0.088827	0.599893	0.007169	81.362282	-17.510273	-5.929978	-0.655693	0.000000	0.431809	0.000000	0.000000	0.000000	0.582264	0.071516	-0.440116	0.000000	0.000000	3.000000	69.000000	1.000000
14927.100549	0.088827	0.599893	0.007169	81.362282	-17.510273	-5.929978	-0.655693	0.000000	0.431809	0.000000	0.000000	0.000000	0.582264	0.071516	-0.440116	0.000000	0.000000	3.000000	69.000000	1.000000
14927.103882	0.090765	0.600115	0.005741	81.106758	-19.864180	-8.829158	-0.558649	0.000000	0.358457	0.000000	0.000000	0.000000	0.581496	0.066714	-0.428561	0.000000	0.000000	3.000000	69.000000	1.000000
14927.107216	0.090765	0.600115	0.005741	81.106758	-19.864180	-8.829158	-0.558649	0.000000	0.358457	0.000000	0.000000	0.000000	0.581496	0.066714	-0.428561	0.000000	0.000000	3.000000	69.000000	1.000000
14927.110549	0.090765	0.600115	0.005741	81.106758	-19.864180	-8.829158	-0.558649	0.000000	0.358457	0.000000	0.000000	0.000000	0.581496	0.066714	-0.428561	0.000000	0.000000	3.000000	69.000000	1.000000
14927.113882	0.092677	0.600303	0.004339	80.868431	-21.719912	-11.257878	-0.461733	0.000000	0.287030	0.000000	0.000000	0.000000	0.573393	0.056340	-0.420448	0.000000	0.000000	3.000000	69.000000	1.000000
14927.117216	0.092677	0.600303	0.004339	80.868431	-21.719912	-11.257878	-0.461733	0.000000	0.287030	0.000000	0.000000	0.000000	0.573393	0.056340	-0.420448	0.000000	0.000000	3.000000	69.000000	1.000000
14927.120549	0.092677	0.600303	0.004339	80.868431	-21.719912	-11.257878	-0.461733	0.000000	0.287030	0.000000	0.000000	0.000000	0.573393	0.056340	-0.420448	0.000000	0.000000	3.000000	69.000000	1.000000
14927.123882	0.094445	0.600507	0.003063	80.687279	-22.958508	-12.589573	-0.366167	0.000000	0.216955	0.000000	0.000000	0.000000	0.530531	0.061098	-0.382772	0.000000	0.000000	3.000000	69.000000	1.000000
14927.127216	0.094445	0.600507	0.003063	80.687279	-22.958508	-12.589573	-0.366167	0.000000	0.216955	0.000000	0.000000	0.000000	0.530531	0.061098	-0.382772	0.000000	0.000000	3.000000	69.000000	1.000000
14927.130549	0.094445	0.600507	0.003063	80.687279	-22.958508	-12.589573	-0.366167	0.000000	0.216955	0.000000	0.000000	0.000000	0.530531	0.061098	-0.382772	0.000000	0.000000	3.000000	69.000000	1.000000
14927.133882	0.096083	0.600695	0.001855	80.578461	-23.569887	-12.647896	-0.277745	0.000000	0.153160	0.000000	0.000000	0.000000	0.491507	0.056595	-0.362564	0.000000	0.000000	3.000000	69.000000	1.000000
14927.137216	0.096083	0.600695	0.001855	80.578461	-23.569887	-12.647896	-0.277745	0.000000	0.153160	0.000000	0.000000	0.000000	0.491507	0.056595	-0.362564	0.000000	0.000000	3.000000	69.000000	1.000000
14927.140549	0.096083	0.600695	0.001855	80.578461	-23.569887	-12.647896	-0.277745	0.000000	0.153160	0.000000	0.000000	0.000000	0.491507	0.056595	-0.362564	0.000000	0.000000	3.000000	69.000000	1.000000
14927.143882	0.097714	0.600831	0.000746	80.524170	-23.780193	-12.042879	-0.195827	0.000000	0.092733	0.000000	0.000000	0.000000	0.489071	0.040558	-0.332449	0.000000	0.000000	3.000000	69.000000	1.000000
14927.147216	0.097714	0.600831	0.000746	80.524170	-23.780193	-12.042879	-0.195827	0.000000	0.092733	0.000000	0.000000	0.000000	0.489071	0.040558	-0.332449	0.000000	0.000000	3.000000	69.000000	1.000000
14927.150549	0.097714	0.600831	0.000746	80.524170	-23.780193	-12.042879	-0.195827	0.000000	0.092733	0.000000	0.000000	0.000000	0.489071	0.040558	-0.332449	0.000000	0.000000	3.000000	69.000000	1.000000
14927.153882	0.099330	0.600945	-0.000292	80.501831	-23.796494	-11.696797	-0.114315	0.000000	0.037324	0.000000	0.000000	0.000000	0.484998	0.034317	-0.311650	0.000000	0.000000	3.000000	69.000000	1.000000
14927.157216	0.099330	0.600945	-0.000292	80.501831	-23.796494	-11.696797	-0.114315	0.000000	0.037324	0.000000	0.000000	0.000000	0.484998	0.034317	-0.311650	0.000000	0.000000	3.000000	69.000000	1.000000
14927.160549	0.099330	0.600945	-0.000292	80.501831	-23.796494	-11.696797	-0.114315	0.000000	0.037324	0.000000	0.000000	0.000000	0.484998	0.034317	-0.311650	0.000000	0.000000	3.000000	69.000000	1.000000
14927.163882	0.100953	0.601020	-0.001282	80.492233	-23.752945	-11.881107	-0.033482	0.000000	-0.014617	0.000000	0.000000	0.000000	0.486658	0.022470	-0.296996	0.000000	0.000000	3.000000	69.000000	1.000000
14927.167216	0.100953	0.601020	-0.001282	80.492233	-23.752945	-11.881107	-0.033482	0.000000	-0.014617	0.000000	0.000000	0.000000	0.486658	0.022470	-0.296996	0.000000	0.000000	3.000000	69.000000	1.000000
14927.170549	0.100953	0.601020	-0.001282	80.492233	-23.752945	-11.881107	-0.033482	0.000000	-0.014617	0.000000	0.000000	0.000000	0.486658	0.022470	-0.296996	0.000000	0.000000	3.000000	69.000000	1.000000
14927.173882	0.102584	0.601075	-0.002208	80.492363	-23.671461	-11.976368	0.047627	0.000000	-0.064117	0.000000	0.000000	0.000000	0.489574	0.016399	-0.277599	0.000000	0.000000	3.000000	69.000000	1.000000
14927.177216	0.102584	0.601075	-0.002208	80.492363	-23.671461	-11.976368	0.047627	0.000000	-0.064117	0.000000	0.000000	0.000000	0.489574	0.016399	-0.277599	0.000000	0.000000	3.000000	69.000000	1.000000
14927.180549	0.102584	0.601075	-0.002208	80.492363	-23.671461	-11.976368	0.047627	0.000000	-0.064117	0.000000	0.000000	0.000000	0.489574	0.016399	-0.277599	0.000000	0.000000	3.000000	69.000000	1.000000
14927.183882	0.104090	0.601071	-0.003070	80.491386	-23.610477	-11.824875	0.129223	0.000000	-0.110383	0.000000	0.000000	0.000000	0.451748	-0.000968	-0.258836	0.000000	0.000000	3.000000	69.000000	1.000000
14927.187216	0.104090	0.601071	-0.003070	80.491386	-23.610477	-11.824875	0.129223	0.000000	-0.110383	0.000000	0.000000	0.000000	0.451748	-0.000968	-0.258836	0.000000	0.000000	3.000000	69.000000	1.000000
14927.190549	0.104090	0.601071	-0.003070	80.491386	-23.610477	-11.824875	0.129223	0.000000	-0.110383	0.000000	0.000000	0.000000	0.451748	-0.000968	-0.258836	0.000000	0.000000	3.000000	69.000000	1.000000
14927.193882	0.105473	0.601055	-0.003861	80.477463	-23.708052	-11.713207	0.204514	0.000000	-0.153522	0.000000	0.000000	0.000000	0.414836	-0.004965	-0.237246	0.000000	0.000000	3.000000	69.000000	1.000000
14927.197216	0.105473	0.601055	-0.003861	80.477463	-23.708052	-11.713207	0.204514	0.000000	-0.153522	0.000000	0.000000	0.000000	0.414836	-0.004965	-0.237246	0.000000	0.000000	3.000000	69.000000	1.000000
14927.200549	0.105473	0.601055	-0.003861	80.477463	-23.708052	-11.713207	0.204514	0.000000	-0.153522	0.000000	0.000000	0.000000	0.414836	-0.004965	-0.237246	0.000000	0.000000	3.000000	69.000000	1.000000
14927.203882	0.106716	0.600974	-0.004559	80.424477	-24.049633	-12.133613	0.273654	0.000000	-0.193063	0.000000	0.000000	0.000000	0.372898	-0.024145	-0.209212	0.000000	0.000000	3.000000	69.000000	1.000000
14927.207216	0.106716	0.600974	-0.004559	80.424477	-24.049633	-12.133613	0.273654	0.000000	-0.193063	0.000000	0.000000	0.000000	0.372898	-0.024145	-0.209212	0.000000	0.000000	3.000000	69.000000	1.000000
14927.210549	0.106716	0.600974	-0.004559	80.424477	-24.049633	-12.133613	0.273654	0.000000	-0.193063	0.000000	0.000000	0.000000	0.372898	-0.024145	-0.209212	0.000000	0.000000	3.000000	69.000000	1.000000
14927.213882	0.107865	0.600874	-0.005163	80.343353	-24.614698	-13.007870	0.335804	0.000000	-0.227932	0.000000	0.000000	0.000000	0.344796	-0.029980	-0.181451	0.000000	0.000000	3.000000	69.000000	1.000000
14927.217216	0.107865	0.600874	-0.005163	80.343353	-24.614698	-13.007870	0.335804	0.000000	-0.227932	0.000000	0.000000	0.000000	0.344796	-0.029980	-0.181451	0.000000	0.000000	3.000000	69.000000	1.000000
14927.220549	0.107865	0.600874	-0.005163	80.343353	-24.614698	-13.007870	0.335804	0.000000	-0.227932	0.000000	0.000000	0.000000	0.344796	-0.029980	-0.181451	0.000000	0.000000	3.000000	69.000000	1.000000
14927.223882	0.108858	0.600755	-0.005660	80.257202	-25.204472	-13.884794	0.393270	0.000000	-0.258174	0.000000	0.000000	0.000000	0.297700	-0.035772	-0.148823	0.000000	0.000000	3.000000	69.000000	1.000000
14927.227216	0.108858	0.600755	-0.005660	80.257202	-25.204472	-13.884794	0.393270	0.000000	-0.258174	0.000000	0.000000	0.000000	0.297700	-0.035772	-0.148823	0.000000	0.000000	3.000000	69.000000	1.000000
14927.230549	0.108858	0.600755	-0.005660	80.257202	-25.204472	-13.884794	0.393270	0.000000	-0.258174	0.000000	0.000000	0.000000	0.297700	-0.035772	-0.148823	0.000000	0.000000	3.000000	69.000000	1.000000
14927.233882	0.108858	0.600755	-0.005660	80.199921	-25.605263	-14.514697	0.442886	0.000000	-0.282978	0.000000	0.000000	0.000000	0.297700	-0.035772	-0.148823	0.000000	0.000000	3.000000	69.000000	1.000000
14927.237216	0.109716	0.600616	-0.006051	80.199921	-25.605263	-14.514697	0.442886	0.000000	-0.282978	0.000000	0.000000	0.000000	0.257343	-0.041592	-0.117447	0.000000	0.000000	3.000000	69.000000	1.000000
14927.240549	0.109716	0.600616	-0.006051	80.199921	-25.605263	-14.514697	0.442886	0.000000	-0.282978	0.000000	0.000000	0.000000	0.257343	-0.041592	-0.117447	0.000000	0.000000	3.000000	69.000000	1.000000
14927.243882	0.110387	0.600446	-0.006366	80.198433	-25.710844	-14.743872	0.442886	0.000000	-0.282978	0.000000	0.000000	0.000000	0.201508	-0.051086	-0.094482	0.000000	0.000000	3.000000	69.000000	1.000000
14927.247216	0.110387	0.600446	-0.006366	80.198433	-25.710844	-14.743872	0.442886	0.000000	-0.282978	0.000000	0.000000	0.000000	0.201508	-0.051086	-0.094482	0.000000	0.000000	3.000000	69.000000	1.000000
14927.250549	0.110387	0.600446	-0.006366	80.198433	-25.710844	-14.743872	0.442886	0.000000	-0.282978	0.000000	0.000000	0.000000	0.201508	-0.051086	-0.094482	0.000000	0.000000	3.000000	69.000000	1.000000
14927.253882	0.110387	0.600446	-0.006366	80.228653	-25.572817	-14.653672	0.519361	0.000000	-0.318299	0.000000	0.000000	0.000000	0.201508	-0.051086	-0.094482	0.000000	0.000000	3.000000	69.000000	1.000000
14927.257216	0.110922	0.600307	-0.006590	80.228653	-25.572817	-14.653672	0.519361	0.000000	-0.318299	0.000000	0.000000	0.000000	0.160447	-0.041656	-0.067206	0.000000	0.000000	3.000000	69.000000	1.000000
14927.260549	0.110922	0.600307	-0.006590	80.228653	-25.572817	-14.653672	0.519361	0.000000	-0.318299	0.000000	0.000000	0.000000	0.160447	-0.041656	-0.067206	0.000000	0.000000	3.000000	69.000000	1.000000
14927.263882	0.111386	0.600105	-0.006732	80.273972	-25.303383	-14.389544	0.519361	0.000000	-0.318299	0.000000	0.000000	0.000000	0.139267	-0.060710	-0.042460	0.000000	0.000000	3.000000	69.000000	1.000000
14927.267216	0.111386	0.600105	-0.006732	80.273972	-25.303383	-14.389544	0.519361	0.000000	-0.318299	0.000000	0.000000	0.000000	0.139267	-0.060710	-0.042460	0.000000	0.000000	3.000000	69.000000	1.000000
14927.270549	0.111386	0.600105	-0.006732	80.273972	-25.303383	-14.389544	0.519361	0.000000	-0.318299	0.000000	0.000000	0.000000	0.139267	-0.060710	-0.042460	0.000000	0.000000	3.000000	69.000000	1.000000
14927.273882	0.111386	0.600105	-0.006732	80.345306	-24.780611	-13.807409	0.569314	0.000000	-0.336577	0.000000	0.000000	0.000000	0.139267	-0.060710	-0.042460	0.000000	0.000000	3.000000	69.000000	1.000000
14927.277216	0.111755	0.599890	-0.006800	80.345306	-24.780611	-13.807409	0.569314	0.000000	-0.336577	0.000000	0.000000	0.000000	0.110632	-0.064584	-0.020618	0.000000	0.000000	3.000000	69.000000	1.000000
14927.280549	0.111755	0.599890	-0.006800	80.345306	-24.780611	-13.807409	0.569314	0.000000	-0.336577	0.000000	0.000000	0.000000	0.110632	-0.064584	-0.020618	0.000000	0.000000	3.000000	69.000000	1.000000
14927.283882	0.111755	0.599890	-0.006800	80.442535	-23.874813	-12.774332	0.569314	0.000000	-0.336577	0.000000	0.000000	0.000000	0.110632	-0.064584	-0.020618	0.000000	0.000000	3.000000	69.000000	1.000000
14927.287216	0.111755	0.599890	-0.006800	80.442535	-23.874813	-12.774332	0.569314	0.000000	-0.336577	0.000000	0.000000	0.000000	0.110632	-0.064584	-0.020618	0.000000	0.000000	3.000000	69.000000	1.000000
14927.290549	0.112089	0.599643	-0.006828	80.442535	-23.874813	-12.774332	0.569314	0.000000	-0.336577	0.000000	0.000000	0.000000	0.100097	-0.074117	-0.008256	0.000000	0.000000	3.000000	69.000000	1.000000
14927.293882	0.112457	0.599358	-0.006898	80.526031	-22.705050	-11.448853	0.587753	0.000000	-0.340014	0.000000	0.000000	0.000000	0.110540	-0.085454	-0.021092	0.000000	0.000000	3.000000	69.000000	1.000000
14927.297216	0.112457	0.599358	-0.006898	80.526031	-22.705050	-11.448853	0.587753	0.000000	-0.340014	0.000000	0.000000	0.000000	0.110540	-0.085454	-0.021092	0.000000	0.000000	3.000000	69.000000	1.000000
14927.300549	0.112457	0.599358	-0.006898	80.526031	-22.705050	-11.448853	0.587753	0.000000	-0.340014	0.000000	0.000000	0.000000	0.110540	-0.085454	-0.021092	0.000000	0.000000	3.000000	69.000000	1.000000
14927.303882	0.112457	0.599358	-0.006898	80.591675	-21.377237	-9.969008	0.622859	0.000000	-0.344905	0.000000	0.000000	0.000000	0.110540	-0.085454	-0.021092	0.000000	0.000000	3.000000	69.000000	1.000000
14927.307216	0.112812	0.599041	-0.006933	80.591675	-21.377237	-9.969008	0.622859	0.000000	-0.344905	0.000000	0.000000	0.000000	0.106429	-0.094994	-0.010353	0.000000	0.000000	3.000000	69.000000	1.000000
14927.310549	0.112812	0.599041	-0.006933	80.591675	-21.377237	-9.969008	0.622859	0.000000	-0.344905	0.000000	0.000000	0.000000	0.106429	-0.094994	-0.010353	0.000000	0.000000	3.000000	69.000000	1.000000
14927.313882	0.113182	0.598661	-0.006997	80.636406	-20.028831	-8.476323	0.622859	0.000000	-0.344905	0.000000	0.000000	0.000000	0.110996	-0.113937	-0.019397	0.000000	0.000000	3.000000	69.000000	1.000000
14927.317216	0.113182	0.598661	-0.006997	80.636406	-20.028831	-8.476323	0.622859	0.000000	-0.344905	0.000000	0.000000	0.000000	0.110996	-0.113937	-0.019397	0.000000	0.000000	3.000000	69.000000	1.000000
14927.320549	0.113182	0.598661	-0.006997	80.636406	-20.028831	-8.476323	0.622859	0.000000	-0.344905	0.000000	0.000000	0.000000	0.110996	-0.113937	-0.019397	0.000000	0.000000	3.000000	69.000000	1.000000
14927.323882	0.113182	0.598661	-0.006997	80.660004	-18.734064	-7.059845	0.659097	0.000000	-0.349863	0.000000	0.000000	0.000000	0.110996	-0.113937	-0.019397	0.000000	0.000000	3.000000	69.000000	1.000000
14927.327216	0.113538	0.598250	-0.007026	80.660004	-18.734064	-7.059845	0.659097	0.000000	-0.349863	0.000000	0.000000	0.000000	0.106887	-0.123483	-0.008708	0.000000	0.000000	3.000000	69.000000	1.000000
14927.330549	0.113538	0.598250	-0.007026	80.660004	-18.734064	-7.059845	0.659097	0.000000	-0.349863	0.000000	0.000000	0.000000	0.106887	-0.123483	-0.008708	0.000000	0.000000	3.000000	69.000000	1.000000
14927.333882	0.113850	0.597794	-0.007054	80.643822	-17.528278	-5.759573	0.659097	0.000000	-0.349863	0.000000	0.000000	0.000000	0.093405	-0.136719	-0.008198	0.000000	0.000000	3.000000	69.000000	1.000000
14927.337216	0.113850	0.597794	-0.007054	80.643822	-17.528278	-5.759573	0.659097	0.000000	-0.349863	0.000000	0.000000	0.000000	0.093405	-0.136719	-0.008198	0.000000	0.000000	3.000000	69.000000	1.000000
14927.340549	0.113850	0.597794	-0.007054	80.643822	-17.528278	-5.759573	0.659097	0.000000	-0.349863	0.000000	0.000000	0.000000	0.093405	-0.136719	-0.008198	0.000000	0.000000	3.000000	69.000000	1.000000
14927.343882	0.114083	0.597306	-0.007029	80.581169	-16.484097	-4.661122	0.692479	0.000000	-0.352681	0.000000	0.000000	0.000000	0.070074	-0.146317	0.007341	0.000000	0.000000	3.000000	69.000000	1.000000
14927.347216	0.114083	0.597306	-0.007029	80.581169	-16.484097	-4.661122	0.692479	0.000000	-0.352681	0.000000	0.000000	0.000000	0.070074	-0.146317	0.007341	0.000000	0.000000	3.000000	69.000000	1.000000
14927.350549	0.114083	0.597306	-0.007029	80.581169	-16.484097	-4.661122	0.692479	0.000000	-0.352681	0.000000	0.000000	0.000000	0.070074	-0.146317	0.007341	0.000000	0.000000	3.000000	69.000000	1.000000
14927.353882	0.114233	0.596793	-0.006976	80.483414	-15.679983	-3.840444	0.704158	0.000000	-0.351458	0.000000	0.000000	0.000000	0.044965	-0.153930	0.015882	0.000000	0.000000	3.000000	69.000000	1.000000
14927.357216	0.114233	0.596793	-0.006976	80.483414	-15.679983	-3.840444	0.704158	0.000000	-0.351458	0.000000	0.000000	0.000000	0.044965	-0.153930	0.015882	0.000000	0.000000	3.000000	69.000000	1.000000
14927.360549	0.114233	0.596793	-0.006976	80.483414	-15.679983	-3.840444	0.704158	0.000000	-0.351458	0.000000	0.000000	0.000000	0.044965	-0.153930	0.015882	0.000000	0.000000	3.000000	69.000000	1.000000
14927.363882	0.114233	0.596793	-0.006976	80.369179	-15.050583	-3.212588	0.711652	0.000000	-0.348810	0.000000	0.000000	0.000000	0.044965	-0.153930	0.015882	0.000000	0.000000	3.000000	69.000000	1.000000
14927.367216	0.114274	0.596236	-0.006905	80.369179	-15.050583	-3.212588	0.711652	0.000000	-0.348810	0.000000	0.000000	0.000000	0.012220	-0.167183	0.021258	0.000000	0.000000	3.000000	69.000000	1.000000
14927.370549	0.114274	0.596236	-0.006905	80.369179	-15.050583	-3.212588	0.711652	0.000000	-0.348810	0.000000	0.000000	0.000000	0.012220	-0.167183	0.021258	0.000000	0.000000	3.000000	69.000000	1.000000
14927.373882	0.114273	0.595653	-0.006817	80.275063	-14.459712	-2.607099	0.711652	0.000000	-0.348810	0.000000	0.000000	0.000000	-0.000098	-0.174784	0.026516	0.000000	0.000000	3.000000	69.000000	1.000000
14927.377216	0.114273	0.595653	-0.006817	80.275063	-14.459712	-2.607099	0.711652	0.000000	-0.348810	0.000000	0.000000	0.000000	-0.000098	-0.174784	0.026516	0.000000	0.000000	3.000000	69.000000	1.000000
14927.380549	0.114273	0.595653	-0.006817	80.275063	-14.459712	-2.607099	0.711652	0.000000	-0.348810	0.000000	0.000000	0.000000	-0.000098	-0.174784	0.026516	0.000000	0.000000	3.000000	69.000000	1.000000
14927.383882	0.114273	0.595653	-0.006817	80.214134	-13.782997	-1.875643	0.713672	0.000000	-0.340848	0.000000	0.000000	0.000000	-0.000098	-0.174784	0.026516	0.000000	0.000000	3.000000	69.000000	1.000000
14927.387216	0.114228	0.595026	-0.006727	80.214134	-13.782997	-1.875643	0.713672	0.000000	-0.340848	0.000000	0.000000	0.000000	-0.013648	-0.188024	0.026937	0.000000	0.000000	3.000000	69.000000	1.000000
14927.390549	0.114228	0.595026	-0.006727	80.214134	-13.782997	-1.875643	0.713672	0.000000	-0.340848	0.000000	0.000000	0.000000	-0.013648	-0.188024	0.026937	0.000000	0.000000	3.000000	69.000000	1.000000
14927.393882	0.114153	0.594362	-0.006665	80.202065	-13.086854	-1.082958	0.713672	0.000000	-0.340848	0.000000	0.000000	0.000000	-0.022577	-0.199239	0.018678	0.000000	0.000000	3.000000	69.000000	1.000000
14927.397216	0.114153	0.594362	-0.006665	80.202065	-13.086854	-1.082958	0.713672	0.000000	-0.340848	0.000000	0.000000	0.000000	-0.022577	-0.199239	0.018678	0.000000	0.000000	3.000000	69.000000	1.000000
14927.400549	0.114153	0.594362	-0.006665	80.202065	-13.086854	-1.082958	0.713672	0.000000	-0.340848	0.000000	0.000000	0.000000	-0.022577	-0.199239	0.018678	0.000000	0.000000	3.000000	69.000000	1.000000
14927.403882	0.114153	0.594362	-0.006665	80.220337	-12.366792	-0.239215	0.707635	0.000000	-0.333246	0.000000	0.000000	0.000000	-0.022577	-0.199239	0.018678	0.000000	0.000000	3.000000	69.000000	1.000000
14927.407216	0.114054	0.593654	-0.006607	80.220337	-12.366792	-0.239215	0.707635	0.000000	-0.333246	0.000000	0.000000	0.000000	-0.029742	-0.212406	0.017360	0.000000	0.000000	3.000000	69.000000	1.000000
14927.410549	0.114054	0.593654	-0.006607	80.220337	-12.366792	-0.239215	0.707635	0.000000	-0.333246	0.000000	0.000000	0.000000	-0.029742	-0.212406	0.017360	0.000000	0.000000	3.000000	69.000000	1.000000
14927.413882	0.113925	0.592909	-0.006577	80.246132	-11.760119	0.481232	0.707635	0.000000	-0.333246	0.000000	0.000000	0.000000	-0.038691	-0.223547	0.008983	0.000000	0.000000	3.000000	69.000000	1.000000
14927.417216	0.113925	0.592909	-0.006577	80.246132	-11.760119	0.481232	0.707635	0.000000	-0.333246	0.000000	0.000000	0.000000	-0.038691	-0.223547	0.008983	0.000000	0.000000	3.000000	69.000000	1.000000
14927.420549	0.113925	0.592909	-0.006577	80.246132	-11.760119	0.481232	0.707635	0.000000	-0.333246	0.000000	0.000000	0.000000	-0.038691	-0.223547	0.008983	0.000000	0.000000	3.000000	69.000000	1.000000
14927.423882	0.113925	0.592909	-0.006577	80.278542	-11.321394	1.016270	0.696229	0.000000	-0.328855	0.000000	0.000000	0.000000	-0.038691	-0.223547	0.008983	0.000000	0.000000	3.000000	69.000000	1.000000
14927.427216	0.113740	0.592108	-0.006586	80.278542	-11.321394	1.016270	0.696229	0.000000	-0.328855	0.000000	0.000000	0.000000	-0.055294	-0.240191	-0.002686	0.000000	0.000000	3.000000	69.000000	1.000000
14927.430549	0.113740	0.592108	-0.006586	80.278542	-11.321394	1.016270	0.696229	0.000000	-0.328855	0.000000	0.000000	0.000000	-0.055294	-0.240191	-0.002686	0.000000	0.000000	3.000000	69.000000	1.000000
14927.433882	0.113501	0.591253	-0.006634	80.294205	-10.959802	1.457299	0.696229	0.000000	-0.328855	0.000000	0.000000	0.000000	-0.071897	-0.256777	-0.014468	0.000000	0.000000	3.000000	69.000000	1.000000
14927.437216	0.113501	0.591253	-0.006634	80.294205	-10.959802	1.457299	0.696229	0.000000	-0.328855	0.000000	0.000000	0.000000	-0.071897	-0.256777	-0.014468	0.000000	0.000000	3.000000	69.000000	1.000000
14927.440549	0.113501	0.591253	-0.006634	80.294205	-10.959802	1.457299	0.696229	0.000000	-0.328855	0.000000	0.000000	0.000000	-0.071897	-0.256777	-0.014468	0.000000	0.000000	3.000000	69.000000	1.000000
14927.443882	0.113501	0.591253	-0.006634	80.267731	-10.646548	1.818881	0.675030	0.000000	-0.331714	0.000000	0.000000	0.000000	-0.071897	-0.256777	-0.014468	0.000000	0.000000	3.000000	69.000000	1.000000
14927.447216	0.113221	0.590349	-0.006751	80.267731	-10.646548	1.818881	0.675030	0.000000	-0.331714	0.000000	0.000000	0.000000	-0.083839	-0.271180	-0.034977	0.000000	0.000000	3.000000	69.000000	1.000000
14927.450549	0.113221	0.590349	-0.006751	80.267731	-10.646548	1.818881	0.675030	0.000000	-0.331714	0.000000	0.000000	0.000000	-0.083839	-0.271180	-0.034977	0.000000	0.000000	3.000000	69.000000	1.000000
14927.453882	0.112892	0.589383	-0.006884	80.190369	-10.296793	2.197671	0.675030	0.000000	-0.331714	0.000000	0.000000	0.000000	-0.098683	-0.289608	-0.040025	0.000000	0.000000	3.000000	69.000000	1.000000
14927.457216	0.112892	0.589383	-0.006884	80.190369	-10.296793	2.197671	0.675030	0.000000	-0.331714	0.000000	0.000000	0.000000	-0.098683	-0.289608	-0.040025	0.000000	0.000000	3.000000	69.000000	1.000000
14927.460549	0.112892	0.589383	-0.006884	80.190369	-10.296793	2.197671	0.675030	0.000000	-0.331714	0.000000	0.000000	0.000000	-0.098683	-0.289608	-0.040025	0.000000	0.000000	3.000000	69.000000	1.000000
14927.463882	0.112524	0.588371	-0.007087	80.073822	-9.808168	2.718917	0.644610	0.000000	-0.344214	0.000000	0.000000	0.000000	-0.110607	-0.303791	-0.060803	0.000000	0.000000	3.000000	69.000000	1.000000
14927.467216	0.112524	0.588371	-0.007087	80.073822	-9.808168	2.718917	0.644610	0.000000	-0.344214	0.000000	0.000000	0.000000	-0.110607	-0.303791	-0.060803	0.000000	0.000000	3.000000	69.000000	1.000000
14927.470549	0.112524	0.588371	-0.007087	80.073822	-9.808168	2.718917	0.644610	0.000000	-0.344214	0.000000	0.000000	0.000000	-0.110607	-0.303791	-0.060803	0.000000	0.000000	3.000000	69.000000	1.000000
14927.473882	0.112132	0.587293	-0.007381	79.929558	-9.122383	3.456980	0.626176	0.000000	-0.354348	0.000000	0.000000	0.000000	-0.117326	-0.323369	-0.088237	0.000000	0.000000	3.000000	69.000000	1.000000
14927.477216	0.112132	0.587293	-0.007381	79.929558	-9.122383	3.456980	0.626176	0.000000	-0.354348	0.000000	0.000000	0.000000	-0.117326	-0.323369	-0.088237	0.000000	0.000000	3.000000	69.000000	1.000000
14927.480549	0.112132	0.587293	-0.007381	79.929558	-9.122383	3.456980	0.626176	0.000000	-0.354348	0.000000	0.000000	0.000000	-0.117326	-0.323369	-0.088237	0.000000	0.000000	3.000000	69.000000	1.000000
14927.483882	0.111726	0.586118	-0.007737	79.768913	-8.229382	4.434644	0.606621	0.000000	-0.369054	0.000000	0.000000	0.000000	-0.121792	-0.352425	-0.106821	0.000000	0.000000	3.000000	69.000000	1.000000
14927.487216	0.111726	0.586118	-0.007737	79.768913	-8.229382	4.434644	0.606621	0.000000	-0.369054	0.000000	0.000000	0.000000	-0.121792	-0.352425	-0.106821	0.000000	0.000000	3.000000	69.000000	1.000000
14927.490549	0.111726	0.586118	-0.007737	79.768913	-8.229382	4.434644	0.606621	0.000000	-0.369054	0.000000	0.000000	0.000000	-0.121792	-0.352425	-0.106821	0.000000	0.000000	3.000000	69.000000	1.000000
14927.493882	0.111314	0.584884	-0.008123	79.596352	-7.214529	5.554555	0.586322	0.000000	-0.386858	0.000000	0.000000	0.000000	-0.123825	-0.370276	-0.115759	0.000000	0.000000	3.000000	69.000000	1.000000
14927.497216	0.111314	0.584884	-0.008123	79.596352	-7.214529	5.554555	0.586322	0.000000	-0.386858	0.000000	0.000000	0.000000	-0.123825	-0.370276	-0.115759	0.000000	0.000000	3.000000	69.000000	1.000000
14927.500549	0.111314	0.584884	-0.008123	79.596352	-7.214529	5.554555	0.586322	0.000000	-0.386858	0.000000	0.000000	0.000000	-0.123825	-0.370276	-0.115759	0.000000	0.000000	3.000000	69.000000	1.000000
14927.503882	0.110931	0.583597	-0.008573	79.415703	-6.108136	6.790040	0.565685	0.000000	-0.406151	0.000000	0.000000	0.000000	-0.114829	-0.385919	-0.135001	0.000000	0.000000	3.000000	69.000000	1.000000
14927.507216	0.110931	0.583597	-0.008573	79.415703	-6.108136	6.790040	0.565685	0.000000	-0.406151	0.000000	0.000000	0.000000	-0.114829	-0.385919	-0.135001	0.000000	0.000000	3.000000	69.000000	1.000000
14927.510549	0.110931	0.583597	-0.008573	79.415703	-6.108136	6.790040	0.565685	0.000000	-0.406151	0.000000	0.000000	0.000000	-0.114829	-0.385919	-0.135001	0.000000	0.000000	3.000000	69.000000	1.000000
14927.513882	0.110584	0.582252	-0.009064	79.232849	-4.977508	8.056124	0.546547	0.000000	-0.428651	0.000000	0.000000	0.000000	-0.104158	-0.403494	-0.147395	0.000000	0.000000	3.000000	69.000000	1.000000
14927.517216	0.110584	0.582252	-0.009064	79.232849	-4.977508	8.056124	0.546547	0.000000	-0.428651	0.000000	0.000000	0.000000	-0.104158	-0.403494	-0.147395	0.000000	0.000000	3.000000	69.000000	1.000000
14927.520549	0.110584	0.582252	-0.009064	79.232849	-4.977508	8.056124	0.546547	0.000000	-0.428651	0.000000	0.000000	0.000000	-0.104158	-0.403494	-0.147395	0.000000	0.000000	3.000000	69.000000	1.000000
14927.523882	0.110289	0.580831	-0.009619	79.059700	-3.848725	9.332128	0.529187	0.000000	-0.453217	0.000000	0.000000	0.000000	-0.088421	-0.426380	-0.166518	0.000000	0.000000	3.000000	69.000000	1.000000
14927.527216	0.110289	0.580831	-0.009619	79.059700	-3.848725	9.332128	0.529187	0.000000	-0.453217	0.000000	0.000000	0.000000	-0.088421	-0.426380	-0.166518	0.000000	0.000000	3.000000	69.000000	1.000000
14927.530549	0.110289	0.580831	-0.009619	79.059700	-3.848725	9.332128	0.529187	0.000000	-0.453217	0.000000	0.000000	0.000000	-0.088421	-0.426380	-0.166518	0.000000	0.000000	3.000000	69.000000	1.000000
14927.533882	0.110038	0.579389	-0.010183	78.894516	-2.791444	10.523644	0.514450	0.000000	-0.480970	0.000000	0.000000	0.000000	-0.075450	-0.432786	-0.169188	0.000000	0.000000	3.000000	69.000000	1.000000
14927.537216	0.110038	0.579389	-0.010183	78.894516	-2.791444	10.523644	0.514450	0.000000	-0.480970	0.000000	0.000000	0.000000	-0.075450	-0.432786	-0.169188	0.000000	0.000000	3.000000	69.000000	1.000000
14927.540549	0.110038	0.579389	-0.010183	78.894516	-2.791444	10.523644	0.514450	0.000000	-0.480970	0.000000	0.000000	0.000000	-0.075450	-0.432786	-0.169188	0.000000	0.000000	3.000000	69.000000	1.000000
14927.543882	0.109819	0.577914	-0.010796	78.727905	-1.902891	11.515717	0.501875	0.000000	-0.509168	0.000000	0.000000	0.000000	-0.065501	-0.442459	-0.183924	0.000000	0.000000	3.000000	69.000000	1.000000
14927.547216	0.109819	0.577914	-0.010796	78.727905	-1.902891	11.515717	0.501875	0.000000	-0.509168	0.000000	0.000000	0.000000	-0.065501	-0.442459	-0.183924	0.000000	0.000000	3.000000	69.000000	1.000000
14927.550549	0.109819	0.577914	-0.010796	78.727905	-1.902891	11.515717	0.501875	0.000000	-0.509168	0.000000	0.000000	0.000000	-0.065501	-0.442459	-0.183924	0.000000	0.000000	3.000000	69.000000	1.000000
14927.553882	0.109615	0.576450	-0.011443	78.561668	-1.271289	12.197340	0.490958	0.000000	-0.539822	0.000000	0.000000	0.000000	-0.061196	-0.439070	-0.194026	0.000000	0.000000	3.000000	69.000000	1.000000
14927.557216	0.109615	0.576450	-0.011443	78.561668	-1.271289	12.197340	0.490958	0.000000	-0.539822	0.000000	0.000000	0.000000	-0.061196	-0.439070	-0.194026	0.000000	0.000000	3.000000	69.000000	1.000000
14927.560549	0.109615	0.576450	-0.011443	78.561668	-1.271289	12.197340	0.490958	0.000000	-0.539822	0.000000	0.000000	0.000000	-0.061196	-0.439070	-0.194026	0.000000	0.000000	3.000000	69.000000	1.000000
14927.563882	0.109389	0.574991	-0.012090	78.384415	-0.860410	12.603982	0.480759	0.000000	-0.572160	0.000000	0.000000	0.000000	-0.067876	-0.437816	-0.194021	0.000000	0.000000	3.000000	69.000000	1.000000
14927.567216	0.109389	0.574991	-0.012090	78.384415	-0.860410	12.603982	0.480759	0.000000	-0.572160	0.000000	0.000000	0.000000	-0.067876	-0.437816	-0.194021	0.000000	0.000000	3.000000	69.000000	1.000000
14927.570549	0.109389	0.574991	-0.012090	78.384415	-0.860410	12.603982	0.480759	0.000000	-0.572160	0.000000	0.000000	0.000000	-0.067876	-0.437816	-0.194021	0.000000	0.000000	3.000000	69.000000	1.000000
14927.573882	0.109119	0.573536	-0.012731	78.204948	-0.491469	12.967141	0.469447	0.000000	-0.604496	0.000000	0.000000	0.000000	-0.080860	-0.436550	-0.192467	0.000000	0.000000	3.000000	69.000000	1.000000
14927.577216	0.109119	0.573536	-0.012731	78.204948	-0.491469	12.967141	0.469447	0.000000	-0.604496	0.000000	0.000000	0.000000	-0.080860	-0.436550	-0.192467	0.000000	0.000000	3.000000	69.000000	1.000000
14927.580549	0.109119	0.573536	-0.012731	78.204948	-0.491469	12.967141	0.469447	0.000000	-0.604496	0.000000	0.000000	0.000000	-0.080860	-0.436550	-0.192467	0.000000	0.000000	3.000000	69.000000	1.000000
14927.583882	0.108815	0.572120	-0.013334	77.996948	-0.097366	13.360419	0.455970	0.000000	-0.636574	0.000000	0.000000	0.000000	-0.091262	-0.424670	-0.180663	0.000000	0.000000	3.000000	69.000000	1.000000
14927.587216	0.108815	0.572120	-0.013334	77.996948	-0.097366	13.360419	0.455970	0.000000	-0.636574	0.000000	0.000000	0.000000	-0.091262	-0.424670	-0.180663	0.000000	0.000000	3.000000	69.000000	1.000000
14927.590549	0.108815	0.572120	-0.013334	77.996948	-0.097366	13.360419	0.455970	0.000000	-0.636574	0.000000	0.000000	0.000000	-0.091262	-0.424670	-0.180663	0.000000	0.000000	3.000000	69.000000	1.000000
14927.593882	0.108460	0.570761	-0.013874	77.746948	0.337223	13.798694	0.440760	0.000000	-0.666685	0.000000	0.000000	0.000000	-0.106650	-0.407616	-0.162060	0.000000	0.000000	3.000000	69.000000	1.000000
14927.597216	0.108460	0.570761	-0.013874	77.746948	0.337223	13.798694	0.440760	0.000000	-0.666685	0.000000	0.000000	0.000000	-0.106650	-0.407616	-0.162060	0.000000	0.000000	3.000000	69.000000	1.000000
14927.600549	0.108460	0.570761	-0.013874	77.746948	0.337223	13.798694	0.440760	0.000000	-0.666685	0.000000	0.000000	0.000000	-0.106650	-0.407616	-0.162060	0.000000	0.000000	3.000000	69.000000	1.000000
14927.603882	0.108070	0.569441	-0.014374	77.460510	0.793118	14.265887	0.422985	0.000000	-0.693695	0.000000	0.000000	0.000000	-0.116900	-0.395975	-0.150036	0.000000	0.000000	3.000000	69.000000	1.000000
14927.607216	0.108070	0.569441	-0.014374	77.460510	0.793118	14.265887	0.422985	0.000000	-0.693695	0.000000	0.000000	0.000000	-0.116900	-0.395975	-0.150036	0.000000	0.000000	3.000000	69.000000	1.000000
14927.610549	0.108070	0.569441	-0.014374	77.460510	0.793118	14.265887	0.422985	0.000000	-0.693695	0.000000	0.000000	0.000000	-0.116900	-0.395975	-0.150036	0.000000	0.000000	3.000000	69.000000	1.000000
14927.613882	0.107641	0.568167	-0.014857	77.160515	1.240206	14.727044	0.403502	0.000000	-0.718701	0.000000	0.000000	0.000000	-0.128787	-0.382243	-0.144885	0.000000	0.000000	3.000000	69.000000	1.000000
14927.617216	0.107641	0.568167	-0.014857	77.160515	1.240206	14.727044	0.403502	0.000000	-0.718701	0.000000	0.000000	0.000000	-0.128787	-0.382243	-0.144885	0.000000	0.000000	3.000000	69.000000	1.000000
14927.620549	0.107641	0.568167	-0.014857	77.160515	1.240206	14.727044	0.403502	0.000000	-0.718701	0.000000	0.000000	0.000000	-0.128787	-0.382243	-0.144885	0.000000	0.000000	3.000000	69.000000	1.000000
14927.623882	0.107197	0.566956	-0.015310	76.866783	1.656865	15.170464	0.382037	0.000000	-0.742848	0.000000	0.000000	0.000000	-0.133052	-0.363384	-0.135970	0.000000	0.000000	3.000000	69.000000	1.000000
14927.627216	0.107197	0.566956	-0.015310	76.866783	1.656865	15.170464	0.382037	0.000000	-0.742848	0.000000	0.000000	0.000000	-0.133052	-0.363384	-0.135970	0.000000	0.000000	3.000000	69.000000	1.000000
14927.630549	0.107197	0.566956	-0.015310	76.866783	1.656865	15.170464	0.382037	0.000000	-0.742848	0.000000	0.000000	0.000000	-0.133052	-0.363384	-0.135970	0.000000	0.000000	3.000000	69.000000	1.000000
14927.633882	0.106694	0.565790	-0.015741	76.593460	2.056733	15.611844	0.359861	0.000000	-0.765510	0.000000	0.000000	0.000000	-0.151112	-0.349857	-0.129094	0.000000	0.000000	3.000000	69.000000	1.000000
14927.637216	0.106694	0.565790	-0.015741	76.593460	2.056733	15.611844	0.359861	0.000000	-0.765510	0.000000	0.000000	0.000000	-0.151112	-0.349857	-0.129094	0.000000	0.000000	3.000000	69.000000	1.000000
14927.640549	0.106694	0.565790	-0.015741	76.593460	2.056733	15.611844	0.359861	0.000000	-0.765510	0.000000	0.000000	0.000000	-0.151112	-0.349857	-0.129094	0.000000	0.000000	3.000000	69.000000	1.000000
14927.643882	0.106208	0.564676	-0.016191	76.360474	2.442305	16.064037	0.334676	0.000000	-0.787026	0.000000	0.000000	0.000000	-0.145649	-0.334194	-0.135177	0.000000	0.000000	3.000000	69.000000	1.000000
14927.647216	0.106208	0.564676	-0.016191	76.360474	2.442305	16.064037	0.334676	0.000000	-0.787026	0.000000	0.000000	0.000000	-0.145649	-0.334194	-0.135177	0.000000	0.000000	3.000000	69.000000	1.000000
14927.650549	0.106208	0.564676	-0.016191	76.360474	2.442305	16.064037	0.334676	0.000000	-0.787026	0.000000	0.000000	0.000000	-0.145649	-0.334194	-0.135177	0.000000	0.000000	3.000000	69.000000	1.000000
14927.653882	0.105728	0.563649	-0.016621	76.162979	2.835951	16.547894	0.310401	0.000000	-0.809555	0.000000	0.000000	0.000000	-0.143922	-0.308175	-0.129111	0.000000	0.000000	3.000000	69.000000	1.000000
14927.657216	0.105728	0.563649	-0.016621	76.162979	2.835951	16.547894	0.310401	0.000000	-0.809555	0.000000	0.000000	0.000000	-0.143922	-0.308175	-0.129111	0.000000	0.000000	3.000000	69.000000	1.000000
14927.660549	0.105728	0.563649	-0.016621	76.162979	2.835951	16.547894	0.310401	0.000000	-0.809555	0.000000	0.000000	0.000000	-0.143922	-0.308175	-0.129111	0.000000	0.000000	3.000000	69.000000	1.000000
14927.663882	0.105311	0.562710	-0.016977	76.008080	3.207441	17.016991	0.286414	0.000000	-0.831074	0.000000	0.000000	0.000000	-0.125035	-0.281623	-0.106675	0.000000	0.000000	3.000000	69.000000	1.000000
14927.667216	0.105311	0.562710	-0.016977	76.008080	3.207441	17.016991	0.286414	0.000000	-0.831074	0.000000	0.000000	0.000000	-0.125035	-0.281623	-0.106675	0.000000	0.000000	3.000000	69.000000	1.000000
14927.670549	0.105311	0.562710	-0.016977	76.008080	3.207441	17.016991	0.286414	0.000000	-0.831074	0.000000	0.000000	0.000000	-0.125035	-0.281623	-0.106675	0.000000	0.000000	3.000000	69.000000	1.000000
14927.673882	0.105311	0.562710	-0.016977	75.887398	3.548785	17.463083	0.265575	0.000000	-0.848853	0.000000	0.000000	0.000000	-0.125035	-0.281623	-0.106675	0.000000	0.000000	3.000000	69.000000	1.000000
14927.677216	0.104946	0.561874	-0.017303	75.887398	3.548785	17.463083	0.265575	0.000000	-0.848853	0.000000	0.000000	0.000000	-0.109505	-0.250754	-0.097900	0.000000	0.000000	3.000000	69.000000	1.000000
14927.680549	0.104946	0.561874	-0.017303	75.887398	3.548785	17.463083	0.265575	0.000000	-0.848853	0.000000	0.000000	0.000000	-0.109505	-0.250754	-0.097900	0.000000	0.000000	3.000000	69.000000	1.000000
14927.683882	0.104661	0.561108	-0.017576	75.801514	3.846188	17.862278	0.265575	0.000000	-0.848853	0.000000	0.000000	0.000000	-0.085673	-0.229728	-0.081784	0.000000	0.000000	3.000000	69.000000	1.000000
14927.687216	0.104661	0.561108	-0.017576	75.801514	3.846188	17.862278	0.265575	0.000000	-0.848853	0.000000	0.000000	0.000000	-0.085673	-0.229728	-0.081784	0.000000	0.000000	3.000000	69.000000	1.000000
14927.690549	0.104661	0.561108	-0.017576	75.801514	3.846188	17.862278	0.265575	0.000000	-0.848853	0.000000	0.000000	0.000000	-0.085673	-0.229728	-0.081784	0.000000	0.000000	3.000000	69.000000	1.000000
14927.693882	0.104661	0.561108	-0.017576	75.757515	4.054678	18.155050	0.233045	0.000000	-0.878800	0.000000	0.000000	0.000000	-0.085673	-0.229728	-0.081784	0.000000	0.000000	3.000000	69.000000	1.000000
14927.697216	0.104417	0.560429	-0.017767	75.757515	4.054678	18.155050	0.233045	0.000000	-0.878800	0.000000	0.000000	0.000000	-0.073128	-0.203692	-0.057220	0.000000	0.000000	3.000000	69.000000	1.000000
14927.700549	0.104417	0.560429	-0.017767	75.757515	4.054678	18.155050	0.233045	0.000000	-0.878800	0.000000	0.000000	0.000000	-0.073128	-0.203692	-0.057220	0.000000	0.000000	3.000000	69.000000	1.000000
14927.703882	0.104207	0.559802	-0.017910	75.746750	4.160458	18.313343	0.233045	0.000000	-0.878800	0.000000	0.000000	0.000000	-0.063117	-0.188072	-0.043127	0.000000	0.000000	3.000000	69.000000	1.000000
14927.707216	0.104207	0.559802	-0.017910	75.746750	4.160458	18.313343	0.233045	0.000000	-0.878800	0.000000	0.000000	0.000000	-0.063117	-0.188072	-0.043127	0.000000	0.000000	3.000000	69.000000	1.000000
14927.710549	0.104207	0.559802	-0.017910	75.746750	4.160458	18.313343	0.233045	0.000000	-0.878800	0.000000	0.000000	0.000000	-0.063117	-0.188072	-0.043127	0.000000	0.000000	3.000000	69.000000	1.000000
14927.713882	0.104207	0.559802	-0.017910	75.789436	4.134819	18.310055	0.210338	0.000000	-0.895525	0.000000	0.000000	0.000000	-0.063117	-0.188072	-0.043127	0.000000	0.000000	3.000000	69.000000	1.000000
14927.717216	0.103973	0.559225	-0.018061	75.789436	4.134819	18.310055	0.210338	0.000000	-0.895525	0.000000	0.000000	0.000000	-0.070166	-0.173086	-0.045201	0.000000	0.000000	3.000000	69.000000	1.000000
14927.720549	0.103973	0.559225	-0.018061	75.789436	4.134819	18.310055	0.210338	0.000000	-0.895525	0.000000	0.000000	0.000000	-0.070166	-0.173086	-0.045201	0.000000	0.000000	3.000000	69.000000	1.000000
14927.723882	0.103778	0.558698	-0.018233	75.867523	4.066301	18.258900	0.210338	0.000000	-0.895525	0.000000	0.000000	0.000000	-0.058440	-0.158124	-0.051663	0.000000	0.000000	3.000000	69.000000	1.000000
14927.727216	0.103778	0.558698	-0.018233	75.867523	4.066301	18.258900	0.210338	0.000000	-0.895525	0.000000	0.000000	0.000000	-0.058440	-0.158124	-0.051663	0.000000	0.000000	3.000000	69.000000	1.000000
14927.730549	0.103778	0.558698	-0.018233	75.867523	4.066301	18.258900	0.210338	0.000000	-0.895525	0.000000	0.000000	0.000000	-0.058440	-0.158124	-0.051663	0.000000	0.000000	3.000000	69.000000	1.000000
14927.733882	0.103778	0.558698	-0.018233	75.938545	4.003844	18.211317	0.188904	0.000000	-0.911669	0.000000	0.000000	0.000000	-0.058440	-0.158124	-0.051663	0.000000	0.000000	3.000000	69.000000	1.000000
14927.737216	0.103611	0.558230	-0.018381	75.938545	4.003844	18.211317	0.188904	0.000000	-0.911669	0.000000	0.000000	0.000000	-0.050062	-0.140367	-0.044301	0.000000	0.000000	3.000000	69.000000	1.000000
14927.740549	0.103611	0.558230	-0.018381	75.938545	4.003844	18.211317	0.188904	0.000000	-0.911669	0.000000	0.000000	0.000000	-0.050062	-0.140367	-0.044301	0.000000	0.000000	3.000000	69.000000	1.000000
14927.743882	0.103428	0.557780	-0.018507	76.006554	3.940236	18.165384	0.188904	0.000000	-0.911669	0.000000	0.000000	0.000000	-0.055061	-0.135148	-0.037661	0.000000	0.000000	3.000000	69.000000	1.000000
14927.747216	0.103428	0.557780	-0.018507	76.006554	3.940236	18.165384	0.188904	0.000000	-0.911669	0.000000	0.000000	0.000000	-0.055061	-0.135148	-0.037661	0.000000	0.000000	3.000000	69.000000	1.000000
14927.750549	0.103428	0.557780	-0.018507	76.006554	3.940236	18.165384	0.188904	0.000000	-0.911669	0.000000	0.000000	0.000000	-0.055061	-0.135148	-0.037661	0.000000	0.000000	3.000000	69.000000	1.000000
14927.753882	0.103428	0.557780	-0.018507	76.062973	3.881812	18.127474	0.171383	0.000000	-0.925329	0.000000	0.000000	0.000000	-0.055061	-0.135148	-0.037661	0.000000	0.000000	3.000000	69.000000	1.000000
14927.757216	0.103241	0.557373	-0.018551	76.062973	3.881812	18.127474	0.171383	0.000000	-0.925329	0.000000	0.000000	0.000000	-0.055897	-0.122041	-0.013367	0.000000	0.000000	3.000000	69.000000	1.000000
14927.760549	0.103241	0.557373	-0.018551	76.062973	3.881812	18.127474	0.171383	0.000000	-0.925329	0.000000	0.000000	0.000000	-0.055897	-0.122041	-0.013367	0.000000	0.000000	3.000000	69.000000	1.000000
14927.763882	0.103241	0.557373	-0.018551	76.117126	3.825285	18.091389	0.171383	0.000000	-0.925329	0.000000	0.000000	0.000000	-0.055897	-0.122041	-0.013367	0.000000	0.000000	3.000000	69.000000	1.000000
14927.767216	0.103241	0.557373	-0.018551	76.117126	3.825285	18.091389	0.171383	0.000000	-0.925329	0.000000	0.000000	0.000000	-0.055897	-0.122041	-0.013367	0.000000	0.000000	3.000000	69.000000	1.000000
14927.770549	0.103070	0.556968	-0.018532	76.117126	3.825285	18.091389	0.171383	0.000000	-0.925329	0.000000	0.000000	0.000000	-0.051388	-0.121490	0.005737	0.000000	0.000000	3.000000	69.000000	1.000000
14927.773882	0.102929	0.556573	-0.018477	76.165115	3.772652	18.059330	0.162067	0.000000	-0.927557	0.000000	0.000000	0.000000	-0.042283	-0.118657	0.016445	0.000000	0.000000	3.000000	69.000000	1.000000
14927.777216	0.102929	0.556573	-0.018477	76.165115	3.772652	18.059330	0.162067	0.000000	-0.927557	0.000000	0.000000	0.000000	-0.042283	-0.118657	0.016445	0.000000	0.000000	3.000000	69.000000	1.000000
14927.780549	0.102929	0.556573	-0.018477	76.165115	3.772652	18.059330	0.162067	0.000000	-0.927557	0.000000	0.000000	0.000000	-0.042283	-0.118657	0.016445	0.000000	0.000000	3.000000	69.000000	1.000000
14927.783882	0.102929	0.556573	-0.018477	76.202431	3.733873	18.035683	0.146455	0.000000	-0.923860	0.000000	0.000000	0.000000	-0.042283	-0.118657	0.016445	0.000000	0.000000	3.000000	69.000000	1.000000
14927.787216	0.102807	0.556196	-0.018341	76.202431	3.733873	18.035683	0.146455	0.000000	-0.923860	0.000000	0.000000	0.000000	-0.036548	-0.113100	0.040937	0.000000	0.000000	3.000000	69.000000	1.000000
14927.790549	0.102807	0.556196	-0.018341	76.202431	3.733873	18.035683	0.146455	0.000000	-0.923860	0.000000	0.000000	0.000000	-0.036548	-0.113100	0.040937	0.000000	0.000000	3.000000	69.000000	1.000000
14927.793882	0.102807	0.556196	-0.018341	76.233261	3.694556	18.009729	0.146455	0.000000	-0.923860	0.000000	0.000000	0.000000	-0.036548	-0.113100	0.040937	0.000000	0.000000	3.000000	69.000000	1.000000
14927.797216	0.102807	0.556196	-0.018341	76.233261	3.694556	18.009729	0.146455	0.000000	-0.923860	0.000000	0.000000	0.000000	-0.036548	-0.113100	0.040937	0.000000	0.000000	3.000000	69.000000	1.000000
14927.800549	0.102741	0.555845	-0.018155	76.233261	3.694556	18.009729	0.146455	0.000000	-0.923860	0.000000	0.000000	0.000000	-0.019955	-0.105286	0.055582	0.000000	0.000000	3.000000	69.000000	1.000000
14927.803882	0.102688	0.555520	-0.017912	76.262215	3.655712	17.977169	0.140364	0.000000	-0.917037	0.000000	0.000000	0.000000	-0.015865	-0.097522	0.073176	0.000000	0.000000	3.000000	69.000000	1.000000
14927.807216	0.102688	0.555520	-0.017912	76.262215	3.655712	17.977169	0.140364	0.000000	-0.917037	0.000000	0.000000	0.000000	-0.015865	-0.097522	0.073176	0.000000	0.000000	3.000000	69.000000	1.000000
14927.810549	0.102688	0.555520	-0.017912	76.262215	3.655712	17.977169	0.140364	0.000000	-0.917037	0.000000	0.000000	0.000000	-0.015865	-0.097522	0.073176	0.000000	0.000000	3.000000	69.000000	1.000000
14927.813882	0.102688	0.555520	-0.017912	76.286186	3.594790	17.920601	0.134394	0.000000	-0.895577	0.000000	0.000000	0.000000	-0.015865	-0.097522	0.073176	0.000000	0.000000	3.000000	69.000000	1.000000
14927.817216	0.102643	0.555228	-0.017632	76.286186	3.594790	17.920601	0.134394	0.000000	-0.895577	0.000000	0.000000	0.000000	-0.013408	-0.087485	0.083847	0.000000	0.000000	3.000000	69.000000	1.000000
14927.820549	0.102643	0.555228	-0.017632	76.286186	3.594790	17.920601	0.134394	0.000000	-0.895577	0.000000	0.000000	0.000000	-0.013408	-0.087485	0.083847	0.000000	0.000000	3.000000	69.000000	1.000000
14927.823882	0.102643	0.555228	-0.017632	76.306412	3.477154	17.792068	0.134394	0.000000	-0.895577	0.000000	0.000000	0.000000	-0.013408	-0.087485	0.083847	0.000000	0.000000	3.000000	69.000000	1.000000
14927.827216	0.102643	0.555228	-0.017632	76.306412	3.477154	17.792068	0.134394	0.000000	-0.895577	0.000000	0.000000	0.000000	-0.013408	-0.087485	0.083847	0.000000	0.000000	3.000000	69.000000	1.000000
14927.830549	0.102524	0.554945	-0.017292	76.306412	3.477154	17.792068	0.134394	0.000000	-0.895577	0.000000	0.000000	0.000000	-0.035649	-0.084824	0.101937	0.000000	0.000000	3.000000	69.000000	1.000000
14927.833882	0.102347	0.554679	-0.016920	76.321289	3.255649	17.532709	0.132159	0.000000	-0.881603	0.000000	0.000000	0.000000	-0.053300	-0.079883	0.111619	0.000000	0.000000	3.000000	69.000000	1.000000
14927.837216	0.102347	0.554679	-0.016920	76.321289	3.255649	17.532709	0.132159	0.000000	-0.881603	0.000000	0.000000	0.000000	-0.053300	-0.079883	0.111619	0.000000	0.000000	3.000000	69.000000	1.000000
14927.840549	0.102347	0.554679	-0.016920	76.321289	3.255649	17.532709	0.132159	0.000000	-0.881603	0.000000	0.000000	0.000000	-0.053300	-0.079883	0.111619	0.000000	0.000000	3.000000	69.000000	1.000000
14927.843882	0.102347	0.554679	-0.016920	76.325989	2.965282	17.186277	0.117334	0.000000	-0.846010	0.000000	0.000000	0.000000	-0.053300	-0.079883	0.111619	0.000000	0.000000	3.000000	69.000000	1.000000
14927.847216	0.102090	0.554404	-0.016506	76.325989	2.965282	17.186277	0.117334	0.000000	-0.846010	0.000000	0.000000	0.000000	-0.076930	-0.082368	0.124293	0.000000	0.000000	3.000000	69.000000	1.000000
14927.850549	0.102090	0.554404	-0.016506	76.325989	2.965282	17.186277	0.117334	0.000000	-0.846010	0.000000	0.000000	0.000000	-0.076930	-0.082368	0.124293	0.000000	0.000000	3.000000	69.000000	1.000000
14927.853882	0.101807	0.554137	-0.016110	76.333405	2.667115	16.837391	0.117334	0.000000	-0.846010	0.000000	0.000000	0.000000	-0.084995	-0.080170	0.118708	0.000000	0.000000	3.000000	69.000000	1.000000
14927.857216	0.101807	0.554137	-0.016110	76.333405	2.667115	16.837391	0.117334	0.000000	-0.846010	0.000000	0.000000	0.000000	-0.084995	-0.080170	0.118708	0.000000	0.000000	3.000000	69.000000	1.000000
14927.860549	0.101807	0.554137	-0.016110	76.333405	2.667115	16.837391	0.117334	0.000000	-0.846010	0.000000	0.000000	0.000000	-0.084995	-0.080170	0.118708	0.000000	0.000000	3.000000	69.000000	1.000000
14927.863882	0.101807	0.554137	-0.016110	76.344185	2.428868	16.573004	0.090347	0.000000	-0.805510	0.000000	0.000000	0.000000	-0.084995	-0.080170	0.118708	0.000000	0.000000	3.000000	69.000000	1.000000
14927.867216	0.101549	0.553862	-0.015697	76.344185	2.428868	16.573004	0.090347	0.000000	-0.805510	0.000000	0.000000	0.000000	-0.077298	-0.082643	0.124082	0.000000	0.000000	3.000000	69.000000	1.000000
14927.870549	0.101549	0.553862	-0.015697	76.344185	2.428868	16.573004	0.090347	0.000000	-0.805510	0.000000	0.000000	0.000000	-0.077298	-0.082643	0.124082	0.000000	0.000000	3.000000	69.000000	1.000000
14927.873882	0.101249	0.553586	-0.015274	76.357742	2.276104	16.428076	0.090347	0.000000	-0.805510	0.000000	0.000000	0.000000	-0.090071	-0.082777	0.126862	0.000000	0.000000	3.000000	69.000000	1.000000
14927.877216	0.101249	0.553586	-0.015274	76.357742	2.276104	16.428076	0.090347	0.000000	-0.805510	0.000000	0.000000	0.000000	-0.090071	-0.082777	0.126862	0.000000	0.000000	3.000000	69.000000	1.000000
14927.880549	0.101249	0.553586	-0.015274	76.357742	2.276104	16.428076	0.090347	0.000000	-0.805510	0.000000	0.000000	0.000000	-0.090071	-0.082777	0.126862	0.000000	0.000000	3.000000	69.000000	1.000000
14927.883882	0.101249	0.553586	-0.015274	76.368294	2.182709	16.375059	0.062452	0.000000	-0.763686	0.000000	0.000000	0.000000	-0.090071	-0.082777	0.126862	0.000000	0.000000	3.000000	69.000000	1.000000
14927.887216	0.100917	0.553293	-0.014795	76.368294	2.182709	16.375059	0.062452	0.000000	-0.763686	0.000000	0.000000	0.000000	-0.099719	-0.087694	0.143470	0.000000	0.000000	3.000000	69.000000	1.000000
14927.890549	0.100917	0.553293	-0.014795	76.368294	2.182709	16.375059	0.062452	0.000000	-0.763686	0.000000	0.000000	0.000000	-0.099719	-0.087694	0.143470	0.000000	0.000000	3.000000	69.000000	1.000000
14927.893882	0.100524	0.553017	-0.014285	76.372124	2.091437	16.329384	0.062452	0.000000	-0.763686	0.000000	0.000000	0.000000	-0.117679	-0.082804	0.153016	0.000000	0.000000	3.000000	69.000000	1.000000
14927.897216	0.100524	0.553017	-0.014285	76.372124	2.091437	16.329384	0.062452	0.000000	-0.763686	0.000000	0.000000	0.000000	-0.117679	-0.082804	0.153016	0.000000	0.000000	3.000000	69.000000	1.000000
14927.900549	0.100524	0.553017	-0.014285	76.372124	2.091437	16.329384	0.062452	0.000000	-0.763686	0.000000	0.000000	0.000000	-0.117679	-0.082804	0.153016	0.000000	0.000000	3.000000	69.000000	1.000000
14927.903882	0.100524	0.553017	-0.014285	76.369514	1.989500	16.282167	0.026219	0.000000	-0.714272	0.000000	0.000000	0.000000	-0.117679	-0.082804	0.153016	0.000000	0.000000	3.000000	69.000000	1.000000
14927.907216	0.100082	0.552742	-0.013698	76.369514	1.989500	16.282167	0.026219	0.000000	-0.714272	0.000000	0.000000	0.000000	-0.132593	-0.082722	0.176370	0.000000	0.000000	3.000000	69.000000	1.000000
14927.910549	0.100082	0.552742	-0.013698	76.369514	1.989500	16.282167	0.026219	0.000000	-0.714272	0.000000	0.000000	0.000000	-0.132593	-0.082722	0.176370	0.000000	0.000000	3.000000	69.000000	1.000000
14927.913882	0.099611	0.552466	-0.013037	76.379005	1.897019	16.261707	0.026219	0.000000	-0.714272	0.000000	0.000000	0.000000	-0.141332	-0.082693	0.198250	0.000000	0.000000	3.000000	69.000000	1.000000
14927.917216	0.099611	0.552466	-0.013037	76.379005	1.897019	16.261707	0.026219	0.000000	-0.714272	0.000000	0.000000	0.000000	-0.141332	-0.082693	0.198250	0.000000	0.000000	3.000000	69.000000	1.000000
14927.920549	0.099611	0.552466	-0.013037	76.379005	1.897019	16.261707	0.026219	0.000000	-0.714272	0.000000	0.000000	0.000000	-0.141332	-0.082693	0.198250	0.000000	0.000000	3.000000	69.000000	1.000000
14927.923882	0.099611	0.552466	-0.013037	76.388214	1.813624	16.254259	-0.019436	0.000000	-0.651835	0.000000	0.000000	0.000000	-0.141332	-0.082693	0.198250	0.000000	0.000000	3.000000	69.000000	1.000000
14927.927216	0.099148	0.552198	-0.012336	76.388214	1.813624	16.254259	-0.019436	0.000000	-0.651835	0.000000	0.000000	0.000000	-0.139080	-0.080320	0.210342	0.000000	0.000000	3.000000	69.000000	1.000000
14927.930549	0.099148	0.552198	-0.012336	76.388214	1.813624	16.254259	-0.019436	0.000000	-0.651835	0.000000	0.000000	0.000000	-0.139080	-0.080320	0.210342	0.000000	0.000000	3.000000	69.000000	1.000000
14927.933882	0.098730	0.551921	-0.011621	76.397446	1.732950	16.246805	-0.019436	0.000000	-0.651835	0.000000	0.000000	0.000000	-0.125385	-0.083035	0.214221	0.000000	0.000000	3.000000	69.000000	1.000000
14927.937216	0.098730	0.551921	-0.011621	76.397446	1.732950	16.246805	-0.019436	0.000000	-0.651835	0.000000	0.000000	0.000000	-0.125385	-0.083035	0.214221	0.000000	0.000000	3.000000	69.000000	1.000000
14927.940549	0.098730	0.551921	-0.011621	76.397446	1.732950	16.246805	-0.019436	0.000000	-0.651835	0.000000	0.000000	0.000000	-0.125385	-0.083035	0.214221	0.000000	0.000000	3.000000	69.000000	1.000000
14927.943882	0.098730	0.551921	-0.011621	76.406654	1.657699	16.239338	-0.063513	0.000000	-0.581075	0.000000	0.000000	0.000000	-0.125385	-0.083035	0.214221	0.000000	0.000000	3.000000	69.000000	1.000000
14927.947216	0.098331	0.551644	-0.010913	76.406654	1.657699	16.239338	-0.063513	0.000000	-0.581075	0.000000	0.000000	0.000000	-0.119536	-0.083325	0.212610	0.000000	0.000000	3.000000	69.000000	1.000000
14927.950549	0.098331	0.551644	-0.010913	76.406654	1.657699	16.239338	-0.063513	0.000000	-0.581075	0.000000	0.000000	0.000000	-0.119536	-0.083325	0.212610	0.000000	0.000000	3.000000	69.000000	1.000000
14927.953882	0.097996	0.551340	-0.010214	76.418968	1.588178	16.229376	-0.063513	0.000000	-0.581075	0.000000	0.000000	0.000000	-0.100592	-0.091148	0.209732	0.000000	0.000000	3.000000	69.000000	1.000000
14927.957216	0.097996	0.551340	-0.010214	76.418968	1.588178	16.229376	-0.063513	0.000000	-0.581075	0.000000	0.000000	0.000000	-0.100592	-0.091148	0.209732	0.000000	0.000000	3.000000	69.000000	1.000000
14927.960549	0.097996	0.551340	-0.010214	76.418968	1.588178	16.229376	-0.063513	0.000000	-0.581075	0.000000	0.000000	0.000000	-0.100592	-0.091148	0.209732	0.000000	0.000000	3.000000	69.000000	1.000000
14927.963882	0.097996	0.551340	-0.010214	76.428200	1.526499	16.221884	-0.100201	0.000000	-0.510684	0.000000	0.000000	0.000000	-0.100592	-0.091148	0.209732	0.000000	0.000000	3.000000	69.000000	1.000000
14927.967216	0.097706	0.551052	-0.009506	76.428200	1.526499	16.221884	-0.100201	0.000000	-0.510684	0.000000	0.000000	0.000000	-0.087095	-0.086414	0.212182	0.000000	0.000000	3.000000	69.000000	1.000000
14927.970549	0.097706	0.551052	-0.009506	76.428200	1.526499	16.221884	-0.100201	0.000000	-0.510684	0.000000	0.000000	0.000000	-0.087095	-0.086414	0.212182	0.000000	0.000000	3.000000	69.000000	1.000000
14927.973882	0.097474	0.550746	-0.008832	76.437424	1.470258	16.214392	-0.100201	0.000000	-0.510684	0.000000	0.000000	0.000000	-0.069515	-0.091765	0.202449	0.000000	0.000000	3.000000	69.000000	1.000000
14927.977216	0.097474	0.550746	-0.008832	76.437424	1.470258	16.214392	-0.100201	0.000000	-0.510684	0.000000	0.000000	0.000000	-0.069515	-0.091765	0.202449	0.000000	0.000000	3.000000	69.000000	1.000000
14927.980549	0.097474	0.550746	-0.008832	76.437424	1.470258	16.214392	-0.100201	0.000000	-0.510684	0.000000	0.000000	0.000000	-0.069515	-0.091765	0.202449	0.000000	0.000000	3.000000	69.000000	1.000000
14927.983882	0.097250	0.550447	-0.008116	76.446648	1.419445	16.206882	-0.126303	0.000000	-0.441579	0.000000	0.000000	0.000000	-0.067178	-0.089555	0.214632	0.000000	0.000000	3.000000	69.000000	1.000000
14927.987216	0.097250	0.550447	-0.008116	76.446648	1.419445	16.206882	-0.126303	0.000000	-0.441579	0.000000	0.000000	0.000000	-0.067178	-0.089555	0.214632	0.000000	0.000000	3.000000	69.000000	1.000000
14927.990549	0.097250	0.550447	-0.008116	76.446648	1.419445	16.206882	-0.126303	0.000000	-0.441579	0.000000	0.000000	0.000000	-0.067178	-0.089555	0.214632	0.000000	0.000000	3.000000	69.000000	1.000000
14927.993882	0.097025	0.550148	-0.007401	76.458939	1.363457	16.196856	-0.137499	0.000000	-0.405807	0.000000	0.000000	0.000000	-0.067534	-0.089891	0.214489	0.000000	0.000000	3.000000	69.000000	1.000000
14927.997216	0.097025	0.550148	-0.007401	76.458939	1.363457	16.196856	-0.137499	0.000000	-0.405807	0.000000	0.000000	0.000000	-0.067534	-0.089891	0.214489	0.000000	0.000000	3.000000	69.000000	1.000000
14928.000549	0.097025	0.550148	-0.007401	76.458939	1.363457	16.196856	-0.137499	0.000000	-0.405807	0.000000	0.000000	0.000000	-0.067534	-0.089891	0.214489	0.000000	0.000000	3.000000	69.000000	1.000000
14928.003882	0.097025	0.550148	-0.007401	76.468178	1.309904	16.189331	-0.148754	0.000000	-0.370059	0.000000	0.000000	0.000000	-0.067534	-0.089891	0.214489	0.000000	0.000000	3.000000	69.000000	1.000000
14928.007216	0.096794	0.549855	-0.006710	76.468178	1.309904	16.189331	-0.148754	0.000000	-0.370059	0.000000	0.000000	0.000000	-0.069367	-0.087709	0.207442	0.000000	0.000000	3.000000	69.000000	1.000000
14928.010549	0.096794	0.549855	-0.006710	76.468178	1.309904	16.189331	-0.148754	0.000000	-0.370059	0.000000	0.000000	0.000000	-0.069367	-0.087709	0.207442	0.000000	0.000000	3.000000	69.000000	1.000000
14928.013882	0.096561	0.549562	-0.006019	76.477394	1.256338	16.181795	-0.148754	0.000000	-0.370059	0.000000	0.000000	0.000000	-0.069711	-0.088056	0.207303	0.000000	0.000000	3.000000	69.000000	1.000000
14928.017216	0.096561	0.549562	-0.006019	76.477394	1.256338	16.181795	-0.148754	0.000000	-0.370059	0.000000	0.000000	0.000000	-0.069711	-0.088056	0.207303	0.000000	0.000000	3.000000	69.000000	1.000000
14928.020549	0.096561	0.549562	-0.006019	76.477394	1.256338	16.181795	-0.148754	0.000000	-0.370059	0.000000	0.000000	0.000000	-0.069711	-0.088056	0.207303	0.000000	0.000000	3.000000	69.000000	1.000000
14928.023882	0.096561	0.549562	-0.006019	76.483536	1.205209	16.176758	-0.171934	0.000000	-0.300935	0.000000	0.000000	0.000000	-0.069711	-0.088056	0.207303	0.000000	0.000000	3.000000	69.000000	1.000000
14928.027216	0.096327	0.549293	-0.005333	76.483536	1.205209	16.176758	-0.171934	0.000000	-0.300935	0.000000	0.000000	0.000000	-0.070366	-0.080795	0.205687	0.000000	0.000000	3.000000	69.000000	1.000000
14928.030549	0.096327	0.549293	-0.005333	76.483536	1.205209	16.176758	-0.171934	0.000000	-0.300935	0.000000	0.000000	0.000000	-0.070366	-0.080795	0.205687	0.000000	0.000000	3.000000	69.000000	1.000000
14928.033882	0.096082	0.549014	-0.004689	76.492760	1.151623	16.169207	-0.171934	0.000000	-0.300935	0.000000	0.000000	0.000000	-0.073316	-0.083594	0.193235	0.000000	0.000000	3.000000	69.000000	1.000000
14928.037216	0.096082	0.549014	-0.004689	76.492760	1.151623	16.169207	-0.171934	0.000000	-0.300935	0.000000	0.000000	0.000000	-0.073316	-0.083594	0.193235	0.000000	0.000000	3.000000	69.000000	1.000000
14928.040549	0.096082	0.549014	-0.004689	76.492760	1.151623	16.169207	-0.171934	0.000000	-0.300935	0.000000	0.000000	0.000000	-0.073316	-0.083594	0.193235	0.000000	0.000000	3.000000	69.000000	1.000000
14928.043882	0.096082	0.549014	-0.004689	76.498901	1.105926	16.164156	-0.195881	0.000000	-0.234448	0.000000	0.000000	0.000000	-0.073316	-0.083594	0.193235	0.000000	0.000000	3.000000	69.000000	1.000000
14928.047216	0.095884	0.548751	-0.004036	76.498901	1.105926	16.164156	-0.195881	0.000000	-0.234448	0.000000	0.000000	0.000000	-0.059576	-0.078844	0.195798	0.000000	0.000000	3.000000	69.000000	1.000000
14928.050549	0.095884	0.548751	-0.004036	76.498901	1.105926	16.164156	-0.195881	0.000000	-0.234448	0.000000	0.000000	0.000000	-0.059576	-0.078844	0.195798	0.000000	0.000000	3.000000	69.000000	1.000000
14928.053882	0.095714	0.548488	-0.003457	76.508148	1.060482	16.156588	-0.195881	0.000000	-0.234448	0.000000	0.000000	0.000000	-0.050987	-0.079033	0.173749	0.000000	0.000000	3.000000	69.000000	1.000000
14928.057216	0.095714	0.548488	-0.003457	76.508148	1.060482	16.156588	-0.195881	0.000000	-0.234448	0.000000	0.000000	0.000000	-0.050987	-0.079033	0.173749	0.000000	0.000000	3.000000	69.000000	1.000000
14928.060549	0.095714	0.548488	-0.003457	76.508148	1.060482	16.156588	-0.195881	0.000000	-0.234448	0.000000	0.000000	0.000000	-0.050987	-0.079033	0.173749	0.000000	0.000000	3.000000	69.000000	1.000000
14928.063882	0.095714	0.548488	-0.003457	76.517357	1.025905	16.148996	-0.214308	0.000000	-0.172856	0.000000	0.000000	0.000000	-0.050987	-0.079033	0.173749	0.000000	0.000000	3.000000	69.000000	1.000000
14928.067216	0.095599	0.548215	-0.002933	76.517357	1.025905	16.148996	-0.214308	0.000000	-0.172856	0.000000	0.000000	0.000000	-0.034392	-0.081717	0.157251	0.000000	0.000000	3.000000	69.000000	1.000000
14928.070549	0.095599	0.548215	-0.002933	76.517357	1.025905	16.148996	-0.214308	0.000000	-0.172856	0.000000	0.000000	0.000000	-0.034392	-0.081717	0.157251	0.000000	0.000000	3.000000	69.000000	1.000000
14928.073882	0.095513	0.547968	-0.002487	76.532738	0.989113	16.136333	-0.214308	0.000000	-0.172856	0.000000	0.000000	0.000000	-0.025939	-0.074212	0.133790	0.000000	0.000000	3.000000	69.000000	1.000000
14928.077216	0.095513	0.547968	-0.002487	76.532738	0.989113	16.136333	-0.214308	0.000000	-0.172856	0.000000	0.000000	0.000000	-0.025939	-0.074212	0.133790	0.000000	0.000000	3.000000	69.000000	1.000000
14928.080549	0.095513	0.547968	-0.002487	76.532738	0.989113	16.136333	-0.214308	0.000000	-0.172856	0.000000	0.000000	0.000000	-0.025939	-0.074212	0.133790	0.000000	0.000000	3.000000	69.000000	1.000000
14928.083882	0.095513	0.547968	-0.002487	76.548080	0.957733	16.123646	-0.224363	0.000000	-0.124350	0.000000	0.000000	0.000000	-0.025939	-0.074212	0.133790	0.000000	0.000000	3.000000	69.000000	1.000000
14928.087216	0.095429	0.547729	-0.002133	76.548080	0.957733	16.123646	-0.224363	0.000000	-0.124350	0.000000	0.000000	0.000000	-0.025037	-0.071653	0.106285	0.000000	0.000000	3.000000	69.000000	1.000000
14928.090549	0.095429	0.547729	-0.002133	76.548080	0.957733	16.123646	-0.224363	0.000000	-0.124350	0.000000	0.000000	0.000000	-0.025037	-0.071653	0.106285	0.000000	0.000000	3.000000	69.000000	1.000000
14928.093882	0.095429	0.547729	-0.002133	76.566528	0.926562	16.108376	-0.224363	0.000000	-0.124350	0.000000	0.000000	0.000000	-0.025037	-0.071653	0.106285	0.000000	0.000000	3.000000	69.000000	1.000000
14928.097216	0.095429	0.547729	-0.002133	76.566528	0.926562	16.108376	-0.224363	0.000000	-0.124350	0.000000	0.000000	0.000000	-0.025037	-0.071653	0.106285	0.000000	0.000000	3.000000	69.000000	1.000000
14928.100549	0.095350	0.547474	-0.001865	76.566528	0.926562	16.108376	-0.224363	0.000000	-0.124350	0.000000	0.000000	0.000000	-0.023789	-0.076669	0.080244	0.000000	0.000000	3.000000	69.000000	1.000000
14928.103882	0.095272	0.547278	-0.001699	76.584976	0.898078	16.093069	-0.228536	0.000000	-0.106636	0.000000	0.000000	0.000000	-0.023410	-0.058715	0.049871	0.000000	0.000000	3.000000	69.000000	1.000000
14928.107216	0.095272	0.547278	-0.001699	76.584976	0.898078	16.093069	-0.228536	0.000000	-0.106636	0.000000	0.000000	0.000000	-0.023410	-0.058715	0.049871	0.000000	0.000000	3.000000	69.000000	1.000000
14928.110549	0.095272	0.547278	-0.001699	76.584976	0.898078	16.093069	-0.228536	0.000000	-0.106636	0.000000	0.000000	0.000000	-0.023410	-0.058715	0.049871	0.000000	0.000000	3.000000	69.000000	1.000000
14928.113882	0.095272	0.547278	-0.001699	76.603409	0.874982	16.077719	-0.236402	0.000000	-0.084950	0.000000	0.000000	0.000000	-0.023410	-0.058715	0.049871	0.000000	0.000000	3.000000	69.000000	1.000000
14928.117216	0.095228	0.547099	-0.001588	76.603409	0.874982	16.077719	-0.236402	0.000000	-0.084950	0.000000	0.000000	0.000000	-0.013335	-0.053551	0.033371	0.000000	0.000000	3.000000	69.000000	1.000000
14928.120549	0.095228	0.547099	-0.001588	76.603409	0.874982	16.077719	-0.236402	0.000000	-0.084950	0.000000	0.000000	0.000000	-0.013335	-0.053551	0.033371	0.000000	0.000000	3.000000	69.000000	1.000000
14928.123882	0.095228	0.547099	-0.001588	76.621872	0.854570	16.062326	-0.236402	0.000000	-0.084950	0.000000	0.000000	0.000000	-0.013335	-0.053551	0.033371	0.000000	0.000000	3.000000	69.000000	1.000000
14928.127216	0.095228	0.547099	-0.001588	76.621872	0.854570	16.062326	-0.236402	0.000000	-0.084950	0.000000	0.000000	0.000000	-0.013335	-0.053551	0.033371	0.000000	0.000000	3.000000	69.000000	1.000000
14928.130549	0.095189	0.546972	-0.001555	76.621872	0.854570	16.062326	-0.236402	0.000000	-0.084950	0.000000	0.000000	0.000000	-0.011472	-0.038137	0.009918	0.000000	0.000000	3.000000	69.000000	1.000000
14928.133882	0.095189	0.546972	-0.001555	76.634155	0.841845	16.052044	-0.238625	0.000000	-0.079388	0.000000	0.000000	0.000000	-0.011472	-0.038137	0.009918	0.000000	0.000000	3.000000	69.000000	1.000000
14928.137216	0.095189	0.546972	-0.001555	76.634155	0.841845	16.052044	-0.238625	0.000000	-0.079388	0.000000	0.000000	0.000000	-0.011472	-0.038137	0.009918	0.000000	0.000000	3.000000	69.000000	1.000000
14928.140549	0.095189	0.546972	-0.001555	76.634155	0.841845	16.052044	-0.238625	0.000000	-0.079388	0.000000	0.000000	0.000000	-0.011472	-0.038137	0.009918	0.000000	0.000000	3.000000	69.000000	1.000000
14928.143882	0.095152	0.546812	-0.001626	76.646439	0.831825	16.041740	-0.240537	0.000000	-0.077735	0.000000	0.000000	0.000000	-0.011269	-0.048007	-0.021526	0.000000	0.000000	3.000000	69.000000	1.000000
14928.147216	0.095152	0.546812	-0.001626	76.646439	0.831825	16.041740	-0.240537	0.000000	-0.077735	0.000000	0.000000	0.000000	-0.011269	-0.048007	-0.021526	0.000000	0.000000	3.000000	69.000000	1.000000
14928.150549	0.095152	0.546812	-0.001626	76.646439	0.831825	16.041740	-0.240537	0.000000	-0.077735	0.000000	0.000000	0.000000	-0.011269	-0.048007	-0.021526	0.000000	0.000000	3.000000	69.000000	1.000000
14928.153882	0.095152	0.546812	-0.001626	76.649506	0.834754	16.039162	-0.242415	0.000000	-0.081323	0.000000	0.000000	0.000000	-0.011269	-0.048007	-0.021526	0.000000	0.000000	3.000000	69.000000	1.000000
14928.157216	0.095182	0.546813	-0.001699	76.649506	0.834754	16.039162	-0.242415	0.000000	-0.081323	0.000000	0.000000	0.000000	0.008964	0.000170	-0.021908	0.000000	0.000000	3.000000	69.000000	1.000000
14928.160549	0.095182	0.546813	-0.001699	76.649506	0.834754	16.039162	-0.242415	0.000000	-0.081323	0.000000	0.000000	0.000000	0.008964	0.000170	-0.021908	0.000000	0.000000	3.000000	69.000000	1.000000
14928.163882	0.095182	0.546813	-0.001699	76.649521	0.842914	16.039162	-0.242415	0.000000	-0.081323	0.000000	0.000000	0.000000	0.008964	0.000170	-0.021908	0.000000	0.000000	3.000000	69.000000	1.000000
14928.167216	0.095182	0.546813	-0.001699	76.649521	0.842914	16.039162	-0.242415	0.000000	-0.081323	0.000000	0.000000	0.000000	0.008964	0.000170	-0.021908	0.000000	0.000000	3.000000	69.000000	1.000000
14928.170549	0.095249	0.546847	-0.001809	76.649521	0.842914	16.039162	-0.242415	0.000000	-0.081323	0.000000	0.000000	0.000000	0.020193	0.010409	-0.032939	0.000000	0.000000	3.000000	69.000000	1.000000
14928.173882	0.095249	0.546847	-0.001809	76.646439	0.861738	16.041733	-0.240921	0.000000	-0.084974	0.000000	0.000000	0.000000	0.020193	0.010409	-0.032939	0.000000	0.000000	3.000000	69.000000	1.000000
14928.177216	0.095249	0.546847	-0.001809	76.646439	0.861738	16.041733	-0.240921	0.000000	-0.084974	0.000000	0.000000	0.000000	0.020193	0.010409	-0.032939	0.000000	0.000000	3.000000	69.000000	1.000000
14928.180549	0.095249	0.546847	-0.001809	76.646439	0.861738	16.041733	-0.240921	0.000000	-0.084974	0.000000	0.000000	0.000000	0.020193	0.010409	-0.032939	0.000000	0.000000	3.000000	69.000000	1.000000
14928.183882	0.095415	0.546985	-0.002093	76.643097	0.873142	16.037716	-0.237556	0.000000	-0.090464	0.000000	0.000000	0.000000	0.049823	0.041238	-0.085248	0.000000	0.000000	3.000000	69.000000	1.000000
14928.187216	0.095415	0.546985	-0.002093	76.643097	0.873142	16.037716	-0.237556	0.000000	-0.090464	0.000000	0.000000	0.000000	0.049823	0.041238	-0.085248	0.000000	0.000000	3.000000	69.000000	1.000000
14928.190549	0.095415	0.546985	-0.002093	76.643097	0.873142	16.037716	-0.237556	0.000000	-0.090464	0.000000	0.000000	0.000000	0.049823	0.041238	-0.085248	0.000000	0.000000	3.000000	69.000000	1.000000
14928.193882	0.095415	0.546985	-0.002093	76.636024	0.874925	16.023067	-0.229252	0.000000	-0.104672	0.000000	0.000000	0.000000	0.049823	0.041238	-0.085248	0.000000	0.000000	3.000000	69.000000	1.000000
14928.197216	0.095492	0.547087	-0.002263	76.636024	0.874925	16.023067	-0.229252	0.000000	-0.104672	0.000000	0.000000	0.000000	0.023132	0.030801	-0.050960	0.000000	0.000000	3.000000	69.000000	1.000000
14928.200549	0.095492	0.547087	-0.002263	76.636024	0.874925	16.023067	-0.229252	0.000000	-0.104672	0.000000	0.000000	0.000000	0.023132	0.030801	-0.050960	0.000000	0.000000	3.000000	69.000000	1.000000
14928.203882	0.095492	0.547087	-0.002263	76.627815	0.863362	15.982056	-0.229252	0.000000	-0.104672	0.000000	0.000000	0.000000	0.023132	0.030801	-0.050960	0.000000	0.000000	3.000000	69.000000	1.000000
14928.207216	0.095492	0.547087	-0.002263	76.627815	0.863362	15.982056	-0.229252	0.000000	-0.104672	0.000000	0.000000	0.000000	0.023132	0.030801	-0.050960	0.000000	0.000000	3.000000	69.000000	1.000000
14928.210549	0.095555	0.547216	-0.002502	76.627815	0.863362	15.982056	-0.229252	0.000000	-0.104672	0.000000	0.000000	0.000000	0.018773	0.038536	-0.071618	0.000000	0.000000	3.000000	69.000000	1.000000
14928.213882	0.095642	0.547361	-0.002727	76.615944	0.842247	15.930483	-0.225396	0.000000	-0.113165	0.000000	0.000000	0.000000	0.026351	0.043525	-0.067562	0.000000	0.000000	3.000000	69.000000	1.000000
14928.217216	0.095642	0.547361	-0.002727	76.615944	0.842247	15.930483	-0.225396	0.000000	-0.113165	0.000000	0.000000	0.000000	0.026351	0.043525	-0.067562	0.000000	0.000000	3.000000	69.000000	1.000000
14928.220549	0.095642	0.547361	-0.002727	76.615944	0.842247	15.930483	-0.225396	0.000000	-0.113165	0.000000	0.000000	0.000000	0.026351	0.043525	-0.067562	0.000000	0.000000	3.000000	69.000000	1.000000
14928.223882	0.095642	0.547361	-0.002727	76.607086	0.818664	15.876367	-0.217876	0.000000	-0.136362	0.000000	0.000000	0.000000	0.026351	0.043525	-0.067562	0.000000	0.000000	3.000000	69.000000	1.000000
14928.227216	0.095678	0.547498	-0.002985	76.607086	0.818664	15.876367	-0.217876	0.000000	-0.136362	0.000000	0.000000	0.000000	0.010779	0.041036	-0.077180	0.000000	0.000000	3.000000	69.000000	1.000000
14928.230549	0.095678	0.547498	-0.002985	76.607086	0.818664	15.876367	-0.217876	0.000000	-0.136362	0.000000	0.000000	0.000000	0.010779	0.041036	-0.077180	0.000000	0.000000	3.000000	69.000000	1.000000
14928.233882	0.095678	0.547498	-0.002985	76.601341	0.787159	15.819712	-0.217876	0.000000	-0.136362	0.000000	0.000000	0.000000	0.010779	0.041036	-0.077180	0.000000	0.000000	3.000000	69.000000	1.000000
14928.237216	0.095678	0.547498	-0.002985	76.601341	0.787159	15.819712	-0.217876	0.000000	-0.136362	0.000000	0.000000	0.000000	0.010779	0.041036	-0.077180	0.000000	0.000000	3.000000	69.000000	1.000000
14928.240549	0.095706	0.547626	-0.003283	76.601341	0.787159	15.819712	-0.217876	0.000000	-0.136362	0.000000	0.000000	0.000000	0.008149	0.038524	-0.089521	0.000000	0.000000	3.000000	69.000000	1.000000
14928.243882	0.095706	0.547626	-0.003283	76.598923	0.760565	15.767063	-0.216079	0.000000	-0.149225	0.000000	0.000000	0.000000	0.008149	0.038524	-0.089521	0.000000	0.000000	3.000000	69.000000	1.000000
14928.247216	0.095706	0.547626	-0.003283	76.598923	0.760565	15.767063	-0.216079	0.000000	-0.149225	0.000000	0.000000	0.000000	0.008149	0.038524	-0.089521	0.000000	0.000000	3.000000	69.000000	1.000000
14928.250549	0.095706	0.547626	-0.003283	76.598923	0.760565	15.767063	-0.216079	0.000000	-0.149225	0.000000	0.000000	0.000000	0.008149	0.038524	-0.089521	0.000000	0.000000	3.000000	69.000000	1.000000
14928.253882	0.095731	0.547824	-0.003907	76.599899	0.733392	15.718390	-0.214721	0.000000	-0.164146	0.000000	0.000000	0.000000	0.007738	0.059223	-0.187160	0.000000	0.000000	3.000000	69.000000	1.000000
14928.257216	0.095731	0.547824	-0.003907	76.599899	0.733392	15.718390	-0.214721	0.000000	-0.164146	0.000000	0.000000	0.000000	0.007738	0.059223	-0.187160	0.000000	0.000000	3.000000	69.000000	1.000000
14928.260549	0.095731	0.547824	-0.003907	76.599899	0.733392	15.718390	-0.214721	0.000000	-0.164146	0.000000	0.000000	0.000000	0.007738	0.059223	-0.187160	0.000000	0.000000	3.000000	69.000000	1.000000
14928.263882	0.095731	0.547824	-0.003907	76.597183	0.707567	15.659175	-0.213431	0.000000	-0.195339	0.000000	0.000000	0.000000	0.007738	0.059223	-0.187160	0.000000	0.000000	3.000000	69.000000	1.000000
14928.267216	0.095781	0.547926	-0.004205	76.597183	0.707567	15.659175	-0.213431	0.000000	-0.195339	0.000000	0.000000	0.000000	0.014795	0.030744	-0.089491	0.000000	0.000000	3.000000	69.000000	1.000000
14928.270549	0.095781	0.547926	-0.004205	76.597183	0.707567	15.659175	-0.213431	0.000000	-0.195339	0.000000	0.000000	0.000000	0.014795	0.030744	-0.089491	0.000000	0.000000	3.000000	69.000000	1.000000
14928.273882	0.095781	0.547926	-0.004205	76.597511	0.676485	15.597352	-0.213431	0.000000	-0.195339	0.000000	0.000000	0.000000	0.014795	0.030744	-0.089491	0.000000	0.000000	3.000000	69.000000	1.000000
14928.277216	0.095781	0.547926	-0.004205	76.597511	0.676485	15.597352	-0.213431	0.000000	-0.195339	0.000000	0.000000	0.000000	0.014795	0.030744	-0.089491	0.000000	0.000000	3.000000	69.000000	1.000000
14928.280549	0.095857	0.547995	-0.004480	76.597511	0.676485	15.597352	-0.213431	0.000000	-0.195339	0.000000	0.000000	0.000000	0.022964	0.020550	-0.082528	0.000000	0.000000	3.000000	69.000000	1.000000
14928.283882	0.095857	0.547995	-0.004480	76.591721	0.603933	15.472451	-0.210966	0.000000	-0.210254	0.000000	0.000000	0.000000	0.022964	0.020550	-0.082528	0.000000	0.000000	3.000000	69.000000	1.000000
14928.287216	0.095857	0.547995	-0.004480	76.591721	0.603933	15.472451	-0.210966	0.000000	-0.210254	0.000000	0.000000	0.000000	0.022964	0.020550	-0.082528	0.000000	0.000000	3.000000	69.000000	1.000000
14928.290549	0.095857	0.547995	-0.004480	76.591721	0.603933	15.472451	-0.210966	0.000000	-0.210254	0.000000	0.000000	0.000000	0.022964	0.020550	-0.082528	0.000000	0.000000	3.000000	69.000000	1.000000
14928.293882	0.096081	0.548105	-0.004907	76.584320	0.464271	15.246478	-0.207138	0.000000	-0.224009	0.000000	0.000000	0.000000	0.067140	0.033274	-0.127942	0.000000	0.000000	3.000000	69.000000	1.000000
14928.297216	0.096081	0.548105	-0.004907	76.584320	0.464271	15.246478	-0.207138	0.000000	-0.224009	0.000000	0.000000	0.000000	0.067140	0.033274	-0.127942	0.000000	0.000000	3.000000	69.000000	1.000000
14928.300549	0.096081	0.548105	-0.004907	76.584320	0.464271	15.246478	-0.207138	0.000000	-0.224009	0.000000	0.000000	0.000000	0.067140	0.033274	-0.127942	0.000000	0.000000	3.000000	69.000000	1.000000
14928.303882	0.096081	0.548105	-0.004907	76.568939	0.254942	14.925176	-0.195948	0.000000	-0.245333	0.000000	0.000000	0.000000	0.067140	0.033274	-0.127942	0.000000	0.000000	3.000000	69.000000	1.000000
14928.307216	0.096207	0.548148	-0.005053	76.568939	0.254942	14.925176	-0.195948	0.000000	-0.245333	0.000000	0.000000	0.000000	0.037754	0.012760	-0.044045	0.000000	0.000000	3.000000	69.000000	1.000000
14928.310549	0.096207	0.548148	-0.005053	76.568939	0.254942	14.925176	-0.195948	0.000000	-0.245333	0.000000	0.000000	0.000000	0.037754	0.012760	-0.044045	0.000000	0.000000	3.000000	69.000000	1.000000
14928.313882	0.096207	0.548148	-0.005053	76.551033	0.013757	14.558744	-0.195948	0.000000	-0.245333	0.000000	0.000000	0.000000	0.037754	0.012760	-0.044045	0.000000	0.000000	3.000000	69.000000	1.000000
14928.317216	0.096207	0.548148	-0.005053	76.551033	0.013757	14.558744	-0.195948	0.000000	-0.245333	0.000000	0.000000	0.000000	0.037754	0.012760	-0.044045	0.000000	0.000000	3.000000	69.000000	1.000000
14928.320549	0.096338	0.548182	-0.005177	76.551033	0.013757	14.558744	-0.195948	0.000000	-0.245333	0.000000	0.000000	0.000000	0.039195	0.010173	-0.037166	0.000000	0.000000	3.000000	69.000000	1.000000
14928.323882	0.096338	0.548182	-0.005177	76.525024	-0.288509	14.104752	-0.189656	0.000000	-0.252673	0.000000	0.000000	0.000000	0.039195	0.010173	-0.037166	0.000000	0.000000	3.000000	69.000000	1.000000
14928.327216	0.096338	0.548182	-0.005177	76.525024	-0.288509	14.104752	-0.189656	0.000000	-0.252673	0.000000	0.000000	0.000000	0.039195	0.010173	-0.037166	0.000000	0.000000	3.000000	69.000000	1.000000
14928.330549	0.096338	0.548182	-0.005177	76.525024	-0.288509	14.104752	-0.189656	0.000000	-0.252673	0.000000	0.000000	0.000000	0.039195	0.010173	-0.037166	0.000000	0.000000	3.000000	69.000000	1.000000
14928.333882	0.096570	0.548224	-0.005347	76.500778	-0.648324	13.574887	-0.183123	0.000000	-0.258868	0.000000	0.000000	0.000000	0.069877	0.012724	-0.050945	0.000000	0.000000	3.000000	69.000000	1.000000
14928.337216	0.096570	0.548224	-0.005347	76.500778	-0.648324	13.574887	-0.183123	0.000000	-0.258868	0.000000	0.000000	0.000000	0.069877	0.012724	-0.050945	0.000000	0.000000	3.000000	69.000000	1.000000
14928.340549	0.096570	0.548224	-0.005347	76.500778	-0.648324	13.574887	-0.183123	0.000000	-0.258868	0.000000	0.000000	0.000000	0.069877	0.012724	-0.050945	0.000000	0.000000	3.000000	69.000000	1.000000
14928.343882	0.096570	0.548224	-0.005347	76.470528	-1.036394	13.010903	-0.171477	0.000000	-0.267359	0.000000	0.000000	0.000000	0.069877	0.012724	-0.050945	0.000000	0.000000	3.000000	69.000000	1.000000
14928.347216	0.096673	0.548233	-0.005393	76.470528	-1.036394	13.010903	-0.171477	0.000000	-0.267359	0.000000	0.000000	0.000000	0.030699	0.002538	-0.013772	0.000000	0.000000	3.000000	69.000000	1.000000
14928.350549	0.096673	0.548233	-0.005393	76.470528	-1.036394	13.010903	-0.171477	0.000000	-0.267359	0.000000	0.000000	0.000000	0.030699	0.002538	-0.013772	0.000000	0.000000	3.000000	69.000000	1.000000
14928.353882	0.096712	0.548216	-0.005420	76.441376	-1.441688	12.426632	-0.171477	0.000000	-0.267359	0.000000	0.000000	0.000000	0.011706	-0.005018	-0.008187	0.000000	0.000000	3.000000	69.000000	1.000000
14928.357216	0.096712	0.548216	-0.005420	76.441376	-1.441688	12.426632	-0.171477	0.000000	-0.267359	0.000000	0.000000	0.000000	0.011706	-0.005018	-0.008187	0.000000	0.000000	3.000000	69.000000	1.000000
14928.360549	0.096712	0.548216	-0.005420	76.441376	-1.441688	12.426632	-0.171477	0.000000	-0.267359	0.000000	0.000000	0.000000	0.011706	-0.005018	-0.008187	0.000000	0.000000	3.000000	69.000000	1.000000
14928.363882	0.096712	0.548216	-0.005420	76.417244	-1.817138	11.892713	-0.164410	0.000000	-0.271018	0.000000	0.000000	0.000000	0.011706	-0.005018	-0.008187	0.000000	0.000000	3.000000	69.000000	1.000000
14928.367216	0.096725	0.548183	-0.005461	76.417244	-1.817138	11.892713	-0.164410	0.000000	-0.271018	0.000000	0.000000	0.000000	0.004106	-0.010046	-0.012244	0.000000	0.000000	3.000000	69.000000	1.000000
14928.370549	0.096725	0.548183	-0.005461	76.417244	-1.817138	11.892713	-0.164410	0.000000	-0.271018	0.000000	0.000000	0.000000	0.004106	-0.010046	-0.012244	0.000000	0.000000	3.000000	69.000000	1.000000
14928.373882	0.096725	0.548183	-0.005461	76.399590	-2.107987	11.482152	-0.164410	0.000000	-0.271018	0.000000	0.000000	0.000000	0.004106	-0.010046	-0.012244	0.000000	0.000000	3.000000	69.000000	1.000000
14928.377216	0.096725	0.548183	-0.005461	76.399590	-2.107987	11.482152	-0.164410	0.000000	-0.271018	0.000000	0.000000	0.000000	0.004106	-0.010046	-0.012244	0.000000	0.000000	3.000000	69.000000	1.000000
14928.380549	0.096718	0.548149	-0.005497	76.399590	-2.107987	11.482152	-0.164410	0.000000	-0.271018	0.000000	0.000000	0.000000	-0.002325	-0.010049	-0.010868	0.000000	0.000000	3.000000	69.000000	1.000000
14928.383882	0.096718	0.548149	-0.005497	76.393311	-2.300419	11.216257	-0.163726	0.000000	-0.273059	0.000000	0.000000	0.000000	-0.002325	-0.010049	-0.010868	0.000000	0.000000	3.000000	69.000000	1.000000
14928.387216	0.096718	0.548149	-0.005497	76.393311	-2.300419	11.216257	-0.163726	0.000000	-0.273059	0.000000	0.000000	0.000000	-0.002325	-0.010049	-0.010868	0.000000	0.000000	3.000000	69.000000	1.000000
14928.390549	0.096718	0.548149	-0.005497	76.393311	-2.300419	11.216257	-0.163726	0.000000	-0.273059	0.000000	0.000000	0.000000	-0.002325	-0.010049	-0.010868	0.000000	0.000000	3.000000	69.000000	1.000000
14928.393882	0.096694	0.547989	-0.005505	76.397331	-2.407753	11.068703	-0.164113	0.000000	-0.274870	0.000000	0.000000	0.000000	-0.007204	-0.047919	-0.002212	0.000000	0.000000	3.000000	69.000000	1.000000
14928.397216	0.096694	0.547989	-0.005505	76.397331	-2.407753	11.068703	-0.164113	0.000000	-0.274870	0.000000	0.000000	0.000000	-0.007204	-0.047919	-0.002212	0.000000	0.000000	3.000000	69.000000	1.000000
14928.400549	0.096694	0.547989	-0.005505	76.397331	-2.407753	11.068703	-0.164113	0.000000	-0.274870	0.000000	0.000000	0.000000	-0.007204	-0.047919	-0.002212	0.000000	0.000000	3.000000	69.000000	1.000000
14928.403882	0.096694	0.547989	-0.005505	76.415115	-2.437146	11.042291	-0.165314	0.000000	-0.275239	0.000000	0.000000	0.000000	-0.007204	-0.047919	-0.002212	0.000000	0.000000	3.000000	69.000000	1.000000
14928.407216	0.096652	0.547846	-0.005489	76.415115	-2.437146	11.042291	-0.165314	0.000000	-0.275239	0.000000	0.000000	0.000000	-0.012471	-0.042862	0.004586	0.000000	0.000000	3.000000	69.000000	1.000000
14928.410549	0.096652	0.547846	-0.005489	76.415115	-2.437146	11.042291	-0.165314	0.000000	-0.275239	0.000000	0.000000	0.000000	-0.012471	-0.042862	0.004586	0.000000	0.000000	3.000000	69.000000	1.000000
14928.413882	0.096652	0.547846	-0.005489	76.436317	-2.465344	11.018873	-0.165314	0.000000	-0.275239	0.000000	0.000000	0.000000	-0.012471	-0.042862	0.004586	0.000000	0.000000	3.000000	69.000000	1.000000
14928.417216	0.096652	0.547846	-0.005489	76.436317	-2.465344	11.018873	-0.165314	0.000000	-0.275239	0.000000	0.000000	0.000000	-0.012471	-0.042862	0.004586	0.000000	0.000000	3.000000	69.000000	1.000000
14928.420549	0.096581	0.547670	-0.005506	76.436317	-2.465344	11.018873	-0.165314	0.000000	-0.275239	0.000000	0.000000	0.000000	-0.021235	-0.052917	-0.004933	0.000000	0.000000	3.000000	69.000000	1.000000
14928.423882	0.096581	0.547670	-0.005506	76.458397	-2.496181	10.995357	-0.167392	0.000000	-0.274475	0.000000	0.000000	0.000000	-0.021235	-0.052917	-0.004933	0.000000	0.000000	3.000000	69.000000	1.000000
14928.427216	0.096581	0.547670	-0.005506	76.458397	-2.496181	10.995357	-0.167392	0.000000	-0.274475	0.000000	0.000000	0.000000	-0.021235	-0.052917	-0.004933	0.000000	0.000000	3.000000	69.000000	1.000000
14928.430549	0.096581	0.547670	-0.005506	76.458397	-2.496181	10.995357	-0.167392	0.000000	-0.274475	0.000000	0.000000	0.000000	-0.021235	-0.052917	-0.004933	0.000000	0.000000	3.000000	69.000000	1.000000
14928.433882	0.096508	0.547334	-0.005535	76.479607	-2.521805	10.971797	-0.170932	0.000000	-0.275297	0.000000	0.000000	0.000000	-0.022021	-0.100806	-0.008614	0.000000	0.000000	3.000000	69.000000	1.000000
14928.437216	0.096508	0.547334	-0.005535	76.479607	-2.521805	10.971797	-0.170932	0.000000	-0.275297	0.000000	0.000000	0.000000	-0.022021	-0.100806	-0.008614	0.000000	0.000000	3.000000	69.000000	1.000000
14928.440549	0.096508	0.547334	-0.005535	76.479607	-2.521805	10.971797	-0.170932	0.000000	-0.275297	0.000000	0.000000	0.000000	-0.022021	-0.100806	-0.008614	0.000000	0.000000	3.000000	69.000000	1.000000
14928.443882	0.096508	0.547334	-0.005535	76.498642	-2.538625	10.951510	-0.174602	0.000000	-0.276732	0.000000	0.000000	0.000000	-0.022021	-0.100806	-0.008614	0.000000	0.000000	3.000000	69.000000	1.000000
14928.447216	0.096553	0.547166	-0.005533	76.498642	-2.538625	10.951510	-0.174602	0.000000	-0.276732	0.000000	0.000000	0.000000	0.013552	-0.050436	0.000465	0.000000	0.000000	3.000000	69.000000	1.000000
14928.450549	0.096553	0.547166	-0.005533	76.498642	-2.538625	10.951510	-0.174602	0.000000	-0.276732	0.000000	0.000000	0.000000	0.013552	-0.050436	0.000465	0.000000	0.000000	3.000000	69.000000	1.000000
14928.453882	0.096553	0.547166	-0.005533	76.513313	-2.540438	10.937876	-0.174602	0.000000	-0.276732	0.000000	0.000000	0.000000	0.013552	-0.050436	0.000465	0.000000	0.000000	3.000000	69.000000	1.000000
14928.457216	0.096553	0.547166	-0.005533	76.513313	-2.540438	10.937876	-0.174602	0.000000	-0.276732	0.000000	0.000000	0.000000	0.013552	-0.050436	0.000465	0.000000	0.000000	3.000000	69.000000	1.000000
14928.460549	0.096624	0.547015	-0.005518	76.513313	-2.540438	10.937876	-0.174602	0.000000	-0.276732	0.000000	0.000000	0.000000	0.021144	-0.045421	0.004518	0.000000	0.000000	3.000000	69.000000	1.000000
14928.463882	0.096624	0.547015	-0.005518	76.527138	-2.542435	10.924247	-0.172343	0.000000	-0.276655	0.000000	0.000000	0.000000	0.021144	-0.045421	0.004518	0.000000	0.000000	3.000000	69.000000	1.000000
14928.467216	0.096624	0.547015	-0.005518	76.527138	-2.542435	10.924247	-0.172343	0.000000	-0.276655	0.000000	0.000000	0.000000	0.021144	-0.045421	0.004518	0.000000	0.000000	3.000000	69.000000	1.000000
14928.470549	0.096624	0.547015	-0.005518	76.527138	-2.542435	10.924247	-0.172343	0.000000	-0.276655	0.000000	0.000000	0.000000	0.021144	-0.045421	0.004518	0.000000	0.000000	3.000000	69.000000	1.000000
14928.473882	0.096738	0.546720	-0.005506	76.535767	-2.545861	10.917357	-0.168819	0.000000	-0.275902	0.000000	0.000000	0.000000	0.034380	-0.088277	0.003474	0.000000	0.000000	3.000000	69.000000	1.000000
14928.477216	0.096738	0.546720	-0.005506	76.535767	-2.545861	10.917357	-0.168819	0.000000	-0.275902	0.000000	0.000000	0.000000	0.034380	-0.088277	0.003474	0.000000	0.000000	3.000000	69.000000	1.000000
14928.480549	0.096738	0.546720	-0.005506	76.535767	-2.545861	10.917357	-0.168819	0.000000	-0.275902	0.000000	0.000000	0.000000	0.034380	-0.088277	0.003474	0.000000	0.000000	3.000000	69.000000	1.000000
14928.483882	0.096738	0.546720	-0.005506	76.545250	-2.551859	10.910413	-0.163089	0.000000	-0.275323	0.000000	0.000000	0.000000	0.034380	-0.088277	0.003474	0.000000	0.000000	3.000000	69.000000	1.000000
14928.487216	0.096743	0.546594	-0.005483	76.545250	-2.551859	10.910413	-0.163089	0.000000	-0.275323	0.000000	0.000000	0.000000	0.001536	-0.037863	0.007168	0.000000	0.000000	3.000000	69.000000	1.000000
14928.490549	0.096743	0.546594	-0.005483	76.545250	-2.551859	10.910413	-0.163089	0.000000	-0.275323	0.000000	0.000000	0.000000	0.001536	-0.037863	0.007168	0.000000	0.000000	3.000000	69.000000	1.000000
14928.493882	0.096743	0.546594	-0.005483	76.551712	-2.554555	10.906873	-0.163089	0.000000	-0.275323	0.000000	0.000000	0.000000	0.001536	-0.037863	0.007168	0.000000	0.000000	3.000000	69.000000	1.000000
14928.497216	0.096743	0.546594	-0.005483	76.551712	-2.554555	10.906873	-0.163089	0.000000	-0.275323	0.000000	0.000000	0.000000	0.001536	-0.037863	0.007168	0.000000	0.000000	3.000000	69.000000	1.000000
14928.500549	0.096739	0.546485	-0.005505	76.551712	-2.554555	10.906873	-0.163089	0.000000	-0.275323	0.000000	0.000000	0.000000	-0.001416	-0.032729	-0.006610	0.000000	0.000000	3.000000	69.000000	1.000000
14928.503882	0.096739	0.546485	-0.005505	76.553802	-2.550324	10.910067	-0.162833	0.000000	-0.274128	0.000000	0.000000	0.000000	-0.001416	-0.032729	-0.006610	0.000000	0.000000	3.000000	69.000000	1.000000
14928.507216	0.096739	0.546485	-0.005505	76.553802	-2.550324	10.910067	-0.162833	0.000000	-0.274128	0.000000	0.000000	0.000000	-0.001416	-0.032729	-0.006610	0.000000	0.000000	3.000000	69.000000	1.000000
14928.510549	0.096739	0.546485	-0.005505	76.553802	-2.550324	10.910067	-0.162833	0.000000	-0.274128	0.000000	0.000000	0.000000	-0.001416	-0.032729	-0.006610	0.000000	0.000000	3.000000	69.000000	1.000000
14928.513882	0.096727	0.546317	-0.005558	76.541183	-2.525650	10.933513	-0.163069	0.000000	-0.275230	0.000000	0.000000	0.000000	-0.003446	-0.050305	-0.016099	0.000000	0.000000	3.000000	69.000000	1.000000
14928.517216	0.096727	0.546317	-0.005558	76.541183	-2.525650	10.933513	-0.163069	0.000000	-0.275230	0.000000	0.000000	0.000000	-0.003446	-0.050305	-0.016099	0.000000	0.000000	3.000000	69.000000	1.000000
14928.520549	0.096727	0.546317	-0.005558	76.541183	-2.525650	10.933513	-0.163069	0.000000	-0.275230	0.000000	0.000000	0.000000	-0.003446	-0.050305	-0.016099	0.000000	0.000000	3.000000	69.000000	1.000000
14928.523882	0.096727	0.546317	-0.005558	76.517685	-2.483790	10.973666	-0.163644	0.000000	-0.277913	0.000000	0.000000	0.000000	-0.003446	-0.050305	-0.016099	0.000000	0.000000	3.000000	69.000000	1.000000
14928.527216	0.096725	0.546250	-0.005567	76.517685	-2.483790	10.973666	-0.163644	0.000000	-0.277913	0.000000	0.000000	0.000000	-0.000558	-0.020146	-0.002600	0.000000	0.000000	3.000000	69.000000	1.000000
14928.530549	0.096725	0.546250	-0.005567	76.517685	-2.483790	10.973666	-0.163644	0.000000	-0.277913	0.000000	0.000000	0.000000	-0.000558	-0.020146	-0.002600	0.000000	0.000000	3.000000	69.000000	1.000000
14928.533882	0.096725	0.546250	-0.005567	76.483772	-2.428689	11.027064	-0.163644	0.000000	-0.277913	0.000000	0.000000	0.000000	-0.000558	-0.020146	-0.002600	0.000000	0.000000	3.000000	69.000000	1.000000
14928.537216	0.096725	0.546250	-0.005567	76.483772	-2.428689	11.027064	-0.163644	0.000000	-0.277913	0.000000	0.000000	0.000000	-0.000558	-0.020146	-0.002600	0.000000	0.000000	3.000000	69.000000	1.000000
14928.540549	0.096726	0.546225	-0.005562	76.483772	-2.428689	11.027064	-0.163644	0.000000	-0.277913	0.000000	0.000000	0.000000	0.000308	-0.007556	0.001427	0.000000	0.000000	3.000000	69.000000	1.000000
14928.543882	0.096726	0.546225	-0.005562	76.454216	-2.380669	11.073574	-0.163737	0.000000	-0.278346	0.000000	0.000000	0.000000	0.000308	-0.007556	0.001427	0.000000	0.000000	3.000000	69.000000	1.000000
14928.547216	0.096726	0.546225	-0.005562	76.454216	-2.380669	11.073574	-0.163737	0.000000	-0.278346	0.000000	0.000000	0.000000	0.000308	-0.007556	0.001427	0.000000	0.000000	3.000000	69.000000	1.000000
14928.550549	0.096726	0.546225	-0.005562	76.454216	-2.380669	11.073574	-0.163737	0.000000	-0.278346	0.000000	0.000000	0.000000	0.000308	-0.007556	0.001427	0.000000	0.000000	3.000000	69.000000	1.000000
14928.553882	0.096742	0.546174	-0.005489	76.430275	-2.343214	11.109980	-0.163685	0.000000	-0.278109	0.000000	0.000000	0.000000	0.004725	-0.015282	0.022075	0.000000	0.000000	3.000000	69.000000	1.000000
14928.557216	0.096742	0.546174	-0.005489	76.430275	-2.343214	11.109980	-0.163685	0.000000	-0.278109	0.000000	0.000000	0.000000	0.004725	-0.015282	0.022075	0.000000	0.000000	3.000000	69.000000	1.000000
14928.560549	0.096742	0.546174	-0.005489	76.430275	-2.343214	11.109980	-0.163685	0.000000	-0.278109	0.000000	0.000000	0.000000	0.004725	-0.015282	0.022075	0.000000	0.000000	3.000000	69.000000	1.000000
14928.563882	0.096742	0.546174	-0.005489	76.415901	-2.319282	11.133060	-0.162898	0.000000	-0.274429	0.000000	0.000000	0.000000	0.004725	-0.015282	0.022075	0.000000	0.000000	3.000000	69.000000	1.000000
14928.567216	0.096758	0.546123	-0.005415	76.415901	-2.319282	11.133060	-0.162898	0.000000	-0.274429	0.000000	0.000000	0.000000	0.004729	-0.015264	0.022072	0.000000	0.000000	3.000000	69.000000	1.000000
14928.570549	0.096758	0.546123	-0.005415	76.415901	-2.319282	11.133060	-0.162898	0.000000	-0.274429	0.000000	0.000000	0.000000	0.004729	-0.015264	0.022072	0.000000	0.000000	3.000000	69.000000	1.000000
14928.573882	0.096758	0.546123	-0.005415	76.408073	-2.305553	11.146222	-0.162898	0.000000	-0.274429	0.000000	0.000000	0.000000	0.004729	-0.015264	0.022072	0.000000	0.000000	3.000000	69.000000	1.000000
14928.577216	0.096758	0.546123	-0.005415	76.408073	-2.305553	11.146222	-0.162898	0.000000	-0.274429	0.000000	0.000000	0.000000	0.004729	-0.015264	0.022072	0.000000	0.000000	3.000000	69.000000	1.000000
14928.580549	0.096774	0.546072	-0.005341	76.408073	-2.305553	11.146222	-0.162898	0.000000	-0.274429	0.000000	0.000000	0.000000	0.004726	-0.015283	0.022070	0.000000	0.000000	3.000000	69.000000	1.000000
14928.583882	0.096774	0.546072	-0.005341	76.408936	-2.302663	11.146207	-0.162110	0.000000	-0.270751	0.000000	0.000000	0.000000	0.004726	-0.015283	0.022070	0.000000	0.000000	3.000000	69.000000	1.000000
14928.587216	0.096774	0.546072	-0.005341	76.408936	-2.302663	11.146207	-0.162110	0.000000	-0.270751	0.000000	0.000000	0.000000	0.004726	-0.015283	0.022070	0.000000	0.000000	3.000000	69.000000	1.000000
14928.590549	0.096774	0.546072	-0.005341	76.408936	-2.302663	11.146207	-0.162110	0.000000	-0.270751	0.000000	0.000000	0.000000	0.004726	-0.015283	0.022070	0.000000	0.000000	3.000000	69.000000	1.000000
14928.593882	0.096855	0.545911	-0.005171	76.418030	-2.312324	11.136268	-0.161322	0.000000	-0.267072	0.000000	0.000000	0.000000	0.024409	-0.048334	0.051099	0.000000	0.000000	3.000000	69.000000	1.000000
14928.597216	0.096855	0.545911	-0.005171	76.418030	-2.312324	11.136268	-0.161322	0.000000	-0.267072	0.000000	0.000000	0.000000	0.024409	-0.048334	0.051099	0.000000	0.000000	3.000000	69.000000	1.000000
14928.600549	0.096855	0.545911	-0.005171	76.418030	-2.312324	11.136268	-0.161322	0.000000	-0.267072	0.000000	0.000000	0.000000	0.024409	-0.048334	0.051099	0.000000	0.000000	3.000000	69.000000	1.000000
14928.603882	0.096855	0.545911	-0.005171	76.427109	-2.316561	11.126308	-0.157254	0.000000	-0.258556	0.000000	0.000000	0.000000	0.024409	-0.048334	0.051099	0.000000	0.000000	3.000000	69.000000	1.000000
14928.607216	0.096895	0.545784	-0.005088	76.427109	-2.316561	11.126308	-0.157254	0.000000	-0.258556	0.000000	0.000000	0.000000	0.012079	-0.038050	0.024941	0.000000	0.000000	3.000000	69.000000	1.000000
14928.610549	0.096895	0.545784	-0.005088	76.427109	-2.316561	11.126308	-0.157254	0.000000	-0.258556	0.000000	0.000000	0.000000	0.012079	-0.038050	0.024941	0.000000	0.000000	3.000000	69.000000	1.000000
14928.613882	0.096895	0.545784	-0.005088	76.445305	-2.333230	11.106368	-0.157254	0.000000	-0.258556	0.000000	0.000000	0.000000	0.012079	-0.038050	0.024941	0.000000	0.000000	3.000000	69.000000	1.000000
14928.617216	0.096895	0.545784	-0.005088	76.445305	-2.333230	11.106368	-0.157254	0.000000	-0.258556	0.000000	0.000000	0.000000	0.012079	-0.038050	0.024941	0.000000	0.000000	3.000000	69.000000	1.000000
14928.620549	0.096932	0.545641	-0.005023	76.445305	-2.333230	11.106368	-0.157254	0.000000	-0.258556	0.000000	0.000000	0.000000	0.010908	-0.043046	0.019469	0.000000	0.000000	3.000000	69.000000	1.000000
14928.623882	0.096965	0.545455	-0.004972	76.466507	-2.353199	11.083030	-0.155241	0.000000	-0.254399	0.000000	0.000000	0.000000	0.010039	-0.055652	0.015407	0.000000	0.000000	3.000000	69.000000	1.000000
14928.627216	0.096965	0.545455	-0.004972	76.466507	-2.353199	11.083030	-0.155241	0.000000	-0.254399	0.000000	0.000000	0.000000	0.010039	-0.055652	0.015407	0.000000	0.000000	3.000000	69.000000	1.000000
14928.630549	0.096965	0.545455	-0.004972	76.466507	-2.353199	11.083030	-0.155241	0.000000	-0.254399	0.000000	0.000000	0.000000	0.010039	-0.055652	0.015407	0.000000	0.000000	3.000000	69.000000	1.000000
14928.633882	0.096965	0.545455	-0.004972	76.486427	-2.375091	11.062924	-0.151750	0.000000	-0.248586	0.000000	0.000000	0.000000	0.010039	-0.055652	0.015407	0.000000	0.000000	3.000000	69.000000	1.000000
14928.637216	0.096952	0.545253	-0.004929	76.486427	-2.375091	11.062924	-0.151750	0.000000	-0.248586	0.000000	0.000000	0.000000	-0.004018	-0.060649	0.012682	0.000000	0.000000	3.000000	69.000000	1.000000
14928.640549	0.096952	0.545253	-0.004929	76.486427	-2.375091	11.062924	-0.151750	0.000000	-0.248586	0.000000	0.000000	0.000000	-0.004018	-0.060649	0.012682	0.000000	0.000000	3.000000	69.000000	1.000000
14928.643882	0.096952	0.545253	-0.004929	76.498459	-2.380451	11.056066	-0.151750	0.000000	-0.248586	0.000000	0.000000	0.000000	-0.004018	-0.060649	0.012682	0.000000	0.000000	3.000000	69.000000	1.000000
14928.647216	0.096952	0.545253	-0.004929	76.498459	-2.380451	11.056066	-0.151750	0.000000	-0.248586	0.000000	0.000000	0.000000	-0.004018	-0.060649	0.012682	0.000000	0.000000	3.000000	69.000000	1.000000
14928.650549	0.096957	0.545009	-0.004905	76.498459	-2.380451	11.056066	-0.151750	0.000000	-0.248586	0.000000	0.000000	0.000000	0.001548	-0.073219	0.007217	0.000000	0.000000	3.000000	69.000000	1.000000
14928.653882	0.096957	0.545009	-0.004905	76.501839	-2.374834	11.062531	-0.152419	0.000000	-0.246473	0.000000	0.000000	0.000000	0.001548	-0.073219	0.007217	0.000000	0.000000	3.000000	69.000000	1.000000
14928.657216	0.096957	0.545009	-0.004905	76.501839	-2.374834	11.062531	-0.152419	0.000000	-0.246473	0.000000	0.000000	0.000000	0.001548	-0.073219	0.007217	0.000000	0.000000	3.000000	69.000000	1.000000
14928.660549	0.096957	0.545009	-0.004905	76.501839	-2.374834	11.062531	-0.152419	0.000000	-0.246473	0.000000	0.000000	0.000000	0.001548	-0.073219	0.007217	0.000000	0.000000	3.000000	69.000000	1.000000
14928.663882	0.096935	0.544511	-0.004693	76.514763	-2.385473	11.055656	-0.152161	0.000000	-0.245270	0.000000	0.000000	0.000000	-0.006554	-0.149464	0.063763	0.000000	0.000000	3.000000	69.000000	1.000000
14928.667216	0.096935	0.544511	-0.004693	76.514763	-2.385473	11.055656	-0.152161	0.000000	-0.245270	0.000000	0.000000	0.000000	-0.006554	-0.149464	0.063763	0.000000	0.000000	3.000000	69.000000	1.000000
14928.670549	0.096935	0.544511	-0.004693	76.514763	-2.385473	11.055656	-0.152161	0.000000	-0.245270	0.000000	0.000000	0.000000	-0.006554	-0.149464	0.063763	0.000000	0.000000	3.000000	69.000000	1.000000
14928.673882	0.096964	0.544248	-0.004559	76.537697	-2.408017	11.032084	-0.153254	0.000000	-0.234643	0.000000	0.000000	0.000000	0.008581	-0.078692	0.040056	0.000000	0.000000	3.000000	69.000000	1.000000
14928.677216	0.096964	0.544248	-0.004559	76.537697	-2.408017	11.032084	-0.153254	0.000000	-0.234643	0.000000	0.000000	0.000000	0.008581	-0.078692	0.040056	0.000000	0.000000	3.000000	69.000000	1.000000
14928.680549	0.096964	0.544248	-0.004559	76.537697	-2.408017	11.032084	-0.153254	0.000000	-0.234643	0.000000	0.000000	0.000000	0.008581	-0.078692	0.040056	0.000000	0.000000	3.000000	69.000000	1.000000
14928.683882	0.096964	0.544248	-0.004559	76.561935	-2.428817	11.005108	-0.151823	0.000000	-0.227967	0.000000	0.000000	0.000000	0.008581	-0.078692	0.040056	0.000000	0.000000	3.000000	69.000000	1.000000
14928.687216	0.097040	0.543977	-0.004412	76.561935	-2.428817	11.005108	-0.151823	0.000000	-0.227967	0.000000	0.000000	0.000000	0.022938	-0.081332	0.044115	0.000000	0.000000	3.000000	69.000000	1.000000
14928.690549	0.097040	0.543977	-0.004412	76.561935	-2.428817	11.005108	-0.151823	0.000000	-0.227967	0.000000	0.000000	0.000000	0.022938	-0.081332	0.044115	0.000000	0.000000	3.000000	69.000000	1.000000
14928.693882	0.097040	0.543977	-0.004412	76.589203	-2.450288	10.974639	-0.151823	0.000000	-0.227967	0.000000	0.000000	0.000000	0.022938	-0.081332	0.044115	0.000000	0.000000	3.000000	69.000000	1.000000
14928.697216	0.097040	0.543977	-0.004412	76.589203	-2.450288	10.974639	-0.151823	0.000000	-0.227967	0.000000	0.000000	0.000000	0.022938	-0.081332	0.044115	0.000000	0.000000	3.000000	69.000000	1.000000
14928.700549	0.097168	0.543714	-0.004233	76.589203	-2.450288	10.974639	-0.151823	0.000000	-0.227967	0.000000	0.000000	0.000000	0.038487	-0.079035	0.053640	0.000000	0.000000	3.000000	69.000000	1.000000
14928.703882	0.097293	0.543434	-0.004073	76.613449	-2.463132	10.947460	-0.148000	0.000000	-0.220614	0.000000	0.000000	0.000000	0.037319	-0.084082	0.048101	0.000000	0.000000	3.000000	69.000000	1.000000
14928.707216	0.097293	0.543434	-0.004073	76.613449	-2.463132	10.947460	-0.148000	0.000000	-0.220614	0.000000	0.000000	0.000000	0.037319	-0.084082	0.048101	0.000000	0.000000	3.000000	69.000000	1.000000
14928.710549	0.097293	0.543434	-0.004073	76.613449	-2.463132	10.947460	-0.148000	0.000000	-0.220614	0.000000	0.000000	0.000000	0.037319	-0.084082	0.048101	0.000000	0.000000	3.000000	69.000000	1.000000
14928.713882	0.097293	0.543434	-0.004073	76.640717	-2.476675	10.916766	-0.135366	0.000000	-0.203657	0.000000	0.000000	0.000000	0.037319	-0.084082	0.048101	0.000000	0.000000	3.000000	69.000000	1.000000
14928.717216	0.097477	0.543162	-0.003950	76.640717	-2.476675	10.916766	-0.135366	0.000000	-0.203657	0.000000	0.000000	0.000000	0.055216	-0.081504	0.037016	0.000000	0.000000	3.000000	69.000000	1.000000
14928.720549	0.097477	0.543162	-0.003950	76.640717	-2.476675	10.916766	-0.135366	0.000000	-0.203657	0.000000	0.000000	0.000000	0.055216	-0.081504	0.037016	0.000000	0.000000	3.000000	69.000000	1.000000
14928.723882	0.097477	0.543162	-0.003950	76.667961	-2.487622	10.885948	-0.135366	0.000000	-0.203657	0.000000	0.000000	0.000000	0.055216	-0.081504	0.037016	0.000000	0.000000	3.000000	69.000000	1.000000
14928.727216	0.097477	0.543162	-0.003950	76.667961	-2.487622	10.885948	-0.135366	0.000000	-0.203657	0.000000	0.000000	0.000000	0.055216	-0.081504	0.037016	0.000000	0.000000	3.000000	69.000000	1.000000
14928.730549	0.097656	0.542899	-0.003849	76.667961	-2.487622	10.885948	-0.135366	0.000000	-0.203657	0.000000	0.000000	0.000000	0.053758	-0.078919	0.030087	0.000000	0.000000	3.000000	69.000000	1.000000
14928.733882	0.097656	0.542899	-0.003849	76.690620	-2.516225	10.832655	-0.126164	0.000000	-0.197488	0.000000	0.000000	0.000000	0.053758	-0.078919	0.030087	0.000000	0.000000	3.000000	69.000000	1.000000
14928.737216	0.097656	0.542899	-0.003849	76.690620	-2.516225	10.832655	-0.126164	0.000000	-0.197488	0.000000	0.000000	0.000000	0.053758	-0.078919	0.030087	0.000000	0.000000	3.000000	69.000000	1.000000
14928.740549	0.097656	0.542899	-0.003849	76.690620	-2.516225	10.832655	-0.126164	0.000000	-0.197488	0.000000	0.000000	0.000000	0.053758	-0.078919	0.030087	0.000000	0.000000	3.000000	69.000000	1.000000
14928.743882	0.097943	0.542432	-0.003668	76.707214	-2.586897	10.718110	-0.117204	0.000000	-0.192473	0.000000	0.000000	0.000000	0.086108	-0.140120	0.054579	0.000000	0.000000	3.000000	69.000000	1.000000
14928.747216	0.097943	0.542432	-0.003668	76.707214	-2.586897	10.718110	-0.117204	0.000000	-0.192473	0.000000	0.000000	0.000000	0.086108	-0.140120	0.054579	0.000000	0.000000	3.000000	69.000000	1.000000
14928.750549	0.097943	0.542432	-0.003668	76.707214	-2.586897	10.718110	-0.117204	0.000000	-0.192473	0.000000	0.000000	0.000000	0.086108	-0.140120	0.054579	0.000000	0.000000	3.000000	69.000000	1.000000
14928.753882	0.097943	0.542432	-0.003668	76.724350	-2.687657	10.574089	-0.102853	0.000000	-0.183377	0.000000	0.000000	0.000000	0.086108	-0.140120	0.054579	0.000000	0.000000	3.000000	69.000000	1.000000
14928.757216	0.098051	0.542228	-0.003586	76.724350	-2.687657	10.574089	-0.102853	0.000000	-0.183377	0.000000	0.000000	0.000000	0.032341	-0.061159	0.024523	0.000000	0.000000	3.000000	69.000000	1.000000
14928.760549	0.098051	0.542228	-0.003586	76.724350	-2.687657	10.574089	-0.102853	0.000000	-0.183377	0.000000	0.000000	0.000000	0.032341	-0.061159	0.024523	0.000000	0.000000	3.000000	69.000000	1.000000
14928.763882	0.098051	0.542228	-0.003586	76.735863	-2.786195	10.430374	-0.102853	0.000000	-0.183377	0.000000	0.000000	0.000000	0.032341	-0.061159	0.024523	0.000000	0.000000	3.000000	69.000000	1.000000
14928.767216	0.098051	0.542228	-0.003586	76.735863	-2.786195	10.430374	-0.102853	0.000000	-0.183377	0.000000	0.000000	0.000000	0.032341	-0.061159	0.024523	0.000000	0.000000	3.000000	69.000000	1.000000
14928.770549	0.098111	0.542033	-0.003518	76.735863	-2.786195	10.430374	-0.102853	0.000000	-0.183377	0.000000	0.000000	0.000000	0.017942	-0.058562	0.020433	0.000000	0.000000	3.000000	69.000000	1.000000
14928.773882	0.098111	0.542033	-0.003518	76.739487	-2.869805	10.303576	-0.097462	0.000000	-0.179290	0.000000	0.000000	0.000000	0.017942	-0.058562	0.020433	0.000000	0.000000	3.000000	69.000000	1.000000
14928.777216	0.098111	0.542033	-0.003518	76.739487	-2.869805	10.303576	-0.097462	0.000000	-0.179290	0.000000	0.000000	0.000000	0.017942	-0.058562	0.020433	0.000000	0.000000	3.000000	69.000000	1.000000
14928.780549	0.098111	0.542033	-0.003518	76.739487	-2.869805	10.303576	-0.097462	0.000000	-0.179290	0.000000	0.000000	0.000000	0.017942	-0.058562	0.020433	0.000000	0.000000	3.000000	69.000000	1.000000
14928.783882	0.098290	0.541769	-0.003418	76.739098	-2.929994	10.203200	-0.094472	0.000000	-0.175884	0.000000	0.000000	0.000000	0.053804	-0.079084	0.029820	0.000000	0.000000	3.000000	69.000000	1.000000
14928.787216	0.098290	0.541769	-0.003418	76.739098	-2.929994	10.203200	-0.094472	0.000000	-0.175884	0.000000	0.000000	0.000000	0.053804	-0.079084	0.029820	0.000000	0.000000	3.000000	69.000000	1.000000
14928.790549	0.098290	0.541769	-0.003418	76.739098	-2.929994	10.203200	-0.094472	0.000000	-0.175884	0.000000	0.000000	0.000000	0.053804	-0.079084	0.029820	0.000000	0.000000	3.000000	69.000000	1.000000
14928.793882	0.098290	0.541769	-0.003418	76.728668	-2.962456	10.136464	-0.085505	0.000000	-0.170914	0.000000	0.000000	0.000000	0.053804	-0.079084	0.029820	0.000000	0.000000	3.000000	69.000000	1.000000
14928.797216	0.098392	0.541717	-0.003364	76.728668	-2.962456	10.136464	-0.085505	0.000000	-0.170914	0.000000	0.000000	0.000000	0.030598	-0.015576	0.016296	0.000000	0.000000	3.000000	69.000000	1.000000
14928.800549	0.098392	0.541717	-0.003364	76.728668	-2.962456	10.136464	-0.085505	0.000000	-0.170914	0.000000	0.000000	0.000000	0.030598	-0.015576	0.016296	0.000000	0.000000	3.000000	69.000000	1.000000
14928.803882	0.098524	0.541673	-0.003273	76.718178	-2.985919	10.082735	-0.085505	0.000000	-0.170914	0.000000	0.000000	0.000000	0.039743	-0.013277	0.027225	0.000000	0.000000	3.000000	69.000000	1.000000
14928.807216	0.098524	0.541673	-0.003273	76.718178	-2.985919	10.082735	-0.085505	0.000000	-0.170914	0.000000	0.000000	0.000000	0.039743	-0.013277	0.027225	0.000000	0.000000	3.000000	69.000000	1.000000
14928.810549	0.098524	0.541673	-0.003273	76.718178	-2.985919	10.082735	-0.085505	0.000000	-0.170914	0.000000	0.000000	0.000000	0.039743	-0.013277	0.027225	0.000000	0.000000	3.000000	69.000000	1.000000
14928.813882	0.098524	0.541673	-0.003273	76.704681	-3.008857	10.022758	-0.073782	0.000000	-0.163661	0.000000	0.000000	0.000000	0.039743	-0.013277	0.027225	0.000000	0.000000	3.000000	69.000000	1.000000
14928.817216	0.098664	0.541687	-0.003150	76.704681	-3.008857	10.022758	-0.073782	0.000000	-0.163661	0.000000	0.000000	0.000000	0.041853	0.004221	0.036843	0.000000	0.000000	3.000000	69.000000	1.000000
14928.820549	0.098664	0.541687	-0.003150	76.704681	-3.008857	10.022758	-0.073782	0.000000	-0.163661	0.000000	0.000000	0.000000	0.041853	0.004221	0.036843	0.000000	0.000000	3.000000	69.000000	1.000000
14928.823882	0.098664	0.541687	-0.003150	76.686142	-3.050754	9.934370	-0.073782	0.000000	-0.163661	0.000000	0.000000	0.000000	0.041853	0.004221	0.036843	0.000000	0.000000	3.000000	69.000000	1.000000
14928.827216	0.098664	0.541687	-0.003150	76.686142	-3.050754	9.934370	-0.073782	0.000000	-0.163661	0.000000	0.000000	0.000000	0.041853	0.004221	0.036843	0.000000	0.000000	3.000000	69.000000	1.000000
14928.830549	0.098851	0.541718	-0.003019	76.686142	-3.050754	9.934370	-0.073782	0.000000	-0.163661	0.000000	0.000000	0.000000	0.056000	0.009174	0.039503	0.000000	0.000000	3.000000	69.000000	1.000000
14928.833882	0.098851	0.541718	-0.003019	76.660866	-3.126723	9.792112	-0.066806	0.000000	-0.157520	0.000000	0.000000	0.000000	0.056000	0.009174	0.039503	0.000000	0.000000	3.000000	69.000000	1.000000
14928.837216	0.098851	0.541718	-0.003019	76.660866	-3.126723	9.792112	-0.066806	0.000000	-0.157520	0.000000	0.000000	0.000000	0.056000	0.009174	0.039503	0.000000	0.000000	3.000000	69.000000	1.000000
14928.840549	0.098851	0.541718	-0.003019	76.660866	-3.126723	9.792112	-0.066806	0.000000	-0.157520	0.000000	0.000000	0.000000	0.056000	0.009174	0.039503	0.000000	0.000000	3.000000	69.000000	1.000000
14928.843882	0.099225	0.541811	-0.002650	76.629288	-3.234618	9.602758	-0.057473	0.000000	-0.150936	0.000000	0.000000	0.000000	0.112193	0.027925	0.110480	0.000000	0.000000	3.000000	69.000000	1.000000
14928.847216	0.099225	0.541811	-0.002650	76.629288	-3.234618	9.602758	-0.057473	0.000000	-0.150936	0.000000	0.000000	0.000000	0.112193	0.027925	0.110480	0.000000	0.000000	3.000000	69.000000	1.000000
14928.850549	0.099225	0.541811	-0.002650	76.629288	-3.234618	9.602758	-0.057473	0.000000	-0.150936	0.000000	0.000000	0.000000	0.112193	0.027925	0.110480	0.000000	0.000000	3.000000	69.000000	1.000000
14928.853882	0.099421	0.541824	-0.002473	76.604454	-3.342749	9.419519	-0.038774	0.000000	-0.132523	0.000000	0.000000	0.000000	0.059084	0.003839	0.053095	0.000000	0.000000	3.000000	69.000000	1.000000
14928.857216	0.099421	0.541824	-0.002473	76.604454	-3.342749	9.419519	-0.038774	0.000000	-0.132523	0.000000	0.000000	0.000000	0.059084	0.003839	0.053095	0.000000	0.000000	3.000000	69.000000	1.000000
14928.860549	0.099421	0.541824	-0.002473	76.604454	-3.342749	9.419519	-0.038774	0.000000	-0.132523	0.000000	0.000000	0.000000	0.059084	0.003839	0.053095	0.000000	0.000000	3.000000	69.000000	1.000000
14928.863882	0.099421	0.541824	-0.002473	76.594765	-3.396974	9.321242	-0.028926	0.000000	-0.123674	0.000000	0.000000	0.000000	0.059084	0.003839	0.053095	0.000000	0.000000	3.000000	69.000000	1.000000
14928.867216	0.099537	0.541796	-0.002360	76.594765	-3.396974	9.321242	-0.028926	0.000000	-0.123674	0.000000	0.000000	0.000000	0.034588	-0.008391	0.034021	0.000000	0.000000	3.000000	69.000000	1.000000
14928.870549	0.099537	0.541796	-0.002360	76.594765	-3.396974	9.321242	-0.028926	0.000000	-0.123674	0.000000	0.000000	0.000000	0.034588	-0.008391	0.034021	0.000000	0.000000	3.000000	69.000000	1.000000
14928.873882	0.099537	0.541796	-0.002360	76.594345	-3.390556	9.314873	-0.028926	0.000000	-0.123674	0.000000	0.000000	0.000000	0.034588	-0.008391	0.034021	0.000000	0.000000	3.000000	69.000000	1.000000
14928.877216	0.099537	0.541796	-0.002360	76.594345	-3.390556	9.314873	-0.028926	0.000000	-0.123674	0.000000	0.000000	0.000000	0.034588	-0.008391	0.034021	0.000000	0.000000	3.000000	69.000000	1.000000
14928.880549	0.099643	0.541760	-0.002288	76.594345	-3.390556	9.314873	-0.028926	0.000000	-0.123674	0.000000	0.000000	0.000000	0.031898	-0.010680	0.021685	0.000000	0.000000	3.000000	69.000000	1.000000
14928.883882	0.099643	0.541760	-0.002288	76.600380	-3.392244	9.307547	-0.023162	0.000000	-0.118004	0.000000	0.000000	0.000000	0.031898	-0.010680	0.021685	0.000000	0.000000	3.000000	69.000000	1.000000
14928.887216	0.099643	0.541760	-0.002288	76.600380	-3.392244	9.307547	-0.023162	0.000000	-0.118004	0.000000	0.000000	0.000000	0.031898	-0.010680	0.021685	0.000000	0.000000	3.000000	69.000000	1.000000
14928.890549	0.099643	0.541760	-0.002288	76.600380	-3.392244	9.307547	-0.023162	0.000000	-0.118004	0.000000	0.000000	0.000000	0.031898	-0.010680	0.021685	0.000000	0.000000	3.000000	69.000000	1.000000
14928.893882	0.099711	0.541597	-0.002184	76.609406	-3.402954	9.296535	-0.017845	0.000000	-0.114390	0.000000	0.000000	0.000000	0.020432	-0.048876	0.031277	0.000000	0.000000	3.000000	69.000000	1.000000
14928.897216	0.099711	0.541597	-0.002184	76.609406	-3.402954	9.296535	-0.017845	0.000000	-0.114390	0.000000	0.000000	0.000000	0.020432	-0.048876	0.031277	0.000000	0.000000	3.000000	69.000000	1.000000
14928.900549	0.099711	0.541597	-0.002184	76.609406	-3.402954	9.296535	-0.017845	0.000000	-0.114390	0.000000	0.000000	0.000000	0.020432	-0.048876	0.031277	0.000000	0.000000	3.000000	69.000000	1.000000
14928.903882	0.099711	0.541597	-0.002184	76.618462	-3.410960	9.285514	-0.014440	0.000000	-0.109177	0.000000	0.000000	0.000000	0.020432	-0.048876	0.031277	0.000000	0.000000	3.000000	69.000000	1.000000
14928.907216	0.099746	0.541503	-0.002129	76.618462	-3.410960	9.285514	-0.014440	0.000000	-0.109177	0.000000	0.000000	0.000000	0.010367	-0.028259	0.016305	0.000000	0.000000	3.000000	69.000000	1.000000
14928.910549	0.099746	0.541503	-0.002129	76.618462	-3.410960	9.285514	-0.014440	0.000000	-0.109177	0.000000	0.000000	0.000000	0.010367	-0.028259	0.016305	0.000000	0.000000	3.000000	69.000000	1.000000
14928.913882	0.099746	0.541503	-0.002129	76.627495	-3.418972	9.274478	-0.014440	0.000000	-0.109177	0.000000	0.000000	0.000000	0.010367	-0.028259	0.016305	0.000000	0.000000	3.000000	69.000000	1.000000
14928.917216	0.099746	0.541503	-0.002129	76.627495	-3.418972	9.274478	-0.014440	0.000000	-0.109177	0.000000	0.000000	0.000000	0.010367	-0.028259	0.016305	0.000000	0.000000	3.000000	69.000000	1.000000
14928.920549	0.099790	0.541391	-0.002029	76.627495	-3.418972	9.274478	-0.014440	0.000000	-0.109177	0.000000	0.000000	0.000000	0.013362	-0.033625	0.029970	0.000000	0.000000	3.000000	69.000000	1.000000
14928.923882	0.099790	0.541391	-0.002029	76.633507	-3.420701	9.267110	-0.012712	0.000000	-0.106459	0.000000	0.000000	0.000000	0.013362	-0.033625	0.029970	0.000000	0.000000	3.000000	69.000000	1.000000
14928.927216	0.099790	0.541391	-0.002029	76.633507	-3.420701	9.267110	-0.012712	0.000000	-0.106459	0.000000	0.000000	0.000000	0.013362	-0.033625	0.029970	0.000000	0.000000	3.000000	69.000000	1.000000
14928.930549	0.099790	0.541391	-0.002029	76.633507	-3.420701	9.267110	-0.012712	0.000000	-0.106459	0.000000	0.000000	0.000000	0.013362	-0.033625	0.029970	0.000000	0.000000	3.000000	69.000000	1.000000
14928.933882	0.100032	0.541173	-0.001753	76.636940	-3.406218	9.269803	-0.010485	0.000000	-0.101464	0.000000	0.000000	0.000000	0.072549	-0.065431	0.082846	0.000000	0.000000	3.000000	69.000000	1.000000
14928.937216	0.100032	0.541173	-0.001753	76.636940	-3.406218	9.269803	-0.010485	0.000000	-0.101464	0.000000	0.000000	0.000000	0.072549	-0.065431	0.082846	0.000000	0.000000	3.000000	69.000000	1.000000
14928.940549	0.100032	0.541173	-0.001753	76.636940	-3.406218	9.269803	-0.010485	0.000000	-0.101464	0.000000	0.000000	0.000000	0.072549	-0.065431	0.082846	0.000000	0.000000	3.000000	69.000000	1.000000
14928.943882	0.100032	0.541173	-0.001753	76.639946	-3.388046	9.266115	0.001606	0.000000	-0.087657	0.000000	0.000000	0.000000	0.072549	-0.065431	0.082846	0.000000	0.000000	3.000000	69.000000	1.000000
14928.947216	0.100250	0.541092	-0.001586	76.639946	-3.388046	9.266115	0.001606	0.000000	-0.087657	0.000000	0.000000	0.000000	0.065414	-0.024191	0.050077	0.000000	0.000000	3.000000	69.000000	1.000000
14928.950549	0.100250	0.541092	-0.001586	76.639946	-3.388046	9.266115	0.001606	0.000000	-0.087657	0.000000	0.000000	0.000000	0.065414	-0.024191	0.050077	0.000000	0.000000	3.000000	69.000000	1.000000
14928.953882	0.100250	0.541092	-0.001586	76.642982	-3.364436	9.262438	0.001606	0.000000	-0.087657	0.000000	0.000000	0.000000	0.065414	-0.024191	0.050077	0.000000	0.000000	3.000000	69.000000	1.000000
14928.957216	0.100250	0.541092	-0.001586	76.642982	-3.364436	9.262438	0.001606	0.000000	-0.087657	0.000000	0.000000	0.000000	0.065414	-0.024191	0.050077	0.000000	0.000000	3.000000	69.000000	1.000000
14928.960549	0.100504	0.540978	-0.001466	76.642982	-3.364436	9.262438	0.001606	0.000000	-0.087657	0.000000	0.000000	0.000000	0.076013	-0.034129	0.036198	0.000000	0.000000	3.000000	69.000000	1.000000
14928.963882	0.100504	0.540978	-0.001466	76.648552	-3.348895	9.248663	0.012509	0.000000	-0.079310	0.000000	0.000000	0.000000	0.076013	-0.034129	0.036198	0.000000	0.000000	3.000000	69.000000	1.000000
14928.967216	0.100504	0.540978	-0.001466	76.648552	-3.348895	9.248663	0.012509	0.000000	-0.079310	0.000000	0.000000	0.000000	0.076013	-0.034129	0.036198	0.000000	0.000000	3.000000	69.000000	1.000000
14928.970549	0.100504	0.540978	-0.001466	76.648552	-3.348895	9.248663	0.012509	0.000000	-0.079310	0.000000	0.000000	0.000000	0.076013	-0.034129	0.036198	0.000000	0.000000	3.000000	69.000000	1.000000
14928.973882	0.100995	0.540803	-0.001297	76.653351	-3.342309	9.222124	0.025178	0.000000	-0.073277	0.000000	0.000000	0.000000	0.147313	-0.052581	0.050421	0.000000	0.000000	3.000000	69.000000	1.000000
14928.977216	0.100995	0.540803	-0.001297	76.653351	-3.342309	9.222124	0.025178	0.000000	-0.073277	0.000000	0.000000	0.000000	0.147313	-0.052581	0.050421	0.000000	0.000000	3.000000	69.000000	1.000000
14928.980549	0.100995	0.540803	-0.001297	76.653351	-3.342309	9.222124	0.025178	0.000000	-0.073277	0.000000	0.000000	0.000000	0.147313	-0.052581	0.050421	0.000000	0.000000	3.000000	69.000000	1.000000
14928.983882	0.100995	0.540803	-0.001297	76.655182	-3.372495	9.150878	0.049730	0.000000	-0.064874	0.000000	0.000000	0.000000	0.147313	-0.052581	0.050421	0.000000	0.000000	3.000000	69.000000	1.000000
14928.987216	0.101181	0.540709	-0.001277	76.655182	-3.372495	9.150878	0.049730	0.000000	-0.064874	0.000000	0.000000	0.000000	0.055855	-0.028355	0.006144	0.000000	0.000000	3.000000	69.000000	1.000000
14928.990549	0.101181	0.540709	-0.001277	76.655182	-3.372495	9.150878	0.049730	0.000000	-0.064874	0.000000	0.000000	0.000000	0.055855	-0.028355	0.006144	0.000000	0.000000	3.000000	69.000000	1.000000
14928.993882	0.101181	0.540709	-0.001277	76.658325	-3.429640	9.050372	0.049730	0.000000	-0.064874	0.000000	0.000000	0.000000	0.055855	-0.028355	0.006144	0.000000	0.000000	3.000000	69.000000	1.000000
14928.997216	0.101181	0.540709	-0.001277	76.658325	-3.429640	9.050372	0.049730	0.000000	-0.064874	0.000000	0.000000	0.000000	0.055855	-0.028355	0.006144	0.000000	0.000000	3.000000	69.000000	1.000000
14929.000549	0.101296	0.540649	-0.001269	76.658325	-3.429640	9.050372	0.049730	0.000000	-0.064874	0.000000	0.000000	0.000000	0.034573	-0.017994	0.002286	0.000000	0.000000	3.000000	69.000000	1.000000
14929.003882	0.101296	0.540649	-0.001269	76.660606	-3.501177	8.937096	0.059039	0.000000	-0.063850	0.000000	0.000000	0.000000	0.034573	-0.017994	0.002286	0.000000	0.000000	3.000000	69.000000	1.000000
14929.007216	0.101296	0.540649	-0.001269	76.660606	-3.501177	8.937096	0.059039	0.000000	-0.063850	0.000000	0.000000	0.000000	0.034573	-0.017994	0.002286	0.000000	0.000000	3.000000	69.000000	1.000000
14929.010549	0.101296	0.540649	-0.001269	76.660606	-3.501177	8.937096	0.059039	0.000000	-0.063850	0.000000	0.000000	0.000000	0.034573	-0.017994	0.002286	0.000000	0.000000	3.000000	69.000000	1.000000
14929.013882	0.101482	0.540523	-0.001354	76.662834	-3.572725	8.823795	0.064801	0.000000	-0.063469	0.000000	0.000000	0.000000	0.055657	-0.037835	-0.025459	0.000000	0.000000	3.000000	69.000000	1.000000
14929.017216	0.101482	0.540523	-0.001354	76.662834	-3.572725	8.823795	0.064801	0.000000	-0.063469	0.000000	0.000000	0.000000	0.055657	-0.037835	-0.025459	0.000000	0.000000	3.000000	69.000000	1.000000
14929.020549	0.101482	0.540523	-0.001354	76.662834	-3.572725	8.823795	0.064801	0.000000	-0.063469	0.000000	0.000000	0.000000	0.055657	-0.037835	-0.025459	0.000000	0.000000	3.000000	69.000000	1.000000
14929.023882	0.101482	0.540523	-0.001354	76.664612	-3.613830	8.752507	0.074077	0.000000	-0.067712	0.000000	0.000000	0.000000	0.055657	-0.037835	-0.025459	0.000000	0.000000	3.000000	69.000000	1.000000
14929.027216	0.101543	0.540481	-0.001383	76.664612	-3.613830	8.752507	0.074077	0.000000	-0.067712	0.000000	0.000000	0.000000	0.018549	-0.012596	-0.008494	0.000000	0.000000	3.000000	69.000000	1.000000
14929.030549	0.101543	0.540481	-0.001383	76.664612	-3.613830	8.752507	0.074077	0.000000	-0.067712	0.000000	0.000000	0.000000	0.018549	-0.012596	-0.008494	0.000000	0.000000	3.000000	69.000000	1.000000
14929.033882	0.101543	0.540481	-0.001383	76.666313	-3.625458	8.729604	0.074077	0.000000	-0.067712	0.000000	0.000000	0.000000	0.018549	-0.012596	-0.008494	0.000000	0.000000	3.000000	69.000000	1.000000
14929.037216	0.101543	0.540481	-0.001383	76.666313	-3.625458	8.729604	0.074077	0.000000	-0.067712	0.000000	0.000000	0.000000	0.018549	-0.012596	-0.008494	0.000000	0.000000	3.000000	69.000000	1.000000
14929.040549	0.101578	0.540473	-0.001433	76.666313	-3.625458	8.729604	0.074077	0.000000	-0.067712	0.000000	0.000000	0.000000	0.010238	-0.002259	-0.015204	0.000000	0.000000	3.000000	69.000000	1.000000
14929.043882	0.101578	0.540473	-0.001433	76.665909	-3.629920	8.723235	0.077169	0.000000	-0.069128	0.000000	0.000000	0.000000	0.010238	-0.002259	-0.015204	0.000000	0.000000	3.000000	69.000000	1.000000
14929.047216	0.101578	0.540473	-0.001433	76.665909	-3.629920	8.723235	0.077169	0.000000	-0.069128	0.000000	0.000000	0.000000	0.010238	-0.002259	-0.015204	0.000000	0.000000	3.000000	69.000000	1.000000
14929.050549	0.101578	0.540473	-0.001433	76.665909	-3.629920	8.723235	0.077169	0.000000	-0.069128	0.000000	0.000000	0.000000	0.010238	-0.002259	-0.015204	0.000000	0.000000	3.000000	69.000000	1.000000
14929.053882	0.101576	0.540524	-0.001442	76.662888	-3.626237	8.727021	0.078875	0.000000	-0.071662	0.000000	0.000000	0.000000	-0.000592	0.015301	-0.002665	0.000000	0.000000	3.000000	69.000000	1.000000
14929.057216	0.101576	0.540524	-0.001442	76.662888	-3.626237	8.727021	0.078875	0.000000	-0.071662	0.000000	0.000000	0.000000	-0.000592	0.015301	-0.002665	0.000000	0.000000	3.000000	69.000000	1.000000
14929.060549	0.101576	0.540524	-0.001442	76.662888	-3.626237	8.727021	0.078875	0.000000	-0.071662	0.000000	0.000000	0.000000	-0.000592	0.015301	-0.002665	0.000000	0.000000	3.000000	69.000000	1.000000
14929.063882	0.101576	0.540524	-0.001442	76.656898	-3.621598	8.734584	0.078777	0.000000	-0.072106	0.000000	0.000000	0.000000	-0.000592	0.015301	-0.002665	0.000000	0.000000	3.000000	69.000000	1.000000
14929.067216	0.101548	0.540559	-0.001464	76.656898	-3.621598	8.734584	0.078777	0.000000	-0.072106	0.000000	0.000000	0.000000	-0.008308	0.010340	-0.006709	0.000000	0.000000	3.000000	69.000000	1.000000
14929.070549	0.101548	0.540559	-0.001464	76.656898	-3.621598	8.734584	0.078777	0.000000	-0.072106	0.000000	0.000000	0.000000	-0.008308	0.010340	-0.006709	0.000000	0.000000	3.000000	69.000000	1.000000
14929.073882	0.101548	0.540559	-0.001464	76.650879	-3.614246	8.742138	0.078777	0.000000	-0.072106	0.000000	0.000000	0.000000	-0.008308	0.010340	-0.006709	0.000000	0.000000	3.000000	69.000000	1.000000
14929.077216	0.101548	0.540559	-0.001464	76.650879	-3.614246	8.742138	0.078777	0.000000	-0.072106	0.000000	0.000000	0.000000	-0.008308	0.010340	-0.006709	0.000000	0.000000	3.000000	69.000000	1.000000
14929.080549	0.101541	0.540619	-0.001496	76.650879	-3.614246	8.742138	0.078777	0.000000	-0.072106	0.000000	0.000000	0.000000	-0.002115	0.018004	-0.009491	0.000000	0.000000	3.000000	69.000000	1.000000
14929.083882	0.101541	0.540619	-0.001496	76.644875	-3.606902	8.749690	0.077392	0.000000	-0.073224	0.000000	0.000000	0.000000	-0.002115	0.018004	-0.009491	0.000000	0.000000	3.000000	69.000000	1.000000
14929.087216	0.101541	0.540619	-0.001496	76.644875	-3.606902	8.749690	0.077392	0.000000	-0.073224	0.000000	0.000000	0.000000	-0.002115	0.018004	-0.009491	0.000000	0.000000	3.000000	69.000000	1.000000
14929.090549	0.101541	0.540619	-0.001496	76.644875	-3.606902	8.749690	0.077392	0.000000	-0.073224	0.000000	0.000000	0.000000	-0.002115	0.018004	-0.009491	0.000000	0.000000	3.000000	69.000000	1.000000
14929.093882	0.101543	0.540748	-0.001587	76.638840	-3.596846	8.757231	0.077039	0.000000	-0.074806	0.000000	0.000000	0.000000	0.000736	0.038706	-0.027258	0.000000	0.000000	3.000000	69.000000	1.000000
14929.097216	0.101543	0.540748	-0.001587	76.638840	-3.596846	8.757231	0.077039	0.000000	-0.074806	0.000000	0.000000	0.000000	0.000736	0.038706	-0.027258	0.000000	0.000000	3.000000	69.000000	1.000000
14929.100549	0.101543	0.540748	-0.001587	76.638840	-3.596846	8.757231	0.077039	0.000000	-0.074806	0.000000	0.000000	0.000000	0.000736	0.038706	-0.027258	0.000000	0.000000	3.000000	69.000000	1.000000
14929.103882	0.101543	0.540748	-0.001587	76.635841	-3.593174	8.761001	0.077162	0.000000	-0.079349	0.000000	0.000000	0.000000	0.000736	0.038706	-0.027258	0.000000	0.000000	3.000000	69.000000	1.000000
14929.107216	0.101522	0.540809	-0.001682	76.635841	-3.593174	8.761001	0.077162	0.000000	-0.079349	0.000000	0.000000	0.000000	-0.006380	0.018413	-0.028634	0.000000	0.000000	3.000000	69.000000	1.000000
14929.110549	0.101522	0.540809	-0.001682	76.635841	-3.593174	8.761001	0.077162	0.000000	-0.079349	0.000000	0.000000	0.000000	-0.006380	0.018413	-0.028634	0.000000	0.000000	3.000000	69.000000	1.000000
14929.113882	0.101522	0.540809	-0.001682	76.635841	-3.593174	8.761001	0.077162	0.000000	-0.079349	0.000000	0.000000	0.000000	-0.006380	0.018413	-0.028634	0.000000	0.000000	3.000000	69.000000	1.000000
14929.117216	0.101522	0.540809	-0.001682	76.635841	-3.593174	8.761001	0.077162	0.000000	-0.079349	0.000000	0.000000	0.000000	-0.006380	0.018413	-0.028634	0.000000	0.000000	3.000000	69.000000	1.000000
14929.120549	0.101523	0.540845	-0.001778	76.635841	-3.593174	8.761001	0.077162	0.000000	-0.079349	0.000000	0.000000	0.000000	0.000399	0.010780	-0.028745	0.000000	0.000000	3.000000	69.000000	1.000000
14929.123882	0.101523	0.540845	-0.001778	76.635841	-3.590457	8.761000	0.076099	0.000000	-0.084121	0.000000	0.000000	0.000000	0.000399	0.010780	-0.028745	0.000000	0.000000	3.000000	69.000000	1.000000
14929.127216	0.101523	0.540845	-0.001778	76.635841	-3.590457	8.761000	0.076099	0.000000	-0.084121	0.000000	0.000000	0.000000	0.000399	0.010780	-0.028745	0.000000	0.000000	3.000000	69.000000	1.000000
14929.130549	0.101523	0.540845	-0.001778	76.635841	-3.590457	8.761000	0.076099	0.000000	-0.084121	0.000000	0.000000	0.000000	0.000399	0.010780	-0.028745	0.000000	0.000000	3.000000	69.000000	1.000000
14929.133882	0.101464	0.540902	-0.002042	76.638832	-3.594122	8.757232	0.076165	0.000000	-0.088912	0.000000	0.000000	0.000000	-0.017663	0.016990	-0.079233	0.000000	0.000000	3.000000	69.000000	1.000000
14929.137216	0.101464	0.540902	-0.002042	76.638832	-3.594122	8.757232	0.076165	0.000000	-0.088912	0.000000	0.000000	0.000000	-0.017663	0.016990	-0.079233	0.000000	0.000000	3.000000	69.000000	1.000000
14929.140549	0.101464	0.540902	-0.002042	76.638832	-3.594122	8.757232	0.076165	0.000000	-0.088912	0.000000	0.000000	0.000000	-0.017663	0.016990	-0.079233	0.000000	0.000000	3.000000	69.000000	1.000000
14929.143882	0.101464	0.540902	-0.002042	76.644859	-3.601461	8.749689	0.073222	0.000000	-0.102118	0.000000	0.000000	0.000000	-0.017663	0.016990	-0.079233	0.000000	0.000000	3.000000	69.000000	1.000000
14929.147216	0.101435	0.540930	-0.002174	76.644859	-3.601461	8.749689	0.073222	0.000000	-0.102118	0.000000	0.000000	0.000000	-0.008834	0.008499	-0.039622	0.000000	0.000000	3.000000	69.000000	1.000000
14929.150549	0.101435	0.540930	-0.002174	76.644859	-3.601461	8.749689	0.073222	0.000000	-0.102118	0.000000	0.000000	0.000000	-0.008834	0.008499	-0.039622	0.000000	0.000000	3.000000	69.000000	1.000000
14929.153882	0.101401	0.540942	-0.002325	76.650879	-3.608807	8.742139	0.073222	0.000000	-0.102118	0.000000	0.000000	0.000000	-0.010057	0.003521	-0.045114	0.000000	0.000000	3.000000	69.000000	1.000000
14929.157216	0.101401	0.540942	-0.002325	76.650879	-3.608807	8.742139	0.073222	0.000000	-0.102118	0.000000	0.000000	0.000000	-0.010057	0.003521	-0.045114	0.000000	0.000000	3.000000	69.000000	1.000000
14929.160549	0.101401	0.540942	-0.002325	76.650879	-3.608807	8.742139	0.073222	0.000000	-0.102118	0.000000	0.000000	0.000000	-0.010057	0.003521	-0.045114	0.000000	0.000000	3.000000	69.000000	1.000000
14929.163882	0.101401	0.540942	-0.002325	76.657753	-3.615993	8.734544	0.070073	0.000000	-0.116240	0.000000	0.000000	0.000000	-0.010057	0.003521	-0.045114	0.000000	0.000000	3.000000	69.000000	1.000000
14929.167216	0.101369	0.540928	-0.002471	76.657753	-3.615993	8.734544	0.070073	0.000000	-0.116240	0.000000	0.000000	0.000000	-0.009759	-0.004104	-0.043779	0.000000	0.000000	3.000000	69.000000	1.000000
14929.170549	0.101369	0.540928	-0.002471	76.657753	-3.615993	8.734544	0.070073	0.000000	-0.116240	0.000000	0.000000	0.000000	-0.009759	-0.004104	-0.043779	0.000000	0.000000	3.000000	69.000000	1.000000
14929.173882	0.101369	0.540928	-0.002471	76.665512	-3.623023	8.726895	0.070073	0.000000	-0.116240	0.000000	0.000000	0.000000	-0.009759	-0.004104	-0.043779	0.000000	1.000000	3.000000	69.000000	1.000000
14929.177216	0.101369	0.540928	-0.002471	76.665512	-3.623023	8.726895	0.070073	0.000000	-0.116240	0.000000	0.000000	0.000000	-0.009759	-0.004104	-0.043779	0.000000	1.000000	3.000000	69.000000	1.000000
