# Supplementary material for: Haptic Guidance Needs to Be Intuitive Not Just Informative to Improve Human Motor Accuracy
Source: PLoS One. 2016 Mar 16;11(3):e0150912. doi: 10.1371/journal.pone.0150912 (PMC4794196; doi:10.1371/journal.pone.0150912)
Supplement: S1 Data — (ZIP) [file pone.0150912.s001.zip › Subject6/exp1_0070.txt]

Time	PosX	PosY	PosZ	RotX	RotY	RotZ	ForceX	ForceY	ForceZ	MomentX	MomentY	MomentZ	VelocityX	VelocityY	VelocityZ	CalibratedWeight	ButtonDown	Condition	Trial	Visual
14930.670549	-0.002331	0.473690	0.249811	69.949448	33.305653	38.120235	0.000000	0.000000	0.000000	0.000000	0.000000	0.000000	0.060374	-0.034539	0.010515	0.000000	1.000000	3.000000	70.000000	0.000000
14930.673882	-0.002366	0.473660	0.250191	69.917084	33.238083	38.064297	-1.895313	0.000000	4.626855	0.000000	0.000000	0.000000	-0.010450	-0.008936	0.114162	0.000000	1.000000	3.000000	70.000000	0.000000
14930.677216	-0.002366	0.473660	0.250191	69.917084	33.238083	38.064297	-1.895313	0.000000	4.626855	0.000000	0.000000	0.000000	-0.010450	-0.008936	0.114162	0.000000	1.000000	3.000000	70.000000	0.000000
14930.680549	-0.002366	0.473660	0.250191	69.917084	33.238083	38.064297	-1.895313	0.000000	4.626855	0.000000	0.000000	0.000000	-0.010450	-0.008936	0.114162	0.000000	1.000000	3.000000	70.000000	0.000000
14930.683882	-0.002366	0.473660	0.250191	69.878891	33.129387	37.984676	-1.893396	0.000000	4.627640	0.000000	0.000000	0.000000	-0.010450	-0.008936	0.114162	0.000000	1.000000	3.000000	70.000000	0.000000
14930.687216	-0.002938	0.473785	0.250566	69.878891	33.129387	37.984676	-1.893396	0.000000	4.627640	0.000000	0.000000	0.000000	-0.171724	0.037450	0.112379	0.000000	1.000000	3.000000	70.000000	0.000000
14930.690549	-0.002938	0.473785	0.250566	69.878891	33.129387	37.984676	-1.893396	0.000000	4.627640	0.000000	0.000000	0.000000	-0.171724	0.037450	0.112379	0.000000	1.000000	3.000000	70.000000	0.000000
14930.693882	-0.003176	0.473974	0.251208	69.820465	33.014828	37.892178	-1.893396	0.000000	4.627640	0.000000	0.000000	0.000000	-0.071420	0.056797	0.192722	0.000000	1.000000	3.000000	70.000000	0.000000
14930.697216	-0.003176	0.473974	0.251208	69.820465	33.014828	37.892178	-1.893396	0.000000	4.627640	0.000000	0.000000	0.000000	-0.071420	0.056797	0.192722	0.000000	1.000000	3.000000	70.000000	0.000000
14930.700549	-0.003176	0.473974	0.251208	69.820465	33.014828	37.892178	-1.893396	0.000000	4.627640	0.000000	0.000000	0.000000	-0.071420	0.056797	0.192722	0.000000	1.000000	3.000000	70.000000	0.000000
14930.703882	-0.003176	0.473974	0.251208	69.831551	33.365944	38.301586	-1.899614	0.000000	4.625091	0.000000	0.000000	0.000000	-0.071420	0.056797	0.192722	0.000000	1.000000	3.000000	70.000000	0.000000
14930.707216	-0.003551	0.474035	0.252120	69.831551	33.365944	38.301586	-1.899614	0.000000	4.625091	0.000000	0.000000	0.000000	-0.112343	0.018115	0.273529	0.000000	1.000000	3.000000	70.000000	0.000000
14930.710549	-0.003551	0.474035	0.252120	69.831551	33.365944	38.301586	-1.899614	0.000000	4.625091	0.000000	0.000000	0.000000	-0.112343	0.018115	0.273529	0.000000	1.000000	3.000000	70.000000	0.000000
14930.713882	-0.004331	0.474215	0.253182	70.077316	34.755524	39.794720	-1.899614	0.000000	4.625091	0.000000	0.000000	0.000000	-0.234280	0.054191	0.318550	0.000000	1.000000	3.000000	70.000000	0.000000
14930.717216	-0.004331	0.474215	0.253182	70.077316	34.755524	39.794720	-1.899614	0.000000	4.625091	0.000000	0.000000	0.000000	-0.234280	0.054191	0.318550	0.000000	1.000000	3.000000	70.000000	0.000000
14930.720549	-0.004331	0.474215	0.253182	70.077316	34.755524	39.794720	-1.899614	0.000000	4.625091	0.000000	0.000000	0.000000	-0.234280	0.054191	0.318550	0.000000	1.000000	3.000000	70.000000	0.000000
14930.723882	-0.005047	0.474434	0.254208	70.484787	36.979561	42.062527	-1.905000	0.000000	4.622875	0.000000	0.000000	0.000000	-0.214639	0.065745	0.308004	0.000000	1.000000	3.000000	70.000000	0.000000
14930.727216	-0.005047	0.474434	0.254208	70.484787	36.979561	42.062527	-1.905000	0.000000	4.622875	0.000000	0.000000	0.000000	-0.214639	0.065745	0.308004	0.000000	1.000000	3.000000	70.000000	0.000000
14930.730549	-0.005047	0.474434	0.254208	70.484787	36.979561	42.062527	-1.905000	0.000000	4.622875	0.000000	0.000000	0.000000	-0.214639	0.065745	0.308004	0.000000	1.000000	3.000000	70.000000	0.000000
14930.733882	-0.005900	0.474597	0.255279	70.826469	39.425316	44.510223	-1.909542	0.000000	4.621001	0.000000	0.000000	0.000000	-0.255951	0.048729	0.321242	0.000000	1.000000	3.000000	70.000000	0.000000
14930.737216	-0.005900	0.474597	0.255279	70.826469	39.425316	44.510223	-1.909542	0.000000	4.621001	0.000000	0.000000	0.000000	-0.255951	0.048729	0.321242	0.000000	1.000000	3.000000	70.000000	0.000000
14930.740549	-0.005900	0.474597	0.255279	70.826469	39.425316	44.510223	-1.909542	0.000000	4.621001	0.000000	0.000000	0.000000	-0.255951	0.048729	0.321242	0.000000	1.000000	3.000000	70.000000	0.000000
14930.743882	-0.006960	0.474743	0.256454	71.040855	41.880623	46.912041	-1.915887	0.000000	4.618374	0.000000	0.000000	0.000000	-0.317999	0.043792	0.352503	0.000000	1.000000	3.000000	70.000000	0.000000
14930.747216	-0.006960	0.474743	0.256454	71.040855	41.880623	46.912041	-1.915887	0.000000	4.618374	0.000000	0.000000	0.000000	-0.317999	0.043792	0.352503	0.000000	1.000000	3.000000	70.000000	0.000000
14930.750549	-0.006960	0.474743	0.256454	71.040855	41.880623	46.912041	-1.915887	0.000000	4.618374	0.000000	0.000000	0.000000	-0.317999	0.043792	0.352503	0.000000	1.000000	3.000000	70.000000	0.000000
14930.753882	-0.008160	0.474891	0.257685	71.162827	44.305607	49.316486	-1.924673	0.000000	4.614719	0.000000	0.000000	0.000000	-0.359961	0.044348	0.369295	0.000000	1.000000	3.000000	70.000000	0.000000
14930.757216	-0.008160	0.474891	0.257685	71.162827	44.305607	49.316486	-1.924673	0.000000	4.614719	0.000000	0.000000	0.000000	-0.359961	0.044348	0.369295	0.000000	1.000000	3.000000	70.000000	0.000000
14930.760549	-0.008160	0.474891	0.257685	71.162827	44.305607	49.316486	-1.924673	0.000000	4.614719	0.000000	0.000000	0.000000	-0.359961	0.044348	0.369295	0.000000	1.000000	3.000000	70.000000	0.000000
14930.763882	-0.009431	0.475038	0.258879	71.233109	46.630924	51.834698	-1.935130	0.000000	4.610344	0.000000	0.000000	0.000000	-0.381454	0.044204	0.358080	0.000000	1.000000	3.000000	70.000000	0.000000
14930.767216	-0.009431	0.475038	0.258879	71.233109	46.630924	51.834698	-1.935130	0.000000	4.610344	0.000000	0.000000	0.000000	-0.381454	0.044204	0.358080	0.000000	1.000000	3.000000	70.000000	0.000000
14930.770549	-0.009431	0.475038	0.258879	71.233109	46.630924	51.834698	-1.935130	0.000000	4.610344	0.000000	0.000000	0.000000	-0.381454	0.044204	0.358080	0.000000	1.000000	3.000000	70.000000	0.000000
14930.773882	-0.010810	0.475128	0.260113	71.284332	48.751549	54.186623	-1.946778	0.000000	4.605437	0.000000	0.000000	0.000000	-0.413565	0.027018	0.370327	0.000000	1.000000	3.000000	70.000000	0.000000
14930.777216	-0.010810	0.475128	0.260113	71.284332	48.751549	54.186623	-1.946778	0.000000	4.605437	0.000000	0.000000	0.000000	-0.413565	0.027018	0.370327	0.000000	1.000000	3.000000	70.000000	0.000000
14930.780549	-0.010810	0.475128	0.260113	71.284332	48.751549	54.186623	-1.946778	0.000000	4.605437	0.000000	0.000000	0.000000	-0.413565	0.027018	0.370327	0.000000	1.000000	3.000000	70.000000	0.000000
14930.783882	-0.012159	0.475238	0.261326	71.337967	50.638161	56.243168	-1.959625	0.000000	4.599986	0.000000	0.000000	0.000000	-0.404650	0.032830	0.363880	0.000000	1.000000	3.000000	70.000000	0.000000
14930.787216	-0.012159	0.475238	0.261326	71.337967	50.638161	56.243168	-1.959625	0.000000	4.599986	0.000000	0.000000	0.000000	-0.404650	0.032830	0.363880	0.000000	1.000000	3.000000	70.000000	0.000000
14930.790549	-0.012159	0.475238	0.261326	71.337967	50.638161	56.243168	-1.959625	0.000000	4.599986	0.000000	0.000000	0.000000	-0.404650	0.032830	0.363880	0.000000	1.000000	3.000000	70.000000	0.000000
14930.793882	-0.013513	0.475348	0.262564	71.398109	52.324467	58.046211	-1.972001	0.000000	4.594694	0.000000	0.000000	0.000000	-0.406163	0.033106	0.371313	0.000000	1.000000	3.000000	70.000000	0.000000
14930.797216	-0.013513	0.475348	0.262564	71.398109	52.324467	58.046211	-1.972001	0.000000	4.594694	0.000000	0.000000	0.000000	-0.406163	0.033106	0.371313	0.000000	1.000000	3.000000	70.000000	0.000000
14930.800549	-0.013513	0.475348	0.262564	71.398109	52.324467	58.046211	-1.972001	0.000000	4.594694	0.000000	0.000000	0.000000	-0.406163	0.033106	0.371313	0.000000	1.000000	3.000000	70.000000	0.000000
14930.803882	-0.014698	0.475417	0.263708	71.477837	53.820435	59.599117	-1.984137	0.000000	4.589467	0.000000	0.000000	0.000000	-0.355632	0.020653	0.343182	0.000000	1.000000	3.000000	70.000000	0.000000
14930.807216	-0.014698	0.475417	0.263708	71.477837	53.820435	59.599117	-1.984137	0.000000	4.589467	0.000000	0.000000	0.000000	-0.355632	0.020653	0.343182	0.000000	1.000000	3.000000	70.000000	0.000000
14930.810549	-0.014698	0.475417	0.263708	71.477837	53.820435	59.599117	-1.984137	0.000000	4.589467	0.000000	0.000000	0.000000	-0.355632	0.020653	0.343182	0.000000	1.000000	3.000000	70.000000	0.000000
14930.813882	-0.015818	0.475584	0.264830	71.564499	55.146061	60.948059	-1.994253	0.000000	4.585079	0.000000	0.000000	0.000000	-0.336048	0.050143	0.336779	0.000000	1.000000	3.000000	70.000000	0.000000
14930.817216	-0.015818	0.475584	0.264830	71.564499	55.146061	60.948059	-1.994253	0.000000	4.585079	0.000000	0.000000	0.000000	-0.336048	0.050143	0.336779	0.000000	1.000000	3.000000	70.000000	0.000000
14930.820549	-0.015818	0.475584	0.264830	71.564499	55.146061	60.948059	-1.994253	0.000000	4.585079	0.000000	0.000000	0.000000	-0.336048	0.050143	0.336779	0.000000	1.000000	3.000000	70.000000	0.000000
14930.823882	-0.016736	0.475851	0.265966	71.657013	56.295288	62.071033	-2.003441	0.000000	4.581072	0.000000	0.000000	0.000000	-0.275358	0.080002	0.340596	0.000000	1.000000	3.000000	70.000000	0.000000
14930.827216	-0.016736	0.475851	0.265966	71.657013	56.295288	62.071033	-2.003441	0.000000	4.581072	0.000000	0.000000	0.000000	-0.275358	0.080002	0.340596	0.000000	1.000000	3.000000	70.000000	0.000000
14930.830549	-0.016736	0.475851	0.265966	71.657013	56.295288	62.071033	-2.003441	0.000000	4.581072	0.000000	0.000000	0.000000	-0.275358	0.080002	0.340596	0.000000	1.000000	3.000000	70.000000	0.000000
14930.833882	-0.017177	0.476278	0.267165	71.748589	57.295605	62.988571	-2.009528	0.000000	4.578405	0.000000	0.000000	0.000000	-0.132181	0.128193	0.359765	0.000000	0.000000	3.000000	70.000000	0.000000
14930.837216	-0.017177	0.476278	0.267165	71.748589	57.295605	62.988571	-2.009528	0.000000	4.578405	0.000000	0.000000	0.000000	-0.132181	0.128193	0.359765	0.000000	0.000000	3.000000	70.000000	0.000000
14930.840549	-0.017177	0.476278	0.267165	71.748589	57.295605	62.988571	-2.009528	0.000000	4.578405	0.000000	0.000000	0.000000	-0.132181	0.128193	0.359765	0.000000	0.000000	3.000000	70.000000	0.000000
14930.843882	-0.017446	0.476765	0.268348	71.907799	58.034378	63.547089	-2.008295	0.000000	4.578946	0.000000	0.000000	0.000000	-0.080781	0.146275	0.354786	0.000000	0.000000	3.000000	70.000000	0.000000
14930.847216	-0.017446	0.476765	0.268348	71.907799	58.034378	63.547089	-2.008295	0.000000	4.578946	0.000000	0.000000	0.000000	-0.080781	0.146275	0.354786	0.000000	0.000000	3.000000	70.000000	0.000000
14930.850549	-0.017446	0.476765	0.268348	71.907799	58.034378	63.547089	-2.008295	0.000000	4.578946	0.000000	0.000000	0.000000	-0.080781	0.146275	0.354786	0.000000	0.000000	3.000000	70.000000	0.000000
14930.853882	-0.017646	0.477333	0.269496	72.203102	58.480881	63.679871	-2.004724	0.000000	4.580511	0.000000	0.000000	0.000000	-0.060056	0.170275	0.344423	0.000000	0.000000	3.000000	70.000000	0.000000
14930.857216	-0.017646	0.477333	0.269496	72.203102	58.480881	63.679871	-2.004724	0.000000	4.580511	0.000000	0.000000	0.000000	-0.060056	0.170275	0.344423	0.000000	0.000000	3.000000	70.000000	0.000000
14930.860549	-0.017646	0.477333	0.269496	72.203102	58.480881	63.679871	-2.004724	0.000000	4.580511	0.000000	0.000000	0.000000	-0.060056	0.170275	0.344423	0.000000	0.000000	3.000000	70.000000	0.000000
14930.863882	-0.017810	0.477999	0.270532	72.626076	58.802887	63.569386	-2.000410	0.000000	4.582397	0.000000	0.000000	0.000000	-0.049031	0.199685	0.311005	0.000000	0.000000	3.000000	70.000000	0.000000
14930.867216	-0.017810	0.477999	0.270532	72.626076	58.802887	63.569386	-2.000410	0.000000	4.582397	0.000000	0.000000	0.000000	-0.049031	0.199685	0.311005	0.000000	0.000000	3.000000	70.000000	0.000000
14930.870549	-0.017810	0.477999	0.270532	72.626076	58.802887	63.569386	-2.000410	0.000000	4.582397	0.000000	0.000000	0.000000	-0.049031	0.199685	0.311005	0.000000	0.000000	3.000000	70.000000	0.000000
14930.873882	-0.017900	0.478681	0.271401	73.145126	59.703949	63.986202	-1.996294	0.000000	4.584191	0.000000	0.000000	0.000000	-0.027143	0.204725	0.260662	0.000000	0.000000	3.000000	70.000000	0.000000
14930.877216	-0.017900	0.478681	0.271401	73.145126	59.703949	63.986202	-1.996294	0.000000	4.584191	0.000000	0.000000	0.000000	-0.027143	0.204725	0.260662	0.000000	0.000000	3.000000	70.000000	0.000000
14930.880549	-0.017900	0.478681	0.271401	73.145126	59.703949	63.986202	-1.996294	0.000000	4.584191	0.000000	0.000000	0.000000	-0.027143	0.204725	0.260662	0.000000	0.000000	3.000000	70.000000	0.000000
14930.883882	-0.017900	0.478681	0.271401	73.745621	62.231247	66.013412	-1.992204	0.000000	4.585970	0.000000	0.000000	0.000000	-0.027143	0.204725	0.260662	0.000000	0.000000	3.000000	70.000000	0.000000
14930.887216	-0.017879	0.479356	0.271969	73.745621	62.231247	66.013412	-1.992204	0.000000	4.585970	0.000000	0.000000	0.000000	0.006203	0.202442	0.170449	0.000000	0.000000	3.000000	70.000000	0.000000
14930.890549	-0.017879	0.479356	0.271969	73.745621	62.231247	66.013412	-1.992204	0.000000	4.585970	0.000000	0.000000	0.000000	0.006203	0.202442	0.170449	0.000000	0.000000	3.000000	70.000000	0.000000
14930.893882	-0.017645	0.480024	0.272301	74.245796	65.960060	69.314850	-1.992204	0.000000	4.585970	0.000000	0.000000	0.000000	0.070326	0.200489	0.099430	0.000000	0.000000	3.000000	70.000000	0.000000
14930.897216	-0.017645	0.480024	0.272301	74.245796	65.960060	69.314850	-1.992204	0.000000	4.585970	0.000000	0.000000	0.000000	0.070326	0.200489	0.099430	0.000000	0.000000	3.000000	70.000000	0.000000
14930.900549	-0.017645	0.480024	0.272301	74.245796	65.960060	69.314850	-1.992204	0.000000	4.585970	0.000000	0.000000	0.000000	0.070326	0.200489	0.099430	0.000000	0.000000	3.000000	70.000000	0.000000
14930.903882	-0.017645	0.480024	0.272301	74.552933	70.015656	73.061134	-1.983041	0.000000	4.589940	0.000000	0.000000	0.000000	0.070326	0.200489	0.099430	0.000000	0.000000	3.000000	70.000000	0.000000
14930.907216	-0.017371	0.480727	0.272451	74.552933	70.015656	73.061134	-1.983041	0.000000	4.589940	0.000000	0.000000	0.000000	0.082087	0.210895	0.044926	0.000000	0.000000	3.000000	70.000000	0.000000
14930.910549	-0.017371	0.480727	0.272451	74.552933	70.015656	73.061134	-1.983041	0.000000	4.589940	0.000000	0.000000	0.000000	0.082087	0.210895	0.044926	0.000000	0.000000	3.000000	70.000000	0.000000
14930.913882	-0.017092	0.481482	0.272342	74.760147	74.134903	76.907784	-1.983041	0.000000	4.589940	0.000000	0.000000	0.000000	0.083935	0.226375	-0.032521	0.000000	0.000000	3.000000	70.000000	0.000000
14930.917216	-0.017092	0.481482	0.272342	74.760147	74.134903	76.907784	-1.983041	0.000000	4.589940	0.000000	0.000000	0.000000	0.083935	0.226375	-0.032521	0.000000	0.000000	3.000000	70.000000	0.000000
14930.920549	-0.017092	0.481482	0.272342	74.760147	74.134903	76.907784	-1.983041	0.000000	4.589940	0.000000	0.000000	0.000000	0.083935	0.226375	-0.032521	0.000000	0.000000	3.000000	70.000000	0.000000
14930.923882	-0.017092	0.481482	0.272342	74.940193	78.227432	80.709801	-1.974918	0.000000	4.593441	0.000000	0.000000	0.000000	0.083935	0.226375	-0.032521	0.000000	0.000000	3.000000	70.000000	0.000000
14930.927216	-0.016771	0.482246	0.271947	74.940193	78.227432	80.709801	-1.974918	0.000000	4.593441	0.000000	0.000000	0.000000	0.096279	0.229345	-0.118436	0.000000	0.000000	3.000000	70.000000	0.000000
14930.930549	-0.016771	0.482246	0.271947	74.940193	78.227432	80.709801	-1.974918	0.000000	4.593441	0.000000	0.000000	0.000000	0.096279	0.229345	-0.118436	0.000000	0.000000	3.000000	70.000000	0.000000
14930.933882	-0.016513	0.483099	0.271260	75.067627	82.253723	84.458443	-1.974918	0.000000	4.593441	0.000000	0.000000	0.000000	0.077397	0.255907	-0.206176	0.000000	0.000000	3.000000	70.000000	0.000000
14930.937216	-0.016513	0.483099	0.271260	75.067627	82.253723	84.458443	-1.974918	0.000000	4.593441	0.000000	0.000000	0.000000	0.077397	0.255907	-0.206176	0.000000	0.000000	3.000000	70.000000	0.000000
14930.940549	-0.016513	0.483099	0.271260	75.067627	82.253723	84.458443	-1.974918	0.000000	4.593441	0.000000	0.000000	0.000000	0.077397	0.255907	-0.206176	0.000000	0.000000	3.000000	70.000000	0.000000
14930.943882	-0.016213	0.483997	0.270222	75.111176	86.243301	88.197159	-1.973293	0.000000	4.594139	0.000000	0.000000	0.000000	0.089972	0.269465	-0.311356	0.000000	0.000000	3.000000	70.000000	0.000000
14930.947216	-0.016213	0.483997	0.270222	75.111176	86.243301	88.197159	-1.973293	0.000000	4.594139	0.000000	0.000000	0.000000	0.089972	0.269465	-0.311356	0.000000	0.000000	3.000000	70.000000	0.000000
14930.950549	-0.016213	0.483997	0.270222	75.111176	86.243301	88.197159	-1.973293	0.000000	4.594139	0.000000	0.000000	0.000000	0.089972	0.269465	-0.311356	0.000000	0.000000	3.000000	70.000000	0.000000
14930.953882	-0.015768	0.484879	0.268820	75.024864	90.076927	91.840263	-1.975386	0.000000	4.593240	0.000000	0.000000	0.000000	0.133503	0.264497	-0.420553	0.000000	0.000000	3.000000	70.000000	0.000000
14930.957216	-0.015768	0.484879	0.268820	75.024864	90.076927	91.840263	-1.975386	0.000000	4.593240	0.000000	0.000000	0.000000	0.133503	0.264497	-0.420553	0.000000	0.000000	3.000000	70.000000	0.000000
14930.960549	-0.015768	0.484879	0.268820	75.024864	90.076927	91.840263	-1.975386	0.000000	4.593240	0.000000	0.000000	0.000000	0.133503	0.264497	-0.420553	0.000000	0.000000	3.000000	70.000000	0.000000
14930.963882	-0.015351	0.485803	0.267060	74.858826	93.154175	94.808990	-1.977662	0.000000	4.592260	0.000000	0.000000	0.000000	0.124976	0.277043	-0.528104	0.000000	0.000000	3.000000	70.000000	0.000000
14930.967216	-0.015351	0.485803	0.267060	74.858826	93.154175	94.808990	-1.977662	0.000000	4.592260	0.000000	0.000000	0.000000	0.124976	0.277043	-0.528104	0.000000	0.000000	3.000000	70.000000	0.000000
14930.970549	-0.015351	0.485803	0.267060	74.858826	93.154175	94.808990	-1.977662	0.000000	4.592260	0.000000	0.000000	0.000000	0.124976	0.277043	-0.528104	0.000000	0.000000	3.000000	70.000000	0.000000
14930.973882	-0.014965	0.486789	0.265012	74.824501	93.969872	95.601044	-1.982612	0.000000	4.590125	0.000000	0.000000	0.000000	0.115915	0.295832	-0.614286	0.000000	0.000000	3.000000	70.000000	0.000000
14930.977216	-0.014965	0.486789	0.265012	74.824501	93.969872	95.601044	-1.982612	0.000000	4.590125	0.000000	0.000000	0.000000	0.115915	0.295832	-0.614286	0.000000	0.000000	3.000000	70.000000	0.000000
14930.980549	-0.014965	0.486789	0.265012	74.824501	93.969872	95.601044	-1.982612	0.000000	4.590125	0.000000	0.000000	0.000000	0.115915	0.295832	-0.614286	0.000000	0.000000	3.000000	70.000000	0.000000
14930.983882	-0.014472	0.487835	0.262676	74.914703	93.055130	94.723145	-1.989875	0.000000	4.586982	0.000000	0.000000	0.000000	0.147849	0.314000	-0.700834	0.000000	0.000000	3.000000	70.000000	0.000000
14930.987216	-0.014472	0.487835	0.262676	74.914703	93.055130	94.723145	-1.989875	0.000000	4.586982	0.000000	0.000000	0.000000	0.147849	0.314000	-0.700834	0.000000	0.000000	3.000000	70.000000	0.000000
14930.990549	-0.014472	0.487835	0.262676	74.914703	93.055130	94.723145	-1.989875	0.000000	4.586982	0.000000	0.000000	0.000000	0.147849	0.314000	-0.700834	0.000000	0.000000	3.000000	70.000000	0.000000
14930.993882	-0.013772	0.488959	0.260033	75.044762	91.495178	93.211311	-1.997517	0.000000	4.583658	0.000000	0.000000	0.000000	0.210086	0.337137	-0.793148	0.000000	0.000000	3.000000	70.000000	0.000000
14930.997216	-0.013772	0.488959	0.260033	75.044762	91.495178	93.211311	-1.997517	0.000000	4.583658	0.000000	0.000000	0.000000	0.210086	0.337137	-0.793148	0.000000	0.000000	3.000000	70.000000	0.000000
14931.000549	-0.013772	0.488959	0.260033	75.044762	91.495178	93.211311	-1.997517	0.000000	4.583658	0.000000	0.000000	0.000000	0.210086	0.337137	-0.793148	0.000000	0.000000	3.000000	70.000000	0.000000
14931.003882	-0.012867	0.490177	0.257090	75.195313	89.765594	91.507645	-2.004205	0.000000	4.580738	0.000000	0.000000	0.000000	0.271342	0.365480	-0.882881	0.000000	0.000000	3.000000	70.000000	0.000000
14931.007216	-0.012867	0.490177	0.257090	75.195313	89.765594	91.507645	-2.004205	0.000000	4.580738	0.000000	0.000000	0.000000	0.271342	0.365480	-0.882881	0.000000	0.000000	3.000000	70.000000	0.000000
14931.010549	-0.012867	0.490177	0.257090	75.195313	89.765594	91.507645	-2.004205	0.000000	4.580738	0.000000	0.000000	0.000000	0.271342	0.365480	-0.882881	0.000000	0.000000	3.000000	70.000000	0.000000
14931.013882	-0.011763	0.491412	0.253907	75.425224	88.005432	89.701263	-2.009930	0.000000	4.578229	0.000000	0.000000	0.000000	0.331221	0.370387	-0.954675	0.000000	0.000000	3.000000	70.000000	0.000000
14931.017216	-0.011763	0.491412	0.253907	75.425224	88.005432	89.701263	-2.009930	0.000000	4.578229	0.000000	0.000000	0.000000	0.331221	0.370387	-0.954675	0.000000	0.000000	3.000000	70.000000	0.000000
14931.020549	-0.011763	0.491412	0.253907	75.425224	88.005432	89.701263	-2.009930	0.000000	4.578229	0.000000	0.000000	0.000000	0.331221	0.370387	-0.954675	0.000000	0.000000	3.000000	70.000000	0.000000
14931.023882	-0.010496	0.492678	0.250432	75.797569	86.225296	87.778816	-2.014357	0.000000	4.576283	0.000000	0.000000	0.000000	0.380120	0.379762	-1.042746	0.000000	0.000000	3.000000	70.000000	0.000000
14931.027216	-0.010496	0.492678	0.250432	75.797569	86.225296	87.778816	-2.014357	0.000000	4.576283	0.000000	0.000000	0.000000	0.380120	0.379762	-1.042746	0.000000	0.000000	3.000000	70.000000	0.000000
14931.030549	-0.010496	0.492678	0.250432	75.797569	86.225296	87.778816	-2.014357	0.000000	4.576283	0.000000	0.000000	0.000000	0.380120	0.379762	-1.042746	0.000000	0.000000	3.000000	70.000000	0.000000
14931.033882	-0.009137	0.493917	0.246705	76.281403	84.411507	85.725845	-2.018379	0.000000	4.574511	0.000000	0.000000	0.000000	0.407601	0.371683	-1.117924	0.000000	0.000000	3.000000	70.000000	0.000000
14931.037216	-0.009137	0.493917	0.246705	76.281403	84.411507	85.725845	-2.018379	0.000000	4.574511	0.000000	0.000000	0.000000	0.407601	0.371683	-1.117924	0.000000	0.000000	3.000000	70.000000	0.000000
14931.040549	-0.009137	0.493917	0.246705	76.281403	84.411507	85.725845	-2.018379	0.000000	4.574511	0.000000	0.000000	0.000000	0.407601	0.371683	-1.117924	0.000000	0.000000	3.000000	70.000000	0.000000
14931.043882	-0.007657	0.495125	0.242691	76.819267	82.411812	83.547752	-2.022807	0.000000	4.572554	0.000000	0.000000	0.000000	0.444276	0.362567	-1.204227	0.000000	0.000000	3.000000	70.000000	0.000000
14931.047216	-0.007657	0.495125	0.242691	76.819267	82.411812	83.547752	-2.022807	0.000000	4.572554	0.000000	0.000000	0.000000	0.444276	0.362567	-1.204227	0.000000	0.000000	3.000000	70.000000	0.000000
14931.050549	-0.007657	0.495125	0.242691	76.819267	82.411812	83.547752	-2.022807	0.000000	4.572554	0.000000	0.000000	0.000000	0.444276	0.362567	-1.204227	0.000000	0.000000	3.000000	70.000000	0.000000
14931.053882	-0.006058	0.496305	0.238447	77.398605	80.117981	81.296249	-2.027450	0.000000	4.570498	0.000000	0.000000	0.000000	0.479583	0.353919	-1.273160	0.000000	0.000000	3.000000	70.000000	0.000000
14931.057216	-0.006058	0.496305	0.238447	77.398605	80.117981	81.296249	-2.027450	0.000000	4.570498	0.000000	0.000000	0.000000	0.479583	0.353919	-1.273160	0.000000	0.000000	3.000000	70.000000	0.000000
14931.060549	-0.006058	0.496305	0.238447	77.398605	80.117981	81.296249	-2.027450	0.000000	4.570498	0.000000	0.000000	0.000000	0.479583	0.353919	-1.273160	0.000000	0.000000	3.000000	70.000000	0.000000
14931.063882	-0.004444	0.497512	0.233980	77.958748	77.425522	78.795082	-2.031994	0.000000	4.568479	0.000000	0.000000	0.000000	0.484160	0.362038	-1.340007	0.000000	0.000000	3.000000	70.000000	0.000000
14931.067216	-0.004444	0.497512	0.233980	77.958748	77.425522	78.795082	-2.031994	0.000000	4.568479	0.000000	0.000000	0.000000	0.484160	0.362038	-1.340007	0.000000	0.000000	3.000000	70.000000	0.000000
14931.070549	-0.004444	0.497512	0.233980	77.958748	77.425522	78.795082	-2.031994	0.000000	4.568479	0.000000	0.000000	0.000000	0.484160	0.362038	-1.340007	0.000000	0.000000	3.000000	70.000000	0.000000
14931.073882	-0.002687	0.498729	0.229370	78.452049	74.382919	75.826973	-2.038067	0.000000	4.565773	0.000000	0.000000	0.000000	0.527106	0.365225	-1.383131	0.000000	0.000000	3.000000	70.000000	0.000000
14931.077216	-0.002687	0.498729	0.229370	78.452049	74.382919	75.826973	-2.038067	0.000000	4.565773	0.000000	0.000000	0.000000	0.527106	0.365225	-1.383131	0.000000	0.000000	3.000000	70.000000	0.000000
14931.080549	-0.002687	0.498729	0.229370	78.452049	74.382919	75.826973	-2.038067	0.000000	4.565773	0.000000	0.000000	0.000000	0.527106	0.365225	-1.383131	0.000000	0.000000	3.000000	70.000000	0.000000
14931.083882	-0.000791	0.499973	0.224595	78.839195	71.125397	72.684959	-2.043059	0.000000	4.563541	0.000000	0.000000	0.000000	0.568752	0.373139	-1.432641	0.000000	0.000000	3.000000	70.000000	0.000000
14931.087216	-0.000791	0.499973	0.224595	78.839195	71.125397	72.684959	-2.043059	0.000000	4.563541	0.000000	0.000000	0.000000	0.568752	0.373139	-1.432641	0.000000	0.000000	3.000000	70.000000	0.000000
14931.090549	-0.000791	0.499973	0.224595	78.839195	71.125397	72.684959	-2.043059	0.000000	4.563541	0.000000	0.000000	0.000000	0.568752	0.373139	-1.432641	0.000000	0.000000	3.000000	70.000000	0.000000
14931.093882	0.001142	0.501265	0.219732	79.116928	67.820709	69.608902	-2.047154	0.000000	4.561706	0.000000	0.000000	0.000000	0.580098	0.387514	-1.458642	0.000000	0.000000	3.000000	70.000000	0.000000
14931.097216	0.001142	0.501265	0.219732	79.116928	67.820709	69.608902	-2.047154	0.000000	4.561706	0.000000	0.000000	0.000000	0.580098	0.387514	-1.458642	0.000000	0.000000	3.000000	70.000000	0.000000
14931.100549	0.001142	0.501265	0.219732	79.116928	67.820709	69.608902	-2.047154	0.000000	4.561706	0.000000	0.000000	0.000000	0.580098	0.387514	-1.458642	0.000000	0.000000	3.000000	70.000000	0.000000
14931.103882	0.003112	0.502583	0.214767	79.319176	64.592972	66.599983	-2.051443	0.000000	4.559779	0.000000	0.000000	0.000000	0.590793	0.395404	-1.489718	0.000000	0.000000	3.000000	70.000000	0.000000
14931.107216	0.003112	0.502583	0.214767	79.319176	64.592972	66.599983	-2.051443	0.000000	4.559779	0.000000	0.000000	0.000000	0.590793	0.395404	-1.489718	0.000000	0.000000	3.000000	70.000000	0.000000
14931.110549	0.003112	0.502583	0.214767	79.319176	64.592972	66.599983	-2.051443	0.000000	4.559779	0.000000	0.000000	0.000000	0.590793	0.395404	-1.489718	0.000000	0.000000	3.000000	70.000000	0.000000
14931.113882	0.005114	0.503906	0.209680	79.478958	61.451336	63.783058	-2.056114	0.000000	4.557674	0.000000	0.000000	0.000000	0.600760	0.396865	-1.526011	0.000000	0.000000	3.000000	70.000000	0.000000
14931.117216	0.005114	0.503906	0.209680	79.478958	61.451336	63.783058	-2.056114	0.000000	4.557674	0.000000	0.000000	0.000000	0.600760	0.396865	-1.526011	0.000000	0.000000	3.000000	70.000000	0.000000
14931.120549	0.005114	0.503906	0.209680	79.478958	61.451336	63.783058	-2.056114	0.000000	4.557674	0.000000	0.000000	0.000000	0.600760	0.396865	-1.526011	0.000000	0.000000	3.000000	70.000000	0.000000
14931.123882	0.007085	0.505307	0.204500	79.619446	58.460800	61.124805	-2.061388	0.000000	4.555291	0.000000	0.000000	0.000000	0.591216	0.420242	-1.553965	0.000000	0.000000	3.000000	70.000000	0.000000
14931.127216	0.007085	0.505307	0.204500	79.619446	58.460800	61.124805	-2.061388	0.000000	4.555291	0.000000	0.000000	0.000000	0.591216	0.420242	-1.553965	0.000000	0.000000	3.000000	70.000000	0.000000
14931.130549	0.007085	0.505307	0.204500	79.619446	58.460800	61.124805	-2.061388	0.000000	4.555291	0.000000	0.000000	0.000000	0.591216	0.420242	-1.553965	0.000000	0.000000	3.000000	70.000000	0.000000
14931.133882	0.009086	0.506785	0.199260	79.742111	55.606766	58.440262	-2.068283	0.000000	4.552165	0.000000	0.000000	0.000000	0.600264	0.443438	-1.572089	0.000000	0.000000	3.000000	70.000000	0.000000
14931.137216	0.009086	0.506785	0.199260	79.742111	55.606766	58.440262	-2.068283	0.000000	4.552165	0.000000	0.000000	0.000000	0.600264	0.443438	-1.572089	0.000000	0.000000	3.000000	70.000000	0.000000
14931.140549	0.009086	0.506785	0.199260	79.742111	55.606766	58.440262	-2.068283	0.000000	4.552165	0.000000	0.000000	0.000000	0.600264	0.443438	-1.572089	0.000000	0.000000	3.000000	70.000000	0.000000
14931.143882	0.011147	0.508359	0.194009	79.831535	52.950947	55.699291	-2.075472	0.000000	4.548892	0.000000	0.000000	0.000000	0.618240	0.472345	-1.575309	0.000000	0.000000	3.000000	70.000000	0.000000
14931.147216	0.011147	0.508359	0.194009	79.831535	52.950947	55.699291	-2.075472	0.000000	4.548892	0.000000	0.000000	0.000000	0.618240	0.472345	-1.575309	0.000000	0.000000	3.000000	70.000000	0.000000
14931.150549	0.011147	0.508359	0.194009	79.831535	52.950947	55.699291	-2.075472	0.000000	4.548892	0.000000	0.000000	0.000000	0.618240	0.472345	-1.575309	0.000000	0.000000	3.000000	70.000000	0.000000
14931.153882	0.013174	0.510011	0.188768	79.875160	50.565464	53.163208	-2.081968	0.000000	4.545922	0.000000	0.000000	0.000000	0.608052	0.495556	-1.572224	0.000000	0.000000	3.000000	70.000000	0.000000
14931.157216	0.013174	0.510011	0.188768	79.875160	50.565464	53.163208	-2.081968	0.000000	4.545922	0.000000	0.000000	0.000000	0.608052	0.495556	-1.572224	0.000000	0.000000	3.000000	70.000000	0.000000
14931.160549	0.013174	0.510011	0.188768	79.875160	50.565464	53.163208	-2.081968	0.000000	4.545922	0.000000	0.000000	0.000000	0.608052	0.495556	-1.572224	0.000000	0.000000	3.000000	70.000000	0.000000
14931.163882	0.015168	0.511795	0.183588	79.892502	48.451542	51.357521	-2.089392	0.000000	4.542515	0.000000	0.000000	0.000000	0.598261	0.535226	-1.554129	0.000000	0.000000	3.000000	70.000000	0.000000
14931.167216	0.015168	0.511795	0.183588	79.892502	48.451542	51.357521	-2.089392	0.000000	4.542515	0.000000	0.000000	0.000000	0.598261	0.535226	-1.554129	0.000000	0.000000	3.000000	70.000000	0.000000
14931.170549	0.015168	0.511795	0.183588	79.892502	48.451542	51.357521	-2.089392	0.000000	4.542515	0.000000	0.000000	0.000000	0.598261	0.535226	-1.554129	0.000000	0.000000	3.000000	70.000000	0.000000
14931.173882	0.017099	0.513652	0.178422	79.907509	46.589535	50.152241	-2.097319	0.000000	4.538861	0.000000	0.000000	0.000000	0.579231	0.557043	-1.549812	0.000000	0.000000	3.000000	70.000000	0.000000
14931.177216	0.017099	0.513652	0.178422	79.907509	46.589535	50.152241	-2.097319	0.000000	4.538861	0.000000	0.000000	0.000000	0.579231	0.557043	-1.549812	0.000000	0.000000	3.000000	70.000000	0.000000
14931.180549	0.017099	0.513652	0.178422	79.907509	46.589535	50.152241	-2.097319	0.000000	4.538861	0.000000	0.000000	0.000000	0.579231	0.557043	-1.549812	0.000000	0.000000	3.000000	70.000000	0.000000
14931.183882	0.018908	0.515548	0.173312	79.934738	44.895653	49.084099	-2.106871	0.000000	4.534434	0.000000	0.000000	0.000000	0.542877	0.568929	-1.532777	0.000000	0.000000	3.000000	70.000000	0.000000
14931.187216	0.018908	0.515548	0.173312	79.934738	44.895653	49.084099	-2.106871	0.000000	4.534434	0.000000	0.000000	0.000000	0.542877	0.568929	-1.532777	0.000000	0.000000	3.000000	70.000000	0.000000
14931.190549	0.018908	0.515548	0.173312	79.934738	44.895653	49.084099	-2.106871	0.000000	4.534434	0.000000	0.000000	0.000000	0.542877	0.568929	-1.532777	0.000000	0.000000	3.000000	70.000000	0.000000
14931.193882	0.020628	0.517567	0.168236	79.960930	43.369213	47.729275	-2.118993	0.000000	4.528782	0.000000	0.000000	0.000000	0.516007	0.605710	-1.523032	0.000000	0.000000	3.000000	70.000000	0.000000
14931.197216	0.020628	0.517567	0.168236	79.960930	43.369213	47.729275	-2.118993	0.000000	4.528782	0.000000	0.000000	0.000000	0.516007	0.605710	-1.523032	0.000000	0.000000	3.000000	70.000000	0.000000
14931.200549	0.020628	0.517567	0.168236	79.960930	43.369213	47.729275	-2.118993	0.000000	4.528782	0.000000	0.000000	0.000000	0.516007	0.605710	-1.523032	0.000000	0.000000	3.000000	70.000000	0.000000
14931.203882	0.022320	0.519691	0.163210	79.968658	42.136822	46.378700	-2.133433	0.000000	4.521998	0.000000	0.000000	0.000000	0.507556	0.637148	-1.507532	0.000000	0.000000	3.000000	70.000000	0.000000
14931.207216	0.022320	0.519691	0.163210	79.968658	42.136822	46.378700	-2.133433	0.000000	4.521998	0.000000	0.000000	0.000000	0.507556	0.637148	-1.507532	0.000000	0.000000	3.000000	70.000000	0.000000
14931.210549	0.022320	0.519691	0.163210	79.968658	42.136822	46.378700	-2.133433	0.000000	4.521998	0.000000	0.000000	0.000000	0.507556	0.637148	-1.507532	0.000000	0.000000	3.000000	70.000000	0.000000
14931.213882	0.023926	0.521884	0.158244	79.946556	41.323006	45.919186	-2.148782	0.000000	4.514724	0.000000	0.000000	0.000000	0.481778	0.657841	-1.489907	0.000000	0.000000	3.000000	70.000000	0.000000
14931.217216	0.023926	0.521884	0.158244	79.946556	41.323006	45.919186	-2.148782	0.000000	4.514724	0.000000	0.000000	0.000000	0.481778	0.657841	-1.489907	0.000000	0.000000	3.000000	70.000000	0.000000
14931.220549	0.023926	0.521884	0.158244	79.946556	41.323006	45.919186	-2.148782	0.000000	4.514724	0.000000	0.000000	0.000000	0.481778	0.657841	-1.489907	0.000000	0.000000	3.000000	70.000000	0.000000
14931.223882	0.025422	0.524219	0.153406	79.888763	40.941944	46.426407	-2.166361	0.000000	4.506315	0.000000	0.000000	0.000000	0.448731	0.700637	-1.451480	0.000000	0.000000	3.000000	70.000000	0.000000
14931.227216	0.025422	0.524219	0.153406	79.888763	40.941944	46.426407	-2.166361	0.000000	4.506315	0.000000	0.000000	0.000000	0.448731	0.700637	-1.451480	0.000000	0.000000	3.000000	70.000000	0.000000
14931.230549	0.025422	0.524219	0.153406	79.888763	40.941944	46.426407	-2.166361	0.000000	4.506315	0.000000	0.000000	0.000000	0.448731	0.700637	-1.451480	0.000000	0.000000	3.000000	70.000000	0.000000
14931.233882	0.026923	0.526588	0.148630	79.847443	40.760056	46.914413	-2.186107	0.000000	4.496769	0.000000	0.000000	0.000000	0.450323	0.710659	-1.432606	0.000000	0.000000	3.000000	70.000000	0.000000
14931.237216	0.026923	0.526588	0.148630	79.847443	40.760056	46.914413	-2.186107	0.000000	4.496769	0.000000	0.000000	0.000000	0.450323	0.710659	-1.432606	0.000000	0.000000	3.000000	70.000000	0.000000
14931.240549	0.026923	0.526588	0.148630	79.847443	40.760056	46.914413	-2.186107	0.000000	4.496769	0.000000	0.000000	0.000000	0.450323	0.710659	-1.432606	0.000000	0.000000	3.000000	70.000000	0.000000
14931.243882	0.028488	0.529061	0.143946	79.832268	40.745358	47.158600	-2.206119	0.000000	4.486986	0.000000	0.000000	0.000000	0.469437	0.741686	-1.405346	0.000000	0.000000	3.000000	70.000000	0.000000
14931.247216	0.028488	0.529061	0.143946	79.832268	40.745358	47.158600	-2.206119	0.000000	4.486986	0.000000	0.000000	0.000000	0.469437	0.741686	-1.405346	0.000000	0.000000	3.000000	70.000000	0.000000
14931.250549	0.028488	0.529061	0.143946	79.832268	40.745358	47.158600	-2.206119	0.000000	4.486986	0.000000	0.000000	0.000000	0.469437	0.741686	-1.405346	0.000000	0.000000	3.000000	70.000000	0.000000
14931.253882	0.030029	0.531617	0.139341	79.857780	40.882938	47.145828	-2.224599	0.000000	4.477852	0.000000	0.000000	0.000000	0.462489	0.766847	-1.381621	0.000000	0.000000	3.000000	70.000000	0.000000
14931.257216	0.030029	0.531617	0.139341	79.857780	40.882938	47.145828	-2.224599	0.000000	4.477852	0.000000	0.000000	0.000000	0.462489	0.766847	-1.381621	0.000000	0.000000	3.000000	70.000000	0.000000
14931.260549	0.030029	0.531617	0.139341	79.857780	40.882938	47.145828	-2.224599	0.000000	4.477852	0.000000	0.000000	0.000000	0.462489	0.766847	-1.381621	0.000000	0.000000	3.000000	70.000000	0.000000
14931.263882	0.031608	0.534215	0.134875	79.933380	41.032543	47.100647	-2.243774	0.000000	4.468275	0.000000	0.000000	0.000000	0.473634	0.779428	-1.339761	0.000000	0.000000	3.000000	70.000000	0.000000
14931.267216	0.031608	0.534215	0.134875	79.933380	41.032543	47.100647	-2.243774	0.000000	4.468275	0.000000	0.000000	0.000000	0.473634	0.779428	-1.339761	0.000000	0.000000	3.000000	70.000000	0.000000
14931.270549	0.031608	0.534215	0.134875	79.933380	41.032543	47.100647	-2.243774	0.000000	4.468275	0.000000	0.000000	0.000000	0.473634	0.779428	-1.339761	0.000000	0.000000	3.000000	70.000000	0.000000
14931.273882	0.033136	0.536846	0.130480	80.039642	40.894119	46.741493	-2.261284	0.000000	4.459439	0.000000	0.000000	0.000000	0.458451	0.789382	-1.318517	0.000000	0.000000	3.000000	70.000000	0.000000
14931.277216	0.033136	0.536846	0.130480	80.039642	40.894119	46.741493	-2.261284	0.000000	4.459439	0.000000	0.000000	0.000000	0.458451	0.789382	-1.318517	0.000000	0.000000	3.000000	70.000000	0.000000
14931.280549	0.033136	0.536846	0.130480	80.039642	40.894119	46.741493	-2.261284	0.000000	4.459439	0.000000	0.000000	0.000000	0.458451	0.789382	-1.318517	0.000000	0.000000	3.000000	70.000000	0.000000
14931.283882	0.034640	0.539455	0.126105	80.193321	40.474396	46.160690	-2.280266	0.000000	4.449763	0.000000	0.000000	0.000000	0.451085	0.782693	-1.312304	0.000000	0.000000	3.000000	70.000000	0.000000
14931.287216	0.034640	0.539455	0.126105	80.193321	40.474396	46.160690	-2.280266	0.000000	4.449763	0.000000	0.000000	0.000000	0.451085	0.782693	-1.312304	0.000000	0.000000	3.000000	70.000000	0.000000
14931.290549	0.034640	0.539455	0.126105	80.193321	40.474396	46.160690	-2.280266	0.000000	4.449763	0.000000	0.000000	0.000000	0.451085	0.782693	-1.312304	0.000000	0.000000	3.000000	70.000000	0.000000
14931.293882	0.036091	0.542023	0.121738	80.401833	39.927242	45.880722	-2.300818	0.000000	4.439171	0.000000	0.000000	0.000000	0.435247	0.770496	-1.310250	0.000000	0.000000	3.000000	70.000000	0.000000
14931.297216	0.036091	0.542023	0.121738	80.401833	39.927242	45.880722	-2.300818	0.000000	4.439171	0.000000	0.000000	0.000000	0.435247	0.770496	-1.310250	0.000000	0.000000	3.000000	70.000000	0.000000
14931.300549	0.036091	0.542023	0.121738	80.401833	39.927242	45.880722	-2.300818	0.000000	4.439171	0.000000	0.000000	0.000000	0.435247	0.770496	-1.310250	0.000000	0.000000	3.000000	70.000000	0.000000
14931.303882	0.037459	0.544577	0.117337	80.659676	39.292416	46.521328	-2.324086	0.000000	4.427033	0.000000	0.000000	0.000000	0.410616	0.766118	-1.320117	0.000000	0.000000	3.000000	70.000000	0.000000
14931.307216	0.037459	0.544577	0.117337	80.659676	39.292416	46.521328	-2.324086	0.000000	4.427033	0.000000	0.000000	0.000000	0.410616	0.766118	-1.320117	0.000000	0.000000	3.000000	70.000000	0.000000
14931.310549	0.037459	0.544577	0.117337	80.659676	39.292416	46.521328	-2.324086	0.000000	4.427033	0.000000	0.000000	0.000000	0.410616	0.766118	-1.320117	0.000000	0.000000	3.000000	70.000000	0.000000
14931.313882	0.038862	0.547083	0.113000	80.925323	38.399479	46.962681	-2.351792	0.000000	4.412377	0.000000	0.000000	0.000000	0.420848	0.751893	-1.301206	0.000000	0.000000	3.000000	70.000000	0.000000
14931.317216	0.038862	0.547083	0.113000	80.925323	38.399479	46.962681	-2.351792	0.000000	4.412377	0.000000	0.000000	0.000000	0.420848	0.751893	-1.301206	0.000000	0.000000	3.000000	70.000000	0.000000
14931.320549	0.038862	0.547083	0.113000	80.925323	38.399479	46.962681	-2.351792	0.000000	4.412377	0.000000	0.000000	0.000000	0.420848	0.751893	-1.301206	0.000000	0.000000	3.000000	70.000000	0.000000
14931.323882	0.040400	0.549563	0.108638	81.186188	37.181316	46.332550	-2.379295	0.000000	4.397608	0.000000	0.000000	0.000000	0.461423	0.743755	-1.308643	0.000000	0.000000	3.000000	70.000000	0.000000
14931.327216	0.040400	0.549563	0.108638	81.186188	37.181316	46.332550	-2.379295	0.000000	4.397608	0.000000	0.000000	0.000000	0.461423	0.743755	-1.308643	0.000000	0.000000	3.000000	70.000000	0.000000
14931.330549	0.040400	0.549563	0.108638	81.186188	37.181316	46.332550	-2.379295	0.000000	4.397608	0.000000	0.000000	0.000000	0.461423	0.743755	-1.308643	0.000000	0.000000	3.000000	70.000000	0.000000
14931.333882	0.041969	0.551997	0.104340	81.413544	35.755737	44.790623	-2.404913	0.000000	4.383651	0.000000	0.000000	0.000000	0.470709	0.730202	-1.289314	0.000000	0.000000	3.000000	70.000000	0.000000
14931.337216	0.041969	0.551997	0.104340	81.413544	35.755737	44.790623	-2.404913	0.000000	4.383651	0.000000	0.000000	0.000000	0.470709	0.730202	-1.289314	0.000000	0.000000	3.000000	70.000000	0.000000
14931.340549	0.041969	0.551997	0.104340	81.413544	35.755737	44.790623	-2.404913	0.000000	4.383651	0.000000	0.000000	0.000000	0.470709	0.730202	-1.289314	0.000000	0.000000	3.000000	70.000000	0.000000
14931.343882	0.043433	0.554331	0.100069	81.613770	34.363209	42.937546	-2.430262	0.000000	4.369648	0.000000	0.000000	0.000000	0.439034	0.700431	-1.281450	0.000000	0.000000	3.000000	70.000000	0.000000
14931.347216	0.043433	0.554331	0.100069	81.613770	34.363209	42.937546	-2.430262	0.000000	4.369648	0.000000	0.000000	0.000000	0.439034	0.700431	-1.281450	0.000000	0.000000	3.000000	70.000000	0.000000
14931.350549	0.043433	0.554331	0.100069	81.613770	34.363209	42.937546	-2.430262	0.000000	4.369648	0.000000	0.000000	0.000000	0.439034	0.700431	-1.281450	0.000000	0.000000	3.000000	70.000000	0.000000
14931.353882	0.044913	0.556560	0.095677	81.776131	33.219650	41.876789	-2.460509	0.000000	4.352688	0.000000	0.000000	0.000000	0.444031	0.668480	-1.317417	0.000000	0.000000	3.000000	70.000000	0.000000
14931.357216	0.044913	0.556560	0.095677	81.776131	33.219650	41.876789	-2.460509	0.000000	4.352688	0.000000	0.000000	0.000000	0.444031	0.668480	-1.317417	0.000000	0.000000	3.000000	70.000000	0.000000
14931.360549	0.044913	0.556560	0.095677	81.776131	33.219650	41.876789	-2.460509	0.000000	4.352688	0.000000	0.000000	0.000000	0.444031	0.668480	-1.317417	0.000000	0.000000	3.000000	70.000000	0.000000
14931.363882	0.046364	0.558683	0.091270	81.901245	32.430611	41.627102	-2.494832	0.000000	4.333107	0.000000	0.000000	0.000000	0.435228	0.637099	-1.322240	0.000000	0.000000	3.000000	70.000000	0.000000
14931.367216	0.046364	0.558683	0.091270	81.901245	32.430611	41.627102	-2.494832	0.000000	4.333107	0.000000	0.000000	0.000000	0.435228	0.637099	-1.322240	0.000000	0.000000	3.000000	70.000000	0.000000
14931.370549	0.046364	0.558683	0.091270	81.901245	32.430611	41.627102	-2.494832	0.000000	4.333107	0.000000	0.000000	0.000000	0.435228	0.637099	-1.322240	0.000000	0.000000	3.000000	70.000000	0.000000
14931.373882	0.047782	0.560696	0.086809	81.984352	31.898233	41.518768	-2.533287	0.000000	4.310738	0.000000	0.000000	0.000000	0.425392	0.603849	-1.338318	0.000000	0.000000	3.000000	70.000000	0.000000
14931.377216	0.047782	0.560696	0.086809	81.984352	31.898233	41.518768	-2.533287	0.000000	4.310738	0.000000	0.000000	0.000000	0.425392	0.603849	-1.338318	0.000000	0.000000	3.000000	70.000000	0.000000
14931.380549	0.047782	0.560696	0.086809	81.984352	31.898233	41.518768	-2.533287	0.000000	4.310738	0.000000	0.000000	0.000000	0.425392	0.603849	-1.338318	0.000000	0.000000	3.000000	70.000000	0.000000
14931.383882	0.049279	0.562621	0.082402	82.061874	31.453905	41.114346	-2.577312	0.000000	4.284561	0.000000	0.000000	0.000000	0.449360	0.577582	-1.321887	0.000000	0.000000	3.000000	70.000000	0.000000
14931.387216	0.049279	0.562621	0.082402	82.061874	31.453905	41.114346	-2.577312	0.000000	4.284561	0.000000	0.000000	0.000000	0.449360	0.577582	-1.321887	0.000000	0.000000	3.000000	70.000000	0.000000
14931.390549	0.049279	0.562621	0.082402	82.061874	31.453905	41.114346	-2.577312	0.000000	4.284561	0.000000	0.000000	0.000000	0.449360	0.577582	-1.321887	0.000000	0.000000	3.000000	70.000000	0.000000
14931.393882	0.050824	0.564494	0.077987	82.146347	30.900110	40.531467	-2.536030	0.000000	4.120123	0.000000	0.000000	0.000000	0.463289	0.561799	-1.324622	0.000000	0.000000	3.000000	70.000000	0.000000
14931.397216	0.050824	0.564494	0.077987	82.146347	30.900110	40.531467	-2.536030	0.000000	4.120123	0.000000	0.000000	0.000000	0.463289	0.561799	-1.324622	0.000000	0.000000	3.000000	70.000000	0.000000
14931.400549	0.050824	0.564494	0.077987	82.146347	30.900110	40.531467	-2.536030	0.000000	4.120123	0.000000	0.000000	0.000000	0.463289	0.561799	-1.324622	0.000000	0.000000	3.000000	70.000000	0.000000
14931.403882	0.052272	0.566291	0.073684	82.242783	30.082216	39.766193	-2.458815	0.000000	3.899353	0.000000	0.000000	0.000000	0.434481	0.539082	-1.290793	0.000000	0.000000	3.000000	70.000000	0.000000
14931.407216	0.052272	0.566291	0.073684	82.242783	30.082216	39.766193	-2.458815	0.000000	3.899353	0.000000	0.000000	0.000000	0.434481	0.539082	-1.290793	0.000000	0.000000	3.000000	70.000000	0.000000
14931.410549	0.052272	0.566291	0.073684	82.242783	30.082216	39.766193	-2.458815	0.000000	3.899353	0.000000	0.000000	0.000000	0.434481	0.539082	-1.290793	0.000000	0.000000	3.000000	70.000000	0.000000
14931.413882	0.053675	0.568025	0.069469	82.351784	28.949228	38.803345	-2.386402	0.000000	3.684221	0.000000	0.000000	0.000000	0.420932	0.520343	-1.264490	0.000000	0.000000	3.000000	70.000000	0.000000
14931.417216	0.053675	0.568025	0.069469	82.351784	28.949228	38.803345	-2.386402	0.000000	3.684221	0.000000	0.000000	0.000000	0.420932	0.520343	-1.264490	0.000000	0.000000	3.000000	70.000000	0.000000
14931.420549	0.053675	0.568025	0.069469	82.351784	28.949228	38.803345	-2.386402	0.000000	3.684221	0.000000	0.000000	0.000000	0.420932	0.520343	-1.264490	0.000000	0.000000	3.000000	70.000000	0.000000
14931.423882	0.055011	0.569671	0.065353	82.469803	27.541033	37.483738	-2.316247	0.000000	3.473472	0.000000	0.000000	0.000000	0.400636	0.493775	-1.235028	0.000000	0.000000	3.000000	70.000000	0.000000
14931.427216	0.055011	0.569671	0.065353	82.469803	27.541033	37.483738	-2.316247	0.000000	3.473472	0.000000	0.000000	0.000000	0.400636	0.493775	-1.235028	0.000000	0.000000	3.000000	70.000000	0.000000
14931.430549	0.055011	0.569671	0.065353	82.469803	27.541033	37.483738	-2.316247	0.000000	3.473472	0.000000	0.000000	0.000000	0.400636	0.493775	-1.235028	0.000000	0.000000	3.000000	70.000000	0.000000
14931.433882	0.056282	0.571250	0.061353	82.577278	26.074554	35.971962	-2.249474	0.000000	3.267634	0.000000	0.000000	0.000000	0.381574	0.473674	-1.199936	0.000000	0.000000	3.000000	70.000000	0.000000
14931.437216	0.056282	0.571250	0.061353	82.577278	26.074554	35.971962	-2.249474	0.000000	3.267634	0.000000	0.000000	0.000000	0.381574	0.473674	-1.199936	0.000000	0.000000	3.000000	70.000000	0.000000
14931.440549	0.056282	0.571250	0.061353	82.577278	26.074554	35.971962	-2.249474	0.000000	3.267634	0.000000	0.000000	0.000000	0.381574	0.473674	-1.199936	0.000000	0.000000	3.000000	70.000000	0.000000
14931.443882	0.057511	0.572766	0.057407	82.663284	24.845600	34.655621	-2.185879	0.000000	3.067645	0.000000	0.000000	0.000000	0.368481	0.454720	-1.183754	0.000000	0.000000	3.000000	70.000000	0.000000
14931.447216	0.057511	0.572766	0.057407	82.663284	24.845600	34.655621	-2.185879	0.000000	3.067645	0.000000	0.000000	0.000000	0.368481	0.454720	-1.183754	0.000000	0.000000	3.000000	70.000000	0.000000
14931.450549	0.057511	0.572766	0.057407	82.663284	24.845600	34.655621	-2.185879	0.000000	3.067645	0.000000	0.000000	0.000000	0.368481	0.454720	-1.183754	0.000000	0.000000	3.000000	70.000000	0.000000
14931.453882	0.058700	0.574183	0.053546	82.730637	24.025541	33.853703	-2.124465	0.000000	2.870353	0.000000	0.000000	0.000000	0.356757	0.424965	-1.158394	0.000000	0.000000	3.000000	70.000000	0.000000
14931.457216	0.058700	0.574183	0.053546	82.730637	24.025541	33.853703	-2.124465	0.000000	2.870353	0.000000	0.000000	0.000000	0.356757	0.424965	-1.158394	0.000000	0.000000	3.000000	70.000000	0.000000
14931.460549	0.058700	0.574183	0.053546	82.730637	24.025541	33.853703	-2.124465	0.000000	2.870353	0.000000	0.000000	0.000000	0.356757	0.424965	-1.158394	0.000000	0.000000	3.000000	70.000000	0.000000
14931.463882	0.059825	0.575512	0.049750	82.766052	23.781246	33.935932	-2.065006	0.000000	2.677287	0.000000	0.000000	0.000000	0.337453	0.398910	-1.138584	0.000000	0.000000	3.000000	70.000000	0.000000
14931.467216	0.059825	0.575512	0.049750	82.766052	23.781246	33.935932	-2.065006	0.000000	2.677287	0.000000	0.000000	0.000000	0.337453	0.398910	-1.138584	0.000000	0.000000	3.000000	70.000000	0.000000
14931.470549	0.059825	0.575512	0.049750	82.766052	23.781246	33.935932	-2.065006	0.000000	2.677287	0.000000	0.000000	0.000000	0.337453	0.398910	-1.138584	0.000000	0.000000	3.000000	70.000000	0.000000
14931.473882	0.060889	0.576776	0.046039	82.787048	23.924747	34.204388	-2.008763	0.000000	2.487523	0.000000	0.000000	0.000000	0.319286	0.379040	-1.113342	0.000000	0.000000	3.000000	70.000000	0.000000
14931.477216	0.060889	0.576776	0.046039	82.787048	23.924747	34.204388	-2.008763	0.000000	2.487523	0.000000	0.000000	0.000000	0.319286	0.379040	-1.113342	0.000000	0.000000	3.000000	70.000000	0.000000
14931.480549	0.060889	0.576776	0.046039	82.787048	23.924747	34.204388	-2.008763	0.000000	2.487523	0.000000	0.000000	0.000000	0.319286	0.379040	-1.113342	0.000000	0.000000	3.000000	70.000000	0.000000
14931.483882	0.062040	0.578040	0.042423	82.799004	24.133266	34.241604	-1.955549	0.000000	2.301966	0.000000	0.000000	0.000000	0.345374	0.379275	-1.084970	0.000000	0.000000	3.000000	70.000000	0.000000
14931.487216	0.062040	0.578040	0.042423	82.799004	24.133266	34.241604	-1.955549	0.000000	2.301966	0.000000	0.000000	0.000000	0.345374	0.379275	-1.084970	0.000000	0.000000	3.000000	70.000000	0.000000
14931.490549	0.062040	0.578040	0.042423	82.799004	24.133266	34.241604	-1.955549	0.000000	2.301966	0.000000	0.000000	0.000000	0.345374	0.379275	-1.084970	0.000000	0.000000	3.000000	70.000000	0.000000
14931.493882	0.063187	0.579270	0.038943	82.803497	24.285624	34.249439	-1.897986	0.000000	2.121137	0.000000	0.000000	0.000000	0.344062	0.369097	-1.043992	0.000000	0.000000	3.000000	70.000000	0.000000
14931.497216	0.063187	0.579270	0.038943	82.803497	24.285624	34.249439	-1.897986	0.000000	2.121137	0.000000	0.000000	0.000000	0.344062	0.369097	-1.043992	0.000000	0.000000	3.000000	70.000000	0.000000
14931.500549	0.063187	0.579270	0.038943	82.803497	24.285624	34.249439	-1.897986	0.000000	2.121137	0.000000	0.000000	0.000000	0.344062	0.369097	-1.043992	0.000000	0.000000	3.000000	70.000000	0.000000
14931.503882	0.064328	0.580478	0.035577	82.812065	24.193514	34.011532	-1.840643	0.000000	1.947139	0.000000	0.000000	0.000000	0.342276	0.362336	-1.009645	0.000000	0.000000	3.000000	70.000000	0.000000
14931.507216	0.064328	0.580478	0.035577	82.812065	24.193514	34.011532	-1.840643	0.000000	1.947139	0.000000	0.000000	0.000000	0.342276	0.362336	-1.009645	0.000000	0.000000	3.000000	70.000000	0.000000
14931.510549	0.064328	0.580478	0.035577	82.812065	24.193514	34.011532	-1.840643	0.000000	1.947139	0.000000	0.000000	0.000000	0.342276	0.362336	-1.009645	0.000000	0.000000	3.000000	70.000000	0.000000
14931.513882	0.065514	0.581657	0.032344	82.838539	23.586735	33.231274	-1.783597	0.000000	1.778865	0.000000	0.000000	0.000000	0.355734	0.353600	-0.969902	0.000000	0.000000	3.000000	70.000000	0.000000
14931.517216	0.065514	0.581657	0.032344	82.838539	23.586735	33.231274	-1.783597	0.000000	1.778865	0.000000	0.000000	0.000000	0.355734	0.353600	-0.969902	0.000000	0.000000	3.000000	70.000000	0.000000
14931.520549	0.065514	0.581657	0.032344	82.838539	23.586735	33.231274	-1.783597	0.000000	1.778865	0.000000	0.000000	0.000000	0.355734	0.353600	-0.969902	0.000000	0.000000	3.000000	70.000000	0.000000
14931.523882	0.066656	0.582801	0.029280	82.868233	22.526468	32.249058	-1.724308	0.000000	1.617214	0.000000	0.000000	0.000000	0.342617	0.343172	-0.919161	0.000000	0.000000	3.000000	70.000000	0.000000
14931.527216	0.066656	0.582801	0.029280	82.868233	22.526468	32.249058	-1.724308	0.000000	1.617214	0.000000	0.000000	0.000000	0.342617	0.343172	-0.919161	0.000000	0.000000	3.000000	70.000000	0.000000
14931.530549	0.066656	0.582801	0.029280	82.868233	22.526468	32.249058	-1.724308	0.000000	1.617214	0.000000	0.000000	0.000000	0.342617	0.343172	-0.919161	0.000000	0.000000	3.000000	70.000000	0.000000
14931.533882	0.067829	0.583905	0.026401	82.900574	21.139433	31.702761	-1.667205	0.000000	1.464021	0.000000	0.000000	0.000000	0.351923	0.331157	-0.863900	0.000000	0.000000	3.000000	70.000000	0.000000
14931.537216	0.067829	0.583905	0.026401	82.900574	21.139433	31.702761	-1.667205	0.000000	1.464021	0.000000	0.000000	0.000000	0.351923	0.331157	-0.863900	0.000000	0.000000	3.000000	70.000000	0.000000
14931.540549	0.067829	0.583905	0.026401	82.900574	21.139433	31.702761	-1.667205	0.000000	1.464021	0.000000	0.000000	0.000000	0.351923	0.331157	-0.863900	0.000000	0.000000	3.000000	70.000000	0.000000
14931.543882	0.069142	0.584916	0.023640	82.936699	19.401424	31.126986	-1.608551	0.000000	1.320038	0.000000	0.000000	0.000000	0.393797	0.303399	-0.828176	0.000000	0.000000	3.000000	70.000000	0.000000
14931.547216	0.069142	0.584916	0.023640	82.936699	19.401424	31.126986	-1.608551	0.000000	1.320038	0.000000	0.000000	0.000000	0.393797	0.303399	-0.828176	0.000000	0.000000	3.000000	70.000000	0.000000
14931.550549	0.069142	0.584916	0.023640	82.936699	19.401424	31.126986	-1.608551	0.000000	1.320038	0.000000	0.000000	0.000000	0.393797	0.303399	-0.828176	0.000000	0.000000	3.000000	70.000000	0.000000
14931.553882	0.070660	0.585864	0.020982	82.975967	17.255997	29.496845	-1.542918	0.000000	1.182008	0.000000	0.000000	0.000000	0.455575	0.284478	-0.797585	0.000000	0.000000	3.000000	70.000000	0.000000
14931.557216	0.070660	0.585864	0.020982	82.975967	17.255997	29.496845	-1.542918	0.000000	1.182008	0.000000	0.000000	0.000000	0.455575	0.284478	-0.797585	0.000000	0.000000	3.000000	70.000000	0.000000
14931.560549	0.070660	0.585864	0.020982	82.975967	17.255997	29.496845	-1.542918	0.000000	1.182008	0.000000	0.000000	0.000000	0.455575	0.284478	-0.797585	0.000000	0.000000	3.000000	70.000000	0.000000
14931.563882	0.072308	0.586767	0.018387	83.010567	14.723171	26.962454	-1.466989	0.000000	1.049077	0.000000	0.000000	0.000000	0.494380	0.270889	-0.778349	0.000000	0.000000	3.000000	70.000000	0.000000
14931.567216	0.072308	0.586767	0.018387	83.010567	14.723171	26.962454	-1.466989	0.000000	1.049077	0.000000	0.000000	0.000000	0.494380	0.270889	-0.778349	0.000000	0.000000	3.000000	70.000000	0.000000
14931.570549	0.072308	0.586767	0.018387	83.010567	14.723171	26.962454	-1.466989	0.000000	1.049077	0.000000	0.000000	0.000000	0.494380	0.270889	-0.778349	0.000000	0.000000	3.000000	70.000000	0.000000
14931.573882	0.074067	0.587567	0.015743	83.036263	11.707973	24.116747	-1.384592	0.000000	0.919353	0.000000	0.000000	0.000000	0.527572	0.240000	-0.793259	0.000000	0.000000	3.000000	70.000000	0.000000
14931.577216	0.074067	0.587567	0.015743	83.036263	11.707973	24.116747	-1.384592	0.000000	0.919353	0.000000	0.000000	0.000000	0.527572	0.240000	-0.793259	0.000000	0.000000	3.000000	70.000000	0.000000
14931.580549	0.074067	0.587567	0.015743	83.036263	11.707973	24.116747	-1.384592	0.000000	0.919353	0.000000	0.000000	0.000000	0.527572	0.240000	-0.793259	0.000000	0.000000	3.000000	70.000000	0.000000
14931.583882	0.075916	0.588302	0.013085	83.040039	8.139383	20.854805	-1.296663	0.000000	0.787143	0.000000	0.000000	0.000000	0.554898	0.220492	-0.797496	0.000000	0.000000	3.000000	70.000000	0.000000
14931.587216	0.075916	0.588302	0.013085	83.040039	8.139383	20.854805	-1.296663	0.000000	0.787143	0.000000	0.000000	0.000000	0.554898	0.220492	-0.797496	0.000000	0.000000	3.000000	70.000000	0.000000
14931.590549	0.075916	0.588302	0.013085	83.040039	8.139383	20.854805	-1.296663	0.000000	0.787143	0.000000	0.000000	0.000000	0.554898	0.220492	-0.797496	0.000000	0.000000	3.000000	70.000000	0.000000
14931.593882	0.077855	0.588973	0.010411	82.992767	3.939013	16.847414	-1.204180	0.000000	0.654227	0.000000	0.000000	0.000000	0.581711	0.201193	-0.801995	0.000000	0.000000	3.000000	70.000000	0.000000
14931.597216	0.077855	0.588973	0.010411	82.992767	3.939013	16.847414	-1.204180	0.000000	0.654227	0.000000	0.000000	0.000000	0.581711	0.201193	-0.801995	0.000000	0.000000	3.000000	70.000000	0.000000
14931.600549	0.077855	0.588973	0.010411	82.992767	3.939013	16.847414	-1.204180	0.000000	0.654227	0.000000	0.000000	0.000000	0.581711	0.201193	-0.801995	0.000000	0.000000	3.000000	70.000000	0.000000
14931.603882	0.079937	0.589584	0.007778	82.836510	-0.646343	12.358398	-1.107229	0.000000	0.520561	0.000000	0.000000	0.000000	0.624525	0.183372	-0.789976	0.000000	0.000000	3.000000	70.000000	0.000000
14931.607216	0.079937	0.589584	0.007778	82.836510	-0.646343	12.358398	-1.107229	0.000000	0.520561	0.000000	0.000000	0.000000	0.624525	0.183372	-0.789976	0.000000	0.000000	3.000000	70.000000	0.000000
14931.610549	0.079937	0.589584	0.007778	82.836510	-0.646343	12.358398	-1.107229	0.000000	0.520561	0.000000	0.000000	0.000000	0.624525	0.183372	-0.789976	0.000000	0.000000	3.000000	70.000000	0.000000
14931.613882	0.082091	0.590119	0.005178	82.538223	-5.379950	7.650813	-1.003141	0.000000	0.388898	0.000000	0.000000	0.000000	0.646284	0.160435	-0.779859	0.000000	0.000000	3.000000	70.000000	0.000000
14931.617216	0.082091	0.590119	0.005178	82.538223	-5.379950	7.650813	-1.003141	0.000000	0.388898	0.000000	0.000000	0.000000	0.646284	0.160435	-0.779859	0.000000	0.000000	3.000000	70.000000	0.000000
14931.620549	0.082091	0.590119	0.005178	82.538223	-5.379950	7.650813	-1.003141	0.000000	0.388898	0.000000	0.000000	0.000000	0.646284	0.160435	-0.779859	0.000000	0.000000	3.000000	70.000000	0.000000
14931.623882	0.084296	0.590578	0.002616	82.098480	-9.921907	2.986836	-0.895427	0.000000	0.258922	0.000000	0.000000	0.000000	0.661355	0.137900	-0.768771	0.000000	0.000000	3.000000	70.000000	0.000000
14931.627216	0.084296	0.590578	0.002616	82.098480	-9.921907	2.986836	-0.895427	0.000000	0.258922	0.000000	0.000000	0.000000	0.661355	0.137900	-0.768771	0.000000	0.000000	3.000000	70.000000	0.000000
14931.630549	0.084296	0.590578	0.002616	82.098480	-9.921907	2.986836	-0.895427	0.000000	0.258922	0.000000	0.000000	0.000000	0.661355	0.137900	-0.768771	0.000000	0.000000	3.000000	70.000000	0.000000
14931.633882	0.086551	0.590964	0.000090	81.540718	-13.939402	-1.415506	-0.785201	0.000000	0.130793	0.000000	0.000000	0.000000	0.676392	0.115776	-0.757842	0.000000	0.000000	3.000000	70.000000	0.000000
14931.637216	0.086551	0.590964	0.000090	81.540718	-13.939402	-1.415506	-0.785201	0.000000	0.130793	0.000000	0.000000	0.000000	0.676392	0.115776	-0.757842	0.000000	0.000000	3.000000	70.000000	0.000000
14931.640549	0.086551	0.590964	0.000090	81.540718	-13.939402	-1.415506	-0.785201	0.000000	0.130793	0.000000	0.000000	0.000000	0.676392	0.115776	-0.757842	0.000000	0.000000	3.000000	70.000000	0.000000
14931.643882	0.088852	0.591259	-0.002417	80.922638	-17.206055	-5.226603	-0.672469	0.000000	0.004486	0.000000	0.000000	0.000000	0.690458	0.088452	-0.752014	0.000000	0.000000	3.000000	70.000000	0.000000
14931.647216	0.088852	0.591259	-0.002417	80.922638	-17.206055	-5.226603	-0.672469	0.000000	0.004486	0.000000	0.000000	0.000000	0.690458	0.088452	-0.752014	0.000000	0.000000	3.000000	70.000000	0.000000
14931.650549	0.088852	0.591259	-0.002417	80.922638	-17.206055	-5.226603	-0.672469	0.000000	0.004486	0.000000	0.000000	0.000000	0.690458	0.088452	-0.752014	0.000000	0.000000	3.000000	70.000000	0.000000
14931.653882	0.091198	0.591421	-0.004914	80.290718	-19.720812	-8.043494	-0.557393	0.000000	-0.120849	0.000000	0.000000	0.000000	0.703870	0.048406	-0.749146	0.000000	0.000000	3.000000	70.000000	0.000000
14931.657216	0.091198	0.591421	-0.004914	80.290718	-19.720812	-8.043494	-0.557393	0.000000	-0.120849	0.000000	0.000000	0.000000	0.703870	0.048406	-0.749146	0.000000	0.000000	3.000000	70.000000	0.000000
14931.660549	0.091198	0.591421	-0.004914	80.290718	-19.720812	-8.043494	-0.557393	0.000000	-0.120849	0.000000	0.000000	0.000000	0.703870	0.048406	-0.749146	0.000000	0.000000	3.000000	70.000000	0.000000
14931.663882	0.093487	0.591512	-0.007355	79.676292	-21.510519	-9.638194	-0.440081	0.000000	-0.245707	0.000000	0.000000	0.000000	0.686708	0.027504	-0.732149	0.000000	0.000000	3.000000	70.000000	0.000000
14931.667216	0.093487	0.591512	-0.007355	79.676292	-21.510519	-9.638194	-0.440081	0.000000	-0.245707	0.000000	0.000000	0.000000	0.686708	0.027504	-0.732149	0.000000	0.000000	3.000000	70.000000	0.000000
14931.670549	0.093487	0.591512	-0.007355	79.676292	-21.510519	-9.638194	-0.440081	0.000000	-0.245707	0.000000	0.000000	0.000000	0.686708	0.027504	-0.732149	0.000000	0.000000	3.000000	70.000000	0.000000
14931.673882	0.095702	0.591528	-0.009618	79.063141	-22.811487	-10.849315	-0.325630	0.000000	-0.367732	0.000000	0.000000	0.000000	0.664428	0.004690	-0.678948	0.000000	0.000000	3.000000	70.000000	0.000000
14931.677216	0.095702	0.591528	-0.009618	79.063141	-22.811487	-10.849315	-0.325630	0.000000	-0.367732	0.000000	0.000000	0.000000	0.664428	0.004690	-0.678948	0.000000	0.000000	3.000000	70.000000	0.000000
14931.680549	0.095702	0.591528	-0.009618	79.063141	-22.811487	-10.849315	-0.325630	0.000000	-0.367732	0.000000	0.000000	0.000000	0.664428	0.004690	-0.678948	0.000000	0.000000	3.000000	70.000000	0.000000
14931.683882	0.097844	0.591519	-0.011717	78.464241	-23.733213	-12.208717	-0.214892	0.000000	-0.480890	0.000000	0.000000	0.000000	0.642487	-0.002596	-0.629662	0.000000	0.000000	3.000000	70.000000	0.000000
14931.687216	0.097844	0.591519	-0.011717	78.464241	-23.733213	-12.208717	-0.214892	0.000000	-0.480890	0.000000	0.000000	0.000000	0.642487	-0.002596	-0.629662	0.000000	0.000000	3.000000	70.000000	0.000000
14931.690549	0.097844	0.591519	-0.011717	78.464241	-23.733213	-12.208717	-0.214892	0.000000	-0.480890	0.000000	0.000000	0.000000	0.642487	-0.002596	-0.629662	0.000000	0.000000	3.000000	70.000000	0.000000
14931.693882	0.099921	0.591481	-0.013626	77.901443	-24.266125	-13.283718	-0.107811	0.000000	-0.585834	0.000000	0.000000	0.000000	0.623289	-0.011447	-0.572944	0.000000	0.000000	3.000000	70.000000	0.000000
14931.697216	0.099921	0.591481	-0.013626	77.901443	-24.266125	-13.283718	-0.107811	0.000000	-0.585834	0.000000	0.000000	0.000000	0.623289	-0.011447	-0.572944	0.000000	0.000000	3.000000	70.000000	0.000000
14931.700549	0.099921	0.591481	-0.013626	77.901443	-24.266125	-13.283718	-0.107811	0.000000	-0.585834	0.000000	0.000000	0.000000	0.623289	-0.011447	-0.572944	0.000000	0.000000	3.000000	70.000000	0.000000
14931.703882	0.101821	0.591452	-0.015284	77.418297	-24.407957	-14.129681	-0.003929	0.000000	-0.681324	0.000000	0.000000	0.000000	0.569816	-0.008847	-0.497360	0.000000	0.000000	3.000000	70.000000	0.000000
14931.707216	0.101821	0.591452	-0.015284	77.418297	-24.407957	-14.129681	-0.003929	0.000000	-0.681324	0.000000	0.000000	0.000000	0.569816	-0.008847	-0.497360	0.000000	0.000000	3.000000	70.000000	0.000000
14931.710549	0.101821	0.591452	-0.015284	77.418297	-24.407957	-14.129681	-0.003929	0.000000	-0.681324	0.000000	0.000000	0.000000	0.569816	-0.008847	-0.497360	0.000000	0.000000	3.000000	70.000000	0.000000
14931.713882	0.103481	0.591413	-0.016689	77.046112	-24.167900	-14.473997	0.091041	0.000000	-0.764218	0.000000	0.000000	0.000000	0.498030	-0.011476	-0.421523	0.000000	0.000000	3.000000	70.000000	0.000000
14931.717216	0.103481	0.591413	-0.016689	77.046112	-24.167900	-14.473997	0.091041	0.000000	-0.764218	0.000000	0.000000	0.000000	0.498030	-0.011476	-0.421523	0.000000	0.000000	3.000000	70.000000	0.000000
14931.720549	0.103481	0.591413	-0.016689	77.046112	-24.167900	-14.473997	0.091041	0.000000	-0.764218	0.000000	0.000000	0.000000	0.498030	-0.011476	-0.421523	0.000000	0.000000	3.000000	70.000000	0.000000
14931.723882	0.104972	0.591410	-0.017845	76.797066	-23.562120	-14.249300	0.174046	0.000000	-0.834471	0.000000	0.000000	0.000000	0.447235	-0.000967	-0.346534	0.000000	0.000000	3.000000	70.000000	0.000000
14931.727216	0.104972	0.591410	-0.017845	76.797066	-23.562120	-14.249300	0.174046	0.000000	-0.834471	0.000000	0.000000	0.000000	0.447235	-0.000967	-0.346534	0.000000	0.000000	3.000000	70.000000	0.000000
14931.730549	0.104972	0.591410	-0.017845	76.797066	-23.562120	-14.249300	0.174046	0.000000	-0.834471	0.000000	0.000000	0.000000	0.447235	-0.000967	-0.346534	0.000000	0.000000	3.000000	70.000000	0.000000
14931.733882	0.106233	0.591400	-0.018742	76.669418	-22.750237	-13.641070	0.248585	0.000000	-0.892227	0.000000	0.000000	0.000000	0.378244	-0.003187	-0.269222	0.000000	0.000000	3.000000	70.000000	0.000000
14931.737216	0.106233	0.591400	-0.018742	76.669418	-22.750237	-13.641070	0.248585	0.000000	-0.892227	0.000000	0.000000	0.000000	0.378244	-0.003187	-0.269222	0.000000	0.000000	3.000000	70.000000	0.000000
14931.740549	0.106233	0.591400	-0.018742	76.669418	-22.750237	-13.641070	0.248585	0.000000	-0.892227	0.000000	0.000000	0.000000	0.378244	-0.003187	-0.269222	0.000000	0.000000	3.000000	70.000000	0.000000
14931.743882	0.107265	0.591407	-0.019387	76.593414	-21.977491	-12.979867	0.311625	0.000000	-0.937097	0.000000	0.000000	0.000000	0.309804	0.002101	-0.193423	0.000000	0.000000	3.000000	70.000000	0.000000
14931.747216	0.107265	0.591407	-0.019387	76.593414	-21.977491	-12.979867	0.311625	0.000000	-0.937097	0.000000	0.000000	0.000000	0.309804	0.002101	-0.193423	0.000000	0.000000	3.000000	70.000000	0.000000
14931.750549	0.107265	0.591407	-0.019387	76.593414	-21.977491	-12.979867	0.311625	0.000000	-0.937097	0.000000	0.000000	0.000000	0.309804	0.002101	-0.193423	0.000000	0.000000	3.000000	70.000000	0.000000
14931.753882	0.107265	0.591407	-0.019387	76.563179	-21.324362	-12.377404	0.363259	0.000000	-0.969334	0.000000	0.000000	0.000000	0.309804	0.002101	-0.193423	0.000000	0.000000	3.000000	70.000000	0.000000
14931.757216	0.108102	0.591376	-0.019836	76.563179	-21.324362	-12.377404	0.363259	0.000000	-0.969334	0.000000	0.000000	0.000000	0.250981	-0.009109	-0.134935	0.000000	0.000000	3.000000	70.000000	0.000000
14931.760549	0.108102	0.591376	-0.019836	76.563179	-21.324362	-12.377404	0.363259	0.000000	-0.969334	0.000000	0.000000	0.000000	0.250981	-0.009109	-0.134935	0.000000	0.000000	3.000000	70.000000	0.000000
14931.763882	0.108803	0.591358	-0.020120	76.581619	-20.743921	-11.784380	0.363259	0.000000	-0.969334	0.000000	0.000000	0.000000	0.210244	-0.005482	-0.085017	0.000000	0.000000	3.000000	70.000000	0.000000
14931.767216	0.108803	0.591358	-0.020120	76.581619	-20.743921	-11.784380	0.363259	0.000000	-0.969334	0.000000	0.000000	0.000000	0.210244	-0.005482	-0.085017	0.000000	0.000000	3.000000	70.000000	0.000000
14931.770549	0.108803	0.591358	-0.020120	76.581619	-20.743921	-11.784380	0.363259	0.000000	-0.969334	0.000000	0.000000	0.000000	0.210244	-0.005482	-0.085017	0.000000	0.000000	3.000000	70.000000	0.000000
14931.773882	0.108803	0.591358	-0.020120	76.654930	-20.192488	-11.153229	0.440130	0.000000	-1.005993	0.000000	0.000000	0.000000	0.210244	-0.005482	-0.085017	0.000000	0.000000	3.000000	70.000000	0.000000
14931.777216	0.109355	0.591321	-0.020292	76.654930	-20.192488	-11.153229	0.440130	0.000000	-1.005993	0.000000	0.000000	0.000000	0.165576	-0.011052	-0.051762	0.000000	0.000000	3.000000	70.000000	0.000000
14931.780549	0.109355	0.591321	-0.020292	76.654930	-20.192488	-11.153229	0.440130	0.000000	-1.005993	0.000000	0.000000	0.000000	0.165576	-0.011052	-0.051762	0.000000	0.000000	3.000000	70.000000	0.000000
14931.783882	0.109767	0.591278	-0.020406	76.773712	-19.622648	-10.435086	0.440130	0.000000	-1.005993	0.000000	0.000000	0.000000	0.123723	-0.012910	-0.033982	0.000000	0.000000	3.000000	70.000000	0.000000
14931.787216	0.109767	0.591278	-0.020406	76.773712	-19.622648	-10.435086	0.440130	0.000000	-1.005993	0.000000	0.000000	0.000000	0.123723	-0.012910	-0.033982	0.000000	0.000000	3.000000	70.000000	0.000000
14931.790549	0.109767	0.591278	-0.020406	76.773712	-19.622648	-10.435086	0.440130	0.000000	-1.005993	0.000000	0.000000	0.000000	0.123723	-0.012910	-0.033982	0.000000	0.000000	3.000000	70.000000	0.000000
14931.793882	0.110079	0.591186	-0.020479	76.915077	-18.957458	-9.568455	0.488347	0.000000	-1.020284	0.000000	0.000000	0.000000	0.093670	-0.027667	-0.021999	0.000000	0.000000	3.000000	70.000000	0.000000
14931.797216	0.110079	0.591186	-0.020479	76.915077	-18.957458	-9.568455	0.488347	0.000000	-1.020284	0.000000	0.000000	0.000000	0.093670	-0.027667	-0.021999	0.000000	0.000000	3.000000	70.000000	0.000000
14931.800549	0.110079	0.591186	-0.020479	76.915077	-18.957458	-9.568455	0.488347	0.000000	-1.020284	0.000000	0.000000	0.000000	0.093670	-0.027667	-0.021999	0.000000	0.000000	3.000000	70.000000	0.000000
14931.803882	0.110079	0.591186	-0.020479	77.072449	-18.219950	-8.584015	0.503958	0.000000	-1.023951	0.000000	0.000000	0.000000	0.093670	-0.027667	-0.021999	0.000000	0.000000	3.000000	70.000000	0.000000
14931.807216	0.110271	0.591112	-0.020505	77.072449	-18.219950	-8.584015	0.503958	0.000000	-1.023951	0.000000	0.000000	0.000000	0.057582	-0.022142	-0.007735	0.000000	0.000000	3.000000	70.000000	0.000000
14931.810549	0.110271	0.591112	-0.020505	77.072449	-18.219950	-8.584015	0.503958	0.000000	-1.023951	0.000000	0.000000	0.000000	0.057582	-0.022142	-0.007735	0.000000	0.000000	3.000000	70.000000	0.000000
14931.813882	0.110271	0.591112	-0.020505	77.235931	-17.454407	-7.540619	0.503958	0.000000	-1.023951	0.000000	0.000000	0.000000	0.057582	-0.022142	-0.007735	0.000000	0.000000	3.000000	70.000000	0.000000
14931.817216	0.110271	0.591112	-0.020505	77.235931	-17.454407	-7.540619	0.503958	0.000000	-1.023951	0.000000	0.000000	0.000000	0.057582	-0.022142	-0.007735	0.000000	0.000000	3.000000	70.000000	0.000000
14931.820549	0.110332	0.590977	-0.020525	77.235931	-17.454407	-7.540619	0.503958	0.000000	-1.023951	0.000000	0.000000	0.000000	0.018324	-0.040581	-0.006027	0.000000	0.000000	3.000000	70.000000	0.000000
14931.823882	0.110332	0.590977	-0.020525	77.396400	-16.724003	-6.529508	0.513556	0.000000	-1.025240	0.000000	0.000000	0.000000	0.018324	-0.040581	-0.006027	0.000000	0.000000	3.000000	70.000000	0.000000
14931.827216	0.110332	0.590977	-0.020525	77.396400	-16.724003	-6.529508	0.513556	0.000000	-1.025240	0.000000	0.000000	0.000000	0.018324	-0.040581	-0.006027	0.000000	0.000000	3.000000	70.000000	0.000000
14931.830549	0.110332	0.590977	-0.020525	77.396400	-16.724003	-6.529508	0.513556	0.000000	-1.025240	0.000000	0.000000	0.000000	0.018324	-0.040581	-0.006027	0.000000	0.000000	3.000000	70.000000	0.000000
14931.833882	0.110120	0.590596	-0.020493	77.558594	-16.027252	-5.545865	0.516610	0.000000	-1.026244	0.000000	0.000000	0.000000	-0.063737	-0.114321	0.009562	0.000000	0.000000	3.000000	70.000000	0.000000
14931.837216	0.110120	0.590596	-0.020493	77.558594	-16.027252	-5.545865	0.516610	0.000000	-1.026244	0.000000	0.000000	0.000000	-0.063737	-0.114321	0.009562	0.000000	0.000000	3.000000	70.000000	0.000000
14931.840549	0.110120	0.590596	-0.020493	77.558594	-16.027252	-5.545865	0.516610	0.000000	-1.026244	0.000000	0.000000	0.000000	-0.063737	-0.114321	0.009562	0.000000	0.000000	3.000000	70.000000	0.000000
14931.843882	0.110120	0.590596	-0.020493	77.717552	-15.370733	-4.603950	0.505987	0.000000	-1.024651	0.000000	0.000000	0.000000	-0.063737	-0.114321	0.009562	0.000000	0.000000	3.000000	70.000000	0.000000
14931.847216	0.109885	0.590307	-0.020461	77.717552	-15.370733	-4.603950	0.505987	0.000000	-1.024651	0.000000	0.000000	0.000000	-0.070341	-0.086632	0.009577	0.000000	0.000000	3.000000	70.000000	0.000000
14931.850549	0.109885	0.590307	-0.020461	77.717552	-15.370733	-4.603950	0.505987	0.000000	-1.024651	0.000000	0.000000	0.000000	-0.070341	-0.086632	0.009577	0.000000	0.000000	3.000000	70.000000	0.000000
14931.853882	0.109665	0.589957	-0.020460	77.875931	-14.778371	-3.748492	0.505987	0.000000	-1.024651	0.000000	0.000000	0.000000	-0.066080	-0.104990	0.000179	0.000000	0.000000	3.000000	70.000000	0.000000
14931.857216	0.109665	0.589957	-0.020460	77.875931	-14.778371	-3.748492	0.505987	0.000000	-1.024651	0.000000	0.000000	0.000000	-0.066080	-0.104990	0.000179	0.000000	0.000000	3.000000	70.000000	0.000000
14931.860549	0.109665	0.589957	-0.020460	77.875931	-14.778371	-3.748492	0.505987	0.000000	-1.024651	0.000000	0.000000	0.000000	-0.066080	-0.104990	0.000179	0.000000	0.000000	3.000000	70.000000	0.000000
14931.863882	0.109665	0.589957	-0.020460	78.023277	-14.283834	-3.026914	0.483250	0.000000	-1.023025	0.000000	0.000000	0.000000	-0.066080	-0.104990	0.000179	0.000000	0.000000	3.000000	70.000000	0.000000
14931.867216	0.109449	0.589534	-0.020531	78.023277	-14.283834	-3.026914	0.483250	0.000000	-1.023025	0.000000	0.000000	0.000000	-0.064819	-0.126992	-0.021227	0.000000	0.000000	3.000000	70.000000	0.000000
14931.870549	0.109449	0.589534	-0.020531	78.023277	-14.283834	-3.026914	0.483250	0.000000	-1.023025	0.000000	0.000000	0.000000	-0.064819	-0.126992	-0.021227	0.000000	0.000000	3.000000	70.000000	0.000000
14931.873882	0.109241	0.589056	-0.020657	78.159096	-13.872353	-2.418795	0.483250	0.000000	-1.023025	0.000000	0.000000	0.000000	-0.062319	-0.143388	-0.037759	0.000000	0.000000	3.000000	70.000000	0.000000
14931.877216	0.109241	0.589056	-0.020657	78.159096	-13.872353	-2.418795	0.483250	0.000000	-1.023025	0.000000	0.000000	0.000000	-0.062319	-0.143388	-0.037759	0.000000	0.000000	3.000000	70.000000	0.000000
14931.880549	0.109241	0.589056	-0.020657	78.159096	-13.872353	-2.418795	0.483250	0.000000	-1.023025	0.000000	0.000000	0.000000	-0.062319	-0.143388	-0.037759	0.000000	0.000000	3.000000	70.000000	0.000000
14931.883882	0.109241	0.589056	-0.020657	78.245766	-13.468003	-1.866002	0.462061	0.000000	-1.032856	0.000000	0.000000	0.000000	-0.062319	-0.143388	-0.037759	0.000000	0.000000	3.000000	70.000000	0.000000
14931.887216	0.109027	0.588517	-0.020810	78.245766	-13.468003	-1.866002	0.462061	0.000000	-1.032856	0.000000	0.000000	0.000000	-0.064274	-0.161606	-0.045757	0.000000	0.000000	3.000000	70.000000	0.000000
14931.890549	0.109027	0.588517	-0.020810	78.245766	-13.468003	-1.866002	0.462061	0.000000	-1.032856	0.000000	0.000000	0.000000	-0.064274	-0.161606	-0.045757	0.000000	0.000000	3.000000	70.000000	0.000000
14931.893882	0.108849	0.587893	-0.020992	78.241562	-12.886380	-1.170006	0.462061	0.000000	-1.032856	0.000000	0.000000	0.000000	-0.053297	-0.187183	-0.054850	0.000000	0.000000	3.000000	70.000000	0.000000
14931.897216	0.108849	0.587893	-0.020992	78.241562	-12.886380	-1.170006	0.462061	0.000000	-1.032856	0.000000	0.000000	0.000000	-0.053297	-0.187183	-0.054850	0.000000	0.000000	3.000000	70.000000	0.000000
14931.900549	0.108849	0.587893	-0.020992	78.241562	-12.886380	-1.170006	0.462061	0.000000	-1.032856	0.000000	0.000000	0.000000	-0.053297	-0.187183	-0.054850	0.000000	0.000000	3.000000	70.000000	0.000000
14931.903882	0.108849	0.587893	-0.020992	78.133263	-12.149583	-0.371169	0.442465	0.000000	-1.049624	0.000000	0.000000	0.000000	-0.053297	-0.187183	-0.054850	0.000000	0.000000	3.000000	70.000000	0.000000
14931.907216	0.108701	0.587215	-0.021236	78.133263	-12.149583	-0.371169	0.442465	0.000000	-1.049624	0.000000	0.000000	0.000000	-0.044631	-0.203394	-0.073142	0.000000	0.000000	3.000000	70.000000	0.000000
14931.910549	0.108701	0.587215	-0.021236	78.133263	-12.149583	-0.371169	0.442465	0.000000	-1.049624	0.000000	0.000000	0.000000	-0.044631	-0.203394	-0.073142	0.000000	0.000000	3.000000	70.000000	0.000000
14931.913882	0.108596	0.586489	-0.021478	77.946671	-11.398714	0.384958	0.442465	0.000000	-1.049624	0.000000	0.000000	0.000000	-0.031249	-0.217852	-0.072464	0.000000	0.000000	3.000000	70.000000	0.000000
14931.917216	0.108596	0.586489	-0.021478	77.946671	-11.398714	0.384958	0.442465	0.000000	-1.049624	0.000000	0.000000	0.000000	-0.031249	-0.217852	-0.072464	0.000000	0.000000	3.000000	70.000000	0.000000
14931.920549	0.108596	0.586489	-0.021478	77.946671	-11.398714	0.384958	0.442465	0.000000	-1.049624	0.000000	0.000000	0.000000	-0.031249	-0.217852	-0.072464	0.000000	0.000000	3.000000	70.000000	0.000000
14931.923882	0.108596	0.586489	-0.021478	77.713974	-10.633843	1.119107	0.429818	0.000000	-1.073891	0.000000	0.000000	0.000000	-0.031249	-0.217852	-0.072464	0.000000	0.000000	3.000000	70.000000	0.000000
14931.927216	0.108549	0.585678	-0.021756	77.713974	-10.633843	1.119107	0.429818	0.000000	-1.073891	0.000000	0.000000	0.000000	-0.014191	-0.243222	-0.083369	0.000000	0.000000	3.000000	70.000000	0.000000
14931.930549	0.108549	0.585678	-0.021756	77.713974	-10.633843	1.119107	0.429818	0.000000	-1.073891	0.000000	0.000000	0.000000	-0.014191	-0.243222	-0.083369	0.000000	0.000000	3.000000	70.000000	0.000000
14931.933882	0.108496	0.584783	-0.022055	77.467964	-9.859392	1.861212	0.429818	0.000000	-1.073891	0.000000	0.000000	0.000000	-0.015798	-0.268468	-0.089775	0.000000	0.000000	3.000000	70.000000	0.000000
14931.937216	0.108496	0.584783	-0.022055	77.467964	-9.859392	1.861212	0.429818	0.000000	-1.073891	0.000000	0.000000	0.000000	-0.015798	-0.268468	-0.089775	0.000000	0.000000	3.000000	70.000000	0.000000
14931.940549	0.108496	0.584783	-0.022055	77.467964	-9.859392	1.861212	0.429818	0.000000	-1.073891	0.000000	0.000000	0.000000	-0.015798	-0.268468	-0.089775	0.000000	0.000000	3.000000	70.000000	0.000000
14931.943882	0.108440	0.583780	-0.022369	77.230461	-9.135881	2.549491	0.424820	0.000000	-1.102749	0.000000	0.000000	0.000000	-0.016941	-0.300968	-0.094326	0.000000	0.000000	3.000000	70.000000	0.000000
14931.947216	0.108440	0.583780	-0.022369	77.230461	-9.135881	2.549491	0.424820	0.000000	-1.102749	0.000000	0.000000	0.000000	-0.016941	-0.300968	-0.094326	0.000000	0.000000	3.000000	70.000000	0.000000
14931.950549	0.108440	0.583780	-0.022369	77.230461	-9.135881	2.549491	0.424820	0.000000	-1.102749	0.000000	0.000000	0.000000	-0.016941	-0.300968	-0.094326	0.000000	0.000000	3.000000	70.000000	0.000000
14931.953882	0.108382	0.582711	-0.022690	77.003693	-8.457930	3.194211	0.421997	0.000000	-1.118470	0.000000	0.000000	0.000000	-0.017387	-0.320587	-0.096068	0.000000	0.000000	3.000000	70.000000	0.000000
14931.957216	0.108382	0.582711	-0.022690	77.003693	-8.457930	3.194211	0.421997	0.000000	-1.118470	0.000000	0.000000	0.000000	-0.017387	-0.320587	-0.096068	0.000000	0.000000	3.000000	70.000000	0.000000
14931.960549	0.108382	0.582711	-0.022690	77.003693	-8.457930	3.194211	0.421997	0.000000	-1.118470	0.000000	0.000000	0.000000	-0.017387	-0.320587	-0.096068	0.000000	0.000000	3.000000	70.000000	0.000000
14931.963882	0.108246	0.581571	-0.022972	76.788994	-7.837740	3.791750	0.419099	0.000000	-1.134481	0.000000	0.000000	0.000000	-0.040846	-0.342051	-0.084763	0.000000	0.000000	3.000000	70.000000	0.000000
14931.967216	0.108246	0.581571	-0.022972	76.788994	-7.837740	3.791750	0.419099	0.000000	-1.134481	0.000000	0.000000	0.000000	-0.040846	-0.342051	-0.084763	0.000000	0.000000	3.000000	70.000000	0.000000
14931.970549	0.108246	0.581571	-0.022972	76.788994	-7.837740	3.791750	0.419099	0.000000	-1.134481	0.000000	0.000000	0.000000	-0.040846	-0.342051	-0.084763	0.000000	0.000000	3.000000	70.000000	0.000000
14931.973882	0.108039	0.580329	-0.023188	76.581001	-7.264025	4.348920	0.412291	0.000000	-1.148608	0.000000	0.000000	0.000000	-0.062071	-0.372764	-0.064662	0.000000	0.000000	3.000000	70.000000	0.000000
14931.977216	0.108039	0.580329	-0.023188	76.581001	-7.264025	4.348920	0.412291	0.000000	-1.148608	0.000000	0.000000	0.000000	-0.062071	-0.372764	-0.064662	0.000000	0.000000	3.000000	70.000000	0.000000
14931.980549	0.108039	0.580329	-0.023188	76.581001	-7.264025	4.348920	0.412291	0.000000	-1.148608	0.000000	0.000000	0.000000	-0.062071	-0.372764	-0.064662	0.000000	0.000000	3.000000	70.000000	0.000000
14931.983882	0.107760	0.579008	-0.023344	76.376762	-6.730305	4.877096	0.401946	0.000000	-1.159385	0.000000	0.000000	0.000000	-0.083807	-0.396139	-0.046775	0.000000	0.000000	3.000000	70.000000	0.000000
14931.987216	0.107760	0.579008	-0.023344	76.376762	-6.730305	4.877096	0.401946	0.000000	-1.159385	0.000000	0.000000	0.000000	-0.083807	-0.396139	-0.046775	0.000000	0.000000	3.000000	70.000000	0.000000
14931.990549	0.107760	0.579008	-0.023344	76.376762	-6.730305	4.877096	0.401946	0.000000	-1.159385	0.000000	0.000000	0.000000	-0.083807	-0.396139	-0.046775	0.000000	0.000000	3.000000	70.000000	0.000000
14931.993882	0.107371	0.577628	-0.023414	76.178192	-6.234418	5.380653	0.387978	0.000000	-1.167181	0.000000	0.000000	0.000000	-0.116683	-0.414142	-0.020971	0.000000	0.000000	3.000000	70.000000	0.000000
14931.997216	0.107371	0.577628	-0.023414	76.178192	-6.234418	5.380653	0.387978	0.000000	-1.167181	0.000000	0.000000	0.000000	-0.116683	-0.414142	-0.020971	0.000000	0.000000	3.000000	70.000000	0.000000
14932.000549	0.107371	0.577628	-0.023414	76.178192	-6.234418	5.380653	0.387978	0.000000	-1.167181	0.000000	0.000000	0.000000	-0.116683	-0.414142	-0.020971	0.000000	0.000000	3.000000	70.000000	0.000000
14932.003882	0.106952	0.576145	-0.023429	75.987061	-5.768901	5.863812	0.368531	0.000000	-1.170676	0.000000	0.000000	0.000000	-0.125700	-0.444901	-0.004726	0.000000	0.000000	3.000000	70.000000	0.000000
14932.007216	0.106952	0.576145	-0.023429	75.987061	-5.768901	5.863812	0.368531	0.000000	-1.170676	0.000000	0.000000	0.000000	-0.125700	-0.444901	-0.004726	0.000000	0.000000	3.000000	70.000000	0.000000
14932.010549	0.106952	0.576145	-0.023429	75.987061	-5.768901	5.863812	0.368531	0.000000	-1.170676	0.000000	0.000000	0.000000	-0.125700	-0.444901	-0.004726	0.000000	0.000000	3.000000	70.000000	0.000000
14932.013882	0.106479	0.574608	-0.023399	75.809235	-5.349100	6.309819	0.347581	0.000000	-1.171464	0.000000	0.000000	0.000000	-0.141921	-0.461017	0.008977	0.000000	0.000000	3.000000	70.000000	0.000000
14932.017216	0.106479	0.574608	-0.023399	75.809235	-5.349100	6.309819	0.347581	0.000000	-1.171464	0.000000	0.000000	0.000000	-0.141921	-0.461017	0.008977	0.000000	0.000000	3.000000	70.000000	0.000000
14932.020549	0.106479	0.574608	-0.023399	75.809235	-5.349100	6.309819	0.347581	0.000000	-1.171464	0.000000	0.000000	0.000000	-0.141921	-0.461017	0.008977	0.000000	0.000000	3.000000	70.000000	0.000000
14932.023882	0.105936	0.573011	-0.023296	75.651299	-4.978480	6.719525	0.323928	0.000000	-1.169968	0.000000	0.000000	0.000000	-0.162683	-0.479222	0.030983	0.000000	0.000000	3.000000	70.000000	0.000000
14932.027216	0.105936	0.573011	-0.023296	75.651299	-4.978480	6.719525	0.323928	0.000000	-1.169968	0.000000	0.000000	0.000000	-0.162683	-0.479222	0.030983	0.000000	0.000000	3.000000	70.000000	0.000000
14932.030549	0.105936	0.573011	-0.023296	75.651299	-4.978480	6.719525	0.323928	0.000000	-1.169968	0.000000	0.000000	0.000000	-0.162683	-0.479222	0.030983	0.000000	0.000000	3.000000	70.000000	0.000000
14932.033882	0.105334	0.571366	-0.023172	75.503151	-4.641783	7.101552	0.296814	0.000000	-1.164804	0.000000	0.000000	0.000000	-0.180781	-0.493452	0.037222	0.000000	0.000000	3.000000	70.000000	0.000000
14932.037216	0.105334	0.571366	-0.023172	75.503151	-4.641783	7.101552	0.296814	0.000000	-1.164804	0.000000	0.000000	0.000000	-0.180781	-0.493452	0.037222	0.000000	0.000000	3.000000	70.000000	0.000000
14932.040549	0.105334	0.571366	-0.023172	75.503151	-4.641783	7.101552	0.296814	0.000000	-1.164804	0.000000	0.000000	0.000000	-0.180781	-0.493452	0.037222	0.000000	0.000000	3.000000	70.000000	0.000000
14932.043882	0.104746	0.569702	-0.022985	75.377151	-4.353608	7.438721	0.266684	0.000000	-1.158600	0.000000	0.000000	0.000000	-0.176191	-0.499216	0.056170	0.000000	0.000000	3.000000	70.000000	0.000000
14932.047216	0.104746	0.569702	-0.022985	75.377151	-4.353608	7.438721	0.266684	0.000000	-1.158600	0.000000	0.000000	0.000000	-0.176191	-0.499216	0.056170	0.000000	0.000000	3.000000	70.000000	0.000000
14932.050549	0.104746	0.569702	-0.022985	75.377151	-4.353608	7.438721	0.266684	0.000000	-1.158600	0.000000	0.000000	0.000000	-0.176191	-0.499216	0.056170	0.000000	0.000000	3.000000	70.000000	0.000000
14932.053882	0.104117	0.568014	-0.022789	75.272934	-4.115590	7.730245	0.237319	0.000000	-1.149238	0.000000	0.000000	0.000000	-0.188673	-0.506216	0.058834	0.000000	0.000000	3.000000	70.000000	0.000000
14932.057216	0.104117	0.568014	-0.022789	75.272934	-4.115590	7.730245	0.237319	0.000000	-1.149238	0.000000	0.000000	0.000000	-0.188673	-0.506216	0.058834	0.000000	0.000000	3.000000	70.000000	0.000000
14932.060549	0.104117	0.568014	-0.022789	75.272934	-4.115590	7.730245	0.237319	0.000000	-1.149238	0.000000	0.000000	0.000000	-0.188673	-0.506216	0.058834	0.000000	0.000000	3.000000	70.000000	0.000000
14932.063882	0.103508	0.566324	-0.022512	75.187347	-3.917769	7.985576	0.205873	0.000000	-1.139433	0.000000	0.000000	0.000000	-0.182984	-0.507068	0.082901	0.000000	0.000000	3.000000	70.000000	0.000000
14932.067216	0.103508	0.566324	-0.022512	75.187347	-3.917769	7.985576	0.205873	0.000000	-1.139433	0.000000	0.000000	0.000000	-0.182984	-0.507068	0.082901	0.000000	0.000000	3.000000	70.000000	0.000000
14932.070549	0.103508	0.566324	-0.022512	75.187347	-3.917769	7.985576	0.205873	0.000000	-1.139433	0.000000	0.000000	0.000000	-0.182984	-0.507068	0.082901	0.000000	0.000000	3.000000	70.000000	0.000000
14932.073882	0.102915	0.564659	-0.022254	75.117538	-3.752354	8.209893	0.175376	0.000000	-1.125616	0.000000	0.000000	0.000000	-0.177815	-0.499590	0.077585	0.000000	0.000000	3.000000	70.000000	0.000000
14932.077216	0.102915	0.564659	-0.022254	75.117538	-3.752354	8.209893	0.175376	0.000000	-1.125616	0.000000	0.000000	0.000000	-0.177815	-0.499590	0.077585	0.000000	0.000000	3.000000	70.000000	0.000000
14932.080549	0.102915	0.564659	-0.022254	75.117538	-3.752354	8.209893	0.175376	0.000000	-1.125616	0.000000	0.000000	0.000000	-0.177815	-0.499590	0.077585	0.000000	0.000000	3.000000	70.000000	0.000000
14932.083882	0.102323	0.563031	-0.021898	75.054192	-3.603869	8.418401	0.145741	0.000000	-1.112685	0.000000	0.000000	0.000000	-0.177587	-0.488290	0.106817	0.000000	0.000000	3.000000	70.000000	0.000000
14932.087216	0.102323	0.563031	-0.021898	75.054192	-3.603869	8.418401	0.145741	0.000000	-1.112685	0.000000	0.000000	0.000000	-0.177587	-0.488290	0.106817	0.000000	0.000000	3.000000	70.000000	0.000000
14932.090549	0.102323	0.563031	-0.021898	75.054192	-3.603869	8.418401	0.145741	0.000000	-1.112685	0.000000	0.000000	0.000000	-0.177587	-0.488290	0.106817	0.000000	0.000000	3.000000	70.000000	0.000000
14932.093882	0.101789	0.561428	-0.021568	74.999550	-3.467291	8.608077	0.116143	0.000000	-1.094882	0.000000	0.000000	0.000000	-0.160014	-0.481002	0.098830	0.000000	0.000000	3.000000	70.000000	0.000000
14932.097216	0.101789	0.561428	-0.021568	74.999550	-3.467291	8.608077	0.116143	0.000000	-1.094882	0.000000	0.000000	0.000000	-0.160014	-0.481002	0.098830	0.000000	0.000000	3.000000	70.000000	0.000000
14932.100549	0.101789	0.561428	-0.021568	74.999550	-3.467291	8.608077	0.116143	0.000000	-1.094882	0.000000	0.000000	0.000000	-0.160014	-0.481002	0.098830	0.000000	0.000000	3.000000	70.000000	0.000000
14932.103882	0.101286	0.559900	-0.021202	74.965469	-3.369230	8.758709	0.089474	0.000000	-1.078411	0.000000	0.000000	0.000000	-0.151071	-0.458324	0.109867	0.000000	0.000000	3.000000	70.000000	0.000000
14932.107216	0.101286	0.559900	-0.021202	74.965469	-3.369230	8.758709	0.089474	0.000000	-1.078411	0.000000	0.000000	0.000000	-0.151071	-0.458324	0.109867	0.000000	0.000000	3.000000	70.000000	0.000000
14932.110549	0.101286	0.559900	-0.021202	74.965469	-3.369230	8.758709	0.089474	0.000000	-1.078411	0.000000	0.000000	0.000000	-0.151071	-0.458324	0.109867	0.000000	0.000000	3.000000	70.000000	0.000000
14932.113882	0.100829	0.558430	-0.020821	74.936256	-3.284257	8.895077	0.064295	0.000000	-1.060100	0.000000	0.000000	0.000000	-0.137128	-0.440960	0.114382	0.000000	0.000000	3.000000	70.000000	0.000000
14932.117216	0.100829	0.558430	-0.020821	74.936256	-3.284257	8.895077	0.064295	0.000000	-1.060100	0.000000	0.000000	0.000000	-0.137128	-0.440960	0.114382	0.000000	0.000000	3.000000	70.000000	0.000000
14932.120549	0.100829	0.558430	-0.020821	74.936256	-3.284257	8.895077	0.064295	0.000000	-1.060100	0.000000	0.000000	0.000000	-0.137128	-0.440960	0.114382	0.000000	0.000000	3.000000	70.000000	0.000000
14932.123882	0.100370	0.557050	-0.020443	74.918365	-3.220034	9.007149	0.041441	0.000000	-1.041036	0.000000	0.000000	0.000000	-0.137547	-0.414025	0.113414	0.000000	0.000000	3.000000	70.000000	0.000000
14932.127216	0.100370	0.557050	-0.020443	74.918365	-3.220034	9.007149	0.041441	0.000000	-1.041036	0.000000	0.000000	0.000000	-0.137547	-0.414025	0.113414	0.000000	0.000000	3.000000	70.000000	0.000000
14932.130549	0.100370	0.557050	-0.020443	74.918365	-3.220034	9.007149	0.041441	0.000000	-1.041036	0.000000	0.000000	0.000000	-0.137547	-0.414025	0.113414	0.000000	0.000000	3.000000	70.000000	0.000000
14932.133882	0.099971	0.555778	-0.019994	74.891747	-3.150425	9.125621	0.018516	0.000000	-1.022134	0.000000	0.000000	0.000000	-0.119813	-0.381554	0.134521	0.000000	0.000000	3.000000	70.000000	0.000000
14932.137216	0.099971	0.555778	-0.019994	74.891747	-3.150425	9.125621	0.018516	0.000000	-1.022134	0.000000	0.000000	0.000000	-0.119813	-0.381554	0.134521	0.000000	0.000000	3.000000	70.000000	0.000000
14932.140549	0.099971	0.555778	-0.019994	74.891747	-3.150425	9.125621	0.018516	0.000000	-1.022134	0.000000	0.000000	0.000000	-0.119813	-0.381554	0.134521	0.000000	0.000000	3.000000	70.000000	0.000000
14932.143882	0.099579	0.554629	-0.019511	74.861938	-3.083735	9.240056	-0.001453	0.000000	-0.999713	0.000000	0.000000	0.000000	-0.117690	-0.344679	0.144880	0.000000	0.000000	3.000000	70.000000	0.000000
14932.147216	0.099579	0.554629	-0.019511	74.861938	-3.083735	9.240056	-0.001453	0.000000	-0.999713	0.000000	0.000000	0.000000	-0.117690	-0.344679	0.144880	0.000000	0.000000	3.000000	70.000000	0.000000
14932.150549	0.099579	0.554629	-0.019511	74.861938	-3.083735	9.240056	-0.001453	0.000000	-0.999713	0.000000	0.000000	0.000000	-0.117690	-0.344679	0.144880	0.000000	0.000000	3.000000	70.000000	0.000000
14932.153882	0.099210	0.553586	-0.019016	74.828918	-3.020045	9.350348	-0.021068	0.000000	-0.975567	0.000000	0.000000	0.000000	-0.110522	-0.312906	0.148699	0.000000	0.000000	3.000000	70.000000	0.000000
14932.157216	0.099210	0.553586	-0.019016	74.828918	-3.020045	9.350348	-0.021068	0.000000	-0.975567	0.000000	0.000000	0.000000	-0.110522	-0.312906	0.148699	0.000000	0.000000	3.000000	70.000000	0.000000
14932.160549	0.099210	0.553586	-0.019016	74.828918	-3.020045	9.350348	-0.021068	0.000000	-0.975567	0.000000	0.000000	0.000000	-0.110522	-0.312906	0.148699	0.000000	0.000000	3.000000	70.000000	0.000000
14932.163882	0.098861	0.552657	-0.018530	74.797874	-2.965978	9.449870	-0.039488	0.000000	-0.950784	0.000000	0.000000	0.000000	-0.104868	-0.278814	0.145807	0.000000	0.000000	3.000000	70.000000	0.000000
14932.167216	0.098861	0.552657	-0.018530	74.797874	-2.965978	9.449870	-0.039488	0.000000	-0.950784	0.000000	0.000000	0.000000	-0.104868	-0.278814	0.145807	0.000000	0.000000	3.000000	70.000000	0.000000
14932.170549	0.098861	0.552657	-0.018530	74.797874	-2.965978	9.449870	-0.039488	0.000000	-0.950784	0.000000	0.000000	0.000000	-0.104868	-0.278814	0.145807	0.000000	0.000000	3.000000	70.000000	0.000000
14932.173882	0.098535	0.551834	-0.018029	74.793137	-2.958771	9.502457	-0.056966	0.000000	-0.926483	0.000000	0.000000	0.000000	-0.097587	-0.247035	0.150073	0.000000	0.000000	3.000000	70.000000	0.000000
14932.177216	0.098535	0.551834	-0.018029	74.793137	-2.958771	9.502457	-0.056966	0.000000	-0.926483	0.000000	0.000000	0.000000	-0.097587	-0.247035	0.150073	0.000000	0.000000	3.000000	70.000000	0.000000
14932.180549	0.098535	0.551834	-0.018029	74.793137	-2.958771	9.502457	-0.056966	0.000000	-0.926483	0.000000	0.000000	0.000000	-0.097587	-0.247035	0.150073	0.000000	0.000000	3.000000	70.000000	0.000000
14932.183882	0.098535	0.551834	-0.018029	74.806587	-2.988489	9.518128	-0.073231	0.000000	-0.901470	0.000000	0.000000	0.000000	-0.097587	-0.247035	0.150073	0.000000	0.000000	3.000000	70.000000	0.000000
14932.187216	0.098223	0.551157	-0.017566	74.806587	-2.988489	9.518128	-0.073231	0.000000	-0.901470	0.000000	0.000000	0.000000	-0.093701	-0.203104	0.139146	0.000000	0.000000	3.000000	70.000000	0.000000
14932.190549	0.098223	0.551157	-0.017566	74.806587	-2.988489	9.518128	-0.073231	0.000000	-0.901470	0.000000	0.000000	0.000000	-0.093701	-0.203104	0.139146	0.000000	0.000000	3.000000	70.000000	0.000000
14932.193882	0.097905	0.550577	-0.017123	74.847664	-3.071339	9.483630	-0.073231	0.000000	-0.901470	0.000000	0.000000	0.000000	-0.095322	-0.173866	0.132802	0.000000	0.000000	3.000000	70.000000	0.000000
14932.197216	0.097905	0.550577	-0.017123	74.847664	-3.071339	9.483630	-0.073231	0.000000	-0.901470	0.000000	0.000000	0.000000	-0.095322	-0.173866	0.132802	0.000000	0.000000	3.000000	70.000000	0.000000
14932.200549	0.097905	0.550577	-0.017123	74.847664	-3.071339	9.483630	-0.073231	0.000000	-0.901470	0.000000	0.000000	0.000000	-0.095322	-0.173866	0.132802	0.000000	0.000000	3.000000	70.000000	0.000000
14932.203882	0.097905	0.550577	-0.017123	74.889885	-3.166708	9.438372	-0.104735	0.000000	-0.856146	0.000000	0.000000	0.000000	-0.095322	-0.173866	0.132802	0.000000	0.000000	3.000000	70.000000	0.000000
14932.207216	0.097585	0.550137	-0.016688	74.889885	-3.166708	9.438372	-0.104735	0.000000	-0.856146	0.000000	0.000000	0.000000	-0.096026	-0.132134	0.130526	0.000000	0.000000	3.000000	70.000000	0.000000
14932.210549	0.097585	0.550137	-0.016688	74.889885	-3.166708	9.438372	-0.104735	0.000000	-0.856146	0.000000	0.000000	0.000000	-0.096026	-0.132134	0.130526	0.000000	0.000000	3.000000	70.000000	0.000000
14932.213882	0.097275	0.549827	-0.016306	74.920021	-3.247028	9.405885	-0.104735	0.000000	-0.856146	0.000000	0.000000	0.000000	-0.093154	-0.092935	0.114597	0.000000	0.000000	3.000000	70.000000	0.000000
14932.217216	0.097275	0.549827	-0.016306	74.920021	-3.247028	9.405885	-0.104735	0.000000	-0.856146	0.000000	0.000000	0.000000	-0.093154	-0.092935	0.114597	0.000000	0.000000	3.000000	70.000000	0.000000
14932.220549	0.097275	0.549827	-0.016306	74.920021	-3.247028	9.405885	-0.104735	0.000000	-0.856146	0.000000	0.000000	0.000000	-0.093154	-0.092935	0.114597	0.000000	0.000000	3.000000	70.000000	0.000000
14932.223882	0.097275	0.549827	-0.016306	74.938103	-3.317580	9.386336	-0.136264	0.000000	-0.815292	0.000000	0.000000	0.000000	-0.093154	-0.092935	0.114597	0.000000	0.000000	3.000000	70.000000	0.000000
14932.227216	0.096938	0.549615	-0.015939	74.938103	-3.317580	9.386336	-0.136264	0.000000	-0.815292	0.000000	0.000000	0.000000	-0.100928	-0.063433	0.109929	0.000000	0.000000	3.000000	70.000000	0.000000
14932.230549	0.096938	0.549615	-0.015939	74.938103	-3.317580	9.386336	-0.136264	0.000000	-0.815292	0.000000	0.000000	0.000000	-0.100928	-0.063433	0.109929	0.000000	0.000000	3.000000	70.000000	0.000000
14932.233882	0.096597	0.549502	-0.015593	74.941116	-3.372406	9.383075	-0.136264	0.000000	-0.815292	0.000000	0.000000	0.000000	-0.102403	-0.033900	0.103906	0.000000	0.000000	3.000000	70.000000	0.000000
14932.237216	0.096597	0.549502	-0.015593	74.941116	-3.372406	9.383075	-0.136264	0.000000	-0.815292	0.000000	0.000000	0.000000	-0.102403	-0.033900	0.103906	0.000000	0.000000	3.000000	70.000000	0.000000
14932.240549	0.096597	0.549502	-0.015593	74.941116	-3.372406	9.383075	-0.136264	0.000000	-0.815292	0.000000	0.000000	0.000000	-0.102403	-0.033900	0.103906	0.000000	0.000000	3.000000	70.000000	0.000000
14932.243882	0.096237	0.549488	-0.015331	74.938087	-3.420935	9.386335	-0.170153	0.000000	-0.779653	0.000000	0.000000	0.000000	-0.108067	-0.004465	0.078585	0.000000	0.000000	3.000000	70.000000	0.000000
14932.247216	0.096237	0.549488	-0.015331	74.938087	-3.420935	9.386335	-0.170153	0.000000	-0.779653	0.000000	0.000000	0.000000	-0.108067	-0.004465	0.078585	0.000000	0.000000	3.000000	70.000000	0.000000
14932.250549	0.096237	0.549488	-0.015331	74.938087	-3.420935	9.386335	-0.170153	0.000000	-0.779653	0.000000	0.000000	0.000000	-0.108067	-0.004465	0.078585	0.000000	0.000000	3.000000	70.000000	0.000000
14932.253882	0.096237	0.549488	-0.015331	74.926033	-3.457301	9.399370	-0.188164	0.000000	-0.766555	0.000000	0.000000	0.000000	-0.108067	-0.004465	0.078585	0.000000	0.000000	3.000000	70.000000	0.000000
14932.257216	0.095876	0.549529	-0.015171	74.926033	-3.457301	9.399370	-0.188164	0.000000	-0.766555	0.000000	0.000000	0.000000	-0.108223	0.012585	0.047917	0.000000	0.000000	3.000000	70.000000	0.000000
14932.260549	0.095876	0.549529	-0.015171	74.926033	-3.457301	9.399370	-0.188164	0.000000	-0.766555	0.000000	0.000000	0.000000	-0.108223	0.012585	0.047917	0.000000	0.000000	3.000000	70.000000	0.000000
14932.263882	0.095476	0.549670	-0.015092	74.910995	-3.493267	9.415648	-0.188164	0.000000	-0.766555	0.000000	0.000000	0.000000	-0.120035	0.042074	0.023941	0.000000	0.000000	3.000000	70.000000	0.000000
14932.267216	0.095476	0.549670	-0.015092	74.910995	-3.493267	9.415648	-0.188164	0.000000	-0.766555	0.000000	0.000000	0.000000	-0.120035	0.042074	0.023941	0.000000	0.000000	3.000000	70.000000	0.000000
14932.270549	0.095476	0.549670	-0.015092	74.910995	-3.493267	9.415648	-0.188164	0.000000	-0.766555	0.000000	0.000000	0.000000	-0.120035	0.042074	0.023941	0.000000	0.000000	3.000000	70.000000	0.000000
14932.273882	0.095476	0.549670	-0.015092	74.889885	-3.520286	9.438368	-0.226207	0.000000	-0.754579	0.000000	0.000000	0.000000	-0.120035	0.042074	0.023941	0.000000	0.000000	3.000000	70.000000	0.000000
14932.277216	0.095082	0.549834	-0.015086	74.889885	-3.520286	9.438368	-0.226207	0.000000	-0.754579	0.000000	0.000000	0.000000	-0.118236	0.049291	0.001654	0.000000	0.000000	3.000000	70.000000	0.000000
14932.280549	0.095082	0.549834	-0.015086	74.889885	-3.520286	9.438368	-0.226207	0.000000	-0.754579	0.000000	0.000000	0.000000	-0.118236	0.049291	0.001654	0.000000	0.000000	3.000000	70.000000	0.000000
14932.283882	0.095082	0.549834	-0.015086	74.865776	-3.544243	9.464263	-0.226207	0.000000	-0.754579	0.000000	0.000000	0.000000	-0.118236	0.049291	0.001654	0.000000	0.000000	3.000000	70.000000	0.000000
14932.287216	0.095082	0.549834	-0.015086	74.865776	-3.544243	9.464263	-0.226207	0.000000	-0.754579	0.000000	0.000000	0.000000	-0.118236	0.049291	0.001654	0.000000	0.000000	3.000000	70.000000	0.000000
14932.290549	0.094680	0.550080	-0.015119	74.865776	-3.544243	9.464263	-0.226207	0.000000	-0.754579	0.000000	0.000000	0.000000	-0.120664	0.073893	-0.009873	0.000000	0.000000	3.000000	70.000000	0.000000
14932.293882	0.094292	0.550359	-0.015185	74.835625	-3.559346	9.496517	-0.245913	0.000000	-0.754303	0.000000	0.000000	0.000000	-0.116139	0.083705	-0.019801	0.000000	0.000000	3.000000	70.000000	0.000000
14932.297216	0.094292	0.550359	-0.015185	74.835625	-3.559346	9.496517	-0.245913	0.000000	-0.754303	0.000000	0.000000	0.000000	-0.116139	0.083705	-0.019801	0.000000	0.000000	3.000000	70.000000	0.000000
14932.300549	0.094292	0.550359	-0.015185	74.835625	-3.559346	9.496517	-0.245913	0.000000	-0.754303	0.000000	0.000000	0.000000	-0.116139	0.083705	-0.019801	0.000000	0.000000	3.000000	70.000000	0.000000
14932.303882	0.094292	0.550359	-0.015185	74.800316	-3.565332	9.535161	-0.285380	0.000000	-0.759249	0.000000	0.000000	0.000000	-0.116139	0.083705	-0.019801	0.000000	0.000000	3.000000	70.000000	0.000000
14932.307216	0.093941	0.550671	-0.015289	74.800316	-3.565332	9.535161	-0.285380	0.000000	-0.759249	0.000000	0.000000	0.000000	-0.105306	0.093441	-0.031073	0.000000	0.000000	3.000000	70.000000	0.000000
14932.310549	0.093941	0.550671	-0.015289	74.800316	-3.565332	9.535161	-0.285380	0.000000	-0.759249	0.000000	0.000000	0.000000	-0.105306	0.093441	-0.031073	0.000000	0.000000	3.000000	70.000000	0.000000
14932.313882	0.093941	0.550671	-0.015289	74.752586	-3.552402	9.589866	-0.285380	0.000000	-0.759249	0.000000	0.000000	0.000000	-0.105306	0.093441	-0.031073	0.000000	0.000000	3.000000	70.000000	0.000000
14932.317216	0.093941	0.550671	-0.015289	74.752586	-3.552402	9.589866	-0.285380	0.000000	-0.759249	0.000000	0.000000	0.000000	-0.105306	0.093441	-0.031073	0.000000	0.000000	3.000000	70.000000	0.000000
14932.320549	0.093593	0.551023	-0.015379	74.752586	-3.552402	9.589866	-0.285380	0.000000	-0.759249	0.000000	0.000000	0.000000	-0.104427	0.105791	-0.027280	0.000000	0.000000	3.000000	70.000000	0.000000
14932.323882	0.093253	0.551409	-0.015435	74.691109	-3.519833	9.663719	-0.302931	0.000000	-0.764428	0.000000	0.000000	0.000000	-0.102095	0.115782	-0.016559	0.000000	0.000000	3.000000	70.000000	0.000000
14932.327216	0.093253	0.551409	-0.015435	74.691109	-3.519833	9.663719	-0.302931	0.000000	-0.764428	0.000000	0.000000	0.000000	-0.102095	0.115782	-0.016559	0.000000	0.000000	3.000000	70.000000	0.000000
14932.330549	0.093253	0.551409	-0.015435	74.691109	-3.519833	9.663719	-0.302931	0.000000	-0.764428	0.000000	0.000000	0.000000	-0.102095	0.115782	-0.016559	0.000000	0.000000	3.000000	70.000000	0.000000
14932.333882	0.093253	0.551409	-0.015435	74.617966	-3.477506	9.755139	-0.337352	0.000000	-0.771734	0.000000	0.000000	0.000000	-0.102095	0.115782	-0.016559	0.000000	0.000000	3.000000	70.000000	0.000000
14932.337216	0.092861	0.551845	-0.015423	74.617966	-3.477506	9.755139	-0.337352	0.000000	-0.771734	0.000000	0.000000	0.000000	-0.117518	0.130811	0.003549	0.000000	0.000000	3.000000	70.000000	0.000000
14932.340549	0.092861	0.551845	-0.015423	74.617966	-3.477506	9.755139	-0.337352	0.000000	-0.771734	0.000000	0.000000	0.000000	-0.117518	0.130811	0.003549	0.000000	0.000000	3.000000	70.000000	0.000000
14932.343882	0.092518	0.552340	-0.015389	74.552841	-3.453696	9.829333	-0.337352	0.000000	-0.771734	0.000000	0.000000	0.000000	-0.102990	0.148269	0.010029	0.000000	0.000000	3.000000	70.000000	0.000000
14932.347216	0.092518	0.552340	-0.015389	74.552841	-3.453696	9.829333	-0.337352	0.000000	-0.771734	0.000000	0.000000	0.000000	-0.102990	0.148269	0.010029	0.000000	0.000000	3.000000	70.000000	0.000000
14932.350549	0.092518	0.552340	-0.015389	74.552841	-3.453696	9.829333	-0.337352	0.000000	-0.771734	0.000000	0.000000	0.000000	-0.102990	0.148269	0.010029	0.000000	0.000000	3.000000	70.000000	0.000000
14932.353882	0.092518	0.552340	-0.015389	74.488853	-3.409599	9.930927	-0.374103	0.000000	-0.769471	0.000000	0.000000	0.000000	-0.102990	0.148269	0.010029	0.000000	0.000000	3.000000	70.000000	0.000000
14932.357216	0.092162	0.552843	-0.015311	74.488853	-3.409599	9.930927	-0.374103	0.000000	-0.769471	0.000000	0.000000	0.000000	-0.106732	0.150948	0.023492	0.000000	0.000000	3.000000	70.000000	0.000000
14932.360549	0.092162	0.552843	-0.015311	74.488853	-3.409599	9.930927	-0.374103	0.000000	-0.769471	0.000000	0.000000	0.000000	-0.106732	0.150948	0.023492	0.000000	0.000000	3.000000	70.000000	0.000000
14932.363882	0.091855	0.553404	-0.015211	74.418221	-3.332588	10.074546	-0.374103	0.000000	-0.769471	0.000000	0.000000	0.000000	-0.092264	0.168469	0.029927	0.000000	0.000000	3.000000	70.000000	0.000000
14932.367216	0.091855	0.553404	-0.015211	74.418221	-3.332588	10.074546	-0.374103	0.000000	-0.769471	0.000000	0.000000	0.000000	-0.092264	0.168469	0.029927	0.000000	0.000000	3.000000	70.000000	0.000000
14932.370549	0.091855	0.553404	-0.015211	74.418221	-3.332588	10.074546	-0.374103	0.000000	-0.769471	0.000000	0.000000	0.000000	-0.092264	0.168469	0.029927	0.000000	0.000000	3.000000	70.000000	0.000000
14932.373882	0.091855	0.553404	-0.015211	74.345253	-3.246393	10.231278	-0.407269	0.000000	-0.760568	0.000000	0.000000	0.000000	-0.092264	0.168469	0.029927	0.000000	0.000000	3.000000	70.000000	0.000000
14932.377216	0.091570	0.554008	-0.015104	74.345253	-3.246393	10.231278	-0.407269	0.000000	-0.760568	0.000000	0.000000	0.000000	-0.085243	0.181008	0.032211	0.000000	0.000000	3.000000	70.000000	0.000000
14932.380549	0.091570	0.554008	-0.015104	74.345253	-3.246393	10.231278	-0.407269	0.000000	-0.760568	0.000000	0.000000	0.000000	-0.085243	0.181008	0.032211	0.000000	0.000000	3.000000	70.000000	0.000000
14932.383882	0.091265	0.554611	-0.014993	74.269623	-3.152139	10.395354	-0.407269	0.000000	-0.760568	0.000000	0.000000	0.000000	-0.091620	0.181068	0.033214	0.000000	0.000000	3.000000	70.000000	0.000000
14932.387216	0.091265	0.554611	-0.014993	74.269623	-3.152139	10.395354	-0.407269	0.000000	-0.760568	0.000000	0.000000	0.000000	-0.091620	0.181068	0.033214	0.000000	0.000000	3.000000	70.000000	0.000000
14932.390549	0.091265	0.554611	-0.014993	74.269623	-3.152139	10.395354	-0.407269	0.000000	-0.760568	0.000000	0.000000	0.000000	-0.091620	0.181068	0.033214	0.000000	0.000000	3.000000	70.000000	0.000000
14932.393882	0.091265	0.554611	-0.014993	74.186600	-3.069913	10.547291	-0.436746	0.000000	-0.749664	0.000000	0.000000	0.000000	-0.091620	0.181068	0.033214	0.000000	0.000000	3.000000	70.000000	0.000000
14932.397216	0.090963	0.555232	-0.014866	74.186600	-3.069913	10.547291	-0.436746	0.000000	-0.749664	0.000000	0.000000	0.000000	-0.090591	0.186237	0.038311	0.000000	0.000000	3.000000	70.000000	0.000000
14932.400549	0.090963	0.555232	-0.014866	74.186600	-3.069913	10.547291	-0.436746	0.000000	-0.749664	0.000000	0.000000	0.000000	-0.090591	0.186237	0.038311	0.000000	0.000000	3.000000	70.000000	0.000000
14932.403882	0.090676	0.555886	-0.014772	74.103798	-3.011759	10.656182	-0.436746	0.000000	-0.749664	0.000000	0.000000	0.000000	-0.086139	0.196035	0.028136	0.000000	0.000000	3.000000	70.000000	0.000000
14932.407216	0.090676	0.555886	-0.014772	74.103798	-3.011759	10.656182	-0.436746	0.000000	-0.749664	0.000000	0.000000	0.000000	-0.086139	0.196035	0.028136	0.000000	0.000000	3.000000	70.000000	0.000000
14932.410549	0.090676	0.555886	-0.014772	74.103798	-3.011759	10.656182	-0.436746	0.000000	-0.749664	0.000000	0.000000	0.000000	-0.086139	0.196035	0.028136	0.000000	0.000000	3.000000	70.000000	0.000000
14932.413882	0.090676	0.555886	-0.014772	74.022385	-2.969097	10.739090	-0.466201	0.000000	-0.738589	0.000000	0.000000	0.000000	-0.086139	0.196035	0.028136	0.000000	0.000000	3.000000	70.000000	0.000000
14932.417216	0.090402	0.556505	-0.014719	74.022385	-2.969097	10.739090	-0.466201	0.000000	-0.738589	0.000000	0.000000	0.000000	-0.082123	0.185964	0.015733	0.000000	0.000000	3.000000	70.000000	0.000000
14932.420549	0.090402	0.556505	-0.014719	74.022385	-2.969097	10.739090	-0.466201	0.000000	-0.738589	0.000000	0.000000	0.000000	-0.082123	0.185964	0.015733	0.000000	0.000000	3.000000	70.000000	0.000000
14932.423882	0.090145	0.557133	-0.014695	73.940941	-2.924519	10.821196	-0.466201	0.000000	-0.738589	0.000000	0.000000	0.000000	-0.077303	0.188303	0.007158	0.000000	0.000000	3.000000	70.000000	0.000000
14932.427216	0.090145	0.557133	-0.014695	73.940941	-2.924519	10.821196	-0.466201	0.000000	-0.738589	0.000000	0.000000	0.000000	-0.077303	0.188303	0.007158	0.000000	0.000000	3.000000	70.000000	0.000000
14932.430549	0.090145	0.557133	-0.014695	73.940941	-2.924519	10.821196	-0.466201	0.000000	-0.738589	0.000000	0.000000	0.000000	-0.077303	0.188303	0.007158	0.000000	0.000000	3.000000	70.000000	0.000000
14932.433882	0.090145	0.557133	-0.014695	73.859100	-2.878872	10.897017	-0.492772	0.000000	-0.734774	0.000000	0.000000	0.000000	-0.077303	0.188303	0.007158	0.000000	0.000000	3.000000	70.000000	0.000000
14932.437216	0.089919	0.557776	-0.014728	73.859100	-2.878872	10.897017	-0.492772	0.000000	-0.734774	0.000000	0.000000	0.000000	-0.067595	0.192914	-0.009687	0.000000	0.000000	3.000000	70.000000	0.000000
14932.440549	0.089919	0.557776	-0.014728	73.859100	-2.878872	10.897017	-0.492772	0.000000	-0.734774	0.000000	0.000000	0.000000	-0.067595	0.192914	-0.009687	0.000000	0.000000	3.000000	70.000000	0.000000
14932.443882	0.089690	0.558402	-0.014779	73.780251	-2.836628	10.969323	-0.492772	0.000000	-0.734774	0.000000	0.000000	0.000000	-0.068718	0.187784	-0.015359	0.000000	0.000000	3.000000	70.000000	0.000000
14932.447216	0.089690	0.558402	-0.014779	73.780251	-2.836628	10.969323	-0.492772	0.000000	-0.734774	0.000000	0.000000	0.000000	-0.068718	0.187784	-0.015359	0.000000	0.000000	3.000000	70.000000	0.000000
14932.450549	0.089690	0.558402	-0.014779	73.780251	-2.836628	10.969323	-0.492772	0.000000	-0.734774	0.000000	0.000000	0.000000	-0.068718	0.187784	-0.015359	0.000000	0.000000	3.000000	70.000000	0.000000
14932.453882	0.089690	0.558402	-0.014779	73.701370	-2.792346	11.040946	-0.515491	0.000000	-0.738948	0.000000	0.000000	0.000000	-0.068718	0.187784	-0.015359	0.000000	0.000000	3.000000	70.000000	0.000000
14932.457216	0.089504	0.559003	-0.014834	73.701370	-2.792346	11.040946	-0.515491	0.000000	-0.738948	0.000000	0.000000	0.000000	-0.055825	0.180389	-0.016563	0.000000	0.000000	3.000000	70.000000	0.000000
14932.460549	0.089504	0.559003	-0.014834	73.701370	-2.792346	11.040946	-0.515491	0.000000	-0.738948	0.000000	0.000000	0.000000	-0.055825	0.180389	-0.016563	0.000000	0.000000	3.000000	70.000000	0.000000
14932.463882	0.089299	0.559646	-0.014874	73.622482	-2.746016	11.111903	-0.515491	0.000000	-0.738948	0.000000	0.000000	0.000000	-0.061403	0.192885	-0.011841	0.000000	0.000000	3.000000	70.000000	0.000000
14932.467216	0.089299	0.559646	-0.014874	73.622482	-2.746016	11.111903	-0.515491	0.000000	-0.738948	0.000000	0.000000	0.000000	-0.061403	0.192885	-0.011841	0.000000	0.000000	3.000000	70.000000	0.000000
14932.470549	0.089299	0.559646	-0.014874	73.622482	-2.746016	11.111903	-0.515491	0.000000	-0.738948	0.000000	0.000000	0.000000	-0.061403	0.192885	-0.011841	0.000000	0.000000	3.000000	70.000000	0.000000
14932.473882	0.089299	0.559646	-0.014874	73.540512	-2.697770	11.184880	-0.535029	0.000000	-0.743682	0.000000	0.000000	0.000000	-0.061403	0.192885	-0.011841	0.000000	0.000000	3.000000	70.000000	0.000000
14932.477216	0.089125	0.560274	-0.014872	73.540512	-2.697770	11.184880	-0.535029	0.000000	-0.743682	0.000000	0.000000	0.000000	-0.052323	0.188359	0.000601	0.000000	0.000000	3.000000	70.000000	0.000000
14932.480549	0.089125	0.560274	-0.014872	73.540512	-2.697770	11.184880	-0.535029	0.000000	-0.743682	0.000000	0.000000	0.000000	-0.052323	0.188359	0.000601	0.000000	0.000000	3.000000	70.000000	0.000000
14932.483882	0.088963	0.560904	-0.014806	73.455490	-2.647672	11.259823	-0.535029	0.000000	-0.743682	0.000000	0.000000	0.000000	-0.048477	0.189035	0.019676	0.000000	0.000000	3.000000	70.000000	0.000000
14932.487216	0.088963	0.560904	-0.014806	73.455490	-2.647672	11.259823	-0.535029	0.000000	-0.743682	0.000000	0.000000	0.000000	-0.048477	0.189035	0.019676	0.000000	0.000000	3.000000	70.000000	0.000000
14932.490549	0.088963	0.560904	-0.014806	73.455490	-2.647672	11.259823	-0.535029	0.000000	-0.743682	0.000000	0.000000	0.000000	-0.048477	0.189035	0.019676	0.000000	0.000000	3.000000	70.000000	0.000000
14932.493882	0.088963	0.560904	-0.014806	73.367386	-2.593075	11.336654	-0.551829	0.000000	-0.740303	0.000000	0.000000	0.000000	-0.048477	0.189035	0.019676	0.000000	0.000000	3.000000	70.000000	0.000000
14932.497216	0.088831	0.561544	-0.014704	73.367386	-2.593075	11.336654	-0.551829	0.000000	-0.740303	0.000000	0.000000	0.000000	-0.039764	0.192015	0.030473	0.000000	0.000000	3.000000	70.000000	0.000000
14932.500549	0.088831	0.561544	-0.014704	73.367386	-2.593075	11.336654	-0.551829	0.000000	-0.740303	0.000000	0.000000	0.000000	-0.039764	0.192015	0.030473	0.000000	0.000000	3.000000	70.000000	0.000000
14932.503882	0.088769	0.562195	-0.014575	73.276268	-2.531330	11.415313	-0.551829	0.000000	-0.740303	0.000000	0.000000	0.000000	-0.018453	0.195067	0.038731	0.000000	0.000000	3.000000	70.000000	0.000000
14932.507216	0.088769	0.562195	-0.014575	73.276268	-2.531330	11.415313	-0.551829	0.000000	-0.740303	0.000000	0.000000	0.000000	-0.018453	0.195067	0.038731	0.000000	0.000000	3.000000	70.000000	0.000000
14932.510549	0.088769	0.562195	-0.014575	73.276268	-2.531330	11.415313	-0.551829	0.000000	-0.740303	0.000000	0.000000	0.000000	-0.018453	0.195067	0.038731	0.000000	0.000000	3.000000	70.000000	0.000000
14932.513882	0.088769	0.562195	-0.014575	73.185074	-2.464971	11.493134	-0.561532	0.000000	-0.728769	0.000000	0.000000	0.000000	-0.018453	0.195067	0.038731	0.000000	0.000000	3.000000	70.000000	0.000000
14932.517216	0.088738	0.562831	-0.014405	73.185074	-2.464971	11.493134	-0.561532	0.000000	-0.728769	0.000000	0.000000	0.000000	-0.009409	0.190740	0.051207	0.000000	0.000000	3.000000	70.000000	0.000000
14932.520549	0.088738	0.562831	-0.014405	73.185074	-2.464971	11.493134	-0.561532	0.000000	-0.728769	0.000000	0.000000	0.000000	-0.009409	0.190740	0.051207	0.000000	0.000000	3.000000	70.000000	0.000000
14932.523882	0.088713	0.563501	-0.014200	73.090828	-2.396991	11.572698	-0.561532	0.000000	-0.728769	0.000000	0.000000	0.000000	-0.007353	0.201269	0.061544	0.000000	0.000000	3.000000	70.000000	0.000000
14932.527216	0.088713	0.563501	-0.014200	73.090828	-2.396991	11.572698	-0.561532	0.000000	-0.728769	0.000000	0.000000	0.000000	-0.007353	0.201269	0.061544	0.000000	0.000000	3.000000	70.000000	0.000000
14932.530549	0.088713	0.563501	-0.014200	73.090828	-2.396991	11.572698	-0.561532	0.000000	-0.728769	0.000000	0.000000	0.000000	-0.007353	0.201269	0.061544	0.000000	0.000000	3.000000	70.000000	0.000000
14932.533882	0.088690	0.564148	-0.013990	72.996559	-2.329865	11.651408	-0.564325	0.000000	-0.709977	0.000000	0.000000	0.000000	-0.007090	0.194069	0.062949	0.000000	0.000000	3.000000	70.000000	0.000000
14932.537216	0.088690	0.564148	-0.013990	72.996559	-2.329865	11.651408	-0.564325	0.000000	-0.709977	0.000000	0.000000	0.000000	-0.007090	0.194069	0.062949	0.000000	0.000000	3.000000	70.000000	0.000000
14932.540549	0.088690	0.564148	-0.013990	72.996559	-2.329865	11.651408	-0.564325	0.000000	-0.709977	0.000000	0.000000	0.000000	-0.007090	0.194069	0.062949	0.000000	0.000000	3.000000	70.000000	0.000000
14932.543882	0.088671	0.564788	-0.013757	72.899193	-2.261195	11.731768	-0.565507	0.000000	-0.699486	0.000000	0.000000	0.000000	-0.005758	0.192044	0.069676	0.000000	0.000000	3.000000	70.000000	0.000000
14932.547216	0.088671	0.564788	-0.013757	72.899193	-2.261195	11.731768	-0.565507	0.000000	-0.699486	0.000000	0.000000	0.000000	-0.005758	0.192044	0.069676	0.000000	0.000000	3.000000	70.000000	0.000000
14932.550549	0.088671	0.564788	-0.013757	72.899193	-2.261195	11.731768	-0.565507	0.000000	-0.699486	0.000000	0.000000	0.000000	-0.005758	0.192044	0.069676	0.000000	0.000000	3.000000	70.000000	0.000000
14932.553882	0.088671	0.564788	-0.013757	72.804840	-2.198489	11.808771	-0.566466	0.000000	-0.687873	0.000000	0.000000	0.000000	-0.005758	0.192044	0.069676	0.000000	0.000000	3.000000	70.000000	0.000000
14932.557216	0.088630	0.565429	-0.013522	72.804840	-2.198489	11.808771	-0.566466	0.000000	-0.687873	0.000000	0.000000	0.000000	-0.012159	0.192258	0.070648	0.000000	0.000000	3.000000	70.000000	0.000000
14932.560549	0.088630	0.565429	-0.013522	72.804840	-2.198489	11.808771	-0.566466	0.000000	-0.687873	0.000000	0.000000	0.000000	-0.012159	0.192258	0.070648	0.000000	0.000000	3.000000	70.000000	0.000000
14932.563882	0.088582	0.566036	-0.013323	72.719498	-2.137237	11.888035	-0.566466	0.000000	-0.687873	0.000000	0.000000	0.000000	-0.014343	0.182023	0.059808	0.000000	0.000000	3.000000	70.000000	0.000000
14932.567216	0.088582	0.566036	-0.013323	72.719498	-2.137237	11.888035	-0.566466	0.000000	-0.687873	0.000000	0.000000	0.000000	-0.014343	0.182023	0.059808	0.000000	0.000000	3.000000	70.000000	0.000000
14932.570549	0.088582	0.566036	-0.013323	72.719498	-2.137237	11.888035	-0.566466	0.000000	-0.687873	0.000000	0.000000	0.000000	-0.014343	0.182023	0.059808	0.000000	0.000000	3.000000	70.000000	0.000000
14932.573882	0.088582	0.566036	-0.013323	72.649490	-2.076343	11.972322	-0.570884	0.000000	-0.666130	0.000000	0.000000	0.000000	-0.014343	0.182023	0.059808	0.000000	0.000000	3.000000	70.000000	0.000000
14932.577216	0.088561	0.566611	-0.013099	72.649490	-2.076343	11.972322	-0.570884	0.000000	-0.666130	0.000000	0.000000	0.000000	-0.006343	0.172585	0.067073	0.000000	0.000000	3.000000	70.000000	0.000000
14932.580549	0.088561	0.566611	-0.013099	72.649490	-2.076343	11.972322	-0.570884	0.000000	-0.666130	0.000000	0.000000	0.000000	-0.006343	0.172585	0.067073	0.000000	0.000000	3.000000	70.000000	0.000000
14932.583882	0.088539	0.567107	-0.012992	72.625366	-2.052689	12.023742	-0.570884	0.000000	-0.666130	0.000000	0.000000	0.000000	-0.006724	0.148785	0.032249	0.000000	0.000000	3.000000	70.000000	0.000000
14932.587216	0.088539	0.567107	-0.012992	72.625366	-2.052689	12.023742	-0.570884	0.000000	-0.666130	0.000000	0.000000	0.000000	-0.006724	0.148785	0.032249	0.000000	0.000000	3.000000	70.000000	0.000000
14932.590549	0.088539	0.567107	-0.012992	72.625366	-2.052689	12.023742	-0.570884	0.000000	-0.666130	0.000000	0.000000	0.000000	-0.006724	0.148785	0.032249	0.000000	0.000000	3.000000	70.000000	0.000000
14932.593882	0.088539	0.567107	-0.012992	72.659416	-2.088647	12.016842	-0.573061	0.000000	-0.649577	0.000000	0.000000	0.000000	-0.006724	0.148785	0.032249	0.000000	0.000000	3.000000	70.000000	0.000000
14932.597216	0.088532	0.567544	-0.012918	72.659416	-2.088647	12.016842	-0.573061	0.000000	-0.649577	0.000000	0.000000	0.000000	-0.002177	0.130951	0.022084	0.000000	0.000000	3.000000	70.000000	0.000000
14932.600549	0.088532	0.567544	-0.012918	72.659416	-2.088647	12.016842	-0.573061	0.000000	-0.649577	0.000000	0.000000	0.000000	-0.002177	0.130951	0.022084	0.000000	0.000000	3.000000	70.000000	0.000000
14932.603882	0.088532	0.567544	-0.012918	72.728973	-2.183787	11.942523	-0.573061	0.000000	-0.649577	0.000000	0.000000	0.000000	-0.002177	0.130951	0.022084	0.000000	0.000000	3.000000	70.000000	0.000000
14932.607216	0.088532	0.567544	-0.012918	72.728973	-2.183787	11.942523	-0.573061	0.000000	-0.649577	0.000000	0.000000	0.000000	-0.002177	0.130951	0.022084	0.000000	0.000000	3.000000	70.000000	0.000000
14932.610549	0.088518	0.567921	-0.012874	72.728973	-2.183787	11.942523	-0.573061	0.000000	-0.649577	0.000000	0.000000	0.000000	-0.003941	0.113128	0.013235	0.000000	0.000000	3.000000	70.000000	0.000000
14932.613882	0.088501	0.568214	-0.012853	72.820892	-2.320285	11.815178	-0.573424	0.000000	-0.645896	0.000000	0.000000	0.000000	-0.005340	0.087810	0.006217	0.000000	0.000000	3.000000	70.000000	0.000000
14932.617216	0.088501	0.568214	-0.012853	72.820892	-2.320285	11.815178	-0.573424	0.000000	-0.645896	0.000000	0.000000	0.000000	-0.005340	0.087810	0.006217	0.000000	0.000000	3.000000	70.000000	0.000000
14932.620549	0.088501	0.568214	-0.012853	72.820892	-2.320285	11.815178	-0.573424	0.000000	-0.645896	0.000000	0.000000	0.000000	-0.005340	0.087810	0.006217	0.000000	0.000000	3.000000	70.000000	0.000000
14932.623882	0.088501	0.568214	-0.012853	72.898026	-2.440293	11.708097	-0.574971	0.000000	-0.642654	0.000000	0.000000	0.000000	-0.005340	0.087810	0.006217	0.000000	0.000000	3.000000	70.000000	0.000000
14932.627216	0.088485	0.568457	-0.012821	72.898026	-2.440293	11.708097	-0.574971	0.000000	-0.642654	0.000000	0.000000	0.000000	-0.004640	0.072962	0.009737	0.000000	0.000000	3.000000	70.000000	0.000000
14932.630549	0.088485	0.568457	-0.012821	72.898026	-2.440293	11.708097	-0.574971	0.000000	-0.642654	0.000000	0.000000	0.000000	-0.004640	0.072962	0.009737	0.000000	0.000000	3.000000	70.000000	0.000000
14932.633882	0.088485	0.568457	-0.012821	72.969917	-2.548628	11.611259	-0.574971	0.000000	-0.642654	0.000000	0.000000	0.000000	-0.004640	0.072962	0.009737	0.000000	0.000000	3.000000	70.000000	0.000000
14932.637216	0.088485	0.568457	-0.012821	72.969917	-2.548628	11.611259	-0.574971	0.000000	-0.642654	0.000000	0.000000	0.000000	-0.004640	0.072962	0.009737	0.000000	0.000000	3.000000	70.000000	0.000000
14932.640549	0.088439	0.568623	-0.012831	72.969917	-2.548628	11.611259	-0.574971	0.000000	-0.642654	0.000000	0.000000	0.000000	-0.013751	0.049811	-0.002976	0.000000	0.000000	3.000000	70.000000	0.000000
14932.643882	0.088439	0.568623	-0.012831	73.027458	-2.636084	11.540942	-0.575744	0.000000	-0.641031	0.000000	0.000000	0.000000	-0.013751	0.049811	-0.002976	0.000000	0.000000	3.000000	70.000000	0.000000
14932.647216	0.088439	0.568623	-0.012831	73.027458	-2.636084	11.540942	-0.575744	0.000000	-0.641031	0.000000	0.000000	0.000000	-0.013751	0.049811	-0.002976	0.000000	0.000000	3.000000	70.000000	0.000000
14932.650549	0.088439	0.568623	-0.012831	73.027458	-2.636084	11.540942	-0.575744	0.000000	-0.641031	0.000000	0.000000	0.000000	-0.013751	0.049811	-0.002976	0.000000	0.000000	3.000000	70.000000	0.000000
14932.653882	0.088252	0.568744	-0.012891	73.066841	-2.701340	11.489370	-0.578036	0.000000	-0.641527	0.000000	0.000000	0.000000	-0.056243	0.036211	-0.018205	0.000000	0.000000	3.000000	70.000000	0.000000
14932.657216	0.088252	0.568744	-0.012891	73.066841	-2.701340	11.489370	-0.578036	0.000000	-0.641527	0.000000	0.000000	0.000000	-0.056243	0.036211	-0.018205	0.000000	0.000000	3.000000	70.000000	0.000000
14932.660549	0.088252	0.568744	-0.012891	73.066841	-2.701340	11.489370	-0.578036	0.000000	-0.641527	0.000000	0.000000	0.000000	-0.056243	0.036211	-0.018205	0.000000	0.000000	3.000000	70.000000	0.000000
14932.663882	0.088252	0.568744	-0.012891	73.092720	-2.732447	11.475917	-0.587410	0.000000	-0.644561	0.000000	0.000000	0.000000	-0.056243	0.036211	-0.018205	0.000000	0.000000	3.000000	70.000000	0.000000
14932.667216	0.088153	0.568765	-0.012945	73.092720	-2.732447	11.475917	-0.587410	0.000000	-0.644561	0.000000	0.000000	0.000000	-0.029498	0.006520	-0.016080	0.000000	0.000000	3.000000	70.000000	0.000000
14932.670549	0.088153	0.568765	-0.012945	73.092720	-2.732447	11.475917	-0.587410	0.000000	-0.644561	0.000000	0.000000	0.000000	-0.029498	0.006520	-0.016080	0.000000	0.000000	3.000000	70.000000	0.000000
14932.673882	0.088153	0.568765	-0.012945	73.104156	-2.729576	11.500648	-0.587410	0.000000	-0.644561	0.000000	0.000000	0.000000	-0.029498	0.006520	-0.016080	0.000000	0.000000	3.000000	70.000000	0.000000
14932.677216	0.088153	0.568765	-0.012945	73.104156	-2.729576	11.500648	-0.587410	0.000000	-0.644561	0.000000	0.000000	0.000000	-0.029498	0.006520	-0.016080	0.000000	0.000000	3.000000	70.000000	0.000000
14932.680549	0.088054	0.568720	-0.013004	73.104156	-2.729576	11.500648	-0.587410	0.000000	-0.644561	0.000000	0.000000	0.000000	-0.029819	-0.013593	-0.017743	0.000000	0.000000	3.000000	70.000000	0.000000
14932.683882	0.088054	0.568720	-0.013004	73.116783	-2.716063	11.541672	-0.592326	0.000000	-0.647241	0.000000	0.000000	0.000000	-0.029819	-0.013593	-0.017743	0.000000	0.000000	3.000000	70.000000	0.000000
14932.687216	0.088054	0.568720	-0.013004	73.116783	-2.716063	11.541672	-0.592326	0.000000	-0.647241	0.000000	0.000000	0.000000	-0.029819	-0.013593	-0.017743	0.000000	0.000000	3.000000	70.000000	0.000000
14932.690549	0.088054	0.568720	-0.013004	73.116783	-2.716063	11.541672	-0.592326	0.000000	-0.647241	0.000000	0.000000	0.000000	-0.029819	-0.013593	-0.017743	0.000000	0.000000	3.000000	70.000000	0.000000
14932.693882	0.087905	0.568573	-0.013095	73.137451	-2.684314	11.604713	-0.597296	0.000000	-0.650198	0.000000	0.000000	0.000000	-0.044865	-0.044187	-0.027398	0.000000	0.000000	3.000000	70.000000	0.000000
14932.697216	0.087905	0.568573	-0.013095	73.137451	-2.684314	11.604713	-0.597296	0.000000	-0.650198	0.000000	0.000000	0.000000	-0.044865	-0.044187	-0.027398	0.000000	0.000000	3.000000	70.000000	0.000000
14932.700549	0.087905	0.568573	-0.013095	73.137451	-2.684314	11.604713	-0.597296	0.000000	-0.650198	0.000000	0.000000	0.000000	-0.044865	-0.044187	-0.027398	0.000000	0.000000	3.000000	70.000000	0.000000
14932.703882	0.087905	0.568573	-0.013095	73.156219	-2.642063	11.686750	-0.604774	0.000000	-0.654764	0.000000	0.000000	0.000000	-0.044865	-0.044187	-0.027398	0.000000	0.000000	3.000000	70.000000	0.000000
14932.707216	0.087833	0.568471	-0.013123	73.156219	-2.642063	11.686750	-0.604774	0.000000	-0.654764	0.000000	0.000000	0.000000	-0.021378	-0.030580	-0.008404	0.000000	0.000000	3.000000	70.000000	0.000000
14932.710549	0.087833	0.568471	-0.013123	73.156219	-2.642063	11.686750	-0.604774	0.000000	-0.654764	0.000000	0.000000	0.000000	-0.021378	-0.030580	-0.008404	0.000000	0.000000	3.000000	70.000000	0.000000
14932.713882	0.087833	0.568471	-0.013123	73.174957	-2.596970	11.768909	-0.604774	0.000000	-0.654764	0.000000	0.000000	0.000000	-0.021378	-0.030580	-0.008404	0.000000	0.000000	3.000000	70.000000	0.000000
14932.717216	0.087833	0.568471	-0.013123	73.174957	-2.596970	11.768909	-0.604774	0.000000	-0.654764	0.000000	0.000000	0.000000	-0.021378	-0.030580	-0.008404	0.000000	0.000000	3.000000	70.000000	0.000000
14932.720549	0.087774	0.568397	-0.013093	73.174957	-2.596970	11.768909	-0.604774	0.000000	-0.654764	0.000000	0.000000	0.000000	-0.017913	-0.022269	0.009117	0.000000	0.000000	3.000000	70.000000	0.000000
14932.723882	0.087774	0.568397	-0.013093	73.182564	-2.598551	11.785528	-0.608336	0.000000	-0.656165	0.000000	0.000000	0.000000	-0.017913	-0.022269	0.009117	0.000000	0.000000	3.000000	70.000000	0.000000
14932.727216	0.087774	0.568397	-0.013093	73.182564	-2.598551	11.785528	-0.608336	0.000000	-0.656165	0.000000	0.000000	0.000000	-0.017913	-0.022269	0.009117	0.000000	0.000000	3.000000	70.000000	0.000000
14932.730549	0.087774	0.568397	-0.013093	73.182564	-2.598551	11.785528	-0.608336	0.000000	-0.656165	0.000000	0.000000	0.000000	-0.017913	-0.022269	0.009117	0.000000	0.000000	3.000000	70.000000	0.000000
14932.733882	0.087628	0.568269	-0.012942	73.188644	-2.617082	11.780380	-0.611322	0.000000	-0.654646	0.000000	0.000000	0.000000	-0.043637	-0.038385	0.045280	0.000000	0.000000	3.000000	70.000000	0.000000
14932.737216	0.087628	0.568269	-0.012942	73.188644	-2.617082	11.780380	-0.611322	0.000000	-0.654646	0.000000	0.000000	0.000000	-0.043637	-0.038385	0.045280	0.000000	0.000000	3.000000	70.000000	0.000000
14932.740549	0.087628	0.568269	-0.012942	73.188644	-2.617082	11.780380	-0.611322	0.000000	-0.654646	0.000000	0.000000	0.000000	-0.043637	-0.038385	0.045280	0.000000	0.000000	3.000000	70.000000	0.000000
14932.743882	0.087628	0.568269	-0.012942	73.189034	-2.627122	11.785827	-0.618595	0.000000	-0.647099	0.000000	0.000000	0.000000	-0.043637	-0.038385	0.045280	0.000000	0.000000	3.000000	70.000000	0.000000
14932.747216	0.087520	0.568240	-0.012823	73.189034	-2.627122	11.785827	-0.618595	0.000000	-0.647099	0.000000	0.000000	0.000000	-0.032418	-0.008692	0.035623	0.000000	0.000000	3.000000	70.000000	0.000000
14932.750549	0.087520	0.568240	-0.012823	73.189034	-2.627122	11.785827	-0.618595	0.000000	-0.647099	0.000000	0.000000	0.000000	-0.032418	-0.008692	0.035623	0.000000	0.000000	3.000000	70.000000	0.000000
14932.753882	0.087454	0.568211	-0.012713	73.191353	-2.619357	11.818509	-0.618595	0.000000	-0.647099	0.000000	0.000000	0.000000	-0.019777	-0.008717	0.033123	0.000000	0.000000	3.000000	70.000000	0.000000
14932.757216	0.087454	0.568211	-0.012713	73.191353	-2.619357	11.818509	-0.618595	0.000000	-0.647099	0.000000	0.000000	0.000000	-0.019777	-0.008717	0.033123	0.000000	0.000000	3.000000	70.000000	0.000000
14932.760549	0.087454	0.568211	-0.012713	73.191353	-2.619357	11.818509	-0.618595	0.000000	-0.647099	0.000000	0.000000	0.000000	-0.019777	-0.008717	0.033123	0.000000	0.000000	3.000000	70.000000	0.000000
14932.763882	0.087454	0.568211	-0.012713	73.196373	-2.583930	11.889343	-0.627294	0.000000	-0.635641	0.000000	0.000000	0.000000	-0.019777	-0.008717	0.033123	0.000000	0.000000	3.000000	70.000000	0.000000
14932.767216	0.087362	0.568189	-0.012622	73.196373	-2.583930	11.889343	-0.627294	0.000000	-0.635641	0.000000	0.000000	0.000000	-0.027503	-0.006546	0.027328	0.000000	0.000000	3.000000	70.000000	0.000000
14932.770549	0.087362	0.568189	-0.012622	73.196373	-2.583930	11.889343	-0.627294	0.000000	-0.635641	0.000000	0.000000	0.000000	-0.027503	-0.006546	0.027328	0.000000	0.000000	3.000000	70.000000	0.000000
14932.773882	0.087362	0.568189	-0.012622	73.200996	-2.521058	12.000935	-0.627294	0.000000	-0.635641	0.000000	0.000000	0.000000	-0.027503	-0.006546	0.027328	0.000000	0.000000	3.000000	70.000000	0.000000
14932.777216	0.087362	0.568189	-0.012622	73.200996	-2.521058	12.000935	-0.627294	0.000000	-0.635641	0.000000	0.000000	0.000000	-0.027503	-0.006546	0.027328	0.000000	0.000000	3.000000	70.000000	0.000000
14932.780549	0.087299	0.568202	-0.012500	73.200996	-2.521058	12.000935	-0.627294	0.000000	-0.635641	0.000000	0.000000	0.000000	-0.019120	0.003954	0.036578	0.000000	0.000000	3.000000	70.000000	0.000000
14932.783882	0.087299	0.568202	-0.012500	73.204041	-2.438693	12.136948	-0.631878	0.000000	-0.631086	0.000000	0.000000	0.000000	-0.019120	0.003954	0.036578	0.000000	0.000000	3.000000	70.000000	0.000000
14932.787216	0.087299	0.568202	-0.012500	73.204041	-2.438693	12.136948	-0.631878	0.000000	-0.631086	0.000000	0.000000	0.000000	-0.019120	0.003954	0.036578	0.000000	0.000000	3.000000	70.000000	0.000000
14932.790549	0.087299	0.568202	-0.012500	73.204041	-2.438693	12.136948	-0.631878	0.000000	-0.631086	0.000000	0.000000	0.000000	-0.019120	0.003954	0.036578	0.000000	0.000000	3.000000	70.000000	0.000000
14932.793882	0.087197	0.568208	-0.012346	73.211205	-2.350680	12.286876	-0.635065	0.000000	-0.624990	0.000000	0.000000	0.000000	-0.030425	0.001778	0.046092	0.000000	0.000000	3.000000	70.000000	0.000000
14932.797216	0.087197	0.568208	-0.012346	73.211205	-2.350680	12.286876	-0.635065	0.000000	-0.624990	0.000000	0.000000	0.000000	-0.030425	0.001778	0.046092	0.000000	0.000000	3.000000	70.000000	0.000000
14932.800549	0.087197	0.568208	-0.012346	73.211205	-2.350680	12.286876	-0.635065	0.000000	-0.624990	0.000000	0.000000	0.000000	-0.030425	0.001778	0.046092	0.000000	0.000000	3.000000	70.000000	0.000000
14932.803882	0.087197	0.568208	-0.012346	73.220192	-2.241924	12.464263	-0.640136	0.000000	-0.617308	0.000000	0.000000	0.000000	-0.030425	0.001778	0.046092	0.000000	0.000000	3.000000	70.000000	0.000000
14932.807216	0.087124	0.568236	-0.012271	73.220192	-2.241924	12.464263	-0.640136	0.000000	-0.617308	0.000000	0.000000	0.000000	-0.021909	0.008321	0.022498	0.000000	0.000000	3.000000	70.000000	0.000000
14932.810549	0.087124	0.568236	-0.012271	73.220192	-2.241924	12.464263	-0.640136	0.000000	-0.617308	0.000000	0.000000	0.000000	-0.021909	0.008321	0.022498	0.000000	0.000000	3.000000	70.000000	0.000000
14932.813882	0.087124	0.568236	-0.012271	73.227852	-2.115411	12.671652	-0.640136	0.000000	-0.617308	0.000000	0.000000	0.000000	-0.021909	0.008321	0.022498	0.000000	0.000000	3.000000	70.000000	0.000000
14932.817216	0.087124	0.568236	-0.012271	73.227852	-2.115411	12.671652	-0.640136	0.000000	-0.617308	0.000000	0.000000	0.000000	-0.021909	0.008321	0.022498	0.000000	0.000000	3.000000	70.000000	0.000000
14932.820549	0.087043	0.568253	-0.012237	73.227852	-2.115411	12.671652	-0.640136	0.000000	-0.617308	0.000000	0.000000	0.000000	-0.024316	0.005243	0.010210	0.000000	0.000000	3.000000	70.000000	0.000000
14932.823882	0.087043	0.568253	-0.012237	73.239388	-1.954610	12.939507	-0.643787	0.000000	-0.613558	0.000000	0.000000	0.000000	-0.024316	0.005243	0.010210	0.000000	0.000000	3.000000	70.000000	0.000000
14932.827216	0.087043	0.568253	-0.012237	73.239388	-1.954610	12.939507	-0.643787	0.000000	-0.613558	0.000000	0.000000	0.000000	-0.024316	0.005243	0.010210	0.000000	0.000000	3.000000	70.000000	0.000000
14932.830549	0.087043	0.568253	-0.012237	73.239388	-1.954610	12.939507	-0.643787	0.000000	-0.613558	0.000000	0.000000	0.000000	-0.024316	0.005243	0.010210	0.000000	0.000000	3.000000	70.000000	0.000000
14932.833882	0.086802	0.568348	-0.012124	73.249817	-1.769527	13.243052	-0.647840	0.000000	-0.611857	0.000000	0.000000	0.000000	-0.072299	0.028440	0.034061	0.000000	0.000000	3.000000	70.000000	0.000000
14932.837216	0.086802	0.568348	-0.012124	73.249817	-1.769527	13.243052	-0.647840	0.000000	-0.611857	0.000000	0.000000	0.000000	-0.072299	0.028440	0.034061	0.000000	0.000000	3.000000	70.000000	0.000000
14932.840549	0.086802	0.568348	-0.012124	73.249817	-1.769527	13.243052	-0.647840	0.000000	-0.611857	0.000000	0.000000	0.000000	-0.072299	0.028440	0.034061	0.000000	0.000000	3.000000	70.000000	0.000000
14932.843882	0.086665	0.568400	-0.012042	73.263474	-1.550653	13.601949	-0.659890	0.000000	-0.606180	0.000000	0.000000	0.000000	-0.041304	0.015756	0.024389	0.000000	0.000000	3.000000	70.000000	0.000000
14932.847216	0.086665	0.568400	-0.012042	73.263474	-1.550653	13.601949	-0.659890	0.000000	-0.606180	0.000000	0.000000	0.000000	-0.041304	0.015756	0.024389	0.000000	0.000000	3.000000	70.000000	0.000000
14932.850549	0.086665	0.568400	-0.012042	73.263474	-1.550653	13.601949	-0.659890	0.000000	-0.606180	0.000000	0.000000	0.000000	-0.041304	0.015756	0.024389	0.000000	0.000000	3.000000	70.000000	0.000000
14932.853882	0.086665	0.568400	-0.012042	73.280838	-1.284986	14.027525	-0.666774	0.000000	-0.602115	0.000000	0.000000	0.000000	-0.041304	0.015756	0.024389	0.000000	0.000000	3.000000	70.000000	0.000000
14932.857216	0.086565	0.568460	-0.011993	73.280838	-1.284986	14.027525	-0.666774	0.000000	-0.602115	0.000000	0.000000	0.000000	-0.030004	0.017928	0.014872	0.000000	0.000000	3.000000	70.000000	0.000000
14932.860549	0.086565	0.568460	-0.011993	73.280838	-1.284986	14.027525	-0.666774	0.000000	-0.602115	0.000000	0.000000	0.000000	-0.030004	0.017928	0.014872	0.000000	0.000000	3.000000	70.000000	0.000000
14932.863882	0.086565	0.568460	-0.011993	73.298958	-0.968996	14.528002	-0.666774	0.000000	-0.602115	0.000000	0.000000	0.000000	-0.030004	0.017928	0.014872	0.000000	0.000000	3.000000	70.000000	0.000000
14932.867216	0.086565	0.568460	-0.011993	73.298958	-0.968996	14.528002	-0.666774	0.000000	-0.602115	0.000000	0.000000	0.000000	-0.030004	0.017928	0.014872	0.000000	0.000000	3.000000	70.000000	0.000000
14932.870549	0.086451	0.568530	-0.011898	73.298958	-0.968996	14.528002	-0.666774	0.000000	-0.602115	0.000000	0.000000	0.000000	-0.033967	0.021014	0.028377	0.000000	0.000000	3.000000	70.000000	0.000000
14932.873882	0.086451	0.568530	-0.011898	73.317863	-0.636434	15.057158	-0.671774	0.000000	-0.599636	0.000000	0.000000	0.000000	-0.033967	0.021014	0.028377	0.000000	0.000000	3.000000	70.000000	0.000000
14932.877216	0.086451	0.568530	-0.011898	73.317863	-0.636434	15.057158	-0.671774	0.000000	-0.599636	0.000000	0.000000	0.000000	-0.033967	0.021014	0.028377	0.000000	0.000000	3.000000	70.000000	0.000000
14932.880549	0.086451	0.568530	-0.011898	73.317863	-0.636434	15.057158	-0.671774	0.000000	-0.599636	0.000000	0.000000	0.000000	-0.033967	0.021014	0.028377	0.000000	0.000000	3.000000	70.000000	0.000000
14932.883882	0.086140	0.568670	-0.011693	73.336777	-0.294460	15.604066	-0.677436	0.000000	-0.594907	0.000000	0.000000	0.000000	-0.093356	0.042026	0.061625	0.000000	0.000000	3.000000	70.000000	0.000000
14932.887216	0.086140	0.568670	-0.011693	73.336777	-0.294460	15.604066	-0.677436	0.000000	-0.594907	0.000000	0.000000	0.000000	-0.093356	0.042026	0.061625	0.000000	0.000000	3.000000	70.000000	0.000000
14932.890549	0.086140	0.568670	-0.011693	73.336777	-0.294460	15.604066	-0.677436	0.000000	-0.594907	0.000000	0.000000	0.000000	-0.093356	0.042026	0.061625	0.000000	0.000000	3.000000	70.000000	0.000000
14932.893882	0.086140	0.568670	-0.011693	73.355042	0.013526	16.099901	-0.692995	0.000000	-0.584636	0.000000	0.000000	0.000000	-0.093356	0.042026	0.061625	0.000000	1.000000	3.000000	70.000000	0.000000
14932.897216	0.085977	0.568730	-0.011631	73.355042	0.013526	16.099901	-0.692995	0.000000	-0.584636	0.000000	0.000000	0.000000	-0.049078	0.017967	0.018499	0.000000	1.000000	3.000000	70.000000	0.000000
