# Supplementary material for: Haptic Guidance Needs to Be Intuitive Not Just Informative to Improve Human Motor Accuracy
Source: PLoS One. 2016 Mar 16;11(3):e0150912. doi: 10.1371/journal.pone.0150912 (PMC4794196; doi:10.1371/journal.pone.0150912)
Supplement: S1 Data — (ZIP) [file pone.0150912.s001.zip › Subject6/exp1_0071.txt]

Time	PosX	PosY	PosZ	RotX	RotY	RotZ	ForceX	ForceY	ForceZ	MomentX	MomentY	MomentZ	VelocityX	VelocityY	VelocityZ	CalibratedWeight	ButtonDown	Condition	Trial	Visual
14934.790549	-0.001352	0.473627	0.247115	67.624809	23.066507	26.183250	0.000000	0.000000	0.000000	0.000000	0.000000	0.000000	-0.020114	-0.033953	0.029431	0.000000	1.000000	3.000000	71.000000	1.000000
14934.793882	-0.001352	0.473627	0.247115	67.575867	23.026619	26.032604	1.855466	0.000000	4.642978	0.000000	0.000000	0.000000	-0.020114	-0.033953	0.029431	0.000000	1.000000	3.000000	71.000000	1.000000
14934.797216	-0.001352	0.473627	0.247115	67.575867	23.026619	26.032604	1.855466	0.000000	4.642978	0.000000	0.000000	0.000000	-0.020114	-0.033953	0.029431	0.000000	1.000000	3.000000	71.000000	1.000000
14934.800549	-0.001352	0.473627	0.247115	67.575867	23.026619	26.032604	1.855466	0.000000	4.642978	0.000000	0.000000	0.000000	-0.020114	-0.033953	0.029431	0.000000	1.000000	3.000000	71.000000	1.000000
14934.803882	-0.000952	0.473727	0.248099	67.533455	23.030781	26.021465	1.853744	0.000000	4.643666	0.000000	0.000000	0.000000	0.119962	0.030024	0.295439	0.000000	1.000000	3.000000	71.000000	1.000000
14934.807216	-0.000952	0.473727	0.248099	67.533455	23.030781	26.021465	1.853744	0.000000	4.643666	0.000000	0.000000	0.000000	0.119962	0.030024	0.295439	0.000000	1.000000	3.000000	71.000000	1.000000
14934.810549	-0.000952	0.473727	0.248099	67.533455	23.030781	26.021465	1.853744	0.000000	4.643666	0.000000	0.000000	0.000000	0.119962	0.030024	0.295439	0.000000	1.000000	3.000000	71.000000	1.000000
14934.813882	-0.000484	0.473979	0.248983	67.450188	22.995548	25.947197	1.853853	0.000000	4.643622	0.000000	0.000000	0.000000	0.140435	0.075688	0.265140	0.000000	1.000000	3.000000	71.000000	1.000000
14934.817216	-0.000484	0.473979	0.248983	67.450188	22.995548	25.947197	1.853853	0.000000	4.643622	0.000000	0.000000	0.000000	0.140435	0.075688	0.265140	0.000000	1.000000	3.000000	71.000000	1.000000
14934.820549	-0.000484	0.473979	0.248983	67.450188	22.995548	25.947197	1.853853	0.000000	4.643622	0.000000	0.000000	0.000000	0.140435	0.075688	0.265140	0.000000	1.000000	3.000000	71.000000	1.000000
14934.823882	-0.000484	0.473979	0.248983	67.507454	23.141581	26.036360	1.855707	0.000000	4.642882	0.000000	0.000000	0.000000	0.140435	0.075688	0.265140	0.000000	1.000000	3.000000	71.000000	1.000000
14934.827216	-0.000317	0.474001	0.249902	67.507454	23.141581	26.036360	1.855707	0.000000	4.642882	0.000000	0.000000	0.000000	0.050160	0.006551	0.275660	0.000000	1.000000	3.000000	71.000000	1.000000
14934.830549	-0.000317	0.474001	0.249902	67.507454	23.141581	26.036360	1.855707	0.000000	4.642882	0.000000	0.000000	0.000000	0.050160	0.006551	0.275660	0.000000	1.000000	3.000000	71.000000	1.000000
14934.833882	-0.000284	0.474313	0.250828	67.839966	23.712515	26.460354	1.852501	0.000000	4.644162	0.000000	0.000000	0.000000	0.009958	0.093674	0.277762	0.000000	1.000000	3.000000	71.000000	1.000000
14934.837216	-0.000284	0.474313	0.250828	67.839966	23.712515	26.460354	1.852501	0.000000	4.644162	0.000000	0.000000	0.000000	0.009958	0.093674	0.277762	0.000000	1.000000	3.000000	71.000000	1.000000
14934.840549	-0.000284	0.474313	0.250828	67.839966	23.712515	26.460354	1.852501	0.000000	4.644162	0.000000	0.000000	0.000000	0.009958	0.093674	0.277762	0.000000	1.000000	3.000000	71.000000	1.000000
14934.843882	-0.000419	0.474565	0.251611	68.390968	24.725452	27.332878	1.847128	0.000000	4.646302	0.000000	0.000000	0.000000	-0.040471	0.075433	0.234999	0.000000	1.000000	3.000000	71.000000	1.000000
14934.847216	-0.000419	0.474565	0.251611	68.390968	24.725452	27.332878	1.847128	0.000000	4.646302	0.000000	0.000000	0.000000	-0.040471	0.075433	0.234999	0.000000	1.000000	3.000000	71.000000	1.000000
14934.850549	-0.000419	0.474565	0.251611	68.390968	24.725452	27.332878	1.847128	0.000000	4.646302	0.000000	0.000000	0.000000	-0.040471	0.075433	0.234999	0.000000	1.000000	3.000000	71.000000	1.000000
14934.853882	-0.000621	0.474757	0.252347	68.929733	25.907036	28.430195	1.840004	0.000000	4.649127	0.000000	0.000000	0.000000	-0.060758	0.057770	0.220822	0.000000	1.000000	3.000000	71.000000	1.000000
14934.857216	-0.000621	0.474757	0.252347	68.929733	25.907036	28.430195	1.840004	0.000000	4.649127	0.000000	0.000000	0.000000	-0.060758	0.057770	0.220822	0.000000	1.000000	3.000000	71.000000	1.000000
14934.860549	-0.000621	0.474757	0.252347	68.929733	25.907036	28.430195	1.840004	0.000000	4.649127	0.000000	0.000000	0.000000	-0.060758	0.057770	0.220822	0.000000	1.000000	3.000000	71.000000	1.000000
14934.863882	-0.000892	0.474950	0.253082	69.428017	27.079214	29.538605	1.832130	0.000000	4.652236	0.000000	0.000000	0.000000	-0.081113	0.057875	0.220405	0.000000	1.000000	3.000000	71.000000	1.000000
14934.867216	-0.000892	0.474950	0.253082	69.428017	27.079214	29.538605	1.832130	0.000000	4.652236	0.000000	0.000000	0.000000	-0.081113	0.057875	0.220405	0.000000	1.000000	3.000000	71.000000	1.000000
14934.870549	-0.000892	0.474950	0.253082	69.428017	27.079214	29.538605	1.832130	0.000000	4.652236	0.000000	0.000000	0.000000	-0.081113	0.057875	0.220405	0.000000	1.000000	3.000000	71.000000	1.000000
14934.873882	-0.001129	0.475163	0.253799	69.868233	28.211609	30.610380	1.823213	0.000000	4.655738	0.000000	0.000000	0.000000	-0.071147	0.063686	0.215175	0.000000	1.000000	3.000000	71.000000	1.000000
14934.877216	-0.001129	0.475163	0.253799	69.868233	28.211609	30.610380	1.823213	0.000000	4.655738	0.000000	0.000000	0.000000	-0.071147	0.063686	0.215175	0.000000	1.000000	3.000000	71.000000	1.000000
14934.880549	-0.001129	0.475163	0.253799	69.868233	28.211609	30.610380	1.823213	0.000000	4.655738	0.000000	0.000000	0.000000	-0.071147	0.063686	0.215175	0.000000	1.000000	3.000000	71.000000	1.000000
14934.883882	-0.001299	0.475393	0.254437	70.268761	29.338850	31.692501	1.814965	0.000000	4.658959	0.000000	0.000000	0.000000	-0.050975	0.069023	0.191180	0.000000	1.000000	3.000000	71.000000	1.000000
14934.887216	-0.001299	0.475393	0.254437	70.268761	29.338850	31.692501	1.814965	0.000000	4.658959	0.000000	0.000000	0.000000	-0.050975	0.069023	0.191180	0.000000	1.000000	3.000000	71.000000	1.000000
14934.890549	-0.001299	0.475393	0.254437	70.268761	29.338850	31.692501	1.814965	0.000000	4.658959	0.000000	0.000000	0.000000	-0.050975	0.069023	0.191180	0.000000	1.000000	3.000000	71.000000	1.000000
14934.893882	-0.001469	0.475621	0.254979	70.622414	30.395439	32.708858	1.808311	0.000000	4.661546	0.000000	0.000000	0.000000	-0.051007	0.068400	0.162704	0.000000	1.000000	3.000000	71.000000	1.000000
14934.897216	-0.001469	0.475621	0.254979	70.622414	30.395439	32.708858	1.808311	0.000000	4.661546	0.000000	0.000000	0.000000	-0.051007	0.068400	0.162704	0.000000	1.000000	3.000000	71.000000	1.000000
14934.900549	-0.001469	0.475621	0.254979	70.622414	30.395439	32.708858	1.808311	0.000000	4.661546	0.000000	0.000000	0.000000	-0.051007	0.068400	0.162704	0.000000	1.000000	3.000000	71.000000	1.000000
14934.903882	-0.001469	0.475621	0.254979	70.949257	31.360821	33.619602	1.802261	0.000000	4.663888	0.000000	0.000000	0.000000	-0.051007	0.068400	0.162704	0.000000	1.000000	3.000000	71.000000	1.000000
14934.907216	-0.001571	0.475866	0.255442	70.949257	31.360821	33.619602	1.802261	0.000000	4.663888	0.000000	0.000000	0.000000	-0.030732	0.073731	0.138918	0.000000	1.000000	3.000000	71.000000	1.000000
14934.910549	-0.001571	0.475866	0.255442	70.949257	31.360821	33.619602	1.802261	0.000000	4.663888	0.000000	0.000000	0.000000	-0.030732	0.073731	0.138918	0.000000	1.000000	3.000000	71.000000	1.000000
14934.913882	-0.001674	0.476150	0.255841	71.233582	32.245792	34.453815	1.797789	0.000000	4.665614	0.000000	0.000000	0.000000	-0.030727	0.084994	0.119680	0.000000	1.000000	3.000000	71.000000	1.000000
14934.917216	-0.001674	0.476150	0.255841	71.233582	32.245792	34.453815	1.797789	0.000000	4.665614	0.000000	0.000000	0.000000	-0.030727	0.084994	0.119680	0.000000	1.000000	3.000000	71.000000	1.000000
14934.920549	-0.001674	0.476150	0.255841	71.233582	32.245792	34.453815	1.797789	0.000000	4.665614	0.000000	0.000000	0.000000	-0.030727	0.084994	0.119680	0.000000	1.000000	3.000000	71.000000	1.000000
14934.923882	-0.001674	0.476150	0.255841	71.465431	33.006104	35.146725	1.793720	0.000000	4.667180	0.000000	0.000000	0.000000	-0.030727	0.084994	0.119680	0.000000	0.000000	3.000000	71.000000	1.000000
14934.927216	-0.001573	0.476588	0.256204	71.465431	33.006104	35.146725	1.793720	0.000000	4.667180	0.000000	0.000000	0.000000	0.030223	0.131611	0.109053	0.000000	0.000000	3.000000	71.000000	1.000000
14934.930549	-0.001573	0.476588	0.256204	71.465431	33.006104	35.146725	1.793720	0.000000	4.667180	0.000000	0.000000	0.000000	0.030223	0.131611	0.109053	0.000000	0.000000	3.000000	71.000000	1.000000
14934.933882	-0.001201	0.477145	0.256596	71.672981	33.560471	35.574661	1.793101	0.000000	4.667418	0.000000	0.000000	0.000000	0.111557	0.167097	0.117411	0.000000	0.000000	3.000000	71.000000	1.000000
14934.937216	-0.001201	0.477145	0.256596	71.672981	33.560471	35.574661	1.793101	0.000000	4.667418	0.000000	0.000000	0.000000	0.111557	0.167097	0.117411	0.000000	0.000000	3.000000	71.000000	1.000000
14934.940549	-0.001201	0.477145	0.256596	71.672981	33.560471	35.574661	1.793101	0.000000	4.667418	0.000000	0.000000	0.000000	0.111557	0.167097	0.117411	0.000000	0.000000	3.000000	71.000000	1.000000
14934.943882	-0.001201	0.477145	0.256596	71.872803	33.855949	35.691944	1.796611	0.000000	4.666068	0.000000	0.000000	0.000000	0.111557	0.167097	0.117411	0.000000	0.000000	3.000000	71.000000	1.000000
14934.947216	-0.000930	0.477858	0.256950	71.872803	33.855949	35.691944	1.796611	0.000000	4.666068	0.000000	0.000000	0.000000	0.081182	0.213826	0.106367	0.000000	0.000000	3.000000	71.000000	1.000000
14934.950549	-0.000930	0.477858	0.256950	71.872803	33.855949	35.691944	1.796611	0.000000	4.666068	0.000000	0.000000	0.000000	0.081182	0.213826	0.106367	0.000000	0.000000	3.000000	71.000000	1.000000
14934.953882	-0.000795	0.478629	0.257255	72.093163	33.846561	35.430862	1.798731	0.000000	4.665251	0.000000	0.000000	0.000000	0.040579	0.231180	0.091461	0.000000	0.000000	3.000000	71.000000	1.000000
14934.957216	-0.000795	0.478629	0.257255	72.093163	33.846561	35.430862	1.798731	0.000000	4.665251	0.000000	0.000000	0.000000	0.040579	0.231180	0.091461	0.000000	0.000000	3.000000	71.000000	1.000000
14934.960549	-0.000795	0.478629	0.257255	72.093163	33.846561	35.430862	1.798731	0.000000	4.665251	0.000000	0.000000	0.000000	0.040579	0.231180	0.091461	0.000000	0.000000	3.000000	71.000000	1.000000
14934.963882	-0.000592	0.479514	0.257462	72.347260	33.556385	34.802956	1.799010	0.000000	4.665143	0.000000	0.000000	0.000000	0.060995	0.265640	0.062043	0.000000	0.000000	3.000000	71.000000	1.000000
14934.967216	-0.000592	0.479514	0.257462	72.347260	33.556385	34.802956	1.799010	0.000000	4.665143	0.000000	0.000000	0.000000	0.060995	0.265640	0.062043	0.000000	0.000000	3.000000	71.000000	1.000000
14934.970549	-0.000592	0.479514	0.257462	72.347260	33.556385	34.802956	1.799010	0.000000	4.665143	0.000000	0.000000	0.000000	0.060995	0.265640	0.062043	0.000000	0.000000	3.000000	71.000000	1.000000
14934.973882	-0.000592	0.480516	0.257632	72.599701	32.969490	33.841026	1.800959	0.000000	4.664392	0.000000	0.000000	0.000000	-0.000042	0.300663	0.051145	0.000000	0.000000	3.000000	71.000000	1.000000
14934.977216	-0.000592	0.480516	0.257632	72.599701	32.969490	33.841026	1.800959	0.000000	4.664392	0.000000	0.000000	0.000000	-0.000042	0.300663	0.051145	0.000000	0.000000	3.000000	71.000000	1.000000
14934.980549	-0.000592	0.480516	0.257632	72.599701	32.969490	33.841026	1.800959	0.000000	4.664392	0.000000	0.000000	0.000000	-0.000042	0.300663	0.051145	0.000000	0.000000	3.000000	71.000000	1.000000
14934.983882	-0.000558	0.481671	0.257672	72.850891	32.143459	32.595741	1.799920	0.000000	4.664793	0.000000	0.000000	0.000000	0.010171	0.346395	0.011787	0.000000	0.000000	3.000000	71.000000	1.000000
14934.987216	-0.000558	0.481671	0.257672	72.850891	32.143459	32.595741	1.799920	0.000000	4.664793	0.000000	0.000000	0.000000	0.010171	0.346395	0.011787	0.000000	0.000000	3.000000	71.000000	1.000000
14934.990549	-0.000558	0.481671	0.257672	72.850891	32.143459	32.595741	1.799920	0.000000	4.664793	0.000000	0.000000	0.000000	0.010171	0.346395	0.011787	0.000000	0.000000	3.000000	71.000000	1.000000
14934.993882	-0.000558	0.482959	0.257595	73.088356	31.288383	31.329771	1.800215	0.000000	4.664679	0.000000	0.000000	0.000000	0.000018	0.386294	-0.022913	0.000000	0.000000	3.000000	71.000000	1.000000
14934.997216	-0.000558	0.482959	0.257595	73.088356	31.288383	31.329771	1.800215	0.000000	4.664679	0.000000	0.000000	0.000000	0.000018	0.386294	-0.022913	0.000000	0.000000	3.000000	71.000000	1.000000
14935.000549	-0.000558	0.482959	0.257595	73.088356	31.288383	31.329771	1.800215	0.000000	4.664679	0.000000	0.000000	0.000000	0.000018	0.386294	-0.022913	0.000000	0.000000	3.000000	71.000000	1.000000
14935.003882	-0.000592	0.484317	0.257327	73.345627	30.794281	30.505299	1.800680	0.000000	4.664498	0.000000	0.000000	0.000000	-0.010113	0.407540	-0.080500	0.000000	0.000000	3.000000	71.000000	1.000000
14935.007216	-0.000592	0.484317	0.257327	73.345627	30.794281	30.505299	1.800680	0.000000	4.664498	0.000000	0.000000	0.000000	-0.010113	0.407540	-0.080500	0.000000	0.000000	3.000000	71.000000	1.000000
14935.010549	-0.000592	0.484317	0.257327	73.345627	30.794281	30.505299	1.800680	0.000000	4.664498	0.000000	0.000000	0.000000	-0.010113	0.407540	-0.080500	0.000000	0.000000	3.000000	71.000000	1.000000
14935.013882	-0.000659	0.485679	0.256666	73.794403	31.290052	30.753599	1.801783	0.000000	4.664073	0.000000	0.000000	0.000000	-0.020168	0.408441	-0.198329	0.000000	0.000000	3.000000	71.000000	1.000000
14935.017216	-0.000659	0.485679	0.256666	73.794403	31.290052	30.753599	1.801783	0.000000	4.664073	0.000000	0.000000	0.000000	-0.020168	0.408441	-0.198329	0.000000	0.000000	3.000000	71.000000	1.000000
14935.020549	-0.000659	0.485679	0.256666	73.794403	31.290052	30.753599	1.801783	0.000000	4.664073	0.000000	0.000000	0.000000	-0.020168	0.408441	-0.198329	0.000000	0.000000	3.000000	71.000000	1.000000
14935.023882	-0.000861	0.487138	0.255591	74.359276	32.635853	31.960436	1.804757	0.000000	4.662923	0.000000	0.000000	0.000000	-0.060607	0.437661	-0.322565	0.000000	0.000000	3.000000	71.000000	1.000000
14935.027216	-0.000861	0.487138	0.255591	74.359276	32.635853	31.960436	1.804757	0.000000	4.662923	0.000000	0.000000	0.000000	-0.060607	0.437661	-0.322565	0.000000	0.000000	3.000000	71.000000	1.000000
14935.030549	-0.000861	0.487138	0.255591	74.359276	32.635853	31.960436	1.804757	0.000000	4.662923	0.000000	0.000000	0.000000	-0.060607	0.437661	-0.322565	0.000000	0.000000	3.000000	71.000000	1.000000
14935.033882	-0.001231	0.488734	0.254190	74.875092	34.344376	33.629219	1.808153	0.000000	4.661607	0.000000	0.000000	0.000000	-0.110931	0.478799	-0.420197	0.000000	0.000000	3.000000	71.000000	1.000000
14935.037216	-0.001231	0.488734	0.254190	74.875092	34.344376	33.629219	1.808153	0.000000	4.661607	0.000000	0.000000	0.000000	-0.110931	0.478799	-0.420197	0.000000	0.000000	3.000000	71.000000	1.000000
14935.040549	-0.001231	0.488734	0.254190	74.875092	34.344376	33.629219	1.808153	0.000000	4.661607	0.000000	0.000000	0.000000	-0.110931	0.478799	-0.420197	0.000000	0.000000	3.000000	71.000000	1.000000
14935.043882	-0.001801	0.490467	0.252523	75.348175	36.061813	35.333412	1.810918	0.000000	4.660534	0.000000	0.000000	0.000000	-0.170955	0.519862	-0.500160	0.000000	0.000000	3.000000	71.000000	1.000000
14935.047216	-0.001801	0.490467	0.252523	75.348175	36.061813	35.333412	1.810918	0.000000	4.660534	0.000000	0.000000	0.000000	-0.170955	0.519862	-0.500160	0.000000	0.000000	3.000000	71.000000	1.000000
14935.050549	-0.001801	0.490467	0.252523	75.348175	36.061813	35.333412	1.810918	0.000000	4.660534	0.000000	0.000000	0.000000	-0.170955	0.519862	-0.500160	0.000000	0.000000	3.000000	71.000000	1.000000
14935.053882	-0.002434	0.492277	0.250636	75.774254	37.746395	37.019840	1.812168	0.000000	4.660048	0.000000	0.000000	0.000000	-0.190089	0.543261	-0.566143	0.000000	0.000000	3.000000	71.000000	1.000000
14935.057216	-0.002434	0.492277	0.250636	75.774254	37.746395	37.019840	1.812168	0.000000	4.660048	0.000000	0.000000	0.000000	-0.190089	0.543261	-0.566143	0.000000	0.000000	3.000000	71.000000	1.000000
14935.060549	-0.002434	0.492277	0.250636	75.774254	37.746395	37.019840	1.812168	0.000000	4.660048	0.000000	0.000000	0.000000	-0.190089	0.543261	-0.566143	0.000000	0.000000	3.000000	71.000000	1.000000
14935.063882	-0.003097	0.494167	0.248589	76.157135	39.382744	38.666573	1.813787	0.000000	4.659418	0.000000	0.000000	0.000000	-0.198912	0.566892	-0.614031	0.000000	0.000000	3.000000	71.000000	1.000000
14935.067216	-0.003097	0.494167	0.248589	76.157135	39.382744	38.666573	1.813787	0.000000	4.659418	0.000000	0.000000	0.000000	-0.198912	0.566892	-0.614031	0.000000	0.000000	3.000000	71.000000	1.000000
14935.070549	-0.003097	0.494167	0.248589	76.157135	39.382744	38.666573	1.813787	0.000000	4.659418	0.000000	0.000000	0.000000	-0.198912	0.566892	-0.614031	0.000000	0.000000	3.000000	71.000000	1.000000
14935.073882	-0.003789	0.496153	0.246395	76.496925	40.939156	40.239662	1.815962	0.000000	4.658571	0.000000	0.000000	0.000000	-0.207532	0.595878	-0.658220	0.000000	0.000000	3.000000	71.000000	1.000000
14935.077216	-0.003789	0.496153	0.246395	76.496925	40.939156	40.239662	1.815962	0.000000	4.658571	0.000000	0.000000	0.000000	-0.207532	0.595878	-0.658220	0.000000	0.000000	3.000000	71.000000	1.000000
14935.080549	-0.003789	0.496153	0.246395	76.496925	40.939156	40.239662	1.815962	0.000000	4.658571	0.000000	0.000000	0.000000	-0.207532	0.595878	-0.658220	0.000000	0.000000	3.000000	71.000000	1.000000
14935.083882	-0.004343	0.498296	0.244129	76.784096	42.369858	41.680508	1.818645	0.000000	4.657524	0.000000	0.000000	0.000000	-0.166132	0.642799	-0.679922	0.000000	0.000000	3.000000	71.000000	1.000000
14935.087216	-0.004343	0.498296	0.244129	76.784096	42.369858	41.680508	1.818645	0.000000	4.657524	0.000000	0.000000	0.000000	-0.166132	0.642799	-0.679922	0.000000	0.000000	3.000000	71.000000	1.000000
14935.090549	-0.004343	0.498296	0.244129	76.784096	42.369858	41.680508	1.818645	0.000000	4.657524	0.000000	0.000000	0.000000	-0.166132	0.642799	-0.679922	0.000000	0.000000	3.000000	71.000000	1.000000
14935.093882	-0.004826	0.500573	0.241773	77.023750	43.615936	42.931900	1.824124	0.000000	4.655381	0.000000	0.000000	0.000000	-0.144939	0.683001	-0.706751	0.000000	0.000000	3.000000	71.000000	1.000000
14935.097216	-0.004826	0.500573	0.241773	77.023750	43.615936	42.931900	1.824124	0.000000	4.655381	0.000000	0.000000	0.000000	-0.144939	0.683001	-0.706751	0.000000	0.000000	3.000000	71.000000	1.000000
14935.100549	-0.004826	0.500573	0.241773	77.023750	43.615936	42.931900	1.824124	0.000000	4.655381	0.000000	0.000000	0.000000	-0.144939	0.683001	-0.706751	0.000000	0.000000	3.000000	71.000000	1.000000
14935.103882	-0.005272	0.502963	0.239342	77.261337	44.589252	43.872261	1.831461	0.000000	4.652500	0.000000	0.000000	0.000000	-0.133844	0.717108	-0.729069	0.000000	0.000000	3.000000	71.000000	1.000000
14935.107216	-0.005272	0.502963	0.239342	77.261337	44.589252	43.872261	1.831461	0.000000	4.652500	0.000000	0.000000	0.000000	-0.133844	0.717108	-0.729069	0.000000	0.000000	3.000000	71.000000	1.000000
14935.110549	-0.005272	0.502963	0.239342	77.261337	44.589252	43.872261	1.831461	0.000000	4.652500	0.000000	0.000000	0.000000	-0.133844	0.717108	-0.729069	0.000000	0.000000	3.000000	71.000000	1.000000
14935.113882	-0.005714	0.505405	0.236791	77.566109	45.093830	44.232712	1.840044	0.000000	4.649112	0.000000	0.000000	0.000000	-0.132578	0.732497	-0.765362	0.000000	0.000000	3.000000	71.000000	1.000000
14935.117216	-0.005714	0.505405	0.236791	77.566109	45.093830	44.232712	1.840044	0.000000	4.649112	0.000000	0.000000	0.000000	-0.132578	0.732497	-0.765362	0.000000	0.000000	3.000000	71.000000	1.000000
14935.120549	-0.005714	0.505405	0.236791	77.566109	45.093830	44.232712	1.840044	0.000000	4.649112	0.000000	0.000000	0.000000	-0.132578	0.732497	-0.765362	0.000000	0.000000	3.000000	71.000000	1.000000
14935.123882	-0.006217	0.507878	0.234134	77.953415	45.127552	44.017357	1.849670	0.000000	4.645290	0.000000	0.000000	0.000000	-0.150971	0.741947	-0.797134	0.000000	0.000000	3.000000	71.000000	1.000000
14935.127216	-0.006217	0.507878	0.234134	77.953415	45.127552	44.017357	1.849670	0.000000	4.645290	0.000000	0.000000	0.000000	-0.150971	0.741947	-0.797134	0.000000	0.000000	3.000000	71.000000	1.000000
14935.130549	-0.006217	0.507878	0.234134	77.953415	45.127552	44.017357	1.849670	0.000000	4.645290	0.000000	0.000000	0.000000	-0.150971	0.741947	-0.797134	0.000000	0.000000	3.000000	71.000000	1.000000
14935.133882	-0.006813	0.510456	0.231363	78.387398	44.713696	43.282578	1.859159	0.000000	4.641500	0.000000	0.000000	0.000000	-0.178850	0.773395	-0.831252	0.000000	0.000000	3.000000	71.000000	1.000000
14935.137216	-0.006813	0.510456	0.231363	78.387398	44.713696	43.282578	1.859159	0.000000	4.641500	0.000000	0.000000	0.000000	-0.178850	0.773395	-0.831252	0.000000	0.000000	3.000000	71.000000	1.000000
14935.140549	-0.006813	0.510456	0.231363	78.387398	44.713696	43.282578	1.859159	0.000000	4.641500	0.000000	0.000000	0.000000	-0.178850	0.773395	-0.831252	0.000000	0.000000	3.000000	71.000000	1.000000
14935.143882	-0.007403	0.513061	0.228483	78.813728	44.058849	42.299034	1.868030	0.000000	4.637938	0.000000	0.000000	0.000000	-0.177000	0.781538	-0.864029	0.000000	0.000000	3.000000	71.000000	1.000000
14935.147216	-0.007403	0.513061	0.228483	78.813728	44.058849	42.299034	1.868030	0.000000	4.637938	0.000000	0.000000	0.000000	-0.177000	0.781538	-0.864029	0.000000	0.000000	3.000000	71.000000	1.000000
14935.150549	-0.007403	0.513061	0.228483	78.813728	44.058849	42.299034	1.868030	0.000000	4.637938	0.000000	0.000000	0.000000	-0.177000	0.781538	-0.864029	0.000000	0.000000	3.000000	71.000000	1.000000
14935.153882	-0.008084	0.515749	0.225503	79.176765	43.264832	41.225441	1.877973	0.000000	4.633921	0.000000	0.000000	0.000000	-0.204263	0.806282	-0.894118	0.000000	0.000000	3.000000	71.000000	1.000000
14935.157216	-0.008084	0.515749	0.225503	79.176765	43.264832	41.225441	1.877973	0.000000	4.633921	0.000000	0.000000	0.000000	-0.204263	0.806282	-0.894118	0.000000	0.000000	3.000000	71.000000	1.000000
14935.160549	-0.008084	0.515749	0.225503	79.176765	43.264832	41.225441	1.877973	0.000000	4.633921	0.000000	0.000000	0.000000	-0.204263	0.806282	-0.894118	0.000000	0.000000	3.000000	71.000000	1.000000
14935.163882	-0.008887	0.518459	0.222408	79.458069	42.413288	40.161972	1.887262	0.000000	4.630145	0.000000	0.000000	0.000000	-0.240677	0.813054	-0.928490	0.000000	0.000000	3.000000	71.000000	1.000000
14935.167216	-0.008887	0.518459	0.222408	79.458069	42.413288	40.161972	1.887262	0.000000	4.630145	0.000000	0.000000	0.000000	-0.240677	0.813054	-0.928490	0.000000	0.000000	3.000000	71.000000	1.000000
14935.170549	-0.008887	0.518459	0.222408	79.458069	42.413288	40.161972	1.887262	0.000000	4.630145	0.000000	0.000000	0.000000	-0.240677	0.813054	-0.928490	0.000000	0.000000	3.000000	71.000000	1.000000
14935.173882	-0.009808	0.521230	0.219226	79.656242	41.566105	39.181461	1.895453	0.000000	4.626798	0.000000	0.000000	0.000000	-0.276559	0.831267	-0.954551	0.000000	0.000000	3.000000	71.000000	1.000000
14935.177216	-0.009808	0.521230	0.219226	79.656242	41.566105	39.181461	1.895453	0.000000	4.626798	0.000000	0.000000	0.000000	-0.276559	0.831267	-0.954551	0.000000	0.000000	3.000000	71.000000	1.000000
14935.180549	-0.009808	0.521230	0.219226	79.656242	41.566105	39.181461	1.895453	0.000000	4.626798	0.000000	0.000000	0.000000	-0.276559	0.831267	-0.954551	0.000000	0.000000	3.000000	71.000000	1.000000
14935.183882	-0.010912	0.524025	0.215991	79.799995	40.867985	38.419945	1.902343	0.000000	4.623970	0.000000	0.000000	0.000000	-0.331135	0.838693	-0.970424	0.000000	0.000000	3.000000	71.000000	1.000000
14935.187216	-0.010912	0.524025	0.215991	79.799995	40.867985	38.419945	1.902343	0.000000	4.623970	0.000000	0.000000	0.000000	-0.331135	0.838693	-0.970424	0.000000	0.000000	3.000000	71.000000	1.000000
14935.190549	-0.010912	0.524025	0.215991	79.799995	40.867985	38.419945	1.902343	0.000000	4.623970	0.000000	0.000000	0.000000	-0.331135	0.838693	-0.970424	0.000000	0.000000	3.000000	71.000000	1.000000
14935.193882	-0.012099	0.526845	0.212704	79.907257	40.297688	37.833008	1.906497	0.000000	4.622258	0.000000	0.000000	0.000000	-0.356182	0.845766	-0.986248	0.000000	0.000000	3.000000	71.000000	1.000000
14935.197216	-0.012099	0.526845	0.212704	79.907257	40.297688	37.833008	1.906497	0.000000	4.622258	0.000000	0.000000	0.000000	-0.356182	0.845766	-0.986248	0.000000	0.000000	3.000000	71.000000	1.000000
14935.200549	-0.012099	0.526845	0.212704	79.907257	40.297688	37.833008	1.906497	0.000000	4.622258	0.000000	0.000000	0.000000	-0.356182	0.845766	-0.986248	0.000000	0.000000	3.000000	71.000000	1.000000
14935.203882	-0.013401	0.529617	0.209403	80.031410	40.006836	37.559658	1.909629	0.000000	4.620965	0.000000	0.000000	0.000000	-0.390465	0.831678	-0.990097	0.000000	0.000000	3.000000	71.000000	1.000000
14935.207216	-0.013401	0.529617	0.209403	80.031410	40.006836	37.559658	1.909629	0.000000	4.620965	0.000000	0.000000	0.000000	-0.390465	0.831678	-0.990097	0.000000	0.000000	3.000000	71.000000	1.000000
14935.210549	-0.013401	0.529617	0.209403	80.031410	40.006836	37.559658	1.909629	0.000000	4.620965	0.000000	0.000000	0.000000	-0.390465	0.831678	-0.990097	0.000000	0.000000	3.000000	71.000000	1.000000
14935.213882	-0.014877	0.532359	0.206070	80.232895	40.390705	37.984306	1.910803	0.000000	4.620480	0.000000	0.000000	0.000000	-0.442936	0.822543	-1.000057	0.000000	0.000000	3.000000	71.000000	1.000000
14935.217216	-0.014877	0.532359	0.206070	80.232895	40.390705	37.984306	1.910803	0.000000	4.620480	0.000000	0.000000	0.000000	-0.442936	0.822543	-1.000057	0.000000	0.000000	3.000000	71.000000	1.000000
14935.220549	-0.014877	0.532359	0.206070	80.232895	40.390705	37.984306	1.910803	0.000000	4.620480	0.000000	0.000000	0.000000	-0.442936	0.822543	-1.000057	0.000000	0.000000	3.000000	71.000000	1.000000
14935.223882	-0.016432	0.535018	0.202728	80.525826	41.493935	39.139610	1.908929	0.000000	4.621254	0.000000	0.000000	0.000000	-0.466478	0.797697	-1.002562	0.000000	0.000000	3.000000	71.000000	1.000000
14935.227216	-0.016432	0.535018	0.202728	80.525826	41.493935	39.139610	1.908929	0.000000	4.621254	0.000000	0.000000	0.000000	-0.466478	0.797697	-1.002562	0.000000	0.000000	3.000000	71.000000	1.000000
14935.230549	-0.016432	0.535018	0.202728	80.525826	41.493935	39.139610	1.908929	0.000000	4.621254	0.000000	0.000000	0.000000	-0.466478	0.797697	-1.002562	0.000000	0.000000	3.000000	71.000000	1.000000
14935.233882	-0.018095	0.537630	0.199373	80.859093	43.112579	40.824287	1.905530	0.000000	4.622657	0.000000	0.000000	0.000000	-0.498907	0.783883	-1.006478	0.000000	0.000000	3.000000	71.000000	1.000000
14935.237216	-0.018095	0.537630	0.199373	80.859093	43.112579	40.824287	1.905530	0.000000	4.622657	0.000000	0.000000	0.000000	-0.498907	0.783883	-1.006478	0.000000	0.000000	3.000000	71.000000	1.000000
14935.240549	-0.018095	0.537630	0.199373	80.859093	43.112579	40.824287	1.905530	0.000000	4.622657	0.000000	0.000000	0.000000	-0.498907	0.783883	-1.006478	0.000000	0.000000	3.000000	71.000000	1.000000
14935.243882	-0.019896	0.540126	0.196013	81.180603	45.083782	42.896980	1.899975	0.000000	4.624943	0.000000	0.000000	0.000000	-0.540138	0.748717	-1.008006	0.000000	0.000000	3.000000	71.000000	1.000000
14935.247216	-0.019896	0.540126	0.196013	81.180603	45.083782	42.896980	1.899975	0.000000	4.624943	0.000000	0.000000	0.000000	-0.540138	0.748717	-1.008006	0.000000	0.000000	3.000000	71.000000	1.000000
14935.250549	-0.019896	0.540126	0.196013	81.180603	45.083782	42.896980	1.899975	0.000000	4.624943	0.000000	0.000000	0.000000	-0.540138	0.748717	-1.008006	0.000000	0.000000	3.000000	71.000000	1.000000
14935.253882	-0.021831	0.542522	0.192629	81.447647	47.151924	45.111988	1.891484	0.000000	4.628422	0.000000	0.000000	0.000000	-0.580473	0.718639	-1.015306	0.000000	0.000000	3.000000	71.000000	1.000000
14935.257216	-0.021831	0.542522	0.192629	81.447647	47.151924	45.111988	1.891484	0.000000	4.628422	0.000000	0.000000	0.000000	-0.580473	0.718639	-1.015306	0.000000	0.000000	3.000000	71.000000	1.000000
14935.260549	-0.021831	0.542522	0.192629	81.447647	47.151924	45.111988	1.891484	0.000000	4.628422	0.000000	0.000000	0.000000	-0.580473	0.718639	-1.015306	0.000000	0.000000	3.000000	71.000000	1.000000
14935.263882	-0.023807	0.544822	0.189258	81.672066	49.172016	47.296326	1.880105	0.000000	4.633056	0.000000	0.000000	0.000000	-0.592818	0.690220	-1.011274	0.000000	0.000000	3.000000	71.000000	1.000000
14935.267216	-0.023807	0.544822	0.189258	81.672066	49.172016	47.296326	1.880105	0.000000	4.633056	0.000000	0.000000	0.000000	-0.592818	0.690220	-1.011274	0.000000	0.000000	3.000000	71.000000	1.000000
14935.270549	-0.023807	0.544822	0.189258	81.672066	49.172016	47.296326	1.880105	0.000000	4.633056	0.000000	0.000000	0.000000	-0.592818	0.690220	-1.011274	0.000000	0.000000	3.000000	71.000000	1.000000
14935.273882	-0.025915	0.547030	0.185898	81.859268	51.008030	49.310768	1.867301	0.000000	4.638231	0.000000	0.000000	0.000000	-0.632424	0.662217	-1.008051	0.000000	0.000000	3.000000	71.000000	1.000000
14935.277216	-0.025915	0.547030	0.185898	81.859268	51.008030	49.310768	1.867301	0.000000	4.638231	0.000000	0.000000	0.000000	-0.632424	0.662217	-1.008051	0.000000	0.000000	3.000000	71.000000	1.000000
14935.280549	-0.025915	0.547030	0.185898	81.859268	51.008030	49.310768	1.867301	0.000000	4.638231	0.000000	0.000000	0.000000	-0.632424	0.662217	-1.008051	0.000000	0.000000	3.000000	71.000000	1.000000
14935.283882	-0.028090	0.549155	0.182496	82.017563	52.706135	51.202560	1.851050	0.000000	4.644741	0.000000	0.000000	0.000000	-0.652451	0.637626	-1.020503	0.000000	0.000000	3.000000	71.000000	1.000000
14935.287216	-0.028090	0.549155	0.182496	82.017563	52.706135	51.202560	1.851050	0.000000	4.644741	0.000000	0.000000	0.000000	-0.652451	0.637626	-1.020503	0.000000	0.000000	3.000000	71.000000	1.000000
14935.290549	-0.028090	0.549155	0.182496	82.017563	52.706135	51.202560	1.851050	0.000000	4.644741	0.000000	0.000000	0.000000	-0.652451	0.637626	-1.020503	0.000000	0.000000	3.000000	71.000000	1.000000
14935.293882	-0.030273	0.551175	0.179131	82.149620	54.202965	52.865292	1.833017	0.000000	4.651886	0.000000	0.000000	0.000000	-0.654894	0.605816	-1.009582	0.000000	0.000000	3.000000	71.000000	1.000000
14935.297216	-0.030273	0.551175	0.179131	82.149620	54.202965	52.865292	1.833017	0.000000	4.651886	0.000000	0.000000	0.000000	-0.654894	0.605816	-1.009582	0.000000	0.000000	3.000000	71.000000	1.000000
14935.300549	-0.030273	0.551175	0.179131	82.149620	54.202965	52.865292	1.833017	0.000000	4.651886	0.000000	0.000000	0.000000	-0.654894	0.605816	-1.009582	0.000000	0.000000	3.000000	71.000000	1.000000
14935.303882	-0.032491	0.553134	0.175741	82.254631	55.536102	54.296494	1.813707	0.000000	4.659450	0.000000	0.000000	0.000000	-0.665440	0.587745	-1.016880	0.000000	0.000000	3.000000	71.000000	1.000000
14935.307216	-0.032491	0.553134	0.175741	82.254631	55.536102	54.296494	1.813707	0.000000	4.659450	0.000000	0.000000	0.000000	-0.665440	0.587745	-1.016880	0.000000	0.000000	3.000000	71.000000	1.000000
14935.310549	-0.032491	0.553134	0.175741	82.254631	55.536102	54.296494	1.813707	0.000000	4.659450	0.000000	0.000000	0.000000	-0.665440	0.587745	-1.016880	0.000000	0.000000	3.000000	71.000000	1.000000
14935.313882	-0.034656	0.555093	0.172377	82.339272	56.676025	55.597694	1.792961	0.000000	4.667472	0.000000	0.000000	0.000000	-0.649499	0.587770	-1.009191	0.000000	0.000000	3.000000	71.000000	1.000000
14935.317216	-0.034656	0.555093	0.172377	82.339272	56.676025	55.597694	1.792961	0.000000	4.667472	0.000000	0.000000	0.000000	-0.649499	0.587770	-1.009191	0.000000	0.000000	3.000000	71.000000	1.000000
14935.320549	-0.034656	0.555093	0.172377	82.339272	56.676025	55.597694	1.792961	0.000000	4.667472	0.000000	0.000000	0.000000	-0.649499	0.587770	-1.009191	0.000000	0.000000	3.000000	71.000000	1.000000
14935.323882	-0.036681	0.557004	0.169071	82.411804	57.694412	56.792297	1.772315	0.000000	4.675351	0.000000	0.000000	0.000000	-0.607512	0.573330	-0.991856	0.000000	0.000000	3.000000	71.000000	1.000000
14935.327216	-0.036681	0.557004	0.169071	82.411804	57.694412	56.792297	1.772315	0.000000	4.675351	0.000000	0.000000	0.000000	-0.607512	0.573330	-0.991856	0.000000	0.000000	3.000000	71.000000	1.000000
14935.330549	-0.036681	0.557004	0.169071	82.411804	57.694412	56.792297	1.772315	0.000000	4.675351	0.000000	0.000000	0.000000	-0.607512	0.573330	-0.991856	0.000000	0.000000	3.000000	71.000000	1.000000
14935.333882	-0.038654	0.558877	0.165763	82.484070	58.730968	57.996735	1.753613	0.000000	4.682397	0.000000	0.000000	0.000000	-0.591861	0.561748	-0.992236	0.000000	0.000000	3.000000	71.000000	1.000000
14935.337216	-0.038654	0.558877	0.165763	82.484070	58.730968	57.996735	1.753613	0.000000	4.682397	0.000000	0.000000	0.000000	-0.591861	0.561748	-0.992236	0.000000	0.000000	3.000000	71.000000	1.000000
14935.340549	-0.038654	0.558877	0.165763	82.484070	58.730968	57.996735	1.753613	0.000000	4.682397	0.000000	0.000000	0.000000	-0.591861	0.561748	-0.992236	0.000000	0.000000	3.000000	71.000000	1.000000
14935.343882	-0.040388	0.560549	0.162753	82.549698	59.760502	59.153824	1.735385	0.000000	4.689183	0.000000	0.000000	0.000000	-0.520137	0.501713	-0.903266	0.000000	0.000000	3.000000	71.000000	1.000000
14935.347216	-0.040388	0.560549	0.162753	82.549698	59.760502	59.153824	1.735385	0.000000	4.689183	0.000000	0.000000	0.000000	-0.520137	0.501713	-0.903266	0.000000	0.000000	3.000000	71.000000	1.000000
14935.350549	-0.040388	0.560549	0.162753	82.549698	59.760502	59.153824	1.735385	0.000000	4.689183	0.000000	0.000000	0.000000	-0.520137	0.501713	-0.903266	0.000000	0.000000	3.000000	71.000000	1.000000
14935.353882	-0.042497	0.562576	0.159041	82.643524	61.401894	60.816696	1.719657	0.000000	4.694973	0.000000	0.000000	0.000000	-0.632675	0.608255	-1.113571	0.000000	0.000000	3.000000	71.000000	1.000000
14935.357216	-0.042497	0.562576	0.159041	82.643524	61.401894	60.816696	1.719657	0.000000	4.694973	0.000000	0.000000	0.000000	-0.632675	0.608255	-1.113571	0.000000	0.000000	3.000000	71.000000	1.000000
14935.360549	-0.042497	0.562576	0.159041	82.643524	61.401894	60.816696	1.719657	0.000000	4.694973	0.000000	0.000000	0.000000	-0.632675	0.608255	-1.113571	0.000000	0.000000	3.000000	71.000000	1.000000
14935.363882	-0.044454	0.564369	0.155625	82.725273	62.995182	62.229984	1.700109	0.000000	4.702088	0.000000	0.000000	0.000000	-0.587154	0.537874	-1.024634	0.000000	0.000000	3.000000	71.000000	1.000000
14935.367216	-0.044454	0.564369	0.155625	82.725273	62.995182	62.229984	1.700109	0.000000	4.702088	0.000000	0.000000	0.000000	-0.587154	0.537874	-1.024634	0.000000	0.000000	3.000000	71.000000	1.000000
14935.370549	-0.044454	0.564369	0.155625	82.725273	62.995182	62.229984	1.700109	0.000000	4.702088	0.000000	0.000000	0.000000	-0.587154	0.537874	-1.024634	0.000000	0.000000	3.000000	71.000000	1.000000
14935.373882	-0.046442	0.566151	0.152162	82.791573	64.396294	63.373146	1.680766	0.000000	4.709037	0.000000	0.000000	0.000000	-0.596521	0.534431	-1.038998	0.000000	0.000000	3.000000	71.000000	1.000000
14935.377216	-0.046442	0.566151	0.152162	82.791573	64.396294	63.373146	1.680766	0.000000	4.709037	0.000000	0.000000	0.000000	-0.596521	0.534431	-1.038998	0.000000	0.000000	3.000000	71.000000	1.000000
14935.380549	-0.046442	0.566151	0.152162	82.791573	64.396294	63.373146	1.680766	0.000000	4.709037	0.000000	0.000000	0.000000	-0.596521	0.534431	-1.038998	0.000000	0.000000	3.000000	71.000000	1.000000
14935.383882	-0.048465	0.567913	0.148707	82.841904	65.563530	64.389427	1.660068	0.000000	4.716373	0.000000	0.000000	0.000000	-0.606835	0.528782	-1.036372	0.000000	0.000000	3.000000	71.000000	1.000000
14935.387216	-0.048465	0.567913	0.148707	82.841904	65.563530	64.389427	1.660068	0.000000	4.716373	0.000000	0.000000	0.000000	-0.606835	0.528782	-1.036372	0.000000	0.000000	3.000000	71.000000	1.000000
14935.390549	-0.048465	0.567913	0.148707	82.841904	65.563530	64.389427	1.660068	0.000000	4.716373	0.000000	0.000000	0.000000	-0.606835	0.528782	-1.036372	0.000000	0.000000	3.000000	71.000000	1.000000
14935.393882	-0.050521	0.569691	0.145256	82.874809	66.314590	65.268806	1.637241	0.000000	4.724346	0.000000	0.000000	0.000000	-0.616771	0.533179	-1.035542	0.000000	0.000000	3.000000	71.000000	1.000000
14935.397216	-0.050521	0.569691	0.145256	82.874809	66.314590	65.268806	1.637241	0.000000	4.724346	0.000000	0.000000	0.000000	-0.616771	0.533179	-1.035542	0.000000	0.000000	3.000000	71.000000	1.000000
14935.400549	-0.050521	0.569691	0.145256	82.874809	66.314590	65.268806	1.637241	0.000000	4.724346	0.000000	0.000000	0.000000	-0.616771	0.533179	-1.035542	0.000000	0.000000	3.000000	71.000000	1.000000
14935.403882	-0.052416	0.571496	0.141896	82.891518	66.624222	65.769737	1.612210	0.000000	4.732946	0.000000	0.000000	0.000000	-0.568657	0.541654	-1.007752	0.000000	0.000000	3.000000	71.000000	1.000000
14935.407216	-0.052416	0.571496	0.141896	82.891518	66.624222	65.769737	1.612210	0.000000	4.732946	0.000000	0.000000	0.000000	-0.568657	0.541654	-1.007752	0.000000	0.000000	3.000000	71.000000	1.000000
14935.410549	-0.052416	0.571496	0.141896	82.891518	66.624222	65.769737	1.612210	0.000000	4.732946	0.000000	0.000000	0.000000	-0.568657	0.541654	-1.007752	0.000000	0.000000	3.000000	71.000000	1.000000
14935.413882	-0.054124	0.573291	0.138605	82.898033	66.620468	65.948441	1.589703	0.000000	4.740553	0.000000	0.000000	0.000000	-0.512255	0.538467	-0.987530	0.000000	0.000000	3.000000	71.000000	1.000000
14935.417216	-0.054124	0.573291	0.138605	82.898033	66.620468	65.948441	1.589703	0.000000	4.740553	0.000000	0.000000	0.000000	-0.512255	0.538467	-0.987530	0.000000	0.000000	3.000000	71.000000	1.000000
14935.420549	-0.054124	0.573291	0.138605	82.898033	66.620468	65.948441	1.589703	0.000000	4.740553	0.000000	0.000000	0.000000	-0.512255	0.538467	-0.987530	0.000000	0.000000	3.000000	71.000000	1.000000
14935.423882	-0.055670	0.575134	0.135331	82.899574	66.498497	66.002831	1.571107	0.000000	4.746748	0.000000	0.000000	0.000000	-0.463936	0.552873	-0.982195	0.000000	0.000000	3.000000	71.000000	1.000000
14935.427216	-0.055670	0.575134	0.135331	82.899574	66.498497	66.002831	1.571107	0.000000	4.746748	0.000000	0.000000	0.000000	-0.463936	0.552873	-0.982195	0.000000	0.000000	3.000000	71.000000	1.000000
14935.430549	-0.055670	0.575134	0.135331	82.899574	66.498497	66.002831	1.571107	0.000000	4.746748	0.000000	0.000000	0.000000	-0.463936	0.552873	-0.982195	0.000000	0.000000	3.000000	71.000000	1.000000
14935.433882	-0.057054	0.576932	0.132037	82.916092	66.789680	66.445892	1.556455	0.000000	4.751574	0.000000	0.000000	0.000000	-0.415218	0.539464	-0.988126	0.000000	0.000000	3.000000	71.000000	1.000000
14935.437216	-0.057054	0.576932	0.132037	82.916092	66.789680	66.445892	1.556455	0.000000	4.751574	0.000000	0.000000	0.000000	-0.415218	0.539464	-0.988126	0.000000	0.000000	3.000000	71.000000	1.000000
14935.440549	-0.057054	0.576932	0.132037	82.916092	66.789680	66.445892	1.556455	0.000000	4.751574	0.000000	0.000000	0.000000	-0.415218	0.539464	-0.988126	0.000000	0.000000	3.000000	71.000000	1.000000
14935.443882	-0.058272	0.578723	0.128660	82.976250	67.678391	67.453163	1.546527	0.000000	4.754813	0.000000	0.000000	0.000000	-0.365192	0.537085	-1.013145	0.000000	0.000000	3.000000	71.000000	1.000000
14935.447216	-0.058272	0.578723	0.128660	82.976250	67.678391	67.453163	1.546527	0.000000	4.754813	0.000000	0.000000	0.000000	-0.365192	0.537085	-1.013145	0.000000	0.000000	3.000000	71.000000	1.000000
14935.450549	-0.058272	0.578723	0.128660	82.976250	67.678391	67.453163	1.546527	0.000000	4.754813	0.000000	0.000000	0.000000	-0.365192	0.537085	-1.013145	0.000000	0.000000	3.000000	71.000000	1.000000
14935.453882	-0.059381	0.580523	0.125209	83.099792	68.802910	68.636780	1.542553	0.000000	4.756104	0.000000	0.000000	0.000000	-0.332693	0.540179	-1.035252	0.000000	0.000000	3.000000	71.000000	1.000000
14935.457216	-0.059381	0.580523	0.125209	83.099792	68.802910	68.636780	1.542553	0.000000	4.756104	0.000000	0.000000	0.000000	-0.332693	0.540179	-1.035252	0.000000	0.000000	3.000000	71.000000	1.000000
14935.460549	-0.059381	0.580523	0.125209	83.099792	68.802910	68.636780	1.542553	0.000000	4.756104	0.000000	0.000000	0.000000	-0.332693	0.540179	-1.035252	0.000000	0.000000	3.000000	71.000000	1.000000
14935.463882	-0.060465	0.582300	0.121682	83.280464	69.482765	69.324081	1.542905	0.000000	4.755991	0.000000	0.000000	0.000000	-0.325379	0.533203	-1.057926	0.000000	0.000000	3.000000	71.000000	1.000000
14935.467216	-0.060465	0.582300	0.121682	83.280464	69.482765	69.324081	1.542905	0.000000	4.755991	0.000000	0.000000	0.000000	-0.325379	0.533203	-1.057926	0.000000	0.000000	3.000000	71.000000	1.000000
14935.470549	-0.060465	0.582300	0.121682	83.280464	69.482765	69.324081	1.542905	0.000000	4.755991	0.000000	0.000000	0.000000	-0.325379	0.533203	-1.057926	0.000000	0.000000	3.000000	71.000000	1.000000
14935.473882	-0.061528	0.584093	0.118110	83.505501	69.755089	69.565590	1.545006	0.000000	4.755308	0.000000	0.000000	0.000000	-0.318854	0.537760	-1.071657	0.000000	0.000000	3.000000	71.000000	1.000000
14935.477216	-0.061528	0.584093	0.118110	83.505501	69.755089	69.565590	1.545006	0.000000	4.755308	0.000000	0.000000	0.000000	-0.318854	0.537760	-1.071657	0.000000	0.000000	3.000000	71.000000	1.000000
14935.480549	-0.061528	0.584093	0.118110	83.505501	69.755089	69.565590	1.545006	0.000000	4.755308	0.000000	0.000000	0.000000	-0.318854	0.537760	-1.071657	0.000000	0.000000	3.000000	71.000000	1.000000
14935.483882	-0.062463	0.585888	0.114526	83.714935	69.619568	69.396393	1.548565	0.000000	4.754151	0.000000	0.000000	0.000000	-0.280376	0.538526	-1.075294	0.000000	0.000000	3.000000	71.000000	1.000000
14935.487216	-0.062463	0.585888	0.114526	83.714935	69.619568	69.396393	1.548565	0.000000	4.754151	0.000000	0.000000	0.000000	-0.280376	0.538526	-1.075294	0.000000	0.000000	3.000000	71.000000	1.000000
14935.490549	-0.062463	0.585888	0.114526	83.714935	69.619568	69.396393	1.548565	0.000000	4.754151	0.000000	0.000000	0.000000	-0.280376	0.538526	-1.075294	0.000000	0.000000	3.000000	71.000000	1.000000
14935.493882	-0.063242	0.587665	0.110918	83.888969	69.257645	69.015900	1.557299	0.000000	4.751297	0.000000	0.000000	0.000000	-0.233870	0.533086	-1.082370	0.000000	0.000000	3.000000	71.000000	1.000000
14935.497216	-0.063242	0.587665	0.110918	83.888969	69.257645	69.015900	1.557299	0.000000	4.751297	0.000000	0.000000	0.000000	-0.233870	0.533086	-1.082370	0.000000	0.000000	3.000000	71.000000	1.000000
14935.500549	-0.063242	0.587665	0.110918	83.888969	69.257645	69.015900	1.557299	0.000000	4.751297	0.000000	0.000000	0.000000	-0.233870	0.533086	-1.082370	0.000000	0.000000	3.000000	71.000000	1.000000
14935.503882	-0.063911	0.589438	0.107418	84.023056	68.868622	68.624199	1.572861	0.000000	4.746168	0.000000	0.000000	0.000000	-0.200651	0.531945	-1.050011	0.000000	0.000000	3.000000	71.000000	1.000000
14935.507216	-0.063911	0.589438	0.107418	84.023056	68.868622	68.624199	1.572861	0.000000	4.746168	0.000000	0.000000	0.000000	-0.200651	0.531945	-1.050011	0.000000	0.000000	3.000000	71.000000	1.000000
14935.510549	-0.063911	0.589438	0.107418	84.023056	68.868622	68.624199	1.572861	0.000000	4.746168	0.000000	0.000000	0.000000	-0.200651	0.531945	-1.050011	0.000000	0.000000	3.000000	71.000000	1.000000
14935.513882	-0.064441	0.591200	0.103993	84.154335	68.451439	68.192039	1.592370	0.000000	4.739658	0.000000	0.000000	0.000000	-0.158949	0.528599	-1.027501	0.000000	0.000000	3.000000	71.000000	1.000000
14935.517216	-0.064441	0.591200	0.103993	84.154335	68.451439	68.192039	1.592370	0.000000	4.739658	0.000000	0.000000	0.000000	-0.158949	0.528599	-1.027501	0.000000	0.000000	3.000000	71.000000	1.000000
14935.520549	-0.064441	0.591200	0.103993	84.154335	68.451439	68.192039	1.592370	0.000000	4.739658	0.000000	0.000000	0.000000	-0.158949	0.528599	-1.027501	0.000000	0.000000	3.000000	71.000000	1.000000
14935.523882	-0.064886	0.592932	0.100623	84.304977	67.919815	67.622620	1.617728	0.000000	4.731063	0.000000	0.000000	0.000000	-0.133457	0.519624	-1.011001	0.000000	0.000000	3.000000	71.000000	1.000000
14935.527216	-0.064886	0.592932	0.100623	84.304977	67.919815	67.622620	1.617728	0.000000	4.731063	0.000000	0.000000	0.000000	-0.133457	0.519624	-1.011001	0.000000	0.000000	3.000000	71.000000	1.000000
14935.530549	-0.064886	0.592932	0.100623	84.304977	67.919815	67.622620	1.617728	0.000000	4.731063	0.000000	0.000000	0.000000	-0.133457	0.519624	-1.011001	0.000000	0.000000	3.000000	71.000000	1.000000
14935.533882	-0.065303	0.594625	0.097325	84.490746	67.222862	66.852280	1.647413	0.000000	4.720808	0.000000	0.000000	0.000000	-0.125072	0.507742	-0.989347	0.000000	0.000000	3.000000	71.000000	1.000000
14935.537216	-0.065303	0.594625	0.097325	84.490746	67.222862	66.852280	1.647413	0.000000	4.720808	0.000000	0.000000	0.000000	-0.125072	0.507742	-0.989347	0.000000	0.000000	3.000000	71.000000	1.000000
14935.540549	-0.065303	0.594625	0.097325	84.490746	67.222862	66.852280	1.647413	0.000000	4.720808	0.000000	0.000000	0.000000	-0.125072	0.507742	-0.989347	0.000000	0.000000	3.000000	71.000000	1.000000
14935.543882	-0.065752	0.596278	0.094154	84.704056	66.408287	65.941605	1.679037	0.000000	4.709653	0.000000	0.000000	0.000000	-0.134803	0.496014	-0.951245	0.000000	0.000000	3.000000	71.000000	1.000000
14935.547216	-0.065752	0.596278	0.094154	84.704056	66.408287	65.941605	1.679037	0.000000	4.709653	0.000000	0.000000	0.000000	-0.134803	0.496014	-0.951245	0.000000	0.000000	3.000000	71.000000	1.000000
14935.550549	-0.065752	0.596278	0.094154	84.704056	66.408287	65.941605	1.679037	0.000000	4.709653	0.000000	0.000000	0.000000	-0.134803	0.496014	-0.951245	0.000000	0.000000	3.000000	71.000000	1.000000
14935.553882	-0.066223	0.597856	0.091022	84.911613	65.495316	64.940826	1.709159	0.000000	4.698806	0.000000	0.000000	0.000000	-0.141350	0.473348	-0.939809	0.000000	0.000000	3.000000	71.000000	1.000000
14935.557216	-0.066223	0.597856	0.091022	84.911613	65.495316	64.940826	1.709159	0.000000	4.698806	0.000000	0.000000	0.000000	-0.141350	0.473348	-0.939809	0.000000	0.000000	3.000000	71.000000	1.000000
14935.560549	-0.066223	0.597856	0.091022	84.911613	65.495316	64.940826	1.709159	0.000000	4.698806	0.000000	0.000000	0.000000	-0.141350	0.473348	-0.939809	0.000000	0.000000	3.000000	71.000000	1.000000
14935.563882	-0.066746	0.599399	0.087955	85.070053	64.682510	64.088470	1.688842	0.000000	4.551083	0.000000	0.000000	0.000000	-0.156718	0.463010	-0.920095	0.000000	0.000000	3.000000	71.000000	1.000000
14935.567216	-0.066746	0.599399	0.087955	85.070053	64.682510	64.088470	1.688842	0.000000	4.551083	0.000000	0.000000	0.000000	-0.156718	0.463010	-0.920095	0.000000	0.000000	3.000000	71.000000	1.000000
14935.570549	-0.066746	0.599399	0.087955	85.070053	64.682510	64.088470	1.688842	0.000000	4.551083	0.000000	0.000000	0.000000	-0.156718	0.463010	-0.920095	0.000000	0.000000	3.000000	71.000000	1.000000
14935.573882	-0.067396	0.600830	0.084945	85.159203	64.033691	63.463844	1.662723	0.000000	4.397734	0.000000	0.000000	0.000000	-0.195143	0.429280	-0.902878	0.000000	0.000000	3.000000	71.000000	1.000000
14935.577216	-0.067396	0.600830	0.084945	85.159203	64.033691	63.463844	1.662723	0.000000	4.397734	0.000000	0.000000	0.000000	-0.195143	0.429280	-0.902878	0.000000	0.000000	3.000000	71.000000	1.000000
14935.580549	-0.067396	0.600830	0.084945	85.159203	64.033691	63.463844	1.662723	0.000000	4.397734	0.000000	0.000000	0.000000	-0.195143	0.429280	-0.902878	0.000000	0.000000	3.000000	71.000000	1.000000
14935.583882	-0.068149	0.602171	0.082012	85.162888	63.713474	63.252831	1.630199	0.000000	4.247254	0.000000	0.000000	0.000000	-0.225985	0.402211	-0.879970	0.000000	0.000000	3.000000	71.000000	1.000000
14935.587216	-0.068149	0.602171	0.082012	85.162888	63.713474	63.252831	1.630199	0.000000	4.247254	0.000000	0.000000	0.000000	-0.225985	0.402211	-0.879970	0.000000	0.000000	3.000000	71.000000	1.000000
14935.590549	-0.068149	0.602171	0.082012	85.162888	63.713474	63.252831	1.630199	0.000000	4.247254	0.000000	0.000000	0.000000	-0.225985	0.402211	-0.879970	0.000000	0.000000	3.000000	71.000000	1.000000
14935.593882	-0.069022	0.603423	0.079092	85.142311	63.538300	63.219337	1.592535	0.000000	4.100593	0.000000	0.000000	0.000000	-0.261832	0.375627	-0.876038	0.000000	0.000000	3.000000	71.000000	1.000000
14935.597216	-0.069022	0.603423	0.079092	85.142311	63.538300	63.219337	1.592535	0.000000	4.100593	0.000000	0.000000	0.000000	-0.261832	0.375627	-0.876038	0.000000	0.000000	3.000000	71.000000	1.000000
14935.600549	-0.069022	0.603423	0.079092	85.142311	63.538300	63.219337	1.592535	0.000000	4.100593	0.000000	0.000000	0.000000	-0.261832	0.375627	-0.876038	0.000000	0.000000	3.000000	71.000000	1.000000
14935.603882	-0.069920	0.604559	0.076267	85.115128	63.455902	63.291431	1.548896	0.000000	3.954587	0.000000	0.000000	0.000000	-0.269464	0.340917	-0.847455	0.000000	0.000000	3.000000	71.000000	1.000000
14935.607216	-0.069920	0.604559	0.076267	85.115128	63.455902	63.291431	1.548896	0.000000	3.954587	0.000000	0.000000	0.000000	-0.269464	0.340917	-0.847455	0.000000	0.000000	3.000000	71.000000	1.000000
14935.610549	-0.069920	0.604559	0.076267	85.115128	63.455902	63.291431	1.548896	0.000000	3.954587	0.000000	0.000000	0.000000	-0.269464	0.340917	-0.847455	0.000000	0.000000	3.000000	71.000000	1.000000
14935.613882	-0.070816	0.605592	0.073519	85.047066	63.540581	63.564857	1.503985	0.000000	3.813344	0.000000	0.000000	0.000000	-0.268756	0.309804	-0.824446	0.000000	0.000000	3.000000	71.000000	1.000000
14935.617216	-0.070816	0.605592	0.073519	85.047066	63.540581	63.564857	1.503985	0.000000	3.813344	0.000000	0.000000	0.000000	-0.268756	0.309804	-0.824446	0.000000	0.000000	3.000000	71.000000	1.000000
14935.620549	-0.070816	0.605592	0.073519	85.047066	63.540581	63.564857	1.503985	0.000000	3.813344	0.000000	0.000000	0.000000	-0.268756	0.309804	-0.824446	0.000000	0.000000	3.000000	71.000000	1.000000
14935.623882	-0.071739	0.606563	0.070875	84.907951	63.866901	64.138397	1.459193	0.000000	3.675936	0.000000	0.000000	0.000000	-0.276984	0.291239	-0.793225	0.000000	0.000000	3.000000	71.000000	1.000000
14935.627216	-0.071739	0.606563	0.070875	84.907951	63.866901	64.138397	1.459193	0.000000	3.675936	0.000000	0.000000	0.000000	-0.276984	0.291239	-0.793225	0.000000	0.000000	3.000000	71.000000	1.000000
14935.630549	-0.071739	0.606563	0.070875	84.907951	63.866901	64.138397	1.459193	0.000000	3.675936	0.000000	0.000000	0.000000	-0.276984	0.291239	-0.793225	0.000000	0.000000	3.000000	71.000000	1.000000
14935.633882	-0.072611	0.607463	0.068308	84.714165	64.382896	64.947449	1.413029	0.000000	3.543732	0.000000	0.000000	0.000000	-0.261341	0.270048	-0.770086	0.000000	0.000000	3.000000	71.000000	1.000000
14935.637216	-0.072611	0.607463	0.068308	84.714165	64.382896	64.947449	1.413029	0.000000	3.543732	0.000000	0.000000	0.000000	-0.261341	0.270048	-0.770086	0.000000	0.000000	3.000000	71.000000	1.000000
14935.640549	-0.072611	0.607463	0.068308	84.714165	64.382896	64.947449	1.413029	0.000000	3.543732	0.000000	0.000000	0.000000	-0.261341	0.270048	-0.770086	0.000000	0.000000	3.000000	71.000000	1.000000
14935.643882	-0.073475	0.608283	0.065774	84.505524	64.884041	65.750381	1.369472	0.000000	3.415384	0.000000	0.000000	0.000000	-0.259390	0.246024	-0.760177	0.000000	0.000000	3.000000	71.000000	1.000000
14935.647216	-0.073475	0.608283	0.065774	84.505524	64.884041	65.750381	1.369472	0.000000	3.415384	0.000000	0.000000	0.000000	-0.259390	0.246024	-0.760177	0.000000	0.000000	3.000000	71.000000	1.000000
14935.650549	-0.073475	0.608283	0.065774	84.505524	64.884041	65.750381	1.369472	0.000000	3.415384	0.000000	0.000000	0.000000	-0.259390	0.246024	-0.760177	0.000000	0.000000	3.000000	71.000000	1.000000
14935.653882	-0.074435	0.609044	0.063274	84.297859	65.381721	66.545135	1.326240	0.000000	3.288688	0.000000	0.000000	0.000000	-0.287814	0.228272	-0.749882	0.000000	0.000000	3.000000	71.000000	1.000000
14935.657216	-0.074435	0.609044	0.063274	84.297859	65.381721	66.545135	1.326240	0.000000	3.288688	0.000000	0.000000	0.000000	-0.287814	0.228272	-0.749882	0.000000	0.000000	3.000000	71.000000	1.000000
14935.660549	-0.074435	0.609044	0.063274	84.297859	65.381721	66.545135	1.326240	0.000000	3.288688	0.000000	0.000000	0.000000	-0.287814	0.228272	-0.749882	0.000000	0.000000	3.000000	71.000000	1.000000
14935.663882	-0.075441	0.609767	0.060831	84.118736	65.798645	67.151543	1.278271	0.000000	3.163707	0.000000	0.000000	0.000000	-0.301838	0.216868	-0.732987	0.000000	0.000000	3.000000	71.000000	1.000000
14935.667216	-0.075441	0.609767	0.060831	84.118736	65.798645	67.151543	1.278271	0.000000	3.163707	0.000000	0.000000	0.000000	-0.301838	0.216868	-0.732987	0.000000	0.000000	3.000000	71.000000	1.000000
14935.670549	-0.075441	0.609767	0.060831	84.118736	65.798645	67.151543	1.278271	0.000000	3.163707	0.000000	0.000000	0.000000	-0.301838	0.216868	-0.732987	0.000000	0.000000	3.000000	71.000000	1.000000
14935.673882	-0.076409	0.610430	0.058379	83.950035	66.087555	67.383797	1.227965	0.000000	3.041543	0.000000	0.000000	0.000000	-0.290407	0.198983	-0.735663	0.000000	0.000000	3.000000	71.000000	1.000000
14935.677216	-0.076409	0.610430	0.058379	83.950035	66.087555	67.383797	1.227965	0.000000	3.041543	0.000000	0.000000	0.000000	-0.290407	0.198983	-0.735663	0.000000	0.000000	3.000000	71.000000	1.000000
14935.680549	-0.076409	0.610430	0.058379	83.950035	66.087555	67.383797	1.227965	0.000000	3.041543	0.000000	0.000000	0.000000	-0.290407	0.198983	-0.735663	0.000000	0.000000	3.000000	71.000000	1.000000
14935.683882	-0.077353	0.611077	0.056009	83.772316	66.180992	67.357109	1.179564	0.000000	2.918932	0.000000	0.000000	0.000000	-0.283184	0.194017	-0.710856	0.000000	0.000000	3.000000	71.000000	1.000000
14935.687216	-0.077353	0.611077	0.056009	83.772316	66.180992	67.357109	1.179564	0.000000	2.918932	0.000000	0.000000	0.000000	-0.283184	0.194017	-0.710856	0.000000	0.000000	3.000000	71.000000	1.000000
14935.690549	-0.077353	0.611077	0.056009	83.772316	66.180992	67.357109	1.179564	0.000000	2.918932	0.000000	0.000000	0.000000	-0.283184	0.194017	-0.710856	0.000000	0.000000	3.000000	71.000000	1.000000
14935.693882	-0.078268	0.611697	0.053685	83.566391	65.709221	66.946342	1.132366	0.000000	2.800457	0.000000	0.000000	0.000000	-0.274508	0.185911	-0.697349	0.000000	0.000000	3.000000	71.000000	1.000000
14935.697216	-0.078268	0.611697	0.053685	83.566391	65.709221	66.946342	1.132366	0.000000	2.800457	0.000000	0.000000	0.000000	-0.274508	0.185911	-0.697349	0.000000	0.000000	3.000000	71.000000	1.000000
14935.700549	-0.078268	0.611697	0.053685	83.566391	65.709221	66.946342	1.132366	0.000000	2.800457	0.000000	0.000000	0.000000	-0.274508	0.185911	-0.697349	0.000000	0.000000	3.000000	71.000000	1.000000
14935.703882	-0.079086	0.612282	0.051440	83.333412	64.647896	66.095810	1.086615	0.000000	2.684232	0.000000	0.000000	0.000000	-0.245395	0.175523	-0.673351	0.000000	0.000000	3.000000	71.000000	1.000000
14935.707216	-0.079086	0.612282	0.051440	83.333412	64.647896	66.095810	1.086615	0.000000	2.684232	0.000000	0.000000	0.000000	-0.245395	0.175523	-0.673351	0.000000	0.000000	3.000000	71.000000	1.000000
14935.710549	-0.079086	0.612282	0.051440	83.333412	64.647896	66.095810	1.086615	0.000000	2.684232	0.000000	0.000000	0.000000	-0.245395	0.175523	-0.673351	0.000000	0.000000	3.000000	71.000000	1.000000
14935.713882	-0.079811	0.612853	0.049291	83.100533	63.463993	65.186958	1.045716	0.000000	2.572006	0.000000	0.000000	0.000000	-0.217523	0.171386	-0.644628	0.000000	0.000000	3.000000	71.000000	1.000000
14935.717216	-0.079811	0.612853	0.049291	83.100533	63.463993	65.186958	1.045716	0.000000	2.572006	0.000000	0.000000	0.000000	-0.217523	0.171386	-0.644628	0.000000	0.000000	3.000000	71.000000	1.000000
14935.720549	-0.079811	0.612853	0.049291	83.100533	63.463993	65.186958	1.045716	0.000000	2.572006	0.000000	0.000000	0.000000	-0.217523	0.171386	-0.644628	0.000000	0.000000	3.000000	71.000000	1.000000
14935.723882	-0.080469	0.613411	0.047235	82.889336	62.275520	64.253487	1.009462	0.000000	2.464568	0.000000	0.000000	0.000000	-0.197369	0.167535	-0.616829	0.000000	0.000000	3.000000	71.000000	1.000000
14935.727216	-0.080469	0.613411	0.047235	82.889336	62.275520	64.253487	1.009462	0.000000	2.464568	0.000000	0.000000	0.000000	-0.197369	0.167535	-0.616829	0.000000	0.000000	3.000000	71.000000	1.000000
14935.730549	-0.080469	0.613411	0.047235	82.889336	62.275520	64.253487	1.009462	0.000000	2.464568	0.000000	0.000000	0.000000	-0.197369	0.167535	-0.616829	0.000000	0.000000	3.000000	71.000000	1.000000
14935.733882	-0.081106	0.613938	0.045250	82.722847	61.092308	63.285431	0.976567	0.000000	2.361763	0.000000	0.000000	0.000000	-0.191223	0.157987	-0.595645	0.000000	0.000000	3.000000	71.000000	1.000000
14935.737216	-0.081106	0.613938	0.045250	82.722847	61.092308	63.285431	0.976567	0.000000	2.361763	0.000000	0.000000	0.000000	-0.191223	0.157987	-0.595645	0.000000	0.000000	3.000000	71.000000	1.000000
14935.740549	-0.081106	0.613938	0.045250	82.722847	61.092308	63.285431	0.976567	0.000000	2.361763	0.000000	0.000000	0.000000	-0.191223	0.157987	-0.595645	0.000000	0.000000	3.000000	71.000000	1.000000
14935.743882	-0.081675	0.614461	0.043335	82.621399	59.926727	62.264668	0.944696	0.000000	2.262489	0.000000	0.000000	0.000000	-0.170621	0.157018	-0.574563	0.000000	0.000000	3.000000	71.000000	1.000000
14935.747216	-0.081675	0.614461	0.043335	82.621399	59.926727	62.264668	0.944696	0.000000	2.262489	0.000000	0.000000	0.000000	-0.170621	0.157018	-0.574563	0.000000	0.000000	3.000000	71.000000	1.000000
14935.750549	-0.081675	0.614461	0.043335	82.621399	59.926727	62.264668	0.944696	0.000000	2.262489	0.000000	0.000000	0.000000	-0.170621	0.157018	-0.574563	0.000000	0.000000	3.000000	71.000000	1.000000
14935.753882	-0.082218	0.614942	0.041452	82.573921	58.849438	61.273014	0.916259	0.000000	2.166729	0.000000	0.000000	0.000000	-0.163094	0.144289	-0.564649	0.000000	0.000000	3.000000	71.000000	1.000000
14935.757216	-0.082218	0.614942	0.041452	82.573921	58.849438	61.273014	0.916259	0.000000	2.166729	0.000000	0.000000	0.000000	-0.163094	0.144289	-0.564649	0.000000	0.000000	3.000000	71.000000	1.000000
14935.760549	-0.082218	0.614942	0.041452	82.573921	58.849438	61.273014	0.916259	0.000000	2.166729	0.000000	0.000000	0.000000	-0.163094	0.144289	-0.564649	0.000000	0.000000	3.000000	71.000000	1.000000
14935.763882	-0.082768	0.615441	0.039644	82.540329	57.861401	60.317020	0.889077	0.000000	2.072621	0.000000	0.000000	0.000000	-0.165012	0.149601	-0.542397	0.000000	0.000000	3.000000	71.000000	1.000000
14935.767216	-0.082768	0.615441	0.039644	82.540329	57.861401	60.317020	0.889077	0.000000	2.072621	0.000000	0.000000	0.000000	-0.165012	0.149601	-0.542397	0.000000	0.000000	3.000000	71.000000	1.000000
14935.770549	-0.082768	0.615441	0.039644	82.540329	57.861401	60.317020	0.889077	0.000000	2.072621	0.000000	0.000000	0.000000	-0.165012	0.149601	-0.542397	0.000000	0.000000	3.000000	71.000000	1.000000
14935.773882	-0.083316	0.615926	0.037857	82.501900	56.994644	59.526794	0.861575	0.000000	1.982221	0.000000	0.000000	0.000000	-0.164363	0.145446	-0.536094	0.000000	0.000000	3.000000	71.000000	1.000000
14935.777216	-0.083316	0.615926	0.037857	82.501900	56.994644	59.526794	0.861575	0.000000	1.982221	0.000000	0.000000	0.000000	-0.164363	0.145446	-0.536094	0.000000	0.000000	3.000000	71.000000	1.000000
14935.780549	-0.083316	0.615926	0.037857	82.501900	56.994644	59.526794	0.861575	0.000000	1.982221	0.000000	0.000000	0.000000	-0.164363	0.145446	-0.536094	0.000000	0.000000	3.000000	71.000000	1.000000
14935.783882	-0.083841	0.616417	0.036110	82.449287	56.279736	58.928242	0.834181	0.000000	1.892872	0.000000	0.000000	0.000000	-0.157484	0.147289	-0.524090	0.000000	0.000000	3.000000	71.000000	1.000000
14935.787216	-0.083841	0.616417	0.036110	82.449287	56.279736	58.928242	0.834181	0.000000	1.892872	0.000000	0.000000	0.000000	-0.157484	0.147289	-0.524090	0.000000	0.000000	3.000000	71.000000	1.000000
14935.790549	-0.083841	0.616417	0.036110	82.449287	56.279736	58.928242	0.834181	0.000000	1.892872	0.000000	0.000000	0.000000	-0.157484	0.147289	-0.524090	0.000000	0.000000	3.000000	71.000000	1.000000
14935.793882	-0.084324	0.616907	0.034431	82.385086	55.631981	58.406452	0.807934	0.000000	1.805524	0.000000	0.000000	0.000000	-0.144951	0.147015	-0.503780	0.000000	0.000000	3.000000	71.000000	1.000000
14935.797216	-0.084324	0.616907	0.034431	82.385086	55.631981	58.406452	0.807934	0.000000	1.805524	0.000000	0.000000	0.000000	-0.144951	0.147015	-0.503780	0.000000	0.000000	3.000000	71.000000	1.000000
14935.800549	-0.084324	0.616907	0.034431	82.385086	55.631981	58.406452	0.807934	0.000000	1.805524	0.000000	0.000000	0.000000	-0.144951	0.147015	-0.503780	0.000000	0.000000	3.000000	71.000000	1.000000
14935.803882	-0.084782	0.617411	0.032769	82.312439	54.835331	57.731838	0.783775	0.000000	1.721560	0.000000	0.000000	0.000000	-0.137185	0.151276	-0.498714	0.000000	0.000000	3.000000	71.000000	1.000000
14935.807216	-0.084782	0.617411	0.032769	82.312439	54.835331	57.731838	0.783775	0.000000	1.721560	0.000000	0.000000	0.000000	-0.137185	0.151276	-0.498714	0.000000	0.000000	3.000000	71.000000	1.000000
14935.810549	-0.084782	0.617411	0.032769	82.312439	54.835331	57.731838	0.783775	0.000000	1.721560	0.000000	0.000000	0.000000	-0.137185	0.151276	-0.498714	0.000000	0.000000	3.000000	71.000000	1.000000
14935.813882	-0.085240	0.617876	0.031137	82.232765	53.751183	56.756714	0.760911	0.000000	1.638441	0.000000	0.000000	0.000000	-0.137369	0.139288	-0.489651	0.000000	0.000000	3.000000	71.000000	1.000000
14935.817216	-0.085240	0.617876	0.031137	82.232765	53.751183	56.756714	0.760911	0.000000	1.638441	0.000000	0.000000	0.000000	-0.137369	0.139288	-0.489651	0.000000	0.000000	3.000000	71.000000	1.000000
14935.820549	-0.085240	0.617876	0.031137	82.232765	53.751183	56.756714	0.760911	0.000000	1.638441	0.000000	0.000000	0.000000	-0.137369	0.139288	-0.489651	0.000000	0.000000	3.000000	71.000000	1.000000
14935.823882	-0.085702	0.618367	0.029556	82.159554	52.399963	55.505291	0.738016	0.000000	1.556833	0.000000	0.000000	0.000000	-0.138720	0.147446	-0.474196	0.000000	0.000000	3.000000	71.000000	1.000000
14935.827216	-0.085702	0.618367	0.029556	82.159554	52.399963	55.505291	0.738016	0.000000	1.556833	0.000000	0.000000	0.000000	-0.138720	0.147446	-0.474196	0.000000	0.000000	3.000000	71.000000	1.000000
14935.830549	-0.085702	0.618367	0.029556	82.159554	52.399963	55.505291	0.738016	0.000000	1.556833	0.000000	0.000000	0.000000	-0.138720	0.147446	-0.474196	0.000000	0.000000	3.000000	71.000000	1.000000
14935.833882	-0.086149	0.618832	0.028048	82.079330	50.921162	54.120529	0.714897	0.000000	1.477800	0.000000	0.000000	0.000000	-0.134158	0.139559	-0.452284	0.000000	0.000000	3.000000	71.000000	1.000000
14935.837216	-0.086149	0.618832	0.028048	82.079330	50.921162	54.120529	0.714897	0.000000	1.477800	0.000000	0.000000	0.000000	-0.134158	0.139559	-0.452284	0.000000	0.000000	3.000000	71.000000	1.000000
14935.840549	-0.086149	0.618832	0.028048	82.079330	50.921162	54.120529	0.714897	0.000000	1.477800	0.000000	0.000000	0.000000	-0.134158	0.139559	-0.452284	0.000000	0.000000	3.000000	71.000000	1.000000
14935.843882	-0.086603	0.619299	0.026601	81.985184	49.330944	52.609375	0.692537	0.000000	1.402420	0.000000	0.000000	0.000000	-0.136185	0.139924	-0.434146	0.000000	0.000000	3.000000	71.000000	1.000000
14935.847216	-0.086603	0.619299	0.026601	81.985184	49.330944	52.609375	0.692537	0.000000	1.402420	0.000000	0.000000	0.000000	-0.136185	0.139924	-0.434146	0.000000	0.000000	3.000000	71.000000	1.000000
14935.850549	-0.086603	0.619299	0.026601	81.985184	49.330944	52.609375	0.692537	0.000000	1.402420	0.000000	0.000000	0.000000	-0.136185	0.139924	-0.434146	0.000000	0.000000	3.000000	71.000000	1.000000
14935.853882	-0.087016	0.619747	0.025208	81.881584	47.720413	51.027927	0.669840	0.000000	1.330062	0.000000	0.000000	0.000000	-0.123750	0.134475	-0.417966	0.000000	0.000000	3.000000	71.000000	1.000000
14935.857216	-0.087016	0.619747	0.025208	81.881584	47.720413	51.027927	0.669840	0.000000	1.330062	0.000000	0.000000	0.000000	-0.123750	0.134475	-0.417966	0.000000	0.000000	3.000000	71.000000	1.000000
14935.860549	-0.087016	0.619747	0.025208	81.881584	47.720413	51.027927	0.669840	0.000000	1.330062	0.000000	0.000000	0.000000	-0.123750	0.134475	-0.417966	0.000000	0.000000	3.000000	71.000000	1.000000
14935.863882	-0.087414	0.620170	0.023888	81.774574	46.186119	49.426502	0.649214	0.000000	1.260401	0.000000	0.000000	0.000000	-0.119636	0.127082	-0.395871	0.000000	0.000000	3.000000	71.000000	1.000000
14935.867216	-0.087414	0.620170	0.023888	81.774574	46.186119	49.426502	0.649214	0.000000	1.260401	0.000000	0.000000	0.000000	-0.119636	0.127082	-0.395871	0.000000	0.000000	3.000000	71.000000	1.000000
14935.870549	-0.087414	0.620170	0.023888	81.774574	46.186119	49.426502	0.649214	0.000000	1.260401	0.000000	0.000000	0.000000	-0.119636	0.127082	-0.395871	0.000000	0.000000	3.000000	71.000000	1.000000
14935.873882	-0.087752	0.620550	0.022636	81.672043	44.808079	48.025642	0.629275	0.000000	1.194422	0.000000	0.000000	0.000000	-0.101187	0.113927	-0.375676	0.000000	0.000000	3.000000	71.000000	1.000000
14935.877216	-0.087752	0.620550	0.022636	81.672043	44.808079	48.025642	0.629275	0.000000	1.194422	0.000000	0.000000	0.000000	-0.101187	0.113927	-0.375676	0.000000	0.000000	3.000000	71.000000	1.000000
14935.880549	-0.087752	0.620550	0.022636	81.672043	44.808079	48.025642	0.629275	0.000000	1.194422	0.000000	0.000000	0.000000	-0.101187	0.113927	-0.375676	0.000000	0.000000	3.000000	71.000000	1.000000
14935.883882	-0.088089	0.620874	0.021400	81.581795	43.649555	46.936069	0.612411	0.000000	1.131810	0.000000	0.000000	0.000000	-0.101288	0.096996	-0.370716	0.000000	0.000000	3.000000	71.000000	1.000000
14935.887216	-0.088089	0.620874	0.021400	81.581795	43.649555	46.936069	0.612411	0.000000	1.131810	0.000000	0.000000	0.000000	-0.101288	0.096996	-0.370716	0.000000	0.000000	3.000000	71.000000	1.000000
14935.890549	-0.088089	0.620874	0.021400	81.581795	43.649555	46.936069	0.612411	0.000000	1.131810	0.000000	0.000000	0.000000	-0.101288	0.096996	-0.370716	0.000000	0.000000	3.000000	71.000000	1.000000
14935.893882	-0.088403	0.621167	0.020177	81.510109	42.758827	46.108921	0.595530	0.000000	1.070024	0.000000	0.000000	0.000000	-0.094122	0.088136	-0.367107	0.000000	0.000000	3.000000	71.000000	1.000000
14935.897216	-0.088403	0.621167	0.020177	81.510109	42.758827	46.108921	0.595530	0.000000	1.070024	0.000000	0.000000	0.000000	-0.094122	0.088136	-0.367107	0.000000	0.000000	3.000000	71.000000	1.000000
14935.900549	-0.088403	0.621167	0.020177	81.510109	42.758827	46.108921	0.595530	0.000000	1.070024	0.000000	0.000000	0.000000	-0.094122	0.088136	-0.367107	0.000000	0.000000	3.000000	71.000000	1.000000
14935.903882	-0.088717	0.621405	0.018970	81.464203	42.170628	45.590176	0.579843	0.000000	1.008839	0.000000	0.000000	0.000000	-0.094293	0.071391	-0.362086	0.000000	0.000000	3.000000	71.000000	1.000000
14935.907216	-0.088717	0.621405	0.018970	81.464203	42.170628	45.590176	0.579843	0.000000	1.008839	0.000000	0.000000	0.000000	-0.094293	0.071391	-0.362086	0.000000	0.000000	3.000000	71.000000	1.000000
14935.910549	-0.088717	0.621405	0.018970	81.464203	42.170628	45.590176	0.579843	0.000000	1.008839	0.000000	0.000000	0.000000	-0.094293	0.071391	-0.362086	0.000000	0.000000	3.000000	71.000000	1.000000
14935.913882	-0.089055	0.621588	0.017775	81.437325	41.792519	45.279976	0.564127	0.000000	0.948492	0.000000	0.000000	0.000000	-0.101250	0.054739	-0.358308	0.000000	0.000000	3.000000	71.000000	1.000000
14935.917216	-0.089055	0.621588	0.017775	81.437325	41.792519	45.279976	0.564127	0.000000	0.948492	0.000000	0.000000	0.000000	-0.101250	0.054739	-0.358308	0.000000	0.000000	3.000000	71.000000	1.000000
14935.920549	-0.089055	0.621588	0.017775	81.437325	41.792519	45.279976	0.564127	0.000000	0.948492	0.000000	0.000000	0.000000	-0.101250	0.054739	-0.358308	0.000000	0.000000	3.000000	71.000000	1.000000
14935.923882	-0.089416	0.621715	0.016594	81.423660	41.565567	45.129623	0.547252	0.000000	0.888774	0.000000	0.000000	0.000000	-0.108176	0.038218	-0.354529	0.000000	0.000000	3.000000	71.000000	1.000000
14935.927216	-0.089416	0.621715	0.016594	81.423660	41.565567	45.129623	0.547252	0.000000	0.888774	0.000000	0.000000	0.000000	-0.108176	0.038218	-0.354529	0.000000	0.000000	3.000000	71.000000	1.000000
14935.930549	-0.089416	0.621715	0.016594	81.423660	41.565567	45.129623	0.547252	0.000000	0.888774	0.000000	0.000000	0.000000	-0.108176	0.038218	-0.354529	0.000000	0.000000	3.000000	71.000000	1.000000
14935.933882	-0.089847	0.621808	0.015431	81.418236	41.508678	45.156723	0.529223	0.000000	0.829685	0.000000	0.000000	0.000000	-0.129385	0.027765	-0.348847	0.000000	0.000000	3.000000	71.000000	1.000000
14935.937216	-0.089847	0.621808	0.015431	81.418236	41.508678	45.156723	0.529223	0.000000	0.829685	0.000000	0.000000	0.000000	-0.129385	0.027765	-0.348847	0.000000	0.000000	3.000000	71.000000	1.000000
14935.940549	-0.089847	0.621808	0.015431	81.418236	41.508678	45.156723	0.529223	0.000000	0.829685	0.000000	0.000000	0.000000	-0.129385	0.027765	-0.348847	0.000000	0.000000	3.000000	71.000000	1.000000
14935.943882	-0.090266	0.621879	0.014343	81.404129	41.597275	45.328854	0.507659	0.000000	0.771544	0.000000	0.000000	0.000000	-0.125843	0.021418	-0.326483	0.000000	0.000000	3.000000	71.000000	1.000000
14935.947216	-0.090266	0.621879	0.014343	81.404129	41.597275	45.328854	0.507659	0.000000	0.771544	0.000000	0.000000	0.000000	-0.125843	0.021418	-0.326483	0.000000	0.000000	3.000000	71.000000	1.000000
14935.950549	-0.090266	0.621879	0.014343	81.404129	41.597275	45.328854	0.507659	0.000000	0.771544	0.000000	0.000000	0.000000	-0.125843	0.021418	-0.326483	0.000000	0.000000	3.000000	71.000000	1.000000
14935.953882	-0.090658	0.621970	0.013363	81.352715	41.727638	45.559715	0.486685	0.000000	0.717130	0.000000	0.000000	0.000000	-0.117456	0.027151	-0.293858	0.000000	0.000000	3.000000	71.000000	1.000000
14935.957216	-0.090658	0.621970	0.013363	81.352715	41.727638	45.559715	0.486685	0.000000	0.717130	0.000000	0.000000	0.000000	-0.117456	0.027151	-0.293858	0.000000	0.000000	3.000000	71.000000	1.000000
14935.960549	-0.090658	0.621970	0.013363	81.352715	41.727638	45.559715	0.486685	0.000000	0.717130	0.000000	0.000000	0.000000	-0.117456	0.027151	-0.293858	0.000000	0.000000	3.000000	71.000000	1.000000
14935.963882	-0.090658	0.621970	0.013363	81.260414	41.909676	45.800636	0.467109	0.000000	0.668154	0.000000	0.000000	0.000000	-0.117456	0.027151	-0.293858	0.000000	0.000000	3.000000	71.000000	1.000000
14935.967216	-0.090954	0.622033	0.012499	81.260414	41.909676	45.800636	0.467109	0.000000	0.668154	0.000000	0.000000	0.000000	-0.088852	0.019178	-0.259101	0.000000	0.000000	3.000000	71.000000	1.000000
14935.970549	-0.090954	0.622033	0.012499	81.260414	41.909676	45.800636	0.467109	0.000000	0.668154	0.000000	0.000000	0.000000	-0.088852	0.019178	-0.259101	0.000000	0.000000	3.000000	71.000000	1.000000
14935.973882	-0.091187	0.622131	0.011792	81.151917	42.099960	46.019157	0.452300	0.000000	0.624970	0.000000	0.000000	0.000000	-0.069801	0.029196	-0.212156	0.000000	0.000000	3.000000	71.000000	1.000000
14935.977216	-0.091187	0.622131	0.011792	81.151917	42.099960	46.019157	0.452300	0.000000	0.624970	0.000000	0.000000	0.000000	-0.069801	0.029196	-0.212156	0.000000	0.000000	3.000000	71.000000	1.000000
14935.980549	-0.091187	0.622131	0.011792	81.151917	42.099960	46.019157	0.452300	0.000000	0.624970	0.000000	0.000000	0.000000	-0.069801	0.029196	-0.212156	0.000000	0.000000	3.000000	71.000000	1.000000
14935.983882	-0.091187	0.622131	0.011792	81.051018	42.324986	46.316959	0.440667	0.000000	0.589611	0.000000	0.000000	0.000000	-0.069801	0.029196	-0.212156	0.000000	0.000000	3.000000	71.000000	1.000000
14935.987216	-0.091346	0.622229	0.011188	81.051018	42.324986	46.316959	0.440667	0.000000	0.589611	0.000000	0.000000	0.000000	-0.047846	0.029311	-0.181207	0.000000	0.000000	3.000000	71.000000	1.000000
14935.990549	-0.091346	0.622229	0.011188	81.051018	42.324986	46.316959	0.440667	0.000000	0.589611	0.000000	0.000000	0.000000	-0.047846	0.029311	-0.181207	0.000000	0.000000	3.000000	71.000000	1.000000
14935.993882	-0.091480	0.622347	0.010694	80.988403	42.480434	46.551819	0.432692	0.000000	0.559410	0.000000	0.000000	0.000000	-0.040242	0.035435	-0.148353	0.000000	0.000000	3.000000	71.000000	1.000000
14935.997216	-0.091480	0.622347	0.010694	80.988403	42.480434	46.551819	0.432692	0.000000	0.559410	0.000000	0.000000	0.000000	-0.040242	0.035435	-0.148353	0.000000	0.000000	3.000000	71.000000	1.000000
14936.000549	-0.091480	0.622347	0.010694	80.988403	42.480434	46.551819	0.432692	0.000000	0.559410	0.000000	0.000000	0.000000	-0.040242	0.035435	-0.148353	0.000000	0.000000	3.000000	71.000000	1.000000
14936.003882	-0.091563	0.622420	0.010292	80.982887	42.504665	46.602753	0.425985	0.000000	0.534684	0.000000	0.000000	0.000000	-0.024836	0.021911	-0.120451	0.000000	0.000000	3.000000	71.000000	1.000000
14936.007216	-0.091563	0.622420	0.010292	80.982887	42.504665	46.602753	0.425985	0.000000	0.534684	0.000000	0.000000	0.000000	-0.024836	0.021911	-0.120451	0.000000	0.000000	3.000000	71.000000	1.000000
14936.010549	-0.091563	0.622420	0.010292	80.982887	42.504665	46.602753	0.425985	0.000000	0.534684	0.000000	0.000000	0.000000	-0.024836	0.021911	-0.120451	0.000000	0.000000	3.000000	71.000000	1.000000
14936.013882	-0.091563	0.622420	0.010292	80.984695	42.506920	46.618801	0.421846	0.000000	0.514609	0.000000	0.000000	0.000000	-0.024836	0.021911	-0.120451	0.000000	0.000000	3.000000	71.000000	1.000000
14936.017216	-0.091611	0.622480	0.009947	80.984695	42.506920	46.618801	0.421846	0.000000	0.514609	0.000000	0.000000	0.000000	-0.014245	0.018152	-0.103614	0.000000	0.000000	3.000000	71.000000	1.000000
14936.020549	-0.091611	0.622480	0.009947	80.984695	42.506920	46.618801	0.421846	0.000000	0.514609	0.000000	0.000000	0.000000	-0.014245	0.018152	-0.103614	0.000000	0.000000	3.000000	71.000000	1.000000
14936.023882	-0.091663	0.622462	0.009628	80.990318	42.541035	46.659134	0.419472	0.000000	0.497340	0.000000	0.000000	0.000000	-0.015763	-0.005326	-0.095655	0.000000	0.000000	3.000000	71.000000	1.000000
14936.027216	-0.091663	0.622462	0.009628	80.990318	42.541035	46.659134	0.419472	0.000000	0.497340	0.000000	0.000000	0.000000	-0.015763	-0.005326	-0.095655	0.000000	0.000000	3.000000	71.000000	1.000000
14936.030549	-0.091663	0.622462	0.009628	80.990318	42.541035	46.659134	0.419472	0.000000	0.497340	0.000000	0.000000	0.000000	-0.015763	-0.005326	-0.095655	0.000000	0.000000	3.000000	71.000000	1.000000
14936.033882	-0.091663	0.622462	0.009628	81.001404	42.622902	46.755795	0.416845	0.000000	0.481398	0.000000	0.000000	0.000000	-0.015763	-0.005326	-0.095655	0.000000	0.000000	3.000000	71.000000	1.000000
14936.037216	-0.091722	0.622412	0.009342	81.001404	42.622902	46.755795	0.416845	0.000000	0.481398	0.000000	0.000000	0.000000	-0.017638	-0.014993	-0.085886	0.000000	0.000000	3.000000	71.000000	1.000000
14936.040549	-0.091722	0.622412	0.009342	81.001404	42.622902	46.755795	0.416845	0.000000	0.481398	0.000000	0.000000	0.000000	-0.017638	-0.014993	-0.085886	0.000000	0.000000	3.000000	71.000000	1.000000
14936.043882	-0.091722	0.622412	0.009342	81.014366	42.718369	46.868965	0.413905	0.000000	0.467083	0.000000	0.000000	0.000000	-0.017638	-0.014993	-0.085886	0.000000	0.000000	3.000000	71.000000	1.000000
14936.047216	-0.091722	0.622412	0.009342	81.014366	42.718369	46.868965	0.413905	0.000000	0.467083	0.000000	0.000000	0.000000	-0.017638	-0.014993	-0.085886	0.000000	0.000000	3.000000	71.000000	1.000000
14936.050549	-0.091789	0.622304	0.009097	81.014366	42.718369	46.868965	0.413905	0.000000	0.467083	0.000000	0.000000	0.000000	-0.020046	-0.032437	-0.073463	0.000000	0.000000	3.000000	71.000000	1.000000
14936.053882	-0.091789	0.622304	0.009097	81.027618	42.835548	47.005554	0.413905	0.000000	0.467083	0.000000	0.000000	0.000000	-0.020046	-0.032437	-0.073463	0.000000	0.000000	3.000000	71.000000	1.000000
14936.057216	-0.091789	0.622304	0.009097	81.027618	42.835548	47.005554	0.413905	0.000000	0.467083	0.000000	0.000000	0.000000	-0.020046	-0.032437	-0.073463	0.000000	0.000000	3.000000	71.000000	1.000000
14936.060549	-0.091789	0.622304	0.009097	81.027618	42.835548	47.005554	0.413905	0.000000	0.467083	0.000000	0.000000	0.000000	-0.020046	-0.032437	-0.073463	0.000000	0.000000	3.000000	71.000000	1.000000
14936.063882	-0.091954	0.622004	0.008653	81.040794	42.958572	47.142532	0.410564	0.000000	0.454840	0.000000	0.000000	0.000000	-0.049588	-0.090033	-0.133214	0.000000	0.000000	3.000000	71.000000	1.000000
14936.067216	-0.091954	0.622004	0.008653	81.040794	42.958572	47.142532	0.410564	0.000000	0.454840	0.000000	0.000000	0.000000	-0.049588	-0.090033	-0.133214	0.000000	0.000000	3.000000	71.000000	1.000000
14936.070549	-0.091954	0.622004	0.008653	81.040794	42.958572	47.142532	0.410564	0.000000	0.454840	0.000000	0.000000	0.000000	-0.049588	-0.090033	-0.133214	0.000000	0.000000	3.000000	71.000000	1.000000
14936.073882	-0.091954	0.622004	0.008653	81.052490	43.090126	47.278858	0.402300	0.000000	0.432637	0.000000	0.000000	0.000000	-0.049588	-0.090033	-0.133214	0.000000	0.000000	3.000000	71.000000	1.000000
14936.077216	-0.091997	0.621846	0.008520	81.052490	43.090126	47.278858	0.402300	0.000000	0.432637	0.000000	0.000000	0.000000	-0.012827	-0.047552	-0.039753	0.000000	0.000000	3.000000	71.000000	1.000000
14936.080549	-0.091997	0.621846	0.008520	81.052490	43.090126	47.278858	0.402300	0.000000	0.432637	0.000000	0.000000	0.000000	-0.012827	-0.047552	-0.039753	0.000000	0.000000	3.000000	71.000000	1.000000
14936.083882	-0.091997	0.621846	0.008520	81.056641	43.254414	47.449940	0.400162	0.000000	0.426012	0.000000	0.000000	0.000000	-0.012827	-0.047552	-0.039753	0.000000	0.000000	3.000000	71.000000	1.000000
14936.087216	-0.091997	0.621846	0.008520	81.056641	43.254414	47.449940	0.400162	0.000000	0.426012	0.000000	0.000000	0.000000	-0.012827	-0.047552	-0.039753	0.000000	0.000000	3.000000	71.000000	1.000000
14936.090549	-0.091987	0.621669	0.008472	81.056641	43.254414	47.449940	0.400162	0.000000	0.426012	0.000000	0.000000	0.000000	0.002859	-0.053051	-0.014465	0.000000	0.000000	3.000000	71.000000	1.000000
14936.093882	-0.091987	0.621669	0.008472	81.058922	43.408047	47.612728	0.400162	0.000000	0.426012	0.000000	0.000000	0.000000	0.002859	-0.053051	-0.014465	0.000000	0.000000	3.000000	71.000000	1.000000
14936.097216	-0.091987	0.621669	0.008472	81.058922	43.408047	47.612728	0.400162	0.000000	0.426012	0.000000	0.000000	0.000000	0.002859	-0.053051	-0.014465	0.000000	0.000000	3.000000	71.000000	1.000000
14936.100549	-0.091987	0.621669	0.008472	81.058922	43.408047	47.612728	0.400162	0.000000	0.426012	0.000000	0.000000	0.000000	0.002859	-0.053051	-0.014465	0.000000	0.000000	3.000000	71.000000	1.000000
14936.103882	-0.091915	0.621369	0.008457	81.064087	43.551071	47.761906	0.400638	0.000000	0.423601	0.000000	0.000000	0.000000	0.021554	-0.090067	-0.004480	0.000000	0.000000	3.000000	71.000000	1.000000
14936.107216	-0.091915	0.621369	0.008457	81.064087	43.551071	47.761906	0.400638	0.000000	0.423601	0.000000	0.000000	0.000000	0.021554	-0.090067	-0.004480	0.000000	0.000000	3.000000	71.000000	1.000000
14936.110549	-0.091915	0.621369	0.008457	81.064087	43.551071	47.761906	0.400638	0.000000	0.423601	0.000000	0.000000	0.000000	0.021554	-0.090067	-0.004480	0.000000	0.000000	3.000000	71.000000	1.000000
14936.113882	-0.091915	0.621369	0.008457	81.070160	43.651199	47.849884	0.404230	0.000000	0.422854	0.000000	0.000000	0.000000	0.021554	-0.090067	-0.004480	0.000000	0.000000	3.000000	71.000000	1.000000
14936.117216	-0.091872	0.621225	0.008471	81.070160	43.651199	47.849884	0.404230	0.000000	0.422854	0.000000	0.000000	0.000000	0.012953	-0.042991	0.004198	0.000000	0.000000	3.000000	71.000000	1.000000
14936.120549	-0.091872	0.621225	0.008471	81.070160	43.651199	47.849884	0.404230	0.000000	0.422854	0.000000	0.000000	0.000000	0.012953	-0.042991	0.004198	0.000000	0.000000	3.000000	71.000000	1.000000
14936.123882	-0.091872	0.621225	0.008471	81.075859	43.729874	47.922695	0.406389	0.000000	0.423554	0.000000	0.000000	0.000000	0.012953	-0.042991	0.004198	0.000000	0.000000	3.000000	71.000000	1.000000
14936.127216	-0.091872	0.621225	0.008471	81.075859	43.729874	47.922695	0.406389	0.000000	0.423554	0.000000	0.000000	0.000000	0.012953	-0.042991	0.004198	0.000000	0.000000	3.000000	71.000000	1.000000
14936.130549	-0.091789	0.621148	0.008515	81.075859	43.729874	47.922695	0.406389	0.000000	0.423554	0.000000	0.000000	0.000000	0.024966	-0.023351	0.013141	0.000000	0.000000	3.000000	71.000000	1.000000
14936.133882	-0.091789	0.621148	0.008515	81.079758	43.794968	47.979008	0.406389	0.000000	0.423554	0.000000	0.000000	0.000000	0.024966	-0.023351	0.013141	0.000000	0.000000	3.000000	71.000000	1.000000
14936.137216	-0.091789	0.621148	0.008515	81.079758	43.794968	47.979008	0.406389	0.000000	0.423554	0.000000	0.000000	0.000000	0.024966	-0.023351	0.013141	0.000000	0.000000	3.000000	71.000000	1.000000
14936.140549	-0.091789	0.621148	0.008515	81.079758	43.794968	47.979008	0.406389	0.000000	0.423554	0.000000	0.000000	0.000000	0.024966	-0.023351	0.013141	0.000000	0.000000	3.000000	71.000000	1.000000
14936.143882	-0.091635	0.620999	0.008665	81.083351	43.841221	48.012058	0.410550	0.000000	0.425744	0.000000	0.000000	0.000000	0.046263	-0.044437	0.045000	0.000000	0.000000	3.000000	71.000000	1.000000
14936.147216	-0.091635	0.620999	0.008665	81.083351	43.841221	48.012058	0.410550	0.000000	0.425744	0.000000	0.000000	0.000000	0.046263	-0.044437	0.045000	0.000000	0.000000	3.000000	71.000000	1.000000
14936.150549	-0.091635	0.620999	0.008665	81.083351	43.841221	48.012058	0.410550	0.000000	0.425744	0.000000	0.000000	0.000000	0.046263	-0.044437	0.045000	0.000000	0.000000	3.000000	71.000000	1.000000
14936.153882	-0.091635	0.620999	0.008665	81.086945	43.879379	48.045181	0.418261	0.000000	0.433244	0.000000	0.000000	0.000000	0.046263	-0.044437	0.045000	0.000000	0.000000	3.000000	71.000000	1.000000
14936.157216	-0.091569	0.620928	0.008681	81.086945	43.879379	48.045181	0.418261	0.000000	0.433244	0.000000	0.000000	0.000000	0.019750	-0.021498	0.004689	0.000000	0.000000	3.000000	71.000000	1.000000
14936.160549	-0.091569	0.620928	0.008681	81.086945	43.879379	48.045181	0.418261	0.000000	0.433244	0.000000	0.000000	0.000000	0.019750	-0.021498	0.004689	0.000000	0.000000	3.000000	71.000000	1.000000
14936.163882	-0.091569	0.620928	0.008681	81.090797	43.933708	48.101601	0.421553	0.000000	0.434026	0.000000	0.000000	0.000000	0.019750	-0.021498	0.004689	0.000000	0.000000	3.000000	71.000000	1.000000
14936.167216	-0.091569	0.620928	0.008681	81.090797	43.933708	48.101601	0.421553	0.000000	0.434026	0.000000	0.000000	0.000000	0.019750	-0.021498	0.004689	0.000000	0.000000	3.000000	71.000000	1.000000
14936.170549	-0.091585	0.620888	0.008646	81.090797	43.933708	48.101601	0.421553	0.000000	0.434026	0.000000	0.000000	0.000000	-0.004868	-0.011870	-0.010289	0.000000	0.000000	3.000000	71.000000	1.000000
14936.173882	-0.091585	0.620888	0.008646	81.087158	44.009064	48.191986	0.421553	0.000000	0.434026	0.000000	0.000000	0.000000	-0.004868	-0.011870	-0.010289	0.000000	0.000000	3.000000	71.000000	1.000000
14936.177216	-0.091585	0.620888	0.008646	81.087158	44.009064	48.191986	0.421553	0.000000	0.434026	0.000000	0.000000	0.000000	-0.004868	-0.011870	-0.010289	0.000000	0.000000	3.000000	71.000000	1.000000
14936.180549	-0.091585	0.620888	0.008646	81.087158	44.009064	48.191986	0.421553	0.000000	0.434026	0.000000	0.000000	0.000000	-0.004868	-0.011870	-0.010289	0.000000	0.000000	3.000000	71.000000	1.000000
14936.183882	-0.091644	0.620762	0.008476	81.070229	44.153080	48.366196	0.420741	0.000000	0.432311	0.000000	0.000000	0.000000	-0.017542	-0.037808	-0.050925	0.000000	0.000000	3.000000	71.000000	1.000000
14936.187216	-0.091644	0.620762	0.008476	81.070229	44.153080	48.366196	0.420741	0.000000	0.432311	0.000000	0.000000	0.000000	-0.017542	-0.037808	-0.050925	0.000000	0.000000	3.000000	71.000000	1.000000
14936.190549	-0.091644	0.620762	0.008476	81.070229	44.153080	48.366196	0.420741	0.000000	0.432311	0.000000	0.000000	0.000000	-0.017542	-0.037808	-0.050925	0.000000	0.000000	3.000000	71.000000	1.000000
14936.193882	-0.091644	0.620762	0.008476	81.034569	44.312820	48.565464	0.417818	0.000000	0.423823	0.000000	0.000000	0.000000	-0.017542	-0.037808	-0.050925	0.000000	0.000000	3.000000	71.000000	1.000000
14936.197216	-0.091699	0.620729	0.008410	81.034569	44.312820	48.565464	0.417818	0.000000	0.423823	0.000000	0.000000	0.000000	-0.016720	-0.010023	-0.020031	0.000000	0.000000	3.000000	71.000000	1.000000
14936.200549	-0.091699	0.620729	0.008410	81.034569	44.312820	48.565464	0.417818	0.000000	0.423823	0.000000	0.000000	0.000000	-0.016720	-0.010023	-0.020031	0.000000	0.000000	3.000000	71.000000	1.000000
14936.203882	-0.091699	0.620729	0.008410	80.990997	44.475201	48.781136	0.415031	0.000000	0.420485	0.000000	0.000000	0.000000	-0.016720	-0.010023	-0.020031	0.000000	0.000000	3.000000	71.000000	1.000000
14936.207216	-0.091699	0.620729	0.008410	80.990997	44.475201	48.781136	0.415031	0.000000	0.420485	0.000000	0.000000	0.000000	-0.016720	-0.010023	-0.020031	0.000000	0.000000	3.000000	71.000000	1.000000
14936.210549	-0.091753	0.620721	0.008334	80.990997	44.475201	48.781136	0.415031	0.000000	0.420485	0.000000	0.000000	0.000000	-0.016199	-0.002225	-0.022664	0.000000	0.000000	3.000000	71.000000	1.000000
14936.213882	-0.091753	0.620721	0.008334	80.945549	44.619488	48.970547	0.415031	0.000000	0.420485	0.000000	0.000000	0.000000	-0.016199	-0.002225	-0.022664	0.000000	0.000000	3.000000	71.000000	1.000000
14936.217216	-0.091753	0.620721	0.008334	80.945549	44.619488	48.970547	0.415031	0.000000	0.420485	0.000000	0.000000	0.000000	-0.016199	-0.002225	-0.022664	0.000000	0.000000	3.000000	71.000000	1.000000
14936.220549	-0.091753	0.620721	0.008334	80.945549	44.619488	48.970547	0.415031	0.000000	0.420485	0.000000	0.000000	0.000000	-0.016199	-0.002225	-0.022664	0.000000	0.000000	3.000000	71.000000	1.000000
14936.223882	-0.091909	0.620767	0.008310	80.911980	44.698082	49.091270	0.412331	0.000000	0.416708	0.000000	0.000000	0.000000	-0.046775	0.013707	-0.007289	0.000000	0.000000	3.000000	71.000000	1.000000
14936.227216	-0.091909	0.620767	0.008310	80.911980	44.698082	49.091270	0.412331	0.000000	0.416708	0.000000	0.000000	0.000000	-0.046775	0.013707	-0.007289	0.000000	0.000000	3.000000	71.000000	1.000000
14936.230549	-0.091909	0.620767	0.008310	80.911980	44.698082	49.091270	0.412331	0.000000	0.416708	0.000000	0.000000	0.000000	-0.046775	0.013707	-0.007289	0.000000	0.000000	3.000000	71.000000	1.000000
14936.233882	-0.091909	0.620767	0.008310	80.887192	44.724846	49.149467	0.404536	0.000000	0.415493	0.000000	0.000000	0.000000	-0.046775	0.013707	-0.007289	0.000000	0.000000	3.000000	71.000000	1.000000
14936.237216	-0.091991	0.620799	0.008260	80.887192	44.724846	49.149467	0.404536	0.000000	0.415493	0.000000	0.000000	0.000000	-0.024588	0.009605	-0.014993	0.000000	0.000000	3.000000	71.000000	1.000000
14936.240549	-0.091991	0.620799	0.008260	80.887192	44.724846	49.149467	0.404536	0.000000	0.415493	0.000000	0.000000	0.000000	-0.024588	0.009605	-0.014993	0.000000	0.000000	3.000000	71.000000	1.000000
14936.243882	-0.091991	0.620799	0.008260	80.860924	44.750912	49.213909	0.400438	0.000000	0.412994	0.000000	0.000000	0.000000	-0.024588	0.009605	-0.014993	0.000000	0.000000	3.000000	71.000000	1.000000
14936.247216	-0.091991	0.620799	0.008260	80.860924	44.750912	49.213909	0.400438	0.000000	0.412994	0.000000	0.000000	0.000000	-0.024588	0.009605	-0.014993	0.000000	0.000000	3.000000	71.000000	1.000000
14936.250549	-0.092116	0.620857	0.008192	80.860924	44.750912	49.213909	0.400438	0.000000	0.412994	0.000000	0.000000	0.000000	-0.037320	0.017397	-0.020252	0.000000	0.000000	3.000000	71.000000	1.000000
14936.253882	-0.092116	0.620857	0.008192	80.825958	44.842869	49.362080	0.400438	0.000000	0.412994	0.000000	0.000000	0.000000	-0.037320	0.017397	-0.020252	0.000000	0.000000	3.000000	71.000000	1.000000
14936.257216	-0.092116	0.620857	0.008192	80.825958	44.842869	49.362080	0.400438	0.000000	0.412994	0.000000	0.000000	0.000000	-0.037320	0.017397	-0.020252	0.000000	0.000000	3.000000	71.000000	1.000000
14936.260549	-0.092116	0.620857	0.008192	80.825958	44.842869	49.362080	0.400438	0.000000	0.412994	0.000000	0.000000	0.000000	-0.037320	0.017397	-0.020252	0.000000	0.000000	3.000000	71.000000	1.000000
14936.263882	-0.092447	0.620943	0.007781	80.769623	44.999199	49.598312	0.394218	0.000000	0.409619	0.000000	0.000000	0.000000	-0.099456	0.025798	-0.123397	0.000000	0.000000	3.000000	71.000000	1.000000
14936.267216	-0.092447	0.620943	0.007781	80.769623	44.999199	49.598312	0.394218	0.000000	0.409619	0.000000	0.000000	0.000000	-0.099456	0.025798	-0.123397	0.000000	0.000000	3.000000	71.000000	1.000000
14936.270549	-0.092447	0.620943	0.007781	80.769623	44.999199	49.598312	0.394218	0.000000	0.409619	0.000000	0.000000	0.000000	-0.099456	0.025798	-0.123397	0.000000	0.000000	3.000000	71.000000	1.000000
14936.273882	-0.092447	0.620943	0.007781	80.692200	45.255741	49.964600	0.377642	0.000000	0.389053	0.000000	0.000000	0.000000	-0.099456	0.025798	-0.123397	0.000000	0.000000	3.000000	71.000000	1.000000
14936.277216	-0.092637	0.620965	0.007465	80.692200	45.255741	49.964600	0.377642	0.000000	0.389053	0.000000	0.000000	0.000000	-0.056840	0.006514	-0.094728	0.000000	0.000000	3.000000	71.000000	1.000000
14936.280549	-0.092637	0.620965	0.007465	80.692200	45.255741	49.964600	0.377642	0.000000	0.389053	0.000000	0.000000	0.000000	-0.056840	0.006514	-0.094728	0.000000	0.000000	3.000000	71.000000	1.000000
14936.283882	-0.092637	0.620965	0.007465	80.588562	45.598015	50.451988	0.368168	0.000000	0.373264	0.000000	0.000000	0.000000	-0.056840	0.006514	-0.094728	0.000000	0.000000	3.000000	71.000000	1.000000
14936.287216	-0.092637	0.620965	0.007465	80.588562	45.598015	50.451988	0.368168	0.000000	0.373264	0.000000	0.000000	0.000000	-0.056840	0.006514	-0.094728	0.000000	0.000000	3.000000	71.000000	1.000000
14936.290549	-0.092897	0.620985	0.007046	80.588562	45.598015	50.451988	0.368168	0.000000	0.373264	0.000000	0.000000	0.000000	-0.078020	0.006048	-0.125918	0.000000	0.000000	3.000000	71.000000	1.000000
14936.293882	-0.093207	0.620977	0.006535	80.478394	45.958023	50.959782	0.368168	0.000000	0.373264	0.000000	0.000000	0.000000	-0.092999	-0.002230	-0.153196	0.000000	0.000000	3.000000	71.000000	1.000000
14936.297216	-0.093207	0.620977	0.006535	80.478394	45.958023	50.959782	0.368168	0.000000	0.373264	0.000000	0.000000	0.000000	-0.092999	-0.002230	-0.153196	0.000000	0.000000	3.000000	71.000000	1.000000
14936.300549	-0.093207	0.620977	0.006535	80.478394	45.958023	50.959782	0.368168	0.000000	0.373264	0.000000	0.000000	0.000000	-0.092999	-0.002230	-0.153196	0.000000	0.000000	3.000000	71.000000	1.000000
14936.303882	-0.093207	0.620977	0.006535	80.360062	46.343475	51.356159	0.339665	0.000000	0.326745	0.000000	0.000000	0.000000	-0.092999	-0.002230	-0.153196	0.000000	0.000000	3.000000	71.000000	1.000000
14936.307216	-0.093550	0.620982	0.005968	80.360062	46.343475	51.356159	0.339665	0.000000	0.326745	0.000000	0.000000	0.000000	-0.103063	0.001323	-0.170198	0.000000	0.000000	3.000000	71.000000	1.000000
14936.310549	-0.093550	0.620982	0.005968	80.360062	46.343475	51.356159	0.339665	0.000000	0.326745	0.000000	0.000000	0.000000	-0.103063	0.001323	-0.170198	0.000000	0.000000	3.000000	71.000000	1.000000
14936.313882	-0.093951	0.620972	0.005348	80.228615	46.764252	51.607635	0.322488	0.000000	0.298379	0.000000	0.000000	0.000000	-0.120162	-0.002911	-0.185938	0.000000	0.000000	3.000000	71.000000	1.000000
14936.317216	-0.093951	0.620972	0.005348	80.228615	46.764252	51.607635	0.322488	0.000000	0.298379	0.000000	0.000000	0.000000	-0.120162	-0.002911	-0.185938	0.000000	0.000000	3.000000	71.000000	1.000000
14936.320549	-0.093951	0.620972	0.005348	80.228615	46.764252	51.607635	0.322488	0.000000	0.298379	0.000000	0.000000	0.000000	-0.120162	-0.002911	-0.185938	0.000000	0.000000	3.000000	71.000000	1.000000
14936.323882	-0.093951	0.620972	0.005348	80.096451	47.184212	51.897461	0.302460	0.000000	0.267389	0.000000	0.000000	0.000000	-0.120162	-0.002911	-0.185938	0.000000	0.000000	3.000000	71.000000	1.000000
14936.327216	-0.094362	0.620974	0.004676	80.096451	47.184212	51.897461	0.302460	0.000000	0.267389	0.000000	0.000000	0.000000	-0.123447	0.000589	-0.201673	0.000000	0.000000	3.000000	71.000000	1.000000
14936.330549	-0.094362	0.620974	0.004676	80.096451	47.184212	51.897461	0.302460	0.000000	0.267389	0.000000	0.000000	0.000000	-0.123447	0.000589	-0.201673	0.000000	0.000000	3.000000	71.000000	1.000000
14936.333882	-0.094769	0.620956	0.003988	79.941383	47.624386	52.450256	0.281886	0.000000	0.233777	0.000000	0.000000	0.000000	-0.122090	-0.005476	-0.206321	0.000000	0.000000	3.000000	71.000000	1.000000
14936.337216	-0.094769	0.620956	0.003988	79.941383	47.624386	52.450256	0.281886	0.000000	0.233777	0.000000	0.000000	0.000000	-0.122090	-0.005476	-0.206321	0.000000	0.000000	3.000000	71.000000	1.000000
14936.340549	-0.094769	0.620956	0.003988	79.941383	47.624386	52.450256	0.281886	0.000000	0.233777	0.000000	0.000000	0.000000	-0.122090	-0.005476	-0.206321	0.000000	0.000000	3.000000	71.000000	1.000000
14936.343882	-0.094769	0.620956	0.003988	79.791687	48.037247	53.068104	0.261538	0.000000	0.199390	0.000000	0.000000	0.000000	-0.122090	-0.005476	-0.206321	0.000000	0.000000	3.000000	71.000000	1.000000
14936.347216	-0.095125	0.620965	0.003391	79.791687	48.037247	53.068104	0.261538	0.000000	0.199390	0.000000	0.000000	0.000000	-0.106776	0.002633	-0.179159	0.000000	0.000000	3.000000	71.000000	1.000000
14936.350549	-0.095125	0.620965	0.003391	79.791687	48.037247	53.068104	0.261538	0.000000	0.199390	0.000000	0.000000	0.000000	-0.106776	0.002633	-0.179159	0.000000	0.000000	3.000000	71.000000	1.000000
14936.353882	-0.095539	0.620983	0.002641	79.601456	48.514420	53.780128	0.243742	0.000000	0.169531	0.000000	0.000000	0.000000	-0.124299	0.005479	-0.224847	0.000000	0.000000	3.000000	71.000000	1.000000
14936.357216	-0.095539	0.620983	0.002641	79.601456	48.514420	53.780128	0.243742	0.000000	0.169531	0.000000	0.000000	0.000000	-0.124299	0.005479	-0.224847	0.000000	0.000000	3.000000	71.000000	1.000000
14936.360549	-0.095539	0.620983	0.002641	79.601456	48.514420	53.780128	0.243742	0.000000	0.169531	0.000000	0.000000	0.000000	-0.124299	0.005479	-0.224847	0.000000	0.000000	3.000000	71.000000	1.000000
14936.363882	-0.095885	0.620977	0.002004	79.450012	48.876850	54.207642	0.223025	0.000000	0.132056	0.000000	0.000000	0.000000	-0.103597	-0.001787	-0.191035	0.000000	0.000000	3.000000	71.000000	1.000000
14936.367216	-0.095885	0.620977	0.002004	79.450012	48.876850	54.207642	0.223025	0.000000	0.132056	0.000000	0.000000	0.000000	-0.103597	-0.001787	-0.191035	0.000000	0.000000	3.000000	71.000000	1.000000
14936.370549	-0.095885	0.620977	0.002004	79.450012	48.876850	54.207642	0.223025	0.000000	0.132056	0.000000	0.000000	0.000000	-0.103597	-0.001787	-0.191035	0.000000	0.000000	3.000000	71.000000	1.000000
14936.373882	-0.096210	0.620990	0.001387	79.337868	49.145977	54.302185	0.205759	0.000000	0.100217	0.000000	0.000000	0.000000	-0.097647	0.003993	-0.185279	0.000000	0.000000	3.000000	71.000000	1.000000
14936.377216	-0.096210	0.620990	0.001387	79.337868	49.145977	54.302185	0.205759	0.000000	0.100217	0.000000	0.000000	0.000000	-0.097647	0.003993	-0.185279	0.000000	0.000000	3.000000	71.000000	1.000000
14936.380549	-0.096210	0.620990	0.001387	79.337868	49.145977	54.302185	0.205759	0.000000	0.100217	0.000000	0.000000	0.000000	-0.097647	0.003993	-0.185279	0.000000	0.000000	3.000000	71.000000	1.000000
14936.383882	-0.096210	0.620990	0.001387	79.270279	49.296810	54.141567	0.189485	0.000000	0.069337	0.000000	0.000000	0.000000	-0.097647	0.003993	-0.185279	0.000000	0.000000	3.000000	71.000000	1.000000
14936.387216	-0.096568	0.621037	0.000818	79.270279	49.296810	54.141567	0.189485	0.000000	0.069337	0.000000	0.000000	0.000000	-0.107237	0.013940	-0.170628	0.000000	0.000000	3.000000	71.000000	1.000000
14936.390549	-0.096568	0.621037	0.000818	79.270279	49.296810	54.141567	0.189485	0.000000	0.069337	0.000000	0.000000	0.000000	-0.107237	0.013940	-0.170628	0.000000	0.000000	3.000000	71.000000	1.000000
14936.393882	-0.096904	0.621057	0.000262	79.233887	49.354389	54.084717	0.171612	0.000000	0.040899	0.000000	0.000000	0.000000	-0.100957	0.006126	-0.166730	0.000000	0.000000	3.000000	71.000000	1.000000
14936.397216	-0.096904	0.621057	0.000262	79.233887	49.354389	54.084717	0.171612	0.000000	0.040899	0.000000	0.000000	0.000000	-0.100957	0.006126	-0.166730	0.000000	0.000000	3.000000	71.000000	1.000000
14936.400549	-0.096904	0.621057	0.000262	79.233887	49.354389	54.084717	0.171612	0.000000	0.040899	0.000000	0.000000	0.000000	-0.100957	0.006126	-0.166730	0.000000	0.000000	3.000000	71.000000	1.000000
14936.403882	-0.096904	0.621057	0.000262	79.214333	49.393757	54.175171	0.154785	0.000000	0.013111	0.000000	0.000000	0.000000	-0.100957	0.006126	-0.166730	0.000000	0.000000	3.000000	71.000000	1.000000
14936.407216	-0.097235	0.621105	-0.000212	79.214333	49.393757	54.175171	0.154785	0.000000	0.013111	0.000000	0.000000	0.000000	-0.099103	0.014348	-0.142187	0.000000	0.000000	3.000000	71.000000	1.000000
14936.410549	-0.097235	0.621105	-0.000212	79.214333	49.393757	54.175171	0.154785	0.000000	0.013111	0.000000	0.000000	0.000000	-0.099103	0.014348	-0.142187	0.000000	0.000000	3.000000	71.000000	1.000000
14936.413882	-0.097504	0.621147	-0.000648	79.199661	49.413883	54.231956	0.138268	0.000000	-0.010587	0.000000	0.000000	0.000000	-0.080884	0.012550	-0.130981	0.000000	0.000000	3.000000	71.000000	1.000000
14936.417216	-0.097504	0.621147	-0.000648	79.199661	49.413883	54.231956	0.138268	0.000000	-0.010587	0.000000	0.000000	0.000000	-0.080884	0.012550	-0.130981	0.000000	0.000000	3.000000	71.000000	1.000000
14936.420549	-0.097504	0.621147	-0.000648	79.199661	49.413883	54.231956	0.138268	0.000000	-0.010587	0.000000	0.000000	0.000000	-0.080884	0.012550	-0.130981	0.000000	0.000000	3.000000	71.000000	1.000000
14936.423882	-0.097504	0.621147	-0.000648	79.181870	49.430706	54.278526	0.124787	0.000000	-0.032417	0.000000	0.000000	0.000000	-0.080884	0.012550	-0.130981	0.000000	0.000000	3.000000	71.000000	1.000000
14936.427216	-0.097702	0.621171	-0.000995	79.181870	49.430706	54.278526	0.124787	0.000000	-0.032417	0.000000	0.000000	0.000000	-0.059296	0.007267	-0.104092	0.000000	0.000000	3.000000	71.000000	1.000000
14936.430549	-0.097702	0.621171	-0.000995	79.181870	49.430706	54.278526	0.124787	0.000000	-0.032417	0.000000	0.000000	0.000000	-0.059296	0.007267	-0.104092	0.000000	0.000000	3.000000	71.000000	1.000000
14936.433882	-0.097702	0.621171	-0.000995	79.173721	49.436707	54.305065	0.114905	0.000000	-0.049766	0.000000	0.000000	0.000000	-0.059296	0.007267	-0.104092	0.000000	0.000000	3.000000	71.000000	1.000000
14936.437216	-0.097702	0.621171	-0.000995	79.173721	49.436707	54.305065	0.114905	0.000000	-0.049766	0.000000	0.000000	0.000000	-0.059296	0.007267	-0.104092	0.000000	0.000000	3.000000	71.000000	1.000000
14936.440549	-0.097873	0.621223	-0.001256	79.173721	49.436707	54.305065	0.114905	0.000000	-0.049766	0.000000	0.000000	0.000000	-0.051193	0.015589	-0.078082	0.000000	0.000000	3.000000	71.000000	1.000000
14936.443882	-0.097873	0.621223	-0.001256	79.173744	49.412262	54.289146	0.114905	0.000000	-0.049766	0.000000	0.000000	0.000000	-0.051193	0.015589	-0.078082	0.000000	0.000000	3.000000	71.000000	1.000000
14936.447216	-0.097873	0.621223	-0.001256	79.173744	49.412262	54.289146	0.114905	0.000000	-0.049766	0.000000	0.000000	0.000000	-0.051193	0.015589	-0.078082	0.000000	0.000000	3.000000	71.000000	1.000000
14936.450549	-0.097873	0.621223	-0.001256	79.173744	49.412262	54.289146	0.114905	0.000000	-0.049766	0.000000	0.000000	0.000000	-0.051193	0.015589	-0.078082	0.000000	0.000000	3.000000	71.000000	1.000000
14936.453882	-0.098136	0.621292	-0.001611	79.173721	49.393192	54.273151	0.106373	0.000000	-0.062780	0.000000	0.000000	0.000000	-0.078965	0.020724	-0.106477	0.000000	0.000000	3.000000	71.000000	1.000000
14936.457216	-0.098136	0.621292	-0.001611	79.173721	49.393192	54.273151	0.106373	0.000000	-0.062780	0.000000	0.000000	0.000000	-0.078965	0.020724	-0.106477	0.000000	0.000000	3.000000	71.000000	1.000000
14936.460549	-0.098136	0.621292	-0.001611	79.173721	49.393192	54.273151	0.106373	0.000000	-0.062780	0.000000	0.000000	0.000000	-0.078965	0.020724	-0.106477	0.000000	0.000000	3.000000	71.000000	1.000000
14936.463882	-0.098136	0.621292	-0.001611	79.172218	49.365181	54.226570	0.093212	0.000000	-0.080526	0.000000	0.000000	0.000000	-0.078965	0.020724	-0.106477	0.000000	0.000000	3.000000	71.000000	1.000000
14936.467216	-0.098232	0.621329	-0.001690	79.172218	49.365181	54.226570	0.093212	0.000000	-0.080526	0.000000	0.000000	0.000000	-0.028797	0.011096	-0.023877	0.000000	0.000000	3.000000	71.000000	1.000000
14936.470549	-0.098232	0.621329	-0.001690	79.172218	49.365181	54.226570	0.093212	0.000000	-0.080526	0.000000	0.000000	0.000000	-0.028797	0.011096	-0.023877	0.000000	0.000000	3.000000	71.000000	1.000000
14936.473882	-0.098232	0.621329	-0.001690	79.172234	49.357021	54.138817	0.088413	0.000000	-0.084505	0.000000	0.000000	0.000000	-0.028797	0.011096	-0.023877	0.000000	0.000000	3.000000	71.000000	1.000000
14936.477216	-0.098232	0.621329	-0.001690	79.172234	49.357021	54.138817	0.088413	0.000000	-0.084505	0.000000	0.000000	0.000000	-0.028797	0.011096	-0.023877	0.000000	0.000000	3.000000	71.000000	1.000000
14936.480549	-0.098297	0.621329	-0.001704	79.172234	49.357021	54.138817	0.088413	0.000000	-0.084505	0.000000	0.000000	0.000000	-0.019463	-0.000009	-0.004198	0.000000	0.000000	3.000000	71.000000	1.000000
14936.483882	-0.098297	0.621329	-0.001704	79.172234	49.351585	53.987240	0.088413	0.000000	-0.084505	0.000000	0.000000	0.000000	-0.019463	-0.000009	-0.004198	0.000000	0.000000	3.000000	71.000000	1.000000
14936.487216	-0.098297	0.621329	-0.001704	79.172234	49.351585	53.987240	0.088413	0.000000	-0.084505	0.000000	0.000000	0.000000	-0.019463	-0.000009	-0.004198	0.000000	0.000000	3.000000	71.000000	1.000000
14936.490549	-0.098297	0.621329	-0.001704	79.172234	49.351585	53.987240	0.088413	0.000000	-0.084505	0.000000	0.000000	0.000000	-0.019463	-0.000009	-0.004198	0.000000	0.000000	3.000000	71.000000	1.000000
14936.493882	-0.098409	0.621300	-0.001604	79.172234	49.348869	53.971283	0.085169	0.000000	-0.085205	0.000000	0.000000	0.000000	-0.033644	-0.008633	0.030037	0.000000	0.000000	3.000000	71.000000	1.000000
14936.497216	-0.098409	0.621300	-0.001604	79.172234	49.348869	53.971283	0.085169	0.000000	-0.085205	0.000000	0.000000	0.000000	-0.033644	-0.008633	0.030037	0.000000	0.000000	3.000000	71.000000	1.000000
14936.500549	-0.098409	0.621300	-0.001604	79.172234	49.348869	53.971283	0.085169	0.000000	-0.085205	0.000000	0.000000	0.000000	-0.033644	-0.008633	0.030037	0.000000	0.000000	3.000000	71.000000	1.000000
14936.503882	-0.098409	0.621300	-0.001604	79.172218	49.346149	53.971287	0.079562	0.000000	-0.080199	0.000000	0.000000	0.000000	-0.033644	-0.008633	0.030037	0.000000	0.000000	3.000000	71.000000	1.000000
14936.507216	-0.098434	0.621271	-0.001485	79.172218	49.346149	53.971287	0.079562	0.000000	-0.080199	0.000000	0.000000	0.000000	-0.007698	-0.008639	0.035636	0.000000	0.000000	3.000000	71.000000	1.000000
14936.510549	-0.098434	0.621271	-0.001485	79.172218	49.346149	53.971287	0.079562	0.000000	-0.080199	0.000000	0.000000	0.000000	-0.007698	-0.008639	0.035636	0.000000	0.000000	3.000000	71.000000	1.000000
14936.513882	-0.098434	0.621271	-0.001485	79.173744	49.363285	53.985962	0.078279	0.000000	-0.074260	0.000000	0.000000	0.000000	-0.007698	-0.008639	0.035636	0.000000	0.000000	3.000000	71.000000	1.000000
14936.517216	-0.098434	0.621271	-0.001485	79.173744	49.363285	53.985962	0.078279	0.000000	-0.074260	0.000000	0.000000	0.000000	-0.007698	-0.008639	0.035636	0.000000	0.000000	3.000000	71.000000	1.000000
14936.520549	-0.098445	0.621211	-0.001329	79.173744	49.363285	53.985962	0.078279	0.000000	-0.074260	0.000000	0.000000	0.000000	-0.003312	-0.018020	0.046790	0.000000	0.000000	3.000000	71.000000	1.000000
14936.523882	-0.098445	0.621211	-0.001329	79.176704	49.392048	54.015251	0.078279	0.000000	-0.074260	0.000000	0.000000	0.000000	-0.003312	-0.018020	0.046790	0.000000	0.000000	3.000000	71.000000	1.000000
14936.527216	-0.098445	0.621211	-0.001329	79.176704	49.392048	54.015251	0.078279	0.000000	-0.074260	0.000000	0.000000	0.000000	-0.003312	-0.018020	0.046790	0.000000	0.000000	3.000000	71.000000	1.000000
14936.530549	-0.098445	0.621211	-0.001329	79.176704	49.392048	54.015251	0.078279	0.000000	-0.074260	0.000000	0.000000	0.000000	-0.003312	-0.018020	0.046790	0.000000	0.000000	3.000000	71.000000	1.000000
14936.533882	-0.098501	0.621032	-0.001072	79.181183	49.435276	54.059265	0.077727	0.000000	-0.066461	0.000000	0.000000	0.000000	-0.016685	-0.053828	0.077262	0.000000	0.000000	3.000000	71.000000	1.000000
14936.537216	-0.098501	0.621032	-0.001072	79.181183	49.435276	54.059265	0.077727	0.000000	-0.066461	0.000000	0.000000	0.000000	-0.016685	-0.053828	0.077262	0.000000	0.000000	3.000000	71.000000	1.000000
14936.540549	-0.098501	0.621032	-0.001072	79.181183	49.435276	54.059265	0.077727	0.000000	-0.066461	0.000000	0.000000	0.000000	-0.016685	-0.053828	0.077262	0.000000	0.000000	3.000000	71.000000	1.000000
14936.543882	-0.098501	0.621032	-0.001072	79.185638	49.478535	54.103294	0.074946	0.000000	-0.053584	0.000000	0.000000	0.000000	-0.016685	-0.053828	0.077262	0.000000	0.000000	3.000000	71.000000	1.000000
14936.547216	-0.098527	0.620932	-0.000950	79.185638	49.478535	54.103294	0.074946	0.000000	-0.053584	0.000000	0.000000	0.000000	-0.007852	-0.029906	0.036371	0.000000	0.000000	3.000000	71.000000	1.000000
14936.550549	-0.098527	0.620932	-0.000950	79.185638	49.478535	54.103294	0.074946	0.000000	-0.053584	0.000000	0.000000	0.000000	-0.007852	-0.029906	0.036371	0.000000	0.000000	3.000000	71.000000	1.000000
14936.553882	-0.098527	0.620932	-0.000950	79.190102	49.521832	54.147381	0.073637	0.000000	-0.047522	0.000000	0.000000	0.000000	-0.007852	-0.029906	0.036371	0.000000	0.000000	3.000000	71.000000	1.000000
14936.557216	-0.098527	0.620932	-0.000950	79.190102	49.521832	54.147381	0.073637	0.000000	-0.047522	0.000000	0.000000	0.000000	-0.007852	-0.029906	0.036371	0.000000	0.000000	3.000000	71.000000	1.000000
14936.560549	-0.098545	0.620819	-0.000868	79.190102	49.521832	54.147381	0.073637	0.000000	-0.047522	0.000000	0.000000	0.000000	-0.005342	-0.034085	0.024737	0.000000	0.000000	3.000000	71.000000	1.000000
14936.563882	-0.098539	0.620731	-0.000790	79.196060	49.582329	54.206203	0.073637	0.000000	-0.047522	0.000000	0.000000	0.000000	0.001726	-0.026443	0.023512	0.000000	0.000000	3.000000	71.000000	1.000000
14936.567216	-0.098539	0.620731	-0.000790	79.196060	49.582329	54.206203	0.073637	0.000000	-0.047522	0.000000	0.000000	0.000000	0.001726	-0.026443	0.023512	0.000000	0.000000	3.000000	71.000000	1.000000
14936.570549	-0.098539	0.620731	-0.000790	79.196060	49.582329	54.206203	0.073637	0.000000	-0.047522	0.000000	0.000000	0.000000	0.001726	-0.026443	0.023512	0.000000	0.000000	3.000000	71.000000	1.000000
14936.573882	-0.098539	0.620731	-0.000790	79.201942	49.645611	54.265083	0.073034	0.000000	-0.039481	0.000000	0.000000	0.000000	0.001726	-0.026443	0.023512	0.000000	0.000000	3.000000	71.000000	1.000000
14936.577216	-0.098514	0.620617	-0.000698	79.201942	49.645611	54.265083	0.073034	0.000000	-0.039481	0.000000	0.000000	0.000000	0.007663	-0.034091	0.027529	0.000000	0.000000	3.000000	71.000000	1.000000
14936.580549	-0.098514	0.620617	-0.000698	79.201942	49.645611	54.265083	0.073034	0.000000	-0.039481	0.000000	0.000000	0.000000	0.007663	-0.034091	0.027529	0.000000	0.000000	3.000000	71.000000	1.000000
14936.583882	-0.098514	0.620617	-0.000698	79.206375	49.694443	54.309261	0.074311	0.000000	-0.034893	0.000000	0.000000	0.000000	0.007663	-0.034091	0.027529	0.000000	0.000000	3.000000	71.000000	1.000000
14936.587216	-0.098514	0.620617	-0.000698	79.206375	49.694443	54.309261	0.074311	0.000000	-0.034893	0.000000	0.000000	0.000000	0.007663	-0.034091	0.027529	0.000000	0.000000	3.000000	71.000000	1.000000
14936.590549	-0.098481	0.620535	-0.000639	79.206375	49.694443	54.309261	0.074311	0.000000	-0.034893	0.000000	0.000000	0.000000	0.009774	-0.024728	0.017781	0.000000	0.000000	3.000000	71.000000	1.000000
14936.593882	-0.098481	0.620535	-0.000639	79.209305	49.728859	54.338757	0.074311	0.000000	-0.034893	0.000000	0.000000	0.000000	0.009774	-0.024728	0.017781	0.000000	0.000000	3.000000	71.000000	1.000000
14936.597216	-0.098481	0.620535	-0.000639	79.209305	49.728859	54.338757	0.074311	0.000000	-0.034893	0.000000	0.000000	0.000000	0.009774	-0.024728	0.017781	0.000000	0.000000	3.000000	71.000000	1.000000
14936.600549	-0.098481	0.620535	-0.000639	79.209305	49.728859	54.338757	0.074311	0.000000	-0.034893	0.000000	0.000000	0.000000	0.009774	-0.024728	0.017781	0.000000	0.000000	3.000000	71.000000	1.000000
14936.603882	-0.098404	0.620429	-0.000470	79.210823	49.751526	54.353523	0.075940	0.000000	-0.031929	0.000000	0.000000	0.000000	0.023144	-0.031712	0.050471	0.000000	0.000000	3.000000	71.000000	1.000000
14936.607216	-0.098404	0.620429	-0.000470	79.210823	49.751526	54.353523	0.075940	0.000000	-0.031929	0.000000	0.000000	0.000000	0.023144	-0.031712	0.050471	0.000000	0.000000	3.000000	71.000000	1.000000
14936.610549	-0.098404	0.620429	-0.000470	79.210823	49.751526	54.353523	0.075940	0.000000	-0.031929	0.000000	0.000000	0.000000	0.023144	-0.031712	0.050471	0.000000	0.000000	3.000000	71.000000	1.000000
14936.613882	-0.098404	0.620429	-0.000470	79.210808	49.759678	54.353516	0.079798	0.000000	-0.023518	0.000000	0.000000	0.000000	0.023144	-0.031712	0.050471	0.000000	0.000000	3.000000	71.000000	1.000000
14936.617216	-0.098349	0.620417	-0.000409	79.210808	49.759678	54.353516	0.079798	0.000000	-0.023518	0.000000	0.000000	0.000000	0.016444	-0.003505	0.018448	0.000000	0.000000	3.000000	71.000000	1.000000
14936.620549	-0.098349	0.620417	-0.000409	79.210808	49.759678	54.353516	0.079798	0.000000	-0.023518	0.000000	0.000000	0.000000	0.016444	-0.003505	0.018448	0.000000	0.000000	3.000000	71.000000	1.000000
14936.623882	-0.098349	0.620417	-0.000409	79.210793	49.767815	54.353497	0.082539	0.000000	-0.020443	0.000000	0.000000	0.000000	0.016444	-0.003505	0.018448	0.000000	0.000000	3.000000	71.000000	1.000000
14936.627216	-0.098349	0.620417	-0.000409	79.210793	49.767815	54.353497	0.082539	0.000000	-0.020443	0.000000	0.000000	0.000000	0.016444	-0.003505	0.018448	0.000000	0.000000	3.000000	71.000000	1.000000
14936.630549	-0.098294	0.620405	-0.000347	79.210793	49.767815	54.353497	0.082539	0.000000	-0.020443	0.000000	0.000000	0.000000	0.016452	-0.003516	0.018446	0.000000	0.000000	3.000000	71.000000	1.000000
14936.633882	-0.098294	0.620405	-0.000347	79.210846	49.773281	54.353527	0.082539	0.000000	-0.020443	0.000000	0.000000	0.000000	0.016452	-0.003516	0.018446	0.000000	0.000000	3.000000	71.000000	1.000000
14936.637216	-0.098294	0.620405	-0.000347	79.210846	49.773281	54.353527	0.082539	0.000000	-0.020443	0.000000	0.000000	0.000000	0.016452	-0.003516	0.018446	0.000000	0.000000	3.000000	71.000000	1.000000
14936.640549	-0.098294	0.620405	-0.000347	79.210846	49.773281	54.353527	0.082539	0.000000	-0.020443	0.000000	0.000000	0.000000	0.016452	-0.003516	0.018446	0.000000	0.000000	3.000000	71.000000	1.000000
14936.643882	-0.098196	0.620394	-0.000277	79.210823	49.781441	54.353531	0.085281	0.000000	-0.017369	0.000000	0.000000	0.000000	0.029468	-0.003491	0.021241	0.000000	0.000000	3.000000	71.000000	1.000000
14936.647216	-0.098196	0.620394	-0.000277	79.210823	49.781441	54.353531	0.085281	0.000000	-0.017369	0.000000	0.000000	0.000000	0.029468	-0.003491	0.021241	0.000000	0.000000	3.000000	71.000000	1.000000
14936.650549	-0.098196	0.620394	-0.000277	79.210823	49.781441	54.353531	0.085281	0.000000	-0.017369	0.000000	0.000000	0.000000	0.029468	-0.003491	0.021241	0.000000	0.000000	3.000000	71.000000	1.000000
14936.653882	-0.098196	0.620394	-0.000277	79.210808	49.786888	54.353531	0.090192	0.000000	-0.013829	0.000000	0.000000	0.000000	0.029468	-0.003491	0.021241	0.000000	0.000000	3.000000	71.000000	1.000000
14936.657216	-0.098131	0.620394	-0.000263	79.210808	49.786888	54.353531	0.090192	0.000000	-0.013829	0.000000	0.000000	0.000000	0.019520	-0.000004	0.004194	0.000000	0.000000	3.000000	71.000000	1.000000
14936.660549	-0.098131	0.620394	-0.000263	79.210808	49.786888	54.353531	0.090192	0.000000	-0.013829	0.000000	0.000000	0.000000	0.019520	-0.000004	0.004194	0.000000	0.000000	3.000000	71.000000	1.000000
14936.663882	-0.098131	0.620394	-0.000263	79.210808	49.797760	54.353523	0.093445	0.000000	-0.013130	0.000000	0.000000	0.000000	0.019520	-0.000004	0.004194	0.000000	0.000000	3.000000	71.000000	1.000000
14936.667216	-0.098131	0.620394	-0.000263	79.210808	49.797760	54.353523	0.093445	0.000000	-0.013130	0.000000	0.000000	0.000000	0.019520	-0.000004	0.004194	0.000000	0.000000	3.000000	71.000000	1.000000
14936.670549	-0.098044	0.620394	-0.000244	79.210808	49.797760	54.353523	0.093445	0.000000	-0.013130	0.000000	0.000000	0.000000	0.026029	-0.000004	0.005587	0.000000	0.000000	3.000000	71.000000	1.000000
14936.673882	-0.098044	0.620394	-0.000244	79.209328	49.799583	54.338768	0.093445	0.000000	-0.013130	0.000000	0.000000	0.000000	0.026029	-0.000004	0.005587	0.000000	0.000000	3.000000	71.000000	1.000000
14936.677216	-0.098044	0.620394	-0.000244	79.209328	49.799583	54.338768	0.093445	0.000000	-0.013130	0.000000	0.000000	0.000000	0.026029	-0.000004	0.005587	0.000000	0.000000	3.000000	71.000000	1.000000
14936.680549	-0.098044	0.620394	-0.000244	79.209328	49.799583	54.338768	0.093445	0.000000	-0.013130	0.000000	0.000000	0.000000	0.026029	-0.000004	0.005587	0.000000	0.000000	3.000000	71.000000	1.000000
14936.683882	-0.097801	0.620422	-0.000111	79.207832	49.801392	54.323994	0.097784	0.000000	-0.012198	0.000000	0.000000	0.000000	0.073117	0.008309	0.039997	0.000000	0.000000	3.000000	71.000000	1.000000
14936.687216	-0.097801	0.620422	-0.000111	79.207832	49.801392	54.323994	0.097784	0.000000	-0.012198	0.000000	0.000000	0.000000	0.073117	0.008309	0.039997	0.000000	0.000000	3.000000	71.000000	1.000000
14936.690549	-0.097801	0.620422	-0.000111	79.207832	49.801392	54.323994	0.097784	0.000000	-0.012198	0.000000	0.000000	0.000000	0.073117	0.008309	0.039997	0.000000	0.000000	3.000000	71.000000	1.000000
14936.693882	-0.097801	0.620422	-0.000111	79.208000	49.805584	54.304661	0.109970	0.000000	-0.005532	0.000000	0.000000	0.000000	0.073117	0.008309	0.039997	0.000000	0.000000	3.000000	71.000000	1.000000
14936.697216	-0.097665	0.620449	-0.000001	79.208000	49.805584	54.304661	0.109970	0.000000	-0.005532	0.000000	0.000000	0.000000	0.040597	0.008289	0.033007	0.000000	0.000000	3.000000	71.000000	1.000000
14936.700549	-0.097665	0.620449	-0.000001	79.208000	49.805584	54.304661	0.109970	0.000000	-0.005532	0.000000	0.000000	0.000000	0.040597	0.008289	0.033007	0.000000	0.000000	3.000000	71.000000	1.000000
14936.703882	-0.097665	0.620449	-0.000001	79.205025	49.792961	54.275200	0.116736	0.000000	-0.000031	0.000000	0.000000	0.000000	0.040597	0.008289	0.033007	0.000000	0.000000	3.000000	71.000000	1.000000
14936.707216	-0.097665	0.620449	-0.000001	79.205025	49.792961	54.275200	0.116736	0.000000	-0.000031	0.000000	0.000000	0.000000	0.040597	0.008289	0.033007	0.000000	0.000000	3.000000	71.000000	1.000000
14936.710549	-0.097537	0.620445	0.000142	79.205025	49.792961	54.275200	0.116736	0.000000	-0.000031	0.000000	0.000000	0.000000	0.038538	-0.001107	0.042734	0.000000	0.000000	3.000000	71.000000	1.000000
14936.713882	-0.097537	0.620445	0.000142	79.203697	49.779964	54.241135	0.116736	0.000000	-0.000031	0.000000	0.000000	0.000000	0.038538	-0.001107	0.042734	0.000000	0.000000	3.000000	71.000000	1.000000
14936.717216	-0.097537	0.620445	0.000142	79.203697	49.779964	54.241135	0.116736	0.000000	-0.000031	0.000000	0.000000	0.000000	0.038538	-0.001107	0.042734	0.000000	0.000000	3.000000	71.000000	1.000000
14936.720549	-0.097537	0.620445	0.000142	79.203697	49.779964	54.241135	0.116736	0.000000	-0.000031	0.000000	0.000000	0.000000	0.038538	-0.001107	0.042734	0.000000	0.000000	3.000000	71.000000	1.000000
14936.723882	-0.097358	0.620446	0.000475	79.205429	49.772896	54.217197	0.123159	0.000000	0.007091	0.000000	0.000000	0.000000	0.053613	0.000148	0.100031	0.000000	0.000000	3.000000	71.000000	1.000000
14936.727216	-0.097358	0.620446	0.000475	79.205429	49.772896	54.217197	0.123159	0.000000	0.007091	0.000000	0.000000	0.000000	0.053613	0.000148	0.100031	0.000000	0.000000	3.000000	71.000000	1.000000
14936.730549	-0.097358	0.620446	0.000475	79.205429	49.772896	54.217197	0.123159	0.000000	0.007091	0.000000	0.000000	0.000000	0.053613	0.000148	0.100031	0.000000	0.000000	3.000000	71.000000	1.000000
14936.733882	-0.097358	0.620446	0.000475	79.210258	49.771740	54.203365	0.132095	0.000000	0.023763	0.000000	0.000000	0.000000	0.053613	0.000148	0.100031	0.000000	0.000000	3.000000	71.000000	1.000000
14936.737216	-0.097323	0.620411	0.000632	79.210258	49.771740	54.203365	0.132095	0.000000	0.023763	0.000000	0.000000	0.000000	0.010469	-0.010578	0.046903	0.000000	0.000000	3.000000	71.000000	1.000000
14936.740549	-0.097323	0.620411	0.000632	79.210258	49.771740	54.203365	0.132095	0.000000	0.023763	0.000000	0.000000	0.000000	0.010469	-0.010578	0.046903	0.000000	0.000000	3.000000	71.000000	1.000000
14936.743882	-0.097304	0.620336	0.000753	79.213196	49.806087	54.232792	0.133840	0.000000	0.031580	0.000000	0.000000	0.000000	0.005872	-0.022386	0.036498	0.000000	0.000000	3.000000	71.000000	1.000000
14936.747216	-0.097304	0.620336	0.000753	79.213196	49.806087	54.232792	0.133840	0.000000	0.031580	0.000000	0.000000	0.000000	0.005872	-0.022386	0.036498	0.000000	0.000000	3.000000	71.000000	1.000000
14936.750549	-0.097304	0.620336	0.000753	79.213196	49.806087	54.232792	0.133840	0.000000	0.031580	0.000000	0.000000	0.000000	0.005872	-0.022386	0.036498	0.000000	0.000000	3.000000	71.000000	1.000000
14936.753882	-0.097304	0.620336	0.000753	79.216171	49.835087	54.262314	0.134818	0.000000	0.037663	0.000000	0.000000	0.000000	0.005872	-0.022386	0.036498	0.000000	0.000000	3.000000	71.000000	1.000000
14936.757216	-0.097333	0.620255	0.000889	79.216171	49.835087	54.262314	0.134818	0.000000	0.037663	0.000000	0.000000	0.000000	-0.008679	-0.024169	0.040845	0.000000	0.000000	3.000000	71.000000	1.000000
14936.760549	-0.097333	0.620255	0.000889	79.216171	49.835087	54.262314	0.134818	0.000000	0.037663	0.000000	0.000000	0.000000	-0.008679	-0.024169	0.040845	0.000000	0.000000	3.000000	71.000000	1.000000
14936.763882	-0.097333	0.620255	0.000889	79.220604	49.875835	54.306557	0.133372	0.000000	0.044471	0.000000	0.000000	0.000000	-0.008679	-0.024169	0.040845	0.000000	0.000000	3.000000	71.000000	1.000000
14936.767216	-0.097333	0.620255	0.000889	79.220604	49.875835	54.306557	0.133372	0.000000	0.044471	0.000000	0.000000	0.000000	-0.008679	-0.024169	0.040845	0.000000	0.000000	3.000000	71.000000	1.000000
14936.770549	-0.097372	0.620141	0.000967	79.220604	49.875835	54.306557	0.133372	0.000000	0.044471	0.000000	0.000000	0.000000	-0.011771	-0.034234	0.023311	0.000000	0.000000	3.000000	71.000000	1.000000
14936.773882	-0.097372	0.620141	0.000967	79.226486	49.928417	54.365623	0.133372	0.000000	0.044471	0.000000	0.000000	0.000000	-0.011771	-0.034234	0.023311	0.000000	0.000000	3.000000	71.000000	1.000000
14936.777216	-0.097372	0.620141	0.000967	79.226486	49.928417	54.365623	0.133372	0.000000	0.044471	0.000000	0.000000	0.000000	-0.011771	-0.034234	0.023311	0.000000	0.000000	3.000000	71.000000	1.000000
14936.780549	-0.097372	0.620141	0.000967	79.226486	49.928417	54.365623	0.133372	0.000000	0.044471	0.000000	0.000000	0.000000	-0.011771	-0.034234	0.023311	0.000000	0.000000	3.000000	71.000000	1.000000
14936.783882	-0.097534	0.619893	0.001089	79.233833	49.990162	54.439552	0.131410	0.000000	0.048356	0.000000	0.000000	0.000000	-0.048695	-0.074441	0.036528	0.000000	0.000000	3.000000	71.000000	1.000000
14936.787216	-0.097534	0.619893	0.001089	79.233833	49.990162	54.439552	0.131410	0.000000	0.048356	0.000000	0.000000	0.000000	-0.048695	-0.074441	0.036528	0.000000	0.000000	3.000000	71.000000	1.000000
14936.790549	-0.097534	0.619893	0.001089	79.233833	49.990162	54.439552	0.131410	0.000000	0.048356	0.000000	0.000000	0.000000	-0.048695	-0.074441	0.036528	0.000000	0.000000	3.000000	71.000000	1.000000
14936.793882	-0.097534	0.619893	0.001089	79.242630	50.063858	54.528404	0.123294	0.000000	0.054444	0.000000	0.000000	0.000000	-0.048695	-0.074441	0.036528	0.000000	0.000000	3.000000	71.000000	1.000000
14936.797216	-0.097674	0.619765	0.001105	79.242630	50.063858	54.528404	0.123294	0.000000	0.054444	0.000000	0.000000	0.000000	-0.041933	-0.038398	0.004695	0.000000	0.000000	3.000000	71.000000	1.000000
14936.800549	-0.097674	0.619765	0.001105	79.242630	50.063858	54.528404	0.123294	0.000000	0.054444	0.000000	0.000000	0.000000	-0.041933	-0.038398	0.004695	0.000000	0.000000	3.000000	71.000000	1.000000
14936.803882	-0.097674	0.619765	0.001105	79.249207	50.105953	54.591053	0.116305	0.000000	0.055227	0.000000	0.000000	0.000000	-0.041933	-0.038398	0.004695	0.000000	0.000000	3.000000	71.000000	1.000000
14936.807216	-0.097674	0.619765	0.001105	79.249207	50.105953	54.591053	0.116305	0.000000	0.055227	0.000000	0.000000	0.000000	-0.041933	-0.038398	0.004695	0.000000	0.000000	3.000000	71.000000	1.000000
14936.810549	-0.097827	0.619624	0.001077	79.249207	50.105953	54.591053	0.116305	0.000000	0.055227	0.000000	0.000000	0.000000	-0.045981	-0.042524	-0.008355	0.000000	0.000000	3.000000	71.000000	1.000000
14936.813882	-0.098025	0.619527	0.001046	79.252556	50.122311	54.635311	0.116305	0.000000	0.055227	0.000000	0.000000	0.000000	-0.059438	-0.028951	-0.009259	0.000000	0.000000	3.000000	71.000000	1.000000
14936.817216	-0.098025	0.619527	0.001046	79.252556	50.122311	54.635311	0.116305	0.000000	0.055227	0.000000	0.000000	0.000000	-0.059438	-0.028951	-0.009259	0.000000	0.000000	3.000000	71.000000	1.000000
14936.820549	-0.098025	0.619527	0.001046	79.252556	50.122311	54.635311	0.116305	0.000000	0.055227	0.000000	0.000000	0.000000	-0.059438	-0.028951	-0.009259	0.000000	0.000000	3.000000	71.000000	1.000000
14936.823882	-0.098025	0.619527	0.001046	79.243896	49.951473	54.492554	0.098735	0.000000	0.052291	0.000000	0.000000	0.000000	-0.059438	-0.028951	-0.009259	0.000000	0.000000	3.000000	71.000000	1.000000
14936.827216	-0.098210	0.619444	0.001058	79.243896	49.951473	54.492554	0.098735	0.000000	0.052291	0.000000	0.000000	0.000000	-0.055401	-0.024830	0.003742	0.000000	0.000000	3.000000	71.000000	1.000000
14936.830549	-0.098210	0.619444	0.001058	79.243896	49.951473	54.492554	0.098735	0.000000	0.052291	0.000000	0.000000	0.000000	-0.055401	-0.024830	0.003742	0.000000	0.000000	3.000000	71.000000	1.000000
14936.833882	-0.098210	0.619444	0.001058	79.228806	49.719334	54.285797	0.089502	0.000000	0.052914	0.000000	0.000000	0.000000	-0.055401	-0.024830	0.003742	0.000000	0.000000	3.000000	71.000000	1.000000
14936.837216	-0.098210	0.619444	0.001058	79.228806	49.719334	54.285797	0.089502	0.000000	0.052914	0.000000	0.000000	0.000000	-0.055401	-0.024830	0.003742	0.000000	0.000000	3.000000	71.000000	1.000000
14936.840549	-0.098401	0.619401	0.001101	79.228806	49.719334	54.285797	0.089502	0.000000	0.052914	0.000000	0.000000	0.000000	-0.057346	-0.013012	0.012749	0.000000	0.000000	3.000000	71.000000	1.000000
14936.843882	-0.098401	0.619401	0.001101	79.216248	49.516670	54.102737	0.089502	0.000000	0.052914	0.000000	0.000000	0.000000	-0.057346	-0.013012	0.012749	0.000000	0.000000	3.000000	71.000000	1.000000
14936.847216	-0.098401	0.619401	0.001101	79.216248	49.516670	54.102737	0.089502	0.000000	0.052914	0.000000	0.000000	0.000000	-0.057346	-0.013012	0.012749	0.000000	0.000000	3.000000	71.000000	1.000000
14936.850549	-0.098401	0.619401	0.001101	79.216248	49.516670	54.102737	0.089502	0.000000	0.052914	0.000000	0.000000	0.000000	-0.057346	-0.013012	0.012749	0.000000	0.000000	3.000000	71.000000	1.000000
14936.853882	-0.098675	0.619335	0.001315	79.213875	49.468178	54.068462	0.079944	0.000000	0.055039	0.000000	0.000000	0.000000	-0.082107	-0.019623	0.064233	0.000000	0.000000	3.000000	71.000000	1.000000
14936.857216	-0.098675	0.619335	0.001315	79.213875	49.468178	54.068462	0.079944	0.000000	0.055039	0.000000	0.000000	0.000000	-0.082107	-0.019623	0.064233	0.000000	0.000000	3.000000	71.000000	1.000000
14936.860549	-0.098675	0.619335	0.001315	79.213875	49.468178	54.068462	0.079944	0.000000	0.055039	0.000000	0.000000	0.000000	-0.082107	-0.019623	0.064233	0.000000	0.000000	3.000000	71.000000	1.000000
14936.863882	-0.098675	0.619335	0.001315	79.212357	49.440113	54.053738	0.066259	0.000000	0.065745	0.000000	0.000000	0.000000	-0.082107	-0.019623	0.064233	0.000000	0.000000	3.000000	71.000000	1.000000
14936.867216	-0.098844	0.619313	0.001468	79.212357	49.440113	54.053738	0.066259	0.000000	0.065745	0.000000	0.000000	0.000000	-0.050881	-0.006635	0.045873	0.000000	0.000000	3.000000	71.000000	1.000000
14936.870549	-0.098844	0.619313	0.001468	79.212357	49.440113	54.053738	0.066259	0.000000	0.065745	0.000000	0.000000	0.000000	-0.050881	-0.006635	0.045873	0.000000	0.000000	3.000000	71.000000	1.000000
14936.873882	-0.099014	0.619291	0.001621	79.210861	49.409340	54.039021	0.057779	0.000000	0.073390	0.000000	0.000000	0.000000	-0.050907	-0.006630	0.045850	0.000000	0.000000	3.000000	71.000000	1.000000
14936.877216	-0.099014	0.619291	0.001621	79.210861	49.409340	54.039021	0.057779	0.000000	0.073390	0.000000	0.000000	0.000000	-0.050907	-0.006630	0.045850	0.000000	0.000000	3.000000	71.000000	1.000000
14936.880549	-0.099014	0.619291	0.001621	79.210861	49.409340	54.039021	0.057779	0.000000	0.073390	0.000000	0.000000	0.000000	-0.050907	-0.006630	0.045850	0.000000	0.000000	3.000000	71.000000	1.000000
14936.883882	-0.099014	0.619291	0.001621	79.209381	49.378578	54.024319	0.049295	0.000000	0.081032	0.000000	0.000000	0.000000	-0.050907	-0.006630	0.045850	0.000000	0.000000	3.000000	71.000000	1.000000
14936.887216	-0.099174	0.619281	0.001726	79.209381	49.378578	54.024319	0.049295	0.000000	0.081032	0.000000	0.000000	0.000000	-0.047862	-0.003072	0.031605	0.000000	0.000000	3.000000	71.000000	1.000000
14936.890549	-0.099174	0.619281	0.001726	79.209381	49.378578	54.024319	0.049295	0.000000	0.081032	0.000000	0.000000	0.000000	-0.047862	-0.003072	0.031605	0.000000	0.000000	3.000000	71.000000	1.000000
14936.893882	-0.099174	0.619281	0.001726	79.207886	49.347824	54.009621	0.049295	0.000000	0.081032	0.000000	0.000000	0.000000	-0.047862	-0.003072	0.031605	0.000000	0.000000	3.000000	71.000000	1.000000
14936.897216	-0.099174	0.619281	0.001726	79.207886	49.347824	54.009621	0.049295	0.000000	0.081032	0.000000	0.000000	0.000000	-0.047862	-0.003072	0.031605	0.000000	0.000000	3.000000	71.000000	1.000000
14936.900549	-0.099333	0.619271	0.001831	79.207886	49.347824	54.009621	0.049295	0.000000	0.081032	0.000000	0.000000	0.000000	-0.047883	-0.003073	0.031587	0.000000	0.000000	3.000000	71.000000	1.000000
14936.903882	-0.099333	0.619271	0.001831	79.209366	49.343235	54.024334	0.041318	0.000000	0.086300	0.000000	0.000000	0.000000	-0.047883	-0.003073	0.031587	0.000000	0.000000	3.000000	71.000000	1.000000
14936.907216	-0.099333	0.619271	0.001831	79.209366	49.343235	54.024334	0.041318	0.000000	0.086300	0.000000	0.000000	0.000000	-0.047883	-0.003073	0.031587	0.000000	0.000000	3.000000	71.000000	1.000000
14936.910549	-0.099333	0.619271	0.001831	79.209366	49.343235	54.024334	0.041318	0.000000	0.086300	0.000000	0.000000	0.000000	-0.047883	-0.003073	0.031587	0.000000	0.000000	3.000000	71.000000	1.000000
14936.913882	-0.099619	0.619195	0.001887	79.209274	49.347210	54.043674	0.033338	0.000000	0.091564	0.000000	0.000000	0.000000	-0.085735	-0.022592	0.016629	0.000000	0.000000	3.000000	71.000000	1.000000
14936.917216	-0.099619	0.619195	0.001887	79.209274	49.347210	54.043674	0.033338	0.000000	0.091564	0.000000	0.000000	0.000000	-0.085735	-0.022592	0.016629	0.000000	0.000000	3.000000	71.000000	1.000000
14936.920549	-0.099619	0.619195	0.001887	79.209274	49.347210	54.043674	0.033338	0.000000	0.091564	0.000000	0.000000	0.000000	-0.085735	-0.022592	0.016629	0.000000	0.000000	3.000000	71.000000	1.000000
14936.923882	-0.099619	0.619195	0.001887	79.212242	49.362507	54.073097	0.019048	0.000000	0.094335	0.000000	0.000000	0.000000	-0.085735	-0.022592	0.016629	0.000000	0.000000	3.000000	71.000000	1.000000
14936.927216	-0.099700	0.619156	0.001838	79.212242	49.362507	54.073097	0.019048	0.000000	0.094335	0.000000	0.000000	0.000000	-0.024191	-0.011800	-0.014705	0.000000	0.000000	3.000000	71.000000	1.000000
14936.930549	-0.099700	0.619156	0.001838	79.212242	49.362507	54.073097	0.019048	0.000000	0.094335	0.000000	0.000000	0.000000	-0.024191	-0.011800	-0.014705	0.000000	0.000000	3.000000	71.000000	1.000000
14936.933882	-0.099700	0.619156	0.001838	79.215202	49.383240	54.102501	0.015017	0.000000	0.091885	0.000000	0.000000	0.000000	-0.024191	-0.011800	-0.014705	0.000000	0.000000	3.000000	71.000000	1.000000
14936.937216	-0.099700	0.619156	0.001838	79.215202	49.383240	54.102501	0.015017	0.000000	0.091885	0.000000	0.000000	0.000000	-0.024191	-0.011800	-0.014705	0.000000	0.000000	3.000000	71.000000	1.000000
14936.940549	-0.099755	0.619097	0.001778	79.215202	49.383240	54.102501	0.015017	0.000000	0.091885	0.000000	0.000000	0.000000	-0.016667	-0.017705	-0.017805	0.000000	0.000000	3.000000	71.000000	1.000000
14936.943882	-0.099755	0.619097	0.001778	79.219673	49.423923	54.146683	0.015017	0.000000	0.091885	0.000000	0.000000	0.000000	-0.016667	-0.017705	-0.017805	0.000000	0.000000	3.000000	71.000000	1.000000
14936.947216	-0.099755	0.619097	0.001778	79.219673	49.423923	54.146683	0.015017	0.000000	0.091885	0.000000	0.000000	0.000000	-0.016667	-0.017705	-0.017805	0.000000	0.000000	3.000000	71.000000	1.000000
14936.950549	-0.099755	0.619097	0.001778	79.219673	49.423923	54.146683	0.015017	0.000000	0.091885	0.000000	0.000000	0.000000	-0.016667	-0.017705	-0.017805	0.000000	0.000000	3.000000	71.000000	1.000000
14936.953882	-0.099767	0.619017	0.001623	79.224129	49.464638	54.190903	0.012239	0.000000	0.088917	0.000000	0.000000	0.000000	-0.003524	-0.024099	-0.046746	0.000000	0.000000	3.000000	71.000000	1.000000
14936.957216	-0.099767	0.619017	0.001623	79.224129	49.464638	54.190903	0.012239	0.000000	0.088917	0.000000	0.000000	0.000000	-0.003524	-0.024099	-0.046746	0.000000	0.000000	3.000000	71.000000	1.000000
14936.960549	-0.099767	0.619017	0.001623	79.224129	49.464638	54.190903	0.012239	0.000000	0.088917	0.000000	0.000000	0.000000	-0.003524	-0.024099	-0.046746	0.000000	0.000000	3.000000	71.000000	1.000000
14936.963882	-0.099767	0.619017	0.001623	79.227097	49.493649	54.220436	0.011651	0.000000	0.081126	0.000000	0.000000	0.000000	-0.003524	-0.024099	-0.046746	0.000000	0.000000	3.000000	71.000000	1.000000
14936.967216	-0.099752	0.618964	0.001554	79.227097	49.493649	54.220436	0.011651	0.000000	0.081126	0.000000	0.000000	0.000000	0.004491	-0.015888	-0.020660	0.000000	0.000000	3.000000	71.000000	1.000000
14936.970549	-0.099752	0.618964	0.001554	79.227097	49.493649	54.220436	0.011651	0.000000	0.081126	0.000000	0.000000	0.000000	0.004491	-0.015888	-0.020660	0.000000	0.000000	3.000000	71.000000	1.000000
14936.973882	-0.099752	0.618964	0.001554	79.231552	49.537136	54.264702	0.011651	0.000000	0.081126	0.000000	0.000000	0.000000	0.004491	-0.015888	-0.020660	0.000000	0.000000	3.000000	71.000000	1.000000
14936.977216	-0.099752	0.618964	0.001554	79.231552	49.537136	54.264702	0.011651	0.000000	0.081126	0.000000	0.000000	0.000000	0.004491	-0.015888	-0.020660	0.000000	0.000000	3.000000	71.000000	1.000000
14936.980549	-0.099740	0.618930	0.001500	79.231552	49.537136	54.264702	0.011651	0.000000	0.081126	0.000000	0.000000	0.000000	0.003512	-0.009989	-0.016145	0.000000	0.000000	3.000000	71.000000	1.000000
14936.983882	-0.099740	0.618930	0.001500	79.234489	49.568886	54.294254	0.012400	0.000000	0.077683	0.000000	0.000000	0.000000	0.003512	-0.009989	-0.016145	0.000000	0.000000	3.000000	71.000000	1.000000
14936.987216	-0.099740	0.618930	0.001500	79.234489	49.568886	54.294254	0.012400	0.000000	0.077683	0.000000	0.000000	0.000000	0.003512	-0.009989	-0.016145	0.000000	0.000000	3.000000	71.000000	1.000000
14936.990549	-0.099740	0.618930	0.001500	79.234489	49.568886	54.294254	0.012400	0.000000	0.077683	0.000000	0.000000	0.000000	0.003512	-0.009989	-0.016145	0.000000	0.000000	3.000000	71.000000	1.000000
14936.993882	-0.099667	0.618846	0.001477	79.237564	49.585709	54.304382	0.012985	0.000000	0.074992	0.000000	0.000000	0.000000	0.021980	-0.025372	-0.006708	0.000000	0.000000	3.000000	71.000000	1.000000
14936.997216	-0.099667	0.618846	0.001477	79.237564	49.585709	54.304382	0.012985	0.000000	0.074992	0.000000	0.000000	0.000000	0.021980	-0.025372	-0.006708	0.000000	0.000000	3.000000	71.000000	1.000000
14937.000549	-0.099667	0.618846	0.001477	79.237564	49.585709	54.304382	0.012985	0.000000	0.074992	0.000000	0.000000	0.000000	0.021980	-0.025372	-0.006708	0.000000	0.000000	3.000000	71.000000	1.000000
14937.003882	-0.099667	0.618846	0.001477	79.240509	49.620209	54.333969	0.016648	0.000000	0.073874	0.000000	0.000000	0.000000	0.021980	-0.025372	-0.006708	0.000000	0.000000	3.000000	71.000000	1.000000
14937.007216	-0.099631	0.618814	0.001519	79.240509	49.620209	54.333969	0.016648	0.000000	0.073874	0.000000	0.000000	0.000000	0.010958	-0.009483	0.012535	0.000000	0.000000	3.000000	71.000000	1.000000
14937.010549	-0.099631	0.618814	0.001519	79.240509	49.620209	54.333969	0.016648	0.000000	0.073874	0.000000	0.000000	0.000000	0.010958	-0.009483	0.012535	0.000000	0.000000	3.000000	71.000000	1.000000
14937.013882	-0.099631	0.618814	0.001519	79.243492	49.652016	54.363575	0.016648	0.000000	0.073874	0.000000	0.000000	0.000000	0.010958	-0.009483	0.012535	0.000000	0.000000	3.000000	71.000000	1.000000
14937.017216	-0.099631	0.618814	0.001519	79.243492	49.652016	54.363575	0.016648	0.000000	0.073874	0.000000	0.000000	0.000000	0.010958	-0.009483	0.012535	0.000000	0.000000	3.000000	71.000000	1.000000
14937.020549	-0.099634	0.618763	0.001537	79.243492	49.652016	54.363575	0.016648	0.000000	0.073874	0.000000	0.000000	0.000000	-0.001125	-0.015405	0.005176	0.000000	0.000000	3.000000	71.000000	1.000000
14937.023882	-0.099634	0.618763	0.001537	79.244957	49.661098	54.378357	0.018475	0.000000	0.075963	0.000000	0.000000	0.000000	-0.001125	-0.015405	0.005176	0.000000	0.000000	3.000000	71.000000	1.000000
14937.027216	-0.099634	0.618763	0.001537	79.244957	49.661098	54.378357	0.018475	0.000000	0.075963	0.000000	0.000000	0.000000	-0.001125	-0.015405	0.005176	0.000000	0.000000	3.000000	71.000000	1.000000
14937.030549	-0.099634	0.618763	0.001537	79.244957	49.661098	54.378357	0.018475	0.000000	0.075963	0.000000	0.000000	0.000000	-0.001125	-0.015405	0.005176	0.000000	0.000000	3.000000	71.000000	1.000000
14937.033882	-0.099714	0.618700	0.001587	79.246422	49.670193	54.393147	0.018287	0.000000	0.076826	0.000000	0.000000	0.000000	-0.023813	-0.018979	0.015132	0.000000	0.000000	3.000000	71.000000	1.000000
14937.037216	-0.099714	0.618700	0.001587	79.246422	49.670193	54.393147	0.018287	0.000000	0.076826	0.000000	0.000000	0.000000	-0.023813	-0.018979	0.015132	0.000000	0.000000	3.000000	71.000000	1.000000
14937.040549	-0.099714	0.618700	0.001587	79.246422	49.670193	54.393147	0.018287	0.000000	0.076826	0.000000	0.000000	0.000000	-0.023813	-0.018979	0.015132	0.000000	0.000000	3.000000	71.000000	1.000000
14937.043882	-0.099714	0.618700	0.001587	79.247887	49.679283	54.407940	0.014318	0.000000	0.079348	0.000000	0.000000	0.000000	-0.023813	-0.018979	0.015132	0.000000	0.000000	3.000000	71.000000	1.000000
14937.047216	-0.099786	0.618668	0.001605	79.247887	49.679283	54.407940	0.014318	0.000000	0.079348	0.000000	0.000000	0.000000	-0.021709	-0.009492	0.005432	0.000000	0.000000	3.000000	71.000000	1.000000
14937.050549	-0.099786	0.618668	0.001605	79.247887	49.679283	54.407940	0.014318	0.000000	0.079348	0.000000	0.000000	0.000000	-0.021709	-0.009492	0.005432	0.000000	0.000000	3.000000	71.000000	1.000000
14937.053882	-0.099837	0.618636	0.001628	79.249367	49.688423	54.422779	0.014318	0.000000	0.079348	0.000000	0.000000	0.000000	-0.015174	-0.009500	0.006850	0.000000	0.000000	3.000000	71.000000	1.000000
14937.057216	-0.099837	0.618636	0.001628	79.249367	49.688423	54.422779	0.014318	0.000000	0.079348	0.000000	0.000000	0.000000	-0.015174	-0.009500	0.006850	0.000000	0.000000	3.000000	71.000000	1.000000
14937.060549	-0.099837	0.618636	0.001628	79.249367	49.688423	54.422779	0.014318	0.000000	0.079348	0.000000	0.000000	0.000000	-0.015174	-0.009500	0.006850	0.000000	0.000000	3.000000	71.000000	1.000000
14937.063882	-0.099837	0.618636	0.001628	79.247887	49.668423	54.407959	0.008171	0.000000	0.081395	0.000000	0.000000	0.000000	-0.015174	-0.009500	0.006850	0.000000	0.000000	3.000000	71.000000	1.000000
14937.067216	-0.099889	0.618650	0.001657	79.247887	49.668423	54.407959	0.008171	0.000000	0.081395	0.000000	0.000000	0.000000	-0.015600	0.004096	0.008784	0.000000	0.000000	3.000000	71.000000	1.000000
14937.070549	-0.099889	0.618650	0.001657	79.247887	49.668423	54.407959	0.008171	0.000000	0.081395	0.000000	0.000000	0.000000	-0.015600	0.004096	0.008784	0.000000	0.000000	3.000000	71.000000	1.000000
14937.073882	-0.099889	0.618650	0.001657	79.246422	49.648438	54.393150	0.005571	0.000000	0.082859	0.000000	0.000000	0.000000	-0.015600	0.004096	0.008784	0.000000	0.000000	3.000000	71.000000	1.000000
14937.077216	-0.099889	0.618650	0.001657	79.246422	49.648438	54.393150	0.005571	0.000000	0.082859	0.000000	0.000000	0.000000	-0.015600	0.004096	0.008784	0.000000	0.000000	3.000000	71.000000	1.000000
14937.080549	-0.099914	0.618670	0.001668	79.246422	49.648438	54.393150	0.005571	0.000000	0.082859	0.000000	0.000000	0.000000	-0.007519	0.005898	0.003098	0.000000	0.000000	3.000000	71.000000	1.000000
14937.083882	-0.099914	0.618670	0.001668	79.244942	49.633884	54.378342	0.005571	0.000000	0.082859	0.000000	0.000000	0.000000	-0.007519	0.005898	0.003098	0.000000	0.000000	3.000000	71.000000	1.000000
14937.087216	-0.099914	0.618670	0.001668	79.244942	49.633884	54.378342	0.005571	0.000000	0.082859	0.000000	0.000000	0.000000	-0.007519	0.005898	0.003098	0.000000	0.000000	3.000000	71.000000	1.000000
14937.090549	-0.099914	0.618670	0.001668	79.244942	49.633884	54.378342	0.005571	0.000000	0.082859	0.000000	0.000000	0.000000	-0.007519	0.005898	0.003098	0.000000	0.000000	3.000000	71.000000	1.000000
14937.093882	-0.099943	0.618754	0.001699	79.240532	49.587589	54.333984	0.004318	0.000000	0.083375	0.000000	0.000000	0.000000	-0.008924	0.025375	0.009551	0.000000	0.000000	3.000000	71.000000	1.000000
14937.097216	-0.099943	0.618754	0.001699	79.240532	49.587589	54.333984	0.004318	0.000000	0.083375	0.000000	0.000000	0.000000	-0.008924	0.025375	0.009551	0.000000	0.000000	3.000000	71.000000	1.000000
14937.100549	-0.099943	0.618754	0.001699	79.240532	49.587589	54.333984	0.004318	0.000000	0.083375	0.000000	0.000000	0.000000	-0.008924	0.025375	0.009551	0.000000	0.000000	3.000000	71.000000	1.000000
14937.103882	-0.099943	0.618754	0.001699	79.237587	49.553093	54.304405	0.002830	0.000000	0.084967	0.000000	0.000000	0.000000	-0.008924	0.025375	0.009551	0.000000	0.000000	3.000000	71.000000	1.000000
14937.107216	-0.099976	0.618837	0.001640	79.237587	49.553093	54.304405	0.002830	0.000000	0.084967	0.000000	0.000000	0.000000	-0.009830	0.024885	-0.017717	0.000000	0.000000	3.000000	71.000000	1.000000
14937.110549	-0.099976	0.618837	0.001640	79.237587	49.553093	54.304405	0.002830	0.000000	0.084967	0.000000	0.000000	0.000000	-0.009830	0.024885	-0.017717	0.000000	0.000000	3.000000	71.000000	1.000000
14937.113882	-0.099976	0.618837	0.001640	79.231537	49.509926	54.264690	0.002830	0.000000	0.084967	0.000000	0.000000	0.000000	-0.009830	0.024885	-0.017717	0.000000	0.000000	3.000000	71.000000	1.000000
14937.117216	-0.099976	0.618837	0.001640	79.231537	49.509926	54.264690	0.002830	0.000000	0.084967	0.000000	0.000000	0.000000	-0.009830	0.024885	-0.017717	0.000000	0.000000	3.000000	71.000000	1.000000
14937.120549	-0.100006	0.618901	0.001566	79.231537	49.509926	54.264690	0.002830	0.000000	0.084967	0.000000	0.000000	0.000000	-0.008841	0.018983	-0.022240	0.000000	0.000000	3.000000	71.000000	1.000000
14937.123882	-0.100006	0.618901	0.001566	79.227097	49.460995	54.220421	0.001192	0.000000	0.082014	0.000000	0.000000	0.000000	-0.008841	0.018983	-0.022240	0.000000	0.000000	3.000000	71.000000	1.000000
14937.127216	-0.100006	0.618901	0.001566	79.227097	49.460995	54.220421	0.001192	0.000000	0.082014	0.000000	0.000000	0.000000	-0.008841	0.018983	-0.022240	0.000000	0.000000	3.000000	71.000000	1.000000
14937.130549	-0.100006	0.618901	0.001566	79.227097	49.460995	54.220421	0.001192	0.000000	0.082014	0.000000	0.000000	0.000000	-0.008841	0.018983	-0.022240	0.000000	0.000000	3.000000	71.000000	1.000000
14937.133882	-0.099982	0.619071	0.001352	79.219315	49.441341	54.204777	-0.000282	0.000000	0.078308	0.000000	0.000000	0.000000	0.007142	0.051042	-0.064132	0.000000	0.000000	3.000000	71.000000	1.000000
14937.137216	-0.099982	0.619071	0.001352	79.219315	49.441341	54.204777	-0.000282	0.000000	0.078308	0.000000	0.000000	0.000000	0.007142	0.051042	-0.064132	0.000000	0.000000	3.000000	71.000000	1.000000
14937.140549	-0.099982	0.619071	0.001352	79.219315	49.441341	54.204777	-0.000282	0.000000	0.078308	0.000000	0.000000	0.000000	0.007142	0.051042	-0.064132	0.000000	0.000000	3.000000	71.000000	1.000000
14937.143882	-0.099982	0.619071	0.001352	79.201889	49.440304	54.216805	0.000909	0.000000	0.067619	0.000000	0.000000	0.000000	0.007142	0.051042	-0.064132	0.000000	0.000000	3.000000	71.000000	1.000000
14937.147216	-0.099947	0.619158	0.001193	79.201889	49.440304	54.216805	0.000909	0.000000	0.067619	0.000000	0.000000	0.000000	0.010431	0.026156	-0.047838	0.000000	0.000000	3.000000	71.000000	1.000000
14937.150549	-0.099947	0.619158	0.001193	79.201889	49.440304	54.216805	0.000909	0.000000	0.067619	0.000000	0.000000	0.000000	0.010431	0.026156	-0.047838	0.000000	0.000000	3.000000	71.000000	1.000000
14937.153882	-0.099947	0.619158	0.001193	79.173111	49.481079	54.280277	0.002647	0.000000	0.059646	0.000000	0.000000	0.000000	0.010431	0.026156	-0.047838	0.000000	0.000000	3.000000	71.000000	1.000000
14937.157216	-0.099947	0.619158	0.001193	79.173111	49.481079	54.280277	0.002647	0.000000	0.059646	0.000000	0.000000	0.000000	0.010431	0.026156	-0.047838	0.000000	0.000000	3.000000	71.000000	1.000000
14937.160549	-0.099877	0.619237	0.000976	79.173111	49.481079	54.280277	0.002647	0.000000	0.059646	0.000000	0.000000	0.000000	0.021041	0.023781	-0.065157	0.000000	0.000000	3.000000	71.000000	1.000000
14937.163882	-0.099820	0.619303	0.000715	79.160225	49.505680	54.316956	0.002647	0.000000	0.059646	0.000000	0.000000	0.000000	0.017050	0.019628	-0.078217	0.000000	0.000000	3.000000	71.000000	1.000000
14937.167216	-0.099820	0.619303	0.000715	79.160225	49.505680	54.316956	0.002647	0.000000	0.059646	0.000000	0.000000	0.000000	0.017050	0.019628	-0.078217	0.000000	0.000000	3.000000	71.000000	1.000000
14937.170549	-0.099820	0.619303	0.000715	79.160225	49.505680	54.316956	0.002647	0.000000	0.059646	0.000000	0.000000	0.000000	0.017050	0.019628	-0.078217	0.000000	0.000000	3.000000	71.000000	1.000000
14937.173882	-0.099820	0.619303	0.000715	79.160263	49.511143	54.316986	0.008995	0.000000	0.035750	0.000000	0.000000	0.000000	0.017050	0.019628	-0.078217	0.000000	0.000000	3.000000	71.000000	1.000000
14937.177216	-0.099725	0.619362	0.000487	79.160263	49.511143	54.316986	0.008995	0.000000	0.035750	0.000000	0.000000	0.000000	0.028540	0.017810	-0.068275	0.000000	0.000000	3.000000	71.000000	1.000000
14937.180549	-0.099725	0.619362	0.000487	79.160263	49.511143	54.316986	0.008995	0.000000	0.035750	0.000000	0.000000	0.000000	0.028540	0.017810	-0.068275	0.000000	0.000000	3.000000	71.000000	1.000000
14937.183882	-0.099725	0.619362	0.000487	79.160141	49.539486	54.336220	0.008995	0.000000	0.035750	0.000000	0.000000	0.000000	0.028540	0.017810	-0.068275	0.000000	0.000000	3.000000	71.000000	1.000000
14937.187216	-0.099725	0.619362	0.000487	79.160141	49.539486	54.336220	0.008995	0.000000	0.035750	0.000000	0.000000	0.000000	0.028540	0.017810	-0.068275	0.000000	0.000000	3.000000	71.000000	1.000000
14937.190549	-0.099568	0.619419	0.000183	79.160141	49.539486	54.336220	0.008995	0.000000	0.035750	0.000000	0.000000	0.000000	0.047185	0.017176	-0.091308	0.000000	0.000000	3.000000	71.000000	1.000000
14937.193882	-0.099378	0.619488	-0.000164	79.161583	49.567474	54.350876	0.013752	0.000000	0.024371	0.000000	0.000000	0.000000	0.056756	0.020664	-0.104153	0.000000	0.000000	3.000000	71.000000	1.000000
14937.197216	-0.099378	0.619488	-0.000164	79.161583	49.567474	54.350876	0.013752	0.000000	0.024371	0.000000	0.000000	0.000000	0.056756	0.020664	-0.104153	0.000000	0.000000	3.000000	71.000000	1.000000
14937.200549	-0.099378	0.619488	-0.000164	79.161583	49.567474	54.350876	0.013752	0.000000	0.024371	0.000000	0.000000	0.000000	0.056756	0.020664	-0.104153	0.000000	0.000000	3.000000	71.000000	1.000000
14937.203882	-0.099378	0.619488	-0.000164	79.164566	49.607208	54.380249	0.031075	0.000000	-0.008206	0.000000	0.000000	0.000000	0.056756	0.020664	-0.104153	0.000000	0.000000	3.000000	71.000000	1.000000
14937.207216	-0.099196	0.619525	-0.000479	79.164566	49.607208	54.380249	0.031075	0.000000	-0.008206	0.000000	0.000000	0.000000	0.054600	0.011145	-0.094476	0.000000	0.000000	3.000000	71.000000	1.000000
14937.210549	-0.099196	0.619525	-0.000479	79.164566	49.607208	54.380249	0.031075	0.000000	-0.008206	0.000000	0.000000	0.000000	0.054600	0.011145	-0.094476	0.000000	0.000000	3.000000	71.000000	1.000000
14937.213882	-0.099196	0.619525	-0.000479	79.167496	49.649639	54.409607	0.031075	0.000000	-0.008206	0.000000	0.000000	0.000000	0.054600	0.011145	-0.094476	0.000000	0.000000	3.000000	71.000000	1.000000
14937.217216	-0.099196	0.619525	-0.000479	79.167496	49.649639	54.409607	0.031075	0.000000	-0.008206	0.000000	0.000000	0.000000	0.054600	0.011145	-0.094476	0.000000	0.000000	3.000000	71.000000	1.000000
14937.220549	-0.099041	0.619556	-0.000775	79.167496	49.649639	54.409607	0.031075	0.000000	-0.008206	0.000000	0.000000	0.000000	0.046513	0.009325	-0.088803	0.000000	0.000000	3.000000	71.000000	1.000000
14937.223882	-0.098883	0.619568	-0.001086	79.171928	49.703842	54.453712	0.040175	0.000000	-0.023952	0.000000	0.000000	0.000000	0.047460	0.003377	-0.093350	0.000000	0.000000	3.000000	71.000000	1.000000
14937.227216	-0.098883	0.619568	-0.001086	79.171928	49.703842	54.453712	0.040175	0.000000	-0.023952	0.000000	0.000000	0.000000	0.047460	0.003377	-0.093350	0.000000	0.000000	3.000000	71.000000	1.000000
14937.230549	-0.098883	0.619568	-0.001086	79.171928	49.703842	54.453712	0.040175	0.000000	-0.023952	0.000000	0.000000	0.000000	0.047460	0.003377	-0.093350	0.000000	0.000000	3.000000	71.000000	1.000000
14937.233882	-0.098883	0.619568	-0.001086	79.176346	49.758080	54.497856	0.055838	0.000000	-0.054311	0.000000	0.000000	0.000000	0.047460	0.003377	-0.093350	0.000000	0.000000	3.000000	71.000000	1.000000
14937.237216	-0.098732	0.619547	-0.001365	79.176346	49.758080	54.497856	0.055838	0.000000	-0.054311	0.000000	0.000000	0.000000	0.045321	-0.006063	-0.083657	0.000000	0.000000	3.000000	71.000000	1.000000
14937.240549	-0.098732	0.619547	-0.001365	79.176346	49.758080	54.497856	0.055838	0.000000	-0.054311	0.000000	0.000000	0.000000	0.045321	-0.006063	-0.083657	0.000000	0.000000	3.000000	71.000000	1.000000
14937.243882	-0.098732	0.619547	-0.001365	79.182220	49.826786	54.556736	0.063391	0.000000	-0.068254	0.000000	0.000000	0.000000	0.045321	-0.006063	-0.083657	0.000000	0.000000	3.000000	71.000000	1.000000
14937.247216	-0.098732	0.619547	-0.001365	79.182220	49.826786	54.556736	0.063391	0.000000	-0.068254	0.000000	0.000000	0.000000	0.045321	-0.006063	-0.083657	0.000000	0.000000	3.000000	71.000000	1.000000
14937.250549	-0.098591	0.619515	-0.001597	79.182220	49.826786	54.556736	0.063391	0.000000	-0.068254	0.000000	0.000000	0.000000	0.042209	-0.009614	-0.069439	0.000000	0.000000	3.000000	71.000000	1.000000
14937.253882	-0.098591	0.619515	-0.001597	79.188057	49.890121	54.615677	0.063391	0.000000	-0.068254	0.000000	0.000000	0.000000	0.042209	-0.009614	-0.069439	0.000000	0.000000	3.000000	71.000000	1.000000
14937.257216	-0.098591	0.619515	-0.001597	79.188057	49.890121	54.615677	0.063391	0.000000	-0.068254	0.000000	0.000000	0.000000	0.042209	-0.009614	-0.069439	0.000000	0.000000	3.000000	71.000000	1.000000
14937.260549	-0.098591	0.619515	-0.001597	79.188057	49.890121	54.615677	0.063391	0.000000	-0.068254	0.000000	0.000000	0.000000	0.042209	-0.009614	-0.069439	0.000000	0.000000	3.000000	71.000000	1.000000
14937.263882	-0.098426	0.619393	-0.001836	79.193962	49.953564	54.674721	0.070426	0.000000	-0.079827	0.000000	0.000000	0.000000	0.049503	-0.036670	-0.071910	0.000000	0.000000	3.000000	71.000000	1.000000
14937.267216	-0.098426	0.619393	-0.001836	79.193962	49.953564	54.674721	0.070426	0.000000	-0.079827	0.000000	0.000000	0.000000	0.049503	-0.036670	-0.071910	0.000000	0.000000	3.000000	71.000000	1.000000
14937.270549	-0.098426	0.619393	-0.001836	79.193962	49.953564	54.674721	0.070426	0.000000	-0.079827	0.000000	0.000000	0.000000	0.049503	-0.036670	-0.071910	0.000000	0.000000	3.000000	71.000000	1.000000
14937.273882	-0.098385	0.619275	-0.001922	79.202675	50.046047	54.763340	0.078676	0.000000	-0.091812	0.000000	0.000000	0.000000	0.012353	-0.035335	-0.025754	0.000000	0.000000	3.000000	71.000000	1.000000
14937.277216	-0.098385	0.619275	-0.001922	79.202675	50.046047	54.763340	0.078676	0.000000	-0.091812	0.000000	0.000000	0.000000	0.012353	-0.035335	-0.025754	0.000000	0.000000	3.000000	71.000000	1.000000
14937.280549	-0.098385	0.619275	-0.001922	79.202675	50.046047	54.763340	0.078676	0.000000	-0.091812	0.000000	0.000000	0.000000	0.012353	-0.035335	-0.025754	0.000000	0.000000	3.000000	71.000000	1.000000
14937.283882	-0.098385	0.619275	-0.001922	79.211449	50.133270	54.852135	0.080735	0.000000	-0.096104	0.000000	0.000000	0.000000	0.012353	-0.035335	-0.025754	0.000000	0.000000	3.000000	71.000000	1.000000
14937.287216	-0.098376	0.619146	-0.001965	79.211449	50.133270	54.852135	0.080735	0.000000	-0.096104	0.000000	0.000000	0.000000	0.002791	-0.038838	-0.012920	0.000000	0.000000	3.000000	71.000000	1.000000
14937.290549	-0.098376	0.619146	-0.001965	79.211449	50.133270	54.852135	0.080735	0.000000	-0.096104	0.000000	0.000000	0.000000	0.002791	-0.038838	-0.012920	0.000000	0.000000	3.000000	71.000000	1.000000
14937.293882	-0.098376	0.619146	-0.001965	79.221596	50.235207	54.955898	0.080735	0.000000	-0.096104	0.000000	0.000000	0.000000	0.002791	-0.038838	-0.012920	0.000000	0.000000	3.000000	71.000000	1.000000
14937.297216	-0.098376	0.619146	-0.001965	79.221596	50.235207	54.955898	0.080735	0.000000	-0.096104	0.000000	0.000000	0.000000	0.002791	-0.038838	-0.012920	0.000000	0.000000	3.000000	71.000000	1.000000
14937.300549	-0.098374	0.618985	-0.001976	79.221596	50.235207	54.955898	0.080735	0.000000	-0.096104	0.000000	0.000000	0.000000	0.000696	-0.048193	-0.003217	0.000000	0.000000	3.000000	71.000000	1.000000
14937.303882	-0.098374	0.618985	-0.001976	79.233162	50.351944	55.074734	0.081200	0.000000	-0.098258	0.000000	0.000000	0.000000	0.000696	-0.048193	-0.003217	0.000000	0.000000	3.000000	71.000000	1.000000
14937.307216	-0.098374	0.618985	-0.001976	79.233162	50.351944	55.074734	0.081200	0.000000	-0.098258	0.000000	0.000000	0.000000	0.000696	-0.048193	-0.003217	0.000000	0.000000	3.000000	71.000000	1.000000
14937.310549	-0.098374	0.618985	-0.001976	79.233162	50.351944	55.074734	0.081200	0.000000	-0.098258	0.000000	0.000000	0.000000	0.000696	-0.048193	-0.003217	0.000000	0.000000	3.000000	71.000000	1.000000
14937.313882	-0.098378	0.618607	-0.001957	79.244705	50.468929	55.193810	0.081316	0.000000	-0.098794	0.000000	0.000000	0.000000	-0.001256	-0.113400	0.005809	0.000000	0.000000	3.000000	71.000000	1.000000
14937.317216	-0.098378	0.618607	-0.001957	79.244705	50.468929	55.193810	0.081316	0.000000	-0.098794	0.000000	0.000000	0.000000	-0.001256	-0.113400	0.005809	0.000000	0.000000	3.000000	71.000000	1.000000
14937.320549	-0.098378	0.618607	-0.001957	79.244705	50.468929	55.193810	0.081316	0.000000	-0.098794	0.000000	0.000000	0.000000	-0.001256	-0.113400	0.005809	0.000000	0.000000	3.000000	71.000000	1.000000
14937.323882	-0.098378	0.618607	-0.001957	79.256142	50.586155	55.313129	0.081107	0.000000	-0.097826	0.000000	0.000000	0.000000	-0.001256	-0.113400	0.005809	0.000000	0.000000	3.000000	71.000000	1.000000
14937.327216	-0.098388	0.618410	-0.001911	79.256142	50.586155	55.313129	0.081107	0.000000	-0.097826	0.000000	0.000000	0.000000	-0.002927	-0.059304	0.013552	0.000000	0.000000	3.000000	71.000000	1.000000
14937.330549	-0.098388	0.618410	-0.001911	79.256142	50.586155	55.313129	0.081107	0.000000	-0.097826	0.000000	0.000000	0.000000	-0.002927	-0.059304	0.013552	0.000000	0.000000	3.000000	71.000000	1.000000
14937.333882	-0.098384	0.618225	-0.001823	79.267586	50.706329	55.432678	0.081107	0.000000	-0.097826	0.000000	0.000000	0.000000	0.001042	-0.055215	0.026589	0.000000	0.000000	3.000000	71.000000	1.000000
14937.337216	-0.098384	0.618225	-0.001823	79.267586	50.706329	55.432678	0.081107	0.000000	-0.097826	0.000000	0.000000	0.000000	0.001042	-0.055215	0.026589	0.000000	0.000000	3.000000	71.000000	1.000000
14937.340549	-0.098384	0.618225	-0.001823	79.267586	50.706329	55.432678	0.081107	0.000000	-0.097826	0.000000	0.000000	0.000000	0.001042	-0.055215	0.026589	0.000000	0.000000	3.000000	71.000000	1.000000
14937.343882	-0.098384	0.618225	-0.001823	79.277542	50.809341	55.537521	0.080793	0.000000	-0.091135	0.000000	0.000000	0.000000	0.001042	-0.055215	0.026589	0.000000	0.000000	3.000000	71.000000	1.000000
14937.347216	-0.098399	0.618022	-0.001754	79.277542	50.809341	55.537521	0.080793	0.000000	-0.091135	0.000000	0.000000	0.000000	-0.004456	-0.061081	0.020624	0.000000	0.000000	3.000000	71.000000	1.000000
14937.350549	-0.098399	0.618022	-0.001754	79.277542	50.809341	55.537521	0.080793	0.000000	-0.091135	0.000000	0.000000	0.000000	-0.004456	-0.061081	0.020624	0.000000	0.000000	3.000000	71.000000	1.000000
14937.353882	-0.098399	0.618022	-0.001754	79.288895	50.927299	55.657574	0.080793	0.000000	-0.091135	0.000000	0.000000	0.000000	-0.004456	-0.061081	0.020624	0.000000	0.000000	3.000000	71.000000	1.000000
14937.357216	-0.098399	0.618022	-0.001754	79.288895	50.927299	55.657574	0.080793	0.000000	-0.091135	0.000000	0.000000	0.000000	-0.004456	-0.061081	0.020624	0.000000	0.000000	3.000000	71.000000	1.000000
14937.360549	-0.098422	0.617832	-0.001646	79.288895	50.927299	55.657574	0.080793	0.000000	-0.091135	0.000000	0.000000	0.000000	-0.006971	-0.056981	0.032262	0.000000	0.000000	3.000000	71.000000	1.000000
14937.363882	-0.098422	0.617832	-0.001646	79.295990	51.001186	55.732773	0.080050	0.000000	-0.087698	0.000000	0.000000	0.000000	-0.006971	-0.056981	0.032262	0.000000	0.000000	3.000000	71.000000	1.000000
14937.367216	-0.098422	0.617832	-0.001646	79.295990	51.001186	55.732773	0.080050	0.000000	-0.087698	0.000000	0.000000	0.000000	-0.006971	-0.056981	0.032262	0.000000	0.000000	3.000000	71.000000	1.000000
14937.370549	-0.098422	0.617832	-0.001646	79.295990	51.001186	55.732773	0.080050	0.000000	-0.087698	0.000000	0.000000	0.000000	-0.006971	-0.056981	0.032262	0.000000	0.000000	3.000000	71.000000	1.000000
14937.373882	-0.098450	0.617542	-0.001414	79.303001	51.077824	55.807995	0.078888	0.000000	-0.082321	0.000000	0.000000	0.000000	-0.008289	-0.087005	0.069820	0.000000	0.000000	3.000000	71.000000	1.000000
14937.377216	-0.098450	0.617542	-0.001414	79.303001	51.077824	55.807995	0.078888	0.000000	-0.082321	0.000000	0.000000	0.000000	-0.008289	-0.087005	0.069820	0.000000	0.000000	3.000000	71.000000	1.000000
14937.380549	-0.098450	0.617542	-0.001414	79.303001	51.077824	55.807995	0.078888	0.000000	-0.082321	0.000000	0.000000	0.000000	-0.008289	-0.087005	0.069820	0.000000	0.000000	3.000000	71.000000	1.000000
14937.383882	-0.098450	0.617542	-0.001414	79.307243	51.127708	55.853230	0.077506	0.000000	-0.070685	0.000000	0.000000	0.000000	-0.008289	-0.087005	0.069820	0.000000	0.000000	3.000000	71.000000	1.000000
14937.387216	-0.098438	0.617436	-0.001260	79.307243	51.127708	55.853230	0.077506	0.000000	-0.070685	0.000000	0.000000	0.000000	0.003636	-0.031781	0.046092	0.000000	0.000000	3.000000	71.000000	1.000000
14937.390549	-0.098438	0.617436	-0.001260	79.307243	51.127708	55.853230	0.077506	0.000000	-0.070685	0.000000	0.000000	0.000000	0.003636	-0.031781	0.046092	0.000000	0.000000	3.000000	71.000000	1.000000
14937.393882	-0.098416	0.617363	-0.001048	79.308647	51.150673	55.868294	0.077506	0.000000	-0.070685	0.000000	0.000000	0.000000	0.006641	-0.021832	0.063702	0.000000	0.000000	3.000000	71.000000	1.000000
14937.397216	-0.098416	0.617363	-0.001048	79.308647	51.150673	55.868294	0.077506	0.000000	-0.070685	0.000000	0.000000	0.000000	0.006641	-0.021832	0.063702	0.000000	0.000000	3.000000	71.000000	1.000000
14937.400549	-0.098416	0.617363	-0.001048	79.308647	51.150673	55.868294	0.077506	0.000000	-0.070685	0.000000	0.000000	0.000000	0.006641	-0.021832	0.063702	0.000000	0.000000	3.000000	71.000000	1.000000
14937.403882	-0.098416	0.617363	-0.001048	79.308647	51.164265	55.868290	0.079219	0.000000	-0.052385	0.000000	0.000000	0.000000	0.006641	-0.021832	0.063702	0.000000	0.000000	3.000000	71.000000	1.000000
14937.407216	-0.098364	0.617298	-0.000763	79.308647	51.164265	55.868290	0.079219	0.000000	-0.052385	0.000000	0.000000	0.000000	0.015613	-0.019573	0.085278	0.000000	0.000000	3.000000	71.000000	1.000000
14937.410549	-0.098364	0.617298	-0.000763	79.308647	51.164265	55.868290	0.079219	0.000000	-0.052385	0.000000	0.000000	0.000000	0.015613	-0.019573	0.085278	0.000000	0.000000	3.000000	71.000000	1.000000
14937.413882	-0.098364	0.617298	-0.000763	79.308647	51.180607	55.868317	0.079219	0.000000	-0.052385	0.000000	0.000000	0.000000	0.015613	-0.019573	0.085278	0.000000	0.000000	3.000000	71.000000	1.000000
14937.417216	-0.098364	0.617298	-0.000763	79.308647	51.180607	55.868317	0.079219	0.000000	-0.052385	0.000000	0.000000	0.000000	0.015613	-0.019573	0.085278	0.000000	0.000000	3.000000	71.000000	1.000000
14937.420549	-0.098273	0.617227	-0.000446	79.308647	51.180607	55.868317	0.079219	0.000000	-0.052385	0.000000	0.000000	0.000000	0.027132	-0.021379	0.095181	0.000000	0.000000	3.000000	71.000000	1.000000
14937.423882	-0.098154	0.617137	-0.000048	79.308624	51.205059	55.868286	0.081821	0.000000	-0.038172	0.000000	0.000000	0.000000	0.035631	-0.026818	0.119303	0.000000	0.000000	3.000000	71.000000	1.000000
14937.427216	-0.098154	0.617137	-0.000048	79.308624	51.205059	55.868286	0.081821	0.000000	-0.038172	0.000000	0.000000	0.000000	0.035631	-0.026818	0.119303	0.000000	0.000000	3.000000	71.000000	1.000000
14937.430549	-0.098154	0.617137	-0.000048	79.308624	51.205059	55.868286	0.081821	0.000000	-0.038172	0.000000	0.000000	0.000000	0.035631	-0.026818	0.119303	0.000000	0.000000	3.000000	71.000000	1.000000
14937.433882	-0.098154	0.617137	-0.000048	79.313103	51.253597	55.894073	0.092282	0.000000	-0.002425	0.000000	0.000000	0.000000	0.035631	-0.026818	0.119303	0.000000	0.000000	3.000000	71.000000	1.000000
14937.437216	-0.098057	0.616977	0.000346	79.313103	51.253597	55.894073	0.092282	0.000000	-0.002425	0.000000	0.000000	0.000000	0.029093	-0.048116	0.118450	0.000000	0.000000	3.000000	71.000000	1.000000
14937.440549	-0.098057	0.616977	0.000346	79.313103	51.253597	55.894073	0.092282	0.000000	-0.002425	0.000000	0.000000	0.000000	0.029093	-0.048116	0.118450	0.000000	0.000000	3.000000	71.000000	1.000000
14937.443882	-0.098057	0.616977	0.000346	79.321686	51.343903	55.965130	0.092282	0.000000	-0.002425	0.000000	0.000000	0.000000	0.029093	-0.048116	0.118450	0.000000	0.000000	3.000000	71.000000	1.000000
14937.447216	-0.098057	0.616977	0.000346	79.321686	51.343903	55.965130	0.092282	0.000000	-0.002425	0.000000	0.000000	0.000000	0.029093	-0.048116	0.118450	0.000000	0.000000	3.000000	71.000000	1.000000
14937.450549	-0.097985	0.616765	0.000753	79.321686	51.343903	55.965130	0.092282	0.000000	-0.002425	0.000000	0.000000	0.000000	0.021570	-0.063571	0.122137	0.000000	0.000000	3.000000	71.000000	1.000000
14937.453882	-0.097952	0.616488	0.001129	79.334503	51.476284	56.081776	0.097131	0.000000	0.017317	0.000000	0.000000	0.000000	0.010005	-0.083151	0.112746	0.000000	0.000000	3.000000	71.000000	1.000000
14937.457216	-0.097952	0.616488	0.001129	79.334503	51.476284	56.081776	0.097131	0.000000	0.017317	0.000000	0.000000	0.000000	0.010005	-0.083151	0.112746	0.000000	0.000000	3.000000	71.000000	1.000000
14937.460549	-0.097952	0.616488	0.001129	79.334503	51.476284	56.081776	0.097131	0.000000	0.017317	0.000000	0.000000	0.000000	0.010005	-0.083151	0.112746	0.000000	0.000000	3.000000	71.000000	1.000000
14937.463882	-0.097952	0.616488	0.001129	79.351196	51.660561	56.263748	0.102393	0.000000	0.056464	0.000000	0.000000	0.000000	0.010005	-0.083151	0.112746	0.000000	0.000000	3.000000	71.000000	1.000000
14937.467216	-0.097983	0.616094	0.001486	79.351196	51.660561	56.263748	0.102393	0.000000	0.056464	0.000000	0.000000	0.000000	-0.009214	-0.118088	0.107028	0.000000	0.000000	3.000000	71.000000	1.000000
14937.470549	-0.097983	0.616094	0.001486	79.351196	51.660561	56.263748	0.102393	0.000000	0.056464	0.000000	0.000000	0.000000	-0.009214	-0.118088	0.107028	0.000000	0.000000	3.000000	71.000000	1.000000
14937.473882	-0.098025	0.615641	0.001792	79.373291	51.902618	56.507271	0.102393	0.000000	0.056464	0.000000	0.000000	0.000000	-0.012782	-0.135808	0.091833	0.000000	0.000000	3.000000	71.000000	1.000000
14937.477216	-0.098025	0.615641	0.001792	79.373291	51.902618	56.507271	0.102393	0.000000	0.056464	0.000000	0.000000	0.000000	-0.012782	-0.135808	0.091833	0.000000	0.000000	3.000000	71.000000	1.000000
14937.480549	-0.098025	0.615641	0.001792	79.373291	51.902618	56.507271	0.102393	0.000000	0.056464	0.000000	0.000000	0.000000	-0.012782	-0.135808	0.091833	0.000000	0.000000	3.000000	71.000000	1.000000
14937.483882	-0.098025	0.615641	0.001792	79.401955	52.215508	56.828369	0.098727	0.000000	0.089608	0.000000	0.000000	0.000000	-0.012782	-0.135808	0.091833	0.000000	0.000000	3.000000	71.000000	1.000000
14937.487216	-0.098105	0.615078	0.002060	79.401955	52.215508	56.828369	0.098727	0.000000	0.089608	0.000000	0.000000	0.000000	-0.023981	-0.168932	0.080256	0.000000	0.000000	3.000000	71.000000	1.000000
14937.490549	-0.098105	0.615078	0.002060	79.401955	52.215508	56.828369	0.098727	0.000000	0.089608	0.000000	0.000000	0.000000	-0.023981	-0.168932	0.080256	0.000000	0.000000	3.000000	71.000000	1.000000
14937.493882	-0.098155	0.614431	0.002294	79.431091	52.583740	57.205921	0.098727	0.000000	0.089608	0.000000	0.000000	0.000000	-0.015003	-0.194336	0.070234	0.000000	0.000000	3.000000	71.000000	1.000000
14937.497216	-0.098155	0.614431	0.002294	79.431091	52.583740	57.205921	0.098727	0.000000	0.089608	0.000000	0.000000	0.000000	-0.015003	-0.194336	0.070234	0.000000	0.000000	3.000000	71.000000	1.000000
14937.500549	-0.098155	0.614431	0.002294	79.431091	52.583740	57.205921	0.098727	0.000000	0.089608	0.000000	0.000000	0.000000	-0.015003	-0.194336	0.070234	0.000000	0.000000	3.000000	71.000000	1.000000
14937.503882	-0.098155	0.614431	0.002294	79.463112	53.035561	57.671413	0.092230	0.000000	0.114689	0.000000	0.000000	0.000000	-0.015003	-0.194336	0.070234	0.000000	0.000000	3.000000	71.000000	1.000000
14937.507216	-0.098202	0.613692	0.002513	79.463112	53.035561	57.671413	0.092230	0.000000	0.114689	0.000000	0.000000	0.000000	-0.014058	-0.221522	0.065811	0.000000	0.000000	3.000000	71.000000	1.000000
14937.510549	-0.098202	0.613692	0.002513	79.463112	53.035561	57.671413	0.092230	0.000000	0.114689	0.000000	0.000000	0.000000	-0.014058	-0.221522	0.065811	0.000000	0.000000	3.000000	71.000000	1.000000
14937.513882	-0.098219	0.612869	0.002698	79.493034	53.564548	58.218498	0.092230	0.000000	0.114689	0.000000	0.000000	0.000000	-0.005021	-0.246816	0.055567	0.000000	0.000000	3.000000	71.000000	1.000000
14937.517216	-0.098219	0.612869	0.002698	79.493034	53.564548	58.218498	0.092230	0.000000	0.114689	0.000000	0.000000	0.000000	-0.005021	-0.246816	0.055567	0.000000	0.000000	3.000000	71.000000	1.000000
14937.520549	-0.098219	0.612869	0.002698	79.493034	53.564548	58.218498	0.092230	0.000000	0.114689	0.000000	0.000000	0.000000	-0.005021	-0.246816	0.055567	0.000000	0.000000	3.000000	71.000000	1.000000
14937.523882	-0.098219	0.612869	0.002698	79.524261	54.145485	58.819870	0.089050	0.000000	0.134919	0.000000	0.000000	0.000000	-0.005021	-0.246816	0.055567	0.000000	0.000000	3.000000	71.000000	1.000000
14937.527216	-0.098200	0.611969	0.002825	79.524261	54.145485	58.819870	0.089050	0.000000	0.134919	0.000000	0.000000	0.000000	0.005561	-0.270171	0.038100	0.000000	0.000000	3.000000	71.000000	1.000000
14937.530549	-0.098200	0.611969	0.002825	79.524261	54.145485	58.819870	0.089050	0.000000	0.134919	0.000000	0.000000	0.000000	0.005561	-0.270171	0.038100	0.000000	0.000000	3.000000	71.000000	1.000000
14937.533882	-0.098143	0.611042	0.002877	79.556389	54.784325	59.476040	0.089050	0.000000	0.134919	0.000000	0.000000	0.000000	0.017230	-0.277992	0.015561	0.000000	0.000000	3.000000	71.000000	1.000000
14937.537216	-0.098143	0.611042	0.002877	79.556389	54.784325	59.476040	0.089050	0.000000	0.134919	0.000000	0.000000	0.000000	0.017230	-0.277992	0.015561	0.000000	0.000000	3.000000	71.000000	1.000000
14937.540549	-0.098143	0.611042	0.002877	79.556389	54.784325	59.476040	0.089050	0.000000	0.134919	0.000000	0.000000	0.000000	0.017230	-0.277992	0.015561	0.000000	0.000000	3.000000	71.000000	1.000000
14937.543882	-0.098143	0.611042	0.002877	79.587524	55.481453	60.191666	0.092849	0.000000	0.143862	0.000000	0.000000	0.000000	0.017230	-0.277992	0.015561	0.000000	0.000000	3.000000	71.000000	1.000000
14937.547216	-0.098053	0.610058	0.002886	79.587524	55.481453	60.191666	0.092849	0.000000	0.143862	0.000000	0.000000	0.000000	0.026866	-0.295302	0.002499	0.000000	0.000000	3.000000	71.000000	1.000000
14937.550549	-0.098053	0.610058	0.002886	79.587524	55.481453	60.191666	0.092849	0.000000	0.143862	0.000000	0.000000	0.000000	0.026866	-0.295302	0.002499	0.000000	0.000000	3.000000	71.000000	1.000000
14937.553882	-0.097990	0.609048	0.002804	79.621666	56.191429	60.920105	0.092849	0.000000	0.143862	0.000000	0.000000	0.000000	0.018895	-0.302883	-0.024389	0.000000	0.000000	3.000000	71.000000	1.000000
14937.557216	-0.097990	0.609048	0.002804	79.621666	56.191429	60.920105	0.092849	0.000000	0.143862	0.000000	0.000000	0.000000	0.018895	-0.302883	-0.024389	0.000000	0.000000	3.000000	71.000000	1.000000
14937.560549	-0.097990	0.609048	0.002804	79.621666	56.191429	60.920105	0.092849	0.000000	0.143862	0.000000	0.000000	0.000000	0.018895	-0.302883	-0.024389	0.000000	0.000000	3.000000	71.000000	1.000000
14937.563882	-0.097966	0.608046	0.002688	79.663666	56.903419	61.651379	0.100475	0.000000	0.140214	0.000000	0.000000	0.000000	0.007438	-0.300685	-0.034926	0.000000	0.000000	3.000000	71.000000	1.000000
14937.567216	-0.097966	0.608046	0.002688	79.663666	56.903419	61.651379	0.100475	0.000000	0.140214	0.000000	0.000000	0.000000	0.007438	-0.300685	-0.034926	0.000000	0.000000	3.000000	71.000000	1.000000
14937.570549	-0.097966	0.608046	0.002688	79.663666	56.903419	61.651379	0.100475	0.000000	0.140214	0.000000	0.000000	0.000000	0.007438	-0.300685	-0.034926	0.000000	0.000000	3.000000	71.000000	1.000000
14937.573882	-0.097952	0.607058	0.002517	79.693993	57.630024	62.409195	0.101715	0.000000	0.134393	0.000000	0.000000	0.000000	0.004050	-0.296531	-0.051138	0.000000	0.000000	3.000000	71.000000	1.000000
14937.577216	-0.097952	0.607058	0.002517	79.693993	57.630024	62.409195	0.101715	0.000000	0.134393	0.000000	0.000000	0.000000	0.004050	-0.296531	-0.051138	0.000000	0.000000	3.000000	71.000000	1.000000
14937.580549	-0.097952	0.607058	0.002517	79.693993	57.630024	62.409195	0.101715	0.000000	0.134393	0.000000	0.000000	0.000000	0.004050	-0.296531	-0.051138	0.000000	0.000000	3.000000	71.000000	1.000000
14937.583882	-0.097952	0.607058	0.002517	79.692444	58.393253	63.231339	0.102390	0.000000	0.125870	0.000000	0.000000	0.000000	0.004050	-0.296531	-0.051138	0.000000	0.000000	3.000000	71.000000	1.000000
14937.587216	-0.097931	0.606102	0.002313	79.692444	58.393253	63.231339	0.102390	0.000000	0.125870	0.000000	0.000000	0.000000	0.006210	-0.286583	-0.061249	0.000000	0.000000	3.000000	71.000000	1.000000
14937.590549	-0.097931	0.606102	0.002313	79.692444	58.393253	63.231339	0.102390	0.000000	0.125870	0.000000	0.000000	0.000000	0.006210	-0.286583	-0.061249	0.000000	0.000000	3.000000	71.000000	1.000000
14937.593882	-0.097887	0.605174	0.002104	79.661758	59.150791	64.067719	0.102390	0.000000	0.125870	0.000000	0.000000	0.000000	0.013392	-0.278556	-0.062836	0.000000	0.000000	3.000000	71.000000	1.000000
14937.597216	-0.097887	0.605174	0.002104	79.661758	59.150791	64.067719	0.102390	0.000000	0.125870	0.000000	0.000000	0.000000	0.013392	-0.278556	-0.062836	0.000000	0.000000	3.000000	71.000000	1.000000
14937.600549	-0.097887	0.605174	0.002104	79.661758	59.150791	64.067719	0.102390	0.000000	0.125870	0.000000	0.000000	0.000000	0.013392	-0.278556	-0.062836	0.000000	0.000000	3.000000	71.000000	1.000000
14937.603882	-0.097887	0.605174	0.002104	79.605415	59.890297	64.905731	0.105657	0.000000	0.105189	0.000000	0.000000	0.000000	0.013392	-0.278556	-0.062836	0.000000	0.000000	3.000000	71.000000	1.000000
14937.607216	-0.097837	0.604323	0.001869	79.605415	59.890297	64.905731	0.105657	0.000000	0.105189	0.000000	0.000000	0.000000	0.015021	-0.255157	-0.070488	0.000000	0.000000	3.000000	71.000000	1.000000
14937.610549	-0.097837	0.604323	0.001869	79.605415	59.890297	64.905731	0.105657	0.000000	0.105189	0.000000	0.000000	0.000000	0.015021	-0.255157	-0.070488	0.000000	0.000000	3.000000	71.000000	1.000000
14937.613882	-0.097753	0.603512	0.001582	79.549591	60.570618	65.676620	0.105657	0.000000	0.105189	0.000000	0.000000	0.000000	0.025175	-0.243263	-0.086079	0.000000	0.000000	3.000000	71.000000	1.000000
14937.617216	-0.097753	0.603512	0.001582	79.549591	60.570618	65.676620	0.105657	0.000000	0.105189	0.000000	0.000000	0.000000	0.025175	-0.243263	-0.086079	0.000000	0.000000	3.000000	71.000000	1.000000
14937.620549	-0.097753	0.603512	0.001582	79.549591	60.570618	65.676620	0.105657	0.000000	0.105189	0.000000	0.000000	0.000000	0.025175	-0.243263	-0.086079	0.000000	0.000000	3.000000	71.000000	1.000000
14937.623882	-0.097753	0.603512	0.001582	79.507523	61.231518	66.414391	0.112357	0.000000	0.079095	0.000000	0.000000	0.000000	0.025175	-0.243263	-0.086079	0.000000	0.000000	3.000000	71.000000	1.000000
14937.627216	-0.097670	0.602747	0.001301	79.507523	61.231518	66.414391	0.112357	0.000000	0.079095	0.000000	0.000000	0.000000	0.024754	-0.229527	-0.084135	0.000000	0.000000	3.000000	71.000000	1.000000
14937.630549	-0.097670	0.602747	0.001301	79.507523	61.231518	66.414391	0.112357	0.000000	0.079095	0.000000	0.000000	0.000000	0.024754	-0.229527	-0.084135	0.000000	0.000000	3.000000	71.000000	1.000000
14937.633882	-0.097603	0.602015	0.000984	79.488518	61.816868	67.053925	0.112357	0.000000	0.079095	0.000000	0.000000	0.000000	0.020306	-0.219600	-0.095329	0.000000	0.000000	3.000000	71.000000	1.000000
14937.637216	-0.097603	0.602015	0.000984	79.488518	61.816868	67.053925	0.112357	0.000000	0.079095	0.000000	0.000000	0.000000	0.020306	-0.219600	-0.095329	0.000000	0.000000	3.000000	71.000000	1.000000
14937.640549	-0.097603	0.602015	0.000984	79.488518	61.816868	67.053925	0.112357	0.000000	0.079095	0.000000	0.000000	0.000000	0.020306	-0.219600	-0.095329	0.000000	0.000000	3.000000	71.000000	1.000000
14937.643882	-0.097603	0.602015	0.000984	79.497307	62.387421	67.647011	0.119867	0.000000	0.049184	0.000000	0.000000	0.000000	0.020306	-0.219600	-0.095329	0.000000	0.000000	3.000000	71.000000	1.000000
14937.647216	-0.097483	0.601342	0.000635	79.497307	62.387421	67.647011	0.119867	0.000000	0.049184	0.000000	0.000000	0.000000	0.035917	-0.201982	-0.104626	0.000000	0.000000	3.000000	71.000000	1.000000
14937.650549	-0.097483	0.601342	0.000635	79.497307	62.387421	67.647011	0.119867	0.000000	0.049184	0.000000	0.000000	0.000000	0.035917	-0.201982	-0.104626	0.000000	0.000000	3.000000	71.000000	1.000000
14937.653882	-0.097387	0.600714	0.000289	79.521034	62.883831	68.151054	0.119867	0.000000	0.049184	0.000000	0.000000	0.000000	0.028931	-0.188355	-0.103886	0.000000	0.000000	3.000000	71.000000	1.000000
14937.657216	-0.097387	0.600714	0.000289	79.521034	62.883831	68.151054	0.119867	0.000000	0.049184	0.000000	0.000000	0.000000	0.028931	-0.188355	-0.103886	0.000000	0.000000	3.000000	71.000000	1.000000
14937.660549	-0.097387	0.600714	0.000289	79.521034	62.883831	68.151054	0.119867	0.000000	0.049184	0.000000	0.000000	0.000000	0.028931	-0.188355	-0.103886	0.000000	0.000000	3.000000	71.000000	1.000000
14937.663882	-0.097387	0.600714	0.000289	79.543983	63.314316	68.588188	0.130675	0.000000	0.014432	0.000000	0.000000	0.000000	0.028931	-0.188355	-0.103886	0.000000	0.000000	3.000000	71.000000	1.000000
14937.667216	-0.097282	0.600145	-0.000097	79.543983	63.314316	68.588188	0.130675	0.000000	0.014432	0.000000	0.000000	0.000000	0.031461	-0.170829	-0.115836	0.000000	0.000000	3.000000	71.000000	1.000000
14937.670549	-0.097282	0.600145	-0.000097	79.543983	63.314316	68.588188	0.130675	0.000000	0.014432	0.000000	0.000000	0.000000	0.031461	-0.170829	-0.115836	0.000000	0.000000	3.000000	71.000000	1.000000
14937.673882	-0.097175	0.599602	-0.000492	79.560165	63.433655	68.718254	0.130675	0.000000	0.014432	0.000000	0.000000	0.000000	0.031994	-0.162954	-0.118377	0.000000	0.000000	3.000000	71.000000	1.000000
14937.677216	-0.097175	0.599602	-0.000492	79.560165	63.433655	68.718254	0.130675	0.000000	0.014432	0.000000	0.000000	0.000000	0.031994	-0.162954	-0.118377	0.000000	0.000000	3.000000	71.000000	1.000000
14937.680549	-0.097175	0.599602	-0.000492	79.560165	63.433655	68.718254	0.130675	0.000000	0.014432	0.000000	0.000000	0.000000	0.031994	-0.162954	-0.118377	0.000000	0.000000	3.000000	71.000000	1.000000
14937.683882	-0.097175	0.599602	-0.000492	79.563400	63.061012	68.369179	0.141251	0.000000	-0.024604	0.000000	0.000000	0.000000	0.031994	-0.162954	-0.118377	0.000000	0.000000	3.000000	71.000000	1.000000
14937.687216	-0.097092	0.599104	-0.000884	79.563400	63.061012	68.369179	0.141251	0.000000	-0.024604	0.000000	0.000000	0.000000	0.024996	-0.149433	-0.117481	0.000000	0.000000	3.000000	71.000000	1.000000
14937.690549	-0.097092	0.599104	-0.000884	79.563400	63.061012	68.369179	0.141251	0.000000	-0.024604	0.000000	0.000000	0.000000	0.024996	-0.149433	-0.117481	0.000000	0.000000	3.000000	71.000000	1.000000
14937.693882	-0.097012	0.598625	-0.001260	79.553040	62.306351	67.648567	0.141251	0.000000	-0.024604	0.000000	0.000000	0.000000	0.024019	-0.143590	-0.112883	0.000000	0.000000	3.000000	71.000000	1.000000
14937.697216	-0.097012	0.598625	-0.001260	79.553040	62.306351	67.648567	0.141251	0.000000	-0.024604	0.000000	0.000000	0.000000	0.024019	-0.143590	-0.112883	0.000000	0.000000	3.000000	71.000000	1.000000
14937.700549	-0.097012	0.598625	-0.001260	79.553040	62.306351	67.648567	0.141251	0.000000	-0.024604	0.000000	0.000000	0.000000	0.024019	-0.143590	-0.112883	0.000000	0.000000	3.000000	71.000000	1.000000
14937.703882	-0.097012	0.598625	-0.001260	79.521103	61.250816	66.642105	0.149420	0.000000	-0.062998	0.000000	0.000000	0.000000	0.024019	-0.143590	-0.112883	0.000000	0.000000	3.000000	71.000000	1.000000
14937.707216	-0.096933	0.598191	-0.001628	79.521103	61.250816	66.642105	0.149420	0.000000	-0.062998	0.000000	0.000000	0.000000	0.023515	-0.130135	-0.110523	0.000000	0.000000	3.000000	71.000000	1.000000
14937.710549	-0.096933	0.598191	-0.001628	79.521103	61.250816	66.642105	0.149420	0.000000	-0.062998	0.000000	0.000000	0.000000	0.023515	-0.130135	-0.110523	0.000000	0.000000	3.000000	71.000000	1.000000
14937.713882	-0.096848	0.597720	-0.002029	79.463348	59.959007	65.412598	0.153339	0.000000	-0.081418	0.000000	0.000000	0.000000	0.025601	-0.141279	-0.120315	0.000000	0.000000	3.000000	71.000000	1.000000
14937.717216	-0.096848	0.597720	-0.002029	79.463348	59.959007	65.412598	0.153339	0.000000	-0.081418	0.000000	0.000000	0.000000	0.025601	-0.141279	-0.120315	0.000000	0.000000	3.000000	71.000000	1.000000
14937.720549	-0.096848	0.597720	-0.002029	79.463348	59.959007	65.412598	0.153339	0.000000	-0.081418	0.000000	0.000000	0.000000	0.025601	-0.141279	-0.120315	0.000000	0.000000	3.000000	71.000000	1.000000
14937.723882	-0.096848	0.597720	-0.002029	79.405968	58.924774	64.441956	0.157606	0.000000	-0.101471	0.000000	0.000000	0.000000	0.025601	-0.141279	-0.120315	0.000000	0.000000	3.000000	71.000000	1.000000
14937.727216	-0.096776	0.597325	-0.002367	79.405968	58.924774	64.441956	0.157606	0.000000	-0.101471	0.000000	0.000000	0.000000	0.021535	-0.118540	-0.101211	0.000000	0.000000	3.000000	71.000000	1.000000
14937.730549	-0.096776	0.597325	-0.002367	79.405968	58.924774	64.441956	0.157606	0.000000	-0.101471	0.000000	0.000000	0.000000	0.021535	-0.118540	-0.101211	0.000000	0.000000	3.000000	71.000000	1.000000
14937.733882	-0.096702	0.596886	-0.002713	79.349869	57.912907	63.494209	0.157606	0.000000	-0.101471	0.000000	0.000000	0.000000	0.022112	-0.131694	-0.103933	0.000000	0.000000	3.000000	71.000000	1.000000
14937.737216	-0.096702	0.596886	-0.002713	79.349869	57.912907	63.494209	0.157606	0.000000	-0.101471	0.000000	0.000000	0.000000	0.022112	-0.131694	-0.103933	0.000000	0.000000	3.000000	71.000000	1.000000
14937.740549	-0.096702	0.596886	-0.002713	79.349869	57.912907	63.494209	0.157606	0.000000	-0.101471	0.000000	0.000000	0.000000	0.022112	-0.131694	-0.103933	0.000000	0.000000	3.000000	71.000000	1.000000
14937.743882	-0.096702	0.596886	-0.002713	79.299774	57.051594	62.694172	0.164881	0.000000	-0.135661	0.000000	0.000000	0.000000	0.022112	-0.131694	-0.103933	0.000000	0.000000	3.000000	71.000000	1.000000
14937.747216	-0.096647	0.596429	-0.003081	79.299774	57.051594	62.694172	0.164881	0.000000	-0.135661	0.000000	0.000000	0.000000	0.016710	-0.137180	-0.110306	0.000000	0.000000	3.000000	71.000000	1.000000
14937.750549	-0.096647	0.596429	-0.003081	79.299774	57.051594	62.694172	0.164881	0.000000	-0.135661	0.000000	0.000000	0.000000	0.016710	-0.137180	-0.110306	0.000000	0.000000	3.000000	71.000000	1.000000
14937.753882	-0.096564	0.595979	-0.003468	79.248955	56.402229	62.106445	0.164881	0.000000	-0.135661	0.000000	0.000000	0.000000	0.024723	-0.135016	-0.116170	0.000000	0.000000	3.000000	71.000000	1.000000
14937.757216	-0.096564	0.595979	-0.003468	79.248955	56.402229	62.106445	0.164881	0.000000	-0.135661	0.000000	0.000000	0.000000	0.024723	-0.135016	-0.116170	0.000000	0.000000	3.000000	71.000000	1.000000
14937.760549	-0.096564	0.595979	-0.003468	79.248955	56.402229	62.106445	0.164881	0.000000	-0.135661	0.000000	0.000000	0.000000	0.024723	-0.135016	-0.116170	0.000000	0.000000	3.000000	71.000000	1.000000
14937.763882	-0.096564	0.595979	-0.003468	79.190598	55.968468	61.745403	0.171786	0.000000	-0.173407	0.000000	0.000000	0.000000	0.024723	-0.135016	-0.116170	0.000000	0.000000	3.000000	71.000000	1.000000
14937.767216	-0.096483	0.595504	-0.003849	79.190598	55.968468	61.745403	0.171786	0.000000	-0.173407	0.000000	0.000000	0.000000	0.024289	-0.142486	-0.114126	0.000000	0.000000	3.000000	71.000000	1.000000
14937.770549	-0.096483	0.595504	-0.003849	79.190598	55.968468	61.745403	0.171786	0.000000	-0.173407	0.000000	0.000000	0.000000	0.024289	-0.142486	-0.114126	0.000000	0.000000	3.000000	71.000000	1.000000
14937.773882	-0.096411	0.595042	-0.004190	79.124207	55.740376	61.603466	0.171786	0.000000	-0.173407	0.000000	0.000000	0.000000	0.021789	-0.138673	-0.102386	0.000000	0.000000	3.000000	71.000000	1.000000
14937.777216	-0.096411	0.595042	-0.004190	79.124207	55.740376	61.603466	0.171786	0.000000	-0.173407	0.000000	0.000000	0.000000	0.021789	-0.138673	-0.102386	0.000000	0.000000	3.000000	71.000000	1.000000
14937.780549	-0.096411	0.595042	-0.004190	79.124207	55.740376	61.603466	0.171786	0.000000	-0.173407	0.000000	0.000000	0.000000	0.021789	-0.138673	-0.102386	0.000000	0.000000	3.000000	71.000000	1.000000
14937.783882	-0.096411	0.595042	-0.004190	79.053276	55.679230	61.639828	0.179466	0.000000	-0.209493	0.000000	0.000000	0.000000	0.021789	-0.138673	-0.102386	0.000000	0.000000	3.000000	71.000000	1.000000
14937.787216	-0.096353	0.594542	-0.004569	79.053276	55.679230	61.639828	0.179466	0.000000	-0.209493	0.000000	0.000000	0.000000	0.017453	-0.149747	-0.113664	0.000000	0.000000	3.000000	71.000000	1.000000
14937.790549	-0.096353	0.594542	-0.004569	79.053276	55.679230	61.639828	0.179466	0.000000	-0.209493	0.000000	0.000000	0.000000	0.017453	-0.149747	-0.113664	0.000000	0.000000	3.000000	71.000000	1.000000
14937.793882	-0.096328	0.594075	-0.004897	78.970215	55.678867	61.753490	0.179466	0.000000	-0.209493	0.000000	0.000000	0.000000	0.007485	-0.140340	-0.098421	0.000000	0.000000	3.000000	71.000000	1.000000
14937.797216	-0.096328	0.594075	-0.004897	78.970215	55.678867	61.753490	0.179466	0.000000	-0.209493	0.000000	0.000000	0.000000	0.007485	-0.140340	-0.098421	0.000000	0.000000	3.000000	71.000000	1.000000
14937.800549	-0.096328	0.594075	-0.004897	78.970215	55.678867	61.753490	0.179466	0.000000	-0.209493	0.000000	0.000000	0.000000	0.007485	-0.140340	-0.098421	0.000000	0.000000	3.000000	71.000000	1.000000
14937.803882	-0.096328	0.594075	-0.004897	78.877975	55.653519	61.840446	0.183622	0.000000	-0.244840	0.000000	0.000000	0.000000	0.007485	-0.140340	-0.098421	0.000000	0.000000	3.000000	71.000000	1.000000
14937.807216	-0.096289	0.593550	-0.005183	78.877975	55.653519	61.840446	0.183622	0.000000	-0.244840	0.000000	0.000000	0.000000	0.011540	-0.157331	-0.085781	0.000000	0.000000	3.000000	71.000000	1.000000
14937.810549	-0.096289	0.593550	-0.005183	78.877975	55.653519	61.840446	0.183622	0.000000	-0.244840	0.000000	0.000000	0.000000	0.011540	-0.157331	-0.085781	0.000000	0.000000	3.000000	71.000000	1.000000
14937.813882	-0.096237	0.593038	-0.005425	78.778015	55.703159	62.018639	0.183622	0.000000	-0.244840	0.000000	0.000000	0.000000	0.015479	-0.153545	-0.072659	0.000000	0.000000	3.000000	71.000000	1.000000
14937.817216	-0.096237	0.593038	-0.005425	78.778015	55.703159	62.018639	0.183622	0.000000	-0.244840	0.000000	0.000000	0.000000	0.015479	-0.153545	-0.072659	0.000000	0.000000	3.000000	71.000000	1.000000
14937.820549	-0.096237	0.593038	-0.005425	78.778015	55.703159	62.018639	0.183622	0.000000	-0.244840	0.000000	0.000000	0.000000	0.015479	-0.153545	-0.072659	0.000000	0.000000	3.000000	71.000000	1.000000
14937.823882	-0.096237	0.593038	-0.005425	78.676964	55.863770	62.313072	0.188125	0.000000	-0.271247	0.000000	0.000000	0.000000	0.015479	-0.153545	-0.072659	0.000000	0.000000	3.000000	71.000000	1.000000
14937.827216	-0.096189	0.592477	-0.005653	78.676964	55.863770	62.313072	0.188125	0.000000	-0.271247	0.000000	0.000000	0.000000	0.014594	-0.168527	-0.068513	0.000000	0.000000	3.000000	71.000000	1.000000
14937.830549	-0.096189	0.592477	-0.005653	78.676964	55.863770	62.313072	0.188125	0.000000	-0.271247	0.000000	0.000000	0.000000	0.014594	-0.168527	-0.068513	0.000000	0.000000	3.000000	71.000000	1.000000
14937.833882	-0.096100	0.591865	-0.005859	78.600739	56.087059	62.643040	0.188125	0.000000	-0.271247	0.000000	0.000000	0.000000	0.026578	-0.183504	-0.061683	0.000000	0.000000	3.000000	71.000000	1.000000
14937.837216	-0.096100	0.591865	-0.005859	78.600739	56.087059	62.643040	0.188125	0.000000	-0.271247	0.000000	0.000000	0.000000	0.026578	-0.183504	-0.061683	0.000000	0.000000	3.000000	71.000000	1.000000
14937.840549	-0.096100	0.591865	-0.005859	78.600739	56.087059	62.643040	0.188125	0.000000	-0.271247	0.000000	0.000000	0.000000	0.026578	-0.183504	-0.061683	0.000000	0.000000	3.000000	71.000000	1.000000
14937.843882	-0.096100	0.591865	-0.005859	78.540718	56.392513	63.043324	0.194987	0.000000	-0.292947	0.000000	0.000000	0.000000	0.026578	-0.183504	-0.061683	0.000000	0.000000	3.000000	71.000000	1.000000
14937.847216	-0.096018	0.591222	-0.006035	78.540718	56.392513	63.043324	0.194987	0.000000	-0.292947	0.000000	0.000000	0.000000	0.024661	-0.192870	-0.052738	0.000000	0.000000	3.000000	71.000000	1.000000
14937.850549	-0.096018	0.591222	-0.006035	78.540718	56.392513	63.043324	0.194987	0.000000	-0.292947	0.000000	0.000000	0.000000	0.024661	-0.192870	-0.052738	0.000000	0.000000	3.000000	71.000000	1.000000
14937.853882	-0.095934	0.590536	-0.006221	78.487991	56.702126	63.433826	0.194987	0.000000	-0.292947	0.000000	0.000000	0.000000	0.025306	-0.205793	-0.055813	0.000000	0.000000	3.000000	71.000000	1.000000
14937.857216	-0.095934	0.590536	-0.006221	78.487991	56.702126	63.433826	0.194987	0.000000	-0.292947	0.000000	0.000000	0.000000	0.025306	-0.205793	-0.055813	0.000000	0.000000	3.000000	71.000000	1.000000
14937.860549	-0.095934	0.590536	-0.006221	78.487991	56.702126	63.433826	0.194987	0.000000	-0.292947	0.000000	0.000000	0.000000	0.025306	-0.205793	-0.055813	0.000000	0.000000	3.000000	71.000000	1.000000
14937.863882	-0.095890	0.589807	-0.006426	78.448723	56.965710	63.781216	0.203315	0.000000	-0.311039	0.000000	0.000000	0.000000	0.013119	-0.218697	-0.061680	0.000000	0.000000	3.000000	71.000000	1.000000
14937.867216	-0.095890	0.589807	-0.006426	78.448723	56.965710	63.781216	0.203315	0.000000	-0.311039	0.000000	0.000000	0.000000	0.013119	-0.218697	-0.061680	0.000000	0.000000	3.000000	71.000000	1.000000
14937.870549	-0.095890	0.589807	-0.006426	78.448723	56.965710	63.781216	0.203315	0.000000	-0.311039	0.000000	0.000000	0.000000	0.013119	-0.218697	-0.061680	0.000000	0.000000	3.000000	71.000000	1.000000
14937.873882	-0.095847	0.589054	-0.006626	78.410423	57.053806	63.942833	0.205501	0.000000	-0.321319	0.000000	0.000000	0.000000	0.012749	-0.226015	-0.059933	0.000000	0.000000	3.000000	71.000000	1.000000
14937.877216	-0.095847	0.589054	-0.006626	78.410423	57.053806	63.942833	0.205501	0.000000	-0.321319	0.000000	0.000000	0.000000	0.012749	-0.226015	-0.059933	0.000000	0.000000	3.000000	71.000000	1.000000
14937.880549	-0.095847	0.589054	-0.006626	78.410423	57.053806	63.942833	0.205501	0.000000	-0.321319	0.000000	0.000000	0.000000	0.012749	-0.226015	-0.059933	0.000000	0.000000	3.000000	71.000000	1.000000
14937.883882	-0.095847	0.589054	-0.006626	78.339821	57.024460	64.020584	0.207626	0.000000	-0.331307	0.000000	0.000000	0.000000	0.012749	-0.226015	-0.059933	0.000000	0.000000	3.000000	71.000000	1.000000
14937.887216	-0.095806	0.588276	-0.006820	78.339821	57.024460	64.020584	0.207626	0.000000	-0.331307	0.000000	0.000000	0.000000	0.012385	-0.233307	-0.058221	0.000000	0.000000	3.000000	71.000000	1.000000
14937.890549	-0.095806	0.588276	-0.006820	78.339821	57.024460	64.020584	0.207626	0.000000	-0.331307	0.000000	0.000000	0.000000	0.012385	-0.233307	-0.058221	0.000000	0.000000	3.000000	71.000000	1.000000
14937.893882	-0.095761	0.587481	-0.007032	78.220367	56.871490	64.021896	0.207626	0.000000	-0.331307	0.000000	0.000000	0.000000	0.013529	-0.238595	-0.063600	0.000000	0.000000	3.000000	71.000000	1.000000
14937.897216	-0.095761	0.587481	-0.007032	78.220367	56.871490	64.021896	0.207626	0.000000	-0.331307	0.000000	0.000000	0.000000	0.013529	-0.238595	-0.063600	0.000000	0.000000	3.000000	71.000000	1.000000
14937.900549	-0.095761	0.587481	-0.007032	78.220367	56.871490	64.021896	0.207626	0.000000	-0.331307	0.000000	0.000000	0.000000	0.013529	-0.238595	-0.063600	0.000000	0.000000	3.000000	71.000000	1.000000
14937.903882	-0.095761	0.587481	-0.007032	78.063812	56.606609	63.933979	0.211945	0.000000	-0.351611	0.000000	0.000000	0.000000	0.013529	-0.238595	-0.063600	0.000000	0.000000	3.000000	71.000000	1.000000
14937.907216	-0.095729	0.586691	-0.007182	78.063812	56.606609	63.933979	0.211945	0.000000	-0.351611	0.000000	0.000000	0.000000	0.009562	-0.236906	-0.044953	0.000000	0.000000	3.000000	71.000000	1.000000
14937.910549	-0.095729	0.586691	-0.007182	78.063812	56.606609	63.933979	0.211945	0.000000	-0.351611	0.000000	0.000000	0.000000	0.009562	-0.236906	-0.044953	0.000000	0.000000	3.000000	71.000000	1.000000
14937.913882	-0.095702	0.585895	-0.007310	77.898247	56.271000	63.672245	0.211945	0.000000	-0.351611	0.000000	0.000000	0.000000	0.008153	-0.238728	-0.038323	0.000000	0.000000	3.000000	71.000000	1.000000
14937.917216	-0.095702	0.585895	-0.007310	77.898247	56.271000	63.672245	0.211945	0.000000	-0.351611	0.000000	0.000000	0.000000	0.008153	-0.238728	-0.038323	0.000000	0.000000	3.000000	71.000000	1.000000
14937.920549	-0.095702	0.585895	-0.007310	77.898247	56.271000	63.672245	0.211945	0.000000	-0.351611	0.000000	0.000000	0.000000	0.008153	-0.238728	-0.038323	0.000000	0.000000	3.000000	71.000000	1.000000
14937.923882	-0.095702	0.585895	-0.007310	77.756760	55.953331	63.174271	0.214898	0.000000	-0.365490	0.000000	0.000000	0.000000	0.008153	-0.238728	-0.038323	0.000000	0.000000	3.000000	71.000000	1.000000
14937.927216	-0.095680	0.585093	-0.007415	77.756760	55.953331	63.174271	0.214898	0.000000	-0.365490	0.000000	0.000000	0.000000	0.006744	-0.240557	-0.031699	0.000000	0.000000	3.000000	71.000000	1.000000
14937.930549	-0.095680	0.585093	-0.007415	77.756760	55.953331	63.174271	0.214898	0.000000	-0.365490	0.000000	0.000000	0.000000	0.006744	-0.240557	-0.031699	0.000000	0.000000	3.000000	71.000000	1.000000
14937.933882	-0.095667	0.584278	-0.007476	77.635300	55.652519	62.417526	0.214898	0.000000	-0.365490	0.000000	0.000000	0.000000	0.003836	-0.244518	-0.018035	0.000000	0.000000	3.000000	71.000000	1.000000
14937.937216	-0.095667	0.584278	-0.007476	77.635300	55.652519	62.417526	0.214898	0.000000	-0.365490	0.000000	0.000000	0.000000	0.003836	-0.244518	-0.018035	0.000000	0.000000	3.000000	71.000000	1.000000
14937.940549	-0.095667	0.584278	-0.007476	77.635300	55.652519	62.417526	0.214898	0.000000	-0.365490	0.000000	0.000000	0.000000	0.003836	-0.244518	-0.018035	0.000000	0.000000	3.000000	71.000000	1.000000
14937.943882	-0.095667	0.584278	-0.007476	77.525208	55.421791	61.681622	0.216661	0.000000	-0.373779	0.000000	0.000000	0.000000	0.003836	-0.244518	-0.018035	0.000000	0.000000	3.000000	71.000000	1.000000
14937.947216	-0.095652	0.583489	-0.007544	77.525208	55.421791	61.681622	0.216661	0.000000	-0.373779	0.000000	0.000000	0.000000	0.004361	-0.236855	-0.020497	0.000000	0.000000	3.000000	71.000000	1.000000
14937.950549	-0.095652	0.583489	-0.007544	77.525208	55.421791	61.681622	0.216661	0.000000	-0.373779	0.000000	0.000000	0.000000	0.004361	-0.236855	-0.020497	0.000000	0.000000	3.000000	71.000000	1.000000
14937.953882	-0.095655	0.582722	-0.007533	77.412827	55.256893	61.437859	0.216661	0.000000	-0.373779	0.000000	0.000000	0.000000	-0.000687	-0.229923	0.003230	0.000000	0.000000	3.000000	71.000000	1.000000
14937.957216	-0.095655	0.582722	-0.007533	77.412827	55.256893	61.437859	0.216661	0.000000	-0.373779	0.000000	0.000000	0.000000	-0.000687	-0.229923	0.003230	0.000000	0.000000	3.000000	71.000000	1.000000
14937.960549	-0.095655	0.582722	-0.007533	77.412827	55.256893	61.437859	0.216661	0.000000	-0.373779	0.000000	0.000000	0.000000	-0.000687	-0.229923	0.003230	0.000000	0.000000	3.000000	71.000000	1.000000
14937.963882	-0.095655	0.582722	-0.007533	77.298920	55.152313	61.494972	0.217273	0.000000	-0.376657	0.000000	0.000000	0.000000	-0.000687	-0.229923	0.003230	0.000000	0.000000	3.000000	71.000000	1.000000
14937.967216	-0.095664	0.581992	-0.007490	77.298920	55.152313	61.494972	0.217273	0.000000	-0.376657	0.000000	0.000000	0.000000	-0.002749	-0.218980	0.012924	0.000000	0.000000	3.000000	71.000000	1.000000
14937.970549	-0.095664	0.581992	-0.007490	77.298920	55.152313	61.494972	0.217273	0.000000	-0.376657	0.000000	0.000000	0.000000	-0.002749	-0.218980	0.012924	0.000000	0.000000	3.000000	71.000000	1.000000
14937.973882	-0.095665	0.581267	-0.007380	77.195862	55.117188	61.597599	0.217273	0.000000	-0.376657	0.000000	0.000000	0.000000	-0.000336	-0.217699	0.033059	0.000000	0.000000	3.000000	71.000000	1.000000
14937.977216	-0.095665	0.581267	-0.007380	77.195862	55.117188	61.597599	0.217273	0.000000	-0.376657	0.000000	0.000000	0.000000	-0.000336	-0.217699	0.033059	0.000000	0.000000	3.000000	71.000000	1.000000
14937.980549	-0.095665	0.581267	-0.007380	77.195862	55.117188	61.597599	0.217273	0.000000	-0.376657	0.000000	0.000000	0.000000	-0.000336	-0.217699	0.033059	0.000000	0.000000	3.000000	71.000000	1.000000
14937.983882	-0.095665	0.581267	-0.007380	77.112289	55.109268	61.708061	0.216759	0.000000	-0.368993	0.000000	0.000000	0.000000	-0.000336	-0.217699	0.033059	0.000000	0.000000	3.000000	71.000000	1.000000
14937.987216	-0.095701	0.580613	-0.007208	77.112289	55.109268	61.708061	0.216759	0.000000	-0.368993	0.000000	0.000000	0.000000	-0.010971	-0.196007	0.051576	0.000000	0.000000	3.000000	71.000000	1.000000
14937.990549	-0.095701	0.580613	-0.007208	77.112289	55.109268	61.708061	0.216759	0.000000	-0.368993	0.000000	0.000000	0.000000	-0.010971	-0.196007	0.051576	0.000000	0.000000	3.000000	71.000000	1.000000
14937.993882	-0.095753	0.580007	-0.006963	77.051033	55.122948	61.803726	0.216759	0.000000	-0.368993	0.000000	0.000000	0.000000	-0.015632	-0.181925	0.073514	0.000000	0.000000	3.000000	71.000000	1.000000
14937.997216	-0.095753	0.580007	-0.006963	77.051033	55.122948	61.803726	0.216759	0.000000	-0.368993	0.000000	0.000000	0.000000	-0.015632	-0.181925	0.073514	0.000000	0.000000	3.000000	71.000000	1.000000
14938.000549	-0.095753	0.580007	-0.006963	77.051033	55.122948	61.803726	0.216759	0.000000	-0.368993	0.000000	0.000000	0.000000	-0.015632	-0.181925	0.073514	0.000000	0.000000	3.000000	71.000000	1.000000
14938.003882	-0.095753	0.580007	-0.006963	77.022385	55.163898	61.872402	0.212325	0.000000	-0.348145	0.000000	0.000000	0.000000	-0.015632	-0.181925	0.073514	0.000000	0.000000	3.000000	71.000000	1.000000
14938.007216	-0.095825	0.579465	-0.006628	77.022385	55.163898	61.872402	0.212325	0.000000	-0.348145	0.000000	0.000000	0.000000	-0.021390	-0.162561	0.100569	0.000000	0.000000	3.000000	71.000000	1.000000
14938.010549	-0.095825	0.579465	-0.006628	77.022385	55.163898	61.872402	0.212325	0.000000	-0.348145	0.000000	0.000000	0.000000	-0.021390	-0.162561	0.100569	0.000000	0.000000	3.000000	71.000000	1.000000
14938.013882	-0.095907	0.578977	-0.006242	77.024567	55.270012	61.911419	0.212325	0.000000	-0.348145	0.000000	0.000000	0.000000	-0.024581	-0.146522	0.115587	0.000000	0.000000	3.000000	71.000000	1.000000
14938.017216	-0.095907	0.578977	-0.006242	77.024567	55.270012	61.911419	0.212325	0.000000	-0.348145	0.000000	0.000000	0.000000	-0.024581	-0.146522	0.115587	0.000000	0.000000	3.000000	71.000000	1.000000
14938.020549	-0.095907	0.578977	-0.006242	77.024567	55.270012	61.911419	0.212325	0.000000	-0.348145	0.000000	0.000000	0.000000	-0.024581	-0.146522	0.115587	0.000000	0.000000	3.000000	71.000000	1.000000
14938.023882	-0.095907	0.578977	-0.006242	77.039040	55.420540	61.938248	0.204664	0.000000	-0.312119	0.000000	0.000000	0.000000	-0.024581	-0.146522	0.115587	0.000000	0.000000	3.000000	71.000000	1.000000
14938.027216	-0.095982	0.578560	-0.005785	77.039040	55.420540	61.938248	0.204664	0.000000	-0.312119	0.000000	0.000000	0.000000	-0.022438	-0.125136	0.137088	0.000000	0.000000	3.000000	71.000000	1.000000
14938.030549	-0.095982	0.578560	-0.005785	77.039040	55.420540	61.938248	0.204664	0.000000	-0.312119	0.000000	0.000000	0.000000	-0.022438	-0.125136	0.137088	0.000000	0.000000	3.000000	71.000000	1.000000
14938.033882	-0.096087	0.578221	-0.005289	77.049843	55.536385	61.894772	0.204664	0.000000	-0.312119	0.000000	0.000000	0.000000	-0.031654	-0.101626	0.148881	0.000000	0.000000	3.000000	71.000000	1.000000
14938.037216	-0.096087	0.578221	-0.005289	77.049843	55.536385	61.894772	0.204664	0.000000	-0.312119	0.000000	0.000000	0.000000	-0.031654	-0.101626	0.148881	0.000000	0.000000	3.000000	71.000000	1.000000
14938.040549	-0.096087	0.578221	-0.005289	77.049843	55.536385	61.894772	0.204664	0.000000	-0.312119	0.000000	0.000000	0.000000	-0.031654	-0.101626	0.148881	0.000000	0.000000	3.000000	71.000000	1.000000
14938.043882	-0.096087	0.578221	-0.005289	77.055817	55.602039	61.855637	0.195648	0.000000	-0.264457	0.000000	0.000000	0.000000	-0.031654	-0.101626	0.148881	0.000000	0.000000	3.000000	71.000000	1.000000
14938.047216	-0.096190	0.577946	-0.004698	77.055817	55.602039	61.855637	0.195648	0.000000	-0.264457	0.000000	0.000000	0.000000	-0.030999	-0.082440	0.177473	0.000000	0.000000	3.000000	71.000000	1.000000
14938.050549	-0.096190	0.577946	-0.004698	77.055817	55.602039	61.855637	0.195648	0.000000	-0.264457	0.000000	0.000000	0.000000	-0.030999	-0.082440	0.177473	0.000000	0.000000	3.000000	71.000000	1.000000
14938.053882	-0.096312	0.577721	-0.004124	77.058182	55.627205	61.865498	0.195648	0.000000	-0.264457	0.000000	0.000000	0.000000	-0.036593	-0.067572	0.172146	0.000000	0.000000	3.000000	71.000000	1.000000
14938.057216	-0.096312	0.577721	-0.004124	77.058182	55.627205	61.865498	0.195648	0.000000	-0.264457	0.000000	0.000000	0.000000	-0.036593	-0.067572	0.172146	0.000000	0.000000	3.000000	71.000000	1.000000
14938.060549	-0.096312	0.577721	-0.004124	77.058182	55.627205	61.865498	0.195648	0.000000	-0.264457	0.000000	0.000000	0.000000	-0.036593	-0.067572	0.172146	0.000000	0.000000	3.000000	71.000000	1.000000
14938.063882	-0.096312	0.577721	-0.004124	77.057007	55.614620	61.852589	0.184383	0.000000	-0.206187	0.000000	0.000000	0.000000	-0.036593	-0.067572	0.172146	0.000000	0.000000	3.000000	71.000000	1.000000
14938.067216	-0.096445	0.577549	-0.003499	77.057007	55.614620	61.852589	0.184383	0.000000	-0.206187	0.000000	0.000000	0.000000	-0.039817	-0.051616	0.187300	0.000000	0.000000	3.000000	71.000000	1.000000
14938.070549	-0.096445	0.577549	-0.003499	77.057007	55.614620	61.852589	0.184383	0.000000	-0.206187	0.000000	0.000000	0.000000	-0.039817	-0.051616	0.187300	0.000000	0.000000	3.000000	71.000000	1.000000
14938.073882	-0.096615	0.577408	-0.002914	77.056137	55.585541	61.823895	0.184383	0.000000	-0.206187	0.000000	0.000000	0.000000	-0.050839	-0.042070	0.175538	0.000000	0.000000	3.000000	71.000000	1.000000
14938.077216	-0.096615	0.577408	-0.002914	77.056137	55.585541	61.823895	0.184383	0.000000	-0.206187	0.000000	0.000000	0.000000	-0.050839	-0.042070	0.175538	0.000000	0.000000	3.000000	71.000000	1.000000
14938.080549	-0.096615	0.577408	-0.002914	77.056137	55.585541	61.823895	0.184383	0.000000	-0.206187	0.000000	0.000000	0.000000	-0.050839	-0.042070	0.175538	0.000000	0.000000	3.000000	71.000000	1.000000
14938.083882	-0.096615	0.577408	-0.002914	77.052589	55.536938	61.777210	0.169273	0.000000	-0.145714	0.000000	0.000000	0.000000	-0.050839	-0.042070	0.175538	0.000000	0.000000	3.000000	71.000000	1.000000
14938.087216	-0.096804	0.577293	-0.002340	77.052589	55.536938	61.777210	0.169273	0.000000	-0.145714	0.000000	0.000000	0.000000	-0.056925	-0.034657	0.172157	0.000000	0.000000	3.000000	71.000000	1.000000
14938.090549	-0.096804	0.577293	-0.002340	77.052589	55.536938	61.777210	0.169273	0.000000	-0.145714	0.000000	0.000000	0.000000	-0.056925	-0.034657	0.172157	0.000000	0.000000	3.000000	71.000000	1.000000
14938.093882	-0.097044	0.577199	-0.001851	77.051720	55.496983	61.748508	0.169273	0.000000	-0.145714	0.000000	0.000000	0.000000	-0.071944	-0.028201	0.146939	0.000000	0.000000	3.000000	71.000000	1.000000
14938.097216	-0.097044	0.577199	-0.001851	77.051720	55.496983	61.748508	0.169273	0.000000	-0.145714	0.000000	0.000000	0.000000	-0.071944	-0.028201	0.146939	0.000000	0.000000	3.000000	71.000000	1.000000
14938.100549	-0.097044	0.577199	-0.001851	77.051720	55.496983	61.748508	0.169273	0.000000	-0.145714	0.000000	0.000000	0.000000	-0.071944	-0.028201	0.146939	0.000000	0.000000	3.000000	71.000000	1.000000
14938.103882	-0.097044	0.577199	-0.001851	77.051231	55.440556	61.704075	0.147795	0.000000	-0.092531	0.000000	0.000000	0.000000	-0.071944	-0.028201	0.146939	0.000000	0.000000	3.000000	71.000000	1.000000
14938.107216	-0.097279	0.577112	-0.001384	77.051231	55.440556	61.704075	0.147795	0.000000	-0.092531	0.000000	0.000000	0.000000	-0.070526	-0.026113	0.139863	0.000000	0.000000	3.000000	71.000000	1.000000
14938.110549	-0.097279	0.577112	-0.001384	77.051231	55.440556	61.704075	0.147795	0.000000	-0.092531	0.000000	0.000000	0.000000	-0.070526	-0.026113	0.139863	0.000000	0.000000	3.000000	71.000000	1.000000
14938.113882	-0.097279	0.577112	-0.001384	77.053787	55.381783	61.653927	0.147795	0.000000	-0.092531	0.000000	0.000000	0.000000	-0.070526	-0.026113	0.139863	0.000000	0.000000	3.000000	71.000000	1.000000
14938.117216	-0.097279	0.577112	-0.001384	77.053787	55.381783	61.653927	0.147795	0.000000	-0.092531	0.000000	0.000000	0.000000	-0.070526	-0.026113	0.139863	0.000000	0.000000	3.000000	71.000000	1.000000
14938.120549	-0.097496	0.577029	-0.001005	77.053787	55.381783	61.653927	0.147795	0.000000	-0.092531	0.000000	0.000000	0.000000	-0.065030	-0.024945	0.113737	0.000000	0.000000	3.000000	71.000000	1.000000
14938.123882	-0.097686	0.576953	-0.000645	77.060669	55.333195	61.602966	0.136041	0.000000	-0.069221	0.000000	0.000000	0.000000	-0.057094	-0.022797	0.108079	0.000000	0.000000	3.000000	71.000000	1.000000
14938.127216	-0.097686	0.576953	-0.000645	77.060669	55.333195	61.602966	0.136041	0.000000	-0.069221	0.000000	0.000000	0.000000	-0.057094	-0.022797	0.108079	0.000000	0.000000	3.000000	71.000000	1.000000
14938.130549	-0.097686	0.576953	-0.000645	77.060669	55.333195	61.602966	0.136041	0.000000	-0.069221	0.000000	0.000000	0.000000	-0.057094	-0.022797	0.108079	0.000000	0.000000	3.000000	71.000000	1.000000
14938.133882	-0.097686	0.576953	-0.000645	77.078346	55.281597	61.531830	0.115687	0.000000	-0.032252	0.000000	0.000000	0.000000	-0.057094	-0.022797	0.108079	0.000000	0.000000	3.000000	71.000000	1.000000
14938.137216	-0.097845	0.576891	-0.000327	77.078346	55.281597	61.531830	0.115687	0.000000	-0.032252	0.000000	0.000000	0.000000	-0.047640	-0.018401	0.095447	0.000000	0.000000	3.000000	71.000000	1.000000
14938.140549	-0.097845	0.576891	-0.000327	77.078346	55.281597	61.531830	0.115687	0.000000	-0.032252	0.000000	0.000000	0.000000	-0.047640	-0.018401	0.095447	0.000000	0.000000	3.000000	71.000000	1.000000
14938.143882	-0.097845	0.576891	-0.000327	77.106087	55.251728	61.471977	0.115687	0.000000	-0.032252	0.000000	0.000000	0.000000	-0.047640	-0.018401	0.095447	0.000000	0.000000	3.000000	71.000000	1.000000
14938.147216	-0.097845	0.576891	-0.000327	77.106087	55.251728	61.471977	0.115687	0.000000	-0.032252	0.000000	0.000000	0.000000	-0.047640	-0.018401	0.095447	0.000000	0.000000	3.000000	71.000000	1.000000
14938.150549	-0.097965	0.576809	-0.000085	77.106087	55.251728	61.471977	0.115687	0.000000	-0.032252	0.000000	0.000000	0.000000	-0.035994	-0.024757	0.072691	0.000000	0.000000	3.000000	71.000000	1.000000
14938.153882	-0.097965	0.576809	-0.000085	77.138496	55.220787	61.411282	0.107747	0.000000	-0.016344	0.000000	0.000000	0.000000	-0.035994	-0.024757	0.072691	0.000000	0.000000	3.000000	71.000000	1.000000
14938.157216	-0.097965	0.576809	-0.000085	77.138496	55.220787	61.411282	0.107747	0.000000	-0.016344	0.000000	0.000000	0.000000	-0.035994	-0.024757	0.072691	0.000000	0.000000	3.000000	71.000000	1.000000
14938.160549	-0.097965	0.576809	-0.000085	77.138496	55.220787	61.411282	0.107747	0.000000	-0.016344	0.000000	0.000000	0.000000	-0.035994	-0.024757	0.072691	0.000000	0.000000	3.000000	71.000000	1.000000
14938.163882	-0.098123	0.576622	0.000333	77.164047	55.225063	61.393791	0.101748	0.000000	-0.004229	0.000000	0.000000	0.000000	-0.047320	-0.055966	0.125398	0.000000	0.000000	3.000000	71.000000	1.000000
14938.167216	-0.098123	0.576622	0.000333	77.164047	55.225063	61.393791	0.101748	0.000000	-0.004229	0.000000	0.000000	0.000000	-0.047320	-0.055966	0.125398	0.000000	0.000000	3.000000	71.000000	1.000000
14938.170549	-0.098123	0.576622	0.000333	77.164047	55.225063	61.393791	0.101748	0.000000	-0.004229	0.000000	0.000000	0.000000	-0.047320	-0.055966	0.125398	0.000000	0.000000	3.000000	71.000000	1.000000
14938.173882	-0.098123	0.576622	0.000333	77.184296	55.263550	61.408844	0.093861	0.000000	0.016671	0.000000	0.000000	0.000000	-0.047320	-0.055966	0.125398	0.000000	0.000000	3.000000	71.000000	1.000000
14938.177216	-0.098150	0.576464	0.000458	77.184296	55.263550	61.408844	0.093861	0.000000	0.016671	0.000000	0.000000	0.000000	-0.008042	-0.047403	0.037501	0.000000	0.000000	3.000000	71.000000	1.000000
14938.180549	-0.098150	0.576464	0.000458	77.184296	55.263550	61.408844	0.093861	0.000000	0.016671	0.000000	0.000000	0.000000	-0.008042	-0.047403	0.037501	0.000000	0.000000	3.000000	71.000000	1.000000
14938.183882	-0.098150	0.576464	0.000458	77.200745	55.332535	61.469715	0.093861	0.000000	0.016671	0.000000	0.000000	0.000000	-0.008042	-0.047403	0.037501	0.000000	0.000000	3.000000	71.000000	1.000000
14938.187216	-0.098150	0.576464	0.000458	77.200745	55.332535	61.469715	0.093861	0.000000	0.016671	0.000000	0.000000	0.000000	-0.008042	-0.047403	0.037501	0.000000	0.000000	3.000000	71.000000	1.000000
14938.190549	-0.098168	0.576296	0.000543	77.200745	55.332535	61.469715	0.093861	0.000000	0.016671	0.000000	0.000000	0.000000	-0.005452	-0.050573	0.025426	0.000000	0.000000	3.000000	71.000000	1.000000
14938.193882	-0.098168	0.576296	0.000543	77.221146	55.425919	61.553959	0.092521	0.000000	0.022921	0.000000	0.000000	0.000000	-0.005452	-0.050573	0.025426	0.000000	0.000000	3.000000	71.000000	1.000000
14938.197216	-0.098168	0.576296	0.000543	77.221146	55.425919	61.553959	0.092521	0.000000	0.022921	0.000000	0.000000	0.000000	-0.005452	-0.050573	0.025426	0.000000	0.000000	3.000000	71.000000	1.000000
14938.200549	-0.098168	0.576296	0.000543	77.221146	55.425919	61.553959	0.092521	0.000000	0.022921	0.000000	0.000000	0.000000	-0.005452	-0.050573	0.025426	0.000000	0.000000	3.000000	71.000000	1.000000
14938.203882	-0.098151	0.575866	0.000569	77.243912	55.547913	61.656761	0.091612	0.000000	0.027159	0.000000	0.000000	0.000000	0.005154	-0.129021	0.007760	0.000000	0.000000	3.000000	71.000000	1.000000
14938.207216	-0.098151	0.575866	0.000569	77.243912	55.547913	61.656761	0.091612	0.000000	0.027159	0.000000	0.000000	0.000000	0.005154	-0.129021	0.007760	0.000000	0.000000	3.000000	71.000000	1.000000
14938.210549	-0.098151	0.575866	0.000569	77.243912	55.547913	61.656761	0.091612	0.000000	0.027159	0.000000	0.000000	0.000000	0.005154	-0.129021	0.007760	0.000000	0.000000	3.000000	71.000000	1.000000
14938.213882	-0.098146	0.575615	0.000546	77.263138	55.684017	61.789711	0.092471	0.000000	0.028452	0.000000	0.000000	0.000000	0.001506	-0.075318	-0.007028	0.000000	0.000000	3.000000	71.000000	1.000000
14938.217216	-0.098146	0.575615	0.000546	77.263138	55.684017	61.789711	0.092471	0.000000	0.028452	0.000000	0.000000	0.000000	0.001506	-0.075318	-0.007028	0.000000	0.000000	3.000000	71.000000	1.000000
14938.220549	-0.098146	0.575615	0.000546	77.263138	55.684017	61.789711	0.092471	0.000000	0.028452	0.000000	0.000000	0.000000	0.001506	-0.075318	-0.007028	0.000000	0.000000	3.000000	71.000000	1.000000
14938.223882	-0.098146	0.575615	0.000546	77.276108	55.827911	61.926464	0.092722	0.000000	0.027281	0.000000	0.000000	0.000000	0.001506	-0.075318	-0.007028	0.000000	0.000000	3.000000	71.000000	1.000000
14938.227216	-0.098110	0.575353	0.000486	77.276108	55.827911	61.926464	0.092722	0.000000	0.027281	0.000000	0.000000	0.000000	0.010620	-0.078407	-0.017738	0.000000	0.000000	3.000000	71.000000	1.000000
14938.230549	-0.098110	0.575353	0.000486	77.276108	55.827911	61.926464	0.092722	0.000000	0.027281	0.000000	0.000000	0.000000	0.010620	-0.078407	-0.017738	0.000000	0.000000	3.000000	71.000000	1.000000
14938.233882	-0.098110	0.575353	0.000486	77.290161	55.984947	62.076687	0.092722	0.000000	0.027281	0.000000	0.000000	0.000000	0.010620	-0.078407	-0.017738	0.000000	0.000000	3.000000	71.000000	1.000000
14938.237216	-0.098110	0.575353	0.000486	77.290161	55.984947	62.076687	0.092722	0.000000	0.027281	0.000000	0.000000	0.000000	0.010620	-0.078407	-0.017738	0.000000	0.000000	3.000000	71.000000	1.000000
14938.240549	-0.098073	0.575118	0.000421	77.290161	55.984947	62.076687	0.092722	0.000000	0.027281	0.000000	0.000000	0.000000	0.011035	-0.070694	-0.019674	0.000000	0.000000	3.000000	71.000000	1.000000
14938.243882	-0.098073	0.575118	0.000421	77.302986	56.132156	62.222012	0.094492	0.000000	0.024325	0.000000	0.000000	0.000000	0.011035	-0.070694	-0.019674	0.000000	0.000000	3.000000	71.000000	1.000000
14938.247216	-0.098073	0.575118	0.000421	77.302986	56.132156	62.222012	0.094492	0.000000	0.024325	0.000000	0.000000	0.000000	0.011035	-0.070694	-0.019674	0.000000	0.000000	3.000000	71.000000	1.000000
14938.250549	-0.098073	0.575118	0.000421	77.302986	56.132156	62.222012	0.094492	0.000000	0.024325	0.000000	0.000000	0.000000	0.011035	-0.070694	-0.019674	0.000000	0.000000	3.000000	71.000000	1.000000
14938.253882	-0.097918	0.574695	0.000227	77.314552	56.266705	62.346386	0.096331	0.000000	0.021046	0.000000	0.000000	0.000000	0.046515	-0.126810	-0.058097	0.000000	0.000000	3.000000	71.000000	1.000000
14938.257216	-0.097918	0.574695	0.000227	77.314552	56.266705	62.346386	0.096331	0.000000	0.021046	0.000000	0.000000	0.000000	0.046515	-0.126810	-0.058097	0.000000	0.000000	3.000000	71.000000	1.000000
14938.260549	-0.097918	0.574695	0.000227	77.314552	56.266705	62.346386	0.096331	0.000000	0.021046	0.000000	0.000000	0.000000	0.046515	-0.126810	-0.058097	0.000000	0.000000	3.000000	71.000000	1.000000
14938.263882	-0.097839	0.574516	0.000067	77.326080	56.404270	62.471035	0.104084	0.000000	0.011363	0.000000	0.000000	0.000000	0.023936	-0.053828	-0.048187	0.000000	0.000000	3.000000	71.000000	1.000000
14938.267216	-0.097839	0.574516	0.000067	77.326080	56.404270	62.471035	0.104084	0.000000	0.011363	0.000000	0.000000	0.000000	0.023936	-0.053828	-0.048187	0.000000	0.000000	3.000000	71.000000	1.000000
14938.270549	-0.097839	0.574516	0.000067	77.326080	56.404270	62.471035	0.104084	0.000000	0.011363	0.000000	0.000000	0.000000	0.023936	-0.053828	-0.048187	0.000000	0.000000	3.000000	71.000000	1.000000
14938.273882	-0.097839	0.574516	0.000067	77.336388	56.531765	62.582592	0.108074	0.000000	0.003332	0.000000	0.000000	0.000000	0.023936	-0.053828	-0.048187	0.000000	0.000000	3.000000	71.000000	1.000000
14938.277216	-0.097724	0.574347	-0.000045	77.336388	56.531765	62.582592	0.108074	0.000000	0.003332	0.000000	0.000000	0.000000	0.034368	-0.050707	-0.033354	0.000000	0.000000	3.000000	71.000000	1.000000
14938.280549	-0.097724	0.574347	-0.000045	77.336388	56.531765	62.582592	0.108074	0.000000	0.003332	0.000000	0.000000	0.000000	0.034368	-0.050707	-0.033354	0.000000	0.000000	3.000000	71.000000	1.000000
14938.283882	-0.097724	0.574347	-0.000045	77.344788	56.625580	62.628723	0.108074	0.000000	0.003332	0.000000	0.000000	0.000000	0.034368	-0.050707	-0.033354	0.000000	0.000000	3.000000	71.000000	1.000000
14938.287216	-0.097724	0.574347	-0.000045	77.344788	56.625580	62.628723	0.108074	0.000000	0.003332	0.000000	0.000000	0.000000	0.034368	-0.050707	-0.033354	0.000000	0.000000	3.000000	71.000000	1.000000
14938.290549	-0.097603	0.574211	-0.000185	77.344788	56.625580	62.628723	0.108074	0.000000	0.003332	0.000000	0.000000	0.000000	0.036250	-0.040736	-0.042241	0.000000	0.000000	3.000000	71.000000	1.000000
14938.293882	-0.097603	0.574211	-0.000185	77.349205	56.635807	62.461720	0.113802	0.000000	-0.002227	0.000000	0.000000	0.000000	0.036250	-0.040736	-0.042241	0.000000	0.000000	3.000000	71.000000	1.000000
14938.297216	-0.097603	0.574211	-0.000185	77.349205	56.635807	62.461720	0.113802	0.000000	-0.002227	0.000000	0.000000	0.000000	0.036250	-0.040736	-0.042241	0.000000	0.000000	3.000000	71.000000	1.000000
14938.300549	-0.097603	0.574211	-0.000185	77.349205	56.635807	62.461720	0.113802	0.000000	-0.002227	0.000000	0.000000	0.000000	0.036250	-0.040736	-0.042241	0.000000	0.000000	3.000000	71.000000	1.000000
14938.303882	-0.097419	0.574049	-0.000306	77.344131	56.459335	61.980026	0.119843	0.000000	-0.009267	0.000000	0.000000	0.000000	0.055358	-0.048379	-0.036231	0.000000	0.000000	3.000000	71.000000	1.000000
14938.307216	-0.097419	0.574049	-0.000306	77.344131	56.459335	61.980026	0.119843	0.000000	-0.009267	0.000000	0.000000	0.000000	0.055358	-0.048379	-0.036231	0.000000	0.000000	3.000000	71.000000	1.000000
14938.310549	-0.097419	0.574049	-0.000306	77.344131	56.459335	61.980026	0.119843	0.000000	-0.009267	0.000000	0.000000	0.000000	0.055358	-0.048379	-0.036231	0.000000	0.000000	3.000000	71.000000	1.000000
14938.313882	-0.097419	0.574049	-0.000306	77.332993	56.109936	61.494160	0.129070	0.000000	-0.015306	0.000000	0.000000	0.000000	0.055358	-0.048379	-0.036231	0.000000	0.000000	3.000000	71.000000	1.000000
14938.317216	-0.097325	0.574014	-0.000322	77.332993	56.109936	61.494160	0.129070	0.000000	-0.015306	0.000000	0.000000	0.000000	0.028202	-0.010740	-0.004669	0.000000	0.000000	3.000000	71.000000	1.000000
14938.320549	-0.097325	0.574014	-0.000322	77.332993	56.109936	61.494160	0.129070	0.000000	-0.015306	0.000000	0.000000	0.000000	0.028202	-0.010740	-0.004669	0.000000	0.000000	3.000000	71.000000	1.000000
14938.323882	-0.097325	0.574014	-0.000322	77.316345	55.659874	61.047104	0.129070	0.000000	-0.015306	0.000000	0.000000	0.000000	0.028202	-0.010740	-0.004669	0.000000	0.000000	3.000000	71.000000	1.000000
14938.327216	-0.097325	0.574014	-0.000322	77.316345	55.659874	61.047104	0.129070	0.000000	-0.015306	0.000000	0.000000	0.000000	0.028202	-0.010740	-0.004669	0.000000	0.000000	3.000000	71.000000	1.000000
14938.330549	-0.097286	0.574006	-0.000289	77.316345	55.659874	61.047104	0.129070	0.000000	-0.015306	0.000000	0.000000	0.000000	0.011527	-0.002282	0.009752	0.000000	0.000000	3.000000	71.000000	1.000000
14938.333882	-0.097286	0.574006	-0.000289	77.297226	55.185123	60.578014	0.133770	0.000000	-0.016084	0.000000	0.000000	0.000000	0.011527	-0.002282	0.009752	0.000000	0.000000	3.000000	71.000000	1.000000
14938.337216	-0.097286	0.574006	-0.000289	77.297226	55.185123	60.578014	0.133770	0.000000	-0.016084	0.000000	0.000000	0.000000	0.011527	-0.002282	0.009752	0.000000	0.000000	3.000000	71.000000	1.000000
14938.340549	-0.097286	0.574006	-0.000289	77.297226	55.185123	60.578014	0.133770	0.000000	-0.016084	0.000000	0.000000	0.000000	0.011527	-0.002282	0.009752	0.000000	0.000000	3.000000	71.000000	1.000000
14938.343882	-0.097227	0.574067	-0.000248	77.277763	54.737751	60.137684	0.135691	0.000000	-0.014459	0.000000	0.000000	0.000000	0.017746	0.018409	0.012498	0.000000	0.000000	3.000000	71.000000	1.000000
14938.347216	-0.097227	0.574067	-0.000248	77.277763	54.737751	60.137684	0.135691	0.000000	-0.014459	0.000000	0.000000	0.000000	0.017746	0.018409	0.012498	0.000000	0.000000	3.000000	71.000000	1.000000
14938.350549	-0.097227	0.574067	-0.000248	77.277763	54.737751	60.137684	0.135691	0.000000	-0.014459	0.000000	0.000000	0.000000	0.017746	0.018409	0.012498	0.000000	0.000000	3.000000	71.000000	1.000000
14938.353882	-0.097227	0.574067	-0.000248	77.265862	54.485031	59.881927	0.138649	0.000000	-0.012376	0.000000	0.000000	0.000000	0.017746	0.018409	0.012498	0.000000	0.000000	3.000000	71.000000	1.000000
14938.357216	-0.097255	0.574129	-0.000224	77.265862	54.485031	59.881927	0.138649	0.000000	-0.012376	0.000000	0.000000	0.000000	-0.008280	0.018429	0.006955	0.000000	0.000000	3.000000	71.000000	1.000000
14938.360549	-0.097255	0.574129	-0.000224	77.265862	54.485031	59.881927	0.138649	0.000000	-0.012376	0.000000	0.000000	0.000000	-0.008280	0.018429	0.006955	0.000000	0.000000	3.000000	71.000000	1.000000
14938.363882	-0.097255	0.574129	-0.000224	77.259277	54.414577	59.815689	0.138649	0.000000	-0.012376	0.000000	0.000000	0.000000	-0.008280	0.018429	0.006955	0.000000	0.000000	3.000000	71.000000	1.000000
14938.367216	-0.097255	0.574129	-0.000224	77.259277	54.414577	59.815689	0.138649	0.000000	-0.012376	0.000000	0.000000	0.000000	-0.008280	0.018429	0.006955	0.000000	0.000000	3.000000	71.000000	1.000000
14938.370549	-0.097257	0.574172	-0.000214	77.259277	54.414577	59.815689	0.138649	0.000000	-0.012376	0.000000	0.000000	0.000000	-0.000688	0.013012	0.003231	0.000000	0.000000	3.000000	71.000000	1.000000
14938.373882	-0.097257	0.574172	-0.000214	77.252464	54.371029	59.782715	0.137268	0.000000	-0.011217	0.000000	0.000000	0.000000	-0.000688	0.013012	0.003231	0.000000	0.000000	3.000000	71.000000	1.000000
14938.377216	-0.097257	0.574172	-0.000214	77.252464	54.371029	59.782715	0.137268	0.000000	-0.011217	0.000000	0.000000	0.000000	-0.000688	0.013012	0.003231	0.000000	0.000000	3.000000	71.000000	1.000000
14938.380549	-0.097257	0.574172	-0.000214	77.252464	54.371029	59.782715	0.137268	0.000000	-0.011217	0.000000	0.000000	0.000000	-0.000688	0.013012	0.003231	0.000000	0.000000	3.000000	71.000000	1.000000
14938.383882	-0.097403	0.574313	-0.000169	77.239845	54.321556	59.745838	0.137154	0.000000	-0.010678	0.000000	0.000000	0.000000	-0.043684	0.042200	0.013455	0.000000	0.000000	3.000000	71.000000	1.000000
14938.387216	-0.097403	0.574313	-0.000169	77.239845	54.321556	59.745838	0.137154	0.000000	-0.010678	0.000000	0.000000	0.000000	-0.043684	0.042200	0.013455	0.000000	0.000000	3.000000	71.000000	1.000000
14938.390549	-0.097403	0.574313	-0.000169	77.239845	54.321556	59.745838	0.137154	0.000000	-0.010678	0.000000	0.000000	0.000000	-0.043684	0.042200	0.013455	0.000000	0.000000	3.000000	71.000000	1.000000
14938.393882	-0.097403	0.574313	-0.000169	77.226936	54.288898	59.725067	0.129873	0.000000	-0.008436	0.000000	0.000000	0.000000	-0.043684	0.042200	0.013455	0.000000	0.000000	3.000000	71.000000	1.000000
14938.397216	-0.097412	0.574392	-0.000124	77.226936	54.288898	59.725067	0.129873	0.000000	-0.008436	0.000000	0.000000	0.000000	-0.002863	0.023786	0.013431	0.000000	0.000000	3.000000	71.000000	1.000000
14938.400549	-0.097412	0.574392	-0.000124	77.226936	54.288898	59.725067	0.129873	0.000000	-0.008436	0.000000	0.000000	0.000000	-0.002863	0.023786	0.013431	0.000000	0.000000	3.000000	71.000000	1.000000
14938.403882	-0.097412	0.574392	-0.000124	77.199066	54.252911	59.718536	0.129873	0.000000	-0.008436	0.000000	0.000000	0.000000	-0.002863	0.023786	0.013431	0.000000	0.000000	3.000000	71.000000	1.000000
14938.407216	-0.097412	0.574392	-0.000124	77.199066	54.252911	59.718536	0.129873	0.000000	-0.008436	0.000000	0.000000	0.000000	-0.002863	0.023786	0.013431	0.000000	0.000000	3.000000	71.000000	1.000000
14938.410549	-0.097465	0.574471	-0.000088	77.199066	54.252911	59.718536	0.129873	0.000000	-0.008436	0.000000	0.000000	0.000000	-0.015882	0.023807	0.010651	0.000000	0.000000	3.000000	71.000000	1.000000
14938.413882	-0.097465	0.574471	-0.000088	77.170944	54.230927	59.728031	0.129396	0.000000	-0.006197	0.000000	0.000000	0.000000	-0.015882	0.023807	0.010651	0.000000	0.000000	3.000000	71.000000	1.000000
14938.417216	-0.097465	0.574471	-0.000088	77.170944	54.230927	59.728031	0.129396	0.000000	-0.006197	0.000000	0.000000	0.000000	-0.015882	0.023807	0.010651	0.000000	0.000000	3.000000	71.000000	1.000000
14938.420549	-0.097465	0.574471	-0.000088	77.170944	54.230927	59.728031	0.129396	0.000000	-0.006197	0.000000	0.000000	0.000000	-0.015882	0.023807	0.010651	0.000000	0.000000	3.000000	71.000000	1.000000
14938.423882	-0.097494	0.574602	-0.000061	77.153419	54.207840	59.716442	0.126749	0.000000	-0.004422	0.000000	0.000000	0.000000	-0.008570	0.039137	0.008270	0.000000	0.000000	3.000000	71.000000	1.000000
14938.427216	-0.097494	0.574602	-0.000061	77.153419	54.207840	59.716442	0.126749	0.000000	-0.004422	0.000000	0.000000	0.000000	-0.008570	0.039137	0.008270	0.000000	0.000000	3.000000	71.000000	1.000000
14938.430549	-0.097494	0.574602	-0.000061	77.153419	54.207840	59.716442	0.126749	0.000000	-0.004422	0.000000	0.000000	0.000000	-0.008570	0.039137	0.008270	0.000000	0.000000	3.000000	71.000000	1.000000
14938.433882	-0.097494	0.574602	-0.000061	77.146622	54.175575	59.683868	0.125321	0.000000	-0.003043	0.000000	0.000000	0.000000	-0.008570	0.039137	0.008270	0.000000	0.000000	3.000000	71.000000	1.000000
14938.437216	-0.097474	0.574645	-0.000046	77.146622	54.175575	59.683868	0.125321	0.000000	-0.003043	0.000000	0.000000	0.000000	0.005824	0.013031	0.004605	0.000000	0.000000	3.000000	71.000000	1.000000
14938.440549	-0.097474	0.574645	-0.000046	77.146622	54.175575	59.683868	0.125321	0.000000	-0.003043	0.000000	0.000000	0.000000	0.005824	0.013031	0.004605	0.000000	0.000000	3.000000	71.000000	1.000000
14938.443882	-0.097474	0.574645	-0.000046	77.144096	54.155903	59.658112	0.125321	0.000000	-0.003043	0.000000	0.000000	0.000000	0.005824	0.013031	0.004605	0.000000	0.000000	3.000000	71.000000	1.000000
14938.447216	-0.097474	0.574645	-0.000046	77.144096	54.155903	59.658112	0.125321	0.000000	-0.003043	0.000000	0.000000	0.000000	0.005824	0.013031	0.004605	0.000000	0.000000	3.000000	71.000000	1.000000
14938.450549	-0.097433	0.574689	-0.000026	77.144096	54.155903	59.658112	0.125321	0.000000	-0.003043	0.000000	0.000000	0.000000	0.012334	0.013051	0.005991	0.000000	0.000000	3.000000	71.000000	1.000000
14938.453882	-0.097433	0.574689	-0.000026	77.142845	54.148808	59.645248	0.126291	0.000000	-0.002276	0.000000	0.000000	0.000000	0.012334	0.013051	0.005991	0.000000	0.000000	3.000000	71.000000	1.000000
14938.457216	-0.097433	0.574689	-0.000026	77.142845	54.148808	59.645248	0.126291	0.000000	-0.002276	0.000000	0.000000	0.000000	0.012334	0.013051	0.005991	0.000000	0.000000	3.000000	71.000000	1.000000
14938.460549	-0.097433	0.574689	-0.000026	77.142845	54.148808	59.645248	0.126291	0.000000	-0.002276	0.000000	0.000000	0.000000	0.012334	0.013051	0.005991	0.000000	0.000000	3.000000	71.000000	1.000000
14938.463882	-0.097393	0.574707	0.000001	77.142845	54.148808	59.645248	0.128347	0.000000	-0.001277	0.000000	0.000000	0.000000	0.011936	0.005363	0.007873	0.000000	0.000000	3.000000	71.000000	1.000000
14938.467216	-0.097393	0.574707	0.000001	77.142845	54.148808	59.645248	0.128347	0.000000	-0.001277	0.000000	0.000000	0.000000	0.011936	0.005363	0.007873	0.000000	0.000000	3.000000	71.000000	1.000000
14938.470549	-0.097393	0.574707	0.000001	77.142845	54.148808	59.645248	0.128347	0.000000	-0.001277	0.000000	0.000000	0.000000	0.011936	0.005363	0.007873	0.000000	0.000000	3.000000	71.000000	1.000000
14938.473882	-0.097393	0.574707	0.000001	77.144081	54.161335	59.658096	0.130336	0.000000	0.000035	0.000000	0.000000	0.000000	0.011936	0.005363	0.007873	0.000000	0.000000	3.000000	71.000000	1.000000
14938.477216	-0.097390	0.574689	-0.000016	77.144081	54.161335	59.658096	0.130336	0.000000	0.000035	0.000000	0.000000	0.000000	0.001085	-0.005367	-0.005098	0.000000	0.000000	3.000000	71.000000	1.000000
14938.480549	-0.097390	0.574689	-0.000016	77.144081	54.161335	59.658096	0.130336	0.000000	0.000035	0.000000	0.000000	0.000000	0.001085	-0.005367	-0.005098	0.000000	0.000000	3.000000	71.000000	1.000000
14938.483882	-0.097390	0.574689	-0.000016	77.145081	54.187782	59.686871	0.130336	0.000000	0.000035	0.000000	0.000000	0.000000	0.001085	-0.005367	-0.005098	0.000000	0.000000	3.000000	71.000000	1.000000
14938.487216	-0.097390	0.574689	-0.000016	77.145081	54.187782	59.686871	0.130336	0.000000	0.000035	0.000000	0.000000	0.000000	0.001085	-0.005367	-0.005098	0.000000	0.000000	3.000000	71.000000	1.000000
14938.490549	-0.097409	0.574645	-0.000032	77.145081	54.187782	59.686871	0.130336	0.000000	0.000035	0.000000	0.000000	0.000000	-0.005826	-0.013058	-0.004603	0.000000	0.000000	3.000000	71.000000	1.000000
14938.493882	-0.097409	0.574645	-0.000032	77.146095	54.211506	59.715656	0.130517	0.000000	-0.000815	0.000000	0.000000	0.000000	-0.005826	-0.013058	-0.004603	0.000000	0.000000	3.000000	71.000000	1.000000
14938.497216	-0.097409	0.574645	-0.000032	77.146095	54.211506	59.715656	0.130517	0.000000	-0.000815	0.000000	0.000000	0.000000	-0.005826	-0.013058	-0.004603	0.000000	0.000000	3.000000	71.000000	1.000000
14938.500549	-0.097409	0.574645	-0.000032	77.146095	54.211506	59.715656	0.130517	0.000000	-0.000815	0.000000	0.000000	0.000000	-0.005826	-0.013058	-0.004603	0.000000	0.000000	3.000000	71.000000	1.000000
14938.503882	-0.097426	0.574558	-0.000058	77.147087	54.235199	59.744396	0.129547	0.000000	-0.001582	0.000000	0.000000	0.000000	-0.005139	-0.026079	-0.007823	0.000000	0.000000	3.000000	71.000000	1.000000
14938.507216	-0.097426	0.574558	-0.000058	77.147087	54.235199	59.744396	0.129547	0.000000	-0.001582	0.000000	0.000000	0.000000	-0.005139	-0.026079	-0.007823	0.000000	0.000000	3.000000	71.000000	1.000000
14938.510549	-0.097426	0.574558	-0.000058	77.147087	54.235199	59.744396	0.129547	0.000000	-0.001582	0.000000	0.000000	0.000000	-0.005139	-0.026079	-0.007823	0.000000	0.000000	3.000000	71.000000	1.000000
14938.513882	-0.097426	0.574558	-0.000058	77.146126	54.250019	59.766212	0.128690	0.000000	-0.002886	0.000000	0.000000	0.000000	-0.005139	-0.026079	-0.007823	0.000000	0.000000	3.000000	71.000000	1.000000
14938.517216	-0.097446	0.574515	-0.000073	77.146126	54.250019	59.766212	0.128690	0.000000	-0.002886	0.000000	0.000000	0.000000	-0.005823	-0.013063	-0.004607	0.000000	0.000000	3.000000	71.000000	1.000000
14938.520549	-0.097446	0.574515	-0.000073	77.146126	54.250019	59.766212	0.128690	0.000000	-0.002886	0.000000	0.000000	0.000000	-0.005823	-0.013063	-0.004607	0.000000	0.000000	3.000000	71.000000	1.000000
14938.523882	-0.097446	0.574515	-0.000073	77.142792	54.263813	59.788109	0.128690	0.000000	-0.002886	0.000000	0.000000	0.000000	-0.005823	-0.013063	-0.004607	0.000000	0.000000	3.000000	71.000000	1.000000
14938.527216	-0.097446	0.574515	-0.000073	77.142792	54.263813	59.788109	0.128690	0.000000	-0.002886	0.000000	0.000000	0.000000	-0.005823	-0.013063	-0.004607	0.000000	0.000000	3.000000	71.000000	1.000000
14938.530549	-0.097465	0.574471	-0.000088	77.142792	54.263813	59.788109	0.128690	0.000000	-0.002886	0.000000	0.000000	0.000000	-0.005826	-0.013029	-0.004609	0.000000	0.000000	3.000000	71.000000	1.000000
14938.533882	-0.097465	0.574471	-0.000088	77.136452	54.277504	59.816006	0.127720	0.000000	-0.003654	0.000000	0.000000	0.000000	-0.005826	-0.013029	-0.004609	0.000000	0.000000	3.000000	71.000000	1.000000
14938.537216	-0.097465	0.574471	-0.000088	77.136452	54.277504	59.816006	0.127720	0.000000	-0.003654	0.000000	0.000000	0.000000	-0.005826	-0.013029	-0.004609	0.000000	0.000000	3.000000	71.000000	1.000000
14938.540549	-0.097465	0.574471	-0.000088	77.136452	54.277504	59.816006	0.127720	0.000000	-0.003654	0.000000	0.000000	0.000000	-0.005826	-0.013029	-0.004609	0.000000	0.000000	3.000000	71.000000	1.000000
14938.543882	-0.097537	0.574451	0.000036	77.122993	54.275433	59.819134	0.126749	0.000000	-0.004422	0.000000	0.000000	0.000000	-0.021553	-0.006017	0.037227	0.000000	0.000000	3.000000	71.000000	1.000000
14938.547216	-0.097537	0.574451	0.000036	77.122993	54.275433	59.819134	0.126749	0.000000	-0.004422	0.000000	0.000000	0.000000	-0.021553	-0.006017	0.037227	0.000000	0.000000	3.000000	71.000000	1.000000
14938.550549	-0.097537	0.574451	0.000036	77.122993	54.275433	59.819134	0.126749	0.000000	-0.004422	0.000000	0.000000	0.000000	-0.021553	-0.006017	0.037227	0.000000	0.000000	3.000000	71.000000	1.000000
14938.553882	-0.097537	0.574451	0.000036	77.106239	54.289795	59.852055	0.123157	0.000000	0.001783	0.000000	0.000000	0.000000	-0.021553	-0.006017	0.037227	0.000000	0.000000	3.000000	71.000000	1.000000
14938.557216	-0.097552	0.574429	0.000105	77.106239	54.289795	59.852055	0.123157	0.000000	0.001783	0.000000	0.000000	0.000000	-0.004469	-0.006839	0.020940	0.000000	0.000000	3.000000	71.000000	1.000000
14938.560549	-0.097552	0.574429	0.000105	77.106239	54.289795	59.852055	0.123157	0.000000	0.001783	0.000000	0.000000	0.000000	-0.004469	-0.006839	0.020940	0.000000	0.000000	3.000000	71.000000	1.000000
14938.563882	-0.097552	0.574429	0.000105	77.091560	54.277931	59.850334	0.123157	0.000000	0.001783	0.000000	0.000000	0.000000	-0.004469	-0.006839	0.020940	0.000000	0.000000	3.000000	71.000000	1.000000
14938.567216	-0.097552	0.574429	0.000105	77.091560	54.277931	59.850334	0.123157	0.000000	0.001783	0.000000	0.000000	0.000000	-0.004469	-0.006839	0.020940	0.000000	0.000000	3.000000	71.000000	1.000000
14938.570549	-0.097552	0.574442	0.000214	77.091560	54.277931	59.850334	0.123157	0.000000	0.001783	0.000000	0.000000	0.000000	-0.000129	0.003910	0.032529	0.000000	0.000000	3.000000	71.000000	1.000000
14938.573882	-0.097552	0.574442	0.000214	77.090302	54.268143	59.837490	0.122412	0.000000	0.005273	0.000000	0.000000	0.000000	-0.000129	0.003910	0.032529	0.000000	0.000000	3.000000	71.000000	1.000000
14938.577216	-0.097552	0.574442	0.000214	77.090302	54.268143	59.837490	0.122412	0.000000	0.005273	0.000000	0.000000	0.000000	-0.000129	0.003910	0.032529	0.000000	0.000000	3.000000	71.000000	1.000000
14938.580549	-0.097552	0.574442	0.000214	77.090302	54.268143	59.837490	0.122412	0.000000	0.005273	0.000000	0.000000	0.000000	-0.000129	0.003910	0.032529	0.000000	0.000000	3.000000	71.000000	1.000000
14938.583882	-0.097529	0.574424	0.000425	77.089050	54.261089	59.824677	0.122391	0.000000	0.010694	0.000000	0.000000	0.000000	0.006957	-0.005261	0.063222	0.000000	0.000000	3.000000	71.000000	1.000000
14938.587216	-0.097529	0.574424	0.000425	77.089050	54.261089	59.824677	0.122391	0.000000	0.010694	0.000000	0.000000	0.000000	0.006957	-0.005261	0.063222	0.000000	0.000000	3.000000	71.000000	1.000000
14938.590549	-0.097529	0.574424	0.000425	77.089050	54.261089	59.824677	0.122391	0.000000	0.010694	0.000000	0.000000	0.000000	0.006957	-0.005261	0.063222	0.000000	0.000000	3.000000	71.000000	1.000000
14938.593882	-0.097529	0.574424	0.000425	77.087769	54.251297	59.811852	0.123550	0.000000	0.021231	0.000000	0.000000	0.000000	0.006957	-0.005261	0.063222	0.000000	0.000000	3.000000	71.000000	1.000000
14938.597216	-0.097531	0.574412	0.000539	77.087769	54.251297	59.811852	0.123550	0.000000	0.021231	0.000000	0.000000	0.000000	-0.000517	-0.003776	0.034404	0.000000	0.000000	3.000000	71.000000	1.000000
14938.600549	-0.097531	0.574412	0.000539	77.087769	54.251297	59.811852	0.123550	0.000000	0.021231	0.000000	0.000000	0.000000	-0.000517	-0.003776	0.034404	0.000000	0.000000	3.000000	71.000000	1.000000
14938.603882	-0.097531	0.574412	0.000539	77.087769	54.248585	59.803875	0.123550	0.000000	0.021231	0.000000	0.000000	0.000000	-0.000517	-0.003776	0.034404	0.000000	0.000000	3.000000	71.000000	1.000000
14938.607216	-0.097531	0.574412	0.000539	77.087769	54.248585	59.803875	0.123550	0.000000	0.021231	0.000000	0.000000	0.000000	-0.000517	-0.003776	0.034404	0.000000	0.000000	3.000000	71.000000	1.000000
14938.610549	-0.097576	0.574399	0.000645	77.087769	54.248585	59.803875	0.123550	0.000000	0.021231	0.000000	0.000000	0.000000	-0.013555	-0.003775	0.031623	0.000000	0.000000	3.000000	71.000000	1.000000
14938.613882	-0.097576	0.574399	0.000645	77.086525	54.227928	59.791061	0.123464	0.000000	0.026965	0.000000	0.000000	0.000000	-0.013555	-0.003775	0.031623	0.000000	0.000000	3.000000	71.000000	1.000000
14938.617216	-0.097576	0.574399	0.000645	77.086525	54.227928	59.791061	0.123464	0.000000	0.026965	0.000000	0.000000	0.000000	-0.013555	-0.003775	0.031623	0.000000	0.000000	3.000000	71.000000	1.000000
14938.620549	-0.097576	0.574399	0.000645	77.086525	54.227928	59.791061	0.123464	0.000000	0.026965	0.000000	0.000000	0.000000	-0.013555	-0.003775	0.031623	0.000000	0.000000	3.000000	71.000000	1.000000
14938.623882	-0.097776	0.574348	0.000839	77.085243	54.207249	59.762257	0.121205	0.000000	0.032236	0.000000	0.000000	0.000000	-0.060132	-0.015255	0.058156	0.000000	0.000000	3.000000	71.000000	1.000000
14938.627216	-0.097776	0.574348	0.000839	77.085243	54.207249	59.762257	0.121205	0.000000	0.032236	0.000000	0.000000	0.000000	-0.060132	-0.015255	0.058156	0.000000	0.000000	3.000000	71.000000	1.000000
14938.630549	-0.097776	0.574348	0.000839	77.085243	54.207249	59.762257	0.121205	0.000000	0.032236	0.000000	0.000000	0.000000	-0.060132	-0.015255	0.058156	0.000000	0.000000	3.000000	71.000000	1.000000
14938.633882	-0.097776	0.574348	0.000839	77.083977	54.186615	59.709568	0.111183	0.000000	0.041928	0.000000	0.000000	0.000000	-0.060132	-0.015255	0.058156	0.000000	0.000000	3.000000	71.000000	1.000000
14938.637216	-0.097870	0.574328	0.000958	77.083977	54.186615	59.709568	0.111183	0.000000	0.041928	0.000000	0.000000	0.000000	-0.028106	-0.006081	0.035799	0.000000	0.000000	3.000000	71.000000	1.000000
14938.640549	-0.097870	0.574328	0.000958	77.083977	54.186615	59.709568	0.111183	0.000000	0.041928	0.000000	0.000000	0.000000	-0.028106	-0.006081	0.035799	0.000000	0.000000	3.000000	71.000000	1.000000
14938.643882	-0.097925	0.574300	0.001110	77.082726	54.168678	59.585049	0.111183	0.000000	0.041928	0.000000	0.000000	0.000000	-0.016556	-0.008406	0.045555	0.000000	0.000000	3.000000	71.000000	1.000000
14938.647216	-0.097925	0.574300	0.001110	77.082726	54.168678	59.585049	0.111183	0.000000	0.041928	0.000000	0.000000	0.000000	-0.016556	-0.008406	0.045555	0.000000	0.000000	3.000000	71.000000	1.000000
14938.650549	-0.097925	0.574300	0.001110	77.082726	54.168678	59.585049	0.111183	0.000000	0.041928	0.000000	0.000000	0.000000	-0.016556	-0.008406	0.045555	0.000000	0.000000	3.000000	71.000000	1.000000
14938.653882	-0.097925	0.574300	0.001110	77.079964	54.157501	59.391747	0.103739	0.000000	0.055487	0.000000	0.000000	0.000000	-0.016556	-0.008406	0.045555	0.000000	0.000000	3.000000	71.000000	1.000000
14938.657216	-0.097959	0.574272	0.001266	77.079964	54.157501	59.391747	0.103739	0.000000	0.055487	0.000000	0.000000	0.000000	-0.010030	-0.008406	0.046944	0.000000	0.000000	3.000000	71.000000	1.000000
14938.660549	-0.097959	0.574272	0.001266	77.079964	54.157501	59.391747	0.103739	0.000000	0.055487	0.000000	0.000000	0.000000	-0.010030	-0.008406	0.046944	0.000000	0.000000	3.000000	71.000000	1.000000
14938.663882	-0.098014	0.574244	0.001418	77.075638	54.144924	59.217407	0.103739	0.000000	0.055487	0.000000	0.000000	0.000000	-0.016560	-0.008443	0.045543	0.000000	0.000000	3.000000	71.000000	1.000000
14938.667216	-0.098014	0.574244	0.001418	77.075638	54.144924	59.217407	0.103739	0.000000	0.055487	0.000000	0.000000	0.000000	-0.016560	-0.008443	0.045543	0.000000	0.000000	3.000000	71.000000	1.000000
14938.670549	-0.098014	0.574244	0.001418	77.075638	54.144924	59.217407	0.103739	0.000000	0.055487	0.000000	0.000000	0.000000	-0.016560	-0.008443	0.045543	0.000000	0.000000	3.000000	71.000000	1.000000
14938.673882	-0.098014	0.574244	0.001418	77.074112	54.143524	59.068836	0.099307	0.000000	0.070902	0.000000	0.000000	0.000000	-0.016560	-0.008443	0.045543	0.000000	0.000000	3.000000	71.000000	1.000000
14938.677216	-0.098065	0.574198	0.001553	77.074112	54.143524	59.068836	0.099307	0.000000	0.070902	0.000000	0.000000	0.000000	-0.015475	-0.013828	0.040440	0.000000	0.000000	3.000000	71.000000	1.000000
14938.680549	-0.098065	0.574198	0.001553	77.074112	54.143524	59.068836	0.099307	0.000000	0.070902	0.000000	0.000000	0.000000	-0.015475	-0.013828	0.040440	0.000000	0.000000	3.000000	71.000000	1.000000
14938.683882	-0.098065	0.574198	0.001553	77.072083	54.175137	58.856125	0.099307	0.000000	0.070902	0.000000	0.000000	0.000000	-0.015475	-0.013828	0.040440	0.000000	0.000000	3.000000	71.000000	1.000000
14938.687216	-0.098065	0.574198	0.001553	77.072083	54.175137	58.856125	0.099307	0.000000	0.070902	0.000000	0.000000	0.000000	-0.015475	-0.013828	0.040440	0.000000	0.000000	3.000000	71.000000	1.000000
14938.690549	-0.098081	0.574093	0.001733	77.072083	54.175137	58.856125	0.099307	0.000000	0.070902	0.000000	0.000000	0.000000	-0.004699	-0.031536	0.053948	0.000000	0.000000	3.000000	71.000000	1.000000
14938.693882	-0.098081	0.574093	0.001733	77.053802	54.196259	58.349564	0.096728	0.000000	0.077642	0.000000	0.000000	0.000000	-0.004699	-0.031536	0.053948	0.000000	0.000000	3.000000	71.000000	1.000000
14938.697216	-0.098081	0.574093	0.001733	77.053802	54.196259	58.349564	0.096728	0.000000	0.077642	0.000000	0.000000	0.000000	-0.004699	-0.031536	0.053948	0.000000	0.000000	3.000000	71.000000	1.000000
14938.700549	-0.098081	0.574093	0.001733	77.053802	54.196259	58.349564	0.096728	0.000000	0.077642	0.000000	0.000000	0.000000	-0.004699	-0.031536	0.053948	0.000000	0.000000	3.000000	71.000000	1.000000
14938.703882	-0.098068	0.573933	0.002312	77.019035	54.223270	57.644596	0.095945	0.000000	0.086633	0.000000	0.000000	0.000000	0.003913	-0.047802	0.173790	0.000000	0.000000	3.000000	71.000000	1.000000
14938.707216	-0.098068	0.573933	0.002312	77.019035	54.223270	57.644596	0.095945	0.000000	0.086633	0.000000	0.000000	0.000000	0.003913	-0.047802	0.173790	0.000000	0.000000	3.000000	71.000000	1.000000
14938.710549	-0.098068	0.573933	0.002312	77.019035	54.223270	57.644596	0.095945	0.000000	0.086633	0.000000	0.000000	0.000000	0.003913	-0.047802	0.173790	0.000000	0.000000	3.000000	71.000000	1.000000
14938.713882	-0.098068	0.573933	0.002312	76.971794	54.268543	57.226170	0.096597	0.000000	0.115598	0.000000	0.000000	0.000000	0.003913	-0.047802	0.173790	0.000000	0.000000	3.000000	71.000000	1.000000
14938.717216	-0.098089	0.573833	0.002623	76.971794	54.268543	57.226170	0.096597	0.000000	0.115598	0.000000	0.000000	0.000000	-0.006238	-0.030181	0.093380	0.000000	0.000000	3.000000	71.000000	1.000000
14938.720549	-0.098089	0.573833	0.002623	76.971794	54.268543	57.226170	0.096597	0.000000	0.115598	0.000000	0.000000	0.000000	-0.006238	-0.030181	0.093380	0.000000	0.000000	3.000000	71.000000	1.000000
14938.723882	-0.098089	0.573833	0.002623	76.910583	54.327435	57.296196	0.096597	0.000000	0.115598	0.000000	0.000000	0.000000	-0.006238	-0.030181	0.093380	0.000000	0.000000	3.000000	71.000000	1.000000
14938.727216	-0.098089	0.573833	0.002623	76.910583	54.327435	57.296196	0.096597	0.000000	0.115598	0.000000	0.000000	0.000000	-0.006238	-0.030181	0.093380	0.000000	0.000000	3.000000	71.000000	1.000000
14938.730549	-0.098188	0.573722	0.002876	76.910583	54.327435	57.296196	0.096597	0.000000	0.115598	0.000000	0.000000	0.000000	-0.029850	-0.033268	0.075706	0.000000	0.000000	3.000000	71.000000	1.000000
14938.733882	-0.098188	0.573722	0.002876	76.812439	54.417492	57.514652	0.095558	0.000000	0.131162	0.000000	0.000000	0.000000	-0.029850	-0.033268	0.075706	0.000000	0.000000	3.000000	71.000000	1.000000
14938.737216	-0.098188	0.573722	0.002876	76.812439	54.417492	57.514652	0.095558	0.000000	0.131162	0.000000	0.000000	0.000000	-0.029850	-0.033268	0.075706	0.000000	0.000000	3.000000	71.000000	1.000000
14938.740549	-0.098188	0.573722	0.002876	76.812439	54.417492	57.514652	0.095558	0.000000	0.131162	0.000000	0.000000	0.000000	-0.029850	-0.033268	0.075706	0.000000	0.000000	3.000000	71.000000	1.000000
14938.743882	-0.098612	0.573497	0.003042	76.647957	54.574108	57.884529	0.090583	0.000000	0.143779	0.000000	0.000000	0.000000	-0.127198	-0.067263	0.050050	0.000000	1.000000	3.000000	71.000000	1.000000
14938.747216	-0.098612	0.573497	0.003042	76.647957	54.574108	57.884529	0.090583	0.000000	0.143779	0.000000	0.000000	0.000000	-0.127198	-0.067263	0.050050	0.000000	1.000000	3.000000	71.000000	1.000000
