# Supplementary material for: Haptic Guidance Needs to Be Intuitive Not Just Informative to Improve Human Motor Accuracy
Source: PLoS One. 2016 Mar 16;11(3):e0150912. doi: 10.1371/journal.pone.0150912 (PMC4794196; doi:10.1371/journal.pone.0150912)
Supplement: S1 Data — (ZIP) [file pone.0150912.s001.zip › Subject6/exp1_0072.txt]

Time	PosX	PosY	PosZ	RotX	RotY	RotZ	ForceX	ForceY	ForceZ	MomentX	MomentY	MomentZ	VelocityX	VelocityY	VelocityZ	CalibratedWeight	ButtonDown	Condition	Trial	Visual
14941.780549	-0.001506	0.449354	0.241060	67.722672	44.525738	54.539619	0.000000	0.000000	0.000000	0.000000	0.000000	0.000000	0.000021	0.000114	-0.009678	0.000000	1.000000	3.000000	72.000000	0.000000
14941.783882	-0.001308	0.449637	0.241435	67.593407	43.903236	53.942116	1.891158	0.000000	4.628554	0.000000	0.000000	0.000000	0.059453	0.084620	0.112290	0.000000	1.000000	3.000000	72.000000	0.000000
14941.787216	-0.001308	0.449637	0.241435	67.593407	43.903236	53.942116	1.891158	0.000000	4.628554	0.000000	0.000000	0.000000	0.059453	0.084620	0.112290	0.000000	1.000000	3.000000	72.000000	0.000000
14941.790549	-0.001308	0.449637	0.241435	67.593407	43.903236	53.942116	1.891158	0.000000	4.628554	0.000000	0.000000	0.000000	0.059453	0.084620	0.112290	0.000000	1.000000	3.000000	72.000000	0.000000
14941.793882	-0.000944	0.449995	0.241809	67.407196	43.146355	53.186218	1.891902	0.000000	4.628251	0.000000	0.000000	0.000000	0.109289	0.107634	0.112458	0.000000	1.000000	3.000000	72.000000	0.000000
14941.797216	-0.000944	0.449995	0.241809	67.407196	43.146355	53.186218	1.891902	0.000000	4.628251	0.000000	0.000000	0.000000	0.109289	0.107634	0.112458	0.000000	1.000000	3.000000	72.000000	0.000000
14941.800549	-0.000944	0.449995	0.241809	67.407196	43.146355	53.186218	1.891902	0.000000	4.628251	0.000000	0.000000	0.000000	0.109289	0.107634	0.112458	0.000000	1.000000	3.000000	72.000000	0.000000
14941.803882	-0.000447	0.450503	0.242668	67.233444	42.418999	52.435284	1.895362	0.000000	4.626835	0.000000	0.000000	0.000000	0.149153	0.152204	0.257471	0.000000	1.000000	3.000000	72.000000	0.000000
14941.807216	-0.000447	0.450503	0.242668	67.233444	42.418999	52.435284	1.895362	0.000000	4.626835	0.000000	0.000000	0.000000	0.149153	0.152204	0.257471	0.000000	1.000000	3.000000	72.000000	0.000000
14941.810549	-0.000447	0.450503	0.242668	67.233444	42.418999	52.435284	1.895362	0.000000	4.626835	0.000000	0.000000	0.000000	0.149153	0.152204	0.257471	0.000000	1.000000	3.000000	72.000000	0.000000
14941.813882	-0.000248	0.450856	0.243779	67.133369	41.666283	51.538727	1.897738	0.000000	4.625861	0.000000	0.000000	0.000000	0.059682	0.105960	0.333386	0.000000	1.000000	3.000000	72.000000	0.000000
14941.817216	-0.000248	0.450856	0.243779	67.133369	41.666283	51.538727	1.897738	0.000000	4.625861	0.000000	0.000000	0.000000	0.059682	0.105960	0.333386	0.000000	1.000000	3.000000	72.000000	0.000000
14941.820549	-0.000248	0.450856	0.243779	67.133369	41.666283	51.538727	1.897738	0.000000	4.625861	0.000000	0.000000	0.000000	0.059682	0.105960	0.333386	0.000000	1.000000	3.000000	72.000000	0.000000
14941.823882	-0.000148	0.451401	0.245049	67.140633	40.869690	50.462032	1.893562	0.000000	4.627572	0.000000	0.000000	0.000000	0.029867	0.163463	0.381043	0.000000	1.000000	3.000000	72.000000	0.000000
14941.827216	-0.000148	0.451401	0.245049	67.140633	40.869690	50.462032	1.893562	0.000000	4.627572	0.000000	0.000000	0.000000	0.029867	0.163463	0.381043	0.000000	1.000000	3.000000	72.000000	0.000000
14941.830549	-0.000148	0.451401	0.245049	67.140633	40.869690	50.462032	1.893562	0.000000	4.627572	0.000000	0.000000	0.000000	0.029867	0.163463	0.381043	0.000000	1.000000	3.000000	72.000000	0.000000
14941.833882	-0.000349	0.451795	0.246187	67.245033	40.203262	49.451698	1.886759	0.000000	4.630350	0.000000	0.000000	0.000000	-0.060173	0.118231	0.341263	0.000000	1.000000	3.000000	72.000000	0.000000
14941.837216	-0.000349	0.451795	0.246187	67.245033	40.203262	49.451698	1.886759	0.000000	4.630350	0.000000	0.000000	0.000000	-0.060173	0.118231	0.341263	0.000000	1.000000	3.000000	72.000000	0.000000
14941.840549	-0.000349	0.451795	0.246187	67.245033	40.203262	49.451698	1.886759	0.000000	4.630350	0.000000	0.000000	0.000000	-0.060173	0.118231	0.341263	0.000000	1.000000	3.000000	72.000000	0.000000
14941.843882	-0.000617	0.452132	0.247337	67.382401	39.798584	48.728806	1.876032	0.000000	4.634706	0.000000	0.000000	0.000000	-0.080437	0.101275	0.345017	0.000000	1.000000	3.000000	72.000000	0.000000
14941.847216	-0.000617	0.452132	0.247337	67.382401	39.798584	48.728806	1.876032	0.000000	4.634706	0.000000	0.000000	0.000000	-0.080437	0.101275	0.345017	0.000000	1.000000	3.000000	72.000000	0.000000
14941.850549	-0.000617	0.452132	0.247337	67.382401	39.798584	48.728806	1.876032	0.000000	4.634706	0.000000	0.000000	0.000000	-0.080437	0.101275	0.345017	0.000000	1.000000	3.000000	72.000000	0.000000
14941.853882	-0.000953	0.452279	0.248419	67.554268	39.878502	48.551754	1.864202	0.000000	4.639478	0.000000	0.000000	0.000000	-0.100770	0.043931	0.324641	0.000000	1.000000	3.000000	72.000000	0.000000
14941.857216	-0.000953	0.452279	0.248419	67.554268	39.878502	48.551754	1.864202	0.000000	4.639478	0.000000	0.000000	0.000000	-0.100770	0.043931	0.324641	0.000000	1.000000	3.000000	72.000000	0.000000
14941.860549	-0.000953	0.452279	0.248419	67.554268	39.878502	48.551754	1.864202	0.000000	4.639478	0.000000	0.000000	0.000000	-0.100770	0.043931	0.324641	0.000000	1.000000	3.000000	72.000000	0.000000
14941.863882	-0.001223	0.452388	0.249435	67.754440	40.550983	49.063065	1.851789	0.000000	4.644446	0.000000	0.000000	0.000000	-0.080916	0.032616	0.304789	0.000000	1.000000	3.000000	72.000000	0.000000
14941.867216	-0.001223	0.452388	0.249435	67.754440	40.550983	49.063065	1.851789	0.000000	4.644446	0.000000	0.000000	0.000000	-0.080916	0.032616	0.304789	0.000000	1.000000	3.000000	72.000000	0.000000
14941.870549	-0.001223	0.452388	0.249435	67.754440	40.550983	49.063065	1.851789	0.000000	4.644446	0.000000	0.000000	0.000000	-0.080916	0.032616	0.304789	0.000000	1.000000	3.000000	72.000000	0.000000
14941.873882	-0.001560	0.452382	0.250321	67.978111	41.758064	50.195232	1.840933	0.000000	4.648760	0.000000	0.000000	0.000000	-0.101217	-0.001812	0.265856	0.000000	1.000000	3.000000	72.000000	0.000000
14941.877216	-0.001560	0.452382	0.250321	67.978111	41.758064	50.195232	1.840933	0.000000	4.648760	0.000000	0.000000	0.000000	-0.101217	-0.001812	0.265856	0.000000	1.000000	3.000000	72.000000	0.000000
14941.880549	-0.001560	0.452382	0.250321	67.978111	41.758064	50.195232	1.840933	0.000000	4.648760	0.000000	0.000000	0.000000	-0.101217	-0.001812	0.265856	0.000000	1.000000	3.000000	72.000000	0.000000
14941.883882	-0.001932	0.452318	0.251126	68.210403	43.122173	51.501179	1.829867	0.000000	4.653127	0.000000	0.000000	0.000000	-0.111492	-0.019058	0.241479	0.000000	1.000000	3.000000	72.000000	0.000000
14941.887216	-0.001932	0.452318	0.251126	68.210403	43.122173	51.501179	1.829867	0.000000	4.653127	0.000000	0.000000	0.000000	-0.111492	-0.019058	0.241479	0.000000	1.000000	3.000000	72.000000	0.000000
14941.890549	-0.001932	0.452318	0.251126	68.210403	43.122173	51.501179	1.829867	0.000000	4.653127	0.000000	0.000000	0.000000	-0.111492	-0.019058	0.241479	0.000000	1.000000	3.000000	72.000000	0.000000
14941.893882	-0.001932	0.452318	0.251126	68.411469	44.538841	52.898972	1.818808	0.000000	4.657460	0.000000	0.000000	0.000000	-0.111492	-0.019058	0.241479	0.000000	1.000000	3.000000	72.000000	0.000000
14941.897216	-0.002405	0.452177	0.251865	68.411469	44.538841	52.898972	1.818808	0.000000	4.657460	0.000000	0.000000	0.000000	-0.141974	-0.042203	0.221814	0.000000	1.000000	3.000000	72.000000	0.000000
14941.900549	-0.002405	0.452177	0.251865	68.411469	44.538841	52.898972	1.818808	0.000000	4.657460	0.000000	0.000000	0.000000	-0.141974	-0.042203	0.221814	0.000000	1.000000	3.000000	72.000000	0.000000
14941.903882	-0.002845	0.451999	0.252446	68.545151	45.937386	54.347706	1.818808	0.000000	4.657460	0.000000	0.000000	0.000000	-0.131969	-0.053579	0.174082	0.000000	1.000000	3.000000	72.000000	0.000000
14941.907216	-0.002845	0.451999	0.252446	68.545151	45.937386	54.347706	1.818808	0.000000	4.657460	0.000000	0.000000	0.000000	-0.131969	-0.053579	0.174082	0.000000	1.000000	3.000000	72.000000	0.000000
14941.910549	-0.002845	0.451999	0.252446	68.545151	45.937386	54.347706	1.818808	0.000000	4.657460	0.000000	0.000000	0.000000	-0.131969	-0.053579	0.174082	0.000000	1.000000	3.000000	72.000000	0.000000
14941.913882	-0.002845	0.451999	0.252446	68.622437	47.272373	55.778606	1.795875	0.000000	4.666351	0.000000	0.000000	0.000000	-0.131969	-0.053579	0.174082	0.000000	1.000000	3.000000	72.000000	0.000000
14941.917216	-0.003319	0.451821	0.252930	68.622437	47.272373	55.778606	1.795875	0.000000	4.666351	0.000000	0.000000	0.000000	-0.142165	-0.053446	0.145397	0.000000	1.000000	3.000000	72.000000	0.000000
14941.920549	-0.003319	0.451821	0.252930	68.622437	47.272373	55.778606	1.795875	0.000000	4.666351	0.000000	0.000000	0.000000	-0.142165	-0.053446	0.145397	0.000000	1.000000	3.000000	72.000000	0.000000
14941.923882	-0.003792	0.451643	0.253288	68.648651	48.506657	57.144524	1.795875	0.000000	4.666351	0.000000	0.000000	0.000000	-0.142157	-0.053227	0.107409	0.000000	0.000000	3.000000	72.000000	0.000000
14941.927216	-0.003792	0.451643	0.253288	68.648651	48.506657	57.144524	1.795875	0.000000	4.666351	0.000000	0.000000	0.000000	-0.142157	-0.053227	0.107409	0.000000	0.000000	3.000000	72.000000	0.000000
14941.930549	-0.003792	0.451643	0.253288	68.648651	48.506657	57.144524	1.795875	0.000000	4.666351	0.000000	0.000000	0.000000	-0.142157	-0.053227	0.107409	0.000000	0.000000	3.000000	72.000000	0.000000
14941.933882	-0.004199	0.451525	0.253537	68.652023	49.608936	58.376705	1.775412	0.000000	4.674175	0.000000	0.000000	0.000000	-0.121859	-0.035535	0.074492	0.000000	0.000000	3.000000	72.000000	0.000000
14941.937216	-0.004199	0.451525	0.253537	68.652023	49.608936	58.376705	1.775412	0.000000	4.674175	0.000000	0.000000	0.000000	-0.121859	-0.035535	0.074492	0.000000	0.000000	3.000000	72.000000	0.000000
14941.940549	-0.004199	0.451525	0.253537	68.652023	49.608936	58.376705	1.775412	0.000000	4.674175	0.000000	0.000000	0.000000	-0.121859	-0.035535	0.074492	0.000000	0.000000	3.000000	72.000000	0.000000
14941.943882	-0.004199	0.451525	0.253537	68.644783	50.576202	59.463490	1.767340	0.000000	4.677233	0.000000	0.000000	0.000000	-0.121859	-0.035535	0.074492	0.000000	0.000000	3.000000	72.000000	0.000000
14941.947216	-0.004604	0.451485	0.253659	68.644783	50.576202	59.463490	1.767340	0.000000	4.677233	0.000000	0.000000	0.000000	-0.121701	-0.011953	0.036857	0.000000	0.000000	3.000000	72.000000	0.000000
14941.950549	-0.004604	0.451485	0.253659	68.644783	50.576202	59.463490	1.767340	0.000000	4.677233	0.000000	0.000000	0.000000	-0.121701	-0.011953	0.036857	0.000000	0.000000	3.000000	72.000000	0.000000
14941.953882	-0.004941	0.451543	0.253610	68.639915	51.423290	60.415314	1.767340	0.000000	4.677233	0.000000	0.000000	0.000000	-0.101135	0.017588	-0.014673	0.000000	0.000000	3.000000	72.000000	0.000000
14941.957216	-0.004941	0.451543	0.253610	68.639915	51.423290	60.415314	1.767340	0.000000	4.677233	0.000000	0.000000	0.000000	-0.101135	0.017588	-0.014673	0.000000	0.000000	3.000000	72.000000	0.000000
14941.960549	-0.004941	0.451543	0.253610	68.639915	51.423290	60.415314	1.767340	0.000000	4.677233	0.000000	0.000000	0.000000	-0.101135	0.017588	-0.014673	0.000000	0.000000	3.000000	72.000000	0.000000
14941.963882	-0.004941	0.451543	0.253610	68.638268	52.115833	61.193455	1.754883	0.000000	4.681921	0.000000	0.000000	0.000000	-0.101135	0.017588	-0.014673	0.000000	0.000000	3.000000	72.000000	0.000000
14941.967216	-0.005278	0.451720	0.253437	68.638268	52.115833	61.193455	1.754883	0.000000	4.681921	0.000000	0.000000	0.000000	-0.100843	0.052828	-0.052172	0.000000	0.000000	3.000000	72.000000	0.000000
14941.970549	-0.005278	0.451720	0.253437	68.638268	52.115833	61.193455	1.754883	0.000000	4.681921	0.000000	0.000000	0.000000	-0.100843	0.052828	-0.052172	0.000000	0.000000	3.000000	72.000000	0.000000
14941.973882	-0.005579	0.452071	0.253185	68.619659	52.564899	61.713936	1.754883	0.000000	4.681921	0.000000	0.000000	0.000000	-0.090494	0.105375	-0.075374	0.000000	0.000000	3.000000	72.000000	0.000000
14941.977216	-0.005579	0.452071	0.253185	68.619659	52.564899	61.713936	1.754883	0.000000	4.681921	0.000000	0.000000	0.000000	-0.090494	0.105375	-0.075374	0.000000	0.000000	3.000000	72.000000	0.000000
14941.980549	-0.005579	0.452071	0.253185	68.619659	52.564899	61.713936	1.754883	0.000000	4.681921	0.000000	0.000000	0.000000	-0.090494	0.105375	-0.075374	0.000000	0.000000	3.000000	72.000000	0.000000
14941.983882	-0.005779	0.452519	0.252856	68.583382	52.746189	61.962177	1.747118	0.000000	4.684824	0.000000	0.000000	0.000000	-0.059900	0.134545	-0.098666	0.000000	0.000000	3.000000	72.000000	0.000000
14941.987216	-0.005779	0.452519	0.252856	68.583382	52.746189	61.962177	1.747118	0.000000	4.684824	0.000000	0.000000	0.000000	-0.059900	0.134545	-0.098666	0.000000	0.000000	3.000000	72.000000	0.000000
14941.990549	-0.005779	0.452519	0.252856	68.583382	52.746189	61.962177	1.747118	0.000000	4.684824	0.000000	0.000000	0.000000	-0.059900	0.134545	-0.098666	0.000000	0.000000	3.000000	72.000000	0.000000
14941.993882	-0.005779	0.452519	0.252856	68.568970	52.714455	61.953213	1.745865	0.000000	4.685291	0.000000	0.000000	0.000000	-0.059900	0.134545	-0.098666	0.000000	0.000000	3.000000	72.000000	0.000000
14941.997216	-0.005877	0.453142	0.252513	68.568970	52.714455	61.953213	1.745865	0.000000	4.685291	0.000000	0.000000	0.000000	-0.029485	0.186801	-0.102993	0.000000	0.000000	3.000000	72.000000	0.000000
14942.000549	-0.005877	0.453142	0.252513	68.568970	52.714455	61.953213	1.745865	0.000000	4.685291	0.000000	0.000000	0.000000	-0.029485	0.186801	-0.102993	0.000000	0.000000	3.000000	72.000000	0.000000
14942.003882	-0.006008	0.453784	0.251995	68.570404	52.705044	61.950287	1.745865	0.000000	4.685291	0.000000	0.000000	0.000000	-0.039115	0.192685	-0.155315	0.000000	0.000000	3.000000	72.000000	0.000000
14942.007216	-0.006008	0.453784	0.251995	68.570404	52.705044	61.950287	1.745865	0.000000	4.685291	0.000000	0.000000	0.000000	-0.039115	0.192685	-0.155315	0.000000	0.000000	3.000000	72.000000	0.000000
14942.010549	-0.006008	0.453784	0.251995	68.570404	52.705044	61.950287	1.745865	0.000000	4.685291	0.000000	0.000000	0.000000	-0.039115	0.192685	-0.155315	0.000000	0.000000	3.000000	72.000000	0.000000
14942.013882	-0.006136	0.454581	0.251319	68.580872	52.690247	61.939522	1.747370	0.000000	4.684730	0.000000	0.000000	0.000000	-0.038644	0.239048	-0.202842	0.000000	0.000000	3.000000	72.000000	0.000000
14942.017216	-0.006136	0.454581	0.251319	68.580872	52.690247	61.939522	1.747370	0.000000	4.684730	0.000000	0.000000	0.000000	-0.038644	0.239048	-0.202842	0.000000	0.000000	3.000000	72.000000	0.000000
14942.020549	-0.006136	0.454581	0.251319	68.580872	52.690247	61.939522	1.747370	0.000000	4.684730	0.000000	0.000000	0.000000	-0.038644	0.239048	-0.202842	0.000000	0.000000	3.000000	72.000000	0.000000
14942.023882	-0.006229	0.455358	0.250404	68.616920	52.706638	61.940609	1.749389	0.000000	4.683977	0.000000	0.000000	0.000000	-0.027855	0.232966	-0.274516	0.000000	0.000000	3.000000	72.000000	0.000000
14942.027216	-0.006229	0.455358	0.250404	68.616920	52.706638	61.940609	1.749389	0.000000	4.683977	0.000000	0.000000	0.000000	-0.027855	0.232966	-0.274516	0.000000	0.000000	3.000000	72.000000	0.000000
14942.030549	-0.006229	0.455358	0.250404	68.616920	52.706638	61.940609	1.749389	0.000000	4.683977	0.000000	0.000000	0.000000	-0.027855	0.232966	-0.274516	0.000000	0.000000	3.000000	72.000000	0.000000
14942.033882	-0.006353	0.456133	0.249264	68.692757	52.760643	61.956776	1.753473	0.000000	4.682450	0.000000	0.000000	0.000000	-0.037235	0.232469	-0.341973	0.000000	0.000000	3.000000	72.000000	0.000000
14942.037216	-0.006353	0.456133	0.249264	68.692757	52.760643	61.956776	1.753473	0.000000	4.682450	0.000000	0.000000	0.000000	-0.037235	0.232469	-0.341973	0.000000	0.000000	3.000000	72.000000	0.000000
14942.040549	-0.006353	0.456133	0.249264	68.692757	52.760643	61.956776	1.753473	0.000000	4.682450	0.000000	0.000000	0.000000	-0.037235	0.232469	-0.341973	0.000000	0.000000	3.000000	72.000000	0.000000
14942.043882	-0.006542	0.456905	0.247866	68.806679	52.823154	61.963127	1.758457	0.000000	4.680580	0.000000	0.000000	0.000000	-0.056476	0.231758	-0.419550	0.000000	0.000000	3.000000	72.000000	0.000000
14942.047216	-0.006542	0.456905	0.247866	68.806679	52.823154	61.963127	1.758457	0.000000	4.680580	0.000000	0.000000	0.000000	-0.056476	0.231758	-0.419550	0.000000	0.000000	3.000000	72.000000	0.000000
14942.050549	-0.006542	0.456905	0.247866	68.806679	52.823154	61.963127	1.758457	0.000000	4.680580	0.000000	0.000000	0.000000	-0.056476	0.231758	-0.419550	0.000000	0.000000	3.000000	72.000000	0.000000
14942.053882	-0.006760	0.457674	0.246239	68.964821	52.913704	61.972706	1.764033	0.000000	4.678482	0.000000	0.000000	0.000000	-0.065600	0.230793	-0.488135	0.000000	0.000000	3.000000	72.000000	0.000000
14942.057216	-0.006760	0.457674	0.246239	68.964821	52.913704	61.972706	1.764033	0.000000	4.678482	0.000000	0.000000	0.000000	-0.065600	0.230793	-0.488135	0.000000	0.000000	3.000000	72.000000	0.000000
14942.060549	-0.006760	0.457674	0.246239	68.964821	52.913704	61.972706	1.764033	0.000000	4.678482	0.000000	0.000000	0.000000	-0.065600	0.230793	-0.488135	0.000000	0.000000	3.000000	72.000000	0.000000
14942.063882	-0.007009	0.458440	0.244381	69.143311	53.005402	61.970295	1.770596	0.000000	4.676002	0.000000	0.000000	0.000000	-0.074580	0.229612	-0.557405	0.000000	0.000000	3.000000	72.000000	0.000000
14942.067216	-0.007009	0.458440	0.244381	69.143311	53.005402	61.970295	1.770596	0.000000	4.676002	0.000000	0.000000	0.000000	-0.074580	0.229612	-0.557405	0.000000	0.000000	3.000000	72.000000	0.000000
14942.070549	-0.007009	0.458440	0.244381	69.143311	53.005402	61.970295	1.770596	0.000000	4.676002	0.000000	0.000000	0.000000	-0.074580	0.229612	-0.557405	0.000000	0.000000	3.000000	72.000000	0.000000
14942.073882	-0.007254	0.459220	0.242338	69.312355	53.035965	61.926376	1.778202	0.000000	4.673114	0.000000	0.000000	0.000000	-0.073582	0.233960	-0.612879	0.000000	0.000000	3.000000	72.000000	0.000000
14942.077216	-0.007254	0.459220	0.242338	69.312355	53.035965	61.926376	1.778202	0.000000	4.673114	0.000000	0.000000	0.000000	-0.073582	0.233960	-0.612879	0.000000	0.000000	3.000000	72.000000	0.000000
14942.080549	-0.007254	0.459220	0.242338	69.312355	53.035965	61.926376	1.778202	0.000000	4.673114	0.000000	0.000000	0.000000	-0.073582	0.233960	-0.612879	0.000000	0.000000	3.000000	72.000000	0.000000
14942.083882	-0.007529	0.460090	0.240139	69.461723	52.920444	61.757603	1.787155	0.000000	4.669698	0.000000	0.000000	0.000000	-0.082547	0.260980	-0.659517	0.000000	0.000000	3.000000	72.000000	0.000000
14942.087216	-0.007529	0.460090	0.240139	69.461723	52.920444	61.757603	1.787155	0.000000	4.669698	0.000000	0.000000	0.000000	-0.082547	0.260980	-0.659517	0.000000	0.000000	3.000000	72.000000	0.000000
14942.090549	-0.007529	0.460090	0.240139	69.461723	52.920444	61.757603	1.787155	0.000000	4.669698	0.000000	0.000000	0.000000	-0.082547	0.260980	-0.659517	0.000000	0.000000	3.000000	72.000000	0.000000
14942.093882	-0.007834	0.461029	0.237832	69.595818	52.662766	61.466370	1.796747	0.000000	4.666015	0.000000	0.000000	0.000000	-0.091517	0.281947	-0.692205	0.000000	0.000000	3.000000	72.000000	0.000000
14942.097216	-0.007834	0.461029	0.237832	69.595818	52.662766	61.466370	1.796747	0.000000	4.666015	0.000000	0.000000	0.000000	-0.091517	0.281947	-0.692205	0.000000	0.000000	3.000000	72.000000	0.000000
14942.100549	-0.007834	0.461029	0.237832	69.595818	52.662766	61.466370	1.796747	0.000000	4.666015	0.000000	0.000000	0.000000	-0.091517	0.281947	-0.692205	0.000000	0.000000	3.000000	72.000000	0.000000
14942.103882	-0.008103	0.462038	0.235447	69.723328	52.396744	61.161251	1.806703	0.000000	4.662169	0.000000	0.000000	0.000000	-0.080723	0.302611	-0.715359	0.000000	0.000000	3.000000	72.000000	0.000000
14942.107216	-0.008103	0.462038	0.235447	69.723328	52.396744	61.161251	1.806703	0.000000	4.662169	0.000000	0.000000	0.000000	-0.080723	0.302611	-0.715359	0.000000	0.000000	3.000000	72.000000	0.000000
14942.110549	-0.008103	0.462038	0.235447	69.723328	52.396744	61.161251	1.806703	0.000000	4.662169	0.000000	0.000000	0.000000	-0.080723	0.302611	-0.715359	0.000000	0.000000	3.000000	72.000000	0.000000
14942.113882	-0.008434	0.463171	0.232934	69.860092	52.158081	60.884380	1.817964	0.000000	4.657790	0.000000	0.000000	0.000000	-0.099302	0.339766	-0.754116	0.000000	0.000000	3.000000	72.000000	0.000000
14942.117216	-0.008434	0.463171	0.232934	69.860092	52.158081	60.884380	1.817964	0.000000	4.657790	0.000000	0.000000	0.000000	-0.099302	0.339766	-0.754116	0.000000	0.000000	3.000000	72.000000	0.000000
14942.120549	-0.008434	0.463171	0.232934	69.860092	52.158081	60.884380	1.817964	0.000000	4.657790	0.000000	0.000000	0.000000	-0.099302	0.339766	-0.754116	0.000000	0.000000	3.000000	72.000000	0.000000
14942.123882	-0.008794	0.464425	0.230322	70.016228	51.960045	60.628525	1.829229	0.000000	4.653377	0.000000	0.000000	0.000000	-0.107933	0.376421	-0.783553	0.000000	0.000000	3.000000	72.000000	0.000000
14942.127216	-0.008794	0.464425	0.230322	70.016228	51.960045	60.628525	1.829229	0.000000	4.653377	0.000000	0.000000	0.000000	-0.107933	0.376421	-0.783553	0.000000	0.000000	3.000000	72.000000	0.000000
14942.130549	-0.008794	0.464425	0.230322	70.016228	51.960045	60.628525	1.829229	0.000000	4.653377	0.000000	0.000000	0.000000	-0.107933	0.376421	-0.783553	0.000000	0.000000	3.000000	72.000000	0.000000
14942.133882	-0.009247	0.465781	0.227560	70.180801	51.869080	60.485847	1.840883	0.000000	4.648779	0.000000	0.000000	0.000000	-0.135699	0.406649	-0.828653	0.000000	0.000000	3.000000	72.000000	0.000000
14942.137216	-0.009247	0.465781	0.227560	70.180801	51.869080	60.485847	1.840883	0.000000	4.648779	0.000000	0.000000	0.000000	-0.135699	0.406649	-0.828653	0.000000	0.000000	3.000000	72.000000	0.000000
14942.140549	-0.009247	0.465781	0.227560	70.180801	51.869080	60.485847	1.840883	0.000000	4.648779	0.000000	0.000000	0.000000	-0.135699	0.406649	-0.828653	0.000000	0.000000	3.000000	72.000000	0.000000
14942.143882	-0.009790	0.467273	0.224677	70.352905	51.956978	60.539997	1.852195	0.000000	4.644284	0.000000	0.000000	0.000000	-0.163146	0.447528	-0.864777	0.000000	0.000000	3.000000	72.000000	0.000000
14942.147216	-0.009790	0.467273	0.224677	70.352905	51.956978	60.539997	1.852195	0.000000	4.644284	0.000000	0.000000	0.000000	-0.163146	0.447528	-0.864777	0.000000	0.000000	3.000000	72.000000	0.000000
14942.150549	-0.009790	0.467273	0.224677	70.352905	51.956978	60.539997	1.852195	0.000000	4.644284	0.000000	0.000000	0.000000	-0.163146	0.447528	-0.864777	0.000000	0.000000	3.000000	72.000000	0.000000
14942.153882	-0.010424	0.468860	0.221639	70.500008	52.158691	60.766922	1.862983	0.000000	4.639967	0.000000	0.000000	0.000000	-0.189969	0.476295	-0.911537	0.000000	0.000000	3.000000	72.000000	0.000000
14942.157216	-0.010424	0.468860	0.221639	70.500008	52.158691	60.766922	1.862983	0.000000	4.639967	0.000000	0.000000	0.000000	-0.189969	0.476295	-0.911537	0.000000	0.000000	3.000000	72.000000	0.000000
14942.160549	-0.010424	0.468860	0.221639	70.500008	52.158691	60.766922	1.862983	0.000000	4.639967	0.000000	0.000000	0.000000	-0.189969	0.476295	-0.911537	0.000000	0.000000	3.000000	72.000000	0.000000
14942.163882	-0.011145	0.470579	0.218474	70.596970	52.399792	61.133152	1.873547	0.000000	4.635712	0.000000	0.000000	0.000000	-0.216413	0.515558	-0.949349	0.000000	0.000000	3.000000	72.000000	0.000000
14942.167216	-0.011145	0.470579	0.218474	70.596970	52.399792	61.133152	1.873547	0.000000	4.635712	0.000000	0.000000	0.000000	-0.216413	0.515558	-0.949349	0.000000	0.000000	3.000000	72.000000	0.000000
14942.170549	-0.011145	0.470579	0.218474	70.596970	52.399792	61.133152	1.873547	0.000000	4.635712	0.000000	0.000000	0.000000	-0.216413	0.515558	-0.949349	0.000000	0.000000	3.000000	72.000000	0.000000
14942.173882	-0.011952	0.472406	0.215164	70.679344	52.652691	61.637341	1.883703	0.000000	4.631594	0.000000	0.000000	0.000000	-0.242223	0.548293	-0.992998	0.000000	0.000000	3.000000	72.000000	0.000000
14942.177216	-0.011952	0.472406	0.215164	70.679344	52.652691	61.637341	1.883703	0.000000	4.631594	0.000000	0.000000	0.000000	-0.242223	0.548293	-0.992998	0.000000	0.000000	3.000000	72.000000	0.000000
14942.180549	-0.011952	0.472406	0.215164	70.679344	52.652691	61.637341	1.883703	0.000000	4.631594	0.000000	0.000000	0.000000	-0.242223	0.548293	-0.992998	0.000000	0.000000	3.000000	72.000000	0.000000
14942.183882	-0.012844	0.474322	0.211723	70.765739	52.902035	62.608582	1.893642	0.000000	4.627540	0.000000	0.000000	0.000000	-0.267527	0.574718	-1.032362	0.000000	0.000000	3.000000	72.000000	0.000000
14942.187216	-0.012844	0.474322	0.211723	70.765739	52.902035	62.608582	1.893642	0.000000	4.627540	0.000000	0.000000	0.000000	-0.267527	0.574718	-1.032362	0.000000	0.000000	3.000000	72.000000	0.000000
14942.190549	-0.012844	0.474322	0.211723	70.765739	52.902035	62.608582	1.893642	0.000000	4.627540	0.000000	0.000000	0.000000	-0.267527	0.574718	-1.032362	0.000000	0.000000	3.000000	72.000000	0.000000
14942.193882	-0.013818	0.476268	0.208132	70.868309	53.132507	64.327713	1.903298	0.000000	4.623577	0.000000	0.000000	0.000000	-0.292112	0.583824	-1.077257	0.000000	0.000000	3.000000	72.000000	0.000000
14942.197216	-0.013818	0.476268	0.208132	70.868309	53.132507	64.327713	1.903298	0.000000	4.623577	0.000000	0.000000	0.000000	-0.292112	0.583824	-1.077257	0.000000	0.000000	3.000000	72.000000	0.000000
14942.200549	-0.013818	0.476268	0.208132	70.868309	53.132507	64.327713	1.903298	0.000000	4.623577	0.000000	0.000000	0.000000	-0.292112	0.583824	-1.077257	0.000000	0.000000	3.000000	72.000000	0.000000
14942.203882	-0.014808	0.478242	0.204390	71.047562	53.311001	65.733536	1.912868	0.000000	4.619625	0.000000	0.000000	0.000000	-0.297170	0.592224	-1.122553	0.000000	0.000000	3.000000	72.000000	0.000000
14942.207216	-0.014808	0.478242	0.204390	71.047562	53.311001	65.733536	1.912868	0.000000	4.619625	0.000000	0.000000	0.000000	-0.297170	0.592224	-1.122553	0.000000	0.000000	3.000000	72.000000	0.000000
14942.210549	-0.014808	0.478242	0.204390	71.047562	53.311001	65.733536	1.912868	0.000000	4.619625	0.000000	0.000000	0.000000	-0.297170	0.592224	-1.122553	0.000000	0.000000	3.000000	72.000000	0.000000
14942.213882	-0.015908	0.480295	0.200474	71.281647	53.444351	66.205124	1.923634	0.000000	4.615152	0.000000	0.000000	0.000000	-0.329793	0.615940	-1.175046	0.000000	0.000000	3.000000	72.000000	0.000000
14942.217216	-0.015908	0.480295	0.200474	71.281647	53.444351	66.205124	1.923634	0.000000	4.615152	0.000000	0.000000	0.000000	-0.329793	0.615940	-1.175046	0.000000	0.000000	3.000000	72.000000	0.000000
14942.220549	-0.015908	0.480295	0.200474	71.281647	53.444351	66.205124	1.923634	0.000000	4.615152	0.000000	0.000000	0.000000	-0.329793	0.615940	-1.175046	0.000000	0.000000	3.000000	72.000000	0.000000
14942.223882	-0.017112	0.482405	0.196361	71.524460	53.581718	66.294342	1.934078	0.000000	4.610785	0.000000	0.000000	0.000000	-0.361312	0.632993	-1.233725	0.000000	0.000000	3.000000	72.000000	0.000000
14942.227216	-0.017112	0.482405	0.196361	71.524460	53.581718	66.294342	1.934078	0.000000	4.610785	0.000000	0.000000	0.000000	-0.361312	0.632993	-1.233725	0.000000	0.000000	3.000000	72.000000	0.000000
14942.230549	-0.017112	0.482405	0.196361	71.524460	53.581718	66.294342	1.934078	0.000000	4.610785	0.000000	0.000000	0.000000	-0.361312	0.632993	-1.233725	0.000000	0.000000	3.000000	72.000000	0.000000
14942.233882	-0.018296	0.484553	0.192106	71.744591	53.751011	66.450111	1.944460	0.000000	4.606417	0.000000	0.000000	0.000000	-0.355222	0.644294	-1.276582	0.000000	0.000000	3.000000	72.000000	0.000000
14942.237216	-0.018296	0.484553	0.192106	71.744591	53.751011	66.450111	1.944460	0.000000	4.606417	0.000000	0.000000	0.000000	-0.355222	0.644294	-1.276582	0.000000	0.000000	3.000000	72.000000	0.000000
14942.240549	-0.018296	0.484553	0.192106	71.744591	53.751011	66.450111	1.944460	0.000000	4.606417	0.000000	0.000000	0.000000	-0.355222	0.644294	-1.276582	0.000000	0.000000	3.000000	72.000000	0.000000
14942.243882	-0.019520	0.486771	0.187702	71.910469	53.976974	66.730156	1.956898	0.000000	4.601147	0.000000	0.000000	0.000000	-0.367210	0.665296	-1.321178	0.000000	0.000000	3.000000	72.000000	0.000000
14942.247216	-0.019520	0.486771	0.187702	71.910469	53.976974	66.730156	1.956898	0.000000	4.601147	0.000000	0.000000	0.000000	-0.367210	0.665296	-1.321178	0.000000	0.000000	3.000000	72.000000	0.000000
14942.250549	-0.019520	0.486771	0.187702	71.910469	53.976974	66.730156	1.956898	0.000000	4.601147	0.000000	0.000000	0.000000	-0.367210	0.665296	-1.321178	0.000000	0.000000	3.000000	72.000000	0.000000
14942.253882	-0.020845	0.489005	0.183200	72.028946	54.246418	67.118317	1.970344	0.000000	4.595405	0.000000	0.000000	0.000000	-0.397307	0.670222	-1.350501	0.000000	0.000000	3.000000	72.000000	0.000000
14942.257216	-0.020845	0.489005	0.183200	72.028946	54.246418	67.118317	1.970344	0.000000	4.595405	0.000000	0.000000	0.000000	-0.397307	0.670222	-1.350501	0.000000	0.000000	3.000000	72.000000	0.000000
14942.260549	-0.020845	0.489005	0.183200	72.028946	54.246418	67.118317	1.970344	0.000000	4.595405	0.000000	0.000000	0.000000	-0.397307	0.670222	-1.350501	0.000000	0.000000	3.000000	72.000000	0.000000
14942.263882	-0.022205	0.491304	0.178580	72.123489	54.525043	67.549133	1.983157	0.000000	4.589890	0.000000	0.000000	0.000000	-0.408107	0.689859	-1.385939	0.000000	0.000000	3.000000	72.000000	0.000000
14942.267216	-0.022205	0.491304	0.178580	72.123489	54.525043	67.549133	1.983157	0.000000	4.589890	0.000000	0.000000	0.000000	-0.408107	0.689859	-1.385939	0.000000	0.000000	3.000000	72.000000	0.000000
14942.270549	-0.022205	0.491304	0.178580	72.123489	54.525043	67.549133	1.983157	0.000000	4.589890	0.000000	0.000000	0.000000	-0.408107	0.689859	-1.385939	0.000000	0.000000	3.000000	72.000000	0.000000
14942.273882	-0.023602	0.493654	0.173931	72.216476	54.783737	67.961174	1.996899	0.000000	4.583928	0.000000	0.000000	0.000000	-0.419265	0.704832	-1.394798	0.000000	0.000000	3.000000	72.000000	0.000000
14942.277216	-0.023602	0.493654	0.173931	72.216476	54.783737	67.961174	1.996899	0.000000	4.583928	0.000000	0.000000	0.000000	-0.419265	0.704832	-1.394798	0.000000	0.000000	3.000000	72.000000	0.000000
14942.280549	-0.023602	0.493654	0.173931	72.216476	54.783737	67.961174	1.996899	0.000000	4.583928	0.000000	0.000000	0.000000	-0.419265	0.704832	-1.394798	0.000000	0.000000	3.000000	72.000000	0.000000
14942.283882	-0.025095	0.496051	0.169249	72.311775	54.996521	68.321732	2.010779	0.000000	4.577856	0.000000	0.000000	0.000000	-0.447810	0.719194	-1.404520	0.000000	0.000000	3.000000	72.000000	0.000000
14942.287216	-0.025095	0.496051	0.169249	72.311775	54.996521	68.321732	2.010779	0.000000	4.577856	0.000000	0.000000	0.000000	-0.447810	0.719194	-1.404520	0.000000	0.000000	3.000000	72.000000	0.000000
14942.290549	-0.025095	0.496051	0.169249	72.311775	54.996521	68.321732	2.010779	0.000000	4.577856	0.000000	0.000000	0.000000	-0.447810	0.719194	-1.404520	0.000000	0.000000	3.000000	72.000000	0.000000
14942.293882	-0.026651	0.498546	0.164550	72.413643	55.146793	68.609596	2.023537	0.000000	4.572231	0.000000	0.000000	0.000000	-0.466829	0.748612	-1.409678	0.000000	0.000000	3.000000	72.000000	0.000000
14942.297216	-0.026651	0.498546	0.164550	72.413643	55.146793	68.609596	2.023537	0.000000	4.572231	0.000000	0.000000	0.000000	-0.466829	0.748612	-1.409678	0.000000	0.000000	3.000000	72.000000	0.000000
14942.300549	-0.026651	0.498546	0.164550	72.413643	55.146793	68.609596	2.023537	0.000000	4.572231	0.000000	0.000000	0.000000	-0.466829	0.748612	-1.409678	0.000000	0.000000	3.000000	72.000000	0.000000
14942.303882	-0.028213	0.501142	0.159909	72.516403	55.237476	68.824249	2.035679	0.000000	4.566838	0.000000	0.000000	0.000000	-0.468640	0.778719	-1.392382	0.000000	0.000000	3.000000	72.000000	0.000000
14942.307216	-0.028213	0.501142	0.159909	72.516403	55.237476	68.824249	2.035679	0.000000	4.566838	0.000000	0.000000	0.000000	-0.468640	0.778719	-1.392382	0.000000	0.000000	3.000000	72.000000	0.000000
14942.310549	-0.028213	0.501142	0.159909	72.516403	55.237476	68.824249	2.035679	0.000000	4.566838	0.000000	0.000000	0.000000	-0.468640	0.778719	-1.392382	0.000000	0.000000	3.000000	72.000000	0.000000
14942.313882	-0.029841	0.503788	0.155345	72.624550	55.260983	68.955658	2.047731	0.000000	4.561447	0.000000	0.000000	0.000000	-0.488191	0.793646	-1.369101	0.000000	0.000000	3.000000	72.000000	0.000000
14942.317216	-0.029841	0.503788	0.155345	72.624550	55.260983	68.955658	2.047731	0.000000	4.561447	0.000000	0.000000	0.000000	-0.488191	0.793646	-1.369101	0.000000	0.000000	3.000000	72.000000	0.000000
14942.320549	-0.029841	0.503788	0.155345	72.624550	55.260983	68.955658	2.047731	0.000000	4.561447	0.000000	0.000000	0.000000	-0.488191	0.793646	-1.369101	0.000000	0.000000	3.000000	72.000000	0.000000
14942.323882	-0.031502	0.506498	0.150842	72.739517	55.202370	68.987732	2.058014	0.000000	4.556817	0.000000	0.000000	0.000000	-0.498441	0.813059	-1.351051	0.000000	0.000000	3.000000	72.000000	0.000000
14942.327216	-0.031502	0.506498	0.150842	72.739517	55.202370	68.987732	2.058014	0.000000	4.556817	0.000000	0.000000	0.000000	-0.498441	0.813059	-1.351051	0.000000	0.000000	3.000000	72.000000	0.000000
14942.330549	-0.031502	0.506498	0.150842	72.739517	55.202370	68.987732	2.058014	0.000000	4.556817	0.000000	0.000000	0.000000	-0.498441	0.813059	-1.351051	0.000000	0.000000	3.000000	72.000000	0.000000
14942.333882	-0.033255	0.509239	0.146399	72.867531	55.071877	68.930809	2.067347	0.000000	4.552590	0.000000	0.000000	0.000000	-0.525743	0.822337	-1.332944	0.000000	0.000000	3.000000	72.000000	0.000000
14942.337216	-0.033255	0.509239	0.146399	72.867531	55.071877	68.930809	2.067347	0.000000	4.552590	0.000000	0.000000	0.000000	-0.525743	0.822337	-1.332944	0.000000	0.000000	3.000000	72.000000	0.000000
14942.340549	-0.033255	0.509239	0.146399	72.867531	55.071877	68.930809	2.067347	0.000000	4.552590	0.000000	0.000000	0.000000	-0.525743	0.822337	-1.332944	0.000000	0.000000	3.000000	72.000000	0.000000
14942.343882	-0.035067	0.512059	0.141995	73.007248	54.871864	68.786278	2.074176	0.000000	4.549482	0.000000	0.000000	0.000000	-0.543574	0.845891	-1.321173	0.000000	0.000000	3.000000	72.000000	0.000000
14942.347216	-0.035067	0.512059	0.141995	73.007248	54.871864	68.786278	2.074176	0.000000	4.549482	0.000000	0.000000	0.000000	-0.543574	0.845891	-1.321173	0.000000	0.000000	3.000000	72.000000	0.000000
14942.350549	-0.035067	0.512059	0.141995	73.007248	54.871864	68.786278	2.074176	0.000000	4.549482	0.000000	0.000000	0.000000	-0.543574	0.845891	-1.321173	0.000000	0.000000	3.000000	72.000000	0.000000
14942.353882	-0.036966	0.514908	0.137651	73.142899	54.614803	68.585663	2.079368	0.000000	4.547112	0.000000	0.000000	0.000000	-0.569897	0.854950	-1.303030	0.000000	0.000000	3.000000	72.000000	0.000000
14942.357216	-0.036966	0.514908	0.137651	73.142899	54.614803	68.585663	2.079368	0.000000	4.547112	0.000000	0.000000	0.000000	-0.569897	0.854950	-1.303030	0.000000	0.000000	3.000000	72.000000	0.000000
14942.360549	-0.036966	0.514908	0.137651	73.142899	54.614803	68.585663	2.079368	0.000000	4.547112	0.000000	0.000000	0.000000	-0.569897	0.854950	-1.303030	0.000000	0.000000	3.000000	72.000000	0.000000
14942.363882	-0.038892	0.517799	0.133314	73.263046	54.310272	68.352432	2.081733	0.000000	4.546030	0.000000	0.000000	0.000000	-0.577763	0.867174	-1.301170	0.000000	0.000000	3.000000	72.000000	0.000000
14942.367216	-0.038892	0.517799	0.133314	73.263046	54.310272	68.352432	2.081733	0.000000	4.546030	0.000000	0.000000	0.000000	-0.577763	0.867174	-1.301170	0.000000	0.000000	3.000000	72.000000	0.000000
14942.370549	-0.038892	0.517799	0.133314	73.263046	54.310272	68.352432	2.081733	0.000000	4.546030	0.000000	0.000000	0.000000	-0.577763	0.867174	-1.301170	0.000000	0.000000	3.000000	72.000000	0.000000
14942.373882	-0.040842	0.520679	0.128969	73.378319	53.981564	68.101433	2.083431	0.000000	4.545253	0.000000	0.000000	0.000000	-0.585018	0.864054	-1.303532	0.000000	0.000000	3.000000	72.000000	0.000000
14942.377216	-0.040842	0.520679	0.128969	73.378319	53.981564	68.101433	2.083431	0.000000	4.545253	0.000000	0.000000	0.000000	-0.585018	0.864054	-1.303532	0.000000	0.000000	3.000000	72.000000	0.000000
14942.380549	-0.040842	0.520679	0.128969	73.378319	53.981564	68.101433	2.083431	0.000000	4.545253	0.000000	0.000000	0.000000	-0.585018	0.864054	-1.303532	0.000000	0.000000	3.000000	72.000000	0.000000
14942.383882	-0.042815	0.523612	0.124609	73.488213	53.610432	67.807518	2.084642	0.000000	4.544696	0.000000	0.000000	0.000000	-0.591756	0.879921	-1.308017	0.000000	0.000000	3.000000	72.000000	0.000000
14942.387216	-0.042815	0.523612	0.124609	73.488213	53.610432	67.807518	2.084642	0.000000	4.544696	0.000000	0.000000	0.000000	-0.591756	0.879921	-1.308017	0.000000	0.000000	3.000000	72.000000	0.000000
14942.390549	-0.042815	0.523612	0.124609	73.488213	53.610432	67.807518	2.084642	0.000000	4.544696	0.000000	0.000000	0.000000	-0.591756	0.879921	-1.308017	0.000000	0.000000	3.000000	72.000000	0.000000
14942.393882	-0.044725	0.526515	0.120230	73.613907	53.214931	67.470612	2.085469	0.000000	4.544317	0.000000	0.000000	0.000000	-0.573196	0.870863	-1.313708	0.000000	0.000000	3.000000	72.000000	0.000000
14942.397216	-0.044725	0.526515	0.120230	73.613907	53.214931	67.470612	2.085469	0.000000	4.544317	0.000000	0.000000	0.000000	-0.573196	0.870863	-1.313708	0.000000	0.000000	3.000000	72.000000	0.000000
14942.400549	-0.044725	0.526515	0.120230	73.613907	53.214931	67.470612	2.085469	0.000000	4.544317	0.000000	0.000000	0.000000	-0.573196	0.870863	-1.313708	0.000000	0.000000	3.000000	72.000000	0.000000
14942.403882	-0.046686	0.529424	0.115858	73.746536	52.789211	67.095886	2.088557	0.000000	4.542899	0.000000	0.000000	0.000000	-0.588259	0.872574	-1.311470	0.000000	0.000000	3.000000	72.000000	0.000000
14942.407216	-0.046686	0.529424	0.115858	73.746536	52.789211	67.095886	2.088557	0.000000	4.542899	0.000000	0.000000	0.000000	-0.588259	0.872574	-1.311470	0.000000	0.000000	3.000000	72.000000	0.000000
14942.410549	-0.046686	0.529424	0.115858	73.746536	52.789211	67.095886	2.088557	0.000000	4.542899	0.000000	0.000000	0.000000	-0.588259	0.872574	-1.311470	0.000000	0.000000	3.000000	72.000000	0.000000
14942.413882	-0.048691	0.532283	0.111443	73.884796	52.379307	66.735435	2.090141	0.000000	4.542171	0.000000	0.000000	0.000000	-0.601520	0.857866	-1.324699	0.000000	0.000000	3.000000	72.000000	0.000000
14942.417216	-0.048691	0.532283	0.111443	73.884796	52.379307	66.735435	2.090141	0.000000	4.542171	0.000000	0.000000	0.000000	-0.601520	0.857866	-1.324699	0.000000	0.000000	3.000000	72.000000	0.000000
14942.420549	-0.048691	0.532283	0.111443	73.884796	52.379307	66.735435	2.090141	0.000000	4.542171	0.000000	0.000000	0.000000	-0.601520	0.857866	-1.324699	0.000000	0.000000	3.000000	72.000000	0.000000
14942.423882	-0.050713	0.535081	0.107007	74.016396	52.007671	66.432091	2.091044	0.000000	4.541755	0.000000	0.000000	0.000000	-0.606649	0.839251	-1.330818	0.000000	0.000000	3.000000	72.000000	0.000000
14942.427216	-0.050713	0.535081	0.107007	74.016396	52.007671	66.432091	2.091044	0.000000	4.541755	0.000000	0.000000	0.000000	-0.606649	0.839251	-1.330818	0.000000	0.000000	3.000000	72.000000	0.000000
14942.430549	-0.050713	0.535081	0.107007	74.016396	52.007671	66.432091	2.091044	0.000000	4.541755	0.000000	0.000000	0.000000	-0.606649	0.839251	-1.330818	0.000000	0.000000	3.000000	72.000000	0.000000
14942.433882	-0.052751	0.537817	0.102551	74.125336	51.723881	66.254166	2.091752	0.000000	4.541429	0.000000	0.000000	0.000000	-0.611388	0.820740	-1.336740	0.000000	0.000000	3.000000	72.000000	0.000000
14942.437216	-0.052751	0.537817	0.102551	74.125336	51.723881	66.254166	2.091752	0.000000	4.541429	0.000000	0.000000	0.000000	-0.611388	0.820740	-1.336740	0.000000	0.000000	3.000000	72.000000	0.000000
14942.440549	-0.052751	0.537817	0.102551	74.125336	51.723881	66.254166	2.091752	0.000000	4.541429	0.000000	0.000000	0.000000	-0.611388	0.820740	-1.336740	0.000000	0.000000	3.000000	72.000000	0.000000
14942.443882	-0.054783	0.540484	0.098139	74.183884	51.527607	66.228355	2.092276	0.000000	4.541187	0.000000	0.000000	0.000000	-0.609612	0.800356	-1.323604	0.000000	0.000000	3.000000	72.000000	0.000000
14942.447216	-0.054783	0.540484	0.098139	74.183884	51.527607	66.228355	2.092276	0.000000	4.541187	0.000000	0.000000	0.000000	-0.609612	0.800356	-1.323604	0.000000	0.000000	3.000000	72.000000	0.000000
14942.450549	-0.054783	0.540484	0.098139	74.183884	51.527607	66.228355	2.092276	0.000000	4.541187	0.000000	0.000000	0.000000	-0.609612	0.800356	-1.323604	0.000000	0.000000	3.000000	72.000000	0.000000
14942.453882	-0.056777	0.543092	0.093715	74.182549	51.320290	66.259628	2.092304	0.000000	4.541174	0.000000	0.000000	0.000000	-0.598189	0.782375	-1.327333	0.000000	0.000000	3.000000	72.000000	0.000000
14942.457216	-0.056777	0.543092	0.093715	74.182549	51.320290	66.259628	2.092304	0.000000	4.541174	0.000000	0.000000	0.000000	-0.598189	0.782375	-1.327333	0.000000	0.000000	3.000000	72.000000	0.000000
14942.460549	-0.056777	0.543092	0.093715	74.182549	51.320290	66.259628	2.092304	0.000000	4.541174	0.000000	0.000000	0.000000	-0.598189	0.782375	-1.327333	0.000000	0.000000	3.000000	72.000000	0.000000
14942.463882	-0.058694	0.545660	0.089401	74.165955	50.995068	66.176964	2.094085	0.000000	4.540354	0.000000	0.000000	0.000000	-0.574959	0.770171	-1.294031	0.000000	0.000000	3.000000	72.000000	0.000000
14942.467216	-0.058694	0.545660	0.089401	74.165955	50.995068	66.176964	2.094085	0.000000	4.540354	0.000000	0.000000	0.000000	-0.574959	0.770171	-1.294031	0.000000	0.000000	3.000000	72.000000	0.000000
14942.470549	-0.058694	0.545660	0.089401	74.165955	50.995068	66.176964	2.094085	0.000000	4.540354	0.000000	0.000000	0.000000	-0.574959	0.770171	-1.294031	0.000000	0.000000	3.000000	72.000000	0.000000
14942.473882	-0.060525	0.548158	0.085106	74.143806	50.638138	66.051903	2.065306	0.000000	4.470053	0.000000	0.000000	0.000000	-0.549408	0.749416	-1.288469	0.000000	0.000000	3.000000	72.000000	0.000000
14942.477216	-0.060525	0.548158	0.085106	74.143806	50.638138	66.051903	2.065306	0.000000	4.470053	0.000000	0.000000	0.000000	-0.549408	0.749416	-1.288469	0.000000	0.000000	3.000000	72.000000	0.000000
14942.480549	-0.060525	0.548158	0.085106	74.143806	50.638138	66.051903	2.065306	0.000000	4.470053	0.000000	0.000000	0.000000	-0.549408	0.749416	-1.288469	0.000000	0.000000	3.000000	72.000000	0.000000
14942.483882	-0.062203	0.550583	0.080902	74.121613	50.289722	65.927208	1.973738	0.000000	4.255309	0.000000	0.000000	0.000000	-0.503467	0.727594	-1.261325	0.000000	0.000000	3.000000	72.000000	0.000000
14942.487216	-0.062203	0.550583	0.080902	74.121613	50.289722	65.927208	1.973738	0.000000	4.255309	0.000000	0.000000	0.000000	-0.503467	0.727594	-1.261325	0.000000	0.000000	3.000000	72.000000	0.000000
14942.490549	-0.062203	0.550583	0.080902	74.121613	50.289722	65.927208	1.973738	0.000000	4.255309	0.000000	0.000000	0.000000	-0.503467	0.727594	-1.261325	0.000000	0.000000	3.000000	72.000000	0.000000
14942.493882	-0.063781	0.552920	0.076768	74.103569	49.947536	65.792702	1.889827	0.000000	4.045088	0.000000	0.000000	0.000000	-0.473376	0.701056	-1.240157	0.000000	0.000000	3.000000	72.000000	0.000000
14942.497216	-0.063781	0.552920	0.076768	74.103569	49.947536	65.792702	1.889827	0.000000	4.045088	0.000000	0.000000	0.000000	-0.473376	0.701056	-1.240157	0.000000	0.000000	3.000000	72.000000	0.000000
14942.500549	-0.063781	0.552920	0.076768	74.103569	49.947536	65.792702	1.889827	0.000000	4.045088	0.000000	0.000000	0.000000	-0.473376	0.701056	-1.240157	0.000000	0.000000	3.000000	72.000000	0.000000
14942.503882	-0.065235	0.555123	0.072699	74.102997	49.615360	65.643631	1.810931	0.000000	3.838395	0.000000	0.000000	0.000000	-0.436125	0.661101	-1.220792	0.000000	0.000000	3.000000	72.000000	0.000000
14942.507216	-0.065235	0.555123	0.072699	74.102997	49.615360	65.643631	1.810931	0.000000	3.838395	0.000000	0.000000	0.000000	-0.436125	0.661101	-1.220792	0.000000	0.000000	3.000000	72.000000	0.000000
14942.510549	-0.065235	0.555123	0.072699	74.102997	49.615360	65.643631	1.810931	0.000000	3.838395	0.000000	0.000000	0.000000	-0.436125	0.661101	-1.220792	0.000000	0.000000	3.000000	72.000000	0.000000
14942.513882	-0.066590	0.557208	0.068671	74.129723	49.283611	65.455696	1.738243	0.000000	3.634930	0.000000	0.000000	0.000000	-0.406474	0.625276	-1.208187	0.000000	0.000000	3.000000	72.000000	0.000000
14942.517216	-0.066590	0.557208	0.068671	74.129723	49.283611	65.455696	1.738243	0.000000	3.634930	0.000000	0.000000	0.000000	-0.406474	0.625276	-1.208187	0.000000	0.000000	3.000000	72.000000	0.000000
14942.520549	-0.066590	0.557208	0.068671	74.129723	49.283611	65.455696	1.738243	0.000000	3.634930	0.000000	0.000000	0.000000	-0.406474	0.625276	-1.208187	0.000000	0.000000	3.000000	72.000000	0.000000
14942.523882	-0.067841	0.559149	0.064632	74.165779	48.981792	65.285515	1.670498	0.000000	3.433565	0.000000	0.000000	0.000000	-0.375312	0.582348	-1.211780	0.000000	0.000000	3.000000	72.000000	0.000000
14942.527216	-0.067841	0.559149	0.064632	74.165779	48.981792	65.285515	1.670498	0.000000	3.433565	0.000000	0.000000	0.000000	-0.375312	0.582348	-1.211780	0.000000	0.000000	3.000000	72.000000	0.000000
14942.530549	-0.067841	0.559149	0.064632	74.165779	48.981792	65.285515	1.670498	0.000000	3.433565	0.000000	0.000000	0.000000	-0.375312	0.582348	-1.211780	0.000000	0.000000	3.000000	72.000000	0.000000
14942.533882	-0.068975	0.560993	0.060659	74.199646	48.712811	65.147598	1.607945	0.000000	3.231602	0.000000	0.000000	0.000000	-0.340223	0.553295	-1.191794	0.000000	0.000000	3.000000	72.000000	0.000000
14942.537216	-0.068975	0.560993	0.060659	74.199646	48.712811	65.147598	1.607945	0.000000	3.231602	0.000000	0.000000	0.000000	-0.340223	0.553295	-1.191794	0.000000	0.000000	3.000000	72.000000	0.000000
14942.540549	-0.068975	0.560993	0.060659	74.199646	48.712811	65.147598	1.607945	0.000000	3.231602	0.000000	0.000000	0.000000	-0.340223	0.553295	-1.191794	0.000000	0.000000	3.000000	72.000000	0.000000
14942.543882	-0.069994	0.562696	0.056744	74.224602	48.501972	65.072464	1.551242	0.000000	3.032969	0.000000	0.000000	0.000000	-0.305576	0.510965	-1.174511	0.000000	0.000000	3.000000	72.000000	0.000000
14942.547216	-0.069994	0.562696	0.056744	74.224602	48.501972	65.072464	1.551242	0.000000	3.032969	0.000000	0.000000	0.000000	-0.305576	0.510965	-1.174511	0.000000	0.000000	3.000000	72.000000	0.000000
14942.550549	-0.069994	0.562696	0.056744	74.224602	48.501972	65.072464	1.551242	0.000000	3.032969	0.000000	0.000000	0.000000	-0.305576	0.510965	-1.174511	0.000000	0.000000	3.000000	72.000000	0.000000
14942.553882	-0.070859	0.564288	0.052952	74.237267	48.331264	65.041367	1.500313	0.000000	2.837218	0.000000	0.000000	0.000000	-0.259614	0.477470	-1.137557	0.000000	0.000000	3.000000	72.000000	0.000000
14942.557216	-0.070859	0.564288	0.052952	74.237267	48.331264	65.041367	1.500313	0.000000	2.837218	0.000000	0.000000	0.000000	-0.259614	0.477470	-1.137557	0.000000	0.000000	3.000000	72.000000	0.000000
14942.560549	-0.070859	0.564288	0.052952	74.237267	48.331264	65.041367	1.500313	0.000000	2.837218	0.000000	0.000000	0.000000	-0.259614	0.477470	-1.137557	0.000000	0.000000	3.000000	72.000000	0.000000
14942.563882	-0.071600	0.565771	0.049283	74.240387	48.200001	65.047447	1.457043	0.000000	2.647625	0.000000	0.000000	0.000000	-0.222163	0.445002	-1.100865	0.000000	0.000000	3.000000	72.000000	0.000000
14942.567216	-0.071600	0.565771	0.049283	74.240387	48.200001	65.047447	1.457043	0.000000	2.647625	0.000000	0.000000	0.000000	-0.222163	0.445002	-1.100865	0.000000	0.000000	3.000000	72.000000	0.000000
14942.570549	-0.071600	0.565771	0.049283	74.240387	48.200001	65.047447	1.457043	0.000000	2.647625	0.000000	0.000000	0.000000	-0.222163	0.445002	-1.100865	0.000000	0.000000	3.000000	72.000000	0.000000
14942.573882	-0.072198	0.567140	0.045764	74.248116	48.088120	65.056259	1.420016	0.000000	2.464147	0.000000	0.000000	0.000000	-0.179629	0.410711	-1.055633	0.000000	0.000000	3.000000	72.000000	0.000000
14942.577216	-0.072198	0.567140	0.045764	74.248116	48.088120	65.056259	1.420016	0.000000	2.464147	0.000000	0.000000	0.000000	-0.179629	0.410711	-1.055633	0.000000	0.000000	3.000000	72.000000	0.000000
14942.580549	-0.072198	0.567140	0.045764	74.248116	48.088120	65.056259	1.420016	0.000000	2.464147	0.000000	0.000000	0.000000	-0.179629	0.410711	-1.055633	0.000000	0.000000	3.000000	72.000000	0.000000
14942.583882	-0.072656	0.568408	0.042375	74.266617	47.981461	65.042641	1.390078	0.000000	2.288208	0.000000	0.000000	0.000000	-0.137324	0.380322	-1.016605	0.000000	0.000000	3.000000	72.000000	0.000000
14942.587216	-0.072656	0.568408	0.042375	74.266617	47.981461	65.042641	1.390078	0.000000	2.288208	0.000000	0.000000	0.000000	-0.137324	0.380322	-1.016605	0.000000	0.000000	3.000000	72.000000	0.000000
14942.590549	-0.072656	0.568408	0.042375	74.266617	47.981461	65.042641	1.390078	0.000000	2.288208	0.000000	0.000000	0.000000	-0.137324	0.380322	-1.016605	0.000000	0.000000	3.000000	72.000000	0.000000
14942.593882	-0.073048	0.569550	0.039114	74.313568	47.864300	64.972710	1.367190	0.000000	2.118774	0.000000	0.000000	0.000000	-0.117608	0.342666	-0.978333	0.000000	0.000000	3.000000	72.000000	0.000000
14942.597216	-0.073048	0.569550	0.039114	74.313568	47.864300	64.972710	1.367190	0.000000	2.118774	0.000000	0.000000	0.000000	-0.117608	0.342666	-0.978333	0.000000	0.000000	3.000000	72.000000	0.000000
14942.600549	-0.073048	0.569550	0.039114	74.313568	47.864300	64.972710	1.367190	0.000000	2.118774	0.000000	0.000000	0.000000	-0.117608	0.342666	-0.978333	0.000000	0.000000	3.000000	72.000000	0.000000
14942.603882	-0.073356	0.570589	0.036003	74.378563	47.664070	64.792931	1.347589	0.000000	1.955719	0.000000	0.000000	0.000000	-0.092287	0.311540	-0.933451	0.000000	0.000000	3.000000	72.000000	0.000000
14942.607216	-0.073356	0.570589	0.036003	74.378563	47.664070	64.792931	1.347589	0.000000	1.955719	0.000000	0.000000	0.000000	-0.092287	0.311540	-0.933451	0.000000	0.000000	3.000000	72.000000	0.000000
14942.610549	-0.073356	0.570589	0.036003	74.378563	47.664070	64.792931	1.347589	0.000000	1.955719	0.000000	0.000000	0.000000	-0.092287	0.311540	-0.933451	0.000000	0.000000	3.000000	72.000000	0.000000
14942.613882	-0.073601	0.571536	0.033016	74.418526	47.240898	64.391380	1.332208	0.000000	1.800143	0.000000	0.000000	0.000000	-0.073694	0.284044	-0.896086	0.000000	0.000000	3.000000	72.000000	0.000000
14942.617216	-0.073601	0.571536	0.033016	74.418526	47.240898	64.391380	1.332208	0.000000	1.800143	0.000000	0.000000	0.000000	-0.073694	0.284044	-0.896086	0.000000	0.000000	3.000000	72.000000	0.000000
14942.620549	-0.073601	0.571536	0.033016	74.418526	47.240898	64.391380	1.332208	0.000000	1.800143	0.000000	0.000000	0.000000	-0.073694	0.284044	-0.896086	0.000000	0.000000	3.000000	72.000000	0.000000
14942.623882	-0.073784	0.572402	0.030132	74.404648	46.580769	63.790062	1.319925	0.000000	1.650796	0.000000	0.000000	0.000000	-0.054626	0.260008	-0.865304	0.000000	0.000000	3.000000	72.000000	0.000000
14942.627216	-0.073784	0.572402	0.030132	74.404648	46.580769	63.790062	1.319925	0.000000	1.650796	0.000000	0.000000	0.000000	-0.054626	0.260008	-0.865304	0.000000	0.000000	3.000000	72.000000	0.000000
14942.630549	-0.073784	0.572402	0.030132	74.404648	46.580769	63.790062	1.319925	0.000000	1.650796	0.000000	0.000000	0.000000	-0.054626	0.260008	-0.865304	0.000000	0.000000	3.000000	72.000000	0.000000
14942.633882	-0.073976	0.573182	0.027363	74.336388	45.730236	63.040871	1.310821	0.000000	1.506578	0.000000	0.000000	0.000000	-0.057829	0.234040	-0.830443	0.000000	0.000000	3.000000	72.000000	0.000000
14942.637216	-0.073976	0.573182	0.027363	74.336388	45.730236	63.040871	1.310821	0.000000	1.506578	0.000000	0.000000	0.000000	-0.057829	0.234040	-0.830443	0.000000	0.000000	3.000000	72.000000	0.000000
14942.640549	-0.073976	0.573182	0.027363	74.336388	45.730236	63.040871	1.310821	0.000000	1.506578	0.000000	0.000000	0.000000	-0.057829	0.234040	-0.830443	0.000000	0.000000	3.000000	72.000000	0.000000
14942.643882	-0.074134	0.573905	0.024713	74.244034	44.718285	62.137516	1.301183	0.000000	1.368171	0.000000	0.000000	0.000000	-0.047196	0.216824	-0.795081	0.000000	0.000000	3.000000	72.000000	0.000000
14942.647216	-0.074134	0.573905	0.024713	74.244034	44.718285	62.137516	1.301183	0.000000	1.368171	0.000000	0.000000	0.000000	-0.047196	0.216824	-0.795081	0.000000	0.000000	3.000000	72.000000	0.000000
14942.650549	-0.074134	0.573905	0.024713	74.244034	44.718285	62.137516	1.301183	0.000000	1.368171	0.000000	0.000000	0.000000	-0.047196	0.216824	-0.795081	0.000000	0.000000	3.000000	72.000000	0.000000
14942.653882	-0.074228	0.574563	0.022145	74.134109	43.635693	61.167480	1.293317	0.000000	1.235658	0.000000	0.000000	0.000000	-0.028242	0.197235	-0.770486	0.000000	0.000000	3.000000	72.000000	0.000000
14942.657216	-0.074228	0.574563	0.022145	74.134109	43.635693	61.167480	1.293317	0.000000	1.235658	0.000000	0.000000	0.000000	-0.028242	0.197235	-0.770486	0.000000	0.000000	3.000000	72.000000	0.000000
14942.660549	-0.074228	0.574563	0.022145	74.134109	43.635693	61.167480	1.293317	0.000000	1.235658	0.000000	0.000000	0.000000	-0.028242	0.197235	-0.770486	0.000000	0.000000	3.000000	72.000000	0.000000
14942.663882	-0.074245	0.575211	0.019714	74.003433	42.591831	60.238972	1.288610	0.000000	1.107243	0.000000	0.000000	0.000000	-0.005293	0.194461	-0.729406	0.000000	0.000000	3.000000	72.000000	0.000000
14942.667216	-0.074245	0.575211	0.019714	74.003433	42.591831	60.238972	1.288610	0.000000	1.107243	0.000000	0.000000	0.000000	-0.005293	0.194461	-0.729406	0.000000	0.000000	3.000000	72.000000	0.000000
14942.670549	-0.074245	0.575211	0.019714	74.003433	42.591831	60.238972	1.288610	0.000000	1.107243	0.000000	0.000000	0.000000	-0.005293	0.194461	-0.729406	0.000000	0.000000	3.000000	72.000000	0.000000
14942.673882	-0.074147	0.575843	0.017450	73.861099	41.657417	59.412197	1.287728	0.000000	0.985675	0.000000	0.000000	0.000000	0.029551	0.189680	-0.679032	0.000000	0.000000	3.000000	72.000000	0.000000
14942.677216	-0.074147	0.575843	0.017450	73.861099	41.657417	59.412197	1.287728	0.000000	0.985675	0.000000	0.000000	0.000000	0.029551	0.189680	-0.679032	0.000000	0.000000	3.000000	72.000000	0.000000
14942.680549	-0.074147	0.575843	0.017450	73.861099	41.657417	59.412197	1.287728	0.000000	0.985675	0.000000	0.000000	0.000000	0.029551	0.189680	-0.679032	0.000000	0.000000	3.000000	72.000000	0.000000
14942.683882	-0.073914	0.576505	0.015369	73.709999	40.867985	58.733234	1.292653	0.000000	0.872504	0.000000	0.000000	0.000000	0.069944	0.198682	-0.624281	0.000000	0.000000	3.000000	72.000000	0.000000
14942.687216	-0.073914	0.576505	0.015369	73.709999	40.867985	58.733234	1.292653	0.000000	0.872504	0.000000	0.000000	0.000000	0.069944	0.198682	-0.624281	0.000000	0.000000	3.000000	72.000000	0.000000
14942.690549	-0.073914	0.576505	0.015369	73.709999	40.867985	58.733234	1.292653	0.000000	0.872504	0.000000	0.000000	0.000000	0.069944	0.198682	-0.624281	0.000000	0.000000	3.000000	72.000000	0.000000
14942.693882	-0.073550	0.577147	0.013484	73.582367	40.243980	58.178017	1.304310	0.000000	0.768457	0.000000	0.000000	0.000000	0.109058	0.192519	-0.565561	0.000000	0.000000	3.000000	72.000000	0.000000
14942.697216	-0.073550	0.577147	0.013484	73.582367	40.243980	58.178017	1.304310	0.000000	0.768457	0.000000	0.000000	0.000000	0.109058	0.192519	-0.565561	0.000000	0.000000	3.000000	72.000000	0.000000
14942.700549	-0.073550	0.577147	0.013484	73.582367	40.243980	58.178017	1.304310	0.000000	0.768457	0.000000	0.000000	0.000000	0.109058	0.192519	-0.565561	0.000000	0.000000	3.000000	72.000000	0.000000
14942.703882	-0.073162	0.577785	0.011731	73.497894	39.688637	57.636574	1.322487	0.000000	0.674197	0.000000	0.000000	0.000000	0.116402	0.191536	-0.526027	0.000000	0.000000	3.000000	72.000000	0.000000
14942.707216	-0.073162	0.577785	0.011731	73.497894	39.688637	57.636574	1.322487	0.000000	0.674197	0.000000	0.000000	0.000000	0.116402	0.191536	-0.526027	0.000000	0.000000	3.000000	72.000000	0.000000
14942.710549	-0.073162	0.577785	0.011731	73.497894	39.688637	57.636574	1.322487	0.000000	0.674197	0.000000	0.000000	0.000000	0.116402	0.191536	-0.526027	0.000000	0.000000	3.000000	72.000000	0.000000
14942.713882	-0.072791	0.578430	0.010079	73.437592	39.279457	57.230034	1.341887	0.000000	0.586525	0.000000	0.000000	0.000000	0.111393	0.193222	-0.495517	0.000000	0.000000	3.000000	72.000000	0.000000
14942.717216	-0.072791	0.578430	0.010079	73.437592	39.279457	57.230034	1.341887	0.000000	0.586525	0.000000	0.000000	0.000000	0.111393	0.193222	-0.495517	0.000000	0.000000	3.000000	72.000000	0.000000
14942.720549	-0.072791	0.578430	0.010079	73.437592	39.279457	57.230034	1.341887	0.000000	0.586525	0.000000	0.000000	0.000000	0.111393	0.193222	-0.495517	0.000000	0.000000	3.000000	72.000000	0.000000
14942.723882	-0.072479	0.579036	0.008512	73.394997	39.026279	56.973644	1.360452	0.000000	0.503939	0.000000	0.000000	0.000000	0.093609	0.181984	-0.470091	0.000000	0.000000	3.000000	72.000000	0.000000
14942.727216	-0.072479	0.579036	0.008512	73.394997	39.026279	56.973644	1.360452	0.000000	0.503939	0.000000	0.000000	0.000000	0.093609	0.181984	-0.470091	0.000000	0.000000	3.000000	72.000000	0.000000
14942.730549	-0.072479	0.579036	0.008512	73.394997	39.026279	56.973644	1.360452	0.000000	0.503939	0.000000	0.000000	0.000000	0.093609	0.181984	-0.470091	0.000000	0.000000	3.000000	72.000000	0.000000
14942.733882	-0.072206	0.579625	0.007050	73.373024	38.906631	56.851128	1.376054	0.000000	0.425591	0.000000	0.000000	0.000000	0.081773	0.176537	-0.438416	0.000000	0.000000	3.000000	72.000000	0.000000
14942.737216	-0.072206	0.579625	0.007050	73.373024	38.906631	56.851128	1.376054	0.000000	0.425591	0.000000	0.000000	0.000000	0.081773	0.176537	-0.438416	0.000000	0.000000	3.000000	72.000000	0.000000
14942.740549	-0.072206	0.579625	0.007050	73.373024	38.906631	56.851128	1.376054	0.000000	0.425591	0.000000	0.000000	0.000000	0.081773	0.176537	-0.438416	0.000000	0.000000	3.000000	72.000000	0.000000
14942.743882	-0.071968	0.580160	0.005661	73.361244	38.870060	56.814621	1.389683	0.000000	0.352522	0.000000	0.000000	0.000000	0.071577	0.160504	-0.416787	0.000000	0.000000	3.000000	72.000000	0.000000
14942.747216	-0.071968	0.580160	0.005661	73.361244	38.870060	56.814621	1.389683	0.000000	0.352522	0.000000	0.000000	0.000000	0.071577	0.160504	-0.416787	0.000000	0.000000	3.000000	72.000000	0.000000
14942.750549	-0.071968	0.580160	0.005661	73.361244	38.870060	56.814621	1.389683	0.000000	0.352522	0.000000	0.000000	0.000000	0.071577	0.160504	-0.416787	0.000000	0.000000	3.000000	72.000000	0.000000
14942.753882	-0.071746	0.580678	0.004382	73.346603	38.852848	56.802109	1.401612	0.000000	0.283057	0.000000	0.000000	0.000000	0.066417	0.155640	-0.383872	0.000000	0.000000	3.000000	72.000000	0.000000
14942.757216	-0.071746	0.580678	0.004382	73.346603	38.852848	56.802109	1.401612	0.000000	0.283057	0.000000	0.000000	0.000000	0.066417	0.155640	-0.383872	0.000000	0.000000	3.000000	72.000000	0.000000
14942.760549	-0.071746	0.580678	0.004382	73.346603	38.852848	56.802109	1.401612	0.000000	0.283057	0.000000	0.000000	0.000000	0.066417	0.155640	-0.383872	0.000000	0.000000	3.000000	72.000000	0.000000
14942.763882	-0.071531	0.581135	0.003138	73.326942	38.847187	56.805439	1.412681	0.000000	0.219078	0.000000	0.000000	0.000000	0.064722	0.136890	-0.373186	0.000000	0.000000	3.000000	72.000000	0.000000
14942.767216	-0.071531	0.581135	0.003138	73.326942	38.847187	56.805439	1.412681	0.000000	0.219078	0.000000	0.000000	0.000000	0.064722	0.136890	-0.373186	0.000000	0.000000	3.000000	72.000000	0.000000
14942.770549	-0.071531	0.581135	0.003138	73.326942	38.847187	56.805439	1.412681	0.000000	0.219078	0.000000	0.000000	0.000000	0.064722	0.136890	-0.373186	0.000000	0.000000	3.000000	72.000000	0.000000
14942.773882	-0.071332	0.581576	0.002004	73.303543	38.845406	56.820633	1.423468	0.000000	0.156881	0.000000	0.000000	0.000000	0.059546	0.132540	-0.340114	0.000000	0.000000	3.000000	72.000000	0.000000
14942.777216	-0.071332	0.581576	0.002004	73.303543	38.845406	56.820633	1.423468	0.000000	0.156881	0.000000	0.000000	0.000000	0.059546	0.132540	-0.340114	0.000000	0.000000	3.000000	72.000000	0.000000
14942.780549	-0.071332	0.581576	0.002004	73.303543	38.845406	56.820633	1.423468	0.000000	0.156881	0.000000	0.000000	0.000000	0.059546	0.132540	-0.340114	0.000000	0.000000	3.000000	72.000000	0.000000
14942.783882	-0.071192	0.581986	0.000957	73.271423	38.853542	56.863464	1.433393	0.000000	0.100195	0.000000	0.000000	0.000000	0.042108	0.122940	-0.314071	0.000000	0.000000	3.000000	72.000000	0.000000
14942.787216	-0.071192	0.581986	0.000957	73.271423	38.853542	56.863464	1.433393	0.000000	0.100195	0.000000	0.000000	0.000000	0.042108	0.122940	-0.314071	0.000000	0.000000	3.000000	72.000000	0.000000
14942.790549	-0.071192	0.581986	0.000957	73.271423	38.853542	56.863464	1.433393	0.000000	0.100195	0.000000	0.000000	0.000000	0.042108	0.122940	-0.314071	0.000000	0.000000	3.000000	72.000000	0.000000
14942.793882	-0.071066	0.582365	0.000004	73.213280	38.898022	56.978024	1.440411	0.000000	0.047850	0.000000	0.000000	0.000000	0.037759	0.113586	-0.285925	0.000000	0.000000	3.000000	72.000000	0.000000
14942.797216	-0.071066	0.582365	0.000004	73.213280	38.898022	56.978024	1.440411	0.000000	0.047850	0.000000	0.000000	0.000000	0.037759	0.113586	-0.285925	0.000000	0.000000	3.000000	72.000000	0.000000
14942.800549	-0.071066	0.582365	0.000004	73.213280	38.898022	56.978024	1.440411	0.000000	0.047850	0.000000	0.000000	0.000000	0.037759	0.113586	-0.285925	0.000000	0.000000	3.000000	72.000000	0.000000
14942.803882	-0.071066	0.582365	0.000004	73.118874	38.952011	57.150532	1.446704	0.000000	0.000196	0.000000	0.000000	0.000000	0.037759	0.113586	-0.285925	0.000000	0.000000	3.000000	72.000000	0.000000
14942.807216	-0.071004	0.582724	-0.000821	73.118874	38.952011	57.150532	1.446704	0.000000	0.000196	0.000000	0.000000	0.000000	0.018512	0.107779	-0.247563	0.000000	0.000000	3.000000	72.000000	0.000000
14942.810549	-0.071004	0.582724	-0.000821	73.118874	38.952011	57.150532	1.446704	0.000000	0.000196	0.000000	0.000000	0.000000	0.018512	0.107779	-0.247563	0.000000	0.000000	3.000000	72.000000	0.000000
14942.813882	-0.071009	0.583083	-0.001502	72.988152	39.016880	57.371704	1.446704	0.000000	0.000196	0.000000	0.000000	0.000000	-0.001485	0.107656	-0.204068	0.000000	0.000000	3.000000	72.000000	0.000000
14942.817216	-0.071009	0.583083	-0.001502	72.988152	39.016880	57.371704	1.446704	0.000000	0.000196	0.000000	0.000000	0.000000	-0.001485	0.107656	-0.204068	0.000000	0.000000	3.000000	72.000000	0.000000
14942.820549	-0.071009	0.583083	-0.001502	72.988152	39.016880	57.371704	1.446704	0.000000	0.000196	0.000000	0.000000	0.000000	-0.001485	0.107656	-0.204068	0.000000	0.000000	3.000000	72.000000	0.000000
14942.823882	-0.071030	0.583456	-0.002077	72.835716	39.044689	57.582581	1.449541	0.000000	-0.075076	0.000000	0.000000	0.000000	-0.006277	0.111906	-0.172731	0.000000	0.000000	3.000000	72.000000	0.000000
14942.827216	-0.071030	0.583456	-0.002077	72.835716	39.044689	57.582581	1.449541	0.000000	-0.075076	0.000000	0.000000	0.000000	-0.006277	0.111906	-0.172731	0.000000	0.000000	3.000000	72.000000	0.000000
14942.830549	-0.071030	0.583456	-0.002077	72.835716	39.044689	57.582581	1.449541	0.000000	-0.075076	0.000000	0.000000	0.000000	-0.006277	0.111906	-0.172731	0.000000	0.000000	3.000000	72.000000	0.000000
14942.833882	-0.071075	0.583830	-0.002501	72.687881	39.081600	57.789806	1.448495	0.000000	-0.103864	0.000000	0.000000	0.000000	-0.013322	0.112138	-0.127155	0.000000	0.000000	3.000000	72.000000	0.000000
14942.837216	-0.071075	0.583830	-0.002501	72.687881	39.081600	57.789806	1.448495	0.000000	-0.103864	0.000000	0.000000	0.000000	-0.013322	0.112138	-0.127155	0.000000	0.000000	3.000000	72.000000	0.000000
14942.840549	-0.071075	0.583830	-0.002501	72.687881	39.081600	57.789806	1.448495	0.000000	-0.103864	0.000000	0.000000	0.000000	-0.013322	0.112138	-0.127155	0.000000	0.000000	3.000000	72.000000	0.000000
14942.843882	-0.071075	0.583830	-0.002501	72.573410	39.125580	57.962284	1.446275	0.000000	-0.125057	0.000000	0.000000	0.000000	-0.013322	0.112138	-0.127155	0.000000	0.000000	3.000000	72.000000	0.000000
14942.847216	-0.071161	0.584187	-0.002793	72.573410	39.125580	57.962284	1.446275	0.000000	-0.125057	0.000000	0.000000	0.000000	-0.026079	0.107065	-0.087633	0.000000	0.000000	3.000000	72.000000	0.000000
14942.850549	-0.071161	0.584187	-0.002793	72.573410	39.125580	57.962284	1.446275	0.000000	-0.125057	0.000000	0.000000	0.000000	-0.026079	0.107065	-0.087633	0.000000	0.000000	3.000000	72.000000	0.000000
14942.853882	-0.071161	0.584187	-0.002793	72.498421	39.089642	57.996784	1.446275	0.000000	-0.125057	0.000000	0.000000	0.000000	-0.026079	0.107065	-0.087633	0.000000	0.000000	3.000000	72.000000	0.000000
14942.857216	-0.071161	0.584187	-0.002793	72.498421	39.089642	57.996784	1.446275	0.000000	-0.125057	0.000000	0.000000	0.000000	-0.026079	0.107065	-0.087633	0.000000	0.000000	3.000000	72.000000	0.000000
14942.860549	-0.071266	0.584534	-0.002974	72.498421	39.089642	57.996784	1.446275	0.000000	-0.125057	0.000000	0.000000	0.000000	-0.031278	0.104179	-0.054200	0.000000	0.000000	3.000000	72.000000	0.000000
14942.863882	-0.071429	0.584897	-0.003057	72.459824	38.958122	57.880337	1.441928	0.000000	-0.139663	0.000000	0.000000	0.000000	-0.049115	0.108895	-0.024862	0.000000	0.000000	3.000000	72.000000	0.000000
14942.867216	-0.071429	0.584897	-0.003057	72.459824	38.958122	57.880337	1.441928	0.000000	-0.139663	0.000000	0.000000	0.000000	-0.049115	0.108895	-0.024862	0.000000	0.000000	3.000000	72.000000	0.000000
14942.870549	-0.071429	0.584897	-0.003057	72.459824	38.958122	57.880337	1.441928	0.000000	-0.139663	0.000000	0.000000	0.000000	-0.049115	0.108895	-0.024862	0.000000	0.000000	3.000000	72.000000	0.000000
14942.873882	-0.071429	0.584897	-0.003057	72.424126	38.808998	57.733650	1.428530	0.000000	-0.152840	0.000000	0.000000	0.000000	-0.049115	0.108895	-0.024862	0.000000	0.000000	3.000000	72.000000	0.000000
14942.877216	-0.071634	0.585294	-0.003022	72.424126	38.808998	57.733650	1.428530	0.000000	-0.152840	0.000000	0.000000	0.000000	-0.061309	0.119199	0.010508	0.000000	0.000000	3.000000	72.000000	0.000000
14942.880549	-0.071634	0.585294	-0.003022	72.424126	38.808998	57.733650	1.428530	0.000000	-0.152840	0.000000	0.000000	0.000000	-0.061309	0.119199	0.010508	0.000000	0.000000	3.000000	72.000000	0.000000
14942.883882	-0.071634	0.585294	-0.003022	72.381989	38.638550	57.524658	1.428530	0.000000	-0.152840	0.000000	0.000000	0.000000	-0.061309	0.119199	0.010508	0.000000	0.000000	3.000000	72.000000	0.000000
14942.887216	-0.071634	0.585294	-0.003022	72.381989	38.638550	57.524658	1.428530	0.000000	-0.152840	0.000000	0.000000	0.000000	-0.061309	0.119199	0.010508	0.000000	0.000000	3.000000	72.000000	0.000000
14942.890549	-0.071858	0.585701	-0.002859	72.381989	38.638550	57.524658	1.428530	0.000000	-0.152840	0.000000	0.000000	0.000000	-0.067402	0.122041	0.048927	0.000000	0.000000	3.000000	72.000000	0.000000
14942.893882	-0.072127	0.586161	-0.002561	72.331245	38.437080	57.254032	1.418312	0.000000	-0.151088	0.000000	0.000000	0.000000	-0.080482	0.137952	0.089229	0.000000	0.000000	3.000000	72.000000	0.000000
14942.897216	-0.072127	0.586161	-0.002561	72.331245	38.437080	57.254032	1.418312	0.000000	-0.151088	0.000000	0.000000	0.000000	-0.080482	0.137952	0.089229	0.000000	0.000000	3.000000	72.000000	0.000000
14942.900549	-0.072127	0.586161	-0.002561	72.331245	38.437080	57.254032	1.418312	0.000000	-0.151088	0.000000	0.000000	0.000000	-0.080482	0.137952	0.089229	0.000000	0.000000	3.000000	72.000000	0.000000
14942.903882	-0.072127	0.586161	-0.002561	72.276138	38.219566	57.049137	1.393665	0.000000	-0.128062	0.000000	0.000000	0.000000	-0.080482	0.137952	0.089229	0.000000	0.000000	3.000000	72.000000	0.000000
14942.907216	-0.072436	0.586656	-0.002147	72.276138	38.219566	57.049137	1.393665	0.000000	-0.128062	0.000000	0.000000	0.000000	-0.092821	0.148477	0.124404	0.000000	0.000000	3.000000	72.000000	0.000000
14942.910549	-0.072436	0.586656	-0.002147	72.276138	38.219566	57.049137	1.393665	0.000000	-0.128062	0.000000	0.000000	0.000000	-0.092821	0.148477	0.124404	0.000000	0.000000	3.000000	72.000000	0.000000
14942.913882	-0.072810	0.587161	-0.001611	72.214401	37.976318	56.830856	1.393665	0.000000	-0.128062	0.000000	0.000000	0.000000	-0.112045	0.151510	0.160552	0.000000	0.000000	3.000000	72.000000	0.000000
14942.917216	-0.072810	0.587161	-0.001611	72.214401	37.976318	56.830856	1.393665	0.000000	-0.128062	0.000000	0.000000	0.000000	-0.112045	0.151510	0.160552	0.000000	0.000000	3.000000	72.000000	0.000000
14942.920549	-0.072810	0.587161	-0.001611	72.214401	37.976318	56.830856	1.393665	0.000000	-0.128062	0.000000	0.000000	0.000000	-0.112045	0.151510	0.160552	0.000000	0.000000	3.000000	72.000000	0.000000
14942.923882	-0.072810	0.587161	-0.001611	72.148140	37.720387	56.591187	1.359520	0.000000	-0.080569	0.000000	0.000000	0.000000	-0.112045	0.151510	0.160552	0.000000	0.000000	3.000000	72.000000	0.000000
14942.927216	-0.073203	0.587701	-0.000956	72.148140	37.720387	56.591187	1.359520	0.000000	-0.080569	0.000000	0.000000	0.000000	-0.118046	0.162122	0.196573	0.000000	0.000000	3.000000	72.000000	0.000000
14942.930549	-0.073203	0.587701	-0.000956	72.148140	37.720387	56.591187	1.359520	0.000000	-0.080569	0.000000	0.000000	0.000000	-0.118046	0.162122	0.196573	0.000000	0.000000	3.000000	72.000000	0.000000
14942.933882	-0.073646	0.588279	-0.000276	72.075180	37.442287	56.330994	1.359520	0.000000	-0.080569	0.000000	0.000000	0.000000	-0.132870	0.173447	0.204058	0.000000	0.000000	3.000000	72.000000	0.000000
14942.937216	-0.073646	0.588279	-0.000276	72.075180	37.442287	56.330994	1.359520	0.000000	-0.080569	0.000000	0.000000	0.000000	-0.132870	0.173447	0.204058	0.000000	0.000000	3.000000	72.000000	0.000000
14942.940549	-0.073646	0.588279	-0.000276	72.075180	37.442287	56.330994	1.359520	0.000000	-0.080569	0.000000	0.000000	0.000000	-0.132870	0.173447	0.204058	0.000000	0.000000	3.000000	72.000000	0.000000
14942.943882	-0.074063	0.588875	0.000514	72.002007	37.170120	56.049358	1.317701	0.000000	-0.013798	0.000000	0.000000	0.000000	-0.125146	0.178654	0.236998	0.000000	0.000000	3.000000	72.000000	0.000000
14942.947216	-0.074063	0.588875	0.000514	72.002007	37.170120	56.049358	1.317701	0.000000	-0.013798	0.000000	0.000000	0.000000	-0.125146	0.178654	0.236998	0.000000	0.000000	3.000000	72.000000	0.000000
14942.950549	-0.074063	0.588875	0.000514	72.002007	37.170120	56.049358	1.317701	0.000000	-0.013798	0.000000	0.000000	0.000000	-0.125146	0.178654	0.236998	0.000000	0.000000	3.000000	72.000000	0.000000
14942.953882	-0.074063	0.588875	0.000514	71.962997	37.093346	55.918636	1.296844	0.000000	0.025702	0.000000	0.000000	0.000000	-0.125146	0.178654	0.236998	0.000000	0.000000	3.000000	72.000000	0.000000
14942.957216	-0.074468	0.589448	0.001222	71.962997	37.093346	55.918636	1.296844	0.000000	0.025702	0.000000	0.000000	0.000000	-0.121457	0.171992	0.212336	0.000000	0.000000	3.000000	72.000000	0.000000
14942.960549	-0.074468	0.589448	0.001222	71.962997	37.093346	55.918636	1.296844	0.000000	0.025702	0.000000	0.000000	0.000000	-0.121457	0.171992	0.212336	0.000000	0.000000	3.000000	72.000000	0.000000
14942.963882	-0.074907	0.590071	0.001998	72.046257	37.663319	56.321781	1.296844	0.000000	0.025702	0.000000	0.000000	0.000000	-0.131797	0.186904	0.232807	0.000000	0.000000	3.000000	72.000000	0.000000
14942.967216	-0.074907	0.590071	0.001998	72.046257	37.663319	56.321781	1.296844	0.000000	0.025702	0.000000	0.000000	0.000000	-0.131797	0.186904	0.232807	0.000000	0.000000	3.000000	72.000000	0.000000
14942.970549	-0.074907	0.590071	0.001998	72.046257	37.663319	56.321781	1.254634	0.000000	0.099893	0.000000	0.000000	0.000000	-0.131797	0.186904	0.232807	0.000000	0.000000	3.000000	72.000000	0.000000
14942.973882	-0.075341	0.590684	0.002732	72.262238	38.860695	57.240456	1.254634	0.000000	0.099893	0.000000	0.000000	0.000000	-0.130071	0.183754	0.220218	0.000000	0.000000	3.000000	72.000000	0.000000
14942.977216	-0.075341	0.590684	0.002732	72.262238	38.860695	57.240456	1.254634	0.000000	0.099893	0.000000	0.000000	0.000000	-0.130071	0.183754	0.220218	0.000000	0.000000	3.000000	72.000000	0.000000
14942.980549	-0.075341	0.590684	0.002732	72.262238	38.860695	57.240456	1.254634	0.000000	0.099893	0.000000	0.000000	0.000000	-0.130071	0.183754	0.220218	0.000000	0.000000	3.000000	72.000000	0.000000
14942.983882	-0.075822	0.591316	0.003474	72.515038	40.145523	58.341644	1.232956	0.000000	0.136596	0.000000	0.000000	0.000000	-0.144241	0.189666	0.222488	0.000000	0.000000	3.000000	72.000000	0.000000
14942.987216	-0.075822	0.591316	0.003474	72.515038	40.145523	58.341644	1.232956	0.000000	0.136596	0.000000	0.000000	0.000000	-0.144241	0.189666	0.222488	0.000000	0.000000	3.000000	72.000000	0.000000
14942.990549	-0.075822	0.591316	0.003474	72.515038	40.145523	58.341644	1.208916	0.000000	0.173677	0.000000	0.000000	0.000000	-0.144241	0.189666	0.222488	0.000000	0.000000	3.000000	72.000000	0.000000
14942.993882	-0.076354	0.591961	0.004246	72.752953	41.307621	59.344639	1.208916	0.000000	0.173677	0.000000	0.000000	0.000000	-0.159655	0.193504	0.231783	0.000000	0.000000	3.000000	72.000000	0.000000
14942.997216	-0.076354	0.591961	0.004246	72.752953	41.307621	59.344639	1.208916	0.000000	0.173677	0.000000	0.000000	0.000000	-0.159655	0.193504	0.231783	0.000000	0.000000	3.000000	72.000000	0.000000
14943.000549	-0.076354	0.591961	0.004246	72.752953	41.307621	59.344639	1.208916	0.000000	0.173677	0.000000	0.000000	0.000000	-0.159655	0.193504	0.231783	0.000000	0.000000	3.000000	72.000000	0.000000
14943.003882	-0.076865	0.592607	0.005020	72.961945	42.349323	60.239449	1.182307	0.000000	0.212307	0.000000	0.000000	0.000000	-0.153414	0.193882	0.232262	0.000000	0.000000	3.000000	72.000000	0.000000
14943.007216	-0.076865	0.592607	0.005020	72.961945	42.349323	60.239449	1.182307	0.000000	0.212307	0.000000	0.000000	0.000000	-0.153414	0.193882	0.232262	0.000000	0.000000	3.000000	72.000000	0.000000
14943.010549	-0.076865	0.592607	0.005020	72.961945	42.349323	60.239449	1.182307	0.000000	0.212307	0.000000	0.000000	0.000000	-0.153414	0.193882	0.232262	0.000000	0.000000	3.000000	72.000000	0.000000
14943.013882	-0.077416	0.593217	0.005753	73.132927	43.290466	61.063694	1.156738	0.000000	0.251018	0.000000	0.000000	0.000000	-0.165274	0.183008	0.219654	0.000000	0.000000	3.000000	72.000000	0.000000
14943.017216	-0.077416	0.593217	0.005753	73.132927	43.290466	61.063694	1.156738	0.000000	0.251018	0.000000	0.000000	0.000000	-0.165274	0.183008	0.219654	0.000000	0.000000	3.000000	72.000000	0.000000
14943.020549	-0.077416	0.593217	0.005753	73.132927	43.290466	61.063694	1.129192	0.000000	0.287627	0.000000	0.000000	0.000000	-0.165274	0.183008	0.219654	0.000000	0.000000	3.000000	72.000000	0.000000
14943.023882	-0.077962	0.593817	0.006443	73.269135	44.119637	61.807285	1.129192	0.000000	0.287627	0.000000	0.000000	0.000000	-0.163607	0.179801	0.207082	0.000000	0.000000	3.000000	72.000000	0.000000
14943.027216	-0.077962	0.593817	0.006443	73.269135	44.119637	61.807285	1.129192	0.000000	0.287627	0.000000	0.000000	0.000000	-0.163607	0.179801	0.207082	0.000000	0.000000	3.000000	72.000000	0.000000
14943.030549	-0.077962	0.593817	0.006443	73.269135	44.119637	61.807285	1.129192	0.000000	0.287627	0.000000	0.000000	0.000000	-0.163607	0.179801	0.207082	0.000000	0.000000	3.000000	72.000000	0.000000
14943.033882	-0.077962	0.593817	0.006443	73.382248	44.867275	62.487289	1.101924	0.000000	0.322140	0.000000	0.000000	0.000000	-0.163607	0.179801	0.207082	0.000000	0.000000	3.000000	72.000000	0.000000
14943.037216	-0.078474	0.594368	0.007063	73.382248	44.867275	62.487289	1.101924	0.000000	0.322140	0.000000	0.000000	0.000000	-0.153650	0.165311	0.185910	0.000000	0.000000	3.000000	72.000000	0.000000
14943.040549	-0.078474	0.594368	0.007063	73.382248	44.867275	62.487289	1.101924	0.000000	0.322140	0.000000	0.000000	0.000000	-0.153650	0.165311	0.185910	0.000000	0.000000	3.000000	72.000000	0.000000
14943.043882	-0.079015	0.594877	0.007577	73.472404	45.469852	63.045036	1.101924	0.000000	0.322140	0.000000	0.000000	0.000000	-0.162277	0.152854	0.154389	0.000000	0.000000	3.000000	72.000000	0.000000
14943.047216	-0.079015	0.594877	0.007577	73.472404	45.469852	63.045036	1.101924	0.000000	0.322140	0.000000	0.000000	0.000000	-0.162277	0.152854	0.154389	0.000000	0.000000	3.000000	72.000000	0.000000
14943.050549	-0.079015	0.594877	0.007577	73.472404	45.469852	63.045036	1.049270	0.000000	0.378857	0.000000	0.000000	0.000000	-0.162277	0.152854	0.154389	0.000000	0.000000	3.000000	72.000000	0.000000
14943.053882	-0.079015	0.594877	0.007577	73.536415	45.948483	63.504837	1.049270	0.000000	0.378857	0.000000	0.000000	0.000000	-0.162277	0.152854	0.154389	0.000000	0.000000	3.000000	72.000000	0.000000
14943.057216	-0.079567	0.595312	0.008022	73.536415	45.948483	63.504837	1.049270	0.000000	0.378857	0.000000	0.000000	0.000000	-0.165849	0.130503	0.133375	0.000000	0.000000	3.000000	72.000000	0.000000
14943.060549	-0.079567	0.595312	0.008022	73.536415	45.948483	63.504837	1.049270	0.000000	0.378857	0.000000	0.000000	0.000000	-0.165849	0.130503	0.133375	0.000000	0.000000	3.000000	72.000000	0.000000
14943.063882	-0.080084	0.595679	0.008380	73.582016	46.309933	63.863941	1.049270	0.000000	0.378857	0.000000	0.000000	0.000000	-0.154915	0.110180	0.107629	0.000000	0.000000	3.000000	72.000000	0.000000
14943.067216	-0.080084	0.595679	0.008380	73.582016	46.309933	63.863941	1.049270	0.000000	0.378857	0.000000	0.000000	0.000000	-0.154915	0.110180	0.107629	0.000000	0.000000	3.000000	72.000000	0.000000
14943.070549	-0.080084	0.595679	0.008380	73.582016	46.309933	63.863941	1.049270	0.000000	0.378857	0.000000	0.000000	0.000000	-0.154915	0.110180	0.107629	0.000000	0.000000	3.000000	72.000000	0.000000
14943.073882	-0.080084	0.595679	0.008380	73.601891	46.554398	64.130478	0.995809	0.000000	0.419024	0.000000	0.000000	0.000000	-0.154915	0.110180	0.107629	0.000000	0.000000	3.000000	72.000000	0.000000
14943.077216	-0.080586	0.595979	0.008650	73.601891	46.554398	64.130478	0.995809	0.000000	0.419024	0.000000	0.000000	0.000000	-0.150535	0.089753	0.080848	0.000000	0.000000	3.000000	72.000000	0.000000
14943.080549	-0.080586	0.595979	0.008650	73.601891	46.554398	64.130478	0.995809	0.000000	0.419024	0.000000	0.000000	0.000000	-0.150535	0.089753	0.080848	0.000000	0.000000	3.000000	72.000000	0.000000
14943.083882	-0.081059	0.596196	0.008882	73.610313	46.699192	64.302139	0.995809	0.000000	0.419024	0.000000	0.000000	0.000000	-0.141924	0.065118	0.069471	0.000000	0.000000	3.000000	72.000000	0.000000
14943.087216	-0.081059	0.596196	0.008882	73.610313	46.699192	64.302139	0.995809	0.000000	0.419024	0.000000	0.000000	0.000000	-0.141924	0.065118	0.069471	0.000000	0.000000	3.000000	72.000000	0.000000
14943.090549	-0.081059	0.596196	0.008882	73.610313	46.699192	64.302139	0.995809	0.000000	0.419024	0.000000	0.000000	0.000000	-0.141924	0.065118	0.069471	0.000000	0.000000	3.000000	72.000000	0.000000
14943.093882	-0.081059	0.596196	0.008882	73.604469	46.671349	64.315758	0.947066	0.000000	0.444077	0.000000	0.000000	0.000000	-0.141924	0.065118	0.069471	0.000000	0.000000	3.000000	72.000000	0.000000
14943.097216	-0.081496	0.596319	0.009036	73.604469	46.671349	64.315758	0.947066	0.000000	0.444077	0.000000	0.000000	0.000000	-0.131187	0.036853	0.046242	0.000000	0.000000	3.000000	72.000000	0.000000
14943.100549	-0.081496	0.596319	0.009036	73.604469	46.671349	64.315758	0.947066	0.000000	0.444077	0.000000	0.000000	0.000000	-0.131187	0.036853	0.046242	0.000000	0.000000	3.000000	72.000000	0.000000
14943.103882	-0.081496	0.596319	0.009036	73.597572	46.592331	64.278755	0.947066	0.000000	0.444077	0.000000	0.000000	0.000000	-0.131187	0.036853	0.046242	0.000000	0.000000	3.000000	72.000000	0.000000
14943.107216	-0.081496	0.596319	0.009036	73.597572	46.592331	64.278755	0.947066	0.000000	0.444077	0.000000	0.000000	0.000000	-0.131187	0.036853	0.046242	0.000000	0.000000	3.000000	72.000000	0.000000
14943.110549	-0.081849	0.596354	0.009097	73.597572	46.556976	64.278755	0.925202	0.000000	0.451784	0.000000	0.000000	0.000000	-0.105865	0.010675	0.018326	0.000000	0.000000	3.000000	72.000000	0.000000
14943.113882	-0.082153	0.596326	0.009141	73.597572	46.556976	64.278755	0.925202	0.000000	0.451784	0.000000	0.000000	0.000000	-0.091313	-0.008405	0.013155	0.000000	0.000000	3.000000	72.000000	0.000000
14943.117216	-0.082153	0.596326	0.009141	73.597572	46.556976	64.278755	0.925202	0.000000	0.451784	0.000000	0.000000	0.000000	-0.091313	-0.008405	0.013155	0.000000	0.000000	3.000000	72.000000	0.000000
14943.120549	-0.082153	0.596326	0.009141	73.597572	46.556976	64.278755	0.925202	0.000000	0.451784	0.000000	0.000000	0.000000	-0.091313	-0.008405	0.013155	0.000000	0.000000	3.000000	72.000000	0.000000
14943.123882	-0.082153	0.596326	0.009141	73.602760	46.553703	64.298553	0.892339	0.000000	0.457031	0.000000	0.000000	0.000000	-0.091313	-0.008405	0.013155	0.000000	0.000000	3.000000	72.000000	0.000000
14943.127216	-0.082405	0.596242	0.009144	73.602760	46.553703	64.298553	0.892339	0.000000	0.457031	0.000000	0.000000	0.000000	-0.075491	-0.025379	0.000928	0.000000	0.000000	3.000000	72.000000	0.000000
14943.130549	-0.082405	0.596242	0.009144	73.602760	46.553703	64.298553	0.892339	0.000000	0.457031	0.000000	0.000000	0.000000	-0.075491	-0.025379	0.000928	0.000000	0.000000	3.000000	72.000000	0.000000
14943.133882	-0.082405	0.596242	0.009144	73.611366	46.576332	64.344818	0.892339	0.000000	0.457031	0.000000	0.000000	0.000000	-0.075491	-0.025379	0.000928	0.000000	0.000000	3.000000	72.000000	0.000000
14943.137216	-0.082405	0.596242	0.009144	73.611366	46.576332	64.344818	0.892339	0.000000	0.457031	0.000000	0.000000	0.000000	-0.075491	-0.025379	0.000928	0.000000	0.000000	3.000000	72.000000	0.000000
14943.140549	-0.082554	0.596133	0.009083	73.611366	46.576332	64.344818	0.879757	0.000000	0.457186	0.000000	0.000000	0.000000	-0.044710	-0.032507	-0.018252	0.000000	0.000000	3.000000	72.000000	0.000000
14943.143882	-0.082554	0.596133	0.009083	73.621681	46.616089	64.400436	0.879757	0.000000	0.457186	0.000000	0.000000	0.000000	-0.044710	-0.032507	-0.018252	0.000000	0.000000	3.000000	72.000000	0.000000
14943.147216	-0.082554	0.596133	0.009083	73.621681	46.616089	64.400436	0.879757	0.000000	0.457186	0.000000	0.000000	0.000000	-0.044710	-0.032507	-0.018252	0.000000	0.000000	3.000000	72.000000	0.000000
14943.150549	-0.082554	0.596133	0.009083	73.621681	46.616089	64.400436	0.879757	0.000000	0.457186	0.000000	0.000000	0.000000	-0.044710	-0.032507	-0.018252	0.000000	0.000000	3.000000	72.000000	0.000000
14943.153882	-0.082726	0.595848	0.008892	73.633720	46.667557	64.465408	0.872305	0.000000	0.454144	0.000000	0.000000	0.000000	-0.051501	-0.085472	-0.057127	0.000000	0.000000	3.000000	72.000000	0.000000
14943.157216	-0.082726	0.595848	0.008892	73.633720	46.667557	64.465408	0.872305	0.000000	0.454144	0.000000	0.000000	0.000000	-0.051501	-0.085472	-0.057127	0.000000	0.000000	3.000000	72.000000	0.000000
14943.160549	-0.082726	0.595848	0.008892	73.633720	46.667557	64.465408	0.863722	0.000000	0.444622	0.000000	0.000000	0.000000	-0.051501	-0.085472	-0.057127	0.000000	0.000000	3.000000	72.000000	0.000000
14943.163882	-0.082726	0.595848	0.008892	73.650612	46.737934	64.545685	0.863722	0.000000	0.444622	0.000000	0.000000	0.000000	-0.051501	-0.085472	-0.057127	0.000000	0.000000	3.000000	72.000000	0.000000
14943.167216	-0.082770	0.595672	0.008759	73.650612	46.737934	64.545685	0.863722	0.000000	0.444622	0.000000	0.000000	0.000000	-0.013426	-0.052971	-0.040056	0.000000	0.000000	3.000000	72.000000	0.000000
14943.170549	-0.082770	0.595672	0.008759	73.650612	46.737934	64.545685	0.863722	0.000000	0.444622	0.000000	0.000000	0.000000	-0.013426	-0.052971	-0.040056	0.000000	0.000000	3.000000	72.000000	0.000000
14943.173882	-0.082790	0.595476	0.008613	73.669182	46.822880	64.635445	0.863722	0.000000	0.444622	0.000000	0.000000	0.000000	-0.005914	-0.058600	-0.043751	0.000000	0.000000	3.000000	72.000000	0.000000
14943.177216	-0.082790	0.595476	0.008613	73.669182	46.822880	64.635445	0.863722	0.000000	0.444622	0.000000	0.000000	0.000000	-0.005914	-0.058600	-0.043751	0.000000	0.000000	3.000000	72.000000	0.000000
14943.180549	-0.082790	0.595476	0.008613	73.669182	46.822880	64.635445	0.863722	0.000000	0.444622	0.000000	0.000000	0.000000	-0.005914	-0.058600	-0.043751	0.000000	0.000000	3.000000	72.000000	0.000000
14943.183882	-0.082790	0.595476	0.008613	73.687729	46.908024	64.725410	0.860498	0.000000	0.430655	0.000000	0.000000	0.000000	-0.005914	-0.058600	-0.043751	0.000000	0.000000	3.000000	72.000000	0.000000
14943.187216	-0.082788	0.595281	0.008471	73.687729	46.908024	64.725410	0.860498	0.000000	0.430655	0.000000	0.000000	0.000000	0.000733	-0.058578	-0.042602	0.000000	0.000000	3.000000	72.000000	0.000000
14943.190549	-0.082788	0.595281	0.008471	73.687729	46.908024	64.725410	0.860498	0.000000	0.430655	0.000000	0.000000	0.000000	0.000733	-0.058578	-0.042602	0.000000	0.000000	3.000000	72.000000	0.000000
14943.193882	-0.082788	0.595281	0.008471	73.704781	46.995083	64.818962	0.860498	0.000000	0.430655	0.000000	0.000000	0.000000	0.000733	-0.058578	-0.042602	0.000000	0.000000	3.000000	72.000000	0.000000
14943.197216	-0.082788	0.595281	0.008471	73.704781	46.995083	64.818962	0.860498	0.000000	0.430655	0.000000	0.000000	0.000000	0.000733	-0.058578	-0.042602	0.000000	0.000000	3.000000	72.000000	0.000000
14943.200549	-0.082767	0.595079	0.008357	73.704781	46.995083	64.818962	0.860621	0.000000	0.423554	0.000000	0.000000	0.000000	0.006111	-0.060643	-0.034374	0.000000	0.000000	3.000000	72.000000	0.000000
14943.203882	-0.082767	0.595079	0.008357	73.720070	47.076038	64.903297	0.860621	0.000000	0.423554	0.000000	0.000000	0.000000	0.006111	-0.060643	-0.034374	0.000000	0.000000	3.000000	72.000000	0.000000
14943.207216	-0.082767	0.595079	0.008357	73.720070	47.076038	64.903297	0.860621	0.000000	0.423554	0.000000	0.000000	0.000000	0.006111	-0.060643	-0.034374	0.000000	0.000000	3.000000	72.000000	0.000000
14943.210549	-0.082767	0.595079	0.008357	73.720070	47.076038	64.903297	0.861639	0.000000	0.417825	0.000000	0.000000	0.000000	0.006111	-0.060643	-0.034374	0.000000	0.000000	3.000000	72.000000	0.000000
14943.213882	-0.082742	0.594743	0.008215	73.733650	47.148159	64.978424	0.861639	0.000000	0.417825	0.000000	0.000000	0.000000	0.007523	-0.100789	-0.042319	0.000000	0.000000	3.000000	72.000000	0.000000
14943.217216	-0.082742	0.594743	0.008215	73.733650	47.148159	64.978424	0.861639	0.000000	0.417825	0.000000	0.000000	0.000000	0.007523	-0.100789	-0.042319	0.000000	0.000000	3.000000	72.000000	0.000000
14943.220549	-0.082742	0.594743	0.008215	73.733650	47.148159	64.978424	0.861639	0.000000	0.417825	0.000000	0.000000	0.000000	0.007523	-0.100789	-0.042319	0.000000	0.000000	3.000000	72.000000	0.000000
14943.223882	-0.082742	0.594743	0.008215	73.742096	47.195988	65.025421	0.862893	0.000000	0.410772	0.000000	0.000000	0.000000	0.007523	-0.100789	-0.042319	0.000000	0.000000	3.000000	72.000000	0.000000
14943.227216	-0.082728	0.594588	0.008264	73.742096	47.195988	65.025421	0.862893	0.000000	0.410772	0.000000	0.000000	0.000000	0.004261	-0.046482	0.014487	0.000000	0.000000	3.000000	72.000000	0.000000
14943.230549	-0.082728	0.594588	0.008264	73.742096	47.195988	65.025421	0.862893	0.000000	0.410772	0.000000	0.000000	0.000000	0.004261	-0.046482	0.014487	0.000000	0.000000	3.000000	72.000000	0.000000
14943.233882	-0.082704	0.594482	0.008388	73.748863	47.237556	65.055077	0.862893	0.000000	0.410772	0.000000	0.000000	0.000000	0.007048	-0.031722	0.037317	0.000000	0.000000	3.000000	72.000000	0.000000
14943.237216	-0.082704	0.594482	0.008388	73.748863	47.237556	65.055077	0.862893	0.000000	0.410772	0.000000	0.000000	0.000000	0.007048	-0.031722	0.037317	0.000000	0.000000	3.000000	72.000000	0.000000
14943.240549	-0.082704	0.594482	0.008388	73.748863	47.237556	65.055077	0.864778	0.000000	0.419406	0.000000	0.000000	0.000000	0.007048	-0.031722	0.037317	0.000000	0.000000	3.000000	72.000000	0.000000
14943.243882	-0.082704	0.594482	0.008388	73.750336	47.241322	65.035782	0.864778	0.000000	0.419406	0.000000	0.000000	0.000000	0.007048	-0.031722	0.037317	0.000000	0.000000	3.000000	72.000000	0.000000
14943.247216	-0.082706	0.594405	0.008655	73.750336	47.241322	65.035782	0.864778	0.000000	0.419406	0.000000	0.000000	0.000000	-0.000560	-0.023273	0.080206	0.000000	0.000000	3.000000	72.000000	0.000000
14943.250549	-0.082706	0.594405	0.008655	73.750336	47.241322	65.035782	0.864778	0.000000	0.419406	0.000000	0.000000	0.000000	-0.000560	-0.023273	0.080206	0.000000	0.000000	3.000000	72.000000	0.000000
14943.253882	-0.082706	0.594405	0.008655	73.751114	47.215546	64.938232	0.864778	0.000000	0.419406	0.000000	0.000000	0.000000	-0.000560	-0.023273	0.080206	0.000000	0.000000	3.000000	72.000000	0.000000
14943.257216	-0.082706	0.594405	0.008655	73.751114	47.215546	64.938232	0.864778	0.000000	0.419406	0.000000	0.000000	0.000000	-0.000560	-0.023273	0.080206	0.000000	0.000000	3.000000	72.000000	0.000000
14943.260549	-0.082692	0.594374	0.009090	73.762482	47.130493	64.669998	0.864684	0.000000	0.432774	0.000000	0.000000	0.000000	0.004265	-0.009275	0.130300	0.000000	0.000000	3.000000	72.000000	0.000000
14943.263882	-0.082692	0.594375	0.009734	73.762482	47.130493	64.669998	0.864684	0.000000	0.432774	0.000000	0.000000	0.000000	0.000007	0.000390	0.193330	0.000000	0.000000	3.000000	72.000000	0.000000
14943.267216	-0.082692	0.594375	0.009734	73.762482	47.130493	64.669998	0.864684	0.000000	0.432774	0.000000	0.000000	0.000000	0.000007	0.000390	0.193330	0.000000	0.000000	3.000000	72.000000	0.000000
14943.270549	-0.082692	0.594375	0.009734	73.762482	47.130493	64.669998	0.864684	0.000000	0.432774	0.000000	0.000000	0.000000	0.000007	0.000390	0.193330	0.000000	0.000000	3.000000	72.000000	0.000000
14943.273882	-0.082692	0.594375	0.009734	73.797897	46.986103	64.313385	0.865396	0.000000	0.486712	0.000000	0.000000	0.000000	0.000007	0.000390	0.193330	0.000000	0.000000	3.000000	72.000000	0.000000
14943.277216	-0.082689	0.594375	0.010623	73.797897	46.986103	64.313385	0.865396	0.000000	0.486712	0.000000	0.000000	0.000000	0.000854	0.000015	0.266759	0.000000	0.000000	3.000000	72.000000	0.000000
14943.280549	-0.082689	0.594375	0.010623	73.797897	46.986103	64.313385	0.865396	0.000000	0.486712	0.000000	0.000000	0.000000	0.000854	0.000015	0.266759	0.000000	0.000000	3.000000	72.000000	0.000000
14943.283882	-0.082722	0.594335	0.011717	73.862160	46.791790	63.978115	0.865396	0.000000	0.486712	0.000000	0.000000	0.000000	-0.009777	-0.011905	0.328028	0.000000	0.000000	3.000000	72.000000	0.000000
14943.287216	-0.082722	0.594335	0.011717	73.862160	46.791790	63.978115	0.865396	0.000000	0.486712	0.000000	0.000000	0.000000	-0.009777	-0.011905	0.328028	0.000000	0.000000	3.000000	72.000000	0.000000
14943.290549	-0.082722	0.594335	0.011717	73.862160	46.791790	63.978115	0.865396	0.000000	0.486712	0.000000	0.000000	0.000000	-0.009777	-0.011905	0.328028	0.000000	0.000000	3.000000	72.000000	0.000000
14943.293882	-0.082763	0.594262	0.012995	73.947983	46.573341	63.612415	0.863909	0.000000	0.585843	0.000000	0.000000	0.000000	-0.012390	-0.021969	0.383310	0.000000	0.000000	3.000000	72.000000	0.000000
14943.297216	-0.082763	0.594262	0.012995	73.947983	46.573341	63.612415	0.863909	0.000000	0.585843	0.000000	0.000000	0.000000	-0.012390	-0.021969	0.383310	0.000000	0.000000	3.000000	72.000000	0.000000
14943.300549	-0.082763	0.594262	0.012995	73.947983	46.573341	63.612415	0.863909	0.000000	0.585843	0.000000	0.000000	0.000000	-0.012390	-0.021969	0.383310	0.000000	0.000000	3.000000	72.000000	0.000000
14943.303882	-0.082798	0.594060	0.014375	74.042725	46.364925	63.248222	0.861844	0.000000	0.649728	0.000000	0.000000	0.000000	-0.010607	-0.060655	0.414252	0.000000	0.000000	3.000000	72.000000	0.000000
14943.307216	-0.082798	0.594060	0.014375	74.042725	46.364925	63.248222	0.861844	0.000000	0.649728	0.000000	0.000000	0.000000	-0.010607	-0.060655	0.414252	0.000000	0.000000	3.000000	72.000000	0.000000
14943.310549	-0.082798	0.594060	0.014375	74.042725	46.364925	63.248222	0.861844	0.000000	0.649728	0.000000	0.000000	0.000000	-0.010607	-0.060655	0.414252	0.000000	0.000000	3.000000	72.000000	0.000000
14943.313882	-0.082826	0.593754	0.015852	74.158562	46.407341	63.132431	0.860076	0.000000	0.718770	0.000000	0.000000	0.000000	-0.008328	-0.091902	0.442901	0.000000	0.000000	3.000000	72.000000	0.000000
14943.317216	-0.082826	0.593754	0.015852	74.158562	46.407341	63.132431	0.860076	0.000000	0.718770	0.000000	0.000000	0.000000	-0.008328	-0.091902	0.442901	0.000000	0.000000	3.000000	72.000000	0.000000
14943.320549	-0.082826	0.593754	0.015852	74.158562	46.407341	63.132431	0.860076	0.000000	0.718770	0.000000	0.000000	0.000000	-0.008328	-0.091902	0.442901	0.000000	0.000000	3.000000	72.000000	0.000000
14943.323882	-0.082863	0.593296	0.017257	74.353065	47.482033	64.040886	0.858688	0.000000	0.792587	0.000000	0.000000	0.000000	-0.011137	-0.137229	0.421533	0.000000	0.000000	3.000000	72.000000	0.000000
14943.327216	-0.082863	0.593296	0.017257	74.353065	47.482033	64.040886	0.858688	0.000000	0.792587	0.000000	0.000000	0.000000	-0.011137	-0.137229	0.421533	0.000000	0.000000	3.000000	72.000000	0.000000
14943.330549	-0.082863	0.593296	0.017257	74.353065	47.482033	64.040886	0.858688	0.000000	0.792587	0.000000	0.000000	0.000000	-0.011137	-0.137229	0.421533	0.000000	0.000000	3.000000	72.000000	0.000000
14943.333882	-0.082841	0.592714	0.018595	74.596687	49.528004	65.919975	0.856832	0.000000	0.862843	0.000000	0.000000	0.000000	0.006687	-0.174763	0.401458	0.000000	0.000000	3.000000	72.000000	0.000000
14943.337216	-0.082841	0.592714	0.018595	74.596687	49.528004	65.919975	0.856832	0.000000	0.862843	0.000000	0.000000	0.000000	0.006687	-0.174763	0.401458	0.000000	0.000000	3.000000	72.000000	0.000000
14943.340549	-0.082841	0.592714	0.018595	74.811180	51.807377	68.064674	0.857947	0.000000	0.929752	0.000000	0.000000	0.000000	0.006687	-0.174763	0.401458	0.000000	0.000000	3.000000	72.000000	0.000000
14943.343882	-0.082857	0.592017	0.019890	74.811180	51.807377	68.064674	0.857947	0.000000	0.929752	0.000000	0.000000	0.000000	-0.004643	-0.208987	0.388476	0.000000	0.000000	3.000000	72.000000	0.000000
14943.347216	-0.082857	0.592017	0.019890	74.811180	51.807377	68.064674	0.857947	0.000000	0.929752	0.000000	0.000000	0.000000	-0.004643	-0.208987	0.388476	0.000000	0.000000	3.000000	72.000000	0.000000
14943.350549	-0.082857	0.592017	0.019890	74.811180	51.807377	68.064674	0.857947	0.000000	0.929752	0.000000	0.000000	0.000000	-0.004643	-0.208987	0.388476	0.000000	0.000000	3.000000	72.000000	0.000000
14943.353882	-0.082971	0.591195	0.021090	74.976593	54.032684	70.198868	0.857173	0.000000	0.994498	0.000000	0.000000	0.000000	-0.034449	-0.246595	0.359961	0.000000	0.000000	3.000000	72.000000	0.000000
14943.357216	-0.082971	0.591195	0.021090	74.976593	54.032684	70.198868	0.857173	0.000000	0.994498	0.000000	0.000000	0.000000	-0.034449	-0.246595	0.359961	0.000000	0.000000	3.000000	72.000000	0.000000
14943.360549	-0.082971	0.591195	0.021090	75.102432	56.107853	72.216682	0.851431	0.000000	1.054492	0.000000	0.000000	0.000000	-0.034449	-0.246595	0.359961	0.000000	0.000000	3.000000	72.000000	0.000000
14943.363882	-0.083172	0.590304	0.022247	75.102432	56.107853	72.216682	0.851431	0.000000	1.054492	0.000000	0.000000	0.000000	-0.060208	-0.267308	0.347072	0.000000	0.000000	3.000000	72.000000	0.000000
14943.367216	-0.083172	0.590304	0.022247	75.102432	56.107853	72.216682	0.851431	0.000000	1.054492	0.000000	0.000000	0.000000	-0.060208	-0.267308	0.347072	0.000000	0.000000	3.000000	72.000000	0.000000
14943.370549	-0.083172	0.590304	0.022247	75.102432	56.107853	72.216682	0.851431	0.000000	1.054492	0.000000	0.000000	0.000000	-0.060208	-0.267308	0.347072	0.000000	0.000000	3.000000	72.000000	0.000000
14943.373882	-0.083381	0.589314	0.023316	75.208015	58.108791	74.164680	0.841397	0.000000	1.112337	0.000000	0.000000	0.000000	-0.062713	-0.296923	0.320876	0.000000	0.000000	3.000000	72.000000	0.000000
14943.377216	-0.083381	0.589314	0.023316	75.208015	58.108791	74.164680	0.841397	0.000000	1.112337	0.000000	0.000000	0.000000	-0.062713	-0.296923	0.320876	0.000000	0.000000	3.000000	72.000000	0.000000
14943.380549	-0.083381	0.589314	0.023316	75.208015	58.108791	74.164680	0.841397	0.000000	1.112337	0.000000	0.000000	0.000000	-0.062713	-0.296923	0.320876	0.000000	0.000000	3.000000	72.000000	0.000000
14943.383882	-0.083660	0.588293	0.024379	75.289589	59.981937	76.008087	0.830945	0.000000	1.165817	0.000000	0.000000	0.000000	-0.083561	-0.306356	0.318689	0.000000	0.000000	3.000000	72.000000	0.000000
14943.387216	-0.083660	0.588293	0.024379	75.289589	59.981937	76.008087	0.830945	0.000000	1.165817	0.000000	0.000000	0.000000	-0.083561	-0.306356	0.318689	0.000000	0.000000	3.000000	72.000000	0.000000
14943.390549	-0.083660	0.588293	0.024379	75.289589	59.981937	76.008087	0.830945	0.000000	1.165817	0.000000	0.000000	0.000000	-0.083561	-0.306356	0.318689	0.000000	0.000000	3.000000	72.000000	0.000000
14943.393882	-0.083916	0.587240	0.025449	75.345329	61.709061	77.720078	0.817018	0.000000	1.218931	0.000000	0.000000	0.000000	-0.077040	-0.315815	0.321194	0.000000	0.000000	3.000000	72.000000	0.000000
14943.397216	-0.083916	0.587240	0.025449	75.345329	61.709061	77.720078	0.817018	0.000000	1.218931	0.000000	0.000000	0.000000	-0.077040	-0.315815	0.321194	0.000000	0.000000	3.000000	72.000000	0.000000
14943.400549	-0.083916	0.587240	0.025449	75.368866	63.185925	79.196487	0.804178	0.000000	1.272464	0.000000	0.000000	0.000000	-0.077040	-0.315815	0.321194	0.000000	0.000000	3.000000	72.000000	0.000000
14943.403882	-0.084157	0.586193	0.026561	75.368866	63.185925	79.196487	0.804178	0.000000	1.272464	0.000000	0.000000	0.000000	-0.072172	-0.314129	0.333448	0.000000	0.000000	3.000000	72.000000	0.000000
14943.407216	-0.084157	0.586193	0.026561	75.368866	63.185925	79.196487	0.804178	0.000000	1.272464	0.000000	0.000000	0.000000	-0.072172	-0.314129	0.333448	0.000000	0.000000	3.000000	72.000000	0.000000
14943.410549	-0.084157	0.586193	0.026561	75.368866	63.185925	79.196487	0.792149	0.000000	1.328038	0.000000	0.000000	0.000000	-0.072172	-0.314129	0.333448	0.000000	0.000000	3.000000	72.000000	0.000000
14943.413882	-0.084288	0.585178	0.027722	75.375351	64.345474	80.349953	0.792149	0.000000	1.328038	0.000000	0.000000	0.000000	-0.039272	-0.304475	0.348440	0.000000	0.000000	3.000000	72.000000	0.000000
14943.417216	-0.084288	0.585178	0.027722	75.375351	64.345474	80.349953	0.792149	0.000000	1.328038	0.000000	0.000000	0.000000	-0.039272	-0.304475	0.348440	0.000000	0.000000	3.000000	72.000000	0.000000
14943.420549	-0.084288	0.585178	0.027722	75.375351	64.345474	80.349953	0.792149	0.000000	1.328038	0.000000	0.000000	0.000000	-0.039272	-0.304475	0.348440	0.000000	0.000000	3.000000	72.000000	0.000000
14943.423882	-0.084408	0.584206	0.028957	75.392769	64.990028	80.985458	0.785604	0.000000	1.386112	0.000000	0.000000	0.000000	-0.035884	-0.291750	0.370572	0.000000	0.000000	3.000000	72.000000	0.000000
14943.427216	-0.084408	0.584206	0.028957	75.392769	64.990028	80.985458	0.785604	0.000000	1.386112	0.000000	0.000000	0.000000	-0.035884	-0.291750	0.370572	0.000000	0.000000	3.000000	72.000000	0.000000
14943.430549	-0.084408	0.584206	0.028957	75.392769	64.990028	80.985458	0.785604	0.000000	1.386112	0.000000	0.000000	0.000000	-0.035884	-0.291750	0.370572	0.000000	0.000000	3.000000	72.000000	0.000000
14943.433882	-0.084551	0.583274	0.030196	75.410522	65.205284	81.196861	0.779623	0.000000	1.447874	0.000000	0.000000	0.000000	-0.043051	-0.279709	0.371502	0.000000	0.000000	3.000000	72.000000	0.000000
14943.437216	-0.084551	0.583274	0.030196	75.410522	65.205284	81.196861	0.779623	0.000000	1.447874	0.000000	0.000000	0.000000	-0.043051	-0.279709	0.371502	0.000000	0.000000	3.000000	72.000000	0.000000
14943.440549	-0.084551	0.583274	0.030196	75.410522	65.205284	81.196861	0.779623	0.000000	1.447874	0.000000	0.000000	0.000000	-0.043051	-0.279709	0.371502	0.000000	0.000000	3.000000	72.000000	0.000000
14943.443882	-0.084723	0.582373	0.031461	75.433220	65.400955	81.386642	0.772448	0.000000	1.509791	0.000000	0.000000	0.000000	-0.051484	-0.270162	0.379430	0.000000	0.000000	3.000000	72.000000	0.000000
14943.447216	-0.084723	0.582373	0.031461	75.433220	65.400955	81.386642	0.772448	0.000000	1.509791	0.000000	0.000000	0.000000	-0.051484	-0.270162	0.379430	0.000000	0.000000	3.000000	72.000000	0.000000
14943.450549	-0.084723	0.582373	0.031461	75.433220	65.400955	81.386642	0.772448	0.000000	1.509791	0.000000	0.000000	0.000000	-0.051484	-0.270162	0.379430	0.000000	0.000000	3.000000	72.000000	0.000000
14943.453882	-0.084915	0.581521	0.032706	75.479279	65.587624	81.544762	0.763868	0.000000	1.573029	0.000000	0.000000	0.000000	-0.057572	-0.255498	0.373505	0.000000	0.000000	3.000000	72.000000	0.000000
14943.457216	-0.084915	0.581521	0.032706	75.479279	65.587624	81.544762	0.763868	0.000000	1.573029	0.000000	0.000000	0.000000	-0.057572	-0.255498	0.373505	0.000000	0.000000	3.000000	72.000000	0.000000
14943.460549	-0.084915	0.581521	0.032706	75.479279	65.587624	81.544762	0.763868	0.000000	1.573029	0.000000	0.000000	0.000000	-0.057572	-0.255498	0.373505	0.000000	0.000000	3.000000	72.000000	0.000000
14943.463882	-0.085146	0.580728	0.033904	75.546104	65.756744	81.669533	0.754272	0.000000	1.635280	0.000000	0.000000	0.000000	-0.069518	-0.238119	0.359510	0.000000	0.000000	3.000000	72.000000	0.000000
14943.467216	-0.085146	0.580728	0.033904	75.546104	65.756744	81.669533	0.754272	0.000000	1.635280	0.000000	0.000000	0.000000	-0.069518	-0.238119	0.359510	0.000000	0.000000	3.000000	72.000000	0.000000
14943.470549	-0.085146	0.580728	0.033904	75.546104	65.756744	81.669533	0.754272	0.000000	1.635280	0.000000	0.000000	0.000000	-0.069518	-0.238119	0.359510	0.000000	0.000000	3.000000	72.000000	0.000000
14943.473882	-0.085377	0.579957	0.035094	75.603836	65.892281	81.765945	0.742686	0.000000	1.695198	0.000000	0.000000	0.000000	-0.069104	-0.231346	0.356926	0.000000	0.000000	3.000000	72.000000	0.000000
14943.477216	-0.085377	0.579957	0.035094	75.603836	65.892281	81.765945	0.742686	0.000000	1.695198	0.000000	0.000000	0.000000	-0.069104	-0.231346	0.356926	0.000000	0.000000	3.000000	72.000000	0.000000
14943.480549	-0.085377	0.579957	0.035094	75.603836	65.892281	81.765945	0.742686	0.000000	1.695198	0.000000	0.000000	0.000000	-0.069104	-0.231346	0.356926	0.000000	0.000000	3.000000	72.000000	0.000000
14943.483882	-0.085646	0.579272	0.036231	75.642342	66.012550	81.869743	0.731169	0.000000	1.754686	0.000000	0.000000	0.000000	-0.080868	-0.205478	0.341084	0.000000	0.000000	3.000000	72.000000	0.000000
14943.487216	-0.085646	0.579272	0.036231	75.642342	66.012550	81.869743	0.731169	0.000000	1.754686	0.000000	0.000000	0.000000	-0.080868	-0.205478	0.341084	0.000000	0.000000	3.000000	72.000000	0.000000
14943.490549	-0.085646	0.579272	0.036231	75.642342	66.012550	81.869743	0.731169	0.000000	1.754686	0.000000	0.000000	0.000000	-0.080868	-0.205478	0.341084	0.000000	0.000000	3.000000	72.000000	0.000000
14943.493882	-0.085900	0.578618	0.037274	75.675003	66.121834	81.958984	0.717691	0.000000	1.811533	0.000000	0.000000	0.000000	-0.076084	-0.196053	0.312965	0.000000	0.000000	3.000000	72.000000	0.000000
14943.497216	-0.085900	0.578618	0.037274	75.675003	66.121834	81.958984	0.717691	0.000000	1.811533	0.000000	0.000000	0.000000	-0.076084	-0.196053	0.312965	0.000000	0.000000	3.000000	72.000000	0.000000
14943.500549	-0.085900	0.578618	0.037274	75.675003	66.121834	81.958984	0.717691	0.000000	1.811533	0.000000	0.000000	0.000000	-0.076084	-0.196053	0.312965	0.000000	0.000000	3.000000	72.000000	0.000000
14943.503882	-0.086147	0.578025	0.038280	75.717766	66.207207	82.020309	0.705010	0.000000	1.863694	0.000000	0.000000	0.000000	-0.074223	-0.177925	0.301719	0.000000	0.000000	3.000000	72.000000	0.000000
14943.507216	-0.086147	0.578025	0.038280	75.717766	66.207207	82.020309	0.705010	0.000000	1.863694	0.000000	0.000000	0.000000	-0.074223	-0.177925	0.301719	0.000000	0.000000	3.000000	72.000000	0.000000
14943.510549	-0.086147	0.578025	0.038280	75.717766	66.207207	82.020309	0.705010	0.000000	1.863694	0.000000	0.000000	0.000000	-0.074223	-0.177925	0.301719	0.000000	0.000000	3.000000	72.000000	0.000000
14943.513882	-0.086383	0.577456	0.039215	75.778893	66.292381	82.055801	0.692639	0.000000	1.913980	0.000000	0.000000	0.000000	-0.070646	-0.170788	0.280657	0.000000	0.000000	3.000000	72.000000	0.000000
14943.517216	-0.086383	0.577456	0.039215	75.778893	66.292381	82.055801	0.692639	0.000000	1.913980	0.000000	0.000000	0.000000	-0.070646	-0.170788	0.280657	0.000000	0.000000	3.000000	72.000000	0.000000
14943.520549	-0.086383	0.577456	0.039215	75.778893	66.292381	82.055801	0.692639	0.000000	1.913980	0.000000	0.000000	0.000000	-0.070646	-0.170788	0.280657	0.000000	0.000000	3.000000	72.000000	0.000000
14943.523882	-0.086602	0.576920	0.040058	75.858322	66.377403	82.065506	0.680865	0.000000	1.960756	0.000000	0.000000	0.000000	-0.065873	-0.160769	0.252775	0.000000	0.000000	3.000000	72.000000	0.000000
14943.527216	-0.086602	0.576920	0.040058	75.858322	66.377403	82.065506	0.680865	0.000000	1.960756	0.000000	0.000000	0.000000	-0.065873	-0.160769	0.252775	0.000000	0.000000	3.000000	72.000000	0.000000
14943.530549	-0.086602	0.576920	0.040058	75.858322	66.377403	82.065506	0.680865	0.000000	1.960756	0.000000	0.000000	0.000000	-0.065873	-0.160769	0.252775	0.000000	0.000000	3.000000	72.000000	0.000000
14943.533882	-0.086602	0.576920	0.040058	75.950340	66.455902	82.018127	0.669886	0.000000	2.002886	0.000000	0.000000	0.000000	-0.065873	-0.160769	0.252775	0.000000	0.000000	3.000000	72.000000	0.000000
14943.537216	-0.086762	0.576437	0.040832	75.950340	66.455902	82.018127	0.669886	0.000000	2.002886	0.000000	0.000000	0.000000	-0.047782	-0.144981	0.232391	0.000000	0.000000	3.000000	72.000000	0.000000
14943.540549	-0.086762	0.576437	0.040832	75.950340	66.455902	82.018127	0.669886	0.000000	2.002886	0.000000	0.000000	0.000000	-0.047782	-0.144981	0.232391	0.000000	0.000000	3.000000	72.000000	0.000000
14943.543882	-0.086898	0.575979	0.041475	76.029694	66.547768	82.013245	0.669886	0.000000	2.002886	0.000000	0.000000	0.000000	-0.040913	-0.137401	0.192843	0.000000	0.000000	3.000000	72.000000	0.000000
14943.547216	-0.086898	0.575979	0.041475	76.029694	66.547768	82.013245	0.669886	0.000000	2.002886	0.000000	0.000000	0.000000	-0.040913	-0.137401	0.192843	0.000000	0.000000	3.000000	72.000000	0.000000
14943.550549	-0.086898	0.575979	0.041475	76.029694	66.547768	82.013245	0.669886	0.000000	2.002886	0.000000	0.000000	0.000000	-0.040913	-0.137401	0.192843	0.000000	0.000000	3.000000	72.000000	0.000000
14943.553882	-0.086898	0.575979	0.041475	76.108078	66.655510	82.055389	0.655104	0.000000	2.073758	0.000000	0.000000	0.000000	-0.040913	-0.137401	0.192843	0.000000	0.000000	3.000000	72.000000	0.000000
14943.557216	-0.086999	0.575547	0.042053	76.108078	66.655510	82.055389	0.655104	0.000000	2.073758	0.000000	0.000000	0.000000	-0.030197	-0.129547	0.173292	0.000000	0.000000	3.000000	72.000000	0.000000
14943.560549	-0.086999	0.575547	0.042053	76.108078	66.655510	82.055389	0.655104	0.000000	2.073758	0.000000	0.000000	0.000000	-0.030197	-0.129547	0.173292	0.000000	0.000000	3.000000	72.000000	0.000000
14943.563882	-0.087118	0.575104	0.042458	76.193794	66.770813	82.096474	0.655104	0.000000	2.073758	0.000000	0.000000	0.000000	-0.035831	-0.132748	0.121465	0.000000	0.000000	3.000000	72.000000	0.000000
14943.567216	-0.087118	0.575104	0.042458	76.193794	66.770813	82.096474	0.655104	0.000000	2.073758	0.000000	0.000000	0.000000	-0.035831	-0.132748	0.121465	0.000000	0.000000	3.000000	72.000000	0.000000
14943.570549	-0.087118	0.575104	0.042458	76.193794	66.770813	82.096474	0.655104	0.000000	2.073758	0.000000	0.000000	0.000000	-0.035831	-0.132748	0.121465	0.000000	0.000000	3.000000	72.000000	0.000000
14943.573882	-0.087118	0.575104	0.042458	76.275894	66.909691	82.177345	0.644099	0.000000	2.122884	0.000000	0.000000	0.000000	-0.035831	-0.132748	0.121465	0.000000	0.000000	3.000000	72.000000	0.000000
14943.577216	-0.087234	0.574698	0.042704	76.275894	66.909691	82.177345	0.644099	0.000000	2.122884	0.000000	0.000000	0.000000	-0.034901	-0.121908	0.073965	0.000000	0.000000	3.000000	72.000000	0.000000
14943.580549	-0.087234	0.574698	0.042704	76.275894	66.909691	82.177345	0.644099	0.000000	2.122884	0.000000	0.000000	0.000000	-0.034901	-0.121908	0.073965	0.000000	0.000000	3.000000	72.000000	0.000000
14943.583882	-0.087234	0.574698	0.042704	76.335915	67.075546	82.308365	0.644099	0.000000	2.122884	0.000000	0.000000	0.000000	-0.034901	-0.121908	0.073965	0.000000	0.000000	3.000000	72.000000	0.000000
14943.587216	-0.087234	0.574698	0.042704	76.335915	67.075546	82.308365	0.644099	0.000000	2.122884	0.000000	0.000000	0.000000	-0.034901	-0.121908	0.073965	0.000000	0.000000	3.000000	72.000000	0.000000
14943.590549	-0.087349	0.574300	0.042799	76.335915	67.075546	82.308365	0.638282	0.000000	2.135212	0.000000	0.000000	0.000000	-0.034304	-0.119213	0.028399	0.000000	0.000000	3.000000	72.000000	0.000000
14943.593882	-0.087432	0.573949	0.042717	76.352394	67.240402	82.482796	0.638282	0.000000	2.135212	0.000000	0.000000	0.000000	-0.025040	-0.105338	-0.024654	0.000000	0.000000	3.000000	72.000000	0.000000
14943.597216	-0.087432	0.573949	0.042717	76.352394	67.240402	82.482796	0.638282	0.000000	2.135212	0.000000	0.000000	0.000000	-0.025040	-0.105338	-0.024654	0.000000	0.000000	3.000000	72.000000	0.000000
14943.600549	-0.087432	0.573949	0.042717	76.352394	67.240402	82.482796	0.638282	0.000000	2.135212	0.000000	0.000000	0.000000	-0.025040	-0.105338	-0.024654	0.000000	0.000000	3.000000	72.000000	0.000000
14943.603882	-0.087432	0.573949	0.042717	76.363441	67.430779	82.689888	0.628392	0.000000	2.135836	0.000000	0.000000	0.000000	-0.025040	-0.105338	-0.024654	0.000000	0.000000	3.000000	72.000000	0.000000
14943.607216	-0.087473	0.573617	0.042530	76.363441	67.430779	82.689888	0.628392	0.000000	2.135836	0.000000	0.000000	0.000000	-0.012231	-0.099718	-0.055880	0.000000	0.000000	3.000000	72.000000	0.000000
14943.610549	-0.087473	0.573617	0.042530	76.363441	67.430779	82.689888	0.628392	0.000000	2.135836	0.000000	0.000000	0.000000	-0.012231	-0.099718	-0.055880	0.000000	0.000000	3.000000	72.000000	0.000000
14943.613882	-0.087473	0.573617	0.042530	76.374992	67.636833	82.910316	0.628392	0.000000	2.135836	0.000000	0.000000	0.000000	-0.012231	-0.099718	-0.055880	0.000000	0.000000	3.000000	72.000000	0.000000
14943.617216	-0.087473	0.573617	0.042530	76.374992	67.636833	82.910316	0.628392	0.000000	2.135836	0.000000	0.000000	0.000000	-0.012231	-0.099718	-0.055880	0.000000	0.000000	3.000000	72.000000	0.000000
14943.620549	-0.087490	0.573340	0.042207	76.374992	67.636833	82.910316	0.628392	0.000000	2.135836	0.000000	0.000000	0.000000	-0.004997	-0.082959	-0.097084	0.000000	0.000000	3.000000	72.000000	0.000000
14943.623882	-0.087448	0.573064	0.041829	76.385681	67.836044	83.118088	0.626353	0.000000	2.126522	0.000000	0.000000	0.000000	0.012535	-0.082880	-0.113361	0.000000	0.000000	3.000000	72.000000	0.000000
14943.627216	-0.087448	0.573064	0.041829	76.385681	67.836044	83.118088	0.626353	0.000000	2.126522	0.000000	0.000000	0.000000	0.012535	-0.082880	-0.113361	0.000000	0.000000	3.000000	72.000000	0.000000
14943.630549	-0.087448	0.573064	0.041829	76.385681	67.836044	83.118088	0.626353	0.000000	2.126522	0.000000	0.000000	0.000000	0.012535	-0.082880	-0.113361	0.000000	0.000000	3.000000	72.000000	0.000000
14943.633882	-0.087448	0.573064	0.041829	76.395576	68.013092	83.303619	0.627610	0.000000	2.091448	0.000000	0.000000	0.000000	0.012535	-0.082880	-0.113361	0.000000	0.000000	3.000000	72.000000	0.000000
14943.637216	-0.087372	0.572862	0.041397	76.395576	68.013092	83.303619	0.627610	0.000000	2.091448	0.000000	0.000000	0.000000	0.022719	-0.060663	-0.129650	0.000000	0.000000	3.000000	72.000000	0.000000
14943.640549	-0.087372	0.572862	0.041397	76.395576	68.013092	83.303619	0.627610	0.000000	2.091448	0.000000	0.000000	0.000000	0.022719	-0.060663	-0.129650	0.000000	0.000000	3.000000	72.000000	0.000000
14943.643882	-0.087372	0.572862	0.041397	76.408463	68.065147	83.358429	0.627610	0.000000	2.091448	0.000000	0.000000	0.000000	0.022719	-0.060663	-0.129650	0.000000	0.000000	3.000000	72.000000	0.000000
14943.647216	-0.087372	0.572862	0.041397	76.408463	68.065147	83.358429	0.627610	0.000000	2.091448	0.000000	0.000000	0.000000	0.022719	-0.060663	-0.129650	0.000000	0.000000	3.000000	72.000000	0.000000
14943.650549	-0.087302	0.572697	0.040998	76.408463	68.065147	83.358429	0.627610	0.000000	2.091448	0.000000	0.000000	0.000000	0.020982	-0.049576	-0.119739	0.000000	0.000000	3.000000	72.000000	0.000000
14943.653882	-0.087184	0.572559	0.040600	76.423645	67.736885	83.035530	0.631396	0.000000	2.069840	0.000000	0.000000	0.000000	0.035498	-0.041263	-0.119178	0.000000	0.000000	3.000000	72.000000	0.000000
14943.657216	-0.087184	0.572559	0.040600	76.423645	67.736885	83.035530	0.631396	0.000000	2.069840	0.000000	0.000000	0.000000	0.035498	-0.041263	-0.119178	0.000000	0.000000	3.000000	72.000000	0.000000
14943.660549	-0.087184	0.572559	0.040600	76.423645	67.736885	83.035530	0.631396	0.000000	2.069840	0.000000	0.000000	0.000000	0.035498	-0.041263	-0.119178	0.000000	0.000000	3.000000	72.000000	0.000000
14943.663882	-0.087184	0.572559	0.040600	76.444298	67.069153	82.375412	0.640809	0.000000	2.030020	0.000000	0.000000	0.000000	0.035498	-0.041263	-0.119178	0.000000	0.000000	3.000000	72.000000	0.000000
14943.667216	-0.087077	0.572495	0.040270	76.444298	67.069153	82.375412	0.640809	0.000000	2.030020	0.000000	0.000000	0.000000	0.031985	-0.019201	-0.099240	0.000000	0.000000	3.000000	72.000000	0.000000
14943.670549	-0.087077	0.572495	0.040270	76.444298	67.069153	82.375412	0.640809	0.000000	2.030020	0.000000	0.000000	0.000000	0.031985	-0.019201	-0.099240	0.000000	0.000000	3.000000	72.000000	0.000000
14943.673882	-0.087077	0.572495	0.040270	76.472221	66.281693	81.585289	0.640809	0.000000	2.030020	0.000000	0.000000	0.000000	0.031985	-0.019201	-0.099240	0.000000	0.000000	3.000000	72.000000	0.000000
14943.677216	-0.087077	0.572495	0.040270	76.472221	66.281693	81.585289	0.640809	0.000000	2.030020	0.000000	0.000000	0.000000	0.031985	-0.019201	-0.099240	0.000000	0.000000	3.000000	72.000000	0.000000
14943.680549	-0.086975	0.572422	0.039962	76.472221	66.281693	81.585289	0.646140	0.000000	2.013480	0.000000	0.000000	0.000000	0.030770	-0.021987	-0.092412	0.000000	0.000000	3.000000	72.000000	0.000000
14943.683882	-0.086975	0.572422	0.039962	76.498680	65.527901	80.825348	0.646140	0.000000	2.013480	0.000000	0.000000	0.000000	0.030770	-0.021987	-0.092412	0.000000	0.000000	3.000000	72.000000	0.000000
14943.687216	-0.086975	0.572422	0.039962	76.498680	65.527901	80.825348	0.646140	0.000000	2.013480	0.000000	0.000000	0.000000	0.030770	-0.021987	-0.092412	0.000000	0.000000	3.000000	72.000000	0.000000
14943.690549	-0.086975	0.572422	0.039962	76.498680	65.527901	80.825348	0.646140	0.000000	2.013480	0.000000	0.000000	0.000000	0.030770	-0.021987	-0.092412	0.000000	0.000000	3.000000	72.000000	0.000000
14943.693882	-0.086805	0.572348	0.039408	76.514839	64.902061	80.202789	0.651268	0.000000	1.998078	0.000000	0.000000	0.000000	0.050930	-0.021984	-0.166137	0.000000	0.000000	3.000000	72.000000	0.000000
14943.697216	-0.086805	0.572348	0.039408	76.514839	64.902061	80.202789	0.651268	0.000000	1.998078	0.000000	0.000000	0.000000	0.050930	-0.021984	-0.166137	0.000000	0.000000	3.000000	72.000000	0.000000
14943.700549	-0.086805	0.572348	0.039408	76.514839	64.902061	80.202789	0.651268	0.000000	1.998078	0.000000	0.000000	0.000000	0.050930	-0.021984	-0.166137	0.000000	0.000000	3.000000	72.000000	0.000000
14943.703882	-0.086805	0.572348	0.039408	76.513611	64.449028	79.765762	0.659756	0.000000	1.970389	0.000000	0.000000	0.000000	0.050930	-0.021984	-0.166137	0.000000	0.000000	3.000000	72.000000	0.000000
14943.707216	-0.086751	0.572321	0.039102	76.513611	64.449028	79.765762	0.659756	0.000000	1.970389	0.000000	0.000000	0.000000	0.016053	-0.008266	-0.091821	0.000000	0.000000	3.000000	72.000000	0.000000
14943.710549	-0.086751	0.572321	0.039102	76.513611	64.449028	79.765762	0.659756	0.000000	1.970389	0.000000	0.000000	0.000000	0.016053	-0.008266	-0.091821	0.000000	0.000000	3.000000	72.000000	0.000000
14943.713882	-0.086751	0.572321	0.039102	76.513840	64.174568	79.502380	0.659756	0.000000	1.970389	0.000000	0.000000	0.000000	0.016053	-0.008266	-0.091821	0.000000	0.000000	3.000000	72.000000	0.000000
14943.717216	-0.086751	0.572321	0.039102	76.513840	64.174568	79.502380	0.659756	0.000000	1.970389	0.000000	0.000000	0.000000	0.016053	-0.008266	-0.091821	0.000000	0.000000	3.000000	72.000000	0.000000
14943.720549	-0.086701	0.572312	0.038812	76.513840	64.174568	79.502380	0.659756	0.000000	1.970389	0.000000	0.000000	0.000000	0.015177	-0.002769	-0.086836	0.000000	0.000000	3.000000	72.000000	0.000000
14943.723882	-0.086701	0.572312	0.038812	76.516014	64.065979	79.402946	0.662432	0.000000	1.955085	0.000000	0.000000	0.000000	0.015177	-0.002769	-0.086836	0.000000	0.000000	3.000000	72.000000	0.000000
14943.727216	-0.086701	0.572312	0.038812	76.516014	64.065979	79.402946	0.662432	0.000000	1.955085	0.000000	0.000000	0.000000	0.015177	-0.002769	-0.086836	0.000000	0.000000	3.000000	72.000000	0.000000
14943.730549	-0.086701	0.572312	0.038812	76.516014	64.065979	79.402946	0.662432	0.000000	1.955085	0.000000	0.000000	0.000000	0.015177	-0.002769	-0.086836	0.000000	0.000000	3.000000	72.000000	0.000000
14943.733882	-0.086644	0.572348	0.038213	76.518990	64.073792	79.415993	0.664961	0.000000	1.940613	0.000000	0.000000	0.000000	0.016907	0.010860	-0.179914	0.000000	0.000000	3.000000	72.000000	0.000000
14943.737216	-0.086644	0.572348	0.038213	76.518990	64.073792	79.415993	0.664961	0.000000	1.940613	0.000000	0.000000	0.000000	0.016907	0.010860	-0.179914	0.000000	0.000000	3.000000	72.000000	0.000000
14943.740549	-0.086644	0.572348	0.038213	76.518990	64.073792	79.415993	0.664961	0.000000	1.940613	0.000000	0.000000	0.000000	0.016907	0.010860	-0.179914	0.000000	0.000000	3.000000	72.000000	0.000000
14943.743882	-0.086644	0.572348	0.038213	76.519836	64.083611	79.428879	0.667779	0.000000	1.910627	0.000000	0.000000	0.000000	0.016907	0.010860	-0.179914	0.000000	0.000000	3.000000	72.000000	0.000000
14943.747216	-0.086648	0.572421	0.037959	76.519836	64.083611	79.428879	0.667779	0.000000	1.910627	0.000000	0.000000	0.000000	-0.001210	0.021887	-0.076183	0.000000	0.000000	3.000000	72.000000	0.000000
14943.750549	-0.086648	0.572421	0.037959	76.519836	64.083611	79.428879	0.667779	0.000000	1.910627	0.000000	0.000000	0.000000	-0.001210	0.021887	-0.076183	0.000000	0.000000	3.000000	72.000000	0.000000
14943.753882	-0.086648	0.572421	0.037959	76.519714	64.070999	79.419258	0.667779	0.000000	1.910627	0.000000	0.000000	0.000000	-0.001210	0.021887	-0.076183	0.000000	0.000000	3.000000	72.000000	0.000000
14943.757216	-0.086648	0.572421	0.037959	76.519714	64.070999	79.419258	0.667779	0.000000	1.910627	0.000000	0.000000	0.000000	-0.001210	0.021887	-0.076183	0.000000	0.000000	3.000000	72.000000	0.000000
14943.760549	-0.086628	0.572521	0.037703	76.519714	64.070999	79.419258	0.667779	0.000000	1.910627	0.000000	0.000000	0.000000	0.006179	0.030085	-0.076826	0.000000	0.000000	3.000000	72.000000	0.000000
14943.763882	-0.086628	0.572521	0.037703	76.517212	64.056107	79.408363	0.667578	0.000000	1.897930	0.000000	0.000000	0.000000	0.006179	0.030085	-0.076826	0.000000	0.000000	3.000000	72.000000	0.000000
14943.767216	-0.086628	0.572521	0.037703	76.517212	64.056107	79.408363	0.667578	0.000000	1.897930	0.000000	0.000000	0.000000	0.006179	0.030085	-0.076826	0.000000	0.000000	3.000000	72.000000	0.000000
14943.770549	-0.086628	0.572521	0.037703	76.517212	64.056107	79.408363	0.667578	0.000000	1.897930	0.000000	0.000000	0.000000	0.006179	0.030085	-0.076826	0.000000	0.000000	3.000000	72.000000	0.000000
14943.773882	-0.086569	0.572804	0.037367	76.512115	64.003555	79.358742	0.668607	0.000000	1.885125	0.000000	0.000000	0.000000	0.017599	0.084878	-0.100548	0.000000	0.000000	3.000000	72.000000	0.000000
14943.777216	-0.086569	0.572804	0.037367	76.512115	64.003555	79.358742	0.668607	0.000000	1.885125	0.000000	0.000000	0.000000	0.017599	0.084878	-0.100548	0.000000	0.000000	3.000000	72.000000	0.000000
14943.780549	-0.086569	0.572804	0.037367	76.512115	64.003555	79.358742	0.668607	0.000000	1.885125	0.000000	0.000000	0.000000	0.017599	0.084878	-0.100548	0.000000	0.000000	3.000000	72.000000	0.000000
14943.783882	-0.086555	0.572987	0.037284	76.505264	63.931480	79.283440	0.671540	0.000000	1.868367	0.000000	0.000000	0.000000	0.004369	0.054816	-0.024958	0.000000	0.000000	3.000000	72.000000	0.000000
14943.787216	-0.086555	0.572987	0.037284	76.505264	63.931480	79.283440	0.671540	0.000000	1.868367	0.000000	0.000000	0.000000	0.004369	0.054816	-0.024958	0.000000	0.000000	3.000000	72.000000	0.000000
14943.790549	-0.086555	0.572987	0.037284	76.505264	63.931480	79.283440	0.671540	0.000000	1.868367	0.000000	0.000000	0.000000	0.004369	0.054816	-0.024958	0.000000	0.000000	3.000000	72.000000	0.000000
14943.793882	-0.086555	0.572987	0.037284	76.499168	63.849251	79.193275	0.672269	0.000000	1.864208	0.000000	0.000000	0.000000	0.004369	0.054816	-0.024958	0.000000	0.000000	3.000000	72.000000	0.000000
14943.797216	-0.086496	0.573188	0.037226	76.499168	63.849251	79.193275	0.672269	0.000000	1.864208	0.000000	0.000000	0.000000	0.017577	0.060307	-0.017510	0.000000	0.000000	3.000000	72.000000	0.000000
14943.800549	-0.086496	0.573188	0.037226	76.499168	63.849251	79.193275	0.672269	0.000000	1.864208	0.000000	0.000000	0.000000	0.017577	0.060307	-0.017510	0.000000	0.000000	3.000000	72.000000	0.000000
14943.803882	-0.086496	0.573188	0.037226	76.491402	63.767548	79.105270	0.672269	0.000000	1.864208	0.000000	0.000000	0.000000	0.017577	0.060307	-0.017510	0.000000	0.000000	3.000000	72.000000	0.000000
14943.807216	-0.086496	0.573188	0.037226	76.491402	63.767548	79.105270	0.672269	0.000000	1.864208	0.000000	0.000000	0.000000	0.017577	0.060307	-0.017510	0.000000	0.000000	3.000000	72.000000	0.000000
14943.810549	-0.086441	0.573380	0.037190	76.491402	63.767548	79.105270	0.672269	0.000000	1.864208	0.000000	0.000000	0.000000	0.016377	0.057580	-0.010656	0.000000	0.000000	3.000000	72.000000	0.000000
14943.813882	-0.086387	0.573572	0.037155	76.485229	63.685478	79.015266	0.675198	0.000000	1.861289	0.000000	0.000000	0.000000	0.016376	0.057570	-0.010680	0.000000	0.000000	3.000000	72.000000	0.000000
14943.817216	-0.086387	0.573572	0.037155	76.485229	63.685478	79.015266	0.675198	0.000000	1.861289	0.000000	0.000000	0.000000	0.016376	0.057570	-0.010680	0.000000	0.000000	3.000000	72.000000	0.000000
14943.820549	-0.086387	0.573572	0.037155	76.485229	63.685478	79.015266	0.675198	0.000000	1.861289	0.000000	0.000000	0.000000	0.016376	0.057570	-0.010680	0.000000	0.000000	3.000000	72.000000	0.000000
14943.823882	-0.086387	0.573572	0.037155	76.479897	63.615978	78.938194	0.680657	0.000000	1.857733	0.000000	0.000000	0.000000	0.016376	0.057570	-0.010680	0.000000	0.000000	3.000000	72.000000	0.000000
14943.827216	-0.086325	0.573754	0.037079	76.479897	63.615978	78.938194	0.680657	0.000000	1.857733	0.000000	0.000000	0.000000	0.018456	0.054759	-0.022584	0.000000	0.000000	3.000000	72.000000	0.000000
14943.830549	-0.086325	0.573754	0.037079	76.479897	63.615978	78.938194	0.680657	0.000000	1.857733	0.000000	0.000000	0.000000	0.018456	0.054759	-0.022584	0.000000	0.000000	3.000000	72.000000	0.000000
14943.833882	-0.086325	0.573754	0.037079	76.475487	63.556324	78.874039	0.680657	0.000000	1.857733	0.000000	0.000000	0.000000	0.018456	0.054759	-0.022584	0.000000	0.000000	3.000000	72.000000	0.000000
14943.837216	-0.086325	0.573754	0.037079	76.475487	63.556324	78.874039	0.680657	0.000000	1.857733	0.000000	0.000000	0.000000	0.018456	0.054759	-0.022584	0.000000	0.000000	3.000000	72.000000	0.000000
14943.840549	-0.086288	0.573909	0.037006	76.475487	63.556324	78.874039	0.680657	0.000000	1.857733	0.000000	0.000000	0.000000	0.011087	0.046551	-0.021949	0.000000	0.000000	3.000000	72.000000	0.000000
14943.843882	-0.086264	0.574064	0.036866	76.470261	63.506889	78.824806	0.683733	0.000000	1.853969	0.000000	0.000000	0.000000	0.007325	0.046423	-0.041959	0.000000	0.000000	3.000000	72.000000	0.000000
14943.847216	-0.086264	0.574064	0.036866	76.470261	63.506889	78.824806	0.683733	0.000000	1.853969	0.000000	0.000000	0.000000	0.007325	0.046423	-0.041959	0.000000	0.000000	3.000000	72.000000	0.000000
14943.850549	-0.086264	0.574064	0.036866	76.470261	63.506889	78.824806	0.683733	0.000000	1.853969	0.000000	0.000000	0.000000	0.007325	0.046423	-0.041959	0.000000	0.000000	3.000000	72.000000	0.000000
14943.853882	-0.086264	0.574064	0.036866	76.463417	63.455219	78.777687	0.686802	0.000000	1.843318	0.000000	0.000000	0.000000	0.007325	0.046423	-0.041959	0.000000	0.000000	3.000000	72.000000	0.000000
14943.857216	-0.086256	0.574209	0.036683	76.463417	63.455219	78.777687	0.686802	0.000000	1.843318	0.000000	0.000000	0.000000	0.002371	0.043564	-0.055085	0.000000	0.000000	3.000000	72.000000	0.000000
14943.860549	-0.086256	0.574209	0.036683	76.463417	63.455219	78.777687	0.686802	0.000000	1.843318	0.000000	0.000000	0.000000	0.002371	0.043564	-0.055085	0.000000	0.000000	3.000000	72.000000	0.000000
14943.863882	-0.086256	0.574209	0.036683	76.457436	63.413342	78.743439	0.686802	0.000000	1.843318	0.000000	0.000000	0.000000	0.002371	0.043564	-0.055085	0.000000	0.000000	3.000000	72.000000	0.000000
14943.867216	-0.086256	0.574209	0.036683	76.457436	63.413342	78.743439	0.686802	0.000000	1.843318	0.000000	0.000000	0.000000	0.002371	0.043564	-0.055085	0.000000	0.000000	3.000000	72.000000	0.000000
14943.870549	-0.086272	0.574354	0.036495	76.457436	63.413342	78.743439	0.686802	0.000000	1.843318	0.000000	0.000000	0.000000	-0.004653	0.043547	-0.056329	0.000000	0.000000	3.000000	72.000000	0.000000
14943.873882	-0.086272	0.574354	0.036495	76.448219	63.372448	78.713417	0.687197	0.000000	1.834137	0.000000	0.000000	0.000000	-0.004653	0.043547	-0.056329	0.000000	0.000000	3.000000	72.000000	0.000000
14943.877216	-0.086272	0.574354	0.036495	76.448219	63.372448	78.713417	0.687197	0.000000	1.834137	0.000000	0.000000	0.000000	-0.004653	0.043547	-0.056329	0.000000	0.000000	3.000000	72.000000	0.000000
14943.880549	-0.086272	0.574354	0.036495	76.448219	63.372448	78.713417	0.687197	0.000000	1.834137	0.000000	0.000000	0.000000	-0.004653	0.043547	-0.056329	0.000000	0.000000	3.000000	72.000000	0.000000
14943.883882	-0.086318	0.574662	0.036069	76.430107	63.344116	78.708794	0.686421	0.000000	1.824749	0.000000	0.000000	0.000000	-0.013877	0.092365	-0.127719	0.000000	0.000000	3.000000	72.000000	0.000000
14943.887216	-0.086318	0.574662	0.036069	76.430107	63.344116	78.708794	0.686421	0.000000	1.824749	0.000000	0.000000	0.000000	-0.013877	0.092365	-0.127719	0.000000	0.000000	3.000000	72.000000	0.000000
14943.890549	-0.086318	0.574662	0.036069	76.430107	63.344116	78.708794	0.686421	0.000000	1.824749	0.000000	0.000000	0.000000	-0.013877	0.092365	-0.127719	0.000000	0.000000	3.000000	72.000000	0.000000
14943.893882	-0.086349	0.574825	0.035831	76.399597	63.309395	78.706062	0.684108	0.000000	1.803463	0.000000	0.000000	0.000000	-0.009218	0.048805	-0.071394	0.000000	0.000000	3.000000	72.000000	0.000000
14943.897216	-0.086349	0.574825	0.035831	76.399597	63.309395	78.706062	0.684108	0.000000	1.803463	0.000000	0.000000	0.000000	-0.009218	0.048805	-0.071394	0.000000	0.000000	3.000000	72.000000	0.000000
14943.900549	-0.086349	0.574825	0.035831	76.399597	63.309395	78.706062	0.684108	0.000000	1.803463	0.000000	0.000000	0.000000	-0.009218	0.048805	-0.071394	0.000000	0.000000	3.000000	72.000000	0.000000
14943.903882	-0.086349	0.574825	0.035831	76.348610	63.270695	78.715790	0.682572	0.000000	1.791564	0.000000	0.000000	0.000000	-0.009218	0.048805	-0.071394	0.000000	0.000000	3.000000	72.000000	0.000000
14943.907216	-0.086320	0.574988	0.035668	76.348610	63.270695	78.715790	0.682572	0.000000	1.791564	0.000000	0.000000	0.000000	0.008574	0.048914	-0.048952	0.000000	0.000000	3.000000	72.000000	0.000000
14943.910549	-0.086320	0.574988	0.035668	76.348610	63.270695	78.715790	0.682572	0.000000	1.791564	0.000000	0.000000	0.000000	0.008574	0.048914	-0.048952	0.000000	0.000000	3.000000	72.000000	0.000000
14943.913882	-0.086320	0.574988	0.035668	76.293449	63.223495	78.717171	0.682572	0.000000	1.791564	0.000000	0.000000	0.000000	0.008574	0.048914	-0.048952	0.000000	0.000000	3.000000	72.000000	0.000000
14943.917216	-0.086320	0.574988	0.035668	76.293449	63.223495	78.717171	0.682572	0.000000	1.791564	0.000000	0.000000	0.000000	0.008574	0.048914	-0.048952	0.000000	0.000000	3.000000	72.000000	0.000000
14943.920549	-0.086271	0.575169	0.035526	76.293449	63.223495	78.717171	0.682572	0.000000	1.791564	0.000000	0.000000	0.000000	0.014719	0.054391	-0.042753	0.000000	0.000000	3.000000	72.000000	0.000000
14943.923882	-0.086271	0.575169	0.035526	76.262772	63.174995	78.687431	0.684001	0.000000	1.783405	0.000000	0.000000	0.000000	0.014719	0.054391	-0.042753	0.000000	0.000000	3.000000	72.000000	0.000000
14943.927216	-0.086271	0.575169	0.035526	76.262772	63.174995	78.687431	0.684001	0.000000	1.783405	0.000000	0.000000	0.000000	0.014719	0.054391	-0.042753	0.000000	0.000000	3.000000	72.000000	0.000000
14943.930549	-0.086271	0.575169	0.035526	76.262772	63.174995	78.687431	0.684001	0.000000	1.783405	0.000000	0.000000	0.000000	0.014719	0.054391	-0.042753	0.000000	0.000000	3.000000	72.000000	0.000000
14943.933882	-0.086157	0.575514	0.035290	76.254044	63.107944	78.616028	0.686454	0.000000	1.776279	0.000000	0.000000	0.000000	0.034037	0.103340	-0.070553	0.000000	0.000000	3.000000	72.000000	0.000000
14943.937216	-0.086157	0.575514	0.035290	76.254044	63.107944	78.616028	0.686454	0.000000	1.776279	0.000000	0.000000	0.000000	0.034037	0.103340	-0.070553	0.000000	0.000000	3.000000	72.000000	0.000000
14943.940549	-0.086157	0.575514	0.035290	76.254044	63.107944	78.616028	0.686454	0.000000	1.776279	0.000000	0.000000	0.000000	0.034037	0.103340	-0.070553	0.000000	0.000000	3.000000	72.000000	0.000000
14943.943882	-0.086093	0.575677	0.035198	76.249458	63.052189	78.553040	0.692127	0.000000	1.764521	0.000000	0.000000	0.000000	0.019318	0.048984	-0.027796	0.000000	0.000000	3.000000	72.000000	0.000000
14943.947216	-0.086093	0.575677	0.035198	76.249458	63.052189	78.553040	0.692127	0.000000	1.764521	0.000000	0.000000	0.000000	0.019318	0.048984	-0.027796	0.000000	0.000000	3.000000	72.000000	0.000000
14943.950549	-0.086093	0.575677	0.035198	76.249458	63.052189	78.553040	0.692127	0.000000	1.764521	0.000000	0.000000	0.000000	0.019318	0.048984	-0.027796	0.000000	0.000000	3.000000	72.000000	0.000000
14943.953882	-0.086093	0.575677	0.035198	76.244865	62.996487	78.490082	0.695347	0.000000	1.759888	0.000000	0.000000	0.000000	0.019318	0.048984	-0.027796	0.000000	0.000000	3.000000	72.000000	0.000000
14943.957216	-0.086033	0.575831	0.035128	76.244865	62.996487	78.490082	0.695347	0.000000	1.759888	0.000000	0.000000	0.000000	0.018106	0.046296	-0.020916	0.000000	0.000000	3.000000	72.000000	0.000000
14943.960549	-0.086033	0.575831	0.035128	76.244865	62.996487	78.490082	0.695347	0.000000	1.759888	0.000000	0.000000	0.000000	0.018106	0.046296	-0.020916	0.000000	0.000000	3.000000	72.000000	0.000000
14943.963882	-0.086033	0.575831	0.035128	76.241188	62.950317	78.439751	0.695347	0.000000	1.759888	0.000000	0.000000	0.000000	0.018106	0.046296	-0.020916	0.000000	0.000000	3.000000	72.000000	0.000000
14943.967216	-0.086033	0.575831	0.035128	76.241188	62.950317	78.439751	0.695347	0.000000	1.759888	0.000000	0.000000	0.000000	0.018106	0.046296	-0.020916	0.000000	0.000000	3.000000	72.000000	0.000000
14943.970549	-0.085993	0.575967	0.035038	76.241188	62.950317	78.439751	0.695347	0.000000	1.759888	0.000000	0.000000	0.000000	0.011965	0.040742	-0.027139	0.000000	0.000000	3.000000	72.000000	0.000000
14943.973882	-0.085993	0.575967	0.035038	76.237495	62.901493	78.389488	0.698365	0.000000	1.756402	0.000000	0.000000	0.000000	0.011965	0.040742	-0.027139	0.000000	0.000000	3.000000	72.000000	0.000000
14943.977216	-0.085993	0.575967	0.035038	76.237495	62.901493	78.389488	0.698365	0.000000	1.756402	0.000000	0.000000	0.000000	0.011965	0.040742	-0.027139	0.000000	0.000000	3.000000	72.000000	0.000000
14943.980549	-0.085993	0.575967	0.035038	76.237495	62.901493	78.389488	0.698365	0.000000	1.756402	0.000000	0.000000	0.000000	0.011965	0.040742	-0.027139	0.000000	0.000000	3.000000	72.000000	0.000000
14943.983882	-0.085965	0.576203	0.034878	76.235626	62.877064	78.364334	0.700359	0.000000	1.751878	0.000000	0.000000	0.000000	0.008377	0.070632	-0.047941	0.000000	0.000000	3.000000	72.000000	0.000000
14943.987216	-0.085965	0.576203	0.034878	76.235626	62.877064	78.364334	0.700359	0.000000	1.751878	0.000000	0.000000	0.000000	0.008377	0.070632	-0.047941	0.000000	0.000000	3.000000	72.000000	0.000000
14943.990549	-0.085965	0.576203	0.034878	76.235626	62.877064	78.364334	0.700359	0.000000	1.751878	0.000000	0.000000	0.000000	0.008377	0.070632	-0.047941	0.000000	0.000000	3.000000	72.000000	0.000000
14943.993882	-0.085965	0.576203	0.034878	76.233788	62.849941	78.339211	0.701755	0.000000	1.743888	0.000000	0.000000	0.000000	0.008377	0.070632	-0.047941	0.000000	0.000000	3.000000	72.000000	0.000000
14943.997216	-0.085971	0.576265	0.034775	76.233788	62.849941	78.339211	0.701755	0.000000	1.743888	0.000000	0.000000	0.000000	-0.001847	0.018806	-0.030755	0.000000	0.000000	3.000000	72.000000	0.000000
14944.000549	-0.085971	0.576265	0.034775	76.233788	62.849941	78.339211	0.701755	0.000000	1.743888	0.000000	0.000000	0.000000	-0.001847	0.018806	-0.030755	0.000000	0.000000	3.000000	72.000000	0.000000
14944.003882	-0.085971	0.576265	0.034775	76.230270	62.823322	78.316216	0.701755	0.000000	1.743888	0.000000	0.000000	0.000000	-0.001847	0.018806	-0.030755	0.000000	0.000000	3.000000	72.000000	0.000000
14944.007216	-0.085971	0.576265	0.034775	76.230270	62.823322	78.316216	0.701755	0.000000	1.743888	0.000000	0.000000	0.000000	-0.001847	0.018806	-0.030755	0.000000	0.000000	3.000000	72.000000	0.000000
14944.010549	-0.086003	0.576346	0.034685	76.230270	62.823322	78.316216	0.701755	0.000000	1.743888	0.000000	0.000000	0.000000	-0.009720	0.024329	-0.027004	0.000000	0.000000	3.000000	72.000000	0.000000
14944.013882	-0.086003	0.576346	0.034685	76.227737	62.806221	78.305809	0.701447	0.000000	1.738762	0.000000	0.000000	0.000000	-0.009720	0.024329	-0.027004	0.000000	0.000000	3.000000	72.000000	0.000000
14944.017216	-0.086003	0.576346	0.034685	76.227737	62.806221	78.305809	0.701447	0.000000	1.738762	0.000000	0.000000	0.000000	-0.009720	0.024329	-0.027004	0.000000	0.000000	3.000000	72.000000	0.000000
14944.020549	-0.086003	0.576346	0.034685	76.227737	62.806221	78.305809	0.701447	0.000000	1.738762	0.000000	0.000000	0.000000	-0.009720	0.024329	-0.027004	0.000000	0.000000	3.000000	72.000000	0.000000
14944.023882	-0.086025	0.576427	0.034533	76.226089	62.803967	78.307899	0.699827	0.000000	1.734262	0.000000	0.000000	0.000000	-0.006428	0.024089	-0.045797	0.000000	0.000000	3.000000	72.000000	0.000000
14944.027216	-0.086025	0.576427	0.034533	76.226089	62.803967	78.307899	0.699827	0.000000	1.734262	0.000000	0.000000	0.000000	-0.006428	0.024089	-0.045797	0.000000	0.000000	3.000000	72.000000	0.000000
14944.030549	-0.086025	0.576427	0.034533	76.226089	62.803967	78.307899	0.699827	0.000000	1.734262	0.000000	0.000000	0.000000	-0.006428	0.024089	-0.045797	0.000000	0.000000	3.000000	72.000000	0.000000
14944.033882	-0.086025	0.576427	0.034533	76.223534	62.789562	78.297485	0.698756	0.000000	1.726629	0.000000	0.000000	0.000000	-0.006428	0.024089	-0.045797	0.000000	0.000000	3.000000	72.000000	0.000000
14944.037216	-0.086043	0.576463	0.034499	76.223534	62.789562	78.297485	0.698756	0.000000	1.726629	0.000000	0.000000	0.000000	-0.005456	0.010825	-0.010055	0.000000	0.000000	3.000000	72.000000	0.000000
14944.040549	-0.086043	0.576463	0.034499	76.223534	62.789562	78.297485	0.698756	0.000000	1.726629	0.000000	0.000000	0.000000	-0.005456	0.010825	-0.010055	0.000000	0.000000	3.000000	72.000000	0.000000
14944.043882	-0.086043	0.576463	0.034499	76.223557	62.784130	78.297493	0.698756	0.000000	1.726629	0.000000	0.000000	0.000000	-0.005456	0.010825	-0.010055	0.000000	0.000000	3.000000	72.000000	0.000000
14944.047216	-0.086043	0.576463	0.034499	76.223557	62.784130	78.297493	0.698756	0.000000	1.726629	0.000000	0.000000	0.000000	-0.005456	0.010825	-0.010055	0.000000	0.000000	3.000000	72.000000	0.000000
14944.050549	-0.086086	0.576472	0.034468	76.223557	62.784130	78.297493	0.698756	0.000000	1.726629	0.000000	0.000000	0.000000	-0.012795	0.002661	-0.009355	0.000000	0.000000	3.000000	72.000000	0.000000
14944.053882	-0.086086	0.576472	0.034468	76.223534	62.778694	78.297501	0.697847	0.000000	1.724953	0.000000	0.000000	0.000000	-0.012795	0.002661	-0.009355	0.000000	0.000000	3.000000	72.000000	0.000000
14944.057216	-0.086086	0.576472	0.034468	76.223534	62.778694	78.297501	0.697847	0.000000	1.724953	0.000000	0.000000	0.000000	-0.012795	0.002661	-0.009355	0.000000	0.000000	3.000000	72.000000	0.000000
14944.060549	-0.086086	0.576472	0.034468	76.223534	62.778694	78.297501	0.697847	0.000000	1.724953	0.000000	0.000000	0.000000	-0.012795	0.002661	-0.009355	0.000000	0.000000	3.000000	72.000000	0.000000
14944.063882	-0.086149	0.576462	0.034416	76.224480	62.788189	78.310066	0.695714	0.000000	1.723394	0.000000	0.000000	0.000000	-0.018925	-0.002896	-0.015562	0.000000	0.000000	3.000000	72.000000	0.000000
14944.067216	-0.086149	0.576462	0.034416	76.224480	62.788189	78.310066	0.695714	0.000000	1.723394	0.000000	0.000000	0.000000	-0.018925	-0.002896	-0.015562	0.000000	0.000000	3.000000	72.000000	0.000000
14944.070549	-0.086149	0.576462	0.034416	76.224480	62.788189	78.310066	0.695714	0.000000	1.723394	0.000000	0.000000	0.000000	-0.018925	-0.002896	-0.015562	0.000000	0.000000	3.000000	72.000000	0.000000
14944.073882	-0.086149	0.576462	0.034416	76.222839	62.788692	78.312195	0.692560	0.000000	1.720800	0.000000	0.000000	0.000000	-0.018925	-0.002896	-0.015562	0.000000	0.000000	3.000000	72.000000	0.000000
14944.077216	-0.086153	0.576453	0.034439	76.222839	62.788692	78.312195	0.692560	0.000000	1.720800	0.000000	0.000000	0.000000	-0.001208	-0.002636	0.006904	0.000000	0.000000	3.000000	72.000000	0.000000
14944.080549	-0.086153	0.576453	0.034439	76.222839	62.788692	78.312195	0.692560	0.000000	1.720800	0.000000	0.000000	0.000000	-0.001208	-0.002636	0.006904	0.000000	0.000000	3.000000	72.000000	0.000000
14944.083882	-0.086153	0.576453	0.034439	76.223763	62.800880	78.324745	0.692560	0.000000	1.720800	0.000000	0.000000	0.000000	-0.001208	-0.002636	0.006904	0.000000	0.000000	3.000000	72.000000	0.000000
14944.087216	-0.086153	0.576453	0.034439	76.223763	62.800880	78.324745	0.692560	0.000000	1.720800	0.000000	0.000000	0.000000	-0.001208	-0.002636	0.006904	0.000000	0.000000	3.000000	72.000000	0.000000
14944.090549	-0.086150	0.576435	0.034422	76.223763	62.800880	78.324745	0.692560	0.000000	1.720800	0.000000	0.000000	0.000000	0.000871	-0.005537	-0.004980	0.000000	0.000000	3.000000	72.000000	0.000000
14944.093882	-0.086150	0.576435	0.034422	76.225616	62.822544	78.349854	0.692359	0.000000	1.721951	0.000000	0.000000	0.000000	0.000871	-0.005537	-0.004980	0.000000	0.000000	3.000000	72.000000	0.000000
14944.097216	-0.086150	0.576435	0.034422	76.225616	62.822544	78.349854	0.692359	0.000000	1.721951	0.000000	0.000000	0.000000	0.000871	-0.005537	-0.004980	0.000000	0.000000	3.000000	72.000000	0.000000
14944.100549	-0.086150	0.576435	0.034422	76.225616	62.822544	78.349854	0.692359	0.000000	1.721951	0.000000	0.000000	0.000000	0.000871	-0.005537	-0.004980	0.000000	0.000000	3.000000	72.000000	0.000000
14944.103882	-0.086165	0.576379	0.034369	76.226555	62.834743	78.362404	0.692504	0.000000	1.721121	0.000000	0.000000	0.000000	-0.004384	-0.016602	-0.016166	0.000000	0.000000	3.000000	72.000000	0.000000
14944.107216	-0.086165	0.576379	0.034369	76.226555	62.834743	78.362404	0.692504	0.000000	1.721121	0.000000	0.000000	0.000000	-0.004384	-0.016602	-0.016166	0.000000	0.000000	3.000000	72.000000	0.000000
14944.110549	-0.086165	0.576379	0.034369	76.226555	62.834743	78.362404	0.692504	0.000000	1.721121	0.000000	0.000000	0.000000	-0.004384	-0.016602	-0.016166	0.000000	0.000000	3.000000	72.000000	0.000000
14944.113882	-0.086165	0.576379	0.034369	76.228409	62.856415	78.387535	0.691774	0.000000	1.718427	0.000000	0.000000	0.000000	-0.004384	-0.016602	-0.016166	0.000000	0.000000	3.000000	72.000000	0.000000
14944.117216	-0.086182	0.576342	0.034331	76.228409	62.856415	78.387535	0.691774	0.000000	1.718427	0.000000	0.000000	0.000000	-0.005253	-0.011067	-0.011189	0.000000	0.000000	3.000000	72.000000	0.000000
14944.120549	-0.086182	0.576342	0.034331	76.228409	62.856415	78.387535	0.691774	0.000000	1.718427	0.000000	0.000000	0.000000	-0.005253	-0.011067	-0.011189	0.000000	0.000000	3.000000	72.000000	0.000000
14944.123882	-0.086182	0.576342	0.034331	76.230247	62.880825	78.412666	0.691774	0.000000	1.718427	0.000000	0.000000	0.000000	-0.005253	-0.011067	-0.011189	0.000000	0.000000	3.000000	72.000000	0.000000
14944.127216	-0.086182	0.576342	0.034331	76.230247	62.880825	78.412666	0.691774	0.000000	1.718427	0.000000	0.000000	0.000000	-0.005253	-0.011067	-0.011189	0.000000	0.000000	3.000000	72.000000	0.000000
14944.130549	-0.086172	0.576314	0.034275	76.230247	62.880825	78.412666	0.691774	0.000000	1.718427	0.000000	0.000000	0.000000	0.002957	-0.008403	-0.016866	0.000000	0.000000	3.000000	72.000000	0.000000
14944.133882	-0.086172	0.576314	0.034275	76.230835	62.873608	78.406357	0.690898	0.000000	1.716562	0.000000	0.000000	0.000000	0.002957	-0.008403	-0.016866	0.000000	0.000000	3.000000	72.000000	0.000000
14944.137216	-0.086172	0.576314	0.034275	76.230835	62.873608	78.406357	0.690898	0.000000	1.716562	0.000000	0.000000	0.000000	0.002957	-0.008403	-0.016866	0.000000	0.000000	3.000000	72.000000	0.000000
14944.140549	-0.086172	0.576314	0.034275	76.230835	62.873608	78.406357	0.690898	0.000000	1.716562	0.000000	0.000000	0.000000	0.002957	-0.008403	-0.016866	0.000000	0.000000	3.000000	72.000000	0.000000
14944.143882	-0.086188	0.576232	0.034228	76.233116	62.878368	78.415764	0.691391	0.000000	1.713751	0.000000	0.000000	0.000000	-0.004716	-0.024755	-0.014250	0.000000	0.000000	3.000000	72.000000	0.000000
14944.147216	-0.086188	0.576232	0.034228	76.233116	62.878368	78.415764	0.691391	0.000000	1.713751	0.000000	0.000000	0.000000	-0.004716	-0.024755	-0.014250	0.000000	0.000000	3.000000	72.000000	0.000000
14944.150549	-0.086188	0.576232	0.034228	76.233116	62.878368	78.415764	0.691391	0.000000	1.713751	0.000000	0.000000	0.000000	-0.004716	-0.024755	-0.014250	0.000000	0.000000	3.000000	72.000000	0.000000
14944.153882	-0.086188	0.576232	0.034228	76.233360	62.851749	78.390617	0.690605	0.000000	1.711376	0.000000	0.000000	0.000000	-0.004716	-0.024755	-0.014250	0.000000	0.000000	3.000000	72.000000	0.000000
14944.157216	-0.086216	0.576196	0.034253	76.233360	62.851749	78.390617	0.690605	0.000000	1.711376	0.000000	0.000000	0.000000	-0.008546	-0.010847	0.007598	0.000000	0.000000	3.000000	72.000000	0.000000
14944.160549	-0.086216	0.576196	0.034253	76.233360	62.851749	78.390617	0.690605	0.000000	1.711376	0.000000	0.000000	0.000000	-0.008546	-0.010847	0.007598	0.000000	0.000000	3.000000	72.000000	0.000000
14944.163882	-0.086216	0.576196	0.034253	76.233376	62.849037	78.390625	0.690605	0.000000	1.711376	0.000000	0.000000	0.000000	-0.008546	-0.010847	0.007598	0.000000	0.000000	3.000000	72.000000	0.000000
14944.167216	-0.086216	0.576196	0.034253	76.233376	62.849037	78.390625	0.690605	0.000000	1.711376	0.000000	0.000000	0.000000	-0.008546	-0.010847	0.007598	0.000000	0.000000	3.000000	72.000000	0.000000
14944.170549	-0.086220	0.576187	0.034276	76.233376	62.849037	78.390625	0.690605	0.000000	1.711376	0.000000	0.000000	0.000000	-0.001211	-0.002629	0.006903	0.000000	0.000000	3.000000	72.000000	0.000000
14944.173882	-0.086220	0.576187	0.034276	76.233376	62.849037	78.390625	0.689181	0.000000	1.712642	0.000000	0.000000	0.000000	-0.001211	-0.002629	0.006903	0.000000	0.000000	3.000000	72.000000	0.000000
14944.177216	-0.086220	0.576187	0.034276	76.233376	62.849037	78.390625	0.689181	0.000000	1.712642	0.000000	0.000000	0.000000	-0.001211	-0.002629	0.006903	0.000000	0.000000	3.000000	72.000000	0.000000
14944.180549	-0.086220	0.576187	0.034276	76.233376	62.849037	78.390625	0.689181	0.000000	1.712642	0.000000	0.000000	0.000000	-0.001211	-0.002629	0.006903	0.000000	0.000000	3.000000	72.000000	0.000000
14944.183882	-0.086199	0.576207	0.034426	76.231522	62.827366	78.365517	0.688979	0.000000	1.713793	0.000000	0.000000	0.000000	0.006535	0.005968	0.045015	0.000000	0.000000	3.000000	72.000000	0.000000
14944.187216	-0.086199	0.576207	0.034426	76.231522	62.827366	78.365517	0.688979	0.000000	1.713793	0.000000	0.000000	0.000000	0.006535	0.005968	0.045015	0.000000	0.000000	3.000000	72.000000	0.000000
14944.190549	-0.086199	0.576207	0.034426	76.231522	62.827366	78.365517	0.688979	0.000000	1.713793	0.000000	0.000000	0.000000	0.006535	0.005968	0.045015	0.000000	0.000000	3.000000	72.000000	0.000000
14944.193882	-0.086199	0.576207	0.034426	76.229446	62.786228	78.313148	0.690068	0.000000	1.721295	0.000000	0.000000	0.000000	0.006535	0.005968	0.045015	0.000000	0.000000	3.000000	72.000000	0.000000
14944.197216	-0.086172	0.576263	0.034547	76.229446	62.786228	78.313148	0.690068	0.000000	1.721295	0.000000	0.000000	0.000000	0.008090	0.016805	0.036186	0.000000	0.000000	3.000000	72.000000	0.000000
14944.200549	-0.086172	0.576263	0.034547	76.229446	62.786228	78.313148	0.690068	0.000000	1.721295	0.000000	0.000000	0.000000	0.008090	0.016805	0.036186	0.000000	0.000000	3.000000	72.000000	0.000000
14944.203882	-0.086172	0.576263	0.034547	76.224785	62.730686	78.250359	0.690068	0.000000	1.721295	0.000000	0.000000	0.000000	0.008090	0.016805	0.036186	0.000000	0.000000	3.000000	72.000000	0.000000
14944.207216	-0.086172	0.576263	0.034547	76.224785	62.730686	78.250359	0.690068	0.000000	1.721295	0.000000	0.000000	0.000000	0.008090	0.016805	0.036186	0.000000	0.000000	3.000000	72.000000	0.000000
14944.210549	-0.086149	0.576310	0.034690	76.224785	62.730686	78.250359	0.690068	0.000000	1.721295	0.000000	0.000000	0.000000	0.006892	0.014169	0.043084	0.000000	0.000000	3.000000	72.000000	0.000000
14944.213882	-0.086149	0.576310	0.034690	76.221977	62.691391	78.212692	0.691416	0.000000	1.727326	0.000000	0.000000	0.000000	0.006892	0.014169	0.043084	0.000000	0.000000	3.000000	72.000000	0.000000
14944.217216	-0.086149	0.576310	0.034690	76.221977	62.691391	78.212692	0.691416	0.000000	1.727326	0.000000	0.000000	0.000000	0.006892	0.014169	0.043084	0.000000	0.000000	3.000000	72.000000	0.000000
14944.220549	-0.086149	0.576310	0.034690	76.221977	62.691391	78.212692	0.691416	0.000000	1.727326	0.000000	0.000000	0.000000	0.006892	0.014169	0.043084	0.000000	0.000000	3.000000	72.000000	0.000000
14944.223882	-0.086273	0.576367	0.034849	76.220100	62.658901	78.187653	0.692565	0.000000	1.734507	0.000000	0.000000	0.000000	-0.037226	0.017054	0.047593	0.000000	0.000000	3.000000	72.000000	0.000000
14944.227216	-0.086273	0.576367	0.034849	76.220100	62.658901	78.187653	0.692565	0.000000	1.734507	0.000000	0.000000	0.000000	-0.037226	0.017054	0.047593	0.000000	0.000000	3.000000	72.000000	0.000000
14944.230549	-0.086273	0.576367	0.034849	76.220100	62.658901	78.187653	0.692565	0.000000	1.734507	0.000000	0.000000	0.000000	-0.037226	0.017054	0.047593	0.000000	0.000000	3.000000	72.000000	0.000000
14944.233882	-0.086273	0.576367	0.034849	76.219177	62.630390	78.175095	0.686361	0.000000	1.742439	0.000000	0.000000	0.000000	-0.037226	0.017054	0.047593	0.000000	0.000000	3.000000	72.000000	0.000000
14944.237216	-0.086432	0.576350	0.034933	76.219177	62.630390	78.175095	0.686361	0.000000	1.742439	0.000000	0.000000	0.000000	-0.047765	-0.005095	0.025204	0.000000	0.000000	3.000000	72.000000	0.000000
14944.240549	-0.086432	0.576350	0.034933	76.219177	62.630390	78.175095	0.686361	0.000000	1.742439	0.000000	0.000000	0.000000	-0.047765	-0.005095	0.025204	0.000000	0.000000	3.000000	72.000000	0.000000
14944.243882	-0.086432	0.576350	0.034933	76.211006	62.608547	78.185852	0.686361	0.000000	1.742439	0.000000	0.000000	0.000000	-0.047765	-0.005095	0.025204	0.000000	0.000000	3.000000	72.000000	0.000000
14944.247216	-0.086432	0.576350	0.034933	76.211006	62.608547	78.185852	0.686361	0.000000	1.742439	0.000000	0.000000	0.000000	-0.047765	-0.005095	0.025204	0.000000	0.000000	3.000000	72.000000	0.000000
14944.250549	-0.086674	0.576332	0.034938	76.211006	62.608547	78.185852	0.686361	0.000000	1.742439	0.000000	0.000000	0.000000	-0.072509	-0.005327	0.001475	0.000000	0.000000	3.000000	72.000000	0.000000
14944.253882	-0.086939	0.576315	0.034938	76.181648	62.587982	78.224442	0.678400	0.000000	1.746640	0.000000	0.000000	0.000000	-0.079527	-0.005309	0.000202	0.000000	0.000000	3.000000	72.000000	0.000000
14944.257216	-0.086939	0.576315	0.034938	76.181648	62.587982	78.224442	0.678400	0.000000	1.746640	0.000000	0.000000	0.000000	-0.079527	-0.005309	0.000202	0.000000	0.000000	3.000000	72.000000	0.000000
14944.260549	-0.086939	0.576315	0.034938	76.181648	62.587982	78.224442	0.678400	0.000000	1.746640	0.000000	0.000000	0.000000	-0.079527	-0.005309	0.000202	0.000000	0.000000	3.000000	72.000000	0.000000
14944.263882	-0.086939	0.576315	0.034938	76.104012	62.572647	78.312279	0.653060	0.000000	1.746919	0.000000	0.000000	0.000000	-0.079527	-0.005309	0.000202	0.000000	0.000000	3.000000	72.000000	0.000000
14944.267216	-0.087183	0.576315	0.034960	76.104012	62.572647	78.312279	0.653060	0.000000	1.746919	0.000000	0.000000	0.000000	-0.073407	0.000222	0.006376	0.000000	0.000000	3.000000	72.000000	0.000000
14944.270549	-0.087183	0.576315	0.034960	76.104012	62.572647	78.312279	0.653060	0.000000	1.746919	0.000000	0.000000	0.000000	-0.073407	0.000222	0.006376	0.000000	0.000000	3.000000	72.000000	0.000000
14944.273882	-0.087183	0.576315	0.034960	75.965012	62.565441	78.465279	0.653060	0.000000	1.746919	0.000000	0.000000	0.000000	-0.073407	0.000222	0.006376	0.000000	0.000000	3.000000	72.000000	0.000000
14944.277216	-0.087183	0.576315	0.034960	75.965012	62.565441	78.465279	0.653060	0.000000	1.746919	0.000000	0.000000	0.000000	-0.073407	0.000222	0.006376	0.000000	0.000000	3.000000	72.000000	0.000000
14944.280549	-0.087372	0.576361	0.034937	75.965012	62.565441	78.465279	0.640826	0.000000	1.747982	0.000000	0.000000	0.000000	-0.056611	0.013722	-0.006890	0.000000	0.000000	3.000000	72.000000	0.000000
14944.283882	-0.087372	0.576361	0.034937	75.796631	62.572990	78.654160	0.640826	0.000000	1.747982	0.000000	0.000000	0.000000	-0.056611	0.013722	-0.006890	0.000000	0.000000	3.000000	72.000000	0.000000
14944.287216	-0.087372	0.576361	0.034937	75.796631	62.572990	78.654160	0.640826	0.000000	1.747982	0.000000	0.000000	0.000000	-0.056611	0.013722	-0.006890	0.000000	0.000000	3.000000	72.000000	0.000000
14944.290549	-0.087372	0.576361	0.034937	75.796631	62.572990	78.654160	0.640826	0.000000	1.747982	0.000000	0.000000	0.000000	-0.056611	0.013722	-0.006890	0.000000	0.000000	3.000000	72.000000	0.000000
14944.293882	-0.087681	0.576425	0.034909	75.620949	62.591827	78.862869	0.631391	0.000000	1.746834	0.000000	0.000000	0.000000	-0.092535	0.019269	-0.008180	0.000000	0.000000	3.000000	72.000000	0.000000
14944.297216	-0.087681	0.576425	0.034909	75.620949	62.591827	78.862869	0.631391	0.000000	1.746834	0.000000	0.000000	0.000000	-0.092535	0.019269	-0.008180	0.000000	0.000000	3.000000	72.000000	0.000000
14944.300549	-0.087681	0.576425	0.034909	75.620949	62.591827	78.862869	0.631391	0.000000	1.746834	0.000000	0.000000	0.000000	-0.092535	0.019269	-0.008180	0.000000	0.000000	3.000000	72.000000	0.000000
14944.303882	-0.087681	0.576425	0.034909	75.466255	62.579117	79.016563	0.615968	0.000000	1.745470	0.000000	0.000000	0.000000	-0.092535	0.019269	-0.008180	0.000000	0.000000	3.000000	72.000000	0.000000
14944.307216	-0.087834	0.576472	0.034957	75.466255	62.579117	79.016563	0.615968	0.000000	1.745470	0.000000	0.000000	0.000000	-0.045942	0.013946	0.014318	0.000000	0.000000	3.000000	72.000000	0.000000
14944.310549	-0.087834	0.576472	0.034957	75.466255	62.579117	79.016563	0.615968	0.000000	1.745470	0.000000	0.000000	0.000000	-0.045942	0.013946	0.014318	0.000000	0.000000	3.000000	72.000000	0.000000
14944.313882	-0.087834	0.576472	0.034957	75.372673	62.549561	79.080360	0.615968	0.000000	1.745470	0.000000	0.000000	0.000000	-0.045942	0.013946	0.014318	0.000000	0.000000	3.000000	72.000000	0.000000
14944.317216	-0.087834	0.576472	0.034957	75.372673	62.549561	79.080360	0.615968	0.000000	1.745470	0.000000	0.000000	0.000000	-0.045942	0.013946	0.014318	0.000000	0.000000	3.000000	72.000000	0.000000
14944.320549	-0.087873	0.576537	0.035042	75.372673	62.549561	79.080360	0.615968	0.000000	1.745470	0.000000	0.000000	0.000000	-0.011790	0.019481	0.025533	0.000000	0.000000	3.000000	72.000000	0.000000
14944.323882	-0.087869	0.576620	0.035152	75.350967	62.510857	79.055290	0.608312	0.000000	1.747856	0.000000	0.000000	0.000000	0.001344	0.025039	0.033000	0.000000	0.000000	3.000000	72.000000	0.000000
14944.327216	-0.087869	0.576620	0.035152	75.350967	62.510857	79.055290	0.608312	0.000000	1.747856	0.000000	0.000000	0.000000	0.001344	0.025039	0.033000	0.000000	0.000000	3.000000	72.000000	0.000000
14944.330549	-0.087869	0.576620	0.035152	75.350967	62.510857	79.055290	0.608312	0.000000	1.747856	0.000000	0.000000	0.000000	0.001344	0.025039	0.033000	0.000000	0.000000	3.000000	72.000000	0.000000
14944.333882	-0.087869	0.576620	0.035152	75.346764	62.424084	78.956757	0.606570	0.000000	1.757612	0.000000	0.000000	0.000000	0.001344	0.025039	0.033000	0.000000	0.000000	3.000000	72.000000	0.000000
14944.337216	-0.087851	0.576732	0.035322	75.346764	62.424084	78.956757	0.606570	0.000000	1.757612	0.000000	0.000000	0.000000	0.005361	0.033440	0.051077	0.000000	0.000000	3.000000	72.000000	0.000000
14944.340549	-0.087851	0.576732	0.035322	75.346764	62.424084	78.956757	0.606570	0.000000	1.757612	0.000000	0.000000	0.000000	0.005361	0.033440	0.051077	0.000000	0.000000	3.000000	72.000000	0.000000
14944.343882	-0.087851	0.576732	0.035322	75.349693	62.326611	78.836281	0.606570	0.000000	1.757612	0.000000	0.000000	0.000000	0.005361	0.033440	0.051077	0.000000	0.000000	3.000000	72.000000	0.000000
14944.347216	-0.087851	0.576732	0.035322	75.349693	62.326611	78.836281	0.606570	0.000000	1.757612	0.000000	0.000000	0.000000	0.005361	0.033440	0.051077	0.000000	0.000000	3.000000	72.000000	0.000000
14944.350549	-0.087818	0.576899	0.035547	75.349693	62.326611	78.836281	0.606570	0.000000	1.757612	0.000000	0.000000	0.000000	0.009731	0.050099	0.067208	0.000000	0.000000	3.000000	72.000000	0.000000
14944.353882	-0.087818	0.576899	0.035547	75.371490	62.238411	78.704895	0.607464	0.000000	1.766125	0.000000	0.000000	0.000000	0.009731	0.050099	0.067208	0.000000	0.000000	3.000000	72.000000	0.000000
14944.357216	-0.087818	0.576899	0.035547	75.371490	62.238411	78.704895	0.607464	0.000000	1.766125	0.000000	0.000000	0.000000	0.009731	0.050099	0.067208	0.000000	0.000000	3.000000	72.000000	0.000000
14944.360549	-0.087818	0.576899	0.035547	75.371490	62.238411	78.704895	0.607464	0.000000	1.766125	0.000000	0.000000	0.000000	0.009731	0.050099	0.067208	0.000000	0.000000	3.000000	72.000000	0.000000
14944.363882	-0.087715	0.577140	0.035916	75.408936	62.154552	78.566330	0.609086	0.000000	1.777326	0.000000	0.000000	0.000000	0.030971	0.072505	0.110776	0.000000	0.000000	3.000000	72.000000	0.000000
14944.367216	-0.087715	0.577140	0.035916	75.408936	62.154552	78.566330	0.609086	0.000000	1.777326	0.000000	0.000000	0.000000	0.030971	0.072505	0.110776	0.000000	0.000000	3.000000	72.000000	0.000000
14944.370549	-0.087715	0.577140	0.035916	75.408936	62.154552	78.566330	0.609086	0.000000	1.777326	0.000000	0.000000	0.000000	0.030971	0.072505	0.110776	0.000000	0.000000	3.000000	72.000000	0.000000
14944.373882	-0.087729	0.577260	0.035992	75.425102	62.067978	78.454338	0.614248	0.000000	1.795789	0.000000	0.000000	0.000000	-0.004066	0.035940	0.022862	0.000000	0.000000	3.000000	72.000000	0.000000
14944.377216	-0.087729	0.577260	0.035992	75.425102	62.067978	78.454338	0.614248	0.000000	1.795789	0.000000	0.000000	0.000000	-0.004066	0.035940	0.022862	0.000000	0.000000	3.000000	72.000000	0.000000
14944.380549	-0.087729	0.577260	0.035992	75.425102	62.067978	78.454338	0.614248	0.000000	1.795789	0.000000	0.000000	0.000000	-0.004066	0.035940	0.022862	0.000000	0.000000	3.000000	72.000000	0.000000
14944.383882	-0.087729	0.577260	0.035992	75.419609	62.017162	78.409073	0.613570	0.000000	1.799599	0.000000	0.000000	0.000000	-0.004066	0.035940	0.022862	0.000000	0.000000	3.000000	72.000000	0.000000
14944.387216	-0.087794	0.577370	0.035954	75.419609	62.017162	78.409073	0.613570	0.000000	1.799599	0.000000	0.000000	0.000000	-0.019689	0.032847	-0.011502	0.000000	0.000000	3.000000	72.000000	0.000000
14944.390549	-0.087794	0.577370	0.035954	75.419609	62.017162	78.409073	0.613570	0.000000	1.799599	0.000000	0.000000	0.000000	-0.019689	0.032847	-0.011502	0.000000	0.000000	3.000000	72.000000	0.000000
14944.393882	-0.087794	0.577370	0.035954	75.417030	61.995312	78.399338	0.613570	0.000000	1.799599	0.000000	0.000000	0.000000	-0.019689	0.032847	-0.011502	0.000000	0.000000	3.000000	72.000000	0.000000
14944.397216	-0.087794	0.577370	0.035954	75.417030	61.995312	78.399338	0.613570	0.000000	1.799599	0.000000	0.000000	0.000000	-0.019689	0.032847	-0.011502	0.000000	0.000000	3.000000	72.000000	0.000000
14944.400549	-0.087843	0.577441	0.035820	75.417030	61.995312	78.399338	0.613570	0.000000	1.799599	0.000000	0.000000	0.000000	-0.014579	0.021496	-0.040176	0.000000	0.000000	3.000000	72.000000	0.000000
14944.403882	-0.087843	0.577441	0.035820	75.407227	61.987240	78.411880	0.610289	0.000000	1.797682	0.000000	0.000000	0.000000	-0.014579	0.021496	-0.040176	0.000000	0.000000	3.000000	72.000000	0.000000
14944.407216	-0.087843	0.577441	0.035820	75.407227	61.987240	78.411880	0.610289	0.000000	1.797682	0.000000	0.000000	0.000000	-0.014579	0.021496	-0.040176	0.000000	0.000000	3.000000	72.000000	0.000000
14944.410549	-0.087843	0.577441	0.035820	75.407227	61.987240	78.411880	0.610289	0.000000	1.797682	0.000000	0.000000	0.000000	-0.014579	0.021496	-0.040176	0.000000	0.000000	3.000000	72.000000	0.000000
14944.413882	-0.087939	0.577537	0.035413	75.374870	62.011703	78.479378	0.607859	0.000000	1.790986	0.000000	0.000000	0.000000	-0.028905	0.028732	-0.122148	0.000000	1.000000	3.000000	72.000000	0.000000
14944.417216	-0.087939	0.577537	0.035413	75.374870	62.011703	78.479378	0.607859	0.000000	1.790986	0.000000	0.000000	0.000000	-0.028905	0.028732	-0.122148	0.000000	1.000000	3.000000	72.000000	0.000000
