# Supplementary material for: Haptic Guidance Needs to Be Intuitive Not Just Informative to Improve Human Motor Accuracy
Source: PLoS One. 2016 Mar 16;11(3):e0150912. doi: 10.1371/journal.pone.0150912 (PMC4794196; doi:10.1371/journal.pone.0150912)
Supplement: S1 Data — (ZIP) [file pone.0150912.s001.zip › Subject6/exp1_0073.txt]

Time	PosX	PosY	PosZ	RotX	RotY	RotZ	ForceX	ForceY	ForceZ	MomentX	MomentY	MomentZ	VelocityX	VelocityY	VelocityZ	CalibratedWeight	ButtonDown	Condition	Trial	Visual
14945.670549	-0.001839	0.475078	0.254287	66.558426	36.856659	47.428837	0.000000	0.000000	0.000000	0.000000	0.000000	0.000000	0.030260	0.065413	0.050220	0.000000	1.000000	3.000000	73.000000	1.000000
14945.673882	-0.002077	0.475580	0.254916	66.588318	36.662102	47.132175	-1.858908	0.000000	4.641601	0.000000	0.000000	0.000000	-0.071476	0.150745	0.188782	0.000000	1.000000	3.000000	73.000000	1.000000
14945.677216	-0.002077	0.475580	0.254916	66.588318	36.662102	47.132175	-1.858908	0.000000	4.641601	0.000000	0.000000	0.000000	-0.071476	0.150745	0.188782	0.000000	1.000000	3.000000	73.000000	1.000000
14945.680549	-0.002077	0.475580	0.254916	66.588318	36.662102	47.132175	-1.858908	0.000000	4.641601	0.000000	0.000000	0.000000	-0.071476	0.150745	0.188782	0.000000	1.000000	3.000000	73.000000	1.000000
14945.683882	-0.002688	0.476261	0.255616	66.538162	36.269680	46.676792	-1.858692	0.000000	4.641687	0.000000	0.000000	0.000000	-0.183335	0.204177	0.210040	0.000000	1.000000	3.000000	73.000000	1.000000
14945.687216	-0.002688	0.476261	0.255616	66.538162	36.269680	46.676792	-1.858692	0.000000	4.641687	0.000000	0.000000	0.000000	-0.183335	0.204177	0.210040	0.000000	1.000000	3.000000	73.000000	1.000000
14945.690549	-0.002688	0.476261	0.255616	66.538162	36.269680	46.676792	-1.858692	0.000000	4.641687	0.000000	0.000000	0.000000	-0.183335	0.204177	0.210040	0.000000	1.000000	3.000000	73.000000	1.000000
14945.693882	-0.003607	0.476775	0.256582	66.510040	35.899773	46.292152	-1.863865	0.000000	4.639613	0.000000	0.000000	0.000000	-0.275550	0.154118	0.289916	0.000000	1.000000	3.000000	73.000000	1.000000
14945.697216	-0.003607	0.476775	0.256582	66.510040	35.899773	46.292152	-1.863865	0.000000	4.639613	0.000000	0.000000	0.000000	-0.275550	0.154118	0.289916	0.000000	1.000000	3.000000	73.000000	1.000000
14945.700549	-0.003607	0.476775	0.256582	66.510040	35.899773	46.292152	-1.863865	0.000000	4.639613	0.000000	0.000000	0.000000	-0.275550	0.154118	0.289916	0.000000	1.000000	3.000000	73.000000	1.000000
14945.703882	-0.004428	0.477221	0.257890	66.459396	35.695415	46.056973	-1.872112	0.000000	4.636291	0.000000	0.000000	0.000000	-0.246394	0.133958	0.392336	0.000000	1.000000	3.000000	73.000000	1.000000
14945.707216	-0.004428	0.477221	0.257890	66.459396	35.695415	46.056973	-1.872112	0.000000	4.636291	0.000000	0.000000	0.000000	-0.246394	0.133958	0.392336	0.000000	1.000000	3.000000	73.000000	1.000000
14945.710549	-0.004428	0.477221	0.257890	66.459396	35.695415	46.056973	-1.872112	0.000000	4.636291	0.000000	0.000000	0.000000	-0.246394	0.133958	0.392336	0.000000	1.000000	3.000000	73.000000	1.000000
14945.713882	-0.005525	0.477829	0.259310	66.624771	36.478447	46.835480	-1.876642	0.000000	4.634459	0.000000	0.000000	0.000000	-0.329173	0.182409	0.426069	0.000000	1.000000	3.000000	73.000000	1.000000
14945.717216	-0.005525	0.477829	0.259310	66.624771	36.478447	46.835480	-1.876642	0.000000	4.634459	0.000000	0.000000	0.000000	-0.329173	0.182409	0.426069	0.000000	1.000000	3.000000	73.000000	1.000000
14945.720549	-0.005525	0.477829	0.259310	66.624771	36.478447	46.835480	-1.876642	0.000000	4.634459	0.000000	0.000000	0.000000	-0.329173	0.182409	0.426069	0.000000	1.000000	3.000000	73.000000	1.000000
14945.723882	-0.006730	0.478323	0.260788	67.178429	38.730526	48.973770	-1.884651	0.000000	4.631208	0.000000	0.000000	0.000000	-0.361311	0.148298	0.443307	0.000000	1.000000	3.000000	73.000000	1.000000
14945.727216	-0.006730	0.478323	0.260788	67.178429	38.730526	48.973770	-1.884651	0.000000	4.631208	0.000000	0.000000	0.000000	-0.361311	0.148298	0.443307	0.000000	1.000000	3.000000	73.000000	1.000000
14945.730549	-0.006730	0.478323	0.260788	67.178429	38.730526	48.973770	-1.884651	0.000000	4.631208	0.000000	0.000000	0.000000	-0.361311	0.148298	0.443307	0.000000	1.000000	3.000000	73.000000	1.000000
14945.733882	-0.007976	0.478866	0.262503	67.763680	41.666023	51.804134	-1.893827	0.000000	4.627463	0.000000	0.000000	0.000000	-0.373831	0.162825	0.514490	0.000000	1.000000	3.000000	73.000000	1.000000
14945.737216	-0.007976	0.478866	0.262503	67.763680	41.666023	51.804134	-1.893827	0.000000	4.627463	0.000000	0.000000	0.000000	-0.373831	0.162825	0.514490	0.000000	1.000000	3.000000	73.000000	1.000000
14945.740549	-0.007976	0.478866	0.262503	67.763680	41.666023	51.804134	-1.893827	0.000000	4.627463	0.000000	0.000000	0.000000	-0.373831	0.162825	0.514490	0.000000	1.000000	3.000000	73.000000	1.000000
14945.743882	-0.009435	0.479436	0.264374	68.204308	44.702839	54.812935	-1.902036	0.000000	4.624095	0.000000	0.000000	0.000000	-0.437867	0.170954	0.561253	0.000000	1.000000	3.000000	73.000000	1.000000
14945.747216	-0.009435	0.479436	0.264374	68.204308	44.702839	54.812935	-1.902036	0.000000	4.624095	0.000000	0.000000	0.000000	-0.437867	0.170954	0.561253	0.000000	1.000000	3.000000	73.000000	1.000000
14945.750549	-0.009435	0.479436	0.264374	68.204308	44.702839	54.812935	-1.902036	0.000000	4.624095	0.000000	0.000000	0.000000	-0.437867	0.170954	0.561253	0.000000	1.000000	3.000000	73.000000	1.000000
14945.753882	-0.010904	0.479992	0.266340	68.542656	47.720871	57.819649	-1.912344	0.000000	4.619842	0.000000	0.000000	0.000000	-0.440561	0.166753	0.589957	0.000000	1.000000	3.000000	73.000000	1.000000
14945.757216	-0.010904	0.479992	0.266340	68.542656	47.720871	57.819649	-1.912344	0.000000	4.619842	0.000000	0.000000	0.000000	-0.440561	0.166753	0.589957	0.000000	1.000000	3.000000	73.000000	1.000000
14945.760549	-0.010904	0.479992	0.266340	68.542656	47.720871	57.819649	-1.912344	0.000000	4.619842	0.000000	0.000000	0.000000	-0.440561	0.166753	0.589957	0.000000	1.000000	3.000000	73.000000	1.000000
14945.763882	-0.012519	0.480474	0.268385	68.802361	50.653885	60.742989	-1.922024	0.000000	4.615823	0.000000	0.000000	0.000000	-0.484686	0.144580	0.613510	0.000000	1.000000	3.000000	73.000000	1.000000
14945.767216	-0.012519	0.480474	0.268385	68.802361	50.653885	60.742989	-1.922024	0.000000	4.615823	0.000000	0.000000	0.000000	-0.484686	0.144580	0.613510	0.000000	1.000000	3.000000	73.000000	1.000000
14945.770549	-0.012519	0.480474	0.268385	68.802361	50.653885	60.742989	-1.922024	0.000000	4.615823	0.000000	0.000000	0.000000	-0.484686	0.144580	0.613510	0.000000	1.000000	3.000000	73.000000	1.000000
14945.773882	-0.014353	0.480881	0.270506	69.008194	53.475548	63.547699	-1.933206	0.000000	4.611151	0.000000	0.000000	0.000000	-0.550042	0.122223	0.636025	0.000000	1.000000	3.000000	73.000000	1.000000
14945.777216	-0.014353	0.480881	0.270506	69.008194	53.475548	63.547699	-1.933206	0.000000	4.611151	0.000000	0.000000	0.000000	-0.550042	0.122223	0.636025	0.000000	1.000000	3.000000	73.000000	1.000000
14945.780549	-0.014353	0.480881	0.270506	69.008194	53.475548	63.547699	-1.933206	0.000000	4.611151	0.000000	0.000000	0.000000	-0.550042	0.122223	0.636025	0.000000	1.000000	3.000000	73.000000	1.000000
14945.783882	-0.016161	0.481229	0.272567	69.191711	56.187634	66.208031	-1.946876	0.000000	4.605397	0.000000	0.000000	0.000000	-0.542450	0.104328	0.618541	0.000000	1.000000	3.000000	73.000000	1.000000
14945.787216	-0.016161	0.481229	0.272567	69.191711	56.187634	66.208031	-1.946876	0.000000	4.605397	0.000000	0.000000	0.000000	-0.542450	0.104328	0.618541	0.000000	1.000000	3.000000	73.000000	1.000000
14945.790549	-0.016161	0.481229	0.272567	69.191711	56.187634	66.208031	-1.946876	0.000000	4.605397	0.000000	0.000000	0.000000	-0.542450	0.104328	0.618541	0.000000	1.000000	3.000000	73.000000	1.000000
14945.793882	-0.018013	0.481457	0.274587	69.341782	58.839088	68.801811	-1.960276	0.000000	4.599709	0.000000	0.000000	0.000000	-0.555620	0.068407	0.605911	0.000000	1.000000	3.000000	73.000000	1.000000
14945.797216	-0.018013	0.481457	0.274587	69.341782	58.839088	68.801811	-1.960276	0.000000	4.599709	0.000000	0.000000	0.000000	-0.555620	0.068407	0.605911	0.000000	1.000000	3.000000	73.000000	1.000000
14945.800549	-0.018013	0.481457	0.274587	69.341782	58.839088	68.801811	-1.960276	0.000000	4.599709	0.000000	0.000000	0.000000	-0.555620	0.068407	0.605911	0.000000	1.000000	3.000000	73.000000	1.000000
14945.803882	-0.019944	0.481585	0.276578	69.433022	61.412594	71.335289	-1.974302	0.000000	4.593706	0.000000	0.000000	0.000000	-0.579362	0.038353	0.597345	0.000000	1.000000	3.000000	73.000000	1.000000
14945.807216	-0.019944	0.481585	0.276578	69.433022	61.412594	71.335289	-1.974302	0.000000	4.593706	0.000000	0.000000	0.000000	-0.579362	0.038353	0.597345	0.000000	1.000000	3.000000	73.000000	1.000000
14945.810549	-0.019944	0.481585	0.276578	69.433022	61.412594	71.335289	-1.974302	0.000000	4.593706	0.000000	0.000000	0.000000	-0.579362	0.038353	0.597345	0.000000	1.000000	3.000000	73.000000	1.000000
14945.813882	-0.021886	0.481672	0.278555	69.434036	63.869968	73.797562	-1.989347	0.000000	4.587211	0.000000	0.000000	0.000000	-0.582380	0.026283	0.593115	0.000000	0.000000	3.000000	73.000000	1.000000
14945.817216	-0.021886	0.481672	0.278555	69.434036	63.869968	73.797562	-1.989347	0.000000	4.587211	0.000000	0.000000	0.000000	-0.582380	0.026283	0.593115	0.000000	0.000000	3.000000	73.000000	1.000000
14945.820549	-0.021886	0.481672	0.278555	69.434036	63.869968	73.797562	-1.989347	0.000000	4.587211	0.000000	0.000000	0.000000	-0.582380	0.026283	0.593115	0.000000	0.000000	3.000000	73.000000	1.000000
14945.823882	-0.023729	0.481696	0.280419	69.364876	66.215454	76.171333	-2.004339	0.000000	4.580679	0.000000	0.000000	0.000000	-0.552868	0.007037	0.559202	0.000000	0.000000	3.000000	73.000000	1.000000
14945.827216	-0.023729	0.481696	0.280419	69.364876	66.215454	76.171333	-2.004339	0.000000	4.580679	0.000000	0.000000	0.000000	-0.552868	0.007037	0.559202	0.000000	0.000000	3.000000	73.000000	1.000000
14945.830549	-0.023729	0.481696	0.280419	69.364876	66.215454	76.171333	-2.004339	0.000000	4.580679	0.000000	0.000000	0.000000	-0.552868	0.007037	0.559202	0.000000	0.000000	3.000000	73.000000	1.000000
14945.833882	-0.025578	0.481615	0.282199	69.239120	68.440392	78.447182	-2.018394	0.000000	4.574503	0.000000	0.000000	0.000000	-0.554792	-0.024151	0.534061	0.000000	0.000000	3.000000	73.000000	1.000000
14945.837216	-0.025578	0.481615	0.282199	69.239120	68.440392	78.447182	-2.018394	0.000000	4.574503	0.000000	0.000000	0.000000	-0.554792	-0.024151	0.534061	0.000000	0.000000	3.000000	73.000000	1.000000
14945.840549	-0.025578	0.481615	0.282199	69.239120	68.440392	78.447182	-2.018394	0.000000	4.574503	0.000000	0.000000	0.000000	-0.554792	-0.024151	0.534061	0.000000	0.000000	3.000000	73.000000	1.000000
14945.843882	-0.027257	0.481511	0.283901	69.073242	70.522507	80.583229	-2.032799	0.000000	4.568121	0.000000	0.000000	0.000000	-0.503752	-0.031249	0.510358	0.000000	0.000000	3.000000	73.000000	1.000000
14945.847216	-0.027257	0.481511	0.283901	69.073242	70.522507	80.583229	-2.032799	0.000000	4.568121	0.000000	0.000000	0.000000	-0.503752	-0.031249	0.510358	0.000000	0.000000	3.000000	73.000000	1.000000
14945.850549	-0.027257	0.481511	0.283901	69.073242	70.522507	80.583229	-2.032799	0.000000	4.568121	0.000000	0.000000	0.000000	-0.503752	-0.031249	0.510358	0.000000	0.000000	3.000000	73.000000	1.000000
14945.853882	-0.028763	0.481362	0.285482	68.918762	72.371231	82.455154	-2.045161	0.000000	4.562599	0.000000	0.000000	0.000000	-0.451701	-0.044871	0.474432	0.000000	0.000000	3.000000	73.000000	1.000000
14945.857216	-0.028763	0.481362	0.285482	68.918762	72.371231	82.455154	-2.045161	0.000000	4.562599	0.000000	0.000000	0.000000	-0.451701	-0.044871	0.474432	0.000000	0.000000	3.000000	73.000000	1.000000
14945.860549	-0.028763	0.481362	0.285482	68.918762	72.371231	82.455154	-2.045161	0.000000	4.562599	0.000000	0.000000	0.000000	-0.451701	-0.044871	0.474432	0.000000	0.000000	3.000000	73.000000	1.000000
14945.863882	-0.030094	0.481269	0.286958	68.826668	73.939835	83.994331	-2.055749	0.000000	4.557839	0.000000	0.000000	0.000000	-0.399247	-0.027875	0.442632	0.000000	0.000000	3.000000	73.000000	1.000000
14945.867216	-0.030094	0.481269	0.286958	68.826668	73.939835	83.994331	-2.055749	0.000000	4.557839	0.000000	0.000000	0.000000	-0.399247	-0.027875	0.442632	0.000000	0.000000	3.000000	73.000000	1.000000
14945.870549	-0.030094	0.481269	0.286958	68.826668	73.939835	83.994331	-2.055749	0.000000	4.557839	0.000000	0.000000	0.000000	-0.399247	-0.027875	0.442632	0.000000	0.000000	3.000000	73.000000	1.000000
14945.873882	-0.031178	0.481172	0.288348	68.810287	75.128876	85.105576	-2.064519	0.000000	4.553873	0.000000	0.000000	0.000000	-0.325295	-0.028938	0.417275	0.000000	0.000000	3.000000	73.000000	1.000000
14945.877216	-0.031178	0.481172	0.288348	68.810287	75.128876	85.105576	-2.064519	0.000000	4.553873	0.000000	0.000000	0.000000	-0.325295	-0.028938	0.417275	0.000000	0.000000	3.000000	73.000000	1.000000
14945.880549	-0.031178	0.481172	0.288348	68.810287	75.128876	85.105576	-2.064519	0.000000	4.553873	0.000000	0.000000	0.000000	-0.325295	-0.028938	0.417275	0.000000	0.000000	3.000000	73.000000	1.000000
14945.883882	-0.032047	0.481091	0.289612	68.860878	75.968971	85.822479	-2.070458	0.000000	4.551176	0.000000	0.000000	0.000000	-0.260897	-0.024268	0.378987	0.000000	0.000000	3.000000	73.000000	1.000000
14945.887216	-0.032047	0.481091	0.289612	68.860878	75.968971	85.822479	-2.070458	0.000000	4.551176	0.000000	0.000000	0.000000	-0.260897	-0.024268	0.378987	0.000000	0.000000	3.000000	73.000000	1.000000
14945.890549	-0.032047	0.481091	0.289612	68.860878	75.968971	85.822479	-2.070458	0.000000	4.551176	0.000000	0.000000	0.000000	-0.260897	-0.024268	0.378987	0.000000	0.000000	3.000000	73.000000	1.000000
14945.893882	-0.032733	0.481004	0.290677	68.990387	76.550224	86.255760	-2.074296	0.000000	4.549428	0.000000	0.000000	0.000000	-0.205782	-0.026361	0.319583	0.000000	0.000000	3.000000	73.000000	1.000000
14945.897216	-0.032733	0.481004	0.290677	68.990387	76.550224	86.255760	-2.074296	0.000000	4.549428	0.000000	0.000000	0.000000	-0.205782	-0.026361	0.319583	0.000000	0.000000	3.000000	73.000000	1.000000
14945.900549	-0.032733	0.481004	0.290677	68.990387	76.550224	86.255760	-2.074296	0.000000	4.549428	0.000000	0.000000	0.000000	-0.205782	-0.026361	0.319583	0.000000	0.000000	3.000000	73.000000	1.000000
14945.903882	-0.033375	0.480990	0.291509	69.161644	76.948563	86.497559	-2.076890	0.000000	4.548244	0.000000	0.000000	0.000000	-0.192538	-0.004096	0.249625	0.000000	0.000000	3.000000	73.000000	1.000000
14945.907216	-0.033375	0.480990	0.291509	69.161644	76.948563	86.497559	-2.076890	0.000000	4.548244	0.000000	0.000000	0.000000	-0.192538	-0.004096	0.249625	0.000000	0.000000	3.000000	73.000000	1.000000
14945.910549	-0.033375	0.480990	0.291509	69.161644	76.948563	86.497559	-2.076890	0.000000	4.548244	0.000000	0.000000	0.000000	-0.192538	-0.004096	0.249625	0.000000	0.000000	3.000000	73.000000	1.000000
14945.913882	-0.033375	0.480990	0.291509	69.341217	77.177528	86.581841	-2.080268	0.000000	4.546700	0.000000	0.000000	0.000000	-0.192538	-0.004096	0.249625	0.000000	0.000000	3.000000	73.000000	1.000000
14945.917216	-0.033900	0.480968	0.292087	69.341217	77.177528	86.581841	-2.080268	0.000000	4.546700	0.000000	0.000000	0.000000	-0.157417	-0.006584	0.173384	0.000000	0.000000	3.000000	73.000000	1.000000
14945.920549	-0.033900	0.480968	0.292087	69.341217	77.177528	86.581841	-2.080268	0.000000	4.546700	0.000000	0.000000	0.000000	-0.157417	-0.006584	0.173384	0.000000	0.000000	3.000000	73.000000	1.000000
14945.923882	-0.034375	0.480936	0.292352	69.497269	77.266380	86.525040	-2.080268	0.000000	4.546700	0.000000	0.000000	0.000000	-0.142652	-0.009589	0.079528	0.000000	0.000000	3.000000	73.000000	1.000000
14945.927216	-0.034375	0.480936	0.292352	69.497269	77.266380	86.525040	-2.080268	0.000000	4.546700	0.000000	0.000000	0.000000	-0.142652	-0.009589	0.079528	0.000000	0.000000	3.000000	73.000000	1.000000
14945.930549	-0.034375	0.480936	0.292352	69.497269	77.266380	86.525040	-2.080268	0.000000	4.546700	0.000000	0.000000	0.000000	-0.142652	-0.009589	0.079528	0.000000	0.000000	3.000000	73.000000	1.000000
14945.933882	-0.034375	0.480936	0.292352	69.611870	77.261238	86.448807	-2.088161	0.000000	4.543081	0.000000	0.000000	0.000000	-0.142652	-0.009589	0.079528	0.000000	0.000000	3.000000	73.000000	1.000000
14945.937216	-0.034802	0.480915	0.292319	69.611870	77.261238	86.448807	-2.088161	0.000000	4.543081	0.000000	0.000000	0.000000	-0.127899	-0.006285	-0.009987	0.000000	0.000000	3.000000	73.000000	1.000000
14945.940549	-0.034802	0.480915	0.292319	69.611870	77.261238	86.448807	-2.088161	0.000000	4.543081	0.000000	0.000000	0.000000	-0.127899	-0.006285	-0.009987	0.000000	0.000000	3.000000	73.000000	1.000000
14945.943882	-0.034802	0.480915	0.292319	69.656944	77.318848	86.484154	-2.088161	0.000000	4.543081	0.000000	0.000000	0.000000	-0.127899	-0.006285	-0.009987	0.000000	0.000000	3.000000	73.000000	1.000000
14945.947216	-0.034802	0.480915	0.292319	69.656944	77.318848	86.484154	-2.088161	0.000000	4.543081	0.000000	0.000000	0.000000	-0.127899	-0.006285	-0.009987	0.000000	0.000000	3.000000	73.000000	1.000000
14945.950549	-0.035110	0.480907	0.292048	69.656944	77.318848	86.484154	-2.088161	0.000000	4.543081	0.000000	0.000000	0.000000	-0.092459	-0.002435	-0.081391	0.000000	0.000000	3.000000	73.000000	1.000000
14945.953882	-0.035337	0.480953	0.291563	69.666267	77.371368	86.487541	-2.093823	0.000000	4.540474	0.000000	0.000000	0.000000	-0.067999	0.013958	-0.145252	0.000000	0.000000	3.000000	73.000000	1.000000
14945.957216	-0.035337	0.480953	0.291563	69.666267	77.371368	86.487541	-2.093823	0.000000	4.540474	0.000000	0.000000	0.000000	-0.067999	0.013958	-0.145252	0.000000	0.000000	3.000000	73.000000	1.000000
14945.960549	-0.035337	0.480953	0.291563	69.666267	77.371368	86.487541	-2.093823	0.000000	4.540474	0.000000	0.000000	0.000000	-0.067999	0.013958	-0.145252	0.000000	0.000000	3.000000	73.000000	1.000000
14945.963882	-0.035305	0.481035	0.290889	69.684196	77.274254	86.298409	-2.105146	0.000000	4.535235	0.000000	0.000000	0.000000	0.009548	0.024309	-0.202324	0.000000	0.000000	3.000000	73.000000	1.000000
14945.967216	-0.035305	0.481035	0.290889	69.684196	77.274254	86.298409	-2.105146	0.000000	4.535235	0.000000	0.000000	0.000000	0.009548	0.024309	-0.202324	0.000000	0.000000	3.000000	73.000000	1.000000
14945.970549	-0.035305	0.481035	0.290889	69.684196	77.274254	86.298409	-2.105146	0.000000	4.535235	0.000000	0.000000	0.000000	0.009548	0.024309	-0.202324	0.000000	0.000000	3.000000	73.000000	1.000000
14945.973882	-0.035125	0.481172	0.290089	69.713570	76.912613	85.916214	-2.108751	0.000000	4.533560	0.000000	0.000000	0.000000	0.053987	0.041381	-0.239938	0.000000	0.000000	3.000000	73.000000	1.000000
14945.977216	-0.035125	0.481172	0.290089	69.713570	76.912613	85.916214	-2.108751	0.000000	4.533560	0.000000	0.000000	0.000000	0.053987	0.041381	-0.239938	0.000000	0.000000	3.000000	73.000000	1.000000
14945.980549	-0.035125	0.481172	0.290089	69.713570	76.912613	85.916214	-2.108751	0.000000	4.533560	0.000000	0.000000	0.000000	0.053987	0.041381	-0.239938	0.000000	0.000000	3.000000	73.000000	1.000000
14945.983882	-0.034794	0.481385	0.289091	69.777809	76.262695	85.290451	-2.111218	0.000000	4.532413	0.000000	0.000000	0.000000	0.099292	0.063807	-0.299593	0.000000	0.000000	3.000000	73.000000	1.000000
14945.987216	-0.034794	0.481385	0.289091	69.777809	76.262695	85.290451	-2.111218	0.000000	4.532413	0.000000	0.000000	0.000000	0.099292	0.063807	-0.299593	0.000000	0.000000	3.000000	73.000000	1.000000
14945.990549	-0.034794	0.481385	0.289091	69.777809	76.262695	85.290451	-2.111218	0.000000	4.532413	0.000000	0.000000	0.000000	0.099292	0.063807	-0.299593	0.000000	0.000000	3.000000	73.000000	1.000000
14945.993882	-0.034311	0.481569	0.287851	69.887627	75.431145	84.469223	-2.112947	0.000000	4.531607	0.000000	0.000000	0.000000	0.144929	0.055066	-0.371804	0.000000	0.000000	3.000000	73.000000	1.000000
14945.997216	-0.034311	0.481569	0.287851	69.887627	75.431145	84.469223	-2.112947	0.000000	4.531607	0.000000	0.000000	0.000000	0.144929	0.055066	-0.371804	0.000000	0.000000	3.000000	73.000000	1.000000
14946.000549	-0.034311	0.481569	0.287851	69.887627	75.431145	84.469223	-2.112947	0.000000	4.531607	0.000000	0.000000	0.000000	0.144929	0.055066	-0.371804	0.000000	0.000000	3.000000	73.000000	1.000000
14946.003882	-0.033884	0.481761	0.286271	70.009872	74.581741	83.638626	-2.114172	0.000000	4.531035	0.000000	0.000000	0.000000	0.127934	0.057596	-0.474148	0.000000	0.000000	3.000000	73.000000	1.000000
14946.007216	-0.033884	0.481761	0.286271	70.009872	74.581741	83.638626	-2.114172	0.000000	4.531035	0.000000	0.000000	0.000000	0.127934	0.057596	-0.474148	0.000000	0.000000	3.000000	73.000000	1.000000
14946.010549	-0.033884	0.481761	0.286271	70.009872	74.581741	83.638626	-2.114172	0.000000	4.531035	0.000000	0.000000	0.000000	0.127934	0.057596	-0.474148	0.000000	0.000000	3.000000	73.000000	1.000000
14946.013882	-0.033519	0.482065	0.284443	70.104706	73.744156	82.847733	-2.118212	0.000000	4.529148	0.000000	0.000000	0.000000	0.109653	0.091388	-0.548205	0.000000	0.000000	3.000000	73.000000	1.000000
14946.017216	-0.033519	0.482065	0.284443	70.104706	73.744156	82.847733	-2.118212	0.000000	4.529148	0.000000	0.000000	0.000000	0.109653	0.091388	-0.548205	0.000000	0.000000	3.000000	73.000000	1.000000
14946.020549	-0.033519	0.482065	0.284443	70.104706	73.744156	82.847733	-2.118212	0.000000	4.529148	0.000000	0.000000	0.000000	0.109653	0.091388	-0.548205	0.000000	0.000000	3.000000	73.000000	1.000000
14946.023882	-0.032968	0.482420	0.282364	70.155350	72.880989	82.065598	-2.124596	0.000000	4.526156	0.000000	0.000000	0.000000	0.165382	0.106426	-0.623746	0.000000	0.000000	3.000000	73.000000	1.000000
14946.027216	-0.032968	0.482420	0.282364	70.155350	72.880989	82.065598	-2.124596	0.000000	4.526156	0.000000	0.000000	0.000000	0.165382	0.106426	-0.623746	0.000000	0.000000	3.000000	73.000000	1.000000
14946.030549	-0.032968	0.482420	0.282364	70.155350	72.880989	82.065598	-2.124596	0.000000	4.526156	0.000000	0.000000	0.000000	0.165382	0.106426	-0.623746	0.000000	0.000000	3.000000	73.000000	1.000000
14946.033882	-0.032271	0.482867	0.280114	70.197861	71.915215	81.181564	-2.130170	0.000000	4.523536	0.000000	0.000000	0.000000	0.208939	0.134139	-0.675026	0.000000	0.000000	3.000000	73.000000	1.000000
14946.037216	-0.032271	0.482867	0.280114	70.197861	71.915215	81.181564	-2.130170	0.000000	4.523536	0.000000	0.000000	0.000000	0.208939	0.134139	-0.675026	0.000000	0.000000	3.000000	73.000000	1.000000
14946.040549	-0.032271	0.482867	0.280114	70.197861	71.915215	81.181564	-2.130170	0.000000	4.523536	0.000000	0.000000	0.000000	0.208939	0.134139	-0.675026	0.000000	0.000000	3.000000	73.000000	1.000000
14946.043882	-0.031434	0.483448	0.277747	70.234169	70.769974	80.115295	-2.134965	0.000000	4.521274	0.000000	0.000000	0.000000	0.251278	0.174135	-0.709985	0.000000	0.000000	3.000000	73.000000	1.000000
14946.047216	-0.031434	0.483448	0.277747	70.234169	70.769974	80.115295	-2.134965	0.000000	4.521274	0.000000	0.000000	0.000000	0.251278	0.174135	-0.709985	0.000000	0.000000	3.000000	73.000000	1.000000
14946.050549	-0.031434	0.483448	0.277747	70.234169	70.769974	80.115295	-2.134965	0.000000	4.521274	0.000000	0.000000	0.000000	0.251278	0.174135	-0.709985	0.000000	0.000000	3.000000	73.000000	1.000000
14946.053882	-0.030423	0.484181	0.275307	70.262321	69.477608	78.894676	-2.138689	0.000000	4.519514	0.000000	0.000000	0.000000	0.303014	0.220081	-0.732115	0.000000	0.000000	3.000000	73.000000	1.000000
14946.057216	-0.030423	0.484181	0.275307	70.262321	69.477608	78.894676	-2.138689	0.000000	4.519514	0.000000	0.000000	0.000000	0.303014	0.220081	-0.732115	0.000000	0.000000	3.000000	73.000000	1.000000
14946.060549	-0.030423	0.484181	0.275307	70.262321	69.477608	78.894676	-2.138689	0.000000	4.519514	0.000000	0.000000	0.000000	0.303014	0.220081	-0.732115	0.000000	0.000000	3.000000	73.000000	1.000000
14946.063882	-0.029209	0.485107	0.272821	70.304482	68.086960	77.536537	-2.140631	0.000000	4.518595	0.000000	0.000000	0.000000	0.364211	0.277795	-0.745960	0.000000	0.000000	3.000000	73.000000	1.000000
14946.067216	-0.029209	0.485107	0.272821	70.304482	68.086960	77.536537	-2.140631	0.000000	4.518595	0.000000	0.000000	0.000000	0.364211	0.277795	-0.745960	0.000000	0.000000	3.000000	73.000000	1.000000
14946.070549	-0.029209	0.485107	0.272821	70.304482	68.086960	77.536537	-2.140631	0.000000	4.518595	0.000000	0.000000	0.000000	0.364211	0.277795	-0.745960	0.000000	0.000000	3.000000	73.000000	1.000000
14946.073882	-0.027828	0.486123	0.270273	70.423149	66.674583	76.068039	-2.140143	0.000000	4.518826	0.000000	0.000000	0.000000	0.414479	0.304805	-0.764229	0.000000	0.000000	3.000000	73.000000	1.000000
14946.077216	-0.027828	0.486123	0.270273	70.423149	66.674583	76.068039	-2.140143	0.000000	4.518826	0.000000	0.000000	0.000000	0.414479	0.304805	-0.764229	0.000000	0.000000	3.000000	73.000000	1.000000
14946.080549	-0.027828	0.486123	0.270273	70.423149	66.674583	76.068039	-2.140143	0.000000	4.518826	0.000000	0.000000	0.000000	0.414479	0.304805	-0.764229	0.000000	0.000000	3.000000	73.000000	1.000000
14946.083882	-0.026453	0.487347	0.267652	70.651535	65.259209	74.481598	-2.137750	0.000000	4.519958	0.000000	0.000000	0.000000	0.412551	0.367062	-0.786471	0.000000	0.000000	3.000000	73.000000	1.000000
14946.087216	-0.026453	0.487347	0.267652	70.651535	65.259209	74.481598	-2.137750	0.000000	4.519958	0.000000	0.000000	0.000000	0.412551	0.367062	-0.786471	0.000000	0.000000	3.000000	73.000000	1.000000
14946.090549	-0.026453	0.487347	0.267652	70.651535	65.259209	74.481598	-2.137750	0.000000	4.519958	0.000000	0.000000	0.000000	0.412551	0.367062	-0.786471	0.000000	0.000000	3.000000	73.000000	1.000000
14946.093882	-0.024983	0.488697	0.264991	70.978600	63.897007	72.836403	-2.135883	0.000000	4.520841	0.000000	0.000000	0.000000	0.441027	0.405205	-0.798022	0.000000	0.000000	3.000000	73.000000	1.000000
14946.097216	-0.024983	0.488697	0.264991	70.978600	63.897007	72.836403	-2.135883	0.000000	4.520841	0.000000	0.000000	0.000000	0.441027	0.405205	-0.798022	0.000000	0.000000	3.000000	73.000000	1.000000
14946.100549	-0.024983	0.488697	0.264991	70.978600	63.897007	72.836403	-2.135883	0.000000	4.520841	0.000000	0.000000	0.000000	0.441027	0.405205	-0.798022	0.000000	0.000000	3.000000	73.000000	1.000000
14946.103882	-0.023453	0.490193	0.262274	71.375374	62.604996	71.170296	-2.132906	0.000000	4.522246	0.000000	0.000000	0.000000	0.459015	0.448511	-0.815252	0.000000	0.000000	3.000000	73.000000	1.000000
14946.107216	-0.023453	0.490193	0.262274	71.375374	62.604996	71.170296	-2.132906	0.000000	4.522246	0.000000	0.000000	0.000000	0.459015	0.448511	-0.815252	0.000000	0.000000	3.000000	73.000000	1.000000
14946.110549	-0.023453	0.490193	0.262274	71.375374	62.604996	71.170296	-2.132906	0.000000	4.522246	0.000000	0.000000	0.000000	0.459015	0.448511	-0.815252	0.000000	0.000000	3.000000	73.000000	1.000000
14946.113882	-0.021898	0.491791	0.259498	71.807846	61.384743	69.678307	-2.129401	0.000000	4.523898	0.000000	0.000000	0.000000	0.466458	0.479398	-0.832785	0.000000	0.000000	3.000000	73.000000	1.000000
14946.117216	-0.021898	0.491791	0.259498	71.807846	61.384743	69.678307	-2.129401	0.000000	4.523898	0.000000	0.000000	0.000000	0.466458	0.479398	-0.832785	0.000000	0.000000	3.000000	73.000000	1.000000
14946.120549	-0.021898	0.491791	0.259498	71.807846	61.384743	69.678307	-2.129401	0.000000	4.523898	0.000000	0.000000	0.000000	0.466458	0.479398	-0.832785	0.000000	0.000000	3.000000	73.000000	1.000000
14946.123882	-0.020419	0.493527	0.256626	72.231277	60.270771	68.885925	-2.125857	0.000000	4.525564	0.000000	0.000000	0.000000	0.443472	0.520997	-0.861515	0.000000	0.000000	3.000000	73.000000	1.000000
14946.127216	-0.020419	0.493527	0.256626	72.231277	60.270771	68.885925	-2.125857	0.000000	4.525564	0.000000	0.000000	0.000000	0.443472	0.520997	-0.861515	0.000000	0.000000	3.000000	73.000000	1.000000
14946.130549	-0.020419	0.493527	0.256626	72.231277	60.270771	68.885925	-2.125857	0.000000	4.525564	0.000000	0.000000	0.000000	0.443472	0.520997	-0.861515	0.000000	0.000000	3.000000	73.000000	1.000000
14946.133882	-0.018984	0.495322	0.253662	72.598793	59.326736	68.481544	-2.123989	0.000000	4.526442	0.000000	0.000000	0.000000	0.430679	0.538500	-0.889250	0.000000	0.000000	3.000000	73.000000	1.000000
14946.137216	-0.018984	0.495322	0.253662	72.598793	59.326736	68.481544	-2.123989	0.000000	4.526442	0.000000	0.000000	0.000000	0.430679	0.538500	-0.889250	0.000000	0.000000	3.000000	73.000000	1.000000
14946.140549	-0.018984	0.495322	0.253662	72.598793	59.326736	68.481544	-2.123989	0.000000	4.526442	0.000000	0.000000	0.000000	0.430679	0.538500	-0.889250	0.000000	0.000000	3.000000	73.000000	1.000000
14946.143882	-0.017557	0.497174	0.250605	72.894867	58.582191	68.097153	-2.123335	0.000000	4.526748	0.000000	0.000000	0.000000	0.427950	0.555507	-0.917138	0.000000	0.000000	3.000000	73.000000	1.000000
14946.147216	-0.017557	0.497174	0.250605	72.894867	58.582191	68.097153	-2.123335	0.000000	4.526748	0.000000	0.000000	0.000000	0.427950	0.555507	-0.917138	0.000000	0.000000	3.000000	73.000000	1.000000
14946.150549	-0.017557	0.497174	0.250605	72.894867	58.582191	68.097153	-2.123335	0.000000	4.526748	0.000000	0.000000	0.000000	0.427950	0.555507	-0.917138	0.000000	0.000000	3.000000	73.000000	1.000000
14946.153882	-0.016207	0.499040	0.247422	73.120850	58.084953	67.617493	-2.123446	0.000000	4.526696	0.000000	0.000000	0.000000	0.405209	0.559849	-0.954801	0.000000	0.000000	3.000000	73.000000	1.000000
14946.157216	-0.016207	0.499040	0.247422	73.120850	58.084953	67.617493	-2.123446	0.000000	4.526696	0.000000	0.000000	0.000000	0.405209	0.559849	-0.954801	0.000000	0.000000	3.000000	73.000000	1.000000
14946.160549	-0.016207	0.499040	0.247422	73.120850	58.084953	67.617493	-2.123446	0.000000	4.526696	0.000000	0.000000	0.000000	0.405209	0.559849	-0.954801	0.000000	0.000000	3.000000	73.000000	1.000000
14946.163882	-0.014998	0.500939	0.244126	73.301941	57.803196	67.497803	-2.125579	0.000000	4.525695	0.000000	0.000000	0.000000	0.362487	0.569742	-0.988913	0.000000	0.000000	3.000000	73.000000	1.000000
14946.167216	-0.014998	0.500939	0.244126	73.301941	57.803196	67.497803	-2.125579	0.000000	4.525695	0.000000	0.000000	0.000000	0.362487	0.569742	-0.988913	0.000000	0.000000	3.000000	73.000000	1.000000
14946.170549	-0.014998	0.500939	0.244126	73.301941	57.803196	67.497803	-2.125579	0.000000	4.525695	0.000000	0.000000	0.000000	0.362487	0.569742	-0.988913	0.000000	0.000000	3.000000	73.000000	1.000000
14946.173882	-0.013865	0.502851	0.240733	73.464844	57.750820	67.514145	-2.130738	0.000000	4.523269	0.000000	0.000000	0.000000	0.339954	0.573675	-1.017783	0.000000	0.000000	3.000000	73.000000	1.000000
14946.177216	-0.013865	0.502851	0.240733	73.464844	57.750820	67.514145	-2.130738	0.000000	4.523269	0.000000	0.000000	0.000000	0.339954	0.573675	-1.017783	0.000000	0.000000	3.000000	73.000000	1.000000
14946.180549	-0.013865	0.502851	0.240733	73.464844	57.750820	67.514145	-2.130738	0.000000	4.523269	0.000000	0.000000	0.000000	0.339954	0.573675	-1.017783	0.000000	0.000000	3.000000	73.000000	1.000000
14946.183882	-0.012806	0.504659	0.237219	73.632797	57.962067	67.763695	-2.137879	0.000000	4.519897	0.000000	0.000000	0.000000	0.317727	0.542390	-1.054304	0.000000	0.000000	3.000000	73.000000	1.000000
14946.187216	-0.012806	0.504659	0.237219	73.632797	57.962067	67.763695	-2.137879	0.000000	4.519897	0.000000	0.000000	0.000000	0.317727	0.542390	-1.054304	0.000000	0.000000	3.000000	73.000000	1.000000
14946.190549	-0.012806	0.504659	0.237219	73.632797	57.962067	67.763695	-2.137879	0.000000	4.519897	0.000000	0.000000	0.000000	0.317727	0.542390	-1.054304	0.000000	0.000000	3.000000	73.000000	1.000000
14946.193882	-0.011821	0.506421	0.233594	73.813904	58.400490	68.448303	-2.147257	0.000000	4.515450	0.000000	0.000000	0.000000	0.295590	0.528409	-1.087398	0.000000	0.000000	3.000000	73.000000	1.000000
14946.197216	-0.011821	0.506421	0.233594	73.813904	58.400490	68.448303	-2.147257	0.000000	4.515450	0.000000	0.000000	0.000000	0.295590	0.528409	-1.087398	0.000000	0.000000	3.000000	73.000000	1.000000
14946.200549	-0.011821	0.506421	0.233594	73.813904	58.400490	68.448303	-2.147257	0.000000	4.515450	0.000000	0.000000	0.000000	0.295590	0.528409	-1.087398	0.000000	0.000000	3.000000	73.000000	1.000000
14946.203882	-0.010974	0.508152	0.229840	73.998581	58.902870	69.255524	-2.158876	0.000000	4.509906	0.000000	0.000000	0.000000	0.254156	0.519484	-1.126428	0.000000	0.000000	3.000000	73.000000	1.000000
14946.207216	-0.010974	0.508152	0.229840	73.998581	58.902870	69.255524	-2.158876	0.000000	4.509906	0.000000	0.000000	0.000000	0.254156	0.519484	-1.126428	0.000000	0.000000	3.000000	73.000000	1.000000
14946.210549	-0.010974	0.508152	0.229840	73.998581	58.902870	69.255524	-2.158876	0.000000	4.509906	0.000000	0.000000	0.000000	0.254156	0.519484	-1.126428	0.000000	0.000000	3.000000	73.000000	1.000000
14946.213882	-0.010231	0.509838	0.226005	74.163826	59.439449	69.984779	-2.174008	0.000000	4.502631	0.000000	0.000000	0.000000	0.222741	0.505731	-1.150409	0.000000	0.000000	3.000000	73.000000	1.000000
14946.217216	-0.010231	0.509838	0.226005	74.163826	59.439449	69.984779	-2.174008	0.000000	4.502631	0.000000	0.000000	0.000000	0.222741	0.505731	-1.150409	0.000000	0.000000	3.000000	73.000000	1.000000
14946.220549	-0.010231	0.509838	0.226005	74.163826	59.439449	69.984779	-2.174008	0.000000	4.502631	0.000000	0.000000	0.000000	0.222741	0.505731	-1.150409	0.000000	0.000000	3.000000	73.000000	1.000000
14946.223882	-0.009528	0.511537	0.222136	74.270905	59.919563	70.596184	-2.191874	0.000000	4.493961	0.000000	0.000000	0.000000	0.210907	0.509748	-1.160614	0.000000	0.000000	3.000000	73.000000	1.000000
14946.227216	-0.009528	0.511537	0.222136	74.270905	59.919563	70.596184	-2.191874	0.000000	4.493961	0.000000	0.000000	0.000000	0.210907	0.509748	-1.160614	0.000000	0.000000	3.000000	73.000000	1.000000
14946.230549	-0.009528	0.511537	0.222136	74.270905	59.919563	70.596184	-2.191874	0.000000	4.493961	0.000000	0.000000	0.000000	0.210907	0.509748	-1.160614	0.000000	0.000000	3.000000	73.000000	1.000000
14946.233882	-0.008896	0.513212	0.218236	74.322777	60.089115	71.002930	-2.211162	0.000000	4.484503	0.000000	0.000000	0.000000	0.189580	0.502472	-1.169998	0.000000	0.000000	3.000000	73.000000	1.000000
14946.237216	-0.008896	0.513212	0.218236	74.322777	60.089115	71.002930	-2.211162	0.000000	4.484503	0.000000	0.000000	0.000000	0.189580	0.502472	-1.169998	0.000000	0.000000	3.000000	73.000000	1.000000
14946.240549	-0.008896	0.513212	0.218236	74.322777	60.089115	71.002930	-2.211162	0.000000	4.484503	0.000000	0.000000	0.000000	0.189580	0.502472	-1.169998	0.000000	0.000000	3.000000	73.000000	1.000000
14946.243882	-0.008335	0.514885	0.214354	74.338745	59.823925	71.058121	-2.232427	0.000000	4.473954	0.000000	0.000000	0.000000	0.168380	0.501879	-1.164583	0.000000	0.000000	3.000000	73.000000	1.000000
14946.247216	-0.008335	0.514885	0.214354	74.338745	59.823925	71.058121	-2.232427	0.000000	4.473954	0.000000	0.000000	0.000000	0.168380	0.501879	-1.164583	0.000000	0.000000	3.000000	73.000000	1.000000
14946.250549	-0.008335	0.514885	0.214354	74.338745	59.823925	71.058121	-2.232427	0.000000	4.473954	0.000000	0.000000	0.000000	0.168380	0.501879	-1.164583	0.000000	0.000000	3.000000	73.000000	1.000000
14946.253882	-0.007717	0.516562	0.210561	74.326469	59.246529	70.648857	-2.255329	0.000000	4.462453	0.000000	0.000000	0.000000	0.185320	0.503139	-1.138055	0.000000	0.000000	3.000000	73.000000	1.000000
14946.257216	-0.007717	0.516562	0.210561	74.326469	59.246529	70.648857	-2.255329	0.000000	4.462453	0.000000	0.000000	0.000000	0.185320	0.503139	-1.138055	0.000000	0.000000	3.000000	73.000000	1.000000
14946.260549	-0.007717	0.516562	0.210561	74.326469	59.246529	70.648857	-2.255329	0.000000	4.462453	0.000000	0.000000	0.000000	0.185320	0.503139	-1.138055	0.000000	0.000000	3.000000	73.000000	1.000000
14946.263882	-0.007106	0.518185	0.206811	74.292915	58.469112	69.912514	-2.277185	0.000000	4.451341	0.000000	0.000000	0.000000	0.183231	0.486833	-1.124907	0.000000	0.000000	3.000000	73.000000	1.000000
14946.267216	-0.007106	0.518185	0.206811	74.292915	58.469112	69.912514	-2.277185	0.000000	4.451341	0.000000	0.000000	0.000000	0.183231	0.486833	-1.124907	0.000000	0.000000	3.000000	73.000000	1.000000
14946.270549	-0.007106	0.518185	0.206811	74.292915	58.469112	69.912514	-2.277185	0.000000	4.451341	0.000000	0.000000	0.000000	0.183231	0.486833	-1.124907	0.000000	0.000000	3.000000	73.000000	1.000000
14946.273882	-0.006409	0.519774	0.203123	74.254173	57.650627	69.232918	-2.299403	0.000000	4.439903	0.000000	0.000000	0.000000	0.209336	0.476801	-1.106352	0.000000	0.000000	3.000000	73.000000	1.000000
14946.277216	-0.006409	0.519774	0.203123	74.254173	57.650627	69.232918	-2.299403	0.000000	4.439903	0.000000	0.000000	0.000000	0.209336	0.476801	-1.106352	0.000000	0.000000	3.000000	73.000000	1.000000
14946.280549	-0.006409	0.519774	0.203123	74.254173	57.650627	69.232918	-2.299403	0.000000	4.439903	0.000000	0.000000	0.000000	0.209336	0.476801	-1.106352	0.000000	0.000000	3.000000	73.000000	1.000000
14946.283882	-0.005687	0.521269	0.199417	74.236565	56.913975	69.012245	-2.320219	0.000000	4.429062	0.000000	0.000000	0.000000	0.216524	0.448419	-1.111738	0.000000	0.000000	3.000000	73.000000	1.000000
14946.287216	-0.005687	0.521269	0.199417	74.236565	56.913975	69.012245	-2.320219	0.000000	4.429062	0.000000	0.000000	0.000000	0.216524	0.448419	-1.111738	0.000000	0.000000	3.000000	73.000000	1.000000
14946.290549	-0.005687	0.521269	0.199417	74.236565	56.913975	69.012245	-2.320219	0.000000	4.429062	0.000000	0.000000	0.000000	0.216524	0.448419	-1.111738	0.000000	0.000000	3.000000	73.000000	1.000000
14946.293882	-0.004880	0.522674	0.195729	74.280281	56.262512	68.807755	-2.341393	0.000000	4.417905	0.000000	0.000000	0.000000	0.242054	0.421369	-1.106422	0.000000	0.000000	3.000000	73.000000	1.000000
14946.297216	-0.004880	0.522674	0.195729	74.280281	56.262512	68.807755	-2.341393	0.000000	4.417905	0.000000	0.000000	0.000000	0.242054	0.421369	-1.106422	0.000000	0.000000	3.000000	73.000000	1.000000
14946.300549	-0.004880	0.522674	0.195729	74.280281	56.262512	68.807755	-2.341393	0.000000	4.417905	0.000000	0.000000	0.000000	0.242054	0.421369	-1.106422	0.000000	0.000000	3.000000	73.000000	1.000000
14946.303882	-0.003989	0.523998	0.191971	74.422661	55.680157	68.290749	-2.361544	0.000000	4.407166	0.000000	0.000000	0.000000	0.267292	0.397352	-1.127483	0.000000	0.000000	3.000000	73.000000	1.000000
14946.307216	-0.003989	0.523998	0.191971	74.422661	55.680157	68.290749	-2.361544	0.000000	4.407166	0.000000	0.000000	0.000000	0.267292	0.397352	-1.127483	0.000000	0.000000	3.000000	73.000000	1.000000
14946.310549	-0.003989	0.523998	0.191971	74.422661	55.680157	68.290749	-2.361544	0.000000	4.407166	0.000000	0.000000	0.000000	0.267292	0.397352	-1.127483	0.000000	0.000000	3.000000	73.000000	1.000000
14946.313882	-0.003077	0.525212	0.188180	74.653336	55.139301	67.644119	-2.381499	0.000000	4.396415	0.000000	0.000000	0.000000	0.273528	0.363987	-1.137221	0.000000	0.000000	3.000000	73.000000	1.000000
14946.317216	-0.003077	0.525212	0.188180	74.653336	55.139301	67.644119	-2.381499	0.000000	4.396415	0.000000	0.000000	0.000000	0.273528	0.363987	-1.137221	0.000000	0.000000	3.000000	73.000000	1.000000
14946.320549	-0.003077	0.525212	0.188180	74.653336	55.139301	67.644119	-2.381499	0.000000	4.396415	0.000000	0.000000	0.000000	0.273528	0.363987	-1.137221	0.000000	0.000000	3.000000	73.000000	1.000000
14946.323882	-0.002145	0.526346	0.184318	74.932549	54.690254	67.500854	-2.402042	0.000000	4.385225	0.000000	0.000000	0.000000	0.279602	0.340349	-1.158563	0.000000	0.000000	3.000000	73.000000	1.000000
14946.327216	-0.002145	0.526346	0.184318	74.932549	54.690254	67.500854	-2.402042	0.000000	4.385225	0.000000	0.000000	0.000000	0.279602	0.340349	-1.158563	0.000000	0.000000	3.000000	73.000000	1.000000
14946.330549	-0.002145	0.526346	0.184318	74.932549	54.690254	67.500854	-2.402042	0.000000	4.385225	0.000000	0.000000	0.000000	0.279602	0.340349	-1.158563	0.000000	0.000000	3.000000	73.000000	1.000000
14946.333882	-0.001133	0.527371	0.180424	75.225449	54.268379	67.564651	-2.423610	0.000000	4.373341	0.000000	0.000000	0.000000	0.303559	0.307539	-1.168255	0.000000	0.000000	3.000000	73.000000	1.000000
14946.337216	-0.001133	0.527371	0.180424	75.225449	54.268379	67.564651	-2.423610	0.000000	4.373341	0.000000	0.000000	0.000000	0.303559	0.307539	-1.168255	0.000000	0.000000	3.000000	73.000000	1.000000
14946.340549	-0.001133	0.527371	0.180424	75.225449	54.268379	67.564651	-2.423610	0.000000	4.373341	0.000000	0.000000	0.000000	0.303559	0.307539	-1.168255	0.000000	0.000000	3.000000	73.000000	1.000000
14946.343882	-0.000013	0.528323	0.176494	75.508270	53.767906	67.279106	-2.444780	0.000000	4.361542	0.000000	0.000000	0.000000	0.335997	0.285513	-1.179136	0.000000	0.000000	3.000000	73.000000	1.000000
14946.347216	-0.000013	0.528323	0.176494	75.508270	53.767906	67.279106	-2.444780	0.000000	4.361542	0.000000	0.000000	0.000000	0.335997	0.285513	-1.179136	0.000000	0.000000	3.000000	73.000000	1.000000
14946.350549	-0.000013	0.528323	0.176494	75.508270	53.767906	67.279106	-2.444780	0.000000	4.361542	0.000000	0.000000	0.000000	0.335997	0.285513	-1.179136	0.000000	0.000000	3.000000	73.000000	1.000000
14946.353882	0.001212	0.529221	0.172543	75.740265	52.948143	66.665138	-2.465067	0.000000	4.350109	0.000000	0.000000	0.000000	0.367716	0.269459	-1.185376	0.000000	0.000000	3.000000	73.000000	1.000000
14946.357216	0.001212	0.529221	0.172543	75.740265	52.948143	66.665138	-2.465067	0.000000	4.350109	0.000000	0.000000	0.000000	0.367716	0.269459	-1.185376	0.000000	0.000000	3.000000	73.000000	1.000000
14946.360549	0.001212	0.529221	0.172543	75.740265	52.948143	66.665138	-2.465067	0.000000	4.350109	0.000000	0.000000	0.000000	0.367716	0.269459	-1.185376	0.000000	0.000000	3.000000	73.000000	1.000000
14946.363882	0.002452	0.530105	0.168603	75.902550	51.515560	65.040848	-2.484333	0.000000	4.339135	0.000000	0.000000	0.000000	0.372030	0.265086	-1.182010	0.000000	0.000000	3.000000	73.000000	1.000000
14946.367216	0.002452	0.530105	0.168603	75.902550	51.515560	65.040848	-2.484333	0.000000	4.339135	0.000000	0.000000	0.000000	0.372030	0.265086	-1.182010	0.000000	0.000000	3.000000	73.000000	1.000000
14946.370549	0.002452	0.530105	0.168603	75.902550	51.515560	65.040848	-2.484333	0.000000	4.339135	0.000000	0.000000	0.000000	0.372030	0.265086	-1.182010	0.000000	0.000000	3.000000	73.000000	1.000000
14946.373882	0.003736	0.530936	0.164642	75.993782	49.545479	62.833794	-2.503943	0.000000	4.327848	0.000000	0.000000	0.000000	0.384998	0.249274	-1.188145	0.000000	0.000000	3.000000	73.000000	1.000000
14946.377216	0.003736	0.530936	0.164642	75.993782	49.545479	62.833794	-2.503943	0.000000	4.327848	0.000000	0.000000	0.000000	0.384998	0.249274	-1.188145	0.000000	0.000000	3.000000	73.000000	1.000000
14946.380549	0.003736	0.530936	0.164642	75.993782	49.545479	62.833794	-2.503943	0.000000	4.327848	0.000000	0.000000	0.000000	0.384998	0.249274	-1.188145	0.000000	0.000000	3.000000	73.000000	1.000000
14946.383882	0.005061	0.531715	0.160661	76.022652	47.352219	60.686546	-2.523717	0.000000	4.316347	0.000000	0.000000	0.000000	0.397594	0.233650	-1.194275	0.000000	0.000000	3.000000	73.000000	1.000000
14946.387216	0.005061	0.531715	0.160661	76.022652	47.352219	60.686546	-2.523717	0.000000	4.316347	0.000000	0.000000	0.000000	0.397594	0.233650	-1.194275	0.000000	0.000000	3.000000	73.000000	1.000000
14946.390549	0.005061	0.531715	0.160661	76.022652	47.352219	60.686546	-2.523717	0.000000	4.316347	0.000000	0.000000	0.000000	0.397594	0.233650	-1.194275	0.000000	0.000000	3.000000	73.000000	1.000000
14946.393882	0.006486	0.532480	0.156692	76.008728	45.162403	59.589481	-2.543703	0.000000	4.304599	0.000000	0.000000	0.000000	0.427400	0.229572	-1.190867	0.000000	0.000000	3.000000	73.000000	1.000000
14946.397216	0.006486	0.532480	0.156692	76.008728	45.162403	59.589481	-2.543703	0.000000	4.304599	0.000000	0.000000	0.000000	0.427400	0.229572	-1.190867	0.000000	0.000000	3.000000	73.000000	1.000000
14946.400549	0.006486	0.532480	0.156692	76.008728	45.162403	59.589481	-2.543703	0.000000	4.304599	0.000000	0.000000	0.000000	0.427400	0.229572	-1.190867	0.000000	0.000000	3.000000	73.000000	1.000000
14946.403882	0.008008	0.533222	0.152790	75.994415	42.952873	59.053173	-2.562384	0.000000	4.293505	0.000000	0.000000	0.000000	0.456787	0.222594	-1.170330	0.000000	0.000000	3.000000	73.000000	1.000000
14946.407216	0.008008	0.533222	0.152790	75.994415	42.952873	59.053173	-2.562384	0.000000	4.293505	0.000000	0.000000	0.000000	0.456787	0.222594	-1.170330	0.000000	0.000000	3.000000	73.000000	1.000000
14946.410549	0.008008	0.533222	0.152790	75.994415	42.952873	59.053173	-2.562384	0.000000	4.293505	0.000000	0.000000	0.000000	0.456787	0.222594	-1.170330	0.000000	0.000000	3.000000	73.000000	1.000000
14946.413882	0.009742	0.533975	0.148953	76.043304	40.608002	57.705059	-2.579018	0.000000	4.283534	0.000000	0.000000	0.000000	0.520190	0.225867	-1.151369	0.000000	0.000000	3.000000	73.000000	1.000000
14946.417216	0.009742	0.533975	0.148953	76.043304	40.608002	57.705059	-2.579018	0.000000	4.283534	0.000000	0.000000	0.000000	0.520190	0.225867	-1.151369	0.000000	0.000000	3.000000	73.000000	1.000000
14946.420549	0.009742	0.533975	0.148953	76.043304	40.608002	57.705059	-2.579018	0.000000	4.283534	0.000000	0.000000	0.000000	0.520190	0.225867	-1.151369	0.000000	0.000000	3.000000	73.000000	1.000000
14946.423882	0.011627	0.534739	0.145178	76.157150	38.094467	55.338673	-2.591160	0.000000	4.276200	0.000000	0.000000	0.000000	0.565315	0.229218	-1.132227	0.000000	0.000000	3.000000	73.000000	1.000000
14946.427216	0.011627	0.534739	0.145178	76.157150	38.094467	55.338673	-2.591160	0.000000	4.276200	0.000000	0.000000	0.000000	0.565315	0.229218	-1.132227	0.000000	0.000000	3.000000	73.000000	1.000000
14946.430549	0.011627	0.534739	0.145178	76.157150	38.094467	55.338673	-2.591160	0.000000	4.276200	0.000000	0.000000	0.000000	0.565315	0.229218	-1.132227	0.000000	0.000000	3.000000	73.000000	1.000000
14946.433882	0.013489	0.535519	0.141509	76.308792	35.468525	52.218460	-2.599816	0.000000	4.270943	0.000000	0.000000	0.000000	0.558783	0.234115	-1.100816	0.000000	0.000000	3.000000	73.000000	1.000000
14946.437216	0.013489	0.535519	0.141509	76.308792	35.468525	52.218460	-2.599816	0.000000	4.270943	0.000000	0.000000	0.000000	0.558783	0.234115	-1.100816	0.000000	0.000000	3.000000	73.000000	1.000000
14946.440549	0.013489	0.535519	0.141509	76.308792	35.468525	52.218460	-2.599816	0.000000	4.270943	0.000000	0.000000	0.000000	0.558783	0.234115	-1.100816	0.000000	0.000000	3.000000	73.000000	1.000000
14946.443882	0.015385	0.536288	0.137854	76.470680	32.769474	49.376617	-2.607972	0.000000	4.265968	0.000000	0.000000	0.000000	0.568824	0.230634	-1.096653	0.000000	0.000000	3.000000	73.000000	1.000000
14946.447216	0.015385	0.536288	0.137854	76.470680	32.769474	49.376617	-2.607972	0.000000	4.265968	0.000000	0.000000	0.000000	0.568824	0.230634	-1.096653	0.000000	0.000000	3.000000	73.000000	1.000000
14946.450549	0.015385	0.536288	0.137854	76.470680	32.769474	49.376617	-2.607972	0.000000	4.265968	0.000000	0.000000	0.000000	0.568824	0.230634	-1.096653	0.000000	0.000000	3.000000	73.000000	1.000000
14946.453882	0.017259	0.537050	0.134251	76.606766	30.177713	47.084850	-2.615590	0.000000	4.261302	0.000000	0.000000	0.000000	0.562099	0.228698	-1.080689	0.000000	0.000000	3.000000	73.000000	1.000000
14946.457216	0.017259	0.537050	0.134251	76.606766	30.177713	47.084850	-2.615590	0.000000	4.261302	0.000000	0.000000	0.000000	0.562099	0.228698	-1.080689	0.000000	0.000000	3.000000	73.000000	1.000000
14946.460549	0.017259	0.537050	0.134251	76.606766	30.177713	47.084850	-2.615590	0.000000	4.261302	0.000000	0.000000	0.000000	0.562099	0.228698	-1.080689	0.000000	0.000000	3.000000	73.000000	1.000000
14946.463882	0.018974	0.537868	0.130795	76.706932	27.775938	44.827335	-2.623356	0.000000	4.256526	0.000000	0.000000	0.000000	0.514540	0.245284	-1.036798	0.000000	0.000000	3.000000	73.000000	1.000000
14946.467216	0.018974	0.537868	0.130795	76.706932	27.775938	44.827335	-2.623356	0.000000	4.256526	0.000000	0.000000	0.000000	0.514540	0.245284	-1.036798	0.000000	0.000000	3.000000	73.000000	1.000000
14946.470549	0.018974	0.537868	0.130795	76.706932	27.775938	44.827335	-2.623356	0.000000	4.256526	0.000000	0.000000	0.000000	0.514540	0.245284	-1.036798	0.000000	0.000000	3.000000	73.000000	1.000000
14946.473882	0.020644	0.538717	0.127430	76.759827	25.646549	42.436718	-2.633119	0.000000	4.250493	0.000000	0.000000	0.000000	0.500874	0.254814	-1.009466	0.000000	0.000000	3.000000	73.000000	1.000000
14946.477216	0.020644	0.538717	0.127430	76.759827	25.646549	42.436718	-2.633119	0.000000	4.250493	0.000000	0.000000	0.000000	0.500874	0.254814	-1.009466	0.000000	0.000000	3.000000	73.000000	1.000000
14946.480549	0.020644	0.538717	0.127430	76.759827	25.646549	42.436718	-2.633119	0.000000	4.250493	0.000000	0.000000	0.000000	0.500874	0.254814	-1.009466	0.000000	0.000000	3.000000	73.000000	1.000000
14946.483882	0.022161	0.539623	0.124217	76.744469	24.036400	40.875778	-2.643099	0.000000	4.244294	0.000000	0.000000	0.000000	0.455129	0.271641	-0.964061	0.000000	0.000000	3.000000	73.000000	1.000000
14946.487216	0.022161	0.539623	0.124217	76.744469	24.036400	40.875778	-2.643099	0.000000	4.244294	0.000000	0.000000	0.000000	0.455129	0.271641	-0.964061	0.000000	0.000000	3.000000	73.000000	1.000000
14946.490549	0.022161	0.539623	0.124217	76.744469	24.036400	40.875778	-2.643099	0.000000	4.244294	0.000000	0.000000	0.000000	0.455129	0.271641	-0.964061	0.000000	0.000000	3.000000	73.000000	1.000000
14946.493882	0.023503	0.540590	0.121196	76.660019	23.035337	40.396759	-2.654986	0.000000	4.236868	0.000000	0.000000	0.000000	0.402694	0.290282	-0.906119	0.000000	0.000000	3.000000	73.000000	1.000000
14946.497216	0.023503	0.540590	0.121196	76.660019	23.035337	40.396759	-2.654986	0.000000	4.236868	0.000000	0.000000	0.000000	0.402694	0.290282	-0.906119	0.000000	0.000000	3.000000	73.000000	1.000000
14946.500549	0.023503	0.540590	0.121196	76.660019	23.035337	40.396759	-2.654986	0.000000	4.236868	0.000000	0.000000	0.000000	0.402694	0.290282	-0.906119	0.000000	0.000000	3.000000	73.000000	1.000000
14946.503882	0.024785	0.541639	0.118384	76.547287	22.484673	40.044113	-2.668760	0.000000	4.228205	0.000000	0.000000	0.000000	0.384485	0.314754	-0.843701	0.000000	0.000000	3.000000	73.000000	1.000000
14946.507216	0.024785	0.541639	0.118384	76.547287	22.484673	40.044113	-2.668760	0.000000	4.228205	0.000000	0.000000	0.000000	0.384485	0.314754	-0.843701	0.000000	0.000000	3.000000	73.000000	1.000000
14946.510549	0.024785	0.541639	0.118384	76.547287	22.484673	40.044113	-2.668760	0.000000	4.228205	0.000000	0.000000	0.000000	0.384485	0.314754	-0.843701	0.000000	0.000000	3.000000	73.000000	1.000000
14946.513882	0.025875	0.542764	0.115848	76.426796	22.232876	39.709396	-2.681328	0.000000	4.220246	0.000000	0.000000	0.000000	0.327000	0.337414	-0.760986	0.000000	0.000000	3.000000	73.000000	1.000000
14946.517216	0.025875	0.542764	0.115848	76.426796	22.232876	39.709396	-2.681328	0.000000	4.220246	0.000000	0.000000	0.000000	0.327000	0.337414	-0.760986	0.000000	0.000000	3.000000	73.000000	1.000000
14946.520549	0.025875	0.542764	0.115848	76.426796	22.232876	39.709396	-2.681328	0.000000	4.220246	0.000000	0.000000	0.000000	0.327000	0.337414	-0.760986	0.000000	0.000000	3.000000	73.000000	1.000000
14946.523882	0.026719	0.543936	0.113499	76.328918	22.144659	39.785355	-2.694825	0.000000	4.211641	0.000000	0.000000	0.000000	0.253238	0.351591	-0.704629	0.000000	0.000000	3.000000	73.000000	1.000000
14946.527216	0.026719	0.543936	0.113499	76.328918	22.144659	39.785355	-2.694825	0.000000	4.211641	0.000000	0.000000	0.000000	0.253238	0.351591	-0.704629	0.000000	0.000000	3.000000	73.000000	1.000000
14946.530549	0.026719	0.543936	0.113499	76.328918	22.144659	39.785355	-2.694825	0.000000	4.211641	0.000000	0.000000	0.000000	0.253238	0.351591	-0.704629	0.000000	0.000000	3.000000	73.000000	1.000000
14946.533882	0.027349	0.545144	0.111360	76.262787	22.087008	40.142250	-2.712100	0.000000	4.200538	0.000000	0.000000	0.000000	0.189069	0.362373	-0.641557	0.000000	0.000000	3.000000	73.000000	1.000000
14946.537216	0.027349	0.545144	0.111360	76.262787	22.087008	40.142250	-2.712100	0.000000	4.200538	0.000000	0.000000	0.000000	0.189069	0.362373	-0.641557	0.000000	0.000000	3.000000	73.000000	1.000000
14946.540549	0.027349	0.545144	0.111360	76.262787	22.087008	40.142250	-2.712100	0.000000	4.200538	0.000000	0.000000	0.000000	0.189069	0.362373	-0.641557	0.000000	0.000000	3.000000	73.000000	1.000000
14946.543882	0.027956	0.546371	0.109408	76.220726	22.136461	40.169590	-2.731988	0.000000	4.187630	0.000000	0.000000	0.000000	0.182114	0.368122	-0.585763	0.000000	0.000000	3.000000	73.000000	1.000000
14946.547216	0.027956	0.546371	0.109408	76.220726	22.136461	40.169590	-2.731988	0.000000	4.187630	0.000000	0.000000	0.000000	0.182114	0.368122	-0.585763	0.000000	0.000000	3.000000	73.000000	1.000000
14946.550549	0.027956	0.546371	0.109408	76.220726	22.136461	40.169590	-2.731988	0.000000	4.187630	0.000000	0.000000	0.000000	0.182114	0.368122	-0.585763	0.000000	0.000000	3.000000	73.000000	1.000000
14946.553882	0.028591	0.547607	0.107563	76.187057	22.322983	40.341633	-2.749815	0.000000	4.175945	0.000000	0.000000	0.000000	0.190385	0.370640	-0.553521	0.000000	0.000000	3.000000	73.000000	1.000000
14946.557216	0.028591	0.547607	0.107563	76.187057	22.322983	40.341633	-2.749815	0.000000	4.175945	0.000000	0.000000	0.000000	0.190385	0.370640	-0.553521	0.000000	0.000000	3.000000	73.000000	1.000000
14946.560549	0.028591	0.547607	0.107563	76.187057	22.322983	40.341633	-2.749815	0.000000	4.175945	0.000000	0.000000	0.000000	0.190385	0.370640	-0.553521	0.000000	0.000000	3.000000	73.000000	1.000000
14946.563882	0.029145	0.548814	0.105798	76.138199	22.575109	40.620434	-2.765473	0.000000	4.165593	0.000000	0.000000	0.000000	0.166118	0.362341	-0.529528	0.000000	0.000000	3.000000	73.000000	1.000000
14946.567216	0.029145	0.548814	0.105798	76.138199	22.575109	40.620434	-2.765473	0.000000	4.165593	0.000000	0.000000	0.000000	0.166118	0.362341	-0.529528	0.000000	0.000000	3.000000	73.000000	1.000000
14946.570549	0.029145	0.548814	0.105798	76.138199	22.575109	40.620434	-2.765473	0.000000	4.165593	0.000000	0.000000	0.000000	0.166118	0.362341	-0.529528	0.000000	0.000000	3.000000	73.000000	1.000000
14946.573882	0.029589	0.550020	0.104071	76.090790	22.773537	40.839546	-2.782297	0.000000	4.154374	0.000000	0.000000	0.000000	0.133483	0.361644	-0.517952	0.000000	0.000000	3.000000	73.000000	1.000000
14946.577216	0.029589	0.550020	0.104071	76.090790	22.773537	40.839546	-2.782297	0.000000	4.154374	0.000000	0.000000	0.000000	0.133483	0.361644	-0.517952	0.000000	0.000000	3.000000	73.000000	1.000000
14946.580549	0.029589	0.550020	0.104071	76.090790	22.773537	40.839546	-2.782297	0.000000	4.154374	0.000000	0.000000	0.000000	0.133483	0.361644	-0.517952	0.000000	0.000000	3.000000	73.000000	1.000000
14946.583882	0.029953	0.551174	0.102371	76.054420	22.865854	40.922188	-2.801807	0.000000	4.141241	0.000000	0.000000	0.000000	0.108957	0.346264	-0.510145	0.000000	0.000000	3.000000	73.000000	1.000000
14946.587216	0.029953	0.551174	0.102371	76.054420	22.865854	40.922188	-2.801807	0.000000	4.141241	0.000000	0.000000	0.000000	0.108957	0.346264	-0.510145	0.000000	0.000000	3.000000	73.000000	1.000000
14946.590549	0.029953	0.551174	0.102371	76.054420	22.865854	40.922188	-2.801807	0.000000	4.141241	0.000000	0.000000	0.000000	0.108957	0.346264	-0.510145	0.000000	0.000000	3.000000	73.000000	1.000000
14946.593882	0.030181	0.552290	0.100678	76.036163	22.880566	40.910496	-2.823539	0.000000	4.126455	0.000000	0.000000	0.000000	0.068426	0.334689	-0.507882	0.000000	0.000000	3.000000	73.000000	1.000000
14946.597216	0.030181	0.552290	0.100678	76.036163	22.880566	40.910496	-2.823539	0.000000	4.126455	0.000000	0.000000	0.000000	0.068426	0.334689	-0.507882	0.000000	0.000000	3.000000	73.000000	1.000000
14946.600549	0.030181	0.552290	0.100678	76.036163	22.880566	40.910496	-2.823539	0.000000	4.126455	0.000000	0.000000	0.000000	0.068426	0.334689	-0.507882	0.000000	0.000000	3.000000	73.000000	1.000000
14946.603882	0.030328	0.553336	0.098995	76.020866	22.888718	40.903252	-2.849342	0.000000	4.108680	0.000000	0.000000	0.000000	0.044187	0.314010	-0.504791	0.000000	0.000000	3.000000	73.000000	1.000000
14946.607216	0.030328	0.553336	0.098995	76.020866	22.888718	40.903252	-2.849342	0.000000	4.108680	0.000000	0.000000	0.000000	0.044187	0.314010	-0.504791	0.000000	0.000000	3.000000	73.000000	1.000000
14946.610549	0.030328	0.553336	0.098995	76.020866	22.888718	40.903252	-2.849342	0.000000	4.108680	0.000000	0.000000	0.000000	0.044187	0.314010	-0.504791	0.000000	0.000000	3.000000	73.000000	1.000000
14946.613882	0.030472	0.554308	0.097280	76.009125	22.925201	40.923611	-2.877711	0.000000	4.088860	0.000000	0.000000	0.000000	0.043226	0.291481	-0.514475	0.000000	0.000000	3.000000	73.000000	1.000000
14946.617216	0.030472	0.554308	0.097280	76.009125	22.925201	40.923611	-2.877711	0.000000	4.088860	0.000000	0.000000	0.000000	0.043226	0.291481	-0.514475	0.000000	0.000000	3.000000	73.000000	1.000000
14946.620549	0.030472	0.554308	0.097280	76.009125	22.925201	40.923611	-2.877711	0.000000	4.088860	0.000000	0.000000	0.000000	0.043226	0.291481	-0.514475	0.000000	0.000000	3.000000	73.000000	1.000000
14946.623882	0.030666	0.555223	0.095547	76.005043	22.989746	40.978455	-2.907357	0.000000	4.067834	0.000000	0.000000	0.000000	0.058276	0.274581	-0.519966	0.000000	0.000000	3.000000	73.000000	1.000000
14946.627216	0.030666	0.555223	0.095547	76.005043	22.989746	40.978455	-2.907357	0.000000	4.067834	0.000000	0.000000	0.000000	0.058276	0.274581	-0.519966	0.000000	0.000000	3.000000	73.000000	1.000000
14946.630549	0.030666	0.555223	0.095547	76.005043	22.989746	40.978455	-2.907357	0.000000	4.067834	0.000000	0.000000	0.000000	0.058276	0.274581	-0.519966	0.000000	0.000000	3.000000	73.000000	1.000000
14946.633882	0.030966	0.556078	0.093853	76.007401	23.037010	40.997505	-2.936563	0.000000	4.046801	0.000000	0.000000	0.000000	0.089894	0.256379	-0.508030	0.000000	0.000000	3.000000	73.000000	1.000000
14946.637216	0.030966	0.556078	0.093853	76.007401	23.037010	40.997505	-2.936563	0.000000	4.046801	0.000000	0.000000	0.000000	0.089894	0.256379	-0.508030	0.000000	0.000000	3.000000	73.000000	1.000000
14946.640549	0.030966	0.556078	0.093853	76.007401	23.037010	40.997505	-2.936563	0.000000	4.046801	0.000000	0.000000	0.000000	0.089894	0.256379	-0.508030	0.000000	0.000000	3.000000	73.000000	1.000000
14946.643882	0.031342	0.556896	0.092157	76.013290	23.094509	41.014286	-2.962624	0.000000	4.027761	0.000000	0.000000	0.000000	0.112677	0.245320	-0.508850	0.000000	0.000000	3.000000	73.000000	1.000000
14946.647216	0.031342	0.556896	0.092157	76.013290	23.094509	41.014286	-2.962624	0.000000	4.027761	0.000000	0.000000	0.000000	0.112677	0.245320	-0.508850	0.000000	0.000000	3.000000	73.000000	1.000000
14946.650549	0.031342	0.556896	0.092157	76.013290	23.094509	41.014286	-2.962624	0.000000	4.027761	0.000000	0.000000	0.000000	0.112677	0.245320	-0.508850	0.000000	0.000000	3.000000	73.000000	1.000000
14946.653882	0.031847	0.557654	0.090500	76.025612	23.140154	41.035133	-2.987188	0.000000	4.009576	0.000000	0.000000	0.000000	0.151619	0.227496	-0.497265	0.000000	0.000000	3.000000	73.000000	1.000000
14946.657216	0.031847	0.557654	0.090500	76.025612	23.140154	41.035133	-2.987188	0.000000	4.009576	0.000000	0.000000	0.000000	0.151619	0.227496	-0.497265	0.000000	0.000000	3.000000	73.000000	1.000000
14946.660549	0.031847	0.557654	0.090500	76.025612	23.140154	41.035133	-2.987188	0.000000	4.009576	0.000000	0.000000	0.000000	0.151619	0.227496	-0.497265	0.000000	0.000000	3.000000	73.000000	1.000000
14946.663882	0.032429	0.558354	0.088884	76.057747	23.051468	40.897522	-3.007853	0.000000	3.994099	0.000000	0.000000	0.000000	0.174706	0.209902	-0.484741	0.000000	0.000000	3.000000	73.000000	1.000000
14946.667216	0.032429	0.558354	0.088884	76.057747	23.051468	40.897522	-3.007853	0.000000	3.994099	0.000000	0.000000	0.000000	0.174706	0.209902	-0.484741	0.000000	0.000000	3.000000	73.000000	1.000000
14946.670549	0.032429	0.558354	0.088884	76.057747	23.051468	40.897522	-3.007853	0.000000	3.994099	0.000000	0.000000	0.000000	0.174706	0.209902	-0.484741	0.000000	0.000000	3.000000	73.000000	1.000000
14946.673882	0.033008	0.559018	0.087270	76.126297	22.673426	40.532265	-3.025953	0.000000	3.980403	0.000000	0.000000	0.000000	0.173572	0.199266	-0.484118	0.000000	0.000000	3.000000	73.000000	1.000000
14946.677216	0.033008	0.559018	0.087270	76.126297	22.673426	40.532265	-3.025953	0.000000	3.980403	0.000000	0.000000	0.000000	0.173572	0.199266	-0.484118	0.000000	0.000000	3.000000	73.000000	1.000000
14946.680549	0.033008	0.559018	0.087270	76.126297	22.673426	40.532265	-3.025953	0.000000	3.980403	0.000000	0.000000	0.000000	0.173572	0.199266	-0.484118	0.000000	0.000000	3.000000	73.000000	1.000000
14946.683882	0.033505	0.559599	0.085652	76.246597	21.855066	40.483402	-3.044588	0.000000	3.966167	0.000000	0.000000	0.000000	0.149047	0.174239	-0.485360	0.000000	0.000000	3.000000	73.000000	1.000000
14946.687216	0.033505	0.559599	0.085652	76.246597	21.855066	40.483402	-3.044588	0.000000	3.966167	0.000000	0.000000	0.000000	0.149047	0.174239	-0.485360	0.000000	0.000000	3.000000	73.000000	1.000000
14946.690549	0.033505	0.559599	0.085652	76.246597	21.855066	40.483402	-3.044588	0.000000	3.966167	0.000000	0.000000	0.000000	0.149047	0.174239	-0.485360	0.000000	0.000000	3.000000	73.000000	1.000000
14946.693882	0.034002	0.560171	0.084093	76.404167	20.588268	40.515511	-3.066162	0.000000	3.949512	0.000000	0.000000	0.000000	0.149105	0.171609	-0.467867	0.000000	0.000000	3.000000	73.000000	1.000000
14946.697216	0.034002	0.560171	0.084093	76.404167	20.588268	40.515511	-3.066162	0.000000	3.949512	0.000000	0.000000	0.000000	0.149105	0.171609	-0.467867	0.000000	0.000000	3.000000	73.000000	1.000000
14946.700549	0.034002	0.560171	0.084093	76.404167	20.588268	40.515511	-3.066162	0.000000	3.949512	0.000000	0.000000	0.000000	0.149105	0.171609	-0.467867	0.000000	0.000000	3.000000	73.000000	1.000000
14946.703882	0.034676	0.560727	0.082541	76.585800	18.941057	39.074718	-3.086949	0.000000	3.933287	0.000000	0.000000	0.000000	0.202283	0.166884	-0.465473	0.000000	0.000000	3.000000	73.000000	1.000000
14946.707216	0.034676	0.560727	0.082541	76.585800	18.941057	39.074718	-3.086949	0.000000	3.933287	0.000000	0.000000	0.000000	0.202283	0.166884	-0.465473	0.000000	0.000000	3.000000	73.000000	1.000000
14946.710549	0.034676	0.560727	0.082541	76.585800	18.941057	39.074718	-3.086949	0.000000	3.933287	0.000000	0.000000	0.000000	0.202283	0.166884	-0.465473	0.000000	0.000000	3.000000	73.000000	1.000000
14946.713882	0.035551	0.561297	0.080990	76.750374	17.180441	36.660336	-3.102898	0.000000	3.920718	0.000000	0.000000	0.000000	0.262575	0.171017	-0.465445	0.000000	0.000000	3.000000	73.000000	1.000000
14946.717216	0.035551	0.561297	0.080990	76.750374	17.180441	36.660336	-3.102898	0.000000	3.920718	0.000000	0.000000	0.000000	0.262575	0.171017	-0.465445	0.000000	0.000000	3.000000	73.000000	1.000000
14946.720549	0.035551	0.561297	0.080990	76.750374	17.180441	36.660336	-3.102898	0.000000	3.920718	0.000000	0.000000	0.000000	0.262575	0.171017	-0.465445	0.000000	0.000000	3.000000	73.000000	1.000000
14946.723882	0.036502	0.561859	0.079491	76.877861	15.627041	34.758514	-3.113360	0.000000	3.912415	0.000000	0.000000	0.000000	0.285065	0.168640	-0.449640	0.000000	0.000000	3.000000	73.000000	1.000000
14946.727216	0.036502	0.561859	0.079491	76.877861	15.627041	34.758514	-3.113360	0.000000	3.912415	0.000000	0.000000	0.000000	0.285065	0.168640	-0.449640	0.000000	0.000000	3.000000	73.000000	1.000000
14946.730549	0.036502	0.561859	0.079491	76.877861	15.627041	34.758514	-3.113360	0.000000	3.912415	0.000000	0.000000	0.000000	0.285065	0.168640	-0.449640	0.000000	0.000000	3.000000	73.000000	1.000000
14946.733882	0.037449	0.562472	0.078038	76.964340	14.353575	33.856594	-3.120651	0.000000	3.906602	0.000000	0.000000	0.000000	0.284365	0.183985	-0.435730	0.000000	0.000000	3.000000	73.000000	1.000000
14946.737216	0.037449	0.562472	0.078038	76.964340	14.353575	33.856594	-3.120651	0.000000	3.906602	0.000000	0.000000	0.000000	0.284365	0.183985	-0.435730	0.000000	0.000000	3.000000	73.000000	1.000000
14946.740549	0.037449	0.562472	0.078038	76.964340	14.353575	33.856594	-3.120651	0.000000	3.906602	0.000000	0.000000	0.000000	0.284365	0.183985	-0.435730	0.000000	0.000000	3.000000	73.000000	1.000000
14946.743882	0.038501	0.563105	0.076693	77.026962	13.160779	32.953049	-3.127127	0.000000	3.901420	0.000000	0.000000	0.000000	0.315617	0.189682	-0.403748	0.000000	0.000000	3.000000	73.000000	1.000000
14946.747216	0.038501	0.563105	0.076693	77.026962	13.160779	32.953049	-3.127127	0.000000	3.901420	0.000000	0.000000	0.000000	0.315617	0.189682	-0.403748	0.000000	0.000000	3.000000	73.000000	1.000000
14946.750549	0.038501	0.563105	0.076693	77.026962	13.160779	32.953049	-3.127127	0.000000	3.901420	0.000000	0.000000	0.000000	0.315617	0.189682	-0.403748	0.000000	0.000000	3.000000	73.000000	1.000000
14946.753882	0.039632	0.563756	0.075455	77.078621	11.856032	31.600014	-3.074926	0.000000	3.834630	0.000000	0.000000	0.000000	0.339280	0.195516	-0.371303	0.000000	0.000000	3.000000	73.000000	1.000000
14946.757216	0.039632	0.563756	0.075455	77.078621	11.856032	31.600014	-3.074926	0.000000	3.834630	0.000000	0.000000	0.000000	0.339280	0.195516	-0.371303	0.000000	0.000000	3.000000	73.000000	1.000000
14946.760549	0.039632	0.563756	0.075455	77.078621	11.856032	31.600014	-3.074926	0.000000	3.834630	0.000000	0.000000	0.000000	0.339280	0.195516	-0.371303	0.000000	0.000000	3.000000	73.000000	1.000000
14946.763882	0.040766	0.564458	0.074325	77.110893	10.313144	29.872290	-3.018380	0.000000	3.772746	0.000000	0.000000	0.000000	0.340183	0.210316	-0.338947	0.000000	0.000000	3.000000	73.000000	1.000000
14946.767216	0.040766	0.564458	0.074325	77.110893	10.313144	29.872290	-3.018380	0.000000	3.772746	0.000000	0.000000	0.000000	0.340183	0.210316	-0.338947	0.000000	0.000000	3.000000	73.000000	1.000000
14946.770549	0.040766	0.564458	0.074325	77.110893	10.313144	29.872290	-3.018380	0.000000	3.772746	0.000000	0.000000	0.000000	0.340183	0.210316	-0.338947	0.000000	0.000000	3.000000	73.000000	1.000000
14946.773882	0.041878	0.565161	0.073294	77.127625	8.525071	27.610790	-2.961683	0.000000	3.716255	0.000000	0.000000	0.000000	0.333503	0.210969	-0.309223	0.000000	0.000000	3.000000	73.000000	1.000000
14946.777216	0.041878	0.565161	0.073294	77.127625	8.525071	27.610790	-2.961683	0.000000	3.716255	0.000000	0.000000	0.000000	0.333503	0.210969	-0.309223	0.000000	0.000000	3.000000	73.000000	1.000000
14946.780549	0.041878	0.565161	0.073294	77.127625	8.525071	27.610790	-2.961683	0.000000	3.716255	0.000000	0.000000	0.000000	0.333503	0.210969	-0.309223	0.000000	0.000000	3.000000	73.000000	1.000000
14946.783882	0.042990	0.565859	0.072322	77.124222	6.592026	25.207832	-2.906099	0.000000	3.664718	0.000000	0.000000	0.000000	0.333657	0.209367	-0.291797	0.000000	0.000000	3.000000	73.000000	1.000000
14946.787216	0.042990	0.565859	0.072322	77.124222	6.592026	25.207832	-2.906099	0.000000	3.664718	0.000000	0.000000	0.000000	0.333657	0.209367	-0.291797	0.000000	0.000000	3.000000	73.000000	1.000000
14946.790549	0.042990	0.565859	0.072322	77.124222	6.592026	25.207832	-2.906099	0.000000	3.664718	0.000000	0.000000	0.000000	0.333657	0.209367	-0.291797	0.000000	0.000000	3.000000	73.000000	1.000000
14946.793882	0.044105	0.566541	0.071430	77.096313	4.710592	23.643795	-2.850489	0.000000	3.616085	0.000000	0.000000	0.000000	0.334498	0.204779	-0.267548	0.000000	0.000000	3.000000	73.000000	1.000000
14946.797216	0.044105	0.566541	0.071430	77.096313	4.710592	23.643795	-2.850489	0.000000	3.616085	0.000000	0.000000	0.000000	0.334498	0.204779	-0.267548	0.000000	0.000000	3.000000	73.000000	1.000000
14946.800549	0.044105	0.566541	0.071430	77.096313	4.710592	23.643795	-2.850489	0.000000	3.616085	0.000000	0.000000	0.000000	0.334498	0.204779	-0.267548	0.000000	0.000000	3.000000	73.000000	1.000000
14946.803882	0.045224	0.567209	0.070619	77.045990	2.932904	22.638071	-2.794739	0.000000	3.571494	0.000000	0.000000	0.000000	0.335510	0.200319	-0.243251	0.000000	0.000000	3.000000	73.000000	1.000000
14946.807216	0.045224	0.567209	0.070619	77.045990	2.932904	22.638071	-2.794739	0.000000	3.571494	0.000000	0.000000	0.000000	0.335510	0.200319	-0.243251	0.000000	0.000000	3.000000	73.000000	1.000000
14946.810549	0.045224	0.567209	0.070619	77.045990	2.932904	22.638071	-2.794739	0.000000	3.571494	0.000000	0.000000	0.000000	0.335510	0.200319	-0.243251	0.000000	0.000000	3.000000	73.000000	1.000000
14946.813882	0.046443	0.567825	0.069847	76.981339	1.224365	21.224430	-2.738821	0.000000	3.530952	0.000000	0.000000	0.000000	0.365838	0.184875	-0.231538	0.000000	0.000000	3.000000	73.000000	1.000000
14946.817216	0.046443	0.567825	0.069847	76.981339	1.224365	21.224430	-2.738821	0.000000	3.530952	0.000000	0.000000	0.000000	0.365838	0.184875	-0.231538	0.000000	0.000000	3.000000	73.000000	1.000000
14946.820549	0.046443	0.567825	0.069847	76.981339	1.224365	21.224430	-2.738821	0.000000	3.530952	0.000000	0.000000	0.000000	0.365838	0.184875	-0.231538	0.000000	0.000000	3.000000	73.000000	1.000000
14946.823882	0.047715	0.568438	0.069129	76.897903	-0.403058	19.112642	-2.677848	0.000000	3.492362	0.000000	0.000000	0.000000	0.381445	0.183783	-0.215439	0.000000	0.000000	3.000000	73.000000	1.000000
14946.827216	0.047715	0.568438	0.069129	76.897903	-0.403058	19.112642	-2.677848	0.000000	3.492362	0.000000	0.000000	0.000000	0.381445	0.183783	-0.215439	0.000000	0.000000	3.000000	73.000000	1.000000
14946.830549	0.047715	0.568438	0.069129	76.897903	-0.403058	19.112642	-2.677848	0.000000	3.492362	0.000000	0.000000	0.000000	0.381445	0.183783	-0.215439	0.000000	0.000000	3.000000	73.000000	1.000000
14946.833882	0.049014	0.569018	0.068473	76.800621	-1.946628	17.134283	-2.614274	0.000000	3.456455	0.000000	0.000000	0.000000	0.389813	0.174131	-0.196908	0.000000	0.000000	3.000000	73.000000	1.000000
14946.837216	0.049014	0.569018	0.068473	76.800621	-1.946628	17.134283	-2.614274	0.000000	3.456455	0.000000	0.000000	0.000000	0.389813	0.174131	-0.196908	0.000000	0.000000	3.000000	73.000000	1.000000
14946.840549	0.049014	0.569018	0.068473	76.800621	-1.946628	17.134283	-2.614274	0.000000	3.456455	0.000000	0.000000	0.000000	0.389813	0.174131	-0.196908	0.000000	0.000000	3.000000	73.000000	1.000000
14946.843882	0.050259	0.569550	0.067807	76.700623	-3.393883	15.562263	-2.549305	0.000000	3.423638	0.000000	0.000000	0.000000	0.373620	0.159542	-0.199812	0.000000	0.000000	3.000000	73.000000	1.000000
14946.847216	0.050259	0.569550	0.067807	76.700623	-3.393883	15.562263	-2.549305	0.000000	3.423638	0.000000	0.000000	0.000000	0.373620	0.159542	-0.199812	0.000000	0.000000	3.000000	73.000000	1.000000
14946.850549	0.050259	0.569550	0.067807	76.700623	-3.393883	15.562263	-2.549305	0.000000	3.423638	0.000000	0.000000	0.000000	0.373620	0.159542	-0.199812	0.000000	0.000000	3.000000	73.000000	1.000000
14946.853882	0.051528	0.569994	0.067153	76.606819	-4.727489	14.209922	-2.487035	0.000000	3.390335	0.000000	0.000000	0.000000	0.380713	0.133286	-0.196112	0.000000	0.000000	3.000000	73.000000	1.000000
14946.857216	0.051528	0.569994	0.067153	76.606819	-4.727489	14.209922	-2.487035	0.000000	3.390335	0.000000	0.000000	0.000000	0.380713	0.133286	-0.196112	0.000000	0.000000	3.000000	73.000000	1.000000
14946.860549	0.051528	0.569994	0.067153	76.606819	-4.727489	14.209922	-2.487035	0.000000	3.390335	0.000000	0.000000	0.000000	0.380713	0.133286	-0.196112	0.000000	0.000000	3.000000	73.000000	1.000000
14946.863882	0.052734	0.570355	0.066395	76.550537	-5.847783	13.358310	-2.423583	0.000000	3.357650	0.000000	0.000000	0.000000	0.361701	0.108086	-0.227346	0.000000	0.000000	3.000000	73.000000	1.000000
14946.867216	0.052734	0.570355	0.066395	76.550537	-5.847783	13.358310	-2.423583	0.000000	3.357650	0.000000	0.000000	0.000000	0.361701	0.108086	-0.227346	0.000000	0.000000	3.000000	73.000000	1.000000
14946.870549	0.052734	0.570355	0.066395	76.550537	-5.847783	13.358310	-2.423583	0.000000	3.357650	0.000000	0.000000	0.000000	0.361701	0.108086	-0.227346	0.000000	0.000000	3.000000	73.000000	1.000000
14946.873882	0.053930	0.570687	0.065578	76.546875	-6.777482	12.871914	-2.363300	0.000000	3.319759	0.000000	0.000000	0.000000	0.358947	0.099620	-0.245079	0.000000	0.000000	3.000000	73.000000	1.000000
14946.877216	0.053930	0.570687	0.065578	76.546875	-6.777482	12.871914	-2.363300	0.000000	3.319759	0.000000	0.000000	0.000000	0.358947	0.099620	-0.245079	0.000000	0.000000	3.000000	73.000000	1.000000
14946.880549	0.053930	0.570687	0.065578	76.546875	-6.777482	12.871914	-2.363300	0.000000	3.319759	0.000000	0.000000	0.000000	0.358947	0.099620	-0.245079	0.000000	0.000000	3.000000	73.000000	1.000000
14946.883882	0.055113	0.571011	0.064657	76.584267	-7.619563	12.366428	-2.303475	0.000000	3.278912	0.000000	0.000000	0.000000	0.354628	0.097140	-0.276452	0.000000	0.000000	3.000000	73.000000	1.000000
14946.887216	0.055113	0.571011	0.064657	76.584267	-7.619563	12.366428	-2.303475	0.000000	3.278912	0.000000	0.000000	0.000000	0.354628	0.097140	-0.276452	0.000000	0.000000	3.000000	73.000000	1.000000
14946.890549	0.055113	0.571011	0.064657	76.584267	-7.619563	12.366428	-2.303475	0.000000	3.278912	0.000000	0.000000	0.000000	0.354628	0.097140	-0.276452	0.000000	0.000000	3.000000	73.000000	1.000000
14946.893882	0.056259	0.571334	0.063673	76.620834	-8.417382	11.518871	-2.244370	0.000000	3.232837	0.000000	0.000000	0.000000	0.343933	0.097110	-0.295259	0.000000	0.000000	3.000000	73.000000	1.000000
14946.897216	0.056259	0.571334	0.063673	76.620834	-8.417382	11.518871	-2.244370	0.000000	3.232837	0.000000	0.000000	0.000000	0.343933	0.097110	-0.295259	0.000000	0.000000	3.000000	73.000000	1.000000
14946.900549	0.056259	0.571334	0.063673	76.620834	-8.417382	11.518871	-2.244370	0.000000	3.232837	0.000000	0.000000	0.000000	0.343933	0.097110	-0.295259	0.000000	0.000000	3.000000	73.000000	1.000000
14946.903882	0.057348	0.571695	0.062662	76.633484	-9.233238	10.416393	-2.187048	0.000000	3.183628	0.000000	0.000000	0.000000	0.326834	0.108193	-0.303281	0.000000	0.000000	3.000000	73.000000	1.000000
14946.907216	0.057348	0.571695	0.062662	76.633484	-9.233238	10.416393	-2.187048	0.000000	3.183628	0.000000	0.000000	0.000000	0.326834	0.108193	-0.303281	0.000000	0.000000	3.000000	73.000000	1.000000
14946.910549	0.057348	0.571695	0.062662	76.633484	-9.233238	10.416393	-2.187048	0.000000	3.183628	0.000000	0.000000	0.000000	0.326834	0.108193	-0.303281	0.000000	0.000000	3.000000	73.000000	1.000000
14946.913882	0.058408	0.572082	0.061644	76.599068	-10.033503	9.522041	-2.132576	0.000000	3.133080	0.000000	0.000000	0.000000	0.317915	0.116191	-0.305228	0.000000	0.000000	3.000000	73.000000	1.000000
14946.917216	0.058408	0.572082	0.061644	76.599068	-10.033503	9.522041	-2.132576	0.000000	3.133080	0.000000	0.000000	0.000000	0.317915	0.116191	-0.305228	0.000000	0.000000	3.000000	73.000000	1.000000
14946.920549	0.058408	0.572082	0.061644	76.599068	-10.033503	9.522041	-2.132576	0.000000	3.133080	0.000000	0.000000	0.000000	0.317915	0.116191	-0.305228	0.000000	0.000000	3.000000	73.000000	1.000000
14946.923882	0.059447	0.572438	0.060695	76.521545	-10.768538	9.026471	-2.079590	0.000000	3.082209	0.000000	0.000000	0.000000	0.311590	0.106767	-0.284751	0.000000	0.000000	3.000000	73.000000	1.000000
14946.927216	0.059447	0.572438	0.060695	76.521545	-10.768538	9.026471	-2.079590	0.000000	3.082209	0.000000	0.000000	0.000000	0.311590	0.106767	-0.284751	0.000000	0.000000	3.000000	73.000000	1.000000
14946.930549	0.059447	0.572438	0.060695	76.521545	-10.768538	9.026471	-2.079590	0.000000	3.082209	0.000000	0.000000	0.000000	0.311590	0.106767	-0.284751	0.000000	0.000000	3.000000	73.000000	1.000000
14946.933882	0.060515	0.572810	0.059819	76.438469	-11.408701	8.303492	-2.027658	0.000000	3.034751	0.000000	0.000000	0.000000	0.320532	0.111545	-0.262827	0.000000	0.000000	3.000000	73.000000	1.000000
14946.937216	0.060515	0.572810	0.059819	76.438469	-11.408701	8.303492	-2.027658	0.000000	3.034751	0.000000	0.000000	0.000000	0.320532	0.111545	-0.262827	0.000000	0.000000	3.000000	73.000000	1.000000
14946.940549	0.060515	0.572810	0.059819	76.438469	-11.408701	8.303492	-2.027658	0.000000	3.034751	0.000000	0.000000	0.000000	0.320532	0.111545	-0.262827	0.000000	0.000000	3.000000	73.000000	1.000000
14946.943882	0.061656	0.573171	0.058954	76.362732	-11.936502	7.611484	-1.974236	0.000000	2.990946	0.000000	0.000000	0.000000	0.342294	0.108179	-0.259455	0.000000	0.000000	3.000000	73.000000	1.000000
14946.947216	0.061656	0.573171	0.058954	76.362732	-11.936502	7.611484	-1.974236	0.000000	2.990946	0.000000	0.000000	0.000000	0.342294	0.108179	-0.259455	0.000000	0.000000	3.000000	73.000000	1.000000
14946.950549	0.061656	0.573171	0.058954	76.362732	-11.936502	7.611484	-1.974236	0.000000	2.990946	0.000000	0.000000	0.000000	0.342294	0.108179	-0.259455	0.000000	0.000000	3.000000	73.000000	1.000000
14946.953882	0.062755	0.573519	0.058177	76.302216	-12.269237	7.180003	-1.917187	0.000000	2.947704	0.000000	0.000000	0.000000	0.329573	0.104605	-0.233086	0.000000	0.000000	3.000000	73.000000	1.000000
14946.957216	0.062755	0.573519	0.058177	76.302216	-12.269237	7.180003	-1.917187	0.000000	2.947704	0.000000	0.000000	0.000000	0.329573	0.104605	-0.233086	0.000000	0.000000	3.000000	73.000000	1.000000
14946.960549	0.062755	0.573519	0.058177	76.302216	-12.269237	7.180003	-1.917187	0.000000	2.947704	0.000000	0.000000	0.000000	0.329573	0.104605	-0.233086	0.000000	0.000000	3.000000	73.000000	1.000000
14946.963882	0.063797	0.573829	0.057370	76.272995	-12.376145	6.868101	-1.862258	0.000000	2.908856	0.000000	0.000000	0.000000	0.312703	0.093071	-0.242020	0.000000	0.000000	3.000000	73.000000	1.000000
14946.967216	0.063797	0.573829	0.057370	76.272995	-12.376145	6.868101	-1.862258	0.000000	2.908856	0.000000	0.000000	0.000000	0.312703	0.093071	-0.242020	0.000000	0.000000	3.000000	73.000000	1.000000
14946.970549	0.063797	0.573829	0.057370	76.272995	-12.376145	6.868101	-1.862258	0.000000	2.908856	0.000000	0.000000	0.000000	0.312703	0.093071	-0.242020	0.000000	0.000000	3.000000	73.000000	1.000000
14946.973882	0.064812	0.574139	0.056564	76.267715	-12.269977	6.845037	-1.810141	0.000000	2.868519	0.000000	0.000000	0.000000	0.304403	0.092760	-0.241867	0.000000	0.000000	3.000000	73.000000	1.000000
14946.977216	0.064812	0.574139	0.056564	76.267715	-12.269977	6.845037	-1.810141	0.000000	2.868519	0.000000	0.000000	0.000000	0.304403	0.092760	-0.241867	0.000000	0.000000	3.000000	73.000000	1.000000
14946.980549	0.064812	0.574139	0.056564	76.267715	-12.269977	6.845037	-1.810141	0.000000	2.868519	0.000000	0.000000	0.000000	0.304403	0.092760	-0.241867	0.000000	0.000000	3.000000	73.000000	1.000000
14946.983882	0.065697	0.574438	0.055732	76.268326	-12.153346	6.851902	-1.759408	0.000000	2.828208	0.000000	0.000000	0.000000	0.265401	0.089695	-0.249732	0.000000	0.000000	3.000000	73.000000	1.000000
14946.987216	0.065697	0.574438	0.055732	76.268326	-12.153346	6.851902	-1.759408	0.000000	2.828208	0.000000	0.000000	0.000000	0.265401	0.089695	-0.249732	0.000000	0.000000	3.000000	73.000000	1.000000
14946.990549	0.065697	0.574438	0.055732	76.268326	-12.153346	6.851902	-1.759408	0.000000	2.828208	0.000000	0.000000	0.000000	0.265401	0.089695	-0.249732	0.000000	0.000000	3.000000	73.000000	1.000000
14946.993882	0.066527	0.574745	0.054881	76.268303	-12.049990	6.859882	-1.715174	0.000000	2.786586	0.000000	0.000000	0.000000	0.249027	0.092213	-0.255300	0.000000	0.000000	3.000000	73.000000	1.000000
14946.997216	0.066527	0.574745	0.054881	76.268303	-12.049990	6.859882	-1.715174	0.000000	2.786586	0.000000	0.000000	0.000000	0.249027	0.092213	-0.255300	0.000000	0.000000	3.000000	73.000000	1.000000
14947.000549	0.066527	0.574745	0.054881	76.268303	-12.049990	6.859882	-1.715174	0.000000	2.786586	0.000000	0.000000	0.000000	0.249027	0.092213	-0.255300	0.000000	0.000000	3.000000	73.000000	1.000000
14947.003882	0.067349	0.575042	0.053988	76.274155	-11.925286	6.889805	-1.673670	0.000000	2.744036	0.000000	0.000000	0.000000	0.246592	0.089117	-0.267672	0.000000	0.000000	3.000000	73.000000	1.000000
14947.007216	0.067349	0.575042	0.053988	76.274155	-11.925286	6.889805	-1.673670	0.000000	2.744036	0.000000	0.000000	0.000000	0.246592	0.089117	-0.267672	0.000000	0.000000	3.000000	73.000000	1.000000
14947.010549	0.067349	0.575042	0.053988	76.274155	-11.925286	6.889805	-1.673670	0.000000	2.744036	0.000000	0.000000	0.000000	0.246592	0.089117	-0.267672	0.000000	0.000000	3.000000	73.000000	1.000000
14947.013882	0.068186	0.575357	0.053045	76.291405	-11.695168	7.065189	-1.632571	0.000000	2.699424	0.000000	0.000000	0.000000	0.251100	0.094387	-0.282938	0.000000	0.000000	3.000000	73.000000	1.000000
14947.017216	0.068186	0.575357	0.053045	76.291405	-11.695168	7.065189	-1.632571	0.000000	2.699424	0.000000	0.000000	0.000000	0.251100	0.094387	-0.282938	0.000000	0.000000	3.000000	73.000000	1.000000
14947.020549	0.068186	0.575357	0.053045	76.291405	-11.695168	7.065189	-1.632571	0.000000	2.699424	0.000000	0.000000	0.000000	0.251100	0.094387	-0.282938	0.000000	0.000000	3.000000	73.000000	1.000000
14947.023882	0.069038	0.575661	0.052058	76.318893	-11.399172	7.326226	-1.590721	0.000000	2.652268	0.000000	0.000000	0.000000	0.255746	0.091195	-0.296337	0.000000	0.000000	3.000000	73.000000	1.000000
14947.027216	0.069038	0.575661	0.052058	76.318893	-11.399172	7.326226	-1.590721	0.000000	2.652268	0.000000	0.000000	0.000000	0.255746	0.091195	-0.296337	0.000000	0.000000	3.000000	73.000000	1.000000
14947.030549	0.069038	0.575661	0.052058	76.318893	-11.399172	7.326226	-1.590721	0.000000	2.652268	0.000000	0.000000	0.000000	0.255746	0.091195	-0.296337	0.000000	0.000000	3.000000	73.000000	1.000000
14947.033882	0.069952	0.576010	0.051005	76.338196	-11.139297	7.530169	-1.548097	0.000000	2.602879	0.000000	0.000000	0.000000	0.274221	0.104755	-0.315624	0.000000	0.000000	3.000000	73.000000	1.000000
14947.037216	0.069952	0.576010	0.051005	76.338196	-11.139297	7.530169	-1.548097	0.000000	2.602879	0.000000	0.000000	0.000000	0.274221	0.104755	-0.315624	0.000000	0.000000	3.000000	73.000000	1.000000
14947.040549	0.069952	0.576010	0.051005	76.338196	-11.139297	7.530169	-1.548097	0.000000	2.602879	0.000000	0.000000	0.000000	0.274221	0.104755	-0.315624	0.000000	0.000000	3.000000	73.000000	1.000000
14947.043882	0.070835	0.576366	0.049931	76.345650	-10.985109	7.597153	-1.502393	0.000000	2.550275	0.000000	0.000000	0.000000	0.264806	0.106976	-0.322210	0.000000	0.000000	3.000000	73.000000	1.000000
14947.047216	0.070835	0.576366	0.049931	76.345650	-10.985109	7.597153	-1.502393	0.000000	2.550275	0.000000	0.000000	0.000000	0.264806	0.106976	-0.322210	0.000000	0.000000	3.000000	73.000000	1.000000
14947.050549	0.070835	0.576366	0.049931	76.345650	-10.985109	7.597153	-1.502393	0.000000	2.550275	0.000000	0.000000	0.000000	0.264806	0.106976	-0.322210	0.000000	0.000000	3.000000	73.000000	1.000000
14947.053882	0.071706	0.576768	0.048803	76.345650	-10.870880	7.605134	-1.458259	0.000000	2.496573	0.000000	0.000000	0.000000	0.261342	0.120328	-0.338613	0.000000	0.000000	3.000000	73.000000	1.000000
14947.057216	0.071706	0.576768	0.048803	76.345650	-10.870880	7.605134	-1.458259	0.000000	2.496573	0.000000	0.000000	0.000000	0.261342	0.120328	-0.338613	0.000000	0.000000	3.000000	73.000000	1.000000
14947.060549	0.071706	0.576768	0.048803	76.345650	-10.870880	7.605134	-1.458259	0.000000	2.496573	0.000000	0.000000	0.000000	0.261342	0.120328	-0.338613	0.000000	0.000000	3.000000	73.000000	1.000000
14947.063882	0.072469	0.577213	0.047633	76.342682	-10.760633	7.617410	-1.414702	0.000000	2.440138	0.000000	0.000000	0.000000	0.229020	0.133525	-0.350924	0.000000	0.000000	3.000000	73.000000	1.000000
14947.067216	0.072469	0.577213	0.047633	76.342682	-10.760633	7.617410	-1.414702	0.000000	2.440138	0.000000	0.000000	0.000000	0.229020	0.133525	-0.350924	0.000000	0.000000	3.000000	73.000000	1.000000
14947.070549	0.072469	0.577213	0.047633	76.342682	-10.760633	7.617410	-1.414702	0.000000	2.440138	0.000000	0.000000	0.000000	0.229020	0.133525	-0.350924	0.000000	0.000000	3.000000	73.000000	1.000000
14947.073882	0.073186	0.577692	0.046501	76.336754	-10.654366	7.626005	-1.376532	0.000000	2.381650	0.000000	0.000000	0.000000	0.214869	0.143907	-0.339605	0.000000	0.000000	3.000000	73.000000	1.000000
14947.077216	0.073186	0.577692	0.046501	76.336754	-10.654366	7.626005	-1.376532	0.000000	2.381650	0.000000	0.000000	0.000000	0.214869	0.143907	-0.339605	0.000000	0.000000	3.000000	73.000000	1.000000
14947.080549	0.073186	0.577692	0.046501	76.336754	-10.654366	7.626005	-1.376532	0.000000	2.381650	0.000000	0.000000	0.000000	0.214869	0.143907	-0.339605	0.000000	0.000000	3.000000	73.000000	1.000000
14947.083882	0.073838	0.578178	0.045288	76.327881	-10.549381	7.638884	-1.340721	0.000000	2.325050	0.000000	0.000000	0.000000	0.195641	0.145713	-0.363753	0.000000	0.000000	3.000000	73.000000	1.000000
14947.087216	0.073838	0.578178	0.045288	76.327881	-10.549381	7.638884	-1.340721	0.000000	2.325050	0.000000	0.000000	0.000000	0.195641	0.145713	-0.363753	0.000000	0.000000	3.000000	73.000000	1.000000
14947.090549	0.073838	0.578178	0.045288	76.327881	-10.549381	7.638884	-1.340721	0.000000	2.325050	0.000000	0.000000	0.000000	0.195641	0.145713	-0.363753	0.000000	0.000000	3.000000	73.000000	1.000000
14947.093882	0.074461	0.578688	0.044071	76.320671	-10.431617	7.672476	-1.308114	0.000000	2.264424	0.000000	0.000000	0.000000	0.187043	0.153110	-0.365254	0.000000	0.000000	3.000000	73.000000	1.000000
14947.097216	0.074461	0.578688	0.044071	76.320671	-10.431617	7.672476	-1.308114	0.000000	2.264424	0.000000	0.000000	0.000000	0.187043	0.153110	-0.365254	0.000000	0.000000	3.000000	73.000000	1.000000
14947.100549	0.074461	0.578688	0.044071	76.320671	-10.431617	7.672476	-1.308114	0.000000	2.264424	0.000000	0.000000	0.000000	0.187043	0.153110	-0.365254	0.000000	0.000000	3.000000	73.000000	1.000000
14947.103882	0.075077	0.579205	0.042828	76.319023	-10.262137	7.783148	-1.276940	0.000000	2.203548	0.000000	0.000000	0.000000	0.184856	0.154862	-0.372754	0.000000	0.000000	3.000000	73.000000	1.000000
14947.107216	0.075077	0.579205	0.042828	76.319023	-10.262137	7.783148	-1.276940	0.000000	2.203548	0.000000	0.000000	0.000000	0.184856	0.154862	-0.372754	0.000000	0.000000	3.000000	73.000000	1.000000
14947.110549	0.075077	0.579205	0.042828	76.319023	-10.262137	7.783148	-1.276940	0.000000	2.203548	0.000000	0.000000	0.000000	0.184856	0.154862	-0.372754	0.000000	0.000000	3.000000	73.000000	1.000000
14947.113882	0.075731	0.579708	0.041537	76.334671	-9.959208	8.061665	-1.246131	0.000000	2.141423	0.000000	0.000000	0.000000	0.196095	0.150944	-0.387352	0.000000	0.000000	3.000000	73.000000	1.000000
14947.117216	0.075731	0.579708	0.041537	76.334671	-9.959208	8.061665	-1.246131	0.000000	2.141423	0.000000	0.000000	0.000000	0.196095	0.150944	-0.387352	0.000000	0.000000	3.000000	73.000000	1.000000
14947.120549	0.075731	0.579708	0.041537	76.334671	-9.959208	8.061665	-1.246131	0.000000	2.141423	0.000000	0.000000	0.000000	0.196095	0.150944	-0.387352	0.000000	0.000000	3.000000	73.000000	1.000000
14947.123882	0.076451	0.580208	0.040233	76.358261	-9.566603	8.445047	-1.213448	0.000000	2.076864	0.000000	0.000000	0.000000	0.216060	0.149934	-0.391247	0.000000	0.000000	3.000000	73.000000	1.000000
14947.127216	0.076451	0.580208	0.040233	76.358261	-9.566603	8.445047	-1.213448	0.000000	2.076864	0.000000	0.000000	0.000000	0.216060	0.149934	-0.391247	0.000000	0.000000	3.000000	73.000000	1.000000
14947.130549	0.076451	0.580208	0.040233	76.358261	-9.566603	8.445047	-1.213448	0.000000	2.076864	0.000000	0.000000	0.000000	0.216060	0.149934	-0.391247	0.000000	0.000000	3.000000	73.000000	1.000000
14947.133882	0.077264	0.580723	0.038928	76.378944	-9.152696	8.840697	-1.177438	0.000000	2.011656	0.000000	0.000000	0.000000	0.243690	0.154484	-0.391396	0.000000	0.000000	3.000000	73.000000	1.000000
14947.137216	0.077264	0.580723	0.038928	76.378944	-9.152696	8.840697	-1.177438	0.000000	2.011656	0.000000	0.000000	0.000000	0.243690	0.154484	-0.391396	0.000000	0.000000	3.000000	73.000000	1.000000
14947.140549	0.077264	0.580723	0.038928	76.378944	-9.152696	8.840697	-1.177438	0.000000	2.011656	0.000000	0.000000	0.000000	0.243690	0.154484	-0.391396	0.000000	0.000000	3.000000	73.000000	1.000000
14947.143882	0.078162	0.581215	0.037590	76.397392	-8.780815	9.170384	-1.136823	0.000000	1.946424	0.000000	0.000000	0.000000	0.269568	0.147865	-0.401539	0.000000	0.000000	3.000000	73.000000	1.000000
14947.147216	0.078162	0.581215	0.037590	76.397392	-8.780815	9.170384	-1.136823	0.000000	1.946424	0.000000	0.000000	0.000000	0.269568	0.147865	-0.401539	0.000000	0.000000	3.000000	73.000000	1.000000
14947.150549	0.078162	0.581215	0.037590	76.397392	-8.780815	9.170384	-1.136823	0.000000	1.946424	0.000000	0.000000	0.000000	0.269568	0.147865	-0.401539	0.000000	0.000000	3.000000	73.000000	1.000000
14947.153882	0.079126	0.581677	0.036244	76.408020	-8.506680	9.356558	-1.091895	0.000000	1.879500	0.000000	0.000000	0.000000	0.289267	0.138633	-0.403751	0.000000	0.000000	3.000000	73.000000	1.000000
14947.157216	0.079126	0.581677	0.036244	76.408020	-8.506680	9.356558	-1.091895	0.000000	1.879500	0.000000	0.000000	0.000000	0.289267	0.138633	-0.403751	0.000000	0.000000	3.000000	73.000000	1.000000
14947.160549	0.079126	0.581677	0.036244	76.408020	-8.506680	9.356558	-1.091895	0.000000	1.879500	0.000000	0.000000	0.000000	0.289267	0.138633	-0.403751	0.000000	0.000000	3.000000	73.000000	1.000000
14947.163882	0.080149	0.582099	0.034851	76.412590	-8.353336	9.381549	-1.043684	0.000000	1.812209	0.000000	0.000000	0.000000	0.306878	0.126432	-0.417926	0.000000	0.000000	3.000000	73.000000	1.000000
14947.167216	0.080149	0.582099	0.034851	76.412590	-8.353336	9.381549	-1.043684	0.000000	1.812209	0.000000	0.000000	0.000000	0.306878	0.126432	-0.417926	0.000000	0.000000	3.000000	73.000000	1.000000
14947.170549	0.080149	0.582099	0.034851	76.412590	-8.353336	9.381549	-1.043684	0.000000	1.812209	0.000000	0.000000	0.000000	0.306878	0.126432	-0.417926	0.000000	0.000000	3.000000	73.000000	1.000000
14947.173882	0.081192	0.582536	0.033467	76.412064	-8.217186	9.382510	-0.992538	0.000000	1.742554	0.000000	0.000000	0.000000	0.312700	0.131042	-0.415133	0.000000	0.000000	3.000000	73.000000	1.000000
14947.177216	0.081192	0.582536	0.033467	76.412064	-8.217186	9.382510	-0.992538	0.000000	1.742554	0.000000	0.000000	0.000000	0.312700	0.131042	-0.415133	0.000000	0.000000	3.000000	73.000000	1.000000
14947.180549	0.081192	0.582536	0.033467	76.412064	-8.217186	9.382510	-0.992538	0.000000	1.742554	0.000000	0.000000	0.000000	0.312700	0.131042	-0.415133	0.000000	0.000000	3.000000	73.000000	1.000000
14947.183882	0.082173	0.582913	0.032039	76.417534	-8.088870	9.375419	-0.940421	0.000000	1.673365	0.000000	0.000000	0.000000	0.294289	0.113276	-0.428548	0.000000	0.000000	3.000000	73.000000	1.000000
14947.187216	0.082173	0.582913	0.032039	76.417534	-8.088870	9.375419	-0.940421	0.000000	1.673365	0.000000	0.000000	0.000000	0.294289	0.113276	-0.428548	0.000000	0.000000	3.000000	73.000000	1.000000
14947.190549	0.082173	0.582913	0.032039	76.417534	-8.088870	9.375419	-0.940421	0.000000	1.673365	0.000000	0.000000	0.000000	0.294289	0.113276	-0.428548	0.000000	0.000000	3.000000	73.000000	1.000000
14947.193882	0.083073	0.583296	0.030596	76.427338	-7.992399	9.331199	-0.891373	0.000000	1.601941	0.000000	0.000000	0.000000	0.270272	0.114786	-0.432871	0.000000	0.000000	3.000000	73.000000	1.000000
14947.197216	0.083073	0.583296	0.030596	76.427338	-7.992399	9.331199	-0.891373	0.000000	1.601941	0.000000	0.000000	0.000000	0.270272	0.114786	-0.432871	0.000000	0.000000	3.000000	73.000000	1.000000
14947.200549	0.083073	0.583296	0.030596	76.427338	-7.992399	9.331199	-0.891373	0.000000	1.601941	0.000000	0.000000	0.000000	0.270272	0.114786	-0.432871	0.000000	0.000000	3.000000	73.000000	1.000000
14947.203882	0.083847	0.583638	0.029137	76.435959	-7.958482	9.226741	-0.846328	0.000000	1.529796	0.000000	0.000000	0.000000	0.232037	0.102563	-0.437572	0.000000	0.000000	3.000000	73.000000	1.000000
14947.207216	0.083847	0.583638	0.029137	76.435959	-7.958482	9.226741	-0.846328	0.000000	1.529796	0.000000	0.000000	0.000000	0.232037	0.102563	-0.437572	0.000000	0.000000	3.000000	73.000000	1.000000
14947.210549	0.083847	0.583638	0.029137	76.435959	-7.958482	9.226741	-0.846328	0.000000	1.529796	0.000000	0.000000	0.000000	0.232037	0.102563	-0.437572	0.000000	0.000000	3.000000	73.000000	1.000000
14947.213882	0.084520	0.583958	0.027676	76.443283	-7.981716	9.069958	-0.807655	0.000000	1.456867	0.000000	0.000000	0.000000	0.201811	0.095942	-0.438382	0.000000	0.000000	3.000000	73.000000	1.000000
14947.217216	0.084520	0.583958	0.027676	76.443283	-7.981716	9.069958	-0.807655	0.000000	1.456867	0.000000	0.000000	0.000000	0.201811	0.095942	-0.438382	0.000000	0.000000	3.000000	73.000000	1.000000
14947.220549	0.084520	0.583958	0.027676	76.443283	-7.981716	9.069958	-0.807655	0.000000	1.456867	0.000000	0.000000	0.000000	0.201811	0.095942	-0.438382	0.000000	0.000000	3.000000	73.000000	1.000000
14947.223882	0.085088	0.584264	0.026189	76.448395	-8.037006	8.877051	-0.774019	0.000000	1.383803	0.000000	0.000000	0.000000	0.170578	0.091799	-0.446039	0.000000	0.000000	3.000000	73.000000	1.000000
14947.227216	0.085088	0.584264	0.026189	76.448395	-8.037006	8.877051	-0.774019	0.000000	1.383803	0.000000	0.000000	0.000000	0.170578	0.091799	-0.446039	0.000000	0.000000	3.000000	73.000000	1.000000
14947.230549	0.085088	0.584264	0.026189	76.448395	-8.037006	8.877051	-0.774019	0.000000	1.383803	0.000000	0.000000	0.000000	0.170578	0.091799	-0.446039	0.000000	0.000000	3.000000	73.000000	1.000000
14947.233882	0.085579	0.584574	0.024690	76.465240	-8.050697	8.752797	-0.745590	0.000000	1.309464	0.000000	0.000000	0.000000	0.147270	0.093142	-0.449908	0.000000	0.000000	3.000000	73.000000	1.000000
14947.237216	0.085579	0.584574	0.024690	76.465240	-8.050697	8.752797	-0.745590	0.000000	1.309464	0.000000	0.000000	0.000000	0.147270	0.093142	-0.449908	0.000000	0.000000	3.000000	73.000000	1.000000
14947.240549	0.085579	0.584574	0.024690	76.465240	-8.050697	8.752797	-0.745590	0.000000	1.309464	0.000000	0.000000	0.000000	0.147270	0.093142	-0.449908	0.000000	0.000000	3.000000	73.000000	1.000000
14947.243882	0.086001	0.584873	0.023224	76.485535	-8.002716	8.716635	-0.721045	0.000000	1.234479	0.000000	0.000000	0.000000	0.126616	0.089610	-0.439760	0.000000	0.000000	3.000000	73.000000	1.000000
14947.247216	0.086001	0.584873	0.023224	76.485535	-8.002716	8.716635	-0.721045	0.000000	1.234479	0.000000	0.000000	0.000000	0.126616	0.089610	-0.439760	0.000000	0.000000	3.000000	73.000000	1.000000
14947.250549	0.086001	0.584873	0.023224	76.485535	-8.002716	8.716635	-0.721045	0.000000	1.234479	0.000000	0.000000	0.000000	0.126616	0.089610	-0.439760	0.000000	0.000000	3.000000	73.000000	1.000000
14947.253882	0.086401	0.585160	0.021784	76.503891	-7.945640	8.698592	-0.699942	0.000000	1.161186	0.000000	0.000000	0.000000	0.119827	0.086157	-0.431997	0.000000	0.000000	3.000000	73.000000	1.000000
14947.257216	0.086401	0.585160	0.021784	76.503891	-7.945640	8.698592	-0.699942	0.000000	1.161186	0.000000	0.000000	0.000000	0.119827	0.086157	-0.431997	0.000000	0.000000	3.000000	73.000000	1.000000
14947.260549	0.086401	0.585160	0.021784	76.503891	-7.945640	8.698592	-0.699942	0.000000	1.161186	0.000000	0.000000	0.000000	0.119827	0.086157	-0.431997	0.000000	0.000000	3.000000	73.000000	1.000000
14947.263882	0.086759	0.585428	0.020397	76.525284	-7.895420	8.676316	-0.679971	0.000000	1.089186	0.000000	0.000000	0.000000	0.107597	0.080351	-0.415969	0.000000	0.000000	3.000000	73.000000	1.000000
14947.267216	0.086759	0.585428	0.020397	76.525284	-7.895420	8.676316	-0.679971	0.000000	1.089186	0.000000	0.000000	0.000000	0.107597	0.080351	-0.415969	0.000000	0.000000	3.000000	73.000000	1.000000
14947.270549	0.086759	0.585428	0.020397	76.525284	-7.895420	8.676316	-0.679971	0.000000	1.089186	0.000000	0.000000	0.000000	0.107597	0.080351	-0.415969	0.000000	0.000000	3.000000	73.000000	1.000000
14947.273882	0.087171	0.585695	0.019064	76.548782	-7.824084	8.682115	-0.662038	0.000000	1.019858	0.000000	0.000000	0.000000	0.123576	0.080248	-0.399915	0.000000	0.000000	3.000000	73.000000	1.000000
14947.277216	0.087171	0.585695	0.019064	76.548782	-7.824084	8.682115	-0.662038	0.000000	1.019858	0.000000	0.000000	0.000000	0.123576	0.080248	-0.399915	0.000000	0.000000	3.000000	73.000000	1.000000
14947.280549	0.087171	0.585695	0.019064	76.548782	-7.824084	8.682115	-0.662038	0.000000	1.019858	0.000000	0.000000	0.000000	0.123576	0.080248	-0.399915	0.000000	0.000000	3.000000	73.000000	1.000000
14947.283882	0.087611	0.585944	0.017772	76.575752	-7.654278	8.808797	-0.641442	0.000000	0.953205	0.000000	0.000000	0.000000	0.131845	0.074685	-0.387539	0.000000	0.000000	3.000000	73.000000	1.000000
14947.287216	0.087611	0.585944	0.017772	76.575752	-7.654278	8.808797	-0.641442	0.000000	0.953205	0.000000	0.000000	0.000000	0.131845	0.074685	-0.387539	0.000000	0.000000	3.000000	73.000000	1.000000
14947.290549	0.087611	0.585944	0.017772	76.575752	-7.654278	8.808797	-0.641442	0.000000	0.953205	0.000000	0.000000	0.000000	0.131845	0.074685	-0.387539	0.000000	0.000000	3.000000	73.000000	1.000000
14947.293882	0.088058	0.586194	0.016542	76.613007	-7.371975	9.084773	-0.619468	0.000000	0.888616	0.000000	0.000000	0.000000	0.134299	0.074793	-0.368975	0.000000	0.000000	3.000000	73.000000	1.000000
14947.297216	0.088058	0.586194	0.016542	76.613007	-7.371975	9.084773	-0.619468	0.000000	0.888616	0.000000	0.000000	0.000000	0.134299	0.074793	-0.368975	0.000000	0.000000	3.000000	73.000000	1.000000
14947.300549	0.088058	0.586194	0.016542	76.613007	-7.371975	9.084773	-0.619468	0.000000	0.888616	0.000000	0.000000	0.000000	0.134299	0.074793	-0.368975	0.000000	0.000000	3.000000	73.000000	1.000000
14947.303882	0.088511	0.586425	0.015358	76.654175	-7.045494	9.418864	-0.597085	0.000000	0.827120	0.000000	0.000000	0.000000	0.135911	0.069428	-0.355309	0.000000	0.000000	3.000000	73.000000	1.000000
14947.307216	0.088511	0.586425	0.015358	76.654175	-7.045494	9.418864	-0.597085	0.000000	0.827120	0.000000	0.000000	0.000000	0.135911	0.069428	-0.355309	0.000000	0.000000	3.000000	73.000000	1.000000
14947.310549	0.088511	0.586425	0.015358	76.654175	-7.045494	9.418864	-0.597085	0.000000	0.827120	0.000000	0.000000	0.000000	0.135911	0.069428	-0.355309	0.000000	0.000000	3.000000	73.000000	1.000000
14947.313882	0.088989	0.586620	0.014199	76.688766	-6.753932	9.701302	-0.574433	0.000000	0.767901	0.000000	0.000000	0.000000	0.143366	0.058589	-0.347812	0.000000	0.000000	3.000000	73.000000	1.000000
14947.317216	0.088989	0.586620	0.014199	76.688766	-6.753932	9.701302	-0.574433	0.000000	0.767901	0.000000	0.000000	0.000000	0.143366	0.058589	-0.347812	0.000000	0.000000	3.000000	73.000000	1.000000
14947.320549	0.088989	0.586620	0.014199	76.688766	-6.753932	9.701302	-0.574433	0.000000	0.767901	0.000000	0.000000	0.000000	0.143366	0.058589	-0.347812	0.000000	0.000000	3.000000	73.000000	1.000000
14947.323882	0.089424	0.586806	0.013070	76.714668	-6.600573	9.808874	-0.550539	0.000000	0.709933	0.000000	0.000000	0.000000	0.130332	0.055710	-0.338579	0.000000	0.000000	3.000000	73.000000	1.000000
14947.327216	0.089424	0.586806	0.013070	76.714668	-6.600573	9.808874	-0.550539	0.000000	0.709933	0.000000	0.000000	0.000000	0.130332	0.055710	-0.338579	0.000000	0.000000	3.000000	73.000000	1.000000
14947.330549	0.089424	0.586806	0.013070	76.714668	-6.600573	9.808874	-0.550539	0.000000	0.709933	0.000000	0.000000	0.000000	0.130332	0.055710	-0.338579	0.000000	0.000000	3.000000	73.000000	1.000000
14947.333882	0.089782	0.586953	0.011920	76.729172	-6.546020	9.791645	-0.528816	0.000000	0.653503	0.000000	0.000000	0.000000	0.107512	0.043974	-0.344889	0.000000	0.000000	3.000000	73.000000	1.000000
14947.337216	0.089782	0.586953	0.011920	76.729172	-6.546020	9.791645	-0.528816	0.000000	0.653503	0.000000	0.000000	0.000000	0.107512	0.043974	-0.344889	0.000000	0.000000	3.000000	73.000000	1.000000
14947.340549	0.089782	0.586953	0.011920	76.729172	-6.546020	9.791645	-0.528816	0.000000	0.653503	0.000000	0.000000	0.000000	0.107512	0.043974	-0.344889	0.000000	0.000000	3.000000	73.000000	1.000000
14947.343882	0.090126	0.587127	0.010830	76.734261	-6.481380	9.789739	-0.510898	0.000000	0.596021	0.000000	0.000000	0.000000	0.103278	0.052298	-0.326988	0.000000	0.000000	3.000000	73.000000	1.000000
14947.347216	0.090126	0.587127	0.010830	76.734261	-6.481380	9.789739	-0.510898	0.000000	0.596021	0.000000	0.000000	0.000000	0.103278	0.052298	-0.326988	0.000000	0.000000	3.000000	73.000000	1.000000
14947.350549	0.090126	0.587127	0.010830	76.734261	-6.481380	9.789739	-0.510898	0.000000	0.596021	0.000000	0.000000	0.000000	0.103278	0.052298	-0.326988	0.000000	0.000000	3.000000	73.000000	1.000000
14947.353882	0.090402	0.587300	0.009753	76.740181	-6.425011	9.787507	-0.493685	0.000000	0.541523	0.000000	0.000000	0.000000	0.082585	0.051741	-0.323362	0.000000	0.000000	3.000000	73.000000	1.000000
14947.357216	0.090402	0.587300	0.009753	76.740181	-6.425011	9.787507	-0.493685	0.000000	0.541523	0.000000	0.000000	0.000000	0.082585	0.051741	-0.323362	0.000000	0.000000	3.000000	73.000000	1.000000
14947.360549	0.090402	0.587300	0.009753	76.740181	-6.425011	9.787507	-0.493685	0.000000	0.541523	0.000000	0.000000	0.000000	0.082585	0.051741	-0.323362	0.000000	0.000000	3.000000	73.000000	1.000000
14947.363882	0.090662	0.587455	0.008725	76.729408	-6.344147	9.812200	-0.479921	0.000000	0.487630	0.000000	0.000000	0.000000	0.078030	0.046739	-0.308228	0.000000	0.000000	3.000000	73.000000	1.000000
14947.367216	0.090662	0.587455	0.008725	76.729408	-6.344147	9.812200	-0.479921	0.000000	0.487630	0.000000	0.000000	0.000000	0.078030	0.046739	-0.308228	0.000000	0.000000	3.000000	73.000000	1.000000
14947.370549	0.090662	0.587455	0.008725	76.729408	-6.344147	9.812200	-0.479921	0.000000	0.487630	0.000000	0.000000	0.000000	0.078030	0.046739	-0.308228	0.000000	0.000000	3.000000	73.000000	1.000000
14947.373882	0.090662	0.587455	0.008725	76.708992	-6.233318	9.869831	-0.466916	0.000000	0.436258	0.000000	0.000000	0.000000	0.078030	0.046739	-0.308228	0.000000	0.000000	3.000000	73.000000	1.000000
14947.377216	0.090940	0.587625	0.007800	76.708992	-6.233318	9.869831	-0.466916	0.000000	0.436258	0.000000	0.000000	0.000000	0.083487	0.050772	-0.277469	0.000000	0.000000	3.000000	73.000000	1.000000
14947.380549	0.090940	0.587625	0.007800	76.708992	-6.233318	9.869831	-0.466916	0.000000	0.436258	0.000000	0.000000	0.000000	0.083487	0.050772	-0.277469	0.000000	0.000000	3.000000	73.000000	1.000000
14947.383882	0.091226	0.587778	0.006922	76.667572	-6.088125	9.961329	-0.466916	0.000000	0.436258	0.000000	0.000000	0.000000	0.085726	0.045948	-0.263573	0.000000	0.000000	3.000000	73.000000	1.000000
14947.387216	0.091226	0.587778	0.006922	76.667572	-6.088125	9.961329	-0.466916	0.000000	0.436258	0.000000	0.000000	0.000000	0.085726	0.045948	-0.263573	0.000000	0.000000	3.000000	73.000000	1.000000
14947.390549	0.091226	0.587778	0.006922	76.667572	-6.088125	9.961329	-0.466916	0.000000	0.436258	0.000000	0.000000	0.000000	0.085726	0.045948	-0.263573	0.000000	0.000000	3.000000	73.000000	1.000000
14947.393882	0.091226	0.587778	0.006922	76.635513	-5.958751	10.037205	-0.438714	0.000000	0.346085	0.000000	0.000000	0.000000	0.085726	0.045948	-0.263573	0.000000	0.000000	3.000000	73.000000	1.000000
14947.397216	0.091546	0.587908	0.006109	76.635513	-5.958751	10.037205	-0.438714	0.000000	0.346085	0.000000	0.000000	0.000000	0.095992	0.039031	-0.243933	0.000000	0.000000	3.000000	73.000000	1.000000
14947.400549	0.091546	0.587908	0.006109	76.635513	-5.958751	10.037205	-0.438714	0.000000	0.346085	0.000000	0.000000	0.000000	0.095992	0.039031	-0.243933	0.000000	0.000000	3.000000	73.000000	1.000000
14947.403882	0.091881	0.588034	0.005382	76.613182	-5.853863	10.080185	-0.438714	0.000000	0.346085	0.000000	0.000000	0.000000	0.100683	0.037771	-0.218049	0.000000	0.000000	3.000000	73.000000	1.000000
14947.407216	0.091881	0.588034	0.005382	76.613182	-5.853863	10.080185	-0.438714	0.000000	0.346085	0.000000	0.000000	0.000000	0.100683	0.037771	-0.218049	0.000000	0.000000	3.000000	73.000000	1.000000
14947.410549	0.091881	0.588034	0.005382	76.613182	-5.853863	10.080185	-0.438714	0.000000	0.346085	0.000000	0.000000	0.000000	0.100683	0.037771	-0.218049	0.000000	0.000000	3.000000	73.000000	1.000000
14947.413882	0.091881	0.588034	0.005382	76.595108	-5.759371	10.115694	-0.405934	0.000000	0.269088	0.000000	0.000000	0.000000	0.100683	0.037771	-0.218049	0.000000	0.000000	3.000000	73.000000	1.000000
14947.417216	0.092226	0.588119	0.004708	76.595108	-5.759371	10.115694	-0.405934	0.000000	0.269088	0.000000	0.000000	0.000000	0.103490	0.025475	-0.202012	0.000000	0.000000	3.000000	73.000000	1.000000
14947.420549	0.092226	0.588119	0.004708	76.595108	-5.759371	10.115694	-0.405934	0.000000	0.269088	0.000000	0.000000	0.000000	0.103490	0.025475	-0.202012	0.000000	0.000000	3.000000	73.000000	1.000000
14947.423882	0.092599	0.588144	0.004068	76.584328	-5.673603	10.139853	-0.405934	0.000000	0.269088	0.000000	0.000000	0.000000	0.111927	0.007721	-0.192215	0.000000	0.000000	3.000000	73.000000	1.000000
14947.427216	0.092599	0.588144	0.004068	76.584328	-5.673603	10.139853	-0.405934	0.000000	0.269088	0.000000	0.000000	0.000000	0.111927	0.007721	-0.192215	0.000000	0.000000	3.000000	73.000000	1.000000
14947.430549	0.092599	0.588144	0.004068	76.584328	-5.673603	10.139853	-0.405934	0.000000	0.269088	0.000000	0.000000	0.000000	0.111927	0.007721	-0.192215	0.000000	0.000000	3.000000	73.000000	1.000000
14947.433882	0.092599	0.588144	0.004068	76.579552	-5.598262	10.156091	-0.370032	0.000000	0.203383	0.000000	0.000000	0.000000	0.111927	0.007721	-0.192215	0.000000	0.000000	3.000000	73.000000	1.000000
14947.437216	0.092960	0.588130	0.003485	76.579552	-5.598262	10.156091	-0.370032	0.000000	0.203383	0.000000	0.000000	0.000000	0.108253	-0.004417	-0.174849	0.000000	0.000000	3.000000	73.000000	1.000000
14947.440549	0.092960	0.588130	0.003485	76.579552	-5.598262	10.156091	-0.370032	0.000000	0.203383	0.000000	0.000000	0.000000	0.108253	-0.004417	-0.174849	0.000000	0.000000	3.000000	73.000000	1.000000
14947.443882	0.093286	0.588100	0.002957	76.564003	-5.509633	10.190550	-0.370032	0.000000	0.203383	0.000000	0.000000	0.000000	0.097670	-0.008789	-0.158240	0.000000	0.000000	3.000000	73.000000	1.000000
14947.447216	0.093286	0.588100	0.002957	76.564003	-5.509633	10.190550	-0.370032	0.000000	0.203383	0.000000	0.000000	0.000000	0.097670	-0.008789	-0.158240	0.000000	0.000000	3.000000	73.000000	1.000000
14947.450549	0.093286	0.588100	0.002957	76.564003	-5.509633	10.190550	-0.370032	0.000000	0.203383	0.000000	0.000000	0.000000	0.097670	-0.008789	-0.158240	0.000000	0.000000	3.000000	73.000000	1.000000
14947.453882	0.093286	0.588100	0.002957	76.537277	-5.401544	10.246152	-0.335711	0.000000	0.147868	0.000000	0.000000	0.000000	0.097670	-0.008789	-0.158240	0.000000	0.000000	3.000000	73.000000	1.000000
14947.457216	0.093596	0.588013	0.002471	76.537277	-5.401544	10.246152	-0.335711	0.000000	0.147868	0.000000	0.000000	0.000000	0.093140	-0.026358	-0.145769	0.000000	0.000000	3.000000	73.000000	1.000000
14947.460549	0.093596	0.588013	0.002471	76.537277	-5.401544	10.246152	-0.335711	0.000000	0.147868	0.000000	0.000000	0.000000	0.093140	-0.026358	-0.145769	0.000000	0.000000	3.000000	73.000000	1.000000
14947.463882	0.093890	0.587892	0.002020	76.487755	-5.255681	10.340913	-0.335711	0.000000	0.147868	0.000000	0.000000	0.000000	0.088237	-0.036220	-0.135392	0.000000	0.000000	3.000000	73.000000	1.000000
14947.467216	0.093890	0.587892	0.002020	76.487755	-5.255681	10.340913	-0.335711	0.000000	0.147868	0.000000	0.000000	0.000000	0.088237	-0.036220	-0.135392	0.000000	0.000000	3.000000	73.000000	1.000000
14947.470549	0.093890	0.587892	0.002020	76.487755	-5.255681	10.340913	-0.335711	0.000000	0.147868	0.000000	0.000000	0.000000	0.088237	-0.036220	-0.135392	0.000000	0.000000	3.000000	73.000000	1.000000
14947.473882	0.093890	0.587892	0.002020	76.420990	-5.086614	10.463507	-0.305481	0.000000	0.101008	0.000000	0.000000	0.000000	0.088237	-0.036220	-0.135392	0.000000	0.000000	3.000000	73.000000	1.000000
14947.477216	0.094145	0.587764	0.001601	76.420990	-5.086614	10.463507	-0.305481	0.000000	0.101008	0.000000	0.000000	0.000000	0.076402	-0.038352	-0.125765	0.000000	0.000000	3.000000	73.000000	1.000000
14947.480549	0.094145	0.587764	0.001601	76.420990	-5.086614	10.463507	-0.305481	0.000000	0.101008	0.000000	0.000000	0.000000	0.076402	-0.038352	-0.125765	0.000000	0.000000	3.000000	73.000000	1.000000
14947.483882	0.094145	0.587764	0.001601	76.361465	-4.932397	10.574066	-0.305481	0.000000	0.101008	0.000000	0.000000	0.000000	0.076402	-0.038352	-0.125765	0.000000	0.000000	3.000000	73.000000	1.000000
14947.487216	0.094145	0.587764	0.001601	76.361465	-4.932397	10.574066	-0.305481	0.000000	0.101008	0.000000	0.000000	0.000000	0.076402	-0.038352	-0.125765	0.000000	0.000000	3.000000	73.000000	1.000000
14947.490549	0.094393	0.587589	0.001263	76.361465	-4.932397	10.574066	-0.305481	0.000000	0.101008	0.000000	0.000000	0.000000	0.074480	-0.052402	-0.101295	0.000000	0.000000	3.000000	73.000000	1.000000
14947.493882	0.094658	0.587437	0.001005	76.298050	-4.775480	10.687648	-0.292747	0.000000	0.080047	0.000000	0.000000	0.000000	0.079300	-0.045566	-0.077411	0.000000	0.000000	3.000000	73.000000	1.000000
14947.497216	0.094658	0.587437	0.001005	76.298050	-4.775480	10.687648	-0.292747	0.000000	0.080047	0.000000	0.000000	0.000000	0.079300	-0.045566	-0.077411	0.000000	0.000000	3.000000	73.000000	1.000000
14947.500549	0.094658	0.587437	0.001005	76.298050	-4.775480	10.687648	-0.292747	0.000000	0.080047	0.000000	0.000000	0.000000	0.079300	-0.045566	-0.077411	0.000000	0.000000	3.000000	73.000000	1.000000
14947.503882	0.094658	0.587437	0.001005	76.235886	-4.620423	10.796966	-0.267117	0.000000	0.050263	0.000000	0.000000	0.000000	0.079300	-0.045566	-0.077411	0.000000	0.000000	3.000000	73.000000	1.000000
14947.507216	0.094961	0.587283	0.000829	76.235886	-4.620423	10.796966	-0.267117	0.000000	0.050263	0.000000	0.000000	0.000000	0.091128	-0.046422	-0.052783	0.000000	0.000000	3.000000	73.000000	1.000000
14947.510549	0.094961	0.587283	0.000829	76.235886	-4.620423	10.796966	-0.267117	0.000000	0.050263	0.000000	0.000000	0.000000	0.091128	-0.046422	-0.052783	0.000000	0.000000	3.000000	73.000000	1.000000
14947.513882	0.094961	0.587283	0.000829	76.174988	-4.469863	10.902101	-0.267117	0.000000	0.050263	0.000000	0.000000	0.000000	0.091128	-0.046422	-0.052783	0.000000	0.000000	3.000000	73.000000	1.000000
14947.517216	0.094961	0.587283	0.000829	76.174988	-4.469863	10.902101	-0.267117	0.000000	0.050263	0.000000	0.000000	0.000000	0.091128	-0.046422	-0.052783	0.000000	0.000000	3.000000	73.000000	1.000000
14947.520549	0.095273	0.587139	0.000693	76.174988	-4.469863	10.902101	-0.267117	0.000000	0.050263	0.000000	0.000000	0.000000	0.093555	-0.043013	-0.040881	0.000000	0.000000	3.000000	73.000000	1.000000
14947.523882	0.095623	0.587019	0.000632	76.139076	-4.356846	10.965686	-0.251929	0.000000	0.041466	0.000000	0.000000	0.000000	0.105031	-0.036190	-0.018361	0.000000	0.000000	3.000000	73.000000	1.000000
14947.527216	0.095623	0.587019	0.000632	76.139076	-4.356846	10.965686	-0.251929	0.000000	0.041466	0.000000	0.000000	0.000000	0.105031	-0.036190	-0.018361	0.000000	0.000000	3.000000	73.000000	1.000000
14947.530549	0.095623	0.587019	0.000632	76.139076	-4.356846	10.965686	-0.251929	0.000000	0.041466	0.000000	0.000000	0.000000	0.105031	-0.036190	-0.018361	0.000000	0.000000	3.000000	73.000000	1.000000
14947.533882	0.096018	0.586872	0.000568	76.141998	-4.307199	10.967746	-0.218832	0.000000	0.031592	0.000000	0.000000	0.000000	0.118495	-0.043870	-0.019104	0.000000	0.000000	3.000000	73.000000	1.000000
14947.537216	0.096018	0.586872	0.000568	76.141998	-4.307199	10.967746	-0.218832	0.000000	0.031592	0.000000	0.000000	0.000000	0.118495	-0.043870	-0.019104	0.000000	0.000000	3.000000	73.000000	1.000000
14947.540549	0.096018	0.586872	0.000568	76.141998	-4.307199	10.967746	-0.218832	0.000000	0.031592	0.000000	0.000000	0.000000	0.118495	-0.043870	-0.019104	0.000000	0.000000	3.000000	73.000000	1.000000
14947.543882	0.096018	0.586872	0.000568	76.160049	-4.279444	10.945911	-0.199082	0.000000	0.028408	0.000000	0.000000	0.000000	0.118495	-0.043870	-0.019104	0.000000	0.000000	3.000000	73.000000	1.000000
14947.547216	0.096413	0.586726	0.000504	76.160049	-4.279444	10.945911	-0.199082	0.000000	0.028408	0.000000	0.000000	0.000000	0.118475	-0.043861	-0.019220	0.000000	0.000000	3.000000	73.000000	1.000000
14947.550549	0.096413	0.586726	0.000504	76.160049	-4.279444	10.945911	-0.199082	0.000000	0.028408	0.000000	0.000000	0.000000	0.118475	-0.043861	-0.019220	0.000000	0.000000	3.000000	73.000000	1.000000
14947.553882	0.096816	0.586576	0.000372	76.180618	-4.257675	10.913502	-0.199082	0.000000	0.028408	0.000000	0.000000	0.000000	0.120962	-0.045097	-0.039717	0.000000	0.000000	3.000000	73.000000	1.000000
14947.557216	0.096816	0.586576	0.000372	76.180618	-4.257675	10.913502	-0.199082	0.000000	0.028408	0.000000	0.000000	0.000000	0.120962	-0.045097	-0.039717	0.000000	0.000000	3.000000	73.000000	1.000000
14947.560549	0.096816	0.586576	0.000372	76.180618	-4.257675	10.913502	-0.199082	0.000000	0.028408	0.000000	0.000000	0.000000	0.120962	-0.045097	-0.039717	0.000000	0.000000	3.000000	73.000000	1.000000
14947.563882	0.096816	0.586576	0.000372	76.201653	-4.233610	10.887866	-0.159176	0.000000	0.018585	0.000000	0.000000	0.000000	0.120962	-0.045097	-0.039717	0.000000	0.000000	3.000000	73.000000	1.000000
14947.567216	0.097184	0.586421	0.000180	76.201653	-4.233610	10.887866	-0.159176	0.000000	0.018585	0.000000	0.000000	0.000000	0.110356	-0.046344	-0.057456	0.000000	0.000000	3.000000	73.000000	1.000000
14947.570549	0.097184	0.586421	0.000180	76.201653	-4.233610	10.887866	-0.159176	0.000000	0.018585	0.000000	0.000000	0.000000	0.110356	-0.046344	-0.057456	0.000000	0.000000	3.000000	73.000000	1.000000
14947.573882	0.097184	0.586421	0.000180	76.228683	-4.216766	10.854802	-0.159176	0.000000	0.018585	0.000000	0.000000	0.000000	0.110356	-0.046344	-0.057456	0.000000	0.000000	3.000000	73.000000	1.000000
14947.577216	0.097184	0.586421	0.000180	76.228683	-4.216766	10.854802	-0.159176	0.000000	0.018585	0.000000	0.000000	0.000000	0.110356	-0.046344	-0.057456	0.000000	0.000000	3.000000	73.000000	1.000000
14947.580549	0.097538	0.586263	-0.000075	76.228683	-4.216766	10.854802	-0.159176	0.000000	0.018585	0.000000	0.000000	0.000000	0.106223	-0.047566	-0.076564	0.000000	0.000000	3.000000	73.000000	1.000000
14947.583882	0.097852	0.586107	-0.000413	76.257309	-4.221740	10.797238	-0.140784	0.000000	0.009009	0.000000	0.000000	0.000000	0.094028	-0.046638	-0.101299	0.000000	0.000000	3.000000	73.000000	1.000000
14947.587216	0.097852	0.586107	-0.000413	76.257309	-4.221740	10.797238	-0.140784	0.000000	0.009009	0.000000	0.000000	0.000000	0.094028	-0.046638	-0.101299	0.000000	0.000000	3.000000	73.000000	1.000000
14947.590549	0.097852	0.586107	-0.000413	76.257309	-4.221740	10.797238	-0.140784	0.000000	0.009009	0.000000	0.000000	0.000000	0.094028	-0.046638	-0.101299	0.000000	0.000000	3.000000	73.000000	1.000000
14947.593882	0.097852	0.586107	-0.000413	76.278465	-4.226456	10.736096	-0.107409	0.000000	-0.020635	0.000000	0.000000	0.000000	0.094028	-0.046638	-0.101299	0.000000	0.000000	3.000000	73.000000	1.000000
14947.597216	0.098134	0.585941	-0.000786	76.278465	-4.226456	10.736096	-0.107409	0.000000	-0.020635	0.000000	0.000000	0.000000	0.084797	-0.050010	-0.111976	0.000000	0.000000	3.000000	73.000000	1.000000
14947.600549	0.098134	0.585941	-0.000786	76.278465	-4.226456	10.736096	-0.107409	0.000000	-0.020635	0.000000	0.000000	0.000000	0.084797	-0.050010	-0.111976	0.000000	0.000000	3.000000	73.000000	1.000000
14947.603882	0.098134	0.585941	-0.000786	76.284325	-4.243552	10.661297	-0.107409	0.000000	-0.020635	0.000000	0.000000	0.000000	0.084797	-0.050010	-0.111976	0.000000	0.000000	3.000000	73.000000	1.000000
14947.607216	0.098134	0.585941	-0.000786	76.284325	-4.243552	10.661297	-0.107409	0.000000	-0.020635	0.000000	0.000000	0.000000	0.084797	-0.050010	-0.111976	0.000000	0.000000	3.000000	73.000000	1.000000
14947.610549	0.098380	0.585811	-0.001117	76.284325	-4.243552	10.661297	-0.107409	0.000000	-0.020635	0.000000	0.000000	0.000000	0.073790	-0.038942	-0.099339	0.000000	0.000000	3.000000	73.000000	1.000000
14947.613882	0.098565	0.585699	-0.001418	76.261864	-4.259787	10.584185	-0.093276	0.000000	-0.039297	0.000000	0.000000	0.000000	0.055266	-0.033431	-0.090228	0.000000	0.000000	3.000000	73.000000	1.000000
14947.617216	0.098565	0.585699	-0.001418	76.261864	-4.259787	10.584185	-0.093276	0.000000	-0.039297	0.000000	0.000000	0.000000	0.055266	-0.033431	-0.090228	0.000000	0.000000	3.000000	73.000000	1.000000
14947.620549	0.098565	0.585699	-0.001418	76.261864	-4.259787	10.584185	-0.093276	0.000000	-0.039297	0.000000	0.000000	0.000000	0.055266	-0.033431	-0.090228	0.000000	0.000000	3.000000	73.000000	1.000000
14947.623882	0.098565	0.585699	-0.001418	76.207581	-4.233376	10.556824	-0.071767	0.000000	-0.070892	0.000000	0.000000	0.000000	0.055266	-0.033431	-0.090228	0.000000	0.000000	3.000000	73.000000	1.000000
14947.627216	0.098700	0.585636	-0.001632	76.207581	-4.233376	10.556824	-0.071767	0.000000	-0.070892	0.000000	0.000000	0.000000	0.040463	-0.019018	-0.064138	0.000000	0.000000	3.000000	73.000000	1.000000
14947.630549	0.098700	0.585636	-0.001632	76.207581	-4.233376	10.556824	-0.071767	0.000000	-0.070892	0.000000	0.000000	0.000000	0.040463	-0.019018	-0.064138	0.000000	0.000000	3.000000	73.000000	1.000000
14947.633882	0.098700	0.585636	-0.001632	76.152130	-4.151677	10.605338	-0.071767	0.000000	-0.070892	0.000000	0.000000	0.000000	0.040463	-0.019018	-0.064138	0.000000	0.000000	3.000000	73.000000	1.000000
14947.637216	0.098700	0.585636	-0.001632	76.152130	-4.151677	10.605338	-0.071767	0.000000	-0.070892	0.000000	0.000000	0.000000	0.040463	-0.019018	-0.064138	0.000000	0.000000	3.000000	73.000000	1.000000
14947.640549	0.098800	0.585584	-0.001796	76.152130	-4.151677	10.605338	-0.071767	0.000000	-0.070892	0.000000	0.000000	0.000000	0.030045	-0.015629	-0.049358	0.000000	0.000000	3.000000	73.000000	1.000000
14947.643882	0.098800	0.585584	-0.001796	76.109451	-4.057894	10.677264	-0.065023	0.000000	-0.081581	0.000000	0.000000	0.000000	0.030045	-0.015629	-0.049358	0.000000	0.000000	3.000000	73.000000	1.000000
14947.647216	0.098800	0.585584	-0.001796	76.109451	-4.057894	10.677264	-0.065023	0.000000	-0.081581	0.000000	0.000000	0.000000	0.030045	-0.015629	-0.049358	0.000000	0.000000	3.000000	73.000000	1.000000
14947.650549	0.098800	0.585584	-0.001796	76.109451	-4.057894	10.677264	-0.065023	0.000000	-0.081581	0.000000	0.000000	0.000000	0.030045	-0.015629	-0.049358	0.000000	0.000000	3.000000	73.000000	1.000000
14947.653882	0.099139	0.585506	-0.002006	76.078873	-3.980301	10.728408	-0.060015	0.000000	-0.089808	0.000000	0.000000	0.000000	0.101777	-0.023292	-0.062826	0.000000	0.000000	3.000000	73.000000	1.000000
14947.657216	0.099139	0.585506	-0.002006	76.078873	-3.980301	10.728408	-0.060015	0.000000	-0.089808	0.000000	0.000000	0.000000	0.101777	-0.023292	-0.062826	0.000000	0.000000	3.000000	73.000000	1.000000
14947.660549	0.099139	0.585506	-0.002006	76.078873	-3.980301	10.728408	-0.060015	0.000000	-0.089808	0.000000	0.000000	0.000000	0.101777	-0.023292	-0.062826	0.000000	0.000000	3.000000	73.000000	1.000000
14947.663882	0.099362	0.585474	-0.002022	76.065102	-3.923378	10.758963	-0.043053	0.000000	-0.100279	0.000000	0.000000	0.000000	0.066802	-0.009752	-0.005060	0.000000	0.000000	3.000000	73.000000	1.000000
14947.667216	0.099362	0.585474	-0.002022	76.065102	-3.923378	10.758963	-0.043053	0.000000	-0.100279	0.000000	0.000000	0.000000	0.066802	-0.009752	-0.005060	0.000000	0.000000	3.000000	73.000000	1.000000
14947.670549	0.099362	0.585474	-0.002022	76.065102	-3.923378	10.758963	-0.043053	0.000000	-0.100279	0.000000	0.000000	0.000000	0.066802	-0.009752	-0.005060	0.000000	0.000000	3.000000	73.000000	1.000000
14947.673882	0.099362	0.585474	-0.002022	76.068970	-3.894271	10.755118	-0.031919	0.000000	-0.101122	0.000000	0.000000	0.000000	0.066802	-0.009752	-0.005060	0.000000	0.000000	3.000000	73.000000	1.000000
14947.677216	0.099624	0.585423	-0.002065	76.068970	-3.894271	10.755118	-0.031919	0.000000	-0.101122	0.000000	0.000000	0.000000	0.078680	-0.015278	-0.012895	0.000000	0.000000	3.000000	73.000000	1.000000
14947.680549	0.099624	0.585423	-0.002065	76.068970	-3.894271	10.755118	-0.031919	0.000000	-0.101122	0.000000	0.000000	0.000000	0.078680	-0.015278	-0.012895	0.000000	0.000000	3.000000	73.000000	1.000000
14947.683882	0.099624	0.585423	-0.002065	76.074959	-3.865971	10.747842	-0.031919	0.000000	-0.101122	0.000000	0.000000	0.000000	0.078680	-0.015278	-0.012895	0.000000	0.000000	3.000000	73.000000	1.000000
14947.687216	0.099624	0.585423	-0.002065	76.074959	-3.865971	10.747842	-0.031919	0.000000	-0.101122	0.000000	0.000000	0.000000	0.078680	-0.015278	-0.012895	0.000000	0.000000	3.000000	73.000000	1.000000
14947.690549	0.099913	0.585365	-0.002090	76.074959	-3.865971	10.747842	-0.031919	0.000000	-0.101122	0.000000	0.000000	0.000000	0.086693	-0.017402	-0.007348	0.000000	0.000000	3.000000	73.000000	1.000000
14947.693882	0.099913	0.585365	-0.002090	76.083984	-3.838495	10.736921	-0.018806	0.000000	-0.103271	0.000000	0.000000	0.000000	0.086693	-0.017402	-0.007348	0.000000	0.000000	3.000000	73.000000	1.000000
14947.697216	0.099913	0.585365	-0.002090	76.083984	-3.838495	10.736921	-0.018806	0.000000	-0.103271	0.000000	0.000000	0.000000	0.086693	-0.017402	-0.007348	0.000000	0.000000	3.000000	73.000000	1.000000
14947.700549	0.099913	0.585365	-0.002090	76.083984	-3.838495	10.736921	-0.018806	0.000000	-0.103271	0.000000	0.000000	0.000000	0.086693	-0.017402	-0.007348	0.000000	0.000000	3.000000	73.000000	1.000000
14947.703882	0.100597	0.585205	-0.002173	76.092995	-3.805596	10.725977	-0.004357	0.000000	-0.104496	0.000000	0.000000	0.000000	0.205153	-0.047959	-0.024943	0.000000	0.000000	3.000000	73.000000	1.000000
14947.707216	0.100597	0.585205	-0.002173	76.092995	-3.805596	10.725977	-0.004357	0.000000	-0.104496	0.000000	0.000000	0.000000	0.205153	-0.047959	-0.024943	0.000000	0.000000	3.000000	73.000000	1.000000
14947.710549	0.100597	0.585205	-0.002173	76.092995	-3.805596	10.725977	-0.004357	0.000000	-0.104496	0.000000	0.000000	0.000000	0.205153	-0.047959	-0.024943	0.000000	0.000000	3.000000	73.000000	1.000000
14947.713882	0.100597	0.585205	-0.002173	76.105003	-3.768099	10.711378	0.029836	0.000000	-0.108653	0.000000	0.000000	0.000000	0.205153	-0.047959	-0.024943	0.000000	0.000000	3.000000	73.000000	1.000000
14947.717216	0.101003	0.585117	-0.002283	76.105003	-3.768099	10.711378	0.029836	0.000000	-0.108653	0.000000	0.000000	0.000000	0.121811	-0.026295	-0.033109	0.000000	0.000000	3.000000	73.000000	1.000000
14947.720549	0.101003	0.585117	-0.002283	76.105003	-3.768099	10.711378	0.029836	0.000000	-0.108653	0.000000	0.000000	0.000000	0.121811	-0.026295	-0.033109	0.000000	0.000000	3.000000	73.000000	1.000000
14947.723882	0.101003	0.585117	-0.002283	76.117043	-3.727906	10.696745	0.029836	0.000000	-0.108653	0.000000	0.000000	0.000000	0.121811	-0.026295	-0.033109	0.000000	0.000000	3.000000	73.000000	1.000000
14947.727216	0.101003	0.585117	-0.002283	76.117043	-3.727906	10.696745	0.029836	0.000000	-0.108653	0.000000	0.000000	0.000000	0.121811	-0.026295	-0.033109	0.000000	0.000000	3.000000	73.000000	1.000000
14947.730549	0.101430	0.585030	-0.002399	76.117043	-3.727906	10.696745	0.029836	0.000000	-0.108653	0.000000	0.000000	0.000000	0.128254	-0.026267	-0.034667	0.000000	0.000000	3.000000	73.000000	1.000000
14947.733882	0.101893	0.584905	-0.002558	76.132050	-3.688576	10.678427	0.050137	0.000000	-0.114172	0.000000	0.000000	0.000000	0.138936	-0.037279	-0.047626	0.000000	0.000000	3.000000	73.000000	1.000000
14947.737216	0.101893	0.584905	-0.002558	76.132050	-3.688576	10.678427	0.050137	0.000000	-0.114172	0.000000	0.000000	0.000000	0.138936	-0.037279	-0.047626	0.000000	0.000000	3.000000	73.000000	1.000000
14947.740549	0.101893	0.584905	-0.002558	76.132050	-3.688576	10.678427	0.050137	0.000000	-0.114172	0.000000	0.000000	0.000000	0.138936	-0.037279	-0.047626	0.000000	0.000000	3.000000	73.000000	1.000000
14947.743882	0.101893	0.584905	-0.002558	76.150085	-3.652856	10.656391	0.094669	0.000000	-0.127887	0.000000	0.000000	0.000000	0.138936	-0.037279	-0.047626	0.000000	0.000000	3.000000	73.000000	1.000000
14947.747216	0.102329	0.584788	-0.002736	76.150085	-3.652856	10.656391	0.094669	0.000000	-0.127887	0.000000	0.000000	0.000000	0.130817	-0.035116	-0.053328	0.000000	0.000000	3.000000	73.000000	1.000000
14947.750549	0.102329	0.584788	-0.002736	76.150085	-3.652856	10.656391	0.094669	0.000000	-0.127887	0.000000	0.000000	0.000000	0.130817	-0.035116	-0.053328	0.000000	0.000000	3.000000	73.000000	1.000000
14947.753882	0.102329	0.584788	-0.002736	76.173615	-3.629403	10.620095	0.094669	0.000000	-0.127887	0.000000	0.000000	0.000000	0.130817	-0.035116	-0.053328	0.000000	0.000000	3.000000	73.000000	1.000000
14947.757216	0.102329	0.584788	-0.002736	76.173615	-3.629403	10.620095	0.094669	0.000000	-0.127887	0.000000	0.000000	0.000000	0.130817	-0.035116	-0.053328	0.000000	0.000000	3.000000	73.000000	1.000000
14947.760549	0.102740	0.584653	-0.002925	76.173615	-3.629403	10.620095	0.094669	0.000000	-0.127887	0.000000	0.000000	0.000000	0.123147	-0.040628	-0.056968	0.000000	0.000000	3.000000	73.000000	1.000000
14947.763882	0.103103	0.584499	-0.003122	76.189873	-3.603460	10.594358	0.116472	0.000000	-0.136775	0.000000	0.000000	0.000000	0.109000	-0.046090	-0.059125	0.000000	0.000000	3.000000	73.000000	1.000000
14947.767216	0.103103	0.584499	-0.003122	76.189873	-3.603460	10.594358	0.116472	0.000000	-0.136775	0.000000	0.000000	0.000000	0.109000	-0.046090	-0.059125	0.000000	0.000000	3.000000	73.000000	1.000000
14947.770549	0.103103	0.584499	-0.003122	76.189873	-3.603460	10.594358	0.116472	0.000000	-0.136775	0.000000	0.000000	0.000000	0.109000	-0.046090	-0.059125	0.000000	0.000000	3.000000	73.000000	1.000000
14947.773882	0.103103	0.584499	-0.003122	76.205994	-3.590416	10.554673	0.155163	0.000000	-0.156124	0.000000	0.000000	0.000000	0.109000	-0.046090	-0.059125	0.000000	0.000000	3.000000	73.000000	1.000000
14947.777216	0.103439	0.584353	-0.003338	76.205994	-3.590416	10.554673	0.155163	0.000000	-0.156124	0.000000	0.000000	0.000000	0.100859	-0.043937	-0.064760	0.000000	0.000000	3.000000	73.000000	1.000000
14947.780549	0.103439	0.584353	-0.003338	76.205994	-3.590416	10.554673	0.155163	0.000000	-0.156124	0.000000	0.000000	0.000000	0.100859	-0.043937	-0.064760	0.000000	0.000000	3.000000	73.000000	1.000000
14947.783882	0.103715	0.584225	-0.003523	76.208824	-3.556222	10.542948	0.155163	0.000000	-0.156124	0.000000	0.000000	0.000000	0.082527	-0.038436	-0.055448	0.000000	0.000000	3.000000	73.000000	1.000000
14947.787216	0.103715	0.584225	-0.003523	76.208824	-3.556222	10.542948	0.155163	0.000000	-0.156124	0.000000	0.000000	0.000000	0.082527	-0.038436	-0.055448	0.000000	0.000000	3.000000	73.000000	1.000000
14947.790549	0.103715	0.584225	-0.003523	76.208824	-3.556222	10.542948	0.155163	0.000000	-0.156124	0.000000	0.000000	0.000000	0.082527	-0.038436	-0.055448	0.000000	0.000000	3.000000	73.000000	1.000000
14947.793882	0.103972	0.584115	-0.003687	76.193481	-3.511508	10.545521	0.185727	0.000000	-0.176159	0.000000	0.000000	0.000000	0.077144	-0.032949	-0.049059	0.000000	0.000000	3.000000	73.000000	1.000000
14947.797216	0.103972	0.584115	-0.003687	76.193481	-3.511508	10.545521	0.185727	0.000000	-0.176159	0.000000	0.000000	0.000000	0.077144	-0.032949	-0.049059	0.000000	0.000000	3.000000	73.000000	1.000000
14947.800549	0.103972	0.584115	-0.003687	76.193481	-3.511508	10.545521	0.185727	0.000000	-0.176159	0.000000	0.000000	0.000000	0.077144	-0.032949	-0.049059	0.000000	0.000000	3.000000	73.000000	1.000000
14947.803882	0.103972	0.584115	-0.003687	76.173485	-3.454571	10.562088	0.198585	0.000000	-0.184335	0.000000	0.000000	0.000000	0.077144	-0.032949	-0.049059	0.000000	0.000000	3.000000	73.000000	1.000000
14947.807216	0.104176	0.583994	-0.003880	76.173485	-3.454571	10.562088	0.198585	0.000000	-0.184335	0.000000	0.000000	0.000000	0.061429	-0.036267	-0.058118	0.000000	0.000000	3.000000	73.000000	1.000000
14947.810549	0.104176	0.583994	-0.003880	76.173485	-3.454571	10.562088	0.198585	0.000000	-0.184335	0.000000	0.000000	0.000000	0.061429	-0.036267	-0.058118	0.000000	0.000000	3.000000	73.000000	1.000000
14947.813882	0.104176	0.583994	-0.003880	76.143311	-3.372902	10.616570	0.198585	0.000000	-0.184335	0.000000	0.000000	0.000000	0.061429	-0.036267	-0.058118	0.000000	0.000000	3.000000	73.000000	1.000000
14947.817216	0.104176	0.583994	-0.003880	76.143311	-3.372902	10.616570	0.198585	0.000000	-0.184335	0.000000	0.000000	0.000000	0.061429	-0.036267	-0.058118	0.000000	0.000000	3.000000	73.000000	1.000000
14947.820549	0.104355	0.583921	-0.003991	76.143311	-3.372902	10.616570	0.198585	0.000000	-0.184335	0.000000	0.000000	0.000000	0.053517	-0.021940	-0.033262	0.000000	0.000000	3.000000	73.000000	1.000000
14947.823882	0.104355	0.583921	-0.003991	76.099342	-3.272910	10.691673	0.208823	0.000000	-0.194022	0.000000	0.000000	0.000000	0.053517	-0.021940	-0.033262	0.000000	0.000000	3.000000	73.000000	1.000000
14947.827216	0.104355	0.583921	-0.003991	76.099342	-3.272910	10.691673	0.208823	0.000000	-0.194022	0.000000	0.000000	0.000000	0.053517	-0.021940	-0.033262	0.000000	0.000000	3.000000	73.000000	1.000000
14947.830549	0.104355	0.583921	-0.003991	76.099342	-3.272910	10.691673	0.208823	0.000000	-0.194022	0.000000	0.000000	0.000000	0.053517	-0.021940	-0.033262	0.000000	0.000000	3.000000	73.000000	1.000000
14947.833882	0.104615	0.583829	-0.004139	76.042007	-3.161262	10.783987	0.217743	0.000000	-0.199565	0.000000	0.000000	0.000000	0.078152	-0.027428	-0.044220	0.000000	0.000000	3.000000	73.000000	1.000000
14947.837216	0.104615	0.583829	-0.004139	76.042007	-3.161262	10.783987	0.217743	0.000000	-0.199565	0.000000	0.000000	0.000000	0.078152	-0.027428	-0.044220	0.000000	0.000000	3.000000	73.000000	1.000000
14947.840549	0.104615	0.583829	-0.004139	76.042007	-3.161262	10.783987	0.217743	0.000000	-0.199565	0.000000	0.000000	0.000000	0.078152	-0.027428	-0.044220	0.000000	0.000000	3.000000	73.000000	1.000000
14947.843882	0.104615	0.583829	-0.004139	75.981659	-3.052349	10.879119	0.230768	0.000000	-0.206935	0.000000	0.000000	0.000000	0.078152	-0.027428	-0.044220	0.000000	0.000000	3.000000	73.000000	1.000000
14947.847216	0.104728	0.583822	-0.004140	75.981659	-3.052349	10.879119	0.230768	0.000000	-0.206935	0.000000	0.000000	0.000000	0.033878	-0.002122	-0.000455	0.000000	0.000000	3.000000	73.000000	1.000000
14947.850549	0.104728	0.583822	-0.004140	75.981659	-3.052349	10.879119	0.230768	0.000000	-0.206935	0.000000	0.000000	0.000000	0.033878	-0.002122	-0.000455	0.000000	0.000000	3.000000	73.000000	1.000000
14947.853882	0.104728	0.583822	-0.004140	75.923851	-2.953941	10.967083	0.230768	0.000000	-0.206935	0.000000	0.000000	0.000000	0.033878	-0.002122	-0.000455	0.000000	0.000000	3.000000	73.000000	1.000000
14947.857216	0.104728	0.583822	-0.004140	75.923851	-2.953941	10.967083	0.230768	0.000000	-0.206935	0.000000	0.000000	0.000000	0.033878	-0.002122	-0.000455	0.000000	0.000000	3.000000	73.000000	1.000000
14947.860549	0.104779	0.583859	-0.004117	75.923851	-2.953941	10.967083	0.230768	0.000000	-0.206935	0.000000	0.000000	0.000000	0.015204	0.010973	0.006967	0.000000	0.000000	3.000000	73.000000	1.000000
14947.863882	0.104779	0.583859	-0.004117	75.869110	-2.863724	11.054712	0.236414	0.000000	-0.207011	0.000000	0.000000	0.000000	0.015204	0.010973	0.006967	0.000000	0.000000	3.000000	73.000000	1.000000
14947.867216	0.104779	0.583859	-0.004117	75.869110	-2.863724	11.054712	0.236414	0.000000	-0.207011	0.000000	0.000000	0.000000	0.015204	0.010973	0.006967	0.000000	0.000000	3.000000	73.000000	1.000000
14947.870549	0.104779	0.583859	-0.004117	75.869110	-2.863724	11.054712	0.236414	0.000000	-0.207011	0.000000	0.000000	0.000000	0.015204	0.010973	0.006967	0.000000	0.000000	3.000000	73.000000	1.000000
14947.873882	0.104887	0.584035	-0.003943	75.825935	-2.799557	11.115333	0.238948	0.000000	-0.205850	0.000000	0.000000	0.000000	0.032485	0.052710	0.052251	0.000000	0.000000	3.000000	73.000000	1.000000
14947.877216	0.104887	0.584035	-0.003943	75.825935	-2.799557	11.115333	0.238948	0.000000	-0.205850	0.000000	0.000000	0.000000	0.032485	0.052710	0.052251	0.000000	0.000000	3.000000	73.000000	1.000000
14947.880549	0.104887	0.584035	-0.003943	75.825935	-2.799557	11.115333	0.238948	0.000000	-0.205850	0.000000	0.000000	0.000000	0.032485	0.052710	0.052251	0.000000	0.000000	3.000000	73.000000	1.000000
14947.883882	0.104887	0.584035	-0.003943	75.793221	-2.747903	11.165958	0.244362	0.000000	-0.197142	0.000000	0.000000	0.000000	0.032485	0.052710	0.052251	0.000000	0.000000	3.000000	73.000000	1.000000
14947.887216	0.104932	0.584144	-0.003848	75.793221	-2.747903	11.165958	0.244362	0.000000	-0.197142	0.000000	0.000000	0.000000	0.013357	0.032918	0.028331	0.000000	0.000000	3.000000	73.000000	1.000000
14947.890549	0.104932	0.584144	-0.003848	75.793221	-2.747903	11.165958	0.244362	0.000000	-0.197142	0.000000	0.000000	0.000000	0.013357	0.032918	0.028331	0.000000	0.000000	3.000000	73.000000	1.000000
14947.893882	0.104971	0.584261	-0.003777	75.773460	-2.714062	11.196680	0.244362	0.000000	-0.197142	0.000000	0.000000	0.000000	0.011737	0.035082	0.021322	0.000000	0.000000	3.000000	73.000000	1.000000
14947.897216	0.104971	0.584261	-0.003777	75.773460	-2.714062	11.196680	0.244362	0.000000	-0.197142	0.000000	0.000000	0.000000	0.011737	0.035082	0.021322	0.000000	0.000000	3.000000	73.000000	1.000000
14947.900549	0.104971	0.584261	-0.003777	75.773460	-2.714062	11.196680	0.244362	0.000000	-0.197142	0.000000	0.000000	0.000000	0.011737	0.035082	0.021322	0.000000	0.000000	3.000000	73.000000	1.000000
14947.903882	0.104971	0.584261	-0.003777	75.758377	-2.697322	11.213943	0.248545	0.000000	-0.188866	0.000000	0.000000	0.000000	0.011737	0.035082	0.021322	0.000000	0.000000	3.000000	73.000000	1.000000
14947.907216	0.104981	0.584342	-0.003734	75.758377	-2.697322	11.213943	0.248545	0.000000	-0.188866	0.000000	0.000000	0.000000	0.002980	0.024095	0.012873	0.000000	0.000000	3.000000	73.000000	1.000000
14947.910549	0.104981	0.584342	-0.003734	75.758377	-2.697322	11.213943	0.248545	0.000000	-0.188866	0.000000	0.000000	0.000000	0.002980	0.024095	0.012873	0.000000	0.000000	3.000000	73.000000	1.000000
14947.913882	0.104981	0.584342	-0.003734	75.746323	-2.681243	11.227726	0.248545	0.000000	-0.188866	0.000000	0.000000	0.000000	0.002980	0.024095	0.012873	0.000000	0.000000	3.000000	73.000000	1.000000
14947.917216	0.104981	0.584342	-0.003734	75.746323	-2.681243	11.227726	0.248545	0.000000	-0.188866	0.000000	0.000000	0.000000	0.002980	0.024095	0.012873	0.000000	0.000000	3.000000	73.000000	1.000000
14947.920549	0.105018	0.584415	-0.003673	75.746323	-2.681243	11.227726	0.248545	0.000000	-0.188866	0.000000	0.000000	0.000000	0.011060	0.021982	0.018370	0.000000	0.000000	3.000000	73.000000	1.000000
14947.923882	0.105018	0.584415	-0.003673	75.740303	-2.677288	11.234613	0.249041	0.000000	-0.186721	0.000000	0.000000	0.000000	0.011060	0.021982	0.018370	0.000000	0.000000	3.000000	73.000000	1.000000
14947.927216	0.105018	0.584415	-0.003673	75.740303	-2.677288	11.234613	0.249041	0.000000	-0.186721	0.000000	0.000000	0.000000	0.011060	0.021982	0.018370	0.000000	0.000000	3.000000	73.000000	1.000000
14947.930549	0.105018	0.584415	-0.003673	75.740303	-2.677288	11.234613	0.249041	0.000000	-0.186721	0.000000	0.000000	0.000000	0.011060	0.021982	0.018370	0.000000	0.000000	3.000000	73.000000	1.000000
14947.933882	0.104991	0.584491	-0.003689	75.737289	-2.673955	11.238053	0.250885	0.000000	-0.183659	0.000000	0.000000	0.000000	-0.007871	0.022893	-0.004600	0.000000	0.000000	3.000000	73.000000	1.000000
14947.937216	0.104991	0.584491	-0.003689	75.737289	-2.673955	11.238053	0.250885	0.000000	-0.183659	0.000000	0.000000	0.000000	-0.007871	0.022893	-0.004600	0.000000	0.000000	3.000000	73.000000	1.000000
14947.940549	0.104991	0.584491	-0.003689	75.737289	-2.673955	11.238053	0.250885	0.000000	-0.183659	0.000000	0.000000	0.000000	-0.007871	0.022893	-0.004600	0.000000	0.000000	3.000000	73.000000	1.000000
14947.943882	0.104991	0.584491	-0.003689	75.735130	-2.673297	11.241326	0.249573	0.000000	-0.184426	0.000000	0.000000	0.000000	-0.007871	0.022893	-0.004600	0.000000	0.000000	3.000000	73.000000	1.000000
14947.947216	0.104959	0.584505	-0.003730	75.735130	-2.673297	11.241326	0.249573	0.000000	-0.184426	0.000000	0.000000	0.000000	-0.009699	0.004272	-0.012500	0.000000	0.000000	3.000000	73.000000	1.000000
14947.950549	0.104959	0.584505	-0.003730	75.735130	-2.673297	11.241326	0.249573	0.000000	-0.184426	0.000000	0.000000	0.000000	-0.009699	0.004272	-0.012500	0.000000	0.000000	3.000000	73.000000	1.000000
14947.953882	0.104959	0.584505	-0.003730	75.731651	-2.669238	11.247688	0.249573	0.000000	-0.184426	0.000000	0.000000	0.000000	-0.009699	0.004272	-0.012500	0.000000	0.000000	3.000000	73.000000	1.000000
14947.957216	0.104959	0.584505	-0.003730	75.731651	-2.669238	11.247688	0.249573	0.000000	-0.184426	0.000000	0.000000	0.000000	-0.009699	0.004272	-0.012500	0.000000	0.000000	3.000000	73.000000	1.000000
14947.960549	0.104925	0.584476	-0.003782	75.731651	-2.669238	11.247688	0.249573	0.000000	-0.184426	0.000000	0.000000	0.000000	-0.010375	-0.008864	-0.015434	0.000000	0.000000	3.000000	73.000000	1.000000
14947.963882	0.104925	0.584476	-0.003782	75.725571	-2.658362	11.260240	0.247957	0.000000	-0.186509	0.000000	0.000000	0.000000	-0.010375	-0.008864	-0.015434	0.000000	0.000000	3.000000	73.000000	1.000000
14947.967216	0.104925	0.584476	-0.003782	75.725571	-2.658362	11.260240	0.247957	0.000000	-0.186509	0.000000	0.000000	0.000000	-0.010375	-0.008864	-0.015434	0.000000	0.000000	3.000000	73.000000	1.000000
14947.970549	0.104925	0.584476	-0.003782	75.725571	-2.658362	11.260240	0.247957	0.000000	-0.186509	0.000000	0.000000	0.000000	-0.010375	-0.008864	-0.015434	0.000000	0.000000	3.000000	73.000000	1.000000
14947.973882	0.104842	0.584359	-0.003843	75.719475	-2.650217	11.272779	0.246227	0.000000	-0.189081	0.000000	0.000000	0.000000	-0.024644	-0.035078	-0.018320	0.000000	0.000000	3.000000	73.000000	1.000000
14947.977216	0.104842	0.584359	-0.003843	75.719475	-2.650217	11.272779	0.246227	0.000000	-0.189081	0.000000	0.000000	0.000000	-0.024644	-0.035078	-0.018320	0.000000	0.000000	3.000000	73.000000	1.000000
14947.980549	0.104842	0.584359	-0.003843	75.719475	-2.650217	11.272779	0.246227	0.000000	-0.189081	0.000000	0.000000	0.000000	-0.024644	-0.035078	-0.018320	0.000000	0.000000	3.000000	73.000000	1.000000
14947.983882	0.104842	0.584359	-0.003843	75.728050	-2.664903	11.265412	0.242120	0.000000	-0.192135	0.000000	0.000000	0.000000	-0.024644	-0.035078	-0.018320	0.000000	0.000000	3.000000	73.000000	1.000000
14947.987216	0.104779	0.584264	-0.003824	75.728050	-2.664903	11.265412	0.242120	0.000000	-0.192135	0.000000	0.000000	0.000000	-0.019110	-0.028358	0.005599	0.000000	0.000000	3.000000	73.000000	1.000000
14947.990549	0.104779	0.584264	-0.003824	75.728050	-2.664903	11.265412	0.242120	0.000000	-0.192135	0.000000	0.000000	0.000000	-0.019110	-0.028358	0.005599	0.000000	0.000000	3.000000	73.000000	1.000000
14947.993882	0.104779	0.584264	-0.003824	75.735779	-2.682352	11.258212	0.242120	0.000000	-0.192135	0.000000	0.000000	0.000000	-0.019110	-0.028358	0.005599	0.000000	0.000000	3.000000	73.000000	1.000000
14947.997216	0.104779	0.584264	-0.003824	75.735779	-2.682352	11.258212	0.242120	0.000000	-0.192135	0.000000	0.000000	0.000000	-0.019110	-0.028358	0.005599	0.000000	0.000000	3.000000	73.000000	1.000000
14948.000549	0.104690	0.584152	-0.003817	75.735779	-2.682352	11.258212	0.242120	0.000000	-0.192135	0.000000	0.000000	0.000000	-0.026717	-0.033854	0.002111	0.000000	0.000000	3.000000	73.000000	1.000000
14948.003882	0.104690	0.584152	-0.003817	75.746529	-2.705859	11.247566	0.238935	0.000000	-0.191202	0.000000	0.000000	0.000000	-0.026717	-0.033854	0.002111	0.000000	0.000000	3.000000	73.000000	1.000000
14948.007216	0.104690	0.584152	-0.003817	75.746529	-2.705859	11.247566	0.238935	0.000000	-0.191202	0.000000	0.000000	0.000000	-0.026717	-0.033854	0.002111	0.000000	0.000000	3.000000	73.000000	1.000000
14948.010549	0.104690	0.584152	-0.003817	75.746529	-2.705859	11.247566	0.238935	0.000000	-0.191202	0.000000	0.000000	0.000000	-0.026717	-0.033854	0.002111	0.000000	0.000000	3.000000	73.000000	1.000000
14948.013882	0.104438	0.583955	-0.003727	75.754257	-2.728767	11.240343	0.234482	0.000000	-0.190850	0.000000	0.000000	0.000000	-0.075361	-0.058891	0.027078	0.000000	0.000000	3.000000	73.000000	1.000000
14948.017216	0.104438	0.583955	-0.003727	75.754257	-2.728767	11.240343	0.234482	0.000000	-0.190850	0.000000	0.000000	0.000000	-0.075361	-0.058891	0.027078	0.000000	0.000000	3.000000	73.000000	1.000000
14948.020549	0.104438	0.583955	-0.003727	75.754257	-2.728767	11.240343	0.234482	0.000000	-0.190850	0.000000	0.000000	0.000000	-0.075361	-0.058891	0.027078	0.000000	0.000000	3.000000	73.000000	1.000000
14948.023882	0.104438	0.583955	-0.003727	75.754646	-2.747027	11.243113	0.221922	0.000000	-0.186337	0.000000	0.000000	0.000000	-0.075361	-0.058891	0.027078	0.000000	0.000000	3.000000	73.000000	1.000000
14948.027216	0.104272	0.583854	-0.003660	75.754646	-2.747027	11.243113	0.221922	0.000000	-0.186337	0.000000	0.000000	0.000000	-0.049805	-0.030513	0.019984	0.000000	0.000000	3.000000	73.000000	1.000000
14948.030549	0.104272	0.583854	-0.003660	75.754646	-2.747027	11.243113	0.221922	0.000000	-0.186337	0.000000	0.000000	0.000000	-0.049805	-0.030513	0.019984	0.000000	0.000000	3.000000	73.000000	1.000000
14948.033882	0.104106	0.583752	-0.003594	75.754173	-2.757024	11.255605	0.221922	0.000000	-0.186337	0.000000	0.000000	0.000000	-0.049817	-0.030513	0.019959	0.000000	0.000000	3.000000	73.000000	1.000000
14948.037216	0.104106	0.583752	-0.003594	75.754173	-2.757024	11.255605	0.221922	0.000000	-0.186337	0.000000	0.000000	0.000000	-0.049817	-0.030513	0.019959	0.000000	0.000000	3.000000	73.000000	1.000000
14948.040549	0.104106	0.583752	-0.003594	75.754173	-2.757024	11.255605	0.221922	0.000000	-0.186337	0.000000	0.000000	0.000000	-0.049817	-0.030513	0.019959	0.000000	0.000000	3.000000	73.000000	1.000000
14948.043882	0.104106	0.583752	-0.003594	75.750305	-2.750582	11.287901	0.205318	0.000000	-0.179679	0.000000	0.000000	0.000000	-0.049817	-0.030513	0.019959	0.000000	0.000000	3.000000	73.000000	1.000000
14948.047216	0.103960	0.583676	-0.003539	75.750305	-2.750582	11.287901	0.205318	0.000000	-0.179679	0.000000	0.000000	0.000000	-0.043830	-0.022896	0.016434	0.000000	0.000000	3.000000	73.000000	1.000000
14948.050549	0.103960	0.583676	-0.003539	75.750305	-2.750582	11.287901	0.205318	0.000000	-0.179679	0.000000	0.000000	0.000000	-0.043830	-0.022896	0.016434	0.000000	0.000000	3.000000	73.000000	1.000000
14948.053882	0.103960	0.583676	-0.003539	75.737793	-2.736295	11.323653	0.205318	0.000000	-0.179679	0.000000	0.000000	0.000000	-0.043830	-0.022896	0.016434	0.000000	0.000000	3.000000	73.000000	1.000000
14948.057216	0.103960	0.583676	-0.003539	75.737793	-2.736295	11.323653	0.205318	0.000000	-0.179679	0.000000	0.000000	0.000000	-0.043830	-0.022896	0.016434	0.000000	0.000000	3.000000	73.000000	1.000000
14948.060549	0.103819	0.583592	-0.003461	75.737793	-2.736295	11.323653	0.205318	0.000000	-0.179679	0.000000	0.000000	0.000000	-0.042236	-0.025038	0.023415	0.000000	0.000000	3.000000	73.000000	1.000000
14948.063882	0.103819	0.583592	-0.003461	75.723038	-2.722914	11.349176	0.198013	0.000000	-0.176940	0.000000	0.000000	0.000000	-0.042236	-0.025038	0.023415	0.000000	0.000000	3.000000	73.000000	1.000000
14948.067216	0.103819	0.583592	-0.003461	75.723038	-2.722914	11.349176	0.198013	0.000000	-0.176940	0.000000	0.000000	0.000000	-0.042236	-0.025038	0.023415	0.000000	0.000000	3.000000	73.000000	1.000000
14948.070549	0.103819	0.583592	-0.003461	75.723038	-2.722914	11.349176	0.198013	0.000000	-0.176940	0.000000	0.000000	0.000000	-0.042236	-0.025038	0.023415	0.000000	0.000000	3.000000	73.000000	1.000000
14948.073882	0.103605	0.583469	-0.003310	75.698784	-2.696253	11.395752	0.190974	0.000000	-0.173038	0.000000	0.000000	0.000000	-0.064449	-0.036955	0.045316	0.000000	0.000000	3.000000	73.000000	1.000000
14948.077216	0.103605	0.583469	-0.003310	75.698784	-2.696253	11.395752	0.190974	0.000000	-0.173038	0.000000	0.000000	0.000000	-0.064449	-0.036955	0.045316	0.000000	0.000000	3.000000	73.000000	1.000000
14948.080549	0.103605	0.583469	-0.003310	75.698784	-2.696253	11.395752	0.190974	0.000000	-0.173038	0.000000	0.000000	0.000000	-0.064449	-0.036955	0.045316	0.000000	0.000000	3.000000	73.000000	1.000000
14948.083882	0.103605	0.583469	-0.003310	75.674507	-2.672449	11.434216	0.180233	0.000000	-0.165485	0.000000	0.000000	0.000000	-0.064449	-0.036955	0.045316	0.000000	0.000000	3.000000	73.000000	1.000000
14948.087216	0.103511	0.583404	-0.003225	75.674507	-2.672449	11.434216	0.180233	0.000000	-0.165485	0.000000	0.000000	0.000000	-0.028207	-0.019550	0.025405	0.000000	0.000000	3.000000	73.000000	1.000000
14948.090549	0.103511	0.583404	-0.003225	75.674507	-2.672449	11.434216	0.180233	0.000000	-0.165485	0.000000	0.000000	0.000000	-0.028207	-0.019550	0.025405	0.000000	0.000000	3.000000	73.000000	1.000000
14948.093882	0.103511	0.583404	-0.003225	75.648048	-2.645455	11.475763	0.180233	0.000000	-0.165485	0.000000	0.000000	0.000000	-0.028207	-0.019550	0.025405	0.000000	0.000000	3.000000	73.000000	1.000000
14948.097216	0.103511	0.583404	-0.003225	75.648048	-2.645455	11.475763	0.180233	0.000000	-0.165485	0.000000	0.000000	0.000000	-0.028207	-0.019550	0.025405	0.000000	0.000000	3.000000	73.000000	1.000000
14948.100549	0.103368	0.583346	-0.003154	75.648048	-2.645455	11.475763	0.180233	0.000000	-0.165485	0.000000	0.000000	0.000000	-0.042745	-0.017437	0.021343	0.000000	0.000000	3.000000	73.000000	1.000000
14948.103882	0.103247	0.583288	-0.003088	75.623764	-2.624641	11.513956	0.175531	0.000000	-0.161251	0.000000	0.000000	0.000000	-0.036289	-0.017416	0.019857	0.000000	0.000000	3.000000	73.000000	1.000000
14948.107216	0.103247	0.583288	-0.003088	75.623764	-2.624641	11.513956	0.175531	0.000000	-0.161251	0.000000	0.000000	0.000000	-0.036289	-0.017416	0.019857	0.000000	0.000000	3.000000	73.000000	1.000000
14948.110549	0.103247	0.583288	-0.003088	75.623764	-2.624641	11.513956	0.175531	0.000000	-0.161251	0.000000	0.000000	0.000000	-0.036289	-0.017416	0.019857	0.000000	0.000000	3.000000	73.000000	1.000000
14948.113882	0.103247	0.583288	-0.003088	75.598648	-2.601301	11.552169	0.162359	0.000000	-0.154385	0.000000	0.000000	0.000000	-0.036289	-0.017416	0.019857	0.000000	0.000000	3.000000	73.000000	1.000000
14948.117216	0.103103	0.583255	-0.003023	75.598648	-2.601301	11.552169	0.162359	0.000000	-0.154385	0.000000	0.000000	0.000000	-0.043225	-0.009777	0.019299	0.000000	0.000000	3.000000	73.000000	1.000000
14948.120549	0.103103	0.583255	-0.003023	75.598648	-2.601301	11.552169	0.162359	0.000000	-0.154385	0.000000	0.000000	0.000000	-0.043225	-0.009777	0.019299	0.000000	0.000000	3.000000	73.000000	1.000000
14948.123882	0.103103	0.583255	-0.003023	75.578651	-2.581879	11.583733	0.162359	0.000000	-0.154385	0.000000	0.000000	0.000000	-0.043225	-0.009777	0.019299	0.000000	0.000000	3.000000	73.000000	1.000000
14948.127216	0.103103	0.583255	-0.003023	75.578651	-2.581879	11.583733	0.162359	0.000000	-0.154385	0.000000	0.000000	0.000000	-0.043225	-0.009777	0.019299	0.000000	0.000000	3.000000	73.000000	1.000000
14948.130549	0.103020	0.583204	-0.002990	75.578651	-2.581879	11.583733	0.162359	0.000000	-0.154385	0.000000	0.000000	0.000000	-0.024957	-0.015267	0.009899	0.000000	0.000000	3.000000	73.000000	1.000000
14948.133882	0.103020	0.583204	-0.002990	75.563042	-2.563661	11.608871	0.155155	0.000000	-0.151168	0.000000	0.000000	0.000000	-0.024957	-0.015267	0.009899	0.000000	0.000000	3.000000	73.000000	1.000000
14948.137216	0.103020	0.583204	-0.002990	75.563042	-2.563661	11.608871	0.155155	0.000000	-0.151168	0.000000	0.000000	0.000000	-0.024957	-0.015267	0.009899	0.000000	0.000000	3.000000	73.000000	1.000000
14948.140549	0.103020	0.583204	-0.002990	75.563042	-2.563661	11.608871	0.155155	0.000000	-0.151168	0.000000	0.000000	0.000000	-0.024957	-0.015267	0.009899	0.000000	0.000000	3.000000	73.000000	1.000000
14948.143882	0.102949	0.583113	-0.002904	75.553047	-2.549940	11.624583	0.150995	0.000000	-0.149518	0.000000	0.000000	0.000000	-0.021333	-0.027206	0.025904	0.000000	0.000000	3.000000	73.000000	1.000000
14948.147216	0.102949	0.583113	-0.002904	75.553047	-2.549940	11.624583	0.150995	0.000000	-0.149518	0.000000	0.000000	0.000000	-0.021333	-0.027206	0.025904	0.000000	0.000000	3.000000	73.000000	1.000000
14948.150549	0.102949	0.583113	-0.002904	75.553047	-2.549940	11.624583	0.150995	0.000000	-0.149518	0.000000	0.000000	0.000000	-0.021333	-0.027206	0.025904	0.000000	0.000000	3.000000	73.000000	1.000000
14948.153882	0.102949	0.583113	-0.002904	75.550880	-2.549385	11.627755	0.147440	0.000000	-0.145201	0.000000	0.000000	0.000000	-0.021333	-0.027206	0.025904	0.000000	0.000000	3.000000	73.000000	1.000000
14948.157216	0.102933	0.583106	-0.002876	75.550880	-2.549385	11.627755	0.147440	0.000000	-0.145201	0.000000	0.000000	0.000000	-0.004885	-0.002169	0.008465	0.000000	0.000000	3.000000	73.000000	1.000000
14948.160549	0.102933	0.583106	-0.002876	75.550880	-2.549385	11.627755	0.147440	0.000000	-0.145201	0.000000	0.000000	0.000000	-0.004885	-0.002169	0.008465	0.000000	0.000000	3.000000	73.000000	1.000000
14948.163882	0.102933	0.583106	-0.002876	75.547867	-2.543457	11.631069	0.147440	0.000000	-0.145201	0.000000	0.000000	0.000000	-0.004885	-0.002169	0.008465	0.000000	0.000000	3.000000	73.000000	1.000000
14948.167216	0.102933	0.583106	-0.002876	75.547867	-2.543457	11.631069	0.147440	0.000000	-0.145201	0.000000	0.000000	0.000000	-0.004885	-0.002169	0.008465	0.000000	0.000000	3.000000	73.000000	1.000000
14948.170549	0.102963	0.583117	-0.002841	75.547867	-2.543457	11.631069	0.147440	0.000000	-0.145201	0.000000	0.000000	0.000000	0.009184	0.003327	0.010519	0.000000	0.000000	3.000000	73.000000	1.000000
14948.173882	0.102963	0.583117	-0.002841	75.547867	-2.543457	11.631069	0.146626	0.000000	-0.143790	0.000000	0.000000	0.000000	0.009184	0.003327	0.010519	0.000000	0.000000	3.000000	73.000000	1.000000
14948.177216	0.102963	0.583117	-0.002841	75.547867	-2.543457	11.631069	0.146626	0.000000	-0.143790	0.000000	0.000000	0.000000	0.009184	0.003327	0.010519	0.000000	0.000000	3.000000	73.000000	1.000000
14948.180549	0.102963	0.583117	-0.002841	75.547867	-2.543457	11.631069	0.146626	0.000000	-0.143790	0.000000	0.000000	0.000000	0.009184	0.003327	0.010519	0.000000	0.000000	3.000000	73.000000	1.000000
14948.183882	0.102959	0.583099	-0.002857	75.550858	-2.546665	11.627752	0.148157	0.000000	-0.142037	0.000000	0.000000	0.000000	-0.001131	-0.005492	-0.004986	0.000000	0.000000	3.000000	73.000000	1.000000
14948.187216	0.102959	0.583099	-0.002857	75.550858	-2.546665	11.627752	0.148157	0.000000	-0.142037	0.000000	0.000000	0.000000	-0.001131	-0.005492	-0.004986	0.000000	0.000000	3.000000	73.000000	1.000000
14948.190549	0.102959	0.583099	-0.002857	75.550858	-2.546665	11.627752	0.148157	0.000000	-0.142037	0.000000	0.000000	0.000000	-0.001131	-0.005492	-0.004986	0.000000	0.000000	3.000000	73.000000	1.000000
14948.193882	0.102959	0.583099	-0.002857	75.552559	-2.549260	11.627458	0.147968	0.000000	-0.142868	0.000000	0.000000	0.000000	-0.001131	-0.005492	-0.004986	0.000000	0.000000	3.000000	73.000000	1.000000
14948.197216	0.102925	0.583070	-0.002909	75.552559	-2.549260	11.627458	0.147968	0.000000	-0.142868	0.000000	0.000000	0.000000	-0.010315	-0.008791	-0.015506	0.000000	0.000000	3.000000	73.000000	1.000000
14948.200549	0.102925	0.583070	-0.002909	75.552559	-2.549260	11.627458	0.147968	0.000000	-0.142868	0.000000	0.000000	0.000000	-0.010315	-0.008791	-0.015506	0.000000	0.000000	3.000000	73.000000	1.000000
14948.203882	0.102925	0.583070	-0.002909	75.544281	-2.532707	11.642871	0.147968	0.000000	-0.142868	0.000000	0.000000	0.000000	-0.010315	-0.008791	-0.015506	0.000000	0.000000	3.000000	73.000000	1.000000
14948.207216	0.102925	0.583070	-0.002909	75.544281	-2.532707	11.642871	0.147968	0.000000	-0.142868	0.000000	0.000000	0.000000	-0.010315	-0.008791	-0.015506	0.000000	0.000000	3.000000	73.000000	1.000000
14948.210549	0.102903	0.583029	-0.003006	75.544281	-2.532707	11.642871	0.147968	0.000000	-0.142868	0.000000	0.000000	0.000000	-0.006560	-0.012115	-0.028960	0.000000	0.000000	3.000000	73.000000	1.000000
14948.213882	0.102903	0.583029	-0.003006	75.508675	-2.479187	11.699137	0.146249	0.000000	-0.145452	0.000000	0.000000	0.000000	-0.006560	-0.012115	-0.028960	0.000000	0.000000	3.000000	73.000000	1.000000
14948.217216	0.102903	0.583029	-0.003006	75.508675	-2.479187	11.699137	0.146249	0.000000	-0.145452	0.000000	0.000000	0.000000	-0.006560	-0.012115	-0.028960	0.000000	0.000000	3.000000	73.000000	1.000000
14948.220549	0.102903	0.583029	-0.003006	75.508675	-2.479187	11.699137	0.146249	0.000000	-0.145452	0.000000	0.000000	0.000000	-0.006560	-0.012115	-0.028960	0.000000	0.000000	3.000000	73.000000	1.000000
14948.223882	0.102720	0.582868	-0.003213	75.441345	-2.380154	11.801874	0.145156	0.000000	-0.150279	0.000000	0.000000	0.000000	-0.054851	-0.048276	-0.062107	0.000000	0.000000	3.000000	73.000000	1.000000
14948.227216	0.102720	0.582868	-0.003213	75.441345	-2.380154	11.801874	0.145156	0.000000	-0.150279	0.000000	0.000000	0.000000	-0.054851	-0.048276	-0.062107	0.000000	0.000000	3.000000	73.000000	1.000000
14948.230549	0.102720	0.582868	-0.003213	75.441345	-2.380154	11.801874	0.145156	0.000000	-0.150279	0.000000	0.000000	0.000000	-0.054851	-0.048276	-0.062107	0.000000	0.000000	3.000000	73.000000	1.000000
14948.233882	0.102720	0.582868	-0.003213	75.370468	-2.281045	11.909714	0.136014	0.000000	-0.160630	0.000000	0.000000	0.000000	-0.054851	-0.048276	-0.062107	0.000000	0.000000	3.000000	73.000000	1.000000
14948.237216	0.102621	0.582770	-0.003253	75.370468	-2.281045	11.909714	0.136014	0.000000	-0.160630	0.000000	0.000000	0.000000	-0.029919	-0.029513	-0.012111	0.000000	0.000000	3.000000	73.000000	1.000000
14948.240549	0.102621	0.582770	-0.003253	75.370468	-2.281045	11.909714	0.136014	0.000000	-0.160630	0.000000	0.000000	0.000000	-0.029919	-0.029513	-0.012111	0.000000	0.000000	3.000000	73.000000	1.000000
14948.243882	0.102496	0.582653	-0.003305	75.306076	-2.192476	12.007329	0.136014	0.000000	-0.160630	0.000000	0.000000	0.000000	-0.037508	-0.034983	-0.015659	0.000000	0.000000	3.000000	73.000000	1.000000
14948.247216	0.102496	0.582653	-0.003305	75.306076	-2.192476	12.007329	0.136014	0.000000	-0.160630	0.000000	0.000000	0.000000	-0.037508	-0.034983	-0.015659	0.000000	0.000000	3.000000	73.000000	1.000000
14948.250549	0.102496	0.582653	-0.003305	75.306076	-2.192476	12.007329	0.136014	0.000000	-0.160630	0.000000	0.000000	0.000000	-0.037508	-0.034983	-0.015659	0.000000	0.000000	3.000000	73.000000	1.000000
14948.253882	0.102496	0.582653	-0.003305	75.245979	-2.108312	12.098023	0.124776	0.000000	-0.165258	0.000000	0.000000	0.000000	-0.037508	-0.034983	-0.015659	0.000000	0.000000	3.000000	73.000000	1.000000
14948.257216	0.102377	0.582504	-0.003327	75.245979	-2.108312	12.098023	0.124776	0.000000	-0.165258	0.000000	0.000000	0.000000	-0.035472	-0.044758	-0.006676	0.000000	0.000000	3.000000	73.000000	1.000000
14948.260549	0.102377	0.582504	-0.003327	75.245979	-2.108312	12.098023	0.124776	0.000000	-0.165258	0.000000	0.000000	0.000000	-0.035472	-0.044758	-0.006676	0.000000	0.000000	3.000000	73.000000	1.000000
14948.263882	0.102377	0.582504	-0.003327	75.191063	-2.031019	12.181858	0.124776	0.000000	-0.165258	0.000000	0.000000	0.000000	-0.035472	-0.044758	-0.006676	0.000000	0.000000	3.000000	73.000000	1.000000
14948.267216	0.102377	0.582504	-0.003327	75.191063	-2.031019	12.181858	0.124776	0.000000	-0.165258	0.000000	0.000000	0.000000	-0.035472	-0.044758	-0.006676	0.000000	0.000000	3.000000	73.000000	1.000000
14948.270549	0.102307	0.582348	-0.003336	75.191063	-2.031019	12.181858	0.124776	0.000000	-0.165258	0.000000	0.000000	0.000000	-0.020965	-0.046912	-0.002613	0.000000	0.000000	3.000000	73.000000	1.000000
14948.273882	0.102259	0.582192	-0.003350	75.140442	-1.955085	12.259095	0.118864	0.000000	-0.166371	0.000000	0.000000	0.000000	-0.014504	-0.046885	-0.004089	0.000000	0.000000	3.000000	73.000000	1.000000
14948.277216	0.102259	0.582192	-0.003350	75.140442	-1.955085	12.259095	0.118864	0.000000	-0.166371	0.000000	0.000000	0.000000	-0.014504	-0.046885	-0.004089	0.000000	0.000000	3.000000	73.000000	1.000000
14948.280549	0.102259	0.582192	-0.003350	75.140442	-1.955085	12.259095	0.118864	0.000000	-0.166371	0.000000	0.000000	0.000000	-0.014504	-0.046885	-0.004089	0.000000	0.000000	3.000000	73.000000	1.000000
14948.283882	0.102259	0.582192	-0.003350	75.110268	-1.904513	12.308977	0.112952	0.000000	-0.167488	0.000000	0.000000	0.000000	-0.014504	-0.046885	-0.004089	0.000000	0.000000	3.000000	73.000000	1.000000
14948.287216	0.102234	0.582010	-0.003362	75.110268	-1.904513	12.308977	0.112952	0.000000	-0.167488	0.000000	0.000000	0.000000	-0.007594	-0.054528	-0.003566	0.000000	0.000000	3.000000	73.000000	1.000000
14948.290549	0.102234	0.582010	-0.003362	75.110268	-1.904513	12.308977	0.112952	0.000000	-0.167488	0.000000	0.000000	0.000000	-0.007594	-0.054528	-0.003566	0.000000	0.000000	3.000000	73.000000	1.000000
14948.293882	0.102234	0.582010	-0.003362	75.106178	-1.888247	12.323076	0.112952	0.000000	-0.167488	0.000000	0.000000	0.000000	-0.007594	-0.054528	-0.003566	0.000000	0.000000	3.000000	73.000000	1.000000
14948.297216	0.102234	0.582010	-0.003362	75.106178	-1.888247	12.323076	0.112952	0.000000	-0.167488	0.000000	0.000000	0.000000	-0.007594	-0.054528	-0.003566	0.000000	0.000000	3.000000	73.000000	1.000000
14948.300549	0.102230	0.581828	-0.003378	75.106178	-1.888247	12.323076	0.112952	0.000000	-0.167488	0.000000	0.000000	0.000000	-0.001136	-0.054500	-0.005044	0.000000	0.000000	3.000000	73.000000	1.000000
14948.303882	0.102228	0.581621	-0.003389	75.129097	-1.908799	12.301387	0.111686	0.000000	-0.168083	0.000000	0.000000	0.000000	-0.000694	-0.062125	-0.003076	0.000000	0.000000	3.000000	73.000000	1.000000
14948.307216	0.102228	0.581621	-0.003389	75.129097	-1.908799	12.301387	0.111686	0.000000	-0.168083	0.000000	0.000000	0.000000	-0.000694	-0.062125	-0.003076	0.000000	0.000000	3.000000	73.000000	1.000000
14948.310549	0.102228	0.581621	-0.003389	75.129097	-1.908799	12.301387	0.111686	0.000000	-0.168083	0.000000	0.000000	0.000000	-0.000694	-0.062125	-0.003076	0.000000	0.000000	3.000000	73.000000	1.000000
14948.313882	0.102228	0.581621	-0.003389	75.148964	-1.926435	12.282722	0.111381	0.000000	-0.169436	0.000000	0.000000	0.000000	-0.000694	-0.062125	-0.003076	0.000000	0.000000	3.000000	73.000000	1.000000
14948.317216	0.102229	0.581432	-0.003382	75.148964	-1.926435	12.282722	0.111381	0.000000	-0.169436	0.000000	0.000000	0.000000	0.000431	-0.056677	0.001907	0.000000	0.000000	3.000000	73.000000	1.000000
14948.320549	0.102229	0.581432	-0.003382	75.148964	-1.926435	12.282722	0.111381	0.000000	-0.169436	0.000000	0.000000	0.000000	0.000431	-0.056677	0.001907	0.000000	0.000000	3.000000	73.000000	1.000000
14948.323882	0.102229	0.581432	-0.003382	75.172714	-1.947001	12.260818	0.111381	0.000000	-0.169436	0.000000	0.000000	0.000000	0.000431	-0.056677	0.001907	0.000000	0.000000	3.000000	73.000000	1.000000
14948.327216	0.102229	0.581432	-0.003382	75.172714	-1.947001	12.260818	0.111381	0.000000	-0.169436	0.000000	0.000000	0.000000	0.000431	-0.056677	0.001907	0.000000	0.000000	3.000000	73.000000	1.000000
14948.330549	0.102244	0.581207	-0.003414	75.172714	-1.947001	12.260818	0.111381	0.000000	-0.169436	0.000000	0.000000	0.000000	0.004628	-0.067540	-0.009598	0.000000	0.000000	3.000000	73.000000	1.000000
14948.333882	0.102244	0.581207	-0.003414	75.178230	-1.940208	12.262938	0.111453	0.000000	-0.169118	0.000000	0.000000	0.000000	0.004628	-0.067540	-0.009598	0.000000	0.000000	3.000000	73.000000	1.000000
14948.337216	0.102244	0.581207	-0.003414	75.178230	-1.940208	12.262938	0.111453	0.000000	-0.169118	0.000000	0.000000	0.000000	0.004628	-0.067540	-0.009598	0.000000	0.000000	3.000000	73.000000	1.000000
14948.340549	0.102244	0.581207	-0.003414	75.178230	-1.940208	12.262938	0.111453	0.000000	-0.169118	0.000000	0.000000	0.000000	0.004628	-0.067540	-0.009598	0.000000	0.000000	3.000000	73.000000	1.000000
14948.343882	0.102257	0.580775	-0.003457	75.158012	-1.900733	12.294488	0.112224	0.000000	-0.170718	0.000000	0.000000	0.000000	0.003903	-0.129641	-0.012821	0.000000	0.000000	3.000000	73.000000	1.000000
14948.347216	0.102257	0.580775	-0.003457	75.158012	-1.900733	12.294488	0.112224	0.000000	-0.170718	0.000000	0.000000	0.000000	0.003903	-0.129641	-0.012821	0.000000	0.000000	3.000000	73.000000	1.000000
14948.350549	0.102257	0.580775	-0.003457	75.158012	-1.900733	12.294488	0.112224	0.000000	-0.170718	0.000000	0.000000	0.000000	0.003903	-0.129641	-0.012821	0.000000	0.000000	3.000000	73.000000	1.000000
14948.353882	0.102273	0.580550	-0.003489	75.103371	-1.807631	12.379821	0.112875	0.000000	-0.172855	0.000000	0.000000	0.000000	0.004603	-0.067530	-0.009695	0.000000	0.000000	3.000000	73.000000	1.000000
14948.357216	0.102273	0.580550	-0.003489	75.103371	-1.807631	12.379821	0.112875	0.000000	-0.172855	0.000000	0.000000	0.000000	0.004603	-0.067530	-0.009695	0.000000	0.000000	3.000000	73.000000	1.000000
14948.360549	0.102273	0.580550	-0.003489	75.103371	-1.807631	12.379821	0.112875	0.000000	-0.172855	0.000000	0.000000	0.000000	0.004603	-0.067530	-0.009695	0.000000	0.000000	3.000000	73.000000	1.000000
14948.363882	0.102273	0.580550	-0.003489	75.013855	-1.666594	12.511450	0.113642	0.000000	-0.174471	0.000000	0.000000	0.000000	0.004603	-0.067530	-0.009695	0.000000	0.000000	3.000000	73.000000	1.000000
14948.367216	0.102274	0.580321	-0.003585	75.013855	-1.666594	12.511450	0.113642	0.000000	-0.174471	0.000000	0.000000	0.000000	0.000308	-0.068583	-0.028741	0.000000	0.000000	3.000000	73.000000	1.000000
14948.370549	0.102274	0.580321	-0.003585	75.013855	-1.666594	12.511450	0.113642	0.000000	-0.174471	0.000000	0.000000	0.000000	0.000308	-0.068583	-0.028741	0.000000	0.000000	3.000000	73.000000	1.000000
14948.373882	0.102274	0.580321	-0.003585	74.886253	-1.477592	12.686978	0.113642	0.000000	-0.174471	0.000000	0.000000	0.000000	0.000308	-0.068583	-0.028741	0.000000	0.000000	3.000000	73.000000	1.000000
14948.377216	0.102274	0.580321	-0.003585	74.886253	-1.477592	12.686978	0.113642	0.000000	-0.174471	0.000000	0.000000	0.000000	0.000308	-0.068583	-0.028741	0.000000	0.000000	3.000000	73.000000	1.000000
14948.380549	0.102270	0.580100	-0.003704	74.886253	-1.477592	12.686978	0.113642	0.000000	-0.174471	0.000000	0.000000	0.000000	-0.001278	-0.066384	-0.035771	0.000000	0.000000	3.000000	73.000000	1.000000
14948.383882	0.102270	0.580100	-0.003704	74.736671	-1.267746	12.887757	0.113693	0.000000	-0.179261	0.000000	0.000000	0.000000	-0.001278	-0.066384	-0.035771	0.000000	0.000000	3.000000	73.000000	1.000000
14948.387216	0.102270	0.580100	-0.003704	74.736671	-1.267746	12.887757	0.113693	0.000000	-0.179261	0.000000	0.000000	0.000000	-0.001278	-0.066384	-0.035771	0.000000	0.000000	3.000000	73.000000	1.000000
14948.390549	0.102270	0.580100	-0.003704	74.736671	-1.267746	12.887757	0.113693	0.000000	-0.179261	0.000000	0.000000	0.000000	-0.001278	-0.066384	-0.035771	0.000000	0.000000	3.000000	73.000000	1.000000
14948.393882	0.102144	0.579647	-0.003959	74.565948	-1.043282	13.103339	0.113480	0.000000	-0.185223	0.000000	0.000000	0.000000	-0.037577	-0.135927	-0.076400	0.000000	0.000000	3.000000	73.000000	1.000000
14948.397216	0.102144	0.579647	-0.003959	74.565948	-1.043282	13.103339	0.113480	0.000000	-0.185223	0.000000	0.000000	0.000000	-0.037577	-0.135927	-0.076400	0.000000	0.000000	3.000000	73.000000	1.000000
14948.400549	0.102144	0.579647	-0.003959	74.565948	-1.043282	13.103339	0.113480	0.000000	-0.185223	0.000000	0.000000	0.000000	-0.037577	-0.135927	-0.076400	0.000000	0.000000	3.000000	73.000000	1.000000
14948.403882	0.102144	0.579647	-0.003959	74.396271	-0.821871	13.320203	0.107217	0.000000	-0.197956	0.000000	0.000000	0.000000	-0.037577	-0.135927	-0.076400	0.000000	0.000000	3.000000	73.000000	1.000000
14948.407216	0.102045	0.579415	-0.004099	74.396271	-0.821871	13.320203	0.107217	0.000000	-0.197956	0.000000	0.000000	0.000000	-0.029825	-0.069518	-0.042097	0.000000	0.000000	3.000000	73.000000	1.000000
14948.410549	0.102045	0.579415	-0.004099	74.396271	-0.821871	13.320203	0.107217	0.000000	-0.197956	0.000000	0.000000	0.000000	-0.029825	-0.069518	-0.042097	0.000000	0.000000	3.000000	73.000000	1.000000
14948.413882	0.102045	0.579415	-0.004099	74.229965	-0.616291	13.515071	0.107217	0.000000	-0.197956	0.000000	0.000000	0.000000	-0.029825	-0.069518	-0.042097	0.000000	0.000000	3.000000	73.000000	1.000000
14948.417216	0.102045	0.579415	-0.004099	74.229965	-0.616291	13.515071	0.107217	0.000000	-0.197956	0.000000	0.000000	0.000000	-0.029825	-0.069518	-0.042097	0.000000	0.000000	3.000000	73.000000	1.000000
14948.420549	0.101962	0.579191	-0.004268	74.229965	-0.616291	13.515071	0.107217	0.000000	-0.197956	0.000000	0.000000	0.000000	-0.024949	-0.067305	-0.050590	0.000000	0.000000	3.000000	73.000000	1.000000
14948.423882	0.101962	0.579191	-0.004268	74.081924	-0.433385	13.685155	0.102247	0.000000	-0.204972	0.000000	0.000000	0.000000	-0.024949	-0.067305	-0.050590	0.000000	1.000000	3.000000	73.000000	1.000000
14948.427216	0.101962	0.579191	-0.004268	74.081924	-0.433385	13.685155	0.102247	0.000000	-0.204972	0.000000	0.000000	0.000000	-0.024949	-0.067305	-0.050590	0.000000	1.000000	3.000000	73.000000	1.000000
