# Supplementary material for: Haptic Guidance Needs to Be Intuitive Not Just Informative to Improve Human Motor Accuracy
Source: PLoS One. 2016 Mar 16;11(3):e0150912. doi: 10.1371/journal.pone.0150912 (PMC4794196; doi:10.1371/journal.pone.0150912)
Supplement: S1 Data — (ZIP) [file pone.0150912.s001.zip › Subject6/exp1_0074.txt]

Time	PosX	PosY	PosZ	RotX	RotY	RotZ	ForceX	ForceY	ForceZ	MomentX	MomentY	MomentZ	VelocityX	VelocityY	VelocityZ	CalibratedWeight	ButtonDown	Condition	Trial	Visual
14950.490549	0.000052	0.478012	0.246314	68.243156	28.755745	45.164726	0.000000	0.000000	0.000000	0.000000	0.000000	0.000000	0.030056	-0.017157	0.005298	0.000000	1.000000	3.000000	74.000000	0.000000
14950.493882	-0.000215	0.477892	0.246812	68.226700	28.716814	45.076557	-1.879994	0.000000	4.633101	0.000000	0.000000	0.000000	-0.080195	-0.035998	0.149333	0.000000	1.000000	3.000000	74.000000	0.000000
14950.497216	-0.000215	0.477892	0.246812	68.226700	28.716814	45.076557	-1.879994	0.000000	4.633101	0.000000	0.000000	0.000000	-0.080195	-0.035998	0.149333	0.000000	1.000000	3.000000	74.000000	0.000000
14950.500549	-0.000215	0.477892	0.246812	68.226700	28.716814	45.076557	-1.879994	0.000000	4.633101	0.000000	0.000000	0.000000	-0.080195	-0.035998	0.149333	0.000000	1.000000	3.000000	74.000000	0.000000
14950.503882	-0.000851	0.478000	0.247207	68.173500	28.602367	44.991558	-1.881046	0.000000	4.632674	0.000000	0.000000	0.000000	-0.190632	0.032370	0.118378	0.000000	1.000000	3.000000	74.000000	0.000000
14950.507216	-0.000851	0.478000	0.247207	68.173500	28.602367	44.991558	-1.881046	0.000000	4.632674	0.000000	0.000000	0.000000	-0.190632	0.032370	0.118378	0.000000	1.000000	3.000000	74.000000	0.000000
14950.510549	-0.000851	0.478000	0.247207	68.173500	28.602367	44.991558	-1.881046	0.000000	4.632674	0.000000	0.000000	0.000000	-0.190632	0.032370	0.118378	0.000000	1.000000	3.000000	74.000000	0.000000
14950.513882	-0.000851	0.478000	0.247207	68.210747	28.713453	45.145145	-1.888684	0.000000	4.629565	0.000000	0.000000	0.000000	-0.190632	0.032370	0.118378	0.000000	1.000000	3.000000	74.000000	0.000000
14950.517216	-0.001488	0.478080	0.247951	68.210747	28.713453	45.145145	-1.888684	0.000000	4.629565	0.000000	0.000000	0.000000	-0.191067	0.023946	0.223314	0.000000	1.000000	3.000000	74.000000	0.000000
14950.520549	-0.001488	0.478080	0.247951	68.210747	28.713453	45.145145	-1.888684	0.000000	4.629565	0.000000	0.000000	0.000000	-0.191067	0.023946	0.223314	0.000000	1.000000	3.000000	74.000000	0.000000
14950.523882	-0.002261	0.477916	0.248939	68.512375	29.707457	46.176086	-1.888684	0.000000	4.629565	0.000000	0.000000	0.000000	-0.231915	-0.049124	0.296235	0.000000	1.000000	3.000000	74.000000	0.000000
14950.527216	-0.002261	0.477916	0.248939	68.512375	29.707457	46.176086	-1.888684	0.000000	4.629565	0.000000	0.000000	0.000000	-0.231915	-0.049124	0.296235	0.000000	1.000000	3.000000	74.000000	0.000000
14950.530549	-0.002261	0.477916	0.248939	68.512375	29.707457	46.176086	-1.888684	0.000000	4.629565	0.000000	0.000000	0.000000	-0.231915	-0.049124	0.296235	0.000000	1.000000	3.000000	74.000000	0.000000
14950.533882	-0.003339	0.477892	0.250092	68.990746	31.625748	48.220348	-1.899882	0.000000	4.624981	0.000000	0.000000	0.000000	-0.323431	-0.007219	0.345967	0.000000	1.000000	3.000000	74.000000	0.000000
14950.537216	-0.003339	0.477892	0.250092	68.990746	31.625748	48.220348	-1.899882	0.000000	4.624981	0.000000	0.000000	0.000000	-0.323431	-0.007219	0.345967	0.000000	1.000000	3.000000	74.000000	0.000000
14950.540549	-0.003339	0.477892	0.250092	68.990746	31.625748	48.220348	-1.899882	0.000000	4.624981	0.000000	0.000000	0.000000	-0.323431	-0.007219	0.345967	0.000000	1.000000	3.000000	74.000000	0.000000
14950.543882	-0.004488	0.477889	0.251319	69.432495	33.944065	50.667122	-1.909433	0.000000	4.621046	0.000000	0.000000	0.000000	-0.344804	-0.000800	0.367990	0.000000	1.000000	3.000000	74.000000	0.000000
14950.547216	-0.004488	0.477889	0.251319	69.432495	33.944065	50.667122	-1.909433	0.000000	4.621046	0.000000	0.000000	0.000000	-0.344804	-0.000800	0.367990	0.000000	1.000000	3.000000	74.000000	0.000000
14950.550549	-0.004488	0.477889	0.251319	69.432495	33.944065	50.667122	-1.909433	0.000000	4.621046	0.000000	0.000000	0.000000	-0.344804	-0.000800	0.367990	0.000000	1.000000	3.000000	74.000000	0.000000
14950.553882	-0.005845	0.477754	0.252653	69.724861	36.431816	52.942986	-1.919510	0.000000	4.616869	0.000000	0.000000	0.000000	-0.406913	-0.040635	0.400186	0.000000	1.000000	3.000000	74.000000	0.000000
14950.557216	-0.005845	0.477754	0.252653	69.724861	36.431816	52.942986	-1.919510	0.000000	4.616869	0.000000	0.000000	0.000000	-0.406913	-0.040635	0.400186	0.000000	1.000000	3.000000	74.000000	0.000000
14950.560549	-0.005845	0.477754	0.252653	69.724861	36.431816	52.942986	-1.919510	0.000000	4.616869	0.000000	0.000000	0.000000	-0.406913	-0.040635	0.400186	0.000000	1.000000	3.000000	74.000000	0.000000
14950.563882	-0.007477	0.477581	0.254041	69.844360	39.051121	54.881702	-1.931981	0.000000	4.611665	0.000000	0.000000	0.000000	-0.489649	-0.051974	0.416570	0.000000	1.000000	3.000000	74.000000	0.000000
14950.567216	-0.007477	0.477581	0.254041	69.844360	39.051121	54.881702	-1.931981	0.000000	4.611665	0.000000	0.000000	0.000000	-0.489649	-0.051974	0.416570	0.000000	1.000000	3.000000	74.000000	0.000000
14950.570549	-0.007477	0.477581	0.254041	69.844360	39.051121	54.881702	-1.931981	0.000000	4.611665	0.000000	0.000000	0.000000	-0.489649	-0.051974	0.416570	0.000000	1.000000	3.000000	74.000000	0.000000
14950.573882	-0.009284	0.477367	0.255389	69.814827	41.717957	56.890457	-1.948167	0.000000	4.604850	0.000000	0.000000	0.000000	-0.542164	-0.064217	0.404458	0.000000	1.000000	3.000000	74.000000	0.000000
14950.577216	-0.009284	0.477367	0.255389	69.814827	41.717957	56.890457	-1.948167	0.000000	4.604850	0.000000	0.000000	0.000000	-0.542164	-0.064217	0.404458	0.000000	1.000000	3.000000	74.000000	0.000000
14950.580549	-0.009284	0.477367	0.255389	69.814827	41.717957	56.890457	-1.948167	0.000000	4.604850	0.000000	0.000000	0.000000	-0.542164	-0.064217	0.404458	0.000000	1.000000	3.000000	74.000000	0.000000
14950.583882	-0.011300	0.477012	0.256620	69.662430	44.347988	59.359917	-1.967033	0.000000	4.596823	0.000000	0.000000	0.000000	-0.604696	-0.106399	0.369308	0.000000	1.000000	3.000000	74.000000	0.000000
14950.587216	-0.011300	0.477012	0.256620	69.662430	44.347988	59.359917	-1.967033	0.000000	4.596823	0.000000	0.000000	0.000000	-0.604696	-0.106399	0.369308	0.000000	1.000000	3.000000	74.000000	0.000000
14950.590549	-0.011300	0.477012	0.256620	69.662430	44.347988	59.359917	-1.967033	0.000000	4.596823	0.000000	0.000000	0.000000	-0.604696	-0.106399	0.369308	0.000000	1.000000	3.000000	74.000000	0.000000
14950.593882	-0.013526	0.476559	0.257856	69.443176	46.817963	62.062576	-1.989505	0.000000	4.587142	0.000000	0.000000	0.000000	-0.667966	-0.136006	0.370829	0.000000	1.000000	3.000000	74.000000	0.000000
14950.597216	-0.013526	0.476559	0.257856	69.443176	46.817963	62.062576	-1.989505	0.000000	4.587142	0.000000	0.000000	0.000000	-0.667966	-0.136006	0.370829	0.000000	1.000000	3.000000	74.000000	0.000000
14950.600549	-0.013526	0.476559	0.257856	69.443176	46.817963	62.062576	-1.989505	0.000000	4.587142	0.000000	0.000000	0.000000	-0.667966	-0.136006	0.370829	0.000000	1.000000	3.000000	74.000000	0.000000
14950.603882	-0.015862	0.476123	0.259064	69.191360	49.087128	64.399376	-2.014724	0.000000	4.576121	0.000000	0.000000	0.000000	-0.700756	-0.130820	0.362124	0.000000	1.000000	3.000000	74.000000	0.000000
14950.607216	-0.015862	0.476123	0.259064	69.191360	49.087128	64.399376	-2.014724	0.000000	4.576121	0.000000	0.000000	0.000000	-0.700756	-0.130820	0.362124	0.000000	1.000000	3.000000	74.000000	0.000000
14950.610549	-0.015862	0.476123	0.259064	69.191360	49.087128	64.399376	-2.014724	0.000000	4.576121	0.000000	0.000000	0.000000	-0.700756	-0.130820	0.362124	0.000000	1.000000	3.000000	74.000000	0.000000
14950.613882	-0.018102	0.475644	0.260201	68.925522	51.160904	66.287285	-2.041320	0.000000	4.564320	0.000000	0.000000	0.000000	-0.671996	-0.143573	0.341252	0.000000	1.000000	3.000000	74.000000	0.000000
14950.617216	-0.018102	0.475644	0.260201	68.925522	51.160904	66.287285	-2.041320	0.000000	4.564320	0.000000	0.000000	0.000000	-0.671996	-0.143573	0.341252	0.000000	1.000000	3.000000	74.000000	0.000000
14950.620549	-0.018102	0.475644	0.260201	68.925522	51.160904	66.287285	-2.041320	0.000000	4.564320	0.000000	0.000000	0.000000	-0.671996	-0.143573	0.341252	0.000000	1.000000	3.000000	74.000000	0.000000
14950.623882	-0.020315	0.475183	0.261313	68.634720	52.984287	68.180016	-2.066532	0.000000	4.552960	0.000000	0.000000	0.000000	-0.663751	-0.138330	0.333640	0.000000	1.000000	3.000000	74.000000	0.000000
14950.627216	-0.020315	0.475183	0.261313	68.634720	52.984287	68.180016	-2.066532	0.000000	4.552960	0.000000	0.000000	0.000000	-0.663751	-0.138330	0.333640	0.000000	1.000000	3.000000	74.000000	0.000000
14950.630549	-0.020315	0.475183	0.261313	68.634720	52.984287	68.180016	-2.066532	0.000000	4.552960	0.000000	0.000000	0.000000	-0.663751	-0.138330	0.333640	0.000000	1.000000	3.000000	74.000000	0.000000
14950.633882	-0.022363	0.474780	0.262434	68.357323	54.570499	70.069412	-2.091113	0.000000	4.541723	0.000000	0.000000	0.000000	-0.614687	-0.121014	0.336383	0.000000	1.000000	3.000000	74.000000	0.000000
14950.637216	-0.022363	0.474780	0.262434	68.357323	54.570499	70.069412	-2.091113	0.000000	4.541723	0.000000	0.000000	0.000000	-0.614687	-0.121014	0.336383	0.000000	1.000000	3.000000	74.000000	0.000000
14950.640549	-0.022363	0.474780	0.262434	68.357323	54.570499	70.069412	-2.091113	0.000000	4.541723	0.000000	0.000000	0.000000	-0.614687	-0.121014	0.336383	0.000000	1.000000	3.000000	74.000000	0.000000
14950.643882	-0.024213	0.474473	0.263536	68.157127	55.897598	71.621559	-2.112926	0.000000	4.531616	0.000000	0.000000	0.000000	-0.554823	-0.092021	0.330394	0.000000	1.000000	3.000000	74.000000	0.000000
14950.647216	-0.024213	0.474473	0.263536	68.157127	55.897598	71.621559	-2.112926	0.000000	4.531616	0.000000	0.000000	0.000000	-0.554823	-0.092021	0.330394	0.000000	1.000000	3.000000	74.000000	0.000000
14950.650549	-0.024213	0.474473	0.263536	68.157127	55.897598	71.621559	-2.112926	0.000000	4.531616	0.000000	0.000000	0.000000	-0.554823	-0.092021	0.330394	0.000000	1.000000	3.000000	74.000000	0.000000
14950.653882	-0.025861	0.474243	0.264604	68.045227	57.001389	72.894066	-2.131740	0.000000	4.522797	0.000000	0.000000	0.000000	-0.494467	-0.068906	0.320507	0.000000	1.000000	3.000000	74.000000	0.000000
14950.657216	-0.025861	0.474243	0.264604	68.045227	57.001389	72.894066	-2.131740	0.000000	4.522797	0.000000	0.000000	0.000000	-0.494467	-0.068906	0.320507	0.000000	1.000000	3.000000	74.000000	0.000000
14950.660549	-0.025861	0.474243	0.264604	68.045227	57.001389	72.894066	-2.131740	0.000000	4.522797	0.000000	0.000000	0.000000	-0.494467	-0.068906	0.320507	0.000000	1.000000	3.000000	74.000000	0.000000
14950.663882	-0.027206	0.474151	0.265689	68.052208	57.866913	73.690865	-2.147709	0.000000	4.515234	0.000000	0.000000	0.000000	-0.403387	-0.027558	0.325608	0.000000	1.000000	3.000000	74.000000	0.000000
14950.667216	-0.027206	0.474151	0.265689	68.052208	57.866913	73.690865	-2.147709	0.000000	4.515234	0.000000	0.000000	0.000000	-0.403387	-0.027558	0.325608	0.000000	1.000000	3.000000	74.000000	0.000000
14950.670549	-0.027206	0.474151	0.265689	68.052208	57.866913	73.690865	-2.147709	0.000000	4.515234	0.000000	0.000000	0.000000	-0.403387	-0.027558	0.325608	0.000000	1.000000	3.000000	74.000000	0.000000
14950.673882	-0.028244	0.474237	0.266762	68.130775	58.535267	73.966019	-2.159168	0.000000	4.509767	0.000000	0.000000	0.000000	-0.311535	0.025632	0.321787	0.000000	1.000000	3.000000	74.000000	0.000000
14950.677216	-0.028244	0.474237	0.266762	68.130775	58.535267	73.966019	-2.159168	0.000000	4.509767	0.000000	0.000000	0.000000	-0.311535	0.025632	0.321787	0.000000	1.000000	3.000000	74.000000	0.000000
14950.680549	-0.028244	0.474237	0.266762	68.130775	58.535267	73.966019	-2.159168	0.000000	4.509767	0.000000	0.000000	0.000000	-0.311535	0.025632	0.321787	0.000000	1.000000	3.000000	74.000000	0.000000
14950.683882	-0.028903	0.474558	0.267749	68.253067	59.043686	73.867599	-2.166379	0.000000	4.506307	0.000000	0.000000	0.000000	-0.197668	0.096368	0.296029	0.000000	1.000000	3.000000	74.000000	0.000000
14950.687216	-0.028903	0.474558	0.267749	68.253067	59.043686	73.867599	-2.166379	0.000000	4.506307	0.000000	0.000000	0.000000	-0.197668	0.096368	0.296029	0.000000	1.000000	3.000000	74.000000	0.000000
14950.690549	-0.028903	0.474558	0.267749	68.253067	59.043686	73.867599	-2.166379	0.000000	4.506307	0.000000	0.000000	0.000000	-0.197668	0.096368	0.296029	0.000000	1.000000	3.000000	74.000000	0.000000
14950.693882	-0.029317	0.475015	0.268603	68.441635	59.415749	73.895760	-2.168900	0.000000	4.505094	0.000000	0.000000	0.000000	-0.124090	0.137270	0.256103	0.000000	1.000000	3.000000	74.000000	0.000000
14950.697216	-0.029317	0.475015	0.268603	68.441635	59.415749	73.895760	-2.168900	0.000000	4.505094	0.000000	0.000000	0.000000	-0.124090	0.137270	0.256103	0.000000	1.000000	3.000000	74.000000	0.000000
14950.700549	-0.029317	0.475015	0.268603	68.441635	59.415749	73.895760	-2.168900	0.000000	4.505094	0.000000	0.000000	0.000000	-0.124090	0.137270	0.256103	0.000000	1.000000	3.000000	74.000000	0.000000
14950.703882	-0.029317	0.475015	0.268603	68.716393	59.675713	73.849770	-2.168936	0.000000	4.505077	0.000000	0.000000	0.000000	-0.124090	0.137270	0.256103	0.000000	1.000000	3.000000	74.000000	0.000000
14950.707216	-0.029583	0.475686	0.269197	68.716393	59.675713	73.849770	-2.168936	0.000000	4.505077	0.000000	0.000000	0.000000	-0.079733	0.201181	0.178323	0.000000	1.000000	3.000000	74.000000	0.000000
14950.710549	-0.029583	0.475686	0.269197	68.716393	59.675713	73.849770	-2.168936	0.000000	4.505077	0.000000	0.000000	0.000000	-0.079733	0.201181	0.178323	0.000000	1.000000	3.000000	74.000000	0.000000
14950.713882	-0.029628	0.476428	0.269464	69.085770	59.921707	73.706673	-2.168936	0.000000	4.505077	0.000000	0.000000	0.000000	-0.013625	0.222700	0.080045	0.000000	1.000000	3.000000	74.000000	0.000000
14950.717216	-0.029628	0.476428	0.269464	69.085770	59.921707	73.706673	-2.168936	0.000000	4.505077	0.000000	0.000000	0.000000	-0.013625	0.222700	0.080045	0.000000	1.000000	3.000000	74.000000	0.000000
14950.720549	-0.029628	0.476428	0.269464	69.085770	59.921707	73.706673	-2.168936	0.000000	4.505077	0.000000	0.000000	0.000000	-0.013625	0.222700	0.080045	0.000000	1.000000	3.000000	74.000000	0.000000
14950.723882	-0.029590	0.477341	0.269380	69.508568	60.193031	73.553352	-2.167532	0.000000	4.505753	0.000000	0.000000	0.000000	0.011389	0.273638	-0.025132	0.000000	1.000000	3.000000	74.000000	0.000000
14950.727216	-0.029590	0.477341	0.269380	69.508568	60.193031	73.553352	-2.167532	0.000000	4.505753	0.000000	0.000000	0.000000	0.011389	0.273638	-0.025132	0.000000	1.000000	3.000000	74.000000	0.000000
14950.730549	-0.029590	0.477341	0.269380	69.508568	60.193031	73.553352	-2.167532	0.000000	4.505753	0.000000	0.000000	0.000000	0.011389	0.273638	-0.025132	0.000000	1.000000	3.000000	74.000000	0.000000
14950.733882	-0.029402	0.478403	0.268994	69.905220	60.479671	73.441452	-2.167564	0.000000	4.505737	0.000000	0.000000	0.000000	0.056514	0.318603	-0.115915	0.000000	1.000000	3.000000	74.000000	0.000000
14950.737216	-0.029402	0.478403	0.268994	69.905220	60.479671	73.441452	-2.167564	0.000000	4.505737	0.000000	0.000000	0.000000	0.056514	0.318603	-0.115915	0.000000	1.000000	3.000000	74.000000	0.000000
14950.740549	-0.029402	0.478403	0.268994	69.905220	60.479671	73.441452	-2.167564	0.000000	4.505737	0.000000	0.000000	0.000000	0.056514	0.318603	-0.115915	0.000000	1.000000	3.000000	74.000000	0.000000
14950.743882	-0.028994	0.479573	0.268307	70.235542	60.771534	73.396042	-2.167530	0.000000	4.505754	0.000000	0.000000	0.000000	0.122173	0.351188	-0.205965	0.000000	1.000000	3.000000	74.000000	0.000000
14950.747216	-0.028994	0.479573	0.268307	70.235542	60.771534	73.396042	-2.167530	0.000000	4.505754	0.000000	0.000000	0.000000	0.122173	0.351188	-0.205965	0.000000	1.000000	3.000000	74.000000	0.000000
14950.750549	-0.028994	0.479573	0.268307	70.235542	60.771534	73.396042	-2.167530	0.000000	4.505754	0.000000	0.000000	0.000000	0.122173	0.351188	-0.205965	0.000000	1.000000	3.000000	74.000000	0.000000
14950.753882	-0.028405	0.480872	0.267362	70.509468	61.061565	73.397667	-2.166480	0.000000	4.506258	0.000000	0.000000	0.000000	0.176688	0.389573	-0.283647	0.000000	1.000000	3.000000	74.000000	0.000000
14950.757216	-0.028405	0.480872	0.267362	70.509468	61.061565	73.397667	-2.166480	0.000000	4.506258	0.000000	0.000000	0.000000	0.176688	0.389573	-0.283647	0.000000	1.000000	3.000000	74.000000	0.000000
14950.760549	-0.028405	0.480872	0.267362	70.509468	61.061565	73.397667	-2.166480	0.000000	4.506258	0.000000	0.000000	0.000000	0.176688	0.389573	-0.283647	0.000000	1.000000	3.000000	74.000000	0.000000
14950.763882	-0.027706	0.482278	0.266198	70.759315	61.237064	73.302696	-2.164639	0.000000	4.507143	0.000000	0.000000	0.000000	0.209712	0.421902	-0.349057	0.000000	1.000000	3.000000	74.000000	0.000000
14950.767216	-0.027706	0.482278	0.266198	70.759315	61.237064	73.302696	-2.164639	0.000000	4.507143	0.000000	0.000000	0.000000	0.209712	0.421902	-0.349057	0.000000	1.000000	3.000000	74.000000	0.000000
14950.770549	-0.027706	0.482278	0.266198	70.759315	61.237064	73.302696	-2.164639	0.000000	4.507143	0.000000	0.000000	0.000000	0.209712	0.421902	-0.349057	0.000000	1.000000	3.000000	74.000000	0.000000
14950.773882	-0.026866	0.483753	0.264878	71.033508	61.272282	73.042732	-2.162709	0.000000	4.508070	0.000000	0.000000	0.000000	0.252017	0.442483	-0.396124	0.000000	1.000000	3.000000	74.000000	0.000000
14950.777216	-0.026866	0.483753	0.264878	71.033508	61.272282	73.042732	-2.162709	0.000000	4.508070	0.000000	0.000000	0.000000	0.252017	0.442483	-0.396124	0.000000	1.000000	3.000000	74.000000	0.000000
14950.780549	-0.026866	0.483753	0.264878	71.033508	61.272282	73.042732	-2.162709	0.000000	4.508070	0.000000	0.000000	0.000000	0.252017	0.442483	-0.396124	0.000000	1.000000	3.000000	74.000000	0.000000
14950.783882	-0.025889	0.485278	0.263475	71.362053	61.161129	72.573952	-2.159850	0.000000	4.509440	0.000000	0.000000	0.000000	0.293123	0.457598	-0.420655	0.000000	1.000000	3.000000	74.000000	0.000000
14950.787216	-0.025889	0.485278	0.263475	71.362053	61.161129	72.573952	-2.159850	0.000000	4.509440	0.000000	0.000000	0.000000	0.293123	0.457598	-0.420655	0.000000	1.000000	3.000000	74.000000	0.000000
14950.790549	-0.025889	0.485278	0.263475	71.362053	61.161129	72.573952	-2.159850	0.000000	4.509440	0.000000	0.000000	0.000000	0.293123	0.457598	-0.420655	0.000000	1.000000	3.000000	74.000000	0.000000
14950.793882	-0.024778	0.486875	0.262035	71.746780	61.016956	72.012825	-2.155594	0.000000	4.511476	0.000000	0.000000	0.000000	0.333434	0.478917	-0.432097	0.000000	0.000000	3.000000	74.000000	0.000000
14950.797216	-0.024778	0.486875	0.262035	71.746780	61.016956	72.012825	-2.155594	0.000000	4.511476	0.000000	0.000000	0.000000	0.333434	0.478917	-0.432097	0.000000	0.000000	3.000000	74.000000	0.000000
14950.800549	-0.024778	0.486875	0.262035	71.746780	61.016956	72.012825	-2.155594	0.000000	4.511476	0.000000	0.000000	0.000000	0.333434	0.478917	-0.432097	0.000000	0.000000	3.000000	74.000000	0.000000
14950.803882	-0.023432	0.488524	0.260606	72.183289	60.801273	71.312263	-2.149655	0.000000	4.514308	0.000000	0.000000	0.000000	0.403652	0.494714	-0.428826	0.000000	0.000000	3.000000	74.000000	0.000000
14950.807216	-0.023432	0.488524	0.260606	72.183289	60.801273	71.312263	-2.149655	0.000000	4.514308	0.000000	0.000000	0.000000	0.403652	0.494714	-0.428826	0.000000	0.000000	3.000000	74.000000	0.000000
14950.810549	-0.023432	0.488524	0.260606	72.183289	60.801273	71.312263	-2.149655	0.000000	4.514308	0.000000	0.000000	0.000000	0.403652	0.494714	-0.428826	0.000000	0.000000	3.000000	74.000000	0.000000
14950.813882	-0.021819	0.490224	0.259156	72.658676	60.536922	70.536064	-2.140254	0.000000	4.518773	0.000000	0.000000	0.000000	0.483936	0.510011	-0.434988	0.000000	0.000000	3.000000	74.000000	0.000000
14950.817216	-0.021819	0.490224	0.259156	72.658676	60.536922	70.536064	-2.140254	0.000000	4.518773	0.000000	0.000000	0.000000	0.483936	0.510011	-0.434988	0.000000	0.000000	3.000000	74.000000	0.000000
14950.820549	-0.021819	0.490224	0.259156	72.658676	60.536922	70.536064	-2.140254	0.000000	4.518773	0.000000	0.000000	0.000000	0.483936	0.510011	-0.434988	0.000000	0.000000	3.000000	74.000000	0.000000
14950.823882	-0.020008	0.491954	0.257666	73.147278	60.243881	69.994484	-2.127033	0.000000	4.525012	0.000000	0.000000	0.000000	0.543436	0.519065	-0.446783	0.000000	0.000000	3.000000	74.000000	0.000000
14950.827216	-0.020008	0.491954	0.257666	73.147278	60.243881	69.994484	-2.127033	0.000000	4.525012	0.000000	0.000000	0.000000	0.543436	0.519065	-0.446783	0.000000	0.000000	3.000000	74.000000	0.000000
14950.830549	-0.020008	0.491954	0.257666	73.147278	60.243881	69.994484	-2.127033	0.000000	4.525012	0.000000	0.000000	0.000000	0.543436	0.519065	-0.446783	0.000000	0.000000	3.000000	74.000000	0.000000
14950.833882	-0.018168	0.493694	0.256117	73.666832	59.880379	69.972893	-2.111008	0.000000	4.532510	0.000000	0.000000	0.000000	0.551782	0.521855	-0.464867	0.000000	0.000000	3.000000	74.000000	0.000000
14950.837216	-0.018168	0.493694	0.256117	73.666832	59.880379	69.972893	-2.111008	0.000000	4.532510	0.000000	0.000000	0.000000	0.551782	0.521855	-0.464867	0.000000	0.000000	3.000000	74.000000	0.000000
14950.840549	-0.018168	0.493694	0.256117	73.666832	59.880379	69.972893	-2.111008	0.000000	4.532510	0.000000	0.000000	0.000000	0.551782	0.521855	-0.464867	0.000000	0.000000	3.000000	74.000000	0.000000
14950.843882	-0.016233	0.495420	0.254462	74.242409	59.451954	69.835709	-2.094715	0.000000	4.540063	0.000000	0.000000	0.000000	0.580517	0.517909	-0.496453	0.000000	0.000000	3.000000	74.000000	0.000000
14950.847216	-0.016233	0.495420	0.254462	74.242409	59.451954	69.835709	-2.094715	0.000000	4.540063	0.000000	0.000000	0.000000	0.580517	0.517909	-0.496453	0.000000	0.000000	3.000000	74.000000	0.000000
14950.850549	-0.016233	0.495420	0.254462	74.242409	59.451954	69.835709	-2.094715	0.000000	4.540063	0.000000	0.000000	0.000000	0.580517	0.517909	-0.496453	0.000000	0.000000	3.000000	74.000000	0.000000
14950.853882	-0.014338	0.497169	0.252664	74.853584	58.949669	69.225563	-2.077436	0.000000	4.547996	0.000000	0.000000	0.000000	0.568561	0.524800	-0.539437	0.000000	0.000000	3.000000	74.000000	0.000000
14950.857216	-0.014338	0.497169	0.252664	74.853584	58.949669	69.225563	-2.077436	0.000000	4.547996	0.000000	0.000000	0.000000	0.568561	0.524800	-0.539437	0.000000	0.000000	3.000000	74.000000	0.000000
14950.860549	-0.014338	0.497169	0.252664	74.853584	58.949669	69.225563	-2.077436	0.000000	4.547996	0.000000	0.000000	0.000000	0.568561	0.524800	-0.539437	0.000000	0.000000	3.000000	74.000000	0.000000
14950.863882	-0.012517	0.498920	0.250706	75.454117	58.422829	68.245697	-2.061405	0.000000	4.555284	0.000000	0.000000	0.000000	0.546358	0.525200	-0.587361	0.000000	0.000000	3.000000	74.000000	0.000000
14950.867216	-0.012517	0.498920	0.250706	75.454117	58.422829	68.245697	-2.061405	0.000000	4.555284	0.000000	0.000000	0.000000	0.546358	0.525200	-0.587361	0.000000	0.000000	3.000000	74.000000	0.000000
14950.870549	-0.012517	0.498920	0.250706	75.454117	58.422829	68.245697	-2.061405	0.000000	4.555284	0.000000	0.000000	0.000000	0.546358	0.525200	-0.587361	0.000000	0.000000	3.000000	74.000000	0.000000
14950.873882	-0.010771	0.500654	0.248636	76.004013	57.912636	67.334564	-2.047271	0.000000	4.561654	0.000000	0.000000	0.000000	0.523757	0.520254	-0.621068	0.000000	0.000000	3.000000	74.000000	0.000000
14950.877216	-0.010771	0.500654	0.248636	76.004013	57.912636	67.334564	-2.047271	0.000000	4.561654	0.000000	0.000000	0.000000	0.523757	0.520254	-0.621068	0.000000	0.000000	3.000000	74.000000	0.000000
14950.880549	-0.010771	0.500654	0.248636	76.004013	57.912636	67.334564	-2.047271	0.000000	4.561654	0.000000	0.000000	0.000000	0.523757	0.520254	-0.621068	0.000000	0.000000	3.000000	74.000000	0.000000
14950.883882	-0.009134	0.502407	0.246418	76.491470	57.481384	66.787720	-2.034776	0.000000	4.567241	0.000000	0.000000	0.000000	0.491214	0.525965	-0.665335	0.000000	0.000000	3.000000	74.000000	0.000000
14950.887216	-0.009134	0.502407	0.246418	76.491470	57.481384	66.787720	-2.034776	0.000000	4.567241	0.000000	0.000000	0.000000	0.491214	0.525965	-0.665335	0.000000	0.000000	3.000000	74.000000	0.000000
14950.890549	-0.009134	0.502407	0.246418	76.491470	57.481384	66.787720	-2.034776	0.000000	4.567241	0.000000	0.000000	0.000000	0.491214	0.525965	-0.665335	0.000000	0.000000	3.000000	74.000000	0.000000
14950.893882	-0.007539	0.504104	0.244089	76.913689	57.140675	66.229568	-2.024719	0.000000	4.571708	0.000000	0.000000	0.000000	0.478522	0.508861	-0.698615	0.000000	0.000000	3.000000	74.000000	0.000000
14950.897216	-0.007539	0.504104	0.244089	76.913689	57.140675	66.229568	-2.024719	0.000000	4.571708	0.000000	0.000000	0.000000	0.478522	0.508861	-0.698615	0.000000	0.000000	3.000000	74.000000	0.000000
14950.900549	-0.007539	0.504104	0.244089	76.913689	57.140675	66.229568	-2.024719	0.000000	4.571708	0.000000	0.000000	0.000000	0.478522	0.508861	-0.698615	0.000000	0.000000	3.000000	74.000000	0.000000
14950.903882	-0.005986	0.505780	0.241646	77.272896	56.937084	65.723999	-2.015881	0.000000	4.575612	0.000000	0.000000	0.000000	0.465721	0.503038	-0.732892	0.000000	0.000000	3.000000	74.000000	0.000000
14950.907216	-0.005986	0.505780	0.241646	77.272896	56.937084	65.723999	-2.015881	0.000000	4.575612	0.000000	0.000000	0.000000	0.465721	0.503038	-0.732892	0.000000	0.000000	3.000000	74.000000	0.000000
14950.910549	-0.005986	0.505780	0.241646	77.272896	56.937084	65.723999	-2.015881	0.000000	4.575612	0.000000	0.000000	0.000000	0.465721	0.503038	-0.732892	0.000000	0.000000	3.000000	74.000000	0.000000
14950.913882	-0.004576	0.507397	0.239058	77.554398	56.860355	65.668518	-2.008323	0.000000	4.578934	0.000000	0.000000	0.000000	0.423118	0.484835	-0.776487	0.000000	0.000000	3.000000	74.000000	0.000000
14950.917216	-0.004576	0.507397	0.239058	77.554398	56.860355	65.668518	-2.008323	0.000000	4.578934	0.000000	0.000000	0.000000	0.423118	0.484835	-0.776487	0.000000	0.000000	3.000000	74.000000	0.000000
14950.920549	-0.004576	0.507397	0.239058	77.554398	56.860355	65.668518	-2.008323	0.000000	4.578934	0.000000	0.000000	0.000000	0.423118	0.484835	-0.776487	0.000000	0.000000	3.000000	74.000000	0.000000
14950.923882	-0.003307	0.508929	0.236277	77.774391	56.967083	66.522781	-2.003900	0.000000	4.580872	0.000000	0.000000	0.000000	0.380772	0.459621	-0.834417	0.000000	0.000000	3.000000	74.000000	0.000000
14950.927216	-0.003307	0.508929	0.236277	77.774391	56.967083	66.522781	-2.003900	0.000000	4.580872	0.000000	0.000000	0.000000	0.380772	0.459621	-0.834417	0.000000	0.000000	3.000000	74.000000	0.000000
14950.930549	-0.003307	0.508929	0.236277	77.774391	56.967083	66.522781	-2.003900	0.000000	4.580872	0.000000	0.000000	0.000000	0.380772	0.459621	-0.834417	0.000000	0.000000	3.000000	74.000000	0.000000
14950.933882	-0.002079	0.510255	0.233212	77.942894	57.440155	68.118042	-2.003045	0.000000	4.581245	0.000000	0.000000	0.000000	0.368175	0.397913	-0.919354	0.000000	0.000000	3.000000	74.000000	0.000000
14950.937216	-0.002079	0.510255	0.233212	77.942894	57.440155	68.118042	-2.003045	0.000000	4.581245	0.000000	0.000000	0.000000	0.368175	0.397913	-0.919354	0.000000	0.000000	3.000000	74.000000	0.000000
14950.940549	-0.002079	0.510255	0.233212	77.942894	57.440155	68.118042	-2.003045	0.000000	4.581245	0.000000	0.000000	0.000000	0.368175	0.397913	-0.919354	0.000000	0.000000	3.000000	74.000000	0.000000
14950.943882	-0.000993	0.511641	0.229873	78.063332	58.128075	69.499664	-2.004902	0.000000	4.580433	0.000000	0.000000	0.000000	0.325907	0.415785	-1.001751	0.000000	0.000000	3.000000	74.000000	0.000000
14950.947216	-0.000993	0.511641	0.229873	78.063332	58.128075	69.499664	-2.004902	0.000000	4.580433	0.000000	0.000000	0.000000	0.325907	0.415785	-1.001751	0.000000	0.000000	3.000000	74.000000	0.000000
14950.950549	-0.000993	0.511641	0.229873	78.063332	58.128075	69.499664	-2.004902	0.000000	4.580433	0.000000	0.000000	0.000000	0.325907	0.415785	-1.001751	0.000000	0.000000	3.000000	74.000000	0.000000
14950.953882	0.000050	0.513006	0.226228	78.155617	58.897774	70.233704	-2.011171	0.000000	4.577684	0.000000	0.000000	0.000000	0.313023	0.409394	-1.093465	0.000000	0.000000	3.000000	74.000000	0.000000
14950.957216	0.000050	0.513006	0.226228	78.155617	58.897774	70.233704	-2.011171	0.000000	4.577684	0.000000	0.000000	0.000000	0.313023	0.409394	-1.093465	0.000000	0.000000	3.000000	74.000000	0.000000
14950.960549	0.000050	0.513006	0.226228	78.155617	58.897774	70.233704	-2.011171	0.000000	4.577684	0.000000	0.000000	0.000000	0.313023	0.409394	-1.093465	0.000000	0.000000	3.000000	74.000000	0.000000
14950.963882	0.001050	0.514389	0.222336	78.224747	59.373413	70.662102	-2.020622	0.000000	4.573520	0.000000	0.000000	0.000000	0.299906	0.414880	-1.167755	0.000000	0.000000	3.000000	74.000000	0.000000
14950.967216	0.001050	0.514389	0.222336	78.224747	59.373413	70.662102	-2.020622	0.000000	4.573520	0.000000	0.000000	0.000000	0.299906	0.414880	-1.167755	0.000000	0.000000	3.000000	74.000000	0.000000
14950.970549	0.001050	0.514389	0.222336	78.224747	59.373413	70.662102	-2.020622	0.000000	4.573520	0.000000	0.000000	0.000000	0.299906	0.414880	-1.167755	0.000000	0.000000	3.000000	74.000000	0.000000
14950.973882	0.002038	0.515810	0.218240	78.243874	59.226315	70.482445	-2.032992	0.000000	4.568035	0.000000	0.000000	0.000000	0.296286	0.426321	-1.228822	0.000000	0.000000	3.000000	74.000000	0.000000
14950.977216	0.002038	0.515810	0.218240	78.243874	59.226315	70.482445	-2.032992	0.000000	4.568035	0.000000	0.000000	0.000000	0.296286	0.426321	-1.228822	0.000000	0.000000	3.000000	74.000000	0.000000
14950.980549	0.002038	0.515810	0.218240	78.243874	59.226315	70.482445	-2.032992	0.000000	4.568035	0.000000	0.000000	0.000000	0.296286	0.426321	-1.228822	0.000000	0.000000	3.000000	74.000000	0.000000
14950.983882	0.003140	0.517252	0.213988	78.198105	58.291752	69.515259	-2.047555	0.000000	4.561526	0.000000	0.000000	0.000000	0.330697	0.432634	-1.275530	0.000000	0.000000	3.000000	74.000000	0.000000
14950.987216	0.003140	0.517252	0.213988	78.198105	58.291752	69.515259	-2.047555	0.000000	4.561526	0.000000	0.000000	0.000000	0.330697	0.432634	-1.275530	0.000000	0.000000	3.000000	74.000000	0.000000
14950.990549	0.003140	0.517252	0.213988	78.198105	58.291752	69.515259	-2.047555	0.000000	4.561526	0.000000	0.000000	0.000000	0.330697	0.432634	-1.275530	0.000000	0.000000	3.000000	74.000000	0.000000
14950.993882	0.004164	0.518682	0.209649	78.066818	56.463280	67.672173	-2.061828	0.000000	4.555092	0.000000	0.000000	0.000000	0.307305	0.429175	-1.301492	0.000000	0.000000	3.000000	74.000000	0.000000
14950.997216	0.004164	0.518682	0.209649	78.066818	56.463280	67.672173	-2.061828	0.000000	4.555092	0.000000	0.000000	0.000000	0.307305	0.429175	-1.301492	0.000000	0.000000	3.000000	74.000000	0.000000
14951.000549	0.004164	0.518682	0.209649	78.066818	56.463280	67.672173	-2.061828	0.000000	4.555092	0.000000	0.000000	0.000000	0.307305	0.429175	-1.301492	0.000000	0.000000	3.000000	74.000000	0.000000
14951.003882	0.005174	0.520133	0.205186	77.859871	53.960670	65.161781	-2.078724	0.000000	4.547407	0.000000	0.000000	0.000000	0.302940	0.435282	-1.339031	0.000000	0.000000	3.000000	74.000000	0.000000
14951.007216	0.005174	0.520133	0.205186	77.859871	53.960670	65.161781	-2.078724	0.000000	4.547407	0.000000	0.000000	0.000000	0.302940	0.435282	-1.339031	0.000000	0.000000	3.000000	74.000000	0.000000
14951.010549	0.005174	0.520133	0.205186	77.859871	53.960670	65.161781	-2.078724	0.000000	4.547407	0.000000	0.000000	0.000000	0.302940	0.435282	-1.339031	0.000000	0.000000	3.000000	74.000000	0.000000
14951.013882	0.006138	0.521609	0.200665	77.589485	51.119049	62.325558	-2.097562	0.000000	4.538748	0.000000	0.000000	0.000000	0.289220	0.442726	-1.356405	0.000000	0.000000	3.000000	74.000000	0.000000
14951.017216	0.006138	0.521609	0.200665	77.589485	51.119049	62.325558	-2.097562	0.000000	4.538748	0.000000	0.000000	0.000000	0.289220	0.442726	-1.356405	0.000000	0.000000	3.000000	74.000000	0.000000
14951.020549	0.006138	0.521609	0.200665	77.589485	51.119049	62.325558	-2.097562	0.000000	4.538748	0.000000	0.000000	0.000000	0.289220	0.442726	-1.356405	0.000000	0.000000	3.000000	74.000000	0.000000
14951.023882	0.007119	0.523088	0.196069	77.259628	48.382595	59.617893	-2.118471	0.000000	4.529027	0.000000	0.000000	0.000000	0.294170	0.443829	-1.378700	0.000000	0.000000	3.000000	74.000000	0.000000
14951.027216	0.007119	0.523088	0.196069	77.259628	48.382595	59.617893	-2.118471	0.000000	4.529027	0.000000	0.000000	0.000000	0.294170	0.443829	-1.378700	0.000000	0.000000	3.000000	74.000000	0.000000
14951.030549	0.007119	0.523088	0.196069	77.259628	48.382595	59.617893	-2.118471	0.000000	4.529027	0.000000	0.000000	0.000000	0.294170	0.443829	-1.378700	0.000000	0.000000	3.000000	74.000000	0.000000
14951.033882	0.008177	0.524577	0.191467	76.914047	45.903660	57.246407	-2.140551	0.000000	4.518632	0.000000	0.000000	0.000000	0.317554	0.446663	-1.380538	0.000000	0.000000	3.000000	74.000000	0.000000
14951.037216	0.008177	0.524577	0.191467	76.914047	45.903660	57.246407	-2.140551	0.000000	4.518632	0.000000	0.000000	0.000000	0.317554	0.446663	-1.380538	0.000000	0.000000	3.000000	74.000000	0.000000
14951.040549	0.008177	0.524577	0.191467	76.914047	45.903660	57.246407	-2.140551	0.000000	4.518632	0.000000	0.000000	0.000000	0.317554	0.446663	-1.380538	0.000000	0.000000	3.000000	74.000000	0.000000
14951.043882	0.009342	0.526040	0.186863	76.576530	43.736008	55.542957	-2.162093	0.000000	4.508365	0.000000	0.000000	0.000000	0.349535	0.438798	-1.381261	0.000000	0.000000	3.000000	74.000000	0.000000
14951.047216	0.009342	0.526040	0.186863	76.576530	43.736008	55.542957	-2.162093	0.000000	4.508365	0.000000	0.000000	0.000000	0.349535	0.438798	-1.381261	0.000000	0.000000	3.000000	74.000000	0.000000
14951.050549	0.009342	0.526040	0.186863	76.576530	43.736008	55.542957	-2.162093	0.000000	4.508365	0.000000	0.000000	0.000000	0.349535	0.438798	-1.381261	0.000000	0.000000	3.000000	74.000000	0.000000
14951.053882	0.010613	0.527484	0.182327	76.261032	41.823982	54.952709	-2.182484	0.000000	4.498529	0.000000	0.000000	0.000000	0.381085	0.433270	-1.360688	0.000000	0.000000	3.000000	74.000000	0.000000
14951.057216	0.010613	0.527484	0.182327	76.261032	41.823982	54.952709	-2.182484	0.000000	4.498529	0.000000	0.000000	0.000000	0.381085	0.433270	-1.360688	0.000000	0.000000	3.000000	74.000000	0.000000
14951.060549	0.010613	0.527484	0.182327	76.261032	41.823982	54.952709	-2.182484	0.000000	4.498529	0.000000	0.000000	0.000000	0.381085	0.433270	-1.360688	0.000000	0.000000	3.000000	74.000000	0.000000
14951.063882	0.011986	0.528926	0.177842	76.011139	40.001209	54.719849	-2.201006	0.000000	4.489496	0.000000	0.000000	0.000000	0.411898	0.432627	-1.345522	0.000000	0.000000	3.000000	74.000000	0.000000
14951.067216	0.011986	0.528926	0.177842	76.011139	40.001209	54.719849	-2.201006	0.000000	4.489496	0.000000	0.000000	0.000000	0.411898	0.432627	-1.345522	0.000000	0.000000	3.000000	74.000000	0.000000
14951.070549	0.011986	0.528926	0.177842	76.011139	40.001209	54.719849	-2.201006	0.000000	4.489496	0.000000	0.000000	0.000000	0.411898	0.432627	-1.345522	0.000000	0.000000	3.000000	74.000000	0.000000
14951.073882	0.013610	0.530390	0.173457	75.878807	37.944561	53.598339	-2.217767	0.000000	4.481239	0.000000	0.000000	0.000000	0.487303	0.439128	-1.315527	0.000000	0.000000	3.000000	74.000000	0.000000
14951.077216	0.013610	0.530390	0.173457	75.878807	37.944561	53.598339	-2.217767	0.000000	4.481239	0.000000	0.000000	0.000000	0.487303	0.439128	-1.315527	0.000000	0.000000	3.000000	74.000000	0.000000
14951.080549	0.013610	0.530390	0.173457	75.878807	37.944561	53.598339	-2.217767	0.000000	4.481239	0.000000	0.000000	0.000000	0.487303	0.439128	-1.315527	0.000000	0.000000	3.000000	74.000000	0.000000
14951.083882	0.015389	0.531829	0.169071	75.889008	35.499813	51.191086	-2.229074	0.000000	4.475626	0.000000	0.000000	0.000000	0.533778	0.431723	-1.315784	0.000000	0.000000	3.000000	74.000000	0.000000
14951.087216	0.015389	0.531829	0.169071	75.889008	35.499813	51.191086	-2.229074	0.000000	4.475626	0.000000	0.000000	0.000000	0.533778	0.431723	-1.315784	0.000000	0.000000	3.000000	74.000000	0.000000
14951.090549	0.015389	0.531829	0.169071	75.889008	35.499813	51.191086	-2.229074	0.000000	4.475626	0.000000	0.000000	0.000000	0.533778	0.431723	-1.315784	0.000000	0.000000	3.000000	74.000000	0.000000
14951.093882	0.017262	0.533301	0.164734	76.004234	32.724850	48.188831	-2.237655	0.000000	4.471342	0.000000	0.000000	0.000000	0.561839	0.441664	-1.301325	0.000000	0.000000	3.000000	74.000000	0.000000
14951.097216	0.017262	0.533301	0.164734	76.004234	32.724850	48.188831	-2.237655	0.000000	4.471342	0.000000	0.000000	0.000000	0.561839	0.441664	-1.301325	0.000000	0.000000	3.000000	74.000000	0.000000
14951.100549	0.017262	0.533301	0.164734	76.004234	32.724850	48.188831	-2.237655	0.000000	4.471342	0.000000	0.000000	0.000000	0.561839	0.441664	-1.301325	0.000000	0.000000	3.000000	74.000000	0.000000
14951.103882	0.019225	0.534802	0.160408	76.196747	29.819349	45.373032	-2.244117	0.000000	4.468103	0.000000	0.000000	0.000000	0.588990	0.450140	-1.297607	0.000000	0.000000	3.000000	74.000000	0.000000
14951.107216	0.019225	0.534802	0.160408	76.196747	29.819349	45.373032	-2.244117	0.000000	4.468103	0.000000	0.000000	0.000000	0.588990	0.450140	-1.297607	0.000000	0.000000	3.000000	74.000000	0.000000
14951.110549	0.019225	0.534802	0.160408	76.196747	29.819349	45.373032	-2.244117	0.000000	4.468103	0.000000	0.000000	0.000000	0.588990	0.450140	-1.297607	0.000000	0.000000	3.000000	74.000000	0.000000
14951.113882	0.021308	0.536301	0.156135	76.419113	26.899622	42.668312	-2.248764	0.000000	4.465765	0.000000	0.000000	0.000000	0.624628	0.449810	-1.282016	0.000000	0.000000	3.000000	74.000000	0.000000
14951.117216	0.021308	0.536301	0.156135	76.419113	26.899622	42.668312	-2.248764	0.000000	4.465765	0.000000	0.000000	0.000000	0.624628	0.449810	-1.282016	0.000000	0.000000	3.000000	74.000000	0.000000
14951.120549	0.021308	0.536301	0.156135	76.419113	26.899622	42.668312	-2.248764	0.000000	4.465765	0.000000	0.000000	0.000000	0.624628	0.449810	-1.282016	0.000000	0.000000	3.000000	74.000000	0.000000
14951.123882	0.023421	0.537838	0.151949	76.634659	24.048302	39.832153	-2.250357	0.000000	4.464963	0.000000	0.000000	0.000000	0.633917	0.461100	-1.255702	0.000000	0.000000	3.000000	74.000000	0.000000
14951.127216	0.023421	0.537838	0.151949	76.634659	24.048302	39.832153	-2.250357	0.000000	4.464963	0.000000	0.000000	0.000000	0.633917	0.461100	-1.255702	0.000000	0.000000	3.000000	74.000000	0.000000
14951.130549	0.023421	0.537838	0.151949	76.634659	24.048302	39.832153	-2.250357	0.000000	4.464963	0.000000	0.000000	0.000000	0.633917	0.461100	-1.255702	0.000000	0.000000	3.000000	74.000000	0.000000
14951.133882	0.025652	0.539484	0.147877	76.820808	21.397274	37.039742	-2.250276	0.000000	4.465004	0.000000	0.000000	0.000000	0.669391	0.493810	-1.221742	0.000000	0.000000	3.000000	74.000000	0.000000
14951.137216	0.025652	0.539484	0.147877	76.820808	21.397274	37.039742	-2.250276	0.000000	4.465004	0.000000	0.000000	0.000000	0.669391	0.493810	-1.221742	0.000000	0.000000	3.000000	74.000000	0.000000
14951.140549	0.025652	0.539484	0.147877	76.820808	21.397274	37.039742	-2.250276	0.000000	4.465004	0.000000	0.000000	0.000000	0.669391	0.493810	-1.221742	0.000000	0.000000	3.000000	74.000000	0.000000
14951.143882	0.027858	0.541173	0.143933	76.976189	18.947144	34.606647	-2.245966	0.000000	4.467173	0.000000	0.000000	0.000000	0.661779	0.506705	-1.183022	0.000000	0.000000	3.000000	74.000000	0.000000
14951.147216	0.027858	0.541173	0.143933	76.976189	18.947144	34.606647	-2.245966	0.000000	4.467173	0.000000	0.000000	0.000000	0.661779	0.506705	-1.183022	0.000000	0.000000	3.000000	74.000000	0.000000
14951.150549	0.027858	0.541173	0.143933	76.976189	18.947144	34.606647	-2.245966	0.000000	4.467173	0.000000	0.000000	0.000000	0.661779	0.506705	-1.183022	0.000000	0.000000	3.000000	74.000000	0.000000
14951.153882	0.029956	0.542977	0.140153	77.111153	16.695105	32.488411	-2.240429	0.000000	4.469953	0.000000	0.000000	0.000000	0.629574	0.541077	-1.134089	0.000000	0.000000	3.000000	74.000000	0.000000
14951.157216	0.029956	0.542977	0.140153	77.111153	16.695105	32.488411	-2.240429	0.000000	4.469953	0.000000	0.000000	0.000000	0.629574	0.541077	-1.134089	0.000000	0.000000	3.000000	74.000000	0.000000
14951.160549	0.029956	0.542977	0.140153	77.111153	16.695105	32.488411	-2.240429	0.000000	4.469953	0.000000	0.000000	0.000000	0.629574	0.541077	-1.134089	0.000000	0.000000	3.000000	74.000000	0.000000
14951.163882	0.031977	0.544839	0.136488	77.245148	14.610074	30.204163	-2.235229	0.000000	4.472556	0.000000	0.000000	0.000000	0.606109	0.558512	-1.099441	0.000000	0.000000	3.000000	74.000000	0.000000
14951.167216	0.031977	0.544839	0.136488	77.245148	14.610074	30.204163	-2.235229	0.000000	4.472556	0.000000	0.000000	0.000000	0.606109	0.558512	-1.099441	0.000000	0.000000	3.000000	74.000000	0.000000
14951.170549	0.031977	0.544839	0.136488	77.245148	14.610074	30.204163	-2.235229	0.000000	4.472556	0.000000	0.000000	0.000000	0.606109	0.558512	-1.099441	0.000000	0.000000	3.000000	74.000000	0.000000
14951.173882	0.033895	0.546797	0.132975	77.369614	12.729473	28.318604	-2.230274	0.000000	4.475029	0.000000	0.000000	0.000000	0.575526	0.587535	-1.054013	0.000000	0.000000	3.000000	74.000000	0.000000
14951.177216	0.033895	0.546797	0.132975	77.369614	12.729473	28.318604	-2.230274	0.000000	4.475029	0.000000	0.000000	0.000000	0.575526	0.587535	-1.054013	0.000000	0.000000	3.000000	74.000000	0.000000
14951.180549	0.033895	0.546797	0.132975	77.369614	12.729473	28.318604	-2.230274	0.000000	4.475029	0.000000	0.000000	0.000000	0.575526	0.587535	-1.054013	0.000000	0.000000	3.000000	74.000000	0.000000
14951.183882	0.035517	0.548796	0.129578	77.454315	11.022834	27.251104	-2.225758	0.000000	4.477276	0.000000	0.000000	0.000000	0.486518	0.599676	-1.019040	0.000000	0.000000	3.000000	74.000000	0.000000
14951.187216	0.035517	0.548796	0.129578	77.454315	11.022834	27.251104	-2.225758	0.000000	4.477276	0.000000	0.000000	0.000000	0.486518	0.599676	-1.019040	0.000000	0.000000	3.000000	74.000000	0.000000
14951.190549	0.035517	0.548796	0.129578	77.454315	11.022834	27.251104	-2.225758	0.000000	4.477276	0.000000	0.000000	0.000000	0.486518	0.599676	-1.019040	0.000000	0.000000	3.000000	74.000000	0.000000
14951.193882	0.036991	0.550848	0.126367	77.495964	9.512346	26.321196	-2.227611	0.000000	4.476355	0.000000	0.000000	0.000000	0.442242	0.615753	-0.963208	0.000000	0.000000	3.000000	74.000000	0.000000
14951.197216	0.036991	0.550848	0.126367	77.495964	9.512346	26.321196	-2.227611	0.000000	4.476355	0.000000	0.000000	0.000000	0.442242	0.615753	-0.963208	0.000000	0.000000	3.000000	74.000000	0.000000
14951.200549	0.036991	0.550848	0.126367	77.495964	9.512346	26.321196	-2.227611	0.000000	4.476355	0.000000	0.000000	0.000000	0.442242	0.615753	-0.963208	0.000000	0.000000	3.000000	74.000000	0.000000
14951.203882	0.038404	0.552956	0.123340	77.497940	8.299929	25.189224	-2.231118	0.000000	4.474607	0.000000	0.000000	0.000000	0.423945	0.632398	-0.908285	0.000000	0.000000	3.000000	74.000000	0.000000
14951.207216	0.038404	0.552956	0.123340	77.497940	8.299929	25.189224	-2.231118	0.000000	4.474607	0.000000	0.000000	0.000000	0.423945	0.632398	-0.908285	0.000000	0.000000	3.000000	74.000000	0.000000
14951.210549	0.038404	0.552956	0.123340	77.497940	8.299929	25.189224	-2.231118	0.000000	4.474607	0.000000	0.000000	0.000000	0.423945	0.632398	-0.908285	0.000000	0.000000	3.000000	74.000000	0.000000
14951.213882	0.039619	0.555033	0.120463	77.480400	7.604321	24.547640	-2.233920	0.000000	4.473209	0.000000	0.000000	0.000000	0.364360	0.623113	-0.863022	0.000000	0.000000	3.000000	74.000000	0.000000
14951.217216	0.039619	0.555033	0.120463	77.480400	7.604321	24.547640	-2.233920	0.000000	4.473209	0.000000	0.000000	0.000000	0.364360	0.623113	-0.863022	0.000000	0.000000	3.000000	74.000000	0.000000
14951.220549	0.039619	0.555033	0.120463	77.480400	7.604321	24.547640	-2.233920	0.000000	4.473209	0.000000	0.000000	0.000000	0.364360	0.623113	-0.863022	0.000000	0.000000	3.000000	74.000000	0.000000
14951.223882	0.040586	0.557151	0.117770	77.488869	7.496763	24.875393	-2.240514	0.000000	4.469910	0.000000	0.000000	0.000000	0.290167	0.635431	-0.807746	0.000000	0.000000	3.000000	74.000000	0.000000
14951.227216	0.040586	0.557151	0.117770	77.488869	7.496763	24.875393	-2.240514	0.000000	4.469910	0.000000	0.000000	0.000000	0.290167	0.635431	-0.807746	0.000000	0.000000	3.000000	74.000000	0.000000
14951.230549	0.040586	0.557151	0.117770	77.488869	7.496763	24.875393	-2.240514	0.000000	4.469910	0.000000	0.000000	0.000000	0.290167	0.635431	-0.807746	0.000000	0.000000	3.000000	74.000000	0.000000
14951.233882	0.041442	0.559237	0.115190	77.626564	7.743106	25.187016	-2.252090	0.000000	4.464088	0.000000	0.000000	0.000000	0.256689	0.625541	-0.774120	0.000000	0.000000	3.000000	74.000000	0.000000
14951.237216	0.041442	0.559237	0.115190	77.626564	7.743106	25.187016	-2.252090	0.000000	4.464088	0.000000	0.000000	0.000000	0.256689	0.625541	-0.774120	0.000000	0.000000	3.000000	74.000000	0.000000
14951.240549	0.041442	0.559237	0.115190	77.626564	7.743106	25.187016	-2.252090	0.000000	4.464088	0.000000	0.000000	0.000000	0.256689	0.625541	-0.774120	0.000000	0.000000	3.000000	74.000000	0.000000
14951.243882	0.042188	0.561260	0.112729	77.918579	8.177138	25.580360	-2.265841	0.000000	4.457126	0.000000	0.000000	0.000000	0.223976	0.606881	-0.738328	0.000000	0.000000	3.000000	74.000000	0.000000
14951.247216	0.042188	0.561260	0.112729	77.918579	8.177138	25.580360	-2.265841	0.000000	4.457126	0.000000	0.000000	0.000000	0.223976	0.606881	-0.738328	0.000000	0.000000	3.000000	74.000000	0.000000
14951.250549	0.042188	0.561260	0.112729	77.918579	8.177138	25.580360	-2.265841	0.000000	4.457126	0.000000	0.000000	0.000000	0.223976	0.606881	-0.738328	0.000000	0.000000	3.000000	74.000000	0.000000
14951.253882	0.042885	0.563280	0.110433	78.269600	8.830913	26.239595	-2.281649	0.000000	4.449053	0.000000	0.000000	0.000000	0.209136	0.606084	-0.688780	0.000000	0.000000	3.000000	74.000000	0.000000
14951.257216	0.042885	0.563280	0.110433	78.269600	8.830913	26.239595	-2.281649	0.000000	4.449053	0.000000	0.000000	0.000000	0.209136	0.606084	-0.688780	0.000000	0.000000	3.000000	74.000000	0.000000
14951.260549	0.042885	0.563280	0.110433	78.269600	8.830913	26.239595	-2.281649	0.000000	4.449053	0.000000	0.000000	0.000000	0.209136	0.606084	-0.688780	0.000000	0.000000	3.000000	74.000000	0.000000
14951.263882	0.043532	0.565262	0.108271	78.616684	9.627316	27.066389	-2.296930	0.000000	4.441184	0.000000	0.000000	0.000000	0.193993	0.594519	-0.648497	0.000000	0.000000	3.000000	74.000000	0.000000
14951.267216	0.043532	0.565262	0.108271	78.616684	9.627316	27.066389	-2.296930	0.000000	4.441184	0.000000	0.000000	0.000000	0.193993	0.594519	-0.648497	0.000000	0.000000	3.000000	74.000000	0.000000
14951.270549	0.043532	0.565262	0.108271	78.616684	9.627316	27.066389	-2.296930	0.000000	4.441184	0.000000	0.000000	0.000000	0.193993	0.594519	-0.648497	0.000000	0.000000	3.000000	74.000000	0.000000
14951.273882	0.044073	0.567200	0.106211	78.947800	10.417497	27.891174	-2.312144	0.000000	4.433282	0.000000	0.000000	0.000000	0.162291	0.581413	-0.617990	0.000000	0.000000	3.000000	74.000000	0.000000
14951.277216	0.044073	0.567200	0.106211	78.947800	10.417497	27.891174	-2.312144	0.000000	4.433282	0.000000	0.000000	0.000000	0.162291	0.581413	-0.617990	0.000000	0.000000	3.000000	74.000000	0.000000
14951.280549	0.044073	0.567200	0.106211	78.947800	10.417497	27.891174	-2.312144	0.000000	4.433282	0.000000	0.000000	0.000000	0.162291	0.581413	-0.617990	0.000000	0.000000	3.000000	74.000000	0.000000
14951.283882	0.044455	0.569076	0.104243	79.258530	11.135097	28.639069	-2.329592	0.000000	4.424139	0.000000	0.000000	0.000000	0.114695	0.563049	-0.590652	0.000000	0.000000	3.000000	74.000000	0.000000
14951.287216	0.044455	0.569076	0.104243	79.258530	11.135097	28.639069	-2.329592	0.000000	4.424139	0.000000	0.000000	0.000000	0.114695	0.563049	-0.590652	0.000000	0.000000	3.000000	74.000000	0.000000
14951.290549	0.044455	0.569076	0.104243	79.258530	11.135097	28.639069	-2.329592	0.000000	4.424139	0.000000	0.000000	0.000000	0.114695	0.563049	-0.590652	0.000000	0.000000	3.000000	74.000000	0.000000
14951.293882	0.044758	0.570936	0.102331	79.540146	11.859633	29.399912	-2.351253	0.000000	4.412665	0.000000	0.000000	0.000000	0.090920	0.557812	-0.573350	0.000000	0.000000	3.000000	74.000000	0.000000
14951.297216	0.044758	0.570936	0.102331	79.540146	11.859633	29.399912	-2.351253	0.000000	4.412665	0.000000	0.000000	0.000000	0.090920	0.557812	-0.573350	0.000000	0.000000	3.000000	74.000000	0.000000
14951.300549	0.044758	0.570936	0.102331	79.540146	11.859633	29.399912	-2.351253	0.000000	4.412665	0.000000	0.000000	0.000000	0.090920	0.557812	-0.573350	0.000000	0.000000	3.000000	74.000000	0.000000
14951.303882	0.044984	0.572717	0.100491	79.784386	12.683708	30.283340	-2.375171	0.000000	4.399837	0.000000	0.000000	0.000000	0.067740	0.534450	-0.552114	0.000000	0.000000	3.000000	74.000000	0.000000
14951.307216	0.044984	0.572717	0.100491	79.784386	12.683708	30.283340	-2.375171	0.000000	4.399837	0.000000	0.000000	0.000000	0.067740	0.534450	-0.552114	0.000000	0.000000	3.000000	74.000000	0.000000
14951.310549	0.044984	0.572717	0.100491	79.784386	12.683708	30.283340	-2.375171	0.000000	4.399837	0.000000	0.000000	0.000000	0.067740	0.534450	-0.552114	0.000000	0.000000	3.000000	74.000000	0.000000
14951.313882	0.045190	0.574480	0.098766	79.993324	13.689167	31.385706	-2.401074	0.000000	4.385755	0.000000	0.000000	0.000000	0.061853	0.528857	-0.517581	0.000000	0.000000	3.000000	74.000000	0.000000
14951.317216	0.045190	0.574480	0.098766	79.993324	13.689167	31.385706	-2.401074	0.000000	4.385755	0.000000	0.000000	0.000000	0.061853	0.528857	-0.517581	0.000000	0.000000	3.000000	74.000000	0.000000
14951.320549	0.045190	0.574480	0.098766	79.993324	13.689167	31.385706	-2.401074	0.000000	4.385755	0.000000	0.000000	0.000000	0.061853	0.528857	-0.517581	0.000000	0.000000	3.000000	74.000000	0.000000
14951.323882	0.045400	0.576168	0.097107	80.164772	15.000337	32.849266	-2.426181	0.000000	4.371915	0.000000	0.000000	0.000000	0.062844	0.506375	-0.497754	0.000000	0.000000	3.000000	74.000000	0.000000
14951.327216	0.045400	0.576168	0.097107	80.164772	15.000337	32.849266	-2.426181	0.000000	4.371915	0.000000	0.000000	0.000000	0.062844	0.506375	-0.497754	0.000000	0.000000	3.000000	74.000000	0.000000
14951.330549	0.045400	0.576168	0.097107	80.164772	15.000337	32.849266	-2.426181	0.000000	4.371915	0.000000	0.000000	0.000000	0.062844	0.506375	-0.497754	0.000000	0.000000	3.000000	74.000000	0.000000
14951.333882	0.045664	0.577843	0.095497	80.299637	16.536837	34.564587	-2.450550	0.000000	4.358303	0.000000	0.000000	0.000000	0.079309	0.502470	-0.482914	0.000000	0.000000	3.000000	74.000000	0.000000
14951.337216	0.045664	0.577843	0.095497	80.299637	16.536837	34.564587	-2.450550	0.000000	4.358303	0.000000	0.000000	0.000000	0.079309	0.502470	-0.482914	0.000000	0.000000	3.000000	74.000000	0.000000
14951.340549	0.045664	0.577843	0.095497	80.299637	16.536837	34.564587	-2.450550	0.000000	4.358303	0.000000	0.000000	0.000000	0.079309	0.502470	-0.482914	0.000000	0.000000	3.000000	74.000000	0.000000
14951.343882	0.045957	0.579475	0.093946	80.431145	18.128204	36.328648	-2.472672	0.000000	4.345790	0.000000	0.000000	0.000000	0.087998	0.489718	-0.465353	0.000000	0.000000	3.000000	74.000000	0.000000
14951.347216	0.045957	0.579475	0.093946	80.431145	18.128204	36.328648	-2.472672	0.000000	4.345790	0.000000	0.000000	0.000000	0.087998	0.489718	-0.465353	0.000000	0.000000	3.000000	74.000000	0.000000
14951.350549	0.045957	0.579475	0.093946	80.431145	18.128204	36.328648	-2.472672	0.000000	4.345790	0.000000	0.000000	0.000000	0.087998	0.489718	-0.465353	0.000000	0.000000	3.000000	74.000000	0.000000
14951.353882	0.046299	0.581049	0.092375	80.594185	19.646849	37.978645	-2.493181	0.000000	4.334057	0.000000	0.000000	0.000000	0.102572	0.472101	-0.471218	0.000000	0.000000	3.000000	74.000000	0.000000
14951.357216	0.046299	0.581049	0.092375	80.594185	19.646849	37.978645	-2.493181	0.000000	4.334057	0.000000	0.000000	0.000000	0.102572	0.472101	-0.471218	0.000000	0.000000	3.000000	74.000000	0.000000
14951.360549	0.046299	0.581049	0.092375	80.594185	19.646849	37.978645	-2.493181	0.000000	4.334057	0.000000	0.000000	0.000000	0.102572	0.472101	-0.471218	0.000000	0.000000	3.000000	74.000000	0.000000
14951.363882	0.046663	0.582564	0.090787	80.806656	20.889078	39.283360	-2.512903	0.000000	4.322652	0.000000	0.000000	0.000000	0.109209	0.454519	-0.476320	0.000000	0.000000	3.000000	74.000000	0.000000
14951.367216	0.046663	0.582564	0.090787	80.806656	20.889078	39.283360	-2.512903	0.000000	4.322652	0.000000	0.000000	0.000000	0.109209	0.454519	-0.476320	0.000000	0.000000	3.000000	74.000000	0.000000
14951.370549	0.046663	0.582564	0.090787	80.806656	20.889078	39.283360	-2.512903	0.000000	4.322652	0.000000	0.000000	0.000000	0.109209	0.454519	-0.476320	0.000000	0.000000	3.000000	74.000000	0.000000
14951.373882	0.047098	0.584012	0.089140	81.049591	21.705393	40.067268	-2.532715	0.000000	4.311073	0.000000	0.000000	0.000000	0.130347	0.434318	-0.494129	0.000000	0.000000	3.000000	74.000000	0.000000
14951.377216	0.047098	0.584012	0.089140	81.049591	21.705393	40.067268	-2.532715	0.000000	4.311073	0.000000	0.000000	0.000000	0.130347	0.434318	-0.494129	0.000000	0.000000	3.000000	74.000000	0.000000
14951.380549	0.047098	0.584012	0.089140	81.049591	21.705393	40.067268	-2.532715	0.000000	4.311073	0.000000	0.000000	0.000000	0.130347	0.434318	-0.494129	0.000000	0.000000	3.000000	74.000000	0.000000
14951.383882	0.047602	0.585392	0.087434	81.289589	22.314146	40.607380	-2.551810	0.000000	4.299799	0.000000	0.000000	0.000000	0.151233	0.414072	-0.511900	0.000000	0.000000	3.000000	74.000000	0.000000
14951.387216	0.047602	0.585392	0.087434	81.289589	22.314146	40.607380	-2.551810	0.000000	4.299799	0.000000	0.000000	0.000000	0.151233	0.414072	-0.511900	0.000000	0.000000	3.000000	74.000000	0.000000
14951.390549	0.047602	0.585392	0.087434	81.289589	22.314146	40.607380	-2.551810	0.000000	4.299799	0.000000	0.000000	0.000000	0.151233	0.414072	-0.511900	0.000000	0.000000	3.000000	74.000000	0.000000
14951.393882	0.048151	0.586694	0.085693	81.506645	22.883184	41.144653	-2.570234	0.000000	4.288811	0.000000	0.000000	0.000000	0.164725	0.390666	-0.522162	0.000000	0.000000	3.000000	74.000000	0.000000
14951.397216	0.048151	0.586694	0.085693	81.506645	22.883184	41.144653	-2.570234	0.000000	4.288811	0.000000	0.000000	0.000000	0.164725	0.390666	-0.522162	0.000000	0.000000	3.000000	74.000000	0.000000
14951.400549	0.048151	0.586694	0.085693	81.506645	22.883184	41.144653	-2.570234	0.000000	4.288811	0.000000	0.000000	0.000000	0.164725	0.390666	-0.522162	0.000000	0.000000	3.000000	74.000000	0.000000
14951.403882	0.048662	0.587920	0.083865	81.694466	23.294304	41.843727	-2.588355	0.000000	4.277898	0.000000	0.000000	0.000000	0.153279	0.367578	-0.548569	0.000000	0.000000	3.000000	74.000000	0.000000
14951.407216	0.048662	0.587920	0.083865	81.694466	23.294304	41.843727	-2.588355	0.000000	4.277898	0.000000	0.000000	0.000000	0.153279	0.367578	-0.548569	0.000000	0.000000	3.000000	74.000000	0.000000
14951.410549	0.048662	0.587920	0.083865	81.694466	23.294304	41.843727	-2.588355	0.000000	4.277898	0.000000	0.000000	0.000000	0.153279	0.367578	-0.548569	0.000000	0.000000	3.000000	74.000000	0.000000
14951.413882	0.049162	0.589057	0.081969	81.861420	23.364880	43.001198	-2.566901	0.000000	4.193233	0.000000	0.000000	0.000000	0.150115	0.341317	-0.568789	0.000000	0.000000	3.000000	74.000000	0.000000
14951.417216	0.049162	0.589057	0.081969	81.861420	23.364880	43.001198	-2.566901	0.000000	4.193233	0.000000	0.000000	0.000000	0.150115	0.341317	-0.568789	0.000000	0.000000	3.000000	74.000000	0.000000
14951.420549	0.049162	0.589057	0.081969	81.861420	23.364880	43.001198	-2.566901	0.000000	4.193233	0.000000	0.000000	0.000000	0.150115	0.341317	-0.568789	0.000000	0.000000	3.000000	74.000000	0.000000
14951.423882	0.049734	0.590107	0.080060	82.021248	22.927692	43.355450	-2.541882	0.000000	4.098435	0.000000	0.000000	0.000000	0.171532	0.314865	-0.572714	0.000000	0.000000	3.000000	74.000000	0.000000
14951.427216	0.049734	0.590107	0.080060	82.021248	22.927692	43.355450	-2.541882	0.000000	4.098435	0.000000	0.000000	0.000000	0.171532	0.314865	-0.572714	0.000000	0.000000	3.000000	74.000000	0.000000
14951.430549	0.049734	0.590107	0.080060	82.021248	22.927692	43.355450	-2.541882	0.000000	4.098435	0.000000	0.000000	0.000000	0.171532	0.314865	-0.572714	0.000000	0.000000	3.000000	74.000000	0.000000
14951.433882	0.050448	0.591089	0.078085	82.159851	22.088440	42.500793	-2.513293	0.000000	4.002983	0.000000	0.000000	0.000000	0.214287	0.294480	-0.592443	0.000000	0.000000	3.000000	74.000000	0.000000
14951.437216	0.050448	0.591089	0.078085	82.159851	22.088440	42.500793	-2.513293	0.000000	4.002983	0.000000	0.000000	0.000000	0.214287	0.294480	-0.592443	0.000000	0.000000	3.000000	74.000000	0.000000
14951.440549	0.050448	0.591089	0.078085	82.159851	22.088440	42.500793	-2.513293	0.000000	4.002983	0.000000	0.000000	0.000000	0.214287	0.294480	-0.592443	0.000000	0.000000	3.000000	74.000000	0.000000
14951.443882	0.051303	0.592002	0.076044	82.272720	20.953596	41.176025	-2.477579	0.000000	3.904243	0.000000	0.000000	0.000000	0.256463	0.274118	-0.612310	0.000000	0.000000	3.000000	74.000000	0.000000
14951.447216	0.051303	0.592002	0.076044	82.272720	20.953596	41.176025	-2.477579	0.000000	3.904243	0.000000	0.000000	0.000000	0.256463	0.274118	-0.612310	0.000000	0.000000	3.000000	74.000000	0.000000
14951.450549	0.051303	0.592002	0.076044	82.272720	20.953596	41.176025	-2.477579	0.000000	3.904243	0.000000	0.000000	0.000000	0.256463	0.274118	-0.612310	0.000000	0.000000	3.000000	74.000000	0.000000
14951.453882	0.052227	0.592848	0.074005	82.361000	19.566339	39.862377	-2.434835	0.000000	3.802191	0.000000	0.000000	0.000000	0.277148	0.253762	-0.611709	0.000000	0.000000	3.000000	74.000000	0.000000
14951.457216	0.052227	0.592848	0.074005	82.361000	19.566339	39.862377	-2.434835	0.000000	3.802191	0.000000	0.000000	0.000000	0.277148	0.253762	-0.611709	0.000000	0.000000	3.000000	74.000000	0.000000
14951.460549	0.052227	0.592848	0.074005	82.361000	19.566339	39.862377	-2.434835	0.000000	3.802191	0.000000	0.000000	0.000000	0.277148	0.253762	-0.611709	0.000000	0.000000	3.000000	74.000000	0.000000
14951.463882	0.053263	0.593627	0.071901	82.428482	17.944208	38.236671	-2.388644	0.000000	3.700240	0.000000	0.000000	0.000000	0.310814	0.233504	-0.631085	0.000000	0.000000	3.000000	74.000000	0.000000
14951.467216	0.053263	0.593627	0.071901	82.428482	17.944208	38.236671	-2.388644	0.000000	3.700240	0.000000	0.000000	0.000000	0.310814	0.233504	-0.631085	0.000000	0.000000	3.000000	74.000000	0.000000
14951.470549	0.053263	0.593627	0.071901	82.428482	17.944208	38.236671	-2.388644	0.000000	3.700240	0.000000	0.000000	0.000000	0.310814	0.233504	-0.631085	0.000000	0.000000	3.000000	74.000000	0.000000
14951.473882	0.054364	0.594319	0.069784	82.500481	16.074697	36.467602	-2.336841	0.000000	3.595059	0.000000	0.000000	0.000000	0.330344	0.207577	-0.635304	0.000000	0.000000	3.000000	74.000000	0.000000
14951.477216	0.054364	0.594319	0.069784	82.500481	16.074697	36.467602	-2.336841	0.000000	3.595059	0.000000	0.000000	0.000000	0.330344	0.207577	-0.635304	0.000000	0.000000	3.000000	74.000000	0.000000
14951.480549	0.054364	0.594319	0.069784	82.500481	16.074697	36.467602	-2.336841	0.000000	3.595059	0.000000	0.000000	0.000000	0.330344	0.207577	-0.635304	0.000000	0.000000	3.000000	74.000000	0.000000
14951.483882	0.055576	0.594963	0.067616	82.576935	13.903261	34.456207	-2.281784	0.000000	3.489175	0.000000	0.000000	0.000000	0.363575	0.193260	-0.650313	0.000000	0.000000	3.000000	74.000000	0.000000
14951.487216	0.055576	0.594963	0.067616	82.576935	13.903261	34.456207	-2.281784	0.000000	3.489175	0.000000	0.000000	0.000000	0.363575	0.193260	-0.650313	0.000000	0.000000	3.000000	74.000000	0.000000
14951.490549	0.055576	0.594963	0.067616	82.576935	13.903261	34.456207	-2.281784	0.000000	3.489175	0.000000	0.000000	0.000000	0.363575	0.193260	-0.650313	0.000000	0.000000	3.000000	74.000000	0.000000
14951.493882	0.056879	0.595560	0.065462	82.646652	11.387405	31.826885	-2.221188	0.000000	3.380790	0.000000	0.000000	0.000000	0.390830	0.179276	-0.646248	0.000000	0.000000	3.000000	74.000000	0.000000
14951.497216	0.056879	0.595560	0.065462	82.646652	11.387405	31.826885	-2.221188	0.000000	3.380790	0.000000	0.000000	0.000000	0.390830	0.179276	-0.646248	0.000000	0.000000	3.000000	74.000000	0.000000
14951.500549	0.056879	0.595560	0.065462	82.646652	11.387405	31.826885	-2.221188	0.000000	3.380790	0.000000	0.000000	0.000000	0.390830	0.179276	-0.646248	0.000000	0.000000	3.000000	74.000000	0.000000
14951.503882	0.058265	0.596111	0.063259	82.706100	8.515397	28.520966	-2.156050	0.000000	3.273081	0.000000	0.000000	0.000000	0.415719	0.165122	-0.660844	0.000000	0.000000	3.000000	74.000000	0.000000
14951.507216	0.058265	0.596111	0.063259	82.706100	8.515397	28.520966	-2.156050	0.000000	3.273081	0.000000	0.000000	0.000000	0.415719	0.165122	-0.660844	0.000000	0.000000	3.000000	74.000000	0.000000
14951.510549	0.058265	0.596111	0.063259	82.706100	8.515397	28.520966	-2.156050	0.000000	3.273081	0.000000	0.000000	0.000000	0.415719	0.165122	-0.660844	0.000000	0.000000	3.000000	74.000000	0.000000
14951.513882	0.059738	0.596644	0.061061	82.741638	5.455475	25.257982	-2.086763	0.000000	3.162941	0.000000	0.000000	0.000000	0.442009	0.159929	-0.659381	0.000000	0.000000	3.000000	74.000000	0.000000
14951.517216	0.059738	0.596644	0.061061	82.741638	5.455475	25.257982	-2.086763	0.000000	3.162941	0.000000	0.000000	0.000000	0.442009	0.159929	-0.659381	0.000000	0.000000	3.000000	74.000000	0.000000
14951.520549	0.059738	0.596644	0.061061	82.741638	5.455475	25.257982	-2.086763	0.000000	3.162941	0.000000	0.000000	0.000000	0.442009	0.159929	-0.659381	0.000000	0.000000	3.000000	74.000000	0.000000
14951.523882	0.061203	0.597151	0.058902	82.749748	2.277374	22.196381	-2.013095	0.000000	3.053044	0.000000	0.000000	0.000000	0.439409	0.152159	-0.647674	0.000000	0.000000	3.000000	74.000000	0.000000
14951.527216	0.061203	0.597151	0.058902	82.749748	2.277374	22.196381	-2.013095	0.000000	3.053044	0.000000	0.000000	0.000000	0.439409	0.152159	-0.647674	0.000000	0.000000	3.000000	74.000000	0.000000
14951.530549	0.061203	0.597151	0.058902	82.749748	2.277374	22.196381	-2.013095	0.000000	3.053044	0.000000	0.000000	0.000000	0.439409	0.152159	-0.647674	0.000000	0.000000	3.000000	74.000000	0.000000
14951.533882	0.062715	0.597663	0.056831	82.724190	-0.855898	19.065443	-1.939860	0.000000	2.945098	0.000000	0.000000	0.000000	0.453571	0.153540	-0.621372	0.000000	0.000000	3.000000	74.000000	0.000000
14951.537216	0.062715	0.597663	0.056831	82.724190	-0.855898	19.065443	-1.939860	0.000000	2.945098	0.000000	0.000000	0.000000	0.453571	0.153540	-0.621372	0.000000	0.000000	3.000000	74.000000	0.000000
14951.540549	0.062715	0.597663	0.056831	82.724190	-0.855898	19.065443	-1.939860	0.000000	2.945098	0.000000	0.000000	0.000000	0.453571	0.153540	-0.621372	0.000000	0.000000	3.000000	74.000000	0.000000
14951.543882	0.064291	0.598178	0.054782	82.670456	-3.866038	15.925798	-1.864265	0.000000	2.841537	0.000000	0.000000	0.000000	0.472820	0.154625	-0.614604	0.000000	0.000000	3.000000	74.000000	0.000000
14951.547216	0.064291	0.598178	0.054782	82.670456	-3.866038	15.925798	-1.864265	0.000000	2.841537	0.000000	0.000000	0.000000	0.472820	0.154625	-0.614604	0.000000	0.000000	3.000000	74.000000	0.000000
14951.550549	0.064291	0.598178	0.054782	82.670456	-3.866038	15.925798	-1.864265	0.000000	2.841537	0.000000	0.000000	0.000000	0.472820	0.154625	-0.614604	0.000000	0.000000	3.000000	74.000000	0.000000
14951.553882	0.065818	0.598671	0.052841	82.593208	-6.678797	13.067194	-1.785462	0.000000	2.739103	0.000000	0.000000	0.000000	0.458311	0.147954	-0.582385	0.000000	0.000000	3.000000	74.000000	0.000000
14951.557216	0.065818	0.598671	0.052841	82.593208	-6.678797	13.067194	-1.785462	0.000000	2.739103	0.000000	0.000000	0.000000	0.458311	0.147954	-0.582385	0.000000	0.000000	3.000000	74.000000	0.000000
14951.560549	0.065818	0.598671	0.052841	82.593208	-6.678797	13.067194	-1.785462	0.000000	2.739103	0.000000	0.000000	0.000000	0.458311	0.147954	-0.582385	0.000000	0.000000	3.000000	74.000000	0.000000
14951.563882	0.067302	0.599163	0.051023	82.490990	-9.270372	10.601213	-1.709076	0.000000	2.642038	0.000000	0.000000	0.000000	0.444923	0.147458	-0.545256	0.000000	0.000000	3.000000	74.000000	0.000000
14951.567216	0.067302	0.599163	0.051023	82.490990	-9.270372	10.601213	-1.709076	0.000000	2.642038	0.000000	0.000000	0.000000	0.444923	0.147458	-0.545256	0.000000	0.000000	3.000000	74.000000	0.000000
14951.570549	0.067302	0.599163	0.051023	82.490990	-9.270372	10.601213	-1.709076	0.000000	2.642038	0.000000	0.000000	0.000000	0.444923	0.147458	-0.545256	0.000000	0.000000	3.000000	74.000000	0.000000
14951.573882	0.068757	0.599651	0.049265	82.381760	-11.595161	8.298436	-1.634923	0.000000	2.551162	0.000000	0.000000	0.000000	0.436755	0.146511	-0.527519	0.000000	0.000000	3.000000	74.000000	0.000000
14951.577216	0.068757	0.599651	0.049265	82.381760	-11.595161	8.298436	-1.634923	0.000000	2.551162	0.000000	0.000000	0.000000	0.436755	0.146511	-0.527519	0.000000	0.000000	3.000000	74.000000	0.000000
14951.580549	0.068757	0.599651	0.049265	82.381760	-11.595161	8.298436	-1.634923	0.000000	2.551162	0.000000	0.000000	0.000000	0.436755	0.146511	-0.527519	0.000000	0.000000	3.000000	74.000000	0.000000
14951.583882	0.070187	0.600137	0.047566	82.271805	-13.473272	6.157533	-1.562130	0.000000	2.463243	0.000000	0.000000	0.000000	0.428840	0.145705	-0.509665	0.000000	0.000000	3.000000	74.000000	0.000000
14951.587216	0.070187	0.600137	0.047566	82.271805	-13.473272	6.157533	-1.562130	0.000000	2.463243	0.000000	0.000000	0.000000	0.428840	0.145705	-0.509665	0.000000	0.000000	3.000000	74.000000	0.000000
14951.590549	0.070187	0.600137	0.047566	82.271805	-13.473272	6.157533	-1.562130	0.000000	2.463243	0.000000	0.000000	0.000000	0.428840	0.145705	-0.509665	0.000000	0.000000	3.000000	74.000000	0.000000
14951.593882	0.071616	0.600593	0.045931	82.188171	-14.730343	4.742190	-1.490657	0.000000	2.378298	0.000000	0.000000	0.000000	0.428677	0.136733	-0.490394	0.000000	0.000000	3.000000	74.000000	0.000000
14951.597216	0.071616	0.600593	0.045931	82.188171	-14.730343	4.742190	-1.490657	0.000000	2.378298	0.000000	0.000000	0.000000	0.428677	0.136733	-0.490394	0.000000	0.000000	3.000000	74.000000	0.000000
14951.600549	0.071616	0.600593	0.045931	82.188171	-14.730343	4.742190	-1.490657	0.000000	2.378298	0.000000	0.000000	0.000000	0.428677	0.136733	-0.490394	0.000000	0.000000	3.000000	74.000000	0.000000
14951.603882	0.073040	0.601055	0.044330	82.134933	-15.337835	4.382454	-1.419210	0.000000	2.296566	0.000000	0.000000	0.000000	0.427361	0.138714	-0.480391	0.000000	0.000000	3.000000	74.000000	0.000000
14951.607216	0.073040	0.601055	0.044330	82.134933	-15.337835	4.382454	-1.419210	0.000000	2.296566	0.000000	0.000000	0.000000	0.427361	0.138714	-0.480391	0.000000	0.000000	3.000000	74.000000	0.000000
14951.610549	0.073040	0.601055	0.044330	82.134933	-15.337835	4.382454	-1.419210	0.000000	2.296566	0.000000	0.000000	0.000000	0.427361	0.138714	-0.480391	0.000000	0.000000	3.000000	74.000000	0.000000
14951.613882	0.074435	0.601505	0.042750	82.109344	-15.623133	4.286019	-1.347984	0.000000	2.216501	0.000000	0.000000	0.000000	0.418339	0.134957	-0.473964	0.000000	0.000000	3.000000	74.000000	0.000000
14951.617216	0.074435	0.601505	0.042750	82.109344	-15.623133	4.286019	-1.347984	0.000000	2.216501	0.000000	0.000000	0.000000	0.418339	0.134957	-0.473964	0.000000	0.000000	3.000000	74.000000	0.000000
14951.620549	0.074435	0.601505	0.042750	82.109344	-15.623133	4.286019	-1.347984	0.000000	2.216501	0.000000	0.000000	0.000000	0.418339	0.134957	-0.473964	0.000000	0.000000	3.000000	74.000000	0.000000
14951.623882	0.075824	0.601915	0.041196	82.092888	-15.770753	3.924850	-1.278260	0.000000	2.137507	0.000000	0.000000	0.000000	0.416903	0.123016	-0.466180	0.000000	0.000000	3.000000	74.000000	0.000000
14951.627216	0.075824	0.601915	0.041196	82.092888	-15.770753	3.924850	-1.278260	0.000000	2.137507	0.000000	0.000000	0.000000	0.416903	0.123016	-0.466180	0.000000	0.000000	3.000000	74.000000	0.000000
14951.630549	0.075824	0.601915	0.041196	82.092888	-15.770753	3.924850	-1.278260	0.000000	2.137507	0.000000	0.000000	0.000000	0.416903	0.123016	-0.466180	0.000000	0.000000	3.000000	74.000000	0.000000
14951.633882	0.077145	0.602297	0.039718	82.065262	-16.001753	3.474156	-1.208776	0.000000	2.059810	0.000000	0.000000	0.000000	0.396142	0.114580	-0.443386	0.000000	0.000000	3.000000	74.000000	0.000000
14951.637216	0.077145	0.602297	0.039718	82.065262	-16.001753	3.474156	-1.208776	0.000000	2.059810	0.000000	0.000000	0.000000	0.396142	0.114580	-0.443386	0.000000	0.000000	3.000000	74.000000	0.000000
14951.640549	0.077145	0.602297	0.039718	82.065262	-16.001753	3.474156	-1.208776	0.000000	2.059810	0.000000	0.000000	0.000000	0.396142	0.114580	-0.443386	0.000000	0.000000	3.000000	74.000000	0.000000
14951.643882	0.078321	0.602640	0.038289	82.013153	-16.386158	2.862949	-1.142753	0.000000	1.985913	0.000000	0.000000	0.000000	0.352748	0.102919	-0.428700	0.000000	0.000000	3.000000	74.000000	0.000000
14951.647216	0.078321	0.602640	0.038289	82.013153	-16.386158	2.862949	-1.142753	0.000000	1.985913	0.000000	0.000000	0.000000	0.352748	0.102919	-0.428700	0.000000	0.000000	3.000000	74.000000	0.000000
14951.650549	0.078321	0.602640	0.038289	82.013153	-16.386158	2.862949	-1.142753	0.000000	1.985913	0.000000	0.000000	0.000000	0.352748	0.102919	-0.428700	0.000000	0.000000	3.000000	74.000000	0.000000
14951.653882	0.079366	0.602967	0.036988	81.939949	-16.879795	2.136222	-1.083961	0.000000	1.914463	0.000000	0.000000	0.000000	0.313549	0.098249	-0.390330	0.000000	0.000000	3.000000	74.000000	0.000000
14951.657216	0.079366	0.602967	0.036988	81.939949	-16.879795	2.136222	-1.083961	0.000000	1.914463	0.000000	0.000000	0.000000	0.313549	0.098249	-0.390330	0.000000	0.000000	3.000000	74.000000	0.000000
14951.660549	0.079366	0.602967	0.036988	81.939949	-16.879795	2.136222	-1.083961	0.000000	1.914463	0.000000	0.000000	0.000000	0.313549	0.098249	-0.390330	0.000000	0.000000	3.000000	74.000000	0.000000
14951.663882	0.080272	0.603276	0.035754	81.846786	-17.235888	1.562402	-1.031703	0.000000	1.849408	0.000000	0.000000	0.000000	0.271893	0.092714	-0.370342	0.000000	0.000000	3.000000	74.000000	0.000000
14951.667216	0.080272	0.603276	0.035754	81.846786	-17.235888	1.562402	-1.031703	0.000000	1.849408	0.000000	0.000000	0.000000	0.271893	0.092714	-0.370342	0.000000	0.000000	3.000000	74.000000	0.000000
14951.670549	0.080272	0.603276	0.035754	81.846786	-17.235888	1.562402	-1.031703	0.000000	1.849408	0.000000	0.000000	0.000000	0.271893	0.092714	-0.370342	0.000000	0.000000	3.000000	74.000000	0.000000
14951.673882	0.081055	0.603563	0.034672	81.751709	-17.281103	1.344813	-0.986387	0.000000	1.787684	0.000000	0.000000	0.000000	0.234885	0.086041	-0.324377	0.000000	0.000000	3.000000	74.000000	0.000000
14951.677216	0.081055	0.603563	0.034672	81.751709	-17.281103	1.344813	-0.986387	0.000000	1.787684	0.000000	0.000000	0.000000	0.234885	0.086041	-0.324377	0.000000	0.000000	3.000000	74.000000	0.000000
14951.680549	0.081055	0.603563	0.034672	81.751709	-17.281103	1.344813	-0.986387	0.000000	1.787684	0.000000	0.000000	0.000000	0.234885	0.086041	-0.324377	0.000000	0.000000	3.000000	74.000000	0.000000
14951.683882	0.081758	0.603790	0.033706	81.679588	-16.978838	1.534900	-0.947240	0.000000	1.733621	0.000000	0.000000	0.000000	0.210822	0.067964	-0.289802	0.000000	0.000000	3.000000	74.000000	0.000000
14951.687216	0.081758	0.603790	0.033706	81.679588	-16.978838	1.534900	-0.947240	0.000000	1.733621	0.000000	0.000000	0.000000	0.210822	0.067964	-0.289802	0.000000	0.000000	3.000000	74.000000	0.000000
14951.690549	0.081758	0.603790	0.033706	81.679588	-16.978838	1.534900	-0.947240	0.000000	1.733621	0.000000	0.000000	0.000000	0.210822	0.067964	-0.289802	0.000000	0.000000	3.000000	74.000000	0.000000
14951.693882	0.082376	0.603992	0.032825	81.614868	-16.568903	1.862351	-0.912103	0.000000	1.685321	0.000000	0.000000	0.000000	0.185514	0.060550	-0.264467	0.000000	0.000000	3.000000	74.000000	0.000000
14951.697216	0.082376	0.603992	0.032825	81.614868	-16.568903	1.862351	-0.912103	0.000000	1.685321	0.000000	0.000000	0.000000	0.185514	0.060550	-0.264467	0.000000	0.000000	3.000000	74.000000	0.000000
14951.700549	0.082376	0.603992	0.032825	81.614868	-16.568903	1.862351	-0.912103	0.000000	1.685321	0.000000	0.000000	0.000000	0.185514	0.060550	-0.264467	0.000000	0.000000	3.000000	74.000000	0.000000
14951.703882	0.082376	0.603992	0.032825	81.565788	-16.108541	2.264522	-0.881184	0.000000	1.641243	0.000000	0.000000	0.000000	0.185514	0.060550	-0.264467	0.000000	0.000000	3.000000	74.000000	0.000000
14951.707216	0.082938	0.604161	0.032048	81.565788	-16.108541	2.264522	-0.881184	0.000000	1.641243	0.000000	0.000000	0.000000	0.168616	0.050925	-0.233157	0.000000	0.000000	3.000000	74.000000	0.000000
14951.710549	0.082938	0.604161	0.032048	81.565788	-16.108541	2.264522	-0.881184	0.000000	1.641243	0.000000	0.000000	0.000000	0.168616	0.050925	-0.233157	0.000000	0.000000	3.000000	74.000000	0.000000
14951.713882	0.083487	0.604307	0.031344	81.555550	-15.530819	2.822490	-0.881184	0.000000	1.641243	0.000000	0.000000	0.000000	0.164650	0.043743	-0.211158	0.000000	0.000000	3.000000	74.000000	0.000000
14951.717216	0.083487	0.604307	0.031344	81.555550	-15.530819	2.822490	-0.881184	0.000000	1.641243	0.000000	0.000000	0.000000	0.164650	0.043743	-0.211158	0.000000	0.000000	3.000000	74.000000	0.000000
14951.720549	0.083487	0.604307	0.031344	81.555550	-15.530819	2.822490	-0.881184	0.000000	1.641243	0.000000	0.000000	0.000000	0.164650	0.043743	-0.211158	0.000000	0.000000	3.000000	74.000000	0.000000
14951.723882	0.083487	0.604307	0.031344	81.595215	-14.844316	3.528480	-0.825640	0.000000	1.567190	0.000000	0.000000	0.000000	0.164650	0.043743	-0.211158	0.000000	0.000000	3.000000	74.000000	0.000000
14951.727216	0.084042	0.604437	0.030686	81.595215	-14.844316	3.528480	-0.825640	0.000000	1.567190	0.000000	0.000000	0.000000	0.166544	0.038933	-0.197349	0.000000	0.000000	3.000000	74.000000	0.000000
14951.730549	0.084042	0.604437	0.030686	81.595215	-14.844316	3.528480	-0.825640	0.000000	1.567190	0.000000	0.000000	0.000000	0.166544	0.038933	-0.197349	0.000000	0.000000	3.000000	74.000000	0.000000
14951.733882	0.084657	0.604563	0.030105	81.647675	-14.123360	4.273573	-0.825640	0.000000	1.567190	0.000000	0.000000	0.000000	0.184402	0.037707	-0.174261	0.000000	0.000000	3.000000	74.000000	0.000000
14951.737216	0.084657	0.604563	0.030105	81.647675	-14.123360	4.273573	-0.825640	0.000000	1.567190	0.000000	0.000000	0.000000	0.184402	0.037707	-0.174261	0.000000	0.000000	3.000000	74.000000	0.000000
14951.740549	0.084657	0.604563	0.030105	81.647675	-14.123360	4.273573	-0.825640	0.000000	1.567190	0.000000	0.000000	0.000000	0.184402	0.037707	-0.174261	0.000000	0.000000	3.000000	74.000000	0.000000
14951.743882	0.084657	0.604563	0.030105	81.698845	-13.441726	4.972901	-0.767149	0.000000	1.505255	0.000000	0.000000	0.000000	0.184402	0.037707	-0.174261	0.000000	0.000000	3.000000	74.000000	0.000000
14951.747216	0.085292	0.604642	0.029512	81.698845	-13.441726	4.972901	-0.767149	0.000000	1.505255	0.000000	0.000000	0.000000	0.190482	0.023652	-0.178018	0.000000	0.000000	3.000000	74.000000	0.000000
14951.750549	0.085292	0.604642	0.029512	81.698845	-13.441726	4.972901	-0.767149	0.000000	1.505255	0.000000	0.000000	0.000000	0.190482	0.023652	-0.178018	0.000000	0.000000	3.000000	74.000000	0.000000
14951.753882	0.085957	0.604705	0.028960	81.745667	-12.842155	5.567744	-0.767149	0.000000	1.505255	0.000000	0.000000	0.000000	0.199416	0.018965	-0.165466	0.000000	0.000000	3.000000	74.000000	0.000000
14951.757216	0.085957	0.604705	0.028960	81.745667	-12.842155	5.567744	-0.767149	0.000000	1.505255	0.000000	0.000000	0.000000	0.199416	0.018965	-0.165466	0.000000	0.000000	3.000000	74.000000	0.000000
14951.760549	0.085957	0.604705	0.028960	81.745667	-12.842155	5.567744	-0.767149	0.000000	1.505255	0.000000	0.000000	0.000000	0.199416	0.018965	-0.165466	0.000000	0.000000	3.000000	74.000000	0.000000
14951.763882	0.085957	0.604705	0.028960	81.789223	-12.373723	6.012315	-0.702166	0.000000	1.448008	0.000000	0.000000	0.000000	0.199416	0.018965	-0.165466	0.000000	0.000000	3.000000	74.000000	0.000000
14951.767216	0.086665	0.604721	0.028392	81.789223	-12.373723	6.012315	-0.702166	0.000000	1.448008	0.000000	0.000000	0.000000	0.212392	0.004973	-0.170506	0.000000	0.000000	3.000000	74.000000	0.000000
14951.770549	0.086665	0.604721	0.028392	81.789223	-12.373723	6.012315	-0.702166	0.000000	1.448008	0.000000	0.000000	0.000000	0.212392	0.004973	-0.170506	0.000000	0.000000	3.000000	74.000000	0.000000
14951.773882	0.087360	0.604660	0.027760	81.828941	-12.151480	6.170185	-0.702166	0.000000	1.448008	0.000000	0.000000	0.000000	0.208551	-0.018363	-0.189453	0.000000	0.000000	3.000000	74.000000	0.000000
14951.777216	0.087360	0.604660	0.027760	81.828941	-12.151480	6.170185	-0.702166	0.000000	1.448008	0.000000	0.000000	0.000000	0.208551	-0.018363	-0.189453	0.000000	0.000000	3.000000	74.000000	0.000000
14951.780549	0.087360	0.604660	0.027760	81.828941	-12.151480	6.170185	-0.702166	0.000000	1.448008	0.000000	0.000000	0.000000	0.208551	-0.018363	-0.189453	0.000000	0.000000	3.000000	74.000000	0.000000
14951.783882	0.087360	0.604660	0.027760	81.859413	-12.133388	6.096380	-0.632009	0.000000	1.388015	0.000000	0.000000	0.000000	0.208551	-0.018363	-0.189453	0.000000	0.000000	3.000000	74.000000	0.000000
14951.787216	0.088040	0.604548	0.027058	81.859413	-12.133388	6.096380	-0.632009	0.000000	1.388015	0.000000	0.000000	0.000000	0.204179	-0.033617	-0.210790	0.000000	0.000000	3.000000	74.000000	0.000000
14951.790549	0.088040	0.604548	0.027058	81.859413	-12.133388	6.096380	-0.632009	0.000000	1.388015	0.000000	0.000000	0.000000	0.204179	-0.033617	-0.210790	0.000000	0.000000	3.000000	74.000000	0.000000
14951.793882	0.088715	0.604370	0.026331	81.893105	-12.132609	6.002896	-0.632009	0.000000	1.388015	0.000000	0.000000	0.000000	0.202282	-0.053339	-0.218088	0.000000	0.000000	3.000000	74.000000	0.000000
14951.797216	0.088715	0.604370	0.026331	81.893105	-12.132609	6.002896	-0.632009	0.000000	1.388015	0.000000	0.000000	0.000000	0.202282	-0.053339	-0.218088	0.000000	0.000000	3.000000	74.000000	0.000000
14951.800549	0.088715	0.604370	0.026331	81.893105	-12.132609	6.002896	-0.632009	0.000000	1.388015	0.000000	0.000000	0.000000	0.202282	-0.053339	-0.218088	0.000000	0.000000	3.000000	74.000000	0.000000
14951.803882	0.089395	0.604096	0.025521	81.906281	-12.055436	5.989834	-0.564266	0.000000	1.316535	0.000000	0.000000	0.000000	0.204186	-0.082396	-0.243041	0.000000	0.000000	3.000000	74.000000	0.000000
14951.807216	0.089395	0.604096	0.025521	81.906281	-12.055436	5.989834	-0.564266	0.000000	1.316535	0.000000	0.000000	0.000000	0.204186	-0.082396	-0.243041	0.000000	0.000000	3.000000	74.000000	0.000000
14951.810549	0.089395	0.604096	0.025521	81.906281	-12.055436	5.989834	-0.564266	0.000000	1.316535	0.000000	0.000000	0.000000	0.204186	-0.082396	-0.243041	0.000000	0.000000	3.000000	74.000000	0.000000
14951.813882	0.090093	0.603729	0.024689	81.867638	-11.809475	6.133516	-0.530235	0.000000	1.276028	0.000000	0.000000	0.000000	0.209423	-0.110027	-0.249367	0.000000	0.000000	3.000000	74.000000	0.000000
14951.817216	0.090093	0.603729	0.024689	81.867638	-11.809475	6.133516	-0.530235	0.000000	1.276028	0.000000	0.000000	0.000000	0.209423	-0.110027	-0.249367	0.000000	0.000000	3.000000	74.000000	0.000000
14951.820549	0.090093	0.603729	0.024689	81.867638	-11.809475	6.133516	-0.530235	0.000000	1.276028	0.000000	0.000000	0.000000	0.209423	-0.110027	-0.249367	0.000000	0.000000	3.000000	74.000000	0.000000
14951.823882	0.090770	0.603282	0.023884	81.739296	-11.276309	6.559094	-0.495331	0.000000	1.234467	0.000000	0.000000	0.000000	0.203094	-0.134036	-0.241506	0.000000	0.000000	3.000000	74.000000	0.000000
14951.827216	0.090770	0.603282	0.023884	81.739296	-11.276309	6.559094	-0.495331	0.000000	1.234467	0.000000	0.000000	0.000000	0.203094	-0.134036	-0.241506	0.000000	0.000000	3.000000	74.000000	0.000000
14951.830549	0.090770	0.603282	0.023884	81.739296	-11.276309	6.559094	-0.495331	0.000000	1.234467	0.000000	0.000000	0.000000	0.203094	-0.134036	-0.241506	0.000000	0.000000	3.000000	74.000000	0.000000
14951.833882	0.091396	0.602744	0.023071	81.515587	-10.517313	7.209389	-0.461482	0.000000	1.194216	0.000000	0.000000	0.000000	0.187751	-0.161459	-0.244094	0.000000	0.000000	3.000000	74.000000	0.000000
14951.837216	0.091396	0.602744	0.023071	81.515587	-10.517313	7.209389	-0.461482	0.000000	1.194216	0.000000	0.000000	0.000000	0.187751	-0.161459	-0.244094	0.000000	0.000000	3.000000	74.000000	0.000000
14951.840549	0.091396	0.602744	0.023071	81.515587	-10.517313	7.209389	-0.461482	0.000000	1.194216	0.000000	0.000000	0.000000	0.187751	-0.161459	-0.244094	0.000000	0.000000	3.000000	74.000000	0.000000
14951.843882	0.092003	0.602100	0.022291	81.220337	-9.756077	7.840637	-0.430190	0.000000	1.153534	0.000000	0.000000	0.000000	0.181956	-0.193258	-0.233990	0.000000	0.000000	3.000000	74.000000	0.000000
14951.847216	0.092003	0.602100	0.022291	81.220337	-9.756077	7.840637	-0.430190	0.000000	1.153534	0.000000	0.000000	0.000000	0.181956	-0.193258	-0.233990	0.000000	0.000000	3.000000	74.000000	0.000000
14951.850549	0.092003	0.602100	0.022291	81.220337	-9.756077	7.840637	-0.430190	0.000000	1.153534	0.000000	0.000000	0.000000	0.181956	-0.193258	-0.233990	0.000000	0.000000	3.000000	74.000000	0.000000
14951.853882	0.092495	0.601358	0.021538	80.900673	-9.149386	8.295620	-0.399864	0.000000	1.114535	0.000000	0.000000	0.000000	0.147587	-0.222652	-0.225743	0.000000	0.000000	3.000000	74.000000	0.000000
14951.857216	0.092495	0.601358	0.021538	80.900673	-9.149386	8.295620	-0.399864	0.000000	1.114535	0.000000	0.000000	0.000000	0.147587	-0.222652	-0.225743	0.000000	0.000000	3.000000	74.000000	0.000000
14951.860549	0.092495	0.601358	0.021538	80.900673	-9.149386	8.295620	-0.399864	0.000000	1.114535	0.000000	0.000000	0.000000	0.147587	-0.222652	-0.225743	0.000000	0.000000	3.000000	74.000000	0.000000
14951.863882	0.092857	0.600529	0.020857	80.585602	-8.888673	8.370590	-0.375266	0.000000	1.076912	0.000000	0.000000	0.000000	0.108827	-0.248430	-0.204473	0.000000	0.000000	3.000000	74.000000	0.000000
14951.867216	0.092857	0.600529	0.020857	80.585602	-8.888673	8.370590	-0.375266	0.000000	1.076912	0.000000	0.000000	0.000000	0.108827	-0.248430	-0.204473	0.000000	0.000000	3.000000	74.000000	0.000000
14951.870549	0.092857	0.600529	0.020857	80.585602	-8.888673	8.370590	-0.375266	0.000000	1.076912	0.000000	0.000000	0.000000	0.108827	-0.248430	-0.204473	0.000000	0.000000	3.000000	74.000000	0.000000
14951.873882	0.093119	0.599608	0.020265	80.284752	-8.921143	8.135072	-0.357129	0.000000	1.042833	0.000000	0.000000	0.000000	0.078427	-0.276383	-0.177542	0.000000	0.000000	3.000000	74.000000	0.000000
14951.877216	0.093119	0.599608	0.020265	80.284752	-8.921143	8.135072	-0.357129	0.000000	1.042833	0.000000	0.000000	0.000000	0.078427	-0.276383	-0.177542	0.000000	0.000000	3.000000	74.000000	0.000000
14951.880549	0.093119	0.599608	0.020265	80.284752	-8.921143	8.135072	-0.357129	0.000000	1.042833	0.000000	0.000000	0.000000	0.078427	-0.276383	-0.177542	0.000000	0.000000	3.000000	74.000000	0.000000
14951.883882	0.093217	0.598597	0.019685	80.010010	-9.070585	7.780309	-0.344057	0.000000	1.013242	0.000000	0.000000	0.000000	0.029545	-0.303231	-0.173846	0.000000	0.000000	3.000000	74.000000	0.000000
14951.887216	0.093217	0.598597	0.019685	80.010010	-9.070585	7.780309	-0.344057	0.000000	1.013242	0.000000	0.000000	0.000000	0.029545	-0.303231	-0.173846	0.000000	0.000000	3.000000	74.000000	0.000000
14951.890549	0.093217	0.598597	0.019685	80.010010	-9.070585	7.780309	-0.344057	0.000000	1.013242	0.000000	0.000000	0.000000	0.029545	-0.303231	-0.173846	0.000000	0.000000	3.000000	74.000000	0.000000
14951.893882	0.093218	0.597513	0.019211	79.777069	-9.127733	7.563580	-0.339133	0.000000	0.984268	0.000000	0.000000	0.000000	0.000344	-0.325285	-0.142388	0.000000	0.000000	3.000000	74.000000	0.000000
14951.897216	0.093218	0.597513	0.019211	79.777069	-9.127733	7.563580	-0.339133	0.000000	0.984268	0.000000	0.000000	0.000000	0.000344	-0.325285	-0.142388	0.000000	0.000000	3.000000	74.000000	0.000000
14951.900549	0.093218	0.597513	0.019211	79.777069	-9.127733	7.563580	-0.339133	0.000000	0.984268	0.000000	0.000000	0.000000	0.000344	-0.325285	-0.142388	0.000000	0.000000	3.000000	74.000000	0.000000
14951.903882	0.093136	0.596370	0.018789	79.605133	-9.034571	7.565215	-0.339076	0.000000	0.960537	0.000000	0.000000	0.000000	-0.024733	-0.342833	-0.126407	0.000000	0.000000	3.000000	74.000000	0.000000
14951.907216	0.093136	0.596370	0.018789	79.605133	-9.034571	7.565215	-0.339076	0.000000	0.960537	0.000000	0.000000	0.000000	-0.024733	-0.342833	-0.126407	0.000000	0.000000	3.000000	74.000000	0.000000
14951.910549	0.093136	0.596370	0.018789	79.605133	-9.034571	7.565215	-0.339076	0.000000	0.960537	0.000000	0.000000	0.000000	-0.024733	-0.342833	-0.126407	0.000000	0.000000	3.000000	74.000000	0.000000
14951.913882	0.093011	0.595177	0.018389	79.504684	-8.681582	7.914205	-0.343198	0.000000	0.939469	0.000000	0.000000	0.000000	-0.037588	-0.358093	-0.120215	0.000000	0.000000	3.000000	74.000000	0.000000
14951.917216	0.093011	0.595177	0.018389	79.504684	-8.681582	7.914205	-0.343198	0.000000	0.939469	0.000000	0.000000	0.000000	-0.037588	-0.358093	-0.120215	0.000000	0.000000	3.000000	74.000000	0.000000
14951.920549	0.093011	0.595177	0.018389	79.504684	-8.681582	7.914205	-0.343198	0.000000	0.939469	0.000000	0.000000	0.000000	-0.037588	-0.358093	-0.120215	0.000000	0.000000	3.000000	74.000000	0.000000
14951.923882	0.092850	0.593944	0.018048	79.453201	-8.330898	8.288477	-0.349462	0.000000	0.919433	0.000000	0.000000	0.000000	-0.048119	-0.369910	-0.102328	0.000000	0.000000	3.000000	74.000000	0.000000
14951.927216	0.092850	0.593944	0.018048	79.453201	-8.330898	8.288477	-0.349462	0.000000	0.919433	0.000000	0.000000	0.000000	-0.048119	-0.369910	-0.102328	0.000000	0.000000	3.000000	74.000000	0.000000
14951.930549	0.092850	0.593944	0.018048	79.453201	-8.330898	8.288477	-0.349462	0.000000	0.919433	0.000000	0.000000	0.000000	-0.048119	-0.369910	-0.102328	0.000000	0.000000	3.000000	74.000000	0.000000
14951.933882	0.092650	0.592679	0.017742	79.435898	-8.011122	8.652977	-0.357482	0.000000	0.902378	0.000000	0.000000	0.000000	-0.060011	-0.379483	-0.091532	0.000000	0.000000	3.000000	74.000000	0.000000
14951.937216	0.092650	0.592679	0.017742	79.435898	-8.011122	8.652977	-0.357482	0.000000	0.902378	0.000000	0.000000	0.000000	-0.060011	-0.379483	-0.091532	0.000000	0.000000	3.000000	74.000000	0.000000
14951.940549	0.092650	0.592679	0.017742	79.435898	-8.011122	8.652977	-0.357482	0.000000	0.902378	0.000000	0.000000	0.000000	-0.060011	-0.379483	-0.091532	0.000000	0.000000	3.000000	74.000000	0.000000
14951.943882	0.092477	0.591408	0.017453	79.435318	-7.695865	9.017859	-0.367484	0.000000	0.887123	0.000000	0.000000	0.000000	-0.052042	-0.381157	-0.086929	0.000000	0.000000	3.000000	74.000000	0.000000
14951.947216	0.092477	0.591408	0.017453	79.435318	-7.695865	9.017859	-0.367484	0.000000	0.887123	0.000000	0.000000	0.000000	-0.052042	-0.381157	-0.086929	0.000000	0.000000	3.000000	74.000000	0.000000
14951.950549	0.092477	0.591408	0.017453	79.435318	-7.695865	9.017859	-0.367484	0.000000	0.887123	0.000000	0.000000	0.000000	-0.052042	-0.381157	-0.086929	0.000000	0.000000	3.000000	74.000000	0.000000
14951.953882	0.092311	0.590151	0.017199	79.415970	-7.395346	9.360398	-0.376157	0.000000	0.872635	0.000000	0.000000	0.000000	-0.049896	-0.377213	-0.076149	0.000000	0.000000	3.000000	74.000000	0.000000
14951.957216	0.092311	0.590151	0.017199	79.415970	-7.395346	9.360398	-0.376157	0.000000	0.872635	0.000000	0.000000	0.000000	-0.049896	-0.377213	-0.076149	0.000000	0.000000	3.000000	74.000000	0.000000
14951.960549	0.092311	0.590151	0.017199	79.415970	-7.395346	9.360398	-0.376157	0.000000	0.872635	0.000000	0.000000	0.000000	-0.049896	-0.377213	-0.076149	0.000000	0.000000	3.000000	74.000000	0.000000
14951.963882	0.092132	0.588925	0.017002	79.330002	-7.064936	9.707044	-0.384473	0.000000	0.859943	0.000000	0.000000	0.000000	-0.053556	-0.367735	-0.059132	0.000000	0.000000	3.000000	74.000000	0.000000
14951.967216	0.092132	0.588925	0.017002	79.330002	-7.064936	9.707044	-0.384473	0.000000	0.859943	0.000000	0.000000	0.000000	-0.053556	-0.367735	-0.059132	0.000000	0.000000	3.000000	74.000000	0.000000
14951.970549	0.092132	0.588925	0.017002	79.330002	-7.064936	9.707044	-0.384473	0.000000	0.859943	0.000000	0.000000	0.000000	-0.053556	-0.367735	-0.059132	0.000000	0.000000	3.000000	74.000000	0.000000
14951.973882	0.091994	0.587741	0.016893	79.170776	-6.670211	10.098888	-0.393400	0.000000	0.850088	0.000000	0.000000	0.000000	-0.041395	-0.355119	-0.032762	0.000000	0.000000	3.000000	74.000000	0.000000
14951.977216	0.091994	0.587741	0.016893	79.170776	-6.670211	10.098888	-0.393400	0.000000	0.850088	0.000000	0.000000	0.000000	-0.041395	-0.355119	-0.032762	0.000000	0.000000	3.000000	74.000000	0.000000
14951.980549	0.091994	0.587741	0.016893	79.170776	-6.670211	10.098888	-0.393400	0.000000	0.850088	0.000000	0.000000	0.000000	-0.041395	-0.355119	-0.032762	0.000000	0.000000	3.000000	74.000000	0.000000
14951.983882	0.091906	0.586622	0.016797	78.945915	-6.156474	10.605274	-0.400299	0.000000	0.844628	0.000000	0.000000	0.000000	-0.026550	-0.335664	-0.028547	0.000000	0.000000	3.000000	74.000000	0.000000
14951.987216	0.091906	0.586622	0.016797	78.945915	-6.156474	10.605274	-0.400299	0.000000	0.844628	0.000000	0.000000	0.000000	-0.026550	-0.335664	-0.028547	0.000000	0.000000	3.000000	74.000000	0.000000
14951.990549	0.091906	0.586622	0.016797	78.945915	-6.156474	10.605274	-0.400299	0.000000	0.844628	0.000000	0.000000	0.000000	-0.026550	-0.335664	-0.028547	0.000000	0.000000	3.000000	74.000000	0.000000
14951.993882	0.091804	0.585560	0.016753	78.675659	-5.580282	11.170600	-0.404724	0.000000	0.839870	0.000000	0.000000	0.000000	-0.030586	-0.318671	-0.013271	0.000000	0.000000	3.000000	74.000000	0.000000
14951.997216	0.091804	0.585560	0.016753	78.675659	-5.580282	11.170600	-0.404724	0.000000	0.839870	0.000000	0.000000	0.000000	-0.030586	-0.318671	-0.013271	0.000000	0.000000	3.000000	74.000000	0.000000
14952.000549	0.091804	0.585560	0.016753	78.675659	-5.580282	11.170600	-0.404724	0.000000	0.839870	0.000000	0.000000	0.000000	-0.030586	-0.318671	-0.013271	0.000000	0.000000	3.000000	74.000000	0.000000
14952.003882	0.091778	0.584554	0.016743	78.395317	-5.015263	11.722369	-0.409821	0.000000	0.837658	0.000000	0.000000	0.000000	-0.007603	-0.301783	-0.003102	0.000000	0.000000	3.000000	74.000000	0.000000
14952.007216	0.091778	0.584554	0.016743	78.395317	-5.015263	11.722369	-0.409821	0.000000	0.837658	0.000000	0.000000	0.000000	-0.007603	-0.301783	-0.003102	0.000000	0.000000	3.000000	74.000000	0.000000
14952.010549	0.091778	0.584554	0.016743	78.395317	-5.015263	11.722369	-0.409821	0.000000	0.837658	0.000000	0.000000	0.000000	-0.007603	-0.301783	-0.003102	0.000000	0.000000	3.000000	74.000000	0.000000
14952.013882	0.091778	0.584554	0.016743	78.119385	-4.485009	12.234970	-0.411089	0.000000	0.837141	0.000000	0.000000	0.000000	-0.007603	-0.301783	-0.003102	0.000000	0.000000	3.000000	74.000000	0.000000
14952.017216	0.091783	0.583631	0.016769	78.119385	-4.485009	12.234970	-0.411089	0.000000	0.837141	0.000000	0.000000	0.000000	0.001505	-0.277055	0.007766	0.000000	0.000000	3.000000	74.000000	0.000000
14952.020549	0.091783	0.583631	0.016769	78.119385	-4.485009	12.234970	-0.411089	0.000000	0.837141	0.000000	0.000000	0.000000	0.001505	-0.277055	0.007766	0.000000	0.000000	3.000000	74.000000	0.000000
14952.023882	0.091775	0.582763	0.016847	77.861900	-4.016043	12.690352	-0.411089	0.000000	0.837141	0.000000	0.000000	0.000000	-0.002469	-0.260359	0.023414	0.000000	0.000000	3.000000	74.000000	0.000000
14952.027216	0.091775	0.582763	0.016847	77.861900	-4.016043	12.690352	-0.411089	0.000000	0.837141	0.000000	0.000000	0.000000	-0.002469	-0.260359	0.023414	0.000000	0.000000	3.000000	74.000000	0.000000
14952.030549	0.091775	0.582763	0.016847	77.861900	-4.016043	12.690352	-0.411089	0.000000	0.837141	0.000000	0.000000	0.000000	-0.002469	-0.260359	0.023414	0.000000	0.000000	3.000000	74.000000	0.000000
14952.033882	0.091775	0.582763	0.016847	77.635918	-3.623876	13.066298	-0.411250	0.000000	0.842338	0.000000	0.000000	0.000000	-0.002469	-0.260359	0.023414	0.000000	0.000000	3.000000	74.000000	0.000000
14952.037216	0.091797	0.581977	0.016962	77.635918	-3.623876	13.066298	-0.411250	0.000000	0.842338	0.000000	0.000000	0.000000	0.006686	-0.235827	0.034536	0.000000	0.000000	3.000000	74.000000	0.000000
14952.040549	0.091797	0.581977	0.016962	77.635918	-3.623876	13.066298	-0.411250	0.000000	0.842338	0.000000	0.000000	0.000000	0.006686	-0.235827	0.034536	0.000000	0.000000	3.000000	74.000000	0.000000
14952.043882	0.091781	0.581227	0.017118	77.446922	-3.301666	13.378697	-0.411250	0.000000	0.842338	0.000000	0.000000	0.000000	-0.004968	-0.224824	0.046721	0.000000	0.000000	3.000000	74.000000	0.000000
14952.047216	0.091781	0.581227	0.017118	77.446922	-3.301666	13.378697	-0.411250	0.000000	0.842338	0.000000	0.000000	0.000000	-0.004968	-0.224824	0.046721	0.000000	0.000000	3.000000	74.000000	0.000000
14952.050549	0.091781	0.581227	0.017118	77.446922	-3.301666	13.378697	-0.411250	0.000000	0.842338	0.000000	0.000000	0.000000	-0.004968	-0.224824	0.046721	0.000000	0.000000	3.000000	74.000000	0.000000
14952.053882	0.091781	0.581227	0.017118	77.295250	-3.078664	13.592356	-0.410964	0.000000	0.855880	0.000000	0.000000	0.000000	-0.004968	-0.224824	0.046721	0.000000	0.000000	3.000000	74.000000	0.000000
14952.057216	0.091769	0.580541	0.017299	77.295250	-3.078664	13.592356	-0.410964	0.000000	0.855880	0.000000	0.000000	0.000000	-0.003501	-0.205904	0.054360	0.000000	0.000000	3.000000	74.000000	0.000000
14952.060549	0.091769	0.580541	0.017299	77.295250	-3.078664	13.592356	-0.410964	0.000000	0.855880	0.000000	0.000000	0.000000	-0.003501	-0.205904	0.054360	0.000000	0.000000	3.000000	74.000000	0.000000
14952.063882	0.091692	0.579899	0.017502	77.181198	-2.958096	13.697602	-0.410964	0.000000	0.855880	0.000000	0.000000	0.000000	-0.023265	-0.192553	0.061008	0.000000	0.000000	3.000000	74.000000	0.000000
14952.067216	0.091692	0.579899	0.017502	77.181198	-2.958096	13.697602	-0.410964	0.000000	0.855880	0.000000	0.000000	0.000000	-0.023265	-0.192553	0.061008	0.000000	0.000000	3.000000	74.000000	0.000000
14952.070549	0.091692	0.579899	0.017502	77.181198	-2.958096	13.697602	-0.410964	0.000000	0.855880	0.000000	0.000000	0.000000	-0.023265	-0.192553	0.061008	0.000000	0.000000	3.000000	74.000000	0.000000
14952.073882	0.091692	0.579899	0.017502	77.108292	-2.930406	13.717425	-0.415425	0.000000	0.875108	0.000000	0.000000	0.000000	-0.023265	-0.192553	0.061008	0.000000	0.000000	3.000000	74.000000	0.000000
14952.077216	0.091547	0.579328	0.017721	77.108292	-2.930406	13.717425	-0.415425	0.000000	0.875108	0.000000	0.000000	0.000000	-0.043424	-0.171283	0.065733	0.000000	0.000000	3.000000	74.000000	0.000000
14952.080549	0.091547	0.579328	0.017721	77.108292	-2.930406	13.717425	-0.415425	0.000000	0.875108	0.000000	0.000000	0.000000	-0.043424	-0.171283	0.065733	0.000000	0.000000	3.000000	74.000000	0.000000
14952.083882	0.091366	0.578781	0.017874	77.085289	-2.978573	13.666096	-0.415425	0.000000	0.875108	0.000000	0.000000	0.000000	-0.054290	-0.164041	0.045945	0.000000	0.000000	3.000000	74.000000	0.000000
14952.087216	0.091366	0.578781	0.017874	77.085289	-2.978573	13.666096	-0.415425	0.000000	0.875108	0.000000	0.000000	0.000000	-0.054290	-0.164041	0.045945	0.000000	0.000000	3.000000	74.000000	0.000000
14952.090549	0.091366	0.578781	0.017874	77.085289	-2.978573	13.666096	-0.415425	0.000000	0.875108	0.000000	0.000000	0.000000	-0.054290	-0.164041	0.045945	0.000000	0.000000	3.000000	74.000000	0.000000
14952.093882	0.091366	0.578781	0.017874	77.115807	-3.052217	13.609859	-0.431710	0.000000	0.893721	0.000000	0.000000	0.000000	-0.054290	-0.164041	0.045945	0.000000	0.000000	3.000000	74.000000	0.000000
14952.097216	0.091161	0.578261	0.018025	77.115807	-3.052217	13.609859	-0.431710	0.000000	0.893721	0.000000	0.000000	0.000000	-0.061501	-0.156168	0.045092	0.000000	0.000000	3.000000	74.000000	0.000000
14952.100549	0.091161	0.578261	0.018025	77.115807	-3.052217	13.609859	-0.431710	0.000000	0.893721	0.000000	0.000000	0.000000	-0.061501	-0.156168	0.045092	0.000000	0.000000	3.000000	74.000000	0.000000
14952.103882	0.090945	0.577783	0.018122	77.171326	-3.138977	13.548594	-0.431710	0.000000	0.893721	0.000000	0.000000	0.000000	-0.064602	-0.143345	0.029048	0.000000	0.000000	3.000000	74.000000	0.000000
14952.107216	0.090945	0.577783	0.018122	77.171326	-3.138977	13.548594	-0.431710	0.000000	0.893721	0.000000	0.000000	0.000000	-0.064602	-0.143345	0.029048	0.000000	0.000000	3.000000	74.000000	0.000000
14952.110549	0.090945	0.577783	0.018122	77.171326	-3.138977	13.548594	-0.431710	0.000000	0.893721	0.000000	0.000000	0.000000	-0.064602	-0.143345	0.029048	0.000000	0.000000	3.000000	74.000000	0.000000
14952.113882	0.090945	0.577783	0.018122	77.229042	-3.226806	13.483636	-0.452727	0.000000	0.906078	0.000000	0.000000	0.000000	-0.064602	-0.143345	0.029048	0.000000	0.000000	3.000000	74.000000	0.000000
14952.117216	0.090744	0.577322	0.018167	77.229042	-3.226806	13.483636	-0.452727	0.000000	0.906078	0.000000	0.000000	0.000000	-0.060535	-0.138454	0.013677	0.000000	0.000000	3.000000	74.000000	0.000000
14952.120549	0.090744	0.577322	0.018167	77.229042	-3.226806	13.483636	-0.452727	0.000000	0.906078	0.000000	0.000000	0.000000	-0.060535	-0.138454	0.013677	0.000000	0.000000	3.000000	74.000000	0.000000
14952.123882	0.090744	0.577322	0.018167	77.286736	-3.315220	13.418083	-0.452727	0.000000	0.906078	0.000000	0.000000	0.000000	-0.060535	-0.138454	0.013677	0.000000	0.000000	3.000000	74.000000	0.000000
14952.127216	0.090744	0.577322	0.018167	77.286736	-3.315220	13.418083	-0.452727	0.000000	0.906078	0.000000	0.000000	0.000000	-0.060535	-0.138454	0.013677	0.000000	0.000000	3.000000	74.000000	0.000000
14952.130549	0.090541	0.576887	0.018206	77.286736	-3.315220	13.418083	-0.452727	0.000000	0.906078	0.000000	0.000000	0.000000	-0.060933	-0.130498	0.011592	0.000000	0.000000	3.000000	74.000000	0.000000
14952.133882	0.090396	0.576468	0.018185	77.341362	-3.392647	13.355447	-0.462817	0.000000	0.908357	0.000000	0.000000	0.000000	-0.043293	-0.125555	-0.006317	0.000000	0.000000	3.000000	74.000000	0.000000
14952.137216	0.090396	0.576468	0.018185	77.341362	-3.392647	13.355447	-0.462817	0.000000	0.908357	0.000000	0.000000	0.000000	-0.043293	-0.125555	-0.006317	0.000000	0.000000	3.000000	74.000000	0.000000
14952.140549	0.090396	0.576468	0.018185	77.341362	-3.392647	13.355447	-0.462817	0.000000	0.908357	0.000000	0.000000	0.000000	-0.043293	-0.125555	-0.006317	0.000000	0.000000	3.000000	74.000000	0.000000
14952.143882	0.090396	0.576468	0.018185	77.392960	-3.464456	13.295794	-0.480188	0.000000	0.909237	0.000000	0.000000	0.000000	-0.043293	-0.125555	-0.006317	0.000000	0.000000	3.000000	74.000000	0.000000
14952.147216	0.090269	0.576084	0.018129	77.392960	-3.464456	13.295794	-0.480188	0.000000	0.909237	0.000000	0.000000	0.000000	-0.038223	-0.115092	-0.016592	0.000000	0.000000	3.000000	74.000000	0.000000
14952.150549	0.090269	0.576084	0.018129	77.392960	-3.464456	13.295794	-0.480188	0.000000	0.909237	0.000000	0.000000	0.000000	-0.038223	-0.115092	-0.016592	0.000000	0.000000	3.000000	74.000000	0.000000
14952.153882	0.090269	0.576084	0.018129	77.441483	-3.530548	13.239215	-0.480188	0.000000	0.909237	0.000000	0.000000	0.000000	-0.038223	-0.115092	-0.016592	0.000000	0.000000	3.000000	74.000000	0.000000
14952.157216	0.090269	0.576084	0.018129	77.441483	-3.530548	13.239215	-0.480188	0.000000	0.909237	0.000000	0.000000	0.000000	-0.038223	-0.115092	-0.016592	0.000000	0.000000	3.000000	74.000000	0.000000
14952.160549	0.090160	0.575709	0.018046	77.441483	-3.530548	13.239215	-0.480188	0.000000	0.909237	0.000000	0.000000	0.000000	-0.032782	-0.112599	-0.024933	0.000000	0.000000	3.000000	74.000000	0.000000
14952.163882	0.090075	0.575379	0.017969	77.489609	-3.602860	13.174659	-0.486558	0.000000	0.906471	0.000000	0.000000	0.000000	-0.025425	-0.099133	-0.023170	0.000000	0.000000	3.000000	74.000000	0.000000
14952.167216	0.090075	0.575379	0.017969	77.489609	-3.602860	13.174659	-0.486558	0.000000	0.906471	0.000000	0.000000	0.000000	-0.025425	-0.099133	-0.023170	0.000000	0.000000	3.000000	74.000000	0.000000
14952.170549	0.090075	0.575379	0.017969	77.489609	-3.602860	13.174659	-0.486558	0.000000	0.906471	0.000000	0.000000	0.000000	-0.025425	-0.099133	-0.023170	0.000000	0.000000	3.000000	74.000000	0.000000
14952.173882	0.090075	0.575379	0.017969	77.532074	-3.660091	13.124401	-0.496260	0.000000	0.898454	0.000000	0.000000	0.000000	-0.025425	-0.099133	-0.023170	0.000000	0.000000	3.000000	74.000000	0.000000
14952.177216	0.089986	0.575056	0.017868	77.532074	-3.660091	13.124401	-0.496260	0.000000	0.898454	0.000000	0.000000	0.000000	-0.026747	-0.096641	-0.030197	0.000000	0.000000	3.000000	74.000000	0.000000
14952.180549	0.089986	0.575056	0.017868	77.532074	-3.660091	13.124401	-0.496260	0.000000	0.898454	0.000000	0.000000	0.000000	-0.026747	-0.096641	-0.030197	0.000000	0.000000	3.000000	74.000000	0.000000
14952.183882	0.089986	0.575056	0.017868	77.571045	-3.719925	13.069851	-0.496260	0.000000	0.898454	0.000000	0.000000	0.000000	-0.026747	-0.096641	-0.030197	0.000000	0.000000	3.000000	74.000000	0.000000
14952.187216	0.089986	0.575056	0.017868	77.571045	-3.719925	13.069851	-0.496260	0.000000	0.898454	0.000000	0.000000	0.000000	-0.026747	-0.096641	-0.030197	0.000000	0.000000	3.000000	74.000000	0.000000
14952.190549	0.089902	0.574797	0.017795	77.571045	-3.719925	13.069851	-0.496260	0.000000	0.898454	0.000000	0.000000	0.000000	-0.025199	-0.077757	-0.022054	0.000000	0.000000	3.000000	74.000000	0.000000
14952.193882	0.089902	0.574797	0.017795	77.603119	-3.784611	13.007084	-0.500718	0.000000	0.893421	0.000000	0.000000	0.000000	-0.025199	-0.077757	-0.022054	0.000000	0.000000	3.000000	74.000000	0.000000
14952.197216	0.089902	0.574797	0.017795	77.603119	-3.784611	13.007084	-0.500718	0.000000	0.893421	0.000000	0.000000	0.000000	-0.025199	-0.077757	-0.022054	0.000000	0.000000	3.000000	74.000000	0.000000
14952.200549	0.089902	0.574797	0.017795	77.603119	-3.784611	13.007084	-0.500718	0.000000	0.893421	0.000000	0.000000	0.000000	-0.025199	-0.077757	-0.022054	0.000000	0.000000	3.000000	74.000000	0.000000
14952.203882	0.089712	0.574350	0.017656	77.633018	-3.837059	12.962903	-0.504918	0.000000	0.889746	0.000000	0.000000	0.000000	-0.056918	-0.134134	-0.041689	0.000000	0.000000	3.000000	74.000000	0.000000
14952.207216	0.089712	0.574350	0.017656	77.633018	-3.837059	12.962903	-0.504918	0.000000	0.889746	0.000000	0.000000	0.000000	-0.056918	-0.134134	-0.041689	0.000000	0.000000	3.000000	74.000000	0.000000
14952.210549	0.089712	0.574350	0.017656	77.633018	-3.837059	12.962903	-0.504918	0.000000	0.889746	0.000000	0.000000	0.000000	-0.056918	-0.134134	-0.041689	0.000000	0.000000	3.000000	74.000000	0.000000
14952.213882	0.089712	0.574350	0.017656	77.654228	-3.873060	12.937181	-0.514404	0.000000	0.882798	0.000000	0.000000	0.000000	-0.056918	-0.134134	-0.041689	0.000000	0.000000	3.000000	74.000000	0.000000
14952.217216	0.089590	0.574198	0.017629	77.654228	-3.873060	12.937181	-0.514404	0.000000	0.882798	0.000000	0.000000	0.000000	-0.036565	-0.045526	-0.008212	0.000000	0.000000	3.000000	74.000000	0.000000
14952.220549	0.089590	0.574198	0.017629	77.654228	-3.873060	12.937181	-0.514404	0.000000	0.882798	0.000000	0.000000	0.000000	-0.036565	-0.045526	-0.008212	0.000000	0.000000	3.000000	74.000000	0.000000
14952.223882	0.089590	0.574198	0.017629	77.669373	-3.904660	12.918757	-0.514404	0.000000	0.882798	0.000000	0.000000	0.000000	-0.036565	-0.045526	-0.008212	0.000000	0.000000	3.000000	74.000000	0.000000
14952.227216	0.089590	0.574198	0.017629	77.669373	-3.904660	12.918757	-0.514404	0.000000	0.882798	0.000000	0.000000	0.000000	-0.036565	-0.045526	-0.008212	0.000000	0.000000	3.000000	74.000000	0.000000
14952.230549	0.089484	0.574108	0.017561	77.669373	-3.904660	12.918757	-0.514404	0.000000	0.882798	0.000000	0.000000	0.000000	-0.031822	-0.027209	-0.020225	0.000000	0.000000	3.000000	74.000000	0.000000
14952.233882	0.089484	0.574108	0.017561	77.681488	-3.929972	12.903986	-0.520498	0.000000	0.881429	0.000000	0.000000	0.000000	-0.031822	-0.027209	-0.020225	0.000000	0.000000	3.000000	74.000000	0.000000
14952.237216	0.089484	0.574108	0.017561	77.681488	-3.929972	12.903986	-0.520498	0.000000	0.881429	0.000000	0.000000	0.000000	-0.031822	-0.027209	-0.020225	0.000000	0.000000	3.000000	74.000000	0.000000
14952.240549	0.089484	0.574108	0.017561	77.681488	-3.929972	12.903986	-0.520498	0.000000	0.881429	0.000000	0.000000	0.000000	-0.031822	-0.027209	-0.020225	0.000000	0.000000	3.000000	74.000000	0.000000
14952.243882	0.089278	0.574060	0.017458	77.684517	-3.941738	12.900286	-0.525802	0.000000	0.878058	0.000000	0.000000	0.000000	-0.061823	-0.014294	-0.030931	0.000000	0.000000	3.000000	74.000000	0.000000
14952.247216	0.089278	0.574060	0.017458	77.684517	-3.941738	12.900286	-0.525802	0.000000	0.878058	0.000000	0.000000	0.000000	-0.061823	-0.014294	-0.030931	0.000000	0.000000	3.000000	74.000000	0.000000
14952.250549	0.089278	0.574060	0.017458	77.684517	-3.941738	12.900286	-0.525802	0.000000	0.878058	0.000000	0.000000	0.000000	-0.061823	-0.014294	-0.030931	0.000000	0.000000	3.000000	74.000000	0.000000
14952.253882	0.089278	0.574060	0.017458	77.684532	-3.949899	12.900290	-0.536106	0.000000	0.872903	0.000000	0.000000	0.000000	-0.061823	-0.014294	-0.030931	0.000000	0.000000	3.000000	74.000000	0.000000
14952.257216	0.089193	0.574093	0.017378	77.684532	-3.949899	12.900290	-0.536106	0.000000	0.872903	0.000000	0.000000	0.000000	-0.025504	0.009899	-0.023987	0.000000	0.000000	3.000000	74.000000	0.000000
14952.260549	0.089193	0.574093	0.017378	77.684532	-3.949899	12.900290	-0.536106	0.000000	0.872903	0.000000	0.000000	0.000000	-0.025504	0.009899	-0.023987	0.000000	0.000000	3.000000	74.000000	0.000000
14952.263882	0.089193	0.574093	0.017378	77.681503	-3.954453	12.903985	-0.536106	0.000000	0.872903	0.000000	0.000000	0.000000	-0.025504	0.009899	-0.023987	0.000000	0.000000	3.000000	74.000000	0.000000
14952.267216	0.089193	0.574093	0.017378	77.681503	-3.954453	12.903985	-0.536106	0.000000	0.872903	0.000000	0.000000	0.000000	-0.025504	0.009899	-0.023987	0.000000	0.000000	3.000000	74.000000	0.000000
14952.270549	0.089132	0.574171	0.017305	77.681503	-3.954453	12.903985	-0.536106	0.000000	0.872903	0.000000	0.000000	0.000000	-0.018142	0.023247	-0.022080	0.000000	0.000000	3.000000	74.000000	0.000000
14952.273882	0.089132	0.574171	0.017305	77.669357	-3.945453	12.918748	-0.540356	0.000000	0.868905	0.000000	0.000000	0.000000	-0.018142	0.023247	-0.022080	0.000000	0.000000	3.000000	74.000000	0.000000
14952.277216	0.089132	0.574171	0.017305	77.669357	-3.945453	12.918748	-0.540356	0.000000	0.868905	0.000000	0.000000	0.000000	-0.018142	0.023247	-0.022080	0.000000	0.000000	3.000000	74.000000	0.000000
14952.280549	0.089132	0.574171	0.017305	77.669357	-3.945453	12.918748	-0.540356	0.000000	0.868905	0.000000	0.000000	0.000000	-0.018142	0.023247	-0.022080	0.000000	0.000000	3.000000	74.000000	0.000000
14952.283882	0.089011	0.574423	0.017155	77.654228	-3.932897	12.937180	-0.543380	0.000000	0.865225	0.000000	0.000000	0.000000	-0.036385	0.075660	-0.044776	0.000000	0.000000	3.000000	74.000000	0.000000
14952.287216	0.089011	0.574423	0.017155	77.654228	-3.932897	12.937180	-0.543380	0.000000	0.865225	0.000000	0.000000	0.000000	-0.036385	0.075660	-0.044776	0.000000	0.000000	3.000000	74.000000	0.000000
14952.290549	0.089011	0.574423	0.017155	77.654228	-3.932897	12.937180	-0.543380	0.000000	0.865225	0.000000	0.000000	0.000000	-0.036385	0.075660	-0.044776	0.000000	0.000000	3.000000	74.000000	0.000000
14952.293882	0.089011	0.574423	0.017155	77.633003	-3.910490	12.962895	-0.549444	0.000000	0.857763	0.000000	0.000000	0.000000	-0.036385	0.075660	-0.044776	0.000000	0.000000	3.000000	74.000000	0.000000
14952.297216	0.088958	0.574607	0.017120	77.633003	-3.910490	12.962895	-0.549444	0.000000	0.857763	0.000000	0.000000	0.000000	-0.015990	0.055375	-0.010694	0.000000	0.000000	3.000000	74.000000	0.000000
14952.300549	0.088958	0.574607	0.017120	77.633003	-3.910490	12.962895	-0.549444	0.000000	0.857763	0.000000	0.000000	0.000000	-0.015990	0.055375	-0.010694	0.000000	0.000000	3.000000	74.000000	0.000000
14952.303882	0.088929	0.574836	0.017090	77.608772	-3.887323	12.992188	-0.549444	0.000000	0.857763	0.000000	0.000000	0.000000	-0.008647	0.068698	-0.008817	0.000000	0.000000	3.000000	74.000000	0.000000
14952.307216	0.088929	0.574836	0.017090	77.608772	-3.887323	12.992188	-0.549444	0.000000	0.857763	0.000000	0.000000	0.000000	-0.008647	0.068698	-0.008817	0.000000	0.000000	3.000000	74.000000	0.000000
14952.310549	0.088929	0.574836	0.017090	77.608772	-3.887323	12.992188	-0.549444	0.000000	0.857763	0.000000	0.000000	0.000000	-0.008647	0.068698	-0.008817	0.000000	0.000000	3.000000	74.000000	0.000000
14952.313882	0.088929	0.574836	0.017090	77.584534	-3.864266	13.021369	-0.553550	0.000000	0.854511	0.000000	0.000000	0.000000	-0.008647	0.068698	-0.008817	0.000000	0.000000	3.000000	74.000000	0.000000
14952.317216	0.088861	0.575031	0.017099	77.584534	-3.864266	13.021369	-0.553550	0.000000	0.854511	0.000000	0.000000	0.000000	-0.020498	0.058353	0.002536	0.000000	0.000000	3.000000	74.000000	0.000000
14952.320549	0.088861	0.575031	0.017099	77.584534	-3.864266	13.021369	-0.553550	0.000000	0.854511	0.000000	0.000000	0.000000	-0.020498	0.058353	0.002536	0.000000	0.000000	3.000000	74.000000	0.000000
14952.323882	0.088861	0.575031	0.017099	77.557251	-3.843222	13.054058	-0.553550	0.000000	0.854511	0.000000	0.000000	0.000000	-0.020498	0.058353	0.002536	0.000000	0.000000	3.000000	74.000000	0.000000
14952.327216	0.088861	0.575031	0.017099	77.557251	-3.843222	13.054058	-0.553550	0.000000	0.854511	0.000000	0.000000	0.000000	-0.020498	0.058353	0.002536	0.000000	0.000000	3.000000	74.000000	0.000000
14952.330549	0.088791	0.575252	0.017101	77.557251	-3.843222	13.054058	-0.553550	0.000000	0.854511	0.000000	0.000000	0.000000	-0.020859	0.066254	0.000609	0.000000	0.000000	3.000000	74.000000	0.000000
14952.333882	0.088791	0.575252	0.017101	77.530380	-3.816529	13.094156	-0.556967	0.000000	0.854934	0.000000	0.000000	0.000000	-0.020859	0.066254	0.000609	0.000000	0.000000	3.000000	74.000000	0.000000
14952.337216	0.088791	0.575252	0.017101	77.530380	-3.816529	13.094156	-0.556967	0.000000	0.854934	0.000000	0.000000	0.000000	-0.020859	0.066254	0.000609	0.000000	0.000000	3.000000	74.000000	0.000000
14952.340549	0.088791	0.575252	0.017101	77.530380	-3.816529	13.094156	-0.556967	0.000000	0.854934	0.000000	0.000000	0.000000	-0.020859	0.066254	0.000609	0.000000	0.000000	3.000000	74.000000	0.000000
14952.343882	0.088624	0.575661	0.017206	77.500481	-3.783772	13.137693	-0.560443	0.000000	0.855035	0.000000	0.000000	0.000000	-0.050046	0.122720	0.031480	0.000000	0.000000	3.000000	74.000000	0.000000
14952.347216	0.088624	0.575661	0.017206	77.500481	-3.783772	13.137693	-0.560443	0.000000	0.855035	0.000000	0.000000	0.000000	-0.050046	0.122720	0.031480	0.000000	0.000000	3.000000	74.000000	0.000000
14952.350549	0.088624	0.575661	0.017206	77.500481	-3.783772	13.137693	-0.560443	0.000000	0.855035	0.000000	0.000000	0.000000	-0.050046	0.122720	0.031480	0.000000	0.000000	3.000000	74.000000	0.000000
14952.353882	0.088568	0.575857	0.017277	77.477882	-3.740873	13.196499	-0.568784	0.000000	0.860282	0.000000	0.000000	0.000000	-0.016981	0.058924	0.021392	0.000000	0.000000	3.000000	74.000000	0.000000
14952.357216	0.088568	0.575857	0.017277	77.477882	-3.740873	13.196499	-0.568784	0.000000	0.860282	0.000000	0.000000	0.000000	-0.016981	0.058924	0.021392	0.000000	0.000000	3.000000	74.000000	0.000000
14952.360549	0.088568	0.575857	0.017277	77.477882	-3.740873	13.196499	-0.568784	0.000000	0.860282	0.000000	0.000000	0.000000	-0.016981	0.058924	0.021392	0.000000	0.000000	3.000000	74.000000	0.000000
14952.363882	0.088568	0.575857	0.017277	77.459419	-3.640512	13.330429	-0.571614	0.000000	0.863847	0.000000	0.000000	0.000000	-0.016981	0.058924	0.021392	0.000000	0.000000	3.000000	74.000000	0.000000
14952.367216	0.088505	0.576017	0.017315	77.459419	-3.640512	13.330429	-0.571614	0.000000	0.863847	0.000000	0.000000	0.000000	-0.018874	0.048015	0.011272	0.000000	0.000000	3.000000	74.000000	0.000000
14952.370549	0.088505	0.576017	0.017315	77.459419	-3.640512	13.330429	-0.571614	0.000000	0.863847	0.000000	0.000000	0.000000	-0.018874	0.048015	0.011272	0.000000	0.000000	3.000000	74.000000	0.000000
14952.373882	0.088505	0.576017	0.017315	77.455399	-3.475716	13.551497	-0.571614	0.000000	0.863847	0.000000	0.000000	0.000000	-0.018874	0.048015	0.011272	0.000000	0.000000	3.000000	74.000000	0.000000
14952.377216	0.088505	0.576017	0.017315	77.455399	-3.475716	13.551497	-0.571614	0.000000	0.863847	0.000000	0.000000	0.000000	-0.018874	0.048015	0.011272	0.000000	0.000000	3.000000	74.000000	0.000000
14952.380549	0.088466	0.576151	0.017354	77.455399	-3.475716	13.551497	-0.571614	0.000000	0.863847	0.000000	0.000000	0.000000	-0.011764	0.040122	0.011910	0.000000	0.000000	3.000000	74.000000	0.000000
14952.383882	0.088466	0.576151	0.017354	77.455849	-3.291247	13.799217	-0.574760	0.000000	0.865726	0.000000	0.000000	0.000000	-0.011764	0.040122	0.011910	0.000000	0.000000	3.000000	74.000000	0.000000
14952.387216	0.088466	0.576151	0.017354	77.455849	-3.291247	13.799217	-0.574760	0.000000	0.865726	0.000000	0.000000	0.000000	-0.011764	0.040122	0.011910	0.000000	0.000000	3.000000	74.000000	0.000000
14952.390549	0.088466	0.576151	0.017354	77.455849	-3.291247	13.799217	-0.574760	0.000000	0.865726	0.000000	0.000000	0.000000	-0.011764	0.040122	0.011910	0.000000	0.000000	3.000000	74.000000	0.000000
14952.393882	0.088293	0.576299	0.017305	77.459015	-3.159663	13.979743	-0.576721	0.000000	0.867711	0.000000	0.000000	0.000000	-0.051685	0.044436	-0.014702	0.000000	0.000000	3.000000	74.000000	0.000000
14952.397216	0.088293	0.576299	0.017305	77.459015	-3.159663	13.979743	-0.576721	0.000000	0.867711	0.000000	0.000000	0.000000	-0.051685	0.044436	-0.014702	0.000000	0.000000	3.000000	74.000000	0.000000
14952.400549	0.088293	0.576299	0.017305	77.459015	-3.159663	13.979743	-0.576721	0.000000	0.867711	0.000000	0.000000	0.000000	-0.051685	0.044436	-0.014702	0.000000	0.000000	3.000000	74.000000	0.000000
14952.403882	0.088293	0.576299	0.017305	77.463402	-3.112289	14.062858	-0.585335	0.000000	0.865260	0.000000	0.000000	0.000000	-0.051685	0.044436	-0.014702	0.000000	0.000000	3.000000	74.000000	0.000000
14952.407216	0.088172	0.576315	0.017280	77.463402	-3.112289	14.062858	-0.585335	0.000000	0.865260	0.000000	0.000000	0.000000	-0.036375	0.004908	-0.007644	0.000000	0.000000	3.000000	74.000000	0.000000
14952.410549	0.088172	0.576315	0.017280	77.463402	-3.112289	14.062858	-0.585335	0.000000	0.865260	0.000000	0.000000	0.000000	-0.036375	0.004908	-0.007644	0.000000	0.000000	3.000000	74.000000	0.000000
14952.413882	0.088172	0.576315	0.017280	77.464165	-3.117017	14.077978	-0.585335	0.000000	0.865260	0.000000	0.000000	0.000000	-0.036375	0.004908	-0.007644	0.000000	0.000000	3.000000	74.000000	0.000000
14952.417216	0.088172	0.576315	0.017280	77.464165	-3.117017	14.077978	-0.585335	0.000000	0.865260	0.000000	0.000000	0.000000	-0.036375	0.004908	-0.007644	0.000000	0.000000	3.000000	74.000000	0.000000
14952.420549	0.088028	0.576332	0.017258	77.464165	-3.117017	14.077978	-0.585335	0.000000	0.865260	0.000000	0.000000	0.000000	-0.043128	0.004897	-0.006398	0.000000	0.000000	3.000000	74.000000	0.000000
14952.423882	0.088028	0.576332	0.017258	77.465775	-3.110157	14.108220	-0.591397	0.000000	0.863986	0.000000	0.000000	0.000000	-0.043128	0.004897	-0.006398	0.000000	0.000000	3.000000	74.000000	0.000000
14952.427216	0.088028	0.576332	0.017258	77.465775	-3.110157	14.108220	-0.591397	0.000000	0.863986	0.000000	0.000000	0.000000	-0.043128	0.004897	-0.006398	0.000000	0.000000	3.000000	74.000000	0.000000
14952.430549	0.088028	0.576332	0.017258	77.465775	-3.110157	14.108220	-0.591397	0.000000	0.863986	0.000000	0.000000	0.000000	-0.043128	0.004897	-0.006398	0.000000	0.000000	3.000000	74.000000	0.000000
14952.433882	0.087754	0.576340	0.017285	77.468956	-3.077380	14.168727	-0.598585	0.000000	0.862920	0.000000	0.000000	0.000000	-0.082372	0.002451	0.008055	0.000000	0.000000	3.000000	74.000000	0.000000
14952.437216	0.087754	0.576340	0.017285	77.468956	-3.077380	14.168727	-0.598585	0.000000	0.862920	0.000000	0.000000	0.000000	-0.082372	0.002451	0.008055	0.000000	0.000000	3.000000	74.000000	0.000000
14952.440549	0.087754	0.576340	0.017285	77.468956	-3.077380	14.168727	-0.598585	0.000000	0.862920	0.000000	0.000000	0.000000	-0.082372	0.002451	0.008055	0.000000	0.000000	3.000000	74.000000	0.000000
14952.443882	0.087668	0.576332	0.017325	77.474480	-3.009760	14.274670	-0.612314	0.000000	0.864263	0.000000	0.000000	0.000000	-0.025742	-0.002452	0.011961	0.000000	0.000000	3.000000	74.000000	0.000000
14952.447216	0.087668	0.576332	0.017325	77.474480	-3.009760	14.274670	-0.612314	0.000000	0.864263	0.000000	0.000000	0.000000	-0.025742	-0.002452	0.011961	0.000000	0.000000	3.000000	74.000000	0.000000
14952.450549	0.087668	0.576332	0.017325	77.474480	-3.009760	14.274670	-0.612314	0.000000	0.864263	0.000000	0.000000	0.000000	-0.025742	-0.002452	0.011961	0.000000	0.000000	3.000000	74.000000	0.000000
14952.453882	0.087668	0.576332	0.017325	77.481522	-2.913362	14.411011	-0.616604	0.000000	0.866256	0.000000	0.000000	0.000000	-0.025742	-0.002452	0.011961	0.000000	0.000000	3.000000	74.000000	0.000000
14952.457216	0.087609	0.576315	0.017384	77.481522	-2.913362	14.411011	-0.616604	0.000000	0.866256	0.000000	0.000000	0.000000	-0.017701	-0.004891	0.017673	0.000000	0.000000	3.000000	74.000000	0.000000
14952.460549	0.087609	0.576315	0.017384	77.481522	-2.913362	14.411011	-0.616604	0.000000	0.866256	0.000000	0.000000	0.000000	-0.017701	-0.004891	0.017673	0.000000	0.000000	3.000000	74.000000	0.000000
14952.463882	0.087609	0.576315	0.017384	77.487747	-2.828480	14.532305	-0.616604	0.000000	0.866256	0.000000	0.000000	0.000000	-0.017701	-0.004891	0.017673	0.000000	0.000000	3.000000	74.000000	0.000000
14952.467216	0.087609	0.576315	0.017384	77.487747	-2.828480	14.532305	-0.616604	0.000000	0.866256	0.000000	0.000000	0.000000	-0.017701	-0.004891	0.017673	0.000000	0.000000	3.000000	74.000000	0.000000
14952.470549	0.087550	0.576299	0.017443	77.487747	-2.828480	14.532305	-0.616604	0.000000	0.866256	0.000000	0.000000	0.000000	-0.017707	-0.004899	0.017671	0.000000	0.000000	3.000000	74.000000	0.000000
14952.473882	0.087550	0.576299	0.017443	77.492409	-2.766785	14.623357	-0.619554	0.000000	0.869202	0.000000	0.000000	0.000000	-0.017707	-0.004899	0.017671	0.000000	0.000000	3.000000	74.000000	0.000000
14952.477216	0.087550	0.576299	0.017443	77.492409	-2.766785	14.623357	-0.619554	0.000000	0.869202	0.000000	0.000000	0.000000	-0.017707	-0.004899	0.017671	0.000000	0.000000	3.000000	74.000000	0.000000
14952.480549	0.087550	0.576299	0.017443	77.492409	-2.766785	14.623357	-0.619554	0.000000	0.869202	0.000000	0.000000	0.000000	-0.017707	-0.004899	0.017671	0.000000	0.000000	3.000000	74.000000	0.000000
14952.483882	0.087436	0.576258	0.017584	77.498169	-2.687540	14.737245	-0.622506	0.000000	0.872147	0.000000	0.000000	0.000000	-0.034144	-0.012231	0.042297	0.000000	0.000000	3.000000	74.000000	0.000000
14952.487216	0.087436	0.576258	0.017584	77.498169	-2.687540	14.737245	-0.622506	0.000000	0.872147	0.000000	0.000000	0.000000	-0.034144	-0.012231	0.042297	0.000000	0.000000	3.000000	74.000000	0.000000
14952.490549	0.087436	0.576258	0.017584	77.498169	-2.687540	14.737245	-0.622506	0.000000	0.872147	0.000000	0.000000	0.000000	-0.034144	-0.012231	0.042297	0.000000	0.000000	3.000000	74.000000	0.000000
14952.493882	0.087436	0.576258	0.017584	77.504646	-2.596529	14.866436	-0.628196	0.000000	0.879196	0.000000	0.000000	0.000000	-0.034144	-0.012231	0.042297	0.000000	0.000000	3.000000	74.000000	0.000000
14952.497216	0.087373	0.576250	0.017620	77.504646	-2.596529	14.866436	-0.628196	0.000000	0.879196	0.000000	0.000000	0.000000	-0.019002	-0.002454	0.010699	0.000000	0.000000	3.000000	74.000000	0.000000
14952.500549	0.087373	0.576250	0.017620	77.504646	-2.596529	14.866436	-0.628196	0.000000	0.879196	0.000000	0.000000	0.000000	-0.019002	-0.002454	0.010699	0.000000	0.000000	3.000000	74.000000	0.000000
14952.503882	0.087373	0.576250	0.017620	77.512978	-2.476184	15.033783	-0.628196	0.000000	0.879196	0.000000	0.000000	0.000000	-0.019002	-0.002454	0.010699	0.000000	0.000000	3.000000	74.000000	0.000000
14952.507216	0.087373	0.576250	0.017620	77.512978	-2.476184	15.033783	-0.628196	0.000000	0.879196	0.000000	0.000000	0.000000	-0.019002	-0.002454	0.010699	0.000000	0.000000	3.000000	74.000000	0.000000
14952.510549	0.087283	0.576250	0.017636	77.512978	-2.476184	15.033783	-0.628196	0.000000	0.879196	0.000000	0.000000	0.000000	-0.027047	-0.000004	0.004974	0.000000	0.000000	3.000000	74.000000	0.000000
14952.513882	0.087283	0.576250	0.017636	77.519753	-2.381767	15.170868	-0.631363	0.000000	0.880979	0.000000	0.000000	0.000000	-0.027047	-0.000004	0.004974	0.000000	0.000000	3.000000	74.000000	0.000000
14952.517216	0.087283	0.576250	0.017636	77.519753	-2.381767	15.170868	-0.631363	0.000000	0.880979	0.000000	0.000000	0.000000	-0.027047	-0.000004	0.004974	0.000000	0.000000	3.000000	74.000000	0.000000
14952.520549	0.087283	0.576250	0.017636	77.519753	-2.381767	15.170868	-0.631363	0.000000	0.880979	0.000000	0.000000	0.000000	-0.027047	-0.000004	0.004974	0.000000	0.000000	3.000000	74.000000	0.000000
14952.523882	0.087117	0.576240	0.017625	77.527641	-2.319642	15.266753	-0.635871	0.000000	0.881808	0.000000	0.000000	0.000000	-0.049541	-0.003025	-0.003317	0.000000	0.000000	3.000000	74.000000	0.000000
14952.527216	0.087117	0.576240	0.017625	77.527641	-2.319642	15.266753	-0.635871	0.000000	0.881808	0.000000	0.000000	0.000000	-0.049541	-0.003025	-0.003317	0.000000	0.000000	3.000000	74.000000	0.000000
14952.530549	0.087117	0.576240	0.017625	77.527641	-2.319642	15.266753	-0.635871	0.000000	0.881808	0.000000	0.000000	0.000000	-0.049541	-0.003025	-0.003317	0.000000	0.000000	3.000000	74.000000	0.000000
14952.533882	0.087117	0.576240	0.017625	77.532944	-2.298460	15.309333	-0.644128	0.000000	0.881255	0.000000	0.000000	0.000000	-0.049541	-0.003025	-0.003317	0.000000	0.000000	3.000000	74.000000	0.000000
14952.537216	0.086993	0.576238	0.017583	77.532944	-2.298460	15.309333	-0.644128	0.000000	0.881255	0.000000	0.000000	0.000000	-0.037288	-0.000553	-0.012778	0.000000	0.000000	3.000000	74.000000	0.000000
14952.540549	0.086993	0.576238	0.017583	77.532944	-2.298460	15.309333	-0.644128	0.000000	0.881255	0.000000	0.000000	0.000000	-0.037288	-0.000553	-0.012778	0.000000	0.000000	3.000000	74.000000	0.000000
14952.543882	0.086993	0.576238	0.017583	77.536339	-2.312023	15.313776	-0.644128	0.000000	0.881255	0.000000	0.000000	0.000000	-0.037288	-0.000553	-0.012778	0.000000	0.000000	3.000000	74.000000	0.000000
14952.547216	0.086993	0.576238	0.017583	77.536339	-2.312023	15.313776	-0.644128	0.000000	0.881255	0.000000	0.000000	0.000000	-0.037288	-0.000553	-0.012778	0.000000	0.000000	3.000000	74.000000	0.000000
14952.550549	0.086851	0.576228	0.017567	77.536339	-2.312023	15.313776	-0.644128	0.000000	0.881255	0.000000	0.000000	0.000000	-0.042767	-0.003020	-0.004586	0.000000	0.000000	3.000000	74.000000	0.000000
14952.553882	0.086851	0.576228	0.017567	77.537086	-2.319333	15.329037	-0.650342	0.000000	0.879126	0.000000	0.000000	0.000000	-0.042767	-0.003020	-0.004586	0.000000	0.000000	3.000000	74.000000	0.000000
14952.557216	0.086851	0.576228	0.017567	77.537086	-2.319333	15.329037	-0.650342	0.000000	0.879126	0.000000	0.000000	0.000000	-0.042767	-0.003020	-0.004586	0.000000	0.000000	3.000000	74.000000	0.000000
14952.560549	0.086851	0.576228	0.017567	77.537086	-2.319333	15.329037	-0.650342	0.000000	0.879126	0.000000	0.000000	0.000000	-0.042767	-0.003020	-0.004586	0.000000	0.000000	3.000000	74.000000	0.000000
14952.563882	0.086521	0.576279	0.017549	77.536613	-2.294205	15.385636	-0.657470	0.000000	0.878361	0.000000	0.000000	0.000000	-0.098819	0.015255	-0.005537	0.000000	0.000000	3.000000	74.000000	0.000000
14952.567216	0.086521	0.576279	0.017549	77.536613	-2.294205	15.385636	-0.657470	0.000000	0.878361	0.000000	0.000000	0.000000	-0.098819	0.015255	-0.005537	0.000000	0.000000	3.000000	74.000000	0.000000
14952.570549	0.086521	0.576279	0.017549	77.536613	-2.294205	15.385636	-0.657470	0.000000	0.878361	0.000000	0.000000	0.000000	-0.098819	0.015255	-0.005537	0.000000	0.000000	3.000000	74.000000	0.000000
14952.573882	0.086340	0.576305	0.017575	77.542137	-2.227908	15.500189	-0.673940	0.000000	0.877439	0.000000	0.000000	0.000000	-0.054437	0.007912	0.007927	0.000000	0.000000	3.000000	74.000000	0.000000
14952.577216	0.086340	0.576305	0.017575	77.542137	-2.227908	15.500189	-0.673940	0.000000	0.877439	0.000000	0.000000	0.000000	-0.054437	0.007912	0.007927	0.000000	0.000000	3.000000	74.000000	0.000000
14952.580549	0.086340	0.576305	0.017575	77.542137	-2.227908	15.500189	-0.673940	0.000000	0.877439	0.000000	0.000000	0.000000	-0.054437	0.007912	0.007927	0.000000	0.000000	3.000000	74.000000	0.000000
14952.583882	0.086340	0.576305	0.017575	77.545128	-2.093913	15.697508	-0.683013	0.000000	0.878760	0.000000	0.000000	0.000000	-0.054437	0.007912	0.007927	0.000000	0.000000	3.000000	74.000000	0.000000
14952.587216	0.086181	0.576332	0.017597	77.545128	-2.093913	15.697508	-0.683013	0.000000	0.878760	0.000000	0.000000	0.000000	-0.047678	0.007919	0.006678	0.000000	0.000000	3.000000	74.000000	0.000000
14952.590549	0.086181	0.576332	0.017597	77.545128	-2.093913	15.697508	-0.683013	0.000000	0.878760	0.000000	0.000000	0.000000	-0.047678	0.007919	0.006678	0.000000	0.000000	3.000000	74.000000	0.000000
14952.593882	0.086181	0.576332	0.017597	77.557709	-1.909611	15.965367	-0.683013	0.000000	0.878760	0.000000	0.000000	0.000000	-0.047678	0.007919	0.006678	0.000000	0.000000	3.000000	74.000000	0.000000
14952.597216	0.086181	0.576332	0.017597	77.557709	-1.909611	15.965367	-0.683013	0.000000	0.878760	0.000000	0.000000	0.000000	-0.047678	0.007919	0.006678	0.000000	0.000000	3.000000	74.000000	0.000000
14952.600549	0.086023	0.576332	0.017626	77.557709	-1.909611	15.965367	-0.683013	0.000000	0.878760	0.000000	0.000000	0.000000	-0.047332	-0.000003	0.008583	0.000000	0.000000	3.000000	74.000000	0.000000
14952.603882	0.086023	0.576332	0.017626	77.567093	-1.665787	16.308783	-0.690960	0.000000	0.879873	0.000000	0.000000	0.000000	-0.047332	-0.000003	0.008583	0.000000	0.000000	3.000000	74.000000	0.000000
14952.607216	0.086023	0.576332	0.017626	77.567093	-1.665787	16.308783	-0.690960	0.000000	0.879873	0.000000	0.000000	0.000000	-0.047332	-0.000003	0.008583	0.000000	0.000000	3.000000	74.000000	0.000000
14952.610549	0.086023	0.576332	0.017626	77.567093	-1.665787	16.308783	-0.690960	0.000000	0.879873	0.000000	0.000000	0.000000	-0.047332	-0.000003	0.008583	0.000000	0.000000	3.000000	74.000000	0.000000
14952.613882	0.085645	0.576395	0.017723	77.579185	-1.424347	16.649729	-0.698848	0.000000	0.881303	0.000000	0.000000	0.000000	-0.113486	0.018839	0.028954	0.000000	0.000000	3.000000	74.000000	0.000000
14952.617216	0.085645	0.576395	0.017723	77.579185	-1.424347	16.649729	-0.698848	0.000000	0.881303	0.000000	0.000000	0.000000	-0.113486	0.018839	0.028954	0.000000	0.000000	3.000000	74.000000	0.000000
14952.620549	0.085645	0.576395	0.017723	77.579185	-1.424347	16.649729	-0.698848	0.000000	0.881303	0.000000	0.000000	0.000000	-0.113486	0.018839	0.028954	0.000000	0.000000	3.000000	74.000000	0.000000
14952.623882	0.085441	0.576421	0.017753	77.591972	-1.167199	17.014397	-0.717763	0.000000	0.886129	0.000000	0.000000	0.000000	-0.061217	0.007902	0.009041	0.000000	0.000000	3.000000	74.000000	0.000000
14952.627216	0.085441	0.576421	0.017753	77.591972	-1.167199	17.014397	-0.717763	0.000000	0.886129	0.000000	0.000000	0.000000	-0.061217	0.007902	0.009041	0.000000	0.000000	3.000000	74.000000	0.000000
14952.630549	0.085441	0.576421	0.017753	77.591972	-1.167199	17.014397	-0.717763	0.000000	0.886129	0.000000	0.000000	0.000000	-0.061217	0.007902	0.009041	0.000000	0.000000	3.000000	74.000000	0.000000
14952.633882	0.085441	0.576421	0.017753	77.602570	-0.882824	17.413414	-0.727966	0.000000	0.887636	0.000000	0.000000	0.000000	-0.061217	0.007902	0.009041	0.000000	0.000000	3.000000	74.000000	0.000000
14952.637216	0.085235	0.576474	0.017776	77.602570	-0.882824	17.413414	-0.727966	0.000000	0.887636	0.000000	0.000000	0.000000	-0.061567	0.015819	0.007090	0.000000	0.000000	3.000000	74.000000	0.000000
14952.640549	0.085235	0.576474	0.017776	77.602570	-0.882824	17.413414	-0.727966	0.000000	0.887636	0.000000	0.000000	0.000000	-0.061567	0.015819	0.007090	0.000000	0.000000	3.000000	74.000000	0.000000
14952.643882	0.085235	0.576474	0.017776	77.617683	-0.564633	17.856762	-0.727966	0.000000	0.887636	0.000000	0.000000	0.000000	-0.061567	0.015819	0.007090	0.000000	0.000000	3.000000	74.000000	0.000000
14952.647216	0.085235	0.576474	0.017776	77.617683	-0.564633	17.856762	-0.727966	0.000000	0.887636	0.000000	0.000000	0.000000	-0.061567	0.015819	0.007090	0.000000	0.000000	3.000000	74.000000	0.000000
14952.650549	0.085031	0.576500	0.017806	77.617683	-0.564633	17.856762	-0.727966	0.000000	0.887636	0.000000	0.000000	0.000000	-0.061225	0.007904	0.008987	0.000000	0.000000	3.000000	74.000000	0.000000
14952.653882	0.085031	0.576500	0.017806	77.635902	-0.241495	18.313951	-0.738227	0.000000	0.888817	0.000000	0.000000	0.000000	-0.061225	0.007904	0.008987	0.000000	0.000000	3.000000	74.000000	0.000000
14952.657216	0.085031	0.576500	0.017806	77.635902	-0.241495	18.313951	-0.738227	0.000000	0.888817	0.000000	0.000000	0.000000	-0.061225	0.007904	0.008987	0.000000	0.000000	3.000000	74.000000	0.000000
14952.660549	0.085031	0.576500	0.017806	77.635902	-0.241495	18.313951	-0.738227	0.000000	0.888817	0.000000	0.000000	0.000000	-0.061225	0.007904	0.008987	0.000000	0.000000	3.000000	74.000000	0.000000
14952.663882	0.084530	0.576535	0.017865	77.652199	0.121375	18.821529	-0.748430	0.000000	0.890315	0.000000	0.000000	0.000000	-0.150417	0.010346	0.017663	0.000000	0.000000	3.000000	74.000000	0.000000
14952.667216	0.084530	0.576535	0.017865	77.652199	0.121375	18.821529	-0.748430	0.000000	0.890315	0.000000	0.000000	0.000000	-0.150417	0.010346	0.017663	0.000000	0.000000	3.000000	74.000000	0.000000
14952.670549	0.084530	0.576535	0.017865	77.652199	0.121375	18.821529	-0.748430	0.000000	0.890315	0.000000	0.000000	0.000000	-0.150417	0.010346	0.017663	0.000000	0.000000	3.000000	74.000000	0.000000
14952.673882	0.084304	0.576535	0.017905	77.672813	0.528038	19.382458	-0.773500	0.000000	0.893259	0.000000	0.000000	0.000000	-0.067654	-0.000007	0.012022	0.000000	0.000000	3.000000	74.000000	0.000000
14952.677216	0.084304	0.576535	0.017905	77.672813	0.528038	19.382458	-0.773500	0.000000	0.893259	0.000000	0.000000	0.000000	-0.067654	-0.000007	0.012022	0.000000	0.000000	3.000000	74.000000	0.000000
14952.680549	0.084304	0.576535	0.017905	77.672813	0.528038	19.382458	-0.773500	0.000000	0.893259	0.000000	0.000000	0.000000	-0.067654	-0.000007	0.012022	0.000000	0.000000	3.000000	74.000000	0.000000
14952.683882	0.084304	0.576535	0.017905	77.688057	0.913731	19.908215	-0.784776	0.000000	0.895263	0.000000	0.000000	0.000000	-0.067654	-0.000007	0.012022	0.000000	0.000000	3.000000	74.000000	0.000000
14952.687216	0.084127	0.576553	0.017954	77.688057	0.913731	19.908215	-0.784776	0.000000	0.895263	0.000000	0.000000	0.000000	-0.053236	0.005449	0.014643	0.000000	0.000000	3.000000	74.000000	0.000000
14952.690549	0.084127	0.576553	0.017954	77.688057	0.913731	19.908215	-0.784776	0.000000	0.895263	0.000000	0.000000	0.000000	-0.053236	0.005449	0.014643	0.000000	0.000000	3.000000	74.000000	0.000000
14952.693882	0.084127	0.576553	0.017954	77.701241	1.267506	20.395929	-0.784776	0.000000	0.895263	0.000000	0.000000	0.000000	-0.053236	0.005449	0.014643	0.000000	0.000000	3.000000	74.000000	0.000000
14952.697216	0.084127	0.576553	0.017954	77.701241	1.267506	20.395929	-0.784776	0.000000	0.895263	0.000000	0.000000	0.000000	-0.053236	0.005449	0.014643	0.000000	0.000000	3.000000	74.000000	0.000000
14952.700549	0.083923	0.576579	0.017984	77.701241	1.267506	20.395929	-0.784776	0.000000	0.895263	0.000000	0.000000	0.000000	-0.061242	0.007905	0.008843	0.000000	0.000000	3.000000	74.000000	0.000000
14952.703882	0.083923	0.576579	0.017984	77.708168	1.566164	20.808207	-0.793648	0.000000	0.897703	0.000000	0.000000	0.000000	-0.061242	0.007905	0.008843	0.000000	0.000000	3.000000	74.000000	0.000000
14952.707216	0.083923	0.576579	0.017984	77.708168	1.566164	20.808207	-0.793648	0.000000	0.897703	0.000000	0.000000	0.000000	-0.061242	0.007905	0.008843	0.000000	0.000000	3.000000	74.000000	0.000000
14952.710549	0.083923	0.576579	0.017984	77.708168	1.566164	20.808207	-0.793648	0.000000	0.897703	0.000000	0.000000	0.000000	-0.061242	0.007905	0.008843	0.000000	0.000000	3.000000	74.000000	0.000000
14952.713882	0.083611	0.576668	0.018060	77.712677	1.737957	21.053793	-0.803855	0.000000	0.899177	0.000000	0.000000	0.000000	-0.093646	0.026754	0.022943	0.000000	0.000000	3.000000	74.000000	0.000000
14952.717216	0.083611	0.576668	0.018060	77.712677	1.737957	21.053793	-0.803855	0.000000	0.899177	0.000000	0.000000	0.000000	-0.093646	0.026754	0.022943	0.000000	0.000000	3.000000	74.000000	0.000000
14952.720549	0.083611	0.576668	0.018060	77.712677	1.737957	21.053793	-0.803855	0.000000	0.899177	0.000000	0.000000	0.000000	-0.093646	0.026754	0.022943	0.000000	0.000000	3.000000	74.000000	0.000000
14952.723882	0.083611	0.576668	0.018060	77.708168	1.768384	21.112986	-0.819463	0.000000	0.903001	0.000000	0.000000	0.000000	-0.093646	0.026754	0.022943	0.000000	0.000000	3.000000	74.000000	0.000000
14952.727216	0.083455	0.576713	0.018098	77.708168	1.768384	21.112986	-0.819463	0.000000	0.903001	0.000000	0.000000	0.000000	-0.046832	0.013388	0.011446	0.000000	0.000000	3.000000	74.000000	0.000000
14952.730549	0.083455	0.576713	0.018098	77.708168	1.768384	21.112986	-0.819463	0.000000	0.903001	0.000000	0.000000	0.000000	-0.046832	0.013388	0.011446	0.000000	0.000000	3.000000	74.000000	0.000000
14952.733882	0.083321	0.576757	0.018132	77.701981	1.753434	21.117176	-0.819463	0.000000	0.903001	0.000000	0.000000	0.000000	-0.040067	0.013362	0.010243	0.000000	0.000000	3.000000	74.000000	0.000000
14952.737216	0.083321	0.576757	0.018132	77.701981	1.753434	21.117176	-0.819463	0.000000	0.903001	0.000000	0.000000	0.000000	-0.040067	0.013362	0.010243	0.000000	0.000000	3.000000	74.000000	0.000000
14952.740549	0.083321	0.576757	0.018132	77.701981	1.753434	21.117176	-0.819463	0.000000	0.903001	0.000000	0.000000	0.000000	-0.040067	0.013362	0.010243	0.000000	0.000000	3.000000	74.000000	0.000000
14952.743882	0.083321	0.576757	0.018132	77.695793	1.743923	21.121359	-0.833946	0.000000	0.906616	0.000000	0.000000	0.000000	-0.040067	0.013362	0.010243	0.000000	0.000000	3.000000	74.000000	0.000000
14952.747216	0.083189	0.576776	0.018173	77.695793	1.743923	21.121359	-0.833946	0.000000	0.906616	0.000000	0.000000	0.000000	-0.039733	0.005479	0.012162	0.000000	0.000000	3.000000	74.000000	0.000000
14952.750549	0.083189	0.576776	0.018173	77.695793	1.743923	21.121359	-0.833946	0.000000	0.906616	0.000000	0.000000	0.000000	-0.039733	0.005479	0.012162	0.000000	0.000000	3.000000	74.000000	0.000000
14952.753882	0.083189	0.576776	0.018173	77.689842	1.737771	21.133389	-0.833946	0.000000	0.906616	0.000000	0.000000	0.000000	-0.039733	0.005479	0.012162	0.000000	0.000000	3.000000	74.000000	0.000000
14952.757216	0.083189	0.576776	0.018173	77.689842	1.737771	21.133389	-0.833946	0.000000	0.906616	0.000000	0.000000	0.000000	-0.039733	0.005479	0.012162	0.000000	0.000000	3.000000	74.000000	0.000000
14952.760549	0.083081	0.576838	0.018220	77.689842	1.737771	21.133389	-0.833946	0.000000	0.906616	0.000000	0.000000	0.000000	-0.032422	0.018849	0.014083	0.000000	0.000000	3.000000	74.000000	0.000000
14952.763882	0.083081	0.576838	0.018220	77.680527	1.727568	21.139645	-0.840568	0.000000	0.908643	0.000000	0.000000	0.000000	-0.032422	0.018849	0.014083	0.000000	0.000000	3.000000	74.000000	0.000000
14952.767216	0.083081	0.576838	0.018220	77.680527	1.727568	21.139645	-0.840568	0.000000	0.908643	0.000000	0.000000	0.000000	-0.032422	0.018849	0.014083	0.000000	0.000000	3.000000	74.000000	0.000000
14952.770549	0.083081	0.576838	0.018220	77.680527	1.727568	21.139645	-0.840568	0.000000	0.908643	0.000000	0.000000	0.000000	-0.032422	0.018849	0.014083	0.000000	0.000000	3.000000	74.000000	0.000000
14952.773882	0.082870	0.576930	0.018343	77.671455	1.728863	21.153725	-0.845972	0.000000	0.910990	0.000000	0.000000	0.000000	-0.063309	0.027340	0.037048	0.000000	0.000000	3.000000	74.000000	0.000000
14952.777216	0.082870	0.576930	0.018343	77.671455	1.728863	21.153725	-0.845972	0.000000	0.910990	0.000000	0.000000	0.000000	-0.063309	0.027340	0.037048	0.000000	0.000000	3.000000	74.000000	0.000000
14952.780549	0.082870	0.576930	0.018343	77.671455	1.728863	21.153725	-0.845972	0.000000	0.910990	0.000000	0.000000	0.000000	-0.063309	0.027340	0.037048	0.000000	0.000000	3.000000	74.000000	0.000000
14952.783882	0.082870	0.576930	0.018343	77.662186	1.729519	21.159967	-0.856523	0.000000	0.917165	0.000000	0.000000	0.000000	-0.063309	0.027340	0.037048	0.000000	0.000000	3.000000	74.000000	0.000000
14952.787216	0.082837	0.576976	0.018425	77.662186	1.729519	21.159967	-0.856523	0.000000	0.917165	0.000000	0.000000	0.000000	-0.009693	0.013970	0.024475	0.000000	0.000000	3.000000	74.000000	0.000000
14952.790549	0.082837	0.576976	0.018425	77.662186	1.729519	21.159967	-0.856523	0.000000	0.917165	0.000000	0.000000	0.000000	-0.009693	0.013970	0.024475	0.000000	0.000000	3.000000	74.000000	0.000000
14952.793882	0.082837	0.576976	0.018425	77.655968	1.728136	21.164112	-0.856523	0.000000	0.917165	0.000000	0.000000	0.000000	-0.009693	0.013970	0.024475	0.000000	0.000000	3.000000	74.000000	0.000000
14952.797216	0.082837	0.576976	0.018425	77.655968	1.728136	21.164112	-0.856523	0.000000	0.917165	0.000000	0.000000	0.000000	-0.009693	0.013970	0.024475	0.000000	0.000000	3.000000	74.000000	0.000000
14952.800549	0.082798	0.577013	0.018466	77.655968	1.728136	21.164112	-0.856523	0.000000	0.917165	0.000000	0.000000	0.000000	-0.011791	0.010936	0.012448	0.000000	0.000000	3.000000	74.000000	0.000000
14952.803882	0.082798	0.577013	0.018466	77.649773	1.729470	21.168262	-0.858139	0.000000	0.921244	0.000000	0.000000	0.000000	-0.011791	0.010936	0.012448	0.000000	0.000000	3.000000	74.000000	0.000000
14952.807216	0.082798	0.577013	0.018466	77.649773	1.729470	21.168262	-0.858139	0.000000	0.921244	0.000000	0.000000	0.000000	-0.011791	0.010936	0.012448	0.000000	0.000000	3.000000	74.000000	0.000000
14952.810549	0.082798	0.577013	0.018466	77.649773	1.729470	21.168262	-0.858139	0.000000	0.921244	0.000000	0.000000	0.000000	-0.011791	0.010936	0.012448	0.000000	0.000000	3.000000	74.000000	0.000000
14952.813882	0.082731	0.577084	0.018482	77.646667	1.726052	21.170330	-0.860104	0.000000	0.923319	0.000000	0.000000	0.000000	-0.020117	0.021306	0.004710	0.000000	0.000000	3.000000	74.000000	0.000000
14952.817216	0.082731	0.577084	0.018482	77.646667	1.726052	21.170330	-0.860104	0.000000	0.923319	0.000000	0.000000	0.000000	-0.020117	0.021306	0.004710	0.000000	0.000000	3.000000	74.000000	0.000000
14952.820549	0.082731	0.577084	0.018482	77.646667	1.726052	21.170330	-0.860104	0.000000	0.923319	0.000000	0.000000	0.000000	-0.020117	0.021306	0.004710	0.000000	0.000000	3.000000	74.000000	0.000000
14952.823882	0.082731	0.577084	0.018482	77.646690	1.720611	21.170332	-0.863457	0.000000	0.924103	0.000000	0.000000	0.000000	-0.020117	0.021306	0.004710	0.000000	0.000000	3.000000	74.000000	0.000000
14952.827216	0.082655	0.577100	0.018447	77.646690	1.720611	21.170332	-0.863457	0.000000	0.924103	0.000000	0.000000	0.000000	-0.022749	0.004862	-0.010427	0.000000	0.000000	3.000000	74.000000	0.000000
14952.830549	0.082655	0.577100	0.018447	77.646690	1.720611	21.170332	-0.863457	0.000000	0.924103	0.000000	0.000000	0.000000	-0.022749	0.004862	-0.010427	0.000000	0.000000	3.000000	74.000000	0.000000
14952.833882	0.082655	0.577100	0.018447	77.643578	1.714479	21.172411	-0.863457	0.000000	0.924103	0.000000	0.000000	0.000000	-0.022749	0.004862	-0.010427	0.000000	0.000000	3.000000	74.000000	0.000000
14952.837216	0.082655	0.577100	0.018447	77.643578	1.714479	21.172411	-0.863457	0.000000	0.924103	0.000000	0.000000	0.000000	-0.022749	0.004862	-0.010427	0.000000	0.000000	3.000000	74.000000	0.000000
14952.840549	0.082582	0.577134	0.018429	77.643578	1.714479	21.172411	-0.863457	0.000000	0.924103	0.000000	0.000000	0.000000	-0.021869	0.010362	-0.005387	0.000000	0.000000	3.000000	74.000000	0.000000
14952.843882	0.082582	0.577134	0.018429	77.640976	1.723175	21.190125	-0.867248	0.000000	0.922366	0.000000	0.000000	0.000000	-0.021869	0.010362	-0.005387	0.000000	0.000000	3.000000	74.000000	0.000000
14952.847216	0.082582	0.577134	0.018429	77.640976	1.723175	21.190125	-0.867248	0.000000	0.922366	0.000000	0.000000	0.000000	-0.021869	0.010362	-0.005387	0.000000	0.000000	3.000000	74.000000	0.000000
14952.850549	0.082582	0.577134	0.018429	77.640976	1.723175	21.190125	-0.867248	0.000000	0.922366	0.000000	0.000000	0.000000	-0.021869	0.010362	-0.005387	0.000000	0.000000	3.000000	74.000000	0.000000
14952.853882	0.082504	0.577203	0.018382	77.639046	1.752768	21.231298	-0.870893	0.000000	0.921468	0.000000	0.000000	0.000000	-0.023415	0.020700	-0.014310	0.000000	0.000000	3.000000	74.000000	0.000000
14952.857216	0.082504	0.577203	0.018382	77.639046	1.752768	21.231298	-0.870893	0.000000	0.921468	0.000000	0.000000	0.000000	-0.023415	0.020700	-0.014310	0.000000	0.000000	3.000000	74.000000	0.000000
14952.860549	0.082504	0.577203	0.018382	77.639046	1.752768	21.231298	-0.870893	0.000000	0.921468	0.000000	0.000000	0.000000	-0.023415	0.020700	-0.014310	0.000000	0.000000	3.000000	74.000000	0.000000
14952.863882	0.082504	0.577203	0.018382	77.640945	1.798545	21.293900	-0.874796	0.000000	0.919083	0.000000	0.000000	0.000000	-0.023415	0.020700	-0.014310	0.000000	0.000000	3.000000	74.000000	0.000000
14952.867216	0.082492	0.577228	0.018312	77.640945	1.798545	21.293900	-0.874796	0.000000	0.919083	0.000000	0.000000	0.000000	-0.003631	0.007317	-0.020945	0.000000	0.000000	3.000000	74.000000	0.000000
14952.870549	0.082492	0.577228	0.018312	77.640945	1.798545	21.293900	-0.874796	0.000000	0.919083	0.000000	0.000000	0.000000	-0.003631	0.007317	-0.020945	0.000000	0.000000	3.000000	74.000000	0.000000
14952.873882	0.082492	0.577228	0.018312	77.643990	1.877373	21.395649	-0.874796	0.000000	0.919083	0.000000	0.000000	0.000000	-0.003631	0.007317	-0.020945	0.000000	0.000000	3.000000	74.000000	0.000000
14952.877216	0.082492	0.577228	0.018312	77.643990	1.877373	21.395649	-0.874796	0.000000	0.919083	0.000000	0.000000	0.000000	-0.003631	0.007317	-0.020945	0.000000	0.000000	3.000000	74.000000	0.000000
14952.880549	0.082476	0.577260	0.018219	77.643990	1.877373	21.395649	-0.874796	0.000000	0.919083	0.000000	0.000000	0.000000	-0.004845	0.009745	-0.027927	0.000000	0.000000	3.000000	74.000000	0.000000
14952.883882	0.082459	0.577319	0.018119	77.645584	2.000688	21.554293	-0.875401	0.000000	0.915592	0.000000	0.000000	0.000000	-0.005183	0.017651	-0.029869	0.000000	0.000000	3.000000	74.000000	0.000000
14952.887216	0.082459	0.577319	0.018119	77.645584	2.000688	21.554293	-0.875401	0.000000	0.915592	0.000000	0.000000	0.000000	-0.005183	0.017651	-0.029869	0.000000	0.000000	3.000000	74.000000	0.000000
14952.890549	0.082459	0.577319	0.018119	77.645584	2.000688	21.554293	-0.875401	0.000000	0.915592	0.000000	0.000000	0.000000	-0.005183	0.017651	-0.029869	0.000000	0.000000	3.000000	74.000000	0.000000
14952.893882	0.082459	0.577319	0.018119	77.653267	2.120206	21.709034	-0.877072	0.000000	0.905959	0.000000	0.000000	0.000000	-0.005183	0.017651	-0.029869	0.000000	0.000000	3.000000	74.000000	0.000000
14952.897216	0.082435	0.577341	0.017986	77.653267	2.120206	21.709034	-0.877072	0.000000	0.905959	0.000000	0.000000	0.000000	-0.006932	0.006685	-0.039958	0.000000	0.000000	3.000000	74.000000	0.000000
14952.900549	0.082435	0.577341	0.017986	77.653267	2.120206	21.709034	-0.877072	0.000000	0.905959	0.000000	0.000000	0.000000	-0.006932	0.006685	-0.039958	0.000000	0.000000	3.000000	74.000000	0.000000
14952.903882	0.082435	0.577341	0.017986	77.656654	2.214095	21.826658	-0.877072	0.000000	0.905959	0.000000	0.000000	0.000000	-0.006932	0.006685	-0.039958	0.000000	0.000000	3.000000	74.000000	0.000000
14952.907216	0.082435	0.577341	0.017986	77.656654	2.214095	21.826658	-0.877072	0.000000	0.905959	0.000000	0.000000	0.000000	-0.006932	0.006685	-0.039958	0.000000	0.000000	3.000000	74.000000	0.000000
14952.910549	0.082430	0.577398	0.017819	77.656654	2.214095	21.826658	-0.877072	0.000000	0.905959	0.000000	0.000000	0.000000	-0.001713	0.017008	-0.050061	0.000000	0.000000	3.000000	74.000000	0.000000
14952.913882	0.082430	0.577398	0.017819	77.661079	2.251401	21.871782	-0.878228	0.000000	0.899300	0.000000	0.000000	0.000000	-0.001713	0.017008	-0.050061	0.000000	0.000000	3.000000	74.000000	0.000000
14952.917216	0.082430	0.577398	0.017819	77.661079	2.251401	21.871782	-0.878228	0.000000	0.899300	0.000000	0.000000	0.000000	-0.001713	0.017008	-0.050061	0.000000	0.000000	3.000000	74.000000	0.000000
14952.920549	0.082430	0.577398	0.017819	77.661079	2.251401	21.871782	-0.878228	0.000000	0.899300	0.000000	0.000000	0.000000	-0.001713	0.017008	-0.050061	0.000000	0.000000	3.000000	74.000000	0.000000
14952.923882	0.082415	0.577493	0.017469	77.661079	2.251401	21.871782	-0.878513	0.000000	0.890956	0.000000	0.000000	0.000000	-0.004327	0.028512	-0.105182	0.000000	0.000000	3.000000	74.000000	0.000000
14952.927216	0.082415	0.577493	0.017469	77.661079	2.251401	21.871782	-0.878513	0.000000	0.890956	0.000000	0.000000	0.000000	-0.004327	0.028512	-0.105182	0.000000	0.000000	3.000000	74.000000	0.000000
14952.930549	0.082415	0.577493	0.017469	77.661079	2.251401	21.871782	-0.878513	0.000000	0.890956	0.000000	0.000000	0.000000	-0.004327	0.028512	-0.105182	0.000000	0.000000	3.000000	74.000000	0.000000
14952.933882	0.082415	0.577493	0.017469	77.661079	2.254120	21.871778	-0.879234	0.000000	0.873426	0.000000	0.000000	0.000000	-0.004327	0.028512	-0.105182	0.000000	0.000000	3.000000	74.000000	0.000000
14952.937216	0.082387	0.577550	0.017306	77.661079	2.254120	21.871778	-0.879234	0.000000	0.873426	0.000000	0.000000	0.000000	-0.008491	0.016947	-0.048905	0.000000	0.000000	3.000000	74.000000	0.000000
14952.940549	0.082387	0.577550	0.017306	77.661079	2.254120	21.871778	-0.879234	0.000000	0.873426	0.000000	0.000000	0.000000	-0.008491	0.016947	-0.048905	0.000000	0.000000	3.000000	74.000000	0.000000
14952.943882	0.082387	0.577550	0.017306	77.657997	2.258735	21.873718	-0.879234	0.000000	0.873426	0.000000	0.000000	0.000000	-0.008491	0.016947	-0.048905	0.000000	0.000000	3.000000	74.000000	0.000000
14952.947216	0.082387	0.577550	0.017306	77.657997	2.258735	21.873718	-0.879234	0.000000	0.873426	0.000000	0.000000	0.000000	-0.008491	0.016947	-0.048905	0.000000	0.000000	3.000000	74.000000	0.000000
14952.950549	0.082388	0.577616	0.017179	77.657997	2.258735	21.873718	-0.879234	0.000000	0.873426	0.000000	0.000000	0.000000	0.000353	0.019972	-0.038054	0.000000	0.000000	3.000000	74.000000	0.000000
14952.953882	0.082364	0.577665	0.017039	77.657997	2.258735	21.873718	-0.880650	0.000000	0.865275	0.000000	0.000000	0.000000	-0.007283	0.014519	-0.041928	0.000000	0.000000	3.000000	74.000000	0.000000
14952.957216	0.082364	0.577665	0.017039	77.657997	2.258735	21.873718	-0.880650	0.000000	0.865275	0.000000	0.000000	0.000000	-0.007283	0.014519	-0.041928	0.000000	0.000000	3.000000	74.000000	0.000000
14952.960549	0.082364	0.577665	0.017039	77.657997	2.258735	21.873718	-0.880650	0.000000	0.865275	0.000000	0.000000	0.000000	-0.007283	0.014519	-0.041928	0.000000	0.000000	3.000000	74.000000	0.000000
14952.963882	0.082364	0.577665	0.017039	77.657997	2.256013	21.873716	-0.881805	0.000000	0.851945	0.000000	0.000000	0.000000	-0.007283	0.014519	-0.041928	0.000000	0.000000	3.000000	74.000000	0.000000
14952.967216	0.082313	0.577721	0.016880	77.657997	2.256013	21.873716	-0.881805	0.000000	0.851945	0.000000	0.000000	0.000000	-0.015247	0.016900	-0.047749	0.000000	0.000000	3.000000	74.000000	0.000000
14952.970549	0.082313	0.577721	0.016880	77.657997	2.256013	21.873716	-0.881805	0.000000	0.851945	0.000000	0.000000	0.000000	-0.015247	0.016900	-0.047749	0.000000	0.000000	3.000000	74.000000	0.000000
14952.973882	0.082313	0.577721	0.016880	77.657982	2.247858	21.873716	-0.881805	0.000000	0.851945	0.000000	0.000000	0.000000	-0.015247	0.016900	-0.047749	0.000000	0.000000	3.000000	74.000000	0.000000
14952.977216	0.082313	0.577721	0.016880	77.657982	2.247858	21.873716	-0.881805	0.000000	0.851945	0.000000	0.000000	0.000000	-0.015247	0.016900	-0.047749	0.000000	0.000000	3.000000	74.000000	0.000000
14952.980549	0.082221	0.577769	0.016752	77.657982	2.247858	21.873716	-0.881805	0.000000	0.851945	0.000000	0.000000	0.000000	-0.027531	0.014467	-0.038425	0.000000	0.000000	3.000000	74.000000	0.000000
14952.983882	0.082221	0.577769	0.016752	77.661095	2.240522	21.871775	-0.884346	0.000000	0.843987	0.000000	0.000000	0.000000	-0.027531	0.014467	-0.038425	0.000000	0.000000	3.000000	74.000000	0.000000
14952.987216	0.082221	0.577769	0.016752	77.661095	2.240522	21.871775	-0.884346	0.000000	0.843987	0.000000	0.000000	0.000000	-0.027531	0.014467	-0.038425	0.000000	0.000000	3.000000	74.000000	0.000000
14952.990549	0.082221	0.577769	0.016752	77.661095	2.240522	21.871775	-0.884346	0.000000	0.843987	0.000000	0.000000	0.000000	-0.027531	0.014467	-0.038425	0.000000	0.000000	3.000000	74.000000	0.000000
14952.993882	0.082031	0.577855	0.016455	77.661079	2.229650	21.871782	-0.888934	0.000000	0.837583	0.000000	0.000000	0.000000	-0.057111	0.025856	-0.088913	0.000000	0.000000	3.000000	74.000000	0.000000
14952.997216	0.082031	0.577855	0.016455	77.661079	2.229650	21.871782	-0.888934	0.000000	0.837583	0.000000	0.000000	0.000000	-0.057111	0.025856	-0.088913	0.000000	0.000000	3.000000	74.000000	0.000000
14953.000549	0.082031	0.577855	0.016455	77.661079	2.229650	21.871782	-0.888934	0.000000	0.837583	0.000000	0.000000	0.000000	-0.057111	0.025856	-0.088913	0.000000	0.000000	3.000000	74.000000	0.000000
14953.003882	0.082031	0.577855	0.016455	77.664185	2.216877	21.869850	-0.898453	0.000000	0.822764	0.000000	0.000000	0.000000	-0.057111	0.025856	-0.088913	0.000000	0.000000	3.000000	74.000000	0.000000
14953.007216	0.081914	0.577885	0.016314	77.664185	2.216877	21.869850	-0.898453	0.000000	0.822764	0.000000	0.000000	0.000000	-0.035113	0.008953	-0.042332	0.000000	0.000000	3.000000	74.000000	0.000000
14953.010549	0.081914	0.577885	0.016314	77.664185	2.216877	21.869850	-0.898453	0.000000	0.822764	0.000000	0.000000	0.000000	-0.035113	0.008953	-0.042332	0.000000	0.000000	3.000000	74.000000	0.000000
14953.013882	0.081778	0.577907	0.016200	77.667297	2.201386	21.867920	-0.898453	0.000000	0.822764	0.000000	0.000000	0.000000	-0.040629	0.006532	-0.034186	0.000000	0.000000	3.000000	74.000000	0.000000
14953.017216	0.081778	0.577907	0.016200	77.667297	2.201386	21.867920	-0.898453	0.000000	0.822764	0.000000	0.000000	0.000000	-0.040629	0.006532	-0.034186	0.000000	0.000000	3.000000	74.000000	0.000000
14953.020549	0.081778	0.577907	0.016200	77.667297	2.201386	21.867920	-0.898453	0.000000	0.822764	0.000000	0.000000	0.000000	-0.040629	0.006532	-0.034186	0.000000	0.000000	3.000000	74.000000	0.000000
14953.023882	0.081778	0.577907	0.016200	77.667313	2.185061	21.867910	-0.911076	0.000000	0.810011	0.000000	0.000000	0.000000	-0.040629	0.006532	-0.034186	0.000000	0.000000	3.000000	74.000000	0.000000
14953.027216	0.081605	0.577939	0.016134	77.667313	2.185061	21.867910	-0.911076	0.000000	0.810011	0.000000	0.000000	0.000000	-0.052018	0.009618	-0.019836	0.000000	0.000000	3.000000	74.000000	0.000000
14953.030549	0.081605	0.577939	0.016134	77.667313	2.185061	21.867910	-0.911076	0.000000	0.810011	0.000000	0.000000	0.000000	-0.052018	0.009618	-0.019836	0.000000	0.000000	3.000000	74.000000	0.000000
14953.033882	0.081605	0.577939	0.016134	77.664398	2.171280	21.877693	-0.911076	0.000000	0.810011	0.000000	0.000000	0.000000	-0.052018	0.009618	-0.019836	0.000000	0.000000	3.000000	74.000000	0.000000
14953.037216	0.081605	0.577939	0.016134	77.664398	2.171280	21.877693	-0.911076	0.000000	0.810011	0.000000	0.000000	0.000000	-0.052018	0.009618	-0.019836	0.000000	0.000000	3.000000	74.000000	0.000000
14953.040549	0.081408	0.577997	0.016065	77.664398	2.171280	21.877693	-0.911076	0.000000	0.810011	0.000000	0.000000	0.000000	-0.059076	0.017466	-0.020647	0.000000	0.000000	3.000000	74.000000	0.000000
14953.043882	0.081267	0.578058	0.016052	77.659294	2.186432	21.920786	-0.919746	0.000000	0.806705	0.000000	0.000000	0.000000	-0.042309	0.018123	-0.003951	0.000000	0.000000	3.000000	74.000000	0.000000
14953.047216	0.081267	0.578058	0.016052	77.659294	2.186432	21.920786	-0.919746	0.000000	0.806705	0.000000	0.000000	0.000000	-0.042309	0.018123	-0.003951	0.000000	0.000000	3.000000	74.000000	0.000000
14953.050549	0.081267	0.578058	0.016052	77.659294	2.186432	21.920786	-0.919746	0.000000	0.806705	0.000000	0.000000	0.000000	-0.042309	0.018123	-0.003951	0.000000	0.000000	3.000000	74.000000	0.000000
14953.053882	0.081267	0.578058	0.016052	77.659973	2.280856	22.056118	-0.936644	0.000000	0.802605	0.000000	0.000000	0.000000	-0.042309	0.018123	-0.003951	0.000000	0.000000	3.000000	74.000000	0.000000
14953.057216	0.081168	0.578100	0.016014	77.659973	2.280856	22.056118	-0.936644	0.000000	0.802605	0.000000	0.000000	0.000000	-0.029695	0.012662	-0.011320	0.000000	0.000000	3.000000	74.000000	0.000000
14953.060549	0.081168	0.578100	0.016014	77.659973	2.280856	22.056118	-0.936644	0.000000	0.802605	0.000000	0.000000	0.000000	-0.029695	0.012662	-0.011320	0.000000	0.000000	3.000000	74.000000	0.000000
14953.063882	0.081168	0.578100	0.016014	77.660919	2.477271	22.318974	-0.936644	0.000000	0.802605	0.000000	0.000000	0.000000	-0.029695	0.012662	-0.011320	0.000000	0.000000	3.000000	74.000000	0.000000
14953.067216	0.081168	0.578100	0.016014	77.660919	2.477271	22.318974	-0.936644	0.000000	0.802605	0.000000	0.000000	0.000000	-0.029695	0.012662	-0.011320	0.000000	0.000000	3.000000	74.000000	0.000000
14953.070549	0.081103	0.578144	0.016036	77.660919	2.477271	22.318974	-0.936644	0.000000	0.802605	0.000000	0.000000	0.000000	-0.019686	0.013351	0.006557	0.000000	0.000000	3.000000	74.000000	0.000000
14953.073882	0.081103	0.578144	0.016036	77.666817	2.735676	22.658682	-0.941593	0.000000	0.800718	0.000000	0.000000	0.000000	-0.019686	0.013351	0.006557	0.000000	0.000000	3.000000	74.000000	0.000000
14953.077216	0.081103	0.578144	0.016036	77.666817	2.735676	22.658682	-0.941593	0.000000	0.800718	0.000000	0.000000	0.000000	-0.019686	0.013351	0.006557	0.000000	0.000000	3.000000	74.000000	0.000000
14953.080549	0.081103	0.578144	0.016036	77.666817	2.735676	22.658682	-0.941593	0.000000	0.800718	0.000000	0.000000	0.000000	-0.019686	0.013351	0.006557	0.000000	0.000000	3.000000	74.000000	0.000000
14953.083882	0.080981	0.578187	0.016002	77.673904	2.941135	22.934010	-0.944874	0.000000	0.801811	0.000000	0.000000	0.000000	-0.036428	0.012646	-0.010180	0.000000	0.000000	3.000000	74.000000	0.000000
14953.087216	0.080981	0.578187	0.016002	77.673904	2.941135	22.934010	-0.944874	0.000000	0.801811	0.000000	0.000000	0.000000	-0.036428	0.012646	-0.010180	0.000000	0.000000	3.000000	74.000000	0.000000
14953.090549	0.080981	0.578187	0.016002	77.673904	2.941135	22.934010	-0.944874	0.000000	0.801811	0.000000	0.000000	0.000000	-0.036428	0.012646	-0.010180	0.000000	0.000000	3.000000	74.000000	0.000000
14953.093882	0.080981	0.578187	0.016002	77.680763	3.044686	23.081903	-0.950945	0.000000	0.800115	0.000000	0.000000	0.000000	-0.036428	0.012646	-0.010180	0.000000	0.000000	3.000000	74.000000	0.000000
14953.097216	0.080880	0.578184	0.015954	77.680763	3.044686	23.081903	-0.950945	0.000000	0.800115	0.000000	0.000000	0.000000	-0.030209	-0.000674	-0.014432	0.000000	0.000000	3.000000	74.000000	0.000000
14953.100549	0.080880	0.578184	0.015954	77.680763	3.044686	23.081903	-0.950945	0.000000	0.800115	0.000000	0.000000	0.000000	-0.030209	-0.000674	-0.014432	0.000000	0.000000	3.000000	74.000000	0.000000
14953.103882	0.080757	0.578182	0.015910	77.685059	3.066115	23.127480	-0.950945	0.000000	0.800115	0.000000	0.000000	0.000000	-0.036942	-0.000690	-0.013289	0.000000	0.000000	3.000000	74.000000	0.000000
14953.107216	0.080757	0.578182	0.015910	77.685059	3.066115	23.127480	-0.950945	0.000000	0.800115	0.000000	0.000000	0.000000	-0.036942	-0.000690	-0.013289	0.000000	0.000000	3.000000	74.000000	0.000000
14953.110549	0.080757	0.578182	0.015910	77.685059	3.066115	23.127480	-0.950945	0.000000	0.800115	0.000000	0.000000	0.000000	-0.036942	-0.000690	-0.013289	0.000000	0.000000	3.000000	74.000000	0.000000
14953.113882	0.080757	0.578182	0.015910	77.691460	3.058042	23.131973	-0.962137	0.000000	0.795494	0.000000	0.000000	0.000000	-0.036942	-0.000690	-0.013289	0.000000	0.000000	3.000000	74.000000	0.000000
14953.117216	0.080654	0.578161	0.015845	77.691460	3.058042	23.131973	-0.962137	0.000000	0.795494	0.000000	0.000000	0.000000	-0.031056	-0.006145	-0.019493	0.000000	0.000000	3.000000	74.000000	0.000000
14953.120549	0.080654	0.578161	0.015845	77.691460	3.058042	23.131973	-0.962137	0.000000	0.795494	0.000000	0.000000	0.000000	-0.031056	-0.006145	-0.019493	0.000000	0.000000	3.000000	74.000000	0.000000
14953.123882	0.080654	0.578161	0.015845	77.694771	3.054350	23.138161	-0.962137	0.000000	0.795494	0.000000	0.000000	0.000000	-0.031056	-0.006145	-0.019493	0.000000	0.000000	3.000000	74.000000	0.000000
14953.127216	0.080654	0.578161	0.015845	77.694771	3.054350	23.138161	-0.962137	0.000000	0.795494	0.000000	0.000000	0.000000	-0.031056	-0.006145	-0.019493	0.000000	0.000000	3.000000	74.000000	0.000000
14953.130549	0.080576	0.578159	0.015793	77.694771	3.054350	23.138161	-0.962137	0.000000	0.795494	0.000000	0.000000	0.000000	-0.023456	-0.000690	-0.015603	0.000000	0.000000	3.000000	74.000000	0.000000
14953.133882	0.080576	0.578159	0.015793	77.695915	3.085634	23.185469	-0.967313	0.000000	0.792246	0.000000	0.000000	0.000000	-0.023456	-0.000690	-0.015603	0.000000	0.000000	3.000000	74.000000	0.000000
14953.137216	0.080576	0.578159	0.015793	77.695915	3.085634	23.185469	-0.967313	0.000000	0.792246	0.000000	0.000000	0.000000	-0.023456	-0.000690	-0.015603	0.000000	0.000000	3.000000	74.000000	0.000000
14953.140549	0.080576	0.578159	0.015793	77.695915	3.085634	23.185469	-0.967313	0.000000	0.792246	0.000000	0.000000	0.000000	-0.023456	-0.000690	-0.015603	0.000000	0.000000	3.000000	74.000000	0.000000
14953.143882	0.080507	0.578185	0.015798	77.695129	3.158023	23.281773	-0.971223	0.000000	0.789645	0.000000	0.000000	0.000000	-0.020540	0.007881	0.001486	0.000000	0.000000	3.000000	74.000000	0.000000
14953.147216	0.080507	0.578185	0.015798	77.695129	3.158023	23.281773	-0.971223	0.000000	0.789645	0.000000	0.000000	0.000000	-0.020540	0.007881	0.001486	0.000000	0.000000	3.000000	74.000000	0.000000
14953.150549	0.080507	0.578185	0.015798	77.695129	3.158023	23.281773	-0.971223	0.000000	0.789645	0.000000	0.000000	0.000000	-0.020540	0.007881	0.001486	0.000000	0.000000	3.000000	74.000000	0.000000
14953.153882	0.080507	0.578185	0.015798	77.690331	3.307091	23.475992	-0.974646	0.000000	0.789893	0.000000	0.000000	0.000000	-0.020540	0.007881	0.001486	0.000000	0.000000	3.000000	74.000000	0.000000
14953.157216	0.080493	0.578240	0.015852	77.690331	3.307091	23.475992	-0.974646	0.000000	0.789893	0.000000	0.000000	0.000000	-0.004160	0.016402	0.016283	0.000000	0.000000	3.000000	74.000000	0.000000
14953.160549	0.080493	0.578240	0.015852	77.690331	3.307091	23.475992	-0.974646	0.000000	0.789893	0.000000	0.000000	0.000000	-0.004160	0.016402	0.016283	0.000000	0.000000	3.000000	74.000000	0.000000
14953.163882	0.080493	0.578240	0.015852	77.690742	3.530750	23.763203	-0.974646	0.000000	0.789893	0.000000	0.000000	0.000000	-0.004160	0.016402	0.016283	0.000000	0.000000	3.000000	74.000000	0.000000
14953.167216	0.080493	0.578240	0.015852	77.690742	3.530750	23.763203	-0.974646	0.000000	0.789893	0.000000	0.000000	0.000000	-0.004160	0.016402	0.016283	0.000000	0.000000	3.000000	74.000000	0.000000
14953.170549	0.080503	0.578269	0.015909	77.690742	3.530750	23.763203	-0.974646	0.000000	0.789893	0.000000	0.000000	0.000000	0.002909	0.008556	0.017091	0.000000	0.000000	3.000000	74.000000	0.000000
14953.173882	0.080503	0.578269	0.015909	77.690536	3.854058	24.178293	-0.975339	0.000000	0.792607	0.000000	0.000000	0.000000	0.002909	0.008556	0.017091	0.000000	0.000000	3.000000	74.000000	0.000000
14953.177216	0.080503	0.578269	0.015909	77.690536	3.854058	24.178293	-0.975339	0.000000	0.792607	0.000000	0.000000	0.000000	0.002909	0.008556	0.017091	0.000000	0.000000	3.000000	74.000000	0.000000
14953.180549	0.080503	0.578269	0.015909	77.690536	3.854058	24.178293	-0.975339	0.000000	0.792607	0.000000	0.000000	0.000000	0.002909	0.008556	0.017091	0.000000	0.000000	3.000000	74.000000	0.000000
14953.183882	0.080495	0.578360	0.015997	77.694893	4.247025	24.686882	-0.974855	0.000000	0.795455	0.000000	0.000000	0.000000	-0.002448	0.027383	0.026366	0.000000	0.000000	3.000000	74.000000	0.000000
14953.187216	0.080495	0.578360	0.015997	77.694893	4.247025	24.686882	-0.974855	0.000000	0.795455	0.000000	0.000000	0.000000	-0.002448	0.027383	0.026366	0.000000	0.000000	3.000000	74.000000	0.000000
14953.190549	0.080495	0.578360	0.015997	77.694893	4.247025	24.686882	-0.974855	0.000000	0.795455	0.000000	0.000000	0.000000	-0.002448	0.027383	0.026366	0.000000	0.000000	3.000000	74.000000	0.000000
14953.193882	0.080495	0.578360	0.015997	77.702934	4.691763	25.265793	-0.975263	0.000000	0.799850	0.000000	0.000000	0.000000	-0.002448	0.027383	0.026366	0.000000	0.000000	3.000000	74.000000	0.000000
14953.197216	0.080430	0.578378	0.016025	77.702934	4.691763	25.265793	-0.975263	0.000000	0.799850	0.000000	0.000000	0.000000	-0.019360	0.005481	0.008481	0.000000	0.000000	3.000000	74.000000	0.000000
14953.200549	0.080430	0.578378	0.016025	77.702934	4.691763	25.265793	-0.975263	0.000000	0.799850	0.000000	0.000000	0.000000	-0.019360	0.005481	0.008481	0.000000	0.000000	3.000000	74.000000	0.000000
14953.203882	0.080314	0.578386	0.016021	77.714828	5.208052	25.947273	-0.975263	0.000000	0.799850	0.000000	0.000000	0.000000	-0.034885	0.002390	-0.001278	0.000000	0.000000	3.000000	74.000000	0.000000
14953.207216	0.080314	0.578386	0.016021	77.714828	5.208052	25.947273	-0.975263	0.000000	0.799850	0.000000	0.000000	0.000000	-0.034885	0.002390	-0.001278	0.000000	0.000000	3.000000	74.000000	0.000000
14953.210549	0.080314	0.578386	0.016021	77.714828	5.208052	25.947273	-0.975263	0.000000	0.799850	0.000000	0.000000	0.000000	-0.034885	0.002390	-0.001278	0.000000	0.000000	3.000000	74.000000	0.000000
14953.213882	0.080314	0.578386	0.016021	77.733459	5.816997	26.755024	-0.984303	0.000000	0.801050	0.000000	0.000000	0.000000	-0.034885	0.002390	-0.001278	0.000000	0.000000	3.000000	74.000000	0.000000
14953.217216	0.080143	0.578366	0.015967	77.733459	5.816997	26.755024	-0.984303	0.000000	0.801050	0.000000	0.000000	0.000000	-0.051256	-0.006177	-0.016093	0.000000	0.000000	3.000000	74.000000	0.000000
14953.220549	0.080143	0.578366	0.015967	77.733459	5.816997	26.755024	-0.984303	0.000000	0.801050	0.000000	0.000000	0.000000	-0.051256	-0.006177	-0.016093	0.000000	0.000000	3.000000	74.000000	0.000000
14953.223882	0.080143	0.578366	0.015967	77.758293	6.539539	27.722473	-0.984303	0.000000	0.801050	0.000000	0.000000	0.000000	-0.051256	-0.006177	-0.016093	0.000000	0.000000	3.000000	74.000000	0.000000
14953.227216	0.080143	0.578366	0.015967	77.758293	6.539539	27.722473	-0.984303	0.000000	0.801050	0.000000	0.000000	0.000000	-0.051256	-0.006177	-0.016093	0.000000	0.000000	3.000000	74.000000	0.000000
14953.230549	0.079878	0.578282	0.015902	77.758293	6.539539	27.722473	-0.984303	0.000000	0.801050	0.000000	0.000000	0.000000	-0.079565	-0.024983	-0.019694	0.000000	0.000000	3.000000	74.000000	0.000000
14953.233882	0.079538	0.578215	0.015801	77.785927	7.486767	28.988037	-0.992846	0.000000	0.798368	0.000000	0.000000	0.000000	-0.102104	-0.020199	-0.030354	0.000000	0.000000	3.000000	74.000000	0.000000
14953.237216	0.079538	0.578215	0.015801	77.785927	7.486767	28.988037	-0.992846	0.000000	0.798368	0.000000	0.000000	0.000000	-0.102104	-0.020199	-0.030354	0.000000	0.000000	3.000000	74.000000	0.000000
14953.240549	0.079538	0.578215	0.015801	77.785927	7.486767	28.988037	-0.992846	0.000000	0.798368	0.000000	0.000000	0.000000	-0.102104	-0.020199	-0.030354	0.000000	0.000000	3.000000	74.000000	0.000000
14953.243882	0.079172	0.578129	0.015686	77.816406	8.712636	30.609859	-1.023124	0.000000	0.790026	0.000000	0.000000	0.000000	-0.109636	-0.025665	-0.034358	0.000000	0.000000	3.000000	74.000000	0.000000
14953.247216	0.079172	0.578129	0.015686	77.816406	8.712636	30.609859	-1.023124	0.000000	0.790026	0.000000	0.000000	0.000000	-0.109636	-0.025665	-0.034358	0.000000	0.000000	3.000000	74.000000	0.000000
14953.250549	0.079172	0.578129	0.015686	77.816406	8.712636	30.609859	-1.023124	0.000000	0.790026	0.000000	0.000000	0.000000	-0.109636	-0.025665	-0.034358	0.000000	0.000000	3.000000	74.000000	0.000000
14953.253882	0.079172	0.578129	0.015686	77.835510	10.169308	32.526066	-1.041397	0.000000	0.784300	0.000000	0.000000	0.000000	-0.109636	-0.025665	-0.034358	0.000000	0.000000	3.000000	74.000000	0.000000
14953.257216	0.078844	0.578060	0.015517	77.835510	10.169308	32.526066	-1.041397	0.000000	0.784300	0.000000	0.000000	0.000000	-0.098449	-0.020879	-0.050712	0.000000	0.000000	3.000000	74.000000	0.000000
14953.260549	0.078844	0.578060	0.015517	77.835510	10.169308	32.526066	-1.041397	0.000000	0.784300	0.000000	0.000000	0.000000	-0.098449	-0.020879	-0.050712	0.000000	0.000000	3.000000	74.000000	0.000000
14953.263882	0.078566	0.578027	0.015374	77.836662	11.748742	34.588715	-1.041397	0.000000	0.784300	0.000000	0.000000	0.000000	-0.083239	-0.009954	-0.042921	0.000000	0.000000	3.000000	74.000000	0.000000
14953.267216	0.078566	0.578027	0.015374	77.836662	11.748742	34.588715	-1.041397	0.000000	0.784300	0.000000	0.000000	0.000000	-0.083239	-0.009954	-0.042921	0.000000	0.000000	3.000000	74.000000	0.000000
14953.270549	0.078566	0.578027	0.015374	77.836662	11.748742	34.588715	-1.041397	0.000000	0.784300	0.000000	0.000000	0.000000	-0.083239	-0.009954	-0.042921	0.000000	0.000000	3.000000	74.000000	0.000000
14953.273882	0.078566	0.578027	0.015374	77.826958	13.245952	36.553493	-1.071678	0.000000	0.768695	0.000000	0.000000	0.000000	-0.083239	-0.009954	-0.042921	0.000000	0.000000	3.000000	74.000000	0.000000
14953.277216	0.078240	0.578001	0.015215	77.826958	13.245952	36.553493	-1.071678	0.000000	0.768695	0.000000	0.000000	0.000000	-0.097807	-0.007557	-0.047757	0.000000	0.000000	3.000000	74.000000	0.000000
14953.280549	0.078240	0.578001	0.015215	77.826958	13.245952	36.553493	-1.071678	0.000000	0.768695	0.000000	0.000000	0.000000	-0.097807	-0.007557	-0.047757	0.000000	0.000000	3.000000	74.000000	0.000000
14953.283882	0.078240	0.578001	0.015215	77.801392	14.480440	38.197712	-1.071678	0.000000	0.768695	0.000000	0.000000	0.000000	-0.097807	-0.007557	-0.047757	0.000000	0.000000	3.000000	74.000000	0.000000
14953.287216	0.078240	0.578001	0.015215	77.801392	14.480440	38.197712	-1.071678	0.000000	0.768695	0.000000	0.000000	0.000000	-0.097807	-0.007557	-0.047757	0.000000	0.000000	3.000000	74.000000	0.000000
14953.290549	0.077816	0.577997	0.015154	77.801392	14.480440	38.197712	-1.071678	0.000000	0.768695	0.000000	0.000000	0.000000	-0.127391	-0.001403	-0.018152	0.000000	0.000000	3.000000	74.000000	0.000000
14953.293882	0.077338	0.577986	0.015191	77.771568	15.316079	39.338478	-1.087980	0.000000	0.760735	0.000000	0.000000	0.000000	-0.143247	-0.003102	0.011130	0.000000	0.000000	3.000000	74.000000	0.000000
14953.297216	0.077338	0.577986	0.015191	77.771568	15.316079	39.338478	-1.087980	0.000000	0.760735	0.000000	0.000000	0.000000	-0.143247	-0.003102	0.011130	0.000000	0.000000	3.000000	74.000000	0.000000
14953.300549	0.077338	0.577986	0.015191	77.771568	15.316079	39.338478	-1.087980	0.000000	0.760735	0.000000	0.000000	0.000000	-0.143247	-0.003102	0.011130	0.000000	0.000000	3.000000	74.000000	0.000000
14953.303882	0.077338	0.577986	0.015191	77.746262	15.833709	40.086323	-1.133086	0.000000	0.759565	0.000000	0.000000	0.000000	-0.143247	-0.003102	0.011130	0.000000	0.000000	3.000000	74.000000	0.000000
14953.307216	0.076810	0.577989	0.015343	77.746262	15.833709	40.086323	-1.133086	0.000000	0.759565	0.000000	0.000000	0.000000	-0.158367	0.000723	0.045427	0.000000	0.000000	3.000000	74.000000	0.000000
14953.310549	0.076810	0.577989	0.015343	77.746262	15.833709	40.086323	-1.133086	0.000000	0.759565	0.000000	0.000000	0.000000	-0.158367	0.000723	0.045427	0.000000	0.000000	3.000000	74.000000	0.000000
14953.313882	0.076387	0.578056	0.015570	77.720604	16.174562	40.600582	-1.133086	0.000000	0.759565	0.000000	0.000000	0.000000	-0.127113	0.020186	0.068151	0.000000	0.000000	3.000000	74.000000	0.000000
14953.317216	0.076387	0.578056	0.015570	77.720604	16.174562	40.600582	-1.133086	0.000000	0.759565	0.000000	0.000000	0.000000	-0.127113	0.020186	0.068151	0.000000	0.000000	3.000000	74.000000	0.000000
14953.320549	0.076387	0.578056	0.015570	77.720604	16.174562	40.600582	-1.133086	0.000000	0.759565	0.000000	0.000000	0.000000	-0.127113	0.020186	0.068151	0.000000	0.000000	3.000000	74.000000	0.000000
14953.323882	0.076387	0.578056	0.015570	77.688995	16.405836	40.950039	-1.180666	0.000000	0.778494	0.000000	0.000000	0.000000	-0.127113	0.020186	0.068151	0.000000	0.000000	3.000000	74.000000	0.000000
14953.327216	0.076062	0.578152	0.015839	77.688995	16.405836	40.950039	-1.180666	0.000000	0.778494	0.000000	0.000000	0.000000	-0.097525	0.028764	0.080828	0.000000	0.000000	3.000000	74.000000	0.000000
14953.330549	0.076062	0.578152	0.015839	77.688995	16.405836	40.950039	-1.180666	0.000000	0.778494	0.000000	0.000000	0.000000	-0.097525	0.028764	0.080828	0.000000	0.000000	3.000000	74.000000	0.000000
14953.333882	0.076062	0.578152	0.015839	77.655731	16.590582	41.225361	-1.180666	0.000000	0.778494	0.000000	0.000000	0.000000	-0.097525	0.028764	0.080828	0.000000	0.000000	3.000000	74.000000	0.000000
14953.337216	0.076062	0.578152	0.015839	77.655731	16.590582	41.225361	-1.180666	0.000000	0.778494	0.000000	0.000000	0.000000	-0.097525	0.028764	0.080828	0.000000	0.000000	3.000000	74.000000	0.000000
14953.340549	0.075806	0.578266	0.016115	77.655731	16.590582	41.225361	-1.180666	0.000000	0.778494	0.000000	0.000000	0.000000	-0.076604	0.034215	0.082563	0.000000	0.000000	3.000000	74.000000	0.000000
14953.343882	0.075540	0.578378	0.016326	77.623756	16.737116	41.452629	-1.196920	0.000000	0.791966	0.000000	0.000000	0.000000	-0.079747	0.033553	0.063418	0.000000	0.000000	3.000000	74.000000	0.000000
14953.347216	0.075540	0.578378	0.016326	77.623756	16.737116	41.452629	-1.196920	0.000000	0.791966	0.000000	0.000000	0.000000	-0.079747	0.033553	0.063418	0.000000	0.000000	3.000000	74.000000	0.000000
14953.350549	0.075540	0.578378	0.016326	77.623756	16.737116	41.452629	-1.196920	0.000000	0.791966	0.000000	0.000000	0.000000	-0.079747	0.033553	0.063418	0.000000	0.000000	3.000000	74.000000	0.000000
14953.353882	0.075540	0.578378	0.016326	77.596329	16.839603	41.626266	-1.222978	0.000000	0.816296	0.000000	0.000000	0.000000	-0.079747	0.033553	0.063418	0.000000	0.000000	3.000000	74.000000	0.000000
14953.357216	0.075300	0.578508	0.016550	77.596329	16.839603	41.626266	-1.222978	0.000000	0.816296	0.000000	0.000000	0.000000	-0.072270	0.039027	0.067339	0.000000	0.000000	3.000000	74.000000	0.000000
14953.360549	0.075300	0.578508	0.016550	77.596329	16.839603	41.626266	-1.222978	0.000000	0.816296	0.000000	0.000000	0.000000	-0.072270	0.039027	0.067339	0.000000	0.000000	3.000000	74.000000	0.000000
14953.363882	0.075300	0.578508	0.016550	77.565529	16.945572	41.805077	-1.222978	0.000000	0.816296	0.000000	0.000000	0.000000	-0.072270	0.039027	0.067339	0.000000	0.000000	3.000000	74.000000	0.000000
14953.367216	0.075300	0.578508	0.016550	77.565529	16.945572	41.805077	-1.222978	0.000000	0.816296	0.000000	0.000000	0.000000	-0.072270	0.039027	0.067339	0.000000	0.000000	3.000000	74.000000	0.000000
14953.370549	0.075025	0.578662	0.016708	77.565529	16.945572	41.805077	-1.222978	0.000000	0.816296	0.000000	0.000000	0.000000	-0.082425	0.046189	0.047305	0.000000	0.000000	3.000000	74.000000	0.000000
14953.373882	0.074715	0.578795	0.016789	77.536705	17.074100	42.016270	-1.235023	0.000000	0.827519	0.000000	0.000000	0.000000	-0.093032	0.040029	0.024172	0.000000	0.000000	3.000000	74.000000	0.000000
14953.377216	0.074715	0.578795	0.016789	77.536705	17.074100	42.016270	-1.235023	0.000000	0.827519	0.000000	0.000000	0.000000	-0.093032	0.040029	0.024172	0.000000	0.000000	3.000000	74.000000	0.000000
14953.380549	0.074715	0.578795	0.016789	77.536705	17.074100	42.016270	-1.235023	0.000000	0.827519	0.000000	0.000000	0.000000	-0.093032	0.040029	0.024172	0.000000	0.000000	3.000000	74.000000	0.000000
14953.383882	0.074382	0.578929	0.016873	77.508698	17.257824	42.306538	-1.264266	0.000000	0.839432	0.000000	0.000000	0.000000	-0.099806	0.040037	0.025159	0.000000	0.000000	3.000000	74.000000	0.000000
14953.387216	0.074382	0.578929	0.016873	77.508698	17.257824	42.306538	-1.264266	0.000000	0.839432	0.000000	0.000000	0.000000	-0.099806	0.040037	0.025159	0.000000	0.000000	3.000000	74.000000	0.000000
14953.390549	0.074382	0.578929	0.016873	77.508698	17.257824	42.306538	-1.264266	0.000000	0.839432	0.000000	0.000000	0.000000	-0.099806	0.040037	0.025159	0.000000	0.000000	3.000000	74.000000	0.000000
14953.393882	0.074382	0.578929	0.016873	77.483780	17.507612	42.685043	-1.280900	0.000000	0.843625	0.000000	0.000000	0.000000	-0.099806	0.040037	0.025159	0.000000	0.000000	3.000000	74.000000	0.000000
14953.397216	0.074065	0.579052	0.016912	77.483780	17.507612	42.685043	-1.280900	0.000000	0.843625	0.000000	0.000000	0.000000	-0.094966	0.036933	0.011957	0.000000	0.000000	3.000000	74.000000	0.000000
14953.400549	0.074065	0.579052	0.016912	77.483780	17.507612	42.685043	-1.280900	0.000000	0.843625	0.000000	0.000000	0.000000	-0.094966	0.036933	0.011957	0.000000	0.000000	3.000000	74.000000	0.000000
14953.403882	0.073744	0.579139	0.016918	77.459213	17.814634	43.133987	-1.280900	0.000000	0.843625	0.000000	0.000000	0.000000	-0.096543	0.025991	0.001793	0.000000	0.000000	3.000000	74.000000	0.000000
14953.407216	0.073744	0.579139	0.016918	77.459213	17.814634	43.133987	-1.280900	0.000000	0.843625	0.000000	0.000000	0.000000	-0.096543	0.025991	0.001793	0.000000	0.000000	3.000000	74.000000	0.000000
14953.410549	0.073744	0.579139	0.016918	77.459213	17.814634	43.133987	-1.280900	0.000000	0.843625	0.000000	0.000000	0.000000	-0.096543	0.025991	0.001793	0.000000	0.000000	3.000000	74.000000	0.000000
14953.413882	0.073744	0.579139	0.016918	77.436584	18.137028	43.599144	-1.312819	0.000000	0.845917	0.000000	0.000000	0.000000	-0.096543	0.025991	0.001793	0.000000	0.000000	3.000000	74.000000	0.000000
14953.417216	0.073443	0.579181	0.016910	77.436584	18.137028	43.599144	-1.312819	0.000000	0.845917	0.000000	0.000000	0.000000	-0.090259	0.012607	-0.002394	0.000000	0.000000	3.000000	74.000000	0.000000
14953.420549	0.073443	0.579181	0.016910	77.436584	18.137028	43.599144	-1.312819	0.000000	0.845917	0.000000	0.000000	0.000000	-0.090259	0.012607	-0.002394	0.000000	0.000000	3.000000	74.000000	0.000000
14953.423882	0.073443	0.579181	0.016910	77.412521	18.405632	43.999062	-1.312819	0.000000	0.845917	0.000000	0.000000	0.000000	-0.090259	0.012607	-0.002394	0.000000	0.000000	3.000000	74.000000	0.000000
14953.427216	0.073443	0.579181	0.016910	77.412521	18.405632	43.999062	-1.312819	0.000000	0.845917	0.000000	0.000000	0.000000	-0.090259	0.012607	-0.002394	0.000000	0.000000	3.000000	74.000000	0.000000
14953.430549	0.073125	0.579259	0.016939	77.412521	18.405632	43.999062	-1.312819	0.000000	0.845917	0.000000	0.000000	0.000000	-0.095444	0.023603	0.008681	0.000000	0.000000	3.000000	74.000000	0.000000
14953.433882	0.073125	0.579259	0.016939	77.399681	18.568560	44.257214	-1.327862	0.000000	0.845518	0.000000	0.000000	0.000000	-0.095444	0.023603	0.008681	0.000000	0.000000	3.000000	74.000000	0.000000
14953.437216	0.073125	0.579259	0.016939	77.399681	18.568560	44.257214	-1.327862	0.000000	0.845518	0.000000	0.000000	0.000000	-0.095444	0.023603	0.008681	0.000000	0.000000	3.000000	74.000000	0.000000
14953.440549	0.073125	0.579259	0.016939	77.399681	18.568560	44.257214	-1.327862	0.000000	0.845518	0.000000	0.000000	0.000000	-0.095444	0.023603	0.008681	0.000000	0.000000	3.000000	74.000000	0.000000
14953.443882	0.072567	0.579296	0.017059	77.392548	18.616035	44.353977	-1.343769	0.000000	0.846965	0.000000	0.000000	0.000000	-0.167276	0.010968	0.036026	0.000000	0.000000	3.000000	74.000000	0.000000
14953.447216	0.072567	0.579296	0.017059	77.392548	18.616035	44.353977	-1.343769	0.000000	0.846965	0.000000	0.000000	0.000000	-0.167276	0.010968	0.036026	0.000000	0.000000	3.000000	74.000000	0.000000
14953.450549	0.072567	0.579296	0.017059	77.392548	18.616035	44.353977	-1.343769	0.000000	0.846965	0.000000	0.000000	0.000000	-0.167276	0.010968	0.036026	0.000000	0.000000	3.000000	74.000000	0.000000
14953.453882	0.072567	0.579296	0.017059	77.392242	18.589272	44.353626	-1.371648	0.000000	0.852969	0.000000	0.000000	0.000000	-0.167276	0.010968	0.036026	0.000000	0.000000	3.000000	74.000000	0.000000
14953.457216	0.072304	0.579280	0.017147	77.392242	18.589272	44.353626	-1.371648	0.000000	0.852969	0.000000	0.000000	0.000000	-0.078907	-0.004754	0.026427	0.000000	0.000000	3.000000	74.000000	0.000000
14953.460549	0.072304	0.579280	0.017147	77.392242	18.589272	44.353626	-1.371648	0.000000	0.852969	0.000000	0.000000	0.000000	-0.078907	-0.004754	0.026427	0.000000	0.000000	3.000000	74.000000	0.000000
14953.463882	0.072304	0.579280	0.017147	77.392242	18.556648	44.321732	-1.371648	0.000000	0.852969	0.000000	0.000000	0.000000	-0.078907	-0.004754	0.026427	0.000000	0.000000	3.000000	74.000000	0.000000
14953.467216	0.072304	0.579280	0.017147	77.392242	18.556648	44.321732	-1.371648	0.000000	0.852969	0.000000	0.000000	0.000000	-0.078907	-0.004754	0.026427	0.000000	0.000000	3.000000	74.000000	0.000000
14953.470549	0.072041	0.579264	0.017235	77.392242	18.556648	44.321732	-1.371648	0.000000	0.852969	0.000000	0.000000	0.000000	-0.078933	-0.004758	0.026383	0.000000	0.000000	3.000000	74.000000	0.000000
14953.473882	0.072041	0.579264	0.017235	77.392281	18.529449	44.194096	-1.384799	0.000000	0.857374	0.000000	0.000000	0.000000	-0.078933	-0.004758	0.026383	0.000000	0.000000	3.000000	74.000000	0.000000
14953.477216	0.072041	0.579264	0.017235	77.392281	18.529449	44.194096	-1.384799	0.000000	0.857374	0.000000	0.000000	0.000000	-0.078933	-0.004758	0.026383	0.000000	0.000000	3.000000	74.000000	0.000000
14953.480549	0.072041	0.579264	0.017235	77.392281	18.529449	44.194096	-1.384799	0.000000	0.857374	0.000000	0.000000	0.000000	-0.078933	-0.004758	0.026383	0.000000	0.000000	3.000000	74.000000	0.000000
14953.483882	0.071721	0.579224	0.017404	77.392265	18.515848	43.914867	-1.397955	0.000000	0.861771	0.000000	0.000000	0.000000	-0.096043	-0.011904	0.050479	0.000000	0.000000	3.000000	74.000000	0.000000
14953.487216	0.071721	0.579224	0.017404	77.392265	18.515848	43.914867	-1.397955	0.000000	0.861771	0.000000	0.000000	0.000000	-0.096043	-0.011904	0.050479	0.000000	0.000000	3.000000	74.000000	0.000000
14953.490549	0.071721	0.579224	0.017404	77.392265	18.515848	43.914867	-1.397955	0.000000	0.861771	0.000000	0.000000	0.000000	-0.096043	-0.011904	0.050479	0.000000	0.000000	3.000000	74.000000	0.000000
14953.493882	0.071721	0.579224	0.017404	77.395332	18.507374	43.606197	-1.413962	0.000000	0.870184	0.000000	0.000000	0.000000	-0.096043	-0.011904	0.050479	0.000000	0.000000	3.000000	74.000000	0.000000
14953.497216	0.071654	0.579198	0.017420	77.395332	18.507374	43.606197	-1.413962	0.000000	0.870184	0.000000	0.000000	0.000000	-0.019977	-0.007868	0.005040	0.000000	0.000000	3.000000	74.000000	0.000000
14953.500549	0.071654	0.579198	0.017420	77.395332	18.507374	43.606197	-1.413962	0.000000	0.870184	0.000000	0.000000	0.000000	-0.019977	-0.007868	0.005040	0.000000	0.000000	3.000000	74.000000	0.000000
14953.503882	0.071591	0.579167	0.017307	77.401512	18.506767	43.411701	-1.413962	0.000000	0.870184	0.000000	0.000000	0.000000	-0.018985	-0.009302	-0.034181	0.000000	0.000000	3.000000	74.000000	0.000000
14953.507216	0.071591	0.579167	0.017307	77.401512	18.506767	43.411701	-1.413962	0.000000	0.870184	0.000000	0.000000	0.000000	-0.018985	-0.009302	-0.034181	0.000000	0.000000	3.000000	74.000000	0.000000
14953.510549	0.071591	0.579167	0.017307	77.401512	18.506767	43.411701	-1.413962	0.000000	0.870184	0.000000	0.000000	0.000000	-0.018985	-0.009302	-0.034181	0.000000	0.000000	3.000000	74.000000	0.000000
14953.513882	0.071591	0.579167	0.017307	77.414124	18.510523	43.374039	-1.420456	0.000000	0.865327	0.000000	0.000000	0.000000	-0.018985	-0.009302	-0.034181	0.000000	0.000000	3.000000	74.000000	0.000000
14953.517216	0.071566	0.579152	0.017139	77.414124	18.510523	43.374039	-1.420456	0.000000	0.865327	0.000000	0.000000	0.000000	-0.007584	-0.004563	-0.050277	0.000000	0.000000	3.000000	74.000000	0.000000
14953.520549	0.071566	0.579152	0.017139	77.414124	18.510523	43.374039	-1.420456	0.000000	0.865327	0.000000	0.000000	0.000000	-0.007584	-0.004563	-0.050277	0.000000	0.000000	3.000000	74.000000	0.000000
14953.523882	0.071566	0.579152	0.017139	77.427063	18.508408	43.360657	-1.420456	0.000000	0.865327	0.000000	0.000000	0.000000	-0.007584	-0.004563	-0.050277	0.000000	1.000000	3.000000	74.000000	0.000000
14953.527216	0.071566	0.579152	0.017139	77.427063	18.508408	43.360657	-1.420456	0.000000	0.865327	0.000000	0.000000	0.000000	-0.007584	-0.004563	-0.050277	0.000000	1.000000	3.000000	74.000000	0.000000
