# Supplementary material for: Haptic Guidance Needs to Be Intuitive Not Just Informative to Improve Human Motor Accuracy
Source: PLoS One. 2016 Mar 16;11(3):e0150912. doi: 10.1371/journal.pone.0150912 (PMC4794196; doi:10.1371/journal.pone.0150912)
Supplement: S1 Data — (ZIP) [file pone.0150912.s001.zip › Subject6/exp1_0075.txt]

Time	PosX	PosY	PosZ	RotX	RotY	RotZ	ForceX	ForceY	ForceZ	MomentX	MomentY	MomentZ	VelocityX	VelocityY	VelocityZ	CalibratedWeight	ButtonDown	Condition	Trial	Visual
14955.070549	0.002316	0.475286	0.244260	66.983200	26.505417	46.393940	0.000000	0.000000	0.000000	0.000000	0.000000	0.000000	-0.030080	-0.041108	-0.032474	0.000000	1.000000	3.000000	75.000000	1.000000
14955.073882	0.002316	0.475286	0.244260	66.963112	26.526794	46.122337	1.931777	0.000000	4.611749	0.000000	0.000000	0.000000	-0.030080	-0.041108	-0.032474	0.000000	1.000000	3.000000	75.000000	1.000000
14955.077216	0.002484	0.475334	0.244642	66.963112	26.526794	46.122337	1.931777	0.000000	4.611749	0.000000	0.000000	0.000000	0.050354	0.014476	0.114755	0.000000	1.000000	3.000000	75.000000	1.000000
14955.080549	0.002484	0.475334	0.244642	66.963112	26.526794	46.122337	1.931777	0.000000	4.611749	0.000000	0.000000	0.000000	0.050354	0.014476	0.114755	0.000000	1.000000	3.000000	75.000000	1.000000
14955.083882	0.002484	0.475334	0.244642	66.878807	26.580381	45.781994	1.931777	0.000000	4.611749	0.000000	0.000000	0.000000	0.050354	0.014476	0.114755	0.000000	1.000000	3.000000	75.000000	1.000000
14955.087216	0.002484	0.475334	0.244642	66.878807	26.580381	45.781994	1.931777	0.000000	4.611749	0.000000	0.000000	0.000000	0.050354	0.014476	0.114755	0.000000	1.000000	3.000000	75.000000	1.000000
14955.090549	0.002818	0.475399	0.244912	66.878807	26.580381	45.781994	1.931777	0.000000	4.611749	0.000000	0.000000	0.000000	0.100274	0.019364	0.080742	0.000000	1.000000	3.000000	75.000000	1.000000
14955.093882	0.003322	0.475764	0.245667	66.765503	26.647106	45.801388	1.931900	0.000000	4.611698	0.000000	0.000000	0.000000	0.151054	0.109642	0.226678	0.000000	1.000000	3.000000	75.000000	1.000000
14955.097216	0.003322	0.475764	0.245667	66.765503	26.647106	45.801388	1.931900	0.000000	4.611698	0.000000	0.000000	0.000000	0.151054	0.109642	0.226678	0.000000	1.000000	3.000000	75.000000	1.000000
14955.100549	0.003322	0.475764	0.245667	66.765503	26.647106	45.801388	1.931900	0.000000	4.611698	0.000000	0.000000	0.000000	0.151054	0.109642	0.226678	0.000000	1.000000	3.000000	75.000000	1.000000
14955.103882	0.003322	0.475764	0.245667	66.685860	26.572832	45.694180	1.938417	0.000000	4.608963	0.000000	0.000000	0.000000	0.151054	0.109642	0.226678	0.000000	1.000000	3.000000	75.000000	1.000000
14955.107216	0.003493	0.475826	0.246558	66.685860	26.572832	45.694180	1.938417	0.000000	4.608963	0.000000	0.000000	0.000000	0.051375	0.018615	0.267385	0.000000	1.000000	3.000000	75.000000	1.000000
14955.110549	0.003493	0.475826	0.246558	66.685860	26.572832	45.694180	1.938417	0.000000	4.608963	0.000000	0.000000	0.000000	0.051375	0.018615	0.267385	0.000000	1.000000	3.000000	75.000000	1.000000
14955.113882	0.003565	0.476219	0.247551	66.749451	26.635962	45.633743	1.938417	0.000000	4.608963	0.000000	0.000000	0.000000	0.021551	0.117692	0.297798	0.000000	1.000000	3.000000	75.000000	1.000000
14955.117216	0.003565	0.476219	0.247551	66.749451	26.635962	45.633743	1.938417	0.000000	4.608963	0.000000	0.000000	0.000000	0.021551	0.117692	0.297798	0.000000	1.000000	3.000000	75.000000	1.000000
14955.120549	0.003565	0.476219	0.247551	66.749451	26.635962	45.633743	1.938417	0.000000	4.608963	0.000000	0.000000	0.000000	0.021551	0.117692	0.297798	0.000000	1.000000	3.000000	75.000000	1.000000
14955.123882	0.003334	0.476334	0.248265	67.087868	27.257296	46.120750	1.929718	0.000000	4.612612	0.000000	0.000000	0.000000	-0.069244	0.034695	0.214051	0.000000	1.000000	3.000000	75.000000	1.000000
14955.127216	0.003334	0.476334	0.248265	67.087868	27.257296	46.120750	1.929718	0.000000	4.612612	0.000000	0.000000	0.000000	-0.069244	0.034695	0.214051	0.000000	1.000000	3.000000	75.000000	1.000000
14955.130549	0.003334	0.476334	0.248265	67.087868	27.257296	46.120750	1.929718	0.000000	4.612612	0.000000	0.000000	0.000000	-0.069244	0.034695	0.214051	0.000000	1.000000	3.000000	75.000000	1.000000
14955.133882	0.003102	0.476488	0.248944	67.516266	28.272921	47.052231	1.921339	0.000000	4.616108	0.000000	0.000000	0.000000	-0.069431	0.046047	0.203877	0.000000	1.000000	3.000000	75.000000	1.000000
14955.137216	0.003102	0.476488	0.248944	67.516266	28.272921	47.052231	1.921339	0.000000	4.616108	0.000000	0.000000	0.000000	-0.069431	0.046047	0.203877	0.000000	1.000000	3.000000	75.000000	1.000000
14955.140549	0.003102	0.476488	0.248944	67.516266	28.272921	47.052231	1.921339	0.000000	4.616108	0.000000	0.000000	0.000000	-0.069431	0.046047	0.203877	0.000000	1.000000	3.000000	75.000000	1.000000
14955.143882	0.002703	0.476506	0.249611	67.931137	29.380623	48.117477	1.913202	0.000000	4.619487	0.000000	0.000000	0.000000	-0.119910	0.005459	0.200118	0.000000	1.000000	3.000000	75.000000	1.000000
14955.147216	0.002703	0.476506	0.249611	67.931137	29.380623	48.117477	1.913202	0.000000	4.619487	0.000000	0.000000	0.000000	-0.119910	0.005459	0.200118	0.000000	1.000000	3.000000	75.000000	1.000000
14955.150549	0.002703	0.476506	0.249611	67.931137	29.380623	48.117477	1.913202	0.000000	4.619487	0.000000	0.000000	0.000000	-0.119910	0.005459	0.200118	0.000000	1.000000	3.000000	75.000000	1.000000
14955.153882	0.002302	0.476563	0.250276	68.279762	30.501818	49.245377	1.902508	0.000000	4.623901	0.000000	0.000000	0.000000	-0.120140	0.017034	0.199446	0.000000	1.000000	3.000000	75.000000	1.000000
14955.157216	0.002302	0.476563	0.250276	68.279762	30.501818	49.245377	1.902508	0.000000	4.623901	0.000000	0.000000	0.000000	-0.120140	0.017034	0.199446	0.000000	1.000000	3.000000	75.000000	1.000000
14955.160549	0.002302	0.476563	0.250276	68.279762	30.501818	49.245377	1.902508	0.000000	4.623901	0.000000	0.000000	0.000000	-0.120140	0.017034	0.199446	0.000000	1.000000	3.000000	75.000000	1.000000
14955.163882	0.002302	0.476563	0.250276	68.560020	31.695616	50.532448	1.891843	0.000000	4.628275	0.000000	0.000000	0.000000	-0.120140	0.017034	0.199446	0.000000	1.000000	3.000000	75.000000	1.000000
14955.167216	0.001901	0.476501	0.250848	68.560020	31.695616	50.532448	1.891843	0.000000	4.628275	0.000000	0.000000	0.000000	-0.120441	-0.018537	0.171631	0.000000	1.000000	3.000000	75.000000	1.000000
14955.170549	0.001901	0.476501	0.250848	68.560020	31.695616	50.532448	1.891843	0.000000	4.628275	0.000000	0.000000	0.000000	-0.120441	-0.018537	0.171631	0.000000	1.000000	3.000000	75.000000	1.000000
14955.173882	0.001499	0.476437	0.251356	68.760941	32.920994	51.915413	1.891843	0.000000	4.628275	0.000000	0.000000	0.000000	-0.120677	-0.019101	0.152427	0.000000	1.000000	3.000000	75.000000	1.000000
14955.177216	0.001499	0.476437	0.251356	68.760941	32.920994	51.915413	1.891843	0.000000	4.628275	0.000000	0.000000	0.000000	-0.120677	-0.019101	0.152427	0.000000	1.000000	3.000000	75.000000	1.000000
14955.180549	0.001499	0.476437	0.251356	68.760941	32.920994	51.915413	1.891843	0.000000	4.628275	0.000000	0.000000	0.000000	-0.120677	-0.019101	0.152427	0.000000	1.000000	3.000000	75.000000	1.000000
14955.183882	0.001499	0.476437	0.251356	68.910820	34.146564	53.330952	1.872145	0.000000	4.636278	0.000000	0.000000	0.000000	-0.120677	-0.019101	0.152427	0.000000	1.000000	3.000000	75.000000	1.000000
14955.187216	0.001028	0.476314	0.251818	68.910820	34.146564	53.330952	1.872145	0.000000	4.636278	0.000000	0.000000	0.000000	-0.141066	-0.036945	0.138516	0.000000	1.000000	3.000000	75.000000	1.000000
14955.190549	0.001028	0.476314	0.251818	68.910820	34.146564	53.330952	1.872145	0.000000	4.636278	0.000000	0.000000	0.000000	-0.141066	-0.036945	0.138516	0.000000	1.000000	3.000000	75.000000	1.000000
14955.193882	0.000625	0.476150	0.252217	69.021439	35.302258	54.644554	1.872145	0.000000	4.636278	0.000000	0.000000	0.000000	-0.121059	-0.049139	0.119680	0.000000	1.000000	3.000000	75.000000	1.000000
14955.197216	0.000625	0.476150	0.252217	69.021439	35.302258	54.644554	1.872145	0.000000	4.636278	0.000000	0.000000	0.000000	-0.121059	-0.049139	0.119680	0.000000	1.000000	3.000000	75.000000	1.000000
14955.200549	0.000625	0.476150	0.252217	69.021439	35.302258	54.644554	1.872145	0.000000	4.636278	0.000000	0.000000	0.000000	-0.121059	-0.049139	0.119680	0.000000	1.000000	3.000000	75.000000	1.000000
14955.203882	0.000221	0.476006	0.252631	69.110153	36.314106	55.797005	1.852794	0.000000	4.644045	0.000000	0.000000	0.000000	-0.121194	-0.043259	0.124072	0.000000	1.000000	3.000000	75.000000	1.000000
14955.207216	0.000221	0.476006	0.252631	69.110153	36.314106	55.797005	1.852794	0.000000	4.644045	0.000000	0.000000	0.000000	-0.121194	-0.043259	0.124072	0.000000	1.000000	3.000000	75.000000	1.000000
14955.210549	0.000221	0.476006	0.252631	69.110153	36.314106	55.797005	1.852794	0.000000	4.644045	0.000000	0.000000	0.000000	-0.121194	-0.043259	0.124072	0.000000	1.000000	3.000000	75.000000	1.000000
14955.213882	-0.000150	0.475980	0.253103	69.199402	37.112598	56.577374	1.843761	0.000000	4.647639	0.000000	0.000000	0.000000	-0.111224	-0.007896	0.141827	0.000000	1.000000	3.000000	75.000000	1.000000
14955.217216	-0.000150	0.475980	0.253103	69.199402	37.112598	56.577374	1.843761	0.000000	4.647639	0.000000	0.000000	0.000000	-0.111224	-0.007896	0.141827	0.000000	1.000000	3.000000	75.000000	1.000000
14955.220549	-0.000150	0.475980	0.253103	69.199402	37.112598	56.577374	1.843761	0.000000	4.647639	0.000000	0.000000	0.000000	-0.111224	-0.007896	0.141827	0.000000	1.000000	3.000000	75.000000	1.000000
14955.223882	-0.000150	0.475980	0.253103	69.321365	37.624737	56.817959	1.834893	0.000000	4.651147	0.000000	0.000000	0.000000	-0.111224	-0.007896	0.141827	0.000000	1.000000	3.000000	75.000000	1.000000
14955.227216	-0.000420	0.476012	0.253590	69.321365	37.624737	56.817959	1.834893	0.000000	4.651147	0.000000	0.000000	0.000000	-0.081009	0.009685	0.145894	0.000000	1.000000	3.000000	75.000000	1.000000
14955.230549	-0.000420	0.476012	0.253590	69.321365	37.624737	56.817959	1.834893	0.000000	4.651147	0.000000	0.000000	0.000000	-0.081009	0.009685	0.145894	0.000000	1.000000	3.000000	75.000000	1.000000
14955.233882	-0.000589	0.476141	0.254057	69.419945	37.998360	57.051697	1.834893	0.000000	4.651147	0.000000	0.000000	0.000000	-0.050727	0.038711	0.140259	0.000000	0.000000	3.000000	75.000000	1.000000
14955.237216	-0.000589	0.476141	0.254057	69.419945	37.998360	57.051697	1.834893	0.000000	4.651147	0.000000	0.000000	0.000000	-0.050727	0.038711	0.140259	0.000000	0.000000	3.000000	75.000000	1.000000
14955.240549	-0.000589	0.476141	0.254057	69.419945	37.998360	57.051697	1.834893	0.000000	4.651147	0.000000	0.000000	0.000000	-0.050727	0.038711	0.140259	0.000000	0.000000	3.000000	75.000000	1.000000
14955.243882	-0.000589	0.476141	0.254057	69.506065	38.207047	57.187187	1.821954	0.000000	4.656230	0.000000	0.000000	0.000000	-0.050727	0.038711	0.140259	0.000000	0.000000	3.000000	75.000000	1.000000
14955.247216	-0.000725	0.476348	0.254522	69.506065	38.207047	57.187187	1.821954	0.000000	4.656230	0.000000	0.000000	0.000000	-0.040658	0.062079	0.139478	0.000000	0.000000	3.000000	75.000000	1.000000
14955.250549	-0.000725	0.476348	0.254522	69.506065	38.207047	57.187187	1.821954	0.000000	4.656230	0.000000	0.000000	0.000000	-0.040658	0.062079	0.139478	0.000000	0.000000	3.000000	75.000000	1.000000
14955.253882	-0.000860	0.476612	0.254907	69.604927	38.205856	57.017197	1.821954	0.000000	4.656230	0.000000	0.000000	0.000000	-0.040681	0.079023	0.115359	0.000000	0.000000	3.000000	75.000000	1.000000
14955.257216	-0.000860	0.476612	0.254907	69.604927	38.205856	57.017197	1.821954	0.000000	4.656230	0.000000	0.000000	0.000000	-0.040681	0.079023	0.115359	0.000000	0.000000	3.000000	75.000000	1.000000
14955.260549	-0.000860	0.476612	0.254907	69.604927	38.205856	57.017197	1.821954	0.000000	4.656230	0.000000	0.000000	0.000000	-0.040681	0.079023	0.115359	0.000000	0.000000	3.000000	75.000000	1.000000
14955.263882	-0.000962	0.476892	0.255181	69.726540	38.053696	56.461887	1.812382	0.000000	4.659965	0.000000	0.000000	0.000000	-0.030534	0.084033	0.082221	0.000000	0.000000	3.000000	75.000000	1.000000
14955.267216	-0.000962	0.476892	0.255181	69.726540	38.053696	56.461887	1.812382	0.000000	4.659965	0.000000	0.000000	0.000000	-0.030534	0.084033	0.082221	0.000000	0.000000	3.000000	75.000000	1.000000
14955.270549	-0.000962	0.476892	0.255181	69.726540	38.053696	56.461887	1.812382	0.000000	4.659965	0.000000	0.000000	0.000000	-0.030534	0.084033	0.082221	0.000000	0.000000	3.000000	75.000000	1.000000
14955.273882	-0.000962	0.476892	0.255181	69.865639	37.738754	55.502563	1.809076	0.000000	4.661250	0.000000	0.000000	0.000000	-0.030534	0.084033	0.082221	0.000000	0.000000	3.000000	75.000000	1.000000
14955.277216	-0.001064	0.477285	0.255326	69.865639	37.738754	55.502563	1.809076	0.000000	4.661250	0.000000	0.000000	0.000000	-0.030500	0.118075	0.043623	0.000000	0.000000	3.000000	75.000000	1.000000
14955.280549	-0.001064	0.477285	0.255326	69.865639	37.738754	55.502563	1.809076	0.000000	4.661250	0.000000	0.000000	0.000000	-0.030500	0.118075	0.043623	0.000000	0.000000	3.000000	75.000000	1.000000
14955.283882	-0.001131	0.477730	0.255204	70.122597	37.621868	54.948982	1.809076	0.000000	4.661250	0.000000	0.000000	0.000000	-0.020236	0.133359	-0.036702	0.000000	0.000000	3.000000	75.000000	1.000000
14955.287216	-0.001131	0.477730	0.255204	70.122597	37.621868	54.948982	1.809076	0.000000	4.661250	0.000000	0.000000	0.000000	-0.020236	0.133359	-0.036702	0.000000	0.000000	3.000000	75.000000	1.000000
14955.290549	-0.001131	0.477730	0.255204	70.122597	37.621868	54.948982	1.809076	0.000000	4.661250	0.000000	0.000000	0.000000	-0.020236	0.133359	-0.036702	0.000000	0.000000	3.000000	75.000000	1.000000
14955.293882	-0.001131	0.477730	0.255204	70.497337	37.890427	54.893078	1.806248	0.000000	4.662346	0.000000	0.000000	0.000000	-0.020236	0.133359	-0.036702	0.000000	0.000000	3.000000	75.000000	1.000000
14955.297216	-0.001164	0.478303	0.254842	70.497337	37.890427	54.893078	1.806248	0.000000	4.662346	0.000000	0.000000	0.000000	-0.009968	0.172073	-0.108409	0.000000	0.000000	3.000000	75.000000	1.000000
14955.300549	-0.001164	0.478303	0.254842	70.497337	37.890427	54.893078	1.806248	0.000000	4.662346	0.000000	0.000000	0.000000	-0.009968	0.172073	-0.108409	0.000000	0.000000	3.000000	75.000000	1.000000
14955.303882	-0.001163	0.479124	0.254300	70.897415	38.314842	54.992649	1.806248	0.000000	4.662346	0.000000	0.000000	0.000000	0.000266	0.246122	-0.162637	0.000000	0.000000	3.000000	75.000000	1.000000
14955.307216	-0.001163	0.479124	0.254300	70.897415	38.314842	54.992649	1.806248	0.000000	4.662346	0.000000	0.000000	0.000000	0.000266	0.246122	-0.162637	0.000000	0.000000	3.000000	75.000000	1.000000
14955.310549	-0.001163	0.479124	0.254300	70.897415	38.314842	54.992649	1.806248	0.000000	4.662346	0.000000	0.000000	0.000000	0.000266	0.246122	-0.162637	0.000000	0.000000	3.000000	75.000000	1.000000
14955.313882	-0.001264	0.480055	0.253627	71.274620	38.687538	55.059174	1.811309	0.000000	4.660382	0.000000	0.000000	0.000000	-0.030038	0.279495	-0.201916	0.000000	0.000000	3.000000	75.000000	1.000000
14955.317216	-0.001264	0.480055	0.253627	71.274620	38.687538	55.059174	1.811309	0.000000	4.660382	0.000000	0.000000	0.000000	-0.030038	0.279495	-0.201916	0.000000	0.000000	3.000000	75.000000	1.000000
14955.320549	-0.001264	0.480055	0.253627	71.274620	38.687538	55.059174	1.811309	0.000000	4.660382	0.000000	0.000000	0.000000	-0.030038	0.279495	-0.201916	0.000000	0.000000	3.000000	75.000000	1.000000
14955.323882	-0.001431	0.481118	0.252869	71.657181	38.918667	54.926437	1.813886	0.000000	4.659379	0.000000	0.000000	0.000000	-0.050156	0.318896	-0.227531	0.000000	0.000000	3.000000	75.000000	1.000000
14955.327216	-0.001431	0.481118	0.252869	71.657181	38.918667	54.926437	1.813886	0.000000	4.659379	0.000000	0.000000	0.000000	-0.050156	0.318896	-0.227531	0.000000	0.000000	3.000000	75.000000	1.000000
14955.330549	-0.001431	0.481118	0.252869	71.657181	38.918667	54.926437	1.813886	0.000000	4.659379	0.000000	0.000000	0.000000	-0.050156	0.318896	-0.227531	0.000000	0.000000	3.000000	75.000000	1.000000
14955.333882	-0.001732	0.482272	0.251994	72.047134	38.957050	54.526352	1.815934	0.000000	4.658582	0.000000	0.000000	0.000000	-0.090367	0.346096	-0.262531	0.000000	0.000000	3.000000	75.000000	1.000000
14955.337216	-0.001732	0.482272	0.251994	72.047134	38.957050	54.526352	1.815934	0.000000	4.658582	0.000000	0.000000	0.000000	-0.090367	0.346096	-0.262531	0.000000	0.000000	3.000000	75.000000	1.000000
14955.340549	-0.001732	0.482272	0.251994	72.047134	38.957050	54.526352	1.815934	0.000000	4.658582	0.000000	0.000000	0.000000	-0.090367	0.346096	-0.262531	0.000000	0.000000	3.000000	75.000000	1.000000
14955.343882	-0.002099	0.483555	0.251031	72.417831	38.888374	53.965435	1.816575	0.000000	4.658332	0.000000	0.000000	0.000000	-0.110239	0.384981	-0.288795	0.000000	0.000000	3.000000	75.000000	1.000000
14955.347216	-0.002099	0.483555	0.251031	72.417831	38.888374	53.965435	1.816575	0.000000	4.658332	0.000000	0.000000	0.000000	-0.110239	0.384981	-0.288795	0.000000	0.000000	3.000000	75.000000	1.000000
14955.350549	-0.002099	0.483555	0.251031	72.417831	38.888374	53.965435	1.816575	0.000000	4.658332	0.000000	0.000000	0.000000	-0.110239	0.384981	-0.288795	0.000000	0.000000	3.000000	75.000000	1.000000
14955.353882	-0.002466	0.484987	0.249995	72.728111	38.782524	53.546555	1.816702	0.000000	4.658282	0.000000	0.000000	0.000000	-0.109861	0.429541	-0.310869	0.000000	0.000000	3.000000	75.000000	1.000000
14955.357216	-0.002466	0.484987	0.249995	72.728111	38.782524	53.546555	1.816702	0.000000	4.658282	0.000000	0.000000	0.000000	-0.109861	0.429541	-0.310869	0.000000	0.000000	3.000000	75.000000	1.000000
14955.360549	-0.002466	0.484987	0.249995	72.728111	38.782524	53.546555	1.816702	0.000000	4.658282	0.000000	0.000000	0.000000	-0.109861	0.429541	-0.310869	0.000000	0.000000	3.000000	75.000000	1.000000
14955.363882	-0.002864	0.486525	0.248822	72.977058	38.705555	53.258610	1.817316	0.000000	4.658043	0.000000	0.000000	0.000000	-0.119427	0.461393	-0.351884	0.000000	0.000000	3.000000	75.000000	1.000000
14955.367216	-0.002864	0.486525	0.248822	72.977058	38.705555	53.258610	1.817316	0.000000	4.658043	0.000000	0.000000	0.000000	-0.119427	0.461393	-0.351884	0.000000	0.000000	3.000000	75.000000	1.000000
14955.370549	-0.002864	0.486525	0.248822	72.977058	38.705555	53.258610	1.817316	0.000000	4.658043	0.000000	0.000000	0.000000	-0.119427	0.461393	-0.351884	0.000000	0.000000	3.000000	75.000000	1.000000
14955.373882	-0.003326	0.488144	0.247400	73.196190	38.647091	53.038723	1.818283	0.000000	4.657665	0.000000	0.000000	0.000000	-0.138750	0.485576	-0.426535	0.000000	0.000000	3.000000	75.000000	1.000000
14955.377216	-0.003326	0.488144	0.247400	73.196190	38.647091	53.038723	1.818283	0.000000	4.657665	0.000000	0.000000	0.000000	-0.138750	0.485576	-0.426535	0.000000	0.000000	3.000000	75.000000	1.000000
14955.380549	-0.003326	0.488144	0.247400	73.196190	38.647091	53.038723	1.818283	0.000000	4.657665	0.000000	0.000000	0.000000	-0.138750	0.485576	-0.426535	0.000000	0.000000	3.000000	75.000000	1.000000
14955.383882	-0.003985	0.489857	0.245677	73.401787	38.624954	52.900444	1.819794	0.000000	4.657075	0.000000	0.000000	0.000000	-0.197757	0.514122	-0.516831	0.000000	0.000000	3.000000	75.000000	1.000000
14955.387216	-0.003985	0.489857	0.245677	73.401787	38.624954	52.900444	1.819794	0.000000	4.657075	0.000000	0.000000	0.000000	-0.197757	0.514122	-0.516831	0.000000	0.000000	3.000000	75.000000	1.000000
14955.390549	-0.003985	0.489857	0.245677	73.401787	38.624954	52.900444	1.819794	0.000000	4.657075	0.000000	0.000000	0.000000	-0.197757	0.514122	-0.516831	0.000000	0.000000	3.000000	75.000000	1.000000
14955.393882	-0.004839	0.491587	0.243653	73.631882	38.820087	53.021606	1.820024	0.000000	4.656985	0.000000	0.000000	0.000000	-0.256066	0.518725	-0.607242	0.000000	0.000000	3.000000	75.000000	1.000000
14955.397216	-0.004839	0.491587	0.243653	73.631882	38.820087	53.021606	1.820024	0.000000	4.656985	0.000000	0.000000	0.000000	-0.256066	0.518725	-0.607242	0.000000	0.000000	3.000000	75.000000	1.000000
14955.400549	-0.004839	0.491587	0.243653	73.631882	38.820087	53.021606	1.820024	0.000000	4.656985	0.000000	0.000000	0.000000	-0.256066	0.518725	-0.607242	0.000000	0.000000	3.000000	75.000000	1.000000
14955.403882	-0.005718	0.493308	0.241310	73.870659	39.292400	53.476013	1.818988	0.000000	4.657390	0.000000	0.000000	0.000000	-0.263740	0.516544	-0.703046	0.000000	0.000000	3.000000	75.000000	1.000000
14955.407216	-0.005718	0.493308	0.241310	73.870659	39.292400	53.476013	1.818988	0.000000	4.657390	0.000000	0.000000	0.000000	-0.263740	0.516544	-0.703046	0.000000	0.000000	3.000000	75.000000	1.000000
14955.410549	-0.005718	0.493308	0.241310	73.870659	39.292400	53.476013	1.818988	0.000000	4.657390	0.000000	0.000000	0.000000	-0.263740	0.516544	-0.703046	0.000000	0.000000	3.000000	75.000000	1.000000
14955.413882	-0.006688	0.495025	0.238739	74.068016	39.874222	54.106102	1.819593	0.000000	4.657154	0.000000	0.000000	0.000000	-0.291033	0.515043	-0.771234	0.000000	0.000000	3.000000	75.000000	1.000000
14955.417216	-0.006688	0.495025	0.238739	74.068016	39.874222	54.106102	1.819593	0.000000	4.657154	0.000000	0.000000	0.000000	-0.291033	0.515043	-0.771234	0.000000	0.000000	3.000000	75.000000	1.000000
14955.420549	-0.006688	0.495025	0.238739	74.068016	39.874222	54.106102	1.819593	0.000000	4.657154	0.000000	0.000000	0.000000	-0.291033	0.515043	-0.771234	0.000000	0.000000	3.000000	75.000000	1.000000
14955.423882	-0.007682	0.496776	0.236001	74.234016	40.437149	54.746029	1.820174	0.000000	4.656926	0.000000	0.000000	0.000000	-0.298163	0.525381	-0.821417	0.000000	0.000000	3.000000	75.000000	1.000000
14955.427216	-0.007682	0.496776	0.236001	74.234016	40.437149	54.746029	1.820174	0.000000	4.656926	0.000000	0.000000	0.000000	-0.298163	0.525381	-0.821417	0.000000	0.000000	3.000000	75.000000	1.000000
14955.430549	-0.007682	0.496776	0.236001	74.234016	40.437149	54.746029	1.820174	0.000000	4.656926	0.000000	0.000000	0.000000	-0.298163	0.525381	-0.821417	0.000000	0.000000	3.000000	75.000000	1.000000
14955.433882	-0.008699	0.498542	0.233110	74.382797	40.879562	55.266117	1.821480	0.000000	4.656416	0.000000	0.000000	0.000000	-0.305014	0.529732	-0.867155	0.000000	0.000000	3.000000	75.000000	1.000000
14955.437216	-0.008699	0.498542	0.233110	74.382797	40.879562	55.266117	1.821480	0.000000	4.656416	0.000000	0.000000	0.000000	-0.305014	0.529732	-0.867155	0.000000	0.000000	3.000000	75.000000	1.000000
14955.440549	-0.008699	0.498542	0.233110	74.382797	40.879562	55.266117	1.821480	0.000000	4.656416	0.000000	0.000000	0.000000	-0.305014	0.529732	-0.867155	0.000000	0.000000	3.000000	75.000000	1.000000
14955.443882	-0.009770	0.500303	0.230082	74.518570	41.139988	55.592548	1.823454	0.000000	4.655643	0.000000	0.000000	0.000000	-0.321386	0.528200	-0.908460	0.000000	0.000000	3.000000	75.000000	1.000000
14955.447216	-0.009770	0.500303	0.230082	74.518570	41.139988	55.592548	1.823454	0.000000	4.655643	0.000000	0.000000	0.000000	-0.321386	0.528200	-0.908460	0.000000	0.000000	3.000000	75.000000	1.000000
14955.450549	-0.009770	0.500303	0.230082	74.518570	41.139988	55.592548	1.823454	0.000000	4.655643	0.000000	0.000000	0.000000	-0.321386	0.528200	-0.908460	0.000000	0.000000	3.000000	75.000000	1.000000
14955.453882	-0.010830	0.502097	0.226946	74.657845	41.222988	55.717346	1.825467	0.000000	4.654855	0.000000	0.000000	0.000000	-0.317955	0.538112	-0.940929	0.000000	0.000000	3.000000	75.000000	1.000000
14955.457216	-0.010830	0.502097	0.226946	74.657845	41.222988	55.717346	1.825467	0.000000	4.654855	0.000000	0.000000	0.000000	-0.317955	0.538112	-0.940929	0.000000	0.000000	3.000000	75.000000	1.000000
14955.460549	-0.010830	0.502097	0.226946	74.657845	41.222988	55.717346	1.825467	0.000000	4.654855	0.000000	0.000000	0.000000	-0.317955	0.538112	-0.940929	0.000000	0.000000	3.000000	75.000000	1.000000
14955.463882	-0.011910	0.503847	0.223704	74.811974	41.270134	55.789230	1.828490	0.000000	4.653667	0.000000	0.000000	0.000000	-0.324082	0.525163	-0.972520	0.000000	0.000000	3.000000	75.000000	1.000000
14955.467216	-0.011910	0.503847	0.223704	74.811974	41.270134	55.789230	1.828490	0.000000	4.653667	0.000000	0.000000	0.000000	-0.324082	0.525163	-0.972520	0.000000	0.000000	3.000000	75.000000	1.000000
14955.470549	-0.011910	0.503847	0.223704	74.811974	41.270134	55.789230	1.828490	0.000000	4.653667	0.000000	0.000000	0.000000	-0.324082	0.525163	-0.972520	0.000000	0.000000	3.000000	75.000000	1.000000
14955.473882	-0.013042	0.505610	0.220368	74.962120	41.343338	55.905998	1.831975	0.000000	4.652297	0.000000	0.000000	0.000000	-0.339632	0.529023	-1.000841	0.000000	0.000000	3.000000	75.000000	1.000000
14955.477216	-0.013042	0.505610	0.220368	74.962120	41.343338	55.905998	1.831975	0.000000	4.652297	0.000000	0.000000	0.000000	-0.339632	0.529023	-1.000841	0.000000	0.000000	3.000000	75.000000	1.000000
14955.480549	-0.013042	0.505610	0.220368	74.962120	41.343338	55.905998	1.831975	0.000000	4.652297	0.000000	0.000000	0.000000	-0.339632	0.529023	-1.000841	0.000000	0.000000	3.000000	75.000000	1.000000
14955.483882	-0.014226	0.507334	0.216990	75.097076	41.475880	56.107384	1.835293	0.000000	4.650989	0.000000	0.000000	0.000000	-0.355088	0.517019	-1.013294	0.000000	0.000000	3.000000	75.000000	1.000000
14955.487216	-0.014226	0.507334	0.216990	75.097076	41.475880	56.107384	1.835293	0.000000	4.650989	0.000000	0.000000	0.000000	-0.355088	0.517019	-1.013294	0.000000	0.000000	3.000000	75.000000	1.000000
14955.490549	-0.014226	0.507334	0.216990	75.097076	41.475880	56.107384	1.835293	0.000000	4.650989	0.000000	0.000000	0.000000	-0.355088	0.517019	-1.013294	0.000000	0.000000	3.000000	75.000000	1.000000
14955.493882	-0.015427	0.509088	0.213532	75.208656	41.682610	56.410057	1.838059	0.000000	4.649897	0.000000	0.000000	0.000000	-0.360367	0.526205	-1.037411	0.000000	0.000000	3.000000	75.000000	1.000000
14955.497216	-0.015427	0.509088	0.213532	75.208656	41.682610	56.410057	1.838059	0.000000	4.649897	0.000000	0.000000	0.000000	-0.360367	0.526205	-1.037411	0.000000	0.000000	3.000000	75.000000	1.000000
14955.500549	-0.015427	0.509088	0.213532	75.208656	41.682610	56.410057	1.838059	0.000000	4.649897	0.000000	0.000000	0.000000	-0.360367	0.526205	-1.037411	0.000000	0.000000	3.000000	75.000000	1.000000
14955.503882	-0.016709	0.510874	0.210025	75.312172	41.936798	56.748165	1.841178	0.000000	4.648663	0.000000	0.000000	0.000000	-0.384614	0.535739	-1.052206	0.000000	0.000000	3.000000	75.000000	1.000000
14955.507216	-0.016709	0.510874	0.210025	75.312172	41.936798	56.748165	1.841178	0.000000	4.648663	0.000000	0.000000	0.000000	-0.384614	0.535739	-1.052206	0.000000	0.000000	3.000000	75.000000	1.000000
14955.510549	-0.016709	0.510874	0.210025	75.312172	41.936798	56.748165	1.841178	0.000000	4.648663	0.000000	0.000000	0.000000	-0.384614	0.535739	-1.052206	0.000000	0.000000	3.000000	75.000000	1.000000
14955.513882	-0.018009	0.512676	0.206521	75.413826	42.204025	57.035255	1.843227	0.000000	4.647851	0.000000	0.000000	0.000000	-0.389849	0.540779	-1.050987	0.000000	0.000000	3.000000	75.000000	1.000000
14955.517216	-0.018009	0.512676	0.206521	75.413826	42.204025	57.035255	1.843227	0.000000	4.647851	0.000000	0.000000	0.000000	-0.389849	0.540779	-1.050987	0.000000	0.000000	3.000000	75.000000	1.000000
14955.520549	-0.018009	0.512676	0.206521	75.413826	42.204025	57.035255	1.843227	0.000000	4.647851	0.000000	0.000000	0.000000	-0.389849	0.540779	-1.050987	0.000000	0.000000	3.000000	75.000000	1.000000
14955.523882	-0.019388	0.514495	0.203021	75.534431	42.593170	57.266590	1.844973	0.000000	4.647158	0.000000	0.000000	0.000000	-0.413755	0.545664	-1.050237	0.000000	0.000000	3.000000	75.000000	1.000000
14955.527216	-0.019388	0.514495	0.203021	75.534431	42.593170	57.266590	1.844973	0.000000	4.647158	0.000000	0.000000	0.000000	-0.413755	0.545664	-1.050237	0.000000	0.000000	3.000000	75.000000	1.000000
14955.530549	-0.019388	0.514495	0.203021	75.534431	42.593170	57.266590	1.844973	0.000000	4.647158	0.000000	0.000000	0.000000	-0.413755	0.545664	-1.050237	0.000000	0.000000	3.000000	75.000000	1.000000
14955.533882	-0.020815	0.516369	0.199555	75.676155	43.126019	57.563942	1.845184	0.000000	4.647074	0.000000	0.000000	0.000000	-0.428175	0.562184	-1.039842	0.000000	0.000000	3.000000	75.000000	1.000000
14955.537216	-0.020815	0.516369	0.199555	75.676155	43.126019	57.563942	1.845184	0.000000	4.647074	0.000000	0.000000	0.000000	-0.428175	0.562184	-1.039842	0.000000	0.000000	3.000000	75.000000	1.000000
14955.540549	-0.020815	0.516369	0.199555	75.676155	43.126019	57.563942	1.845184	0.000000	4.647074	0.000000	0.000000	0.000000	-0.428175	0.562184	-1.039842	0.000000	0.000000	3.000000	75.000000	1.000000
14955.543882	-0.022198	0.518265	0.196164	75.825691	43.756077	57.862850	1.844159	0.000000	4.647481	0.000000	0.000000	0.000000	-0.414861	0.568756	-1.017045	0.000000	0.000000	3.000000	75.000000	1.000000
14955.547216	-0.022198	0.518265	0.196164	75.825691	43.756077	57.862850	1.844159	0.000000	4.647481	0.000000	0.000000	0.000000	-0.414861	0.568756	-1.017045	0.000000	0.000000	3.000000	75.000000	1.000000
14955.550549	-0.022198	0.518265	0.196164	75.825691	43.756077	57.862850	1.844159	0.000000	4.647481	0.000000	0.000000	0.000000	-0.414861	0.568756	-1.017045	0.000000	0.000000	3.000000	75.000000	1.000000
14955.553882	-0.023508	0.520222	0.192884	75.986046	44.479706	58.271812	1.843388	0.000000	4.647787	0.000000	0.000000	0.000000	-0.392949	0.587203	-0.984023	0.000000	0.000000	3.000000	75.000000	1.000000
14955.557216	-0.023508	0.520222	0.192884	75.986046	44.479706	58.271812	1.843388	0.000000	4.647787	0.000000	0.000000	0.000000	-0.392949	0.587203	-0.984023	0.000000	0.000000	3.000000	75.000000	1.000000
14955.560549	-0.023508	0.520222	0.192884	75.986046	44.479706	58.271812	1.843388	0.000000	4.647787	0.000000	0.000000	0.000000	-0.392949	0.587203	-0.984023	0.000000	0.000000	3.000000	75.000000	1.000000
14955.563882	-0.024837	0.522167	0.189685	76.177933	45.320847	58.895145	1.843203	0.000000	4.647860	0.000000	0.000000	0.000000	-0.398865	0.583425	-0.959849	0.000000	0.000000	3.000000	75.000000	1.000000
14955.567216	-0.024837	0.522167	0.189685	76.177933	45.320847	58.895145	1.843203	0.000000	4.647860	0.000000	0.000000	0.000000	-0.398865	0.583425	-0.959849	0.000000	0.000000	3.000000	75.000000	1.000000
14955.570549	-0.024837	0.522167	0.189685	76.177933	45.320847	58.895145	1.843203	0.000000	4.647860	0.000000	0.000000	0.000000	-0.398865	0.583425	-0.959849	0.000000	0.000000	3.000000	75.000000	1.000000
14955.573882	-0.026246	0.524132	0.186526	76.427429	46.172585	59.691967	1.841917	0.000000	4.648370	0.000000	0.000000	0.000000	-0.422695	0.589498	-0.947619	0.000000	0.000000	3.000000	75.000000	1.000000
14955.577216	-0.026246	0.524132	0.186526	76.427429	46.172585	59.691967	1.841917	0.000000	4.648370	0.000000	0.000000	0.000000	-0.422695	0.589498	-0.947619	0.000000	0.000000	3.000000	75.000000	1.000000
14955.580549	-0.026246	0.524132	0.186526	76.427429	46.172585	59.691967	1.841917	0.000000	4.648370	0.000000	0.000000	0.000000	-0.422695	0.589498	-0.947619	0.000000	0.000000	3.000000	75.000000	1.000000
14955.583882	-0.027643	0.526117	0.183412	76.734154	47.032959	60.436115	1.838527	0.000000	4.649712	0.000000	0.000000	0.000000	-0.418859	0.595571	-0.934158	0.000000	0.000000	3.000000	75.000000	1.000000
14955.587216	-0.027643	0.526117	0.183412	76.734154	47.032959	60.436115	1.838527	0.000000	4.649712	0.000000	0.000000	0.000000	-0.418859	0.595571	-0.934158	0.000000	0.000000	3.000000	75.000000	1.000000
14955.590549	-0.027643	0.526117	0.183412	76.734154	47.032959	60.436115	1.838527	0.000000	4.649712	0.000000	0.000000	0.000000	-0.418859	0.595571	-0.934158	0.000000	0.000000	3.000000	75.000000	1.000000
14955.593882	-0.029118	0.528108	0.180359	77.061508	47.847893	61.049004	1.834909	0.000000	4.651141	0.000000	0.000000	0.000000	-0.442637	0.597103	-0.915836	0.000000	0.000000	3.000000	75.000000	1.000000
14955.597216	-0.029118	0.528108	0.180359	77.061508	47.847893	61.049004	1.834909	0.000000	4.651141	0.000000	0.000000	0.000000	-0.442637	0.597103	-0.915836	0.000000	0.000000	3.000000	75.000000	1.000000
14955.600549	-0.029118	0.528108	0.180359	77.061508	47.847893	61.049004	1.834909	0.000000	4.651141	0.000000	0.000000	0.000000	-0.442637	0.597103	-0.915836	0.000000	0.000000	3.000000	75.000000	1.000000
14955.603882	-0.030670	0.530065	0.177337	77.367531	48.643818	61.755383	1.828854	0.000000	4.653525	0.000000	0.000000	0.000000	-0.465737	0.587190	-0.906840	0.000000	0.000000	3.000000	75.000000	1.000000
14955.607216	-0.030670	0.530065	0.177337	77.367531	48.643818	61.755383	1.828854	0.000000	4.653525	0.000000	0.000000	0.000000	-0.465737	0.587190	-0.906840	0.000000	0.000000	3.000000	75.000000	1.000000
14955.610549	-0.030670	0.530065	0.177337	77.367531	48.643818	61.755383	1.828854	0.000000	4.653525	0.000000	0.000000	0.000000	-0.465737	0.587190	-0.906840	0.000000	0.000000	3.000000	75.000000	1.000000
14955.613882	-0.032270	0.532063	0.174373	77.620216	49.440910	62.464813	1.820561	0.000000	4.656776	0.000000	0.000000	0.000000	-0.479975	0.599506	-0.889062	0.000000	0.000000	3.000000	75.000000	1.000000
14955.617216	-0.032270	0.532063	0.174373	77.620216	49.440910	62.464813	1.820561	0.000000	4.656776	0.000000	0.000000	0.000000	-0.479975	0.599506	-0.889062	0.000000	0.000000	3.000000	75.000000	1.000000
14955.620549	-0.032270	0.532063	0.174373	77.620216	49.440910	62.464813	1.820561	0.000000	4.656776	0.000000	0.000000	0.000000	-0.479975	0.599506	-0.889062	0.000000	0.000000	3.000000	75.000000	1.000000
14955.623882	-0.033916	0.534064	0.171438	77.804451	50.231747	62.996552	1.810324	0.000000	4.660765	0.000000	0.000000	0.000000	-0.493623	0.600253	-0.880677	0.000000	0.000000	3.000000	75.000000	1.000000
14955.627216	-0.033916	0.534064	0.171438	77.804451	50.231747	62.996552	1.810324	0.000000	4.660765	0.000000	0.000000	0.000000	-0.493623	0.600253	-0.880677	0.000000	0.000000	3.000000	75.000000	1.000000
14955.630549	-0.033916	0.534064	0.171438	77.804451	50.231747	62.996552	1.810324	0.000000	4.660765	0.000000	0.000000	0.000000	-0.493623	0.600253	-0.880677	0.000000	0.000000	3.000000	75.000000	1.000000
14955.633882	-0.035606	0.536068	0.168530	77.928993	51.123856	63.551918	1.798373	0.000000	4.665389	0.000000	0.000000	0.000000	-0.507115	0.601091	-0.872265	0.000000	0.000000	3.000000	75.000000	1.000000
14955.637216	-0.035606	0.536068	0.168530	77.928993	51.123856	63.551918	1.798373	0.000000	4.665389	0.000000	0.000000	0.000000	-0.507115	0.601091	-0.872265	0.000000	0.000000	3.000000	75.000000	1.000000
14955.640549	-0.035606	0.536068	0.168530	77.928993	51.123856	63.551918	1.798373	0.000000	4.665389	0.000000	0.000000	0.000000	-0.507115	0.601091	-0.872265	0.000000	0.000000	3.000000	75.000000	1.000000
14955.643882	-0.037312	0.538094	0.165668	78.035355	52.012657	64.136765	1.784621	0.000000	4.670667	0.000000	0.000000	0.000000	-0.511871	0.607882	-0.858565	0.000000	0.000000	3.000000	75.000000	1.000000
14955.647216	-0.037312	0.538094	0.165668	78.035355	52.012657	64.136765	1.784621	0.000000	4.670667	0.000000	0.000000	0.000000	-0.511871	0.607882	-0.858565	0.000000	0.000000	3.000000	75.000000	1.000000
14955.650549	-0.037312	0.538094	0.165668	78.035355	52.012657	64.136765	1.784621	0.000000	4.670667	0.000000	0.000000	0.000000	-0.511871	0.607882	-0.858565	0.000000	0.000000	3.000000	75.000000	1.000000
14955.653882	-0.039035	0.540075	0.162861	78.142136	52.955643	64.900505	1.769519	0.000000	4.676409	0.000000	0.000000	0.000000	-0.516822	0.594364	-0.842064	0.000000	0.000000	3.000000	75.000000	1.000000
14955.657216	-0.039035	0.540075	0.162861	78.142136	52.955643	64.900505	1.769519	0.000000	4.676409	0.000000	0.000000	0.000000	-0.516822	0.594364	-0.842064	0.000000	0.000000	3.000000	75.000000	1.000000
14955.660549	-0.039035	0.540075	0.162861	78.142136	52.955643	64.900505	1.769519	0.000000	4.676409	0.000000	0.000000	0.000000	-0.516822	0.594364	-0.842064	0.000000	0.000000	3.000000	75.000000	1.000000
14955.663882	-0.040746	0.542066	0.160123	78.252289	53.918819	65.834770	1.752892	0.000000	4.682667	0.000000	0.000000	0.000000	-0.513267	0.597185	-0.821390	0.000000	0.000000	3.000000	75.000000	1.000000
14955.667216	-0.040746	0.542066	0.160123	78.252289	53.918819	65.834770	1.752892	0.000000	4.682667	0.000000	0.000000	0.000000	-0.513267	0.597185	-0.821390	0.000000	0.000000	3.000000	75.000000	1.000000
14955.670549	-0.040746	0.542066	0.160123	78.252289	53.918819	65.834770	1.752892	0.000000	4.682667	0.000000	0.000000	0.000000	-0.513267	0.597185	-0.821390	0.000000	0.000000	3.000000	75.000000	1.000000
14955.673882	-0.042531	0.543994	0.157422	78.368797	54.868023	66.731171	1.735260	0.000000	4.689229	0.000000	0.000000	0.000000	-0.535629	0.578522	-0.810305	0.000000	0.000000	3.000000	75.000000	1.000000
14955.677216	-0.042531	0.543994	0.157422	78.368797	54.868023	66.731171	1.735260	0.000000	4.689229	0.000000	0.000000	0.000000	-0.535629	0.578522	-0.810305	0.000000	0.000000	3.000000	75.000000	1.000000
14955.680549	-0.042531	0.543994	0.157422	78.368797	54.868023	66.731171	1.735260	0.000000	4.689229	0.000000	0.000000	0.000000	-0.535629	0.578522	-0.810305	0.000000	0.000000	3.000000	75.000000	1.000000
14955.683882	-0.044278	0.545920	0.154814	78.496689	55.817585	67.236877	1.714619	0.000000	4.696816	0.000000	0.000000	0.000000	-0.523965	0.577648	-0.782466	0.000000	0.000000	3.000000	75.000000	1.000000
14955.687216	-0.044278	0.545920	0.154814	78.496689	55.817585	67.236877	1.714619	0.000000	4.696816	0.000000	0.000000	0.000000	-0.523965	0.577648	-0.782466	0.000000	0.000000	3.000000	75.000000	1.000000
14955.690549	-0.044278	0.545920	0.154814	78.496689	55.817585	67.236877	1.714619	0.000000	4.696816	0.000000	0.000000	0.000000	-0.523965	0.577648	-0.782466	0.000000	0.000000	3.000000	75.000000	1.000000
14955.693882	-0.045982	0.547766	0.152237	78.606239	56.949783	67.848457	1.693300	0.000000	4.704544	0.000000	0.000000	0.000000	-0.511276	0.553919	-0.773102	0.000000	0.000000	3.000000	75.000000	1.000000
14955.697216	-0.045982	0.547766	0.152237	78.606239	56.949783	67.848457	1.693300	0.000000	4.704544	0.000000	0.000000	0.000000	-0.511276	0.553919	-0.773102	0.000000	0.000000	3.000000	75.000000	1.000000
14955.700549	-0.045982	0.547766	0.152237	78.606239	56.949783	67.848457	1.693300	0.000000	4.704544	0.000000	0.000000	0.000000	-0.511276	0.553919	-0.773102	0.000000	0.000000	3.000000	75.000000	1.000000
14955.703882	-0.047730	0.549548	0.149665	78.707047	58.318012	69.099968	1.671998	0.000000	4.712156	0.000000	0.000000	0.000000	-0.524253	0.534639	-0.771606	0.000000	0.000000	3.000000	75.000000	1.000000
14955.707216	-0.047730	0.549548	0.149665	78.707047	58.318012	69.099968	1.671998	0.000000	4.712156	0.000000	0.000000	0.000000	-0.524253	0.534639	-0.771606	0.000000	0.000000	3.000000	75.000000	1.000000
14955.710549	-0.047730	0.549548	0.149665	78.707047	58.318012	69.099968	1.671998	0.000000	4.712156	0.000000	0.000000	0.000000	-0.524253	0.534639	-0.771606	0.000000	0.000000	3.000000	75.000000	1.000000
14955.713882	-0.049520	0.551234	0.147103	78.807022	59.813103	70.740814	1.648590	0.000000	4.720397	0.000000	0.000000	0.000000	-0.537185	0.505686	-0.768504	0.000000	0.000000	3.000000	75.000000	1.000000
14955.717216	-0.049520	0.551234	0.147103	78.807022	59.813103	70.740814	1.648590	0.000000	4.720397	0.000000	0.000000	0.000000	-0.537185	0.505686	-0.768504	0.000000	0.000000	3.000000	75.000000	1.000000
14955.720549	-0.049520	0.551234	0.147103	78.807022	59.813103	70.740814	1.648590	0.000000	4.720397	0.000000	0.000000	0.000000	-0.537185	0.505686	-0.768504	0.000000	0.000000	3.000000	75.000000	1.000000
14955.723882	-0.051264	0.552851	0.144518	78.896454	61.298729	72.363373	1.622893	0.000000	4.729294	0.000000	0.000000	0.000000	-0.523204	0.485193	-0.775591	0.000000	0.000000	3.000000	75.000000	1.000000
14955.727216	-0.051264	0.552851	0.144518	78.896454	61.298729	72.363373	1.622893	0.000000	4.729294	0.000000	0.000000	0.000000	-0.523204	0.485193	-0.775591	0.000000	0.000000	3.000000	75.000000	1.000000
14955.730549	-0.051264	0.552851	0.144518	78.896454	61.298729	72.363373	1.622893	0.000000	4.729294	0.000000	0.000000	0.000000	-0.523204	0.485193	-0.775591	0.000000	0.000000	3.000000	75.000000	1.000000
14955.733882	-0.052994	0.554407	0.141944	78.971382	62.683044	73.887497	1.597739	0.000000	4.737851	0.000000	0.000000	0.000000	-0.518779	0.466588	-0.772238	0.000000	0.000000	3.000000	75.000000	1.000000
14955.737216	-0.052994	0.554407	0.141944	78.971382	62.683044	73.887497	1.597739	0.000000	4.737851	0.000000	0.000000	0.000000	-0.518779	0.466588	-0.772238	0.000000	0.000000	3.000000	75.000000	1.000000
14955.740549	-0.052994	0.554407	0.141944	78.971382	62.683044	73.887497	1.597739	0.000000	4.737851	0.000000	0.000000	0.000000	-0.518779	0.466588	-0.772238	0.000000	0.000000	3.000000	75.000000	1.000000
14955.743882	-0.054677	0.555895	0.139347	79.032852	63.926815	75.283119	1.571858	0.000000	4.746500	0.000000	0.000000	0.000000	-0.504910	0.446402	-0.778911	0.000000	0.000000	3.000000	75.000000	1.000000
14955.747216	-0.054677	0.555895	0.139347	79.032852	63.926815	75.283119	1.571858	0.000000	4.746500	0.000000	0.000000	0.000000	-0.504910	0.446402	-0.778911	0.000000	0.000000	3.000000	75.000000	1.000000
14955.750549	-0.054677	0.555895	0.139347	79.032852	63.926815	75.283119	1.571858	0.000000	4.746500	0.000000	0.000000	0.000000	-0.504910	0.446402	-0.778911	0.000000	0.000000	3.000000	75.000000	1.000000
14955.753882	-0.056259	0.557335	0.136751	79.081047	64.995346	76.496819	1.546522	0.000000	4.754816	0.000000	0.000000	0.000000	-0.474629	0.432104	-0.779088	0.000000	0.000000	3.000000	75.000000	1.000000
14955.757216	-0.056259	0.557335	0.136751	79.081047	64.995346	76.496819	1.546522	0.000000	4.754816	0.000000	0.000000	0.000000	-0.474629	0.432104	-0.779088	0.000000	0.000000	3.000000	75.000000	1.000000
14955.760549	-0.056259	0.557335	0.136751	79.081047	64.995346	76.496819	1.546522	0.000000	4.754816	0.000000	0.000000	0.000000	-0.474629	0.432104	-0.779088	0.000000	0.000000	3.000000	75.000000	1.000000
14955.763882	-0.057717	0.558734	0.134194	79.116676	65.863815	77.502998	1.523279	0.000000	4.762312	0.000000	0.000000	0.000000	-0.437332	0.419861	-0.767061	0.000000	0.000000	3.000000	75.000000	1.000000
14955.767216	-0.057717	0.558734	0.134194	79.116676	65.863815	77.502998	1.523279	0.000000	4.762312	0.000000	0.000000	0.000000	-0.437332	0.419861	-0.767061	0.000000	0.000000	3.000000	75.000000	1.000000
14955.770549	-0.057717	0.558734	0.134194	79.116676	65.863815	77.502998	1.523279	0.000000	4.762312	0.000000	0.000000	0.000000	-0.437332	0.419861	-0.767061	0.000000	0.000000	3.000000	75.000000	1.000000
14955.773882	-0.059025	0.560145	0.131691	79.142967	66.542801	78.320503	1.502634	0.000000	4.768867	0.000000	0.000000	0.000000	-0.392492	0.423309	-0.750745	0.000000	0.000000	3.000000	75.000000	1.000000
14955.777216	-0.059025	0.560145	0.131691	79.142967	66.542801	78.320503	1.502634	0.000000	4.768867	0.000000	0.000000	0.000000	-0.392492	0.423309	-0.750745	0.000000	0.000000	3.000000	75.000000	1.000000
14955.780549	-0.059025	0.560145	0.131691	79.142967	66.542801	78.320503	1.502634	0.000000	4.768867	0.000000	0.000000	0.000000	-0.392492	0.423309	-0.750745	0.000000	0.000000	3.000000	75.000000	1.000000
14955.783882	-0.060180	0.561542	0.129192	79.160896	67.031097	78.926208	1.485483	0.000000	4.774238	0.000000	0.000000	0.000000	-0.346675	0.419058	-0.749843	0.000000	0.000000	3.000000	75.000000	1.000000
14955.787216	-0.060180	0.561542	0.129192	79.160896	67.031097	78.926208	1.485483	0.000000	4.774238	0.000000	0.000000	0.000000	-0.346675	0.419058	-0.749843	0.000000	0.000000	3.000000	75.000000	1.000000
14955.790549	-0.060180	0.561542	0.129192	79.160896	67.031097	78.926208	1.485483	0.000000	4.774238	0.000000	0.000000	0.000000	-0.346675	0.419058	-0.749843	0.000000	0.000000	3.000000	75.000000	1.000000
14955.793882	-0.061248	0.562938	0.126764	79.175858	67.361191	79.372353	1.472735	0.000000	4.778185	0.000000	0.000000	0.000000	-0.320336	0.418861	-0.728165	0.000000	0.000000	3.000000	75.000000	1.000000
14955.797216	-0.061248	0.562938	0.126764	79.175858	67.361191	79.372353	1.472735	0.000000	4.778185	0.000000	0.000000	0.000000	-0.320336	0.418861	-0.728165	0.000000	0.000000	3.000000	75.000000	1.000000
14955.800549	-0.061248	0.562938	0.126764	79.175858	67.361191	79.372353	1.472735	0.000000	4.778185	0.000000	0.000000	0.000000	-0.320336	0.418861	-0.728165	0.000000	0.000000	3.000000	75.000000	1.000000
14955.803882	-0.062167	0.564321	0.124342	79.212563	67.613335	79.709869	1.461719	0.000000	4.781567	0.000000	0.000000	0.000000	-0.275510	0.414741	-0.726694	0.000000	0.000000	3.000000	75.000000	1.000000
14955.807216	-0.062167	0.564321	0.124342	79.212563	67.613335	79.709869	1.461719	0.000000	4.781567	0.000000	0.000000	0.000000	-0.275510	0.414741	-0.726694	0.000000	0.000000	3.000000	75.000000	1.000000
14955.810549	-0.062167	0.564321	0.124342	79.212563	67.613335	79.709869	1.461719	0.000000	4.781567	0.000000	0.000000	0.000000	-0.275510	0.414741	-0.726694	0.000000	0.000000	3.000000	75.000000	1.000000
14955.813882	-0.063022	0.565677	0.121938	79.288971	67.786568	79.925301	1.455460	0.000000	4.783475	0.000000	0.000000	0.000000	-0.256636	0.406861	-0.721226	0.000000	0.000000	3.000000	75.000000	1.000000
14955.817216	-0.063022	0.565677	0.121938	79.288971	67.786568	79.925301	1.455460	0.000000	4.783475	0.000000	0.000000	0.000000	-0.256636	0.406861	-0.721226	0.000000	0.000000	3.000000	75.000000	1.000000
14955.820549	-0.063022	0.565677	0.121938	79.288971	67.786568	79.925301	1.455460	0.000000	4.783475	0.000000	0.000000	0.000000	-0.256636	0.406861	-0.721226	0.000000	0.000000	3.000000	75.000000	1.000000
14955.823882	-0.063815	0.567039	0.119547	79.409149	67.736565	79.873405	1.451007	0.000000	4.784828	0.000000	0.000000	0.000000	-0.237801	0.408642	-0.717375	0.000000	0.000000	3.000000	75.000000	1.000000
14955.827216	-0.063815	0.567039	0.119547	79.409149	67.736565	79.873405	1.451007	0.000000	4.784828	0.000000	0.000000	0.000000	-0.237801	0.408642	-0.717375	0.000000	0.000000	3.000000	75.000000	1.000000
14955.830549	-0.063815	0.567039	0.119547	79.409149	67.736565	79.873405	1.451007	0.000000	4.784828	0.000000	0.000000	0.000000	-0.237801	0.408642	-0.717375	0.000000	0.000000	3.000000	75.000000	1.000000
14955.833882	-0.064542	0.568368	0.117137	79.545715	67.509102	79.622910	1.448532	0.000000	4.785578	0.000000	0.000000	0.000000	-0.218131	0.398729	-0.722816	0.000000	0.000000	3.000000	75.000000	1.000000
14955.837216	-0.064542	0.568368	0.117137	79.545715	67.509102	79.622910	1.448532	0.000000	4.785578	0.000000	0.000000	0.000000	-0.218131	0.398729	-0.722816	0.000000	0.000000	3.000000	75.000000	1.000000
14955.840549	-0.064542	0.568368	0.117137	79.545715	67.509102	79.622910	1.448532	0.000000	4.785578	0.000000	0.000000	0.000000	-0.218131	0.398729	-0.722816	0.000000	0.000000	3.000000	75.000000	1.000000
14955.843882	-0.065157	0.569710	0.114785	79.675278	67.289986	79.378639	1.448614	0.000000	4.785553	0.000000	0.000000	0.000000	-0.184690	0.402640	-0.705706	0.000000	0.000000	3.000000	75.000000	1.000000
14955.847216	-0.065157	0.569710	0.114785	79.675278	67.289986	79.378639	1.448614	0.000000	4.785553	0.000000	0.000000	0.000000	-0.184690	0.402640	-0.705706	0.000000	0.000000	3.000000	75.000000	1.000000
14955.850549	-0.065157	0.569710	0.114785	79.675278	67.289986	79.378639	1.448614	0.000000	4.785553	0.000000	0.000000	0.000000	-0.184690	0.402640	-0.705706	0.000000	0.000000	3.000000	75.000000	1.000000
14955.853882	-0.065660	0.570996	0.112465	79.789238	67.089142	79.155357	1.452295	0.000000	4.784437	0.000000	0.000000	0.000000	-0.150855	0.385662	-0.695939	0.000000	0.000000	3.000000	75.000000	1.000000
14955.857216	-0.065660	0.570996	0.112465	79.789238	67.089142	79.155357	1.452295	0.000000	4.784437	0.000000	0.000000	0.000000	-0.150855	0.385662	-0.695939	0.000000	0.000000	3.000000	75.000000	1.000000
14955.860549	-0.065660	0.570996	0.112465	79.789238	67.089142	79.155357	1.452295	0.000000	4.784437	0.000000	0.000000	0.000000	-0.150855	0.385662	-0.695939	0.000000	0.000000	3.000000	75.000000	1.000000
14955.863882	-0.066082	0.572296	0.110201	79.895279	66.848953	78.885582	1.460131	0.000000	4.782052	0.000000	0.000000	0.000000	-0.126410	0.389882	-0.679380	0.000000	0.000000	3.000000	75.000000	1.000000
14955.867216	-0.066082	0.572296	0.110201	79.895279	66.848953	78.885582	1.460131	0.000000	4.782052	0.000000	0.000000	0.000000	-0.126410	0.389882	-0.679380	0.000000	0.000000	3.000000	75.000000	1.000000
14955.870549	-0.066082	0.572296	0.110201	79.895279	66.848953	78.885582	1.460131	0.000000	4.782052	0.000000	0.000000	0.000000	-0.126410	0.389882	-0.679380	0.000000	0.000000	3.000000	75.000000	1.000000
14955.873882	-0.066368	0.573559	0.107989	80.007256	66.630165	78.619415	1.470841	0.000000	4.778768	0.000000	0.000000	0.000000	-0.085893	0.379025	-0.663594	0.000000	0.000000	3.000000	75.000000	1.000000
14955.877216	-0.066368	0.573559	0.107989	80.007256	66.630165	78.619415	1.470841	0.000000	4.778768	0.000000	0.000000	0.000000	-0.085893	0.379025	-0.663594	0.000000	0.000000	3.000000	75.000000	1.000000
14955.880549	-0.066368	0.573559	0.107989	80.007256	66.630165	78.619415	1.470841	0.000000	4.778768	0.000000	0.000000	0.000000	-0.085893	0.379025	-0.663594	0.000000	0.000000	3.000000	75.000000	1.000000
14955.883882	-0.066576	0.574807	0.105839	80.142319	66.373055	78.288239	1.486764	0.000000	4.773838	0.000000	0.000000	0.000000	-0.062482	0.374242	-0.644826	0.000000	0.000000	3.000000	75.000000	1.000000
14955.887216	-0.066576	0.574807	0.105839	80.142319	66.373055	78.288239	1.486764	0.000000	4.773838	0.000000	0.000000	0.000000	-0.062482	0.374242	-0.644826	0.000000	0.000000	3.000000	75.000000	1.000000
14955.890549	-0.066576	0.574807	0.105839	80.142319	66.373055	78.288239	1.486764	0.000000	4.773838	0.000000	0.000000	0.000000	-0.062482	0.374242	-0.644826	0.000000	0.000000	3.000000	75.000000	1.000000
14955.893882	-0.066763	0.576058	0.103762	80.312431	66.064537	77.865753	1.505689	0.000000	4.767903	0.000000	0.000000	0.000000	-0.055934	0.375479	-0.623129	0.000000	0.000000	3.000000	75.000000	1.000000
14955.897216	-0.066763	0.576058	0.103762	80.312431	66.064537	77.865753	1.505689	0.000000	4.767903	0.000000	0.000000	0.000000	-0.055934	0.375479	-0.623129	0.000000	0.000000	3.000000	75.000000	1.000000
14955.900549	-0.066763	0.576058	0.103762	80.312431	66.064537	77.865753	1.505689	0.000000	4.767903	0.000000	0.000000	0.000000	-0.055934	0.375479	-0.623129	0.000000	0.000000	3.000000	75.000000	1.000000
14955.903882	-0.066849	0.577284	0.101774	80.492439	65.700951	77.371872	1.525268	0.000000	4.761676	0.000000	0.000000	0.000000	-0.025892	0.367718	-0.596506	0.000000	0.000000	3.000000	75.000000	1.000000
14955.907216	-0.066849	0.577284	0.101774	80.492439	65.700951	77.371872	1.525268	0.000000	4.761676	0.000000	0.000000	0.000000	-0.025892	0.367718	-0.596506	0.000000	0.000000	3.000000	75.000000	1.000000
14955.910549	-0.066849	0.577284	0.101774	80.492439	65.700951	77.371872	1.525268	0.000000	4.761676	0.000000	0.000000	0.000000	-0.025892	0.367718	-0.596506	0.000000	0.000000	3.000000	75.000000	1.000000
14955.913882	-0.066886	0.578526	0.099840	80.666641	65.297028	76.832115	1.548576	0.000000	4.754147	0.000000	0.000000	0.000000	-0.011075	0.372789	-0.580225	0.000000	0.000000	3.000000	75.000000	1.000000
14955.917216	-0.066886	0.578526	0.099840	80.666641	65.297028	76.832115	1.548576	0.000000	4.754147	0.000000	0.000000	0.000000	-0.011075	0.372789	-0.580225	0.000000	0.000000	3.000000	75.000000	1.000000
14955.920549	-0.066886	0.578526	0.099840	80.666641	65.297028	76.832115	1.548576	0.000000	4.754147	0.000000	0.000000	0.000000	-0.011075	0.372789	-0.580225	0.000000	0.000000	3.000000	75.000000	1.000000
14955.923882	-0.066855	0.579784	0.098023	80.817802	64.871307	76.280083	1.574041	0.000000	4.745776	0.000000	0.000000	0.000000	0.009288	0.377158	-0.544952	0.000000	0.000000	3.000000	75.000000	1.000000
14955.927216	-0.066855	0.579784	0.098023	80.817802	64.871307	76.280083	1.574041	0.000000	4.745776	0.000000	0.000000	0.000000	0.009288	0.377158	-0.544952	0.000000	0.000000	3.000000	75.000000	1.000000
14955.930549	-0.066855	0.579784	0.098023	80.817802	64.871307	76.280083	1.574041	0.000000	4.745776	0.000000	0.000000	0.000000	0.009288	0.377158	-0.544952	0.000000	0.000000	3.000000	75.000000	1.000000
14955.933882	-0.066722	0.581040	0.096252	80.955147	64.394707	75.677414	1.601589	0.000000	4.736550	0.000000	0.000000	0.000000	0.039986	0.376780	-0.531296	0.000000	0.000000	3.000000	75.000000	1.000000
14955.937216	-0.066722	0.581040	0.096252	80.955147	64.394707	75.677414	1.601589	0.000000	4.736550	0.000000	0.000000	0.000000	0.039986	0.376780	-0.531296	0.000000	0.000000	3.000000	75.000000	1.000000
14955.940549	-0.066722	0.581040	0.096252	80.955147	64.394707	75.677414	1.601589	0.000000	4.736550	0.000000	0.000000	0.000000	0.039986	0.376780	-0.531296	0.000000	0.000000	3.000000	75.000000	1.000000
14955.943882	-0.066570	0.582303	0.094555	81.092453	63.885521	75.035156	1.633808	0.000000	4.725533	0.000000	0.000000	0.000000	0.045430	0.379048	-0.509101	0.000000	0.000000	3.000000	75.000000	1.000000
14955.947216	-0.066570	0.582303	0.094555	81.092453	63.885521	75.035156	1.633808	0.000000	4.725533	0.000000	0.000000	0.000000	0.045430	0.379048	-0.509101	0.000000	0.000000	3.000000	75.000000	1.000000
14955.950549	-0.066570	0.582303	0.094555	81.092453	63.885521	75.035156	1.633808	0.000000	4.725533	0.000000	0.000000	0.000000	0.045430	0.379048	-0.509101	0.000000	0.000000	3.000000	75.000000	1.000000
14955.953882	-0.066424	0.583586	0.092907	81.244934	63.313858	74.315407	1.666640	0.000000	4.714055	0.000000	0.000000	0.000000	0.043767	0.384794	-0.494499	0.000000	0.000000	3.000000	75.000000	1.000000
14955.957216	-0.066424	0.583586	0.092907	81.244934	63.313858	74.315407	1.666640	0.000000	4.714055	0.000000	0.000000	0.000000	0.043767	0.384794	-0.494499	0.000000	0.000000	3.000000	75.000000	1.000000
14955.960549	-0.066424	0.583586	0.092907	81.244934	63.313858	74.315407	1.666640	0.000000	4.714055	0.000000	0.000000	0.000000	0.043767	0.384794	-0.494499	0.000000	0.000000	3.000000	75.000000	1.000000
14955.963882	-0.066203	0.584899	0.091294	81.410088	62.641701	73.471581	1.678781	0.000000	4.645346	0.000000	0.000000	0.000000	0.066337	0.393846	-0.483763	0.000000	0.000000	3.000000	75.000000	1.000000
14955.967216	-0.066203	0.584899	0.091294	81.410088	62.641701	73.471581	1.678781	0.000000	4.645346	0.000000	0.000000	0.000000	0.066337	0.393846	-0.483763	0.000000	0.000000	3.000000	75.000000	1.000000
14955.970549	-0.066203	0.584899	0.091294	81.410088	62.641701	73.471581	1.678781	0.000000	4.645346	0.000000	0.000000	0.000000	0.066337	0.393846	-0.483763	0.000000	0.000000	3.000000	75.000000	1.000000
14955.973882	-0.065985	0.586162	0.089707	81.596901	61.920261	72.559532	1.689837	0.000000	4.564719	0.000000	0.000000	0.000000	0.065395	0.379018	-0.476341	0.000000	0.000000	3.000000	75.000000	1.000000
14955.977216	-0.065985	0.586162	0.089707	81.596901	61.920261	72.559532	1.689837	0.000000	4.564719	0.000000	0.000000	0.000000	0.065395	0.379018	-0.476341	0.000000	0.000000	3.000000	75.000000	1.000000
14955.980549	-0.065985	0.586162	0.089707	81.596901	61.920261	72.559532	1.689837	0.000000	4.564719	0.000000	0.000000	0.000000	0.065395	0.379018	-0.476341	0.000000	0.000000	3.000000	75.000000	1.000000
14955.983882	-0.065799	0.587445	0.088165	81.791565	61.095413	71.536201	1.700736	0.000000	4.485328	0.000000	0.000000	0.000000	0.055813	0.385075	-0.462587	0.000000	0.000000	3.000000	75.000000	1.000000
14955.987216	-0.065799	0.587445	0.088165	81.791565	61.095413	71.536201	1.700736	0.000000	4.485328	0.000000	0.000000	0.000000	0.055813	0.385075	-0.462587	0.000000	0.000000	3.000000	75.000000	1.000000
14955.990549	-0.065799	0.587445	0.088165	81.791565	61.095413	71.536201	1.700736	0.000000	4.485328	0.000000	0.000000	0.000000	0.055813	0.385075	-0.462587	0.000000	0.000000	3.000000	75.000000	1.000000
14955.993882	-0.065637	0.588701	0.086600	81.977089	60.260765	70.513756	1.710039	0.000000	4.408230	0.000000	0.000000	0.000000	0.048785	0.376757	-0.469467	0.000000	0.000000	3.000000	75.000000	1.000000
14955.997216	-0.065637	0.588701	0.086600	81.977089	60.260765	70.513756	1.710039	0.000000	4.408230	0.000000	0.000000	0.000000	0.048785	0.376757	-0.469467	0.000000	0.000000	3.000000	75.000000	1.000000
14956.000549	-0.065637	0.588701	0.086600	81.977089	60.260765	70.513756	1.710039	0.000000	4.408230	0.000000	0.000000	0.000000	0.048785	0.376757	-0.469467	0.000000	0.000000	3.000000	75.000000	1.000000
14956.003882	-0.065503	0.589909	0.085057	82.121941	59.491810	69.595947	1.718169	0.000000	4.329986	0.000000	0.000000	0.000000	0.040183	0.362252	-0.462742	0.000000	0.000000	3.000000	75.000000	1.000000
14956.007216	-0.065503	0.589909	0.085057	82.121941	59.491810	69.595947	1.718169	0.000000	4.329986	0.000000	0.000000	0.000000	0.040183	0.362252	-0.462742	0.000000	0.000000	3.000000	75.000000	1.000000
14956.010549	-0.065503	0.589909	0.085057	82.121941	59.491810	69.595947	1.718169	0.000000	4.329986	0.000000	0.000000	0.000000	0.040183	0.362252	-0.462742	0.000000	0.000000	3.000000	75.000000	1.000000
14956.013882	-0.065394	0.591109	0.083508	82.202354	58.842243	68.857018	1.724866	0.000000	4.252862	0.000000	0.000000	0.000000	0.032717	0.359887	-0.464875	0.000000	0.000000	3.000000	75.000000	1.000000
14956.017216	-0.065394	0.591109	0.083508	82.202354	58.842243	68.857018	1.724866	0.000000	4.252862	0.000000	0.000000	0.000000	0.032717	0.359887	-0.464875	0.000000	0.000000	3.000000	75.000000	1.000000
14956.020549	-0.065394	0.591109	0.083508	82.202354	58.842243	68.857018	1.724866	0.000000	4.252862	0.000000	0.000000	0.000000	0.032717	0.359887	-0.464875	0.000000	0.000000	3.000000	75.000000	1.000000
14956.023882	-0.065339	0.592231	0.081985	82.223656	58.343750	68.328453	1.730319	0.000000	4.175383	0.000000	0.000000	0.000000	0.016284	0.336737	-0.456719	0.000000	0.000000	3.000000	75.000000	1.000000
14956.027216	-0.065339	0.592231	0.081985	82.223656	58.343750	68.328453	1.730319	0.000000	4.175383	0.000000	0.000000	0.000000	0.016284	0.336737	-0.456719	0.000000	0.000000	3.000000	75.000000	1.000000
14956.030549	-0.065339	0.592231	0.081985	82.223656	58.343750	68.328453	1.730319	0.000000	4.175383	0.000000	0.000000	0.000000	0.016284	0.336737	-0.456719	0.000000	0.000000	3.000000	75.000000	1.000000
14956.033882	-0.065310	0.593316	0.080464	82.205879	57.986893	67.981857	1.733033	0.000000	4.099263	0.000000	0.000000	0.000000	0.008703	0.325629	-0.456506	0.000000	0.000000	3.000000	75.000000	1.000000
14956.037216	-0.065310	0.593316	0.080464	82.205879	57.986893	67.981857	1.733033	0.000000	4.099263	0.000000	0.000000	0.000000	0.008703	0.325629	-0.456506	0.000000	0.000000	3.000000	75.000000	1.000000
14956.040549	-0.065310	0.593316	0.080464	82.205879	57.986893	67.981857	1.733033	0.000000	4.099263	0.000000	0.000000	0.000000	0.008703	0.325629	-0.456506	0.000000	0.000000	3.000000	75.000000	1.000000
14956.043882	-0.065307	0.594336	0.078950	82.187164	57.678619	67.689911	1.734483	0.000000	4.023179	0.000000	0.000000	0.000000	0.000912	0.305759	-0.454002	0.000000	0.000000	3.000000	75.000000	1.000000
14956.047216	-0.065307	0.594336	0.078950	82.187164	57.678619	67.689911	1.734483	0.000000	4.023179	0.000000	0.000000	0.000000	0.000912	0.305759	-0.454002	0.000000	0.000000	3.000000	75.000000	1.000000
14956.050549	-0.065307	0.594336	0.078950	82.187164	57.678619	67.689911	1.734483	0.000000	4.023179	0.000000	0.000000	0.000000	0.000912	0.305759	-0.454002	0.000000	0.000000	3.000000	75.000000	1.000000
14956.053882	-0.065277	0.595299	0.077429	82.171005	57.415459	67.440765	1.734635	0.000000	3.947512	0.000000	0.000000	0.000000	0.009229	0.288982	-0.456368	0.000000	0.000000	3.000000	75.000000	1.000000
14956.057216	-0.065277	0.595299	0.077429	82.171005	57.415459	67.440765	1.734635	0.000000	3.947512	0.000000	0.000000	0.000000	0.009229	0.288982	-0.456368	0.000000	0.000000	3.000000	75.000000	1.000000
14956.060549	-0.065277	0.595299	0.077429	82.171005	57.415459	67.440765	1.734635	0.000000	3.947512	0.000000	0.000000	0.000000	0.009229	0.288982	-0.456368	0.000000	0.000000	3.000000	75.000000	1.000000
14956.063882	-0.065215	0.596216	0.075877	82.157425	57.196964	67.233932	1.736173	0.000000	3.871451	0.000000	0.000000	0.000000	0.018315	0.275172	-0.465524	0.000000	0.000000	3.000000	75.000000	1.000000
14956.067216	-0.065215	0.596216	0.075877	82.157425	57.196964	67.233932	1.736173	0.000000	3.871451	0.000000	0.000000	0.000000	0.018315	0.275172	-0.465524	0.000000	0.000000	3.000000	75.000000	1.000000
14956.070549	-0.065215	0.596216	0.075877	82.157425	57.196964	67.233932	1.736173	0.000000	3.871451	0.000000	0.000000	0.000000	0.018315	0.275172	-0.465524	0.000000	0.000000	3.000000	75.000000	1.000000
14956.073882	-0.065196	0.597048	0.074255	82.147850	57.034882	67.089539	1.739226	0.000000	3.793863	0.000000	0.000000	0.000000	0.005758	0.249549	-0.486618	0.000000	0.000000	3.000000	75.000000	1.000000
14956.077216	-0.065196	0.597048	0.074255	82.147850	57.034882	67.089539	1.739226	0.000000	3.793863	0.000000	0.000000	0.000000	0.005758	0.249549	-0.486618	0.000000	0.000000	3.000000	75.000000	1.000000
14956.080549	-0.065196	0.597048	0.074255	82.147850	57.034882	67.089539	1.739226	0.000000	3.793863	0.000000	0.000000	0.000000	0.005758	0.249549	-0.486618	0.000000	0.000000	3.000000	75.000000	1.000000
14956.083882	-0.065197	0.597834	0.072597	82.142349	56.934288	67.007210	1.740185	0.000000	3.712760	0.000000	0.000000	0.000000	-0.000231	0.235690	-0.497574	0.000000	0.000000	3.000000	75.000000	1.000000
14956.087216	-0.065197	0.597834	0.072597	82.142349	56.934288	67.007210	1.740185	0.000000	3.712760	0.000000	0.000000	0.000000	-0.000231	0.235690	-0.497574	0.000000	0.000000	3.000000	75.000000	1.000000
14956.090549	-0.065197	0.597834	0.072597	82.142349	56.934288	67.007210	1.740185	0.000000	3.712760	0.000000	0.000000	0.000000	-0.000231	0.235690	-0.497574	0.000000	0.000000	3.000000	75.000000	1.000000
14956.093882	-0.065215	0.598582	0.070879	82.139603	56.869091	66.966103	1.740147	0.000000	3.629831	0.000000	0.000000	0.000000	-0.005285	0.224648	-0.515393	0.000000	0.000000	3.000000	75.000000	1.000000
14956.097216	-0.065215	0.598582	0.070879	82.139603	56.869091	66.966103	1.740147	0.000000	3.629831	0.000000	0.000000	0.000000	-0.005285	0.224648	-0.515393	0.000000	0.000000	3.000000	75.000000	1.000000
14956.100549	-0.065215	0.598582	0.070879	82.139603	56.869091	66.966103	1.740147	0.000000	3.629831	0.000000	0.000000	0.000000	-0.005285	0.224648	-0.515393	0.000000	0.000000	3.000000	75.000000	1.000000
14956.103882	-0.065277	0.599285	0.069121	82.139572	56.839149	66.966080	1.739266	0.000000	3.543932	0.000000	0.000000	0.000000	-0.018596	0.210740	-0.527268	0.000000	0.000000	3.000000	75.000000	1.000000
14956.107216	-0.065277	0.599285	0.069121	82.139572	56.839149	66.966080	1.739266	0.000000	3.543932	0.000000	0.000000	0.000000	-0.018596	0.210740	-0.527268	0.000000	0.000000	3.000000	75.000000	1.000000
14956.110549	-0.065277	0.599285	0.069121	82.139572	56.839149	66.966080	1.739266	0.000000	3.543932	0.000000	0.000000	0.000000	-0.018596	0.210740	-0.527268	0.000000	0.000000	3.000000	75.000000	1.000000
14956.113882	-0.065309	0.599989	0.067341	82.139572	56.811932	66.966057	1.736167	0.000000	3.456054	0.000000	0.000000	0.000000	-0.009612	0.211366	-0.534077	0.000000	0.000000	3.000000	75.000000	1.000000
14956.117216	-0.065309	0.599989	0.067341	82.139572	56.811932	66.966057	1.736167	0.000000	3.456054	0.000000	0.000000	0.000000	-0.009612	0.211366	-0.534077	0.000000	0.000000	3.000000	75.000000	1.000000
14956.120549	-0.065309	0.599989	0.067341	82.139572	56.811932	66.966057	1.736167	0.000000	3.456054	0.000000	0.000000	0.000000	-0.009612	0.211366	-0.534077	0.000000	0.000000	3.000000	75.000000	1.000000
14956.123882	-0.065386	0.600667	0.065536	82.140945	56.802376	66.986610	1.734565	0.000000	3.367041	0.000000	0.000000	0.000000	-0.023319	0.203273	-0.541365	0.000000	0.000000	3.000000	75.000000	1.000000
14956.127216	-0.065386	0.600667	0.065536	82.140945	56.802376	66.986610	1.734565	0.000000	3.367041	0.000000	0.000000	0.000000	-0.023319	0.203273	-0.541365	0.000000	0.000000	3.000000	75.000000	1.000000
14956.130549	-0.065386	0.600667	0.065536	82.140945	56.802376	66.986610	1.734565	0.000000	3.367041	0.000000	0.000000	0.000000	-0.023319	0.203273	-0.541365	0.000000	0.000000	3.000000	75.000000	1.000000
14956.133882	-0.065414	0.601357	0.063750	82.140999	56.772518	66.986679	1.730678	0.000000	3.276814	0.000000	0.000000	0.000000	-0.008340	0.206944	-0.535745	0.000000	0.000000	3.000000	75.000000	1.000000
14956.137216	-0.065414	0.601357	0.063750	82.140999	56.772518	66.986679	1.730678	0.000000	3.276814	0.000000	0.000000	0.000000	-0.008340	0.206944	-0.535745	0.000000	0.000000	3.000000	75.000000	1.000000
14956.140549	-0.065414	0.601357	0.063750	82.140999	56.772518	66.986679	1.730678	0.000000	3.276814	0.000000	0.000000	0.000000	-0.008340	0.206944	-0.535745	0.000000	0.000000	3.000000	75.000000	1.000000
14956.143882	-0.065444	0.602002	0.061993	82.142349	56.765663	67.007217	1.729288	0.000000	3.187523	0.000000	0.000000	0.000000	-0.008900	0.193508	-0.527271	0.000000	0.000000	3.000000	75.000000	1.000000
14956.147216	-0.065444	0.602002	0.061993	82.142349	56.765663	67.007217	1.729288	0.000000	3.187523	0.000000	0.000000	0.000000	-0.008900	0.193508	-0.527271	0.000000	0.000000	3.000000	75.000000	1.000000
14956.150549	-0.065444	0.602002	0.061993	82.142349	56.765663	67.007217	1.729288	0.000000	3.187523	0.000000	0.000000	0.000000	-0.008900	0.193508	-0.527271	0.000000	0.000000	3.000000	75.000000	1.000000
14956.153882	-0.065449	0.602660	0.060251	82.142349	56.741199	67.007233	1.727805	0.000000	3.099645	0.000000	0.000000	0.000000	-0.001515	0.197310	-0.522518	0.000000	0.000000	3.000000	75.000000	1.000000
14956.157216	-0.065449	0.602660	0.060251	82.142349	56.741199	67.007233	1.727805	0.000000	3.099645	0.000000	0.000000	0.000000	-0.001515	0.197310	-0.522518	0.000000	0.000000	3.000000	75.000000	1.000000
14956.160549	-0.065449	0.602660	0.060251	82.142349	56.741199	67.007233	1.727805	0.000000	3.099645	0.000000	0.000000	0.000000	-0.001515	0.197310	-0.522518	0.000000	0.000000	3.000000	75.000000	1.000000
14956.163882	-0.065455	0.603301	0.058530	82.142349	56.716679	67.007179	1.727552	0.000000	3.012558	0.000000	0.000000	0.000000	-0.001855	0.192579	-0.516316	0.000000	0.000000	3.000000	75.000000	1.000000
14956.167216	-0.065455	0.603301	0.058530	82.142349	56.716679	67.007179	1.727552	0.000000	3.012558	0.000000	0.000000	0.000000	-0.001855	0.192579	-0.516316	0.000000	0.000000	3.000000	75.000000	1.000000
14956.170549	-0.065455	0.603301	0.058530	82.142349	56.716679	67.007179	1.727552	0.000000	3.012558	0.000000	0.000000	0.000000	-0.001855	0.192579	-0.516316	0.000000	0.000000	3.000000	75.000000	1.000000
14956.173882	-0.065462	0.603928	0.056830	82.145645	56.683510	66.995529	1.727243	0.000000	2.926506	0.000000	0.000000	0.000000	-0.002209	0.187936	-0.510075	0.000000	0.000000	3.000000	75.000000	1.000000
14956.177216	-0.065462	0.603928	0.056830	82.145645	56.683510	66.995529	1.727243	0.000000	2.926506	0.000000	0.000000	0.000000	-0.002209	0.187936	-0.510075	0.000000	0.000000	3.000000	75.000000	1.000000
14956.180549	-0.065462	0.603928	0.056830	82.145645	56.683510	66.995529	1.727243	0.000000	2.926506	0.000000	0.000000	0.000000	-0.002209	0.187936	-0.510075	0.000000	0.000000	3.000000	75.000000	1.000000
14956.183882	-0.065470	0.604567	0.055143	82.152420	56.616684	66.945564	1.726875	0.000000	2.841493	0.000000	0.000000	0.000000	-0.002271	0.191860	-0.506190	0.000000	0.000000	3.000000	75.000000	1.000000
14956.187216	-0.065470	0.604567	0.055143	82.152420	56.616684	66.945564	1.726875	0.000000	2.841493	0.000000	0.000000	0.000000	-0.002271	0.191860	-0.506190	0.000000	0.000000	3.000000	75.000000	1.000000
14956.190549	-0.065470	0.604567	0.055143	82.152420	56.616684	66.945564	1.726875	0.000000	2.841493	0.000000	0.000000	0.000000	-0.002271	0.191860	-0.506190	0.000000	0.000000	3.000000	75.000000	1.000000
14956.193882	-0.065450	0.605181	0.053441	82.172310	56.517246	66.848389	1.726496	0.000000	2.757128	0.000000	0.000000	0.000000	0.006111	0.183940	-0.510539	0.000000	0.000000	3.000000	75.000000	1.000000
14956.197216	-0.065450	0.605181	0.053441	82.172310	56.517246	66.848389	1.726496	0.000000	2.757128	0.000000	0.000000	0.000000	0.006111	0.183940	-0.510539	0.000000	0.000000	3.000000	75.000000	1.000000
14956.200549	-0.065450	0.605181	0.053441	82.172310	56.517246	66.848389	1.726496	0.000000	2.757128	0.000000	0.000000	0.000000	0.006111	0.183940	-0.510539	0.000000	0.000000	3.000000	75.000000	1.000000
14956.203882	-0.065433	0.605798	0.051775	82.209961	56.393288	66.712059	1.727515	0.000000	2.672038	0.000000	0.000000	0.000000	0.005097	0.185352	-0.499638	0.000000	0.000000	3.000000	75.000000	1.000000
14956.207216	-0.065433	0.605798	0.051775	82.209961	56.393288	66.712059	1.727515	0.000000	2.672038	0.000000	0.000000	0.000000	0.005097	0.185352	-0.499638	0.000000	0.000000	3.000000	75.000000	1.000000
14956.210549	-0.065433	0.605798	0.051775	82.209961	56.393288	66.712059	1.727515	0.000000	2.672038	0.000000	0.000000	0.000000	0.005097	0.185352	-0.499638	0.000000	0.000000	3.000000	75.000000	1.000000
14956.213882	-0.065383	0.606379	0.050057	82.271736	56.227924	66.511009	1.728364	0.000000	2.588765	0.000000	0.000000	0.000000	0.014876	0.174090	-0.515551	0.000000	0.000000	3.000000	75.000000	1.000000
14956.217216	-0.065383	0.606379	0.050057	82.271736	56.227924	66.511009	1.728364	0.000000	2.588765	0.000000	0.000000	0.000000	0.014876	0.174090	-0.515551	0.000000	0.000000	3.000000	75.000000	1.000000
14956.220549	-0.065383	0.606379	0.050057	82.271736	56.227924	66.511009	1.728364	0.000000	2.588765	0.000000	0.000000	0.000000	0.014876	0.174090	-0.515551	0.000000	0.000000	3.000000	75.000000	1.000000
14956.223882	-0.065335	0.606944	0.048359	82.344933	56.027393	66.264404	1.730844	0.000000	2.502840	0.000000	0.000000	0.000000	0.014398	0.169626	-0.509202	0.000000	0.000000	3.000000	75.000000	1.000000
14956.227216	-0.065335	0.606944	0.048359	82.344933	56.027393	66.264404	1.730844	0.000000	2.502840	0.000000	0.000000	0.000000	0.014398	0.169626	-0.509202	0.000000	0.000000	3.000000	75.000000	1.000000
14956.230549	-0.065335	0.606944	0.048359	82.344933	56.027393	66.264404	1.730844	0.000000	2.502840	0.000000	0.000000	0.000000	0.014398	0.169626	-0.509202	0.000000	0.000000	3.000000	75.000000	1.000000
14956.233882	-0.065264	0.607448	0.046679	82.406120	55.907253	66.111923	1.733243	0.000000	2.417973	0.000000	0.000000	0.000000	0.021365	0.151029	-0.504032	0.000000	0.000000	3.000000	75.000000	1.000000
14956.237216	-0.065264	0.607448	0.046679	82.406120	55.907253	66.111923	1.733243	0.000000	2.417973	0.000000	0.000000	0.000000	0.021365	0.151029	-0.504032	0.000000	0.000000	3.000000	75.000000	1.000000
14956.240549	-0.065264	0.607448	0.046679	82.406120	55.907253	66.111923	1.733243	0.000000	2.417973	0.000000	0.000000	0.000000	0.021365	0.151029	-0.504032	0.000000	0.000000	3.000000	75.000000	1.000000
14956.243882	-0.065191	0.607945	0.044997	82.455894	55.821243	66.001228	1.736804	0.000000	2.333968	0.000000	0.000000	0.000000	0.021731	0.149197	-0.504639	0.000000	0.000000	3.000000	75.000000	1.000000
14956.247216	-0.065191	0.607945	0.044997	82.455894	55.821243	66.001228	1.736804	0.000000	2.333968	0.000000	0.000000	0.000000	0.021731	0.149197	-0.504639	0.000000	0.000000	3.000000	75.000000	1.000000
14956.250549	-0.065191	0.607945	0.044997	82.455894	55.821243	66.001228	1.736804	0.000000	2.333968	0.000000	0.000000	0.000000	0.021731	0.149197	-0.504639	0.000000	0.000000	3.000000	75.000000	1.000000
14956.253882	-0.065169	0.608401	0.043339	82.498123	55.760162	65.925926	1.740425	0.000000	2.249861	0.000000	0.000000	0.000000	0.006606	0.136683	-0.497588	0.000000	0.000000	3.000000	75.000000	1.000000
14956.257216	-0.065169	0.608401	0.043339	82.498123	55.760162	65.925926	1.740425	0.000000	2.249861	0.000000	0.000000	0.000000	0.006606	0.136683	-0.497588	0.000000	0.000000	3.000000	75.000000	1.000000
14956.260549	-0.065169	0.608401	0.043339	82.498123	55.760162	65.925926	1.740425	0.000000	2.249861	0.000000	0.000000	0.000000	0.006606	0.136683	-0.497588	0.000000	0.000000	3.000000	75.000000	1.000000
14956.263882	-0.065191	0.608831	0.041657	82.531158	55.724033	65.892967	1.741527	0.000000	2.166930	0.000000	0.000000	0.000000	-0.006554	0.129068	-0.504592	0.000000	0.000000	3.000000	75.000000	1.000000
14956.267216	-0.065191	0.608831	0.041657	82.531158	55.724033	65.892967	1.741527	0.000000	2.166930	0.000000	0.000000	0.000000	-0.006554	0.129068	-0.504592	0.000000	0.000000	3.000000	75.000000	1.000000
14956.270549	-0.065191	0.608831	0.041657	82.531158	55.724033	65.892967	1.741527	0.000000	2.166930	0.000000	0.000000	0.000000	-0.006554	0.129068	-0.504592	0.000000	0.000000	3.000000	75.000000	1.000000
14956.273882	-0.065234	0.609208	0.039963	82.548256	55.550255	65.731483	1.740434	0.000000	2.082831	0.000000	0.000000	0.000000	-0.012806	0.113214	-0.508193	0.000000	0.000000	3.000000	75.000000	1.000000
14956.277216	-0.065234	0.609208	0.039963	82.548256	55.550255	65.731483	1.740434	0.000000	2.082831	0.000000	0.000000	0.000000	-0.012806	0.113214	-0.508193	0.000000	0.000000	3.000000	75.000000	1.000000
14956.280549	-0.065234	0.609208	0.039963	82.548256	55.550255	65.731483	1.740434	0.000000	2.082831	0.000000	0.000000	0.000000	-0.012806	0.113214	-0.508193	0.000000	0.000000	3.000000	75.000000	1.000000
14956.283882	-0.065348	0.609572	0.038281	82.537727	55.183598	65.407852	1.738300	0.000000	1.998132	0.000000	0.000000	0.000000	-0.034303	0.109230	-0.504452	0.000000	0.000000	3.000000	75.000000	1.000000
14956.287216	-0.065348	0.609572	0.038281	82.537727	55.183598	65.407852	1.738300	0.000000	1.998132	0.000000	0.000000	0.000000	-0.034303	0.109230	-0.504452	0.000000	0.000000	3.000000	75.000000	1.000000
14956.290549	-0.065348	0.609572	0.038281	82.537727	55.183598	65.407852	1.738300	0.000000	1.998132	0.000000	0.000000	0.000000	-0.034303	0.109230	-0.504452	0.000000	0.000000	3.000000	75.000000	1.000000
14956.293882	-0.065560	0.609916	0.036633	82.508942	54.542320	64.820396	1.732583	0.000000	1.914057	0.000000	0.000000	0.000000	-0.063579	0.103044	-0.494551	0.000000	0.000000	3.000000	75.000000	1.000000
14956.297216	-0.065560	0.609916	0.036633	82.508942	54.542320	64.820396	1.732583	0.000000	1.914057	0.000000	0.000000	0.000000	-0.063579	0.103044	-0.494551	0.000000	0.000000	3.000000	75.000000	1.000000
14956.300549	-0.065560	0.609916	0.036633	82.508942	54.542320	64.820396	1.732583	0.000000	1.914057	0.000000	0.000000	0.000000	-0.063579	0.103044	-0.494551	0.000000	0.000000	3.000000	75.000000	1.000000
14956.303882	-0.065793	0.610254	0.034979	82.458733	53.563606	63.905376	1.721986	0.000000	1.831632	0.000000	0.000000	0.000000	-0.069687	0.101507	-0.495993	0.000000	0.000000	3.000000	75.000000	1.000000
14956.307216	-0.065793	0.610254	0.034979	82.458733	53.563606	63.905376	1.721986	0.000000	1.831632	0.000000	0.000000	0.000000	-0.069687	0.101507	-0.495993	0.000000	0.000000	3.000000	75.000000	1.000000
14956.310549	-0.065793	0.610254	0.034979	82.458733	53.563606	63.905376	1.721986	0.000000	1.831632	0.000000	0.000000	0.000000	-0.069687	0.101507	-0.495993	0.000000	0.000000	3.000000	75.000000	1.000000
14956.313882	-0.066055	0.610565	0.033392	82.392746	52.417843	62.831028	1.710372	0.000000	1.748967	0.000000	0.000000	0.000000	-0.078590	0.093268	-0.476167	0.000000	0.000000	3.000000	75.000000	1.000000
14956.317216	-0.066055	0.610565	0.033392	82.392746	52.417843	62.831028	1.710372	0.000000	1.748967	0.000000	0.000000	0.000000	-0.078590	0.093268	-0.476167	0.000000	0.000000	3.000000	75.000000	1.000000
14956.320549	-0.066055	0.610565	0.033392	82.392746	52.417843	62.831028	1.710372	0.000000	1.748967	0.000000	0.000000	0.000000	-0.078590	0.093268	-0.476167	0.000000	0.000000	3.000000	75.000000	1.000000
14956.323882	-0.066361	0.610844	0.031805	82.306145	51.247105	61.749516	1.697273	0.000000	1.669605	0.000000	0.000000	0.000000	-0.091909	0.083807	-0.476027	0.000000	0.000000	3.000000	75.000000	1.000000
14956.327216	-0.066361	0.610844	0.031805	82.306145	51.247105	61.749516	1.697273	0.000000	1.669605	0.000000	0.000000	0.000000	-0.091909	0.083807	-0.476027	0.000000	0.000000	3.000000	75.000000	1.000000
14956.330549	-0.066361	0.610844	0.031805	82.306145	51.247105	61.749516	1.697273	0.000000	1.669605	0.000000	0.000000	0.000000	-0.091909	0.083807	-0.476027	0.000000	0.000000	3.000000	75.000000	1.000000
14956.333882	-0.066628	0.611144	0.030301	82.187965	50.306061	60.924660	1.681955	0.000000	1.590268	0.000000	0.000000	0.000000	-0.080196	0.089846	-0.451187	0.000000	0.000000	3.000000	75.000000	1.000000
14956.337216	-0.066628	0.611144	0.030301	82.187965	50.306061	60.924660	1.681955	0.000000	1.590268	0.000000	0.000000	0.000000	-0.080196	0.089846	-0.451187	0.000000	0.000000	3.000000	75.000000	1.000000
14956.340549	-0.066628	0.611144	0.030301	82.187965	50.306061	60.924660	1.681955	0.000000	1.590268	0.000000	0.000000	0.000000	-0.080196	0.089846	-0.451187	0.000000	0.000000	3.000000	75.000000	1.000000
14956.343882	-0.066944	0.611378	0.028830	82.039948	49.638302	60.413685	1.668589	0.000000	1.515070	0.000000	0.000000	0.000000	-0.094813	0.070323	-0.441394	0.000000	0.000000	3.000000	75.000000	1.000000
14956.347216	-0.066944	0.611378	0.028830	82.039948	49.638302	60.413685	1.668589	0.000000	1.515070	0.000000	0.000000	0.000000	-0.094813	0.070323	-0.441394	0.000000	0.000000	3.000000	75.000000	1.000000
14956.350549	-0.066944	0.611378	0.028830	82.039948	49.638302	60.413685	1.668589	0.000000	1.515070	0.000000	0.000000	0.000000	-0.094813	0.070323	-0.441394	0.000000	0.000000	3.000000	75.000000	1.000000
14956.353882	-0.067263	0.611621	0.027396	81.900368	49.295902	60.236668	1.652787	0.000000	1.441504	0.000000	0.000000	0.000000	-0.095490	0.072945	-0.430074	0.000000	0.000000	3.000000	75.000000	1.000000
14956.357216	-0.067263	0.611621	0.027396	81.900368	49.295902	60.236668	1.652787	0.000000	1.441504	0.000000	0.000000	0.000000	-0.095490	0.072945	-0.430074	0.000000	0.000000	3.000000	75.000000	1.000000
14956.360549	-0.067263	0.611621	0.027396	81.900368	49.295902	60.236668	1.652787	0.000000	1.441504	0.000000	0.000000	0.000000	-0.095490	0.072945	-0.430074	0.000000	0.000000	3.000000	75.000000	1.000000
14956.363882	-0.067626	0.611808	0.025972	81.792252	49.043339	60.133968	1.636872	0.000000	1.369825	0.000000	0.000000	0.000000	-0.109027	0.055872	-0.427362	0.000000	0.000000	3.000000	75.000000	1.000000
14956.367216	-0.067626	0.611808	0.025972	81.792252	49.043339	60.133968	1.636872	0.000000	1.369825	0.000000	0.000000	0.000000	-0.109027	0.055872	-0.427362	0.000000	0.000000	3.000000	75.000000	1.000000
14956.370549	-0.067626	0.611808	0.025972	81.792252	49.043339	60.133968	1.636872	0.000000	1.369825	0.000000	0.000000	0.000000	-0.109027	0.055872	-0.427362	0.000000	0.000000	3.000000	75.000000	1.000000
14956.373882	-0.068033	0.611964	0.024548	81.733757	48.931896	60.145943	1.618701	0.000000	1.298598	0.000000	0.000000	0.000000	-0.122111	0.046886	-0.427171	0.000000	0.000000	3.000000	75.000000	1.000000
14956.377216	-0.068033	0.611964	0.024548	81.733757	48.931896	60.145943	1.618701	0.000000	1.298598	0.000000	0.000000	0.000000	-0.122111	0.046886	-0.427171	0.000000	0.000000	3.000000	75.000000	1.000000
14956.380549	-0.068033	0.611964	0.024548	81.733757	48.931896	60.145943	1.618701	0.000000	1.298598	0.000000	0.000000	0.000000	-0.122111	0.046886	-0.427171	0.000000	0.000000	3.000000	75.000000	1.000000
14956.383882	-0.068484	0.612064	0.023133	81.715561	48.916668	60.229641	1.598349	0.000000	1.227403	0.000000	0.000000	0.000000	-0.135442	0.030030	-0.424491	0.000000	0.000000	3.000000	75.000000	1.000000
14956.387216	-0.068484	0.612064	0.023133	81.715561	48.916668	60.229641	1.598349	0.000000	1.227403	0.000000	0.000000	0.000000	-0.135442	0.030030	-0.424491	0.000000	0.000000	3.000000	75.000000	1.000000
14956.390549	-0.068484	0.612064	0.023133	81.715561	48.916668	60.229641	1.598349	0.000000	1.227403	0.000000	0.000000	0.000000	-0.135442	0.030030	-0.424491	0.000000	0.000000	3.000000	75.000000	1.000000
14956.393882	-0.068913	0.612154	0.021744	81.715424	48.984859	60.389568	1.575775	0.000000	1.156654	0.000000	0.000000	0.000000	-0.128507	0.027107	-0.416788	0.000000	0.000000	3.000000	75.000000	1.000000
14956.397216	-0.068913	0.612154	0.021744	81.715424	48.984859	60.389568	1.575775	0.000000	1.156654	0.000000	0.000000	0.000000	-0.128507	0.027107	-0.416788	0.000000	0.000000	3.000000	75.000000	1.000000
14956.400549	-0.068913	0.612154	0.021744	81.715424	48.984859	60.389568	1.575775	0.000000	1.156654	0.000000	0.000000	0.000000	-0.128507	0.027107	-0.416788	0.000000	0.000000	3.000000	75.000000	1.000000
14956.403882	-0.069388	0.612209	0.020379	81.707458	49.145710	60.654499	1.554358	0.000000	1.087190	0.000000	0.000000	0.000000	-0.142436	0.016314	-0.409500	0.000000	0.000000	3.000000	75.000000	1.000000
14956.407216	-0.069388	0.612209	0.020379	81.707458	49.145710	60.654499	1.554358	0.000000	1.087190	0.000000	0.000000	0.000000	-0.142436	0.016314	-0.409500	0.000000	0.000000	3.000000	75.000000	1.000000
14956.410549	-0.069388	0.612209	0.020379	81.707458	49.145710	60.654499	1.554358	0.000000	1.087190	0.000000	0.000000	0.000000	-0.142436	0.016314	-0.409500	0.000000	0.000000	3.000000	75.000000	1.000000
14956.413882	-0.069834	0.612241	0.019000	81.673332	49.287075	60.920574	1.530618	0.000000	1.018940	0.000000	0.000000	0.000000	-0.133845	0.009692	-0.413525	0.000000	0.000000	3.000000	75.000000	1.000000
14956.417216	-0.069834	0.612241	0.019000	81.673332	49.287075	60.920574	1.530618	0.000000	1.018940	0.000000	0.000000	0.000000	-0.133845	0.009692	-0.413525	0.000000	0.000000	3.000000	75.000000	1.000000
14956.420549	-0.069834	0.612241	0.019000	81.673332	49.287075	60.920574	1.530618	0.000000	1.018940	0.000000	0.000000	0.000000	-0.133845	0.009692	-0.413525	0.000000	0.000000	3.000000	75.000000	1.000000
14956.423882	-0.070281	0.612238	0.017653	81.606697	49.416531	61.202000	1.508311	0.000000	0.950019	0.000000	0.000000	0.000000	-0.134171	-0.000934	-0.404257	0.000000	0.000000	3.000000	75.000000	1.000000
14956.427216	-0.070281	0.612238	0.017653	81.606697	49.416531	61.202000	1.508311	0.000000	0.950019	0.000000	0.000000	0.000000	-0.134171	-0.000934	-0.404257	0.000000	0.000000	3.000000	75.000000	1.000000
14956.430549	-0.070281	0.612238	0.017653	81.606697	49.416531	61.202000	1.508311	0.000000	0.950019	0.000000	0.000000	0.000000	-0.134171	-0.000934	-0.404257	0.000000	0.000000	3.000000	75.000000	1.000000
14956.433882	-0.070726	0.612207	0.016312	81.526390	49.556820	61.507195	1.485949	0.000000	0.882643	0.000000	0.000000	0.000000	-0.133468	-0.009452	-0.402120	0.000000	0.000000	3.000000	75.000000	1.000000
14956.437216	-0.070726	0.612207	0.016312	81.526390	49.556820	61.507195	1.485949	0.000000	0.882643	0.000000	0.000000	0.000000	-0.133468	-0.009452	-0.402120	0.000000	0.000000	3.000000	75.000000	1.000000
14956.440549	-0.070726	0.612207	0.016312	81.526390	49.556820	61.507195	1.485949	0.000000	0.882643	0.000000	0.000000	0.000000	-0.133468	-0.009452	-0.402120	0.000000	0.000000	3.000000	75.000000	1.000000
14956.443882	-0.071217	0.612140	0.014996	81.450111	49.690487	61.808186	1.463704	0.000000	0.815623	0.000000	0.000000	0.000000	-0.147303	-0.019878	-0.394864	0.000000	0.000000	3.000000	75.000000	1.000000
14956.447216	-0.071217	0.612140	0.014996	81.450111	49.690487	61.808186	1.463704	0.000000	0.815623	0.000000	0.000000	0.000000	-0.147303	-0.019878	-0.394864	0.000000	0.000000	3.000000	75.000000	1.000000
14956.450549	-0.071217	0.612140	0.014996	81.450111	49.690487	61.808186	1.463704	0.000000	0.815623	0.000000	0.000000	0.000000	-0.147303	-0.019878	-0.394864	0.000000	0.000000	3.000000	75.000000	1.000000
14956.453882	-0.071735	0.612104	0.013730	81.386230	49.726463	61.999630	1.439154	0.000000	0.749812	0.000000	0.000000	0.000000	-0.155386	-0.010724	-0.379852	0.000000	0.000000	3.000000	75.000000	1.000000
14956.457216	-0.071735	0.612104	0.013730	81.386230	49.726463	61.999630	1.439154	0.000000	0.749812	0.000000	0.000000	0.000000	-0.155386	-0.010724	-0.379852	0.000000	0.000000	3.000000	75.000000	1.000000
14956.460549	-0.071735	0.612104	0.013730	81.386230	49.726463	61.999630	1.439154	0.000000	0.749812	0.000000	0.000000	0.000000	-0.155386	-0.010724	-0.379852	0.000000	0.000000	3.000000	75.000000	1.000000
14956.463882	-0.072233	0.612009	0.012507	81.323112	49.692513	62.114635	1.413257	0.000000	0.686503	0.000000	0.000000	0.000000	-0.149463	-0.028779	-0.367038	0.000000	0.000000	3.000000	75.000000	1.000000
14956.467216	-0.072233	0.612009	0.012507	81.323112	49.692513	62.114635	1.413257	0.000000	0.686503	0.000000	0.000000	0.000000	-0.149463	-0.028779	-0.367038	0.000000	0.000000	3.000000	75.000000	1.000000
14956.470549	-0.072233	0.612009	0.012507	81.323112	49.692513	62.114635	1.413257	0.000000	0.686503	0.000000	0.000000	0.000000	-0.149463	-0.028779	-0.367038	0.000000	0.000000	3.000000	75.000000	1.000000
14956.473882	-0.072721	0.611931	0.011388	81.267990	49.585270	62.143581	1.388346	0.000000	0.625330	0.000000	0.000000	0.000000	-0.146525	-0.023391	-0.335615	0.000000	0.000000	3.000000	75.000000	1.000000
14956.477216	-0.072721	0.611931	0.011388	81.267990	49.585270	62.143581	1.388346	0.000000	0.625330	0.000000	0.000000	0.000000	-0.146525	-0.023391	-0.335615	0.000000	0.000000	3.000000	75.000000	1.000000
14956.480549	-0.072721	0.611931	0.011388	81.267990	49.585270	62.143581	1.388346	0.000000	0.625330	0.000000	0.000000	0.000000	-0.146525	-0.023391	-0.335615	0.000000	0.000000	3.000000	75.000000	1.000000
14956.483882	-0.073145	0.611819	0.010311	81.222801	49.388744	62.054119	1.363925	0.000000	0.569394	0.000000	0.000000	0.000000	-0.127155	-0.033437	-0.323151	0.000000	0.000000	3.000000	75.000000	1.000000
14956.487216	-0.073145	0.611819	0.010311	81.222801	49.388744	62.054119	1.363925	0.000000	0.569394	0.000000	0.000000	0.000000	-0.127155	-0.033437	-0.323151	0.000000	0.000000	3.000000	75.000000	1.000000
14956.490549	-0.073145	0.611819	0.010311	81.222801	49.388744	62.054119	1.363925	0.000000	0.569394	0.000000	0.000000	0.000000	-0.127155	-0.033437	-0.323151	0.000000	0.000000	3.000000	75.000000	1.000000
14956.493882	-0.073515	0.611681	0.009339	81.195068	49.128582	61.885448	1.342733	0.000000	0.515536	0.000000	0.000000	0.000000	-0.110944	-0.041399	-0.291664	0.000000	0.000000	3.000000	75.000000	1.000000
14956.497216	-0.073515	0.611681	0.009339	81.195068	49.128582	61.885448	1.342733	0.000000	0.515536	0.000000	0.000000	0.000000	-0.110944	-0.041399	-0.291664	0.000000	0.000000	3.000000	75.000000	1.000000
14956.500549	-0.073515	0.611681	0.009339	81.195068	49.128582	61.885448	1.342733	0.000000	0.515536	0.000000	0.000000	0.000000	-0.110944	-0.041399	-0.291664	0.000000	0.000000	3.000000	75.000000	1.000000
14956.503882	-0.073865	0.611536	0.008393	81.190475	48.937035	61.763386	1.324242	0.000000	0.466925	0.000000	0.000000	0.000000	-0.104813	-0.043527	-0.283684	0.000000	0.000000	3.000000	75.000000	1.000000
14956.507216	-0.073865	0.611536	0.008393	81.190475	48.937035	61.763386	1.324242	0.000000	0.466925	0.000000	0.000000	0.000000	-0.104813	-0.043527	-0.283684	0.000000	0.000000	3.000000	75.000000	1.000000
14956.510549	-0.073865	0.611536	0.008393	81.190475	48.937035	61.763386	1.324242	0.000000	0.466925	0.000000	0.000000	0.000000	-0.104813	-0.043527	-0.283684	0.000000	0.000000	3.000000	75.000000	1.000000
14956.513882	-0.073865	0.611536	0.008393	81.200203	48.921356	61.810822	1.306773	0.000000	0.419645	0.000000	0.000000	0.000000	-0.104813	-0.043527	-0.283684	0.000000	0.000000	3.000000	75.000000	1.000000
14956.517216	-0.074203	0.611346	0.007530	81.200203	48.921356	61.810822	1.306773	0.000000	0.419645	0.000000	0.000000	0.000000	-0.101433	-0.057133	-0.258871	0.000000	0.000000	3.000000	75.000000	1.000000
14956.520549	-0.074203	0.611346	0.007530	81.200203	48.921356	61.810822	1.306773	0.000000	0.419645	0.000000	0.000000	0.000000	-0.101433	-0.057133	-0.258871	0.000000	0.000000	3.000000	75.000000	1.000000
14956.523882	-0.074525	0.611142	0.006718	81.221458	49.063057	62.011520	1.306773	0.000000	0.419645	0.000000	0.000000	0.000000	-0.096610	-0.061013	-0.243694	0.000000	0.000000	3.000000	75.000000	1.000000
14956.527216	-0.074525	0.611142	0.006718	81.221458	49.063057	62.011520	1.306773	0.000000	0.419645	0.000000	0.000000	0.000000	-0.096610	-0.061013	-0.243694	0.000000	0.000000	3.000000	75.000000	1.000000
14956.530549	-0.074525	0.611142	0.006718	81.221458	49.063057	62.011520	1.306773	0.000000	0.419645	0.000000	0.000000	0.000000	-0.096610	-0.061013	-0.243694	0.000000	0.000000	3.000000	75.000000	1.000000
14956.533882	-0.074525	0.611142	0.006718	81.252686	49.334377	62.343838	1.273766	0.000000	0.335884	0.000000	0.000000	0.000000	-0.096610	-0.061013	-0.243694	0.000000	0.000000	3.000000	75.000000	1.000000
14956.537216	-0.074870	0.610887	0.005918	81.252686	49.334377	62.343838	1.273766	0.000000	0.335884	0.000000	0.000000	0.000000	-0.103547	-0.076485	-0.239975	0.000000	0.000000	3.000000	75.000000	1.000000
14956.540549	-0.074870	0.610887	0.005918	81.252686	49.334377	62.343838	1.273766	0.000000	0.335884	0.000000	0.000000	0.000000	-0.103547	-0.076485	-0.239975	0.000000	0.000000	3.000000	75.000000	1.000000
14956.543882	-0.075241	0.610600	0.005146	81.285217	49.622810	62.696194	1.273766	0.000000	0.335884	0.000000	0.000000	0.000000	-0.111221	-0.086084	-0.231617	0.000000	0.000000	3.000000	75.000000	1.000000
14956.547216	-0.075241	0.610600	0.005146	81.285217	49.622810	62.696194	1.273766	0.000000	0.335884	0.000000	0.000000	0.000000	-0.111221	-0.086084	-0.231617	0.000000	0.000000	3.000000	75.000000	1.000000
14956.550549	-0.075241	0.610600	0.005146	81.285217	49.622810	62.696194	1.273766	0.000000	0.335884	0.000000	0.000000	0.000000	-0.111221	-0.086084	-0.231617	0.000000	0.000000	3.000000	75.000000	1.000000
14956.553882	-0.075241	0.610600	0.005146	81.320610	49.949066	63.086769	1.237972	0.000000	0.257285	0.000000	0.000000	0.000000	-0.111221	-0.086084	-0.231617	0.000000	0.000000	3.000000	75.000000	1.000000
14956.557216	-0.075612	0.610262	0.004389	81.320610	49.949066	63.086769	1.237972	0.000000	0.257285	0.000000	0.000000	0.000000	-0.111546	-0.101388	-0.226896	0.000000	0.000000	3.000000	75.000000	1.000000
14956.560549	-0.075612	0.610262	0.004389	81.320610	49.949066	63.086769	1.237972	0.000000	0.257285	0.000000	0.000000	0.000000	-0.111546	-0.101388	-0.226896	0.000000	0.000000	3.000000	75.000000	1.000000
14956.563882	-0.076007	0.609874	0.003645	81.357254	50.293537	63.498501	1.237972	0.000000	0.257285	0.000000	0.000000	0.000000	-0.118444	-0.116676	-0.223293	0.000000	0.000000	3.000000	75.000000	1.000000
14956.567216	-0.076007	0.609874	0.003645	81.357254	50.293537	63.498501	1.237972	0.000000	0.257285	0.000000	0.000000	0.000000	-0.118444	-0.116676	-0.223293	0.000000	0.000000	3.000000	75.000000	1.000000
14956.570549	-0.076007	0.609874	0.003645	81.357254	50.293537	63.498501	1.237972	0.000000	0.257285	0.000000	0.000000	0.000000	-0.118444	-0.116676	-0.223293	0.000000	0.000000	3.000000	75.000000	1.000000
14956.573882	-0.076007	0.609874	0.003645	81.398026	50.695213	63.968037	1.199640	0.000000	0.182254	0.000000	0.000000	0.000000	-0.118444	-0.116676	-0.223293	0.000000	0.000000	3.000000	75.000000	1.000000
14956.577216	-0.076413	0.609453	0.002841	81.398026	50.695213	63.968037	1.199640	0.000000	0.182254	0.000000	0.000000	0.000000	-0.121756	-0.126269	-0.241227	0.000000	0.000000	3.000000	75.000000	1.000000
14956.580549	-0.076413	0.609453	0.002841	81.398026	50.695213	63.968037	1.199640	0.000000	0.182254	0.000000	0.000000	0.000000	-0.121756	-0.126269	-0.241227	0.000000	0.000000	3.000000	75.000000	1.000000
14956.583882	-0.076821	0.609026	0.002060	81.439842	51.116756	64.460365	1.199640	0.000000	0.182254	0.000000	0.000000	0.000000	-0.122394	-0.128036	-0.234392	0.000000	0.000000	3.000000	75.000000	1.000000
14956.587216	-0.076821	0.609026	0.002060	81.439842	51.116756	64.460365	1.199640	0.000000	0.182254	0.000000	0.000000	0.000000	-0.122394	-0.128036	-0.234392	0.000000	0.000000	3.000000	75.000000	1.000000
14956.590549	-0.076821	0.609026	0.002060	81.439842	51.116756	64.460365	1.199640	0.000000	0.182254	0.000000	0.000000	0.000000	-0.122394	-0.128036	-0.234392	0.000000	0.000000	3.000000	75.000000	1.000000
14956.593882	-0.076821	0.609026	0.002060	81.476913	51.478626	64.896011	1.158948	0.000000	0.102984	0.000000	0.000000	0.000000	-0.122394	-0.128036	-0.234392	0.000000	0.000000	3.000000	75.000000	1.000000
14956.597216	-0.077225	0.608580	0.001262	81.476913	51.478626	64.896011	1.158948	0.000000	0.102984	0.000000	0.000000	0.000000	-0.121058	-0.133672	-0.239430	0.000000	0.000000	3.000000	75.000000	1.000000
14956.600549	-0.077225	0.608580	0.001262	81.476913	51.478626	64.896011	1.158948	0.000000	0.102984	0.000000	0.000000	0.000000	-0.121058	-0.133672	-0.239430	0.000000	0.000000	3.000000	75.000000	1.000000
14956.603882	-0.077637	0.608142	0.000526	81.506714	51.763702	65.254654	1.158948	0.000000	0.102984	0.000000	0.000000	0.000000	-0.123732	-0.131478	-0.220726	0.000000	0.000000	3.000000	75.000000	1.000000
14956.607216	-0.077637	0.608142	0.000526	81.506714	51.763702	65.254654	1.158948	0.000000	0.102984	0.000000	0.000000	0.000000	-0.123732	-0.131478	-0.220726	0.000000	0.000000	3.000000	75.000000	1.000000
14956.610549	-0.077637	0.608142	0.000526	81.506714	51.763702	65.254654	1.158948	0.000000	0.102984	0.000000	0.000000	0.000000	-0.123732	-0.131478	-0.220726	0.000000	0.000000	3.000000	75.000000	1.000000
14956.613882	-0.077637	0.608142	0.000526	81.528305	51.936905	65.499687	1.118150	0.000000	0.026291	0.000000	0.000000	0.000000	-0.123732	-0.131478	-0.220726	0.000000	0.000000	3.000000	75.000000	1.000000
14956.617216	-0.078029	0.607654	-0.000191	81.528305	51.936905	65.499687	1.118150	0.000000	0.026291	0.000000	0.000000	0.000000	-0.117544	-0.146517	-0.215075	0.000000	0.000000	3.000000	75.000000	1.000000
14956.620549	-0.078029	0.607654	-0.000191	81.528305	51.936905	65.499687	1.118150	0.000000	0.026291	0.000000	0.000000	0.000000	-0.117544	-0.146517	-0.215075	0.000000	0.000000	3.000000	75.000000	1.000000
14956.623882	-0.078384	0.607154	-0.000854	81.532158	52.056492	65.704430	1.118150	0.000000	0.026291	0.000000	0.000000	0.000000	-0.106523	-0.150016	-0.198866	0.000000	0.000000	3.000000	75.000000	1.000000
14956.627216	-0.078384	0.607154	-0.000854	81.532158	52.056492	65.704430	1.118150	0.000000	0.026291	0.000000	0.000000	0.000000	-0.106523	-0.150016	-0.198866	0.000000	0.000000	3.000000	75.000000	1.000000
14956.630549	-0.078384	0.607154	-0.000854	81.532158	52.056492	65.704430	1.118150	0.000000	0.026291	0.000000	0.000000	0.000000	-0.106523	-0.150016	-0.198866	0.000000	0.000000	3.000000	75.000000	1.000000
14956.633882	-0.078384	0.607154	-0.000854	81.519920	52.198391	65.945358	1.080806	0.000000	-0.042699	0.000000	0.000000	0.000000	-0.106523	-0.150016	-0.198866	0.000000	0.000000	3.000000	75.000000	1.000000
14956.637216	-0.078744	0.606598	-0.001478	81.519920	52.198391	65.945358	1.080806	0.000000	-0.042699	0.000000	0.000000	0.000000	-0.108177	-0.166836	-0.187203	0.000000	0.000000	3.000000	75.000000	1.000000
14956.640549	-0.078744	0.606598	-0.001478	81.519920	52.198391	65.945358	1.080806	0.000000	-0.042699	0.000000	0.000000	0.000000	-0.108177	-0.166836	-0.187203	0.000000	0.000000	3.000000	75.000000	1.000000
14956.643882	-0.079082	0.606042	-0.002099	81.492523	52.297092	66.152130	1.080806	0.000000	-0.042699	0.000000	0.000000	0.000000	-0.101298	-0.166610	-0.186435	0.000000	0.000000	3.000000	75.000000	1.000000
14956.647216	-0.079082	0.606042	-0.002099	81.492523	52.297092	66.152130	1.080806	0.000000	-0.042699	0.000000	0.000000	0.000000	-0.101298	-0.166610	-0.186435	0.000000	0.000000	3.000000	75.000000	1.000000
14956.650549	-0.079082	0.606042	-0.002099	81.492523	52.297092	66.152130	1.080806	0.000000	-0.042699	0.000000	0.000000	0.000000	-0.101298	-0.166610	-0.186435	0.000000	0.000000	3.000000	75.000000	1.000000
14956.653882	-0.079082	0.606042	-0.002099	81.459373	52.317230	66.280632	1.045893	0.000000	-0.104972	0.000000	0.000000	0.000000	-0.101298	-0.166610	-0.186435	0.000000	0.000000	3.000000	75.000000	1.000000
14956.657216	-0.079404	0.605431	-0.002678	81.459373	52.317230	66.280632	1.045893	0.000000	-0.104972	0.000000	0.000000	0.000000	-0.096531	-0.183317	-0.173709	0.000000	0.000000	3.000000	75.000000	1.000000
14956.660549	-0.079404	0.605431	-0.002678	81.459373	52.317230	66.280632	1.045893	0.000000	-0.104972	0.000000	0.000000	0.000000	-0.096531	-0.183317	-0.173709	0.000000	0.000000	3.000000	75.000000	1.000000
14956.663882	-0.079768	0.604821	-0.003266	81.422150	52.315971	66.394417	1.045893	0.000000	-0.104972	0.000000	0.000000	0.000000	-0.109110	-0.183047	-0.176358	0.000000	0.000000	3.000000	75.000000	1.000000
14956.667216	-0.079768	0.604821	-0.003266	81.422150	52.315971	66.394417	1.045893	0.000000	-0.104972	0.000000	0.000000	0.000000	-0.109110	-0.183047	-0.176358	0.000000	0.000000	3.000000	75.000000	1.000000
14956.670549	-0.079768	0.604821	-0.003266	81.422150	52.315971	66.394417	1.045893	0.000000	-0.104972	0.000000	0.000000	0.000000	-0.109110	-0.183047	-0.176358	0.000000	0.000000	3.000000	75.000000	1.000000
14956.673882	-0.079768	0.604821	-0.003266	81.363480	52.227306	66.433548	1.011620	0.000000	-0.163317	0.000000	0.000000	0.000000	-0.109110	-0.183047	-0.176358	0.000000	0.000000	3.000000	75.000000	1.000000
14956.677216	-0.080133	0.604161	-0.003840	81.363480	52.227306	66.433548	1.011620	0.000000	-0.163317	0.000000	0.000000	0.000000	-0.109566	-0.197859	-0.172010	0.000000	0.000000	3.000000	75.000000	1.000000
14956.680549	-0.080133	0.604161	-0.003840	81.363480	52.227306	66.433548	1.011620	0.000000	-0.163317	0.000000	0.000000	0.000000	-0.109566	-0.197859	-0.172010	0.000000	0.000000	3.000000	75.000000	1.000000
14956.683882	-0.080480	0.603497	-0.004387	81.292542	51.879639	66.215706	1.011620	0.000000	-0.163317	0.000000	0.000000	0.000000	-0.104006	-0.199422	-0.164151	0.000000	0.000000	3.000000	75.000000	1.000000
14956.687216	-0.080480	0.603497	-0.004387	81.292542	51.879639	66.215706	1.011620	0.000000	-0.163317	0.000000	0.000000	0.000000	-0.104006	-0.199422	-0.164151	0.000000	0.000000	3.000000	75.000000	1.000000
14956.690549	-0.080480	0.603497	-0.004387	81.292542	51.879639	66.215706	1.011620	0.000000	-0.163317	0.000000	0.000000	0.000000	-0.104006	-0.199422	-0.164151	0.000000	0.000000	3.000000	75.000000	1.000000
14956.693882	-0.080480	0.603497	-0.004387	81.201096	51.267666	65.662498	0.976024	0.000000	-0.219343	0.000000	0.000000	0.000000	-0.104006	-0.199422	-0.164151	0.000000	0.000000	3.000000	75.000000	1.000000
14956.697216	-0.080854	0.602777	-0.004900	81.201096	51.267666	65.662498	0.976024	0.000000	-0.219343	0.000000	0.000000	0.000000	-0.112211	-0.216000	-0.153883	0.000000	0.000000	3.000000	75.000000	1.000000
14956.700549	-0.080854	0.602777	-0.004900	81.201096	51.267666	65.662498	0.976024	0.000000	-0.219343	0.000000	0.000000	0.000000	-0.112211	-0.216000	-0.153883	0.000000	0.000000	3.000000	75.000000	1.000000
14956.703882	-0.081138	0.602039	-0.005415	81.086296	50.587490	64.795280	0.976024	0.000000	-0.219343	0.000000	0.000000	0.000000	-0.085257	-0.221348	-0.154559	0.000000	0.000000	3.000000	75.000000	1.000000
14956.707216	-0.081138	0.602039	-0.005415	81.086296	50.587490	64.795280	0.976024	0.000000	-0.219343	0.000000	0.000000	0.000000	-0.085257	-0.221348	-0.154559	0.000000	0.000000	3.000000	75.000000	1.000000
14956.710549	-0.081138	0.602039	-0.005415	81.086296	50.587490	64.795280	0.976024	0.000000	-0.219343	0.000000	0.000000	0.000000	-0.085257	-0.221348	-0.154559	0.000000	0.000000	3.000000	75.000000	1.000000
14956.713882	-0.081138	0.602039	-0.005415	80.937485	49.933521	64.230484	0.943113	0.000000	-0.270750	0.000000	0.000000	0.000000	-0.085257	-0.221348	-0.154559	0.000000	0.000000	3.000000	75.000000	1.000000
14956.717216	-0.081402	0.601252	-0.005912	80.937485	49.933521	64.230484	0.943113	0.000000	-0.270750	0.000000	0.000000	0.000000	-0.079361	-0.236036	-0.149223	0.000000	0.000000	3.000000	75.000000	1.000000
14956.720549	-0.081402	0.601252	-0.005912	80.937485	49.933521	64.230484	0.943113	0.000000	-0.270750	0.000000	0.000000	0.000000	-0.079361	-0.236036	-0.149223	0.000000	0.000000	3.000000	75.000000	1.000000
14956.723882	-0.081629	0.600435	-0.006372	80.771370	49.272083	63.756878	0.943113	0.000000	-0.270750	0.000000	0.000000	0.000000	-0.067935	-0.245015	-0.137954	0.000000	0.000000	3.000000	75.000000	1.000000
14956.727216	-0.081629	0.600435	-0.006372	80.771370	49.272083	63.756878	0.943113	0.000000	-0.270750	0.000000	0.000000	0.000000	-0.067935	-0.245015	-0.137954	0.000000	0.000000	3.000000	75.000000	1.000000
14956.730549	-0.081629	0.600435	-0.006372	80.771370	49.272083	63.756878	0.943113	0.000000	-0.270750	0.000000	0.000000	0.000000	-0.067935	-0.245015	-0.137954	0.000000	0.000000	3.000000	75.000000	1.000000
14956.733882	-0.081783	0.599538	-0.006863	80.620934	48.609188	63.253414	0.918564	0.000000	-0.318613	0.000000	0.000000	0.000000	-0.046204	-0.269059	-0.147231	0.000000	0.000000	3.000000	75.000000	1.000000
14956.737216	-0.081783	0.599538	-0.006863	80.620934	48.609188	63.253414	0.918564	0.000000	-0.318613	0.000000	0.000000	0.000000	-0.046204	-0.269059	-0.147231	0.000000	0.000000	3.000000	75.000000	1.000000
14956.740549	-0.081783	0.599538	-0.006863	80.620934	48.609188	63.253414	0.918564	0.000000	-0.318613	0.000000	0.000000	0.000000	-0.046204	-0.269059	-0.147231	0.000000	0.000000	3.000000	75.000000	1.000000
14956.743882	-0.081835	0.598612	-0.007305	80.479279	47.958569	62.728985	0.910863	0.000000	-0.343152	0.000000	0.000000	0.000000	-0.015633	-0.277934	-0.132590	0.000000	0.000000	3.000000	75.000000	1.000000
14956.747216	-0.081835	0.598612	-0.007305	80.479279	47.958569	62.728985	0.910863	0.000000	-0.343152	0.000000	0.000000	0.000000	-0.015633	-0.277934	-0.132590	0.000000	0.000000	3.000000	75.000000	1.000000
14956.750549	-0.081835	0.598612	-0.007305	80.479279	47.958569	62.728985	0.910863	0.000000	-0.343152	0.000000	0.000000	0.000000	-0.015633	-0.277934	-0.132590	0.000000	0.000000	3.000000	75.000000	1.000000
14956.753882	-0.081798	0.597600	-0.007751	80.361115	47.291969	62.154823	0.908258	0.000000	-0.365250	0.000000	0.000000	0.000000	0.011107	-0.303684	-0.133777	0.000000	0.000000	3.000000	75.000000	1.000000
14956.757216	-0.081798	0.597600	-0.007751	80.361115	47.291969	62.154823	0.908258	0.000000	-0.365250	0.000000	0.000000	0.000000	0.011107	-0.303684	-0.133777	0.000000	0.000000	3.000000	75.000000	1.000000
14956.760549	-0.081798	0.597600	-0.007751	80.361115	47.291969	62.154823	0.908258	0.000000	-0.365250	0.000000	0.000000	0.000000	0.011107	-0.303684	-0.133777	0.000000	0.000000	3.000000	75.000000	1.000000
14956.763882	-0.081696	0.596521	-0.008189	80.271851	46.549957	61.458950	0.910109	0.000000	-0.387546	0.000000	0.000000	0.000000	0.030527	-0.323698	-0.131426	0.000000	0.000000	3.000000	75.000000	1.000000
14956.767216	-0.081696	0.596521	-0.008189	80.271851	46.549957	61.458950	0.910109	0.000000	-0.387546	0.000000	0.000000	0.000000	0.030527	-0.323698	-0.131426	0.000000	0.000000	3.000000	75.000000	1.000000
14956.770549	-0.081696	0.596521	-0.008189	80.271851	46.549957	61.458950	0.910109	0.000000	-0.387546	0.000000	0.000000	0.000000	0.030527	-0.323698	-0.131426	0.000000	0.000000	3.000000	75.000000	1.000000
14956.773882	-0.081544	0.595363	-0.008664	80.209648	45.715160	60.642429	0.915196	0.000000	-0.409450	0.000000	0.000000	0.000000	0.045713	-0.347323	-0.142445	0.000000	0.000000	3.000000	75.000000	1.000000
14956.777216	-0.081544	0.595363	-0.008664	80.209648	45.715160	60.642429	0.915196	0.000000	-0.409450	0.000000	0.000000	0.000000	0.045713	-0.347323	-0.142445	0.000000	0.000000	3.000000	75.000000	1.000000
14956.780549	-0.081544	0.595363	-0.008664	80.209648	45.715160	60.642429	0.915196	0.000000	-0.409450	0.000000	0.000000	0.000000	0.045713	-0.347323	-0.142445	0.000000	0.000000	3.000000	75.000000	1.000000
14956.783882	-0.081352	0.594133	-0.009112	80.155357	44.735214	59.675117	0.922815	0.000000	-0.433191	0.000000	0.000000	0.000000	0.057410	-0.368971	-0.134486	0.000000	0.000000	3.000000	75.000000	1.000000
14956.787216	-0.081352	0.594133	-0.009112	80.155357	44.735214	59.675117	0.922815	0.000000	-0.433191	0.000000	0.000000	0.000000	0.057410	-0.368971	-0.134486	0.000000	0.000000	3.000000	75.000000	1.000000
14956.790549	-0.081352	0.594133	-0.009112	80.155357	44.735214	59.675117	0.922815	0.000000	-0.433191	0.000000	0.000000	0.000000	0.057410	-0.368971	-0.134486	0.000000	0.000000	3.000000	75.000000	1.000000
14956.793882	-0.081096	0.592838	-0.009554	80.075226	43.502354	58.462166	0.932384	0.000000	-0.455606	0.000000	0.000000	0.000000	0.076766	-0.388684	-0.132697	0.000000	0.000000	3.000000	75.000000	1.000000
14956.797216	-0.081096	0.592838	-0.009554	80.075226	43.502354	58.462166	0.932384	0.000000	-0.455606	0.000000	0.000000	0.000000	0.076766	-0.388684	-0.132697	0.000000	0.000000	3.000000	75.000000	1.000000
14956.800549	-0.081096	0.592838	-0.009554	80.075226	43.502354	58.462166	0.932384	0.000000	-0.455606	0.000000	0.000000	0.000000	0.076766	-0.388684	-0.132697	0.000000	0.000000	3.000000	75.000000	1.000000
14956.803882	-0.080796	0.591502	-0.010003	79.969223	42.076321	57.054092	0.945178	0.000000	-0.477722	0.000000	0.000000	0.000000	0.090124	-0.400796	-0.134435	0.000000	0.000000	3.000000	75.000000	1.000000
14956.807216	-0.080796	0.591502	-0.010003	79.969223	42.076321	57.054092	0.945178	0.000000	-0.477722	0.000000	0.000000	0.000000	0.090124	-0.400796	-0.134435	0.000000	0.000000	3.000000	75.000000	1.000000
14956.810549	-0.080796	0.591502	-0.010003	79.969223	42.076321	57.054092	0.945178	0.000000	-0.477722	0.000000	0.000000	0.000000	0.090124	-0.400796	-0.134435	0.000000	0.000000	3.000000	75.000000	1.000000
14956.813882	-0.080502	0.590113	-0.010417	79.840828	40.562332	55.573738	0.960199	0.000000	-0.500128	0.000000	0.000000	0.000000	0.088162	-0.416714	-0.124352	0.000000	0.000000	3.000000	75.000000	1.000000
14956.817216	-0.080502	0.590113	-0.010417	79.840828	40.562332	55.573738	0.960199	0.000000	-0.500128	0.000000	0.000000	0.000000	0.088162	-0.416714	-0.124352	0.000000	0.000000	3.000000	75.000000	1.000000
14956.820549	-0.080502	0.590113	-0.010417	79.840828	40.562332	55.573738	0.960199	0.000000	-0.500128	0.000000	0.000000	0.000000	0.088162	-0.416714	-0.124352	0.000000	0.000000	3.000000	75.000000	1.000000
14956.823882	-0.080189	0.588677	-0.010818	79.697174	39.129070	54.177422	0.974893	0.000000	-0.520853	0.000000	0.000000	0.000000	0.093881	-0.430670	-0.120389	0.000000	0.000000	3.000000	75.000000	1.000000
14956.827216	-0.080189	0.588677	-0.010818	79.697174	39.129070	54.177422	0.974893	0.000000	-0.520853	0.000000	0.000000	0.000000	0.093881	-0.430670	-0.120389	0.000000	0.000000	3.000000	75.000000	1.000000
14956.830549	-0.080189	0.588677	-0.010818	79.697174	39.129070	54.177422	0.974893	0.000000	-0.520853	0.000000	0.000000	0.000000	0.093881	-0.430670	-0.120389	0.000000	0.000000	3.000000	75.000000	1.000000
14956.833882	-0.079856	0.587220	-0.011214	79.536041	37.799664	52.892956	0.990540	0.000000	-0.540918	0.000000	0.000000	0.000000	0.099984	-0.437124	-0.118671	0.000000	0.000000	3.000000	75.000000	1.000000
14956.837216	-0.079856	0.587220	-0.011214	79.536041	37.799664	52.892956	0.990540	0.000000	-0.540918	0.000000	0.000000	0.000000	0.099984	-0.437124	-0.118671	0.000000	0.000000	3.000000	75.000000	1.000000
14956.840549	-0.079856	0.587220	-0.011214	79.536041	37.799664	52.892956	0.990540	0.000000	-0.540918	0.000000	0.000000	0.000000	0.099984	-0.437124	-0.118671	0.000000	0.000000	3.000000	75.000000	1.000000
14956.843882	-0.079507	0.585735	-0.011580	79.354187	36.636452	51.746490	1.007204	0.000000	-0.560696	0.000000	0.000000	0.000000	0.104814	-0.445546	-0.109912	0.000000	0.000000	3.000000	75.000000	1.000000
14956.847216	-0.079507	0.585735	-0.011580	79.354187	36.636452	51.746490	1.007204	0.000000	-0.560696	0.000000	0.000000	0.000000	0.104814	-0.445546	-0.109912	0.000000	0.000000	3.000000	75.000000	1.000000
14956.850549	-0.079507	0.585735	-0.011580	79.354187	36.636452	51.746490	1.007204	0.000000	-0.560696	0.000000	0.000000	0.000000	0.104814	-0.445546	-0.109912	0.000000	0.000000	3.000000	75.000000	1.000000
14956.853882	-0.079166	0.584215	-0.011898	79.161896	35.703648	50.617172	1.024673	0.000000	-0.579015	0.000000	0.000000	0.000000	0.102047	-0.455892	-0.095251	0.000000	0.000000	3.000000	75.000000	1.000000
14956.857216	-0.079166	0.584215	-0.011898	79.161896	35.703648	50.617172	1.024673	0.000000	-0.579015	0.000000	0.000000	0.000000	0.102047	-0.455892	-0.095251	0.000000	0.000000	3.000000	75.000000	1.000000
14956.860549	-0.079166	0.584215	-0.011898	79.161896	35.703648	50.617172	1.024673	0.000000	-0.579015	0.000000	0.000000	0.000000	0.102047	-0.455892	-0.095251	0.000000	0.000000	3.000000	75.000000	1.000000
14956.863882	-0.078837	0.582703	-0.012157	78.958420	34.969482	49.367748	1.041680	0.000000	-0.594890	0.000000	0.000000	0.000000	0.098786	-0.453539	-0.077611	0.000000	0.000000	3.000000	75.000000	1.000000
14956.867216	-0.078837	0.582703	-0.012157	78.958420	34.969482	49.367748	1.041680	0.000000	-0.594890	0.000000	0.000000	0.000000	0.098786	-0.453539	-0.077611	0.000000	0.000000	3.000000	75.000000	1.000000
14956.870549	-0.078837	0.582703	-0.012157	78.958420	34.969482	49.367748	1.041680	0.000000	-0.594890	0.000000	0.000000	0.000000	0.098786	-0.453539	-0.077611	0.000000	0.000000	3.000000	75.000000	1.000000
14956.873882	-0.078517	0.581156	-0.012367	78.732285	34.502537	48.364899	1.058145	0.000000	-0.607825	0.000000	0.000000	0.000000	0.096091	-0.464058	-0.063033	0.000000	0.000000	3.000000	75.000000	1.000000
14956.877216	-0.078517	0.581156	-0.012367	78.732285	34.502537	48.364899	1.058145	0.000000	-0.607825	0.000000	0.000000	0.000000	0.096091	-0.464058	-0.063033	0.000000	0.000000	3.000000	75.000000	1.000000
14956.880549	-0.078517	0.581156	-0.012367	78.732285	34.502537	48.364899	1.058145	0.000000	-0.607825	0.000000	0.000000	0.000000	0.096091	-0.464058	-0.063033	0.000000	0.000000	3.000000	75.000000	1.000000
14956.883882	-0.078193	0.579628	-0.012473	78.486130	34.270393	47.879044	1.074160	0.000000	-0.618331	0.000000	0.000000	0.000000	0.097072	-0.458551	-0.032036	0.000000	0.000000	3.000000	75.000000	1.000000
14956.887216	-0.078193	0.579628	-0.012473	78.486130	34.270393	47.879044	1.074160	0.000000	-0.618331	0.000000	0.000000	0.000000	0.097072	-0.458551	-0.032036	0.000000	0.000000	3.000000	75.000000	1.000000
14956.890549	-0.078193	0.579628	-0.012473	78.486130	34.270393	47.879044	1.074160	0.000000	-0.618331	0.000000	0.000000	0.000000	0.097072	-0.458551	-0.032036	0.000000	0.000000	3.000000	75.000000	1.000000
14956.893882	-0.077908	0.578117	-0.012484	78.242699	34.180180	47.822048	1.090339	0.000000	-0.623670	0.000000	0.000000	0.000000	0.085426	-0.453297	-0.003179	0.000000	0.000000	3.000000	75.000000	1.000000
14956.897216	-0.077908	0.578117	-0.012484	78.242699	34.180180	47.822048	1.090339	0.000000	-0.623670	0.000000	0.000000	0.000000	0.085426	-0.453297	-0.003179	0.000000	0.000000	3.000000	75.000000	1.000000
14956.900549	-0.077908	0.578117	-0.012484	78.242699	34.180180	47.822048	1.090339	0.000000	-0.623670	0.000000	0.000000	0.000000	0.085426	-0.453297	-0.003179	0.000000	0.000000	3.000000	75.000000	1.000000
14956.903882	-0.077553	0.576629	-0.012403	78.020836	34.188053	48.042778	1.104576	0.000000	-0.624200	0.000000	0.000000	0.000000	0.106733	-0.446268	0.024200	0.000000	0.000000	3.000000	75.000000	1.000000
14956.907216	-0.077553	0.576629	-0.012403	78.020836	34.188053	48.042778	1.104576	0.000000	-0.624200	0.000000	0.000000	0.000000	0.106733	-0.446268	0.024200	0.000000	0.000000	3.000000	75.000000	1.000000
14956.910549	-0.077553	0.576629	-0.012403	78.020836	34.188053	48.042778	1.104576	0.000000	-0.624200	0.000000	0.000000	0.000000	0.106733	-0.446268	0.024200	0.000000	0.000000	3.000000	75.000000	1.000000
14956.913882	-0.077174	0.575200	-0.012204	77.836990	34.270424	48.231995	1.122365	0.000000	-0.620166	0.000000	0.000000	0.000000	0.113622	-0.428780	0.059793	0.000000	0.000000	3.000000	75.000000	1.000000
14956.917216	-0.077174	0.575200	-0.012204	77.836990	34.270424	48.231995	1.122365	0.000000	-0.620166	0.000000	0.000000	0.000000	0.113622	-0.428780	0.059793	0.000000	0.000000	3.000000	75.000000	1.000000
14956.920549	-0.077174	0.575200	-0.012204	77.836990	34.270424	48.231995	1.122365	0.000000	-0.620166	0.000000	0.000000	0.000000	0.113622	-0.428780	0.059793	0.000000	0.000000	3.000000	75.000000	1.000000
14956.923882	-0.076786	0.573817	-0.011930	77.711250	34.376179	48.241341	1.141302	0.000000	-0.610201	0.000000	0.000000	0.000000	0.116363	-0.414846	0.082157	0.000000	0.000000	3.000000	75.000000	1.000000
14956.927216	-0.076786	0.573817	-0.011930	77.711250	34.376179	48.241341	1.141302	0.000000	-0.610201	0.000000	0.000000	0.000000	0.116363	-0.414846	0.082157	0.000000	0.000000	3.000000	75.000000	1.000000
14956.930549	-0.076786	0.573817	-0.011930	77.711250	34.376179	48.241341	1.141302	0.000000	-0.610201	0.000000	0.000000	0.000000	0.116363	-0.414846	0.082157	0.000000	0.000000	3.000000	75.000000	1.000000
14956.933882	-0.076367	0.572505	-0.011584	77.638725	34.510796	48.203255	1.160696	0.000000	-0.596508	0.000000	0.000000	0.000000	0.125825	-0.393711	0.103872	0.000000	0.000000	3.000000	75.000000	1.000000
14956.937216	-0.076367	0.572505	-0.011584	77.638725	34.510796	48.203255	1.160696	0.000000	-0.596508	0.000000	0.000000	0.000000	0.125825	-0.393711	0.103872	0.000000	0.000000	3.000000	75.000000	1.000000
14956.940549	-0.076367	0.572505	-0.011584	77.638725	34.510796	48.203255	1.160696	0.000000	-0.596508	0.000000	0.000000	0.000000	0.125825	-0.393711	0.103872	0.000000	0.000000	3.000000	75.000000	1.000000
14956.943882	-0.075938	0.571329	-0.011163	77.606796	34.645309	48.130470	1.181667	0.000000	-0.579196	0.000000	0.000000	0.000000	0.128728	-0.352623	0.126217	0.000000	0.000000	3.000000	75.000000	1.000000
14956.947216	-0.075938	0.571329	-0.011163	77.606796	34.645309	48.130470	1.181667	0.000000	-0.579196	0.000000	0.000000	0.000000	0.128728	-0.352623	0.126217	0.000000	0.000000	3.000000	75.000000	1.000000
14956.950549	-0.075938	0.571329	-0.011163	77.606796	34.645309	48.130470	1.181667	0.000000	-0.579196	0.000000	0.000000	0.000000	0.128728	-0.352623	0.126217	0.000000	0.000000	3.000000	75.000000	1.000000
14956.953882	-0.075504	0.570258	-0.010637	77.621941	34.857975	48.161331	1.203122	0.000000	-0.558160	0.000000	0.000000	0.000000	0.130158	-0.321334	0.157773	0.000000	0.000000	3.000000	75.000000	1.000000
14956.957216	-0.075504	0.570258	-0.010637	77.621941	34.857975	48.161331	1.203122	0.000000	-0.558160	0.000000	0.000000	0.000000	0.130158	-0.321334	0.157773	0.000000	0.000000	3.000000	75.000000	1.000000
14956.960549	-0.075504	0.570258	-0.010637	77.621941	34.857975	48.161331	1.203122	0.000000	-0.558160	0.000000	0.000000	0.000000	0.130158	-0.321334	0.157773	0.000000	0.000000	3.000000	75.000000	1.000000
14956.963882	-0.075061	0.569298	-0.010029	77.673340	35.155006	48.304428	1.224815	0.000000	-0.531864	0.000000	0.000000	0.000000	0.132870	-0.288030	0.182464	0.000000	0.000000	3.000000	75.000000	1.000000
14956.967216	-0.075061	0.569298	-0.010029	77.673340	35.155006	48.304428	1.224815	0.000000	-0.531864	0.000000	0.000000	0.000000	0.132870	-0.288030	0.182464	0.000000	0.000000	3.000000	75.000000	1.000000
14956.970549	-0.075061	0.569298	-0.010029	77.673340	35.155006	48.304428	1.224815	0.000000	-0.531864	0.000000	0.000000	0.000000	0.132870	-0.288030	0.182464	0.000000	0.000000	3.000000	75.000000	1.000000
14956.973882	-0.074565	0.568474	-0.009337	77.734215	35.502884	48.489998	1.246960	0.000000	-0.501454	0.000000	0.000000	0.000000	0.148714	-0.247427	0.207669	0.000000	0.000000	3.000000	75.000000	1.000000
14956.977216	-0.074565	0.568474	-0.009337	77.734215	35.502884	48.489998	1.246960	0.000000	-0.501454	0.000000	0.000000	0.000000	0.148714	-0.247427	0.207669	0.000000	0.000000	3.000000	75.000000	1.000000
14956.980549	-0.074565	0.568474	-0.009337	77.734215	35.502884	48.489998	1.246960	0.000000	-0.501454	0.000000	0.000000	0.000000	0.148714	-0.247427	0.207669	0.000000	0.000000	3.000000	75.000000	1.000000
14956.983882	-0.074065	0.567794	-0.008526	77.780647	35.796246	48.701508	1.271745	0.000000	-0.466842	0.000000	0.000000	0.000000	0.149889	-0.203853	0.243256	0.000000	0.000000	3.000000	75.000000	1.000000
14956.987216	-0.074065	0.567794	-0.008526	77.780647	35.796246	48.701508	1.271745	0.000000	-0.466842	0.000000	0.000000	0.000000	0.149889	-0.203853	0.243256	0.000000	0.000000	3.000000	75.000000	1.000000
14956.990549	-0.074065	0.567794	-0.008526	77.780647	35.796246	48.701508	1.271745	0.000000	-0.466842	0.000000	0.000000	0.000000	0.149889	-0.203853	0.243256	0.000000	0.000000	3.000000	75.000000	1.000000
14956.993882	-0.073540	0.567259	-0.007593	77.809288	36.014149	48.830200	1.296727	0.000000	-0.426300	0.000000	0.000000	0.000000	0.157618	-0.160369	0.280042	0.000000	0.000000	3.000000	75.000000	1.000000
14956.997216	-0.073540	0.567259	-0.007593	77.809288	36.014149	48.830200	1.296727	0.000000	-0.426300	0.000000	0.000000	0.000000	0.157618	-0.160369	0.280042	0.000000	0.000000	3.000000	75.000000	1.000000
14957.000549	-0.073540	0.567259	-0.007593	77.809288	36.014149	48.830200	1.296727	0.000000	-0.426300	0.000000	0.000000	0.000000	0.157618	-0.160369	0.280042	0.000000	0.000000	3.000000	75.000000	1.000000
14957.003882	-0.072985	0.566852	-0.006554	77.821457	36.151848	48.877563	1.322996	0.000000	-0.379626	0.000000	0.000000	0.000000	0.166422	-0.122141	0.311617	0.000000	0.000000	3.000000	75.000000	1.000000
14957.007216	-0.072985	0.566852	-0.006554	77.821457	36.151848	48.877563	1.322996	0.000000	-0.379626	0.000000	0.000000	0.000000	0.166422	-0.122141	0.311617	0.000000	0.000000	3.000000	75.000000	1.000000
14957.010549	-0.072985	0.566852	-0.006554	77.821457	36.151848	48.877563	1.322996	0.000000	-0.379626	0.000000	0.000000	0.000000	0.166422	-0.122141	0.311617	0.000000	0.000000	3.000000	75.000000	1.000000
14957.013882	-0.072403	0.566590	-0.005392	77.821571	36.226765	48.856216	1.350733	0.000000	-0.327690	0.000000	0.000000	0.000000	0.174598	-0.078655	0.348494	0.000000	0.000000	3.000000	75.000000	1.000000
14957.017216	-0.072403	0.566590	-0.005392	77.821571	36.226765	48.856216	1.350733	0.000000	-0.327690	0.000000	0.000000	0.000000	0.174598	-0.078655	0.348494	0.000000	0.000000	3.000000	75.000000	1.000000
14957.020549	-0.072403	0.566590	-0.005392	77.821571	36.226765	48.856216	1.350733	0.000000	-0.327690	0.000000	0.000000	0.000000	0.174598	-0.078655	0.348494	0.000000	0.000000	3.000000	75.000000	1.000000
14957.023882	-0.071778	0.566411	-0.004202	77.823418	36.200741	48.701256	1.379833	0.000000	-0.269607	0.000000	0.000000	0.000000	0.187516	-0.053828	0.357151	0.000000	0.000000	3.000000	75.000000	1.000000
14957.027216	-0.071778	0.566411	-0.004202	77.823418	36.200741	48.701256	1.379833	0.000000	-0.269607	0.000000	0.000000	0.000000	0.187516	-0.053828	0.357151	0.000000	0.000000	3.000000	75.000000	1.000000
14957.030549	-0.071778	0.566411	-0.004202	77.823418	36.200741	48.701256	1.379833	0.000000	-0.269607	0.000000	0.000000	0.000000	0.187516	-0.053828	0.357151	0.000000	0.000000	3.000000	75.000000	1.000000
14957.033882	-0.071133	0.566264	-0.002974	77.852898	36.054176	48.372856	1.411085	0.000000	-0.210082	0.000000	0.000000	0.000000	0.193552	-0.043950	0.368281	0.000000	0.000000	3.000000	75.000000	1.000000
14957.037216	-0.071133	0.566264	-0.002974	77.852898	36.054176	48.372856	1.411085	0.000000	-0.210082	0.000000	0.000000	0.000000	0.193552	-0.043950	0.368281	0.000000	0.000000	3.000000	75.000000	1.000000
14957.040549	-0.071133	0.566264	-0.002974	77.852898	36.054176	48.372856	1.411085	0.000000	-0.210082	0.000000	0.000000	0.000000	0.193552	-0.043950	0.368281	0.000000	0.000000	3.000000	75.000000	1.000000
14957.043882	-0.070475	0.566156	-0.001801	77.909592	35.798817	47.889320	1.443344	0.000000	-0.148702	0.000000	0.000000	0.000000	0.197295	-0.032389	0.351945	0.000000	0.000000	3.000000	75.000000	1.000000
14957.047216	-0.070475	0.566156	-0.001801	77.909592	35.798817	47.889320	1.443344	0.000000	-0.148702	0.000000	0.000000	0.000000	0.197295	-0.032389	0.351945	0.000000	0.000000	3.000000	75.000000	1.000000
14957.050549	-0.070475	0.566156	-0.001801	77.909592	35.798817	47.889320	1.443344	0.000000	-0.148702	0.000000	0.000000	0.000000	0.197295	-0.032389	0.351945	0.000000	0.000000	3.000000	75.000000	1.000000
14957.053882	-0.069791	0.566072	-0.000632	77.987183	35.451572	47.273766	1.476227	0.000000	-0.090045	0.000000	0.000000	0.000000	0.205301	-0.025311	0.350707	0.000000	0.000000	3.000000	75.000000	1.000000
14957.057216	-0.069791	0.566072	-0.000632	77.987183	35.451572	47.273766	1.476227	0.000000	-0.090045	0.000000	0.000000	0.000000	0.205301	-0.025311	0.350707	0.000000	0.000000	3.000000	75.000000	1.000000
14957.060549	-0.069791	0.566072	-0.000632	77.987183	35.451572	47.273766	1.476227	0.000000	-0.090045	0.000000	0.000000	0.000000	0.205301	-0.025311	0.350707	0.000000	0.000000	3.000000	75.000000	1.000000
14957.063882	-0.069066	0.565949	0.000439	78.093048	35.052139	46.568611	1.510443	0.000000	-0.031594	0.000000	0.000000	0.000000	0.217589	-0.036923	0.321277	0.000000	0.000000	3.000000	75.000000	1.000000
14957.067216	-0.069066	0.565949	0.000439	78.093048	35.052139	46.568611	1.510443	0.000000	-0.031594	0.000000	0.000000	0.000000	0.217589	-0.036923	0.321277	0.000000	0.000000	3.000000	75.000000	1.000000
14957.070549	-0.069066	0.565949	0.000439	78.093048	35.052139	46.568611	1.510443	0.000000	-0.031594	0.000000	0.000000	0.000000	0.217589	-0.036923	0.321277	0.000000	0.000000	3.000000	75.000000	1.000000
14957.073882	-0.068347	0.565780	0.001429	78.223381	34.600986	45.785099	1.546708	0.000000	0.021953	0.000000	0.000000	0.000000	0.215636	-0.050755	0.296927	0.000000	0.000000	3.000000	75.000000	1.000000
14957.077216	-0.068347	0.565780	0.001429	78.223381	34.600986	45.785099	1.546708	0.000000	0.021953	0.000000	0.000000	0.000000	0.215636	-0.050755	0.296927	0.000000	0.000000	3.000000	75.000000	1.000000
14957.080549	-0.068347	0.565780	0.001429	78.223381	34.600986	45.785099	1.546708	0.000000	0.021953	0.000000	0.000000	0.000000	0.215636	-0.050755	0.296927	0.000000	0.000000	3.000000	75.000000	1.000000
14957.083882	-0.067651	0.565555	0.002293	78.360214	34.158592	45.012039	1.582648	0.000000	0.071441	0.000000	0.000000	0.000000	0.208779	-0.067518	0.259328	0.000000	0.000000	3.000000	75.000000	1.000000
14957.087216	-0.067651	0.565555	0.002293	78.360214	34.158592	45.012039	1.582648	0.000000	0.071441	0.000000	0.000000	0.000000	0.208779	-0.067518	0.259328	0.000000	0.000000	3.000000	75.000000	1.000000
14957.090549	-0.067651	0.565555	0.002293	78.360214	34.158592	45.012039	1.582648	0.000000	0.071441	0.000000	0.000000	0.000000	0.208779	-0.067518	0.259328	0.000000	0.000000	3.000000	75.000000	1.000000
14957.093882	-0.066941	0.565284	0.003080	78.493774	33.762962	44.303352	1.617444	0.000000	0.114662	0.000000	0.000000	0.000000	0.212972	-0.081297	0.236011	0.000000	0.000000	3.000000	75.000000	1.000000
14957.097216	-0.066941	0.565284	0.003080	78.493774	33.762962	44.303352	1.617444	0.000000	0.114662	0.000000	0.000000	0.000000	0.212972	-0.081297	0.236011	0.000000	0.000000	3.000000	75.000000	1.000000
14957.100549	-0.066941	0.565284	0.003080	78.493774	33.762962	44.303352	1.617444	0.000000	0.114662	0.000000	0.000000	0.000000	0.212972	-0.081297	0.236011	0.000000	0.000000	3.000000	75.000000	1.000000
14957.103882	-0.066198	0.564984	0.003810	78.617096	33.469219	43.727535	1.652940	0.000000	0.153997	0.000000	0.000000	0.000000	0.222849	-0.089785	0.218909	0.000000	0.000000	3.000000	75.000000	1.000000
14957.107216	-0.066198	0.564984	0.003810	78.617096	33.469219	43.727535	1.652940	0.000000	0.153997	0.000000	0.000000	0.000000	0.222849	-0.089785	0.218909	0.000000	0.000000	3.000000	75.000000	1.000000
14957.110549	-0.066198	0.564984	0.003810	78.617096	33.469219	43.727535	1.652940	0.000000	0.153997	0.000000	0.000000	0.000000	0.222849	-0.089785	0.218909	0.000000	0.000000	3.000000	75.000000	1.000000
14957.113882	-0.065424	0.564631	0.004488	78.711929	33.306080	43.326687	1.690081	0.000000	0.190482	0.000000	0.000000	0.000000	0.232413	-0.105874	0.203507	0.000000	0.000000	3.000000	75.000000	1.000000
14957.117216	-0.065424	0.564631	0.004488	78.711929	33.306080	43.326687	1.690081	0.000000	0.190482	0.000000	0.000000	0.000000	0.232413	-0.105874	0.203507	0.000000	0.000000	3.000000	75.000000	1.000000
14957.120549	-0.065424	0.564631	0.004488	78.711929	33.306080	43.326687	1.690081	0.000000	0.190482	0.000000	0.000000	0.000000	0.232413	-0.105874	0.203507	0.000000	0.000000	3.000000	75.000000	1.000000
14957.123882	-0.064620	0.564242	0.005132	78.783470	33.297897	43.128273	1.728817	0.000000	0.224400	0.000000	0.000000	0.000000	0.241182	-0.116691	0.193333	0.000000	0.000000	3.000000	75.000000	1.000000
14957.127216	-0.064620	0.564242	0.005132	78.783470	33.297897	43.128273	1.728817	0.000000	0.224400	0.000000	0.000000	0.000000	0.241182	-0.116691	0.193333	0.000000	0.000000	3.000000	75.000000	1.000000
14957.130549	-0.064620	0.564242	0.005132	78.783470	33.297897	43.128273	1.728817	0.000000	0.224400	0.000000	0.000000	0.000000	0.241182	-0.116691	0.193333	0.000000	0.000000	3.000000	75.000000	1.000000
14957.133882	-0.063787	0.563818	0.005743	78.834007	33.420391	43.100723	1.769014	0.000000	0.256622	0.000000	0.000000	0.000000	0.249914	-0.127475	0.183097	0.000000	0.000000	3.000000	75.000000	1.000000
14957.137216	-0.063787	0.563818	0.005743	78.834007	33.420391	43.100723	1.769014	0.000000	0.256622	0.000000	0.000000	0.000000	0.249914	-0.127475	0.183097	0.000000	0.000000	3.000000	75.000000	1.000000
14957.140549	-0.063787	0.563818	0.005743	78.834007	33.420391	43.100723	1.769014	0.000000	0.256622	0.000000	0.000000	0.000000	0.249914	-0.127475	0.183097	0.000000	0.000000	3.000000	75.000000	1.000000
14957.143882	-0.062898	0.563322	0.006286	78.884071	33.611717	43.149567	1.810666	0.000000	0.287138	0.000000	0.000000	0.000000	0.266656	-0.148754	0.163086	0.000000	0.000000	3.000000	75.000000	1.000000
14957.147216	-0.062898	0.563322	0.006286	78.884071	33.611717	43.149567	1.810666	0.000000	0.287138	0.000000	0.000000	0.000000	0.266656	-0.148754	0.163086	0.000000	0.000000	3.000000	75.000000	1.000000
14957.150549	-0.062898	0.563322	0.006286	78.884071	33.611717	43.149567	1.810666	0.000000	0.287138	0.000000	0.000000	0.000000	0.266656	-0.148754	0.163086	0.000000	0.000000	3.000000	75.000000	1.000000
14957.153882	-0.061978	0.562773	0.006778	78.949883	33.818741	43.204243	1.855108	0.000000	0.314319	0.000000	0.000000	0.000000	0.276001	-0.164738	0.147356	0.000000	0.000000	3.000000	75.000000	1.000000
14957.157216	-0.061978	0.562773	0.006778	78.949883	33.818741	43.204243	1.855108	0.000000	0.314319	0.000000	0.000000	0.000000	0.276001	-0.164738	0.147356	0.000000	0.000000	3.000000	75.000000	1.000000
14957.160549	-0.061978	0.562773	0.006778	78.949883	33.818741	43.204243	1.855108	0.000000	0.314319	0.000000	0.000000	0.000000	0.276001	-0.164738	0.147356	0.000000	0.000000	3.000000	75.000000	1.000000
14957.163882	-0.061041	0.562144	0.007154	79.039207	34.032570	43.244473	1.901109	0.000000	0.338879	0.000000	0.000000	0.000000	0.280979	-0.188687	0.112997	0.000000	0.000000	3.000000	75.000000	1.000000
14957.167216	-0.061041	0.562144	0.007154	79.039207	34.032570	43.244473	1.901109	0.000000	0.338879	0.000000	0.000000	0.000000	0.280979	-0.188687	0.112997	0.000000	0.000000	3.000000	75.000000	1.000000
14957.170549	-0.061041	0.562144	0.007154	79.039207	34.032570	43.244473	1.901109	0.000000	0.338879	0.000000	0.000000	0.000000	0.280979	-0.188687	0.112997	0.000000	0.000000	3.000000	75.000000	1.000000
14957.173882	-0.060082	0.561477	0.007364	79.152695	34.208912	43.216625	1.947938	0.000000	0.357711	0.000000	0.000000	0.000000	0.287790	-0.199936	0.062783	0.000000	0.000000	3.000000	75.000000	1.000000
14957.177216	-0.060082	0.561477	0.007364	79.152695	34.208912	43.216625	1.947938	0.000000	0.357711	0.000000	0.000000	0.000000	0.287790	-0.199936	0.062783	0.000000	0.000000	3.000000	75.000000	1.000000
14957.180549	-0.060082	0.561477	0.007364	79.152695	34.208912	43.216625	1.947938	0.000000	0.357711	0.000000	0.000000	0.000000	0.287790	-0.199936	0.062783	0.000000	0.000000	3.000000	75.000000	1.000000
14957.183882	-0.059087	0.560775	0.007472	79.280739	34.406467	43.201817	1.995903	0.000000	0.368175	0.000000	0.000000	0.000000	0.298448	-0.210667	0.032696	0.000000	0.000000	3.000000	75.000000	1.000000
14957.187216	-0.059087	0.560775	0.007472	79.280739	34.406467	43.201817	1.995903	0.000000	0.368175	0.000000	0.000000	0.000000	0.298448	-0.210667	0.032696	0.000000	0.000000	3.000000	75.000000	1.000000
14957.190549	-0.059087	0.560775	0.007472	79.280739	34.406467	43.201817	1.995903	0.000000	0.368175	0.000000	0.000000	0.000000	0.298448	-0.210667	0.032696	0.000000	0.000000	3.000000	75.000000	1.000000
14957.193882	-0.058046	0.560045	0.007393	79.403030	34.716610	43.325123	2.045645	0.000000	0.373624	0.000000	0.000000	0.000000	0.312224	-0.219073	-0.023927	0.000000	0.000000	3.000000	75.000000	1.000000
14957.197216	-0.058046	0.560045	0.007393	79.403030	34.716610	43.325123	2.045645	0.000000	0.373624	0.000000	0.000000	0.000000	0.312224	-0.219073	-0.023927	0.000000	0.000000	3.000000	75.000000	1.000000
14957.200549	-0.058046	0.560045	0.007393	79.403030	34.716610	43.325123	2.045645	0.000000	0.373624	0.000000	0.000000	0.000000	0.312224	-0.219073	-0.023927	0.000000	0.000000	3.000000	75.000000	1.000000
14957.203882	-0.056993	0.559305	0.007203	79.511368	35.116695	43.562416	2.097682	0.000000	0.369637	0.000000	0.000000	0.000000	0.315978	-0.221804	-0.056771	0.000000	0.000000	3.000000	75.000000	1.000000
14957.207216	-0.056993	0.559305	0.007203	79.511368	35.116695	43.562416	2.097682	0.000000	0.369637	0.000000	0.000000	0.000000	0.315978	-0.221804	-0.056771	0.000000	0.000000	3.000000	75.000000	1.000000
14957.210549	-0.056993	0.559305	0.007203	79.511368	35.116695	43.562416	2.097682	0.000000	0.369637	0.000000	0.000000	0.000000	0.315978	-0.221804	-0.056771	0.000000	0.000000	3.000000	75.000000	1.000000
14957.213882	-0.055910	0.558592	0.006943	79.605637	35.629498	43.940292	2.150345	0.000000	0.360175	0.000000	0.000000	0.000000	0.324844	-0.214072	-0.078144	0.000000	0.000000	3.000000	75.000000	1.000000
14957.217216	-0.055910	0.558592	0.006943	79.605637	35.629498	43.940292	2.150345	0.000000	0.360175	0.000000	0.000000	0.000000	0.324844	-0.214072	-0.078144	0.000000	0.000000	3.000000	75.000000	1.000000
14957.220549	-0.055910	0.558592	0.006943	79.605637	35.629498	43.940292	2.150345	0.000000	0.360175	0.000000	0.000000	0.000000	0.324844	-0.214072	-0.078144	0.000000	0.000000	3.000000	75.000000	1.000000
14957.223882	-0.054818	0.557887	0.006591	79.689522	36.171055	44.359158	2.204486	0.000000	0.347151	0.000000	0.000000	0.000000	0.327580	-0.211464	-0.105728	0.000000	0.000000	3.000000	75.000000	1.000000
14957.227216	-0.054818	0.557887	0.006591	79.689522	36.171055	44.359158	2.204486	0.000000	0.347151	0.000000	0.000000	0.000000	0.327580	-0.211464	-0.105728	0.000000	0.000000	3.000000	75.000000	1.000000
14957.230549	-0.054818	0.557887	0.006591	79.689522	36.171055	44.359158	2.204486	0.000000	0.347151	0.000000	0.000000	0.000000	0.327580	-0.211464	-0.105728	0.000000	0.000000	3.000000	75.000000	1.000000
14957.233882	-0.053726	0.557260	0.006218	79.770569	36.710197	44.772701	2.259083	0.000000	0.329530	0.000000	0.000000	0.000000	0.327636	-0.188140	-0.111774	0.000000	0.000000	3.000000	75.000000	1.000000
14957.237216	-0.053726	0.557260	0.006218	79.770569	36.710197	44.772701	2.259083	0.000000	0.329530	0.000000	0.000000	0.000000	0.327636	-0.188140	-0.111774	0.000000	0.000000	3.000000	75.000000	1.000000
14957.240549	-0.053726	0.557260	0.006218	79.770569	36.710197	44.772701	2.259083	0.000000	0.329530	0.000000	0.000000	0.000000	0.327636	-0.188140	-0.111774	0.000000	0.000000	3.000000	75.000000	1.000000
14957.243882	-0.052612	0.556710	0.005828	79.843132	37.200138	45.137199	2.313689	0.000000	0.310901	0.000000	0.000000	0.000000	0.334239	-0.164878	-0.116980	0.000000	0.000000	3.000000	75.000000	1.000000
14957.247216	-0.052612	0.556710	0.005828	79.843132	37.200138	45.137199	2.313689	0.000000	0.310901	0.000000	0.000000	0.000000	0.334239	-0.164878	-0.116980	0.000000	0.000000	3.000000	75.000000	1.000000
14957.250549	-0.052612	0.556710	0.005828	79.843132	37.200138	45.137199	2.313689	0.000000	0.310901	0.000000	0.000000	0.000000	0.334239	-0.164878	-0.116980	0.000000	0.000000	3.000000	75.000000	1.000000
14957.253882	-0.051499	0.556187	0.005429	79.905190	37.586998	45.391659	2.369395	0.000000	0.291404	0.000000	0.000000	0.000000	0.333833	-0.156970	-0.119662	0.000000	0.000000	3.000000	75.000000	1.000000
14957.257216	-0.051499	0.556187	0.005429	79.905190	37.586998	45.391659	2.369395	0.000000	0.291404	0.000000	0.000000	0.000000	0.333833	-0.156970	-0.119662	0.000000	0.000000	3.000000	75.000000	1.000000
14957.260549	-0.051499	0.556187	0.005429	79.905190	37.586998	45.391659	2.369395	0.000000	0.291404	0.000000	0.000000	0.000000	0.333833	-0.156970	-0.119662	0.000000	0.000000	3.000000	75.000000	1.000000
14957.263882	-0.050435	0.555750	0.005047	79.927055	37.566074	45.237404	2.425034	0.000000	0.271460	0.000000	0.000000	0.000000	0.319234	-0.131203	-0.114513	0.000000	0.000000	3.000000	75.000000	1.000000
14957.267216	-0.050435	0.555750	0.005047	79.927055	37.566074	45.237404	2.425034	0.000000	0.271460	0.000000	0.000000	0.000000	0.319234	-0.131203	-0.114513	0.000000	0.000000	3.000000	75.000000	1.000000
14957.270549	-0.050435	0.555750	0.005047	79.927055	37.566074	45.237404	2.425034	0.000000	0.271460	0.000000	0.000000	0.000000	0.319234	-0.131203	-0.114513	0.000000	0.000000	3.000000	75.000000	1.000000
14957.273882	-0.049420	0.555372	0.004689	79.883438	36.917515	44.457268	2.478240	0.000000	0.252375	0.000000	0.000000	0.000000	0.304535	-0.113129	-0.107579	0.000000	0.000000	3.000000	75.000000	1.000000
14957.277216	-0.049420	0.555372	0.004689	79.883438	36.917515	44.457268	2.478240	0.000000	0.252375	0.000000	0.000000	0.000000	0.304535	-0.113129	-0.107579	0.000000	0.000000	3.000000	75.000000	1.000000
14957.280549	-0.049420	0.555372	0.004689	79.883438	36.917515	44.457268	2.478240	0.000000	0.252375	0.000000	0.000000	0.000000	0.304535	-0.113129	-0.107579	0.000000	0.000000	3.000000	75.000000	1.000000
14957.283882	-0.048493	0.555047	0.004308	79.784172	35.741795	43.175716	2.528995	0.000000	0.234445	0.000000	0.000000	0.000000	0.278080	-0.097754	-0.114342	0.000000	0.000000	3.000000	75.000000	1.000000
14957.287216	-0.048493	0.555047	0.004308	79.784172	35.741795	43.175716	2.528995	0.000000	0.234445	0.000000	0.000000	0.000000	0.278080	-0.097754	-0.114342	0.000000	0.000000	3.000000	75.000000	1.000000
14957.290549	-0.048493	0.555047	0.004308	79.784172	35.741795	43.175716	2.528995	0.000000	0.234445	0.000000	0.000000	0.000000	0.278080	-0.097754	-0.114342	0.000000	0.000000	3.000000	75.000000	1.000000
14957.293882	-0.048493	0.555047	0.004308	79.642639	34.299789	41.632427	2.575342	0.000000	0.215388	0.000000	0.000000	0.000000	0.278080	-0.097754	-0.114342	0.000000	0.000000	3.000000	75.000000	1.000000
14957.297216	-0.047678	0.554789	0.003921	79.642639	34.299789	41.632427	2.575342	0.000000	0.215388	0.000000	0.000000	0.000000	0.244539	-0.077322	-0.116151	0.000000	0.000000	3.000000	75.000000	1.000000
14957.300549	-0.047678	0.554789	0.003921	79.642639	34.299789	41.632427	2.575342	0.000000	0.215388	0.000000	0.000000	0.000000	0.244539	-0.077322	-0.116151	0.000000	0.000000	3.000000	75.000000	1.000000
14957.303882	-0.046974	0.554599	0.003528	79.479614	32.943878	40.172131	2.575342	0.000000	0.215388	0.000000	0.000000	0.000000	0.211084	-0.056930	-0.117744	0.000000	0.000000	3.000000	75.000000	1.000000
14957.307216	-0.046974	0.554599	0.003528	79.479614	32.943878	40.172131	2.575342	0.000000	0.215388	0.000000	0.000000	0.000000	0.211084	-0.056930	-0.117744	0.000000	0.000000	3.000000	75.000000	1.000000
14957.310549	-0.046974	0.554599	0.003528	79.479614	32.943878	40.172131	2.575342	0.000000	0.215388	0.000000	0.000000	0.000000	0.211084	-0.056930	-0.117744	0.000000	0.000000	3.000000	75.000000	1.000000
14957.313882	-0.046446	0.554460	0.003106	79.299721	31.840174	39.019085	2.651279	0.000000	0.176405	0.000000	0.000000	0.000000	0.158603	-0.041725	-0.126588	0.000000	0.000000	3.000000	75.000000	1.000000
14957.317216	-0.046446	0.554460	0.003106	79.299721	31.840174	39.019085	2.651279	0.000000	0.176405	0.000000	0.000000	0.000000	0.158603	-0.041725	-0.126588	0.000000	0.000000	3.000000	75.000000	1.000000
14957.320549	-0.046446	0.554460	0.003106	79.299721	31.840174	39.019085	2.651279	0.000000	0.176405	0.000000	0.000000	0.000000	0.158603	-0.041725	-0.126588	0.000000	0.000000	3.000000	75.000000	1.000000
14957.323882	-0.046121	0.554414	0.002731	79.128220	30.897949	38.058929	2.677713	0.000000	0.155307	0.000000	0.000000	0.000000	0.097359	-0.013723	-0.112489	0.000000	0.000000	3.000000	75.000000	1.000000
14957.327216	-0.046121	0.554414	0.002731	79.128220	30.897949	38.058929	2.677713	0.000000	0.155307	0.000000	0.000000	0.000000	0.097359	-0.013723	-0.112489	0.000000	0.000000	3.000000	75.000000	1.000000
14957.330549	-0.046121	0.554414	0.002731	79.128220	30.897949	38.058929	2.677713	0.000000	0.155307	0.000000	0.000000	0.000000	0.097359	-0.013723	-0.112489	0.000000	0.000000	3.000000	75.000000	1.000000
14957.333882	-0.046121	0.554414	0.002731	78.978447	30.161098	37.332653	2.693939	0.000000	0.136559	0.000000	0.000000	0.000000	0.097359	-0.013723	-0.112489	0.000000	0.000000	3.000000	75.000000	1.000000
14957.337216	-0.045959	0.554428	0.002437	78.978447	30.161098	37.332653	2.693939	0.000000	0.136559	0.000000	0.000000	0.000000	0.048522	0.004222	-0.088296	0.000000	0.000000	3.000000	75.000000	1.000000
14957.340549	-0.045959	0.554428	0.002437	78.978447	30.161098	37.332653	2.693939	0.000000	0.136559	0.000000	0.000000	0.000000	0.048522	0.004222	-0.088296	0.000000	0.000000	3.000000	75.000000	1.000000
14957.343882	-0.045959	0.554428	0.002437	78.839638	29.726629	36.961689	2.693939	0.000000	0.136559	0.000000	0.000000	0.000000	0.048522	0.004222	-0.088296	0.000000	0.000000	3.000000	75.000000	1.000000
14957.347216	-0.045959	0.554428	0.002437	78.839638	29.726629	36.961689	2.693939	0.000000	0.136559	0.000000	0.000000	0.000000	0.048522	0.004222	-0.088296	0.000000	0.000000	3.000000	75.000000	1.000000
14957.350549	-0.045958	0.554510	0.002200	78.839638	29.726629	36.961689	2.693939	0.000000	0.136559	0.000000	0.000000	0.000000	0.000499	0.024612	-0.071077	0.000000	0.000000	3.000000	75.000000	1.000000
14957.353882	-0.045958	0.554510	0.002200	78.703102	29.646801	37.012409	2.702027	0.000000	0.121843	0.000000	0.000000	0.000000	0.000499	0.024612	-0.071077	0.000000	0.000000	3.000000	75.000000	1.000000
14957.357216	-0.045958	0.554510	0.002200	78.703102	29.646801	37.012409	2.702027	0.000000	0.121843	0.000000	0.000000	0.000000	0.000499	0.024612	-0.071077	0.000000	0.000000	3.000000	75.000000	1.000000
14957.360549	-0.045958	0.554510	0.002200	78.703102	29.646801	37.012409	2.702027	0.000000	0.121843	0.000000	0.000000	0.000000	0.000499	0.024612	-0.071077	0.000000	0.000000	3.000000	75.000000	1.000000
14957.363882	-0.046142	0.554880	0.002059	78.566696	29.866508	37.419785	2.702110	0.000000	0.109997	0.000000	0.000000	0.000000	-0.055226	0.110840	-0.042249	0.000000	0.000000	3.000000	75.000000	1.000000
14957.367216	-0.046142	0.554880	0.002059	78.566696	29.866508	37.419785	2.702110	0.000000	0.109997	0.000000	0.000000	0.000000	-0.055226	0.110840	-0.042249	0.000000	0.000000	3.000000	75.000000	1.000000
14957.370549	-0.046142	0.554880	0.002059	78.566696	29.866508	37.419785	2.702110	0.000000	0.109997	0.000000	0.000000	0.000000	-0.055226	0.110840	-0.042249	0.000000	0.000000	3.000000	75.000000	1.000000
14957.373882	-0.046142	0.554880	0.002059	78.430138	30.243593	38.027950	2.692905	0.000000	0.102956	0.000000	0.000000	0.000000	-0.055226	0.110840	-0.042249	0.000000	0.000000	3.000000	75.000000	1.000000
14957.377216	-0.046370	0.555125	0.002138	78.430138	30.243593	38.027950	2.692905	0.000000	0.102956	0.000000	0.000000	0.000000	-0.068447	0.073620	0.023589	0.000000	0.000000	3.000000	75.000000	1.000000
14957.380549	-0.046370	0.555125	0.002138	78.430138	30.243593	38.027950	2.692905	0.000000	0.102956	0.000000	0.000000	0.000000	-0.068447	0.073620	0.023589	0.000000	0.000000	3.000000	75.000000	1.000000
14957.383882	-0.046641	0.555396	0.002206	78.288933	30.616583	38.642509	2.692905	0.000000	0.102956	0.000000	0.000000	0.000000	-0.081391	0.081228	0.020583	0.000000	0.000000	3.000000	75.000000	1.000000
14957.387216	-0.046641	0.555396	0.002206	78.288933	30.616583	38.642509	2.692905	0.000000	0.102956	0.000000	0.000000	0.000000	-0.081391	0.081228	0.020583	0.000000	0.000000	3.000000	75.000000	1.000000
14957.390549	-0.046641	0.555396	0.002206	78.288933	30.616583	38.642509	2.692905	0.000000	0.102956	0.000000	0.000000	0.000000	-0.081391	0.081228	0.020583	0.000000	0.000000	3.000000	75.000000	1.000000
14957.393882	-0.046641	0.555396	0.002206	78.157814	30.934193	39.199020	2.667932	0.000000	0.110317	0.000000	0.000000	0.000000	-0.081391	0.081228	0.020583	0.000000	0.000000	3.000000	75.000000	1.000000
14957.397216	-0.047044	0.555642	0.002267	78.157814	30.934193	39.199020	2.667932	0.000000	0.110317	0.000000	0.000000	0.000000	-0.120837	0.073675	0.018074	0.000000	0.000000	3.000000	75.000000	1.000000
14957.400549	-0.047044	0.555642	0.002267	78.157814	30.934193	39.199020	2.667932	0.000000	0.110317	0.000000	0.000000	0.000000	-0.120837	0.073675	0.018074	0.000000	0.000000	3.000000	75.000000	1.000000
14957.403882	-0.047558	0.555905	0.002333	78.042145	31.153303	39.642319	2.667932	0.000000	0.110317	0.000000	0.000000	0.000000	-0.154156	0.078849	0.019979	0.000000	0.000000	3.000000	75.000000	1.000000
14957.407216	-0.047558	0.555905	0.002333	78.042145	31.153303	39.642319	2.667932	0.000000	0.110317	0.000000	0.000000	0.000000	-0.154156	0.078849	0.019979	0.000000	0.000000	3.000000	75.000000	1.000000
14957.410549	-0.047558	0.555905	0.002333	78.042145	31.153303	39.642319	2.667932	0.000000	0.110317	0.000000	0.000000	0.000000	-0.154156	0.078849	0.019979	0.000000	0.000000	3.000000	75.000000	1.000000
14957.413882	-0.047558	0.555905	0.002333	77.947708	31.276943	39.967468	2.622100	0.000000	0.116660	0.000000	0.000000	0.000000	-0.154156	0.078849	0.019979	0.000000	0.000000	3.000000	75.000000	1.000000
14957.417216	-0.048195	0.556124	0.002308	77.947708	31.276943	39.967468	2.622100	0.000000	0.116660	0.000000	0.000000	0.000000	-0.191033	0.065946	-0.007699	0.000000	0.000000	3.000000	75.000000	1.000000
14957.420549	-0.048195	0.556124	0.002308	77.947708	31.276943	39.967468	2.622100	0.000000	0.116660	0.000000	0.000000	0.000000	-0.191033	0.065946	-0.007699	0.000000	0.000000	3.000000	75.000000	1.000000
14957.423882	-0.048889	0.556301	0.002196	77.879692	31.329037	40.196075	2.622100	0.000000	0.116660	0.000000	0.000000	0.000000	-0.208182	0.053009	-0.033417	0.000000	0.000000	3.000000	75.000000	1.000000
14957.427216	-0.048889	0.556301	0.002196	77.879692	31.329037	40.196075	2.622100	0.000000	0.116660	0.000000	0.000000	0.000000	-0.208182	0.053009	-0.033417	0.000000	0.000000	3.000000	75.000000	1.000000
14957.430549	-0.048889	0.556301	0.002196	77.879692	31.329037	40.196075	2.622100	0.000000	0.116660	0.000000	0.000000	0.000000	-0.208182	0.053009	-0.033417	0.000000	0.000000	3.000000	75.000000	1.000000
14957.433882	-0.049692	0.556452	0.002077	77.819450	31.373608	40.422958	2.555565	0.000000	0.109807	0.000000	0.000000	0.000000	-0.240990	0.045437	-0.035669	0.000000	0.000000	3.000000	75.000000	1.000000
14957.437216	-0.049692	0.556452	0.002077	77.819450	31.373608	40.422958	2.555565	0.000000	0.109807	0.000000	0.000000	0.000000	-0.240990	0.045437	-0.035669	0.000000	0.000000	3.000000	75.000000	1.000000
14957.440549	-0.049692	0.556452	0.002077	77.819450	31.373608	40.422958	2.555565	0.000000	0.109807	0.000000	0.000000	0.000000	-0.240990	0.045437	-0.035669	0.000000	0.000000	3.000000	75.000000	1.000000
14957.443882	-0.050471	0.556612	0.001936	77.751282	31.446590	40.695538	2.515399	0.000000	0.103862	0.000000	0.000000	0.000000	-0.233595	0.047846	-0.042430	0.000000	0.000000	3.000000	75.000000	1.000000
14957.447216	-0.050471	0.556612	0.001936	77.751282	31.446590	40.695538	2.515399	0.000000	0.103862	0.000000	0.000000	0.000000	-0.233595	0.047846	-0.042430	0.000000	0.000000	3.000000	75.000000	1.000000
14957.450549	-0.050471	0.556612	0.001936	77.751282	31.446590	40.695538	2.515399	0.000000	0.103862	0.000000	0.000000	0.000000	-0.233595	0.047846	-0.042430	0.000000	0.000000	3.000000	75.000000	1.000000
14957.453882	-0.050471	0.556612	0.001936	77.669792	31.593498	41.068661	2.476467	0.000000	0.096790	0.000000	0.000000	0.000000	-0.233595	0.047846	-0.042430	0.000000	0.000000	3.000000	75.000000	1.000000
14957.457216	-0.051249	0.556771	0.001793	77.669792	31.593498	41.068661	2.476467	0.000000	0.096790	0.000000	0.000000	0.000000	-0.233490	0.047859	-0.042842	0.000000	0.000000	3.000000	75.000000	1.000000
14957.460549	-0.051249	0.556771	0.001793	77.669792	31.593498	41.068661	2.476467	0.000000	0.096790	0.000000	0.000000	0.000000	-0.233490	0.047859	-0.042842	0.000000	0.000000	3.000000	75.000000	1.000000
14957.463882	-0.052073	0.556923	0.001667	77.577126	31.740097	41.446720	2.476467	0.000000	0.096790	0.000000	0.000000	0.000000	-0.247255	0.045418	-0.037694	0.000000	0.000000	3.000000	75.000000	1.000000
14957.467216	-0.052073	0.556923	0.001667	77.577126	31.740097	41.446720	2.476467	0.000000	0.096790	0.000000	0.000000	0.000000	-0.247255	0.045418	-0.037694	0.000000	0.000000	3.000000	75.000000	1.000000
14957.470549	-0.052073	0.556923	0.001667	77.577126	31.740097	41.446720	2.476467	0.000000	0.096790	0.000000	0.000000	0.000000	-0.247255	0.045418	-0.037694	0.000000	0.000000	3.000000	75.000000	1.000000
14957.473882	-0.052073	0.556923	0.001667	77.498360	31.838438	41.712429	2.396343	0.000000	0.083368	0.000000	0.000000	0.000000	-0.247255	0.045418	-0.037694	0.000000	0.000000	3.000000	75.000000	1.000000
14957.477216	-0.052924	0.557083	0.001579	77.498360	31.838438	41.712429	2.396343	0.000000	0.083368	0.000000	0.000000	0.000000	-0.255137	0.048120	-0.026448	0.000000	0.000000	3.000000	75.000000	1.000000
14957.480549	-0.052924	0.557083	0.001579	77.498360	31.838438	41.712429	2.396343	0.000000	0.083368	0.000000	0.000000	0.000000	-0.255137	0.048120	-0.026448	0.000000	0.000000	3.000000	75.000000	1.000000
14957.483882	-0.053842	0.557236	0.001505	77.441673	31.819492	41.711544	2.396343	0.000000	0.083368	0.000000	0.000000	0.000000	-0.275514	0.045704	-0.022195	0.000000	0.000000	3.000000	75.000000	1.000000
14957.487216	-0.053842	0.557236	0.001505	77.441673	31.819492	41.711544	2.396343	0.000000	0.083368	0.000000	0.000000	0.000000	-0.275514	0.045704	-0.022195	0.000000	0.000000	3.000000	75.000000	1.000000
14957.490549	-0.053842	0.557236	0.001505	77.441673	31.819492	41.711544	2.396343	0.000000	0.083368	0.000000	0.000000	0.000000	-0.275514	0.045704	-0.022195	0.000000	0.000000	3.000000	75.000000	1.000000
14957.493882	-0.054872	0.557380	0.001440	77.412193	31.663481	41.417923	2.307901	0.000000	0.075261	0.000000	0.000000	0.000000	-0.308985	0.043285	-0.019626	0.000000	0.000000	3.000000	75.000000	1.000000
14957.497216	-0.054872	0.557380	0.001440	77.412193	31.663481	41.417923	2.307901	0.000000	0.075261	0.000000	0.000000	0.000000	-0.308985	0.043285	-0.019626	0.000000	0.000000	3.000000	75.000000	1.000000
14957.500549	-0.054872	0.557380	0.001440	77.412193	31.663481	41.417923	2.307901	0.000000	0.075261	0.000000	0.000000	0.000000	-0.308985	0.043285	-0.019626	0.000000	0.000000	3.000000	75.000000	1.000000
14957.503882	-0.056001	0.557559	0.001462	77.391579	31.461706	41.264484	2.256404	0.000000	0.071990	0.000000	0.000000	0.000000	-0.338796	0.053882	0.006770	0.000000	0.000000	3.000000	75.000000	1.000000
14957.507216	-0.056001	0.557559	0.001462	77.391579	31.461706	41.264484	2.256404	0.000000	0.071990	0.000000	0.000000	0.000000	-0.338796	0.053882	0.006770	0.000000	0.000000	3.000000	75.000000	1.000000
14957.510549	-0.056001	0.557559	0.001462	77.391579	31.461706	41.264484	2.256404	0.000000	0.071990	0.000000	0.000000	0.000000	-0.338796	0.053882	0.006770	0.000000	0.000000	3.000000	75.000000	1.000000
14957.513882	-0.057180	0.557723	0.001524	77.362129	31.242990	41.157478	2.199938	0.000000	0.073118	0.000000	0.000000	0.000000	-0.353740	0.049078	0.018351	0.000000	0.000000	3.000000	75.000000	1.000000
14957.517216	-0.057180	0.557723	0.001524	77.362129	31.242990	41.157478	2.199938	0.000000	0.073118	0.000000	0.000000	0.000000	-0.353740	0.049078	0.018351	0.000000	0.000000	3.000000	75.000000	1.000000
14957.520549	-0.057180	0.557723	0.001524	77.362129	31.242990	41.157478	2.199938	0.000000	0.073118	0.000000	0.000000	0.000000	-0.353740	0.049078	0.018351	0.000000	0.000000	3.000000	75.000000	1.000000
14957.523882	-0.058370	0.557930	0.001659	77.320885	31.037264	40.969334	2.140981	0.000000	0.076176	0.000000	0.000000	0.000000	-0.356887	0.062121	0.040633	0.000000	0.000000	3.000000	75.000000	1.000000
14957.527216	-0.058370	0.557930	0.001659	77.320885	31.037264	40.969334	2.140981	0.000000	0.076176	0.000000	0.000000	0.000000	-0.356887	0.062121	0.040633	0.000000	0.000000	3.000000	75.000000	1.000000
14957.530549	-0.058370	0.557930	0.001659	77.320885	31.037264	40.969334	2.140981	0.000000	0.076176	0.000000	0.000000	0.000000	-0.356887	0.062121	0.040633	0.000000	0.000000	3.000000	75.000000	1.000000
14957.533882	-0.059585	0.558129	0.001812	77.273766	30.907446	40.745235	2.081500	0.000000	0.082949	0.000000	0.000000	0.000000	-0.364645	0.059767	0.045842	0.000000	0.000000	3.000000	75.000000	1.000000
14957.537216	-0.059585	0.558129	0.001812	77.273766	30.907446	40.745235	2.081500	0.000000	0.082949	0.000000	0.000000	0.000000	-0.364645	0.059767	0.045842	0.000000	0.000000	3.000000	75.000000	1.000000
14957.540549	-0.059585	0.558129	0.001812	77.273766	30.907446	40.745235	2.081500	0.000000	0.082949	0.000000	0.000000	0.000000	-0.364645	0.059767	0.045842	0.000000	0.000000	3.000000	75.000000	1.000000
14957.543882	-0.060832	0.558330	0.002023	77.235886	30.900404	40.650402	2.020726	0.000000	0.090589	0.000000	0.000000	0.000000	-0.374101	0.060103	0.063401	0.000000	0.000000	3.000000	75.000000	1.000000
14957.547216	-0.060832	0.558330	0.002023	77.235886	30.900404	40.650402	2.020726	0.000000	0.090589	0.000000	0.000000	0.000000	-0.374101	0.060103	0.063401	0.000000	0.000000	3.000000	75.000000	1.000000
14957.550549	-0.060832	0.558330	0.002023	77.235886	30.900404	40.650402	2.020726	0.000000	0.090589	0.000000	0.000000	0.000000	-0.374101	0.060103	0.063401	0.000000	0.000000	3.000000	75.000000	1.000000
14957.553882	-0.062127	0.558547	0.002243	77.231743	31.061842	40.760418	1.958376	0.000000	0.101156	0.000000	0.000000	0.000000	-0.388359	0.065335	0.065937	0.000000	0.000000	3.000000	75.000000	1.000000
14957.557216	-0.062127	0.558547	0.002243	77.231743	31.061842	40.760418	1.958376	0.000000	0.101156	0.000000	0.000000	0.000000	-0.388359	0.065335	0.065937	0.000000	0.000000	3.000000	75.000000	1.000000
14957.560549	-0.062127	0.558547	0.002243	77.231743	31.061842	40.760418	1.958376	0.000000	0.101156	0.000000	0.000000	0.000000	-0.388359	0.065335	0.065937	0.000000	0.000000	3.000000	75.000000	1.000000
14957.563882	-0.063470	0.558757	0.002476	77.271225	31.388668	40.941444	1.893650	0.000000	0.112145	0.000000	0.000000	0.000000	-0.402901	0.062930	0.069990	0.000000	0.000000	3.000000	75.000000	1.000000
14957.567216	-0.063470	0.558757	0.002476	77.271225	31.388668	40.941444	1.893650	0.000000	0.112145	0.000000	0.000000	0.000000	-0.402901	0.062930	0.069990	0.000000	0.000000	3.000000	75.000000	1.000000
14957.570549	-0.063470	0.558757	0.002476	77.271225	31.388668	40.941444	1.893650	0.000000	0.112145	0.000000	0.000000	0.000000	-0.402901	0.062930	0.069990	0.000000	0.000000	3.000000	75.000000	1.000000
14957.573882	-0.064867	0.558994	0.002758	77.325195	31.740114	41.204021	1.826499	0.000000	0.123810	0.000000	0.000000	0.000000	-0.419031	0.070922	0.084646	0.000000	0.000000	3.000000	75.000000	1.000000
14957.577216	-0.064867	0.558994	0.002758	77.325195	31.740114	41.204021	1.826499	0.000000	0.123810	0.000000	0.000000	0.000000	-0.419031	0.070922	0.084646	0.000000	0.000000	3.000000	75.000000	1.000000
14957.580549	-0.064867	0.558994	0.002758	77.325195	31.740114	41.204021	1.826499	0.000000	0.123810	0.000000	0.000000	0.000000	-0.419031	0.070922	0.084646	0.000000	0.000000	3.000000	75.000000	1.000000
14957.583882	-0.066335	0.559222	0.003050	77.379097	32.016380	41.537567	1.756661	0.000000	0.137918	0.000000	0.000000	0.000000	-0.440342	0.068541	0.087467	0.000000	0.000000	3.000000	75.000000	1.000000
14957.587216	-0.066335	0.559222	0.003050	77.379097	32.016380	41.537567	1.756661	0.000000	0.137918	0.000000	0.000000	0.000000	-0.440342	0.068541	0.087467	0.000000	0.000000	3.000000	75.000000	1.000000
14957.590549	-0.066335	0.559222	0.003050	77.379097	32.016380	41.537567	1.756661	0.000000	0.137918	0.000000	0.000000	0.000000	-0.440342	0.068541	0.087467	0.000000	0.000000	3.000000	75.000000	1.000000
14957.593882	-0.067813	0.559477	0.003396	77.432274	32.244465	41.718769	1.683270	0.000000	0.152496	0.000000	0.000000	0.000000	-0.443645	0.076540	0.103683	0.000000	0.000000	3.000000	75.000000	1.000000
14957.597216	-0.067813	0.559477	0.003396	77.432274	32.244465	41.718769	1.683270	0.000000	0.152496	0.000000	0.000000	0.000000	-0.443645	0.076540	0.103683	0.000000	0.000000	3.000000	75.000000	1.000000
14957.600549	-0.067813	0.559477	0.003396	77.432274	32.244465	41.718769	1.683270	0.000000	0.152496	0.000000	0.000000	0.000000	-0.443645	0.076540	0.103683	0.000000	0.000000	3.000000	75.000000	1.000000
14957.603882	-0.069326	0.559734	0.003797	77.477333	32.424202	41.632858	1.609329	0.000000	0.169776	0.000000	0.000000	0.000000	-0.453915	0.076911	0.120511	0.000000	0.000000	3.000000	75.000000	1.000000
14957.607216	-0.069326	0.559734	0.003797	77.477333	32.424202	41.632858	1.609329	0.000000	0.169776	0.000000	0.000000	0.000000	-0.453915	0.076911	0.120511	0.000000	0.000000	3.000000	75.000000	1.000000
14957.610549	-0.069326	0.559734	0.003797	77.477333	32.424202	41.632858	1.609329	0.000000	0.169776	0.000000	0.000000	0.000000	-0.453915	0.076911	0.120511	0.000000	0.000000	3.000000	75.000000	1.000000
14957.613882	-0.070847	0.559957	0.004222	77.518944	32.607639	41.479465	1.533677	0.000000	0.189862	0.000000	0.000000	0.000000	-0.456164	0.066892	0.127559	0.000000	0.000000	3.000000	75.000000	1.000000
14957.617216	-0.070847	0.559957	0.004222	77.518944	32.607639	41.479465	1.533677	0.000000	0.189862	0.000000	0.000000	0.000000	-0.456164	0.066892	0.127559	0.000000	0.000000	3.000000	75.000000	1.000000
14957.620549	-0.070847	0.559957	0.004222	77.518944	32.607639	41.479465	1.533677	0.000000	0.189862	0.000000	0.000000	0.000000	-0.456164	0.066892	0.127559	0.000000	0.000000	3.000000	75.000000	1.000000
14957.623882	-0.072443	0.560189	0.004673	77.570839	32.887680	41.620193	1.457650	0.000000	0.211121	0.000000	0.000000	0.000000	-0.478794	0.069651	0.135161	0.000000	0.000000	3.000000	75.000000	1.000000
14957.627216	-0.072443	0.560189	0.004673	77.570839	32.887680	41.620193	1.457650	0.000000	0.211121	0.000000	0.000000	0.000000	-0.478794	0.069651	0.135161	0.000000	0.000000	3.000000	75.000000	1.000000
14957.630549	-0.072443	0.560189	0.004673	77.570839	32.887680	41.620193	1.457650	0.000000	0.211121	0.000000	0.000000	0.000000	-0.478794	0.069651	0.135161	0.000000	0.000000	3.000000	75.000000	1.000000
14957.633882	-0.074043	0.560395	0.005123	77.642754	33.262554	42.034542	1.377851	0.000000	0.233648	0.000000	0.000000	0.000000	-0.480130	0.062039	0.135042	0.000000	0.000000	3.000000	75.000000	1.000000
14957.637216	-0.074043	0.560395	0.005123	77.642754	33.262554	42.034542	1.377851	0.000000	0.233648	0.000000	0.000000	0.000000	-0.480130	0.062039	0.135042	0.000000	0.000000	3.000000	75.000000	1.000000
14957.640549	-0.074043	0.560395	0.005123	77.642754	33.262554	42.034542	1.377851	0.000000	0.233648	0.000000	0.000000	0.000000	-0.480130	0.062039	0.135042	0.000000	0.000000	3.000000	75.000000	1.000000
14957.643882	-0.075651	0.560594	0.005591	77.718056	33.677990	42.400410	1.297829	0.000000	0.256155	0.000000	0.000000	0.000000	-0.482351	0.059591	0.140235	0.000000	0.000000	3.000000	75.000000	1.000000
14957.647216	-0.075651	0.560594	0.005591	77.718056	33.677990	42.400410	1.297829	0.000000	0.256155	0.000000	0.000000	0.000000	-0.482351	0.059591	0.140235	0.000000	0.000000	3.000000	75.000000	1.000000
14957.650549	-0.075651	0.560594	0.005591	77.718056	33.677990	42.400410	1.297829	0.000000	0.256155	0.000000	0.000000	0.000000	-0.482351	0.059591	0.140235	0.000000	0.000000	3.000000	75.000000	1.000000
14957.653882	-0.077226	0.560802	0.006100	77.795464	34.176620	42.711250	1.217438	0.000000	0.279528	0.000000	0.000000	0.000000	-0.472317	0.062322	0.152906	0.000000	0.000000	3.000000	75.000000	1.000000
14957.657216	-0.077226	0.560802	0.006100	77.795464	34.176620	42.711250	1.217438	0.000000	0.279528	0.000000	0.000000	0.000000	-0.472317	0.062322	0.152906	0.000000	0.000000	3.000000	75.000000	1.000000
14957.660549	-0.077226	0.560802	0.006100	77.795464	34.176620	42.711250	1.217438	0.000000	0.279528	0.000000	0.000000	0.000000	-0.472317	0.062322	0.152906	0.000000	0.000000	3.000000	75.000000	1.000000
14957.663882	-0.078758	0.560967	0.006600	77.860001	34.759533	43.209076	1.138718	0.000000	0.305012	0.000000	0.000000	0.000000	-0.459645	0.049407	0.149783	0.000000	0.000000	3.000000	75.000000	1.000000
14957.667216	-0.078758	0.560967	0.006600	77.860001	34.759533	43.209076	1.138718	0.000000	0.305012	0.000000	0.000000	0.000000	-0.459645	0.049407	0.149783	0.000000	0.000000	3.000000	75.000000	1.000000
14957.670549	-0.078758	0.560967	0.006600	77.860001	34.759533	43.209076	1.138718	0.000000	0.305012	0.000000	0.000000	0.000000	-0.459645	0.049407	0.149783	0.000000	0.000000	3.000000	75.000000	1.000000
14957.673882	-0.080251	0.561105	0.007107	77.910408	35.357140	43.798115	1.062110	0.000000	0.329976	0.000000	0.000000	0.000000	-0.447813	0.041657	0.152101	0.000000	0.000000	3.000000	75.000000	1.000000
14957.677216	-0.080251	0.561105	0.007107	77.910408	35.357140	43.798115	1.062110	0.000000	0.329976	0.000000	0.000000	0.000000	-0.447813	0.041657	0.152101	0.000000	0.000000	3.000000	75.000000	1.000000
14957.680549	-0.080251	0.561105	0.007107	77.910408	35.357140	43.798115	1.062110	0.000000	0.329976	0.000000	0.000000	0.000000	-0.447813	0.041657	0.152101	0.000000	0.000000	3.000000	75.000000	1.000000
14957.683882	-0.081678	0.561227	0.007602	77.962875	35.883224	44.197319	0.987475	0.000000	0.355326	0.000000	0.000000	0.000000	-0.428103	0.036340	0.148751	0.000000	0.000000	3.000000	75.000000	1.000000
14957.687216	-0.081678	0.561227	0.007602	77.962875	35.883224	44.197319	0.987475	0.000000	0.355326	0.000000	0.000000	0.000000	-0.428103	0.036340	0.148751	0.000000	0.000000	3.000000	75.000000	1.000000
14957.690549	-0.081678	0.561227	0.007602	77.962875	35.883224	44.197319	0.987475	0.000000	0.355326	0.000000	0.000000	0.000000	-0.428103	0.036340	0.148751	0.000000	0.000000	3.000000	75.000000	1.000000
14957.693882	-0.083102	0.561313	0.008058	78.022362	36.298447	44.505493	0.916124	0.000000	0.380118	0.000000	0.000000	0.000000	-0.427222	0.025823	0.136780	0.000000	0.000000	3.000000	75.000000	1.000000
14957.697216	-0.083102	0.561313	0.008058	78.022362	36.298447	44.505493	0.916124	0.000000	0.380118	0.000000	0.000000	0.000000	-0.427222	0.025823	0.136780	0.000000	0.000000	3.000000	75.000000	1.000000
14957.700549	-0.083102	0.561313	0.008058	78.022362	36.298447	44.505493	0.916124	0.000000	0.380118	0.000000	0.000000	0.000000	-0.427222	0.025823	0.136780	0.000000	0.000000	3.000000	75.000000	1.000000
14957.703882	-0.084507	0.561398	0.008514	78.079872	36.653294	44.873215	0.844921	0.000000	0.402915	0.000000	0.000000	0.000000	-0.421527	0.025728	0.136578	0.000000	0.000000	3.000000	75.000000	1.000000
14957.707216	-0.084507	0.561398	0.008514	78.079872	36.653294	44.873215	0.844921	0.000000	0.402915	0.000000	0.000000	0.000000	-0.421527	0.025728	0.136578	0.000000	0.000000	3.000000	75.000000	1.000000
14957.710549	-0.084507	0.561398	0.008514	78.079872	36.653294	44.873215	0.844921	0.000000	0.402915	0.000000	0.000000	0.000000	-0.421527	0.025728	0.136578	0.000000	0.000000	3.000000	75.000000	1.000000
14957.713882	-0.085864	0.561449	0.008937	78.130386	36.970371	45.230629	0.774666	0.000000	0.425678	0.000000	0.000000	0.000000	-0.407233	0.015140	0.127137	0.000000	0.000000	3.000000	75.000000	1.000000
14957.717216	-0.085864	0.561449	0.008937	78.130386	36.970371	45.230629	0.774666	0.000000	0.425678	0.000000	0.000000	0.000000	-0.407233	0.015140	0.127137	0.000000	0.000000	3.000000	75.000000	1.000000
14957.720549	-0.085864	0.561449	0.008937	78.130386	36.970371	45.230629	0.774666	0.000000	0.425678	0.000000	0.000000	0.000000	-0.407233	0.015140	0.127137	0.000000	0.000000	3.000000	75.000000	1.000000
14957.723882	-0.087127	0.561516	0.009327	78.175034	37.292183	45.471088	0.706794	0.000000	0.446867	0.000000	0.000000	0.000000	-0.378907	0.020117	0.116966	0.000000	0.000000	3.000000	75.000000	1.000000
14957.727216	-0.087127	0.561516	0.009327	78.175034	37.292183	45.471088	0.706794	0.000000	0.446867	0.000000	0.000000	0.000000	-0.378907	0.020117	0.116966	0.000000	0.000000	3.000000	75.000000	1.000000
14957.730549	-0.087127	0.561516	0.009327	78.175034	37.292183	45.471088	0.706794	0.000000	0.446867	0.000000	0.000000	0.000000	-0.378907	0.020117	0.116966	0.000000	0.000000	3.000000	75.000000	1.000000
14957.733882	-0.088344	0.561591	0.009699	78.202248	37.542290	45.537060	0.643643	0.000000	0.466361	0.000000	0.000000	0.000000	-0.365015	0.022559	0.111454	0.000000	0.000000	3.000000	75.000000	1.000000
14957.737216	-0.088344	0.561591	0.009699	78.202248	37.542290	45.537060	0.643643	0.000000	0.466361	0.000000	0.000000	0.000000	-0.365015	0.022559	0.111454	0.000000	0.000000	3.000000	75.000000	1.000000
14957.740549	-0.088344	0.561591	0.009699	78.202248	37.542290	45.537060	0.643643	0.000000	0.466361	0.000000	0.000000	0.000000	-0.365015	0.022559	0.111454	0.000000	0.000000	3.000000	75.000000	1.000000
14957.743882	-0.089517	0.561692	0.010070	78.202499	37.757126	45.698711	0.582807	0.000000	0.484937	0.000000	0.000000	0.000000	-0.352045	0.030315	0.111302	0.000000	0.000000	3.000000	75.000000	1.000000
14957.747216	-0.089517	0.561692	0.010070	78.202499	37.757126	45.698711	0.582807	0.000000	0.484937	0.000000	0.000000	0.000000	-0.352045	0.030315	0.111302	0.000000	0.000000	3.000000	75.000000	1.000000
14957.750549	-0.089517	0.561692	0.010070	78.202499	37.757126	45.698711	0.582807	0.000000	0.484937	0.000000	0.000000	0.000000	-0.352045	0.030315	0.111302	0.000000	0.000000	3.000000	75.000000	1.000000
14957.753882	-0.090641	0.561784	0.010406	78.184570	37.945053	45.978420	0.524133	0.000000	0.503487	0.000000	0.000000	0.000000	-0.337002	0.027564	0.100772	0.000000	0.000000	3.000000	75.000000	1.000000
14957.757216	-0.090641	0.561784	0.010406	78.184570	37.945053	45.978420	0.524133	0.000000	0.503487	0.000000	0.000000	0.000000	-0.337002	0.027564	0.100772	0.000000	0.000000	3.000000	75.000000	1.000000
14957.760549	-0.090641	0.561784	0.010406	78.184570	37.945053	45.978420	0.524133	0.000000	0.503487	0.000000	0.000000	0.000000	-0.337002	0.027564	0.100772	0.000000	0.000000	3.000000	75.000000	1.000000
14957.763882	-0.091663	0.561901	0.010687	78.165634	38.171791	46.270046	0.467966	0.000000	0.520283	0.000000	0.000000	0.000000	-0.306832	0.035165	0.084380	0.000000	0.000000	3.000000	75.000000	1.000000
14957.767216	-0.091663	0.561901	0.010687	78.165634	38.171791	46.270046	0.467966	0.000000	0.520283	0.000000	0.000000	0.000000	-0.306832	0.035165	0.084380	0.000000	0.000000	3.000000	75.000000	1.000000
14957.770549	-0.091663	0.561901	0.010687	78.165634	38.171791	46.270046	0.467966	0.000000	0.520283	0.000000	0.000000	0.000000	-0.306832	0.035165	0.084380	0.000000	0.000000	3.000000	75.000000	1.000000
14957.773882	-0.092620	0.562045	0.010973	78.144142	38.397232	46.429478	0.416827	0.000000	0.534346	0.000000	0.000000	0.000000	-0.286934	0.042985	0.085930	0.000000	0.000000	3.000000	75.000000	1.000000
14957.777216	-0.092620	0.562045	0.010973	78.144142	38.397232	46.429478	0.416827	0.000000	0.534346	0.000000	0.000000	0.000000	-0.286934	0.042985	0.085930	0.000000	0.000000	3.000000	75.000000	1.000000
14957.780549	-0.092620	0.562045	0.010973	78.144142	38.397232	46.429478	0.416827	0.000000	0.534346	0.000000	0.000000	0.000000	-0.286934	0.042985	0.085930	0.000000	0.000000	3.000000	75.000000	1.000000
14957.783882	-0.092620	0.562045	0.010973	78.111885	38.519772	46.534607	0.369005	0.000000	0.548668	0.000000	0.000000	0.000000	-0.286934	0.042985	0.085930	0.000000	0.000000	3.000000	75.000000	1.000000
14957.787216	-0.093493	0.562222	0.011179	78.111885	38.519772	46.534607	0.369005	0.000000	0.548668	0.000000	0.000000	0.000000	-0.261804	0.053209	0.061651	0.000000	0.000000	3.000000	75.000000	1.000000
14957.790549	-0.093493	0.562222	0.011179	78.111885	38.519772	46.534607	0.369005	0.000000	0.548668	0.000000	0.000000	0.000000	-0.261804	0.053209	0.061651	0.000000	0.000000	3.000000	75.000000	1.000000
14957.793882	-0.094298	0.562426	0.011390	78.074677	38.446632	46.563541	0.369005	0.000000	0.548668	0.000000	0.000000	0.000000	-0.241725	0.061078	0.063453	0.000000	0.000000	3.000000	75.000000	1.000000
14957.797216	-0.094298	0.562426	0.011390	78.074677	38.446632	46.563541	0.369005	0.000000	0.548668	0.000000	0.000000	0.000000	-0.241725	0.061078	0.063453	0.000000	0.000000	3.000000	75.000000	1.000000
14957.800549	-0.094298	0.562426	0.011390	78.074677	38.446632	46.563541	0.369005	0.000000	0.548668	0.000000	0.000000	0.000000	-0.241725	0.061078	0.063453	0.000000	0.000000	3.000000	75.000000	1.000000
14957.803882	-0.094298	0.562426	0.011390	78.051880	38.268867	46.464359	0.285084	0.000000	0.569518	0.000000	0.000000	0.000000	-0.241725	0.061078	0.063453	0.000000	0.000000	3.000000	75.000000	1.000000
14957.807216	-0.095002	0.562655	0.011549	78.051880	38.268867	46.464359	0.285084	0.000000	0.569518	0.000000	0.000000	0.000000	-0.211077	0.068806	0.047687	0.000000	0.000000	3.000000	75.000000	1.000000
14957.810549	-0.095002	0.562655	0.011549	78.051880	38.268867	46.464359	0.285084	0.000000	0.569518	0.000000	0.000000	0.000000	-0.211077	0.068806	0.047687	0.000000	0.000000	3.000000	75.000000	1.000000
14957.813882	-0.095635	0.562893	0.011698	78.033638	38.130997	46.389069	0.285084	0.000000	0.569518	0.000000	0.000000	0.000000	-0.189812	0.071410	0.044503	0.000000	0.000000	3.000000	75.000000	1.000000
14957.817216	-0.095635	0.562893	0.011698	78.033638	38.130997	46.389069	0.285084	0.000000	0.569518	0.000000	0.000000	0.000000	-0.189812	0.071410	0.044503	0.000000	0.000000	3.000000	75.000000	1.000000
14957.820549	-0.095635	0.562893	0.011698	78.033638	38.130997	46.389069	0.285084	0.000000	0.569518	0.000000	0.000000	0.000000	-0.189812	0.071410	0.044503	0.000000	0.000000	3.000000	75.000000	1.000000
14957.823882	-0.095635	0.562893	0.011698	78.029869	38.119961	46.422405	0.218269	0.000000	0.584883	0.000000	0.000000	0.000000	-0.189812	0.071410	0.044503	0.000000	0.000000	3.000000	75.000000	1.000000
14957.827216	-0.096145	0.563104	0.011810	78.029869	38.119961	46.422405	0.218269	0.000000	0.584883	0.000000	0.000000	0.000000	-0.153006	0.063437	0.033745	0.000000	0.000000	3.000000	75.000000	1.000000
14957.830549	-0.096145	0.563104	0.011810	78.029869	38.119961	46.422405	0.218269	0.000000	0.584883	0.000000	0.000000	0.000000	-0.153006	0.063437	0.033745	0.000000	0.000000	3.000000	75.000000	1.000000
14957.833882	-0.096587	0.563342	0.011930	78.036194	38.207661	46.549656	0.218269	0.000000	0.584883	0.000000	0.000000	0.000000	-0.132703	0.071350	0.035963	0.000000	0.000000	3.000000	75.000000	1.000000
14957.837216	-0.096587	0.563342	0.011930	78.036194	38.207661	46.549656	0.218269	0.000000	0.584883	0.000000	0.000000	0.000000	-0.132703	0.071350	0.035963	0.000000	0.000000	3.000000	75.000000	1.000000
14957.840549	-0.096587	0.563342	0.011930	78.036194	38.207661	46.549656	0.218269	0.000000	0.584883	0.000000	0.000000	0.000000	-0.132703	0.071350	0.035963	0.000000	0.000000	3.000000	75.000000	1.000000
14957.843882	-0.096587	0.563342	0.011930	78.053406	38.393387	46.765305	0.170651	0.000000	0.596501	0.000000	0.000000	0.000000	-0.132703	0.071350	0.035963	0.000000	0.000000	3.000000	75.000000	1.000000
14957.847216	-0.096927	0.563580	0.012004	78.053406	38.393387	46.765305	0.170651	0.000000	0.596501	0.000000	0.000000	0.000000	-0.102121	0.071213	0.022329	0.000000	0.000000	3.000000	75.000000	1.000000
14957.850549	-0.096927	0.563580	0.012004	78.053406	38.393387	46.765305	0.170651	0.000000	0.596501	0.000000	0.000000	0.000000	-0.102121	0.071213	0.022329	0.000000	0.000000	3.000000	75.000000	1.000000
14957.853882	-0.096927	0.563580	0.012004	78.077980	38.651234	47.041374	0.170651	0.000000	0.596501	0.000000	0.000000	0.000000	-0.102121	0.071213	0.022329	0.000000	0.000000	3.000000	75.000000	1.000000
14957.857216	-0.096927	0.563580	0.012004	78.077980	38.651234	47.041374	0.170651	0.000000	0.596501	0.000000	0.000000	0.000000	-0.102121	0.071213	0.022329	0.000000	0.000000	3.000000	75.000000	1.000000
14957.860549	-0.097196	0.563826	0.012069	78.077980	38.651234	47.041374	0.170651	0.000000	0.596501	0.000000	0.000000	0.000000	-0.080679	0.073783	0.019469	0.000000	0.000000	3.000000	75.000000	1.000000
14957.863882	-0.097387	0.564045	0.012090	78.107727	38.967888	47.367020	0.153631	0.000000	0.600223	0.000000	0.000000	0.000000	-0.057063	0.065794	0.006278	0.000000	0.000000	3.000000	75.000000	1.000000
14957.867216	-0.097387	0.564045	0.012090	78.107727	38.967888	47.367020	0.153631	0.000000	0.600223	0.000000	0.000000	0.000000	-0.057063	0.065794	0.006278	0.000000	0.000000	3.000000	75.000000	1.000000
14957.870549	-0.097387	0.564045	0.012090	78.107727	38.967888	47.367020	0.153631	0.000000	0.600223	0.000000	0.000000	0.000000	-0.057063	0.065794	0.006278	0.000000	0.000000	3.000000	75.000000	1.000000
14957.873882	-0.097387	0.564045	0.012090	78.138885	39.297611	47.698498	0.130673	0.000000	0.604514	0.000000	0.000000	0.000000	-0.057063	0.065794	0.006278	0.000000	0.000000	3.000000	75.000000	1.000000
14957.877216	-0.097498	0.564237	0.012067	78.138885	39.297611	47.698498	0.130673	0.000000	0.604514	0.000000	0.000000	0.000000	-0.033427	0.057742	-0.006870	0.000000	0.000000	3.000000	75.000000	1.000000
14957.880549	-0.097498	0.564237	0.012067	78.138885	39.297611	47.698498	0.130673	0.000000	0.604514	0.000000	0.000000	0.000000	-0.033427	0.057742	-0.006870	0.000000	0.000000	3.000000	75.000000	1.000000
14957.883882	-0.097498	0.564237	0.012067	78.172279	39.636745	48.038055	0.130673	0.000000	0.604514	0.000000	0.000000	0.000000	-0.033427	0.057742	-0.006870	0.000000	0.000000	3.000000	75.000000	1.000000
14957.887216	-0.097498	0.564237	0.012067	78.172279	39.636745	48.038055	0.130673	0.000000	0.604514	0.000000	0.000000	0.000000	-0.033427	0.057742	-0.006870	0.000000	0.000000	3.000000	75.000000	1.000000
14957.890549	-0.097552	0.564429	0.011990	78.172279	39.636745	48.038055	0.130673	0.000000	0.604514	0.000000	0.000000	0.000000	-0.016113	0.057535	-0.023099	0.000000	0.000000	3.000000	75.000000	1.000000
14957.893882	-0.097552	0.564429	0.011990	78.205971	39.976498	48.373936	0.125102	0.000000	0.603369	0.000000	0.000000	0.000000	-0.016113	0.057535	-0.023099	0.000000	0.000000	3.000000	75.000000	1.000000
14957.897216	-0.097552	0.564429	0.011990	78.205971	39.976498	48.373936	0.125102	0.000000	0.603369	0.000000	0.000000	0.000000	-0.016113	0.057535	-0.023099	0.000000	0.000000	3.000000	75.000000	1.000000
14957.900549	-0.097552	0.564429	0.011990	78.205971	39.976498	48.373936	0.125102	0.000000	0.603369	0.000000	0.000000	0.000000	-0.016113	0.057535	-0.023099	0.000000	0.000000	3.000000	75.000000	1.000000
14957.903882	-0.097549	0.564713	0.011529	78.237846	40.291203	48.686329	0.122417	0.000000	0.599519	0.000000	0.000000	0.000000	0.000918	0.085008	-0.138390	0.000000	0.000000	3.000000	75.000000	1.000000
14957.907216	-0.097549	0.564713	0.011529	78.237846	40.291203	48.686329	0.122417	0.000000	0.599519	0.000000	0.000000	0.000000	0.000918	0.085008	-0.138390	0.000000	0.000000	3.000000	75.000000	1.000000
14957.910549	-0.097549	0.564713	0.011529	78.237846	40.291203	48.686329	0.122417	0.000000	0.599519	0.000000	0.000000	0.000000	0.000918	0.085008	-0.138390	0.000000	0.000000	3.000000	75.000000	1.000000
14957.913882	-0.097477	0.564839	0.011184	78.262825	40.535038	48.925053	0.122570	0.000000	0.576454	0.000000	0.000000	0.000000	0.021551	0.038031	-0.103552	0.000000	0.000000	3.000000	75.000000	1.000000
14957.917216	-0.097477	0.564839	0.011184	78.262825	40.535038	48.925053	0.122570	0.000000	0.576454	0.000000	0.000000	0.000000	0.021551	0.038031	-0.103552	0.000000	0.000000	3.000000	75.000000	1.000000
14957.920549	-0.097477	0.564839	0.011184	78.262825	40.535038	48.925053	0.122570	0.000000	0.576454	0.000000	0.000000	0.000000	0.021551	0.038031	-0.103552	0.000000	0.000000	3.000000	75.000000	1.000000
14957.923882	-0.097477	0.564839	0.011184	78.268021	40.585964	48.974918	0.126162	0.000000	0.559195	0.000000	0.000000	0.000000	0.021551	0.038031	-0.103552	0.000000	0.000000	3.000000	75.000000	1.000000
14957.927216	-0.097400	0.564974	0.010816	78.268021	40.585964	48.974918	0.126162	0.000000	0.559195	0.000000	0.000000	0.000000	0.022993	0.040464	-0.110490	0.000000	0.000000	3.000000	75.000000	1.000000
14957.930549	-0.097400	0.564974	0.010816	78.268021	40.585964	48.974918	0.126162	0.000000	0.559195	0.000000	0.000000	0.000000	0.022993	0.040464	-0.110490	0.000000	0.000000	3.000000	75.000000	1.000000
14957.933882	-0.097400	0.564974	0.010816	78.265419	40.597786	48.984779	0.126162	0.000000	0.559195	0.000000	0.000000	0.000000	0.022993	0.040464	-0.110490	0.000000	0.000000	3.000000	75.000000	1.000000
14957.937216	-0.097400	0.564974	0.010816	78.265419	40.597786	48.984779	0.126162	0.000000	0.559195	0.000000	0.000000	0.000000	0.022993	0.040464	-0.110490	0.000000	0.000000	3.000000	75.000000	1.000000
14957.940549	-0.097269	0.565126	0.010410	78.265419	40.597786	48.984779	0.126162	0.000000	0.559195	0.000000	0.000000	0.000000	0.039195	0.045408	-0.121571	0.000000	0.000000	3.000000	75.000000	1.000000
14957.943882	-0.097090	0.565285	0.009991	78.262848	40.615055	48.994640	0.129994	0.000000	0.540780	0.000000	0.000000	0.000000	0.053924	0.047798	-0.125767	0.000000	0.000000	3.000000	75.000000	1.000000
14957.947216	-0.097090	0.565285	0.009991	78.262848	40.615055	48.994640	0.129994	0.000000	0.540780	0.000000	0.000000	0.000000	0.053924	0.047798	-0.125767	0.000000	0.000000	3.000000	75.000000	1.000000
14957.950549	-0.097090	0.565285	0.009991	78.262848	40.615055	48.994640	0.129994	0.000000	0.540780	0.000000	0.000000	0.000000	0.053924	0.047798	-0.125767	0.000000	0.000000	3.000000	75.000000	1.000000
14957.953882	-0.097090	0.565285	0.009991	78.261520	40.631836	48.999561	0.145514	0.000000	0.499557	0.000000	0.000000	0.000000	0.053924	0.047798	-0.125767	0.000000	0.000000	3.000000	75.000000	1.000000
14957.957216	-0.096861	0.565452	0.009558	78.261520	40.631836	48.999561	0.145514	0.000000	0.499557	0.000000	0.000000	0.000000	0.068615	0.050153	-0.129986	0.000000	0.000000	3.000000	75.000000	1.000000
14957.960549	-0.096861	0.565452	0.009558	78.261520	40.631836	48.999561	0.145514	0.000000	0.499557	0.000000	0.000000	0.000000	0.068615	0.050153	-0.129986	0.000000	0.000000	3.000000	75.000000	1.000000
14957.963882	-0.096633	0.565619	0.009124	78.260216	40.654060	49.004482	0.145514	0.000000	0.499557	0.000000	0.000000	0.000000	0.068549	0.050002	-0.130067	0.000000	0.000000	3.000000	75.000000	1.000000
14957.967216	-0.096633	0.565619	0.009124	78.260216	40.654060	49.004482	0.145514	0.000000	0.499557	0.000000	0.000000	0.000000	0.068549	0.050002	-0.130067	0.000000	0.000000	3.000000	75.000000	1.000000
14957.970549	-0.096633	0.565619	0.009124	78.260216	40.654060	49.004482	0.145514	0.000000	0.499557	0.000000	0.000000	0.000000	0.068549	0.050002	-0.130067	0.000000	0.000000	3.000000	75.000000	1.000000
14957.973882	-0.096633	0.565619	0.009124	78.258316	40.661175	48.992310	0.168374	0.000000	0.456215	0.000000	0.000000	0.000000	0.068549	0.050002	-0.130067	0.000000	0.000000	3.000000	75.000000	1.000000
14957.977216	-0.096381	0.565811	0.008689	78.258316	40.661175	48.992310	0.168374	0.000000	0.456215	0.000000	0.000000	0.000000	0.075482	0.057666	-0.130519	0.000000	0.000000	3.000000	75.000000	1.000000
14957.980549	-0.096381	0.565811	0.008689	78.258316	40.661175	48.992310	0.168374	0.000000	0.456215	0.000000	0.000000	0.000000	0.075482	0.057666	-0.130519	0.000000	0.000000	3.000000	75.000000	1.000000
14957.983882	-0.096156	0.565994	0.008272	78.253822	40.671963	48.989998	0.168374	0.000000	0.456215	0.000000	0.000000	0.000000	0.067344	0.054985	-0.125057	0.000000	0.000000	3.000000	75.000000	1.000000
14957.987216	-0.096156	0.565994	0.008272	78.253822	40.671963	48.989998	0.168374	0.000000	0.456215	0.000000	0.000000	0.000000	0.067344	0.054985	-0.125057	0.000000	0.000000	3.000000	75.000000	1.000000
14957.990549	-0.096156	0.565994	0.008272	78.253822	40.671963	48.989998	0.168374	0.000000	0.456215	0.000000	0.000000	0.000000	0.067344	0.054985	-0.125057	0.000000	0.000000	3.000000	75.000000	1.000000
14957.993882	-0.096156	0.565994	0.008272	78.245399	40.689560	49.002430	0.192179	0.000000	0.413619	0.000000	0.000000	0.000000	0.067344	0.054985	-0.125057	0.000000	0.000000	3.000000	75.000000	1.000000
14957.997216	-0.095927	0.566185	0.007832	78.245399	40.689560	49.002430	0.192179	0.000000	0.413619	0.000000	0.000000	0.000000	0.068708	0.057312	-0.132065	0.000000	0.000000	3.000000	75.000000	1.000000
14958.000549	-0.095927	0.566185	0.007832	78.245399	40.689560	49.002430	0.192179	0.000000	0.413619	0.000000	0.000000	0.000000	0.068708	0.057312	-0.132065	0.000000	0.000000	3.000000	75.000000	1.000000
14958.003882	-0.095721	0.566376	0.007387	78.229187	40.726219	49.044346	0.192179	0.000000	0.413619	0.000000	0.000000	0.000000	0.062030	0.057149	-0.133514	0.000000	0.000000	3.000000	75.000000	1.000000
14958.007216	-0.095721	0.566376	0.007387	78.229187	40.726219	49.044346	0.192179	0.000000	0.413619	0.000000	0.000000	0.000000	0.062030	0.057149	-0.133514	0.000000	0.000000	3.000000	75.000000	1.000000
14958.010549	-0.095721	0.566376	0.007387	78.229187	40.726219	49.044346	0.192179	0.000000	0.413619	0.000000	0.000000	0.000000	0.062030	0.057149	-0.133514	0.000000	0.000000	3.000000	75.000000	1.000000
14958.013882	-0.095721	0.566376	0.007387	78.197365	40.803455	49.144970	0.213968	0.000000	0.369356	0.000000	0.000000	0.000000	0.062030	0.057149	-0.133514	0.000000	0.000000	3.000000	75.000000	1.000000
14958.017216	-0.095497	0.566557	0.006969	78.197365	40.803455	49.144970	0.213968	0.000000	0.369356	0.000000	0.000000	0.000000	0.067158	0.054529	-0.125300	0.000000	0.000000	3.000000	75.000000	1.000000
14958.020549	-0.095497	0.566557	0.006969	78.197365	40.803455	49.144970	0.213968	0.000000	0.369356	0.000000	0.000000	0.000000	0.067158	0.054529	-0.125300	0.000000	0.000000	3.000000	75.000000	1.000000
14958.023882	-0.095292	0.566721	0.006530	78.143974	40.948410	49.344852	0.213968	0.000000	0.369356	0.000000	0.000000	0.000000	0.061556	0.049062	-0.131916	0.000000	0.000000	3.000000	75.000000	1.000000
14958.027216	-0.095292	0.566721	0.006530	78.143974	40.948410	49.344852	0.213968	0.000000	0.369356	0.000000	0.000000	0.000000	0.061556	0.049062	-0.131916	0.000000	0.000000	3.000000	75.000000	1.000000
14958.030549	-0.095292	0.566721	0.006530	78.143974	40.948410	49.344852	0.213968	0.000000	0.369356	0.000000	0.000000	0.000000	0.061556	0.049062	-0.131916	0.000000	0.000000	3.000000	75.000000	1.000000
14958.033882	-0.095292	0.566721	0.006530	78.064369	41.145210	49.639511	0.235421	0.000000	0.326487	0.000000	0.000000	0.000000	0.061556	0.049062	-0.131916	0.000000	0.000000	3.000000	75.000000	1.000000
14958.037216	-0.095131	0.566884	0.006081	78.064369	41.145210	49.639511	0.235421	0.000000	0.326487	0.000000	0.000000	0.000000	0.048305	0.048903	-0.134698	0.000000	0.000000	3.000000	75.000000	1.000000
14958.040549	-0.095131	0.566884	0.006081	78.064369	41.145210	49.639511	0.235421	0.000000	0.326487	0.000000	0.000000	0.000000	0.048305	0.048903	-0.134698	0.000000	0.000000	3.000000	75.000000	1.000000
14958.043882	-0.094993	0.567021	0.005633	77.961571	41.404934	50.033127	0.235421	0.000000	0.326487	0.000000	0.000000	0.000000	0.041327	0.040995	-0.134351	0.000000	0.000000	3.000000	75.000000	1.000000
14958.047216	-0.094993	0.567021	0.005633	77.961571	41.404934	50.033127	0.235421	0.000000	0.326487	0.000000	0.000000	0.000000	0.041327	0.040995	-0.134351	0.000000	0.000000	3.000000	75.000000	1.000000
14958.050549	-0.094993	0.567021	0.005633	77.961571	41.404934	50.033127	0.235421	0.000000	0.326487	0.000000	0.000000	0.000000	0.041327	0.040995	-0.134351	0.000000	0.000000	3.000000	75.000000	1.000000
14958.053882	-0.094921	0.567157	0.005171	77.850494	41.668537	50.449238	0.250359	0.000000	0.281645	0.000000	0.000000	0.000000	0.021555	0.040844	-0.138458	0.000000	0.000000	3.000000	75.000000	1.000000
14958.057216	-0.094921	0.567157	0.005171	77.850494	41.668537	50.449238	0.250359	0.000000	0.281645	0.000000	0.000000	0.000000	0.021555	0.040844	-0.138458	0.000000	0.000000	3.000000	75.000000	1.000000
14958.060549	-0.094921	0.567157	0.005171	77.850494	41.668537	50.449238	0.250359	0.000000	0.281645	0.000000	0.000000	0.000000	0.021555	0.040844	-0.138458	0.000000	0.000000	3.000000	75.000000	1.000000
14958.063882	-0.094921	0.567157	0.005171	77.744896	41.926266	50.857288	0.253951	0.000000	0.258569	0.000000	0.000000	0.000000	0.021555	0.040844	-0.138458	0.000000	0.000000	3.000000	75.000000	1.000000
14958.067216	-0.094872	0.567267	0.004711	77.744896	41.926266	50.857288	0.253951	0.000000	0.258569	0.000000	0.000000	0.000000	0.014638	0.032998	-0.138087	0.000000	0.000000	3.000000	75.000000	1.000000
14958.070549	-0.094872	0.567267	0.004711	77.744896	41.926266	50.857288	0.253951	0.000000	0.258569	0.000000	0.000000	0.000000	0.014638	0.032998	-0.138087	0.000000	0.000000	3.000000	75.000000	1.000000
14958.073882	-0.094872	0.567267	0.004711	77.643639	42.149967	51.225101	0.253951	0.000000	0.258569	0.000000	0.000000	0.000000	0.014638	0.032998	-0.138087	0.000000	0.000000	3.000000	75.000000	1.000000
14958.077216	-0.094872	0.567267	0.004711	77.643639	42.149967	51.225101	0.253951	0.000000	0.258569	0.000000	0.000000	0.000000	0.014638	0.032998	-0.138087	0.000000	0.000000	3.000000	75.000000	1.000000
14958.080549	-0.094853	0.567386	0.004287	77.643639	42.149967	51.225101	0.253951	0.000000	0.258569	0.000000	0.000000	0.000000	0.005607	0.035786	-0.127347	0.000000	0.000000	3.000000	75.000000	1.000000
14958.083882	-0.094902	0.567479	0.003854	77.563828	42.333729	51.532616	0.256391	0.000000	0.235554	0.000000	0.000000	0.000000	-0.014411	0.027929	-0.129663	0.000000	0.000000	3.000000	75.000000	1.000000
14958.087216	-0.094902	0.567479	0.003854	77.563828	42.333729	51.532616	0.256391	0.000000	0.235554	0.000000	0.000000	0.000000	-0.014411	0.027929	-0.129663	0.000000	0.000000	3.000000	75.000000	1.000000
14958.090549	-0.094902	0.567479	0.003854	77.563828	42.333729	51.532616	0.256391	0.000000	0.235554	0.000000	0.000000	0.000000	-0.014411	0.027929	-0.129663	0.000000	0.000000	3.000000	75.000000	1.000000
14958.093882	-0.094902	0.567479	0.003854	77.503250	42.456909	51.754181	0.254924	0.000000	0.192719	0.000000	0.000000	0.000000	-0.014411	0.027929	-0.129663	0.000000	0.000000	3.000000	75.000000	1.000000
14958.097216	-0.094936	0.567582	0.003467	77.503250	42.456909	51.754181	0.254924	0.000000	0.192719	0.000000	0.000000	0.000000	-0.010273	0.030760	-0.116209	0.000000	0.000000	3.000000	75.000000	1.000000
14958.100549	-0.094936	0.567582	0.003467	77.503250	42.456909	51.754181	0.254924	0.000000	0.192719	0.000000	0.000000	0.000000	-0.010273	0.030760	-0.116209	0.000000	0.000000	3.000000	75.000000	1.000000
14958.103882	-0.094936	0.567582	0.003467	77.452721	42.545574	51.922577	0.254924	0.000000	0.192719	0.000000	0.000000	0.000000	-0.010273	0.030760	-0.116209	0.000000	0.000000	3.000000	75.000000	1.000000
14958.107216	-0.094936	0.567582	0.003467	77.452721	42.545574	51.922577	0.254924	0.000000	0.192719	0.000000	0.000000	0.000000	-0.010273	0.030760	-0.116209	0.000000	0.000000	3.000000	75.000000	1.000000
14958.110549	-0.095000	0.567694	0.003116	77.452721	42.545574	51.922577	0.254924	0.000000	0.192719	0.000000	0.000000	0.000000	-0.019272	0.033567	-0.105455	0.000000	0.000000	3.000000	75.000000	1.000000
14958.113882	-0.095029	0.567815	0.002813	77.420273	42.581959	52.012314	0.253212	0.000000	0.173351	0.000000	0.000000	0.000000	-0.008615	0.036423	-0.090638	0.000000	0.000000	3.000000	75.000000	1.000000
14958.117216	-0.095029	0.567815	0.002813	77.420273	42.581959	52.012314	0.253212	0.000000	0.173351	0.000000	0.000000	0.000000	-0.008615	0.036423	-0.090638	0.000000	0.000000	3.000000	75.000000	1.000000
14958.120549	-0.095029	0.567815	0.002813	77.420273	42.581959	52.012314	0.253212	0.000000	0.173351	0.000000	0.000000	0.000000	-0.008615	0.036423	-0.090638	0.000000	0.000000	3.000000	75.000000	1.000000
14958.123882	-0.095029	0.567815	0.002813	77.409630	42.595070	52.047516	0.248564	0.000000	0.140669	0.000000	0.000000	0.000000	-0.008615	0.036423	-0.090638	0.000000	0.000000	3.000000	75.000000	1.000000
14958.127216	-0.095054	0.567918	0.002494	77.409630	42.595070	52.047516	0.248564	0.000000	0.140669	0.000000	0.000000	0.000000	-0.007508	0.031035	-0.095837	0.000000	0.000000	3.000000	75.000000	1.000000
14958.130549	-0.095054	0.567918	0.002494	77.409630	42.595070	52.047516	0.248564	0.000000	0.140669	0.000000	0.000000	0.000000	-0.007508	0.031035	-0.095837	0.000000	0.000000	3.000000	75.000000	1.000000
14958.133882	-0.095054	0.567918	0.002494	77.408287	42.589573	52.051914	0.248564	0.000000	0.140669	0.000000	0.000000	0.000000	-0.007508	0.031035	-0.095837	0.000000	0.000000	3.000000	75.000000	1.000000
14958.137216	-0.095054	0.567918	0.002494	77.408287	42.589573	52.051914	0.248564	0.000000	0.140669	0.000000	0.000000	0.000000	-0.007508	0.031035	-0.095837	0.000000	0.000000	3.000000	75.000000	1.000000
14958.140549	-0.095030	0.568030	0.002160	77.408287	42.589573	52.051914	0.248564	0.000000	0.140669	0.000000	0.000000	0.000000	0.007056	0.033355	-0.100107	0.000000	0.000000	3.000000	75.000000	1.000000
14958.143882	-0.094986	0.568115	0.001837	77.410103	42.598217	52.063557	0.247313	0.000000	0.124696	0.000000	0.000000	0.000000	0.013249	0.025604	-0.096996	0.000000	0.000000	3.000000	75.000000	1.000000
14958.147216	-0.094986	0.568115	0.001837	77.410103	42.598217	52.063557	0.247313	0.000000	0.124696	0.000000	0.000000	0.000000	0.013249	0.025604	-0.096996	0.000000	0.000000	3.000000	75.000000	1.000000
14958.150549	-0.094986	0.568115	0.001837	77.410103	42.598217	52.063557	0.247313	0.000000	0.124696	0.000000	0.000000	0.000000	0.013249	0.025604	-0.096996	0.000000	0.000000	3.000000	75.000000	1.000000
14958.153882	-0.094986	0.568115	0.001837	77.413757	42.615540	52.086876	0.250697	0.000000	0.091846	0.000000	0.000000	0.000000	0.013249	0.025604	-0.096996	0.000000	0.000000	3.000000	75.000000	1.000000
14958.157216	-0.094955	0.568190	0.001469	77.413757	42.615540	52.086876	0.250697	0.000000	0.091846	0.000000	0.000000	0.000000	0.009244	0.022593	-0.110510	0.000000	0.000000	3.000000	75.000000	1.000000
14958.160549	-0.094955	0.568190	0.001469	77.413757	42.615540	52.086876	0.250697	0.000000	0.091846	0.000000	0.000000	0.000000	0.009244	0.022593	-0.110510	0.000000	0.000000	3.000000	75.000000	1.000000
14958.163882	-0.094955	0.568190	0.001469	77.419235	42.644291	52.121910	0.250697	0.000000	0.091846	0.000000	0.000000	0.000000	0.009244	0.022593	-0.110510	0.000000	0.000000	3.000000	75.000000	1.000000
14958.167216	-0.094955	0.568190	0.001469	77.419235	42.644291	52.121910	0.250697	0.000000	0.091846	0.000000	0.000000	0.000000	0.009244	0.022593	-0.110510	0.000000	0.000000	3.000000	75.000000	1.000000
14958.170549	-0.094943	0.568248	0.001078	77.419235	42.644291	52.121910	0.250697	0.000000	0.091846	0.000000	0.000000	0.000000	0.003815	0.017203	-0.117065	0.000000	0.000000	3.000000	75.000000	1.000000
14958.173882	-0.094948	0.568287	0.000666	77.426529	42.676296	52.168633	0.252238	0.000000	0.073427	0.000000	0.000000	0.000000	-0.001591	0.011830	-0.123622	0.000000	0.000000	3.000000	75.000000	1.000000
14958.177216	-0.094948	0.568287	0.000666	77.426529	42.676296	52.168633	0.252238	0.000000	0.073427	0.000000	0.000000	0.000000	-0.001591	0.011830	-0.123622	0.000000	0.000000	3.000000	75.000000	1.000000
14958.180549	-0.094948	0.568287	0.000666	77.426529	42.676296	52.168633	0.252238	0.000000	0.073427	0.000000	0.000000	0.000000	-0.001591	0.011830	-0.123622	0.000000	0.000000	3.000000	75.000000	1.000000
14958.183882	-0.094948	0.568287	0.000666	77.435646	42.722504	52.227127	0.252609	0.000000	0.033313	0.000000	0.000000	0.000000	-0.001591	0.011830	-0.123622	0.000000	0.000000	3.000000	75.000000	1.000000
14958.187216	-0.094949	0.568309	0.000237	77.435646	42.722504	52.227127	0.252609	0.000000	0.033313	0.000000	0.000000	0.000000	-0.000462	0.006456	-0.128829	0.000000	0.000000	3.000000	75.000000	1.000000
14958.190549	-0.094949	0.568309	0.000237	77.435646	42.722504	52.227127	0.252609	0.000000	0.033313	0.000000	0.000000	0.000000	-0.000462	0.006456	-0.128829	0.000000	0.000000	3.000000	75.000000	1.000000
14958.193882	-0.094949	0.568309	0.000237	77.444733	42.768803	52.285702	0.252609	0.000000	0.033313	0.000000	0.000000	0.000000	-0.000462	0.006456	-0.128829	0.000000	0.000000	3.000000	75.000000	1.000000
14958.197216	-0.094949	0.568309	0.000237	77.444733	42.768803	52.285702	0.252609	0.000000	0.033313	0.000000	0.000000	0.000000	-0.000462	0.006456	-0.128829	0.000000	0.000000	3.000000	75.000000	1.000000
14958.200549	-0.094957	0.568297	-0.000164	77.444733	42.768803	52.285702	0.252609	0.000000	0.033313	0.000000	0.000000	0.000000	-0.002227	-0.003606	-0.120106	0.000000	0.000000	3.000000	75.000000	1.000000
14958.203882	-0.094972	0.568294	-0.000523	77.453796	42.815178	52.344360	0.252532	0.000000	0.011841	0.000000	0.000000	0.000000	-0.004704	-0.000690	-0.107977	0.000000	0.000000	3.000000	75.000000	1.000000
14958.207216	-0.094972	0.568294	-0.000523	77.453796	42.815178	52.344360	0.252532	0.000000	0.011841	0.000000	0.000000	0.000000	-0.004704	-0.000690	-0.107977	0.000000	0.000000	3.000000	75.000000	1.000000
14958.210549	-0.094972	0.568294	-0.000523	77.453796	42.815178	52.344360	0.252532	0.000000	0.011841	0.000000	0.000000	0.000000	-0.004704	-0.000690	-0.107977	0.000000	0.000000	3.000000	75.000000	1.000000
14958.213882	-0.094972	0.568294	-0.000523	77.459724	42.855511	52.395718	0.251377	0.000000	-0.026173	0.000000	0.000000	0.000000	-0.004704	-0.000690	-0.107977	0.000000	0.000000	3.000000	75.000000	1.000000
14958.217216	-0.095001	0.568294	-0.000820	77.459724	42.855511	52.395718	0.251377	0.000000	-0.026173	0.000000	0.000000	0.000000	-0.008639	-0.000121	-0.088871	0.000000	0.000000	3.000000	75.000000	1.000000
14958.220549	-0.095001	0.568294	-0.000820	77.459724	42.855511	52.395718	0.251377	0.000000	-0.026173	0.000000	0.000000	0.000000	-0.008639	-0.000121	-0.088871	0.000000	0.000000	3.000000	75.000000	1.000000
14958.223882	-0.095001	0.568294	-0.000820	77.466972	42.893272	52.442757	0.251377	0.000000	-0.026173	0.000000	0.000000	0.000000	-0.008639	-0.000121	-0.088871	0.000000	0.000000	3.000000	75.000000	1.000000
14958.227216	-0.095001	0.568294	-0.000820	77.466972	42.893272	52.442757	0.251377	0.000000	-0.026173	0.000000	0.000000	0.000000	-0.008639	-0.000121	-0.088871	0.000000	0.000000	3.000000	75.000000	1.000000
14958.230549	-0.095000	0.568295	-0.001043	77.466972	42.893272	52.442757	0.251377	0.000000	-0.026173	0.000000	0.000000	0.000000	0.000400	0.000481	-0.067051	0.000000	0.000000	3.000000	75.000000	1.000000
14958.233882	-0.095000	0.568295	-0.001043	77.470612	42.908115	52.466324	0.249937	0.000000	-0.040984	0.000000	0.000000	0.000000	0.000400	0.000481	-0.067051	0.000000	0.000000	3.000000	75.000000	1.000000
14958.237216	-0.095000	0.568295	-0.001043	77.470612	42.908115	52.466324	0.249937	0.000000	-0.040984	0.000000	0.000000	0.000000	0.000400	0.000481	-0.067051	0.000000	0.000000	3.000000	75.000000	1.000000
14958.240549	-0.095000	0.568295	-0.001043	77.470612	42.908115	52.466324	0.249937	0.000000	-0.040984	0.000000	0.000000	0.000000	0.000400	0.000481	-0.067051	0.000000	0.000000	3.000000	75.000000	1.000000
14958.243882	-0.095060	0.568279	-0.001298	77.474228	42.925655	52.489864	0.250003	0.000000	-0.052160	0.000000	0.000000	0.000000	-0.017979	-0.004836	-0.076306	0.000000	0.000000	3.000000	75.000000	1.000000
14958.247216	-0.095060	0.568279	-0.001298	77.474228	42.925655	52.489864	0.250003	0.000000	-0.052160	0.000000	0.000000	0.000000	-0.017979	-0.004836	-0.076306	0.000000	0.000000	3.000000	75.000000	1.000000
14958.250549	-0.095060	0.568279	-0.001298	77.474228	42.925655	52.489864	0.250003	0.000000	-0.052160	0.000000	0.000000	0.000000	-0.017979	-0.004836	-0.076306	0.000000	0.000000	3.000000	75.000000	1.000000
14958.253882	-0.095060	0.568279	-0.001298	77.476028	42.931705	52.501637	0.247007	0.000000	-0.064877	0.000000	0.000000	0.000000	-0.017979	-0.004836	-0.076306	0.000000	0.000000	3.000000	75.000000	1.000000
14958.257216	-0.095095	0.568269	-0.001347	77.476028	42.931705	52.501637	0.247007	0.000000	-0.064877	0.000000	0.000000	0.000000	-0.010449	-0.002975	-0.014866	0.000000	0.000000	3.000000	75.000000	1.000000
14958.260549	-0.095095	0.568269	-0.001347	77.476028	42.931705	52.501637	0.247007	0.000000	-0.064877	0.000000	0.000000	0.000000	-0.010449	-0.002975	-0.014866	0.000000	0.000000	3.000000	75.000000	1.000000
14958.263882	-0.095095	0.568269	-0.001347	77.476013	42.926266	52.501633	0.247007	0.000000	-0.064877	0.000000	0.000000	0.000000	-0.010449	-0.002975	-0.014866	0.000000	0.000000	3.000000	75.000000	1.000000
14958.267216	-0.095095	0.568269	-0.001347	77.476013	42.926266	52.501633	0.247007	0.000000	-0.064877	0.000000	0.000000	0.000000	-0.010449	-0.002975	-0.014866	0.000000	0.000000	3.000000	75.000000	1.000000
14958.270549	-0.095164	0.568262	-0.001337	77.476013	42.926266	52.501633	0.247007	0.000000	-0.064877	0.000000	0.000000	0.000000	-0.020931	-0.002332	0.002906	0.000000	0.000000	3.000000	75.000000	1.000000
14958.273882	-0.095244	0.568238	-0.001281	77.476036	42.915401	52.501656	0.245266	0.000000	-0.067355	0.000000	0.000000	0.000000	-0.023842	-0.007020	0.016841	0.000000	0.000000	3.000000	75.000000	1.000000
14958.277216	-0.095244	0.568238	-0.001281	77.476036	42.915401	52.501656	0.245266	0.000000	-0.067355	0.000000	0.000000	0.000000	-0.023842	-0.007020	0.016841	0.000000	0.000000	3.000000	75.000000	1.000000
14958.280549	-0.095244	0.568238	-0.001281	77.476036	42.915401	52.501656	0.245266	0.000000	-0.067355	0.000000	0.000000	0.000000	-0.023842	-0.007020	0.016841	0.000000	0.000000	3.000000	75.000000	1.000000
14958.283882	-0.095244	0.568238	-0.001281	77.474228	42.890305	52.489872	0.237803	0.000000	-0.064064	0.000000	0.000000	0.000000	-0.023842	-0.007020	0.016841	0.000000	0.000000	3.000000	75.000000	1.000000
14958.287216	-0.095397	0.568225	-0.001198	77.474228	42.890305	52.489872	0.237803	0.000000	-0.064064	0.000000	0.000000	0.000000	-0.045869	-0.004039	0.024918	0.000000	0.000000	3.000000	75.000000	1.000000
14958.290549	-0.095397	0.568225	-0.001198	77.474228	42.890305	52.489872	0.237803	0.000000	-0.064064	0.000000	0.000000	0.000000	-0.045869	-0.004039	0.024918	0.000000	0.000000	3.000000	75.000000	1.000000
14958.293882	-0.095397	0.568225	-0.001198	77.474213	42.871258	52.481888	0.237803	0.000000	-0.064064	0.000000	0.000000	0.000000	-0.045869	-0.004039	0.024918	0.000000	0.000000	3.000000	75.000000	1.000000
14958.297216	-0.095397	0.568225	-0.001198	77.474213	42.871258	52.481888	0.237803	0.000000	-0.064064	0.000000	0.000000	0.000000	-0.045869	-0.004039	0.024918	0.000000	0.000000	3.000000	75.000000	1.000000
14958.300549	-0.095576	0.568204	-0.001097	77.474213	42.871258	52.481888	0.237803	0.000000	-0.064064	0.000000	0.000000	0.000000	-0.053846	-0.006389	0.030507	0.000000	0.000000	3.000000	75.000000	1.000000
14958.303882	-0.095576	0.568204	-0.001097	77.470612	42.826508	52.458332	0.230158	0.000000	-0.059911	0.000000	0.000000	0.000000	-0.053846	-0.006389	0.030507	0.000000	0.000000	3.000000	75.000000	1.000000
14958.307216	-0.095576	0.568204	-0.001097	77.470612	42.826508	52.458332	0.230158	0.000000	-0.059911	0.000000	0.000000	0.000000	-0.053846	-0.006389	0.030507	0.000000	0.000000	3.000000	75.000000	1.000000
14958.310549	-0.095576	0.568204	-0.001097	77.470612	42.826508	52.458332	0.230158	0.000000	-0.059911	0.000000	0.000000	0.000000	-0.053846	-0.006389	0.030507	0.000000	0.000000	3.000000	75.000000	1.000000
14958.313882	-0.096042	0.568130	-0.000819	77.468796	42.787834	52.438599	0.221184	0.000000	-0.054826	0.000000	0.000000	0.000000	-0.139607	-0.022216	0.083333	0.000000	0.000000	3.000000	75.000000	1.000000
14958.317216	-0.096042	0.568130	-0.000819	77.468796	42.787834	52.438599	0.221184	0.000000	-0.054826	0.000000	0.000000	0.000000	-0.139607	-0.022216	0.083333	0.000000	0.000000	3.000000	75.000000	1.000000
14958.320549	-0.096042	0.568130	-0.000819	77.468796	42.787834	52.438599	0.221184	0.000000	-0.054826	0.000000	0.000000	0.000000	-0.139607	-0.022216	0.083333	0.000000	0.000000	3.000000	75.000000	1.000000
14958.323882	-0.096042	0.568130	-0.000819	77.465164	42.734924	52.415043	0.197916	0.000000	-0.040937	0.000000	0.000000	0.000000	-0.139607	-0.022216	0.083333	0.000000	0.000000	3.000000	75.000000	1.000000
14958.327216	-0.096335	0.568112	-0.000608	77.465164	42.734924	52.415043	0.197916	0.000000	-0.040937	0.000000	0.000000	0.000000	-0.087991	-0.005225	0.063155	0.000000	0.000000	3.000000	75.000000	1.000000
14958.330549	-0.096335	0.568112	-0.000608	77.465164	42.734924	52.415043	0.197916	0.000000	-0.040937	0.000000	0.000000	0.000000	-0.087991	-0.005225	0.063155	0.000000	0.000000	3.000000	75.000000	1.000000
14958.333882	-0.096335	0.568112	-0.000608	77.459747	42.670582	52.379784	0.197916	0.000000	-0.040937	0.000000	0.000000	0.000000	-0.087991	-0.005225	0.063155	0.000000	0.000000	3.000000	75.000000	1.000000
14958.337216	-0.096335	0.568112	-0.000608	77.459747	42.670582	52.379784	0.197916	0.000000	-0.040937	0.000000	0.000000	0.000000	-0.087991	-0.005225	0.063155	0.000000	0.000000	3.000000	75.000000	1.000000
14958.340549	-0.096620	0.568085	-0.000438	77.459747	42.670582	52.379784	0.197916	0.000000	-0.040937	0.000000	0.000000	0.000000	-0.085493	-0.008207	0.050945	0.000000	0.000000	3.000000	75.000000	1.000000
14958.343882	-0.096896	0.568085	-0.000206	77.452492	42.594799	52.332794	0.183251	0.000000	-0.030412	0.000000	0.000000	0.000000	-0.082718	0.000019	0.069585	0.000000	0.000000	3.000000	75.000000	1.000000
14958.347216	-0.096896	0.568085	-0.000206	77.452492	42.594799	52.332794	0.183251	0.000000	-0.030412	0.000000	0.000000	0.000000	-0.082718	0.000019	0.069585	0.000000	0.000000	3.000000	75.000000	1.000000
14958.350549	-0.096896	0.568085	-0.000206	77.452492	42.594799	52.332794	0.183251	0.000000	-0.030412	0.000000	0.000000	0.000000	-0.082718	0.000019	0.069585	0.000000	0.000000	3.000000	75.000000	1.000000
14958.353882	-0.096896	0.568085	-0.000206	77.447960	42.548454	52.307129	0.155216	0.000000	-0.010323	0.000000	0.000000	0.000000	-0.082718	0.000019	0.069585	0.000000	0.000000	3.000000	75.000000	1.000000
14958.357216	-0.097141	0.568075	-0.000011	77.447960	42.548454	52.307129	0.155216	0.000000	-0.010323	0.000000	0.000000	0.000000	-0.073699	-0.002965	0.058770	0.000000	0.000000	3.000000	75.000000	1.000000
14958.360549	-0.097141	0.568075	-0.000011	77.447960	42.548454	52.307129	0.155216	0.000000	-0.010323	0.000000	0.000000	0.000000	-0.073699	-0.002965	0.058770	0.000000	0.000000	3.000000	75.000000	1.000000
14958.363882	-0.097141	0.568075	-0.000011	77.449814	42.573463	52.348461	0.155216	0.000000	-0.010323	0.000000	0.000000	0.000000	-0.073699	-0.002965	0.058770	0.000000	0.000000	3.000000	75.000000	1.000000
14958.367216	-0.097141	0.568075	-0.000011	77.449814	42.573463	52.348461	0.155216	0.000000	-0.010323	0.000000	0.000000	0.000000	-0.073699	-0.002965	0.058770	0.000000	0.000000	3.000000	75.000000	1.000000
14958.370549	-0.097307	0.568089	0.000129	77.449814	42.573463	52.348461	0.155216	0.000000	-0.010323	0.000000	0.000000	0.000000	-0.049771	0.004123	0.042013	0.000000	0.000000	3.000000	75.000000	1.000000
14958.373882	-0.097307	0.568089	0.000129	77.466133	42.755501	52.535664	0.142933	0.000000	-0.000528	0.000000	0.000000	0.000000	-0.049771	0.004123	0.042013	0.000000	0.000000	3.000000	75.000000	1.000000
14958.377216	-0.097307	0.568089	0.000129	77.466133	42.755501	52.535664	0.142933	0.000000	-0.000528	0.000000	0.000000	0.000000	-0.049771	0.004123	0.042013	0.000000	0.000000	3.000000	75.000000	1.000000
14958.380549	-0.097307	0.568089	0.000129	77.466133	42.755501	52.535664	0.142933	0.000000	-0.000528	0.000000	0.000000	0.000000	-0.049771	0.004123	0.042013	0.000000	0.000000	3.000000	75.000000	1.000000
14958.383882	-0.097489	0.568136	0.000236	77.489540	43.019638	52.800377	0.134638	0.000000	0.006474	0.000000	0.000000	0.000000	-0.054447	0.014128	0.031868	0.000000	0.000000	3.000000	75.000000	1.000000
14958.387216	-0.097489	0.568136	0.000236	77.489540	43.019638	52.800377	0.134638	0.000000	0.006474	0.000000	0.000000	0.000000	-0.054447	0.014128	0.031868	0.000000	0.000000	3.000000	75.000000	1.000000
14958.390549	-0.097489	0.568136	0.000236	77.489540	43.019638	52.800377	0.134638	0.000000	0.006474	0.000000	0.000000	0.000000	-0.054447	0.014128	0.031868	0.000000	0.000000	3.000000	75.000000	1.000000
14958.393882	-0.097489	0.568136	0.000236	77.510880	43.262222	53.031334	0.125563	0.000000	0.011785	0.000000	0.000000	0.000000	-0.054447	0.014128	0.031868	0.000000	0.000000	3.000000	75.000000	1.000000
14958.397216	-0.097504	0.568169	0.000202	77.510880	43.262222	53.031334	0.125563	0.000000	0.011785	0.000000	0.000000	0.000000	-0.004653	0.010017	-0.010122	0.000000	0.000000	3.000000	75.000000	1.000000
14958.400549	-0.097504	0.568169	0.000202	77.510880	43.262222	53.031334	0.125563	0.000000	0.011785	0.000000	0.000000	0.000000	-0.004653	0.010017	-0.010122	0.000000	0.000000	3.000000	75.000000	1.000000
14958.403882	-0.097504	0.568169	0.000202	77.520592	43.382072	53.145138	0.125563	0.000000	0.011785	0.000000	0.000000	0.000000	-0.004653	0.010017	-0.010122	0.000000	0.000000	3.000000	75.000000	1.000000
14958.407216	-0.097504	0.568169	0.000202	77.520592	43.382072	53.145138	0.125563	0.000000	0.011785	0.000000	0.000000	0.000000	-0.004653	0.010017	-0.010122	0.000000	0.000000	3.000000	75.000000	1.000000
14958.410549	-0.097471	0.568210	0.000154	77.520592	43.382072	53.145138	0.125563	0.000000	0.011785	0.000000	0.000000	0.000000	0.009858	0.012400	-0.014302	0.000000	0.000000	3.000000	75.000000	1.000000
14958.413882	-0.097471	0.568210	0.000154	77.523689	43.404789	53.160202	0.124788	0.000000	0.010098	0.000000	0.000000	0.000000	0.009858	0.012400	-0.014302	0.000000	0.000000	3.000000	75.000000	1.000000
14958.417216	-0.097471	0.568210	0.000154	77.523689	43.404789	53.160202	0.124788	0.000000	0.010098	0.000000	0.000000	0.000000	0.009858	0.012400	-0.014302	0.000000	0.000000	3.000000	75.000000	1.000000
14958.420549	-0.097471	0.568210	0.000154	77.523689	43.404789	53.160202	0.124788	0.000000	0.010098	0.000000	0.000000	0.000000	0.009858	0.012400	-0.014302	0.000000	0.000000	3.000000	75.000000	1.000000
14958.423882	-0.097315	0.568264	-0.000049	77.525475	43.424587	53.172127	0.126431	0.000000	0.007715	0.000000	0.000000	0.000000	0.046995	0.015920	-0.060851	0.000000	0.000000	3.000000	75.000000	1.000000
14958.427216	-0.097315	0.568264	-0.000049	77.525475	43.424587	53.172127	0.126431	0.000000	0.007715	0.000000	0.000000	0.000000	0.046995	0.015920	-0.060851	0.000000	0.000000	3.000000	75.000000	1.000000
14958.430549	-0.097315	0.568264	-0.000049	77.525475	43.424587	53.172127	0.126431	0.000000	0.007715	0.000000	0.000000	0.000000	0.046995	0.015920	-0.060851	0.000000	0.000000	3.000000	75.000000	1.000000
14958.433882	-0.097315	0.568264	-0.000049	77.533073	43.448357	53.183090	0.134263	0.000000	-0.002427	0.000000	0.000000	0.000000	0.046995	0.015920	-0.060851	0.000000	0.000000	3.000000	75.000000	1.000000
14958.437216	-0.097223	0.568260	-0.000162	77.533073	43.448357	53.183090	0.134263	0.000000	-0.002427	0.000000	0.000000	0.000000	0.027654	-0.001184	-0.034030	0.000000	0.000000	3.000000	75.000000	1.000000
14958.440549	-0.097223	0.568260	-0.000162	77.533073	43.448357	53.183090	0.134263	0.000000	-0.002427	0.000000	0.000000	0.000000	0.027654	-0.001184	-0.034030	0.000000	0.000000	3.000000	75.000000	1.000000
14958.443882	-0.097223	0.568260	-0.000162	77.543373	43.464283	53.185444	0.134263	0.000000	-0.002427	0.000000	0.000000	0.000000	0.027654	-0.001184	-0.034030	0.000000	0.000000	3.000000	75.000000	1.000000
14958.447216	-0.097223	0.568260	-0.000162	77.543373	43.464283	53.185444	0.134263	0.000000	-0.002427	0.000000	0.000000	0.000000	0.027654	-0.001184	-0.034030	0.000000	0.000000	3.000000	75.000000	1.000000
14958.450549	-0.097148	0.568238	-0.000297	77.543373	43.464283	53.185444	0.134263	0.000000	-0.002427	0.000000	0.000000	0.000000	0.022239	-0.006505	-0.040600	0.000000	0.000000	3.000000	75.000000	1.000000
14958.453882	-0.097148	0.568238	-0.000297	77.561256	43.495903	53.198853	0.138872	0.000000	-0.008099	0.000000	0.000000	0.000000	0.022239	-0.006505	-0.040600	0.000000	0.000000	3.000000	75.000000	1.000000
14958.457216	-0.097148	0.568238	-0.000297	77.561256	43.495903	53.198853	0.138872	0.000000	-0.008099	0.000000	0.000000	0.000000	0.022239	-0.006505	-0.040600	0.000000	0.000000	3.000000	75.000000	1.000000
14958.460549	-0.097148	0.568238	-0.000297	77.561256	43.495903	53.198853	0.138872	0.000000	-0.008099	0.000000	0.000000	0.000000	0.022239	-0.006505	-0.040600	0.000000	0.000000	3.000000	75.000000	1.000000
14958.463882	-0.097020	0.568151	-0.000584	77.572426	43.537704	53.233841	0.142579	0.000000	-0.014866	0.000000	0.000000	0.000000	0.038678	-0.025942	-0.086005	0.000000	0.000000	3.000000	75.000000	1.000000
14958.467216	-0.097020	0.568151	-0.000584	77.572426	43.537704	53.233841	0.142579	0.000000	-0.014866	0.000000	0.000000	0.000000	0.038678	-0.025942	-0.086005	0.000000	0.000000	3.000000	75.000000	1.000000
14958.470549	-0.097020	0.568151	-0.000584	77.572426	43.537704	53.233841	0.142579	0.000000	-0.014866	0.000000	0.000000	0.000000	0.038678	-0.025942	-0.086005	0.000000	0.000000	3.000000	75.000000	1.000000
14958.473882	-0.097020	0.568151	-0.000584	77.582619	43.593746	53.289555	0.149025	0.000000	-0.029200	0.000000	0.000000	0.000000	0.038678	-0.025942	-0.086005	0.000000	0.000000	3.000000	75.000000	1.000000
14958.477216	-0.096991	0.568079	-0.000717	77.582619	43.593746	53.289555	0.149025	0.000000	-0.029200	0.000000	0.000000	0.000000	0.008462	-0.021785	-0.039828	0.000000	0.000000	3.000000	75.000000	1.000000
14958.480549	-0.096991	0.568079	-0.000717	77.582619	43.593746	53.289555	0.149025	0.000000	-0.029200	0.000000	0.000000	0.000000	0.008462	-0.021785	-0.039828	0.000000	0.000000	3.000000	75.000000	1.000000
14958.483882	-0.096991	0.568079	-0.000717	77.591446	43.646969	53.349613	0.149025	0.000000	-0.029200	0.000000	0.000000	0.000000	0.008462	-0.021785	-0.039828	0.000000	0.000000	3.000000	75.000000	1.000000
14958.487216	-0.096991	0.568079	-0.000717	77.591446	43.646969	53.349613	0.149025	0.000000	-0.029200	0.000000	0.000000	0.000000	0.008462	-0.021785	-0.039828	0.000000	0.000000	3.000000	75.000000	1.000000
14958.490549	-0.097011	0.567998	-0.000836	77.591446	43.646969	53.349613	0.149025	0.000000	-0.029200	0.000000	0.000000	0.000000	-0.006013	-0.024157	-0.035638	0.000000	0.000000	3.000000	75.000000	1.000000
14958.493882	-0.097011	0.567998	-0.000836	77.598511	43.685852	53.397781	0.150435	0.000000	-0.035838	0.000000	0.000000	0.000000	-0.006013	-0.024157	-0.035638	0.000000	0.000000	3.000000	75.000000	1.000000
14958.497216	-0.097011	0.567998	-0.000836	77.598511	43.685852	53.397781	0.150435	0.000000	-0.035838	0.000000	0.000000	0.000000	-0.006013	-0.024157	-0.035638	0.000000	0.000000	3.000000	75.000000	1.000000
14958.500549	-0.097011	0.567998	-0.000836	77.598511	43.685852	53.397781	0.150435	0.000000	-0.035838	0.000000	0.000000	0.000000	-0.006013	-0.024157	-0.035638	0.000000	0.000000	3.000000	75.000000	1.000000
14958.503882	-0.097137	0.567875	-0.000989	77.605576	43.724731	53.445946	0.149433	0.000000	-0.041778	0.000000	0.000000	0.000000	-0.037764	-0.037079	-0.045969	0.000000	0.000000	3.000000	75.000000	1.000000
14958.507216	-0.097137	0.567875	-0.000989	77.605576	43.724731	53.445946	0.149433	0.000000	-0.041778	0.000000	0.000000	0.000000	-0.037764	-0.037079	-0.045969	0.000000	0.000000	3.000000	75.000000	1.000000
14958.510549	-0.097137	0.567875	-0.000989	77.605576	43.724731	53.445946	0.149433	0.000000	-0.041778	0.000000	0.000000	0.000000	-0.037764	-0.037079	-0.045969	0.000000	0.000000	3.000000	75.000000	1.000000
14958.513882	-0.097137	0.567875	-0.000989	77.607750	43.739960	53.474354	0.143139	0.000000	-0.049439	0.000000	0.000000	0.000000	-0.037764	-0.037079	-0.045969	0.000000	0.000000	3.000000	75.000000	1.000000
14958.517216	-0.097213	0.567822	-0.001059	77.607750	43.739960	53.474354	0.143139	0.000000	-0.049439	0.000000	0.000000	0.000000	-0.022674	-0.015868	-0.021092	0.000000	0.000000	3.000000	75.000000	1.000000
14958.520549	-0.097213	0.567822	-0.001059	77.607750	43.739960	53.474354	0.143139	0.000000	-0.049439	0.000000	0.000000	0.000000	-0.022674	-0.015868	-0.021092	0.000000	0.000000	3.000000	75.000000	1.000000
14958.523882	-0.097213	0.567822	-0.001059	77.611259	43.752632	53.498466	0.143139	0.000000	-0.049439	0.000000	0.000000	0.000000	-0.022674	-0.015868	-0.021092	0.000000	0.000000	3.000000	75.000000	1.000000
14958.527216	-0.097213	0.567822	-0.001059	77.611259	43.752632	53.498466	0.143139	0.000000	-0.049439	0.000000	0.000000	0.000000	-0.022674	-0.015868	-0.021092	0.000000	0.000000	3.000000	75.000000	1.000000
14958.530549	-0.097301	0.567796	-0.001072	77.611259	43.752632	53.498466	0.143139	0.000000	-0.049439	0.000000	0.000000	0.000000	-0.026360	-0.007661	-0.003767	0.000000	0.000000	3.000000	75.000000	1.000000
14958.533882	-0.097366	0.567796	-0.001086	77.611259	43.741772	53.490513	0.139360	0.000000	-0.052954	0.000000	0.000000	0.000000	-0.019488	-0.000008	-0.004158	0.000000	0.000000	3.000000	75.000000	1.000000
14958.537216	-0.097366	0.567796	-0.001086	77.611259	43.741772	53.490513	0.139360	0.000000	-0.052954	0.000000	0.000000	0.000000	-0.019488	-0.000008	-0.004158	0.000000	0.000000	3.000000	75.000000	1.000000
14958.540549	-0.097366	0.567796	-0.001086	77.611259	43.741772	53.490513	0.139360	0.000000	-0.052954	0.000000	0.000000	0.000000	-0.019488	-0.000008	-0.004158	0.000000	0.000000	3.000000	75.000000	1.000000
14958.543882	-0.097366	0.567796	-0.001086	77.609497	43.724548	53.478451	0.131719	0.000000	-0.054275	0.000000	0.000000	0.000000	-0.019488	-0.000008	-0.004158	0.000000	0.000000	3.000000	75.000000	1.000000
14958.547216	-0.097434	0.567814	-0.001082	77.609497	43.724548	53.478451	0.131719	0.000000	-0.054275	0.000000	0.000000	0.000000	-0.020592	0.005302	0.001025	0.000000	0.000000	3.000000	75.000000	1.000000
14958.550549	-0.097434	0.567814	-0.001082	77.609497	43.724548	53.478451	0.131719	0.000000	-0.054275	0.000000	0.000000	0.000000	-0.020592	0.005302	0.001025	0.000000	0.000000	3.000000	75.000000	1.000000
14958.553882	-0.097434	0.567814	-0.001082	77.609497	43.716389	53.478443	0.131719	0.000000	-0.054275	0.000000	0.000000	0.000000	-0.020592	0.005302	0.001025	0.000000	0.000000	3.000000	75.000000	1.000000
14958.557216	-0.097434	0.567814	-0.001082	77.609497	43.716389	53.478443	0.131719	0.000000	-0.054275	0.000000	0.000000	0.000000	-0.020592	0.005302	0.001025	0.000000	0.000000	3.000000	75.000000	1.000000
14958.560549	-0.097486	0.567824	-0.001051	77.609497	43.716389	53.478443	0.131719	0.000000	-0.054275	0.000000	0.000000	0.000000	-0.015586	0.002921	0.009368	0.000000	0.000000	3.000000	75.000000	1.000000
14958.563882	-0.097486	0.567824	-0.001051	77.605972	43.684673	53.446354	0.128287	0.000000	-0.054105	0.000000	0.000000	0.000000	-0.015586	0.002921	0.009368	0.000000	0.000000	3.000000	75.000000	1.000000
14958.567216	-0.097486	0.567824	-0.001051	77.605972	43.684673	53.446354	0.128287	0.000000	-0.054105	0.000000	0.000000	0.000000	-0.015586	0.002921	0.009368	0.000000	0.000000	3.000000	75.000000	1.000000
14958.570549	-0.097486	0.567824	-0.001051	77.605972	43.684673	53.446354	0.128287	0.000000	-0.054105	0.000000	0.000000	0.000000	-0.015586	0.002921	0.009368	0.000000	0.000000	3.000000	75.000000	1.000000
14958.573882	-0.097627	0.567877	-0.001027	77.601097	43.658245	53.410580	0.125689	0.000000	-0.052543	0.000000	0.000000	0.000000	-0.042302	0.015900	0.007218	0.000000	0.000000	3.000000	75.000000	1.000000
14958.577216	-0.097627	0.567877	-0.001027	77.601097	43.658245	53.410580	0.125689	0.000000	-0.052543	0.000000	0.000000	0.000000	-0.042302	0.015900	0.007218	0.000000	0.000000	3.000000	75.000000	1.000000
14958.580549	-0.097627	0.567877	-0.001027	77.601097	43.658245	53.410580	0.125689	0.000000	-0.052543	0.000000	0.000000	0.000000	-0.042302	0.015900	0.007218	0.000000	0.000000	3.000000	75.000000	1.000000
14958.583882	-0.097627	0.567877	-0.001027	77.597588	43.626572	53.370544	0.118639	0.000000	-0.051340	0.000000	0.000000	0.000000	-0.042302	0.015900	0.007218	0.000000	0.000000	3.000000	75.000000	1.000000
14958.587216	-0.097678	0.567912	-0.001002	77.597588	43.626572	53.370544	0.118639	0.000000	-0.051340	0.000000	0.000000	0.000000	-0.015213	0.010587	0.007586	0.000000	0.000000	3.000000	75.000000	1.000000
14958.590549	-0.097678	0.567912	-0.001002	77.597588	43.626572	53.370544	0.118639	0.000000	-0.051340	0.000000	0.000000	0.000000	-0.015213	0.010587	0.007586	0.000000	0.000000	3.000000	75.000000	1.000000
14958.593882	-0.097678	0.567912	-0.001002	77.594048	43.597595	53.290611	0.118639	0.000000	-0.051340	0.000000	0.000000	0.000000	-0.015213	0.010587	0.007586	0.000000	0.000000	3.000000	75.000000	1.000000
14958.597216	-0.097678	0.567912	-0.001002	77.594048	43.597595	53.290611	0.118639	0.000000	-0.051340	0.000000	0.000000	0.000000	-0.015213	0.010587	0.007586	0.000000	0.000000	3.000000	75.000000	1.000000
14958.600549	-0.097729	0.567947	-0.000976	77.594048	43.597595	53.290611	0.118639	0.000000	-0.051340	0.000000	0.000000	0.000000	-0.015214	0.010603	0.007583	0.000000	0.000000	3.000000	75.000000	1.000000
14958.603882	-0.097729	0.567947	-0.000976	77.592293	43.583115	53.198784	0.116103	0.000000	-0.050076	0.000000	0.000000	0.000000	-0.015214	0.010603	0.007583	0.000000	0.000000	3.000000	75.000000	1.000000
14958.607216	-0.097729	0.567947	-0.000976	77.592293	43.583115	53.198784	0.116103	0.000000	-0.050076	0.000000	0.000000	0.000000	-0.015214	0.010603	0.007583	0.000000	0.000000	3.000000	75.000000	1.000000
14958.610549	-0.097729	0.567947	-0.000976	77.592293	43.583115	53.198784	0.116103	0.000000	-0.050076	0.000000	0.000000	0.000000	-0.015214	0.010603	0.007583	0.000000	0.000000	3.000000	75.000000	1.000000
14958.613882	-0.097813	0.567998	-0.001007	77.590515	43.565937	53.138901	0.113568	0.000000	-0.048812	0.000000	0.000000	0.000000	-0.025224	0.015289	-0.009120	0.000000	0.000000	3.000000	75.000000	1.000000
14958.617216	-0.097813	0.567998	-0.001007	77.590515	43.565937	53.138901	0.113568	0.000000	-0.048812	0.000000	0.000000	0.000000	-0.025224	0.015289	-0.009120	0.000000	0.000000	3.000000	75.000000	1.000000
14958.620549	-0.097813	0.567998	-0.001007	77.590515	43.565937	53.138901	0.113568	0.000000	-0.048812	0.000000	0.000000	0.000000	-0.025224	0.015289	-0.009120	0.000000	0.000000	3.000000	75.000000	1.000000
14958.623882	-0.097813	0.567998	-0.001007	77.588737	43.543324	53.094978	0.109364	0.000000	-0.050332	0.000000	0.000000	0.000000	-0.025224	0.015289	-0.009120	0.000000	0.000000	3.000000	75.000000	1.000000
14958.627216	-0.097876	0.568024	-0.001026	77.588737	43.543324	53.094978	0.109364	0.000000	-0.050332	0.000000	0.000000	0.000000	-0.019110	0.007654	-0.005956	0.000000	0.000000	3.000000	75.000000	1.000000
14958.630549	-0.097876	0.568024	-0.001026	77.588737	43.543324	53.094978	0.109364	0.000000	-0.050332	0.000000	0.000000	0.000000	-0.019110	0.007654	-0.005956	0.000000	0.000000	3.000000	75.000000	1.000000
14958.633882	-0.097876	0.568024	-0.001026	77.588737	43.535152	53.023159	0.109364	0.000000	-0.050332	0.000000	0.000000	0.000000	-0.019110	0.007654	-0.005956	0.000000	0.000000	3.000000	75.000000	1.000000
14958.637216	-0.097876	0.568024	-0.001026	77.588737	43.535152	53.023159	0.109364	0.000000	-0.050332	0.000000	0.000000	0.000000	-0.019110	0.007654	-0.005956	0.000000	0.000000	3.000000	75.000000	1.000000
14958.640549	-0.097936	0.568032	-0.001064	77.588737	43.535152	53.023159	0.109364	0.000000	-0.050332	0.000000	0.000000	0.000000	-0.017994	0.002345	-0.011140	0.000000	0.000000	3.000000	75.000000	1.000000
14958.643882	-0.097936	0.568032	-0.001064	77.588737	43.529697	52.847626	0.106179	0.000000	-0.051325	0.000000	0.000000	0.000000	-0.017994	0.002345	-0.011140	0.000000	0.000000	3.000000	75.000000	1.000000
14958.647216	-0.097936	0.568032	-0.001064	77.588737	43.529697	52.847626	0.106179	0.000000	-0.051325	0.000000	0.000000	0.000000	-0.017994	0.002345	-0.011140	0.000000	0.000000	3.000000	75.000000	1.000000
14958.650549	-0.097936	0.568032	-0.001064	77.588737	43.529697	52.847626	0.106179	0.000000	-0.051325	0.000000	0.000000	0.000000	-0.017994	0.002345	-0.011140	0.000000	0.000000	3.000000	75.000000	1.000000
14958.653882	-0.098017	0.568065	-0.001111	77.582939	43.520210	52.585251	0.103180	0.000000	-0.053181	0.000000	0.000000	0.000000	-0.024107	0.010000	-0.014314	0.000000	0.000000	3.000000	75.000000	1.000000
14958.657216	-0.098017	0.568065	-0.001111	77.582939	43.520210	52.585251	0.103180	0.000000	-0.053181	0.000000	0.000000	0.000000	-0.024107	0.010000	-0.014314	0.000000	0.000000	3.000000	75.000000	1.000000
14958.660549	-0.098017	0.568065	-0.001111	77.582939	43.520210	52.585251	0.103180	0.000000	-0.053181	0.000000	0.000000	0.000000	-0.024107	0.010000	-0.014314	0.000000	0.000000	3.000000	75.000000	1.000000
14958.663882	-0.098017	0.568065	-0.001111	77.576584	43.541847	52.455509	0.099162	0.000000	-0.055567	0.000000	0.000000	0.000000	-0.024107	0.010000	-0.014314	0.000000	0.000000	3.000000	75.000000	1.000000
14958.667216	-0.098068	0.568063	-0.001189	77.576584	43.541847	52.455509	0.099162	0.000000	-0.055567	0.000000	0.000000	0.000000	-0.015379	-0.000600	-0.023284	0.000000	0.000000	3.000000	75.000000	1.000000
14958.670549	-0.098068	0.568063	-0.001189	77.576584	43.541847	52.455509	0.099162	0.000000	-0.055567	0.000000	0.000000	0.000000	-0.015379	-0.000600	-0.023284	0.000000	0.000000	3.000000	75.000000	1.000000
14958.673882	-0.098068	0.568063	-0.001189	77.567520	43.568539	52.461941	0.099162	0.000000	-0.055567	0.000000	0.000000	0.000000	-0.015379	-0.000600	-0.023284	0.000000	0.000000	3.000000	75.000000	1.000000
14958.677216	-0.098068	0.568063	-0.001189	77.567520	43.568539	52.461941	0.099162	0.000000	-0.055567	0.000000	0.000000	0.000000	-0.015379	-0.000600	-0.023284	0.000000	0.000000	3.000000	75.000000	1.000000
14958.680549	-0.098076	0.568061	-0.001257	77.567520	43.568539	52.461941	0.099162	0.000000	-0.055567	0.000000	0.000000	0.000000	-0.002386	-0.000597	-0.020492	0.000000	0.000000	3.000000	75.000000	1.000000
14958.683882	-0.098076	0.568061	-0.001257	77.564270	43.604736	52.411663	0.096599	0.000000	-0.059448	0.000000	0.000000	0.000000	-0.002386	-0.000597	-0.020492	0.000000	0.000000	3.000000	75.000000	1.000000
14958.687216	-0.098076	0.568061	-0.001257	77.564270	43.604736	52.411663	0.096599	0.000000	-0.059448	0.000000	0.000000	0.000000	-0.002386	-0.000597	-0.020492	0.000000	0.000000	3.000000	75.000000	1.000000
14958.690549	-0.098076	0.568061	-0.001257	77.564270	43.604736	52.411663	0.096599	0.000000	-0.059448	0.000000	0.000000	0.000000	-0.002386	-0.000597	-0.020492	0.000000	0.000000	3.000000	75.000000	1.000000
14958.693882	-0.097996	0.568035	-0.001525	77.565491	43.650272	52.372780	0.096201	0.000000	-0.062863	0.000000	0.000000	0.000000	0.024034	-0.007733	-0.080176	0.000000	0.000000	3.000000	75.000000	1.000000
14958.697216	-0.097996	0.568035	-0.001525	77.565491	43.650272	52.372780	0.096201	0.000000	-0.062863	0.000000	0.000000	0.000000	0.024034	-0.007733	-0.080176	0.000000	0.000000	3.000000	75.000000	1.000000
14958.700549	-0.097996	0.568035	-0.001525	77.565491	43.650272	52.372780	0.096201	0.000000	-0.062863	0.000000	0.000000	0.000000	0.024034	-0.007733	-0.080176	0.000000	0.000000	3.000000	75.000000	1.000000
14958.703882	-0.097996	0.568035	-0.001525	77.567123	43.707375	52.326279	0.100207	0.000000	-0.076226	0.000000	0.000000	0.000000	0.024034	-0.007733	-0.080176	0.000000	0.000000	3.000000	75.000000	1.000000
14958.707216	-0.097946	0.568019	-0.001756	77.567123	43.707375	52.326279	0.100207	0.000000	-0.076226	0.000000	0.000000	0.000000	0.014934	-0.004806	-0.069445	0.000000	0.000000	3.000000	75.000000	1.000000
14958.710549	-0.097946	0.568019	-0.001756	77.567123	43.707375	52.326279	0.100207	0.000000	-0.076226	0.000000	0.000000	0.000000	0.014934	-0.004806	-0.069445	0.000000	0.000000	3.000000	75.000000	1.000000
14958.713882	-0.097893	0.567986	-0.002005	77.567368	43.767006	52.188313	0.100207	0.000000	-0.076226	0.000000	0.000000	0.000000	0.016052	-0.010085	-0.074640	0.000000	0.000000	3.000000	75.000000	1.000000
14958.717216	-0.097893	0.567986	-0.002005	77.567368	43.767006	52.188313	0.100207	0.000000	-0.076226	0.000000	0.000000	0.000000	0.016052	-0.010085	-0.074640	0.000000	0.000000	3.000000	75.000000	1.000000
14958.720549	-0.097893	0.567986	-0.002005	77.567368	43.767006	52.188313	0.100207	0.000000	-0.076226	0.000000	0.000000	0.000000	0.016052	-0.010085	-0.074640	0.000000	0.000000	3.000000	75.000000	1.000000
14958.723882	-0.097893	0.567986	-0.002005	77.564316	43.862755	52.279213	0.105372	0.000000	-0.100240	0.000000	0.000000	0.000000	0.016052	-0.010085	-0.074640	0.000000	1.000000	3.000000	75.000000	1.000000
14958.727216	-0.097835	0.567934	-0.002271	77.564316	43.862755	52.279213	0.105372	0.000000	-0.100240	0.000000	0.000000	0.000000	0.017170	-0.015399	-0.079840	0.000000	1.000000	3.000000	75.000000	1.000000
