# Supplementary material for: Haptic Guidance Needs to Be Intuitive Not Just Informative to Improve Human Motor Accuracy
Source: PLoS One. 2016 Mar 16;11(3):e0150912. doi: 10.1371/journal.pone.0150912 (PMC4794196; doi:10.1371/journal.pone.0150912)
Supplement: S1 Data — (ZIP) [file pone.0150912.s001.zip › Subject6/exp1_0076.txt]

Time	PosX	PosY	PosZ	RotX	RotY	RotZ	ForceX	ForceY	ForceZ	MomentX	MomentY	MomentZ	VelocityX	VelocityY	VelocityZ	CalibratedWeight	ButtonDown	Condition	Trial	Visual
14960.870815	-0.002266	0.517561	0.250543	73.692757	34.197899	27.314606	1.816301	0.000000	4.658439	0.000000	0.000000	0.000000	0.030104	-0.019987	0.039700	0.000000	1.000000	3.000000	76.000000	0.000000
14960.874149	-0.002266	0.517561	0.250543	73.692757	34.197899	27.314606	1.816301	0.000000	4.658439	0.000000	0.000000	0.000000	0.030104	-0.019987	0.039700	0.000000	1.000000	3.000000	76.000000	0.000000
14960.877482	-0.002266	0.517561	0.250543	73.692757	34.197899	27.314606	1.816301	0.000000	4.658439	0.000000	0.000000	0.000000	0.030104	-0.019987	0.039700	0.000000	1.000000	3.000000	76.000000	0.000000
14960.880815	-0.002266	0.517561	0.250543	73.628113	34.088211	27.157782	1.817088	0.000000	4.658132	0.000000	0.000000	0.000000	0.030104	-0.019987	0.039700	0.000000	1.000000	3.000000	76.000000	0.000000
14960.884149	-0.001864	0.517789	0.250935	73.628113	34.088211	27.157782	1.817088	0.000000	4.658132	0.000000	0.000000	0.000000	0.120638	0.068467	0.117589	0.000000	1.000000	3.000000	76.000000	0.000000
14960.887482	-0.001864	0.517789	0.250935	73.628113	34.088211	27.157782	1.817088	0.000000	4.658132	0.000000	0.000000	0.000000	0.120638	0.068467	0.117589	0.000000	1.000000	3.000000	76.000000	0.000000
14960.890815	-0.001864	0.517789	0.250935	73.600937	34.013050	27.042973	1.821101	0.000000	4.656564	0.000000	0.000000	0.000000	0.120638	0.068467	0.117589	0.000000	1.000000	3.000000	76.000000	0.000000
14960.894149	-0.001864	0.517789	0.250935	73.600937	34.013050	27.042973	1.821101	0.000000	4.656564	0.000000	0.000000	0.000000	0.120638	0.068467	0.117589	0.000000	1.000000	3.000000	76.000000	0.000000
14960.897482	-0.001562	0.517927	0.251412	73.600937	34.013050	27.042973	1.821101	0.000000	4.656564	0.000000	0.000000	0.000000	0.090445	0.041491	0.143281	0.000000	1.000000	3.000000	76.000000	0.000000
14960.900815	-0.001562	0.517927	0.251412	73.577042	33.745407	26.701586	1.821101	0.000000	4.656564	0.000000	0.000000	0.000000	0.090445	0.041491	0.143281	0.000000	1.000000	3.000000	76.000000	0.000000
14960.904149	-0.001429	0.518043	0.252080	73.577042	33.745407	26.701586	1.821101	0.000000	4.656564	0.000000	0.000000	0.000000	0.039962	0.034723	0.200218	0.000000	1.000000	3.000000	76.000000	0.000000
14960.907482	-0.001429	0.518043	0.252080	73.577042	33.745407	26.701586	1.821101	0.000000	4.656564	0.000000	0.000000	0.000000	0.039962	0.034723	0.200218	0.000000	1.000000	3.000000	76.000000	0.000000
14960.910815	-0.001429	0.518043	0.252080	73.622406	33.366119	26.190891	1.820891	0.000000	4.656646	0.000000	0.000000	0.000000	0.039962	0.034723	0.200218	0.000000	1.000000	3.000000	76.000000	0.000000
14960.914149	-0.001429	0.518043	0.252080	73.622406	33.366119	26.190891	1.820891	0.000000	4.656646	0.000000	0.000000	0.000000	0.039962	0.034723	0.200218	0.000000	1.000000	3.000000	76.000000	0.000000
14960.917482	-0.001363	0.518314	0.252733	73.622406	33.366119	26.190891	1.820891	0.000000	4.656646	0.000000	0.000000	0.000000	0.019825	0.081260	0.195873	0.000000	1.000000	3.000000	76.000000	0.000000
14960.920815	-0.001363	0.518314	0.252733	73.767387	33.165894	25.848124	1.820891	0.000000	4.656646	0.000000	0.000000	0.000000	0.019825	0.081260	0.195873	0.000000	1.000000	3.000000	76.000000	0.000000
14960.924149	-0.001532	0.518370	0.253151	73.767387	33.165894	25.848124	1.820891	0.000000	4.656646	0.000000	0.000000	0.000000	-0.050821	0.016687	0.125665	0.000000	1.000000	3.000000	76.000000	0.000000
14960.927482	-0.001532	0.518370	0.253151	73.767387	33.165894	25.848124	1.820891	0.000000	4.656646	0.000000	0.000000	0.000000	-0.050821	0.016687	0.125665	0.000000	1.000000	3.000000	76.000000	0.000000
14960.930815	-0.001532	0.518370	0.253151	73.969887	33.359646	25.944004	1.812547	0.000000	4.659900	0.000000	0.000000	0.000000	-0.050821	0.016687	0.125665	0.000000	1.000000	3.000000	76.000000	0.000000
14960.934149	-0.001769	0.518453	0.253442	73.969887	33.359646	25.944004	1.812547	0.000000	4.659900	0.000000	0.000000	0.000000	-0.071029	0.025126	0.087116	0.000000	1.000000	3.000000	76.000000	0.000000
14960.937482	-0.001769	0.518453	0.253442	73.969887	33.359646	25.944004	1.812547	0.000000	4.659900	0.000000	0.000000	0.000000	-0.071029	0.025126	0.087116	0.000000	1.000000	3.000000	76.000000	0.000000
14960.940815	-0.001769	0.518453	0.253442	74.165092	33.956417	26.522264	1.806958	0.000000	4.662071	0.000000	0.000000	0.000000	-0.071029	0.025126	0.087116	0.000000	1.000000	3.000000	76.000000	0.000000
14960.944149	-0.001769	0.518453	0.253442	74.165092	33.956417	26.522264	1.806958	0.000000	4.662071	0.000000	0.000000	0.000000	-0.071029	0.025126	0.087116	0.000000	1.000000	3.000000	76.000000	0.000000
14960.947482	-0.002006	0.518493	0.253673	74.165092	33.956417	26.522264	1.806958	0.000000	4.662071	0.000000	0.000000	0.000000	-0.071037	0.011868	0.069358	0.000000	1.000000	3.000000	76.000000	0.000000
14960.950815	-0.002006	0.518493	0.253673	74.343597	34.625069	27.182974	1.806958	0.000000	4.662071	0.000000	0.000000	0.000000	-0.071037	0.011868	0.069358	0.000000	1.000000	3.000000	76.000000	0.000000
14960.954149	-0.002006	0.518493	0.253673	74.343597	34.625069	27.182974	1.806958	0.000000	4.662071	0.000000	0.000000	0.000000	-0.071037	0.011868	0.069358	0.000000	1.000000	3.000000	76.000000	0.000000
14960.957482	-0.002006	0.518493	0.253673	74.343597	34.625069	27.182974	1.806958	0.000000	4.662071	0.000000	0.000000	0.000000	-0.071037	0.011868	0.069358	0.000000	1.000000	3.000000	76.000000	0.000000
14960.960815	-0.002142	0.518434	0.253897	74.502197	35.271576	27.828783	1.801740	0.000000	4.664090	0.000000	0.000000	0.000000	-0.040697	-0.017675	0.067237	0.000000	1.000000	3.000000	76.000000	0.000000
14960.964149	-0.002142	0.518434	0.253897	74.502197	35.271576	27.828783	1.801740	0.000000	4.664090	0.000000	0.000000	0.000000	-0.040697	-0.017675	0.067237	0.000000	1.000000	3.000000	76.000000	0.000000
14960.967482	-0.002142	0.518434	0.253897	74.502197	35.271576	27.828783	1.801740	0.000000	4.664090	0.000000	0.000000	0.000000	-0.040697	-0.017675	0.067237	0.000000	1.000000	3.000000	76.000000	0.000000
14960.970815	-0.002142	0.518434	0.253897	74.627853	35.803249	28.358337	1.798186	0.000000	4.665461	0.000000	0.000000	0.000000	-0.040697	-0.017675	0.067237	0.000000	1.000000	3.000000	76.000000	0.000000
14960.974149	-0.002176	0.518400	0.253963	74.627853	35.803249	28.358337	1.798186	0.000000	4.665461	0.000000	0.000000	0.000000	-0.010187	-0.010061	0.019641	0.000000	1.000000	3.000000	76.000000	0.000000
14960.977482	-0.002176	0.518400	0.253963	74.627853	35.803249	28.358337	1.798186	0.000000	4.665461	0.000000	0.000000	0.000000	-0.010187	-0.010061	0.019641	0.000000	1.000000	3.000000	76.000000	0.000000
14960.980815	-0.002176	0.518400	0.253963	74.736107	36.225758	28.773893	1.797239	0.000000	4.665826	0.000000	0.000000	0.000000	-0.010187	-0.010061	0.019641	0.000000	1.000000	3.000000	76.000000	0.000000
14960.984149	-0.002176	0.518400	0.253963	74.736107	36.225758	28.773893	1.797239	0.000000	4.665826	0.000000	0.000000	0.000000	-0.010187	-0.010061	0.019641	0.000000	1.000000	3.000000	76.000000	0.000000
14960.987482	-0.002209	0.518344	0.253983	74.736107	36.225758	28.773893	1.797239	0.000000	4.665826	0.000000	0.000000	0.000000	-0.010147	-0.017077	0.006137	0.000000	1.000000	3.000000	76.000000	0.000000
14960.990815	-0.002209	0.518344	0.253983	74.809990	36.523418	29.069658	1.797239	0.000000	4.665826	0.000000	0.000000	0.000000	-0.010147	-0.017077	0.006137	0.000000	1.000000	3.000000	76.000000	0.000000
14960.994149	-0.002243	0.518284	0.253972	74.809990	36.523418	29.069658	1.797239	0.000000	4.665826	0.000000	0.000000	0.000000	-0.010118	-0.017890	-0.003191	0.000000	1.000000	3.000000	76.000000	0.000000
14960.997482	-0.002243	0.518284	0.253972	74.809990	36.523418	29.069658	1.797239	0.000000	4.665826	0.000000	0.000000	0.000000	-0.010118	-0.017890	-0.003191	0.000000	1.000000	3.000000	76.000000	0.000000
14961.000815	-0.002243	0.518284	0.253972	74.843887	36.682968	29.233351	1.796098	0.000000	4.666265	0.000000	0.000000	0.000000	-0.010118	-0.017890	-0.003191	0.000000	1.000000	3.000000	76.000000	0.000000
14961.004149	-0.002243	0.518284	0.253972	74.843887	36.682968	29.233351	1.796098	0.000000	4.666265	0.000000	0.000000	0.000000	-0.010118	-0.017890	-0.003191	0.000000	1.000000	3.000000	76.000000	0.000000
14961.007482	-0.002277	0.518245	0.253976	74.843887	36.682968	29.233351	1.796098	0.000000	4.666265	0.000000	0.000000	0.000000	-0.010131	-0.011654	0.000971	0.000000	1.000000	3.000000	76.000000	0.000000
14961.010815	-0.002277	0.518245	0.253976	74.840218	36.760670	29.337542	1.796098	0.000000	4.666265	0.000000	0.000000	0.000000	-0.010131	-0.011654	0.000971	0.000000	1.000000	3.000000	76.000000	0.000000
14961.014149	-0.002277	0.518245	0.253976	74.840218	36.760670	29.337542	1.796098	0.000000	4.666265	0.000000	0.000000	0.000000	-0.010131	-0.011654	0.000971	0.000000	1.000000	3.000000	76.000000	0.000000
14961.017482	-0.002277	0.518245	0.253976	74.840218	36.760670	29.337542	1.796098	0.000000	4.666265	0.000000	0.000000	0.000000	-0.010131	-0.011654	0.000971	0.000000	1.000000	3.000000	76.000000	0.000000
14961.020815	-0.002345	0.518170	0.254013	74.828629	36.801796	29.396318	1.795537	0.000000	4.666481	0.000000	0.000000	0.000000	-0.020293	-0.022517	0.011262	0.000000	1.000000	3.000000	76.000000	0.000000
14961.024149	-0.002345	0.518170	0.254013	74.828629	36.801796	29.396318	1.795537	0.000000	4.666481	0.000000	0.000000	0.000000	-0.020293	-0.022517	0.011262	0.000000	1.000000	3.000000	76.000000	0.000000
14961.027482	-0.002345	0.518170	0.254013	74.828629	36.801796	29.396318	1.795537	0.000000	4.666481	0.000000	0.000000	0.000000	-0.020293	-0.022517	0.011262	0.000000	1.000000	3.000000	76.000000	0.000000
14961.030815	-0.002345	0.518170	0.254013	74.832520	36.824989	29.417223	1.794224	0.000000	4.666987	0.000000	0.000000	0.000000	-0.020293	-0.022517	0.011262	0.000000	1.000000	3.000000	76.000000	0.000000
14961.034149	-0.002345	0.518235	0.254086	74.832520	36.824989	29.417223	1.794224	0.000000	4.666987	0.000000	0.000000	0.000000	-0.000072	0.019478	0.021823	0.000000	1.000000	3.000000	76.000000	0.000000
14961.037482	-0.002345	0.518235	0.254086	74.832520	36.824989	29.417223	1.794224	0.000000	4.666987	0.000000	0.000000	0.000000	-0.000072	0.019478	0.021823	0.000000	1.000000	3.000000	76.000000	0.000000
14961.040815	-0.002345	0.518235	0.254086	74.875206	37.002510	29.569201	1.793772	0.000000	4.667160	0.000000	0.000000	0.000000	-0.000072	0.019478	0.021823	0.000000	1.000000	3.000000	76.000000	0.000000
14961.044149	-0.002345	0.518235	0.254086	74.875206	37.002510	29.569201	1.793772	0.000000	4.667160	0.000000	0.000000	0.000000	-0.000072	0.019478	0.021823	0.000000	0.000000	3.000000	76.000000	0.000000
14961.047482	-0.002176	0.518357	0.254139	74.875206	37.002510	29.569201	1.793772	0.000000	4.667160	0.000000	0.000000	0.000000	0.050599	0.036590	0.015815	0.000000	0.000000	3.000000	76.000000	0.000000
14961.050815	-0.002176	0.518357	0.254139	75.044647	37.538986	30.045969	1.793772	0.000000	4.667160	0.000000	0.000000	0.000000	0.050599	0.036590	0.015815	0.000000	0.000000	3.000000	76.000000	0.000000
14961.054149	-0.002176	0.518357	0.254139	75.044647	37.538986	30.045969	1.793772	0.000000	4.667160	0.000000	0.000000	0.000000	0.050599	0.036590	0.015815	0.000000	0.000000	3.000000	76.000000	0.000000
14961.057482	-0.002176	0.518357	0.254139	75.044647	37.538986	30.045969	1.793772	0.000000	4.667160	0.000000	0.000000	0.000000	0.050599	0.036590	0.015815	0.000000	0.000000	3.000000	76.000000	0.000000
14961.060815	-0.002244	0.518927	0.254168	75.383972	38.445259	30.845060	1.796146	0.000000	4.666247	0.000000	0.000000	0.000000	-0.020288	0.171080	0.008655	0.000000	0.000000	3.000000	76.000000	0.000000
14961.064149	-0.002244	0.518927	0.254168	75.383972	38.445259	30.845060	1.796146	0.000000	4.666247	0.000000	0.000000	0.000000	-0.020288	0.171080	0.008655	0.000000	0.000000	3.000000	76.000000	0.000000
14961.067482	-0.002244	0.518927	0.254168	75.383972	38.445259	30.845060	1.796146	0.000000	4.666247	0.000000	0.000000	0.000000	-0.020288	0.171080	0.008655	0.000000	0.000000	3.000000	76.000000	0.000000
14961.070815	-0.002244	0.518927	0.254168	75.855232	39.624363	31.857973	1.794887	0.000000	4.666732	0.000000	0.000000	0.000000	-0.020288	0.171080	0.008655	0.000000	0.000000	3.000000	76.000000	0.000000
14961.074149	-0.002514	0.519292	0.254088	75.855232	39.624363	31.857973	1.794887	0.000000	4.666732	0.000000	0.000000	0.000000	-0.080960	0.109542	-0.023900	0.000000	0.000000	3.000000	76.000000	0.000000
14961.077482	-0.002514	0.519292	0.254088	75.855232	39.624363	31.857973	1.794887	0.000000	4.666732	0.000000	0.000000	0.000000	-0.080960	0.109542	-0.023900	0.000000	0.000000	3.000000	76.000000	0.000000
14961.080815	-0.002514	0.519292	0.254088	76.363213	41.093269	33.172131	1.791057	0.000000	4.668203	0.000000	0.000000	0.000000	-0.080960	0.109542	-0.023900	0.000000	0.000000	3.000000	76.000000	0.000000
14961.084149	-0.002884	0.519706	0.253894	76.363213	41.093269	33.172131	1.791057	0.000000	4.668203	0.000000	0.000000	0.000000	-0.111188	0.124128	-0.058297	0.000000	0.000000	3.000000	76.000000	0.000000
14961.087482	-0.002884	0.519706	0.253894	76.363213	41.093269	33.172131	1.791057	0.000000	4.668203	0.000000	0.000000	0.000000	-0.111188	0.124128	-0.058297	0.000000	0.000000	3.000000	76.000000	0.000000
14961.090815	-0.002884	0.519706	0.253894	76.823158	42.888279	34.878216	1.786309	0.000000	4.670021	0.000000	0.000000	0.000000	-0.111188	0.124128	-0.058297	0.000000	0.000000	3.000000	76.000000	0.000000
14961.094149	-0.003423	0.520215	0.253674	76.823158	42.888279	34.878216	1.786309	0.000000	4.670021	0.000000	0.000000	0.000000	-0.161711	0.152778	-0.065931	0.000000	0.000000	3.000000	76.000000	0.000000
14961.097482	-0.003423	0.520215	0.253674	76.823158	42.888279	34.878216	1.786309	0.000000	4.670021	0.000000	0.000000	0.000000	-0.161711	0.152778	-0.065931	0.000000	0.000000	3.000000	76.000000	0.000000
14961.100815	-0.003423	0.520215	0.253674	77.203094	44.924873	36.903576	1.778996	0.000000	4.672812	0.000000	0.000000	0.000000	-0.161711	0.152778	-0.065931	0.000000	0.000000	3.000000	76.000000	0.000000
14961.104149	-0.004063	0.520814	0.253366	77.203094	44.924873	36.903576	1.778996	0.000000	4.672812	0.000000	0.000000	0.000000	-0.191823	0.179718	-0.092297	0.000000	0.000000	3.000000	76.000000	0.000000
14961.107482	-0.004063	0.520814	0.253366	77.203094	44.924873	36.903576	1.778996	0.000000	4.672812	0.000000	0.000000	0.000000	-0.191823	0.179718	-0.092297	0.000000	0.000000	3.000000	76.000000	0.000000
14961.110815	-0.004063	0.520814	0.253366	77.549576	47.049728	39.037815	1.770574	0.000000	4.676010	0.000000	0.000000	0.000000	-0.191823	0.179718	-0.092297	0.000000	0.000000	3.000000	76.000000	0.000000
14961.114149	-0.004836	0.521443	0.252959	77.549576	47.049728	39.037815	1.770574	0.000000	4.676010	0.000000	0.000000	0.000000	-0.231917	0.188682	-0.122010	0.000000	0.000000	3.000000	76.000000	0.000000
14961.117482	-0.004836	0.521443	0.252959	77.549576	47.049728	39.037815	1.770574	0.000000	4.676010	0.000000	0.000000	0.000000	-0.231917	0.188682	-0.122010	0.000000	0.000000	3.000000	76.000000	0.000000
14961.120815	-0.004836	0.521443	0.252959	77.879333	49.287067	41.292038	1.760554	0.000000	4.679791	0.000000	0.000000	0.000000	-0.231917	0.188682	-0.122010	0.000000	0.000000	3.000000	76.000000	0.000000
14961.124149	-0.005742	0.522081	0.252439	77.879333	49.287067	41.292038	1.760554	0.000000	4.679791	0.000000	0.000000	0.000000	-0.271810	0.191288	-0.156084	0.000000	0.000000	3.000000	76.000000	0.000000
14961.127482	-0.005742	0.522081	0.252439	77.879333	49.287067	41.292038	1.760554	0.000000	4.679791	0.000000	0.000000	0.000000	-0.271810	0.191288	-0.156084	0.000000	0.000000	3.000000	76.000000	0.000000
14961.130815	-0.005742	0.522081	0.252439	78.225883	51.922768	43.946342	1.749003	0.000000	4.684121	0.000000	0.000000	0.000000	-0.271810	0.191288	-0.156084	0.000000	0.000000	3.000000	76.000000	0.000000
14961.134149	-0.006712	0.522703	0.251760	78.225883	51.922768	43.946342	1.749003	0.000000	4.684121	0.000000	0.000000	0.000000	-0.291164	0.186669	-0.203730	0.000000	0.000000	3.000000	76.000000	0.000000
14961.137482	-0.006712	0.522703	0.251760	78.225883	51.922768	43.946342	1.749003	0.000000	4.684121	0.000000	0.000000	0.000000	-0.291164	0.186669	-0.203730	0.000000	0.000000	3.000000	76.000000	0.000000
14961.140815	-0.006712	0.522703	0.251760	78.593620	55.174660	47.223820	1.737279	0.000000	4.688482	0.000000	0.000000	0.000000	-0.291164	0.186669	-0.203730	0.000000	0.000000	3.000000	76.000000	0.000000
14961.144149	-0.007813	0.523286	0.250876	78.593620	55.174660	47.223820	1.737279	0.000000	4.688482	0.000000	0.000000	0.000000	-0.330281	0.174797	-0.265378	0.000000	0.000000	3.000000	76.000000	0.000000
14961.147482	-0.007813	0.523286	0.250876	78.593620	55.174660	47.223820	1.737279	0.000000	4.688482	0.000000	0.000000	0.000000	-0.330281	0.174797	-0.265378	0.000000	0.000000	3.000000	76.000000	0.000000
14961.150815	-0.007813	0.523286	0.250876	78.930023	58.725319	50.809608	1.724555	0.000000	4.693177	0.000000	0.000000	0.000000	-0.330281	0.174797	-0.265378	0.000000	0.000000	3.000000	76.000000	0.000000
14961.154149	-0.008976	0.523929	0.249823	78.930023	58.725319	50.809608	1.724555	0.000000	4.693177	0.000000	0.000000	0.000000	-0.348965	0.193037	-0.315880	0.000000	0.000000	3.000000	76.000000	0.000000
14961.157482	-0.008976	0.523929	0.249823	78.930023	58.725319	50.809608	1.724555	0.000000	4.693177	0.000000	0.000000	0.000000	-0.348965	0.193037	-0.315880	0.000000	0.000000	3.000000	76.000000	0.000000
14961.160815	-0.010101	0.524502	0.248661	79.187775	62.156151	54.284634	1.711687	0.000000	4.697886	0.000000	0.000000	0.000000	-0.337409	0.171851	-0.348395	0.000000	0.000000	3.000000	76.000000	0.000000
14961.164149	-0.010101	0.524502	0.248661	79.187775	62.156151	54.284634	1.711687	0.000000	4.697886	0.000000	0.000000	0.000000	-0.337409	0.171851	-0.348395	0.000000	0.000000	3.000000	76.000000	0.000000
14961.167482	-0.010101	0.524502	0.248661	79.187775	62.156151	54.284634	1.711687	0.000000	4.697886	0.000000	0.000000	0.000000	-0.337409	0.171851	-0.348395	0.000000	0.000000	3.000000	76.000000	0.000000
14961.170815	-0.010101	0.524502	0.248661	79.409439	66.681816	58.909092	1.699970	0.000000	4.702138	0.000000	0.000000	0.000000	-0.337409	0.171851	-0.348395	0.000000	0.000000	3.000000	76.000000	0.000000
14961.174149	-0.011513	0.525225	0.246856	79.409439	66.681816	58.909092	1.699970	0.000000	4.702138	0.000000	0.000000	0.000000	-0.423485	0.216864	-0.541556	0.000000	0.000000	3.000000	76.000000	0.000000
14961.177482	-0.011513	0.525225	0.246856	79.409439	66.681816	58.909092	1.699970	0.000000	4.702138	0.000000	0.000000	0.000000	-0.423485	0.216864	-0.541556	0.000000	0.000000	3.000000	76.000000	0.000000
14961.180815	-0.011513	0.525225	0.246856	79.500961	70.904060	63.263680	1.687165	0.000000	4.706748	0.000000	0.000000	0.000000	-0.423485	0.216864	-0.541556	0.000000	0.000000	3.000000	76.000000	0.000000
14961.184149	-0.012847	0.525963	0.244849	79.500961	70.904060	63.263680	1.687165	0.000000	4.706748	0.000000	0.000000	0.000000	-0.400186	0.221318	-0.602124	0.000000	0.000000	3.000000	76.000000	0.000000
14961.187482	-0.012847	0.525963	0.244849	79.500961	70.904060	63.263680	1.687165	0.000000	4.706748	0.000000	0.000000	0.000000	-0.400186	0.221318	-0.602124	0.000000	0.000000	3.000000	76.000000	0.000000
14961.190815	-0.012847	0.525963	0.244849	79.509972	75.003471	67.523933	1.676685	0.000000	4.710491	0.000000	0.000000	0.000000	-0.400186	0.221318	-0.602124	0.000000	0.000000	3.000000	76.000000	0.000000
14961.194149	-0.014267	0.526861	0.242556	79.509972	75.003471	67.523933	1.676685	0.000000	4.710491	0.000000	0.000000	0.000000	-0.426042	0.269366	-0.687858	0.000000	0.000000	3.000000	76.000000	0.000000
14961.197482	-0.014267	0.526861	0.242556	79.509972	75.003471	67.523933	1.676685	0.000000	4.710491	0.000000	0.000000	0.000000	-0.426042	0.269366	-0.687858	0.000000	0.000000	3.000000	76.000000	0.000000
14961.200815	-0.014267	0.526861	0.242556	79.490540	78.933990	71.613548	1.666262	0.000000	4.714189	0.000000	0.000000	0.000000	-0.426042	0.269366	-0.687858	0.000000	0.000000	3.000000	76.000000	0.000000
14961.204149	-0.015703	0.527815	0.239936	79.490540	78.933990	71.613548	1.666262	0.000000	4.714189	0.000000	0.000000	0.000000	-0.430932	0.286341	-0.785981	0.000000	0.000000	3.000000	76.000000	0.000000
14961.207482	-0.015703	0.527815	0.239936	79.490540	78.933990	71.613548	1.666262	0.000000	4.714189	0.000000	0.000000	0.000000	-0.430932	0.286341	-0.785981	0.000000	0.000000	3.000000	76.000000	0.000000
14961.210815	-0.016931	0.528742	0.237322	79.473663	82.352859	75.135910	1.657338	0.000000	4.717333	0.000000	0.000000	0.000000	-0.368282	0.278162	-0.784117	0.000000	0.000000	3.000000	76.000000	0.000000
14961.214149	-0.016931	0.528742	0.237322	79.473663	82.352859	75.135910	1.657338	0.000000	4.717333	0.000000	0.000000	0.000000	-0.368282	0.278162	-0.784117	0.000000	0.000000	3.000000	76.000000	0.000000
14961.217482	-0.016931	0.528742	0.237322	79.473663	82.352859	75.135910	1.657338	0.000000	4.717333	0.000000	0.000000	0.000000	-0.368282	0.278162	-0.784117	0.000000	0.000000	3.000000	76.000000	0.000000
14961.220815	-0.016931	0.528742	0.237322	79.453964	86.219086	79.108513	1.651862	0.000000	4.719254	0.000000	0.000000	0.000000	-0.368282	0.278162	-0.784117	0.000000	0.000000	3.000000	76.000000	0.000000
14961.224149	-0.018554	0.530035	0.233893	79.453964	86.219086	79.108513	1.651862	0.000000	4.719254	0.000000	0.000000	0.000000	-0.487024	0.387853	-1.028925	0.000000	0.000000	3.000000	76.000000	0.000000
14961.227482	-0.018554	0.530035	0.233893	79.453964	86.219086	79.108513	1.651862	0.000000	4.719254	0.000000	0.000000	0.000000	-0.487024	0.387853	-1.028925	0.000000	0.000000	3.000000	76.000000	0.000000
14961.230815	-0.018554	0.530035	0.233893	79.417755	88.942490	81.951248	1.644254	0.000000	4.721910	0.000000	0.000000	0.000000	-0.487024	0.387853	-1.028925	0.000000	0.000000	3.000000	76.000000	0.000000
14961.234149	-0.020098	0.531304	0.230554	79.417755	88.942490	81.951248	1.644254	0.000000	4.721910	0.000000	0.000000	0.000000	-0.463202	0.380590	-1.001644	0.000000	0.000000	3.000000	76.000000	0.000000
14961.237482	-0.020098	0.531304	0.230554	79.417755	88.942490	81.951248	1.644254	0.000000	4.721910	0.000000	0.000000	0.000000	-0.463202	0.380590	-1.001644	0.000000	0.000000	3.000000	76.000000	0.000000
14961.240815	-0.020098	0.531304	0.230554	79.413589	89.748383	82.908150	1.637282	0.000000	4.724331	0.000000	0.000000	0.000000	-0.463202	0.380590	-1.001644	0.000000	0.000000	3.000000	76.000000	0.000000
14961.244149	-0.021656	0.532660	0.227112	79.413589	89.748383	82.908150	1.637282	0.000000	4.724331	0.000000	0.000000	0.000000	-0.467287	0.406991	-1.032651	0.000000	0.000000	3.000000	76.000000	0.000000
14961.247482	-0.021656	0.532660	0.227112	79.413589	89.748383	82.908150	1.637282	0.000000	4.724331	0.000000	0.000000	0.000000	-0.467287	0.406991	-1.032651	0.000000	0.000000	3.000000	76.000000	0.000000
14961.250815	-0.021656	0.532660	0.227112	79.450401	89.005257	82.346497	1.630504	0.000000	4.726675	0.000000	0.000000	0.000000	-0.467287	0.406991	-1.032651	0.000000	0.000000	3.000000	76.000000	0.000000
14961.254149	-0.023226	0.534103	0.223564	79.450401	89.005257	82.346497	1.630504	0.000000	4.726675	0.000000	0.000000	0.000000	-0.470990	0.432671	-1.064187	0.000000	0.000000	3.000000	76.000000	0.000000
14961.257482	-0.023226	0.534103	0.223564	79.450401	89.005257	82.346497	1.630504	0.000000	4.726675	0.000000	0.000000	0.000000	-0.470990	0.432671	-1.064187	0.000000	0.000000	3.000000	76.000000	0.000000
14961.260815	-0.023226	0.534103	0.223564	79.504089	87.573616	81.111755	1.623957	0.000000	4.728929	0.000000	0.000000	0.000000	-0.470990	0.432671	-1.064187	0.000000	0.000000	3.000000	76.000000	0.000000
14961.264149	-0.024840	0.535574	0.219932	79.504089	87.573616	81.111755	1.623957	0.000000	4.728929	0.000000	0.000000	0.000000	-0.484192	0.441480	-1.089741	0.000000	0.000000	3.000000	76.000000	0.000000
14961.267482	-0.024840	0.535574	0.219932	79.504089	87.573616	81.111755	1.623957	0.000000	4.728929	0.000000	0.000000	0.000000	-0.484192	0.441480	-1.089741	0.000000	0.000000	3.000000	76.000000	0.000000
14961.270815	-0.024840	0.535574	0.219932	79.553566	86.196564	79.909698	1.616901	0.000000	4.731346	0.000000	0.000000	0.000000	-0.484192	0.441480	-1.089741	0.000000	0.000000	3.000000	76.000000	0.000000
14961.274149	-0.026251	0.536864	0.216500	79.553566	86.196564	79.909698	1.616901	0.000000	4.731346	0.000000	0.000000	0.000000	-0.423408	0.386909	-1.029496	0.000000	0.000000	3.000000	76.000000	0.000000
14961.277482	-0.026251	0.536864	0.216500	79.553566	86.196564	79.909698	1.616901	0.000000	4.731346	0.000000	0.000000	0.000000	-0.423408	0.386909	-1.029496	0.000000	0.000000	3.000000	76.000000	0.000000
14961.280815	-0.026251	0.536864	0.216500	79.607399	84.666992	78.598610	1.612229	0.000000	4.732940	0.000000	0.000000	0.000000	-0.423408	0.386909	-1.029496	0.000000	0.000000	3.000000	76.000000	0.000000
14961.284149	-0.027959	0.538417	0.212132	79.607399	84.666992	78.598610	1.612229	0.000000	4.732940	0.000000	0.000000	0.000000	-0.512232	0.465829	-1.310488	0.000000	0.000000	3.000000	76.000000	0.000000
14961.287482	-0.027959	0.538417	0.212132	79.607399	84.666992	78.598610	1.612229	0.000000	4.732940	0.000000	0.000000	0.000000	-0.512232	0.465829	-1.310488	0.000000	0.000000	3.000000	76.000000	0.000000
14961.290815	-0.027959	0.538417	0.212132	79.654076	83.575981	77.706604	1.607841	0.000000	4.734432	0.000000	0.000000	0.000000	-0.512232	0.465829	-1.310488	0.000000	0.000000	3.000000	76.000000	0.000000
14961.294149	-0.029619	0.539820	0.207948	79.654076	83.575981	77.706604	1.607841	0.000000	4.734432	0.000000	0.000000	0.000000	-0.497986	0.421015	-1.255143	0.000000	0.000000	3.000000	76.000000	0.000000
14961.297482	-0.029619	0.539820	0.207948	79.654076	83.575981	77.706604	1.607841	0.000000	4.734432	0.000000	0.000000	0.000000	-0.497986	0.421015	-1.255143	0.000000	0.000000	3.000000	76.000000	0.000000
14961.300815	-0.029619	0.539820	0.207948	79.712769	82.873077	77.170624	1.602957	0.000000	4.736088	0.000000	0.000000	0.000000	-0.497986	0.421015	-1.255143	0.000000	0.000000	3.000000	76.000000	0.000000
14961.304149	-0.031110	0.541067	0.204013	79.712769	82.873077	77.170624	1.602957	0.000000	4.736088	0.000000	0.000000	0.000000	-0.447541	0.374137	-1.180475	0.000000	0.000000	3.000000	76.000000	0.000000
14961.307482	-0.031110	0.541067	0.204013	79.712769	82.873077	77.170624	1.602957	0.000000	4.736088	0.000000	0.000000	0.000000	-0.447541	0.374137	-1.180475	0.000000	0.000000	3.000000	76.000000	0.000000
14961.310815	-0.032837	0.542410	0.199536	79.809914	82.387550	76.850311	1.599623	0.000000	4.737215	0.000000	0.000000	0.000000	-0.518022	0.402800	-1.343174	0.000000	0.000000	3.000000	76.000000	0.000000
14961.314149	-0.032837	0.542410	0.199536	79.809914	82.387550	76.850311	1.599623	0.000000	4.737215	0.000000	0.000000	0.000000	-0.518022	0.402800	-1.343174	0.000000	0.000000	3.000000	76.000000	0.000000
14961.317482	-0.032837	0.542410	0.199536	79.809914	82.387550	76.850311	1.599623	0.000000	4.737215	0.000000	0.000000	0.000000	-0.518022	0.402800	-1.343174	0.000000	0.000000	3.000000	76.000000	0.000000
14961.320815	-0.032837	0.542410	0.199536	79.941711	82.066040	76.664680	1.595041	0.000000	4.738760	0.000000	0.000000	0.000000	-0.518022	0.402800	-1.343174	0.000000	0.000000	3.000000	76.000000	0.000000
14961.324149	-0.034594	0.543787	0.194942	79.941711	82.066040	76.664680	1.595041	0.000000	4.738760	0.000000	0.000000	0.000000	-0.527034	0.413072	-1.378308	0.000000	0.000000	3.000000	76.000000	0.000000
14961.327482	-0.034594	0.543787	0.194942	79.941711	82.066040	76.664680	1.595041	0.000000	4.738760	0.000000	0.000000	0.000000	-0.527034	0.413072	-1.378308	0.000000	0.000000	3.000000	76.000000	0.000000
14961.330815	-0.034594	0.543787	0.194942	80.090912	81.825661	76.544098	1.590446	0.000000	4.740304	0.000000	0.000000	0.000000	-0.527034	0.413072	-1.378308	0.000000	0.000000	3.000000	76.000000	0.000000
14961.334149	-0.036291	0.545154	0.190327	80.090912	81.825661	76.544098	1.590446	0.000000	4.740304	0.000000	0.000000	0.000000	-0.509234	0.410095	-1.384384	0.000000	0.000000	3.000000	76.000000	0.000000
14961.337482	-0.036291	0.545154	0.190327	80.090912	81.825661	76.544098	1.590446	0.000000	4.740304	0.000000	0.000000	0.000000	-0.509234	0.410095	-1.384384	0.000000	0.000000	3.000000	76.000000	0.000000
14961.340815	-0.036291	0.545154	0.190327	80.235077	81.455009	76.294754	1.587106	0.000000	4.741424	0.000000	0.000000	0.000000	-0.509234	0.410095	-1.384384	0.000000	0.000000	3.000000	76.000000	0.000000
14961.344149	-0.037934	0.546591	0.185753	80.235077	81.455009	76.294754	1.587106	0.000000	4.741424	0.000000	0.000000	0.000000	-0.492652	0.431070	-1.372267	0.000000	0.000000	3.000000	76.000000	0.000000
14961.347482	-0.037934	0.546591	0.185753	80.235077	81.455009	76.294754	1.587106	0.000000	4.741424	0.000000	0.000000	0.000000	-0.492652	0.431070	-1.372267	0.000000	0.000000	3.000000	76.000000	0.000000
14961.350815	-0.037934	0.546591	0.185753	80.381454	80.845741	75.806328	1.584556	0.000000	4.742276	0.000000	0.000000	0.000000	-0.492652	0.431070	-1.372267	0.000000	0.000000	3.000000	76.000000	0.000000
14961.354149	-0.039613	0.548061	0.181220	80.381454	80.845741	75.806328	1.584556	0.000000	4.742276	0.000000	0.000000	0.000000	-0.503767	0.441214	-1.359837	0.000000	0.000000	3.000000	76.000000	0.000000
14961.357482	-0.039613	0.548061	0.181220	80.381454	80.845741	75.806328	1.584556	0.000000	4.742276	0.000000	0.000000	0.000000	-0.503767	0.441214	-1.359837	0.000000	0.000000	3.000000	76.000000	0.000000
14961.360815	-0.039613	0.548061	0.181220	80.547195	79.947807	75.034691	1.580678	0.000000	4.743570	0.000000	0.000000	0.000000	-0.503767	0.441214	-1.359837	0.000000	0.000000	3.000000	76.000000	0.000000
14961.364149	-0.041456	0.549762	0.176369	80.547195	79.947807	75.034691	1.580678	0.000000	4.743570	0.000000	0.000000	0.000000	-0.552896	0.510324	-1.455453	0.000000	0.000000	3.000000	76.000000	0.000000
14961.367482	-0.041456	0.549762	0.176369	80.547195	79.947807	75.034691	1.580678	0.000000	4.743570	0.000000	0.000000	0.000000	-0.552896	0.510324	-1.455453	0.000000	0.000000	3.000000	76.000000	0.000000
14961.370815	-0.041456	0.549762	0.176369	80.669571	79.142632	74.337029	1.575196	0.000000	4.745393	0.000000	0.000000	0.000000	-0.552896	0.510324	-1.455453	0.000000	0.000000	3.000000	76.000000	0.000000
14961.374149	-0.042943	0.551184	0.172480	80.669571	79.142632	74.337029	1.575196	0.000000	4.745393	0.000000	0.000000	0.000000	-0.446091	0.426514	-1.166502	0.000000	0.000000	3.000000	76.000000	0.000000
14961.377482	-0.042943	0.551184	0.172480	80.669571	79.142632	74.337029	1.575196	0.000000	4.745393	0.000000	0.000000	0.000000	-0.446091	0.426514	-1.166502	0.000000	0.000000	3.000000	76.000000	0.000000
14961.380815	-0.042943	0.551184	0.172480	80.789467	78.240921	73.580925	1.570330	0.000000	4.747005	0.000000	0.000000	0.000000	-0.446091	0.426514	-1.166502	0.000000	0.000000	3.000000	76.000000	0.000000
14961.384149	-0.044743	0.553017	0.167838	80.789467	78.240921	73.580925	1.570330	0.000000	4.747005	0.000000	0.000000	0.000000	-0.540090	0.549800	-1.392618	0.000000	0.000000	3.000000	76.000000	0.000000
14961.387482	-0.044743	0.553017	0.167838	80.789467	78.240921	73.580925	1.570330	0.000000	4.747005	0.000000	0.000000	0.000000	-0.540090	0.549800	-1.392618	0.000000	0.000000	3.000000	76.000000	0.000000
14961.390815	-0.044743	0.553017	0.167838	80.884796	77.673050	73.126022	1.563577	0.000000	4.749234	0.000000	0.000000	0.000000	-0.540090	0.549800	-1.392618	0.000000	0.000000	3.000000	76.000000	0.000000
14961.394149	-0.046225	0.554606	0.164097	80.884796	77.673050	73.126022	1.563577	0.000000	4.749234	0.000000	0.000000	0.000000	-0.444452	0.476752	-1.122429	0.000000	0.000000	3.000000	76.000000	0.000000
14961.397482	-0.046225	0.554606	0.164097	80.884796	77.673050	73.126022	1.563577	0.000000	4.749234	0.000000	0.000000	0.000000	-0.444452	0.476752	-1.122429	0.000000	0.000000	3.000000	76.000000	0.000000
14961.400815	-0.046225	0.554606	0.164097	80.987686	77.177177	72.754539	1.557052	0.000000	4.751377	0.000000	0.000000	0.000000	-0.444452	0.476752	-1.122429	0.000000	0.000000	3.000000	76.000000	0.000000
14961.404149	-0.047866	0.556434	0.160018	80.987686	77.177177	72.754539	1.557052	0.000000	4.751377	0.000000	0.000000	0.000000	-0.492421	0.548289	-1.223763	0.000000	0.000000	3.000000	76.000000	0.000000
14961.407482	-0.047866	0.556434	0.160018	80.987686	77.177177	72.754539	1.557052	0.000000	4.751377	0.000000	0.000000	0.000000	-0.492421	0.548289	-1.223763	0.000000	0.000000	3.000000	76.000000	0.000000
14961.410815	-0.049579	0.558374	0.156047	81.088356	76.816048	72.520889	1.548877	0.000000	4.754048	0.000000	0.000000	0.000000	-0.513982	0.581993	-1.191280	0.000000	0.000000	3.000000	76.000000	0.000000
14961.414149	-0.049579	0.558374	0.156047	81.088356	76.816048	72.520889	1.548877	0.000000	4.754048	0.000000	0.000000	0.000000	-0.513982	0.581993	-1.191280	0.000000	0.000000	3.000000	76.000000	0.000000
14961.417482	-0.049579	0.558374	0.156047	81.088356	76.816048	72.520889	1.548877	0.000000	4.754048	0.000000	0.000000	0.000000	-0.513982	0.581993	-1.191280	0.000000	0.000000	3.000000	76.000000	0.000000
14961.420815	-0.049579	0.558374	0.156047	81.194824	76.667694	72.512749	1.537308	0.000000	4.757802	0.000000	0.000000	0.000000	-0.513982	0.581993	-1.191280	0.000000	0.000000	3.000000	76.000000	0.000000
14961.424149	-0.051502	0.560579	0.151754	81.194824	76.667694	72.512749	1.537308	0.000000	4.757802	0.000000	0.000000	0.000000	-0.576945	0.661567	-1.287639	0.000000	0.000000	3.000000	76.000000	0.000000
14961.427482	-0.051502	0.560579	0.151754	81.194824	76.667694	72.512749	1.537308	0.000000	4.757802	0.000000	0.000000	0.000000	-0.576945	0.661567	-1.287639	0.000000	0.000000	3.000000	76.000000	0.000000
14961.430815	-0.051502	0.560579	0.151754	81.273796	76.688316	72.658829	1.522060	0.000000	4.762702	0.000000	0.000000	0.000000	-0.576945	0.661567	-1.287639	0.000000	0.000000	3.000000	76.000000	0.000000
14961.434149	-0.053152	0.562433	0.148315	81.273796	76.688316	72.658829	1.522060	0.000000	4.762702	0.000000	0.000000	0.000000	-0.494758	0.556174	-1.031941	0.000000	0.000000	3.000000	76.000000	0.000000
14961.437482	-0.053152	0.562433	0.148315	81.273796	76.688316	72.658829	1.522060	0.000000	4.762702	0.000000	0.000000	0.000000	-0.494758	0.556174	-1.031941	0.000000	0.000000	3.000000	76.000000	0.000000
14961.440815	-0.053152	0.562433	0.148315	81.328552	76.574036	72.710716	1.506012	0.000000	4.767801	0.000000	0.000000	0.000000	-0.494758	0.556174	-1.031941	0.000000	0.000000	3.000000	76.000000	0.000000
14961.444149	-0.055008	0.564565	0.144533	81.328552	76.574036	72.710716	1.506012	0.000000	4.767801	0.000000	0.000000	0.000000	-0.556910	0.639835	-1.134408	0.000000	0.000000	3.000000	76.000000	0.000000
14961.447482	-0.055008	0.564565	0.144533	81.328552	76.574036	72.710716	1.506012	0.000000	4.767801	0.000000	0.000000	0.000000	-0.556910	0.639835	-1.134408	0.000000	0.000000	3.000000	76.000000	0.000000
14961.450815	-0.055008	0.564565	0.144533	81.341721	76.377426	72.719124	1.486118	0.000000	4.774040	0.000000	0.000000	0.000000	-0.556910	0.639835	-1.134408	0.000000	0.000000	3.000000	76.000000	0.000000
14961.454149	-0.056955	0.566745	0.140776	81.341721	76.377426	72.719124	1.486118	0.000000	4.774040	0.000000	0.000000	0.000000	-0.584160	0.653855	-1.127059	0.000000	0.000000	3.000000	76.000000	0.000000
14961.457482	-0.056955	0.566745	0.140776	81.341721	76.377426	72.719124	1.486118	0.000000	4.774040	0.000000	0.000000	0.000000	-0.584160	0.653855	-1.127059	0.000000	0.000000	3.000000	76.000000	0.000000
14961.460815	-0.058910	0.569011	0.137082	81.339912	76.075806	72.636879	1.462018	0.000000	4.781475	0.000000	0.000000	0.000000	-0.586427	0.679673	-1.108254	0.000000	0.000000	3.000000	76.000000	0.000000
14961.464149	-0.058910	0.569011	0.137082	81.339912	76.075806	72.636879	1.462018	0.000000	4.781475	0.000000	0.000000	0.000000	-0.586427	0.679673	-1.108254	0.000000	0.000000	3.000000	76.000000	0.000000
14961.467482	-0.058910	0.569011	0.137082	81.339912	76.075806	72.636879	1.462018	0.000000	4.781475	0.000000	0.000000	0.000000	-0.586427	0.679673	-1.108254	0.000000	0.000000	3.000000	76.000000	0.000000
14961.470815	-0.058910	0.569011	0.137082	81.337776	75.700188	72.480385	1.435629	0.000000	4.789464	0.000000	0.000000	0.000000	-0.586427	0.679673	-1.108254	0.000000	0.000000	3.000000	76.000000	0.000000
14961.474149	-0.060902	0.571297	0.133460	81.337776	75.700188	72.480385	1.435629	0.000000	4.789464	0.000000	0.000000	0.000000	-0.597581	0.686006	-1.086613	0.000000	0.000000	3.000000	76.000000	0.000000
14961.477482	-0.060902	0.571297	0.133460	81.337776	75.700188	72.480385	1.435629	0.000000	4.789464	0.000000	0.000000	0.000000	-0.597581	0.686006	-1.086613	0.000000	0.000000	3.000000	76.000000	0.000000
14961.480815	-0.060902	0.571297	0.133460	81.341560	75.380287	72.371338	1.405705	0.000000	4.798332	0.000000	0.000000	0.000000	-0.597581	0.686006	-1.086613	0.000000	0.000000	3.000000	76.000000	0.000000
14961.484149	-0.062820	0.573606	0.129923	81.341560	75.380287	72.371338	1.405705	0.000000	4.798332	0.000000	0.000000	0.000000	-0.575299	0.692637	-1.061271	0.000000	0.000000	3.000000	76.000000	0.000000
14961.487482	-0.062820	0.573606	0.129923	81.341560	75.380287	72.371338	1.405705	0.000000	4.798332	0.000000	0.000000	0.000000	-0.575299	0.692637	-1.061271	0.000000	0.000000	3.000000	76.000000	0.000000
14961.490815	-0.062820	0.573606	0.129923	81.366394	75.377518	72.556854	1.375647	0.000000	4.807036	0.000000	0.000000	0.000000	-0.575299	0.692637	-1.061271	0.000000	0.000000	3.000000	76.000000	0.000000
14961.494149	-0.064715	0.575879	0.126419	81.366394	75.377518	72.556854	1.375647	0.000000	4.807036	0.000000	0.000000	0.000000	-0.568747	0.681813	-1.051011	0.000000	0.000000	3.000000	76.000000	0.000000
14961.497482	-0.064715	0.575879	0.126419	81.366394	75.377518	72.556854	1.375647	0.000000	4.807036	0.000000	0.000000	0.000000	-0.568747	0.681813	-1.051011	0.000000	0.000000	3.000000	76.000000	0.000000
14961.500815	-0.064715	0.575879	0.126419	81.424896	75.683815	73.019508	1.344165	0.000000	4.815934	0.000000	0.000000	0.000000	-0.568747	0.681813	-1.051011	0.000000	0.000000	3.000000	76.000000	0.000000
14961.504149	-0.066570	0.578080	0.123019	81.424896	75.683815	73.019508	1.344165	0.000000	4.815934	0.000000	0.000000	0.000000	-0.556336	0.660383	-1.019976	0.000000	0.000000	3.000000	76.000000	0.000000
14961.507482	-0.066570	0.578080	0.123019	81.424896	75.683815	73.019508	1.344165	0.000000	4.815934	0.000000	0.000000	0.000000	-0.556336	0.660383	-1.019976	0.000000	0.000000	3.000000	76.000000	0.000000
14961.510815	-0.066570	0.578080	0.123019	81.522911	76.168259	73.650871	1.311185	0.000000	4.825018	0.000000	0.000000	0.000000	-0.556336	0.660383	-1.019976	0.000000	0.000000	3.000000	76.000000	0.000000
14961.514149	-0.068608	0.580419	0.119263	81.522911	76.168259	73.650871	1.311185	0.000000	4.825018	0.000000	0.000000	0.000000	-0.611324	0.701812	-1.126857	0.000000	0.000000	3.000000	76.000000	0.000000
14961.517482	-0.068608	0.580419	0.119263	81.522911	76.168259	73.650871	1.311185	0.000000	4.825018	0.000000	0.000000	0.000000	-0.611324	0.701812	-1.126857	0.000000	0.000000	3.000000	76.000000	0.000000
14961.520815	-0.068608	0.580419	0.119263	81.619293	76.520950	74.112167	1.272746	0.000000	4.835299	0.000000	0.000000	0.000000	-0.611324	0.701812	-1.126857	0.000000	0.000000	3.000000	76.000000	0.000000
14961.524149	-0.070237	0.582235	0.116244	81.619293	76.520950	74.112167	1.272746	0.000000	4.835299	0.000000	0.000000	0.000000	-0.488742	0.544541	-0.905815	0.000000	0.000000	3.000000	76.000000	0.000000
14961.527482	-0.070237	0.582235	0.116244	81.619293	76.520950	74.112167	1.272746	0.000000	4.835299	0.000000	0.000000	0.000000	-0.488742	0.544541	-0.905815	0.000000	0.000000	3.000000	76.000000	0.000000
14961.530815	-0.070237	0.582235	0.116244	81.719330	76.810074	74.524696	1.240202	0.000000	4.843748	0.000000	0.000000	0.000000	-0.488742	0.544541	-0.905815	0.000000	0.000000	3.000000	76.000000	0.000000
14961.534149	-0.072031	0.584155	0.112939	81.719330	76.810074	74.524696	1.240202	0.000000	4.843748	0.000000	0.000000	0.000000	-0.538178	0.576177	-0.991298	0.000000	0.000000	3.000000	76.000000	0.000000
14961.537482	-0.072031	0.584155	0.112939	81.719330	76.810074	74.524696	1.240202	0.000000	4.843748	0.000000	0.000000	0.000000	-0.538178	0.576177	-0.991298	0.000000	0.000000	3.000000	76.000000	0.000000
14961.540815	-0.072031	0.584155	0.112939	81.799988	76.859146	74.716499	1.201936	0.000000	4.853385	0.000000	0.000000	0.000000	-0.538178	0.576177	-0.991298	0.000000	0.000000	3.000000	76.000000	0.000000
14961.544149	-0.073750	0.585976	0.109659	81.799988	76.859146	74.716499	1.201936	0.000000	4.853385	0.000000	0.000000	0.000000	-0.515689	0.546334	-0.984041	0.000000	0.000000	3.000000	76.000000	0.000000
14961.547482	-0.073750	0.585976	0.109659	81.799988	76.859146	74.716499	1.201936	0.000000	4.853385	0.000000	0.000000	0.000000	-0.515689	0.546334	-0.984041	0.000000	0.000000	3.000000	76.000000	0.000000
14961.550815	-0.073750	0.585976	0.109659	81.854637	76.653877	74.673927	1.164019	0.000000	4.862618	0.000000	0.000000	0.000000	-0.515689	0.546334	-0.984041	0.000000	0.000000	3.000000	76.000000	0.000000
14961.554149	-0.075423	0.587668	0.106409	81.854637	76.653877	74.673927	1.164019	0.000000	4.862618	0.000000	0.000000	0.000000	-0.501904	0.507591	-0.975244	0.000000	0.000000	3.000000	76.000000	0.000000
14961.557482	-0.075423	0.587668	0.106409	81.854637	76.653877	74.673927	1.164019	0.000000	4.862618	0.000000	0.000000	0.000000	-0.501904	0.507591	-0.975244	0.000000	0.000000	3.000000	76.000000	0.000000
14961.560815	-0.075423	0.587668	0.106409	81.882675	76.364479	74.564903	1.125235	0.000000	4.871739	0.000000	0.000000	0.000000	-0.501904	0.507591	-0.975244	0.000000	0.000000	3.000000	76.000000	0.000000
14961.564149	-0.077051	0.589233	0.103189	81.882675	76.364479	74.564903	1.125235	0.000000	4.871739	0.000000	0.000000	0.000000	-0.488404	0.469382	-0.965979	0.000000	0.000000	3.000000	76.000000	0.000000
14961.567482	-0.077051	0.589233	0.103189	81.882675	76.364479	74.564903	1.125235	0.000000	4.871739	0.000000	0.000000	0.000000	-0.488404	0.469382	-0.965979	0.000000	0.000000	3.000000	76.000000	0.000000
14961.570815	-0.077051	0.589233	0.103189	81.898506	76.117607	74.508789	1.085489	0.000000	4.880750	0.000000	0.000000	0.000000	-0.488404	0.469382	-0.965979	0.000000	0.000000	3.000000	76.000000	0.000000
14961.574149	-0.078583	0.590723	0.100016	81.898506	76.117607	74.508789	1.085489	0.000000	4.880750	0.000000	0.000000	0.000000	-0.459655	0.446938	-0.951690	0.000000	0.000000	3.000000	76.000000	0.000000
14961.577482	-0.078583	0.590723	0.100016	81.898506	76.117607	74.508789	1.085489	0.000000	4.880750	0.000000	0.000000	0.000000	-0.459655	0.446938	-0.951690	0.000000	0.000000	3.000000	76.000000	0.000000
14961.580815	-0.078583	0.590723	0.100016	81.911674	75.944344	74.521614	1.046950	0.000000	4.889161	0.000000	0.000000	0.000000	-0.459655	0.446938	-0.951690	0.000000	0.000000	3.000000	76.000000	0.000000
14961.584149	-0.080102	0.592078	0.096896	81.911674	75.944344	74.521614	1.046950	0.000000	4.889161	0.000000	0.000000	0.000000	-0.455777	0.406541	-0.935973	0.000000	0.000000	3.000000	76.000000	0.000000
14961.587482	-0.080102	0.592078	0.096896	81.911674	75.944344	74.521614	1.046950	0.000000	4.889161	0.000000	0.000000	0.000000	-0.455777	0.406541	-0.935973	0.000000	0.000000	3.000000	76.000000	0.000000
14961.590815	-0.080102	0.592078	0.096896	81.923233	75.801056	74.557915	0.994896	0.000000	4.844819	0.000000	0.000000	0.000000	-0.455777	0.406541	-0.935973	0.000000	0.000000	3.000000	76.000000	0.000000
14961.594149	-0.081476	0.593361	0.093835	81.923233	75.801056	74.557915	0.994896	0.000000	4.844819	0.000000	0.000000	0.000000	-0.412238	0.385115	-0.918488	0.000000	0.000000	3.000000	76.000000	0.000000
14961.597482	-0.081476	0.593361	0.093835	81.923233	75.801056	74.557915	0.994896	0.000000	4.844819	0.000000	0.000000	0.000000	-0.412238	0.385115	-0.918488	0.000000	0.000000	3.000000	76.000000	0.000000
14961.600815	-0.081476	0.593361	0.093835	81.935814	75.734734	74.660950	0.926190	0.000000	4.691738	0.000000	0.000000	0.000000	-0.412238	0.385115	-0.918488	0.000000	0.000000	3.000000	76.000000	0.000000
14961.604149	-0.082759	0.594525	0.090818	81.935814	75.734734	74.660950	0.926190	0.000000	4.691738	0.000000	0.000000	0.000000	-0.384775	0.349039	-0.905103	0.000000	0.000000	3.000000	76.000000	0.000000
14961.607482	-0.082759	0.594525	0.090818	81.935814	75.734734	74.660950	0.926190	0.000000	4.691738	0.000000	0.000000	0.000000	-0.384775	0.349039	-0.905103	0.000000	0.000000	3.000000	76.000000	0.000000
14961.610815	-0.083948	0.595580	0.087824	81.952576	75.721230	74.806244	0.862060	0.000000	4.540887	0.000000	0.000000	0.000000	-0.356798	0.316566	-0.898027	0.000000	0.000000	3.000000	76.000000	0.000000
14961.614149	-0.083948	0.595580	0.087824	81.952576	75.721230	74.806244	0.862060	0.000000	4.540887	0.000000	0.000000	0.000000	-0.356798	0.316566	-0.898027	0.000000	0.000000	3.000000	76.000000	0.000000
14961.617482	-0.083948	0.595580	0.087824	81.952576	75.721230	74.806244	0.862060	0.000000	4.540887	0.000000	0.000000	0.000000	-0.356798	0.316566	-0.898027	0.000000	0.000000	3.000000	76.000000	0.000000
14961.620815	-0.083948	0.595580	0.087824	81.977501	75.783676	75.014282	0.802594	0.000000	4.391216	0.000000	0.000000	0.000000	-0.356798	0.316566	-0.898027	0.000000	0.000000	3.000000	76.000000	0.000000
14961.624149	-0.085048	0.596548	0.084871	81.977501	75.783676	75.014282	0.802594	0.000000	4.391216	0.000000	0.000000	0.000000	-0.329979	0.290435	-0.886085	0.000000	0.000000	3.000000	76.000000	0.000000
14961.627482	-0.085048	0.596548	0.084871	81.977501	75.783676	75.014282	0.802594	0.000000	4.391216	0.000000	0.000000	0.000000	-0.329979	0.290435	-0.886085	0.000000	0.000000	3.000000	76.000000	0.000000
14961.630815	-0.085048	0.596548	0.084871	82.002304	75.852898	75.223656	0.747598	0.000000	4.243535	0.000000	0.000000	0.000000	-0.329979	0.290435	-0.886085	0.000000	0.000000	3.000000	76.000000	0.000000
14961.634149	-0.086087	0.597480	0.081961	82.002304	75.852898	75.223656	0.747598	0.000000	4.243535	0.000000	0.000000	0.000000	-0.311678	0.279590	-0.872806	0.000000	0.000000	3.000000	76.000000	0.000000
14961.637482	-0.086087	0.597480	0.081961	82.002304	75.852898	75.223656	0.747598	0.000000	4.243535	0.000000	0.000000	0.000000	-0.311678	0.279590	-0.872806	0.000000	0.000000	3.000000	76.000000	0.000000
14961.640815	-0.086087	0.597480	0.081961	82.011017	75.970634	75.489319	0.695651	0.000000	4.098067	0.000000	0.000000	0.000000	-0.311678	0.279590	-0.872806	0.000000	0.000000	3.000000	76.000000	0.000000
14961.644149	-0.087028	0.598357	0.079026	82.011017	75.970634	75.489319	0.695651	0.000000	4.098067	0.000000	0.000000	0.000000	-0.282434	0.263045	-0.880662	0.000000	0.000000	3.000000	76.000000	0.000000
14961.647482	-0.087028	0.598357	0.079026	82.011017	75.970634	75.489319	0.695651	0.000000	4.098067	0.000000	0.000000	0.000000	-0.282434	0.263045	-0.880662	0.000000	0.000000	3.000000	76.000000	0.000000
14961.650815	-0.087028	0.598357	0.079026	82.014557	76.145897	75.803627	0.648579	0.000000	3.951290	0.000000	0.000000	0.000000	-0.282434	0.263045	-0.880662	0.000000	0.000000	3.000000	76.000000	0.000000
14961.654149	-0.087848	0.599179	0.076069	82.014557	76.145897	75.803627	0.648579	0.000000	3.951290	0.000000	0.000000	0.000000	-0.245887	0.246471	-0.887108	0.000000	0.000000	3.000000	76.000000	0.000000
14961.657482	-0.087848	0.599179	0.076069	82.014557	76.145897	75.803627	0.648579	0.000000	3.951290	0.000000	0.000000	0.000000	-0.245887	0.246471	-0.887108	0.000000	0.000000	3.000000	76.000000	0.000000
14961.660815	-0.087848	0.599179	0.076069	82.019531	76.310532	76.094780	0.607598	0.000000	3.803439	0.000000	0.000000	0.000000	-0.245887	0.246471	-0.887108	0.000000	0.000000	3.000000	76.000000	0.000000
14961.664149	-0.088526	0.600014	0.073117	82.019531	76.310532	76.094780	0.607598	0.000000	3.803439	0.000000	0.000000	0.000000	-0.203336	0.250610	-0.885403	0.000000	0.000000	3.000000	76.000000	0.000000
14961.667482	-0.088526	0.600014	0.073117	82.019531	76.310532	76.094780	0.607598	0.000000	3.803439	0.000000	0.000000	0.000000	-0.203336	0.250610	-0.885403	0.000000	0.000000	3.000000	76.000000	0.000000
14961.670815	-0.088526	0.600014	0.073117	82.035011	76.469955	76.358353	0.573708	0.000000	3.655872	0.000000	0.000000	0.000000	-0.203336	0.250610	-0.885403	0.000000	0.000000	3.000000	76.000000	0.000000
14961.674149	-0.089100	0.600834	0.070236	82.035011	76.469955	76.358353	0.573708	0.000000	3.655872	0.000000	0.000000	0.000000	-0.172364	0.246096	-0.864300	0.000000	0.000000	3.000000	76.000000	0.000000
14961.677482	-0.089100	0.600834	0.070236	82.035011	76.469955	76.358353	0.573708	0.000000	3.655872	0.000000	0.000000	0.000000	-0.172364	0.246096	-0.864300	0.000000	0.000000	3.000000	76.000000	0.000000
14961.680815	-0.089100	0.600834	0.070236	82.081284	76.614395	76.561073	0.544981	0.000000	3.511822	0.000000	0.000000	0.000000	-0.172364	0.246096	-0.864300	0.000000	0.000000	3.000000	76.000000	0.000000
14961.684149	-0.089537	0.601668	0.067362	82.081284	76.614395	76.561073	0.544981	0.000000	3.511822	0.000000	0.000000	0.000000	-0.131020	0.250171	-0.862249	0.000000	0.000000	3.000000	76.000000	0.000000
14961.687482	-0.089537	0.601668	0.067362	82.081284	76.614395	76.561073	0.544981	0.000000	3.511822	0.000000	0.000000	0.000000	-0.131020	0.250171	-0.862249	0.000000	0.000000	3.000000	76.000000	0.000000
14961.690815	-0.089537	0.601668	0.067362	82.177330	76.585335	76.555298	0.523144	0.000000	3.368114	0.000000	0.000000	0.000000	-0.131020	0.250171	-0.862249	0.000000	0.000000	3.000000	76.000000	0.000000
14961.694149	-0.089902	0.602508	0.064571	82.177330	76.585335	76.555298	0.523144	0.000000	3.368114	0.000000	0.000000	0.000000	-0.109461	0.251781	-0.837533	0.000000	0.000000	3.000000	76.000000	0.000000
14961.697482	-0.089902	0.602508	0.064571	82.177330	76.585335	76.555298	0.523144	0.000000	3.368114	0.000000	0.000000	0.000000	-0.109461	0.251781	-0.837533	0.000000	0.000000	3.000000	76.000000	0.000000
14961.700815	-0.089902	0.602508	0.064571	82.329414	75.850349	75.789452	0.504901	0.000000	3.228525	0.000000	0.000000	0.000000	-0.109461	0.251781	-0.837533	0.000000	0.000000	3.000000	76.000000	0.000000
14961.704149	-0.090193	0.603362	0.061839	82.329414	75.850349	75.789452	0.504901	0.000000	3.228525	0.000000	0.000000	0.000000	-0.087179	0.256322	-0.819526	0.000000	0.000000	3.000000	76.000000	0.000000
14961.707482	-0.090193	0.603362	0.061839	82.329414	75.850349	75.789452	0.504901	0.000000	3.228525	0.000000	0.000000	0.000000	-0.087179	0.256322	-0.819526	0.000000	0.000000	3.000000	76.000000	0.000000
14961.710815	-0.090193	0.603362	0.061839	82.525406	73.884354	73.770828	0.490371	0.000000	3.091938	0.000000	0.000000	0.000000	-0.087179	0.256322	-0.819526	0.000000	0.000000	3.000000	76.000000	0.000000
14961.714149	-0.090459	0.604232	0.059159	82.525406	73.884354	73.770828	0.490371	0.000000	3.091938	0.000000	0.000000	0.000000	-0.080036	0.260973	-0.803974	0.000000	0.000000	3.000000	76.000000	0.000000
14961.717482	-0.090459	0.604232	0.059159	82.525406	73.884354	73.770828	0.490371	0.000000	3.091938	0.000000	0.000000	0.000000	-0.080036	0.260973	-0.803974	0.000000	0.000000	3.000000	76.000000	0.000000
14961.720815	-0.090459	0.604232	0.059159	82.738609	70.842354	70.646416	0.477032	0.000000	2.957942	0.000000	0.000000	0.000000	-0.080036	0.260973	-0.803974	0.000000	0.000000	3.000000	76.000000	0.000000
14961.724149	-0.090657	0.605138	0.056555	82.738609	70.842354	70.646416	0.477032	0.000000	2.957942	0.000000	0.000000	0.000000	-0.059243	0.271668	-0.781227	0.000000	0.000000	3.000000	76.000000	0.000000
14961.727482	-0.090657	0.605138	0.056555	82.738609	70.842354	70.646416	0.477032	0.000000	2.957942	0.000000	0.000000	0.000000	-0.059243	0.271668	-0.781227	0.000000	0.000000	3.000000	76.000000	0.000000
14961.730815	-0.090657	0.605138	0.056555	82.906708	67.124733	66.855011	0.467158	0.000000	2.827737	0.000000	0.000000	0.000000	-0.059243	0.271668	-0.781227	0.000000	0.000000	3.000000	76.000000	0.000000
14961.734149	-0.090778	0.606020	0.053982	82.906708	67.124733	66.855011	0.467158	0.000000	2.827737	0.000000	0.000000	0.000000	-0.036458	0.264693	-0.771955	0.000000	0.000000	3.000000	76.000000	0.000000
14961.737482	-0.090778	0.606020	0.053982	82.906708	67.124733	66.855011	0.467158	0.000000	2.827737	0.000000	0.000000	0.000000	-0.036458	0.264693	-0.771955	0.000000	0.000000	3.000000	76.000000	0.000000
14961.740815	-0.090778	0.606020	0.053982	82.983932	63.187679	62.880165	0.461081	0.000000	2.699078	0.000000	0.000000	0.000000	-0.036458	0.264693	-0.771955	0.000000	0.000000	3.000000	76.000000	0.000000
14961.744149	-0.090848	0.606907	0.051427	82.983932	63.187679	62.880165	0.461081	0.000000	2.699078	0.000000	0.000000	0.000000	-0.020851	0.266285	-0.766305	0.000000	0.000000	3.000000	76.000000	0.000000
14961.747482	-0.090848	0.606907	0.051427	82.983932	63.187679	62.880165	0.461081	0.000000	2.699078	0.000000	0.000000	0.000000	-0.020851	0.266285	-0.766305	0.000000	0.000000	3.000000	76.000000	0.000000
14961.750815	-0.090848	0.606907	0.051427	82.961983	59.294613	58.996899	0.457606	0.000000	2.571361	0.000000	0.000000	0.000000	-0.020851	0.266285	-0.766305	0.000000	0.000000	3.000000	76.000000	0.000000
14961.754149	-0.090863	0.607781	0.048877	82.961983	59.294613	58.996899	0.457606	0.000000	2.571361	0.000000	0.000000	0.000000	-0.004657	0.261964	-0.765144	0.000000	0.000000	3.000000	76.000000	0.000000
14961.757482	-0.090863	0.607781	0.048877	82.961983	59.294613	58.996899	0.457606	0.000000	2.571361	0.000000	0.000000	0.000000	-0.004657	0.261964	-0.765144	0.000000	0.000000	3.000000	76.000000	0.000000
14961.760815	-0.090863	0.607781	0.048877	82.860260	55.720074	55.477737	0.456830	0.000000	2.443837	0.000000	0.000000	0.000000	-0.004657	0.261964	-0.765144	0.000000	0.000000	3.000000	76.000000	0.000000
14961.764149	-0.090879	0.608603	0.046353	82.860260	55.720074	55.477737	0.456830	0.000000	2.443837	0.000000	0.000000	0.000000	-0.004723	0.246773	-0.757137	0.000000	0.000000	3.000000	76.000000	0.000000
14961.767482	-0.090879	0.608603	0.046353	82.860260	55.720074	55.477737	0.456830	0.000000	2.443837	0.000000	0.000000	0.000000	-0.004723	0.246773	-0.757137	0.000000	0.000000	3.000000	76.000000	0.000000
14961.770815	-0.090879	0.608603	0.046353	82.720177	52.415329	52.249290	0.456043	0.000000	2.317647	0.000000	0.000000	0.000000	-0.004723	0.246773	-0.757137	0.000000	0.000000	3.000000	76.000000	0.000000
14961.774149	-0.090962	0.609384	0.043820	82.720177	52.415329	52.249290	0.456043	0.000000	2.317647	0.000000	0.000000	0.000000	-0.024971	0.234257	-0.759887	0.000000	0.000000	3.000000	76.000000	0.000000
14961.777482	-0.090962	0.609384	0.043820	82.720177	52.415329	52.249290	0.456043	0.000000	2.317647	0.000000	0.000000	0.000000	-0.024971	0.234257	-0.759887	0.000000	0.000000	3.000000	76.000000	0.000000
14961.780815	-0.090962	0.609384	0.043820	82.566658	49.507519	49.427334	0.451881	0.000000	2.191000	0.000000	0.000000	0.000000	-0.024971	0.234257	-0.759887	0.000000	0.000000	3.000000	76.000000	0.000000
14961.784149	-0.091071	0.610088	0.041318	82.566658	49.507519	49.427334	0.451881	0.000000	2.191000	0.000000	0.000000	0.000000	-0.032437	0.211132	-0.750538	0.000000	0.000000	3.000000	76.000000	0.000000
14961.787482	-0.091071	0.610088	0.041318	82.566658	49.507519	49.427334	0.451881	0.000000	2.191000	0.000000	0.000000	0.000000	-0.032437	0.211132	-0.750538	0.000000	0.000000	3.000000	76.000000	0.000000
14961.790815	-0.091071	0.610088	0.041318	82.410362	46.947483	46.958759	0.446474	0.000000	2.065910	0.000000	0.000000	0.000000	-0.032437	0.211132	-0.750538	0.000000	0.000000	3.000000	76.000000	0.000000
14961.794149	-0.091232	0.610755	0.038874	82.410362	46.947483	46.958759	0.446474	0.000000	2.065910	0.000000	0.000000	0.000000	-0.048580	0.200250	-0.733324	0.000000	0.000000	3.000000	76.000000	0.000000
14961.797482	-0.091232	0.610755	0.038874	82.410362	46.947483	46.958759	0.446474	0.000000	2.065910	0.000000	0.000000	0.000000	-0.048580	0.200250	-0.733324	0.000000	0.000000	3.000000	76.000000	0.000000
14961.800815	-0.091232	0.610755	0.038874	82.261528	44.764820	44.865410	0.438378	0.000000	1.943689	0.000000	0.000000	0.000000	-0.048580	0.200250	-0.733324	0.000000	0.000000	3.000000	76.000000	0.000000
14961.804149	-0.091388	0.611336	0.036427	82.261528	44.764820	44.865410	0.438378	0.000000	1.943689	0.000000	0.000000	0.000000	-0.046741	0.174203	-0.733979	0.000000	0.000000	3.000000	76.000000	0.000000
14961.807482	-0.091388	0.611336	0.036427	82.261528	44.764820	44.865410	0.438378	0.000000	1.943689	0.000000	0.000000	0.000000	-0.046741	0.174203	-0.733979	0.000000	0.000000	3.000000	76.000000	0.000000
14961.810815	-0.091388	0.611336	0.036427	82.122337	42.919792	43.109161	0.430588	0.000000	1.821360	0.000000	0.000000	0.000000	-0.046741	0.174203	-0.733979	0.000000	0.000000	3.000000	76.000000	0.000000
14961.814149	-0.091546	0.611890	0.034024	82.122337	42.919792	43.109161	0.430588	0.000000	1.821360	0.000000	0.000000	0.000000	-0.047439	0.166152	-0.720982	0.000000	0.000000	3.000000	76.000000	0.000000
14961.817482	-0.091546	0.611890	0.034024	82.122337	42.919792	43.109161	0.430588	0.000000	1.821360	0.000000	0.000000	0.000000	-0.047439	0.166152	-0.720982	0.000000	0.000000	3.000000	76.000000	0.000000
14961.820815	-0.091546	0.611890	0.034024	81.999550	41.414352	41.694756	0.422681	0.000000	1.701196	0.000000	0.000000	0.000000	-0.047439	0.166152	-0.720982	0.000000	0.000000	3.000000	76.000000	0.000000
14961.824149	-0.091706	0.612371	0.031657	81.999550	41.414352	41.694756	0.422681	0.000000	1.701196	0.000000	0.000000	0.000000	-0.047823	0.144249	-0.709937	0.000000	0.000000	3.000000	76.000000	0.000000
14961.827482	-0.091706	0.612371	0.031657	81.999550	41.414352	41.694756	0.422681	0.000000	1.701196	0.000000	0.000000	0.000000	-0.047823	0.144249	-0.709937	0.000000	0.000000	3.000000	76.000000	0.000000
14961.830815	-0.091706	0.612371	0.031657	81.881073	40.155766	40.522705	0.414711	0.000000	1.582873	0.000000	0.000000	0.000000	-0.047823	0.144249	-0.709937	0.000000	0.000000	3.000000	76.000000	0.000000
14961.834149	-0.091888	0.612807	0.029315	81.881073	40.155766	40.522705	0.414711	0.000000	1.582873	0.000000	0.000000	0.000000	-0.054715	0.130792	-0.702613	0.000000	0.000000	3.000000	76.000000	0.000000
14961.837482	-0.091888	0.612807	0.029315	81.881073	40.155766	40.522705	0.414711	0.000000	1.582873	0.000000	0.000000	0.000000	-0.054715	0.130792	-0.702613	0.000000	0.000000	3.000000	76.000000	0.000000
14961.840815	-0.091888	0.612807	0.029315	81.747551	39.142036	39.621361	0.405592	0.000000	1.465771	0.000000	0.000000	0.000000	-0.054715	0.130792	-0.702613	0.000000	0.000000	3.000000	76.000000	0.000000
14961.844149	-0.092050	0.613218	0.027022	81.747551	39.142036	39.621361	0.405592	0.000000	1.465771	0.000000	0.000000	0.000000	-0.048626	0.123457	-0.688080	0.000000	0.000000	3.000000	76.000000	0.000000
14961.847482	-0.092050	0.613218	0.027022	81.747551	39.142036	39.621361	0.405592	0.000000	1.465771	0.000000	0.000000	0.000000	-0.048626	0.123457	-0.688080	0.000000	0.000000	3.000000	76.000000	0.000000
14961.850815	-0.092050	0.613218	0.027022	81.574425	38.219109	38.840614	0.397487	0.000000	1.351091	0.000000	0.000000	0.000000	-0.048626	0.123457	-0.688080	0.000000	0.000000	3.000000	76.000000	0.000000
14961.854149	-0.092246	0.613618	0.024807	81.574425	38.219109	38.840614	0.397487	0.000000	1.351091	0.000000	0.000000	0.000000	-0.058640	0.120066	-0.664509	0.000000	0.000000	3.000000	76.000000	0.000000
14961.857482	-0.092246	0.613618	0.024807	81.574425	38.219109	38.840614	0.397487	0.000000	1.351091	0.000000	0.000000	0.000000	-0.058640	0.120066	-0.664509	0.000000	0.000000	3.000000	76.000000	0.000000
14961.860815	-0.092246	0.613618	0.024807	81.359772	37.207855	38.004299	0.387714	0.000000	1.240339	0.000000	0.000000	0.000000	-0.058640	0.120066	-0.664509	0.000000	0.000000	3.000000	76.000000	0.000000
14961.864149	-0.092456	0.614001	0.022699	81.359772	37.207855	38.004299	0.387714	0.000000	1.240339	0.000000	0.000000	0.000000	-0.063196	0.114818	-0.632477	0.000000	0.000000	3.000000	76.000000	0.000000
14961.867482	-0.092456	0.614001	0.022699	81.359772	37.207855	38.004299	0.387714	0.000000	1.240339	0.000000	0.000000	0.000000	-0.063196	0.114818	-0.632477	0.000000	0.000000	3.000000	76.000000	0.000000
14961.870815	-0.092456	0.614001	0.022699	81.089386	36.037022	37.035122	0.377181	0.000000	1.134927	0.000000	0.000000	0.000000	-0.063196	0.114818	-0.632477	0.000000	0.000000	3.000000	76.000000	0.000000
14961.874149	-0.092751	0.614368	0.020684	81.089386	36.037022	37.035122	0.377181	0.000000	1.134927	0.000000	0.000000	0.000000	-0.088315	0.109993	-0.604297	0.000000	0.000000	3.000000	76.000000	0.000000
14961.877482	-0.092751	0.614368	0.020684	81.089386	36.037022	37.035122	0.377181	0.000000	1.134927	0.000000	0.000000	0.000000	-0.088315	0.109993	-0.604297	0.000000	0.000000	3.000000	76.000000	0.000000
14961.880815	-0.092751	0.614368	0.020684	80.774719	34.909340	36.153362	0.362462	0.000000	1.034210	0.000000	0.000000	0.000000	-0.088315	0.109993	-0.604297	0.000000	0.000000	3.000000	76.000000	0.000000
14961.884149	-0.093109	0.614739	0.018784	80.774719	34.909340	36.153362	0.362462	0.000000	1.034210	0.000000	0.000000	0.000000	-0.107441	0.111388	-0.570197	0.000000	0.000000	3.000000	76.000000	0.000000
14961.887482	-0.093109	0.614739	0.018784	80.774719	34.909340	36.153362	0.362462	0.000000	1.034210	0.000000	0.000000	0.000000	-0.107441	0.111388	-0.570197	0.000000	0.000000	3.000000	76.000000	0.000000
14961.890815	-0.093109	0.614739	0.018784	80.422600	33.907848	35.428680	0.344555	0.000000	0.939178	0.000000	0.000000	0.000000	-0.107441	0.111388	-0.570197	0.000000	0.000000	3.000000	76.000000	0.000000
14961.894149	-0.093536	0.615109	0.017020	80.422600	33.907848	35.428680	0.344555	0.000000	0.939178	0.000000	0.000000	0.000000	-0.127984	0.111058	-0.528964	0.000000	0.000000	3.000000	76.000000	0.000000
14961.897482	-0.093536	0.615109	0.017020	80.422600	33.907848	35.428680	0.344555	0.000000	0.939178	0.000000	0.000000	0.000000	-0.127984	0.111058	-0.528964	0.000000	0.000000	3.000000	76.000000	0.000000
14961.900815	-0.093536	0.615109	0.017020	80.058357	33.212029	35.053417	0.323224	0.000000	0.851017	0.000000	0.000000	0.000000	-0.127984	0.111058	-0.528964	0.000000	0.000000	3.000000	76.000000	0.000000
14961.904149	-0.094004	0.615486	0.015376	80.058357	33.212029	35.053417	0.323224	0.000000	0.851017	0.000000	0.000000	0.000000	-0.140470	0.113119	-0.493424	0.000000	0.000000	3.000000	76.000000	0.000000
14961.907482	-0.094004	0.615486	0.015376	80.058357	33.212029	35.053417	0.323224	0.000000	0.851017	0.000000	0.000000	0.000000	-0.140470	0.113119	-0.493424	0.000000	0.000000	3.000000	76.000000	0.000000
14961.910815	-0.094004	0.615486	0.015376	79.697807	32.779053	34.955200	0.299813	0.000000	0.768780	0.000000	0.000000	0.000000	-0.140470	0.113119	-0.493424	0.000000	0.000000	3.000000	76.000000	0.000000
14961.914149	-0.094509	0.615878	0.013826	79.697807	32.779053	34.955200	0.299813	0.000000	0.768780	0.000000	0.000000	0.000000	-0.151662	0.117464	-0.464934	0.000000	0.000000	3.000000	76.000000	0.000000
14961.917482	-0.094509	0.615878	0.013826	79.697807	32.779053	34.955200	0.299813	0.000000	0.768780	0.000000	0.000000	0.000000	-0.151662	0.117464	-0.464934	0.000000	0.000000	3.000000	76.000000	0.000000
14961.920815	-0.094509	0.615878	0.013826	79.375061	32.589798	35.098679	0.274536	0.000000	0.691291	0.000000	0.000000	0.000000	-0.151662	0.117464	-0.464934	0.000000	0.000000	3.000000	76.000000	0.000000
14961.924149	-0.095070	0.616291	0.012343	79.375061	32.589798	35.098679	0.274536	0.000000	0.691291	0.000000	0.000000	0.000000	-0.168195	0.123982	-0.444874	0.000000	0.000000	3.000000	76.000000	0.000000
14961.927482	-0.095070	0.616291	0.012343	79.375061	32.589798	35.098679	0.274536	0.000000	0.691291	0.000000	0.000000	0.000000	-0.168195	0.123982	-0.444874	0.000000	0.000000	3.000000	76.000000	0.000000
14961.930815	-0.095070	0.616291	0.012343	79.081947	32.547310	35.389050	0.246503	0.000000	0.617145	0.000000	0.000000	0.000000	-0.168195	0.123982	-0.444874	0.000000	0.000000	3.000000	76.000000	0.000000
14961.934149	-0.095692	0.616694	0.010959	79.081947	32.547310	35.389050	0.246503	0.000000	0.617145	0.000000	0.000000	0.000000	-0.186708	0.120823	-0.415192	0.000000	0.000000	3.000000	76.000000	0.000000
14961.937482	-0.095692	0.616694	0.010959	79.081947	32.547310	35.389050	0.246503	0.000000	0.617145	0.000000	0.000000	0.000000	-0.186708	0.120823	-0.415192	0.000000	0.000000	3.000000	76.000000	0.000000
14961.940815	-0.095692	0.616694	0.010959	78.829323	32.707073	35.889252	0.215385	0.000000	0.547946	0.000000	0.000000	0.000000	-0.186708	0.120823	-0.415192	0.000000	0.000000	3.000000	76.000000	0.000000
14961.944149	-0.096432	0.617054	0.009606	78.829323	32.707073	35.889252	0.215385	0.000000	0.547946	0.000000	0.000000	0.000000	-0.221903	0.108086	-0.405799	0.000000	0.000000	3.000000	76.000000	0.000000
14961.947482	-0.096432	0.617054	0.009606	78.829323	32.707073	35.889252	0.215385	0.000000	0.547946	0.000000	0.000000	0.000000	-0.221903	0.108086	-0.405799	0.000000	0.000000	3.000000	76.000000	0.000000
14961.950815	-0.096432	0.617054	0.009606	78.631401	33.089806	36.563480	0.178401	0.000000	0.480313	0.000000	0.000000	0.000000	-0.221903	0.108086	-0.405799	0.000000	0.000000	3.000000	76.000000	0.000000
14961.954149	-0.097288	0.617373	0.008284	78.631401	33.089806	36.563480	0.178401	0.000000	0.480313	0.000000	0.000000	0.000000	-0.256926	0.095501	-0.396530	0.000000	0.000000	3.000000	76.000000	0.000000
14961.957482	-0.097288	0.617373	0.008284	78.631401	33.089806	36.563480	0.178401	0.000000	0.480313	0.000000	0.000000	0.000000	-0.256926	0.095501	-0.396530	0.000000	0.000000	3.000000	76.000000	0.000000
14961.960815	-0.097288	0.617373	0.008284	78.443649	33.596710	37.323025	0.135580	0.000000	0.414225	0.000000	0.000000	0.000000	-0.256926	0.095501	-0.396530	0.000000	0.000000	3.000000	76.000000	0.000000
14961.964149	-0.098276	0.617702	0.007062	78.443649	33.596710	37.323025	0.135580	0.000000	0.414225	0.000000	0.000000	0.000000	-0.296164	0.098910	-0.366751	0.000000	0.000000	3.000000	76.000000	0.000000
14961.967482	-0.098276	0.617702	0.007062	78.443649	33.596710	37.323025	0.135580	0.000000	0.414225	0.000000	0.000000	0.000000	-0.296164	0.098910	-0.366751	0.000000	0.000000	3.000000	76.000000	0.000000
14961.970815	-0.098276	0.617702	0.007062	78.213196	34.209110	38.114388	0.086220	0.000000	0.353100	0.000000	0.000000	0.000000	-0.296164	0.098910	-0.366751	0.000000	0.000000	3.000000	76.000000	0.000000
14961.974149	-0.099385	0.618031	0.005899	78.213196	34.209110	38.114388	0.086220	0.000000	0.353100	0.000000	0.000000	0.000000	-0.332944	0.098500	-0.348802	0.000000	0.000000	3.000000	76.000000	0.000000
14961.977482	-0.099385	0.618031	0.005899	78.213196	34.209110	38.114388	0.086220	0.000000	0.353100	0.000000	0.000000	0.000000	-0.332944	0.098500	-0.348802	0.000000	0.000000	3.000000	76.000000	0.000000
14961.980815	-0.099385	0.618031	0.005899	77.907028	34.975643	38.786079	0.030729	0.000000	0.294966	0.000000	0.000000	0.000000	-0.332944	0.098500	-0.348802	0.000000	0.000000	3.000000	76.000000	0.000000
14961.984149	-0.100549	0.618338	0.004795	77.907028	34.975643	38.786079	0.030729	0.000000	0.294966	0.000000	0.000000	0.000000	-0.348973	0.092313	-0.331313	0.000000	0.000000	3.000000	76.000000	0.000000
14961.987482	-0.100549	0.618338	0.004795	77.907028	34.975643	38.786079	0.030729	0.000000	0.294966	0.000000	0.000000	0.000000	-0.348973	0.092313	-0.331313	0.000000	0.000000	3.000000	76.000000	0.000000
14961.990815	-0.100549	0.618338	0.004795	77.508080	35.872475	39.202412	-0.027433	0.000000	0.239747	0.000000	0.000000	0.000000	-0.348973	0.092313	-0.331313	0.000000	0.000000	3.000000	76.000000	0.000000
14961.994149	-0.101763	0.618627	0.003839	77.508080	35.872475	39.202412	-0.027433	0.000000	0.239747	0.000000	0.000000	0.000000	-0.364228	0.086637	-0.286681	0.000000	0.000000	3.000000	76.000000	0.000000
14961.997482	-0.101763	0.618627	0.003839	77.508080	35.872475	39.202412	-0.027433	0.000000	0.239747	0.000000	0.000000	0.000000	-0.364228	0.086637	-0.286681	0.000000	0.000000	3.000000	76.000000	0.000000
14962.000815	-0.101763	0.618627	0.003839	77.016510	36.756229	39.688282	-0.088138	0.000000	0.191967	0.000000	0.000000	0.000000	-0.364228	0.086637	-0.286681	0.000000	0.000000	3.000000	76.000000	0.000000
14962.004149	-0.103037	0.618890	0.002965	77.016510	36.756229	39.688282	-0.088138	0.000000	0.191967	0.000000	0.000000	0.000000	-0.382237	0.078975	-0.262291	0.000000	0.000000	3.000000	76.000000	0.000000
14962.007482	-0.103037	0.618890	0.002965	77.016510	36.756229	39.688282	-0.088138	0.000000	0.191967	0.000000	0.000000	0.000000	-0.382237	0.078975	-0.262291	0.000000	0.000000	3.000000	76.000000	0.000000
14962.010815	-0.103037	0.618890	0.002965	76.477692	37.569405	40.584290	-0.151844	0.000000	0.148252	0.000000	0.000000	0.000000	-0.382237	0.078975	-0.262291	0.000000	0.000000	3.000000	76.000000	0.000000
14962.014149	-0.104340	0.619162	0.002235	76.477692	37.569405	40.584290	-0.151844	0.000000	0.148252	0.000000	0.000000	0.000000	-0.390999	0.081402	-0.218968	0.000000	0.000000	3.000000	76.000000	0.000000
14962.017482	-0.104340	0.619162	0.002235	76.477692	37.569405	40.584290	-0.151844	0.000000	0.148252	0.000000	0.000000	0.000000	-0.390999	0.081402	-0.218968	0.000000	0.000000	3.000000	76.000000	0.000000
14962.020815	-0.104340	0.619162	0.002235	75.966286	38.334423	41.807877	-0.217011	0.000000	0.111757	0.000000	0.000000	0.000000	-0.390999	0.081402	-0.218968	0.000000	0.000000	3.000000	76.000000	0.000000
14962.024149	-0.105711	0.619402	0.001609	75.966286	38.334423	41.807877	-0.217011	0.000000	0.111757	0.000000	0.000000	0.000000	-0.411170	0.072204	-0.187712	0.000000	0.000000	3.000000	76.000000	0.000000
14962.027482	-0.105711	0.619402	0.001609	75.966286	38.334423	41.807877	-0.217011	0.000000	0.111757	0.000000	0.000000	0.000000	-0.411170	0.072204	-0.187712	0.000000	0.000000	3.000000	76.000000	0.000000
14962.030815	-0.105711	0.619402	0.001609	75.552536	38.935440	42.860760	-0.285539	0.000000	0.080472	0.000000	0.000000	0.000000	-0.411170	0.072204	-0.187712	0.000000	0.000000	3.000000	76.000000	0.000000
14962.034149	-0.107132	0.619561	0.001110	75.552536	38.935440	42.860760	-0.285539	0.000000	0.080472	0.000000	0.000000	0.000000	-0.426302	0.047607	-0.149911	0.000000	0.000000	3.000000	76.000000	0.000000
14962.037482	-0.107132	0.619561	0.001110	75.552536	38.935440	42.860760	-0.285539	0.000000	0.080472	0.000000	0.000000	0.000000	-0.426302	0.047607	-0.149911	0.000000	0.000000	3.000000	76.000000	0.000000
14962.040815	-0.107132	0.619561	0.001110	75.268791	39.264553	43.268703	-0.356589	0.000000	0.055487	0.000000	0.000000	0.000000	-0.426302	0.047607	-0.149911	0.000000	0.000000	3.000000	76.000000	0.000000
14962.044149	-0.108553	0.619670	0.000714	75.268791	39.264553	43.268703	-0.356589	0.000000	0.055487	0.000000	0.000000	0.000000	-0.426472	0.032672	-0.118804	0.000000	0.000000	3.000000	76.000000	0.000000
14962.047482	-0.108553	0.619670	0.000714	75.268791	39.264553	43.268703	-0.356589	0.000000	0.055487	0.000000	0.000000	0.000000	-0.426472	0.032672	-0.118804	0.000000	0.000000	3.000000	76.000000	0.000000
14962.050815	-0.108553	0.619670	0.000714	75.065414	39.433388	43.212391	-0.427668	0.000000	0.035686	0.000000	0.000000	0.000000	-0.426472	0.032672	-0.118804	0.000000	0.000000	3.000000	76.000000	0.000000
14962.054149	-0.109949	0.619735	0.000403	75.065414	39.433388	43.212391	-0.427668	0.000000	0.035686	0.000000	0.000000	0.000000	-0.418731	0.019540	-0.093197	0.000000	0.000000	3.000000	76.000000	0.000000
14962.057482	-0.109949	0.619735	0.000403	75.065414	39.433388	43.212391	-0.427668	0.000000	0.035686	0.000000	0.000000	0.000000	-0.418731	0.019540	-0.093197	0.000000	0.000000	3.000000	76.000000	0.000000
14962.060815	-0.109949	0.619735	0.000403	74.884987	39.573784	43.282368	-0.497456	0.000000	0.020153	0.000000	0.000000	0.000000	-0.418731	0.019540	-0.093197	0.000000	0.000000	3.000000	76.000000	0.000000
14962.064149	-0.111276	0.619756	0.000189	74.884987	39.573784	43.282368	-0.497456	0.000000	0.020153	0.000000	0.000000	0.000000	-0.398202	0.006387	-0.064348	0.000000	0.000000	3.000000	76.000000	0.000000
14962.067482	-0.111276	0.619756	0.000189	74.884987	39.573784	43.282368	-0.497456	0.000000	0.020153	0.000000	0.000000	0.000000	-0.398202	0.006387	-0.064348	0.000000	0.000000	3.000000	76.000000	0.000000
14962.070815	-0.111276	0.619756	0.000189	74.695030	39.728260	43.686852	-0.563823	0.000000	0.009428	0.000000	0.000000	0.000000	-0.398202	0.006387	-0.064348	0.000000	0.000000	3.000000	76.000000	0.000000
14962.074149	-0.112534	0.619760	0.000062	74.695030	39.728260	43.686852	-0.563823	0.000000	0.009428	0.000000	0.000000	0.000000	-0.377274	0.000973	-0.037910	0.000000	0.000000	3.000000	76.000000	0.000000
14962.077482	-0.112534	0.619760	0.000062	74.695030	39.728260	43.686852	-0.563823	0.000000	0.009428	0.000000	0.000000	0.000000	-0.377274	0.000973	-0.037910	0.000000	0.000000	3.000000	76.000000	0.000000
14962.080815	-0.112534	0.619760	0.000062	74.495880	39.912720	44.182941	-0.626702	0.000000	0.003110	0.000000	0.000000	0.000000	-0.377274	0.000973	-0.037910	0.000000	0.000000	3.000000	76.000000	0.000000
14962.084149	-0.113719	0.619725	0.000010	74.495880	39.912720	44.182941	-0.626702	0.000000	0.003110	0.000000	0.000000	0.000000	-0.355418	-0.010374	-0.015774	0.000000	0.000000	3.000000	76.000000	0.000000
14962.087482	-0.113719	0.619725	0.000010	74.495880	39.912720	44.182941	-0.626702	0.000000	0.003110	0.000000	0.000000	0.000000	-0.355418	-0.010374	-0.015774	0.000000	0.000000	3.000000	76.000000	0.000000
14962.090815	-0.113719	0.619725	0.000010	74.305199	40.097008	44.530205	-0.685938	0.000000	0.000481	0.000000	0.000000	0.000000	-0.355418	-0.010374	-0.015774	0.000000	0.000000	3.000000	76.000000	0.000000
14962.094149	-0.114792	0.619671	-0.000034	74.305199	40.097008	44.530205	-0.685938	0.000000	0.000481	0.000000	0.000000	0.000000	-0.321870	-0.016318	-0.012992	0.000000	0.000000	3.000000	76.000000	0.000000
14962.097482	-0.114792	0.619671	-0.000034	74.305199	40.097008	44.530205	-0.685938	0.000000	0.000481	0.000000	0.000000	0.000000	-0.321870	-0.016318	-0.012992	0.000000	0.000000	3.000000	76.000000	0.000000
14962.100815	-0.114792	0.619671	-0.000034	74.154556	40.236961	44.597725	-0.739583	0.000000	-0.001684	0.000000	0.000000	0.000000	-0.321870	-0.016318	-0.012992	0.000000	0.000000	3.000000	76.000000	0.000000
14962.104149	-0.115826	0.619565	-0.000051	74.154556	40.236961	44.597725	-0.739583	0.000000	-0.001684	0.000000	0.000000	0.000000	-0.310268	-0.031816	-0.005294	0.000000	0.000000	3.000000	76.000000	0.000000
14962.107482	-0.115826	0.619565	-0.000051	74.154556	40.236961	44.597725	-0.739583	0.000000	-0.001684	0.000000	0.000000	0.000000	-0.310268	-0.031816	-0.005294	0.000000	0.000000	3.000000	76.000000	0.000000
14962.110815	-0.115826	0.619565	-0.000051	74.061516	40.287346	44.604702	-0.791295	0.000000	-0.002567	0.000000	0.000000	0.000000	-0.310268	-0.031816	-0.005294	0.000000	0.000000	3.000000	76.000000	0.000000
14962.114149	-0.115826	0.619565	-0.000051	74.061516	40.287346	44.604702	-0.791295	0.000000	-0.002567	0.000000	0.000000	0.000000	-0.310268	-0.031816	-0.005294	0.000000	0.000000	3.000000	76.000000	0.000000
14962.117482	-0.116811	0.619465	-0.000084	74.061516	40.287346	44.604702	-0.791295	0.000000	-0.002567	0.000000	0.000000	0.000000	-0.295577	-0.030034	-0.009721	0.000000	0.000000	3.000000	76.000000	0.000000
14962.120815	-0.116811	0.619465	-0.000084	74.032692	40.252163	44.601330	-0.791295	0.000000	-0.002567	0.000000	0.000000	0.000000	-0.295577	-0.030034	-0.009721	0.000000	0.000000	3.000000	76.000000	0.000000
14962.124149	-0.117724	0.619325	-0.000131	74.032692	40.252163	44.601330	-0.791295	0.000000	-0.002567	0.000000	0.000000	0.000000	-0.273853	-0.041888	-0.014263	0.000000	0.000000	3.000000	76.000000	0.000000
14962.127482	-0.117724	0.619325	-0.000131	74.032692	40.252163	44.601330	-0.791295	0.000000	-0.002567	0.000000	0.000000	0.000000	-0.273853	-0.041888	-0.014263	0.000000	0.000000	3.000000	76.000000	0.000000
14962.130815	-0.117724	0.619325	-0.000131	74.033638	40.190544	44.584854	-0.886200	0.000000	-0.006564	0.000000	0.000000	0.000000	-0.273853	-0.041888	-0.014263	0.000000	0.000000	3.000000	76.000000	0.000000
14962.134149	-0.117724	0.619325	-0.000131	74.033638	40.190544	44.584854	-0.886200	0.000000	-0.006564	0.000000	0.000000	0.000000	-0.273853	-0.041888	-0.014263	0.000000	0.000000	3.000000	76.000000	0.000000
14962.137482	-0.118552	0.619231	-0.000152	74.033638	40.190544	44.584854	-0.886200	0.000000	-0.006564	0.000000	0.000000	0.000000	-0.248380	-0.028282	-0.006176	0.000000	0.000000	3.000000	76.000000	0.000000
14962.140815	-0.118552	0.619231	-0.000152	74.036392	40.154171	44.625530	-0.886200	0.000000	-0.006564	0.000000	0.000000	0.000000	-0.248380	-0.028282	-0.006176	0.000000	0.000000	3.000000	76.000000	0.000000
14962.144149	-0.119183	0.619091	-0.000129	74.036392	40.154171	44.625530	-0.886200	0.000000	-0.006564	0.000000	0.000000	0.000000	-0.189384	-0.041961	0.006761	0.000000	0.000000	3.000000	76.000000	0.000000
14962.147482	-0.119183	0.619091	-0.000129	74.036392	40.154171	44.625530	-0.886200	0.000000	-0.006564	0.000000	0.000000	0.000000	-0.189384	-0.041961	0.006761	0.000000	0.000000	3.000000	76.000000	0.000000
14962.150815	-0.119183	0.619091	-0.000129	74.042130	40.135078	44.666557	-0.959160	0.000000	-0.006466	0.000000	0.000000	0.000000	-0.189384	-0.041961	0.006761	0.000000	0.000000	3.000000	76.000000	0.000000
14962.154149	-0.119183	0.619091	-0.000129	74.042130	40.135078	44.666557	-0.959160	0.000000	-0.006466	0.000000	0.000000	0.000000	-0.189384	-0.041961	0.006761	0.000000	0.000000	3.000000	76.000000	0.000000
14962.157482	-0.119685	0.618951	-0.000074	74.042130	40.135078	44.666557	-0.959160	0.000000	-0.006466	0.000000	0.000000	0.000000	-0.150400	-0.041980	0.016718	0.000000	0.000000	3.000000	76.000000	0.000000
14962.160815	-0.119685	0.618951	-0.000074	74.049332	40.127365	44.695820	-0.959160	0.000000	-0.006466	0.000000	0.000000	0.000000	-0.150400	-0.041980	0.016718	0.000000	0.000000	3.000000	76.000000	0.000000
14962.164149	-0.119685	0.618951	-0.000074	74.049332	40.127365	44.695820	-0.959160	0.000000	-0.006466	0.000000	0.000000	0.000000	-0.150400	-0.041980	0.016718	0.000000	0.000000	3.000000	76.000000	0.000000
14962.167482	-0.119685	0.618951	-0.000074	74.049332	40.127365	44.695820	-0.959160	0.000000	-0.006466	0.000000	0.000000	0.000000	-0.150400	-0.041980	0.016718	0.000000	0.000000	3.000000	76.000000	0.000000
14962.170815	-0.120358	0.618651	0.000107	74.058029	40.128304	44.729256	-0.984227	0.000000	-0.003680	0.000000	0.000000	0.000000	-0.202137	-0.090009	0.054182	0.000000	0.000000	3.000000	76.000000	0.000000
14962.174149	-0.120358	0.618651	0.000107	74.058029	40.128304	44.729256	-0.984227	0.000000	-0.003680	0.000000	0.000000	0.000000	0.000001	0.000006	0.000000	0.000000	0.000000	3.000000	76.000000	0.000000
14962.177482	-0.120358	0.618651	0.000107	74.058029	40.128304	44.729256	-0.984227	0.000000	-0.003680	0.000000	0.000000	0.000000	0.000001	0.000006	0.000000	0.000000	0.000000	3.000000	76.000000	0.000000
14962.180815	-0.120358	0.618651	0.000107	74.074799	40.148647	44.769932	-1.017917	0.000000	0.005350	0.000000	0.000000	0.000000	0.000001	0.000006	0.000000	0.000000	0.000000	3.000000	76.000000	0.000000
14962.184149	-0.120358	0.618651	0.000107	74.074799	40.148647	44.769932	-1.017917	0.000000	0.005350	0.000000	0.000000	0.000000	0.000001	0.000006	0.000000	0.000000	0.000000	3.000000	76.000000	0.000000
14962.187482	-0.120608	0.618478	0.000262	74.074799	40.148647	44.769932	-1.017917	0.000000	0.005350	0.000000	0.000000	0.000000	-0.074937	-0.051703	0.046498	0.000000	0.000000	3.000000	76.000000	0.000000
14962.190815	-0.120608	0.618478	0.000262	74.126213	40.133987	44.735897	-1.017917	0.000000	0.005350	0.000000	0.000000	0.000000	-0.074937	-0.051703	0.046498	0.000000	0.000000	3.000000	76.000000	0.000000
14962.194149	-0.120608	0.618478	0.000262	74.126213	40.133987	44.735897	-1.017917	0.000000	0.005350	0.000000	0.000000	0.000000	-0.074937	-0.051703	0.046498	0.000000	0.000000	3.000000	76.000000	0.000000
14962.197482	-0.120608	0.618478	0.000262	74.126213	40.133987	44.735897	-1.017917	0.000000	0.005350	0.000000	0.000000	0.000000	-0.074937	-0.051703	0.046498	0.000000	0.000000	3.000000	76.000000	0.000000
14962.200815	-0.120969	0.617977	0.000572	74.231926	40.062679	44.589653	-1.030406	0.000000	0.013100	0.000000	0.000000	0.000000	-0.108182	-0.150447	0.092928	0.000000	0.000000	3.000000	76.000000	0.000000
14962.204149	-0.120969	0.617977	0.000572	74.231926	40.062679	44.589653	-1.030406	0.000000	0.013100	0.000000	0.000000	0.000000	0.000001	0.000007	-0.000000	0.000000	0.000000	3.000000	76.000000	0.000000
14962.207482	-0.120969	0.617977	0.000572	74.231926	40.062679	44.589653	-1.030406	0.000000	0.013100	0.000000	0.000000	0.000000	0.000001	0.000007	-0.000000	0.000000	0.000000	3.000000	76.000000	0.000000
14962.210815	-0.120969	0.617977	0.000572	74.377205	39.966869	44.381016	-1.048436	0.000000	0.028588	0.000000	0.000000	0.000000	0.000001	0.000007	-0.000000	0.000000	0.000000	3.000000	76.000000	0.000000
14962.214149	-0.120969	0.617977	0.000572	74.377205	39.966869	44.381016	-1.048436	0.000000	0.028588	0.000000	0.000000	0.000000	0.000001	0.000007	-0.000000	0.000000	0.000000	3.000000	76.000000	0.000000
14962.217482	-0.121141	0.617628	0.000694	74.377205	39.966869	44.381016	-1.048436	0.000000	0.028588	0.000000	0.000000	0.000000	-0.051576	-0.104619	0.036770	0.000000	0.000000	3.000000	76.000000	0.000000
14962.220815	-0.121141	0.617628	0.000694	74.544113	39.872917	44.155182	-1.048436	0.000000	0.028588	0.000000	0.000000	0.000000	-0.051576	-0.104619	0.036770	0.000000	0.000000	3.000000	76.000000	0.000000
14962.224149	-0.121141	0.617628	0.000694	74.544113	39.872917	44.155182	-1.048436	0.000000	0.028588	0.000000	0.000000	0.000000	-0.051576	-0.104619	0.036770	0.000000	0.000000	3.000000	76.000000	0.000000
14962.227482	-0.121141	0.617628	0.000694	74.544113	39.872917	44.155182	-1.048436	0.000000	0.028588	0.000000	0.000000	0.000000	-0.051576	-0.104619	0.036770	0.000000	0.000000	3.000000	76.000000	0.000000
14962.230815	-0.121327	0.616794	0.000959	74.695183	39.831486	43.997517	-1.057033	0.000000	0.034716	0.000000	0.000000	0.000000	-0.055942	-0.250374	0.079507	0.000000	0.000000	3.000000	76.000000	0.000000
14962.234149	-0.121327	0.616794	0.000959	74.695183	39.831486	43.997517	-1.057033	0.000000	0.034716	0.000000	0.000000	0.000000	-0.000000	0.000001	-0.000000	0.000000	0.000000	3.000000	76.000000	0.000000
14962.237482	-0.121327	0.616794	0.000959	74.695183	39.831486	43.997517	-1.057033	0.000000	0.034716	0.000000	0.000000	0.000000	-0.000000	0.000001	-0.000000	0.000000	0.000000	3.000000	76.000000	0.000000
14962.240815	-0.121327	0.616794	0.000959	74.815948	39.875366	43.963898	-1.066356	0.000000	0.047967	0.000000	0.000000	0.000000	-0.000000	0.000001	-0.000000	0.000000	0.000000	3.000000	76.000000	0.000000
14962.244149	-0.121327	0.616794	0.000959	74.815948	39.875366	43.963898	-1.066356	0.000000	0.047967	0.000000	0.000000	0.000000	-0.000000	0.000001	-0.000000	0.000000	0.000000	3.000000	76.000000	0.000000
14962.247482	-0.121397	0.616295	0.001046	74.815948	39.875366	43.963898	-1.066356	0.000000	0.047967	0.000000	0.000000	0.000000	-0.020851	-0.149706	0.026002	0.000000	0.000000	3.000000	76.000000	0.000000
14962.250815	-0.121397	0.616295	0.001046	74.907623	39.992535	44.038837	-1.066356	0.000000	0.047967	0.000000	0.000000	0.000000	-0.020851	-0.149706	0.026002	0.000000	0.000000	3.000000	76.000000	0.000000
14962.254149	-0.121458	0.615756	0.001102	74.907623	39.992535	44.038837	-1.066356	0.000000	0.047967	0.000000	0.000000	0.000000	-0.018436	-0.161483	0.016856	0.000000	0.000000	3.000000	76.000000	0.000000
14962.257482	-0.121458	0.615756	0.001102	74.907623	39.992535	44.038837	-1.066356	0.000000	0.047967	0.000000	0.000000	0.000000	-0.018436	-0.161483	0.016856	0.000000	0.000000	3.000000	76.000000	0.000000
14962.260815	-0.121458	0.615756	0.001102	74.966827	40.174068	44.217400	-1.072904	0.000000	0.055110	0.000000	0.000000	0.000000	-0.018436	-0.161483	0.016856	0.000000	0.000000	3.000000	76.000000	0.000000
14962.264149	-0.121458	0.615756	0.001102	74.966827	40.174068	44.217400	-1.072904	0.000000	0.055110	0.000000	0.000000	0.000000	-0.018436	-0.161483	0.016856	0.000000	0.000000	3.000000	76.000000	0.000000
14962.267482	-0.121553	0.615205	0.001108	74.966827	40.174068	44.217400	-1.072904	0.000000	0.055110	0.000000	0.000000	0.000000	-0.028393	-0.165432	0.001704	0.000000	0.000000	3.000000	76.000000	0.000000
14962.270815	-0.121553	0.615205	0.001108	75.011551	40.399948	44.465340	-1.072904	0.000000	0.055110	0.000000	0.000000	0.000000	-0.028393	-0.165432	0.001704	0.000000	0.000000	3.000000	76.000000	0.000000
14962.274149	-0.121635	0.614595	0.001068	75.011551	40.399948	44.465340	-1.072904	0.000000	0.055110	0.000000	0.000000	0.000000	-0.024753	-0.183007	-0.012021	0.000000	0.000000	3.000000	76.000000	0.000000
14962.277482	-0.121635	0.614595	0.001068	75.011551	40.399948	44.465340	-1.072904	0.000000	0.055110	0.000000	0.000000	0.000000	-0.024753	-0.183007	-0.012021	0.000000	0.000000	3.000000	76.000000	0.000000
14962.280815	-0.121635	0.614595	0.001068	75.057770	40.639656	44.724724	-1.081762	0.000000	0.053391	0.000000	0.000000	0.000000	-0.024753	-0.183007	-0.012021	0.000000	0.000000	3.000000	76.000000	0.000000
14962.284149	-0.121635	0.614595	0.001068	75.057770	40.639656	44.724724	-1.081762	0.000000	0.053391	0.000000	0.000000	0.000000	-0.024753	-0.183007	-0.012021	0.000000	0.000000	3.000000	76.000000	0.000000
14962.287482	-0.121731	0.614017	0.000990	75.057770	40.639656	44.724724	-1.081762	0.000000	0.053391	0.000000	0.000000	0.000000	-0.028696	-0.173228	-0.023480	0.000000	0.000000	3.000000	76.000000	0.000000
14962.290815	-0.121731	0.614017	0.000990	75.103691	40.880939	44.985687	-1.081762	0.000000	0.053391	0.000000	0.000000	0.000000	-0.028696	-0.173228	-0.023480	0.000000	0.000000	3.000000	76.000000	0.000000
14962.294149	-0.121785	0.613414	0.000930	75.103691	40.880939	44.985687	-1.081762	0.000000	0.053391	0.000000	0.000000	0.000000	-0.016237	-0.180919	-0.017755	0.000000	0.000000	3.000000	76.000000	0.000000
14962.297482	-0.121785	0.613414	0.000930	75.103691	40.880939	44.985687	-1.081762	0.000000	0.053391	0.000000	0.000000	0.000000	-0.016237	-0.180919	-0.017755	0.000000	0.000000	3.000000	76.000000	0.000000
14962.300815	-0.121785	0.613414	0.000930	75.147583	41.124870	45.230099	-1.089251	0.000000	0.046519	0.000000	0.000000	0.000000	-0.016237	-0.180919	-0.017755	0.000000	0.000000	3.000000	76.000000	0.000000
14962.304149	-0.121761	0.612824	0.000841	75.147583	41.124870	45.230099	-1.089251	0.000000	0.046519	0.000000	0.000000	0.000000	0.007119	-0.176985	-0.026782	0.000000	0.000000	3.000000	76.000000	0.000000
14962.307482	-0.121761	0.612824	0.000841	75.147583	41.124870	45.230099	-1.089251	0.000000	0.046519	0.000000	0.000000	0.000000	0.007119	-0.176985	-0.026782	0.000000	0.000000	3.000000	76.000000	0.000000
14962.310815	-0.121761	0.612824	0.000841	75.191200	41.370289	45.483967	-1.088064	0.000000	0.042055	0.000000	0.000000	0.000000	0.007119	-0.176985	-0.026782	0.000000	0.000000	3.000000	76.000000	0.000000
14962.314149	-0.121736	0.612261	0.000834	75.191200	41.370289	45.483967	-1.088064	0.000000	0.042055	0.000000	0.000000	0.000000	0.007569	-0.169074	-0.002196	0.000000	0.000000	3.000000	76.000000	0.000000
14962.317482	-0.121736	0.612261	0.000834	75.191200	41.370289	45.483967	-1.088064	0.000000	0.042055	0.000000	0.000000	0.000000	0.007569	-0.169074	-0.002196	0.000000	0.000000	3.000000	76.000000	0.000000
14962.320815	-0.121736	0.612261	0.000834	75.230255	41.590057	45.704540	-1.086803	0.000000	0.041689	0.000000	0.000000	0.000000	0.007569	-0.169074	-0.002196	0.000000	0.000000	3.000000	76.000000	0.000000
14962.324149	-0.121736	0.612261	0.000834	75.230255	41.590057	45.704540	-1.086803	0.000000	0.041689	0.000000	0.000000	0.000000	0.007569	-0.169074	-0.002196	0.000000	0.000000	3.000000	76.000000	0.000000
14962.327482	-0.121683	0.611704	0.000808	75.230255	41.590057	45.704540	-1.086803	0.000000	0.041689	0.000000	0.000000	0.000000	0.016002	-0.167090	-0.007660	0.000000	0.000000	3.000000	76.000000	0.000000
14962.330815	-0.121683	0.611704	0.000808	75.256416	41.693455	45.809296	-1.086803	0.000000	0.041689	0.000000	0.000000	0.000000	0.016002	-0.167090	-0.007660	0.000000	0.000000	3.000000	76.000000	0.000000
14962.334149	-0.121586	0.611147	0.000794	75.256416	41.693455	45.809296	-1.086803	0.000000	0.041689	0.000000	0.000000	0.000000	0.029096	-0.167016	-0.004395	0.000000	0.000000	3.000000	76.000000	0.000000
14962.337482	-0.121586	0.611147	0.000794	75.256416	41.693455	45.809296	-1.086803	0.000000	0.041689	0.000000	0.000000	0.000000	0.029096	-0.167016	-0.004395	0.000000	0.000000	3.000000	76.000000	0.000000
14962.340815	-0.121586	0.611147	0.000794	75.255684	41.547829	45.672249	-1.079287	0.000000	0.039680	0.000000	0.000000	0.000000	0.029096	-0.167016	-0.004395	0.000000	0.000000	3.000000	76.000000	0.000000
14962.344149	-0.121586	0.611147	0.000794	75.255684	41.547829	45.672249	-1.079287	0.000000	0.039680	0.000000	0.000000	0.000000	0.029096	-0.167016	-0.004395	0.000000	0.000000	3.000000	76.000000	0.000000
14962.347482	-0.121483	0.610597	0.000846	75.255684	41.547829	45.672249	-1.079287	0.000000	0.039680	0.000000	0.000000	0.000000	0.030749	-0.165019	0.015683	0.000000	0.000000	3.000000	76.000000	0.000000
14962.350815	-0.121483	0.610597	0.000846	75.233154	41.166397	45.310749	-1.079287	0.000000	0.039680	0.000000	0.000000	0.000000	0.030749	-0.165019	0.015683	0.000000	0.000000	3.000000	76.000000	0.000000
14962.354149	-0.121390	0.610060	0.000845	75.233154	41.166397	45.310749	-1.079287	0.000000	0.039680	0.000000	0.000000	0.000000	0.027987	-0.161051	-0.000227	0.000000	0.000000	3.000000	76.000000	0.000000
14962.357482	-0.121390	0.610060	0.000845	75.233154	41.166397	45.310749	-1.079287	0.000000	0.039680	0.000000	0.000000	0.000000	0.027987	-0.161051	-0.000227	0.000000	0.000000	3.000000	76.000000	0.000000
14962.360815	-0.121390	0.610060	0.000845	75.206200	40.782368	44.950073	-1.069497	0.000000	0.042256	0.000000	0.000000	0.000000	0.027987	-0.161051	-0.000227	0.000000	0.000000	3.000000	76.000000	0.000000
14962.364149	-0.121390	0.610060	0.000845	75.206200	40.782368	44.950073	-1.069497	0.000000	0.042256	0.000000	0.000000	0.000000	0.027987	-0.161051	-0.000227	0.000000	0.000000	3.000000	76.000000	0.000000
14962.367482	-0.121346	0.609517	0.000856	75.206200	40.782368	44.950073	-1.069497	0.000000	0.042256	0.000000	0.000000	0.000000	0.013134	-0.162975	0.003121	0.000000	0.000000	3.000000	76.000000	0.000000
14962.370815	-0.121346	0.609517	0.000856	75.171356	40.453625	44.656940	-1.069497	0.000000	0.042256	0.000000	0.000000	0.000000	0.013134	-0.162975	0.003121	0.000000	0.000000	3.000000	76.000000	0.000000
14962.374149	-0.121274	0.608980	0.000848	75.171356	40.453625	44.656940	-1.069497	0.000000	0.042256	0.000000	0.000000	0.000000	0.021558	-0.160954	-0.002328	0.000000	0.000000	3.000000	76.000000	0.000000
14962.377482	-0.121274	0.608980	0.000848	75.171356	40.453625	44.656940	-1.069497	0.000000	0.042256	0.000000	0.000000	0.000000	0.021558	-0.160954	-0.002328	0.000000	0.000000	3.000000	76.000000	0.000000
14962.380815	-0.121274	0.608980	0.000848	75.118401	40.230778	44.497475	-1.063715	0.000000	0.042388	0.000000	0.000000	0.000000	0.021558	-0.160954	-0.002328	0.000000	0.000000	3.000000	76.000000	0.000000
14962.384149	-0.121274	0.608980	0.000848	75.118401	40.230778	44.497475	-1.063715	0.000000	0.042388	0.000000	0.000000	0.000000	0.021558	-0.160954	-0.002328	0.000000	0.000000	3.000000	76.000000	0.000000
14962.387482	-0.121210	0.608412	0.000780	75.118401	40.230778	44.497475	-1.063715	0.000000	0.042388	0.000000	0.000000	0.000000	0.019363	-0.170530	-0.020415	0.000000	0.000000	3.000000	76.000000	0.000000
14962.390815	-0.121210	0.608412	0.000780	75.051918	40.131199	44.484924	-1.063715	0.000000	0.042388	0.000000	0.000000	0.000000	0.019363	-0.170530	-0.020415	0.000000	0.000000	3.000000	76.000000	0.000000
14962.394149	-0.121127	0.607863	0.000732	75.051918	40.131199	44.484924	-1.063715	0.000000	0.042388	0.000000	0.000000	0.000000	0.024719	-0.164625	-0.014300	0.000000	0.000000	3.000000	76.000000	0.000000
14962.397482	-0.121127	0.607863	0.000732	75.051918	40.131199	44.484924	-1.063715	0.000000	0.042388	0.000000	0.000000	0.000000	0.024719	-0.164625	-0.014300	0.000000	0.000000	3.000000	76.000000	0.000000
14962.400815	-0.121127	0.607863	0.000732	74.985184	40.090469	44.536201	-1.056368	0.000000	0.036602	0.000000	0.000000	0.000000	0.024719	-0.164625	-0.014300	0.000000	0.000000	3.000000	76.000000	0.000000
14962.404149	-0.121127	0.607863	0.000732	74.985184	40.090469	44.536201	-1.056368	0.000000	0.036602	0.000000	0.000000	0.000000	0.024719	-0.164625	-0.014300	0.000000	0.000000	3.000000	76.000000	0.000000
14962.407482	-0.121062	0.607295	0.000663	74.985184	40.090469	44.536201	-1.056368	0.000000	0.036602	0.000000	0.000000	0.000000	0.019462	-0.170316	-0.020831	0.000000	0.000000	3.000000	76.000000	0.000000
14962.410815	-0.121062	0.607295	0.000663	74.920090	39.995949	44.531620	-1.056368	0.000000	0.036602	0.000000	0.000000	0.000000	0.019462	-0.170316	-0.020831	0.000000	0.000000	3.000000	76.000000	0.000000
14962.414149	-0.121043	0.606702	0.000589	74.920090	39.995949	44.531620	-1.056368	0.000000	0.036602	0.000000	0.000000	0.000000	0.005849	-0.177992	-0.022119	0.000000	0.000000	3.000000	76.000000	0.000000
14962.417482	-0.121043	0.606702	0.000589	74.920090	39.995949	44.531620	-1.056368	0.000000	0.036602	0.000000	0.000000	0.000000	0.005849	-0.177992	-0.022119	0.000000	0.000000	3.000000	76.000000	0.000000
14962.420815	-0.121043	0.606702	0.000589	74.852058	39.880371	44.501320	-1.052150	0.000000	0.029444	0.000000	0.000000	0.000000	0.005849	-0.177992	-0.022119	0.000000	0.000000	3.000000	76.000000	0.000000
14962.424149	-0.121043	0.606702	0.000589	74.852058	39.880371	44.501320	-1.052150	0.000000	0.029444	0.000000	0.000000	0.000000	0.005849	-0.177992	-0.022119	0.000000	0.000000	3.000000	76.000000	0.000000
14962.427482	-0.120995	0.606116	0.000497	74.852058	39.880371	44.501320	-1.052150	0.000000	0.029444	0.000000	0.000000	0.000000	0.014272	-0.175910	-0.027607	0.000000	0.000000	3.000000	76.000000	0.000000
14962.430815	-0.120995	0.606116	0.000497	74.782112	39.729885	44.443859	-1.052150	0.000000	0.029444	0.000000	0.000000	0.000000	0.014272	-0.175910	-0.027607	0.000000	0.000000	3.000000	76.000000	0.000000
14962.434149	-0.120958	0.605542	0.000443	74.782112	39.729885	44.443859	-1.052150	0.000000	0.029444	0.000000	0.000000	0.000000	0.011262	-0.172039	-0.016217	0.000000	0.000000	3.000000	76.000000	0.000000
14962.437482	-0.120958	0.605542	0.000443	74.782112	39.729885	44.443859	-1.052150	0.000000	0.029444	0.000000	0.000000	0.000000	0.011262	-0.172039	-0.016217	0.000000	0.000000	3.000000	76.000000	0.000000
14962.440815	-0.120958	0.605542	0.000443	74.700699	39.488323	44.289490	-1.047894	0.000000	0.022140	0.000000	0.000000	0.000000	0.011262	-0.172039	-0.016217	0.000000	0.000000	3.000000	76.000000	0.000000
14962.444149	-0.120958	0.605542	0.000443	74.700699	39.488323	44.289490	-1.047894	0.000000	0.022140	0.000000	0.000000	0.000000	0.011262	-0.172039	-0.016217	0.000000	0.000000	3.000000	76.000000	0.000000
14962.447482	-0.120926	0.604962	0.000411	74.700699	39.488323	44.289490	-1.047894	0.000000	0.022140	0.000000	0.000000	0.000000	0.009470	-0.173952	-0.009447	0.000000	0.000000	3.000000	76.000000	0.000000
14962.450815	-0.120926	0.604962	0.000411	74.619148	39.198280	44.078217	-1.047894	0.000000	0.022140	0.000000	0.000000	0.000000	0.009470	-0.173952	-0.009447	0.000000	0.000000	3.000000	76.000000	0.000000
14962.454149	-0.120918	0.604428	0.000381	74.619148	39.198280	44.078217	-1.047894	0.000000	0.022140	0.000000	0.000000	0.000000	0.002396	-0.160366	-0.009069	0.000000	0.000000	3.000000	76.000000	0.000000
14962.457482	-0.120918	0.604428	0.000381	74.619148	39.198280	44.078217	-1.047894	0.000000	0.022140	0.000000	0.000000	0.000000	0.002396	-0.160366	-0.009069	0.000000	0.000000	3.000000	76.000000	0.000000
14962.460815	-0.120918	0.604428	0.000381	74.549492	38.923653	43.836861	-1.045917	0.000000	0.019054	0.000000	0.000000	0.000000	0.002396	-0.160366	-0.009069	0.000000	0.000000	3.000000	76.000000	0.000000
14962.464149	-0.120918	0.604428	0.000381	74.549492	38.923653	43.836861	-1.045917	0.000000	0.019054	0.000000	0.000000	0.000000	0.002396	-0.160366	-0.009069	0.000000	0.000000	3.000000	76.000000	0.000000
14962.467482	-0.120927	0.603899	0.000412	74.549492	38.923653	43.836861	-1.045917	0.000000	0.019054	0.000000	0.000000	0.000000	-0.002475	-0.158593	0.009359	0.000000	0.000000	3.000000	76.000000	0.000000
14962.470815	-0.120927	0.603899	0.000412	74.479332	38.648785	43.478149	-1.045917	0.000000	0.019054	0.000000	0.000000	0.000000	-0.002475	-0.158593	0.009359	0.000000	0.000000	3.000000	76.000000	0.000000
14962.474149	-0.120915	0.603416	0.000456	74.479332	38.648785	43.478149	-1.045917	0.000000	0.019054	0.000000	0.000000	0.000000	0.003472	-0.145078	0.013251	0.000000	0.000000	3.000000	76.000000	0.000000
14962.477482	-0.120915	0.603416	0.000456	74.479332	38.648785	43.478149	-1.045917	0.000000	0.019054	0.000000	0.000000	0.000000	0.003472	-0.145078	0.013251	0.000000	0.000000	3.000000	76.000000	0.000000
14962.480815	-0.120915	0.603416	0.000456	74.425537	38.425526	43.046917	-1.045750	0.000000	0.022822	0.000000	0.000000	0.000000	0.003472	-0.145078	0.013251	0.000000	0.000000	3.000000	76.000000	0.000000
14962.484149	-0.120915	0.603416	0.000456	74.425537	38.425526	43.046917	-1.045750	0.000000	0.022822	0.000000	0.000000	0.000000	0.003472	-0.145078	0.013251	0.000000	0.000000	3.000000	76.000000	0.000000
14962.487482	-0.120939	0.602964	0.000549	74.425537	38.425526	43.046917	-1.045750	0.000000	0.022822	0.000000	0.000000	0.000000	-0.007314	-0.135614	0.027689	0.000000	0.000000	3.000000	76.000000	0.000000
14962.490815	-0.120939	0.602964	0.000549	74.388458	38.380116	42.773933	-1.045750	0.000000	0.022822	0.000000	0.000000	0.000000	-0.007314	-0.135614	0.027689	0.000000	0.000000	3.000000	76.000000	0.000000
14962.494149	-0.120939	0.602964	0.000549	74.388458	38.380116	42.773933	-1.045750	0.000000	0.022822	0.000000	0.000000	0.000000	-0.007314	-0.135614	0.027689	0.000000	0.000000	3.000000	76.000000	0.000000
14962.497482	-0.120939	0.602964	0.000549	74.388458	38.380116	42.773933	-1.045750	0.000000	0.022822	0.000000	0.000000	0.000000	-0.007314	-0.135614	0.027689	0.000000	0.000000	3.000000	76.000000	0.000000
14962.500815	-0.121004	0.602136	0.000794	74.352501	38.508202	42.766182	-1.046969	0.000000	0.027437	0.000000	0.000000	0.000000	-0.019474	-0.248384	0.073702	0.000000	0.000000	3.000000	76.000000	0.000000
14962.504149	-0.121004	0.602136	0.000794	74.352501	38.508202	42.766182	-1.046969	0.000000	0.027437	0.000000	0.000000	0.000000	0.000001	0.000006	-0.000000	0.000000	0.000000	3.000000	76.000000	0.000000
14962.507482	-0.121004	0.602136	0.000794	74.352501	38.508202	42.766182	-1.046969	0.000000	0.027437	0.000000	0.000000	0.000000	0.000001	0.000006	-0.000000	0.000000	0.000000	3.000000	76.000000	0.000000
14962.510815	-0.121004	0.602136	0.000794	74.311867	38.742783	42.952335	-1.050215	0.000000	0.039721	0.000000	0.000000	0.000000	0.000001	0.000006	-0.000000	0.000000	0.000000	3.000000	76.000000	0.000000
14962.514149	-0.121004	0.602136	0.000794	74.311867	38.742783	42.952335	-1.050215	0.000000	0.039721	0.000000	0.000000	0.000000	0.000001	0.000006	-0.000000	0.000000	0.000000	3.000000	76.000000	0.000000
14962.517482	-0.121029	0.601753	0.000977	74.311867	38.742783	42.952335	-1.050215	0.000000	0.039721	0.000000	0.000000	0.000000	-0.007484	-0.114837	0.054745	0.000000	0.000000	3.000000	76.000000	0.000000
14962.520815	-0.121029	0.601753	0.000977	74.266197	38.971218	43.215111	-1.050215	0.000000	0.039721	0.000000	0.000000	0.000000	-0.007484	-0.114837	0.054745	0.000000	0.000000	3.000000	76.000000	0.000000
14962.524149	-0.121029	0.601753	0.000977	74.266197	38.971218	43.215111	-1.050215	0.000000	0.039721	0.000000	0.000000	0.000000	-0.007484	-0.114837	0.054745	0.000000	0.000000	3.000000	76.000000	0.000000
14962.527482	-0.121029	0.601753	0.000977	74.266197	38.971218	43.215111	-1.050215	0.000000	0.039721	0.000000	0.000000	0.000000	-0.007484	-0.114837	0.054745	0.000000	0.000000	3.000000	76.000000	0.000000
14962.530815	-0.121109	0.601025	0.001366	74.224113	39.177525	43.483540	-1.051463	0.000000	0.048845	0.000000	0.000000	0.000000	-0.023886	-0.218448	0.116871	0.000000	0.000000	3.000000	76.000000	0.000000
14962.534149	-0.121109	0.601025	0.001366	74.224113	39.177525	43.483540	-1.051463	0.000000	0.048845	0.000000	0.000000	0.000000	0.000001	-0.000009	0.000000	0.000000	0.000000	3.000000	76.000000	0.000000
14962.537482	-0.121109	0.601025	0.001366	74.224113	39.177525	43.483540	-1.051463	0.000000	0.048845	0.000000	0.000000	0.000000	0.000001	-0.000009	0.000000	0.000000	0.000000	3.000000	76.000000	0.000000
14962.540815	-0.121109	0.601025	0.001366	74.212898	39.323895	43.630016	-1.055444	0.000000	0.068323	0.000000	0.000000	0.000000	0.000001	-0.000009	0.000000	0.000000	0.000000	3.000000	76.000000	0.000000
14962.544149	-0.121109	0.601025	0.001366	74.212898	39.323895	43.630016	-1.055444	0.000000	0.068323	0.000000	0.000000	0.000000	0.000001	-0.000009	0.000000	0.000000	0.000000	3.000000	76.000000	0.000000
14962.547482	-0.121172	0.600717	0.001605	74.212898	39.323895	43.630016	-1.055444	0.000000	0.068323	0.000000	0.000000	0.000000	-0.018886	-0.092202	0.071521	0.000000	0.000000	3.000000	76.000000	0.000000
14962.550815	-0.121172	0.600717	0.001605	74.226509	39.409019	43.649796	-1.055444	0.000000	0.068323	0.000000	0.000000	0.000000	-0.018886	-0.092202	0.071521	0.000000	0.000000	3.000000	76.000000	0.000000
14962.554149	-0.121172	0.600717	0.001605	74.226509	39.409019	43.649796	-1.055444	0.000000	0.068323	0.000000	0.000000	0.000000	-0.018886	-0.092202	0.071521	0.000000	0.000000	3.000000	76.000000	0.000000
14962.557482	-0.121172	0.600717	0.001605	74.226509	39.409019	43.649796	-1.055444	0.000000	0.068323	0.000000	0.000000	0.000000	-0.018886	-0.092202	0.071521	0.000000	0.000000	3.000000	76.000000	0.000000
14962.560815	-0.121330	0.600185	0.002115	74.241135	39.478264	43.668728	-1.058592	0.000000	0.080244	0.000000	0.000000	0.000000	-0.047391	-0.159747	0.152950	0.000000	0.000000	3.000000	76.000000	0.000000
14962.564149	-0.121330	0.600185	0.002115	74.241135	39.478264	43.668728	-1.058592	0.000000	0.080244	0.000000	0.000000	0.000000	0.000001	0.000005	0.000000	0.000000	0.000000	3.000000	76.000000	0.000000
14962.567482	-0.121330	0.600185	0.002115	74.241135	39.478264	43.668728	-1.058592	0.000000	0.080244	0.000000	0.000000	0.000000	0.000001	0.000005	0.000000	0.000000	0.000000	3.000000	76.000000	0.000000
14962.570815	-0.121330	0.600185	0.002115	74.250282	39.520592	43.699577	-1.066490	0.000000	0.105735	0.000000	0.000000	0.000000	0.000001	0.000005	0.000000	0.000000	0.000000	3.000000	76.000000	0.000000
14962.574149	-0.121330	0.600185	0.002115	74.250282	39.520592	43.699577	-1.066490	0.000000	0.105735	0.000000	0.000000	0.000000	0.000001	0.000005	0.000000	0.000000	0.000000	3.000000	76.000000	0.000000
14962.577482	-0.121425	0.599960	0.002386	74.250282	39.520592	43.699577	-1.066490	0.000000	0.105735	0.000000	0.000000	0.000000	-0.028515	-0.067542	0.081449	0.000000	0.000000	3.000000	76.000000	0.000000
14962.580815	-0.121425	0.599960	0.002386	74.259407	39.557541	43.746445	-1.066490	0.000000	0.105735	0.000000	0.000000	0.000000	-0.028515	-0.067542	0.081449	0.000000	0.000000	3.000000	76.000000	0.000000
14962.584149	-0.121425	0.599960	0.002386	74.259407	39.557541	43.746445	-1.066490	0.000000	0.105735	0.000000	0.000000	0.000000	-0.028515	-0.067542	0.081449	0.000000	0.000000	3.000000	76.000000	0.000000
14962.587482	-0.121425	0.599960	0.002386	74.259407	39.557541	43.746445	-1.066490	0.000000	0.105735	0.000000	0.000000	0.000000	-0.028515	-0.067542	0.081449	0.000000	0.000000	3.000000	76.000000	0.000000
14962.590815	-0.121698	0.599631	0.002891	74.261635	39.569592	43.769001	-1.071243	0.000000	0.119310	0.000000	0.000000	0.000000	-0.082092	-0.098478	0.151520	0.000000	0.000000	3.000000	76.000000	0.000000
14962.594149	-0.121698	0.599631	0.002891	74.261635	39.569592	43.769001	-1.071243	0.000000	0.119310	0.000000	0.000000	0.000000	-0.000001	-0.000006	-0.000000	0.000000	0.000000	3.000000	76.000000	0.000000
14962.597482	-0.121698	0.599631	0.002891	74.261635	39.569592	43.769001	-1.071243	0.000000	0.119310	0.000000	0.000000	0.000000	-0.000001	-0.000006	-0.000000	0.000000	0.000000	3.000000	76.000000	0.000000
14962.600815	-0.121698	0.599631	0.002891	74.260971	39.585907	43.799110	-1.084925	0.000000	0.144564	0.000000	0.000000	0.000000	-0.000001	-0.000006	-0.000000	0.000000	0.000000	3.000000	76.000000	0.000000
14962.604149	-0.121698	0.599631	0.002891	74.260971	39.585907	43.799110	-1.084925	0.000000	0.144564	0.000000	0.000000	0.000000	-0.000001	-0.000006	-0.000000	0.000000	0.000000	3.000000	76.000000	0.000000
14962.607482	-0.121840	0.599522	0.003160	74.260971	39.585907	43.799110	-1.084925	0.000000	0.144564	0.000000	0.000000	0.000000	-0.042339	-0.032983	0.080502	0.000000	0.000000	3.000000	76.000000	0.000000
14962.610815	-0.121840	0.599522	0.003160	74.257446	39.609219	43.836788	-1.084925	0.000000	0.144564	0.000000	0.000000	0.000000	-0.042339	-0.032983	0.080502	0.000000	0.000000	3.000000	76.000000	0.000000
14962.614149	-0.121840	0.599522	0.003160	74.257446	39.609219	43.836788	-1.084925	0.000000	0.144564	0.000000	0.000000	0.000000	-0.042339	-0.032983	0.080502	0.000000	0.000000	3.000000	76.000000	0.000000
14962.617482	-0.121840	0.599522	0.003160	74.257446	39.609219	43.836788	-1.084925	0.000000	0.144564	0.000000	0.000000	0.000000	-0.042339	-0.032983	0.080502	0.000000	0.000000	3.000000	76.000000	0.000000
14962.620815	-0.122060	0.599322	0.003638	74.257446	39.603775	43.836784	-1.091981	0.000000	0.157981	0.000000	0.000000	0.000000	-0.066084	-0.059849	0.143547	0.000000	0.000000	3.000000	76.000000	0.000000
14962.624149	-0.122060	0.599322	0.003638	74.257446	39.603775	43.836784	-1.091981	0.000000	0.157981	0.000000	0.000000	0.000000	-0.066084	-0.059849	0.143547	0.000000	0.000000	3.000000	76.000000	0.000000
14962.627482	-0.122060	0.599322	0.003638	74.257446	39.603775	43.836784	-1.091981	0.000000	0.157981	0.000000	0.000000	0.000000	-0.066084	-0.059849	0.143547	0.000000	0.000000	3.000000	76.000000	0.000000
14962.630815	-0.122060	0.599322	0.003638	74.257446	39.603775	43.836784	-1.102995	0.000000	0.181905	0.000000	0.000000	0.000000	-0.066084	-0.059849	0.143547	0.000000	0.000000	3.000000	76.000000	0.000000
14962.634149	-0.122121	0.599252	0.003870	74.257446	39.603775	43.836784	-1.102995	0.000000	0.181905	0.000000	0.000000	0.000000	-0.018407	-0.021112	0.069497	0.000000	0.000000	3.000000	76.000000	0.000000
14962.637482	-0.122121	0.599252	0.003870	74.257446	39.603775	43.836784	-1.102995	0.000000	0.181905	0.000000	0.000000	0.000000	-0.018407	-0.021112	0.069497	0.000000	0.000000	3.000000	76.000000	0.000000
14962.640815	-0.122121	0.599252	0.003870	74.257446	39.603775	43.836784	-1.106063	0.000000	0.193488	0.000000	0.000000	0.000000	-0.018407	-0.021112	0.069497	0.000000	0.000000	3.000000	76.000000	0.000000
14962.644149	-0.122121	0.599252	0.003870	74.257446	39.603775	43.836784	-1.106063	0.000000	0.193488	0.000000	0.000000	0.000000	-0.018407	-0.021112	0.069497	0.000000	0.000000	3.000000	76.000000	0.000000
14962.647482	-0.122176	0.599188	0.004078	74.257446	39.603775	43.836784	-1.106063	0.000000	0.193488	0.000000	0.000000	0.000000	-0.016565	-0.019037	0.062538	0.000000	0.000000	3.000000	76.000000	0.000000
14962.650815	-0.122176	0.599188	0.004078	74.257446	39.603775	43.836784	-1.106063	0.000000	0.193488	0.000000	0.000000	0.000000	-0.016565	-0.019037	0.062538	0.000000	0.000000	3.000000	76.000000	0.000000
14962.654149	-0.122176	0.599188	0.004078	74.257446	39.603775	43.836784	-1.106063	0.000000	0.193488	0.000000	0.000000	0.000000	-0.016565	-0.019037	0.062538	0.000000	0.000000	3.000000	76.000000	0.000000
14962.657482	-0.122176	0.599188	0.004078	74.257446	39.603775	43.836784	-1.106063	0.000000	0.193488	0.000000	0.000000	0.000000	-0.016565	-0.019037	0.062538	0.000000	0.000000	3.000000	76.000000	0.000000
14962.660815	-0.122258	0.599070	0.004387	74.259270	39.612820	43.846184	-1.108824	0.000000	0.203911	0.000000	0.000000	0.000000	-0.024518	-0.035388	0.092565	0.000000	0.000000	3.000000	76.000000	0.000000
14962.664149	-0.122258	0.599070	0.004387	74.259270	39.612820	43.846184	-1.108824	0.000000	0.203911	0.000000	0.000000	0.000000	-0.024518	-0.035388	0.092565	0.000000	0.000000	3.000000	76.000000	0.000000
14962.667482	-0.122258	0.599070	0.004387	74.259270	39.612820	43.846184	-1.108824	0.000000	0.203911	0.000000	0.000000	0.000000	-0.024518	-0.035388	0.092565	0.000000	0.000000	3.000000	76.000000	0.000000
14962.670815	-0.122258	0.599070	0.004387	74.261086	39.621841	43.855556	-1.112910	0.000000	0.219338	0.000000	0.000000	0.000000	-0.024518	-0.035388	0.092565	0.000000	0.000000	3.000000	76.000000	0.000000
14962.674149	-0.122291	0.599009	0.004510	74.261086	39.621841	43.855556	-1.112910	0.000000	0.219338	0.000000	0.000000	0.000000	-0.009794	-0.018457	0.036979	0.000000	0.000000	3.000000	76.000000	0.000000
14962.677482	-0.122291	0.599009	0.004510	74.261086	39.621841	43.855556	-1.112910	0.000000	0.219338	0.000000	0.000000	0.000000	-0.009794	-0.018457	0.036979	0.000000	0.000000	3.000000	76.000000	0.000000
14962.680815	-0.122291	0.599009	0.004510	74.266548	39.648975	43.883743	-1.114542	0.000000	0.225501	0.000000	0.000000	0.000000	-0.009794	-0.018457	0.036979	0.000000	0.000000	3.000000	76.000000	0.000000
14962.684149	-0.122291	0.599009	0.004510	74.266548	39.648975	43.883743	-1.114542	0.000000	0.225501	0.000000	0.000000	0.000000	-0.009794	-0.018457	0.036979	0.000000	0.000000	3.000000	76.000000	0.000000
14962.687482	-0.122305	0.598897	0.004563	74.266548	39.648975	43.883743	-1.114542	0.000000	0.225501	0.000000	0.000000	0.000000	-0.004218	-0.033439	0.015929	0.000000	0.000000	3.000000	76.000000	0.000000
14962.690815	-0.122305	0.598897	0.004563	74.275642	39.696945	43.930756	-1.114542	0.000000	0.225501	0.000000	0.000000	0.000000	-0.004218	-0.033439	0.015929	0.000000	0.000000	3.000000	76.000000	0.000000
14962.694149	-0.122305	0.598897	0.004563	74.275642	39.696945	43.930756	-1.114542	0.000000	0.225501	0.000000	0.000000	0.000000	-0.004218	-0.033439	0.015929	0.000000	0.000000	3.000000	76.000000	0.000000
14962.697482	-0.122305	0.598897	0.004563	74.275642	39.696945	43.930756	-1.114542	0.000000	0.225501	0.000000	0.000000	0.000000	-0.004218	-0.033439	0.015929	0.000000	0.000000	3.000000	76.000000	0.000000
14962.700815	-0.122279	0.598591	0.004641	74.288330	39.763096	43.996647	-1.115245	0.000000	0.228156	0.000000	0.000000	0.000000	0.007864	-0.091828	0.023449	0.000000	0.000000	3.000000	76.000000	0.000000
14962.704149	-0.122279	0.598591	0.004641	74.288330	39.763096	43.996647	-1.115245	0.000000	0.228156	0.000000	0.000000	0.000000	0.000001	-0.000007	-0.000000	0.000000	0.000000	3.000000	76.000000	0.000000
14962.707482	-0.122279	0.598591	0.004641	74.288330	39.763096	43.996647	-1.115245	0.000000	0.228156	0.000000	0.000000	0.000000	0.000001	-0.000007	-0.000000	0.000000	0.000000	3.000000	76.000000	0.000000
14962.710815	-0.122279	0.598591	0.004641	74.306450	39.859325	44.090958	-1.113935	0.000000	0.232064	0.000000	0.000000	0.000000	0.000001	-0.000007	-0.000000	0.000000	0.000000	3.000000	76.000000	0.000000
14962.714149	-0.122279	0.598591	0.004641	74.306450	39.859325	44.090958	-1.113935	0.000000	0.232064	0.000000	0.000000	0.000000	0.000001	-0.000007	-0.000000	0.000000	0.000000	3.000000	76.000000	0.000000
14962.717482	-0.122230	0.598359	0.004635	74.306450	39.859325	44.090958	-1.113935	0.000000	0.232064	0.000000	0.000000	0.000000	0.014583	-0.069770	-0.001911	0.000000	0.000000	3.000000	76.000000	0.000000
14962.720815	-0.122230	0.598359	0.004635	74.328506	39.985237	44.217651	-1.113935	0.000000	0.232064	0.000000	0.000000	0.000000	0.014583	-0.069770	-0.001911	0.000000	0.000000	3.000000	76.000000	0.000000
14962.724149	-0.122230	0.598359	0.004635	74.328506	39.985237	44.217651	-1.113935	0.000000	0.232064	0.000000	0.000000	0.000000	0.014583	-0.069770	-0.001911	0.000000	0.000000	3.000000	76.000000	0.000000
14962.727482	-0.122230	0.598359	0.004635	74.328506	39.985237	44.217651	-1.113935	0.000000	0.232064	0.000000	0.000000	0.000000	0.014583	-0.069770	-0.001911	0.000000	0.000000	3.000000	76.000000	0.000000
14962.730815	-0.122064	0.597709	0.004538	74.355522	40.133121	44.359940	-1.111505	0.000000	0.231746	0.000000	0.000000	0.000000	0.049890	-0.194986	-0.029000	0.000000	0.000000	3.000000	76.000000	0.000000
14962.734149	-0.122064	0.597709	0.004538	74.355522	40.133121	44.359940	-1.111505	0.000000	0.231746	0.000000	0.000000	0.000000	0.049890	-0.194986	-0.029000	0.000000	0.000000	3.000000	76.000000	0.000000
14962.737482	-0.122064	0.597709	0.004538	74.355522	40.133121	44.359940	-1.111505	0.000000	0.231746	0.000000	0.000000	0.000000	0.049890	-0.194986	-0.029000	0.000000	0.000000	3.000000	76.000000	0.000000
14962.740815	-0.122064	0.597709	0.004538	74.387810	40.311745	44.531300	-1.103189	0.000000	0.226913	0.000000	0.000000	0.000000	0.049890	-0.194986	-0.029000	0.000000	0.000000	3.000000	76.000000	0.000000
14962.744149	-0.121922	0.597318	0.004446	74.387810	40.311745	44.531300	-1.103189	0.000000	0.226913	0.000000	0.000000	0.000000	0.042477	-0.117323	-0.027661	0.000000	0.000000	3.000000	76.000000	0.000000
14962.747482	-0.121922	0.597318	0.004446	74.387810	40.311745	44.531300	-1.103189	0.000000	0.226913	0.000000	0.000000	0.000000	0.042477	-0.117323	-0.027661	0.000000	0.000000	3.000000	76.000000	0.000000
14962.750815	-0.121922	0.597318	0.004446	74.423546	40.506817	44.722530	-1.096110	0.000000	0.222302	0.000000	0.000000	0.000000	0.042477	-0.117323	-0.027661	0.000000	0.000000	3.000000	76.000000	0.000000
14962.754149	-0.121922	0.597318	0.004446	74.423546	40.506817	44.722530	-1.096110	0.000000	0.222302	0.000000	0.000000	0.000000	0.042477	-0.117323	-0.027661	0.000000	0.000000	3.000000	76.000000	0.000000
14962.757482	-0.121800	0.596882	0.004339	74.423546	40.506817	44.722530	-1.096110	0.000000	0.222302	0.000000	0.000000	0.000000	0.036582	-0.130759	-0.032025	0.000000	0.000000	3.000000	76.000000	0.000000
14962.760815	-0.121800	0.596882	0.004339	74.461205	40.720623	44.937569	-1.096110	0.000000	0.222302	0.000000	0.000000	0.000000	0.036582	-0.130759	-0.032025	0.000000	0.000000	3.000000	76.000000	0.000000
14962.764149	-0.121800	0.596882	0.004339	74.461205	40.720623	44.937569	-1.096110	0.000000	0.222302	0.000000	0.000000	0.000000	0.036582	-0.130759	-0.032025	0.000000	0.000000	3.000000	76.000000	0.000000
14962.767482	-0.121800	0.596882	0.004339	74.461205	40.720623	44.937569	-1.096110	0.000000	0.222302	0.000000	0.000000	0.000000	0.036582	-0.130759	-0.032025	0.000000	0.000000	3.000000	76.000000	0.000000
14962.770815	-0.121591	0.595902	0.004080	74.488373	40.928761	45.160149	-1.090013	0.000000	0.216965	0.000000	0.000000	0.000000	0.062671	-0.293913	-0.077747	0.000000	0.000000	3.000000	76.000000	0.000000
14962.774149	-0.121591	0.595902	0.004080	74.488373	40.928761	45.160149	-1.090013	0.000000	0.216965	0.000000	0.000000	0.000000	-0.000001	0.000003	0.000000	0.000000	0.000000	3.000000	76.000000	0.000000
14962.777482	-0.121591	0.595902	0.004080	74.488373	40.928761	45.160149	-1.090013	0.000000	0.216965	0.000000	0.000000	0.000000	-0.000001	0.000003	0.000000	0.000000	0.000000	3.000000	76.000000	0.000000
14962.780815	-0.121591	0.595902	0.004080	74.486900	41.117519	45.394802	-1.079567	0.000000	0.204007	0.000000	0.000000	0.000000	-0.000001	0.000003	0.000000	0.000000	0.000000	3.000000	76.000000	0.000000
14962.784149	-0.121591	0.595902	0.004080	74.486900	41.117519	45.394802	-1.079567	0.000000	0.204007	0.000000	0.000000	0.000000	-0.000001	0.000003	0.000000	0.000000	0.000000	3.000000	76.000000	0.000000
14962.787482	-0.121547	0.595382	0.004000	74.486900	41.117519	45.394802	-1.079567	0.000000	0.204007	0.000000	0.000000	0.000000	0.013387	-0.156094	-0.024142	0.000000	0.000000	3.000000	76.000000	0.000000
14962.790815	-0.121547	0.595382	0.004000	74.444504	41.181877	45.540920	-1.079567	0.000000	0.204007	0.000000	0.000000	0.000000	0.013387	-0.156094	-0.024142	0.000000	0.000000	3.000000	76.000000	0.000000
14962.794149	-0.121508	0.594854	0.003942	74.444504	41.181877	45.540920	-1.079567	0.000000	0.204007	0.000000	0.000000	0.000000	0.011604	-0.158174	-0.017380	0.000000	0.000000	3.000000	76.000000	0.000000
14962.797482	-0.121508	0.594854	0.003942	74.444504	41.181877	45.540920	-1.079567	0.000000	0.204007	0.000000	0.000000	0.000000	0.011604	-0.158174	-0.017380	0.000000	0.000000	3.000000	76.000000	0.000000
14962.800815	-0.121508	0.594854	0.003942	74.368523	41.213951	45.679020	-1.075402	0.000000	0.197087	0.000000	0.000000	0.000000	0.011604	-0.158174	-0.017380	0.000000	0.000000	3.000000	76.000000	0.000000
14962.804149	-0.121508	0.594854	0.003942	74.368523	41.213951	45.679020	-1.075402	0.000000	0.197087	0.000000	0.000000	0.000000	0.011604	-0.158174	-0.017380	0.000000	0.000000	3.000000	76.000000	0.000000
14962.807482	-0.121445	0.594283	0.003880	74.368523	41.213951	45.679020	-1.075402	0.000000	0.197087	0.000000	0.000000	0.000000	0.018896	-0.171565	-0.018418	0.000000	0.000000	3.000000	76.000000	0.000000
14962.810815	-0.121445	0.594283	0.003880	74.282410	41.194553	45.786011	-1.075402	0.000000	0.197087	0.000000	0.000000	0.000000	0.018896	-0.171565	-0.018418	0.000000	0.000000	3.000000	76.000000	0.000000
14962.814149	-0.121420	0.593715	0.003875	74.282410	41.194553	45.786011	-1.075402	0.000000	0.197087	0.000000	0.000000	0.000000	0.007473	-0.170171	-0.001718	0.000000	0.000000	3.000000	76.000000	0.000000
14962.817482	-0.121420	0.593715	0.003875	74.282410	41.194553	45.786011	-1.075402	0.000000	0.197087	0.000000	0.000000	0.000000	0.007473	-0.170171	-0.001718	0.000000	0.000000	3.000000	76.000000	0.000000
14962.820815	-0.121420	0.593715	0.003875	74.202057	41.212032	45.927044	-1.071007	0.000000	0.193731	0.000000	0.000000	0.000000	0.007473	-0.170171	-0.001718	0.000000	0.000000	3.000000	76.000000	0.000000
14962.824149	-0.121420	0.593715	0.003875	74.202057	41.212032	45.927044	-1.071007	0.000000	0.193731	0.000000	0.000000	0.000000	0.007473	-0.170171	-0.001718	0.000000	0.000000	3.000000	76.000000	0.000000
14962.827482	-0.121371	0.593103	0.003865	74.202057	41.212032	45.927044	-1.071007	0.000000	0.193731	0.000000	0.000000	0.000000	0.014784	-0.183557	-0.002815	0.000000	0.000000	3.000000	76.000000	0.000000
14962.830815	-0.121371	0.593103	0.003865	74.129013	41.299774	46.135902	-1.071007	0.000000	0.193731	0.000000	0.000000	0.000000	0.014784	-0.183557	-0.002815	0.000000	0.000000	3.000000	76.000000	0.000000
14962.834149	-0.121369	0.592510	0.003859	74.129013	41.299774	46.135902	-1.071007	0.000000	0.193731	0.000000	0.000000	0.000000	0.000454	-0.177892	-0.001721	0.000000	0.000000	3.000000	76.000000	0.000000
14962.837482	-0.121369	0.592510	0.003859	74.129013	41.299774	46.135902	-1.071007	0.000000	0.193731	0.000000	0.000000	0.000000	0.000454	-0.177892	-0.001721	0.000000	0.000000	3.000000	76.000000	0.000000
14962.840815	-0.121369	0.592510	0.003859	74.056557	41.414268	46.374878	-1.068468	0.000000	0.192975	0.000000	0.000000	0.000000	0.000454	-0.177892	-0.001721	0.000000	0.000000	3.000000	76.000000	0.000000
14962.844149	-0.121369	0.592510	0.003859	74.056557	41.414268	46.374878	-1.068468	0.000000	0.192975	0.000000	0.000000	0.000000	0.000454	-0.177892	-0.001721	0.000000	0.000000	3.000000	76.000000	0.000000
14962.847482	-0.121346	0.591918	0.003859	74.056557	41.414268	46.374878	-1.068468	0.000000	0.192975	0.000000	0.000000	0.000000	0.007077	-0.177821	-0.000212	0.000000	0.000000	3.000000	76.000000	0.000000
14962.850815	-0.121346	0.591918	0.003859	73.994652	41.475422	46.536663	-1.068468	0.000000	0.192975	0.000000	0.000000	0.000000	0.007077	-0.177821	-0.000212	0.000000	0.000000	3.000000	76.000000	0.000000
14962.854149	-0.121324	0.591299	0.003864	73.994652	41.475422	46.536663	-1.068468	0.000000	0.192975	0.000000	0.000000	0.000000	0.006576	-0.185586	0.001694	0.000000	0.000000	3.000000	76.000000	0.000000
14962.857482	-0.121324	0.591299	0.003864	73.994652	41.475422	46.536663	-1.068468	0.000000	0.192975	0.000000	0.000000	0.000000	0.006576	-0.185586	0.001694	0.000000	0.000000	3.000000	76.000000	0.000000
14962.860815	-0.121324	0.591299	0.003864	73.939232	41.423347	46.541191	-1.066192	0.000000	0.193222	0.000000	0.000000	0.000000	0.006576	-0.185586	0.001694	0.000000	0.000000	3.000000	76.000000	0.000000
14962.864149	-0.121324	0.591299	0.003864	73.939232	41.423347	46.541191	-1.066192	0.000000	0.193222	0.000000	0.000000	0.000000	0.006576	-0.185586	0.001694	0.000000	0.000000	3.000000	76.000000	0.000000
14962.867482	-0.121306	0.590699	0.003885	73.939232	41.423347	46.541191	-1.066192	0.000000	0.193222	0.000000	0.000000	0.000000	0.005372	-0.179914	0.006265	0.000000	0.000000	3.000000	76.000000	0.000000
14962.870815	-0.121306	0.590699	0.003885	73.877449	41.259113	46.355045	-1.066192	0.000000	0.193222	0.000000	0.000000	0.000000	0.005372	-0.179914	0.006265	0.000000	0.000000	3.000000	76.000000	0.000000
14962.874149	-0.121316	0.590092	0.003923	73.877449	41.259113	46.355045	-1.066192	0.000000	0.193222	0.000000	0.000000	0.000000	-0.002958	-0.182072	0.011237	0.000000	0.000000	3.000000	76.000000	0.000000
14962.877482	-0.121316	0.590092	0.003923	73.877449	41.259113	46.355045	-1.066192	0.000000	0.193222	0.000000	0.000000	0.000000	-0.002958	-0.182072	0.011237	0.000000	0.000000	3.000000	76.000000	0.000000
14962.880815	-0.121316	0.590092	0.003923	73.808311	41.078762	46.035904	-1.065790	0.000000	0.196139	0.000000	0.000000	0.000000	-0.002958	-0.182072	0.011237	0.000000	0.000000	3.000000	76.000000	0.000000
14962.884149	-0.121316	0.590092	0.003923	73.808311	41.078762	46.035904	-1.065790	0.000000	0.196139	0.000000	0.000000	0.000000	-0.002958	-0.182072	0.011237	0.000000	0.000000	3.000000	76.000000	0.000000
14962.887482	-0.121308	0.589504	0.003981	73.808311	41.078762	46.035904	-1.065790	0.000000	0.196139	0.000000	0.000000	0.000000	0.002402	-0.176481	0.017561	0.000000	0.000000	3.000000	76.000000	0.000000
14962.890815	-0.121308	0.589504	0.003981	73.744331	40.883942	45.728024	-1.065790	0.000000	0.196139	0.000000	0.000000	0.000000	0.002402	-0.176481	0.017561	0.000000	0.000000	3.000000	76.000000	0.000000
14962.894149	-0.121300	0.588916	0.004039	73.744331	40.883942	45.728024	-1.065790	0.000000	0.196139	0.000000	0.000000	0.000000	0.002458	-0.176432	0.017349	0.000000	0.000000	3.000000	76.000000	0.000000
14962.897482	-0.121300	0.588916	0.004039	73.744331	40.883942	45.728024	-1.065790	0.000000	0.196139	0.000000	0.000000	0.000000	0.002458	-0.176432	0.017349	0.000000	0.000000	3.000000	76.000000	0.000000
14962.900815	-0.121300	0.588916	0.004039	73.664040	40.668289	45.575184	-1.064980	0.000000	0.201957	0.000000	0.000000	0.000000	0.002458	-0.176432	0.017349	0.000000	0.000000	3.000000	76.000000	0.000000
14962.904149	-0.121300	0.588916	0.004039	73.664040	40.668289	45.575184	-1.064980	0.000000	0.201957	0.000000	0.000000	0.000000	0.002458	-0.176432	0.017349	0.000000	0.000000	3.000000	76.000000	0.000000
14962.907482	-0.121322	0.588365	0.004123	73.664040	40.668289	45.575184	-1.064980	0.000000	0.201957	0.000000	0.000000	0.000000	-0.006595	-0.165285	0.025083	0.000000	0.000000	3.000000	76.000000	0.000000
14962.910815	-0.121322	0.588365	0.004123	73.580734	40.525063	45.541874	-1.064980	0.000000	0.201957	0.000000	0.000000	0.000000	-0.006595	-0.165285	0.025083	0.000000	0.000000	3.000000	76.000000	0.000000
14962.914149	-0.121342	0.587840	0.004199	73.580734	40.525063	45.541874	-1.064980	0.000000	0.201957	0.000000	0.000000	0.000000	-0.006003	-0.157460	0.022828	0.000000	0.000000	3.000000	76.000000	0.000000
14962.917482	-0.121342	0.587840	0.004199	73.580734	40.525063	45.541874	-1.064980	0.000000	0.201957	0.000000	0.000000	0.000000	-0.006003	-0.157460	0.022828	0.000000	0.000000	3.000000	76.000000	0.000000
14962.920815	-0.121342	0.587840	0.004199	73.492531	40.481503	45.619564	-1.067080	0.000000	0.209942	0.000000	0.000000	0.000000	-0.006003	-0.157460	0.022828	0.000000	0.000000	3.000000	76.000000	0.000000
14962.924149	-0.121342	0.587840	0.004199	73.492531	40.481503	45.619564	-1.067080	0.000000	0.209942	0.000000	0.000000	0.000000	-0.006003	-0.157460	0.022828	0.000000	0.000000	3.000000	76.000000	0.000000
14962.927482	-0.121366	0.587334	0.004291	73.492531	40.481503	45.619564	-1.067080	0.000000	0.209942	0.000000	0.000000	0.000000	-0.007234	-0.151901	0.027508	0.000000	0.000000	3.000000	76.000000	0.000000
14962.930815	-0.121366	0.587334	0.004291	73.412582	40.493862	45.738857	-1.067080	0.000000	0.209942	0.000000	0.000000	0.000000	-0.007234	-0.151901	0.027508	0.000000	0.000000	3.000000	76.000000	0.000000
14962.934149	-0.121394	0.586846	0.004398	73.412582	40.493862	45.738857	-1.067080	0.000000	0.209942	0.000000	0.000000	0.000000	-0.008468	-0.146354	0.032207	0.000000	0.000000	3.000000	76.000000	0.000000
14962.937482	-0.121394	0.586846	0.004398	73.412582	40.493862	45.738857	-1.067080	0.000000	0.209942	0.000000	0.000000	0.000000	-0.008468	-0.146354	0.032207	0.000000	0.000000	3.000000	76.000000	0.000000
14962.940815	-0.121394	0.586846	0.004398	73.351448	40.557224	45.890541	-1.069697	0.000000	0.219895	0.000000	0.000000	0.000000	-0.008468	-0.146354	0.032207	0.000000	0.000000	3.000000	76.000000	0.000000
14962.944149	-0.121394	0.586846	0.004398	73.351448	40.557224	45.890541	-1.069697	0.000000	0.219895	0.000000	0.000000	0.000000	-0.008468	-0.146354	0.032207	0.000000	0.000000	3.000000	76.000000	0.000000
14962.947482	-0.121420	0.586384	0.004498	73.351448	40.557224	45.890541	-1.069697	0.000000	0.219895	0.000000	0.000000	0.000000	-0.007895	-0.138551	0.030015	0.000000	0.000000	3.000000	76.000000	0.000000
14962.950815	-0.121420	0.586384	0.004498	73.310028	40.689648	46.094330	-1.069697	0.000000	0.219895	0.000000	0.000000	0.000000	-0.007895	-0.138551	0.030015	0.000000	0.000000	3.000000	76.000000	0.000000
14962.954149	-0.121420	0.586384	0.004498	73.310028	40.689648	46.094330	-1.069697	0.000000	0.219895	0.000000	0.000000	0.000000	-0.007895	-0.138551	0.030015	0.000000	0.000000	3.000000	76.000000	0.000000
14962.957482	-0.121420	0.586384	0.004498	73.310028	40.689648	46.094330	-1.069697	0.000000	0.219895	0.000000	0.000000	0.000000	-0.007895	-0.138551	0.030015	0.000000	0.000000	3.000000	76.000000	0.000000
14962.960815	-0.121447	0.585512	0.004689	73.284607	40.893867	46.358448	-1.071012	0.000000	0.224897	0.000000	0.000000	0.000000	-0.008036	-0.261554	0.057303	0.000000	0.000000	3.000000	76.000000	0.000000
14962.964149	-0.121447	0.585512	0.004689	73.284607	40.893867	46.358448	-1.071012	0.000000	0.224897	0.000000	0.000000	0.000000	-0.000001	-0.000003	-0.000000	0.000000	0.000000	3.000000	76.000000	0.000000
14962.967482	-0.121447	0.585512	0.004689	73.284607	40.893867	46.358448	-1.071012	0.000000	0.224897	0.000000	0.000000	0.000000	-0.000001	-0.000003	-0.000000	0.000000	0.000000	3.000000	76.000000	0.000000
14962.970815	-0.121447	0.585512	0.004689	73.278114	41.063835	46.575592	-1.072352	0.000000	0.234448	0.000000	0.000000	0.000000	-0.000001	-0.000003	-0.000000	0.000000	0.000000	3.000000	76.000000	0.000000
14962.974149	-0.121447	0.585512	0.004689	73.278114	41.063835	46.575592	-1.072352	0.000000	0.234448	0.000000	0.000000	0.000000	-0.000001	-0.000003	-0.000000	0.000000	0.000000	3.000000	76.000000	0.000000
14962.977482	-0.121476	0.585095	0.004797	73.278114	41.063835	46.575592	-1.072352	0.000000	0.234448	0.000000	0.000000	0.000000	-0.008545	-0.125247	0.032489	0.000000	0.000000	3.000000	76.000000	0.000000
14962.980815	-0.121476	0.585095	0.004797	73.283157	41.217831	46.752831	-1.072352	0.000000	0.234448	0.000000	0.000000	0.000000	-0.008545	-0.125247	0.032489	0.000000	0.000000	3.000000	76.000000	0.000000
14962.984149	-0.121476	0.585095	0.004797	73.283157	41.217831	46.752831	-1.072352	0.000000	0.234448	0.000000	0.000000	0.000000	-0.008545	-0.125247	0.032489	0.000000	0.000000	3.000000	76.000000	0.000000
14962.987482	-0.121476	0.585095	0.004797	73.283157	41.217831	46.752831	-1.072352	0.000000	0.234448	0.000000	0.000000	0.000000	-0.008545	-0.125247	0.032489	0.000000	0.000000	3.000000	76.000000	0.000000
14962.990815	-0.121509	0.584356	0.005015	73.298393	41.343719	46.891857	-1.073776	0.000000	0.239863	0.000000	0.000000	0.000000	-0.010112	-0.221563	0.065229	0.000000	0.000000	3.000000	76.000000	0.000000
14962.994149	-0.121509	0.584356	0.005015	73.298393	41.343719	46.891857	-1.073776	0.000000	0.239863	0.000000	0.000000	0.000000	0.000000	0.000005	0.000000	0.000000	0.000000	3.000000	76.000000	0.000000
14962.997482	-0.121509	0.584356	0.005015	73.298393	41.343719	46.891857	-1.073776	0.000000	0.239863	0.000000	0.000000	0.000000	0.000000	0.000005	0.000000	0.000000	0.000000	3.000000	76.000000	0.000000
14963.000815	-0.121509	0.584356	0.005015	73.316109	41.453575	47.004120	-1.075461	0.000000	0.250734	0.000000	0.000000	0.000000	0.000000	0.000005	0.000000	0.000000	0.000000	3.000000	76.000000	0.000000
14963.004149	-0.121509	0.584356	0.005015	73.316109	41.453575	47.004120	-1.075461	0.000000	0.250734	0.000000	0.000000	0.000000	0.000000	0.000005	0.000000	0.000000	0.000000	3.000000	76.000000	0.000000
14963.007482	-0.121528	0.583999	0.005086	73.316109	41.453575	47.004120	-1.075461	0.000000	0.250734	0.000000	0.000000	0.000000	-0.005596	-0.107368	0.021280	0.000000	0.000000	3.000000	76.000000	0.000000
14963.010815	-0.121528	0.583999	0.005086	73.332314	41.565269	47.127903	-1.075461	0.000000	0.250734	0.000000	0.000000	0.000000	-0.005596	-0.107368	0.021280	0.000000	0.000000	3.000000	76.000000	0.000000
14963.014149	-0.121528	0.583999	0.005086	73.332314	41.565269	47.127903	-1.075461	0.000000	0.250734	0.000000	0.000000	0.000000	-0.005596	-0.107368	0.021280	0.000000	0.000000	3.000000	76.000000	0.000000
14963.017482	-0.121528	0.583999	0.005086	73.332314	41.565269	47.127903	-1.075461	0.000000	0.250734	0.000000	0.000000	0.000000	-0.005596	-0.107368	0.021280	0.000000	0.000000	3.000000	76.000000	0.000000
14963.020815	-0.121550	0.583346	0.005258	73.342773	41.686295	47.265102	-1.076394	0.000000	0.254281	0.000000	0.000000	0.000000	-0.006589	-0.195894	0.051849	0.000000	0.000000	3.000000	76.000000	0.000000
14963.024149	-0.121550	0.583346	0.005258	73.342773	41.686295	47.265102	-1.076394	0.000000	0.254281	0.000000	0.000000	0.000000	0.000001	-0.000004	0.000000	0.000000	0.000000	3.000000	76.000000	0.000000
14963.027482	-0.121550	0.583346	0.005258	73.342773	41.686295	47.265102	-1.076394	0.000000	0.254281	0.000000	0.000000	0.000000	0.000001	-0.000004	0.000000	0.000000	0.000000	3.000000	76.000000	0.000000
14963.030815	-0.121550	0.583346	0.005258	73.344612	41.814201	47.414158	-1.077492	0.000000	0.262922	0.000000	0.000000	0.000000	0.000001	-0.000004	0.000000	0.000000	0.000000	3.000000	76.000000	0.000000
14963.034149	-0.121550	0.583346	0.005258	73.344612	41.814201	47.414158	-1.077492	0.000000	0.262922	0.000000	0.000000	0.000000	0.000001	-0.000004	0.000000	0.000000	0.000000	3.000000	76.000000	0.000000
14963.037482	-0.121561	0.583021	0.005299	73.344612	41.814201	47.414158	-1.077492	0.000000	0.262922	0.000000	0.000000	0.000000	-0.003199	-0.097269	0.012174	0.000000	0.000000	3.000000	76.000000	0.000000
14963.040815	-0.121561	0.583021	0.005299	73.340256	41.950966	47.589298	-1.077492	0.000000	0.262922	0.000000	0.000000	0.000000	-0.003199	-0.097269	0.012174	0.000000	0.000000	3.000000	76.000000	0.000000
14963.044149	-0.121567	0.582679	0.005323	73.340256	41.950966	47.589298	-1.077492	0.000000	0.262922	0.000000	0.000000	0.000000	-0.001894	-0.102772	0.007208	0.000000	0.000000	3.000000	76.000000	0.000000
14963.047482	-0.121567	0.582679	0.005323	73.340256	41.950966	47.589298	-1.077492	0.000000	0.262922	0.000000	0.000000	0.000000	-0.001894	-0.102772	0.007208	0.000000	0.000000	3.000000	76.000000	0.000000
14963.050815	-0.121567	0.582679	0.005323	73.327362	42.062950	47.747795	-1.078341	0.000000	0.266153	0.000000	0.000000	0.000000	-0.001894	-0.102772	0.007208	0.000000	0.000000	3.000000	76.000000	0.000000
14963.054149	-0.121567	0.582679	0.005323	73.327362	42.062950	47.747795	-1.078341	0.000000	0.266153	0.000000	0.000000	0.000000	-0.001894	-0.102772	0.007208	0.000000	0.000000	3.000000	76.000000	0.000000
14963.057482	-0.121561	0.582352	0.005301	73.327362	42.062950	47.747795	-1.078341	0.000000	0.266153	0.000000	0.000000	0.000000	0.001746	-0.098134	-0.006644	0.000000	0.000000	3.000000	76.000000	0.000000
14963.060815	-0.121561	0.582352	0.005301	73.305649	42.121323	47.858414	-1.078341	0.000000	0.266153	0.000000	0.000000	0.000000	0.001746	-0.098134	-0.006644	0.000000	0.000000	3.000000	76.000000	0.000000
14963.064149	-0.121525	0.581988	0.005252	73.305649	42.121323	47.858414	-1.078341	0.000000	0.266153	0.000000	0.000000	0.000000	0.010932	-0.109113	-0.014802	0.000000	0.000000	3.000000	76.000000	0.000000
14963.067482	-0.121525	0.581988	0.005252	73.305649	42.121323	47.858414	-1.078341	0.000000	0.266153	0.000000	0.000000	0.000000	0.010932	-0.109113	-0.014802	0.000000	0.000000	3.000000	76.000000	0.000000
14963.070815	-0.121525	0.581988	0.005252	73.271919	42.068066	47.866467	-1.076228	0.000000	0.262578	0.000000	0.000000	0.000000	0.010932	-0.109113	-0.014802	0.000000	0.000000	3.000000	76.000000	0.000000
14963.074149	-0.121525	0.581988	0.005252	73.271919	42.068066	47.866467	-1.076228	0.000000	0.262578	0.000000	0.000000	0.000000	0.010932	-0.109113	-0.014802	0.000000	0.000000	3.000000	76.000000	0.000000
14963.077482	-0.121486	0.581650	0.005195	73.271919	42.068066	47.866467	-1.076228	0.000000	0.262578	0.000000	0.000000	0.000000	0.011469	-0.101258	-0.016860	0.000000	0.000000	3.000000	76.000000	0.000000
14963.080815	-0.121486	0.581650	0.005195	73.237610	41.895599	47.739296	-1.076228	0.000000	0.262578	0.000000	0.000000	0.000000	0.011469	-0.101258	-0.016860	0.000000	0.000000	3.000000	76.000000	0.000000
14963.084149	-0.121486	0.581650	0.005195	73.237610	41.895599	47.739296	-1.076228	0.000000	0.262578	0.000000	0.000000	0.000000	0.011469	-0.101258	-0.016860	0.000000	0.000000	3.000000	76.000000	0.000000
14963.087482	-0.121486	0.581650	0.005195	73.237610	41.895599	47.739296	-1.076228	0.000000	0.262578	0.000000	0.000000	0.000000	0.011469	-0.101258	-0.016860	0.000000	0.000000	3.000000	76.000000	0.000000
14963.090815	-0.121414	0.580999	0.005008	73.214737	41.607456	47.463219	-1.074316	0.000000	0.259768	0.000000	0.000000	0.000000	0.021835	-0.195369	-0.056331	0.000000	0.000000	3.000000	76.000000	0.000000
14963.094149	-0.121414	0.580999	0.005008	73.214737	41.607456	47.463219	-1.074316	0.000000	0.259768	0.000000	0.000000	0.000000	0.000000	0.000003	-0.000000	0.000000	0.000000	3.000000	76.000000	0.000000
14963.097482	-0.121414	0.580999	0.005008	73.214737	41.607456	47.463219	-1.074316	0.000000	0.259768	0.000000	0.000000	0.000000	0.000000	0.000003	-0.000000	0.000000	0.000000	3.000000	76.000000	0.000000
14963.100815	-0.121414	0.580999	0.005008	73.188705	41.192707	47.004131	-1.070677	0.000000	0.250380	0.000000	0.000000	0.000000	0.000000	0.000003	-0.000000	0.000000	0.000000	3.000000	76.000000	0.000000
14963.104149	-0.121414	0.580999	0.005008	73.188705	41.192707	47.004131	-1.070677	0.000000	0.250380	0.000000	0.000000	0.000000	0.000000	0.000003	-0.000000	0.000000	0.000000	3.000000	76.000000	0.000000
14963.107482	-0.121388	0.580722	0.004909	73.188705	41.192707	47.004131	-1.070677	0.000000	0.250380	0.000000	0.000000	0.000000	0.007777	-0.083127	-0.029609	0.000000	0.000000	3.000000	76.000000	0.000000
14963.110815	-0.121388	0.580722	0.004909	73.155373	40.731777	46.459476	-1.070677	0.000000	0.250380	0.000000	0.000000	0.000000	0.007777	-0.083127	-0.029609	0.000000	0.000000	3.000000	76.000000	0.000000
14963.114149	-0.121388	0.580722	0.004909	73.155373	40.731777	46.459476	-1.070677	0.000000	0.250380	0.000000	0.000000	0.000000	0.007777	-0.083127	-0.029609	0.000000	0.000000	3.000000	76.000000	0.000000
14963.117482	-0.121388	0.580722	0.004909	73.155373	40.731777	46.459476	-1.070677	0.000000	0.250380	0.000000	0.000000	0.000000	0.007777	-0.083127	-0.029609	0.000000	0.000000	3.000000	76.000000	0.000000
14963.120815	-0.121356	0.580286	0.004787	73.120766	40.279270	45.922192	-1.069381	0.000000	0.245445	0.000000	0.000000	0.000000	0.009628	-0.130862	-0.036650	0.000000	0.000000	3.000000	76.000000	0.000000
14963.124149	-0.121356	0.580286	0.004787	73.120766	40.279270	45.922192	-1.069381	0.000000	0.245445	0.000000	0.000000	0.000000	0.009628	-0.130862	-0.036650	0.000000	0.000000	3.000000	76.000000	0.000000
14963.127482	-0.121356	0.580286	0.004787	73.120766	40.279270	45.922192	-1.069381	0.000000	0.245445	0.000000	0.000000	0.000000	0.009628	-0.130862	-0.036650	0.000000	0.000000	3.000000	76.000000	0.000000
14963.130815	-0.121356	0.580286	0.004787	73.081001	39.825050	45.404289	-1.067776	0.000000	0.239337	0.000000	0.000000	0.000000	0.009628	-0.130862	-0.036650	0.000000	0.000000	3.000000	76.000000	0.000000
14963.134149	-0.121343	0.580134	0.004740	73.081001	39.825050	45.404289	-1.067776	0.000000	0.239337	0.000000	0.000000	0.000000	0.003647	-0.045453	-0.013890	0.000000	0.000000	3.000000	76.000000	0.000000
14963.137482	-0.121343	0.580134	0.004740	73.081001	39.825050	45.404289	-1.067776	0.000000	0.239337	0.000000	0.000000	0.000000	0.003647	-0.045453	-0.013890	0.000000	0.000000	3.000000	76.000000	0.000000
14963.140815	-0.121343	0.580134	0.004740	73.045326	39.452457	44.999382	-1.067168	0.000000	0.237022	0.000000	0.000000	0.000000	0.003647	-0.045453	-0.013890	0.000000	0.000000	3.000000	76.000000	0.000000
14963.144149	-0.121343	0.580134	0.004740	73.045326	39.452457	44.999382	-1.067168	0.000000	0.237022	0.000000	0.000000	0.000000	0.003647	-0.045453	-0.013890	0.000000	0.000000	3.000000	76.000000	0.000000
14963.147482	-0.121366	0.580038	0.004738	73.045326	39.452457	44.999382	-1.067168	0.000000	0.237022	0.000000	0.000000	0.000000	-0.006819	-0.028965	-0.000821	0.000000	0.000000	3.000000	76.000000	0.000000
14963.150815	-0.121366	0.580038	0.004738	73.020363	39.185970	44.722775	-1.067168	0.000000	0.237022	0.000000	0.000000	0.000000	-0.006819	-0.028965	-0.000821	0.000000	0.000000	3.000000	76.000000	0.000000
14963.154149	-0.121369	0.579986	0.004751	73.020363	39.185970	44.722775	-1.067168	0.000000	0.237022	0.000000	0.000000	0.000000	-0.001022	-0.015653	0.003893	0.000000	0.000000	3.000000	76.000000	0.000000
14963.157482	-0.121369	0.579986	0.004751	73.020363	39.185970	44.722775	-1.067168	0.000000	0.237022	0.000000	0.000000	0.000000	-0.001022	-0.015653	0.003893	0.000000	0.000000	3.000000	76.000000	0.000000
14963.160815	-0.121369	0.579986	0.004751	73.003006	39.019283	44.557980	-1.068475	0.000000	0.237534	0.000000	0.000000	0.000000	-0.001022	-0.015653	0.003893	0.000000	0.000000	3.000000	76.000000	0.000000
14963.164149	-0.121369	0.579986	0.004751	73.003006	39.019283	44.557980	-1.068475	0.000000	0.237534	0.000000	0.000000	0.000000	-0.001022	-0.015653	0.003893	0.000000	0.000000	3.000000	76.000000	0.000000
14963.167482	-0.121397	0.579978	0.004768	73.003006	39.019283	44.557980	-1.068475	0.000000	0.237534	0.000000	0.000000	0.000000	-0.008387	-0.002351	0.005155	0.000000	0.000000	3.000000	76.000000	0.000000
14963.170815	-0.121397	0.579978	0.004768	72.997192	38.973820	44.505791	-1.068475	0.000000	0.237534	0.000000	0.000000	0.000000	-0.008387	-0.002351	0.005155	0.000000	0.000000	3.000000	76.000000	0.000000
14963.174149	-0.121397	0.579978	0.004768	72.997192	38.973820	44.505791	-1.068475	0.000000	0.237534	0.000000	0.000000	0.000000	-0.008387	-0.002351	0.005155	0.000000	0.000000	3.000000	76.000000	0.000000
14963.177482	-0.121397	0.579978	0.004768	72.997192	38.973820	44.505791	-1.068475	0.000000	0.237534	0.000000	0.000000	0.000000	-0.008387	-0.002351	0.005155	0.000000	0.000000	3.000000	76.000000	0.000000
14963.180815	-0.121437	0.580051	0.004828	72.991638	38.946358	44.471939	-1.069872	0.000000	0.238393	0.000000	0.000000	0.000000	-0.011770	0.021946	0.018019	0.000000	0.000000	3.000000	76.000000	0.000000
14963.184149	-0.121437	0.580051	0.004828	72.991638	38.946358	44.471939	-1.069872	0.000000	0.238393	0.000000	0.000000	0.000000	-0.011770	0.021946	0.018019	0.000000	0.000000	3.000000	76.000000	0.000000
14963.187482	-0.121437	0.580051	0.004828	72.991638	38.946358	44.471939	-1.069872	0.000000	0.238393	0.000000	0.000000	0.000000	-0.011770	0.021946	0.018019	0.000000	0.000000	3.000000	76.000000	0.000000
14963.190815	-0.121437	0.580051	0.004828	72.986092	38.916199	44.438114	-1.071834	0.000000	0.241396	0.000000	0.000000	0.000000	-0.011770	0.021946	0.018019	0.000000	0.000000	3.000000	76.000000	0.000000
14963.194149	-0.121494	0.580106	0.004866	72.986092	38.916199	44.438114	-1.071834	0.000000	0.241396	0.000000	0.000000	0.000000	-0.017051	0.016467	0.011348	0.000000	0.000000	3.000000	76.000000	0.000000
14963.197482	-0.121494	0.580106	0.004866	72.986092	38.916199	44.438114	-1.071834	0.000000	0.241396	0.000000	0.000000	0.000000	-0.017051	0.016467	0.011348	0.000000	0.000000	3.000000	76.000000	0.000000
14963.200815	-0.121494	0.580106	0.004866	72.978645	38.877811	44.403656	-1.074676	0.000000	0.243288	0.000000	0.000000	0.000000	-0.017051	0.016467	0.011348	0.000000	0.000000	3.000000	76.000000	0.000000
14963.204149	-0.121494	0.580106	0.004866	72.978645	38.877811	44.403656	-1.074676	0.000000	0.243288	0.000000	0.000000	0.000000	-0.017051	0.016467	0.011348	0.000000	0.000000	3.000000	76.000000	0.000000
14963.207482	-0.121543	0.580195	0.004874	72.978645	38.877811	44.403656	-1.074676	0.000000	0.243288	0.000000	0.000000	0.000000	-0.014732	0.026622	0.002511	0.000000	0.000000	3.000000	76.000000	0.000000
14963.210815	-0.121543	0.580195	0.004874	72.971230	38.836750	44.361263	-1.074676	0.000000	0.243288	0.000000	0.000000	0.000000	-0.014732	0.026622	0.002511	0.000000	0.000000	3.000000	76.000000	0.000000
14963.214149	-0.121543	0.580195	0.004874	72.971230	38.836750	44.361263	-1.074676	0.000000	0.243288	0.000000	0.000000	0.000000	-0.014732	0.026622	0.002511	0.000000	0.000000	3.000000	76.000000	0.000000
14963.217482	-0.121543	0.580195	0.004874	72.971230	38.836750	44.361263	-1.074676	0.000000	0.243288	0.000000	0.000000	0.000000	-0.014732	0.026622	0.002511	0.000000	0.000000	3.000000	76.000000	0.000000
14963.220815	-0.121689	0.580391	0.004896	72.963776	38.798416	44.318886	-1.077132	0.000000	0.243706	0.000000	0.000000	0.000000	-0.043918	0.058773	0.006467	0.000000	0.000000	3.000000	76.000000	0.000000
14963.224149	-0.121689	0.580391	0.004896	72.963776	38.798416	44.318886	-1.077132	0.000000	0.243706	0.000000	0.000000	0.000000	-0.043918	0.058773	0.006467	0.000000	0.000000	3.000000	76.000000	0.000000
14963.227482	-0.121689	0.580391	0.004896	72.963776	38.798416	44.318886	-1.077132	0.000000	0.243706	0.000000	0.000000	0.000000	-0.043918	0.058773	0.006467	0.000000	0.000000	3.000000	76.000000	0.000000
14963.230815	-0.121689	0.580391	0.004896	72.954475	38.749191	44.275936	-1.084451	0.000000	0.244784	0.000000	0.000000	0.000000	-0.043918	0.058773	0.006467	0.000000	0.000000	3.000000	76.000000	0.000000
14963.234149	-0.121738	0.580479	0.004904	72.954475	38.749191	44.275936	-1.084451	0.000000	0.244784	0.000000	0.000000	0.000000	-0.014730	0.026639	0.002488	0.000000	0.000000	3.000000	76.000000	0.000000
14963.237482	-0.121738	0.580479	0.004904	72.954475	38.749191	44.275936	-1.084451	0.000000	0.244784	0.000000	0.000000	0.000000	-0.014730	0.026639	0.002488	0.000000	0.000000	3.000000	76.000000	0.000000
14963.240815	-0.121738	0.580479	0.004904	72.947044	38.710945	44.233646	-1.086906	0.000000	0.245199	0.000000	0.000000	0.000000	-0.014730	0.026639	0.002488	0.000000	0.000000	3.000000	76.000000	0.000000
14963.244149	-0.121738	0.580479	0.004904	72.947044	38.710945	44.233646	-1.086906	0.000000	0.245199	0.000000	0.000000	0.000000	-0.014730	0.026639	0.002488	0.000000	0.000000	3.000000	76.000000	0.000000
14963.247482	-0.121803	0.580576	0.004884	72.947044	38.710945	44.233646	-1.086906	0.000000	0.245199	0.000000	0.000000	0.000000	-0.019496	0.028981	-0.006137	0.000000	0.000000	3.000000	76.000000	0.000000
14963.250815	-0.121803	0.580576	0.004884	72.941437	38.678185	44.199932	-1.086906	0.000000	0.245199	0.000000	0.000000	0.000000	-0.019496	0.028981	-0.006137	0.000000	0.000000	3.000000	76.000000	0.000000
14963.254149	-0.121803	0.580576	0.004884	72.941437	38.678185	44.199932	-1.086906	0.000000	0.245199	0.000000	0.000000	0.000000	-0.019496	0.028981	-0.006137	0.000000	0.000000	3.000000	76.000000	0.000000
14963.257482	-0.121803	0.580576	0.004884	72.941437	38.678185	44.199932	-1.086906	0.000000	0.245199	0.000000	0.000000	0.000000	-0.019496	0.028981	-0.006137	0.000000	0.000000	3.000000	76.000000	0.000000
14963.260815	-0.121885	0.580751	0.004838	72.933983	38.639996	44.165672	-1.090156	0.000000	0.244176	0.000000	0.000000	0.000000	-0.024523	0.052492	-0.013753	0.000000	0.000000	3.000000	76.000000	0.000000
14963.264149	-0.121885	0.580751	0.004838	72.933983	38.639996	44.165672	-1.090156	0.000000	0.244176	0.000000	0.000000	0.000000	-0.024523	0.052492	-0.013753	0.000000	0.000000	3.000000	76.000000	0.000000
14963.267482	-0.121885	0.580751	0.004838	72.933983	38.639996	44.165672	-1.090156	0.000000	0.244176	0.000000	0.000000	0.000000	-0.024523	0.052492	-0.013753	0.000000	0.000000	3.000000	76.000000	0.000000
14963.270815	-0.121885	0.580751	0.004838	72.926506	38.601803	44.131413	-1.094243	0.000000	0.241884	0.000000	0.000000	0.000000	-0.024523	0.052492	-0.013753	0.000000	0.000000	3.000000	76.000000	0.000000
14963.274149	-0.121950	0.580848	0.004817	72.926506	38.601803	44.131413	-1.094243	0.000000	0.241884	0.000000	0.000000	0.000000	-0.019488	0.028978	-0.006159	0.000000	0.000000	3.000000	76.000000	0.000000
14963.277482	-0.121950	0.580848	0.004817	72.926506	38.601803	44.131413	-1.094243	0.000000	0.241884	0.000000	0.000000	0.000000	-0.019488	0.028978	-0.006159	0.000000	0.000000	3.000000	76.000000	0.000000
14963.280815	-0.121950	0.580848	0.004817	72.919044	38.563679	44.097221	-1.097491	0.000000	0.240857	0.000000	0.000000	0.000000	-0.019488	0.028978	-0.006159	0.000000	0.000000	3.000000	76.000000	0.000000
14963.284149	-0.121950	0.580848	0.004817	72.919044	38.563679	44.097221	-1.097491	0.000000	0.240857	0.000000	0.000000	0.000000	-0.019488	0.028978	-0.006159	0.000000	0.000000	3.000000	76.000000	0.000000
14963.287482	-0.121971	0.580944	0.004808	72.919044	38.563679	44.097221	-1.097491	0.000000	0.240857	0.000000	0.000000	0.000000	-0.006326	0.028977	-0.002693	0.000000	0.000000	3.000000	76.000000	0.000000
14963.290815	-0.121971	0.580944	0.004808	72.911560	38.525543	44.063015	-1.097491	0.000000	0.240857	0.000000	0.000000	0.000000	-0.006326	0.028977	-0.002693	0.000000	0.000000	3.000000	76.000000	0.000000
14963.294149	-0.121971	0.580944	0.004808	72.911560	38.525543	44.063015	-1.097491	0.000000	0.240857	0.000000	0.000000	0.000000	-0.006326	0.028977	-0.002693	0.000000	0.000000	3.000000	76.000000	0.000000
14963.297482	-0.121971	0.580944	0.004808	72.911560	38.525543	44.063015	-1.097491	0.000000	0.240857	0.000000	0.000000	0.000000	-0.006326	0.028977	-0.002693	0.000000	0.000000	3.000000	76.000000	0.000000
14963.300815	-0.122043	0.581104	0.004814	72.905960	38.498337	44.037399	-1.098545	0.000000	0.240408	0.000000	0.000000	0.000000	-0.021566	0.047819	0.001706	0.000000	0.000000	3.000000	76.000000	0.000000
14963.304149	-0.122043	0.581104	0.004814	72.905960	38.498337	44.037399	-1.098545	0.000000	0.240408	0.000000	0.000000	0.000000	-0.021566	0.047819	0.001706	0.000000	0.000000	3.000000	76.000000	0.000000
14963.307482	-0.122043	0.581104	0.004814	72.905960	38.498337	44.037399	-1.098545	0.000000	0.240408	0.000000	0.000000	0.000000	-0.021566	0.047819	0.001706	0.000000	0.000000	3.000000	76.000000	0.000000
14963.310815	-0.122043	0.581104	0.004814	72.902206	38.482025	44.012348	-1.102139	0.000000	0.240693	0.000000	0.000000	0.000000	-0.021566	0.047819	0.001706	0.000000	0.000000	3.000000	76.000000	0.000000
14963.314149	-0.122050	0.581166	0.004840	72.902206	38.482025	44.012348	-1.102139	0.000000	0.240693	0.000000	0.000000	0.000000	-0.002082	0.018827	0.007878	0.000000	0.000000	3.000000	76.000000	0.000000
14963.317482	-0.122050	0.581166	0.004840	72.902206	38.482025	44.012348	-1.102139	0.000000	0.240693	0.000000	0.000000	0.000000	-0.002082	0.018827	0.007878	0.000000	0.000000	3.000000	76.000000	0.000000
14963.320815	-0.122050	0.581166	0.004840	72.898460	38.462986	43.995281	-1.102486	0.000000	0.242006	0.000000	0.000000	0.000000	-0.002082	0.018827	0.007878	0.000000	0.000000	3.000000	76.000000	0.000000
14963.324149	-0.122050	0.581166	0.004840	72.898460	38.462986	43.995281	-1.102486	0.000000	0.242006	0.000000	0.000000	0.000000	-0.002082	0.018827	0.007878	0.000000	0.000000	3.000000	76.000000	0.000000
14963.327482	-0.122064	0.581200	0.004805	72.898460	38.462986	43.995281	-1.102486	0.000000	0.242006	0.000000	0.000000	0.000000	-0.004244	0.010179	-0.010588	0.000000	0.000000	3.000000	76.000000	0.000000
14963.330815	-0.122064	0.581200	0.004805	72.896599	38.454842	43.986759	-1.102486	0.000000	0.242006	0.000000	0.000000	0.000000	-0.004244	0.010179	-0.010588	0.000000	0.000000	3.000000	76.000000	0.000000
14963.334149	-0.122064	0.581200	0.004805	72.896599	38.454842	43.986759	-1.102486	0.000000	0.242006	0.000000	0.000000	0.000000	-0.004244	0.010179	-0.010588	0.000000	0.000000	3.000000	76.000000	0.000000
14963.337482	-0.122064	0.581200	0.004805	72.896599	38.454842	43.986759	-1.102486	0.000000	0.242006	0.000000	0.000000	0.000000	-0.004244	0.010179	-0.010588	0.000000	0.000000	3.000000	76.000000	0.000000
14963.340815	-0.122056	0.581234	0.004775	72.896599	38.454842	43.986759	-1.103194	0.000000	0.240241	0.000000	0.000000	0.000000	0.002340	0.010167	-0.008850	0.000000	0.000000	3.000000	76.000000	0.000000
14963.344149	-0.122056	0.581234	0.004775	72.896599	38.454842	43.986759	-1.103194	0.000000	0.240241	0.000000	0.000000	0.000000	0.002340	0.010167	-0.008850	0.000000	0.000000	3.000000	76.000000	0.000000
14963.347482	-0.122056	0.581234	0.004775	72.896599	38.454842	43.986759	-1.103194	0.000000	0.240241	0.000000	0.000000	0.000000	0.002340	0.010167	-0.008850	0.000000	0.000000	3.000000	76.000000	0.000000
14963.350815	-0.122056	0.581234	0.004775	72.898468	38.460258	43.995277	-1.102804	0.000000	0.238766	0.000000	0.000000	0.000000	0.002340	0.010167	-0.008850	0.000000	0.000000	3.000000	76.000000	0.000000
14963.354149	-0.122074	0.581216	0.004753	72.898468	38.460258	43.995277	-1.102804	0.000000	0.238766	0.000000	0.000000	0.000000	-0.005278	-0.005519	-0.006658	0.000000	0.000000	3.000000	76.000000	0.000000
14963.357482	-0.122074	0.581216	0.004753	72.898468	38.460258	43.995277	-1.102804	0.000000	0.238766	0.000000	0.000000	0.000000	-0.005278	-0.005519	-0.006658	0.000000	0.000000	3.000000	76.000000	0.000000
14963.360815	-0.122074	0.581216	0.004753	72.898468	38.460258	43.995277	-1.103684	0.000000	0.237656	0.000000	0.000000	0.000000	-0.005278	-0.005519	-0.006658	0.000000	0.000000	3.000000	76.000000	0.000000
14963.364149	-0.122074	0.581216	0.004753	72.898468	38.460258	43.995277	-1.103684	0.000000	0.237656	0.000000	0.000000	0.000000	-0.005278	-0.005519	-0.006658	0.000000	0.000000	3.000000	76.000000	0.000000
14963.367482	-0.122068	0.581223	0.004730	72.898468	38.460258	43.995277	-1.103684	0.000000	0.237656	0.000000	0.000000	0.000000	0.001821	0.002331	-0.006885	0.000000	0.000000	3.000000	76.000000	0.000000
14963.370815	-0.122068	0.581223	0.004730	72.898468	38.460258	43.995277	-1.103684	0.000000	0.237656	0.000000	0.000000	0.000000	0.001821	0.002331	-0.006885	0.000000	0.000000	3.000000	76.000000	0.000000
14963.374149	-0.122068	0.581223	0.004730	72.898468	38.460258	43.995277	-1.103684	0.000000	0.237656	0.000000	0.000000	0.000000	0.001821	0.002331	-0.006885	0.000000	0.000000	3.000000	76.000000	0.000000
14963.377482	-0.122068	0.581223	0.004730	72.898468	38.460258	43.995277	-1.103684	0.000000	0.237656	0.000000	0.000000	0.000000	0.001821	0.002331	-0.006885	0.000000	0.000000	3.000000	76.000000	0.000000
14963.380815	-0.122062	0.581231	0.004707	72.898468	38.460258	43.995277	-1.103380	0.000000	0.236509	0.000000	0.000000	0.000000	0.001816	0.002351	-0.006885	0.000000	0.000000	3.000000	76.000000	0.000000
14963.384149	-0.122062	0.581231	0.004707	72.898468	38.460258	43.995277	-1.103380	0.000000	0.236509	0.000000	0.000000	0.000000	0.001816	0.002351	-0.006885	0.000000	0.000000	3.000000	76.000000	0.000000
14963.387482	-0.122062	0.581231	0.004707	72.898468	38.460258	43.995277	-1.103380	0.000000	0.236509	0.000000	0.000000	0.000000	0.001816	0.002351	-0.006885	0.000000	0.000000	3.000000	76.000000	0.000000
14963.390815	-0.122062	0.581231	0.004707	72.898468	38.460258	43.995277	-1.103077	0.000000	0.235361	0.000000	0.000000	0.000000	0.001816	0.002351	-0.006885	0.000000	0.000000	3.000000	76.000000	0.000000
14963.394149	-0.122062	0.581231	0.004707	72.898468	38.460258	43.995277	-1.103077	0.000000	0.235361	0.000000	0.000000	0.000000	-0.000001	0.000008	0.000000	0.000000	0.000000	3.000000	76.000000	0.000000
14963.397482	-0.122062	0.581231	0.004707	72.898468	38.460258	43.995277	-1.103077	0.000000	0.235361	0.000000	0.000000	0.000000	-0.000001	0.000008	0.000000	0.000000	0.000000	3.000000	76.000000	0.000000
14963.400815	-0.122062	0.581231	0.004707	72.896599	38.452122	43.986755	-1.103077	0.000000	0.235361	0.000000	0.000000	0.000000	-0.000001	0.000008	0.000000	0.000000	0.000000	3.000000	76.000000	0.000000
14963.404149	-0.122062	0.581231	0.004707	72.896599	38.452122	43.986755	-1.103077	0.000000	0.235361	0.000000	0.000000	0.000000	-0.000001	0.000008	0.000000	0.000000	0.000000	3.000000	76.000000	0.000000
14963.407482	-0.122066	0.581250	0.004724	72.896599	38.452122	43.986755	-1.103077	0.000000	0.235361	0.000000	0.000000	0.000000	-0.001301	0.005501	0.004920	0.000000	0.000000	3.000000	76.000000	0.000000
14963.410815	-0.122066	0.581250	0.004724	72.896606	38.452126	43.978786	-1.103077	0.000000	0.235361	0.000000	0.000000	0.000000	-0.001301	0.005501	0.004920	0.000000	0.000000	3.000000	76.000000	0.000000
14963.414149	-0.122066	0.581250	0.004724	72.896606	38.452126	43.978786	-1.103077	0.000000	0.235361	0.000000	0.000000	0.000000	-0.001301	0.005501	0.004920	0.000000	0.000000	3.000000	76.000000	0.000000
14963.417482	-0.122066	0.581250	0.004724	72.896606	38.452126	43.978786	-1.103077	0.000000	0.235361	0.000000	0.000000	0.000000	-0.001301	0.005501	0.004920	0.000000	0.000000	3.000000	76.000000	0.000000
14963.420815	-0.122070	0.581268	0.004740	72.894730	38.443977	43.962280	-1.103294	0.000000	0.236181	0.000000	0.000000	0.000000	-0.001300	0.005487	0.004919	0.000000	0.000000	3.000000	76.000000	0.000000
14963.424149	-0.122070	0.581268	0.004740	72.894730	38.443977	43.962280	-1.103294	0.000000	0.236181	0.000000	0.000000	0.000000	-0.001300	0.005487	0.004919	0.000000	0.000000	3.000000	76.000000	0.000000
14963.427482	-0.122070	0.581268	0.004740	72.894730	38.443977	43.962280	-1.103294	0.000000	0.236181	0.000000	0.000000	0.000000	-0.001300	0.005487	0.004919	0.000000	0.000000	3.000000	76.000000	0.000000
14963.430815	-0.122070	0.581268	0.004740	72.892853	38.435822	43.929813	-1.103511	0.000000	0.237001	0.000000	0.000000	0.000000	-0.001300	0.005487	0.004919	0.000000	0.000000	3.000000	76.000000	0.000000
14963.434149	-0.122079	0.581305	0.004773	72.892853	38.435822	43.929813	-1.103511	0.000000	0.237001	0.000000	0.000000	0.000000	-0.002597	0.011002	0.009838	0.000000	0.000000	3.000000	76.000000	0.000000
14963.437482	-0.122079	0.581305	0.004773	72.892853	38.435822	43.929813	-1.103511	0.000000	0.237001	0.000000	0.000000	0.000000	-0.002597	0.011002	0.009838	0.000000	0.000000	3.000000	76.000000	0.000000
14963.440815	-0.122079	0.581305	0.004773	72.889099	38.419533	43.840969	-1.103944	0.000000	0.238641	0.000000	0.000000	0.000000	-0.002597	0.011002	0.009838	0.000000	0.000000	3.000000	76.000000	0.000000
14963.444149	-0.122079	0.581305	0.004773	72.889099	38.419533	43.840969	-1.103944	0.000000	0.238641	0.000000	0.000000	0.000000	-0.002597	0.011002	0.009838	0.000000	0.000000	3.000000	76.000000	0.000000
14963.447482	-0.122083	0.581323	0.004789	72.889099	38.419533	43.840969	-1.103944	0.000000	0.238641	0.000000	0.000000	0.000000	-0.001300	0.005516	0.004919	0.000000	0.000000	3.000000	76.000000	0.000000
14963.450815	-0.122083	0.581323	0.004789	72.887253	38.411396	43.744705	-1.103944	0.000000	0.238641	0.000000	0.000000	0.000000	-0.001300	0.005516	0.004919	0.000000	0.000000	3.000000	76.000000	0.000000
14963.454149	-0.122083	0.581323	0.004789	72.887253	38.411396	43.744705	-1.103944	0.000000	0.238641	0.000000	0.000000	0.000000	-0.001300	0.005516	0.004919	0.000000	0.000000	3.000000	76.000000	0.000000
14963.457482	-0.122083	0.581323	0.004789	72.887253	38.411396	43.744705	-1.103944	0.000000	0.238641	0.000000	0.000000	0.000000	-0.001300	0.005516	0.004919	0.000000	0.000000	3.000000	76.000000	0.000000
14963.460815	-0.122114	0.581360	0.004816	72.885353	38.400524	43.712234	-1.104160	0.000000	0.239461	0.000000	0.000000	0.000000	-0.009179	0.010996	0.008098	0.000000	0.000000	3.000000	76.000000	0.000000
14963.464149	-0.122114	0.581360	0.004816	72.885353	38.400524	43.712234	-1.104160	0.000000	0.239461	0.000000	0.000000	0.000000	-0.009179	0.010996	0.008098	0.000000	0.000000	3.000000	76.000000	0.000000
14963.467482	-0.122114	0.581360	0.004816	72.885353	38.400524	43.712234	-1.104160	0.000000	0.239461	0.000000	0.000000	0.000000	-0.009179	0.010996	0.008098	0.000000	0.000000	3.000000	76.000000	0.000000
14963.470815	-0.122114	0.581360	0.004816	72.883476	38.395100	43.695740	-1.105690	0.000000	0.240810	0.000000	0.000000	0.000000	-0.009179	0.010996	0.008098	0.000000	0.000000	3.000000	76.000000	0.000000
14963.474149	-0.122096	0.581378	0.004838	72.883476	38.395100	43.695740	-1.105690	0.000000	0.240810	0.000000	0.000000	0.000000	0.005281	0.005492	0.006657	0.000000	0.000000	3.000000	76.000000	0.000000
14963.477482	-0.122096	0.581378	0.004838	72.883476	38.395100	43.695740	-1.105690	0.000000	0.240810	0.000000	0.000000	0.000000	0.005281	0.005492	0.006657	0.000000	0.000000	3.000000	76.000000	0.000000
14963.480815	-0.122096	0.581378	0.004838	72.882965	38.385239	43.683773	-1.104810	0.000000	0.241920	0.000000	0.000000	0.000000	0.005281	0.005492	0.006657	0.000000	0.000000	3.000000	76.000000	0.000000
14963.484149	-0.122096	0.581378	0.004838	72.882965	38.385239	43.683773	-1.104810	0.000000	0.241920	0.000000	0.000000	0.000000	0.005281	0.005492	0.006657	0.000000	0.000000	3.000000	76.000000	0.000000
14963.487482	-0.122105	0.581415	0.004871	72.882965	38.385239	43.683773	-1.104810	0.000000	0.241920	0.000000	0.000000	0.000000	-0.002599	0.011007	0.009835	0.000000	0.000000	3.000000	76.000000	0.000000
14963.490815	-0.122105	0.581415	0.004871	72.879227	38.368961	43.658764	-1.104810	0.000000	0.241920	0.000000	0.000000	0.000000	-0.002599	0.011007	0.009835	0.000000	0.000000	3.000000	76.000000	0.000000
14963.494149	-0.122105	0.581415	0.004871	72.879227	38.368961	43.658764	-1.104810	0.000000	0.241920	0.000000	0.000000	0.000000	-0.002599	0.011007	0.009835	0.000000	0.000000	3.000000	76.000000	0.000000
14963.497482	-0.122105	0.581415	0.004871	72.879227	38.368961	43.658764	-1.104810	0.000000	0.241920	0.000000	0.000000	0.000000	-0.002599	0.011007	0.009835	0.000000	0.000000	3.000000	76.000000	0.000000
14963.500815	-0.122068	0.581477	0.004909	72.875465	38.358124	43.609825	-1.105243	0.000000	0.243559	0.000000	0.000000	0.000000	0.011083	0.018834	0.011342	0.000000	0.000000	3.000000	76.000000	0.000000
14963.504149	-0.122068	0.581477	0.004909	72.875465	38.358124	43.609825	-1.105243	0.000000	0.243559	0.000000	0.000000	0.000000	0.011083	0.018834	0.011342	0.000000	0.000000	3.000000	76.000000	0.000000
14963.507482	-0.122068	0.581477	0.004909	72.875465	38.358124	43.609825	-1.105243	0.000000	0.243559	0.000000	0.000000	0.000000	0.011083	0.018834	0.011342	0.000000	0.000000	3.000000	76.000000	0.000000
14963.510815	-0.122068	0.581477	0.004909	72.873589	38.355453	43.489643	-1.103396	0.000000	0.245449	0.000000	0.000000	0.000000	0.011083	0.018834	0.011342	0.000000	0.000000	3.000000	76.000000	0.000000
14963.514149	-0.122033	0.581514	0.004953	72.873589	38.355453	43.489643	-1.103396	0.000000	0.245449	0.000000	0.000000	0.000000	0.010564	0.011009	0.013309	0.000000	0.000000	3.000000	76.000000	0.000000
14963.517482	-0.122033	0.581514	0.004953	72.873589	38.355453	43.489643	-1.103396	0.000000	0.245449	0.000000	0.000000	0.000000	0.010564	0.011009	0.013309	0.000000	0.000000	3.000000	76.000000	0.000000
14963.520815	-0.122033	0.581514	0.004953	72.869843	38.344635	43.209366	-1.101635	0.000000	0.247667	0.000000	0.000000	0.000000	0.010564	0.011009	0.013309	0.000000	0.000000	3.000000	76.000000	0.000000
14963.524149	-0.122033	0.581514	0.004953	72.869843	38.344635	43.209366	-1.101635	0.000000	0.247667	0.000000	0.000000	0.000000	0.010564	0.011009	0.013309	0.000000	0.000000	3.000000	76.000000	0.000000
14963.527482	-0.121993	0.581533	0.004981	72.869843	38.344635	43.209366	-1.101635	0.000000	0.247667	0.000000	0.000000	0.000000	0.011866	0.005506	0.008391	0.000000	0.000000	3.000000	76.000000	0.000000
14963.530815	-0.121993	0.581533	0.004981	72.866066	38.331108	42.929096	-1.101635	0.000000	0.247667	0.000000	0.000000	0.000000	0.011866	0.005506	0.008391	0.000000	0.000000	3.000000	76.000000	0.000000
14963.534149	-0.121993	0.581533	0.004981	72.866066	38.331108	42.929096	-1.101635	0.000000	0.247667	0.000000	0.000000	0.000000	0.011866	0.005506	0.008391	0.000000	0.000000	3.000000	76.000000	0.000000
14963.537482	-0.121993	0.581533	0.004981	72.866066	38.331108	42.929096	-1.101635	0.000000	0.247667	0.000000	0.000000	0.000000	0.011866	0.005506	0.008391	0.000000	0.000000	3.000000	76.000000	0.000000
14963.540815	-0.122018	0.581577	0.004985	72.866066	38.328384	42.825375	-1.099658	0.000000	0.249066	0.000000	0.000000	0.000000	-0.007359	0.013347	0.001207	0.000000	0.000000	3.000000	76.000000	0.000000
14963.544149	-0.122018	0.581577	0.004985	72.866066	38.328384	42.825375	-1.099658	0.000000	0.249066	0.000000	0.000000	0.000000	-0.007359	0.013347	0.001207	0.000000	0.000000	3.000000	76.000000	0.000000
14963.547482	-0.122018	0.581577	0.004985	72.866066	38.328384	42.825375	-1.099658	0.000000	0.249066	0.000000	0.000000	0.000000	-0.007359	0.013347	0.001207	0.000000	0.000000	3.000000	76.000000	0.000000
14963.550815	-0.122018	0.581577	0.004985	72.866096	38.320240	42.825394	-1.100884	0.000000	0.249267	0.000000	0.000000	0.000000	-0.007359	0.013347	0.001207	0.000000	0.000000	3.000000	76.000000	0.000000
14963.554149	-0.122077	0.581585	0.004945	72.866096	38.320240	42.825394	-1.100884	0.000000	0.249267	0.000000	0.000000	0.000000	-0.017927	0.002332	-0.012100	0.000000	1.000000	3.000000	76.000000	0.000000
14963.557482	-0.122077	0.581585	0.004945	72.866096	38.320240	42.825394	-1.100884	0.000000	0.249267	0.000000	0.000000	0.000000	-0.017927	0.002332	-0.012100	0.000000	1.000000	3.000000	76.000000	0.000000
