# Supplementary material for: Haptic Guidance Needs to Be Intuitive Not Just Informative to Improve Human Motor Accuracy
Source: PLoS One. 2016 Mar 16;11(3):e0150912. doi: 10.1371/journal.pone.0150912 (PMC4794196; doi:10.1371/journal.pone.0150912)
Supplement: S1 Data — (ZIP) [file pone.0150912.s001.zip › Subject6/exp1_0077.txt]

Time	PosX	PosY	PosZ	RotX	RotY	RotZ	ForceX	ForceY	ForceZ	MomentX	MomentY	MomentZ	VelocityX	VelocityY	VelocityZ	CalibratedWeight	ButtonDown	Condition	Trial	Visual
14965.540815	0.000886	0.519820	0.245509	73.492012	20.320578	12.160407	-1.871772	0.000000	4.636429	0.000000	0.000000	0.000000	-0.000015	-0.082300	-0.011786	0.000000	1.000000	3.000000	77.000000	1.000000
14965.544149	0.000886	0.519820	0.245509	73.492012	20.320578	12.160407	-1.871772	0.000000	4.636429	0.000000	0.000000	0.000000	-0.000015	-0.082300	-0.011786	0.000000	1.000000	3.000000	77.000000	1.000000
14965.547482	0.000786	0.519548	0.245501	73.492012	20.320578	12.160407	-1.871772	0.000000	4.636429	0.000000	0.000000	0.000000	-0.030024	-0.081456	-0.002295	0.000000	1.000000	3.000000	77.000000	1.000000
14965.550815	0.000786	0.519548	0.245501	73.378944	20.482693	12.497098	-1.871772	0.000000	4.636429	0.000000	0.000000	0.000000	-0.030024	-0.081456	-0.002295	0.000000	1.000000	3.000000	77.000000	1.000000
14965.554149	-0.000015	0.519578	0.246057	73.378944	20.482693	12.497098	-1.871772	0.000000	4.636429	0.000000	0.000000	0.000000	-0.240173	0.008966	0.166747	0.000000	1.000000	3.000000	77.000000	1.000000
14965.557482	-0.000015	0.519578	0.246057	73.378944	20.482693	12.497098	-1.871772	0.000000	4.636429	0.000000	0.000000	0.000000	-0.240173	0.008966	0.166747	0.000000	1.000000	3.000000	77.000000	1.000000
14965.560815	-0.000015	0.519578	0.246057	73.292091	20.734789	12.937976	-1.882763	0.000000	4.631976	0.000000	0.000000	0.000000	-0.240173	0.008966	0.166747	0.000000	1.000000	3.000000	77.000000	1.000000
14965.564149	-0.000884	0.519519	0.246698	73.292091	20.734789	12.937976	-1.882763	0.000000	4.631976	0.000000	0.000000	0.000000	-0.260631	-0.017790	0.192507	0.000000	1.000000	3.000000	77.000000	1.000000
14965.567482	-0.000884	0.519519	0.246698	73.292091	20.734789	12.937976	-1.882763	0.000000	4.631976	0.000000	0.000000	0.000000	-0.260631	-0.017790	0.192507	0.000000	1.000000	3.000000	77.000000	1.000000
14965.570815	-0.000884	0.519519	0.246698	73.151474	21.217596	13.659432	-1.892547	0.000000	4.627987	0.000000	0.000000	0.000000	-0.260631	-0.017790	0.192507	0.000000	1.000000	3.000000	77.000000	1.000000
14965.574149	-0.001520	0.519393	0.247472	73.151474	21.217596	13.659432	-1.892547	0.000000	4.627987	0.000000	0.000000	0.000000	-0.190959	-0.037626	0.231977	0.000000	1.000000	3.000000	77.000000	1.000000
14965.577482	-0.001520	0.519393	0.247472	73.151474	21.217596	13.659432	-1.892547	0.000000	4.627987	0.000000	0.000000	0.000000	-0.190959	-0.037626	0.231977	0.000000	1.000000	3.000000	77.000000	1.000000
14965.580815	-0.001520	0.519393	0.247472	72.910912	21.953165	14.800028	-1.897675	0.000000	4.625887	0.000000	0.000000	0.000000	-0.190959	-0.037626	0.231977	0.000000	1.000000	3.000000	77.000000	1.000000
14965.584149	-0.002494	0.519480	0.248445	72.910912	21.953165	14.800028	-1.897675	0.000000	4.625887	0.000000	0.000000	0.000000	-0.292053	0.025851	0.292100	0.000000	1.000000	3.000000	77.000000	1.000000
14965.587482	-0.002494	0.519480	0.248445	72.910912	21.953165	14.800028	-1.897675	0.000000	4.625887	0.000000	0.000000	0.000000	-0.292053	0.025851	0.292100	0.000000	1.000000	3.000000	77.000000	1.000000
14965.590815	-0.002494	0.519480	0.248445	72.613419	22.868992	16.225925	-1.906814	0.000000	4.622128	0.000000	0.000000	0.000000	-0.292053	0.025851	0.292100	0.000000	1.000000	3.000000	77.000000	1.000000
14965.594149	-0.003672	0.519597	0.249554	72.613419	22.868992	16.225925	-1.906814	0.000000	4.622128	0.000000	0.000000	0.000000	-0.353450	0.035333	0.332656	0.000000	1.000000	3.000000	77.000000	1.000000
14965.597482	-0.003672	0.519597	0.249554	72.613419	22.868992	16.225925	-1.906814	0.000000	4.622128	0.000000	0.000000	0.000000	-0.353450	0.035333	0.332656	0.000000	1.000000	3.000000	77.000000	1.000000
14965.600815	-0.003672	0.519597	0.249554	72.291252	23.910604	17.816919	-1.918203	0.000000	4.617413	0.000000	0.000000	0.000000	-0.353450	0.035333	0.332656	0.000000	1.000000	3.000000	77.000000	1.000000
14965.604149	-0.004854	0.519638	0.250665	72.291252	23.910604	17.816919	-1.918203	0.000000	4.617413	0.000000	0.000000	0.000000	-0.354565	0.012067	0.333315	0.000000	1.000000	3.000000	77.000000	1.000000
14965.607482	-0.004854	0.519638	0.250665	72.291252	23.910604	17.816919	-1.918203	0.000000	4.617413	0.000000	0.000000	0.000000	-0.354565	0.012067	0.333315	0.000000	1.000000	3.000000	77.000000	1.000000
14965.610815	-0.004854	0.519638	0.250665	72.025734	25.106373	19.579258	-1.929502	0.000000	4.612702	0.000000	0.000000	0.000000	-0.354565	0.012067	0.333315	0.000000	1.000000	3.000000	77.000000	1.000000
14965.614149	-0.006139	0.519669	0.251677	72.025734	25.106373	19.579258	-1.929502	0.000000	4.612702	0.000000	0.000000	0.000000	-0.385715	0.009463	0.303545	0.000000	1.000000	3.000000	77.000000	1.000000
14965.617482	-0.006139	0.519669	0.251677	72.025734	25.106373	19.579258	-1.929502	0.000000	4.612702	0.000000	0.000000	0.000000	-0.385715	0.009463	0.303545	0.000000	1.000000	3.000000	77.000000	1.000000
14965.620815	-0.006139	0.519669	0.251677	71.996712	26.673141	21.667231	-1.942931	0.000000	4.607062	0.000000	0.000000	0.000000	-0.385715	0.009463	0.303545	0.000000	1.000000	3.000000	77.000000	1.000000
14965.624149	-0.007529	0.519689	0.252559	71.996712	26.673141	21.667231	-1.942931	0.000000	4.607062	0.000000	0.000000	0.000000	-0.416739	0.006083	0.264440	0.000000	1.000000	3.000000	77.000000	1.000000
14965.627482	-0.007529	0.519689	0.252559	71.996712	26.673141	21.667231	-1.942931	0.000000	4.607062	0.000000	0.000000	0.000000	-0.416739	0.006083	0.264440	0.000000	1.000000	3.000000	77.000000	1.000000
14965.630815	-0.007529	0.519689	0.252559	72.187477	28.516972	23.932795	-1.958653	0.000000	4.600400	0.000000	0.000000	0.000000	-0.416739	0.006083	0.264440	0.000000	1.000000	3.000000	77.000000	1.000000
14965.634149	-0.008988	0.519650	0.253424	72.187477	28.516972	23.932795	-1.958653	0.000000	4.600400	0.000000	0.000000	0.000000	-0.437969	-0.011899	0.259722	0.000000	1.000000	3.000000	77.000000	1.000000
14965.637482	-0.008988	0.519650	0.253424	72.187477	28.516972	23.932795	-1.958653	0.000000	4.600400	0.000000	0.000000	0.000000	-0.437969	-0.011899	0.259722	0.000000	1.000000	3.000000	77.000000	1.000000
14965.640815	-0.008988	0.519650	0.253424	72.446053	30.255877	25.982601	-1.975384	0.000000	4.593240	0.000000	0.000000	0.000000	-0.437969	-0.011899	0.259722	0.000000	1.000000	3.000000	77.000000	1.000000
14965.644149	-0.010520	0.519633	0.254329	72.446053	30.255877	25.982601	-1.975384	0.000000	4.593240	0.000000	0.000000	0.000000	-0.459495	-0.004988	0.271495	0.000000	1.000000	3.000000	77.000000	1.000000
14965.647482	-0.010520	0.519633	0.254329	72.446053	30.255877	25.982601	-1.975384	0.000000	4.593240	0.000000	0.000000	0.000000	-0.459495	-0.004988	0.271495	0.000000	1.000000	3.000000	77.000000	1.000000
14965.650815	-0.010520	0.519633	0.254329	72.720833	31.770485	27.722645	-1.992754	0.000000	4.585732	0.000000	0.000000	0.000000	-0.459495	-0.004988	0.271495	0.000000	1.000000	3.000000	77.000000	1.000000
14965.654149	-0.012021	0.519613	0.255199	72.720833	31.770485	27.722645	-1.992754	0.000000	4.585732	0.000000	0.000000	0.000000	-0.450355	-0.005913	0.260821	0.000000	1.000000	3.000000	77.000000	1.000000
14965.657482	-0.012021	0.519613	0.255199	72.720833	31.770485	27.722645	-1.992754	0.000000	4.585732	0.000000	0.000000	0.000000	-0.450355	-0.005913	0.260821	0.000000	1.000000	3.000000	77.000000	1.000000
14965.660815	-0.012021	0.519613	0.255199	72.981354	33.127308	29.261112	-2.009693	0.000000	4.578333	0.000000	0.000000	0.000000	-0.450355	-0.005913	0.260821	0.000000	1.000000	3.000000	77.000000	1.000000
14965.664149	-0.013492	0.519572	0.256050	72.981354	33.127308	29.261112	-2.009693	0.000000	4.578333	0.000000	0.000000	0.000000	-0.441213	-0.012263	0.255417	0.000000	1.000000	3.000000	77.000000	1.000000
14965.667482	-0.013492	0.519572	0.256050	72.981354	33.127308	29.261112	-2.009693	0.000000	4.578333	0.000000	0.000000	0.000000	-0.441213	-0.012263	0.255417	0.000000	1.000000	3.000000	77.000000	1.000000
14965.670815	-0.013492	0.519572	0.256050	73.203522	34.360107	30.662697	-2.026100	0.000000	4.571095	0.000000	0.000000	0.000000	-0.441213	-0.012263	0.255417	0.000000	1.000000	3.000000	77.000000	1.000000
14965.674149	-0.015000	0.519570	0.256893	73.203522	34.360107	30.662697	-2.026100	0.000000	4.571095	0.000000	0.000000	0.000000	-0.452408	-0.000710	0.252767	0.000000	1.000000	3.000000	77.000000	1.000000
14965.677482	-0.015000	0.519570	0.256893	73.203522	34.360107	30.662697	-2.026100	0.000000	4.571095	0.000000	0.000000	0.000000	-0.452408	-0.000710	0.252767	0.000000	1.000000	3.000000	77.000000	1.000000
14965.680815	-0.015000	0.519570	0.256893	73.368118	35.526112	32.011639	-2.042932	0.000000	4.563598	0.000000	0.000000	0.000000	-0.452408	-0.000710	0.252767	0.000000	1.000000	3.000000	77.000000	1.000000
14965.684149	-0.016477	0.519604	0.257697	73.368118	35.526112	32.011639	-2.042932	0.000000	4.563598	0.000000	0.000000	0.000000	-0.443052	0.010113	0.241274	0.000000	1.000000	3.000000	77.000000	1.000000
14965.687482	-0.016477	0.519604	0.257697	73.368118	35.526112	32.011639	-2.042932	0.000000	4.563598	0.000000	0.000000	0.000000	-0.443052	0.010113	0.241274	0.000000	1.000000	3.000000	77.000000	1.000000
14965.690815	-0.016477	0.519604	0.257697	73.461784	36.691174	33.388962	-2.059368	0.000000	4.556205	0.000000	0.000000	0.000000	-0.443052	0.010113	0.241274	0.000000	1.000000	3.000000	77.000000	1.000000
14965.694149	-0.017888	0.519674	0.258464	73.461784	36.691174	33.388962	-2.059368	0.000000	4.556205	0.000000	0.000000	0.000000	-0.423404	0.020957	0.230155	0.000000	1.000000	3.000000	77.000000	1.000000
14965.697482	-0.017888	0.519674	0.258464	73.461784	36.691174	33.388962	-2.059368	0.000000	4.556205	0.000000	0.000000	0.000000	-0.423404	0.020957	0.230155	0.000000	1.000000	3.000000	77.000000	1.000000
14965.700815	-0.017888	0.519674	0.258464	73.502274	37.816105	34.742210	-2.074915	0.000000	4.549146	0.000000	0.000000	0.000000	-0.423404	0.020957	0.230155	0.000000	1.000000	3.000000	77.000000	1.000000
14965.704149	-0.019165	0.519858	0.259190	73.502274	37.816105	34.742210	-2.074915	0.000000	4.549146	0.000000	0.000000	0.000000	-0.383168	0.055371	0.217697	0.000000	0.000000	3.000000	77.000000	1.000000
14965.707482	-0.019165	0.519858	0.259190	73.502274	37.816105	34.742210	-2.074915	0.000000	4.549146	0.000000	0.000000	0.000000	-0.383168	0.055371	0.217697	0.000000	0.000000	3.000000	77.000000	1.000000
14965.710815	-0.019165	0.519858	0.259190	73.546700	38.934891	36.055649	-2.088634	0.000000	4.542863	0.000000	0.000000	0.000000	-0.383168	0.055371	0.217697	0.000000	0.000000	3.000000	77.000000	1.000000
14965.714149	-0.020309	0.520160	0.259905	73.546700	38.934891	36.055649	-2.088634	0.000000	4.542863	0.000000	0.000000	0.000000	-0.343000	0.090667	0.214664	0.000000	0.000000	3.000000	77.000000	1.000000
14965.717482	-0.020309	0.520160	0.259905	73.546700	38.934891	36.055649	-2.088634	0.000000	4.542863	0.000000	0.000000	0.000000	-0.343000	0.090667	0.214664	0.000000	0.000000	3.000000	77.000000	1.000000
14965.720815	-0.020309	0.520160	0.259905	73.723412	40.281715	37.490799	-2.100363	0.000000	4.537453	0.000000	0.000000	0.000000	-0.343000	0.090667	0.214664	0.000000	0.000000	3.000000	77.000000	1.000000
14965.724149	-0.021178	0.520591	0.260506	73.723412	40.281715	37.490799	-2.100363	0.000000	4.537453	0.000000	0.000000	0.000000	-0.260839	0.129152	0.180339	0.000000	0.000000	3.000000	77.000000	1.000000
14965.727482	-0.021178	0.520591	0.260506	73.723412	40.281715	37.490799	-2.100363	0.000000	4.537453	0.000000	0.000000	0.000000	-0.260839	0.129152	0.180339	0.000000	0.000000	3.000000	77.000000	1.000000
14965.730815	-0.021178	0.520591	0.260506	74.108055	42.029835	39.186440	-2.108833	0.000000	4.533523	0.000000	0.000000	0.000000	-0.260839	0.129152	0.180339	0.000000	0.000000	3.000000	77.000000	1.000000
14965.734149	-0.021178	0.520591	0.260506	74.108055	42.029835	39.186440	-2.108833	0.000000	4.533523	0.000000	0.000000	0.000000	-0.260839	0.129152	0.180339	0.000000	0.000000	3.000000	77.000000	1.000000
14965.737482	-0.021773	0.521111	0.260998	74.108055	42.029835	39.186440	-2.108833	0.000000	4.533523	0.000000	0.000000	0.000000	-0.178379	0.155891	0.147441	0.000000	0.000000	3.000000	77.000000	1.000000
14965.740815	-0.021773	0.521111	0.260998	74.609833	44.047852	41.056911	-2.108833	0.000000	4.533523	0.000000	0.000000	0.000000	-0.178379	0.155891	0.147441	0.000000	0.000000	3.000000	77.000000	1.000000
14965.744149	-0.022262	0.521777	0.261355	74.609833	44.047852	41.056911	-2.108833	0.000000	4.533523	0.000000	0.000000	0.000000	-0.146640	0.199952	0.107071	0.000000	0.000000	3.000000	77.000000	1.000000
14965.747482	-0.022262	0.521777	0.261355	74.609833	44.047852	41.056911	-2.108833	0.000000	4.533523	0.000000	0.000000	0.000000	-0.146640	0.199952	0.107071	0.000000	0.000000	3.000000	77.000000	1.000000
14965.750815	-0.022262	0.521777	0.261355	75.166725	45.992821	42.774529	-2.118640	0.000000	4.528947	0.000000	0.000000	0.000000	-0.146640	0.199952	0.107071	0.000000	0.000000	3.000000	77.000000	1.000000
14965.754149	-0.022262	0.521777	0.261355	75.166725	45.992821	42.774529	-2.118640	0.000000	4.528947	0.000000	0.000000	0.000000	-0.146640	0.199952	0.107071	0.000000	0.000000	3.000000	77.000000	1.000000
14965.757482	-0.022644	0.522590	0.261577	75.166725	45.992821	42.774529	-2.118640	0.000000	4.528947	0.000000	0.000000	0.000000	-0.114773	0.243972	0.066749	0.000000	0.000000	3.000000	77.000000	1.000000
14965.760815	-0.022644	0.522590	0.261577	75.762032	47.825016	44.309467	-2.118640	0.000000	4.528947	0.000000	0.000000	0.000000	-0.114773	0.243972	0.066749	0.000000	0.000000	3.000000	77.000000	1.000000
14965.764149	-0.022816	0.523484	0.261598	75.762032	47.825016	44.309467	-2.118640	0.000000	4.528947	0.000000	0.000000	0.000000	-0.051427	0.268120	0.006131	0.000000	0.000000	3.000000	77.000000	1.000000
14965.767482	-0.022816	0.523484	0.261598	75.762032	47.825016	44.309467	-2.118640	0.000000	4.528947	0.000000	0.000000	0.000000	-0.051427	0.268120	0.006131	0.000000	0.000000	3.000000	77.000000	1.000000
14965.770815	-0.022816	0.523484	0.261598	76.375214	49.613850	45.771477	-2.124889	0.000000	4.526019	0.000000	0.000000	0.000000	-0.051427	0.268120	0.006131	0.000000	0.000000	3.000000	77.000000	1.000000
14965.774149	-0.022840	0.524486	0.261288	76.375214	49.613850	45.771477	-2.124889	0.000000	4.526019	0.000000	0.000000	0.000000	-0.007296	0.300445	-0.092818	0.000000	0.000000	3.000000	77.000000	1.000000
14965.777482	-0.022840	0.524486	0.261288	76.375214	49.613850	45.771477	-2.124889	0.000000	4.526019	0.000000	0.000000	0.000000	-0.007296	0.300445	-0.092818	0.000000	0.000000	3.000000	77.000000	1.000000
14965.780815	-0.022840	0.524486	0.261288	76.951797	51.446972	47.298702	-2.127295	0.000000	4.524889	0.000000	0.000000	0.000000	-0.007296	0.300445	-0.092818	0.000000	0.000000	3.000000	77.000000	1.000000
14965.784149	-0.022854	0.525614	0.260657	76.951797	51.446972	47.298702	-2.127295	0.000000	4.524889	0.000000	0.000000	0.000000	-0.004215	0.338583	-0.189327	0.000000	0.000000	3.000000	77.000000	1.000000
14965.787482	-0.022854	0.525614	0.260657	76.951797	51.446972	47.298702	-2.127295	0.000000	4.524889	0.000000	0.000000	0.000000	-0.004215	0.338583	-0.189327	0.000000	0.000000	3.000000	77.000000	1.000000
14965.790815	-0.022854	0.525614	0.260657	77.448021	53.463722	49.073608	-2.131710	0.000000	4.522810	0.000000	0.000000	0.000000	-0.004215	0.338583	-0.189327	0.000000	0.000000	3.000000	77.000000	1.000000
14965.794149	-0.022856	0.526901	0.259638	77.448021	53.463722	49.073608	-2.131710	0.000000	4.522810	0.000000	0.000000	0.000000	-0.000482	0.386113	-0.305840	0.000000	0.000000	3.000000	77.000000	1.000000
14965.797482	-0.022856	0.526901	0.259638	77.448021	53.463722	49.073608	-2.131710	0.000000	4.522810	0.000000	0.000000	0.000000	-0.000482	0.386113	-0.305840	0.000000	0.000000	3.000000	77.000000	1.000000
14965.800815	-0.022856	0.526901	0.259638	77.846428	55.655197	51.081425	-2.138574	0.000000	4.519569	0.000000	0.000000	0.000000	-0.000482	0.386113	-0.305840	0.000000	0.000000	3.000000	77.000000	1.000000
14965.804149	-0.022676	0.528289	0.258284	77.846428	55.655197	51.081425	-2.138574	0.000000	4.519569	0.000000	0.000000	0.000000	0.053746	0.416437	-0.406106	0.000000	0.000000	3.000000	77.000000	1.000000
14965.807482	-0.022676	0.528289	0.258284	77.846428	55.655197	51.081425	-2.138574	0.000000	4.519569	0.000000	0.000000	0.000000	0.053746	0.416437	-0.406106	0.000000	0.000000	3.000000	77.000000	1.000000
14965.810815	-0.022676	0.528289	0.258284	78.158348	57.717232	52.997990	-2.145164	0.000000	4.516445	0.000000	0.000000	0.000000	0.053746	0.416437	-0.406106	0.000000	0.000000	3.000000	77.000000	1.000000
14965.814149	-0.022351	0.529793	0.256574	78.158348	57.717232	52.997990	-2.145164	0.000000	4.516445	0.000000	0.000000	0.000000	0.097654	0.451224	-0.512898	0.000000	0.000000	3.000000	77.000000	1.000000
14965.817482	-0.022351	0.529793	0.256574	78.158348	57.717232	52.997990	-2.145164	0.000000	4.516445	0.000000	0.000000	0.000000	0.097654	0.451224	-0.512898	0.000000	0.000000	3.000000	77.000000	1.000000
14965.820815	-0.022351	0.529793	0.256574	78.399834	58.710140	53.834343	-2.152144	0.000000	4.513123	0.000000	0.000000	0.000000	0.097654	0.451224	-0.512898	0.000000	0.000000	3.000000	77.000000	1.000000
14965.824149	-0.021851	0.531366	0.254650	78.399834	58.710140	53.834343	-2.152144	0.000000	4.513123	0.000000	0.000000	0.000000	0.149987	0.471703	-0.577201	0.000000	1.000000	3.000000	77.000000	1.000000
14965.827482	-0.021851	0.531366	0.254650	78.399834	58.710140	53.834343	-2.152144	0.000000	4.513123	0.000000	0.000000	0.000000	0.149987	0.471703	-0.577201	0.000000	1.000000	3.000000	77.000000	1.000000
14965.830815	-0.021851	0.531366	0.254650	78.603043	57.822872	52.732368	-2.158167	0.000000	4.510245	0.000000	0.000000	0.000000	0.149987	0.471703	-0.577201	0.000000	1.000000	3.000000	77.000000	1.000000
14965.834149	-0.021213	0.532989	0.252556	78.603043	57.822872	52.732368	-2.158167	0.000000	4.510245	0.000000	0.000000	0.000000	0.191268	0.487052	-0.628174	0.000000	1.000000	3.000000	77.000000	1.000000
14965.837482	-0.021213	0.532989	0.252556	78.603043	57.822872	52.732368	-2.158167	0.000000	4.510245	0.000000	0.000000	0.000000	0.191268	0.487052	-0.628174	0.000000	1.000000	3.000000	77.000000	1.000000
14965.840815	-0.021213	0.532989	0.252556	78.830063	55.866199	50.487904	-2.163457	0.000000	4.507710	0.000000	0.000000	0.000000	0.191268	0.487052	-0.628174	0.000000	1.000000	3.000000	77.000000	1.000000
14965.844149	-0.020473	0.534680	0.250271	78.830063	55.866199	50.487904	-2.163457	0.000000	4.507710	0.000000	0.000000	0.000000	0.222164	0.507073	-0.685547	0.000000	1.000000	3.000000	77.000000	1.000000
14965.847482	-0.020473	0.534680	0.250271	78.830063	55.866199	50.487904	-2.163457	0.000000	4.507710	0.000000	0.000000	0.000000	0.222164	0.507073	-0.685547	0.000000	1.000000	3.000000	77.000000	1.000000
14965.850815	-0.020473	0.534680	0.250271	79.056374	53.390499	47.682434	-2.168668	0.000000	4.505206	0.000000	0.000000	0.000000	0.222164	0.507073	-0.685547	0.000000	1.000000	3.000000	77.000000	1.000000
14965.854149	-0.019565	0.536399	0.247829	79.056374	53.390499	47.682434	-2.168668	0.000000	4.505206	0.000000	0.000000	0.000000	0.272408	0.515764	-0.732629	0.000000	0.000000	3.000000	77.000000	1.000000
14965.857482	-0.019565	0.536399	0.247829	79.056374	53.390499	47.682434	-2.168668	0.000000	4.505206	0.000000	0.000000	0.000000	0.272408	0.515764	-0.732629	0.000000	0.000000	3.000000	77.000000	1.000000
14965.860815	-0.019565	0.536399	0.247829	79.240387	50.987698	45.071487	-2.172613	0.000000	4.503304	0.000000	0.000000	0.000000	0.272408	0.515764	-0.732629	0.000000	0.000000	3.000000	77.000000	1.000000
14965.864149	-0.018492	0.538107	0.245232	79.240387	50.987698	45.071487	-2.172613	0.000000	4.503304	0.000000	0.000000	0.000000	0.321940	0.512322	-0.779244	0.000000	0.000000	3.000000	77.000000	1.000000
14965.867482	-0.018492	0.538107	0.245232	79.240387	50.987698	45.071487	-2.172613	0.000000	4.503304	0.000000	0.000000	0.000000	0.321940	0.512322	-0.779244	0.000000	0.000000	3.000000	77.000000	1.000000
14965.870815	-0.018492	0.538107	0.245232	79.364845	48.943336	43.986515	-2.175294	0.000000	4.502010	0.000000	0.000000	0.000000	0.321940	0.512322	-0.779244	0.000000	0.000000	3.000000	77.000000	1.000000
14965.874149	-0.017322	0.539801	0.242474	79.364845	48.943336	43.986515	-2.175294	0.000000	4.502010	0.000000	0.000000	0.000000	0.350801	0.508339	-0.827197	0.000000	0.000000	3.000000	77.000000	1.000000
14965.877482	-0.017322	0.539801	0.242474	79.364845	48.943336	43.986515	-2.175294	0.000000	4.502010	0.000000	0.000000	0.000000	0.350801	0.508339	-0.827197	0.000000	0.000000	3.000000	77.000000	1.000000
14965.880815	-0.017322	0.539801	0.242474	79.473167	47.273499	44.978088	-2.177746	0.000000	4.500825	0.000000	0.000000	0.000000	0.350801	0.508339	-0.827197	0.000000	0.000000	3.000000	77.000000	1.000000
14965.884149	-0.016126	0.541543	0.239594	79.473167	47.273499	44.978088	-2.177746	0.000000	4.500825	0.000000	0.000000	0.000000	0.358968	0.522700	-0.864188	0.000000	0.000000	3.000000	77.000000	1.000000
14965.887482	-0.016126	0.541543	0.239594	79.473167	47.273499	44.978088	-2.177746	0.000000	4.500825	0.000000	0.000000	0.000000	0.358968	0.522700	-0.864188	0.000000	0.000000	3.000000	77.000000	1.000000
14965.890815	-0.016126	0.541543	0.239594	79.641861	45.701775	45.992512	-2.180747	0.000000	4.499372	0.000000	0.000000	0.000000	0.358968	0.522700	-0.864188	0.000000	0.000000	3.000000	77.000000	1.000000
14965.894149	-0.014740	0.543280	0.236646	79.641861	45.701775	45.992512	-2.180747	0.000000	4.499372	0.000000	0.000000	0.000000	0.415897	0.521109	-0.884256	0.000000	0.000000	3.000000	77.000000	1.000000
14965.897482	-0.014740	0.543280	0.236646	79.641861	45.701775	45.992512	-2.180747	0.000000	4.499372	0.000000	0.000000	0.000000	0.415897	0.521109	-0.884256	0.000000	0.000000	3.000000	77.000000	1.000000
14965.900815	-0.014740	0.543280	0.236646	79.877716	44.127743	46.220715	-2.181398	0.000000	4.499056	0.000000	0.000000	0.000000	0.415897	0.521109	-0.884256	0.000000	0.000000	3.000000	77.000000	1.000000
14965.904149	-0.013166	0.545028	0.233611	79.877716	44.127743	46.220715	-2.181398	0.000000	4.499056	0.000000	0.000000	0.000000	0.472060	0.524296	-0.910422	0.000000	0.000000	3.000000	77.000000	1.000000
14965.907482	-0.013166	0.545028	0.233611	79.877716	44.127743	46.220715	-2.181398	0.000000	4.499056	0.000000	0.000000	0.000000	0.472060	0.524296	-0.910422	0.000000	0.000000	3.000000	77.000000	1.000000
14965.910815	-0.013166	0.545028	0.233611	80.173988	42.437931	45.071957	-2.179805	0.000000	4.499827	0.000000	0.000000	0.000000	0.472060	0.524296	-0.910422	0.000000	0.000000	3.000000	77.000000	1.000000
14965.914149	-0.011606	0.546915	0.230598	80.173988	42.437931	45.071957	-2.179805	0.000000	4.499827	0.000000	0.000000	0.000000	0.467937	0.565975	-0.903996	0.000000	0.000000	3.000000	77.000000	1.000000
14965.917482	-0.011606	0.546915	0.230598	80.173988	42.437931	45.071957	-2.179805	0.000000	4.499827	0.000000	0.000000	0.000000	0.467937	0.565975	-0.903996	0.000000	0.000000	3.000000	77.000000	1.000000
14965.920815	-0.011606	0.546915	0.230598	80.536972	40.572403	42.689388	-2.178223	0.000000	4.500594	0.000000	0.000000	0.000000	0.467937	0.565975	-0.903996	0.000000	0.000000	3.000000	77.000000	1.000000
14965.924149	-0.009768	0.548847	0.227639	80.536972	40.572403	42.689388	-2.178223	0.000000	4.500594	0.000000	0.000000	0.000000	0.551507	0.579815	-0.887693	0.000000	0.000000	3.000000	77.000000	1.000000
14965.927482	-0.009768	0.548847	0.227639	80.536972	40.572403	42.689388	-2.178223	0.000000	4.500594	0.000000	0.000000	0.000000	0.551507	0.579815	-0.887693	0.000000	0.000000	3.000000	77.000000	1.000000
14965.930815	-0.009768	0.548847	0.227639	80.972565	38.516739	40.047020	-2.171708	0.000000	4.503741	0.000000	0.000000	0.000000	0.551507	0.579815	-0.887693	0.000000	0.000000	3.000000	77.000000	1.000000
14965.934149	-0.007815	0.550659	0.224621	80.972565	38.516739	40.047020	-2.171708	0.000000	4.503741	0.000000	0.000000	0.000000	0.585881	0.543614	-0.905326	0.000000	0.000000	3.000000	77.000000	1.000000
14965.937482	-0.007815	0.550659	0.224621	80.972565	38.516739	40.047020	-2.171708	0.000000	4.503741	0.000000	0.000000	0.000000	0.585881	0.543614	-0.905326	0.000000	0.000000	3.000000	77.000000	1.000000
14965.940815	-0.007815	0.550659	0.224621	81.430145	36.124794	37.040073	-2.163600	0.000000	4.507642	0.000000	0.000000	0.000000	0.585881	0.543614	-0.905326	0.000000	0.000000	3.000000	77.000000	1.000000
14965.944149	-0.005944	0.552456	0.221611	81.430145	36.124794	37.040073	-2.163600	0.000000	4.507642	0.000000	0.000000	0.000000	0.561417	0.538827	-0.903058	0.000000	0.000000	3.000000	77.000000	1.000000
14965.947482	-0.005944	0.552456	0.221611	81.430145	36.124794	37.040073	-2.163600	0.000000	4.507642	0.000000	0.000000	0.000000	0.561417	0.538827	-0.903058	0.000000	0.000000	3.000000	77.000000	1.000000
14965.950815	-0.005944	0.552456	0.221611	81.838936	33.627510	34.064342	-2.156541	0.000000	4.511024	0.000000	0.000000	0.000000	0.561417	0.538827	-0.903058	0.000000	0.000000	3.000000	77.000000	1.000000
14965.954149	-0.004249	0.554289	0.218585	81.838936	33.627510	34.064342	-2.156541	0.000000	4.511024	0.000000	0.000000	0.000000	0.508413	0.550037	-0.907922	0.000000	0.000000	3.000000	77.000000	1.000000
14965.957482	-0.004249	0.554289	0.218585	81.838936	33.627510	34.064342	-2.156541	0.000000	4.511024	0.000000	0.000000	0.000000	0.508413	0.550037	-0.907922	0.000000	0.000000	3.000000	77.000000	1.000000
14965.960815	-0.004249	0.554289	0.218585	82.162132	31.386353	31.750517	-2.152374	0.000000	4.513013	0.000000	0.000000	0.000000	0.508413	0.550037	-0.907922	0.000000	0.000000	3.000000	77.000000	1.000000
14965.964149	-0.002697	0.556138	0.215530	82.162132	31.386353	31.750517	-2.152374	0.000000	4.513013	0.000000	0.000000	0.000000	0.465626	0.554778	-0.916533	0.000000	0.000000	3.000000	77.000000	1.000000
14965.967482	-0.002697	0.556138	0.215530	82.162132	31.386353	31.750517	-2.152374	0.000000	4.513013	0.000000	0.000000	0.000000	0.465626	0.554778	-0.916533	0.000000	0.000000	3.000000	77.000000	1.000000
14965.970815	-0.002697	0.556138	0.215530	82.386604	29.899153	30.384861	-2.150752	0.000000	4.513786	0.000000	0.000000	0.000000	0.465626	0.554778	-0.916533	0.000000	0.000000	3.000000	77.000000	1.000000
14965.974149	-0.001254	0.558023	0.212461	82.386604	29.899153	30.384861	-2.150752	0.000000	4.513786	0.000000	0.000000	0.000000	0.432839	0.565566	-0.920732	0.000000	0.000000	3.000000	77.000000	1.000000
14965.977482	-0.001254	0.558023	0.212461	82.386604	29.899153	30.384861	-2.150752	0.000000	4.513786	0.000000	0.000000	0.000000	0.432839	0.565566	-0.920732	0.000000	0.000000	3.000000	77.000000	1.000000
14965.980815	-0.001254	0.558023	0.212461	82.492821	29.588326	30.491283	-2.151091	0.000000	4.513625	0.000000	0.000000	0.000000	0.432839	0.565566	-0.920732	0.000000	0.000000	3.000000	77.000000	1.000000
14965.984149	0.000049	0.559939	0.209345	82.492821	29.588326	30.491283	-2.151091	0.000000	4.513625	0.000000	0.000000	0.000000	0.390929	0.574599	-0.934755	0.000000	0.000000	3.000000	77.000000	1.000000
14965.987482	0.000049	0.559939	0.209345	82.492821	29.588326	30.491283	-2.151091	0.000000	4.513625	0.000000	0.000000	0.000000	0.390929	0.574599	-0.934755	0.000000	0.000000	3.000000	77.000000	1.000000
14965.990815	0.000049	0.559939	0.209345	82.535210	29.932755	31.199844	-2.154285	0.000000	4.512101	0.000000	0.000000	0.000000	0.390929	0.574599	-0.934755	0.000000	0.000000	3.000000	77.000000	1.000000
14965.994149	0.001183	0.561873	0.206236	82.535210	29.932755	31.199844	-2.154285	0.000000	4.512101	0.000000	0.000000	0.000000	0.340055	0.580223	-0.932754	0.000000	0.000000	3.000000	77.000000	1.000000
14965.997482	0.001183	0.561873	0.206236	82.535210	29.932755	31.199844	-2.154285	0.000000	4.512101	0.000000	0.000000	0.000000	0.340055	0.580223	-0.932754	0.000000	0.000000	3.000000	77.000000	1.000000
14966.000815	0.001183	0.561873	0.206236	82.579628	30.229662	31.614822	-2.160531	0.000000	4.509114	0.000000	0.000000	0.000000	0.340055	0.580223	-0.932754	0.000000	0.000000	3.000000	77.000000	1.000000
14966.004149	0.002117	0.563805	0.203120	82.579628	30.229662	31.614822	-2.160531	0.000000	4.509114	0.000000	0.000000	0.000000	0.280441	0.579609	-0.934554	0.000000	0.000000	3.000000	77.000000	1.000000
14966.007482	0.002117	0.563805	0.203120	82.579628	30.229662	31.614822	-2.160531	0.000000	4.509114	0.000000	0.000000	0.000000	0.280441	0.579609	-0.934554	0.000000	0.000000	3.000000	77.000000	1.000000
14966.010815	0.002117	0.563805	0.203120	82.621185	30.503325	31.868481	-2.170586	0.000000	4.504282	0.000000	0.000000	0.000000	0.280441	0.579609	-0.934554	0.000000	0.000000	3.000000	77.000000	1.000000
14966.014149	0.002887	0.565734	0.200000	82.621185	30.503325	31.868481	-2.170586	0.000000	4.504282	0.000000	0.000000	0.000000	0.230979	0.578871	-0.936073	0.000000	0.000000	3.000000	77.000000	1.000000
14966.017482	0.002887	0.565734	0.200000	82.621185	30.503325	31.868481	-2.170586	0.000000	4.504282	0.000000	0.000000	0.000000	0.230979	0.578871	-0.936073	0.000000	0.000000	3.000000	77.000000	1.000000
14966.020815	0.002887	0.565734	0.200000	82.663284	30.975031	32.373997	-2.183967	0.000000	4.497809	0.000000	0.000000	0.000000	0.230979	0.578871	-0.936073	0.000000	0.000000	3.000000	77.000000	1.000000
14966.024149	0.003619	0.567620	0.196847	82.663284	30.975031	32.373997	-2.183967	0.000000	4.497809	0.000000	0.000000	0.000000	0.219390	0.565683	-0.945913	0.000000	0.000000	3.000000	77.000000	1.000000
14966.027482	0.003619	0.567620	0.196847	82.663284	30.975031	32.373997	-2.183967	0.000000	4.497809	0.000000	0.000000	0.000000	0.219390	0.565683	-0.945913	0.000000	0.000000	3.000000	77.000000	1.000000
14966.030815	0.003619	0.567620	0.196847	82.733940	31.889477	33.317581	-2.198718	0.000000	4.490617	0.000000	0.000000	0.000000	0.219390	0.565683	-0.945913	0.000000	0.000000	3.000000	77.000000	1.000000
14966.034149	0.004281	0.569497	0.193656	82.733940	31.889477	33.317581	-2.198718	0.000000	4.490617	0.000000	0.000000	0.000000	0.198622	0.563128	-0.957459	0.000000	0.000000	3.000000	77.000000	1.000000
14966.037482	0.004281	0.569497	0.193656	82.733940	31.889477	33.317581	-2.198718	0.000000	4.490617	0.000000	0.000000	0.000000	0.198622	0.563128	-0.957459	0.000000	0.000000	3.000000	77.000000	1.000000
14966.040815	0.004281	0.569497	0.193656	82.888756	33.397129	34.831001	-2.215517	0.000000	4.482353	0.000000	0.000000	0.000000	0.198622	0.563128	-0.957459	0.000000	0.000000	3.000000	77.000000	1.000000
14966.044149	0.004874	0.571359	0.190391	82.888756	33.397129	34.831001	-2.215517	0.000000	4.482353	0.000000	0.000000	0.000000	0.178013	0.558588	-0.979257	0.000000	0.000000	3.000000	77.000000	1.000000
14966.047482	0.004874	0.571359	0.190391	82.888756	33.397129	34.831001	-2.215517	0.000000	4.482353	0.000000	0.000000	0.000000	0.178013	0.558588	-0.979257	0.000000	0.000000	3.000000	77.000000	1.000000
14966.050815	0.004874	0.571359	0.190391	83.095726	35.281094	36.727356	-2.234754	0.000000	4.472793	0.000000	0.000000	0.000000	0.178013	0.558588	-0.979257	0.000000	0.000000	3.000000	77.000000	1.000000
14966.054149	0.005492	0.573196	0.187108	83.095726	35.281094	36.727356	-2.234754	0.000000	4.472793	0.000000	0.000000	0.000000	0.185284	0.551157	-0.985003	0.000000	0.000000	3.000000	77.000000	1.000000
14966.057482	0.005492	0.573196	0.187108	83.095726	35.281094	36.727356	-2.234754	0.000000	4.472793	0.000000	0.000000	0.000000	0.185284	0.551157	-0.985003	0.000000	0.000000	3.000000	77.000000	1.000000
14966.060815	0.005492	0.573196	0.187108	83.283676	37.261894	38.841621	-2.254257	0.000000	4.462996	0.000000	0.000000	0.000000	0.185284	0.551157	-0.985003	0.000000	0.000000	3.000000	77.000000	1.000000
14966.064149	0.006133	0.575009	0.183806	83.283676	37.261894	38.841621	-2.254257	0.000000	4.462996	0.000000	0.000000	0.000000	0.192398	0.543749	-0.990717	0.000000	0.000000	3.000000	77.000000	1.000000
14966.067482	0.006133	0.575009	0.183806	83.283676	37.261894	38.841621	-2.254257	0.000000	4.462996	0.000000	0.000000	0.000000	0.192398	0.543749	-0.990717	0.000000	0.000000	3.000000	77.000000	1.000000
14966.070815	0.006133	0.575009	0.183806	83.431976	39.196114	41.383739	-2.274052	0.000000	4.452941	0.000000	0.000000	0.000000	0.192398	0.543749	-0.990717	0.000000	0.000000	3.000000	77.000000	1.000000
14966.074149	0.006798	0.576831	0.180478	83.431976	39.196114	41.383739	-2.274052	0.000000	4.452941	0.000000	0.000000	0.000000	0.199334	0.546728	-0.998344	0.000000	0.000000	3.000000	77.000000	1.000000
14966.077482	0.006798	0.576831	0.180478	83.431976	39.196114	41.383739	-2.274052	0.000000	4.452941	0.000000	0.000000	0.000000	0.199334	0.546728	-0.998344	0.000000	0.000000	3.000000	77.000000	1.000000
14966.080815	0.006798	0.576831	0.180478	83.544662	40.872795	44.027073	-2.294236	0.000000	4.442576	0.000000	0.000000	0.000000	0.199334	0.546728	-0.998344	0.000000	0.000000	3.000000	77.000000	1.000000
14966.084149	0.007485	0.578663	0.177124	83.544662	40.872795	44.027073	-2.294236	0.000000	4.442576	0.000000	0.000000	0.000000	0.206103	0.549504	-1.006036	0.000000	0.000000	3.000000	77.000000	1.000000
14966.087482	0.007485	0.578663	0.177124	83.544662	40.872795	44.027073	-2.294236	0.000000	4.442576	0.000000	0.000000	0.000000	0.206103	0.549504	-1.006036	0.000000	0.000000	3.000000	77.000000	1.000000
14966.090815	0.007485	0.578663	0.177124	83.644951	42.070255	45.655567	-2.314849	0.000000	4.431870	0.000000	0.000000	0.000000	0.206103	0.549504	-1.006036	0.000000	0.000000	3.000000	77.000000	1.000000
14966.094149	0.008224	0.580462	0.173807	83.644951	42.070255	45.655567	-2.314849	0.000000	4.431870	0.000000	0.000000	0.000000	0.221932	0.539603	-0.995171	0.000000	0.000000	3.000000	77.000000	1.000000
14966.097482	0.008224	0.580462	0.173807	83.644951	42.070255	45.655567	-2.314849	0.000000	4.431870	0.000000	0.000000	0.000000	0.221932	0.539603	-0.995171	0.000000	0.000000	3.000000	77.000000	1.000000
14966.100815	0.008224	0.580462	0.173807	83.731087	42.899708	46.412548	-2.334670	0.000000	4.421461	0.000000	0.000000	0.000000	0.221932	0.539603	-0.995171	0.000000	0.000000	3.000000	77.000000	1.000000
14966.104149	0.009075	0.582242	0.170505	83.731087	42.899708	46.412548	-2.334670	0.000000	4.421461	0.000000	0.000000	0.000000	0.255311	0.534078	-0.990609	0.000000	0.000000	3.000000	77.000000	1.000000
14966.107482	0.009075	0.582242	0.170505	83.731087	42.899708	46.412548	-2.334670	0.000000	4.421461	0.000000	0.000000	0.000000	0.255311	0.534078	-0.990609	0.000000	0.000000	3.000000	77.000000	1.000000
14966.110815	0.009075	0.582242	0.170505	83.777420	43.385963	46.862942	-2.352710	0.000000	4.411888	0.000000	0.000000	0.000000	0.255311	0.534078	-0.990609	0.000000	0.000000	3.000000	77.000000	1.000000
14966.114149	0.009976	0.583983	0.167205	83.777420	43.385963	46.862942	-2.352710	0.000000	4.411888	0.000000	0.000000	0.000000	0.270299	0.522452	-0.989958	0.000000	0.000000	3.000000	77.000000	1.000000
14966.117482	0.009976	0.583983	0.167205	83.777420	43.385963	46.862942	-2.352710	0.000000	4.411888	0.000000	0.000000	0.000000	0.270299	0.522452	-0.989958	0.000000	0.000000	3.000000	77.000000	1.000000
14966.120815	0.009976	0.583983	0.167205	83.809990	43.703026	47.458679	-2.370295	0.000000	4.402465	0.000000	0.000000	0.000000	0.270299	0.522452	-0.989958	0.000000	0.000000	3.000000	77.000000	1.000000
14966.124149	0.010838	0.585666	0.163895	83.809990	43.703026	47.458679	-2.370295	0.000000	4.402465	0.000000	0.000000	0.000000	0.258404	0.504778	-0.992980	0.000000	0.000000	3.000000	77.000000	1.000000
14966.127482	0.010838	0.585666	0.163895	83.809990	43.703026	47.458679	-2.370295	0.000000	4.402465	0.000000	0.000000	0.000000	0.258404	0.504778	-0.992980	0.000000	0.000000	3.000000	77.000000	1.000000
14966.130815	0.010838	0.585666	0.163895	83.852798	43.996784	48.441776	-2.389401	0.000000	4.392125	0.000000	0.000000	0.000000	0.258404	0.504778	-0.992980	0.000000	0.000000	3.000000	77.000000	1.000000
14966.134149	0.011719	0.587331	0.160603	83.852798	43.996784	48.441776	-2.389401	0.000000	4.392125	0.000000	0.000000	0.000000	0.264396	0.499571	-0.987684	0.000000	0.000000	3.000000	77.000000	1.000000
14966.137482	0.011719	0.587331	0.160603	83.852798	43.996784	48.441776	-2.389401	0.000000	4.392125	0.000000	0.000000	0.000000	0.264396	0.499571	-0.987684	0.000000	0.000000	3.000000	77.000000	1.000000
14966.140815	0.011719	0.587331	0.160603	83.908928	44.069557	48.632313	-2.408531	0.000000	4.381664	0.000000	0.000000	0.000000	0.264396	0.499571	-0.987684	0.000000	0.000000	3.000000	77.000000	1.000000
14966.144149	0.012620	0.588992	0.157308	83.908928	44.069557	48.632313	-2.408531	0.000000	4.381664	0.000000	0.000000	0.000000	0.270146	0.498359	-0.988642	0.000000	0.000000	3.000000	77.000000	1.000000
14966.147482	0.012620	0.588992	0.157308	83.908928	44.069557	48.632313	-2.408531	0.000000	4.381664	0.000000	0.000000	0.000000	0.270146	0.498359	-0.988642	0.000000	0.000000	3.000000	77.000000	1.000000
14966.150815	0.012620	0.588992	0.157308	83.983177	44.051826	48.480301	-2.427946	0.000000	4.370936	0.000000	0.000000	0.000000	0.270146	0.498359	-0.988642	0.000000	0.000000	3.000000	77.000000	1.000000
14966.154149	0.013597	0.590596	0.154001	83.983177	44.051826	48.480301	-2.427946	0.000000	4.370936	0.000000	0.000000	0.000000	0.293116	0.480949	-0.992013	0.000000	0.000000	3.000000	77.000000	1.000000
14966.157482	0.013597	0.590596	0.154001	83.983177	44.051826	48.480301	-2.427946	0.000000	4.370936	0.000000	0.000000	0.000000	0.293116	0.480949	-0.992013	0.000000	0.000000	3.000000	77.000000	1.000000
14966.160815	0.013597	0.590596	0.154001	84.075768	43.812584	48.111103	-2.446528	0.000000	4.360562	0.000000	0.000000	0.000000	0.293116	0.480949	-0.992013	0.000000	0.000000	3.000000	77.000000	1.000000
14966.164149	0.014533	0.592195	0.150693	84.075768	43.812584	48.111103	-2.446528	0.000000	4.360562	0.000000	0.000000	0.000000	0.281074	0.479730	-0.992484	0.000000	0.000000	3.000000	77.000000	1.000000
14966.167482	0.014533	0.592195	0.150693	84.075768	43.812584	48.111103	-2.446528	0.000000	4.360562	0.000000	0.000000	0.000000	0.281074	0.479730	-0.992484	0.000000	0.000000	3.000000	77.000000	1.000000
14966.170815	0.014533	0.592195	0.150693	84.184357	43.367069	47.606728	-2.466680	0.000000	4.349194	0.000000	0.000000	0.000000	0.281074	0.479730	-0.992484	0.000000	0.000000	3.000000	77.000000	1.000000
14966.174149	0.015460	0.593757	0.147390	84.184357	43.367069	47.606728	-2.466680	0.000000	4.349194	0.000000	0.000000	0.000000	0.277841	0.468630	-0.990830	0.000000	0.000000	3.000000	77.000000	1.000000
14966.177482	0.015460	0.593757	0.147390	84.184357	43.367069	47.606728	-2.466680	0.000000	4.349194	0.000000	0.000000	0.000000	0.277841	0.468630	-0.990830	0.000000	0.000000	3.000000	77.000000	1.000000
14966.180815	0.015460	0.593757	0.147390	84.289856	42.879261	47.363037	-2.487737	0.000000	4.337184	0.000000	0.000000	0.000000	0.277841	0.468630	-0.990830	0.000000	0.000000	3.000000	77.000000	1.000000
14966.184149	0.016347	0.595270	0.144116	84.289856	42.879261	47.363037	-2.487737	0.000000	4.337184	0.000000	0.000000	0.000000	0.266236	0.453912	-0.982264	0.000000	0.000000	3.000000	77.000000	1.000000
14966.187482	0.016347	0.595270	0.144116	84.289856	42.879261	47.363037	-2.487737	0.000000	4.337184	0.000000	0.000000	0.000000	0.266236	0.453912	-0.982264	0.000000	0.000000	3.000000	77.000000	1.000000
14966.190815	0.016347	0.595270	0.144116	84.375832	42.613491	47.950123	-2.510069	0.000000	4.324298	0.000000	0.000000	0.000000	0.266236	0.453912	-0.982264	0.000000	0.000000	3.000000	77.000000	1.000000
14966.194149	0.017170	0.596731	0.140930	84.375832	42.613491	47.950123	-2.510069	0.000000	4.324298	0.000000	0.000000	0.000000	0.246800	0.438366	-0.955832	0.000000	0.000000	3.000000	77.000000	1.000000
14966.197482	0.017170	0.596731	0.140930	84.375832	42.613491	47.950123	-2.510069	0.000000	4.324298	0.000000	0.000000	0.000000	0.246800	0.438366	-0.955832	0.000000	0.000000	3.000000	77.000000	1.000000
14966.200815	0.017170	0.596731	0.140930	84.450203	42.506310	48.910564	-2.533522	0.000000	4.310599	0.000000	0.000000	0.000000	0.246800	0.438366	-0.955832	0.000000	0.000000	3.000000	77.000000	1.000000
14966.204149	0.018039	0.598105	0.137743	84.450203	42.506310	48.910564	-2.533522	0.000000	4.310599	0.000000	0.000000	0.000000	0.260876	0.412064	-0.955889	0.000000	0.000000	3.000000	77.000000	1.000000
14966.207482	0.018039	0.598105	0.137743	84.450203	42.506310	48.910564	-2.533522	0.000000	4.310599	0.000000	0.000000	0.000000	0.260876	0.412064	-0.955889	0.000000	0.000000	3.000000	77.000000	1.000000
14966.210815	0.018039	0.598105	0.137743	84.519562	42.459236	49.614601	-2.556743	0.000000	4.296867	0.000000	0.000000	0.000000	0.260876	0.412064	-0.955889	0.000000	0.000000	3.000000	77.000000	1.000000
14966.214149	0.018986	0.599397	0.134651	84.519562	42.459236	49.614601	-2.556743	0.000000	4.296867	0.000000	0.000000	0.000000	0.284025	0.387731	-0.927766	0.000000	0.000000	3.000000	77.000000	1.000000
14966.217482	0.018986	0.599397	0.134651	84.519562	42.459236	49.614601	-2.556743	0.000000	4.296867	0.000000	0.000000	0.000000	0.284025	0.387731	-0.927766	0.000000	0.000000	3.000000	77.000000	1.000000
14966.220815	0.018986	0.599397	0.134651	84.594986	42.346481	49.687347	-2.577706	0.000000	4.284324	0.000000	0.000000	0.000000	0.284025	0.387731	-0.927766	0.000000	0.000000	3.000000	77.000000	1.000000
14966.224149	0.020007	0.600625	0.131572	84.594986	42.346481	49.687347	-2.577706	0.000000	4.284324	0.000000	0.000000	0.000000	0.306127	0.368418	-0.923473	0.000000	0.000000	3.000000	77.000000	1.000000
14966.227482	0.020007	0.600625	0.131572	84.594986	42.346481	49.687347	-2.577706	0.000000	4.284324	0.000000	0.000000	0.000000	0.306127	0.368418	-0.923473	0.000000	0.000000	3.000000	77.000000	1.000000
14966.230815	0.020007	0.600625	0.131572	84.683746	42.122940	49.578278	-2.597505	0.000000	4.272349	0.000000	0.000000	0.000000	0.306127	0.368418	-0.923473	0.000000	0.000000	3.000000	77.000000	1.000000
14966.234149	0.021073	0.601819	0.128560	84.683746	42.122940	49.578278	-2.597505	0.000000	4.272349	0.000000	0.000000	0.000000	0.320075	0.358253	-0.903632	0.000000	0.000000	3.000000	77.000000	1.000000
14966.237482	0.021073	0.601819	0.128560	84.683746	42.122940	49.578278	-2.597505	0.000000	4.272349	0.000000	0.000000	0.000000	0.320075	0.358253	-0.903632	0.000000	0.000000	3.000000	77.000000	1.000000
14966.240815	0.021073	0.601819	0.128560	84.779594	41.756390	49.609932	-2.615979	0.000000	4.261063	0.000000	0.000000	0.000000	0.320075	0.358253	-0.903632	0.000000	0.000000	3.000000	77.000000	1.000000
14966.244149	0.022158	0.602960	0.125602	84.779594	41.756390	49.609932	-2.615979	0.000000	4.261063	0.000000	0.000000	0.000000	0.325440	0.342278	-0.887563	0.000000	0.000000	3.000000	77.000000	1.000000
14966.247482	0.022158	0.602960	0.125602	84.779594	41.756390	49.609932	-2.615979	0.000000	4.261063	0.000000	0.000000	0.000000	0.325440	0.342278	-0.887563	0.000000	0.000000	3.000000	77.000000	1.000000
14966.250815	0.022158	0.602960	0.125602	84.898766	41.069717	49.338707	-2.633932	0.000000	4.249989	0.000000	0.000000	0.000000	0.325440	0.342278	-0.887563	0.000000	0.000000	3.000000	77.000000	1.000000
14966.254149	0.023314	0.604040	0.122659	84.898766	41.069717	49.338707	-2.633932	0.000000	4.249989	0.000000	0.000000	0.000000	0.346865	0.323906	-0.882932	0.000000	0.000000	3.000000	77.000000	1.000000
14966.257482	0.023314	0.604040	0.122659	84.898766	41.069717	49.338707	-2.633932	0.000000	4.249989	0.000000	0.000000	0.000000	0.346865	0.323906	-0.882932	0.000000	0.000000	3.000000	77.000000	1.000000
14966.260815	0.023314	0.604040	0.122659	85.048088	39.923019	48.335541	-2.650588	0.000000	4.239621	0.000000	0.000000	0.000000	0.346865	0.323906	-0.882932	0.000000	0.000000	3.000000	77.000000	1.000000
14966.264149	0.024545	0.605099	0.119819	85.048088	39.923019	48.335541	-2.650588	0.000000	4.239621	0.000000	0.000000	0.000000	0.369077	0.317618	-0.851990	0.000000	0.000000	3.000000	77.000000	1.000000
14966.267482	0.024545	0.605099	0.119819	85.048088	39.923019	48.335541	-2.650588	0.000000	4.239621	0.000000	0.000000	0.000000	0.369077	0.317618	-0.851990	0.000000	0.000000	3.000000	77.000000	1.000000
14966.270815	0.024545	0.605099	0.119819	85.214592	38.203751	46.612957	-2.664418	0.000000	4.230943	0.000000	0.000000	0.000000	0.369077	0.317618	-0.851990	0.000000	0.000000	3.000000	77.000000	1.000000
14966.274149	0.025768	0.606127	0.117109	85.214592	38.203751	46.612957	-2.664418	0.000000	4.230943	0.000000	0.000000	0.000000	0.366934	0.308504	-0.813059	0.000000	0.000000	3.000000	77.000000	1.000000
14966.277482	0.025768	0.606127	0.117109	85.214592	38.203751	46.612957	-2.664418	0.000000	4.230943	0.000000	0.000000	0.000000	0.366934	0.308504	-0.813059	0.000000	0.000000	3.000000	77.000000	1.000000
14966.280815	0.025768	0.606127	0.117109	85.396652	35.906326	44.311932	-2.676893	0.000000	4.223061	0.000000	0.000000	0.000000	0.366934	0.308504	-0.813059	0.000000	0.000000	3.000000	77.000000	1.000000
14966.284149	0.026983	0.607117	0.114492	85.396652	35.906326	44.311932	-2.676893	0.000000	4.223061	0.000000	0.000000	0.000000	0.364560	0.297067	-0.784821	0.000000	0.000000	3.000000	77.000000	1.000000
14966.287482	0.026983	0.607117	0.114492	85.396652	35.906326	44.311932	-2.676893	0.000000	4.223061	0.000000	0.000000	0.000000	0.364560	0.297067	-0.784821	0.000000	0.000000	3.000000	77.000000	1.000000
14966.290815	0.026983	0.607117	0.114492	85.576141	33.101017	41.572628	-2.688521	0.000000	4.215668	0.000000	0.000000	0.000000	0.364560	0.297067	-0.784821	0.000000	0.000000	3.000000	77.000000	1.000000
14966.294149	0.028111	0.608112	0.112004	85.576141	33.101017	41.572628	-2.688521	0.000000	4.215668	0.000000	0.000000	0.000000	0.338509	0.298392	-0.746516	0.000000	0.000000	3.000000	77.000000	1.000000
14966.297482	0.028111	0.608112	0.112004	85.576141	33.101017	41.572628	-2.688521	0.000000	4.215668	0.000000	0.000000	0.000000	0.338509	0.298392	-0.746516	0.000000	0.000000	3.000000	77.000000	1.000000
14966.300815	0.028111	0.608112	0.112004	85.725014	30.197021	38.485226	-2.700757	0.000000	4.207839	0.000000	0.000000	0.000000	0.338509	0.298392	-0.746516	0.000000	0.000000	3.000000	77.000000	1.000000
14966.304149	0.029126	0.609071	0.109617	85.725014	30.197021	38.485226	-2.700757	0.000000	4.207839	0.000000	0.000000	0.000000	0.304522	0.287865	-0.715988	0.000000	0.000000	3.000000	77.000000	1.000000
14966.307482	0.029126	0.609071	0.109617	85.725014	30.197021	38.485226	-2.700757	0.000000	4.207839	0.000000	0.000000	0.000000	0.304522	0.287865	-0.715988	0.000000	0.000000	3.000000	77.000000	1.000000
14966.310815	0.029126	0.609071	0.109617	85.825607	27.867525	35.957355	-2.714761	0.000000	4.198818	0.000000	0.000000	0.000000	0.304522	0.287865	-0.715988	0.000000	0.000000	3.000000	77.000000	1.000000
14966.314149	0.030112	0.610069	0.107350	85.825607	27.867525	35.957355	-2.714761	0.000000	4.198818	0.000000	0.000000	0.000000	0.295575	0.299297	-0.680245	0.000000	0.000000	3.000000	77.000000	1.000000
14966.317482	0.030112	0.610069	0.107350	85.825607	27.867525	35.957355	-2.714761	0.000000	4.198818	0.000000	0.000000	0.000000	0.295575	0.299297	-0.680245	0.000000	0.000000	3.000000	77.000000	1.000000
14966.320815	0.030112	0.610069	0.107350	85.866066	26.801983	35.098969	-2.727982	0.000000	4.190240	0.000000	0.000000	0.000000	0.295575	0.299297	-0.680245	0.000000	0.000000	3.000000	77.000000	1.000000
14966.324149	0.030987	0.611065	0.105178	85.866066	26.801983	35.098969	-2.727982	0.000000	4.190240	0.000000	0.000000	0.000000	0.262442	0.298790	-0.651554	0.000000	0.000000	3.000000	77.000000	1.000000
14966.327482	0.030987	0.611065	0.105178	85.866066	26.801983	35.098969	-2.727982	0.000000	4.190240	0.000000	0.000000	0.000000	0.262442	0.298790	-0.651554	0.000000	0.000000	3.000000	77.000000	1.000000
14966.330815	0.030987	0.611065	0.105178	85.856125	26.779835	35.938736	-2.743014	0.000000	4.180415	0.000000	0.000000	0.000000	0.262442	0.298790	-0.651554	0.000000	0.000000	3.000000	77.000000	1.000000
14966.334149	0.031807	0.612050	0.103123	85.856125	26.779835	35.938736	-2.743014	0.000000	4.180415	0.000000	0.000000	0.000000	0.246179	0.295506	-0.616636	0.000000	0.000000	3.000000	77.000000	1.000000
14966.337482	0.031807	0.612050	0.103123	85.856125	26.779835	35.938736	-2.743014	0.000000	4.180415	0.000000	0.000000	0.000000	0.246179	0.295506	-0.616636	0.000000	0.000000	3.000000	77.000000	1.000000
14966.340815	0.031807	0.612050	0.103123	85.838959	26.769228	36.593281	-2.757927	0.000000	4.170592	0.000000	0.000000	0.000000	0.246179	0.295506	-0.616636	0.000000	0.000000	3.000000	77.000000	1.000000
14966.344149	0.032602	0.613077	0.101189	85.838959	26.769228	36.593281	-2.757927	0.000000	4.170592	0.000000	0.000000	0.000000	0.238327	0.307963	-0.580184	0.000000	0.000000	3.000000	77.000000	1.000000
14966.347482	0.032602	0.613077	0.101189	85.838959	26.769228	36.593281	-2.757927	0.000000	4.170592	0.000000	0.000000	0.000000	0.238327	0.307963	-0.580184	0.000000	0.000000	3.000000	77.000000	1.000000
14966.350815	0.032602	0.613077	0.101189	85.815117	26.724503	36.524712	-2.771773	0.000000	4.161403	0.000000	0.000000	0.000000	0.238327	0.307963	-0.580184	0.000000	0.000000	3.000000	77.000000	1.000000
14966.354149	0.033394	0.614115	0.099324	85.815117	26.724503	36.524712	-2.771773	0.000000	4.161403	0.000000	0.000000	0.000000	0.237741	0.311399	-0.559492	0.000000	0.000000	3.000000	77.000000	1.000000
14966.357482	0.033394	0.614115	0.099324	85.815117	26.724503	36.524712	-2.771773	0.000000	4.161403	0.000000	0.000000	0.000000	0.237741	0.311399	-0.559492	0.000000	0.000000	3.000000	77.000000	1.000000
14966.360815	0.033394	0.614115	0.099324	85.805389	26.763985	36.481659	-2.784784	0.000000	4.152707	0.000000	0.000000	0.000000	0.237741	0.311399	-0.559492	0.000000	0.000000	3.000000	77.000000	1.000000
14966.364149	0.034159	0.615135	0.097538	85.805389	26.763985	36.481659	-2.784784	0.000000	4.152707	0.000000	0.000000	0.000000	0.229520	0.305982	-0.535653	0.000000	0.000000	3.000000	77.000000	1.000000
14966.367482	0.034159	0.615135	0.097538	85.805389	26.763985	36.481659	-2.784784	0.000000	4.152707	0.000000	0.000000	0.000000	0.229520	0.305982	-0.535653	0.000000	0.000000	3.000000	77.000000	1.000000
14966.370815	0.034159	0.615135	0.097538	85.828476	26.950184	36.669659	-2.797441	0.000000	4.144191	0.000000	0.000000	0.000000	0.229520	0.305982	-0.535653	0.000000	0.000000	3.000000	77.000000	1.000000
14966.374149	0.034844	0.616198	0.095819	85.828476	26.950184	36.669659	-2.797441	0.000000	4.144191	0.000000	0.000000	0.000000	0.205414	0.318947	-0.515875	0.000000	0.000000	3.000000	77.000000	1.000000
14966.377482	0.034844	0.616198	0.095819	85.828476	26.950184	36.669659	-2.797441	0.000000	4.144191	0.000000	0.000000	0.000000	0.205414	0.318947	-0.515875	0.000000	0.000000	3.000000	77.000000	1.000000
14966.380815	0.034844	0.616198	0.095819	85.910072	27.345747	37.259892	-2.811537	0.000000	4.134642	0.000000	0.000000	0.000000	0.205414	0.318947	-0.515875	0.000000	0.000000	3.000000	77.000000	1.000000
14966.384149	0.035501	0.617254	0.094156	85.910072	27.345747	37.259892	-2.811537	0.000000	4.134642	0.000000	0.000000	0.000000	0.197207	0.316861	-0.498662	0.000000	0.000000	3.000000	77.000000	1.000000
14966.387482	0.035501	0.617254	0.094156	85.910072	27.345747	37.259892	-2.811537	0.000000	4.134642	0.000000	0.000000	0.000000	0.197207	0.316861	-0.498662	0.000000	0.000000	3.000000	77.000000	1.000000
14966.390815	0.035501	0.617254	0.094156	86.031387	27.670620	37.850227	-2.825688	0.000000	4.124983	0.000000	0.000000	0.000000	0.197207	0.316861	-0.498662	0.000000	0.000000	3.000000	77.000000	1.000000
14966.394149	0.036054	0.618324	0.092571	86.031387	27.670620	37.850227	-2.825688	0.000000	4.124983	0.000000	0.000000	0.000000	0.165937	0.321114	-0.475542	0.000000	0.000000	3.000000	77.000000	1.000000
14966.397482	0.036054	0.618324	0.092571	86.031387	27.670620	37.850227	-2.825688	0.000000	4.124983	0.000000	0.000000	0.000000	0.165937	0.321114	-0.475542	0.000000	0.000000	3.000000	77.000000	1.000000
14966.400815	0.036054	0.618324	0.092571	86.156364	27.909111	38.133389	-2.841780	0.000000	4.113914	0.000000	0.000000	0.000000	0.165937	0.321114	-0.475542	0.000000	0.000000	3.000000	77.000000	1.000000
14966.404149	0.036554	0.619368	0.091032	86.156364	27.909111	38.133389	-2.841780	0.000000	4.113914	0.000000	0.000000	0.000000	0.150065	0.313239	-0.461847	0.000000	0.000000	3.000000	77.000000	1.000000
14966.407482	0.036554	0.619368	0.091032	86.156364	27.909111	38.133389	-2.841780	0.000000	4.113914	0.000000	0.000000	0.000000	0.150065	0.313239	-0.461847	0.000000	0.000000	3.000000	77.000000	1.000000
14966.410815	0.036554	0.619368	0.091032	86.265556	28.278395	38.447266	-2.858936	0.000000	4.102010	0.000000	0.000000	0.000000	0.150065	0.313239	-0.461847	0.000000	0.000000	3.000000	77.000000	1.000000
14966.414149	0.036977	0.620407	0.089554	86.265556	28.278395	38.447266	-2.858936	0.000000	4.102010	0.000000	0.000000	0.000000	0.126873	0.311657	-0.443243	0.000000	0.000000	3.000000	77.000000	1.000000
14966.417482	0.036977	0.620407	0.089554	86.265556	28.278395	38.447266	-2.858936	0.000000	4.102010	0.000000	0.000000	0.000000	0.126873	0.311657	-0.443243	0.000000	0.000000	3.000000	77.000000	1.000000
14966.420815	0.036977	0.620407	0.089554	86.352936	28.943918	39.199234	-2.877556	0.000000	4.088970	0.000000	0.000000	0.000000	0.126873	0.311657	-0.443243	0.000000	0.000000	3.000000	77.000000	1.000000
14966.424149	0.037349	0.621391	0.088132	86.352936	28.943918	39.199234	-2.877556	0.000000	4.088970	0.000000	0.000000	0.000000	0.111582	0.295186	-0.426634	0.000000	0.000000	3.000000	77.000000	1.000000
14966.427482	0.037349	0.621391	0.088132	86.352936	28.943918	39.199234	-2.877556	0.000000	4.088970	0.000000	0.000000	0.000000	0.111582	0.295186	-0.426634	0.000000	0.000000	3.000000	77.000000	1.000000
14966.430815	0.037349	0.621391	0.088132	86.430748	29.621307	40.085876	-2.896970	0.000000	4.075238	0.000000	0.000000	0.000000	0.111582	0.295186	-0.426634	0.000000	0.000000	3.000000	77.000000	1.000000
14966.434149	0.037696	0.622300	0.086750	86.430748	29.621307	40.085876	-2.896970	0.000000	4.075238	0.000000	0.000000	0.000000	0.103912	0.272717	-0.414652	0.000000	0.000000	3.000000	77.000000	1.000000
14966.437482	0.037696	0.622300	0.086750	86.430748	29.621307	40.085876	-2.896970	0.000000	4.075238	0.000000	0.000000	0.000000	0.103912	0.272717	-0.414652	0.000000	0.000000	3.000000	77.000000	1.000000
14966.440815	0.037696	0.622300	0.086750	86.511703	30.357504	40.813328	-2.916720	0.000000	4.061126	0.000000	0.000000	0.000000	0.103912	0.272717	-0.414652	0.000000	0.000000	3.000000	77.000000	1.000000
14966.444149	0.038045	0.623147	0.085444	86.511703	30.357504	40.813328	-2.916720	0.000000	4.061126	0.000000	0.000000	0.000000	0.104853	0.253939	-0.391875	0.000000	0.000000	3.000000	77.000000	1.000000
14966.447482	0.038045	0.623147	0.085444	86.511703	30.357504	40.813328	-2.916720	0.000000	4.061126	0.000000	0.000000	0.000000	0.104853	0.253939	-0.391875	0.000000	0.000000	3.000000	77.000000	1.000000
14966.450815	0.038045	0.623147	0.085444	86.626755	31.476490	41.898045	-2.935087	0.000000	4.047871	0.000000	0.000000	0.000000	0.104853	0.253939	-0.391875	0.000000	0.000000	3.000000	77.000000	1.000000
14966.454149	0.038416	0.623897	0.084100	86.626755	31.476490	41.898045	-2.935087	0.000000	4.047871	0.000000	0.000000	0.000000	0.111180	0.225042	-0.403125	0.000000	0.000000	3.000000	77.000000	1.000000
14966.457482	0.038416	0.623897	0.084100	86.626755	31.476490	41.898045	-2.935087	0.000000	4.047871	0.000000	0.000000	0.000000	0.111180	0.225042	-0.403125	0.000000	0.000000	3.000000	77.000000	1.000000
14966.460815	0.038416	0.623897	0.084100	86.776207	33.035473	43.448833	-2.954036	0.000000	4.034064	0.000000	0.000000	0.000000	0.111180	0.225042	-0.403125	0.000000	0.000000	3.000000	77.000000	1.000000
14966.464149	0.038836	0.624563	0.082755	86.776207	33.035473	43.448833	-2.954036	0.000000	4.034064	0.000000	0.000000	0.000000	0.125927	0.199681	-0.403661	0.000000	0.000000	3.000000	77.000000	1.000000
14966.467482	0.038836	0.624563	0.082755	86.776207	33.035473	43.448833	-2.954036	0.000000	4.034064	0.000000	0.000000	0.000000	0.125927	0.199681	-0.403661	0.000000	0.000000	3.000000	77.000000	1.000000
14966.470815	0.038836	0.624563	0.082755	86.943542	34.932972	45.490974	-2.971895	0.000000	4.020926	0.000000	0.000000	0.000000	0.125927	0.199681	-0.403661	0.000000	0.000000	3.000000	77.000000	1.000000
14966.474149	0.039327	0.625132	0.081368	86.943542	34.932972	45.490974	-2.971895	0.000000	4.020926	0.000000	0.000000	0.000000	0.147413	0.170928	-0.415931	0.000000	0.000000	3.000000	77.000000	1.000000
14966.477482	0.039327	0.625132	0.081368	86.943542	34.932972	45.490974	-2.971895	0.000000	4.020926	0.000000	0.000000	0.000000	0.147413	0.170928	-0.415931	0.000000	0.000000	3.000000	77.000000	1.000000
14966.480815	0.039327	0.625132	0.081368	87.104836	37.013454	47.708164	-2.988859	0.000000	4.008332	0.000000	0.000000	0.000000	0.147413	0.170928	-0.415931	0.000000	0.000000	3.000000	77.000000	1.000000
14966.484149	0.039864	0.625656	0.079947	87.104836	37.013454	47.708164	-2.988859	0.000000	4.008332	0.000000	0.000000	0.000000	0.161153	0.157251	-0.426174	0.000000	0.000000	3.000000	77.000000	1.000000
14966.487482	0.039864	0.625656	0.079947	87.104836	37.013454	47.708164	-2.988859	0.000000	4.008332	0.000000	0.000000	0.000000	0.161153	0.157251	-0.426174	0.000000	0.000000	3.000000	77.000000	1.000000
14966.490815	0.039864	0.625656	0.079947	87.241890	39.016838	49.750443	-3.005603	0.000000	3.995792	0.000000	0.000000	0.000000	0.161153	0.157251	-0.426174	0.000000	0.000000	3.000000	77.000000	1.000000
14966.494149	0.040417	0.626103	0.078443	87.241890	39.016838	49.750443	-3.005603	0.000000	3.995792	0.000000	0.000000	0.000000	0.165943	0.133852	-0.451343	0.000000	0.000000	3.000000	77.000000	1.000000
14966.497482	0.040417	0.626103	0.078443	87.241890	39.016838	49.750443	-3.005603	0.000000	3.995792	0.000000	0.000000	0.000000	0.165943	0.133852	-0.451343	0.000000	0.000000	3.000000	77.000000	1.000000
14966.500815	0.040417	0.626103	0.078443	87.356033	40.836239	51.615902	-2.979137	0.000000	3.922151	0.000000	0.000000	0.000000	0.165943	0.133852	-0.451343	0.000000	0.000000	3.000000	77.000000	1.000000
14966.504149	0.040962	0.626541	0.076875	87.356033	40.836239	51.615902	-2.979137	0.000000	3.922151	0.000000	0.000000	0.000000	0.163407	0.131517	-0.470271	0.000000	0.000000	3.000000	77.000000	1.000000
14966.507482	0.040962	0.626541	0.076875	87.356033	40.836239	51.615902	-2.979137	0.000000	3.922151	0.000000	0.000000	0.000000	0.163407	0.131517	-0.470271	0.000000	0.000000	3.000000	77.000000	1.000000
14966.510815	0.040962	0.626541	0.076875	87.446716	42.370163	53.274895	-2.951902	0.000000	3.843772	0.000000	0.000000	0.000000	0.163407	0.131517	-0.470271	0.000000	0.000000	3.000000	77.000000	1.000000
14966.514149	0.041499	0.626942	0.075254	87.446716	42.370163	53.274895	-2.951902	0.000000	3.843772	0.000000	0.000000	0.000000	0.161015	0.120299	-0.486476	0.000000	0.000000	3.000000	77.000000	1.000000
14966.517482	0.041499	0.626942	0.075254	87.446716	42.370163	53.274895	-2.951902	0.000000	3.843772	0.000000	0.000000	0.000000	0.161015	0.120299	-0.486476	0.000000	0.000000	3.000000	77.000000	1.000000
14966.520815	0.041499	0.626942	0.075254	87.521645	43.447937	54.466282	-2.925066	0.000000	3.762693	0.000000	0.000000	0.000000	0.161015	0.120299	-0.486476	0.000000	0.000000	3.000000	77.000000	1.000000
14966.524149	0.041977	0.627305	0.073582	87.521645	43.447937	54.466282	-2.925066	0.000000	3.762693	0.000000	0.000000	0.000000	0.143441	0.108996	-0.501512	0.000000	0.000000	3.000000	77.000000	1.000000
14966.527482	0.041977	0.627305	0.073582	87.521645	43.447937	54.466282	-2.925066	0.000000	3.762693	0.000000	0.000000	0.000000	0.143441	0.108996	-0.501512	0.000000	0.000000	3.000000	77.000000	1.000000
14966.530815	0.041977	0.627305	0.073582	87.576424	43.832947	54.904362	-2.901160	0.000000	3.679107	0.000000	0.000000	0.000000	0.143441	0.108996	-0.501512	0.000000	0.000000	3.000000	77.000000	1.000000
14966.534149	0.042445	0.627639	0.071833	87.576424	43.832947	54.904362	-2.901160	0.000000	3.679107	0.000000	0.000000	0.000000	0.140459	0.100186	-0.524775	0.000000	0.000000	3.000000	77.000000	1.000000
14966.537482	0.042445	0.627639	0.071833	87.576424	43.832947	54.904362	-2.901160	0.000000	3.679107	0.000000	0.000000	0.000000	0.140459	0.100186	-0.524775	0.000000	0.000000	3.000000	77.000000	1.000000
14966.540815	0.042445	0.627639	0.071833	87.623566	44.076420	55.222408	-2.877750	0.000000	3.591645	0.000000	0.000000	0.000000	0.140459	0.100186	-0.524775	0.000000	0.000000	3.000000	77.000000	1.000000
14966.544149	0.042930	0.627935	0.070027	87.623566	44.076420	55.222408	-2.877750	0.000000	3.591645	0.000000	0.000000	0.000000	0.145470	0.088712	-0.541677	0.000000	0.000000	3.000000	77.000000	1.000000
14966.547482	0.042930	0.627935	0.070027	87.623566	44.076420	55.222408	-2.877750	0.000000	3.591645	0.000000	0.000000	0.000000	0.145470	0.088712	-0.541677	0.000000	0.000000	3.000000	77.000000	1.000000
14966.550815	0.042930	0.627935	0.070027	87.666946	44.549297	55.648975	-2.853505	0.000000	3.501365	0.000000	0.000000	0.000000	0.145470	0.088712	-0.541677	0.000000	0.000000	3.000000	77.000000	1.000000
14966.554149	0.043430	0.628221	0.068156	87.666946	44.549297	55.648975	-2.853505	0.000000	3.501365	0.000000	0.000000	0.000000	0.150114	0.085824	-0.561434	0.000000	0.000000	3.000000	77.000000	1.000000
14966.557482	0.043430	0.628221	0.068156	87.666946	44.549297	55.648975	-2.853505	0.000000	3.501365	0.000000	0.000000	0.000000	0.150114	0.085824	-0.561434	0.000000	0.000000	3.000000	77.000000	1.000000
14966.560815	0.043430	0.628221	0.068156	87.706551	45.388603	56.438107	-2.828486	0.000000	3.407793	0.000000	0.000000	0.000000	0.150114	0.085824	-0.561434	0.000000	0.000000	3.000000	77.000000	1.000000
14966.564149	0.043943	0.628456	0.066190	87.706551	45.388603	56.438107	-2.828486	0.000000	3.407793	0.000000	0.000000	0.000000	0.153885	0.070470	-0.589781	0.000000	0.000000	3.000000	77.000000	1.000000
14966.567482	0.043943	0.628456	0.066190	87.706551	45.388603	56.438107	-2.828486	0.000000	3.407793	0.000000	0.000000	0.000000	0.153885	0.070470	-0.589781	0.000000	0.000000	3.000000	77.000000	1.000000
14966.570815	0.043943	0.628456	0.066190	87.749016	46.400249	57.387550	-2.802838	0.000000	3.309496	0.000000	0.000000	0.000000	0.153885	0.070470	-0.589781	0.000000	0.000000	3.000000	77.000000	1.000000
14966.574149	0.044493	0.628688	0.064132	87.749016	46.400249	57.387550	-2.802838	0.000000	3.309496	0.000000	0.000000	0.000000	0.165008	0.069726	-0.617410	0.000000	0.000000	3.000000	77.000000	1.000000
14966.577482	0.044493	0.628688	0.064132	87.749016	46.400249	57.387550	-2.802838	0.000000	3.309496	0.000000	0.000000	0.000000	0.165008	0.069726	-0.617410	0.000000	0.000000	3.000000	77.000000	1.000000
14966.580815	0.044493	0.628688	0.064132	87.802872	47.474792	58.407871	-2.775337	0.000000	3.206595	0.000000	0.000000	0.000000	0.165008	0.069726	-0.617410	0.000000	0.000000	3.000000	77.000000	1.000000
14966.584149	0.045054	0.628869	0.061979	87.802872	47.474792	58.407871	-2.775337	0.000000	3.206595	0.000000	0.000000	0.000000	0.168317	0.054023	-0.645996	0.000000	0.000000	3.000000	77.000000	1.000000
14966.587482	0.045054	0.628869	0.061979	87.802872	47.474792	58.407871	-2.775337	0.000000	3.206595	0.000000	0.000000	0.000000	0.168317	0.054023	-0.645996	0.000000	0.000000	3.000000	77.000000	1.000000
14966.590815	0.045054	0.628869	0.061979	87.867508	48.418583	59.301041	-2.747284	0.000000	3.098929	0.000000	0.000000	0.000000	0.168317	0.054023	-0.645996	0.000000	0.000000	3.000000	77.000000	1.000000
14966.594149	0.045702	0.629037	0.059752	87.867508	48.418583	59.301041	-2.747284	0.000000	3.098929	0.000000	0.000000	0.000000	0.194245	0.050485	-0.668100	0.000000	0.000000	3.000000	77.000000	1.000000
14966.597482	0.045702	0.629037	0.059752	87.867508	48.418583	59.301041	-2.747284	0.000000	3.098929	0.000000	0.000000	0.000000	0.194245	0.050485	-0.668100	0.000000	0.000000	3.000000	77.000000	1.000000
14966.600815	0.045702	0.629037	0.059752	87.938538	48.955761	59.793976	-2.714910	0.000000	2.987579	0.000000	0.000000	0.000000	0.194245	0.050485	-0.668100	0.000000	0.000000	3.000000	77.000000	1.000000
14966.604149	0.046408	0.629200	0.057429	87.938538	48.955761	59.793976	-2.714910	0.000000	2.987579	0.000000	0.000000	0.000000	0.211724	0.049097	-0.696804	0.000000	0.000000	3.000000	77.000000	1.000000
14966.607482	0.046408	0.629200	0.057429	87.938538	48.955761	59.793976	-2.714910	0.000000	2.987579	0.000000	0.000000	0.000000	0.211724	0.049097	-0.696804	0.000000	0.000000	3.000000	77.000000	1.000000
14966.610815	0.046408	0.629200	0.057429	88.005219	48.502605	59.275150	-2.679623	0.000000	2.871445	0.000000	0.000000	0.000000	0.211724	0.049097	-0.696804	0.000000	0.000000	3.000000	77.000000	1.000000
14966.614149	0.047202	0.629356	0.055093	88.005219	48.502605	59.275150	-2.679623	0.000000	2.871445	0.000000	0.000000	0.000000	0.238408	0.046650	-0.700763	0.000000	0.000000	3.000000	77.000000	1.000000
14966.617482	0.047202	0.629356	0.055093	88.005219	48.502605	59.275150	-2.679623	0.000000	2.871445	0.000000	0.000000	0.000000	0.238408	0.046650	-0.700763	0.000000	0.000000	3.000000	77.000000	1.000000
14966.620815	0.047202	0.629356	0.055093	87.995529	44.382565	55.341133	-2.639888	0.000000	2.754651	0.000000	0.000000	0.000000	0.238408	0.046650	-0.700763	0.000000	0.000000	3.000000	77.000000	1.000000
14966.624149	0.048135	0.629496	0.052763	87.995529	44.382565	55.341133	-2.639888	0.000000	2.754651	0.000000	0.000000	0.000000	0.279882	0.041965	-0.699097	0.000000	0.000000	3.000000	77.000000	1.000000
14966.627482	0.048135	0.629496	0.052763	87.995529	44.382565	55.341133	-2.639888	0.000000	2.754651	0.000000	0.000000	0.000000	0.279882	0.041965	-0.699097	0.000000	0.000000	3.000000	77.000000	1.000000
14966.630815	0.048135	0.629496	0.052763	87.859993	36.067909	48.110947	-2.593241	0.000000	2.638135	0.000000	0.000000	0.000000	0.279882	0.041965	-0.699097	0.000000	0.000000	3.000000	77.000000	1.000000
14966.634149	0.049206	0.629641	0.050452	87.859993	36.067909	48.110947	-2.593241	0.000000	2.638135	0.000000	0.000000	0.000000	0.321222	0.043466	-0.693321	0.000000	0.000000	3.000000	77.000000	1.000000
14966.637482	0.049206	0.629641	0.050452	87.859993	36.067909	48.110947	-2.593241	0.000000	2.638135	0.000000	0.000000	0.000000	0.321222	0.043466	-0.693321	0.000000	0.000000	3.000000	77.000000	1.000000
14966.640815	0.049206	0.629641	0.050452	87.619034	25.594255	38.915253	-2.539704	0.000000	2.522581	0.000000	0.000000	0.000000	0.321222	0.043466	-0.693321	0.000000	0.000000	3.000000	77.000000	1.000000
14966.644149	0.050440	0.629756	0.048190	87.619034	25.594255	38.915253	-2.539704	0.000000	2.522581	0.000000	0.000000	0.000000	0.370240	0.034512	-0.678530	0.000000	0.000000	3.000000	77.000000	1.000000
14966.647482	0.050440	0.629756	0.048190	87.619034	25.594255	38.915253	-2.539704	0.000000	2.522581	0.000000	0.000000	0.000000	0.370240	0.034512	-0.678530	0.000000	0.000000	3.000000	77.000000	1.000000
14966.650815	0.050440	0.629756	0.048190	87.283142	14.580006	28.101715	-2.477997	0.000000	2.409493	0.000000	0.000000	0.000000	0.370240	0.034512	-0.678530	0.000000	0.000000	3.000000	77.000000	1.000000
14966.654149	0.051949	0.629836	0.045902	87.283142	14.580006	28.101715	-2.477997	0.000000	2.409493	0.000000	0.000000	0.000000	0.452675	0.024079	-0.686291	0.000000	0.000000	3.000000	77.000000	1.000000
14966.657482	0.051949	0.629836	0.045902	87.283142	14.580006	28.101715	-2.477997	0.000000	2.409493	0.000000	0.000000	0.000000	0.452675	0.024079	-0.686291	0.000000	0.000000	3.000000	77.000000	1.000000
14966.660815	0.051949	0.629836	0.045902	86.853653	4.560246	17.561432	-2.402551	0.000000	2.295111	0.000000	0.000000	0.000000	0.452675	0.024079	-0.686291	0.000000	0.000000	3.000000	77.000000	1.000000
14966.664149	0.053701	0.629917	0.043556	86.853653	4.560246	17.561432	-2.402551	0.000000	2.295111	0.000000	0.000000	0.000000	0.525754	0.024145	-0.703979	0.000000	0.000000	3.000000	77.000000	1.000000
14966.667482	0.053701	0.629917	0.043556	86.853653	4.560246	17.561432	-2.402551	0.000000	2.295111	0.000000	0.000000	0.000000	0.525754	0.024145	-0.703979	0.000000	0.000000	3.000000	77.000000	1.000000
14966.670815	0.053701	0.629917	0.043556	86.357719	-3.865109	9.074982	-2.314926	0.000000	2.177781	0.000000	0.000000	0.000000	0.525754	0.024145	-0.703979	0.000000	0.000000	3.000000	77.000000	1.000000
14966.674149	0.055526	0.629977	0.041151	86.357719	-3.865109	9.074982	-2.314926	0.000000	2.177781	0.000000	0.000000	0.000000	0.547467	0.018041	-0.721250	0.000000	0.000000	3.000000	77.000000	1.000000
14966.677482	0.055526	0.629977	0.041151	86.357719	-3.865109	9.074982	-2.314926	0.000000	2.177781	0.000000	0.000000	0.000000	0.547467	0.018041	-0.721250	0.000000	0.000000	3.000000	77.000000	1.000000
14966.680815	0.055526	0.629977	0.041151	85.820320	-10.797160	2.509807	-2.223681	0.000000	2.057573	0.000000	0.000000	0.000000	0.547467	0.018041	-0.721250	0.000000	0.000000	3.000000	77.000000	1.000000
14966.684149	0.057374	0.630043	0.038685	85.820320	-10.797160	2.509807	-2.223681	0.000000	2.057573	0.000000	0.000000	0.000000	0.554157	0.020030	-0.740002	0.000000	0.000000	3.000000	77.000000	1.000000
14966.687482	0.057374	0.630043	0.038685	85.820320	-10.797160	2.509807	-2.223681	0.000000	2.057573	0.000000	0.000000	0.000000	0.554157	0.020030	-0.740002	0.000000	0.000000	3.000000	77.000000	1.000000
14966.690815	0.057374	0.630043	0.038685	85.253647	-16.518574	-3.101086	-2.131322	0.000000	1.934240	0.000000	0.000000	0.000000	0.554157	0.020030	-0.740002	0.000000	0.000000	3.000000	77.000000	1.000000
14966.694149	0.059335	0.630069	0.036139	85.253647	-16.518574	-3.101086	-2.131322	0.000000	1.934240	0.000000	0.000000	0.000000	0.588349	0.007602	-0.763801	0.000000	0.000000	3.000000	77.000000	1.000000
14966.697482	0.059335	0.630069	0.036139	85.253647	-16.518574	-3.101086	-2.131322	0.000000	1.934240	0.000000	0.000000	0.000000	0.588349	0.007602	-0.763801	0.000000	0.000000	3.000000	77.000000	1.000000
14966.700815	0.059335	0.630069	0.036139	84.678040	-21.168049	-7.799058	-2.033263	0.000000	1.806939	0.000000	0.000000	0.000000	0.588349	0.007602	-0.763801	0.000000	0.000000	3.000000	77.000000	1.000000
14966.704149	0.061319	0.630113	0.033567	84.678040	-21.168049	-7.799058	-2.033263	0.000000	1.806939	0.000000	0.000000	0.000000	0.595321	0.013351	-0.771561	0.000000	0.000000	3.000000	77.000000	1.000000
14966.707482	0.061319	0.630113	0.033567	84.678040	-21.168049	-7.799058	-2.033263	0.000000	1.806939	0.000000	0.000000	0.000000	0.595321	0.013351	-0.771561	0.000000	0.000000	3.000000	77.000000	1.000000
14966.710815	0.061319	0.630113	0.033567	84.122505	-24.783171	-11.615615	-1.934043	0.000000	1.678346	0.000000	0.000000	0.000000	0.595321	0.013351	-0.771561	0.000000	0.000000	3.000000	77.000000	1.000000
14966.714149	0.063310	0.630136	0.031029	84.122505	-24.783171	-11.615615	-1.934043	0.000000	1.678346	0.000000	0.000000	0.000000	0.597285	0.006915	-0.761394	0.000000	0.000000	3.000000	77.000000	1.000000
14966.717482	0.063310	0.630136	0.031029	84.122505	-24.783171	-11.615615	-1.934043	0.000000	1.678346	0.000000	0.000000	0.000000	0.597285	0.006915	-0.761394	0.000000	0.000000	3.000000	77.000000	1.000000
14966.720815	0.063310	0.630136	0.031029	83.622314	-27.377865	-13.908987	-1.834496	0.000000	1.551447	0.000000	0.000000	0.000000	0.597285	0.006915	-0.761394	0.000000	0.000000	3.000000	77.000000	1.000000
14966.724149	0.065284	0.630165	0.028519	83.622314	-27.377865	-13.908987	-1.834496	0.000000	1.551447	0.000000	0.000000	0.000000	0.592031	0.008710	-0.753105	0.000000	0.000000	3.000000	77.000000	1.000000
14966.727482	0.065284	0.630165	0.028519	83.622314	-27.377865	-13.908987	-1.834496	0.000000	1.551447	0.000000	0.000000	0.000000	0.592031	0.008710	-0.753105	0.000000	0.000000	3.000000	77.000000	1.000000
14966.730815	0.065284	0.630165	0.028519	83.200294	-29.059071	-15.126127	-1.735824	0.000000	1.425929	0.000000	0.000000	0.000000	0.592031	0.008710	-0.753105	0.000000	0.000000	3.000000	77.000000	1.000000
14966.734149	0.067292	0.630188	0.026078	83.200294	-29.059071	-15.126127	-1.735824	0.000000	1.425929	0.000000	0.000000	0.000000	0.602688	0.006704	-0.732307	0.000000	0.000000	3.000000	77.000000	1.000000
14966.737482	0.067292	0.630188	0.026078	83.200294	-29.059071	-15.126127	-1.735824	0.000000	1.425929	0.000000	0.000000	0.000000	0.602688	0.006704	-0.732307	0.000000	0.000000	3.000000	77.000000	1.000000
14966.740815	0.067292	0.630188	0.026078	82.865097	-30.163397	-15.937282	-1.635376	0.000000	1.303878	0.000000	0.000000	0.000000	0.602688	0.006704	-0.732307	0.000000	0.000000	3.000000	77.000000	1.000000
14966.744149	0.069288	0.630211	0.023688	82.865097	-30.163397	-15.937282	-1.635376	0.000000	1.303878	0.000000	0.000000	0.000000	0.598764	0.006865	-0.716781	0.000000	0.000000	3.000000	77.000000	1.000000
14966.747482	0.069288	0.630211	0.023688	82.865097	-30.163397	-15.937282	-1.635376	0.000000	1.303878	0.000000	0.000000	0.000000	0.598764	0.006865	-0.716781	0.000000	0.000000	3.000000	77.000000	1.000000
14966.750815	0.069288	0.630211	0.023688	82.589684	-30.901375	-16.788658	-1.535582	0.000000	1.184415	0.000000	0.000000	0.000000	0.598764	0.006865	-0.716781	0.000000	0.000000	3.000000	77.000000	1.000000
14966.754149	0.071347	0.630222	0.021389	82.589684	-30.901375	-16.788658	-1.535582	0.000000	1.184415	0.000000	0.000000	0.000000	0.617684	0.003404	-0.689868	0.000000	0.000000	3.000000	77.000000	1.000000
14966.757482	0.071347	0.630222	0.021389	82.589684	-30.901375	-16.788658	-1.535582	0.000000	1.184415	0.000000	0.000000	0.000000	0.617684	0.003404	-0.689868	0.000000	0.000000	3.000000	77.000000	1.000000
14966.760815	0.071347	0.630222	0.021389	82.332970	-31.528860	-17.616096	-1.432635	0.000000	1.069437	0.000000	0.000000	0.000000	0.617684	0.003404	-0.689868	0.000000	0.000000	3.000000	77.000000	1.000000
14966.764149	0.073331	0.630275	0.019181	82.332970	-31.528860	-17.616096	-1.432635	0.000000	1.069437	0.000000	0.000000	0.000000	0.595219	0.016065	-0.662467	0.000000	0.000000	3.000000	77.000000	1.000000
14966.767482	0.073331	0.630275	0.019181	82.332970	-31.528860	-17.616096	-1.432635	0.000000	1.069437	0.000000	0.000000	0.000000	0.595219	0.016065	-0.662467	0.000000	0.000000	3.000000	77.000000	1.000000
14966.770815	0.073331	0.630275	0.019181	82.070679	-32.222733	-18.656710	-1.333431	0.000000	0.959026	0.000000	0.000000	0.000000	0.595219	0.016065	-0.662467	0.000000	0.000000	3.000000	77.000000	1.000000
14966.774149	0.075203	0.630339	0.017105	82.070679	-32.222733	-18.656710	-1.333431	0.000000	0.959026	0.000000	0.000000	0.000000	0.561503	0.019160	-0.622605	0.000000	0.000000	3.000000	77.000000	1.000000
14966.777482	0.075203	0.630339	0.017105	82.070679	-32.222733	-18.656710	-1.333431	0.000000	0.959026	0.000000	0.000000	0.000000	0.561503	0.019160	-0.622605	0.000000	0.000000	3.000000	77.000000	1.000000
14966.780815	0.075203	0.630339	0.017105	81.776054	-32.870049	-19.361925	-1.239848	0.000000	0.855258	0.000000	0.000000	0.000000	0.561503	0.019160	-0.622605	0.000000	0.000000	3.000000	77.000000	1.000000
14966.784149	0.076925	0.630455	0.015201	81.776054	-32.870049	-19.361925	-1.239848	0.000000	0.855258	0.000000	0.000000	0.000000	0.516711	0.034562	-0.571332	0.000000	0.000000	3.000000	77.000000	1.000000
14966.787482	0.076925	0.630455	0.015201	81.776054	-32.870049	-19.361925	-1.239848	0.000000	0.855258	0.000000	0.000000	0.000000	0.516711	0.034562	-0.571332	0.000000	0.000000	3.000000	77.000000	1.000000
14966.790815	0.076925	0.630455	0.015201	81.479446	-33.395252	-19.567566	-1.153729	0.000000	0.760036	0.000000	0.000000	0.000000	0.516711	0.034562	-0.571332	0.000000	0.000000	3.000000	77.000000	1.000000
14966.794149	0.078521	0.630556	0.013446	81.479446	-33.395252	-19.567566	-1.153729	0.000000	0.760036	0.000000	0.000000	0.000000	0.478787	0.030374	-0.526556	0.000000	0.000000	3.000000	77.000000	1.000000
14966.797482	0.078521	0.630556	0.013446	81.479446	-33.395252	-19.567566	-1.153729	0.000000	0.760036	0.000000	0.000000	0.000000	0.478787	0.030374	-0.526556	0.000000	0.000000	3.000000	77.000000	1.000000
14966.800815	0.078521	0.630556	0.013446	81.204506	-33.680855	-19.461367	-1.073931	0.000000	0.672277	0.000000	0.000000	0.000000	0.478787	0.030374	-0.526556	0.000000	0.000000	3.000000	77.000000	1.000000
14966.804149	0.079981	0.630678	0.011898	81.204506	-33.680855	-19.461367	-1.073931	0.000000	0.672277	0.000000	0.000000	0.000000	0.437823	0.036761	-0.464262	0.000000	0.000000	3.000000	77.000000	1.000000
14966.807482	0.079981	0.630678	0.011898	81.204506	-33.680855	-19.461367	-1.073931	0.000000	0.672277	0.000000	0.000000	0.000000	0.437823	0.036761	-0.464262	0.000000	0.000000	3.000000	77.000000	1.000000
14966.810815	0.079981	0.630678	0.011898	80.976631	-33.711323	-19.393957	-1.000961	0.000000	0.594900	0.000000	0.000000	0.000000	0.437823	0.036761	-0.464262	0.000000	0.000000	3.000000	77.000000	1.000000
14966.814149	0.081342	0.630789	0.010499	80.976631	-33.711323	-19.393957	-1.000961	0.000000	0.594900	0.000000	0.000000	0.000000	0.408489	0.033194	-0.419756	0.000000	0.000000	3.000000	77.000000	1.000000
14966.817482	0.081342	0.630789	0.010499	80.976631	-33.711323	-19.393957	-1.000961	0.000000	0.594900	0.000000	0.000000	0.000000	0.408489	0.033194	-0.419756	0.000000	0.000000	3.000000	77.000000	1.000000
14966.820815	0.081342	0.630789	0.010499	80.811111	-33.491634	-19.453402	-0.932879	0.000000	0.524940	0.000000	0.000000	0.000000	0.408489	0.033194	-0.419756	0.000000	0.000000	3.000000	77.000000	1.000000
14966.824149	0.082660	0.630903	0.009280	80.811111	-33.491634	-19.453402	-0.932879	0.000000	0.524940	0.000000	0.000000	0.000000	0.395192	0.034155	-0.365745	0.000000	0.000000	3.000000	77.000000	1.000000
14966.827482	0.082660	0.630903	0.009280	80.811111	-33.491634	-19.453402	-0.932879	0.000000	0.524940	0.000000	0.000000	0.000000	0.395192	0.034155	-0.365745	0.000000	0.000000	3.000000	77.000000	1.000000
14966.830815	0.082660	0.630903	0.009280	80.705887	-33.115097	-19.257467	-0.867014	0.000000	0.463983	0.000000	0.000000	0.000000	0.395192	0.034155	-0.365745	0.000000	0.000000	3.000000	77.000000	1.000000
14966.834149	0.083800	0.631001	0.008250	80.705887	-33.115097	-19.257467	-0.867014	0.000000	0.463983	0.000000	0.000000	0.000000	0.341998	0.029335	-0.308778	0.000000	0.000000	3.000000	77.000000	1.000000
14966.837482	0.083800	0.631001	0.008250	80.705887	-33.115097	-19.257467	-0.867014	0.000000	0.463983	0.000000	0.000000	0.000000	0.341998	0.029335	-0.308778	0.000000	0.000000	3.000000	77.000000	1.000000
14966.840815	0.083800	0.631001	0.008250	80.654915	-32.725262	-18.944561	-0.810014	0.000000	0.412520	0.000000	0.000000	0.000000	0.341998	0.029335	-0.308778	0.000000	0.000000	3.000000	77.000000	1.000000
14966.844149	0.084733	0.631120	0.007359	80.654915	-32.725262	-18.944561	-0.810014	0.000000	0.412520	0.000000	0.000000	0.000000	0.279854	0.035899	-0.267331	0.000000	0.000000	3.000000	77.000000	1.000000
14966.847482	0.084733	0.631120	0.007359	80.654915	-32.725262	-18.944561	-0.810014	0.000000	0.412520	0.000000	0.000000	0.000000	0.279854	0.035899	-0.267331	0.000000	0.000000	3.000000	77.000000	1.000000
14966.850815	0.084733	0.631120	0.007359	80.628052	-32.434784	-18.741638	-0.763372	0.000000	0.367965	0.000000	0.000000	0.000000	0.279854	0.035899	-0.267331	0.000000	0.000000	3.000000	77.000000	1.000000
14966.854149	0.085418	0.631236	0.006625	80.628052	-32.434784	-18.741638	-0.763372	0.000000	0.367965	0.000000	0.000000	0.000000	0.205604	0.034820	-0.220254	0.000000	0.000000	3.000000	77.000000	1.000000
14966.857482	0.085418	0.631236	0.006625	80.628052	-32.434784	-18.741638	-0.763372	0.000000	0.367965	0.000000	0.000000	0.000000	0.205604	0.034820	-0.220254	0.000000	0.000000	3.000000	77.000000	1.000000
14966.860815	0.085418	0.631236	0.006625	80.622665	-32.321072	-18.694258	-0.729104	0.000000	0.331256	0.000000	0.000000	0.000000	0.205604	0.034820	-0.220254	0.000000	0.000000	3.000000	77.000000	1.000000
14966.864149	0.085418	0.631236	0.006625	80.622665	-32.321072	-18.694258	-0.729104	0.000000	0.331256	0.000000	0.000000	0.000000	0.205604	0.034820	-0.220254	0.000000	0.000000	3.000000	77.000000	1.000000
14966.867482	0.085899	0.631329	0.006026	80.622665	-32.321072	-18.694258	-0.729104	0.000000	0.331256	0.000000	0.000000	0.000000	0.144286	0.027855	-0.179643	0.000000	0.000000	3.000000	77.000000	1.000000
14966.870815	0.085899	0.631329	0.006026	80.630028	-32.260056	-18.665743	-0.729104	0.000000	0.331256	0.000000	0.000000	0.000000	0.144286	0.027855	-0.179643	0.000000	0.000000	3.000000	77.000000	1.000000
14966.874149	0.086168	0.631410	0.005516	80.630028	-32.260056	-18.665743	-0.729104	0.000000	0.331256	0.000000	0.000000	0.000000	0.080668	0.024312	-0.153182	0.000000	0.000000	3.000000	77.000000	1.000000
14966.877482	0.086168	0.631410	0.005516	80.630028	-32.260056	-18.665743	-0.729104	0.000000	0.331256	0.000000	0.000000	0.000000	0.080668	0.024312	-0.153182	0.000000	0.000000	3.000000	77.000000	1.000000
14966.880815	0.086168	0.631410	0.005516	80.668976	-32.044361	-18.434313	-0.691612	0.000000	0.275785	0.000000	0.000000	0.000000	0.080668	0.024312	-0.153182	0.000000	0.000000	3.000000	77.000000	1.000000
14966.884149	0.086168	0.631410	0.005516	80.668976	-32.044361	-18.434313	-0.691612	0.000000	0.275785	0.000000	0.000000	0.000000	0.080668	0.024312	-0.153182	0.000000	0.000000	3.000000	77.000000	1.000000
14966.887482	0.086318	0.631474	0.005101	80.668976	-32.044361	-18.434313	-0.691612	0.000000	0.275785	0.000000	0.000000	0.000000	0.044971	0.019165	-0.124336	0.000000	0.000000	3.000000	77.000000	1.000000
14966.890815	0.086318	0.631474	0.005101	80.761749	-31.527891	-17.832733	-0.691612	0.000000	0.275785	0.000000	0.000000	0.000000	0.044971	0.019165	-0.124336	0.000000	0.000000	3.000000	77.000000	1.000000
14966.894149	0.086318	0.631474	0.005101	80.761749	-31.527891	-17.832733	-0.691612	0.000000	0.275785	0.000000	0.000000	0.000000	0.044971	0.019165	-0.124336	0.000000	0.000000	3.000000	77.000000	1.000000
14966.897482	0.086318	0.631474	0.005101	80.761749	-31.527891	-17.832733	-0.691612	0.000000	0.275785	0.000000	0.000000	0.000000	0.044971	0.019165	-0.124336	0.000000	0.000000	3.000000	77.000000	1.000000
14966.900815	0.086526	0.631553	0.004398	80.916473	-30.656639	-16.801012	-0.684117	0.000000	0.255062	0.000000	0.000000	0.000000	0.062645	0.023690	-0.211072	0.000000	0.000000	3.000000	77.000000	1.000000
14966.904149	0.086526	0.631553	0.004398	80.916473	-30.656639	-16.801012	-0.684117	0.000000	0.255062	0.000000	0.000000	0.000000	-0.000001	-0.000003	0.000000	0.000000	0.000000	3.000000	77.000000	1.000000
14966.907482	0.086526	0.631553	0.004398	80.916473	-30.656639	-16.801012	-0.684117	0.000000	0.255062	0.000000	0.000000	0.000000	-0.000001	-0.000003	0.000000	0.000000	0.000000	3.000000	77.000000	1.000000
14966.910815	0.086526	0.631553	0.004398	81.116837	-29.490952	-15.432558	-0.673676	0.000000	0.219884	0.000000	0.000000	0.000000	-0.000001	-0.000003	0.000000	0.000000	0.000000	3.000000	77.000000	1.000000
14966.914149	0.086526	0.631553	0.004398	81.116837	-29.490952	-15.432558	-0.673676	0.000000	0.219884	0.000000	0.000000	0.000000	-0.000001	-0.000003	0.000000	0.000000	0.000000	3.000000	77.000000	1.000000
14966.917482	0.086712	0.631528	0.004055	81.116837	-29.490952	-15.432558	-0.673676	0.000000	0.219884	0.000000	0.000000	0.000000	0.055519	-0.007474	-0.102864	0.000000	0.000000	3.000000	77.000000	1.000000
14966.920815	0.086712	0.631528	0.004055	81.339363	-28.037937	-13.748310	-0.673676	0.000000	0.219884	0.000000	0.000000	0.000000	0.055519	-0.007474	-0.102864	0.000000	0.000000	3.000000	77.000000	1.000000
14966.924149	0.086712	0.631528	0.004055	81.339363	-28.037937	-13.748310	-0.673676	0.000000	0.219884	0.000000	0.000000	0.000000	0.055519	-0.007474	-0.102864	0.000000	0.000000	3.000000	77.000000	1.000000
14966.927482	0.086712	0.631528	0.004055	81.339363	-28.037937	-13.748310	-0.673676	0.000000	0.219884	0.000000	0.000000	0.000000	0.055519	-0.007474	-0.102864	0.000000	0.000000	3.000000	77.000000	1.000000
14966.930815	0.087273	0.631367	0.003306	81.545441	-26.543558	-12.039227	-0.664423	0.000000	0.202740	0.000000	0.000000	0.000000	0.168333	-0.048486	-0.224517	0.000000	0.000000	3.000000	77.000000	1.000000
14966.934149	0.087273	0.631367	0.003306	81.545441	-26.543558	-12.039227	-0.664423	0.000000	0.202740	0.000000	0.000000	0.000000	0.000000	0.000009	0.000000	0.000000	0.000000	3.000000	77.000000	1.000000
14966.937482	0.087273	0.631367	0.003306	81.545441	-26.543558	-12.039227	-0.664423	0.000000	0.202740	0.000000	0.000000	0.000000	0.000000	0.000009	0.000000	0.000000	0.000000	3.000000	77.000000	1.000000
14966.940815	0.087273	0.631367	0.003306	81.681145	-25.282562	-10.637175	-0.636367	0.000000	0.165320	0.000000	0.000000	0.000000	0.000000	0.000009	0.000000	0.000000	0.000000	3.000000	77.000000	1.000000
14966.944149	0.087273	0.631367	0.003306	81.681145	-25.282562	-10.637175	-0.636367	0.000000	0.165320	0.000000	0.000000	0.000000	0.000000	0.000009	0.000000	0.000000	0.000000	3.000000	77.000000	1.000000
14966.947482	0.087600	0.631236	0.002885	81.681145	-25.282562	-10.637175	-0.636367	0.000000	0.165320	0.000000	0.000000	0.000000	0.098232	-0.039341	-0.126425	0.000000	0.000000	3.000000	77.000000	1.000000
14966.950815	0.087600	0.631236	0.002885	81.705307	-24.607740	-9.942530	-0.636367	0.000000	0.165320	0.000000	0.000000	0.000000	0.098232	-0.039341	-0.126425	0.000000	0.000000	3.000000	77.000000	1.000000
14966.954149	0.087971	0.631033	0.002459	81.705307	-24.607740	-9.942530	-0.636367	0.000000	0.165320	0.000000	0.000000	0.000000	0.111353	-0.060701	-0.127813	0.000000	0.000000	3.000000	77.000000	1.000000
14966.957482	0.087971	0.631033	0.002459	81.705307	-24.607740	-9.942530	-0.636367	0.000000	0.165320	0.000000	0.000000	0.000000	0.111353	-0.060701	-0.127813	0.000000	0.000000	3.000000	77.000000	1.000000
14966.960815	0.087971	0.631033	0.002459	81.653885	-24.478289	-9.848661	-0.601436	0.000000	0.122947	0.000000	0.000000	0.000000	0.111353	-0.060701	-0.127813	0.000000	0.000000	3.000000	77.000000	1.000000
14966.964149	0.087971	0.631033	0.002459	81.653885	-24.478289	-9.848661	-0.601436	0.000000	0.122947	0.000000	0.000000	0.000000	0.111353	-0.060701	-0.127813	0.000000	0.000000	3.000000	77.000000	1.000000
14966.967482	0.088372	0.630776	0.001956	81.653885	-24.478289	-9.848661	-0.601436	0.000000	0.122947	0.000000	0.000000	0.000000	0.120290	-0.077118	-0.150799	0.000000	0.000000	3.000000	77.000000	1.000000
14966.970815	0.088372	0.630776	0.001956	81.587608	-24.564068	-9.882369	-0.601436	0.000000	0.122947	0.000000	0.000000	0.000000	0.120290	-0.077118	-0.150799	0.000000	0.000000	3.000000	77.000000	1.000000
14966.974149	0.088843	0.630445	0.001354	81.587608	-24.564068	-9.882369	-0.601436	0.000000	0.122947	0.000000	0.000000	0.000000	0.141325	-0.099476	-0.180773	0.000000	0.000000	3.000000	77.000000	1.000000
14966.977482	0.088843	0.630445	0.001354	81.587608	-24.564068	-9.882369	-0.601436	0.000000	0.122947	0.000000	0.000000	0.000000	0.141325	-0.099476	-0.180773	0.000000	0.000000	3.000000	77.000000	1.000000
14966.980815	0.088843	0.630445	0.001354	81.504311	-24.842089	-10.074259	-0.557834	0.000000	0.067685	0.000000	0.000000	0.000000	0.141325	-0.099476	-0.180773	0.000000	0.000000	3.000000	77.000000	1.000000
14966.984149	0.088843	0.630445	0.001354	81.504311	-24.842089	-10.074259	-0.557834	0.000000	0.067685	0.000000	0.000000	0.000000	0.141325	-0.099476	-0.180773	0.000000	0.000000	3.000000	77.000000	1.000000
14966.987482	0.089394	0.630073	0.000704	81.504311	-24.842089	-10.074259	-0.557834	0.000000	0.067685	0.000000	0.000000	0.000000	0.165262	-0.111459	-0.194916	0.000000	0.000000	3.000000	77.000000	1.000000
14966.990815	0.089394	0.630073	0.000704	81.374931	-25.186705	-10.333899	-0.557834	0.000000	0.067685	0.000000	0.000000	0.000000	0.165262	-0.111459	-0.194916	0.000000	0.000000	3.000000	77.000000	1.000000
14966.994149	0.090034	0.629653	-0.000060	81.374931	-25.186705	-10.333899	-0.557834	0.000000	0.067685	0.000000	0.000000	0.000000	0.191864	-0.126109	-0.229218	0.000000	0.000000	3.000000	77.000000	1.000000
14966.997482	0.090034	0.629653	-0.000060	81.374931	-25.186705	-10.333899	-0.557834	0.000000	0.067685	0.000000	0.000000	0.000000	0.191864	-0.126109	-0.229218	0.000000	0.000000	3.000000	77.000000	1.000000
14967.000815	0.090034	0.629653	-0.000060	81.185394	-25.531696	-10.540380	-0.498313	0.000000	-0.003004	0.000000	0.000000	0.000000	0.191864	-0.126109	-0.229218	0.000000	0.000000	3.000000	77.000000	1.000000
14967.004149	0.090835	0.629173	-0.000904	81.185394	-25.531696	-10.540380	-0.498313	0.000000	-0.003004	0.000000	0.000000	0.000000	0.240495	-0.143985	-0.253237	0.000000	0.000000	3.000000	77.000000	1.000000
14967.007482	0.090835	0.629173	-0.000904	81.185394	-25.531696	-10.540380	-0.498313	0.000000	-0.003004	0.000000	0.000000	0.000000	0.240495	-0.143985	-0.253237	0.000000	0.000000	3.000000	77.000000	1.000000
14967.010815	0.090835	0.629173	-0.000904	80.909554	-25.985207	-10.926655	-0.458230	0.000000	-0.045210	0.000000	0.000000	0.000000	0.240495	-0.143985	-0.253237	0.000000	0.000000	3.000000	77.000000	1.000000
14967.014149	0.091796	0.628659	-0.001839	80.909554	-25.985207	-10.926655	-0.458230	0.000000	-0.045210	0.000000	0.000000	0.000000	0.288188	-0.154234	-0.280342	0.000000	0.000000	3.000000	77.000000	1.000000
14967.017482	0.091796	0.628659	-0.001839	80.909554	-25.985207	-10.926655	-0.458230	0.000000	-0.045210	0.000000	0.000000	0.000000	0.288188	-0.154234	-0.280342	0.000000	0.000000	3.000000	77.000000	1.000000
14967.020815	0.091796	0.628659	-0.001839	80.549156	-26.461397	-11.825415	-0.410199	0.000000	-0.091934	0.000000	0.000000	0.000000	0.288188	-0.154234	-0.280342	0.000000	0.000000	3.000000	77.000000	1.000000
14967.024149	0.092891	0.628065	-0.002866	80.549156	-26.461397	-11.825415	-0.410199	0.000000	-0.091934	0.000000	0.000000	0.000000	0.328611	-0.178004	-0.308163	0.000000	0.000000	3.000000	77.000000	1.000000
14967.027482	0.092891	0.628065	-0.002866	80.549156	-26.461397	-11.825415	-0.410199	0.000000	-0.091934	0.000000	0.000000	0.000000	0.328611	-0.178004	-0.308163	0.000000	0.000000	3.000000	77.000000	1.000000
14967.030815	0.092891	0.628065	-0.002866	80.105461	-27.036629	-12.589840	-0.355431	0.000000	-0.143294	0.000000	0.000000	0.000000	0.328611	-0.178004	-0.308163	0.000000	0.000000	3.000000	77.000000	1.000000
14967.034149	0.094081	0.627458	-0.003958	80.105461	-27.036629	-12.589840	-0.355431	0.000000	-0.143294	0.000000	0.000000	0.000000	0.356918	-0.182130	-0.327588	0.000000	0.000000	3.000000	77.000000	1.000000
14967.037482	0.094081	0.627458	-0.003958	80.105461	-27.036629	-12.589840	-0.355431	0.000000	-0.143294	0.000000	0.000000	0.000000	0.356918	-0.182130	-0.327588	0.000000	0.000000	3.000000	77.000000	1.000000
14967.040815	0.094081	0.627458	-0.003958	79.595596	-27.756449	-13.319808	-0.295944	0.000000	-0.197893	0.000000	0.000000	0.000000	0.356918	-0.182130	-0.327588	0.000000	0.000000	3.000000	77.000000	1.000000
14967.044149	0.095328	0.626807	-0.005073	79.595596	-27.756449	-13.319808	-0.295944	0.000000	-0.197893	0.000000	0.000000	0.000000	0.374079	-0.195473	-0.334677	0.000000	0.000000	3.000000	77.000000	1.000000
14967.047482	0.095328	0.626807	-0.005073	79.595596	-27.756449	-13.319808	-0.295944	0.000000	-0.197893	0.000000	0.000000	0.000000	0.374079	-0.195473	-0.334677	0.000000	0.000000	3.000000	77.000000	1.000000
14967.050815	0.095328	0.626807	-0.005073	79.053391	-28.599941	-14.862593	-0.233598	0.000000	-0.253672	0.000000	0.000000	0.000000	0.374079	-0.195473	-0.334677	0.000000	0.000000	3.000000	77.000000	1.000000
14967.054149	0.096586	0.626091	-0.006219	79.053391	-28.599941	-14.862593	-0.233598	0.000000	-0.253672	0.000000	0.000000	0.000000	0.377268	-0.214648	-0.343677	0.000000	0.000000	3.000000	77.000000	1.000000
14967.057482	0.096586	0.626091	-0.006219	79.053391	-28.599941	-14.862593	-0.233598	0.000000	-0.253672	0.000000	0.000000	0.000000	0.377268	-0.214648	-0.343677	0.000000	0.000000	3.000000	77.000000	1.000000
14967.060815	0.096586	0.626091	-0.006219	78.499512	-29.327351	-16.279013	-0.170720	0.000000	-0.310952	0.000000	0.000000	0.000000	0.377268	-0.214648	-0.343677	0.000000	0.000000	3.000000	77.000000	1.000000
14967.064149	0.097917	0.625382	-0.007412	78.499512	-29.327351	-16.279013	-0.170720	0.000000	-0.310952	0.000000	0.000000	0.000000	0.399330	-0.212732	-0.357924	0.000000	0.000000	3.000000	77.000000	1.000000
14967.067482	0.097917	0.625382	-0.007412	78.499512	-29.327351	-16.279013	-0.170720	0.000000	-0.310952	0.000000	0.000000	0.000000	0.399330	-0.212732	-0.357924	0.000000	0.000000	3.000000	77.000000	1.000000
14967.070815	0.097917	0.625382	-0.007412	77.990013	-29.846865	-17.366446	-0.104165	0.000000	-0.370605	0.000000	0.000000	0.000000	0.399330	-0.212732	-0.357924	0.000000	0.000000	3.000000	77.000000	1.000000
14967.074149	0.099202	0.624624	-0.008583	77.990013	-29.846865	-17.366446	-0.104165	0.000000	-0.370605	0.000000	0.000000	0.000000	0.385545	-0.227468	-0.351385	0.000000	0.000000	3.000000	77.000000	1.000000
14967.077482	0.099202	0.624624	-0.008583	77.990013	-29.846865	-17.366446	-0.104165	0.000000	-0.370605	0.000000	0.000000	0.000000	0.385545	-0.227468	-0.351385	0.000000	0.000000	3.000000	77.000000	1.000000
14967.080815	0.099202	0.624624	-0.008583	77.543709	-30.147478	-17.643755	-0.039907	0.000000	-0.429170	0.000000	0.000000	0.000000	0.385545	-0.227468	-0.351385	0.000000	0.000000	3.000000	77.000000	1.000000
14967.084149	0.100335	0.623887	-0.009712	77.543709	-30.147478	-17.643755	-0.039907	0.000000	-0.429170	0.000000	0.000000	0.000000	0.339839	-0.221154	-0.338513	0.000000	0.000000	3.000000	77.000000	1.000000
14967.087482	0.100335	0.623887	-0.009712	77.543709	-30.147478	-17.643755	-0.039907	0.000000	-0.429170	0.000000	0.000000	0.000000	0.339839	-0.221154	-0.338513	0.000000	0.000000	3.000000	77.000000	1.000000
14967.090815	0.100335	0.623887	-0.009712	77.175522	-30.241858	-17.488142	0.016733	0.000000	-0.485588	0.000000	0.000000	0.000000	0.339839	-0.221154	-0.338513	0.000000	0.000000	3.000000	77.000000	1.000000
14967.094149	0.101389	0.623185	-0.010772	77.175522	-30.241858	-17.488142	0.016733	0.000000	-0.485588	0.000000	0.000000	0.000000	0.316220	-0.210568	-0.317963	0.000000	0.000000	3.000000	77.000000	1.000000
14967.097482	0.101389	0.623185	-0.010772	77.175522	-30.241858	-17.488142	0.016733	0.000000	-0.485588	0.000000	0.000000	0.000000	0.316220	-0.210568	-0.317963	0.000000	0.000000	3.000000	77.000000	1.000000
14967.100815	0.101389	0.623185	-0.010772	76.889076	-30.210981	-16.358067	0.069436	0.000000	-0.538582	0.000000	0.000000	0.000000	0.316220	-0.210568	-0.317963	0.000000	0.000000	3.000000	77.000000	1.000000
14967.104149	0.102424	0.622454	-0.011798	76.889076	-30.210981	-16.358067	0.069436	0.000000	-0.538582	0.000000	0.000000	0.000000	0.310497	-0.219302	-0.307911	0.000000	0.000000	3.000000	77.000000	1.000000
14967.107482	0.102424	0.622454	-0.011798	76.889076	-30.210981	-16.358067	0.069436	0.000000	-0.538582	0.000000	0.000000	0.000000	0.310497	-0.219302	-0.307911	0.000000	0.000000	3.000000	77.000000	1.000000
14967.110815	0.102424	0.622454	-0.011798	76.662346	-30.179930	-14.458983	0.121186	0.000000	-0.589901	0.000000	0.000000	0.000000	0.310497	-0.219302	-0.307911	0.000000	0.000000	3.000000	77.000000	1.000000
14967.114149	0.103443	0.621713	-0.012776	76.662346	-30.179930	-14.458983	0.121186	0.000000	-0.589901	0.000000	0.000000	0.000000	0.305935	-0.222130	-0.293352	0.000000	0.000000	3.000000	77.000000	1.000000
14967.117482	0.103443	0.621713	-0.012776	76.662346	-30.179930	-14.458983	0.121186	0.000000	-0.589901	0.000000	0.000000	0.000000	0.305935	-0.222130	-0.293352	0.000000	0.000000	3.000000	77.000000	1.000000
14967.120815	0.103443	0.621713	-0.012776	76.462646	-30.344618	-13.292936	0.172175	0.000000	-0.638793	0.000000	0.000000	0.000000	0.305935	-0.222130	-0.293352	0.000000	0.000000	3.000000	77.000000	1.000000
14967.124149	0.104580	0.620910	-0.013809	76.462646	-30.344618	-13.292936	0.172175	0.000000	-0.638793	0.000000	0.000000	0.000000	0.340856	-0.240974	-0.309864	0.000000	0.000000	3.000000	77.000000	1.000000
14967.127482	0.104580	0.620910	-0.013809	76.462646	-30.344618	-13.292936	0.172175	0.000000	-0.638793	0.000000	0.000000	0.000000	0.340856	-0.240974	-0.309864	0.000000	0.000000	3.000000	77.000000	1.000000
14967.130815	0.104580	0.620910	-0.013809	76.253220	-30.693586	-13.132748	0.228984	0.000000	-0.690437	0.000000	0.000000	0.000000	0.340856	-0.240974	-0.309864	0.000000	0.000000	3.000000	77.000000	1.000000
14967.134149	0.105927	0.620147	-0.014866	76.253220	-30.693586	-13.132748	0.228984	0.000000	-0.690437	0.000000	0.000000	0.000000	0.404327	-0.228795	-0.317282	0.000000	0.000000	3.000000	77.000000	1.000000
14967.137482	0.105927	0.620147	-0.014866	76.253220	-30.693586	-13.132748	0.228984	0.000000	-0.690437	0.000000	0.000000	0.000000	0.404327	-0.228795	-0.317282	0.000000	0.000000	3.000000	77.000000	1.000000
14967.140815	0.105927	0.620147	-0.014866	76.032715	-31.288984	-13.955066	0.296372	0.000000	-0.743317	0.000000	0.000000	0.000000	0.404327	-0.228795	-0.317282	0.000000	0.000000	3.000000	77.000000	1.000000
14967.144149	0.107295	0.619381	-0.015911	76.032715	-31.288984	-13.955066	0.296372	0.000000	-0.743317	0.000000	0.000000	0.000000	0.410417	-0.229983	-0.313401	0.000000	0.000000	3.000000	77.000000	1.000000
14967.147482	0.107295	0.619381	-0.015911	76.032715	-31.288984	-13.955066	0.296372	0.000000	-0.743317	0.000000	0.000000	0.000000	0.410417	-0.229983	-0.313401	0.000000	0.000000	3.000000	77.000000	1.000000
14967.150815	0.107295	0.619381	-0.015911	75.772995	-32.122704	-15.247279	0.364775	0.000000	-0.795551	0.000000	0.000000	0.000000	0.410417	-0.229983	-0.313401	0.000000	0.000000	3.000000	77.000000	1.000000
14967.154149	0.108621	0.618610	-0.016927	75.772995	-32.122704	-15.247279	0.364775	0.000000	-0.795551	0.000000	0.000000	0.000000	0.397722	-0.231127	-0.304941	0.000000	0.000000	3.000000	77.000000	1.000000
14967.157482	0.108621	0.618610	-0.016927	75.772995	-32.122704	-15.247279	0.364775	0.000000	-0.795551	0.000000	0.000000	0.000000	0.397722	-0.231127	-0.304941	0.000000	0.000000	3.000000	77.000000	1.000000
14967.160815	0.108621	0.618610	-0.016927	75.451347	-33.092831	-16.515724	0.431062	0.000000	-0.846374	0.000000	0.000000	0.000000	0.397722	-0.231127	-0.304941	0.000000	0.000000	3.000000	77.000000	1.000000
14967.164149	0.109963	0.617845	-0.017863	75.451347	-33.092831	-16.515724	0.431062	0.000000	-0.846374	0.000000	0.000000	0.000000	0.402383	-0.229624	-0.280744	0.000000	0.000000	3.000000	77.000000	1.000000
14967.167482	0.109963	0.617845	-0.017863	75.451347	-33.092831	-16.515724	0.431062	0.000000	-0.846374	0.000000	0.000000	0.000000	0.402383	-0.229624	-0.280744	0.000000	0.000000	3.000000	77.000000	1.000000
14967.170815	0.109963	0.617845	-0.017863	75.067894	-34.062340	-17.537840	0.498125	0.000000	-0.893165	0.000000	0.000000	0.000000	0.402383	-0.229624	-0.280744	0.000000	0.000000	3.000000	77.000000	1.000000
14967.174149	0.111174	0.617084	-0.018682	75.067894	-34.062340	-17.537840	0.498125	0.000000	-0.893165	0.000000	0.000000	0.000000	0.363593	-0.228159	-0.245478	0.000000	0.000000	3.000000	77.000000	1.000000
14967.177482	0.111174	0.617084	-0.018682	75.067894	-34.062340	-17.537840	0.498125	0.000000	-0.893165	0.000000	0.000000	0.000000	0.363593	-0.228159	-0.245478	0.000000	0.000000	3.000000	77.000000	1.000000
14967.180815	0.111174	0.617084	-0.018682	74.638626	-34.873707	-18.634333	0.558724	0.000000	-0.934078	0.000000	0.000000	0.000000	0.363593	-0.228159	-0.245478	0.000000	0.000000	3.000000	77.000000	1.000000
14967.184149	0.112193	0.616309	-0.019380	74.638626	-34.873707	-18.634333	0.558724	0.000000	-0.934078	0.000000	0.000000	0.000000	0.305410	-0.232537	-0.209642	0.000000	0.000000	3.000000	77.000000	1.000000
14967.187482	0.112193	0.616309	-0.019380	74.638626	-34.873707	-18.634333	0.558724	0.000000	-0.934078	0.000000	0.000000	0.000000	0.305410	-0.232537	-0.209642	0.000000	0.000000	3.000000	77.000000	1.000000
14967.190815	0.112193	0.616309	-0.019380	74.218269	-35.413074	-19.378807	0.609626	0.000000	-0.969018	0.000000	0.000000	0.000000	0.305410	-0.232537	-0.209642	0.000000	0.000000	3.000000	77.000000	1.000000
14967.194149	0.113057	0.615544	-0.019978	74.218269	-35.413074	-19.378807	0.609626	0.000000	-0.969018	0.000000	0.000000	0.000000	0.259486	-0.229548	-0.179147	0.000000	0.000000	3.000000	77.000000	1.000000
14967.197482	0.113057	0.615544	-0.019978	74.218269	-35.413074	-19.378807	0.609626	0.000000	-0.969018	0.000000	0.000000	0.000000	0.259486	-0.229548	-0.179147	0.000000	0.000000	3.000000	77.000000	1.000000
14967.200815	0.113057	0.615544	-0.019978	73.888733	-35.661179	-19.507206	0.652874	0.000000	-0.998876	0.000000	0.000000	0.000000	0.259486	-0.229548	-0.179147	0.000000	0.000000	3.000000	77.000000	1.000000
14967.204149	0.113750	0.614789	-0.020467	73.888733	-35.661179	-19.507206	0.652874	0.000000	-0.998876	0.000000	0.000000	0.000000	0.207676	-0.226616	-0.146733	0.000000	0.000000	3.000000	77.000000	1.000000
14967.207482	0.113750	0.614789	-0.020467	73.888733	-35.661179	-19.507206	0.652874	0.000000	-0.998876	0.000000	0.000000	0.000000	0.207676	-0.226616	-0.146733	0.000000	0.000000	3.000000	77.000000	1.000000
14967.210815	0.113750	0.614789	-0.020467	73.710556	-35.532207	-19.265593	0.687486	0.000000	-1.023332	0.000000	0.000000	0.000000	0.207676	-0.226616	-0.146733	0.000000	0.000000	3.000000	77.000000	1.000000
14967.214149	0.113750	0.614789	-0.020467	73.710556	-35.532207	-19.265593	0.687486	0.000000	-1.023332	0.000000	0.000000	0.000000	0.207676	-0.226616	-0.146733	0.000000	0.000000	3.000000	77.000000	1.000000
14967.217482	0.114260	0.614057	-0.020802	73.710556	-35.532207	-19.265593	0.687486	0.000000	-1.023332	0.000000	0.000000	0.000000	0.153000	-0.219530	-0.100745	0.000000	0.000000	3.000000	77.000000	1.000000
14967.220815	0.114260	0.614057	-0.020802	73.678764	-35.057594	-18.877331	0.687486	0.000000	-1.023332	0.000000	0.000000	0.000000	0.153000	-0.219530	-0.100745	0.000000	0.000000	3.000000	77.000000	1.000000
14967.224149	0.114574	0.613315	-0.021038	73.678764	-35.057594	-18.877331	0.687486	0.000000	-1.023332	0.000000	0.000000	0.000000	0.094315	-0.222510	-0.070805	0.000000	0.000000	3.000000	77.000000	1.000000
14967.227482	0.114574	0.613315	-0.021038	73.678764	-35.057594	-18.877331	0.687486	0.000000	-1.023332	0.000000	0.000000	0.000000	0.094315	-0.222510	-0.070805	0.000000	0.000000	3.000000	77.000000	1.000000
14967.230815	0.114574	0.613315	-0.021038	73.673363	-34.391769	-18.217772	0.728706	0.000000	-1.051923	0.000000	0.000000	0.000000	0.094315	-0.222510	-0.070805	0.000000	0.000000	3.000000	77.000000	1.000000
14967.234149	0.114574	0.613315	-0.021038	73.673363	-34.391769	-18.217772	0.728706	0.000000	-1.051923	0.000000	0.000000	0.000000	0.094315	-0.222510	-0.070805	0.000000	0.000000	3.000000	77.000000	1.000000
14967.237482	0.114650	0.612588	-0.021172	73.673363	-34.391769	-18.217772	0.728706	0.000000	-1.051923	0.000000	0.000000	0.000000	0.022698	-0.218146	-0.039943	0.000000	0.000000	3.000000	77.000000	1.000000
14967.240815	0.114650	0.612588	-0.021172	73.666573	-33.471684	-17.233854	0.728706	0.000000	-1.051923	0.000000	0.000000	0.000000	0.022698	-0.218146	-0.039943	0.000000	0.000000	3.000000	77.000000	1.000000
14967.244149	0.114518	0.611889	-0.021168	73.666573	-33.471684	-17.233854	0.728706	0.000000	-1.051923	0.000000	0.000000	0.000000	-0.039553	-0.209667	0.001052	0.000000	0.000000	3.000000	77.000000	1.000000
14967.247482	0.114518	0.611889	-0.021168	73.666573	-33.471684	-17.233854	0.728706	0.000000	-1.051923	0.000000	0.000000	0.000000	-0.039553	-0.209667	0.001052	0.000000	0.000000	3.000000	77.000000	1.000000
14967.250815	0.114518	0.611889	-0.021168	73.671478	-32.311317	-15.940410	0.725896	0.000000	-1.058405	0.000000	0.000000	0.000000	-0.039553	-0.209667	0.001052	0.000000	0.000000	3.000000	77.000000	1.000000
14967.254149	0.114518	0.611889	-0.021168	73.671478	-32.311317	-15.940410	0.725896	0.000000	-1.058405	0.000000	0.000000	0.000000	-0.039553	-0.209667	0.001052	0.000000	0.000000	3.000000	77.000000	1.000000
14967.257482	0.114274	0.611180	-0.021086	73.671478	-32.311317	-15.940410	0.725896	0.000000	-1.058405	0.000000	0.000000	0.000000	-0.073184	-0.212831	0.024637	0.000000	0.000000	3.000000	77.000000	1.000000
14967.260815	0.114274	0.611180	-0.021086	73.715744	-30.941738	-14.350121	0.725896	0.000000	-1.058405	0.000000	0.000000	0.000000	-0.073184	-0.212831	0.024637	0.000000	0.000000	3.000000	77.000000	1.000000
14967.264149	0.113953	0.610465	-0.020960	73.715744	-30.941738	-14.350121	0.725896	0.000000	-1.058405	0.000000	0.000000	0.000000	-0.096289	-0.214386	0.037833	0.000000	0.000000	3.000000	77.000000	1.000000
14967.267482	0.113953	0.610465	-0.020960	73.715744	-30.941738	-14.350121	0.725896	0.000000	-1.058405	0.000000	0.000000	0.000000	-0.096289	-0.214386	0.037833	0.000000	0.000000	3.000000	77.000000	1.000000
14967.270815	0.113953	0.610465	-0.020960	73.802940	-29.394823	-12.487817	0.697651	0.000000	-1.047993	0.000000	0.000000	0.000000	-0.096289	-0.214386	0.037833	0.000000	0.000000	3.000000	77.000000	1.000000
14967.274149	0.113953	0.610465	-0.020960	73.802940	-29.394823	-12.487817	0.697651	0.000000	-1.047993	0.000000	0.000000	0.000000	-0.096289	-0.214386	0.037833	0.000000	0.000000	3.000000	77.000000	1.000000
14967.277482	0.113600	0.609764	-0.020785	73.802940	-29.394823	-12.487817	0.697651	0.000000	-1.047993	0.000000	0.000000	0.000000	-0.105789	-0.210248	0.052394	0.000000	0.000000	3.000000	77.000000	1.000000
14967.280815	0.113600	0.609764	-0.020785	73.918243	-27.760668	-10.476751	0.697651	0.000000	-1.047993	0.000000	0.000000	0.000000	-0.105789	-0.210248	0.052394	0.000000	0.000000	3.000000	77.000000	1.000000
14967.284149	0.113257	0.609077	-0.020573	73.918243	-27.760668	-10.476751	0.697651	0.000000	-1.047993	0.000000	0.000000	0.000000	-0.102892	-0.206102	0.063728	0.000000	0.000000	3.000000	77.000000	1.000000
14967.287482	0.113257	0.609077	-0.020573	73.918243	-27.760668	-10.476751	0.697651	0.000000	-1.047993	0.000000	0.000000	0.000000	-0.102892	-0.206102	0.063728	0.000000	0.000000	3.000000	77.000000	1.000000
14967.290815	0.113257	0.609077	-0.020573	74.059616	-26.106625	-8.395492	0.662871	0.000000	-1.028640	0.000000	0.000000	0.000000	-0.102892	-0.206102	0.063728	0.000000	0.000000	3.000000	77.000000	1.000000
14967.294149	0.113257	0.609077	-0.020573	74.059616	-26.106625	-8.395492	0.662871	0.000000	-1.028640	0.000000	0.000000	0.000000	-0.102892	-0.206102	0.063728	0.000000	0.000000	3.000000	77.000000	1.000000
14967.297482	0.112895	0.608366	-0.020348	74.059616	-26.106625	-8.395492	0.662871	0.000000	-1.028640	0.000000	0.000000	0.000000	-0.108655	-0.213521	0.067349	0.000000	0.000000	3.000000	77.000000	1.000000
14967.300815	0.112895	0.608366	-0.020348	74.209190	-24.495745	-6.324161	0.662871	0.000000	-1.028640	0.000000	0.000000	0.000000	-0.108655	-0.213521	0.067349	0.000000	0.000000	3.000000	77.000000	1.000000
14967.304149	0.112451	0.607656	-0.020012	74.209190	-24.495745	-6.324161	0.662871	0.000000	-1.028640	0.000000	0.000000	0.000000	-0.133295	-0.212841	0.100846	0.000000	0.000000	3.000000	77.000000	1.000000
14967.307482	0.112451	0.607656	-0.020012	74.209190	-24.495745	-6.324161	0.662871	0.000000	-1.028640	0.000000	0.000000	0.000000	-0.133295	-0.212841	0.100846	0.000000	0.000000	3.000000	77.000000	1.000000
14967.310815	0.112451	0.607656	-0.020012	74.344124	-23.015486	-4.383222	0.622546	0.000000	-1.000607	0.000000	0.000000	0.000000	-0.133295	-0.212841	0.100846	0.000000	0.000000	3.000000	77.000000	1.000000
14967.314149	0.112451	0.607656	-0.020012	74.344124	-23.015486	-4.383222	0.622546	0.000000	-1.000607	0.000000	0.000000	0.000000	-0.133295	-0.212841	0.100846	0.000000	0.000000	3.000000	77.000000	1.000000
14967.317482	0.111922	0.606973	-0.019572	74.344124	-23.015486	-4.383222	0.622546	0.000000	-1.000607	0.000000	0.000000	0.000000	-0.158697	-0.204875	0.131896	0.000000	0.000000	3.000000	77.000000	1.000000
14967.320815	0.111922	0.606973	-0.019572	74.470978	-21.709860	-2.640510	0.622546	0.000000	-1.000607	0.000000	0.000000	0.000000	-0.158697	-0.204875	0.131896	0.000000	0.000000	3.000000	77.000000	1.000000
14967.324149	0.111387	0.606297	-0.019066	74.470978	-21.709860	-2.640510	0.622546	0.000000	-1.000607	0.000000	0.000000	0.000000	-0.160517	-0.202724	0.151843	0.000000	0.000000	3.000000	77.000000	1.000000
14967.327482	0.111387	0.606297	-0.019066	74.470978	-21.709860	-2.640510	0.622546	0.000000	-1.000607	0.000000	0.000000	0.000000	-0.160517	-0.202724	0.151843	0.000000	0.000000	3.000000	77.000000	1.000000
14967.330815	0.111387	0.606297	-0.019066	74.594177	-20.566414	-1.088287	0.569344	0.000000	-0.953317	0.000000	0.000000	0.000000	-0.160517	-0.202724	0.151843	0.000000	0.000000	3.000000	77.000000	1.000000
14967.334149	0.111387	0.606297	-0.019066	74.594177	-20.566414	-1.088287	0.569344	0.000000	-0.953317	0.000000	0.000000	0.000000	-0.160517	-0.202724	0.151843	0.000000	0.000000	3.000000	77.000000	1.000000
14967.337482	0.110906	0.605653	-0.018517	74.594177	-20.566414	-1.088287	0.569344	0.000000	-0.953317	0.000000	0.000000	0.000000	-0.144294	-0.193271	0.164697	0.000000	0.000000	3.000000	77.000000	1.000000
14967.340815	0.110906	0.605653	-0.018517	74.726524	-19.594177	0.264699	0.569344	0.000000	-0.953317	0.000000	0.000000	0.000000	-0.144294	-0.193271	0.164697	0.000000	0.000000	3.000000	77.000000	1.000000
14967.344149	0.110450	0.605002	-0.017951	74.726524	-19.594177	0.264699	0.569344	0.000000	-0.953317	0.000000	0.000000	0.000000	-0.136709	-0.195290	0.169771	0.000000	0.000000	3.000000	77.000000	1.000000
14967.347482	0.110450	0.605002	-0.017951	74.726524	-19.594177	0.264699	0.569344	0.000000	-0.953317	0.000000	0.000000	0.000000	-0.136709	-0.195290	0.169771	0.000000	0.000000	3.000000	77.000000	1.000000
14967.350815	0.110450	0.605002	-0.017951	74.873047	-18.776419	1.438900	0.522510	0.000000	-0.897573	0.000000	0.000000	0.000000	-0.136709	-0.195290	0.169771	0.000000	0.000000	3.000000	77.000000	1.000000
14967.354149	0.110092	0.604358	-0.017345	74.873047	-18.776419	1.438900	0.522510	0.000000	-0.897573	0.000000	0.000000	0.000000	-0.107382	-0.193385	0.181960	0.000000	0.000000	3.000000	77.000000	1.000000
14967.357482	0.110092	0.604358	-0.017345	74.873047	-18.776419	1.438900	0.522510	0.000000	-0.897573	0.000000	0.000000	0.000000	-0.107382	-0.193385	0.181960	0.000000	0.000000	3.000000	77.000000	1.000000
14967.360815	0.110092	0.604358	-0.017345	75.028252	-18.139980	2.388369	0.504613	0.000000	-0.867246	0.000000	0.000000	0.000000	-0.107382	-0.193385	0.181960	0.000000	0.000000	3.000000	77.000000	1.000000
14967.364149	0.109798	0.603687	-0.016747	75.028252	-18.139980	2.388369	0.504613	0.000000	-0.867246	0.000000	0.000000	0.000000	-0.088412	-0.201194	0.179243	0.000000	0.000000	3.000000	77.000000	1.000000
14967.367482	0.109798	0.603687	-0.016747	75.028252	-18.139980	2.388369	0.504613	0.000000	-0.867246	0.000000	0.000000	0.000000	-0.088412	-0.201194	0.179243	0.000000	0.000000	3.000000	77.000000	1.000000
14967.370815	0.109798	0.603687	-0.016747	75.193405	-17.771528	3.016364	0.489877	0.000000	-0.837372	0.000000	0.000000	0.000000	-0.088412	-0.201194	0.179243	0.000000	0.000000	3.000000	77.000000	1.000000
14967.374149	0.109798	0.603687	-0.016747	75.193405	-17.771528	3.016364	0.489877	0.000000	-0.837372	0.000000	0.000000	0.000000	-0.088412	-0.201194	0.179243	0.000000	0.000000	3.000000	77.000000	1.000000
14967.377482	0.109522	0.603015	-0.016156	75.193405	-17.771528	3.016364	0.489877	0.000000	-0.837372	0.000000	0.000000	0.000000	-0.082518	-0.201574	0.177333	0.000000	0.000000	3.000000	77.000000	1.000000
14967.380815	0.109522	0.603015	-0.016156	75.337303	-17.619400	3.354841	0.489877	0.000000	-0.837372	0.000000	0.000000	0.000000	-0.082518	-0.201574	0.177333	0.000000	0.000000	3.000000	77.000000	1.000000
14967.384149	0.109284	0.602323	-0.015593	75.337303	-17.619400	3.354841	0.489877	0.000000	-0.837372	0.000000	0.000000	0.000000	-0.071482	-0.207638	0.169123	0.000000	0.000000	3.000000	77.000000	1.000000
14967.387482	0.109284	0.602323	-0.015593	75.337303	-17.619400	3.354841	0.489877	0.000000	-0.837372	0.000000	0.000000	0.000000	-0.071482	-0.207638	0.169123	0.000000	0.000000	3.000000	77.000000	1.000000
14967.390815	0.109284	0.602323	-0.015593	75.440552	-17.670284	3.405166	0.464210	0.000000	-0.779629	0.000000	0.000000	0.000000	-0.071482	-0.207638	0.169123	0.000000	0.000000	3.000000	77.000000	1.000000
14967.394149	0.109284	0.602323	-0.015593	75.440552	-17.670284	3.405166	0.464210	0.000000	-0.779629	0.000000	0.000000	0.000000	-0.071482	-0.207638	0.169123	0.000000	0.000000	3.000000	77.000000	1.000000
14967.397482	0.109062	0.601611	-0.015051	75.440552	-17.670284	3.405166	0.464210	0.000000	-0.779629	0.000000	0.000000	0.000000	-0.066691	-0.213684	0.162459	0.000000	0.000000	3.000000	77.000000	1.000000
14967.400815	0.109062	0.601611	-0.015051	75.521431	-17.902424	3.214699	0.464210	0.000000	-0.779629	0.000000	0.000000	0.000000	-0.066691	-0.213684	0.162459	0.000000	0.000000	3.000000	77.000000	1.000000
14967.404149	0.108798	0.600803	-0.014585	75.521431	-17.902424	3.214699	0.464210	0.000000	-0.779629	0.000000	0.000000	0.000000	-0.079172	-0.242323	0.139781	0.000000	0.000000	3.000000	77.000000	1.000000
14967.407482	0.108798	0.600803	-0.014585	75.521431	-17.902424	3.214699	0.464210	0.000000	-0.779629	0.000000	0.000000	0.000000	-0.079172	-0.242323	0.139781	0.000000	0.000000	3.000000	77.000000	1.000000
14967.410815	0.108798	0.600803	-0.014585	75.610115	-18.160587	2.995474	0.439900	0.000000	-0.729256	0.000000	0.000000	0.000000	-0.079172	-0.242323	0.139781	0.000000	0.000000	3.000000	77.000000	1.000000
14967.414149	0.108798	0.600803	-0.014585	75.610115	-18.160587	2.995474	0.439900	0.000000	-0.729256	0.000000	0.000000	0.000000	-0.079172	-0.242323	0.139781	0.000000	0.000000	3.000000	77.000000	1.000000
14967.417482	0.108514	0.599969	-0.014200	75.610115	-18.160587	2.995474	0.439900	0.000000	-0.729256	0.000000	0.000000	0.000000	-0.085282	-0.250245	0.115634	0.000000	0.000000	3.000000	77.000000	1.000000
14967.420815	0.108514	0.599969	-0.014200	75.704781	-18.434805	2.759368	0.439900	0.000000	-0.729256	0.000000	0.000000	0.000000	-0.085282	-0.250245	0.115634	0.000000	0.000000	3.000000	77.000000	1.000000
14967.424149	0.108236	0.599034	-0.013877	75.704781	-18.434805	2.759368	0.439900	0.000000	-0.729256	0.000000	0.000000	0.000000	-0.083376	-0.280457	0.096669	0.000000	0.000000	3.000000	77.000000	1.000000
14967.427482	0.108236	0.599034	-0.013877	75.704781	-18.434805	2.759368	0.439900	0.000000	-0.729256	0.000000	0.000000	0.000000	-0.083376	-0.280457	0.096669	0.000000	0.000000	3.000000	77.000000	1.000000
14967.430815	0.108236	0.599034	-0.013877	75.789963	-18.659122	2.571759	0.411790	0.000000	-0.693872	0.000000	0.000000	0.000000	-0.083376	-0.280457	0.096669	0.000000	0.000000	3.000000	77.000000	1.000000
14967.434149	0.107897	0.598049	-0.013619	75.789963	-18.659122	2.571759	0.411790	0.000000	-0.693872	0.000000	0.000000	0.000000	-0.101499	-0.295611	0.077649	0.000000	0.000000	3.000000	77.000000	1.000000
14967.437482	0.107897	0.598049	-0.013619	75.789963	-18.659122	2.571759	0.411790	0.000000	-0.693872	0.000000	0.000000	0.000000	-0.101499	-0.295611	0.077649	0.000000	0.000000	3.000000	77.000000	1.000000
14967.440815	0.107897	0.598049	-0.013619	75.817146	-18.676384	2.586653	0.394874	0.000000	-0.680931	0.000000	0.000000	0.000000	-0.101499	-0.295611	0.077649	0.000000	0.000000	3.000000	77.000000	1.000000
14967.444149	0.107518	0.596970	-0.013437	75.817146	-18.676384	2.586653	0.394874	0.000000	-0.680931	0.000000	0.000000	0.000000	-0.113926	-0.323689	0.054358	0.000000	0.000000	3.000000	77.000000	1.000000
14967.447482	0.107518	0.596970	-0.013437	75.817146	-18.676384	2.586653	0.394874	0.000000	-0.680931	0.000000	0.000000	0.000000	-0.113926	-0.323689	0.054358	0.000000	0.000000	3.000000	77.000000	1.000000
14967.450815	0.107518	0.596970	-0.013437	75.752441	-18.351540	2.931622	0.375886	0.000000	-0.671871	0.000000	0.000000	0.000000	-0.113926	-0.323689	0.054358	0.000000	0.000000	3.000000	77.000000	1.000000
14967.454149	0.107131	0.595829	-0.013284	75.752441	-18.351540	2.931622	0.375886	0.000000	-0.671871	0.000000	0.000000	0.000000	-0.115982	-0.342298	0.046036	0.000000	0.000000	3.000000	77.000000	1.000000
14967.457482	0.107131	0.595829	-0.013284	75.752441	-18.351540	2.931622	0.375886	0.000000	-0.671871	0.000000	0.000000	0.000000	-0.115982	-0.342298	0.046036	0.000000	0.000000	3.000000	77.000000	1.000000
14967.460815	0.107131	0.595829	-0.013284	75.610115	-17.750290	3.542772	0.356556	0.000000	-0.664199	0.000000	0.000000	0.000000	-0.115982	-0.342298	0.046036	0.000000	0.000000	3.000000	77.000000	1.000000
14967.464149	0.106722	0.594620	-0.013222	75.610115	-17.750290	3.542772	0.356556	0.000000	-0.664199	0.000000	0.000000	0.000000	-0.122607	-0.362580	0.018614	0.000000	0.000000	3.000000	77.000000	1.000000
14967.467482	0.106722	0.594620	-0.013222	75.610115	-17.750290	3.542772	0.356556	0.000000	-0.664199	0.000000	0.000000	0.000000	-0.122607	-0.362580	0.018614	0.000000	0.000000	3.000000	77.000000	1.000000
14967.470815	0.106722	0.594620	-0.013222	75.419212	-16.998772	4.300574	0.336121	0.000000	-0.661096	0.000000	0.000000	0.000000	-0.122607	-0.362580	0.018614	0.000000	0.000000	3.000000	77.000000	1.000000
14967.474149	0.106276	0.593338	-0.013223	75.419212	-16.998772	4.300574	0.336121	0.000000	-0.661096	0.000000	0.000000	0.000000	-0.133835	-0.384593	-0.000443	0.000000	0.000000	3.000000	77.000000	1.000000
14967.477482	0.106276	0.593338	-0.013223	75.419212	-16.998772	4.300574	0.336121	0.000000	-0.661096	0.000000	0.000000	0.000000	-0.133835	-0.384593	-0.000443	0.000000	0.000000	3.000000	77.000000	1.000000
14967.480815	0.106276	0.593338	-0.013223	75.195335	-16.167067	5.141771	0.313816	0.000000	-0.661170	0.000000	0.000000	0.000000	-0.133835	-0.384593	-0.000443	0.000000	0.000000	3.000000	77.000000	1.000000
14967.484149	0.105728	0.592008	-0.013281	75.195335	-16.167067	5.141771	0.313816	0.000000	-0.661170	0.000000	0.000000	0.000000	-0.164529	-0.398914	-0.017365	0.000000	0.000000	3.000000	77.000000	1.000000
14967.487482	0.105728	0.592008	-0.013281	75.195335	-16.167067	5.141771	0.313816	0.000000	-0.661170	0.000000	0.000000	0.000000	-0.164529	-0.398914	-0.017365	0.000000	0.000000	3.000000	77.000000	1.000000
14967.490815	0.105728	0.592008	-0.013281	74.952858	-15.319215	6.005423	0.286394	0.000000	-0.664064	0.000000	0.000000	0.000000	-0.164529	-0.398914	-0.017365	0.000000	0.000000	3.000000	77.000000	1.000000
14967.494149	0.105122	0.590675	-0.013397	74.952858	-15.319215	6.005423	0.286394	0.000000	-0.664064	0.000000	0.000000	0.000000	-0.181871	-0.400047	-0.034753	0.000000	0.000000	3.000000	77.000000	1.000000
14967.497482	0.105122	0.590675	-0.013397	74.952858	-15.319215	6.005423	0.286394	0.000000	-0.664064	0.000000	0.000000	0.000000	-0.181871	-0.400047	-0.034753	0.000000	0.000000	3.000000	77.000000	1.000000
14967.500815	0.105122	0.590675	-0.013397	74.702179	-14.472539	6.873277	0.256082	0.000000	-0.669856	0.000000	0.000000	0.000000	-0.181871	-0.400047	-0.034753	0.000000	0.000000	3.000000	77.000000	1.000000
14967.504149	0.104496	0.589318	-0.013506	74.702179	-14.472539	6.873277	0.256082	0.000000	-0.669856	0.000000	0.000000	0.000000	-0.187841	-0.406901	-0.032604	0.000000	0.000000	3.000000	77.000000	1.000000
14967.507482	0.104496	0.589318	-0.013506	74.702179	-14.472539	6.873277	0.256082	0.000000	-0.669856	0.000000	0.000000	0.000000	-0.187841	-0.406901	-0.032604	0.000000	0.000000	3.000000	77.000000	1.000000
14967.510815	0.104496	0.589318	-0.013506	74.448570	-13.607747	7.773226	0.224775	0.000000	-0.675291	0.000000	0.000000	0.000000	-0.187841	-0.406901	-0.032604	0.000000	0.000000	3.000000	77.000000	1.000000
14967.514149	0.103890	0.587964	-0.013624	74.448570	-13.607747	7.773226	0.224775	0.000000	-0.675291	0.000000	0.000000	0.000000	-0.181679	-0.406248	-0.035588	0.000000	0.000000	3.000000	77.000000	1.000000
14967.517482	0.103890	0.587964	-0.013624	74.448570	-13.607747	7.773226	0.224775	0.000000	-0.675291	0.000000	0.000000	0.000000	-0.181679	-0.406248	-0.035588	0.000000	0.000000	3.000000	77.000000	1.000000
14967.520815	0.103890	0.587964	-0.013624	74.192375	-12.724186	8.698586	0.194495	0.000000	-0.681222	0.000000	0.000000	0.000000	-0.181679	-0.406248	-0.035588	0.000000	0.000000	3.000000	77.000000	1.000000
14967.524149	0.103330	0.586630	-0.013741	74.192375	-12.724186	8.698586	0.194495	0.000000	-0.681222	0.000000	0.000000	0.000000	-0.168044	-0.400123	-0.035042	0.000000	0.000000	3.000000	77.000000	1.000000
14967.527482	0.103330	0.586630	-0.013741	74.192375	-12.724186	8.698586	0.194495	0.000000	-0.681222	0.000000	0.000000	0.000000	-0.168044	-0.400123	-0.035042	0.000000	0.000000	3.000000	77.000000	1.000000
14967.530815	0.103330	0.586630	-0.013741	73.923012	-11.837179	9.623824	0.166488	0.000000	-0.687062	0.000000	0.000000	0.000000	-0.168044	-0.400123	-0.035042	0.000000	0.000000	3.000000	77.000000	1.000000
14967.534149	0.102876	0.585340	-0.013785	73.923012	-11.837179	9.623824	0.166488	0.000000	-0.687062	0.000000	0.000000	0.000000	-0.136207	-0.387113	-0.013261	0.000000	0.000000	3.000000	77.000000	1.000000
14967.537482	0.102876	0.585340	-0.013785	73.923012	-11.837179	9.623824	0.166488	0.000000	-0.687062	0.000000	0.000000	0.000000	-0.136207	-0.387113	-0.013261	0.000000	0.000000	3.000000	77.000000	1.000000
14967.540815	0.102876	0.585340	-0.013785	73.652290	-11.038177	10.437314	0.143787	0.000000	-0.689272	0.000000	0.000000	0.000000	-0.136207	-0.387113	-0.013261	0.000000	0.000000	3.000000	77.000000	1.000000
14967.544149	0.102464	0.584092	-0.013742	73.652290	-11.038177	10.437314	0.143787	0.000000	-0.689272	0.000000	0.000000	0.000000	-0.123376	-0.374303	0.013126	0.000000	0.000000	3.000000	77.000000	1.000000
14967.547482	0.102464	0.584092	-0.013742	73.652290	-11.038177	10.437314	0.143787	0.000000	-0.689272	0.000000	0.000000	0.000000	-0.123376	-0.374303	0.013126	0.000000	0.000000	3.000000	77.000000	1.000000
14967.550815	0.102464	0.584092	-0.013742	73.386398	-10.347603	11.128276	0.123224	0.000000	-0.687085	0.000000	0.000000	0.000000	-0.123376	-0.374303	0.013126	0.000000	0.000000	3.000000	77.000000	1.000000
14967.554149	0.102085	0.582900	-0.013656	73.386398	-10.347603	11.128276	0.123224	0.000000	-0.687085	0.000000	0.000000	0.000000	-0.113824	-0.357670	0.025607	0.000000	0.000000	3.000000	77.000000	1.000000
14967.557482	0.102085	0.582900	-0.013656	73.386398	-10.347603	11.128276	0.123224	0.000000	-0.687085	0.000000	0.000000	0.000000	-0.113824	-0.357670	0.025607	0.000000	0.000000	3.000000	77.000000	1.000000
14967.560815	0.102085	0.582900	-0.013656	73.146622	-9.745615	11.732155	0.104253	0.000000	-0.682817	0.000000	0.000000	0.000000	-0.113824	-0.357670	0.025607	0.000000	0.000000	3.000000	77.000000	1.000000
14967.564149	0.101770	0.581817	-0.013483	73.146622	-9.745615	11.732155	0.104253	0.000000	-0.682817	0.000000	0.000000	0.000000	-0.094492	-0.324927	0.051916	0.000000	0.000000	3.000000	77.000000	1.000000
14967.567482	0.101770	0.581817	-0.013483	73.146622	-9.745615	11.732155	0.104253	0.000000	-0.682817	0.000000	0.000000	0.000000	-0.094492	-0.324927	0.051916	0.000000	0.000000	3.000000	77.000000	1.000000
14967.570815	0.101770	0.581817	-0.013483	72.920105	-9.206120	12.275537	0.088504	0.000000	-0.674164	0.000000	0.000000	0.000000	-0.094492	-0.324927	0.051916	0.000000	0.000000	3.000000	77.000000	1.000000
14967.574149	0.101453	0.580824	-0.013224	72.920105	-9.206120	12.275537	0.088504	0.000000	-0.674164	0.000000	0.000000	0.000000	-0.095274	-0.297788	0.077791	0.000000	0.000000	3.000000	77.000000	1.000000
14967.577482	0.101453	0.580824	-0.013224	72.920105	-9.206120	12.275537	0.088504	0.000000	-0.674164	0.000000	0.000000	0.000000	-0.095274	-0.297788	0.077791	0.000000	0.000000	3.000000	77.000000	1.000000
14967.580815	0.101453	0.580824	-0.013224	72.723900	-8.760921	12.734932	0.072625	0.000000	-0.661199	0.000000	0.000000	0.000000	-0.095274	-0.297788	0.077791	0.000000	0.000000	3.000000	77.000000	1.000000
14967.584149	0.101127	0.579929	-0.012901	72.723900	-8.760921	12.734932	0.072625	0.000000	-0.661199	0.000000	0.000000	0.000000	-0.097689	-0.268772	0.096821	0.000000	0.000000	3.000000	77.000000	1.000000
14967.587482	0.101127	0.579929	-0.012901	72.723900	-8.760921	12.734932	0.072625	0.000000	-0.661199	0.000000	0.000000	0.000000	-0.097689	-0.268772	0.096821	0.000000	0.000000	3.000000	77.000000	1.000000
14967.590815	0.101127	0.579929	-0.012901	72.552773	-8.392054	13.123161	0.056344	0.000000	-0.645062	0.000000	0.000000	0.000000	-0.097689	-0.268772	0.096821	0.000000	0.000000	3.000000	77.000000	1.000000
14967.594149	0.100804	0.579143	-0.012566	72.552773	-8.392054	13.123161	0.056344	0.000000	-0.645062	0.000000	0.000000	0.000000	-0.096973	-0.235727	0.100537	0.000000	0.000000	3.000000	77.000000	1.000000
14967.597482	0.100804	0.579143	-0.012566	72.552773	-8.392054	13.123161	0.056344	0.000000	-0.645062	0.000000	0.000000	0.000000	-0.096973	-0.235727	0.100537	0.000000	0.000000	3.000000	77.000000	1.000000
14967.600815	0.100804	0.579143	-0.012566	72.410957	-8.104280	13.440343	0.040182	0.000000	-0.628306	0.000000	0.000000	0.000000	-0.096973	-0.235727	0.100537	0.000000	0.000000	3.000000	77.000000	1.000000
14967.604149	0.100456	0.578446	-0.012138	72.410957	-8.104280	13.440343	0.040182	0.000000	-0.628306	0.000000	0.000000	0.000000	-0.104153	-0.208938	0.128340	0.000000	0.000000	3.000000	77.000000	1.000000
14967.607482	0.100456	0.578446	-0.012138	72.410957	-8.104280	13.440343	0.040182	0.000000	-0.628306	0.000000	0.000000	0.000000	-0.104153	-0.208938	0.128340	0.000000	0.000000	3.000000	77.000000	1.000000
14967.610815	0.100456	0.578446	-0.012138	72.301048	-7.886565	13.696297	0.022823	0.000000	-0.606916	0.000000	0.000000	0.000000	-0.104153	-0.208938	0.128340	0.000000	0.000000	3.000000	77.000000	1.000000
14967.614149	0.100456	0.578446	-0.012138	72.301048	-7.886565	13.696297	0.022823	0.000000	-0.606916	0.000000	0.000000	0.000000	-0.104153	-0.208938	0.128340	0.000000	0.000000	3.000000	77.000000	1.000000
14967.617482	0.100108	0.577842	-0.011714	72.301048	-7.886565	13.696297	0.022823	0.000000	-0.606916	0.000000	0.000000	0.000000	-0.104595	-0.181323	0.127251	0.000000	0.000000	3.000000	77.000000	1.000000
14967.620815	0.100108	0.577842	-0.011714	72.222198	-7.712516	13.926313	0.022823	0.000000	-0.606916	0.000000	0.000000	0.000000	-0.104595	-0.181323	0.127251	0.000000	0.000000	3.000000	77.000000	1.000000
14967.624149	0.099772	0.577333	-0.011230	72.222198	-7.712516	13.926313	0.022823	0.000000	-0.606916	0.000000	0.000000	0.000000	-0.100733	-0.152588	0.145391	0.000000	0.000000	3.000000	77.000000	1.000000
14967.627482	0.099772	0.577333	-0.011230	72.222198	-7.712516	13.926313	0.022823	0.000000	-0.606916	0.000000	0.000000	0.000000	-0.100733	-0.152588	0.145391	0.000000	0.000000	3.000000	77.000000	1.000000
14967.630815	0.099772	0.577333	-0.011230	72.190582	-7.602992	14.116910	-0.011398	0.000000	-0.561476	0.000000	0.000000	0.000000	-0.100733	-0.152588	0.145391	0.000000	0.000000	3.000000	77.000000	1.000000
14967.634149	0.099772	0.577333	-0.011230	72.190582	-7.602992	14.116910	-0.011398	0.000000	-0.561476	0.000000	0.000000	0.000000	-0.100733	-0.152588	0.145391	0.000000	0.000000	3.000000	77.000000	1.000000
14967.637482	0.099417	0.576935	-0.010726	72.190582	-7.602992	14.116910	-0.011398	0.000000	-0.561476	0.000000	0.000000	0.000000	-0.106390	-0.119592	0.151013	0.000000	0.000000	3.000000	77.000000	1.000000
14967.640815	0.099417	0.576935	-0.010726	72.198524	-7.529734	14.294241	-0.011398	0.000000	-0.561476	0.000000	0.000000	0.000000	-0.106390	-0.119592	0.151013	0.000000	0.000000	3.000000	77.000000	1.000000
14967.644149	0.099088	0.576621	-0.010207	72.198524	-7.529734	14.294241	-0.011398	0.000000	-0.561476	0.000000	0.000000	0.000000	-0.098906	-0.094063	0.155790	0.000000	0.000000	3.000000	77.000000	1.000000
14967.647482	0.099088	0.576621	-0.010207	72.198524	-7.529734	14.294241	-0.011398	0.000000	-0.561476	0.000000	0.000000	0.000000	-0.098906	-0.094063	0.155790	0.000000	0.000000	3.000000	77.000000	1.000000
14967.650815	0.099088	0.576621	-0.010207	72.236168	-7.454086	14.505083	-0.045614	0.000000	-0.510342	0.000000	0.000000	0.000000	-0.098906	-0.094063	0.155790	0.000000	0.000000	3.000000	77.000000	1.000000
14967.654149	0.099088	0.576621	-0.010207	72.236168	-7.454086	14.505083	-0.045614	0.000000	-0.510342	0.000000	0.000000	0.000000	-0.098906	-0.094063	0.155790	0.000000	0.000000	3.000000	77.000000	1.000000
14967.657482	0.098757	0.576400	-0.009690	72.236168	-7.454086	14.505083	-0.045614	0.000000	-0.510342	0.000000	0.000000	0.000000	-0.099328	-0.066382	0.155023	0.000000	0.000000	3.000000	77.000000	1.000000
14967.660815	0.098757	0.576400	-0.009690	72.271881	-7.344919	14.769598	-0.045614	0.000000	-0.510342	0.000000	0.000000	0.000000	-0.099328	-0.066382	0.155023	0.000000	0.000000	3.000000	77.000000	1.000000
14967.664149	0.098401	0.576228	-0.009182	72.271881	-7.344919	14.769598	-0.045614	0.000000	-0.510342	0.000000	0.000000	0.000000	-0.106825	-0.051514	0.152491	0.000000	0.000000	3.000000	77.000000	1.000000
14967.667482	0.098401	0.576228	-0.009182	72.271881	-7.344919	14.769598	-0.045614	0.000000	-0.510342	0.000000	0.000000	0.000000	-0.106825	-0.051514	0.152491	0.000000	0.000000	3.000000	77.000000	1.000000
14967.670815	0.098401	0.576228	-0.009182	72.303680	-7.217925	15.062415	-0.079973	0.000000	-0.459089	0.000000	0.000000	0.000000	-0.106825	-0.051514	0.152491	0.000000	0.000000	3.000000	77.000000	1.000000
14967.674149	0.098401	0.576228	-0.009182	72.303680	-7.217925	15.062415	-0.079973	0.000000	-0.459089	0.000000	0.000000	0.000000	-0.106825	-0.051514	0.152491	0.000000	0.000000	3.000000	77.000000	1.000000
14967.677482	0.097988	0.576121	-0.008724	72.303680	-7.217925	15.062415	-0.079973	0.000000	-0.459089	0.000000	0.000000	0.000000	-0.123779	-0.032279	0.137332	0.000000	0.000000	3.000000	77.000000	1.000000
14967.680815	0.097988	0.576121	-0.008724	72.338852	-7.058078	15.421430	-0.079973	0.000000	-0.459089	0.000000	0.000000	0.000000	-0.123779	-0.032279	0.137332	0.000000	0.000000	3.000000	77.000000	1.000000
14967.684149	0.097520	0.576052	-0.008311	72.338852	-7.058078	15.421430	-0.079973	0.000000	-0.459089	0.000000	0.000000	0.000000	-0.140297	-0.020511	0.124048	0.000000	0.000000	3.000000	77.000000	1.000000
14967.687482	0.097520	0.576052	-0.008311	72.338852	-7.058078	15.421430	-0.079973	0.000000	-0.459089	0.000000	0.000000	0.000000	-0.140297	-0.020511	0.124048	0.000000	0.000000	3.000000	77.000000	1.000000
14967.690815	0.097520	0.576052	-0.008311	72.390038	-6.817161	15.907804	-0.123986	0.000000	-0.415526	0.000000	0.000000	0.000000	-0.140297	-0.020511	0.124048	0.000000	0.000000	3.000000	77.000000	1.000000
14967.694149	0.096990	0.575987	-0.007976	72.390038	-6.817161	15.907804	-0.123986	0.000000	-0.415526	0.000000	0.000000	0.000000	-0.158994	-0.019465	0.100504	0.000000	0.000000	3.000000	77.000000	1.000000
14967.697482	0.096990	0.575987	-0.007976	72.390038	-6.817161	15.907804	-0.123986	0.000000	-0.415526	0.000000	0.000000	0.000000	-0.158994	-0.019465	0.100504	0.000000	0.000000	3.000000	77.000000	1.000000
14967.700815	0.096990	0.575987	-0.007976	72.454781	-6.486058	16.537247	-0.150485	0.000000	-0.398775	0.000000	0.000000	0.000000	-0.158994	-0.019465	0.100504	0.000000	0.000000	3.000000	77.000000	1.000000
14967.704149	0.096471	0.575937	-0.007692	72.454781	-6.486058	16.537247	-0.150485	0.000000	-0.398775	0.000000	0.000000	0.000000	-0.155816	-0.015135	0.084908	0.000000	0.000000	3.000000	77.000000	1.000000
14967.707482	0.096471	0.575937	-0.007692	72.454781	-6.486058	16.537247	-0.150485	0.000000	-0.398775	0.000000	0.000000	0.000000	-0.155816	-0.015135	0.084908	0.000000	0.000000	3.000000	77.000000	1.000000
14967.710815	0.096471	0.575937	-0.007692	72.529037	-6.077212	17.280695	-0.176455	0.000000	-0.384624	0.000000	0.000000	0.000000	-0.155816	-0.015135	0.084908	0.000000	0.000000	3.000000	77.000000	1.000000
14967.714149	0.096471	0.575937	-0.007692	72.529037	-6.077212	17.280695	-0.176455	0.000000	-0.384624	0.000000	0.000000	0.000000	-0.155816	-0.015135	0.084908	0.000000	0.000000	3.000000	77.000000	1.000000
14967.717482	0.095920	0.575901	-0.007452	72.529037	-6.077212	17.280695	-0.176455	0.000000	-0.384624	0.000000	0.000000	0.000000	-0.165378	-0.010847	0.072059	0.000000	0.000000	3.000000	77.000000	1.000000
14967.720815	0.095920	0.575901	-0.007452	72.609428	-5.634650	18.078962	-0.176455	0.000000	-0.384624	0.000000	0.000000	0.000000	-0.165378	-0.010847	0.072059	0.000000	0.000000	3.000000	77.000000	1.000000
14967.724149	0.095351	0.575843	-0.007294	72.609428	-5.634650	18.078962	-0.176455	0.000000	-0.384624	0.000000	0.000000	0.000000	-0.170659	-0.017242	0.047593	0.000000	0.000000	3.000000	77.000000	1.000000
14967.727482	0.095351	0.575843	-0.007294	72.609428	-5.634650	18.078962	-0.176455	0.000000	-0.384624	0.000000	0.000000	0.000000	-0.170659	-0.017242	0.047593	0.000000	0.000000	3.000000	77.000000	1.000000
14967.730815	0.095351	0.575843	-0.007294	72.683258	-5.243877	18.800104	-0.232461	0.000000	-0.364682	0.000000	0.000000	0.000000	-0.170659	-0.017242	0.047593	0.000000	0.000000	3.000000	77.000000	1.000000
14967.734149	0.094790	0.575796	-0.007095	72.683258	-5.243877	18.800104	-0.232461	0.000000	-0.364682	0.000000	0.000000	0.000000	-0.168181	-0.014048	0.059509	0.000000	0.000000	3.000000	77.000000	1.000000
14967.737482	0.094790	0.575796	-0.007095	72.683258	-5.243877	18.800104	-0.232461	0.000000	-0.364682	0.000000	0.000000	0.000000	-0.168181	-0.014048	0.059509	0.000000	0.000000	3.000000	77.000000	1.000000
14967.740815	0.094790	0.575796	-0.007095	72.742973	-4.933775	19.378851	-0.260491	0.000000	-0.354764	0.000000	0.000000	0.000000	-0.168181	-0.014048	0.059509	0.000000	0.000000	3.000000	77.000000	1.000000
14967.744149	0.094231	0.575724	-0.006891	72.742973	-4.933775	19.378851	-0.260491	0.000000	-0.354764	0.000000	0.000000	0.000000	-0.167887	-0.021582	0.061199	0.000000	0.000000	3.000000	77.000000	1.000000
14967.747482	0.094231	0.575724	-0.006891	72.742973	-4.933775	19.378851	-0.260491	0.000000	-0.354764	0.000000	0.000000	0.000000	-0.167887	-0.021582	0.061199	0.000000	0.000000	3.000000	77.000000	1.000000
14967.750815	0.094231	0.575724	-0.006891	72.786926	-4.729620	19.794056	-0.288472	0.000000	-0.344564	0.000000	0.000000	0.000000	-0.167887	-0.021582	0.061199	0.000000	0.000000	3.000000	77.000000	1.000000
14967.754149	0.094231	0.575724	-0.006891	72.786926	-4.729620	19.794056	-0.288472	0.000000	-0.344564	0.000000	0.000000	0.000000	-0.167887	-0.021582	0.061199	0.000000	0.000000	3.000000	77.000000	1.000000
14967.757482	0.093723	0.575638	-0.006650	72.786926	-4.729620	19.794056	-0.288472	0.000000	-0.344564	0.000000	0.000000	0.000000	-0.152246	-0.025963	0.072358	0.000000	0.000000	3.000000	77.000000	1.000000
14967.760815	0.093723	0.575638	-0.006650	72.818420	-4.634272	20.043423	-0.288472	0.000000	-0.344564	0.000000	0.000000	0.000000	-0.152246	-0.025963	0.072358	0.000000	0.000000	3.000000	77.000000	1.000000
14967.764149	0.093243	0.575519	-0.006384	72.818420	-4.634272	20.043423	-0.288472	0.000000	-0.344564	0.000000	0.000000	0.000000	-0.144115	-0.035687	0.079773	0.000000	0.000000	3.000000	77.000000	1.000000
14967.767482	0.093243	0.575519	-0.006384	72.818420	-4.634272	20.043423	-0.288472	0.000000	-0.344564	0.000000	0.000000	0.000000	-0.144115	-0.035687	0.079773	0.000000	0.000000	3.000000	77.000000	1.000000
14967.770815	0.093243	0.575519	-0.006384	72.837433	-4.652466	20.104416	-0.337866	0.000000	-0.319209	0.000000	0.000000	0.000000	-0.144115	-0.035687	0.079773	0.000000	0.000000	3.000000	77.000000	1.000000
14967.774149	0.093243	0.575519	-0.006384	72.837433	-4.652466	20.104416	-0.337866	0.000000	-0.319209	0.000000	0.000000	0.000000	-0.144115	-0.035687	0.079773	0.000000	0.000000	3.000000	77.000000	1.000000
14967.777482	0.092801	0.575382	-0.006145	72.837433	-4.652466	20.104416	-0.337866	0.000000	-0.319209	0.000000	0.000000	0.000000	-0.132470	-0.041084	0.071841	0.000000	0.000000	3.000000	77.000000	1.000000
14967.780815	0.092801	0.575382	-0.006145	72.849907	-4.709260	20.097902	-0.337866	0.000000	-0.319209	0.000000	0.000000	0.000000	-0.132470	-0.041084	0.071841	0.000000	0.000000	3.000000	77.000000	1.000000
14967.784149	0.092801	0.575382	-0.006145	72.849907	-4.709260	20.097902	-0.337866	0.000000	-0.319209	0.000000	0.000000	0.000000	-0.132470	-0.041084	0.071841	0.000000	0.000000	3.000000	77.000000	1.000000
14967.787482	0.092801	0.575382	-0.006145	72.849907	-4.709260	20.097902	-0.337866	0.000000	-0.319209	0.000000	0.000000	0.000000	-0.132470	-0.041084	0.071841	0.000000	0.000000	3.000000	77.000000	1.000000
14967.790815	0.092183	0.575025	-0.005677	72.870934	-4.769994	20.077034	-0.359944	0.000000	-0.307235	0.000000	0.000000	0.000000	-0.185554	-0.107110	0.140222	0.000000	0.000000	3.000000	77.000000	1.000000
14967.794149	0.092183	0.575025	-0.005677	72.870934	-4.769994	20.077034	-0.359944	0.000000	-0.307235	0.000000	0.000000	0.000000	0.000001	-0.000000	0.000000	0.000000	0.000000	3.000000	77.000000	1.000000
14967.797482	0.092183	0.575025	-0.005677	72.870934	-4.769994	20.077034	-0.359944	0.000000	-0.307235	0.000000	0.000000	0.000000	0.000001	-0.000000	0.000000	0.000000	0.000000	3.000000	77.000000	1.000000
14967.800815	0.092183	0.575025	-0.005677	72.894974	-4.822774	20.053120	-0.390870	0.000000	-0.283865	0.000000	0.000000	0.000000	0.000001	-0.000000	0.000000	0.000000	0.000000	3.000000	77.000000	1.000000
14967.804149	0.092183	0.575025	-0.005677	72.894974	-4.822774	20.053120	-0.390870	0.000000	-0.283865	0.000000	0.000000	0.000000	0.000001	-0.000000	0.000000	0.000000	0.000000	3.000000	77.000000	1.000000
14967.807482	0.091963	0.574791	-0.005549	72.894974	-4.822774	20.053120	-0.390870	0.000000	-0.283865	0.000000	0.000000	0.000000	-0.065839	-0.070166	0.038456	0.000000	0.000000	3.000000	77.000000	1.000000
14967.810815	0.091963	0.574791	-0.005549	72.922005	-4.875758	20.026138	-0.390870	0.000000	-0.283865	0.000000	0.000000	0.000000	-0.065839	-0.070166	0.038456	0.000000	0.000000	3.000000	77.000000	1.000000
14967.814149	0.091963	0.574791	-0.005549	72.922005	-4.875758	20.026138	-0.390870	0.000000	-0.283865	0.000000	0.000000	0.000000	-0.065839	-0.070166	0.038456	0.000000	0.000000	3.000000	77.000000	1.000000
14967.817482	0.091963	0.574791	-0.005549	72.922005	-4.875758	20.026138	-0.390870	0.000000	-0.283865	0.000000	0.000000	0.000000	-0.065839	-0.070166	0.038456	0.000000	0.000000	3.000000	77.000000	1.000000
14967.820815	0.091609	0.574255	-0.005315	72.957588	-4.935586	19.984631	-0.401843	0.000000	-0.277455	0.000000	0.000000	0.000000	-0.106338	-0.160876	0.070119	0.000000	0.000000	3.000000	77.000000	1.000000
14967.824149	0.091609	0.574255	-0.005315	72.957588	-4.935586	19.984631	-0.401843	0.000000	-0.277455	0.000000	0.000000	0.000000	-0.000000	0.000003	0.000000	0.000000	0.000000	3.000000	77.000000	1.000000
14967.827482	0.091609	0.574255	-0.005315	72.957588	-4.935586	19.984631	-0.401843	0.000000	-0.277455	0.000000	0.000000	0.000000	-0.000000	0.000003	0.000000	0.000000	0.000000	3.000000	77.000000	1.000000
14967.830815	0.091609	0.574255	-0.005315	72.996613	-4.989470	19.945337	-0.419566	0.000000	-0.265769	0.000000	0.000000	0.000000	-0.000000	0.000003	0.000000	0.000000	0.000000	3.000000	77.000000	1.000000
14967.834149	0.091609	0.574255	-0.005315	72.996613	-4.989470	19.945337	-0.419566	0.000000	-0.265769	0.000000	0.000000	0.000000	-0.000000	0.000003	0.000000	0.000000	0.000000	3.000000	77.000000	1.000000
14967.837482	0.091487	0.573942	-0.005255	72.996613	-4.989470	19.945337	-0.419566	0.000000	-0.265769	0.000000	0.000000	0.000000	-0.036514	-0.093820	0.018196	0.000000	0.000000	3.000000	77.000000	1.000000
14967.840815	0.091487	0.573942	-0.005255	73.035622	-5.038088	19.905876	-0.419566	0.000000	-0.265769	0.000000	0.000000	0.000000	-0.036514	-0.093820	0.018196	0.000000	0.000000	3.000000	77.000000	1.000000
14967.844149	0.091487	0.573942	-0.005255	73.035622	-5.038088	19.905876	-0.419566	0.000000	-0.265769	0.000000	0.000000	0.000000	-0.036514	-0.093820	0.018196	0.000000	0.000000	3.000000	77.000000	1.000000
14967.847482	0.091487	0.573942	-0.005255	73.035622	-5.038088	19.905876	-0.419566	0.000000	-0.265769	0.000000	0.000000	0.000000	-0.036514	-0.093820	0.018196	0.000000	0.000000	3.000000	77.000000	1.000000
14967.850815	0.091352	0.573291	-0.005150	73.076233	-5.100541	19.846870	-0.425652	0.000000	-0.262736	0.000000	0.000000	0.000000	-0.040521	-0.195224	0.031539	0.000000	0.000000	3.000000	77.000000	1.000000
14967.854149	0.091352	0.573291	-0.005150	73.076233	-5.100541	19.846870	-0.425652	0.000000	-0.262736	0.000000	0.000000	0.000000	0.000001	0.000005	0.000000	0.000000	0.000000	3.000000	77.000000	1.000000
14967.857482	0.091352	0.573291	-0.005150	73.076233	-5.100541	19.846870	-0.425652	0.000000	-0.262736	0.000000	0.000000	0.000000	0.000001	0.000005	0.000000	0.000000	0.000000	3.000000	77.000000	1.000000
14967.860815	0.091352	0.573291	-0.005150	73.111023	-5.179085	19.758032	-0.432405	0.000000	-0.257480	0.000000	0.000000	0.000000	0.000001	0.000005	0.000000	0.000000	0.000000	3.000000	77.000000	1.000000
14967.864149	0.091352	0.573291	-0.005150	73.111023	-5.179085	19.758032	-0.432405	0.000000	-0.257480	0.000000	0.000000	0.000000	0.000001	0.000005	0.000000	0.000000	0.000000	3.000000	77.000000	1.000000
14967.867482	0.091300	0.572946	-0.005073	73.111023	-5.179085	19.758032	-0.432405	0.000000	-0.257480	0.000000	0.000000	0.000000	-0.015465	-0.103596	0.022958	0.000000	0.000000	3.000000	77.000000	1.000000
14967.870815	0.091300	0.572946	-0.005073	73.140068	-5.300950	19.603518	-0.432405	0.000000	-0.257480	0.000000	0.000000	0.000000	-0.015465	-0.103596	0.022958	0.000000	0.000000	3.000000	77.000000	1.000000
14967.874149	0.091300	0.572946	-0.005073	73.140068	-5.300950	19.603518	-0.432405	0.000000	-0.257480	0.000000	0.000000	0.000000	-0.015465	-0.103596	0.022958	0.000000	0.000000	3.000000	77.000000	1.000000
14967.877482	0.091300	0.572946	-0.005073	73.140068	-5.300950	19.603518	-0.432405	0.000000	-0.257480	0.000000	0.000000	0.000000	-0.015465	-0.103596	0.022958	0.000000	0.000000	3.000000	77.000000	1.000000
14967.880815	0.091191	0.572301	-0.004841	73.163315	-5.468898	19.383293	-0.434983	0.000000	-0.253654	0.000000	0.000000	0.000000	-0.032897	-0.193496	0.069482	0.000000	0.000000	3.000000	77.000000	1.000000
14967.884149	0.091191	0.572301	-0.004841	73.163315	-5.468898	19.383293	-0.434983	0.000000	-0.253654	0.000000	0.000000	0.000000	0.000000	-0.000002	0.000000	0.000000	0.000000	3.000000	77.000000	1.000000
14967.887482	0.091191	0.572301	-0.004841	73.163315	-5.468898	19.383293	-0.434983	0.000000	-0.253654	0.000000	0.000000	0.000000	0.000000	-0.000002	0.000000	0.000000	0.000000	3.000000	77.000000	1.000000
14967.890815	0.091191	0.572301	-0.004841	73.181953	-5.644927	19.149519	-0.440466	0.000000	-0.242073	0.000000	0.000000	0.000000	0.000000	-0.000002	0.000000	0.000000	0.000000	3.000000	77.000000	1.000000
14967.894149	0.091191	0.572301	-0.004841	73.181953	-5.644927	19.149519	-0.440466	0.000000	-0.242073	0.000000	0.000000	0.000000	0.000000	-0.000002	0.000000	0.000000	0.000000	3.000000	77.000000	1.000000
14967.897482	0.091108	0.571984	-0.004699	73.181953	-5.644927	19.149519	-0.440466	0.000000	-0.242073	0.000000	0.000000	0.000000	-0.024925	-0.095235	0.042674	0.000000	0.000000	3.000000	77.000000	1.000000
14967.900815	0.091108	0.571984	-0.004699	73.202362	-5.804196	18.937195	-0.440466	0.000000	-0.242073	0.000000	0.000000	0.000000	-0.024925	-0.095235	0.042674	0.000000	0.000000	3.000000	77.000000	1.000000
14967.904149	0.091108	0.571984	-0.004699	73.202362	-5.804196	18.937195	-0.440466	0.000000	-0.242073	0.000000	0.000000	0.000000	-0.024925	-0.095235	0.042674	0.000000	0.000000	3.000000	77.000000	1.000000
14967.907482	0.091108	0.571984	-0.004699	73.202362	-5.804196	18.937195	-0.440466	0.000000	-0.242073	0.000000	0.000000	0.000000	-0.024925	-0.095235	0.042674	0.000000	0.000000	3.000000	77.000000	1.000000
14967.910815	0.091086	0.571381	-0.004475	73.221573	-5.940922	18.749527	-0.444620	0.000000	-0.234961	0.000000	0.000000	0.000000	-0.006590	-0.180779	0.067226	0.000000	0.000000	3.000000	77.000000	1.000000
14967.914149	0.091086	0.571381	-0.004475	73.221573	-5.940922	18.749527	-0.444620	0.000000	-0.234961	0.000000	0.000000	0.000000	-0.006590	-0.180779	0.067226	0.000000	0.000000	3.000000	77.000000	1.000000
14967.917482	0.091086	0.571381	-0.004475	73.221573	-5.940922	18.749527	-0.444620	0.000000	-0.234961	0.000000	0.000000	0.000000	-0.006590	-0.180779	0.067226	0.000000	0.000000	3.000000	77.000000	1.000000
14967.920815	0.091086	0.571381	-0.004475	73.242172	-6.064461	18.577908	-0.445718	0.000000	-0.223757	0.000000	0.000000	0.000000	-0.006590	-0.180779	0.067226	0.000000	0.000000	3.000000	77.000000	1.000000
14967.924149	0.091099	0.571103	-0.004408	73.242172	-6.064461	18.577908	-0.445718	0.000000	-0.223757	0.000000	0.000000	0.000000	0.004053	-0.083256	0.020156	0.000000	0.000000	3.000000	77.000000	1.000000
14967.927482	0.091099	0.571103	-0.004408	73.242172	-6.064461	18.577908	-0.445718	0.000000	-0.223757	0.000000	0.000000	0.000000	0.004053	-0.083256	0.020156	0.000000	0.000000	3.000000	77.000000	1.000000
14967.930815	0.091099	0.571103	-0.004408	73.256676	-6.179256	18.412567	-0.445042	0.000000	-0.220397	0.000000	0.000000	0.000000	0.004053	-0.083256	0.020156	0.000000	0.000000	3.000000	77.000000	1.000000
14967.934149	0.091099	0.571103	-0.004408	73.256676	-6.179256	18.412567	-0.445042	0.000000	-0.220397	0.000000	0.000000	0.000000	0.004053	-0.083256	0.020156	0.000000	0.000000	3.000000	77.000000	1.000000
14967.937482	0.091141	0.570861	-0.004311	73.256676	-6.179256	18.412567	-0.445042	0.000000	-0.220397	0.000000	0.000000	0.000000	0.012580	-0.072638	0.029167	0.000000	0.000000	3.000000	77.000000	1.000000
14967.940815	0.091141	0.570861	-0.004311	73.267624	-6.291902	18.244915	-0.445042	0.000000	-0.220397	0.000000	0.000000	0.000000	0.012580	-0.072638	0.029167	0.000000	0.000000	3.000000	77.000000	1.000000
14967.944149	0.091141	0.570861	-0.004311	73.267624	-6.291902	18.244915	-0.445042	0.000000	-0.220397	0.000000	0.000000	0.000000	0.012580	-0.072638	0.029167	0.000000	0.000000	3.000000	77.000000	1.000000
14967.947482	0.091141	0.570861	-0.004311	73.267624	-6.291902	18.244915	-0.445042	0.000000	-0.220397	0.000000	0.000000	0.000000	0.012580	-0.072638	0.029167	0.000000	0.000000	3.000000	77.000000	1.000000
14967.950815	0.091311	0.570470	-0.004135	73.275482	-6.396031	18.080467	-0.442946	0.000000	-0.215536	0.000000	0.000000	0.000000	0.050897	-0.117338	0.052746	0.000000	0.000000	3.000000	77.000000	1.000000
14967.954149	0.091311	0.570470	-0.004135	73.275482	-6.396031	18.080467	-0.442946	0.000000	-0.215536	0.000000	0.000000	0.000000	0.050897	-0.117338	0.052746	0.000000	0.000000	3.000000	77.000000	1.000000
14967.957482	0.091311	0.570470	-0.004135	73.275482	-6.396031	18.080467	-0.442946	0.000000	-0.215536	0.000000	0.000000	0.000000	0.050897	-0.117338	0.052746	0.000000	0.000000	3.000000	77.000000	1.000000
14967.960815	0.091311	0.570470	-0.004135	73.281319	-6.487180	17.930141	-0.434463	0.000000	-0.206745	0.000000	0.000000	0.000000	0.050897	-0.117338	0.052746	0.000000	0.000000	3.000000	77.000000	1.000000
14967.964149	0.091466	0.570288	-0.004031	73.281319	-6.487180	17.930141	-0.434463	0.000000	-0.206745	0.000000	0.000000	0.000000	0.046565	-0.054511	0.031107	0.000000	0.000000	3.000000	77.000000	1.000000
14967.967482	0.091466	0.570288	-0.004031	73.281319	-6.487180	17.930141	-0.434463	0.000000	-0.206745	0.000000	0.000000	0.000000	0.046565	-0.054511	0.031107	0.000000	0.000000	3.000000	77.000000	1.000000
14967.970815	0.091466	0.570288	-0.004031	73.288620	-6.537630	17.831985	-0.426702	0.000000	-0.201561	0.000000	0.000000	0.000000	0.046565	-0.054511	0.031107	0.000000	0.000000	3.000000	77.000000	1.000000
14967.974149	0.091638	0.570114	-0.003955	73.288620	-6.537630	17.831985	-0.426702	0.000000	-0.201561	0.000000	0.000000	0.000000	0.051622	-0.052285	0.022765	0.000000	0.000000	3.000000	77.000000	1.000000
14967.977482	0.091638	0.570114	-0.003955	73.288620	-6.537630	17.831985	-0.426702	0.000000	-0.201561	0.000000	0.000000	0.000000	0.051622	-0.052285	0.022765	0.000000	0.000000	3.000000	77.000000	1.000000
14967.980815	0.091638	0.570114	-0.003955	73.295387	-6.588980	17.728334	-0.418099	0.000000	-0.197767	0.000000	0.000000	0.000000	0.051622	-0.052285	0.022765	0.000000	0.000000	3.000000	77.000000	1.000000
14967.984149	0.091638	0.570114	-0.003955	73.295387	-6.588980	17.728334	-0.418099	0.000000	-0.197767	0.000000	0.000000	0.000000	0.051622	-0.052285	0.022765	0.000000	0.000000	3.000000	77.000000	1.000000
14967.987482	0.091829	0.569990	-0.003896	73.295387	-6.588980	17.728334	-0.418099	0.000000	-0.197767	0.000000	0.000000	0.000000	0.057356	-0.037152	0.017795	0.000000	0.000000	3.000000	77.000000	1.000000
14967.990815	0.091829	0.569990	-0.003896	73.287094	-6.667872	17.569744	-0.418099	0.000000	-0.197767	0.000000	0.000000	0.000000	0.057356	-0.037152	0.017795	0.000000	0.000000	3.000000	77.000000	1.000000
14967.994149	0.091829	0.569990	-0.003896	73.287094	-6.667872	17.569744	-0.418099	0.000000	-0.197767	0.000000	0.000000	0.000000	0.057356	-0.037152	0.017795	0.000000	0.000000	3.000000	77.000000	1.000000
14967.997482	0.091829	0.569990	-0.003896	73.287094	-6.667872	17.569744	-0.418099	0.000000	-0.197767	0.000000	0.000000	0.000000	0.057356	-0.037152	0.017795	0.000000	0.000000	3.000000	77.000000	1.000000
14968.000815	0.092349	0.569846	-0.003764	73.265938	-6.805265	17.311926	-0.408539	0.000000	-0.194801	0.000000	0.000000	0.000000	0.155932	-0.043225	0.039545	0.000000	0.000000	3.000000	77.000000	1.000000
14968.004149	0.092349	0.569846	-0.003764	73.265938	-6.805265	17.311926	-0.408539	0.000000	-0.194801	0.000000	0.000000	0.000000	0.155932	-0.043225	0.039545	0.000000	0.000000	3.000000	77.000000	1.000000
14968.007482	0.092349	0.569846	-0.003764	73.265938	-6.805265	17.311926	-0.408539	0.000000	-0.194801	0.000000	0.000000	0.000000	0.155932	-0.043225	0.039545	0.000000	0.000000	3.000000	77.000000	1.000000
14968.010815	0.092349	0.569846	-0.003764	73.230156	-7.013645	16.939512	-0.382550	0.000000	-0.188210	0.000000	0.000000	0.000000	0.155932	-0.043225	0.039545	0.000000	0.000000	3.000000	77.000000	1.000000
14968.014149	0.092674	0.569808	-0.003709	73.230156	-7.013645	16.939512	-0.382550	0.000000	-0.188210	0.000000	0.000000	0.000000	0.097542	-0.011413	0.016525	0.000000	0.000000	3.000000	77.000000	1.000000
14968.017482	0.092674	0.569808	-0.003709	73.230156	-7.013645	16.939512	-0.382550	0.000000	-0.188210	0.000000	0.000000	0.000000	0.097542	-0.011413	0.016525	0.000000	0.000000	3.000000	77.000000	1.000000
14968.020815	0.092674	0.569808	-0.003709	73.180893	-7.273015	16.469929	-0.366293	0.000000	-0.185456	0.000000	0.000000	0.000000	0.097542	-0.011413	0.016525	0.000000	0.000000	3.000000	77.000000	1.000000
14968.024149	0.092674	0.569808	-0.003709	73.180893	-7.273015	16.469929	-0.366293	0.000000	-0.185456	0.000000	0.000000	0.000000	0.097542	-0.011413	0.016525	0.000000	0.000000	3.000000	77.000000	1.000000
14968.027482	0.093046	0.569788	-0.003646	73.180893	-7.273015	16.469929	-0.366293	0.000000	-0.185456	0.000000	0.000000	0.000000	0.111556	-0.006103	0.018987	0.000000	0.000000	3.000000	77.000000	1.000000
14968.030815	0.093046	0.569788	-0.003646	73.128487	-7.568253	15.945658	-0.366293	0.000000	-0.185456	0.000000	0.000000	0.000000	0.111556	-0.006103	0.018987	0.000000	0.000000	3.000000	77.000000	1.000000
14968.034149	0.093046	0.569788	-0.003646	73.128487	-7.568253	15.945658	-0.366293	0.000000	-0.185456	0.000000	0.000000	0.000000	0.111556	-0.006103	0.018987	0.000000	0.000000	3.000000	77.000000	1.000000
14968.037482	0.093046	0.569788	-0.003646	73.128487	-7.568253	15.945658	-0.366293	0.000000	-0.185456	0.000000	0.000000	0.000000	0.111556	-0.006103	0.018987	0.000000	0.000000	3.000000	77.000000	1.000000
14968.040815	0.093813	0.569722	-0.003519	73.068924	-7.880713	15.395814	-0.347701	0.000000	-0.182291	0.000000	0.000000	0.000000	0.230080	-0.019835	0.038162	0.000000	0.000000	3.000000	77.000000	1.000000
14968.044149	0.093813	0.569722	-0.003519	73.068924	-7.880713	15.395814	-0.347701	0.000000	-0.182291	0.000000	0.000000	0.000000	-0.000000	-0.000005	-0.000000	0.000000	0.000000	3.000000	77.000000	1.000000
14968.047482	0.093813	0.569722	-0.003519	73.068924	-7.880713	15.395814	-0.347701	0.000000	-0.182291	0.000000	0.000000	0.000000	-0.000000	-0.000005	-0.000000	0.000000	0.000000	3.000000	77.000000	1.000000
14968.050815	0.093813	0.569722	-0.003519	73.012444	-8.183971	14.856009	-0.309354	0.000000	-0.175931	0.000000	0.000000	0.000000	-0.000000	-0.000005	-0.000000	0.000000	0.000000	3.000000	77.000000	1.000000
14968.054149	0.093813	0.569722	-0.003519	73.012444	-8.183971	14.856009	-0.309354	0.000000	-0.175931	0.000000	0.000000	0.000000	-0.000000	-0.000005	-0.000000	0.000000	0.000000	3.000000	77.000000	1.000000
14968.057482	0.094234	0.569668	-0.003436	73.012444	-8.183971	14.856009	-0.309354	0.000000	-0.175931	0.000000	0.000000	0.000000	0.126441	-0.016027	0.024806	0.000000	0.000000	3.000000	77.000000	1.000000
14968.060815	0.094234	0.569668	-0.003436	72.956421	-8.486136	14.310128	-0.309354	0.000000	-0.175931	0.000000	0.000000	0.000000	0.126441	-0.016027	0.024806	0.000000	0.000000	3.000000	77.000000	1.000000
14968.064149	0.094234	0.569668	-0.003436	72.956421	-8.486136	14.310128	-0.309354	0.000000	-0.175931	0.000000	0.000000	0.000000	0.126441	-0.016027	0.024806	0.000000	0.000000	3.000000	77.000000	1.000000
14968.067482	0.094234	0.569668	-0.003436	72.956421	-8.486136	14.310128	-0.309354	0.000000	-0.175931	0.000000	0.000000	0.000000	0.126441	-0.016027	0.024806	0.000000	0.000000	3.000000	77.000000	1.000000
14968.070815	0.095150	0.569503	-0.003250	72.903885	-8.782473	13.768701	-0.288280	0.000000	-0.171796	0.000000	0.000000	0.000000	0.274676	-0.049608	0.055765	0.000000	0.000000	3.000000	77.000000	1.000000
14968.074149	0.095150	0.569503	-0.003250	72.903885	-8.782473	13.768701	-0.288280	0.000000	-0.171796	0.000000	0.000000	0.000000	-0.000000	-0.000005	-0.000000	0.000000	0.000000	3.000000	77.000000	1.000000
14968.077482	0.095150	0.569503	-0.003250	72.903885	-8.782473	13.768701	-0.288280	0.000000	-0.171796	0.000000	0.000000	0.000000	-0.000000	-0.000005	-0.000000	0.000000	0.000000	3.000000	77.000000	1.000000
14968.080815	0.095150	0.569503	-0.003250	72.846832	-9.118901	13.169147	-0.242501	0.000000	-0.162502	0.000000	0.000000	0.000000	-0.000000	-0.000005	-0.000000	0.000000	0.000000	3.000000	77.000000	1.000000
14968.084149	0.095150	0.569503	-0.003250	72.846832	-9.118901	13.169147	-0.242501	0.000000	-0.162502	0.000000	0.000000	0.000000	-0.000000	-0.000005	-0.000000	0.000000	0.000000	3.000000	77.000000	1.000000
14968.087482	0.095594	0.569356	-0.003172	72.846832	-9.118901	13.169147	-0.242501	0.000000	-0.162502	0.000000	0.000000	0.000000	0.133147	-0.044207	0.023273	0.000000	0.000000	3.000000	77.000000	1.000000
14968.090815	0.095594	0.569356	-0.003172	72.790428	-9.501733	12.509747	-0.242501	0.000000	-0.162502	0.000000	0.000000	0.000000	0.133147	-0.044207	0.023273	0.000000	0.000000	3.000000	77.000000	1.000000
14968.094149	0.096005	0.569193	-0.003040	72.790428	-9.501733	12.509747	-0.242501	0.000000	-0.162502	0.000000	0.000000	0.000000	0.123226	-0.048857	0.039813	0.000000	0.000000	3.000000	77.000000	1.000000
14968.097482	0.096005	0.569193	-0.003040	72.790428	-9.501733	12.509747	-0.242501	0.000000	-0.162502	0.000000	0.000000	0.000000	0.123226	-0.048857	0.039813	0.000000	0.000000	3.000000	77.000000	1.000000
14968.100815	0.096005	0.569193	-0.003040	72.728767	-9.925764	11.793773	-0.199772	0.000000	-0.151988	0.000000	0.000000	0.000000	0.123226	-0.048857	0.039813	0.000000	0.000000	3.000000	77.000000	1.000000
14968.104149	0.096348	0.568987	-0.002905	72.728767	-9.925764	11.793773	-0.199772	0.000000	-0.151988	0.000000	0.000000	0.000000	0.103178	-0.061803	0.040410	0.000000	0.000000	3.000000	77.000000	1.000000
14968.107482	0.096348	0.568987	-0.002905	72.728767	-9.925764	11.793773	-0.199772	0.000000	-0.151988	0.000000	0.000000	0.000000	0.103178	-0.061803	0.040410	0.000000	0.000000	3.000000	77.000000	1.000000
14968.110815	0.096348	0.568987	-0.002905	72.662025	-10.372823	11.046672	-0.182576	0.000000	-0.145253	0.000000	0.000000	0.000000	0.103178	-0.061803	0.040410	0.000000	0.000000	3.000000	77.000000	1.000000
14968.114149	0.096348	0.568987	-0.002905	72.662025	-10.372823	11.046672	-0.182576	0.000000	-0.145253	0.000000	0.000000	0.000000	0.103178	-0.061803	0.040410	0.000000	0.000000	3.000000	77.000000	1.000000
14968.117482	0.096669	0.568738	-0.002777	72.662025	-10.372823	11.046672	-0.182576	0.000000	-0.145253	0.000000	0.000000	0.000000	0.096044	-0.074785	0.038285	0.000000	0.000000	3.000000	77.000000	1.000000
14968.120815	0.096669	0.568738	-0.002777	72.597923	-10.837031	10.286338	-0.182576	0.000000	-0.145253	0.000000	0.000000	0.000000	0.096044	-0.074785	0.038285	0.000000	0.000000	3.000000	77.000000	1.000000
14968.124149	0.096669	0.568738	-0.002777	72.597923	-10.837031	10.286338	-0.182576	0.000000	-0.145253	0.000000	0.000000	0.000000	0.096044	-0.074785	0.038285	0.000000	0.000000	3.000000	77.000000	1.000000
14968.127482	0.096669	0.568738	-0.002777	72.597923	-10.837031	10.286338	-0.182576	0.000000	-0.145253	0.000000	0.000000	0.000000	0.096044	-0.074785	0.038285	0.000000	0.000000	3.000000	77.000000	1.000000
14968.130815	0.097144	0.568180	-0.002451	72.538437	-11.270220	9.581019	-0.166569	0.000000	-0.138872	0.000000	0.000000	0.000000	0.142679	-0.167308	0.097844	0.000000	0.000000	3.000000	77.000000	1.000000
14968.134149	0.097144	0.568180	-0.002451	72.538437	-11.270220	9.581019	-0.166569	0.000000	-0.138872	0.000000	0.000000	0.000000	0.000001	0.000008	-0.000000	0.000000	0.000000	3.000000	77.000000	1.000000
14968.137482	0.097144	0.568180	-0.002451	72.538437	-11.270220	9.581019	-0.166569	0.000000	-0.138872	0.000000	0.000000	0.000000	0.000001	0.000008	-0.000000	0.000000	0.000000	3.000000	77.000000	1.000000
14968.140815	0.097144	0.568180	-0.002451	72.493378	-11.646375	8.975275	-0.142789	0.000000	-0.122565	0.000000	0.000000	0.000000	0.000001	0.000008	-0.000000	0.000000	0.000000	3.000000	77.000000	1.000000
14968.144149	0.097144	0.568180	-0.002451	72.493378	-11.646375	8.975275	-0.142789	0.000000	-0.122565	0.000000	0.000000	0.000000	0.000001	0.000008	-0.000000	0.000000	0.000000	3.000000	77.000000	1.000000
14968.147482	0.097316	0.567879	-0.002280	72.493378	-11.646375	8.975275	-0.142789	0.000000	-0.122565	0.000000	0.000000	0.000000	0.051595	-0.090208	0.051240	0.000000	0.000000	3.000000	77.000000	1.000000
14968.150815	0.097316	0.567879	-0.002280	72.467285	-11.946218	8.496889	-0.142789	0.000000	-0.122565	0.000000	0.000000	0.000000	0.051595	-0.090208	0.051240	0.000000	0.000000	3.000000	77.000000	1.000000
14968.154149	0.097316	0.567879	-0.002280	72.467285	-11.946218	8.496889	-0.142789	0.000000	-0.122565	0.000000	0.000000	0.000000	0.051595	-0.090208	0.051240	0.000000	0.000000	3.000000	77.000000	1.000000
14968.157482	0.097316	0.567879	-0.002280	72.467285	-11.946218	8.496889	-0.142789	0.000000	-0.122565	0.000000	0.000000	0.000000	0.051595	-0.090208	0.051240	0.000000	0.000000	3.000000	77.000000	1.000000
14968.160815	0.097528	0.567234	-0.001923	72.459259	-12.166870	8.158201	-0.134190	0.000000	-0.114025	0.000000	0.000000	0.000000	0.063605	-0.193557	0.107153	0.000000	0.000000	3.000000	77.000000	1.000000
14968.164149	0.097528	0.567234	-0.001923	72.459259	-12.166870	8.158201	-0.134190	0.000000	-0.114025	0.000000	0.000000	0.000000	0.000001	0.000009	-0.000000	0.000000	0.000000	3.000000	77.000000	1.000000
14968.167482	0.097528	0.567234	-0.001923	72.459259	-12.166870	8.158201	-0.134190	0.000000	-0.114025	0.000000	0.000000	0.000000	0.000001	0.000009	-0.000000	0.000000	0.000000	3.000000	77.000000	1.000000
14968.170815	0.097528	0.567234	-0.001923	72.469780	-12.304103	7.958019	-0.123589	0.000000	-0.096166	0.000000	0.000000	0.000000	0.000001	0.000009	-0.000000	0.000000	0.000000	3.000000	77.000000	1.000000
14968.174149	0.097528	0.567234	-0.001923	72.469780	-12.304103	7.958019	-0.123589	0.000000	-0.096166	0.000000	0.000000	0.000000	0.000001	0.000009	-0.000000	0.000000	0.000000	3.000000	77.000000	1.000000
14968.177482	0.097589	0.566915	-0.001747	72.469780	-12.304103	7.958019	-0.123589	0.000000	-0.096166	0.000000	0.000000	0.000000	0.018089	-0.095701	0.052767	0.000000	0.000000	3.000000	77.000000	1.000000
14968.180815	0.097589	0.566915	-0.001747	72.497604	-12.350889	7.910088	-0.123589	0.000000	-0.096166	0.000000	0.000000	0.000000	0.018089	-0.095701	0.052767	0.000000	0.000000	3.000000	77.000000	1.000000
14968.184149	0.097589	0.566915	-0.001747	72.497604	-12.350889	7.910088	-0.123589	0.000000	-0.096166	0.000000	0.000000	0.000000	0.018089	-0.095701	0.052767	0.000000	0.000000	3.000000	77.000000	1.000000
14968.187482	0.097589	0.566915	-0.001747	72.497604	-12.350889	7.910088	-0.123589	0.000000	-0.096166	0.000000	0.000000	0.000000	0.018089	-0.095701	0.052767	0.000000	0.000000	3.000000	77.000000	1.000000
14968.190815	0.097631	0.566286	-0.001337	72.528946	-12.398870	7.862630	-0.120575	0.000000	-0.087371	0.000000	0.000000	0.000000	0.012785	-0.188708	0.123050	0.000000	0.000000	3.000000	77.000000	1.000000
14968.194149	0.097631	0.566286	-0.001337	72.528946	-12.398870	7.862630	-0.120575	0.000000	-0.087371	0.000000	0.000000	0.000000	-0.000000	-0.000005	0.000000	0.000000	0.000000	3.000000	77.000000	1.000000
14968.197482	0.097631	0.566286	-0.001337	72.528946	-12.398870	7.862630	-0.120575	0.000000	-0.087371	0.000000	0.000000	0.000000	-0.000000	-0.000005	0.000000	0.000000	0.000000	3.000000	77.000000	1.000000
14968.200815	0.097631	0.566286	-0.001337	72.557426	-12.442880	7.819351	-0.118444	0.000000	-0.066863	0.000000	0.000000	0.000000	-0.000000	-0.000005	0.000000	0.000000	0.000000	3.000000	77.000000	1.000000
14968.204149	0.097631	0.566286	-0.001337	72.557426	-12.442880	7.819351	-0.118444	0.000000	-0.066863	0.000000	0.000000	0.000000	-0.000000	-0.000005	0.000000	0.000000	0.000000	3.000000	77.000000	1.000000
14968.207482	0.097647	0.565992	-0.001159	72.557426	-12.442880	7.819351	-0.118444	0.000000	-0.066863	0.000000	0.000000	0.000000	0.004690	-0.088262	0.053606	0.000000	0.000000	3.000000	77.000000	1.000000
14968.210815	0.097647	0.565992	-0.001159	72.588753	-12.485738	7.771582	-0.118444	0.000000	-0.066863	0.000000	0.000000	0.000000	0.004690	-0.088262	0.053606	0.000000	0.000000	3.000000	77.000000	1.000000
14968.214149	0.097647	0.565992	-0.001159	72.588753	-12.485738	7.771582	-0.118444	0.000000	-0.066863	0.000000	0.000000	0.000000	0.004690	-0.088262	0.053606	0.000000	0.000000	3.000000	77.000000	1.000000
14968.217482	0.097647	0.565992	-0.001159	72.588753	-12.485738	7.771582	-0.118444	0.000000	-0.066863	0.000000	0.000000	0.000000	0.004690	-0.088262	0.053606	0.000000	0.000000	3.000000	77.000000	1.000000
14968.220815	0.097763	0.565417	-0.000935	72.617195	-12.524597	7.728006	-0.117662	0.000000	-0.057929	0.000000	0.000000	0.000000	0.034751	-0.172448	0.067086	0.000000	0.000000	3.000000	77.000000	1.000000
14968.224149	0.097763	0.565417	-0.000935	72.617195	-12.524597	7.728006	-0.117662	0.000000	-0.057929	0.000000	0.000000	0.000000	0.034751	-0.172448	0.067086	0.000000	0.000000	3.000000	77.000000	1.000000
14968.227482	0.097763	0.565417	-0.000935	72.617195	-12.524597	7.728006	-0.117662	0.000000	-0.057929	0.000000	0.000000	0.000000	0.034751	-0.172448	0.067086	0.000000	0.000000	3.000000	77.000000	1.000000
14968.230815	0.097763	0.565417	-0.000935	72.642166	-12.559780	7.683721	-0.111870	0.000000	-0.046748	0.000000	0.000000	0.000000	0.034751	-0.172448	0.067086	0.000000	0.000000	3.000000	77.000000	1.000000
14968.234149	0.097805	0.565172	-0.000841	72.642166	-12.559780	7.683721	-0.111870	0.000000	-0.046748	0.000000	0.000000	0.000000	0.012814	-0.073609	0.028091	0.000000	0.000000	3.000000	77.000000	1.000000
14968.237482	0.097805	0.565172	-0.000841	72.642166	-12.559780	7.683721	-0.111870	0.000000	-0.046748	0.000000	0.000000	0.000000	0.012814	-0.073609	0.028091	0.000000	0.000000	3.000000	77.000000	1.000000
14968.240815	0.097805	0.565172	-0.000841	72.663544	-12.585816	7.638741	-0.109734	0.000000	-0.042066	0.000000	0.000000	0.000000	0.012814	-0.073609	0.028091	0.000000	0.000000	3.000000	77.000000	1.000000
14968.244149	0.097805	0.565172	-0.000841	72.663544	-12.585816	7.638741	-0.109734	0.000000	-0.042066	0.000000	0.000000	0.000000	0.012814	-0.073609	0.028091	0.000000	0.000000	3.000000	77.000000	1.000000
14968.247482	0.097949	0.564985	-0.000806	72.663544	-12.585816	7.638741	-0.109734	0.000000	-0.042066	0.000000	0.000000	0.000000	0.043080	-0.055929	0.010683	0.000000	0.000000	3.000000	77.000000	1.000000
14968.250815	0.097949	0.564985	-0.000806	72.670944	-12.618584	7.567192	-0.109734	0.000000	-0.042066	0.000000	0.000000	0.000000	0.043080	-0.055929	0.010683	0.000000	0.000000	3.000000	77.000000	1.000000
14968.254149	0.097949	0.564985	-0.000806	72.670944	-12.618584	7.567192	-0.109734	0.000000	-0.042066	0.000000	0.000000	0.000000	0.043080	-0.055929	0.010683	0.000000	0.000000	3.000000	77.000000	1.000000
14968.257482	0.097949	0.564985	-0.000806	72.670944	-12.618584	7.567192	-0.109734	0.000000	-0.042066	0.000000	0.000000	0.000000	0.043080	-0.055929	0.010683	0.000000	0.000000	3.000000	77.000000	1.000000
14968.260815	0.098227	0.564733	-0.000672	72.665657	-12.693066	7.435602	-0.102554	0.000000	-0.040285	0.000000	0.000000	0.000000	0.083420	-0.075564	0.040092	0.000000	0.000000	3.000000	77.000000	1.000000
14968.264149	0.098227	0.564733	-0.000672	72.665657	-12.693066	7.435602	-0.102554	0.000000	-0.040285	0.000000	0.000000	0.000000	0.083420	-0.075564	0.040092	0.000000	0.000000	3.000000	77.000000	1.000000
14968.267482	0.098227	0.564733	-0.000672	72.665657	-12.693066	7.435602	-0.102554	0.000000	-0.040285	0.000000	0.000000	0.000000	0.083420	-0.075564	0.040092	0.000000	0.000000	3.000000	77.000000	1.000000
14968.270815	0.098227	0.564733	-0.000672	72.641800	-12.811589	7.238302	-0.088651	0.000000	-0.033603	0.000000	0.000000	0.000000	0.083420	-0.075564	0.040092	0.000000	0.000000	3.000000	77.000000	1.000000
14968.274149	0.098287	0.564684	-0.000606	72.641800	-12.811589	7.238302	-0.088651	0.000000	-0.033603	0.000000	0.000000	0.000000	0.017858	-0.014847	0.019748	0.000000	0.000000	3.000000	77.000000	1.000000
14968.277482	0.098287	0.564684	-0.000606	72.641800	-12.811589	7.238302	-0.088651	0.000000	-0.033603	0.000000	0.000000	0.000000	0.017858	-0.014847	0.019748	0.000000	0.000000	3.000000	77.000000	1.000000
14968.280815	0.098287	0.564684	-0.000606	72.606033	-12.970517	6.981869	-0.085675	0.000000	-0.030312	0.000000	0.000000	0.000000	0.017858	-0.014847	0.019748	0.000000	0.000000	3.000000	77.000000	1.000000
14968.284149	0.098287	0.564684	-0.000606	72.606033	-12.970517	6.981869	-0.085675	0.000000	-0.030312	0.000000	0.000000	0.000000	0.017858	-0.014847	0.019748	0.000000	0.000000	3.000000	77.000000	1.000000
14968.287482	0.098296	0.564668	-0.000560	72.606033	-12.970517	6.981869	-0.085675	0.000000	-0.030312	0.000000	0.000000	0.000000	0.002986	-0.004803	0.013881	0.000000	0.000000	3.000000	77.000000	1.000000
14968.290815	0.098296	0.564668	-0.000560	72.567207	-13.124328	6.730747	-0.085675	0.000000	-0.030312	0.000000	0.000000	0.000000	0.002986	-0.004803	0.013881	0.000000	0.000000	3.000000	77.000000	1.000000
14968.294149	0.098300	0.564685	-0.000543	72.567207	-13.124328	6.730747	-0.085675	0.000000	-0.030312	0.000000	0.000000	0.000000	0.001124	0.005262	0.005219	0.000000	0.000000	3.000000	77.000000	1.000000
14968.297482	0.098300	0.564685	-0.000543	72.567207	-13.124328	6.730747	-0.085675	0.000000	-0.030312	0.000000	0.000000	0.000000	0.001124	0.005262	0.005219	0.000000	0.000000	3.000000	77.000000	1.000000
14968.300815	0.098300	0.564685	-0.000543	72.537956	-13.235030	6.548986	-0.084989	0.000000	-0.027129	0.000000	0.000000	0.000000	0.001124	0.005262	0.005219	0.000000	0.000000	3.000000	77.000000	1.000000
14968.304149	0.098300	0.564685	-0.000543	72.537956	-13.235030	6.548986	-0.084989	0.000000	-0.027129	0.000000	0.000000	0.000000	0.001124	0.005262	0.005219	0.000000	0.000000	3.000000	77.000000	1.000000
14968.307482	0.098293	0.564744	-0.000577	72.537956	-13.235030	6.548986	-0.084989	0.000000	-0.027129	0.000000	0.000000	0.000000	-0.002237	0.017730	-0.010386	0.000000	0.000000	3.000000	77.000000	1.000000
14968.310815	0.098293	0.564744	-0.000577	72.520409	-13.261448	6.498800	-0.084989	0.000000	-0.027129	0.000000	0.000000	0.000000	-0.002237	0.017730	-0.010386	0.000000	0.000000	3.000000	77.000000	1.000000
14968.314149	0.098293	0.564744	-0.000577	72.520409	-13.261448	6.498800	-0.084989	0.000000	-0.027129	0.000000	0.000000	0.000000	-0.002237	0.017730	-0.010386	0.000000	0.000000	3.000000	77.000000	1.000000
14968.317482	0.098293	0.564744	-0.000577	72.520409	-13.261448	6.498800	-0.084989	0.000000	-0.027129	0.000000	0.000000	0.000000	-0.002237	0.017730	-0.010386	0.000000	0.000000	3.000000	77.000000	1.000000
14968.320815	0.098248	0.564910	-0.000785	72.514748	-13.252920	6.507742	-0.085362	0.000000	-0.028860	0.000000	0.000000	0.000000	-0.013437	0.049741	-0.062432	0.000000	0.000000	3.000000	77.000000	1.000000
14968.324149	0.098248	0.564910	-0.000785	72.514748	-13.252920	6.507742	-0.085362	0.000000	-0.028860	0.000000	0.000000	0.000000	-0.013437	0.049741	-0.062432	0.000000	0.000000	3.000000	77.000000	1.000000
14968.327482	0.098248	0.564910	-0.000785	72.514748	-13.252920	6.507742	-0.085362	0.000000	-0.028860	0.000000	0.000000	0.000000	-0.013437	0.049741	-0.062432	0.000000	0.000000	3.000000	77.000000	1.000000
14968.330815	0.098248	0.564910	-0.000785	72.506973	-13.234406	6.526033	-0.087602	0.000000	-0.039265	0.000000	0.000000	0.000000	-0.013437	0.049741	-0.062432	0.000000	0.000000	3.000000	77.000000	1.000000
14968.334149	0.098246	0.565019	-0.000900	72.506973	-13.234406	6.526033	-0.087602	0.000000	-0.039265	0.000000	0.000000	0.000000	-0.000594	0.032515	-0.034351	0.000000	0.000000	3.000000	77.000000	1.000000
14968.337482	0.098246	0.565019	-0.000900	72.506973	-13.234406	6.526033	-0.087602	0.000000	-0.039265	0.000000	0.000000	0.000000	-0.000594	0.032515	-0.034351	0.000000	0.000000	3.000000	77.000000	1.000000
14968.340815	0.098246	0.565019	-0.000900	72.495667	-13.214669	6.543876	-0.087701	0.000000	-0.044990	0.000000	0.000000	0.000000	-0.000594	0.032515	-0.034351	0.000000	0.000000	3.000000	77.000000	1.000000
14968.344149	0.098246	0.565019	-0.000900	72.495667	-13.214669	6.543876	-0.087701	0.000000	-0.044990	0.000000	0.000000	0.000000	-0.000594	0.032515	-0.034351	0.000000	0.000000	3.000000	77.000000	1.000000
14968.347482	0.098246	0.565170	-0.001003	72.495667	-13.214669	6.543876	-0.087701	0.000000	-0.044990	0.000000	0.000000	0.000000	0.000149	0.045417	-0.030874	0.000000	0.000000	3.000000	77.000000	1.000000
14968.350815	0.098246	0.565170	-0.001003	72.478691	-13.183744	6.570604	-0.087701	0.000000	-0.044990	0.000000	0.000000	0.000000	0.000149	0.045417	-0.030874	0.000000	0.000000	3.000000	77.000000	1.000000
14968.354149	0.098246	0.565170	-0.001003	72.478691	-13.183744	6.570604	-0.087701	0.000000	-0.044990	0.000000	0.000000	0.000000	0.000149	0.045417	-0.030874	0.000000	0.000000	3.000000	77.000000	1.000000
14968.357482	0.098246	0.565170	-0.001003	72.478691	-13.183744	6.570604	-0.087701	0.000000	-0.044990	0.000000	0.000000	0.000000	0.000149	0.045417	-0.030874	0.000000	0.000000	3.000000	77.000000	1.000000
14968.360815	0.098322	0.565457	-0.001176	72.464554	-13.154380	6.592840	-0.087676	0.000000	-0.050136	0.000000	0.000000	0.000000	0.022759	0.085984	-0.052100	0.000000	0.000000	3.000000	77.000000	1.000000
14968.364149	0.098322	0.565457	-0.001176	72.464554	-13.154380	6.592840	-0.087676	0.000000	-0.050136	0.000000	0.000000	0.000000	0.022759	0.085984	-0.052100	0.000000	0.000000	3.000000	77.000000	1.000000
14968.367482	0.098322	0.565457	-0.001176	72.464554	-13.154380	6.592840	-0.087676	0.000000	-0.050136	0.000000	0.000000	0.000000	0.022759	0.085984	-0.052100	0.000000	0.000000	3.000000	77.000000	1.000000
14968.370815	0.098322	0.565457	-0.001176	72.453232	-13.123847	6.610604	-0.083883	0.000000	-0.058819	0.000000	0.000000	0.000000	0.022759	0.085984	-0.052100	0.000000	0.000000	3.000000	77.000000	1.000000
14968.374149	0.098416	0.565574	-0.001269	72.453232	-13.123847	6.610604	-0.083883	0.000000	-0.058819	0.000000	0.000000	0.000000	0.027972	0.035332	-0.027837	0.000000	0.000000	3.000000	77.000000	1.000000
14968.377482	0.098416	0.565574	-0.001269	72.453232	-13.123847	6.610604	-0.083883	0.000000	-0.058819	0.000000	0.000000	0.000000	0.027972	0.035332	-0.027837	0.000000	0.000000	3.000000	77.000000	1.000000
14968.380815	0.098416	0.565574	-0.001269	72.444733	-13.097556	6.623907	-0.079221	0.000000	-0.063459	0.000000	0.000000	0.000000	0.027972	0.035332	-0.027837	0.000000	0.000000	3.000000	77.000000	1.000000
14968.384149	0.098535	0.565684	-0.001344	72.444733	-13.097556	6.623907	-0.079221	0.000000	-0.063459	0.000000	0.000000	0.000000	0.035952	0.032957	-0.022309	0.000000	0.000000	3.000000	77.000000	1.000000
14968.387482	0.098535	0.565684	-0.001344	72.444733	-13.097556	6.623907	-0.079221	0.000000	-0.063459	0.000000	0.000000	0.000000	0.035952	0.032957	-0.022309	0.000000	0.000000	3.000000	77.000000	1.000000
14968.390815	0.098535	0.565684	-0.001344	72.439056	-13.075502	6.632775	-0.073229	0.000000	-0.067177	0.000000	0.000000	0.000000	0.035952	0.032957	-0.022309	0.000000	0.000000	3.000000	77.000000	1.000000
14968.394149	0.098535	0.565684	-0.001344	72.439056	-13.075502	6.632775	-0.073229	0.000000	-0.067177	0.000000	0.000000	0.000000	0.035952	0.032957	-0.022309	0.000000	0.000000	3.000000	77.000000	1.000000
14968.397482	0.098631	0.565751	-0.001425	72.439056	-13.075502	6.632775	-0.073229	0.000000	-0.067177	0.000000	0.000000	0.000000	0.028699	0.020034	-0.024389	0.000000	0.000000	3.000000	77.000000	1.000000
14968.400815	0.098631	0.565751	-0.001425	72.433418	-13.050741	6.641634	-0.073229	0.000000	-0.067177	0.000000	0.000000	0.000000	0.028699	0.020034	-0.024389	0.000000	0.000000	3.000000	77.000000	1.000000
14968.404149	0.098631	0.565751	-0.001425	72.433418	-13.050741	6.641634	-0.073229	0.000000	-0.067177	0.000000	0.000000	0.000000	0.028699	0.020034	-0.024389	0.000000	0.000000	3.000000	77.000000	1.000000
14968.407482	0.098631	0.565751	-0.001425	72.433418	-13.050741	6.641634	-0.073229	0.000000	-0.067177	0.000000	0.000000	0.000000	0.028699	0.020034	-0.024389	0.000000	0.000000	3.000000	77.000000	1.000000
14968.410815	0.098843	0.565816	-0.001598	72.433395	-13.037139	6.641632	-0.068445	0.000000	-0.071242	0.000000	0.000000	0.000000	0.063479	0.019507	-0.051939	0.000000	0.000000	3.000000	77.000000	1.000000
14968.414149	0.098843	0.565816	-0.001598	72.433395	-13.037139	6.641632	-0.068445	0.000000	-0.071242	0.000000	0.000000	0.000000	0.063479	0.019507	-0.051939	0.000000	0.000000	3.000000	77.000000	1.000000
14968.417482	0.098843	0.565816	-0.001598	72.433395	-13.037139	6.641632	-0.068445	0.000000	-0.071242	0.000000	0.000000	0.000000	0.063479	0.019507	-0.051939	0.000000	0.000000	3.000000	77.000000	1.000000
14968.420815	0.098843	0.565816	-0.001598	72.432709	-13.023831	6.636752	-0.057866	0.000000	-0.079898	0.000000	0.000000	0.000000	0.063479	0.019507	-0.051939	0.000000	0.000000	3.000000	77.000000	1.000000
14968.424149	0.098967	0.565824	-0.001649	72.432709	-13.023831	6.636752	-0.057866	0.000000	-0.079898	0.000000	0.000000	0.000000	0.037420	0.002379	-0.015397	0.000000	0.000000	3.000000	77.000000	1.000000
14968.427482	0.098967	0.565824	-0.001649	72.432709	-13.023831	6.636752	-0.057866	0.000000	-0.079898	0.000000	0.000000	0.000000	0.037420	0.002379	-0.015397	0.000000	0.000000	3.000000	77.000000	1.000000
14968.430815	0.098967	0.565824	-0.001649	72.436691	-13.019409	6.622986	-0.051629	0.000000	-0.082464	0.000000	0.000000	0.000000	0.037420	0.002379	-0.015397	0.000000	0.000000	3.000000	77.000000	1.000000
14968.434149	0.098967	0.565824	-0.001649	72.436691	-13.019409	6.622986	-0.051629	0.000000	-0.082464	0.000000	0.000000	0.000000	0.037420	0.002379	-0.015397	0.000000	0.000000	3.000000	77.000000	1.000000
14968.437482	0.099077	0.565799	-0.001667	72.436691	-13.019409	6.622986	-0.051629	0.000000	-0.082464	0.000000	0.000000	0.000000	0.032814	-0.007635	-0.005311	0.000000	0.000000	3.000000	77.000000	1.000000
14968.440815	0.099077	0.565799	-0.001667	72.439964	-13.023441	6.604342	-0.051629	0.000000	-0.082464	0.000000	0.000000	0.000000	0.032814	-0.007635	-0.005311	0.000000	0.000000	3.000000	77.000000	1.000000
14968.444149	0.099077	0.565799	-0.001667	72.439964	-13.023441	6.604342	-0.051629	0.000000	-0.082464	0.000000	0.000000	0.000000	0.032814	-0.007635	-0.005311	0.000000	0.000000	3.000000	77.000000	1.000000
14968.447482	0.099077	0.565799	-0.001667	72.439964	-13.023441	6.604342	-0.051629	0.000000	-0.082464	0.000000	0.000000	0.000000	0.032814	-0.007635	-0.005311	0.000000	0.000000	3.000000	77.000000	1.000000
14968.450815	0.099280	0.565714	-0.001669	72.441895	-13.049745	6.551976	-0.046160	0.000000	-0.083349	0.000000	0.000000	0.000000	0.061031	-0.025305	-0.000551	0.000000	0.000000	3.000000	77.000000	1.000000
14968.454149	0.099280	0.565714	-0.001669	72.441895	-13.049745	6.551976	-0.046160	0.000000	-0.083349	0.000000	0.000000	0.000000	0.061031	-0.025305	-0.000551	0.000000	0.000000	3.000000	77.000000	1.000000
14968.457482	0.099280	0.565714	-0.001669	72.441895	-13.049745	6.551976	-0.046160	0.000000	-0.083349	0.000000	0.000000	0.000000	0.061031	-0.025305	-0.000551	0.000000	0.000000	3.000000	77.000000	1.000000
14968.460815	0.099280	0.565714	-0.001669	72.437553	-13.122016	6.431771	-0.035988	0.000000	-0.083441	0.000000	0.000000	0.000000	0.061031	-0.025305	-0.000551	0.000000	0.000000	3.000000	77.000000	1.000000
14968.464149	0.099327	0.565638	-0.001661	72.437553	-13.122016	6.431771	-0.035988	0.000000	-0.083441	0.000000	0.000000	0.000000	0.014110	-0.022927	0.002383	0.000000	0.000000	3.000000	77.000000	1.000000
14968.467482	0.099327	0.565638	-0.001661	72.437553	-13.122016	6.431771	-0.035988	0.000000	-0.083441	0.000000	0.000000	0.000000	0.014110	-0.022927	0.002383	0.000000	0.000000	3.000000	77.000000	1.000000
14968.470815	0.099327	0.565638	-0.001661	72.426453	-13.229397	6.258122	-0.033636	0.000000	-0.083044	0.000000	0.000000	0.000000	0.014110	-0.022927	0.002383	0.000000	0.000000	3.000000	77.000000	1.000000
14968.474149	0.099327	0.565638	-0.001661	72.426453	-13.229397	6.258122	-0.033636	0.000000	-0.083044	0.000000	0.000000	0.000000	0.014110	-0.022927	0.002383	0.000000	0.000000	3.000000	77.000000	1.000000
14968.477482	0.099362	0.565534	-0.001711	72.426453	-13.229397	6.258122	-0.033636	0.000000	-0.083044	0.000000	0.000000	0.000000	0.010322	-0.031076	-0.014983	0.000000	0.000000	3.000000	77.000000	1.000000
14968.480815	0.099362	0.565534	-0.001711	72.411720	-13.373084	6.036510	-0.033636	0.000000	-0.083044	0.000000	0.000000	0.000000	0.010322	-0.031076	-0.014983	0.000000	0.000000	3.000000	77.000000	1.000000
14968.484149	0.099362	0.565534	-0.001711	72.411720	-13.373084	6.036510	-0.033636	0.000000	-0.083044	0.000000	0.000000	0.000000	0.010322	-0.031076	-0.014983	0.000000	0.000000	3.000000	77.000000	1.000000
14968.487482	0.099362	0.565534	-0.001711	72.411720	-13.373084	6.036510	-0.033636	0.000000	-0.083044	0.000000	0.000000	0.000000	0.010322	-0.031076	-0.014983	0.000000	0.000000	3.000000	77.000000	1.000000
14968.490815	0.099353	0.565337	-0.001751	72.388351	-13.535818	5.781039	-0.031916	0.000000	-0.085541	0.000000	0.000000	0.000000	-0.002655	-0.059251	-0.012175	0.000000	0.000000	3.000000	77.000000	1.000000
14968.494149	0.099353	0.565337	-0.001751	72.388351	-13.535818	5.781039	-0.031916	0.000000	-0.085541	0.000000	0.000000	0.000000	-0.002655	-0.059251	-0.012175	0.000000	0.000000	3.000000	77.000000	1.000000
14968.497482	0.099353	0.565337	-0.001751	72.388351	-13.535818	5.781039	-0.031916	0.000000	-0.085541	0.000000	0.000000	0.000000	-0.002655	-0.059251	-0.012175	0.000000	0.000000	3.000000	77.000000	1.000000
14968.500815	0.099353	0.565337	-0.001751	72.371834	-13.684541	5.550600	-0.032358	0.000000	-0.087570	0.000000	0.000000	0.000000	-0.002655	-0.059251	-0.012175	0.000000	0.000000	3.000000	77.000000	1.000000
14968.504149	0.099348	0.565251	-0.001775	72.371834	-13.684541	5.550600	-0.032358	0.000000	-0.087570	0.000000	0.000000	0.000000	-0.001520	-0.025810	-0.006962	0.000000	0.000000	3.000000	77.000000	1.000000
14968.507482	0.099348	0.565251	-0.001775	72.371834	-13.684541	5.550600	-0.032358	0.000000	-0.087570	0.000000	0.000000	0.000000	-0.001520	-0.025810	-0.006962	0.000000	0.000000	3.000000	77.000000	1.000000
14968.510815	0.099348	0.565251	-0.001775	72.360252	-13.796155	5.378108	-0.032611	0.000000	-0.088731	0.000000	0.000000	0.000000	-0.001520	-0.025810	-0.006962	0.000000	0.000000	3.000000	77.000000	1.000000
14968.514149	0.099348	0.565251	-0.001775	72.360252	-13.796155	5.378108	-0.032611	0.000000	-0.088731	0.000000	0.000000	0.000000	-0.001520	-0.025810	-0.006962	0.000000	0.000000	3.000000	77.000000	1.000000
14968.517482	0.099348	0.565157	-0.001775	72.360252	-13.796155	5.378108	-0.032611	0.000000	-0.088731	0.000000	0.000000	0.000000	-0.000004	-0.028187	-0.000025	0.000000	0.000000	3.000000	77.000000	1.000000
14968.520815	0.099348	0.565157	-0.001775	72.350105	-13.869494	5.263062	-0.032611	0.000000	-0.088731	0.000000	0.000000	0.000000	-0.000004	-0.028187	-0.000025	0.000000	0.000000	3.000000	77.000000	1.000000
14968.524149	0.099348	0.565157	-0.001775	72.350105	-13.869494	5.263062	-0.032611	0.000000	-0.088731	0.000000	0.000000	0.000000	-0.000004	-0.028187	-0.000025	0.000000	0.000000	3.000000	77.000000	1.000000
14968.527482	0.099348	0.565157	-0.001775	72.350105	-13.869494	5.263062	-0.032611	0.000000	-0.088731	0.000000	0.000000	0.000000	-0.000004	-0.028187	-0.000025	0.000000	0.000000	3.000000	77.000000	1.000000
14968.530815	0.099349	0.565037	-0.001769	72.349205	-13.920683	5.186840	-0.032612	0.000000	-0.088735	0.000000	0.000000	0.000000	0.000371	-0.035822	0.001697	0.000000	0.000000	3.000000	77.000000	1.000000
14968.534149	0.099349	0.565037	-0.001769	72.349205	-13.920683	5.186840	-0.032612	0.000000	-0.088735	0.000000	0.000000	0.000000	0.000371	-0.035822	0.001697	0.000000	0.000000	3.000000	77.000000	1.000000
14968.537482	0.099349	0.565037	-0.001769	72.349205	-13.920683	5.186840	-0.032612	0.000000	-0.088735	0.000000	0.000000	0.000000	0.000371	-0.035822	0.001697	0.000000	0.000000	3.000000	77.000000	1.000000
14968.540815	0.099349	0.565037	-0.001769	72.346306	-13.932411	5.167604	-0.032550	0.000000	-0.088452	0.000000	0.000000	0.000000	0.000371	-0.035822	0.001697	0.000000	0.000000	3.000000	77.000000	1.000000
14968.544149	0.099354	0.565029	-0.001746	72.346306	-13.932411	5.167604	-0.032550	0.000000	-0.088452	0.000000	0.000000	0.000000	0.001513	-0.002386	0.006942	0.000000	0.000000	3.000000	77.000000	1.000000
14968.547482	0.099354	0.565029	-0.001746	72.346306	-13.932411	5.167604	-0.032550	0.000000	-0.088452	0.000000	0.000000	0.000000	0.001513	-0.002386	0.006942	0.000000	0.000000	3.000000	77.000000	1.000000
14968.550815	0.099354	0.565029	-0.001746	72.346306	-13.932411	5.167604	-0.032298	0.000000	-0.087295	0.000000	0.000000	0.000000	0.001513	-0.002386	0.006942	0.000000	0.000000	3.000000	77.000000	1.000000
14968.554149	0.099354	0.565029	-0.001746	72.346306	-13.932411	5.167604	-0.032298	0.000000	-0.087295	0.000000	0.000000	0.000000	0.001513	-0.002386	0.006942	0.000000	0.000000	3.000000	77.000000	1.000000
14968.557482	0.099359	0.565021	-0.001723	72.346306	-13.932411	5.167604	-0.032298	0.000000	-0.087295	0.000000	0.000000	0.000000	0.001515	-0.002388	0.006942	0.000000	0.000000	3.000000	77.000000	1.000000
14968.560815	0.099359	0.565021	-0.001723	72.342796	-13.930994	5.167357	-0.032298	0.000000	-0.087295	0.000000	0.000000	0.000000	0.001515	-0.002388	0.006942	0.000000	0.000000	3.000000	77.000000	1.000000
14968.564149	0.099359	0.565021	-0.001723	72.342796	-13.930994	5.167357	-0.032298	0.000000	-0.087295	0.000000	0.000000	0.000000	0.001515	-0.002388	0.006942	0.000000	0.000000	3.000000	77.000000	1.000000
14968.567482	0.099359	0.565021	-0.001723	72.342796	-13.930994	5.167357	-0.032298	0.000000	-0.087295	0.000000	0.000000	0.000000	0.001515	-0.002388	0.006942	0.000000	0.000000	3.000000	77.000000	1.000000
14968.570815	0.099365	0.565082	-0.001694	72.335739	-13.928168	5.166867	-0.032046	0.000000	-0.086138	0.000000	0.000000	0.000000	0.001897	0.018172	0.008702	0.000000	0.000000	3.000000	77.000000	1.000000
14968.574149	0.099365	0.565082	-0.001694	72.335739	-13.928168	5.166867	-0.032046	0.000000	-0.086138	0.000000	0.000000	0.000000	0.001897	0.018172	0.008702	0.000000	0.000000	3.000000	77.000000	1.000000
14968.577482	0.099365	0.565082	-0.001694	72.335739	-13.928168	5.166867	-0.032046	0.000000	-0.086138	0.000000	0.000000	0.000000	0.001897	0.018172	0.008702	0.000000	0.000000	3.000000	77.000000	1.000000
14968.580815	0.099365	0.565082	-0.001694	72.322357	-13.916862	5.170685	-0.031729	0.000000	-0.084688	0.000000	0.000000	0.000000	0.001897	0.018172	0.008702	0.000000	0.000000	3.000000	77.000000	1.000000
14968.584149	0.099419	0.565160	-0.001657	72.322357	-13.916862	5.170685	-0.031729	0.000000	-0.084688	0.000000	0.000000	0.000000	0.016009	0.023424	0.011082	0.000000	0.000000	3.000000	77.000000	1.000000
14968.587482	0.099419	0.565160	-0.001657	72.322357	-13.916862	5.170685	-0.031729	0.000000	-0.084688	0.000000	0.000000	0.000000	0.016009	0.023424	0.011082	0.000000	0.000000	3.000000	77.000000	1.000000
14968.590815	0.099419	0.565160	-0.001657	72.307526	-13.908704	5.164879	-0.029061	0.000000	-0.082841	0.000000	0.000000	0.000000	0.016009	0.023424	0.011082	0.000000	0.000000	3.000000	77.000000	1.000000
14968.594149	0.099419	0.565160	-0.001657	72.307526	-13.908704	5.164879	-0.029061	0.000000	-0.082841	0.000000	0.000000	0.000000	0.016009	0.023424	0.011082	0.000000	0.000000	3.000000	77.000000	1.000000
14968.597482	0.099451	0.565238	-0.001615	72.307526	-13.908704	5.164879	-0.029061	0.000000	-0.082841	0.000000	0.000000	0.000000	0.009525	0.023419	0.012492	0.000000	0.000000	3.000000	77.000000	1.000000
14968.600815	0.099451	0.565238	-0.001615	72.292351	-13.914109	5.140118	-0.029061	0.000000	-0.082841	0.000000	0.000000	0.000000	0.009525	0.023419	0.012492	0.000000	0.000000	3.000000	77.000000	1.000000
14968.604149	0.099451	0.565238	-0.001615	72.292351	-13.914109	5.140118	-0.029061	0.000000	-0.082841	0.000000	0.000000	0.000000	0.009525	0.023419	0.012492	0.000000	0.000000	3.000000	77.000000	1.000000
14968.607482	0.099451	0.565238	-0.001615	72.292351	-13.914109	5.140118	-0.029061	0.000000	-0.082841	0.000000	0.000000	0.000000	0.009525	0.023419	0.012492	0.000000	0.000000	3.000000	77.000000	1.000000
14968.610815	0.099532	0.565377	-0.001554	72.278534	-13.932386	5.101235	-0.027474	0.000000	-0.080759	0.000000	0.000000	0.000000	0.024399	0.041614	0.018341	0.000000	0.000000	3.000000	77.000000	1.000000
14968.614149	0.099532	0.565377	-0.001554	72.278534	-13.932386	5.101235	-0.027474	0.000000	-0.080759	0.000000	0.000000	0.000000	0.024399	0.041614	0.018341	0.000000	0.000000	3.000000	77.000000	1.000000
14968.617482	0.099532	0.565377	-0.001554	72.278534	-13.932386	5.101235	-0.027474	0.000000	-0.080759	0.000000	0.000000	0.000000	0.024399	0.041614	0.018341	0.000000	0.000000	3.000000	77.000000	1.000000
14968.620815	0.099532	0.565377	-0.001554	72.267143	-13.968501	5.038906	-0.023407	0.000000	-0.077702	0.000000	0.000000	0.000000	0.024399	0.041614	0.018341	0.000000	0.000000	3.000000	77.000000	1.000000
14968.624149	0.099556	0.565420	-0.001547	72.267143	-13.968501	5.038906	-0.023407	0.000000	-0.077702	0.000000	0.000000	0.000000	0.007247	0.012913	0.002059	0.000000	0.000000	3.000000	77.000000	1.000000
14968.627482	0.099556	0.565420	-0.001547	72.267143	-13.968501	5.038906	-0.023407	0.000000	-0.077702	0.000000	0.000000	0.000000	0.007247	0.012913	0.002059	0.000000	0.000000	3.000000	77.000000	1.000000
14968.630815	0.099556	0.565420	-0.001547	72.260590	-14.010705	4.972095	-0.022200	0.000000	-0.077359	0.000000	0.000000	0.000000	0.007247	0.012913	0.002059	0.000000	0.000000	3.000000	77.000000	1.000000
14968.634149	0.099556	0.565420	-0.001547	72.260590	-14.010705	4.972095	-0.022200	0.000000	-0.077359	0.000000	0.000000	0.000000	0.007247	0.012913	0.002059	0.000000	0.000000	3.000000	77.000000	1.000000
14968.637482	0.099537	0.565426	-0.001634	72.260590	-14.010705	4.972095	-0.022200	0.000000	-0.077359	0.000000	0.000000	0.000000	-0.005687	0.001870	-0.026035	0.000000	0.000000	3.000000	77.000000	1.000000
14968.640815	0.099537	0.565426	-0.001634	72.252541	-14.058672	4.895769	-0.022200	0.000000	-0.077359	0.000000	0.000000	0.000000	-0.005687	0.001870	-0.026035	0.000000	0.000000	3.000000	77.000000	1.000000
14968.644149	0.099537	0.565426	-0.001634	72.252541	-14.058672	4.895769	-0.022200	0.000000	-0.077359	0.000000	0.000000	0.000000	-0.005687	0.001870	-0.026035	0.000000	0.000000	3.000000	77.000000	1.000000
14968.647482	0.099537	0.565426	-0.001634	72.252541	-14.058672	4.895769	-0.022200	0.000000	-0.077359	0.000000	0.000000	0.000000	-0.005687	0.001870	-0.026035	0.000000	0.000000	3.000000	77.000000	1.000000
14968.650815	0.099481	0.565419	-0.001889	72.248756	-14.105138	4.824484	-0.023148	0.000000	-0.081698	0.000000	0.000000	0.000000	-0.016687	-0.002058	-0.076381	0.000000	0.000000	3.000000	77.000000	1.000000
14968.654149	0.099481	0.565419	-0.001889	72.248756	-14.105138	4.824484	-0.023148	0.000000	-0.081698	0.000000	0.000000	0.000000	-0.016687	-0.002058	-0.076381	0.000000	1.000000	3.000000	77.000000	1.000000
14968.657482	0.099481	0.565419	-0.001889	72.248756	-14.105138	4.824484	-0.023148	0.000000	-0.081698	0.000000	0.000000	0.000000	-0.016687	-0.002058	-0.076381	0.000000	1.000000	3.000000	77.000000	1.000000
