# Supplementary material for: Haptic Guidance Needs to Be Intuitive Not Just Informative to Improve Human Motor Accuracy
Source: PLoS One. 2016 Mar 16;11(3):e0150912. doi: 10.1371/journal.pone.0150912 (PMC4794196; doi:10.1371/journal.pone.0150912)
Supplement: S1 Data — (ZIP) [file pone.0150912.s001.zip › Subject6/exp1_0078.txt]

Time	PosX	PosY	PosZ	RotX	RotY	RotZ	ForceX	ForceY	ForceZ	MomentX	MomentY	MomentZ	VelocityX	VelocityY	VelocityZ	CalibratedWeight	ButtonDown	Condition	Trial	Visual
14970.280815	0.002055	0.519646	0.246159	77.400543	43.723206	55.220104	-1.847226	0.000000	4.646263	0.000000	0.000000	0.000000	-0.010117	-0.101782	-0.033921	0.000000	1.000000	3.000000	78.000000	0.000000
14970.284149	0.002055	0.519646	0.246159	77.400543	43.723206	55.220104	-1.847226	0.000000	4.646263	0.000000	0.000000	0.000000	-0.010117	-0.101782	-0.033921	0.000000	1.000000	3.000000	78.000000	0.000000
14970.287482	0.002055	0.519646	0.246159	77.400543	43.723206	55.220104	-1.847226	0.000000	4.646263	0.000000	0.000000	0.000000	-0.010117	-0.101782	-0.033921	0.000000	1.000000	3.000000	78.000000	0.000000
14970.290815	0.002055	0.519646	0.246159	77.272415	43.031143	54.451042	-1.848508	0.000000	4.645753	0.000000	0.000000	0.000000	-0.010117	-0.101782	-0.033921	0.000000	1.000000	3.000000	78.000000	0.000000
14970.294149	0.001522	0.519794	0.246737	77.272415	43.031143	54.451042	-1.848508	0.000000	4.645753	0.000000	0.000000	0.000000	-0.159889	0.044402	0.173195	0.000000	1.000000	3.000000	78.000000	0.000000
14970.297482	0.001522	0.519794	0.246737	77.272415	43.031143	54.451042	-1.848508	0.000000	4.645753	0.000000	0.000000	0.000000	-0.159889	0.044402	0.173195	0.000000	1.000000	3.000000	78.000000	0.000000
14970.300815	0.001522	0.519794	0.246737	77.168053	42.469788	53.931023	-1.853434	0.000000	4.643789	0.000000	0.000000	0.000000	-0.159889	0.044402	0.173195	0.000000	1.000000	3.000000	78.000000	0.000000
14970.304149	0.000922	0.519793	0.247390	77.168053	42.469788	53.931023	-1.853434	0.000000	4.643789	0.000000	0.000000	0.000000	-0.180188	-0.000052	0.195905	0.000000	1.000000	3.000000	78.000000	0.000000
14970.307482	0.000922	0.519793	0.247390	77.168053	42.469788	53.931023	-1.853434	0.000000	4.643789	0.000000	0.000000	0.000000	-0.180188	-0.000052	0.195905	0.000000	1.000000	3.000000	78.000000	0.000000
14970.310815	0.000922	0.519793	0.247390	77.062447	42.175472	53.643681	-1.858935	0.000000	4.641590	0.000000	0.000000	0.000000	-0.180188	-0.000052	0.195905	0.000000	1.000000	3.000000	78.000000	0.000000
14970.314149	0.000922	0.519793	0.247390	77.062447	42.175472	53.643681	-1.858935	0.000000	4.641590	0.000000	0.000000	0.000000	-0.180188	-0.000052	0.195905	0.000000	1.000000	3.000000	78.000000	0.000000
14970.317482	0.000621	0.519753	0.248251	77.062447	42.175472	53.643681	-1.858935	0.000000	4.641590	0.000000	0.000000	0.000000	-0.090078	-0.012010	0.258358	0.000000	1.000000	3.000000	78.000000	0.000000
14970.320815	0.000621	0.519753	0.248251	76.897858	42.097321	53.674206	-1.858935	0.000000	4.641590	0.000000	0.000000	0.000000	-0.090078	-0.012010	0.258358	0.000000	1.000000	3.000000	78.000000	0.000000
14970.324149	-0.000015	0.519923	0.249282	76.897858	42.097321	53.674206	-1.858935	0.000000	4.641590	0.000000	0.000000	0.000000	-0.190885	0.050763	0.309296	0.000000	1.000000	3.000000	78.000000	0.000000
14970.327482	-0.000015	0.519923	0.249282	76.897858	42.097321	53.674206	-1.858935	0.000000	4.641590	0.000000	0.000000	0.000000	-0.190885	0.050763	0.309296	0.000000	1.000000	3.000000	78.000000	0.000000
14970.330815	-0.000015	0.519923	0.249282	76.683632	42.124577	53.889835	-1.861803	0.000000	4.640441	0.000000	0.000000	0.000000	-0.190885	0.050763	0.309296	0.000000	1.000000	3.000000	78.000000	0.000000
14970.334149	-0.000989	0.520067	0.250470	76.683632	42.124577	53.889835	-1.861803	0.000000	4.640441	0.000000	0.000000	0.000000	-0.292264	0.043339	0.356334	0.000000	1.000000	3.000000	78.000000	0.000000
14970.337482	-0.000989	0.520067	0.250470	76.683632	42.124577	53.889835	-1.861803	0.000000	4.640441	0.000000	0.000000	0.000000	-0.292264	0.043339	0.356334	0.000000	1.000000	3.000000	78.000000	0.000000
14970.340815	-0.000989	0.520067	0.250470	76.442963	42.268631	54.155655	-1.869736	0.000000	4.637250	0.000000	0.000000	0.000000	-0.292264	0.043339	0.356334	0.000000	1.000000	3.000000	78.000000	0.000000
14970.344149	-0.001933	0.520173	0.251656	76.442963	42.268631	54.155655	-1.869736	0.000000	4.637250	0.000000	0.000000	0.000000	-0.283151	0.031671	0.356074	0.000000	1.000000	3.000000	78.000000	0.000000
14970.347482	-0.001933	0.520173	0.251656	76.442963	42.268631	54.155655	-1.869736	0.000000	4.637250	0.000000	0.000000	0.000000	-0.283151	0.031671	0.356074	0.000000	1.000000	3.000000	78.000000	0.000000
14970.350815	-0.001933	0.520173	0.251656	76.165672	42.622513	54.511356	-1.877104	0.000000	4.634273	0.000000	0.000000	0.000000	-0.283151	0.031671	0.356074	0.000000	1.000000	3.000000	78.000000	0.000000
14970.354149	-0.002947	0.520236	0.252811	76.165672	42.622513	54.511356	-1.877104	0.000000	4.634273	0.000000	0.000000	0.000000	-0.304283	0.019138	0.346378	0.000000	1.000000	3.000000	78.000000	0.000000
14970.357482	-0.002947	0.520236	0.252811	76.165672	42.622513	54.511356	-1.877104	0.000000	4.634273	0.000000	0.000000	0.000000	-0.304283	0.019138	0.346378	0.000000	1.000000	3.000000	78.000000	0.000000
14970.360815	-0.002947	0.520236	0.252811	75.888557	43.238300	55.245712	-1.885702	0.000000	4.630781	0.000000	0.000000	0.000000	-0.304283	0.019138	0.346378	0.000000	1.000000	3.000000	78.000000	0.000000
14970.364149	-0.004133	0.520315	0.253912	75.888557	43.238300	55.245712	-1.885702	0.000000	4.630781	0.000000	0.000000	0.000000	-0.355819	0.023607	0.330274	0.000000	1.000000	3.000000	78.000000	0.000000
14970.367482	-0.004133	0.520315	0.253912	75.888557	43.238300	55.245712	-1.885702	0.000000	4.630781	0.000000	0.000000	0.000000	-0.355819	0.023607	0.330274	0.000000	1.000000	3.000000	78.000000	0.000000
14970.370815	-0.004133	0.520315	0.253912	75.747070	44.581383	56.772690	-1.897225	0.000000	4.626071	0.000000	0.000000	0.000000	-0.355819	0.023607	0.330274	0.000000	1.000000	3.000000	78.000000	0.000000
14970.374149	-0.005424	0.520289	0.254939	75.747070	44.581383	56.772690	-1.897225	0.000000	4.626071	0.000000	0.000000	0.000000	-0.387183	-0.007723	0.307970	0.000000	1.000000	3.000000	78.000000	0.000000
14970.377482	-0.005424	0.520289	0.254939	75.747070	44.581383	56.772690	-1.897225	0.000000	4.626071	0.000000	0.000000	0.000000	-0.387183	-0.007723	0.307970	0.000000	1.000000	3.000000	78.000000	0.000000
14970.380815	-0.005424	0.520289	0.254939	75.758018	46.698940	58.939095	-1.910709	0.000000	4.620519	0.000000	0.000000	0.000000	-0.387183	-0.007723	0.307970	0.000000	1.000000	3.000000	78.000000	0.000000
14970.384149	-0.006718	0.520200	0.255919	75.758018	46.698940	58.939095	-1.910709	0.000000	4.620519	0.000000	0.000000	0.000000	-0.388175	-0.026640	0.294199	0.000000	1.000000	3.000000	78.000000	0.000000
14970.387482	-0.006718	0.520200	0.255919	75.758018	46.698940	58.939095	-1.910709	0.000000	4.620519	0.000000	0.000000	0.000000	-0.388175	-0.026640	0.294199	0.000000	1.000000	3.000000	78.000000	0.000000
14970.390815	-0.006718	0.520200	0.255919	75.795616	48.900986	61.288334	-1.924380	0.000000	4.614841	0.000000	0.000000	0.000000	-0.388175	-0.026640	0.294199	0.000000	1.000000	3.000000	78.000000	0.000000
14970.394149	-0.008049	0.520066	0.256837	75.795616	48.900986	61.288334	-1.924380	0.000000	4.614841	0.000000	0.000000	0.000000	-0.399206	-0.040189	0.275236	0.000000	1.000000	3.000000	78.000000	0.000000
14970.397482	-0.008049	0.520066	0.256837	75.795616	48.900986	61.288334	-1.924380	0.000000	4.614841	0.000000	0.000000	0.000000	-0.399206	-0.040189	0.275236	0.000000	1.000000	3.000000	78.000000	0.000000
14970.400815	-0.008049	0.520066	0.256837	75.823326	50.879841	63.478661	-1.938864	0.000000	4.608775	0.000000	0.000000	0.000000	-0.399206	-0.040189	0.275236	0.000000	1.000000	3.000000	78.000000	0.000000
14970.404149	-0.009383	0.519815	0.257760	75.823326	50.879841	63.478661	-1.938864	0.000000	4.608775	0.000000	0.000000	0.000000	-0.400265	-0.075559	0.277017	0.000000	1.000000	3.000000	78.000000	0.000000
14970.407482	-0.009383	0.519815	0.257760	75.823326	50.879841	63.478661	-1.938864	0.000000	4.608775	0.000000	0.000000	0.000000	-0.400265	-0.075559	0.277017	0.000000	1.000000	3.000000	78.000000	0.000000
14970.410815	-0.009383	0.519815	0.257760	75.860435	52.616566	65.354355	-1.953203	0.000000	4.602716	0.000000	0.000000	0.000000	-0.400265	-0.075559	0.277017	0.000000	1.000000	3.000000	78.000000	0.000000
14970.414149	-0.010619	0.519564	0.258711	75.860435	52.616566	65.354355	-1.953203	0.000000	4.602716	0.000000	0.000000	0.000000	-0.370844	-0.075047	0.285368	0.000000	0.000000	3.000000	78.000000	0.000000
14970.417482	-0.010619	0.519564	0.258711	75.860435	52.616566	65.354355	-1.953203	0.000000	4.602716	0.000000	0.000000	0.000000	-0.370844	-0.075047	0.285368	0.000000	0.000000	3.000000	78.000000	0.000000
14970.420815	-0.010619	0.519564	0.258711	75.909073	54.154327	66.977249	-1.965732	0.000000	4.597380	0.000000	0.000000	0.000000	-0.370844	-0.075047	0.285368	0.000000	0.000000	3.000000	78.000000	0.000000
14970.424149	-0.011756	0.519274	0.259663	75.909073	54.154327	66.977249	-1.965732	0.000000	4.597380	0.000000	0.000000	0.000000	-0.341207	-0.087139	0.285634	0.000000	0.000000	3.000000	78.000000	0.000000
14970.427482	-0.011756	0.519274	0.259663	75.909073	54.154327	66.977249	-1.965732	0.000000	4.597380	0.000000	0.000000	0.000000	-0.341207	-0.087139	0.285634	0.000000	0.000000	3.000000	78.000000	0.000000
14970.430815	-0.011756	0.519274	0.259663	75.950089	55.635410	68.528671	-1.976646	0.000000	4.592697	0.000000	0.000000	0.000000	-0.341207	-0.087139	0.285634	0.000000	0.000000	3.000000	78.000000	0.000000
14970.434149	-0.012725	0.519037	0.260564	75.950089	55.635410	68.528671	-1.976646	0.000000	4.592697	0.000000	0.000000	0.000000	-0.290716	-0.071029	0.270068	0.000000	0.000000	3.000000	78.000000	0.000000
14970.437482	-0.012725	0.519037	0.260564	75.950089	55.635410	68.528671	-1.976646	0.000000	4.592697	0.000000	0.000000	0.000000	-0.290716	-0.071029	0.270068	0.000000	0.000000	3.000000	78.000000	0.000000
14970.440815	-0.012725	0.519037	0.260564	76.017700	57.334110	70.291214	-1.985285	0.000000	4.588970	0.000000	0.000000	0.000000	-0.290716	-0.071029	0.270068	0.000000	0.000000	3.000000	78.000000	0.000000
14970.444149	-0.013526	0.518797	0.261433	76.017700	57.334110	70.291214	-1.985285	0.000000	4.588970	0.000000	0.000000	0.000000	-0.240085	-0.072093	0.260904	0.000000	0.000000	3.000000	78.000000	0.000000
14970.447482	-0.013526	0.518797	0.261433	76.017700	57.334110	70.291214	-1.985285	0.000000	4.588970	0.000000	0.000000	0.000000	-0.240085	-0.072093	0.260904	0.000000	0.000000	3.000000	78.000000	0.000000
14970.450815	-0.013526	0.518797	0.261433	76.172714	59.526077	72.485847	-1.991549	0.000000	4.586255	0.000000	0.000000	0.000000	-0.240085	-0.072093	0.260904	0.000000	0.000000	3.000000	78.000000	0.000000
14970.454149	-0.013526	0.518797	0.261433	76.172714	59.526077	72.485847	-1.991549	0.000000	4.586255	0.000000	0.000000	0.000000	-0.240085	-0.072093	0.260904	0.000000	0.000000	3.000000	78.000000	0.000000
14970.457482	-0.014187	0.518579	0.262117	76.172714	59.526077	72.485847	-1.991549	0.000000	4.586255	0.000000	0.000000	0.000000	-0.198560	-0.065236	0.204964	0.000000	0.000000	3.000000	78.000000	0.000000
14970.460815	-0.014187	0.518579	0.262117	76.390030	62.219349	75.128021	-1.991549	0.000000	4.586255	0.000000	0.000000	0.000000	-0.198560	-0.065236	0.204964	0.000000	0.000000	3.000000	78.000000	0.000000
14970.464149	-0.014608	0.518388	0.262647	76.390030	62.219349	75.128021	-1.991549	0.000000	4.586255	0.000000	0.000000	0.000000	-0.126204	-0.057536	0.159191	0.000000	0.000000	3.000000	78.000000	0.000000
14970.467482	-0.014608	0.518388	0.262647	76.390030	62.219349	75.128021	-1.991549	0.000000	4.586255	0.000000	0.000000	0.000000	-0.126204	-0.057536	0.159191	0.000000	0.000000	3.000000	78.000000	0.000000
14970.470815	-0.014608	0.518388	0.262647	76.589806	65.116379	77.952576	-1.999700	0.000000	4.582707	0.000000	0.000000	0.000000	-0.126204	-0.057536	0.159191	0.000000	0.000000	3.000000	78.000000	0.000000
14970.474149	-0.014608	0.518388	0.262647	76.589806	65.116379	77.952576	-1.999700	0.000000	4.582707	0.000000	0.000000	0.000000	-0.126204	-0.057536	0.159191	0.000000	0.000000	3.000000	78.000000	0.000000
14970.477482	-0.014785	0.518275	0.262945	76.589806	65.116379	77.952576	-1.999700	0.000000	4.582707	0.000000	0.000000	0.000000	-0.053112	-0.033923	0.089348	0.000000	0.000000	3.000000	78.000000	0.000000
14970.480815	-0.014785	0.518275	0.262945	76.781418	67.992111	80.727165	-1.999700	0.000000	4.582707	0.000000	0.000000	0.000000	-0.053112	-0.033923	0.089348	0.000000	0.000000	3.000000	78.000000	0.000000
14970.484149	-0.014856	0.518264	0.263052	76.781418	67.992111	80.727165	-1.999700	0.000000	4.582707	0.000000	0.000000	0.000000	-0.021181	-0.003188	0.032075	0.000000	0.000000	3.000000	78.000000	0.000000
14970.487482	-0.014856	0.518264	0.263052	76.781418	67.992111	80.727165	-1.999700	0.000000	4.582707	0.000000	0.000000	0.000000	-0.021181	-0.003188	0.032075	0.000000	0.000000	3.000000	78.000000	0.000000
14970.490815	-0.014856	0.518264	0.263052	77.010269	70.837372	83.423523	-2.000739	0.000000	4.582253	0.000000	0.000000	0.000000	-0.021181	-0.003188	0.032075	0.000000	0.000000	3.000000	78.000000	0.000000
14970.494149	-0.014856	0.518264	0.263052	77.010269	70.837372	83.423523	-2.000739	0.000000	4.582253	0.000000	0.000000	0.000000	-0.021181	-0.003188	0.032075	0.000000	0.000000	3.000000	78.000000	0.000000
14970.497482	-0.014818	0.518309	0.262880	77.010269	70.837372	83.423523	-2.000739	0.000000	4.582253	0.000000	0.000000	0.000000	0.011323	0.013434	-0.051567	0.000000	0.000000	3.000000	78.000000	0.000000
14970.500815	-0.014818	0.518309	0.262880	77.281082	73.597641	85.981674	-2.000739	0.000000	4.582253	0.000000	0.000000	0.000000	0.011323	0.013434	-0.051567	0.000000	0.000000	3.000000	78.000000	0.000000
14970.504149	-0.014673	0.518451	0.262456	77.281082	73.597641	85.981674	-2.000739	0.000000	4.582253	0.000000	0.000000	0.000000	0.043628	0.042614	-0.127173	0.000000	0.000000	3.000000	78.000000	0.000000
14970.507482	-0.014673	0.518451	0.262456	77.281082	73.597641	85.981674	-2.000739	0.000000	4.582253	0.000000	0.000000	0.000000	0.043628	0.042614	-0.127173	0.000000	0.000000	3.000000	78.000000	0.000000
14970.510815	-0.014673	0.518451	0.262456	77.579109	76.346977	88.492676	-2.001868	0.000000	4.581760	0.000000	0.000000	0.000000	0.043628	0.042614	-0.127173	0.000000	0.000000	3.000000	78.000000	0.000000
14970.514149	-0.014673	0.518451	0.262456	77.579109	76.346977	88.492676	-2.001868	0.000000	4.581760	0.000000	0.000000	0.000000	0.043628	0.042614	-0.127173	0.000000	0.000000	3.000000	78.000000	0.000000
14970.517482	-0.014419	0.518648	0.261752	77.579109	76.346977	88.492676	-2.001868	0.000000	4.581760	0.000000	0.000000	0.000000	0.076004	0.059073	-0.211185	0.000000	0.000000	3.000000	78.000000	0.000000
14970.520815	-0.014419	0.518648	0.261752	77.877144	79.049522	90.940697	-2.001868	0.000000	4.581760	0.000000	0.000000	0.000000	0.076004	0.059073	-0.211185	0.000000	0.000000	3.000000	78.000000	0.000000
14970.524149	-0.014060	0.518964	0.260838	77.877144	79.049522	90.940697	-2.001868	0.000000	4.581760	0.000000	0.000000	0.000000	0.107794	0.094951	-0.274170	0.000000	0.000000	3.000000	78.000000	0.000000
14970.527482	-0.014060	0.518964	0.260838	77.877144	79.049522	90.940697	-2.001868	0.000000	4.581760	0.000000	0.000000	0.000000	0.107794	0.094951	-0.274170	0.000000	0.000000	3.000000	78.000000	0.000000
14970.530815	-0.014060	0.518964	0.260838	78.154373	81.718628	93.351456	-2.003257	0.000000	4.581153	0.000000	0.000000	0.000000	0.107794	0.094951	-0.274170	0.000000	0.000000	3.000000	78.000000	0.000000
14970.534149	-0.013492	0.519316	0.259660	78.154373	81.718628	93.351456	-2.003257	0.000000	4.581153	0.000000	0.000000	0.000000	0.170320	0.105469	-0.353434	0.000000	0.000000	3.000000	78.000000	0.000000
14970.537482	-0.013492	0.519316	0.259660	78.154373	81.718628	93.351456	-2.003257	0.000000	4.581153	0.000000	0.000000	0.000000	0.170320	0.105469	-0.353434	0.000000	0.000000	3.000000	78.000000	0.000000
14970.540815	-0.013492	0.519316	0.259660	78.408363	84.211708	95.587769	-2.002479	0.000000	4.581493	0.000000	0.000000	0.000000	0.170320	0.105469	-0.353434	0.000000	0.000000	3.000000	78.000000	0.000000
14970.544149	-0.012787	0.519728	0.258289	78.408363	84.211708	95.587769	-2.002479	0.000000	4.581493	0.000000	0.000000	0.000000	0.211592	0.123583	-0.411227	0.000000	0.000000	3.000000	78.000000	0.000000
14970.547482	-0.012787	0.519728	0.258289	78.408363	84.211708	95.587769	-2.002479	0.000000	4.581493	0.000000	0.000000	0.000000	0.211592	0.123583	-0.411227	0.000000	0.000000	3.000000	78.000000	0.000000
14970.550815	-0.012787	0.519728	0.258289	78.654915	86.337906	97.461067	-2.000897	0.000000	4.582184	0.000000	0.000000	0.000000	0.211592	0.123583	-0.411227	0.000000	0.000000	3.000000	78.000000	0.000000
14970.554149	-0.011979	0.520178	0.256709	78.654915	86.337906	97.461067	-2.000897	0.000000	4.582184	0.000000	0.000000	0.000000	0.242375	0.135118	-0.473986	0.000000	0.000000	3.000000	78.000000	0.000000
14970.557482	-0.011979	0.520178	0.256709	78.654915	86.337906	97.461067	-2.000897	0.000000	4.582184	0.000000	0.000000	0.000000	0.242375	0.135118	-0.473986	0.000000	0.000000	3.000000	78.000000	0.000000
14970.560815	-0.011979	0.520178	0.256709	78.912354	87.708374	98.591103	-1.999128	0.000000	4.582957	0.000000	0.000000	0.000000	0.242375	0.135118	-0.473986	0.000000	0.000000	3.000000	78.000000	0.000000
14970.564149	-0.011070	0.520666	0.254918	78.912354	87.708374	98.591103	-1.999128	0.000000	4.582957	0.000000	0.000000	0.000000	0.272757	0.146326	-0.537478	0.000000	0.000000	3.000000	78.000000	0.000000
14970.567482	-0.011070	0.520666	0.254918	78.912354	87.708374	98.591103	-1.999128	0.000000	4.582957	0.000000	0.000000	0.000000	0.272757	0.146326	-0.537478	0.000000	0.000000	3.000000	78.000000	0.000000
14970.570815	-0.011070	0.520666	0.254918	79.186935	88.242523	98.896866	-1.997198	0.000000	4.583797	0.000000	0.000000	0.000000	0.272757	0.146326	-0.537478	0.000000	0.000000	3.000000	78.000000	0.000000
14970.574149	-0.010094	0.521127	0.252870	79.186935	88.242523	98.896866	-1.997198	0.000000	4.583797	0.000000	0.000000	0.000000	0.292749	0.138448	-0.614387	0.000000	0.000000	3.000000	78.000000	0.000000
14970.577482	-0.010094	0.521127	0.252870	79.186935	88.242523	98.896866	-1.997198	0.000000	4.583797	0.000000	0.000000	0.000000	0.292749	0.138448	-0.614387	0.000000	0.000000	3.000000	78.000000	0.000000
14970.580815	-0.010094	0.521127	0.252870	79.450813	88.321693	98.769379	-1.995926	0.000000	4.584352	0.000000	0.000000	0.000000	0.292749	0.138448	-0.614387	0.000000	0.000000	3.000000	78.000000	0.000000
14970.584149	-0.009087	0.521624	0.250603	79.450813	88.321693	98.769379	-1.995926	0.000000	4.584352	0.000000	0.000000	0.000000	0.302031	0.148967	-0.679971	0.000000	0.000000	3.000000	78.000000	0.000000
14970.587482	-0.009087	0.521624	0.250603	79.450813	88.321693	98.769379	-1.995926	0.000000	4.584352	0.000000	0.000000	0.000000	0.302031	0.148967	-0.679971	0.000000	0.000000	3.000000	78.000000	0.000000
14970.590815	-0.009087	0.521624	0.250603	79.680939	88.196129	98.466553	-1.995619	0.000000	4.584486	0.000000	0.000000	0.000000	0.302031	0.148967	-0.679971	0.000000	0.000000	3.000000	78.000000	0.000000
14970.594149	-0.008015	0.522042	0.247951	79.680939	88.196129	98.466553	-1.995619	0.000000	4.584486	0.000000	0.000000	0.000000	0.321561	0.125370	-0.795630	0.000000	0.000000	3.000000	78.000000	0.000000
14970.597482	-0.008015	0.522042	0.247951	79.680939	88.196129	98.466553	-1.995619	0.000000	4.584486	0.000000	0.000000	0.000000	0.321561	0.125370	-0.795630	0.000000	0.000000	3.000000	78.000000	0.000000
14970.600815	-0.008015	0.522042	0.247951	79.865891	87.825859	97.953842	-1.996902	0.000000	4.583926	0.000000	0.000000	0.000000	0.321561	0.125370	-0.795630	0.000000	0.000000	3.000000	78.000000	0.000000
14970.604149	-0.006848	0.522442	0.244950	79.865891	87.825859	97.953842	-1.996902	0.000000	4.583926	0.000000	0.000000	0.000000	0.350246	0.119974	-0.900450	0.000000	0.000000	3.000000	78.000000	0.000000
14970.607482	-0.006848	0.522442	0.244950	79.865891	87.825859	97.953842	-1.996902	0.000000	4.583926	0.000000	0.000000	0.000000	0.350246	0.119974	-0.900450	0.000000	0.000000	3.000000	78.000000	0.000000
14970.610815	-0.006848	0.522442	0.244950	80.019936	86.870125	96.897568	-1.999104	0.000000	4.582966	0.000000	0.000000	0.000000	0.350246	0.119974	-0.900450	0.000000	0.000000	3.000000	78.000000	0.000000
14970.614149	-0.005687	0.522843	0.241606	80.019936	86.870125	96.897568	-1.999104	0.000000	4.582966	0.000000	0.000000	0.000000	0.348165	0.120253	-1.003232	0.000000	0.000000	3.000000	78.000000	0.000000
14970.617482	-0.005687	0.522843	0.241606	80.019936	86.870125	96.897568	-1.999104	0.000000	4.582966	0.000000	0.000000	0.000000	0.348165	0.120253	-1.003232	0.000000	0.000000	3.000000	78.000000	0.000000
14970.620815	-0.005687	0.522843	0.241606	80.187531	84.837852	94.773170	-2.003853	0.000000	4.580892	0.000000	0.000000	0.000000	0.348165	0.120253	-1.003232	0.000000	0.000000	3.000000	78.000000	0.000000
14970.624149	-0.004535	0.523359	0.237934	80.187531	84.837852	94.773170	-2.003853	0.000000	4.580892	0.000000	0.000000	0.000000	0.345559	0.154945	-1.101526	0.000000	0.000000	3.000000	78.000000	0.000000
14970.627482	-0.004535	0.523359	0.237934	80.187531	84.837852	94.773170	-2.003853	0.000000	4.580892	0.000000	0.000000	0.000000	0.345559	0.154945	-1.101526	0.000000	0.000000	3.000000	78.000000	0.000000
14970.630815	-0.004535	0.523359	0.237934	80.357330	81.584015	91.421532	-2.011187	0.000000	4.577677	0.000000	0.000000	0.000000	0.345559	0.154945	-1.101526	0.000000	0.000000	3.000000	78.000000	0.000000
14970.634149	-0.003263	0.523918	0.234001	80.357330	81.584015	91.421532	-2.011187	0.000000	4.577677	0.000000	0.000000	0.000000	0.381755	0.167599	-1.179947	0.000000	0.000000	3.000000	78.000000	0.000000
14970.637482	-0.003263	0.523918	0.234001	80.357330	81.584015	91.421532	-2.011187	0.000000	4.577677	0.000000	0.000000	0.000000	0.381755	0.167599	-1.179947	0.000000	0.000000	3.000000	78.000000	0.000000
14970.640815	-0.003263	0.523918	0.234001	80.494400	77.433777	87.172997	-2.018648	0.000000	4.574392	0.000000	0.000000	0.000000	0.381755	0.167599	-1.179947	0.000000	0.000000	3.000000	78.000000	0.000000
14970.644149	-0.002004	0.524574	0.229811	80.494400	77.433777	87.172997	-2.018648	0.000000	4.574392	0.000000	0.000000	0.000000	0.377717	0.196780	-1.256981	0.000000	0.000000	3.000000	78.000000	0.000000
14970.647482	-0.002004	0.524574	0.229811	80.494400	77.433777	87.172997	-2.018648	0.000000	4.574392	0.000000	0.000000	0.000000	0.377717	0.196780	-1.256981	0.000000	0.000000	3.000000	78.000000	0.000000
14970.650815	-0.002004	0.524574	0.229811	80.594124	72.570618	82.186760	-2.028462	0.000000	4.570048	0.000000	0.000000	0.000000	0.377717	0.196780	-1.256981	0.000000	0.000000	3.000000	78.000000	0.000000
14970.654149	-0.000695	0.525312	0.225443	80.594124	72.570618	82.186760	-2.028462	0.000000	4.570048	0.000000	0.000000	0.000000	0.392680	0.221663	-1.310297	0.000000	0.000000	3.000000	78.000000	0.000000
14970.657482	-0.000695	0.525312	0.225443	80.594124	72.570618	82.186760	-2.028462	0.000000	4.570048	0.000000	0.000000	0.000000	0.392680	0.221663	-1.310297	0.000000	0.000000	3.000000	78.000000	0.000000
14970.660815	-0.000695	0.525312	0.225443	80.621155	67.262451	76.725197	-2.039110	0.000000	4.565308	0.000000	0.000000	0.000000	0.392680	0.221663	-1.310297	0.000000	0.000000	3.000000	78.000000	0.000000
14970.664149	0.000726	0.526161	0.221008	80.621155	67.262451	76.725197	-2.039110	0.000000	4.565308	0.000000	0.000000	0.000000	0.426318	0.254613	-1.330483	0.000000	0.000000	3.000000	78.000000	0.000000
14970.667482	0.000726	0.526161	0.221008	80.621155	67.262451	76.725197	-2.039110	0.000000	4.565308	0.000000	0.000000	0.000000	0.426318	0.254613	-1.330483	0.000000	0.000000	3.000000	78.000000	0.000000
14970.670815	0.000726	0.526161	0.221008	80.557640	61.903419	71.192596	-2.048737	0.000000	4.560995	0.000000	0.000000	0.000000	0.426318	0.254613	-1.330483	0.000000	0.000000	3.000000	78.000000	0.000000
14970.674149	0.002256	0.527117	0.216505	80.557640	61.903419	71.192596	-2.048737	0.000000	4.560995	0.000000	0.000000	0.000000	0.459074	0.286743	-1.351076	0.000000	0.000000	3.000000	78.000000	0.000000
14970.677482	0.002256	0.527117	0.216505	80.557640	61.903419	71.192596	-2.048737	0.000000	4.560995	0.000000	0.000000	0.000000	0.459074	0.286743	-1.351076	0.000000	0.000000	3.000000	78.000000	0.000000
14970.680815	0.002256	0.527117	0.216505	80.406036	56.716133	65.814911	-2.057363	0.000000	4.557110	0.000000	0.000000	0.000000	0.459074	0.286743	-1.351076	0.000000	0.000000	3.000000	78.000000	0.000000
14970.684149	0.003894	0.528191	0.212066	80.406036	56.716133	65.814911	-2.057363	0.000000	4.557110	0.000000	0.000000	0.000000	0.491157	0.322263	-1.331729	0.000000	0.000000	3.000000	78.000000	0.000000
14970.687482	0.003894	0.528191	0.212066	80.406036	56.716133	65.814911	-2.057363	0.000000	4.557110	0.000000	0.000000	0.000000	0.491157	0.322263	-1.331729	0.000000	0.000000	3.000000	78.000000	0.000000
14970.690815	0.003894	0.528191	0.212066	80.187302	51.867771	60.748688	-2.063906	0.000000	4.554151	0.000000	0.000000	0.000000	0.491157	0.322263	-1.331729	0.000000	0.000000	3.000000	78.000000	0.000000
14970.694149	0.005604	0.529398	0.207674	80.187302	51.867771	60.748688	-2.063906	0.000000	4.554151	0.000000	0.000000	0.000000	0.513121	0.362169	-1.317557	0.000000	0.000000	3.000000	78.000000	0.000000
14970.697482	0.005604	0.529398	0.207674	80.187302	51.867771	60.748688	-2.063906	0.000000	4.554151	0.000000	0.000000	0.000000	0.513121	0.362169	-1.317557	0.000000	0.000000	3.000000	78.000000	0.000000
14970.700815	0.005604	0.529398	0.207674	79.909439	47.393757	56.028961	-2.068995	0.000000	4.551841	0.000000	0.000000	0.000000	0.513121	0.362169	-1.317557	0.000000	0.000000	3.000000	78.000000	0.000000
14970.704149	0.007449	0.530724	0.203383	79.909439	47.393757	56.028961	-2.068995	0.000000	4.551841	0.000000	0.000000	0.000000	0.553640	0.397777	-1.287339	0.000000	0.000000	3.000000	78.000000	0.000000
14970.707482	0.007449	0.530724	0.203383	79.909439	47.393757	56.028961	-2.068995	0.000000	4.551841	0.000000	0.000000	0.000000	0.553640	0.397777	-1.287339	0.000000	0.000000	3.000000	78.000000	0.000000
14970.710815	0.007449	0.530724	0.203383	79.576073	43.450401	51.913200	-2.070943	0.000000	4.550956	0.000000	0.000000	0.000000	0.553640	0.397777	-1.287339	0.000000	0.000000	3.000000	78.000000	0.000000
14970.714149	0.009397	0.532168	0.199194	79.576073	43.450401	51.913200	-2.070943	0.000000	4.550956	0.000000	0.000000	0.000000	0.584174	0.433013	-1.256579	0.000000	0.000000	3.000000	78.000000	0.000000
14970.717482	0.009397	0.532168	0.199194	79.576073	43.450401	51.913200	-2.070943	0.000000	4.550956	0.000000	0.000000	0.000000	0.584174	0.433013	-1.256579	0.000000	0.000000	3.000000	78.000000	0.000000
14970.720815	0.009397	0.532168	0.199194	79.289963	40.544018	48.989433	-2.070163	0.000000	4.551310	0.000000	0.000000	0.000000	0.584174	0.433013	-1.256579	0.000000	0.000000	3.000000	78.000000	0.000000
14970.724149	0.011412	0.533735	0.195021	79.289963	40.544018	48.989433	-2.070163	0.000000	4.551310	0.000000	0.000000	0.000000	0.604546	0.470322	-1.251759	0.000000	0.000000	3.000000	78.000000	0.000000
14970.727482	0.011412	0.533735	0.195021	79.289963	40.544018	48.989433	-2.070163	0.000000	4.551310	0.000000	0.000000	0.000000	0.604546	0.470322	-1.251759	0.000000	0.000000	3.000000	78.000000	0.000000
14970.730815	0.011412	0.533735	0.195021	79.462685	40.412613	49.420700	-2.067894	0.000000	4.552341	0.000000	0.000000	0.000000	0.604546	0.470322	-1.251759	0.000000	0.000000	3.000000	78.000000	0.000000
14970.734149	0.013399	0.535342	0.190771	79.462685	40.412613	49.420700	-2.067894	0.000000	4.552341	0.000000	0.000000	0.000000	0.596168	0.481958	-1.275109	0.000000	0.000000	3.000000	78.000000	0.000000
14970.737482	0.013399	0.535342	0.190771	79.462685	40.412613	49.420700	-2.067894	0.000000	4.552341	0.000000	0.000000	0.000000	0.596168	0.481958	-1.275109	0.000000	0.000000	3.000000	78.000000	0.000000
14970.740815	0.013399	0.535342	0.190771	79.898666	41.663136	51.471123	-2.066776	0.000000	4.552849	0.000000	0.000000	0.000000	0.596168	0.481958	-1.275109	0.000000	0.000000	3.000000	78.000000	0.000000
14970.744149	0.015329	0.537069	0.186539	79.898666	41.663136	51.471123	-2.066776	0.000000	4.552849	0.000000	0.000000	0.000000	0.579093	0.517969	-1.269640	0.000000	0.000000	3.000000	78.000000	0.000000
14970.747482	0.015329	0.537069	0.186539	79.898666	41.663136	51.471123	-2.066776	0.000000	4.552849	0.000000	0.000000	0.000000	0.579093	0.517969	-1.269640	0.000000	0.000000	3.000000	78.000000	0.000000
14970.750815	0.015329	0.537069	0.186539	80.327301	42.853203	53.147129	-2.066592	0.000000	4.552933	0.000000	0.000000	0.000000	0.579093	0.517969	-1.269640	0.000000	0.000000	3.000000	78.000000	0.000000
14970.754149	0.017265	0.538863	0.182348	80.327301	42.853203	53.147129	-2.066592	0.000000	4.552933	0.000000	0.000000	0.000000	0.580674	0.538311	-1.257141	0.000000	0.000000	3.000000	78.000000	0.000000
14970.757482	0.017265	0.538863	0.182348	80.327301	42.853203	53.147129	-2.066592	0.000000	4.552933	0.000000	0.000000	0.000000	0.580674	0.538311	-1.257141	0.000000	0.000000	3.000000	78.000000	0.000000
14970.760815	0.017265	0.538863	0.182348	80.711243	43.830963	54.223770	-2.065898	0.000000	4.553248	0.000000	0.000000	0.000000	0.580674	0.538311	-1.257141	0.000000	0.000000	3.000000	78.000000	0.000000
14970.764149	0.019206	0.540833	0.178222	80.711243	43.830963	54.223770	-2.065898	0.000000	4.553248	0.000000	0.000000	0.000000	0.582415	0.591056	-1.237906	0.000000	0.000000	3.000000	78.000000	0.000000
14970.767482	0.019206	0.540833	0.178222	80.711243	43.830963	54.223770	-2.065898	0.000000	4.553248	0.000000	0.000000	0.000000	0.582415	0.591056	-1.237906	0.000000	0.000000	3.000000	78.000000	0.000000
14970.770815	0.019206	0.540833	0.178222	81.030907	44.590660	55.137089	-2.064432	0.000000	4.553913	0.000000	0.000000	0.000000	0.582415	0.591056	-1.237906	0.000000	0.000000	3.000000	78.000000	0.000000
14970.774149	0.021063	0.542957	0.174148	81.030907	44.590660	55.137089	-2.064432	0.000000	4.553913	0.000000	0.000000	0.000000	0.557057	0.637248	-1.222283	0.000000	0.000000	3.000000	78.000000	0.000000
14970.777482	0.021063	0.542957	0.174148	81.030907	44.590660	55.137089	-2.064432	0.000000	4.553913	0.000000	0.000000	0.000000	0.557057	0.637248	-1.222283	0.000000	0.000000	3.000000	78.000000	0.000000
14970.780815	0.021063	0.542957	0.174148	81.283844	45.145336	56.371193	-2.064218	0.000000	4.554009	0.000000	0.000000	0.000000	0.557057	0.637248	-1.222283	0.000000	0.000000	3.000000	78.000000	0.000000
14970.784149	0.022866	0.545228	0.170090	81.283844	45.145336	56.371193	-2.064218	0.000000	4.554009	0.000000	0.000000	0.000000	0.540745	0.681326	-1.217428	0.000000	0.000000	3.000000	78.000000	0.000000
14970.787482	0.022866	0.545228	0.170090	81.283844	45.145336	56.371193	-2.064218	0.000000	4.554009	0.000000	0.000000	0.000000	0.540745	0.681326	-1.217428	0.000000	0.000000	3.000000	78.000000	0.000000
14970.790815	0.022866	0.545228	0.170090	81.504440	45.383381	57.355518	-2.065039	0.000000	4.553638	0.000000	0.000000	0.000000	0.540745	0.681326	-1.217428	0.000000	0.000000	3.000000	78.000000	0.000000
14970.794149	0.024644	0.547644	0.166047	81.504440	45.383381	57.355518	-2.065039	0.000000	4.553638	0.000000	0.000000	0.000000	0.533530	0.724686	-1.212959	0.000000	0.000000	3.000000	78.000000	0.000000
14970.797482	0.024644	0.547644	0.166047	81.504440	45.383381	57.355518	-2.065039	0.000000	4.553638	0.000000	0.000000	0.000000	0.533530	0.724686	-1.212959	0.000000	0.000000	3.000000	78.000000	0.000000
14970.800815	0.024644	0.547644	0.166047	81.681549	45.188850	57.480721	-2.066292	0.000000	4.553069	0.000000	0.000000	0.000000	0.533530	0.724686	-1.212959	0.000000	0.000000	3.000000	78.000000	0.000000
14970.804149	0.026429	0.550221	0.162032	81.681549	45.188850	57.480721	-2.066292	0.000000	4.553069	0.000000	0.000000	0.000000	0.535374	0.773206	-1.204392	0.000000	0.000000	3.000000	78.000000	0.000000
14970.807482	0.026429	0.550221	0.162032	81.681549	45.188850	57.480721	-2.066292	0.000000	4.553069	0.000000	0.000000	0.000000	0.535374	0.773206	-1.204392	0.000000	0.000000	3.000000	78.000000	0.000000
14970.810815	0.026429	0.550221	0.162032	81.824379	44.524708	56.723709	-2.067163	0.000000	4.552674	0.000000	0.000000	0.000000	0.535374	0.773206	-1.204392	0.000000	0.000000	3.000000	78.000000	0.000000
14970.814149	0.028187	0.552913	0.157979	81.824379	44.524708	56.723709	-2.067163	0.000000	4.552674	0.000000	0.000000	0.000000	0.527447	0.807584	-1.215783	0.000000	0.000000	3.000000	78.000000	0.000000
14970.817482	0.028187	0.552913	0.157979	81.824379	44.524708	56.723709	-2.067163	0.000000	4.552674	0.000000	0.000000	0.000000	0.527447	0.807584	-1.215783	0.000000	0.000000	3.000000	78.000000	0.000000
14970.820815	0.028187	0.552913	0.157979	81.965416	43.631630	55.996468	-2.069120	0.000000	4.551785	0.000000	0.000000	0.000000	0.527447	0.807584	-1.215783	0.000000	0.000000	3.000000	78.000000	0.000000
14970.824149	0.029976	0.555717	0.153885	81.965416	43.631630	55.996468	-2.069120	0.000000	4.551785	0.000000	0.000000	0.000000	0.536810	0.841101	-1.228377	0.000000	0.000000	3.000000	78.000000	0.000000
14970.827482	0.029976	0.555717	0.153885	81.965416	43.631630	55.996468	-2.069120	0.000000	4.551785	0.000000	0.000000	0.000000	0.536810	0.841101	-1.228377	0.000000	0.000000	3.000000	78.000000	0.000000
14970.830815	0.029976	0.555717	0.153885	82.119003	42.482597	55.458328	-2.070883	0.000000	4.550983	0.000000	0.000000	0.000000	0.536810	0.841101	-1.228377	0.000000	0.000000	3.000000	78.000000	0.000000
14970.834149	0.031768	0.558583	0.149774	82.119003	42.482597	55.458328	-2.070883	0.000000	4.550983	0.000000	0.000000	0.000000	0.537468	0.859695	-1.233107	0.000000	0.000000	3.000000	78.000000	0.000000
14970.837482	0.031768	0.558583	0.149774	82.119003	42.482597	55.458328	-2.070883	0.000000	4.550983	0.000000	0.000000	0.000000	0.537468	0.859695	-1.233107	0.000000	0.000000	3.000000	78.000000	0.000000
14970.840815	0.031768	0.558583	0.149774	82.290901	40.917515	54.098286	-2.072866	0.000000	4.550080	0.000000	0.000000	0.000000	0.537468	0.859695	-1.233107	0.000000	0.000000	3.000000	78.000000	0.000000
14970.844149	0.033617	0.561522	0.145623	82.290901	40.917515	54.098286	-2.072866	0.000000	4.550080	0.000000	0.000000	0.000000	0.554729	0.881811	-1.245306	0.000000	0.000000	3.000000	78.000000	0.000000
14970.847482	0.033617	0.561522	0.145623	82.290901	40.917515	54.098286	-2.072866	0.000000	4.550080	0.000000	0.000000	0.000000	0.554729	0.881811	-1.245306	0.000000	0.000000	3.000000	78.000000	0.000000
14970.850815	0.033617	0.561522	0.145623	82.479607	38.936687	51.838661	-2.073952	0.000000	4.549585	0.000000	0.000000	0.000000	0.554729	0.881811	-1.245306	0.000000	0.000000	3.000000	78.000000	0.000000
14970.854149	0.035550	0.564500	0.141434	82.479607	38.936687	51.838661	-2.073952	0.000000	4.549585	0.000000	0.000000	0.000000	0.579971	0.893434	-1.256732	0.000000	0.000000	3.000000	78.000000	0.000000
14970.857482	0.035550	0.564500	0.141434	82.479607	38.936687	51.838661	-2.073952	0.000000	4.549585	0.000000	0.000000	0.000000	0.579971	0.893434	-1.256732	0.000000	0.000000	3.000000	78.000000	0.000000
14970.860815	0.035550	0.564500	0.141434	82.672981	36.576332	49.414421	-2.073323	0.000000	4.549871	0.000000	0.000000	0.000000	0.579971	0.893434	-1.256732	0.000000	0.000000	3.000000	78.000000	0.000000
14970.864149	0.037514	0.567464	0.137295	82.672981	36.576332	49.414421	-2.073323	0.000000	4.549871	0.000000	0.000000	0.000000	0.589083	0.889113	-1.241882	0.000000	0.000000	3.000000	78.000000	0.000000
14970.867482	0.037514	0.567464	0.137295	82.672981	36.576332	49.414421	-2.073323	0.000000	4.549871	0.000000	0.000000	0.000000	0.589083	0.889113	-1.241882	0.000000	0.000000	3.000000	78.000000	0.000000
14970.870815	0.037514	0.567464	0.137295	82.859962	33.791210	46.820969	-2.071203	0.000000	4.550838	0.000000	0.000000	0.000000	0.589083	0.889113	-1.241882	0.000000	0.000000	3.000000	78.000000	0.000000
14970.874149	0.039363	0.570420	0.133156	82.859962	33.791210	46.820969	-2.071203	0.000000	4.550838	0.000000	0.000000	0.000000	0.554854	0.886813	-1.241484	0.000000	0.000000	3.000000	78.000000	0.000000
14970.877482	0.039363	0.570420	0.133156	82.859962	33.791210	46.820969	-2.071203	0.000000	4.550838	0.000000	0.000000	0.000000	0.554854	0.886813	-1.241484	0.000000	0.000000	3.000000	78.000000	0.000000
14970.880815	0.039363	0.570420	0.133156	83.025124	30.724243	43.694530	-2.072163	0.000000	4.550400	0.000000	0.000000	0.000000	0.554854	0.886813	-1.241484	0.000000	0.000000	3.000000	78.000000	0.000000
14970.884149	0.041190	0.573351	0.129095	83.025124	30.724243	43.694530	-2.072163	0.000000	4.550400	0.000000	0.000000	0.000000	0.547897	0.879258	-1.218389	0.000000	0.000000	3.000000	78.000000	0.000000
14970.887482	0.041190	0.573351	0.129095	83.025124	30.724243	43.694530	-2.072163	0.000000	4.550400	0.000000	0.000000	0.000000	0.547897	0.879258	-1.218389	0.000000	0.000000	3.000000	78.000000	0.000000
14970.890815	0.041190	0.573351	0.129095	83.146484	27.682270	40.487530	-2.072838	0.000000	4.550093	0.000000	0.000000	0.000000	0.547897	0.879258	-1.218389	0.000000	0.000000	3.000000	78.000000	0.000000
14970.894149	0.042990	0.576231	0.125060	83.146484	27.682270	40.487530	-2.072838	0.000000	4.550093	0.000000	0.000000	0.000000	0.540075	0.864068	-1.210508	0.000000	0.000000	3.000000	78.000000	0.000000
14970.897482	0.042990	0.576231	0.125060	83.146484	27.682270	40.487530	-2.072838	0.000000	4.550093	0.000000	0.000000	0.000000	0.540075	0.864068	-1.210508	0.000000	0.000000	3.000000	78.000000	0.000000
14970.900815	0.042990	0.576231	0.125060	83.221268	24.884211	37.587906	-2.073981	0.000000	4.549572	0.000000	0.000000	0.000000	0.540075	0.864068	-1.210508	0.000000	0.000000	3.000000	78.000000	0.000000
14970.904149	0.044684	0.579050	0.121081	83.221268	24.884211	37.587906	-2.073981	0.000000	4.549572	0.000000	0.000000	0.000000	0.508182	0.845658	-1.193759	0.000000	0.000000	3.000000	78.000000	0.000000
14970.907482	0.044684	0.579050	0.121081	83.221268	24.884211	37.587906	-2.073981	0.000000	4.549572	0.000000	0.000000	0.000000	0.508182	0.845658	-1.193759	0.000000	0.000000	3.000000	78.000000	0.000000
14970.910815	0.044684	0.579050	0.121081	83.254509	22.439234	34.750076	-2.077713	0.000000	4.547869	0.000000	0.000000	0.000000	0.508182	0.845658	-1.193759	0.000000	0.000000	3.000000	78.000000	0.000000
14970.914149	0.046328	0.581809	0.117155	83.254509	22.439234	34.750076	-2.077713	0.000000	4.547869	0.000000	0.000000	0.000000	0.493357	0.827813	-1.177619	0.000000	0.000000	3.000000	78.000000	0.000000
14970.917482	0.046328	0.581809	0.117155	83.254509	22.439234	34.750076	-2.077713	0.000000	4.547869	0.000000	0.000000	0.000000	0.493357	0.827813	-1.177619	0.000000	0.000000	3.000000	78.000000	0.000000
14970.920815	0.046328	0.581809	0.117155	83.244339	20.640335	32.810108	-2.082488	0.000000	4.545683	0.000000	0.000000	0.000000	0.493357	0.827813	-1.177619	0.000000	0.000000	3.000000	78.000000	0.000000
14970.924149	0.047954	0.584500	0.113305	83.244339	20.640335	32.810108	-2.082488	0.000000	4.545683	0.000000	0.000000	0.000000	0.487587	0.807105	-1.155002	0.000000	0.000000	3.000000	78.000000	0.000000
14970.927482	0.047954	0.584500	0.113305	83.244339	20.640335	32.810108	-2.082488	0.000000	4.545683	0.000000	0.000000	0.000000	0.487587	0.807105	-1.155002	0.000000	0.000000	3.000000	78.000000	0.000000
14970.930815	0.047954	0.584500	0.113305	83.208633	19.417713	32.217838	-2.087077	0.000000	4.543579	0.000000	0.000000	0.000000	0.487587	0.807105	-1.155002	0.000000	0.000000	3.000000	78.000000	0.000000
14970.934149	0.049502	0.587095	0.109485	83.208633	19.417713	32.217838	-2.087077	0.000000	4.543579	0.000000	0.000000	0.000000	0.464584	0.778630	-1.146178	0.000000	0.000000	3.000000	78.000000	0.000000
14970.937482	0.049502	0.587095	0.109485	83.208633	19.417713	32.217838	-2.087077	0.000000	4.543579	0.000000	0.000000	0.000000	0.464584	0.778630	-1.146178	0.000000	0.000000	3.000000	78.000000	0.000000
14970.940815	0.049502	0.587095	0.109485	83.168694	18.330452	32.341545	-2.094142	0.000000	4.540327	0.000000	0.000000	0.000000	0.464584	0.778630	-1.146178	0.000000	0.000000	3.000000	78.000000	0.000000
14970.944149	0.050926	0.589606	0.105738	83.168694	18.330452	32.341545	-2.094142	0.000000	4.540327	0.000000	0.000000	0.000000	0.427013	0.753317	-1.124063	0.000000	0.000000	3.000000	78.000000	0.000000
14970.947482	0.050926	0.589606	0.105738	83.168694	18.330452	32.341545	-2.094142	0.000000	4.540327	0.000000	0.000000	0.000000	0.427013	0.753317	-1.124063	0.000000	0.000000	3.000000	78.000000	0.000000
14970.950815	0.050926	0.589606	0.105738	83.140015	16.803551	31.229650	-2.104916	0.000000	4.535342	0.000000	0.000000	0.000000	0.427013	0.753317	-1.124063	0.000000	0.000000	3.000000	78.000000	0.000000
14970.954149	0.052413	0.592004	0.102057	83.140015	16.803551	31.229650	-2.104916	0.000000	4.535342	0.000000	0.000000	0.000000	0.446275	0.719523	-1.104202	0.000000	0.000000	3.000000	78.000000	0.000000
14970.957482	0.052413	0.592004	0.102057	83.140015	16.803551	31.229650	-2.104916	0.000000	4.535342	0.000000	0.000000	0.000000	0.446275	0.719523	-1.104202	0.000000	0.000000	3.000000	78.000000	0.000000
14970.960815	0.052413	0.592004	0.102057	83.123367	14.879480	28.950655	-2.112975	0.000000	4.531593	0.000000	0.000000	0.000000	0.446275	0.719523	-1.104202	0.000000	0.000000	3.000000	78.000000	0.000000
14970.964149	0.053804	0.594304	0.098437	83.123367	14.879480	28.950655	-2.112975	0.000000	4.531593	0.000000	0.000000	0.000000	0.417212	0.689825	-1.086066	0.000000	0.000000	3.000000	78.000000	0.000000
14970.967482	0.053804	0.594304	0.098437	83.123367	14.879480	28.950655	-2.112975	0.000000	4.531593	0.000000	0.000000	0.000000	0.417212	0.689825	-1.086066	0.000000	0.000000	3.000000	78.000000	0.000000
14970.970815	0.053804	0.594304	0.098437	83.124283	12.743394	26.442562	-2.124198	0.000000	4.526343	0.000000	0.000000	0.000000	0.417212	0.689825	-1.086066	0.000000	0.000000	3.000000	78.000000	0.000000
14970.974149	0.055051	0.596516	0.094922	83.124283	12.743394	26.442562	-2.124198	0.000000	4.526343	0.000000	0.000000	0.000000	0.374215	0.663626	-1.054410	0.000000	0.000000	3.000000	78.000000	0.000000
14970.977482	0.055051	0.596516	0.094922	83.124283	12.743394	26.442562	-2.124198	0.000000	4.526343	0.000000	0.000000	0.000000	0.374215	0.663626	-1.054410	0.000000	0.000000	3.000000	78.000000	0.000000
14970.980815	0.055051	0.596516	0.094922	83.146629	10.778968	24.282816	-2.139871	0.000000	4.518955	0.000000	0.000000	0.000000	0.374215	0.663626	-1.054410	0.000000	0.000000	3.000000	78.000000	0.000000
14970.984149	0.056205	0.598644	0.091450	83.146629	10.778968	24.282816	-2.139871	0.000000	4.518955	0.000000	0.000000	0.000000	0.346042	0.638482	-1.041676	0.000000	0.000000	3.000000	78.000000	0.000000
14970.987482	0.056205	0.598644	0.091450	83.146629	10.778968	24.282816	-2.139871	0.000000	4.518955	0.000000	0.000000	0.000000	0.346042	0.638482	-1.041676	0.000000	0.000000	3.000000	78.000000	0.000000
14970.990815	0.056205	0.598644	0.091450	83.176254	9.361481	23.050125	-2.159618	0.000000	4.509551	0.000000	0.000000	0.000000	0.346042	0.638482	-1.041676	0.000000	0.000000	3.000000	78.000000	0.000000
14970.994149	0.057250	0.600650	0.088116	83.176254	9.361481	23.050125	-2.159618	0.000000	4.509551	0.000000	0.000000	0.000000	0.313540	0.601804	-1.000300	0.000000	0.000000	3.000000	78.000000	0.000000
14970.997482	0.057250	0.600650	0.088116	83.176254	9.361481	23.050125	-2.159618	0.000000	4.509551	0.000000	0.000000	0.000000	0.313540	0.601804	-1.000300	0.000000	0.000000	3.000000	78.000000	0.000000
14971.000815	0.057250	0.600650	0.088116	83.194641	8.719582	23.176783	-2.137509	0.000000	4.405787	0.000000	0.000000	0.000000	0.313540	0.601804	-1.000300	0.000000	0.000000	3.000000	78.000000	0.000000
14971.004149	0.058213	0.602548	0.084896	83.194641	8.719582	23.176783	-2.137509	0.000000	4.405787	0.000000	0.000000	0.000000	0.288953	0.569244	-0.965803	0.000000	0.000000	3.000000	78.000000	0.000000
14971.007482	0.058213	0.602548	0.084896	83.194641	8.719582	23.176783	-2.137509	0.000000	4.405787	0.000000	0.000000	0.000000	0.288953	0.569244	-0.965803	0.000000	0.000000	3.000000	78.000000	0.000000
14971.010815	0.058213	0.602548	0.084896	83.198936	8.758456	23.869267	-2.089350	0.000000	4.244820	0.000000	0.000000	0.000000	0.288953	0.569244	-0.965803	0.000000	0.000000	3.000000	78.000000	0.000000
14971.014149	0.059147	0.604370	0.081781	83.198936	8.758456	23.869267	-2.089350	0.000000	4.244820	0.000000	0.000000	0.000000	0.280156	0.546523	-0.934749	0.000000	0.000000	3.000000	78.000000	0.000000
14971.017482	0.059147	0.604370	0.081781	83.198936	8.758456	23.869267	-2.089350	0.000000	4.244820	0.000000	0.000000	0.000000	0.280156	0.546523	-0.934749	0.000000	0.000000	3.000000	78.000000	0.000000
14971.020815	0.059147	0.604370	0.081781	83.208832	8.926062	24.162388	-2.042658	0.000000	4.089028	0.000000	0.000000	0.000000	0.280156	0.546523	-0.934749	0.000000	0.000000	3.000000	78.000000	0.000000
14971.024149	0.060202	0.606078	0.078723	83.208832	8.926062	24.162388	-2.042658	0.000000	4.089028	0.000000	0.000000	0.000000	0.316542	0.512599	-0.917330	0.000000	0.000000	3.000000	78.000000	0.000000
14971.027482	0.060202	0.606078	0.078723	83.208832	8.926062	24.162388	-2.042658	0.000000	4.089028	0.000000	0.000000	0.000000	0.316542	0.512599	-0.917330	0.000000	0.000000	3.000000	78.000000	0.000000
14971.030815	0.060202	0.606078	0.078723	83.225288	9.061651	24.315149	-1.989901	0.000000	3.936140	0.000000	0.000000	0.000000	0.316542	0.512599	-0.917330	0.000000	0.000000	3.000000	78.000000	0.000000
14971.034149	0.061370	0.607675	0.075663	83.225288	9.061651	24.315149	-1.989901	0.000000	3.936140	0.000000	0.000000	0.000000	0.350389	0.478997	-0.917998	0.000000	0.000000	3.000000	78.000000	0.000000
14971.037482	0.061370	0.607675	0.075663	83.225288	9.061651	24.315149	-1.989901	0.000000	3.936140	0.000000	0.000000	0.000000	0.350389	0.478997	-0.917998	0.000000	0.000000	3.000000	78.000000	0.000000
14971.040815	0.061370	0.607675	0.075663	83.236443	9.070692	24.786091	-1.931503	0.000000	3.783141	0.000000	0.000000	0.000000	0.350389	0.478997	-0.917998	0.000000	0.000000	3.000000	78.000000	0.000000
14971.044149	0.062646	0.609170	0.072578	83.236443	9.070692	24.786091	-1.931503	0.000000	3.783141	0.000000	0.000000	0.000000	0.382830	0.448562	-0.925535	0.000000	0.000000	3.000000	78.000000	0.000000
14971.047482	0.062646	0.609170	0.072578	83.236443	9.070692	24.786091	-1.931503	0.000000	3.783141	0.000000	0.000000	0.000000	0.382830	0.448562	-0.925535	0.000000	0.000000	3.000000	78.000000	0.000000
14971.050815	0.062646	0.609170	0.072578	83.225349	8.334257	24.413450	-1.867698	0.000000	3.628885	0.000000	0.000000	0.000000	0.382830	0.448562	-0.925535	0.000000	0.000000	3.000000	78.000000	0.000000
14971.054149	0.064103	0.610565	0.069458	83.225349	8.334257	24.413450	-1.867698	0.000000	3.628885	0.000000	0.000000	0.000000	0.437115	0.418348	-0.935848	0.000000	0.000000	3.000000	78.000000	0.000000
14971.057482	0.064103	0.610565	0.069458	83.225349	8.334257	24.413450	-1.867698	0.000000	3.628885	0.000000	0.000000	0.000000	0.437115	0.418348	-0.935848	0.000000	0.000000	3.000000	78.000000	0.000000
14971.060815	0.064103	0.610565	0.069458	83.204193	5.971744	22.102753	-1.794845	0.000000	3.472910	0.000000	0.000000	0.000000	0.437115	0.418348	-0.935848	0.000000	0.000000	3.000000	78.000000	0.000000
14971.064149	0.065691	0.611850	0.066333	83.204193	5.971744	22.102753	-1.794845	0.000000	3.472910	0.000000	0.000000	0.000000	0.476296	0.385780	-0.937602	0.000000	0.000000	3.000000	78.000000	0.000000
14971.067482	0.065691	0.611850	0.066333	83.204193	5.971744	22.102753	-1.794845	0.000000	3.472910	0.000000	0.000000	0.000000	0.476296	0.385780	-0.937602	0.000000	0.000000	3.000000	78.000000	0.000000
14971.070815	0.065691	0.611850	0.066333	83.151604	1.804890	17.742943	-1.715463	0.000000	3.316643	0.000000	0.000000	0.000000	0.476296	0.385780	-0.937602	0.000000	0.000000	3.000000	78.000000	0.000000
14971.074149	0.067285	0.613049	0.063232	83.151604	1.804890	17.742943	-1.715463	0.000000	3.316643	0.000000	0.000000	0.000000	0.478274	0.359626	-0.930264	0.000000	0.000000	3.000000	78.000000	0.000000
14971.077482	0.067285	0.613049	0.063232	83.151604	1.804890	17.742943	-1.715463	0.000000	3.316643	0.000000	0.000000	0.000000	0.478274	0.359626	-0.930264	0.000000	0.000000	3.000000	78.000000	0.000000
14971.080815	0.067285	0.613049	0.063232	83.034775	-3.375260	12.280808	-1.635750	0.000000	3.161599	0.000000	0.000000	0.000000	0.478274	0.359626	-0.930264	0.000000	0.000000	3.000000	78.000000	0.000000
14971.084149	0.068863	0.614182	0.060174	83.034775	-3.375260	12.280808	-1.635750	0.000000	3.161599	0.000000	0.000000	0.000000	0.473479	0.339876	-0.917341	0.000000	0.000000	3.000000	78.000000	0.000000
14971.087482	0.068863	0.614182	0.060174	83.034775	-3.375260	12.280808	-1.635750	0.000000	3.161599	0.000000	0.000000	0.000000	0.473479	0.339876	-0.917341	0.000000	0.000000	3.000000	78.000000	0.000000
14971.090815	0.068863	0.614182	0.060174	82.842041	-8.713037	6.710032	-1.556837	0.000000	3.008709	0.000000	0.000000	0.000000	0.473479	0.339876	-0.917341	0.000000	0.000000	3.000000	78.000000	0.000000
14971.094149	0.070598	0.615222	0.057145	82.842041	-8.713037	6.710032	-1.556837	0.000000	3.008709	0.000000	0.000000	0.000000	0.520491	0.312053	-0.908671	0.000000	0.000000	3.000000	78.000000	0.000000
14971.097482	0.070598	0.615222	0.057145	82.842041	-8.713037	6.710032	-1.556837	0.000000	3.008709	0.000000	0.000000	0.000000	0.520491	0.312053	-0.908671	0.000000	0.000000	3.000000	78.000000	0.000000
14971.100815	0.070598	0.615222	0.057145	82.590477	-13.583263	1.859004	-1.470088	0.000000	2.857264	0.000000	0.000000	0.000000	0.520491	0.312053	-0.908671	0.000000	0.000000	3.000000	78.000000	0.000000
14971.104149	0.072434	0.616160	0.054113	82.590477	-13.583263	1.859004	-1.470088	0.000000	2.857264	0.000000	0.000000	0.000000	0.550650	0.281200	-0.909647	0.000000	0.000000	3.000000	78.000000	0.000000
14971.107482	0.072434	0.616160	0.054113	82.590477	-13.583263	1.859004	-1.470088	0.000000	2.857264	0.000000	0.000000	0.000000	0.550650	0.281200	-0.909647	0.000000	0.000000	3.000000	78.000000	0.000000
14971.110815	0.072434	0.616160	0.054113	82.308968	-17.669844	-2.433205	-1.378313	0.000000	2.705656	0.000000	0.000000	0.000000	0.550650	0.281200	-0.909647	0.000000	0.000000	3.000000	78.000000	0.000000
14971.114149	0.074378	0.617047	0.051145	82.308968	-17.669844	-2.433205	-1.378313	0.000000	2.705656	0.000000	0.000000	0.000000	0.583227	0.266360	-0.890503	0.000000	0.000000	3.000000	78.000000	0.000000
14971.117482	0.074378	0.617047	0.051145	82.308968	-17.669844	-2.433205	-1.378313	0.000000	2.705656	0.000000	0.000000	0.000000	0.583227	0.266360	-0.890503	0.000000	0.000000	3.000000	78.000000	0.000000
14971.120815	0.074378	0.617047	0.051145	82.049141	-20.715654	-5.812529	-1.281109	0.000000	2.557239	0.000000	0.000000	0.000000	0.583227	0.266360	-0.890503	0.000000	0.000000	3.000000	78.000000	0.000000
14971.124149	0.076545	0.617848	0.048192	82.049141	-20.715654	-5.812529	-1.281109	0.000000	2.557239	0.000000	0.000000	0.000000	0.650204	0.239995	-0.885866	0.000000	0.000000	3.000000	78.000000	0.000000
14971.127482	0.076545	0.617848	0.048192	82.049141	-20.715654	-5.812529	-1.281109	0.000000	2.557239	0.000000	0.000000	0.000000	0.650204	0.239995	-0.885866	0.000000	0.000000	3.000000	78.000000	0.000000
14971.130815	0.076545	0.617848	0.048192	81.821846	-22.949362	-8.324256	-1.172742	0.000000	2.409595	0.000000	0.000000	0.000000	0.650204	0.239995	-0.885866	0.000000	0.000000	3.000000	78.000000	0.000000
14971.134149	0.078856	0.618597	0.045231	81.821846	-22.949362	-8.324256	-1.172742	0.000000	2.409595	0.000000	0.000000	0.000000	0.693220	0.224808	-0.888225	0.000000	0.000000	3.000000	78.000000	0.000000
14971.137482	0.078856	0.618597	0.045231	81.821846	-22.949362	-8.324256	-1.172742	0.000000	2.409595	0.000000	0.000000	0.000000	0.693220	0.224808	-0.888225	0.000000	0.000000	3.000000	78.000000	0.000000
14971.140815	0.078856	0.618597	0.045231	81.612503	-24.783606	-9.843291	-1.057205	0.000000	2.261557	0.000000	0.000000	0.000000	0.693220	0.224808	-0.888225	0.000000	0.000000	3.000000	78.000000	0.000000
14971.144149	0.081240	0.619289	0.042296	81.612503	-24.783606	-9.843291	-1.057205	0.000000	2.261557	0.000000	0.000000	0.000000	0.715293	0.207590	-0.880608	0.000000	0.000000	3.000000	78.000000	0.000000
14971.147482	0.081240	0.619289	0.042296	81.612503	-24.783606	-9.843291	-1.057205	0.000000	2.261557	0.000000	0.000000	0.000000	0.715293	0.207590	-0.880608	0.000000	0.000000	3.000000	78.000000	0.000000
14971.150815	0.081240	0.619289	0.042296	81.361526	-26.684889	-11.082627	-0.937990	0.000000	2.114789	0.000000	0.000000	0.000000	0.715293	0.207590	-0.880608	0.000000	0.000000	3.000000	78.000000	0.000000
14971.154149	0.083650	0.619924	0.039393	81.361526	-26.684889	-11.082627	-0.937990	0.000000	2.114789	0.000000	0.000000	0.000000	0.722982	0.190709	-0.870848	0.000000	0.000000	3.000000	78.000000	0.000000
14971.157482	0.083650	0.619924	0.039393	81.361526	-26.684889	-11.082627	-0.937990	0.000000	2.114789	0.000000	0.000000	0.000000	0.722982	0.190709	-0.870848	0.000000	0.000000	3.000000	78.000000	0.000000
14971.160815	0.083650	0.619924	0.039393	81.014297	-29.027355	-13.266625	-0.817493	0.000000	1.969648	0.000000	0.000000	0.000000	0.722982	0.190709	-0.870848	0.000000	0.000000	3.000000	78.000000	0.000000
14971.164149	0.086069	0.620518	0.036565	81.014297	-29.027355	-13.266625	-0.817493	0.000000	1.969648	0.000000	0.000000	0.000000	0.725660	0.177964	-0.848444	0.000000	0.000000	3.000000	78.000000	0.000000
14971.167482	0.086069	0.620518	0.036565	81.014297	-29.027355	-13.266625	-0.817493	0.000000	1.969648	0.000000	0.000000	0.000000	0.725660	0.177964	-0.848444	0.000000	0.000000	3.000000	78.000000	0.000000
14971.170815	0.086069	0.620518	0.036565	80.575981	-31.517225	-16.329721	-0.696549	0.000000	1.828240	0.000000	0.000000	0.000000	0.725660	0.177964	-0.848444	0.000000	0.000000	3.000000	78.000000	0.000000
14971.174149	0.088496	0.621097	0.033803	80.575981	-31.517225	-16.329721	-0.696549	0.000000	1.828240	0.000000	0.000000	0.000000	0.728217	0.173867	-0.828635	0.000000	0.000000	3.000000	78.000000	0.000000
14971.177482	0.088496	0.621097	0.033803	80.575981	-31.517225	-16.329721	-0.696549	0.000000	1.828240	0.000000	0.000000	0.000000	0.728217	0.173867	-0.828635	0.000000	0.000000	3.000000	78.000000	0.000000
14971.180815	0.088496	0.621097	0.033803	80.084480	-33.868824	-19.024681	-0.575180	0.000000	1.690134	0.000000	0.000000	0.000000	0.728217	0.173867	-0.828635	0.000000	0.000000	3.000000	78.000000	0.000000
14971.184149	0.090842	0.621637	0.031133	80.084480	-33.868824	-19.024681	-0.575180	0.000000	1.690134	0.000000	0.000000	0.000000	0.703758	0.161927	-0.800984	0.000000	0.000000	3.000000	78.000000	0.000000
14971.187482	0.090842	0.621637	0.031133	80.084480	-33.868824	-19.024681	-0.575180	0.000000	1.690134	0.000000	0.000000	0.000000	0.703758	0.161927	-0.800984	0.000000	0.000000	3.000000	78.000000	0.000000
14971.190815	0.090842	0.621637	0.031133	79.607178	-35.780800	-21.060345	-0.457887	0.000000	1.556637	0.000000	0.000000	0.000000	0.703758	0.161927	-0.800984	0.000000	0.000000	3.000000	78.000000	0.000000
14971.194149	0.093154	0.622165	0.028539	79.607178	-35.780800	-21.060345	-0.457887	0.000000	1.556637	0.000000	0.000000	0.000000	0.693441	0.158489	-0.778221	0.000000	0.000000	3.000000	78.000000	0.000000
14971.197482	0.093154	0.622165	0.028539	79.607178	-35.780800	-21.060345	-0.457887	0.000000	1.556637	0.000000	0.000000	0.000000	0.693441	0.158489	-0.778221	0.000000	0.000000	3.000000	78.000000	0.000000
14971.200815	0.093154	0.622165	0.028539	79.216881	-37.067780	-22.985798	-0.342313	0.000000	1.426934	0.000000	0.000000	0.000000	0.693441	0.158489	-0.778221	0.000000	0.000000	3.000000	78.000000	0.000000
14971.204149	0.095453	0.622663	0.026002	79.216881	-37.067780	-22.985798	-0.342313	0.000000	1.426934	0.000000	0.000000	0.000000	0.689663	0.149402	-0.761032	0.000000	0.000000	3.000000	78.000000	0.000000
14971.207482	0.095453	0.622663	0.026002	79.216881	-37.067780	-22.985798	-0.342313	0.000000	1.426934	0.000000	0.000000	0.000000	0.689663	0.149402	-0.761032	0.000000	0.000000	3.000000	78.000000	0.000000
14971.210815	0.095453	0.622663	0.026002	79.008698	-37.590416	-23.970991	-0.227369	0.000000	1.300095	0.000000	0.000000	0.000000	0.689663	0.149402	-0.761032	0.000000	0.000000	3.000000	78.000000	0.000000
14971.214149	0.097760	0.623112	0.023503	79.008698	-37.590416	-23.970991	-0.227369	0.000000	1.300095	0.000000	0.000000	0.000000	0.692175	0.134549	-0.749544	0.000000	0.000000	3.000000	78.000000	0.000000
14971.217482	0.097760	0.623112	0.023503	79.008698	-37.590416	-23.970991	-0.227369	0.000000	1.300095	0.000000	0.000000	0.000000	0.692175	0.134549	-0.749544	0.000000	0.000000	3.000000	78.000000	0.000000
14971.220815	0.097760	0.623112	0.023503	78.988884	-37.447315	-23.896111	-0.112007	0.000000	1.175171	0.000000	0.000000	0.000000	0.692175	0.134549	-0.749544	0.000000	0.000000	3.000000	78.000000	0.000000
14971.224149	0.099980	0.623519	0.021039	78.988884	-37.447315	-23.896111	-0.112007	0.000000	1.175171	0.000000	0.000000	0.000000	0.666140	0.122031	-0.739431	0.000000	0.000000	3.000000	78.000000	0.000000
14971.227482	0.099980	0.623519	0.021039	78.988884	-37.447315	-23.896111	-0.112007	0.000000	1.175171	0.000000	0.000000	0.000000	0.666140	0.122031	-0.739431	0.000000	0.000000	3.000000	78.000000	0.000000
14971.230815	0.099980	0.623519	0.021039	79.001556	-37.173645	-23.155884	-0.000983	0.000000	1.051932	0.000000	0.000000	0.000000	0.666140	0.122031	-0.739431	0.000000	0.000000	3.000000	78.000000	0.000000
14971.234149	0.102053	0.623878	0.018647	79.001556	-37.173645	-23.155884	-0.000983	0.000000	1.051932	0.000000	0.000000	0.000000	0.621753	0.107711	-0.717526	0.000000	0.000000	3.000000	78.000000	0.000000
14971.237482	0.102053	0.623878	0.018647	79.001556	-37.173645	-23.155884	-0.000983	0.000000	1.051932	0.000000	0.000000	0.000000	0.621753	0.107711	-0.717526	0.000000	0.000000	3.000000	78.000000	0.000000
14971.240815	0.102053	0.623878	0.018647	78.995361	-36.831577	-22.158470	0.102642	0.000000	0.932345	0.000000	0.000000	0.000000	0.621753	0.107711	-0.717526	0.000000	0.000000	3.000000	78.000000	0.000000
14971.244149	0.103987	0.624230	0.016359	78.995361	-36.831577	-22.158470	0.102642	0.000000	0.932345	0.000000	0.000000	0.000000	0.580166	0.105609	-0.686233	0.000000	0.000000	3.000000	78.000000	0.000000
14971.247482	0.103987	0.624230	0.016359	78.995361	-36.831577	-22.158470	0.102642	0.000000	0.932345	0.000000	0.000000	0.000000	0.580166	0.105609	-0.686233	0.000000	0.000000	3.000000	78.000000	0.000000
14971.250815	0.103987	0.624230	0.016359	78.947197	-36.379501	-20.177174	0.199336	0.000000	0.817973	0.000000	0.000000	0.000000	0.580166	0.105609	-0.686233	0.000000	0.000000	3.000000	78.000000	0.000000
14971.254149	0.105818	0.624542	0.014115	78.947197	-36.379501	-20.177174	0.199336	0.000000	0.817973	0.000000	0.000000	0.000000	0.549408	0.093751	-0.673260	0.000000	0.000000	3.000000	78.000000	0.000000
14971.257482	0.105818	0.624542	0.014115	78.947197	-36.379501	-20.177174	0.199336	0.000000	0.817973	0.000000	0.000000	0.000000	0.549408	0.093751	-0.673260	0.000000	0.000000	3.000000	78.000000	0.000000
14971.260815	0.105818	0.624542	0.014115	78.809471	-36.118294	-18.384922	0.290904	0.000000	0.705763	0.000000	0.000000	0.000000	0.549408	0.093751	-0.673260	0.000000	0.000000	3.000000	78.000000	0.000000
14971.264149	0.107626	0.624803	0.011947	78.809471	-36.118294	-18.384922	0.290904	0.000000	0.705763	0.000000	0.000000	0.000000	0.542447	0.078240	-0.650386	0.000000	0.000000	3.000000	78.000000	0.000000
14971.267482	0.107626	0.624803	0.011947	78.809471	-36.118294	-18.384922	0.290904	0.000000	0.705763	0.000000	0.000000	0.000000	0.542447	0.078240	-0.650386	0.000000	0.000000	3.000000	78.000000	0.000000
14971.270815	0.107626	0.624803	0.011947	78.571869	-36.232269	-18.006443	0.381312	0.000000	0.597365	0.000000	0.000000	0.000000	0.542447	0.078240	-0.650386	0.000000	0.000000	3.000000	78.000000	0.000000
14971.274149	0.109505	0.625033	0.009850	78.571869	-36.232269	-18.006443	0.381312	0.000000	0.597365	0.000000	0.000000	0.000000	0.563553	0.069040	-0.629243	0.000000	0.000000	3.000000	78.000000	0.000000
14971.277482	0.109505	0.625033	0.009850	78.571869	-36.232269	-18.006443	0.381312	0.000000	0.597365	0.000000	0.000000	0.000000	0.563553	0.069040	-0.629243	0.000000	0.000000	3.000000	78.000000	0.000000
14971.280815	0.109505	0.625033	0.009850	78.252357	-36.532532	-18.715258	0.475238	0.000000	0.492491	0.000000	0.000000	0.000000	0.563553	0.069040	-0.629243	0.000000	0.000000	3.000000	78.000000	0.000000
14971.284149	0.111419	0.625247	0.007871	78.252357	-36.532532	-18.715258	0.475238	0.000000	0.492491	0.000000	0.000000	0.000000	0.574299	0.064252	-0.593700	0.000000	0.000000	3.000000	78.000000	0.000000
14971.287482	0.111419	0.625247	0.007871	78.252357	-36.532532	-18.715258	0.475238	0.000000	0.492491	0.000000	0.000000	0.000000	0.574299	0.064252	-0.593700	0.000000	0.000000	3.000000	78.000000	0.000000
14971.290815	0.111419	0.625247	0.007871	77.885857	-36.808540	-19.544870	0.570954	0.000000	0.393541	0.000000	0.000000	0.000000	0.574299	0.064252	-0.593700	0.000000	0.000000	3.000000	78.000000	0.000000
14971.294149	0.113298	0.625407	0.005997	77.885857	-36.808540	-19.544870	0.570954	0.000000	0.393541	0.000000	0.000000	0.000000	0.563613	0.047868	-0.562163	0.000000	0.000000	3.000000	78.000000	0.000000
14971.297482	0.113298	0.625407	0.005997	77.885857	-36.808540	-19.544870	0.570954	0.000000	0.393541	0.000000	0.000000	0.000000	0.563613	0.047868	-0.562163	0.000000	0.000000	3.000000	78.000000	0.000000
14971.300815	0.113298	0.625407	0.005997	77.498901	-36.918453	-20.064634	0.664890	0.000000	0.299847	0.000000	0.000000	0.000000	0.563613	0.047868	-0.562163	0.000000	0.000000	3.000000	78.000000	0.000000
14971.304149	0.115109	0.625527	0.004278	77.498901	-36.918453	-20.064634	0.664890	0.000000	0.299847	0.000000	0.000000	0.000000	0.543237	0.035925	-0.515757	0.000000	0.000000	3.000000	78.000000	0.000000
14971.307482	0.115109	0.625527	0.004278	77.498901	-36.918453	-20.064634	0.664890	0.000000	0.299847	0.000000	0.000000	0.000000	0.543237	0.035925	-0.515757	0.000000	0.000000	3.000000	78.000000	0.000000
14971.310815	0.115109	0.625527	0.004278	77.122307	-36.887508	-20.007030	0.755429	0.000000	0.213888	0.000000	0.000000	0.000000	0.543237	0.035925	-0.515757	0.000000	0.000000	3.000000	78.000000	0.000000
14971.314149	0.116845	0.625594	0.002676	77.122307	-36.887508	-20.007030	0.755429	0.000000	0.213888	0.000000	0.000000	0.000000	0.520846	0.020142	-0.480502	0.000000	0.000000	3.000000	78.000000	0.000000
14971.317482	0.116845	0.625594	0.002676	77.122307	-36.887508	-20.007030	0.755429	0.000000	0.213888	0.000000	0.000000	0.000000	0.520846	0.020142	-0.480502	0.000000	0.000000	3.000000	78.000000	0.000000
14971.320815	0.116845	0.625594	0.002676	76.777908	-36.834023	-19.550869	0.842237	0.000000	0.133804	0.000000	0.000000	0.000000	0.520846	0.020142	-0.480502	0.000000	0.000000	3.000000	78.000000	0.000000
14971.324149	0.118403	0.625629	0.001236	76.777908	-36.834023	-19.550869	0.842237	0.000000	0.133804	0.000000	0.000000	0.000000	0.467621	0.010610	-0.432169	0.000000	0.000000	3.000000	78.000000	0.000000
14971.327482	0.118403	0.625629	0.001236	76.777908	-36.834023	-19.550869	0.842237	0.000000	0.133804	0.000000	0.000000	0.000000	0.467621	0.010610	-0.432169	0.000000	0.000000	3.000000	78.000000	0.000000
14971.330815	0.118403	0.625629	0.001236	76.447273	-36.783474	-19.021231	0.920174	0.000000	0.061776	0.000000	0.000000	0.000000	0.467621	0.010610	-0.432169	0.000000	0.000000	3.000000	78.000000	0.000000
14971.334149	0.119775	0.625602	-0.000004	76.447273	-36.783474	-19.021231	0.920174	0.000000	0.061776	0.000000	0.000000	0.000000	0.411413	-0.008252	-0.371855	0.000000	0.000000	3.000000	78.000000	0.000000
14971.337482	0.119775	0.625602	-0.000004	76.447273	-36.783474	-19.021231	0.920174	0.000000	0.061776	0.000000	0.000000	0.000000	0.411413	-0.008252	-0.371855	0.000000	0.000000	3.000000	78.000000	0.000000
14971.340815	0.119775	0.625602	-0.000004	76.151894	-36.785149	-19.140869	0.988742	0.000000	-0.000200	0.000000	0.000000	0.000000	0.411413	-0.008252	-0.371855	0.000000	0.000000	3.000000	78.000000	0.000000
14971.344149	0.120998	0.625589	-0.001079	76.151894	-36.785149	-19.140869	0.988742	0.000000	-0.000200	0.000000	0.000000	0.000000	0.367076	-0.003671	-0.322465	0.000000	0.000000	3.000000	78.000000	0.000000
14971.347482	0.120998	0.625589	-0.001079	76.151894	-36.785149	-19.140869	0.988742	0.000000	-0.000200	0.000000	0.000000	0.000000	0.367076	-0.003671	-0.322465	0.000000	0.000000	3.000000	78.000000	0.000000
14971.350815	0.120998	0.625589	-0.001079	75.936882	-36.781101	-19.505468	1.049922	0.000000	-0.053944	0.000000	0.000000	0.000000	0.367076	-0.003671	-0.322465	0.000000	0.000000	3.000000	78.000000	0.000000
14971.354149	0.122069	0.625553	-0.002017	75.936882	-36.781101	-19.505468	1.049922	0.000000	-0.053944	0.000000	0.000000	0.000000	0.321112	-0.010918	-0.281438	0.000000	0.000000	3.000000	78.000000	0.000000
14971.357482	0.122069	0.625553	-0.002017	75.936882	-36.781101	-19.505468	1.049922	0.000000	-0.053944	0.000000	0.000000	0.000000	0.321112	-0.010918	-0.281438	0.000000	0.000000	3.000000	78.000000	0.000000
14971.360815	0.122069	0.625553	-0.002017	75.863701	-36.585331	-19.487862	1.103440	0.000000	-0.100850	0.000000	0.000000	0.000000	0.321112	-0.010918	-0.281438	0.000000	0.000000	3.000000	78.000000	0.000000
14971.364149	0.123001	0.625481	-0.002770	75.863701	-36.585331	-19.487862	1.103440	0.000000	-0.100850	0.000000	0.000000	0.000000	0.279509	-0.021507	-0.226010	0.000000	0.000000	3.000000	78.000000	0.000000
14971.367482	0.123001	0.625481	-0.002770	75.863701	-36.585331	-19.487862	1.103440	0.000000	-0.100850	0.000000	0.000000	0.000000	0.279509	-0.021507	-0.226010	0.000000	0.000000	3.000000	78.000000	0.000000
14971.370815	0.123001	0.625481	-0.002770	75.875359	-36.196701	-19.163231	1.150025	0.000000	-0.138519	0.000000	0.000000	0.000000	0.279509	-0.021507	-0.226010	0.000000	0.000000	3.000000	78.000000	0.000000
14971.374149	0.123894	0.625406	-0.003400	75.875359	-36.196701	-19.163231	1.150025	0.000000	-0.138519	0.000000	0.000000	0.000000	0.268135	-0.022591	-0.188823	0.000000	0.000000	3.000000	78.000000	0.000000
14971.377482	0.123894	0.625406	-0.003400	75.875359	-36.196701	-19.163231	1.150025	0.000000	-0.138519	0.000000	0.000000	0.000000	0.268135	-0.022591	-0.188823	0.000000	0.000000	3.000000	78.000000	0.000000
14971.380815	0.123894	0.625406	-0.003400	75.932495	-35.760231	-18.758581	1.194714	0.000000	-0.169989	0.000000	0.000000	0.000000	0.268135	-0.022591	-0.188823	0.000000	0.000000	3.000000	78.000000	0.000000
14971.384149	0.123894	0.625406	-0.003400	75.932495	-35.760231	-18.758581	1.194714	0.000000	-0.169989	0.000000	0.000000	0.000000	0.268135	-0.022591	-0.188823	0.000000	0.000000	3.000000	78.000000	0.000000
14971.387482	0.124672	0.625293	-0.003940	75.932495	-35.760231	-18.758581	1.194714	0.000000	-0.169989	0.000000	0.000000	0.000000	0.233351	-0.033827	-0.162001	0.000000	0.000000	3.000000	78.000000	0.000000
14971.390815	0.124672	0.625293	-0.003940	76.032890	-35.297115	-18.282560	1.194714	0.000000	-0.169989	0.000000	0.000000	0.000000	0.233351	-0.033827	-0.162001	0.000000	0.000000	3.000000	78.000000	0.000000
14971.394149	0.125401	0.625146	-0.004317	76.032890	-35.297115	-18.282560	1.194714	0.000000	-0.169989	0.000000	0.000000	0.000000	0.218746	-0.044252	-0.113129	0.000000	0.000000	3.000000	78.000000	0.000000
14971.397482	0.125401	0.625146	-0.004317	76.032890	-35.297115	-18.282560	1.194714	0.000000	-0.169989	0.000000	0.000000	0.000000	0.218746	-0.044252	-0.113129	0.000000	0.000000	3.000000	78.000000	0.000000
14971.400815	0.125401	0.625146	-0.004317	76.162804	-34.831867	-17.765179	1.270064	0.000000	-0.215844	0.000000	0.000000	0.000000	0.218746	-0.044252	-0.113129	0.000000	0.000000	3.000000	78.000000	0.000000
14971.404149	0.125401	0.625146	-0.004317	76.162804	-34.831867	-17.765179	1.270064	0.000000	-0.215844	0.000000	0.000000	0.000000	0.218746	-0.044252	-0.113129	0.000000	0.000000	3.000000	78.000000	0.000000
14971.407482	0.126087	0.624955	-0.004598	76.162804	-34.831867	-17.765179	1.270064	0.000000	-0.215844	0.000000	0.000000	0.000000	0.205736	-0.057124	-0.084399	0.000000	0.000000	3.000000	78.000000	0.000000
14971.410815	0.126087	0.624955	-0.004598	76.297585	-34.427345	-17.302912	1.270064	0.000000	-0.215844	0.000000	0.000000	0.000000	0.205736	-0.057124	-0.084399	0.000000	0.000000	3.000000	78.000000	0.000000
14971.414149	0.126741	0.624708	-0.004828	76.297585	-34.427345	-17.302912	1.270064	0.000000	-0.215844	0.000000	0.000000	0.000000	0.196123	-0.074261	-0.068819	0.000000	0.000000	3.000000	78.000000	0.000000
14971.417482	0.126741	0.624708	-0.004828	76.297585	-34.427345	-17.302912	1.270064	0.000000	-0.215844	0.000000	0.000000	0.000000	0.196123	-0.074261	-0.068819	0.000000	0.000000	3.000000	78.000000	0.000000
14971.420815	0.126741	0.624708	-0.004828	76.406540	-34.083275	-16.911163	1.337041	0.000000	-0.241381	0.000000	0.000000	0.000000	0.196123	-0.074261	-0.068819	0.000000	0.000000	3.000000	78.000000	0.000000
14971.424149	0.126741	0.624708	-0.004828	76.406540	-34.083275	-16.911163	1.337041	0.000000	-0.241381	0.000000	0.000000	0.000000	0.196123	-0.074261	-0.068819	0.000000	0.000000	3.000000	78.000000	0.000000
14971.427482	0.127260	0.624423	-0.004960	76.406540	-34.083275	-16.911163	1.337041	0.000000	-0.241381	0.000000	0.000000	0.000000	0.155608	-0.085436	-0.039782	0.000000	0.000000	3.000000	78.000000	0.000000
14971.430815	0.127260	0.624423	-0.004960	76.471992	-33.786469	-16.593145	1.337041	0.000000	-0.241381	0.000000	0.000000	0.000000	0.155608	-0.085436	-0.039782	0.000000	0.000000	3.000000	78.000000	0.000000
14971.434149	0.127686	0.624101	-0.005008	76.471992	-33.786469	-16.593145	1.337041	0.000000	-0.241381	0.000000	0.000000	0.000000	0.128061	-0.096605	-0.014259	0.000000	0.000000	3.000000	78.000000	0.000000
14971.437482	0.127686	0.624101	-0.005008	76.471992	-33.786469	-16.593145	1.337041	0.000000	-0.241381	0.000000	0.000000	0.000000	0.128061	-0.096605	-0.014259	0.000000	0.000000	3.000000	78.000000	0.000000
14971.440815	0.127686	0.624101	-0.005008	76.495682	-33.521778	-16.333618	1.384319	0.000000	-0.250387	0.000000	0.000000	0.000000	0.128061	-0.096605	-0.014259	0.000000	0.000000	3.000000	78.000000	0.000000
14971.444149	0.127686	0.624101	-0.005008	76.495682	-33.521778	-16.333618	1.384319	0.000000	-0.250387	0.000000	0.000000	0.000000	0.128061	-0.096605	-0.014259	0.000000	0.000000	3.000000	78.000000	0.000000
14971.447482	0.127983	0.623733	-0.005025	76.495682	-33.521778	-16.333618	1.384319	0.000000	-0.250387	0.000000	0.000000	0.000000	0.088915	-0.110258	-0.005259	0.000000	0.000000	3.000000	78.000000	0.000000
14971.450815	0.127983	0.623733	-0.005025	76.486588	-33.248337	-16.085098	1.384319	0.000000	-0.250387	0.000000	0.000000	0.000000	0.088915	-0.110258	-0.005259	0.000000	0.000000	3.000000	78.000000	0.000000
14971.454149	0.127983	0.623733	-0.005025	76.486588	-33.248337	-16.085098	1.384319	0.000000	-0.250387	0.000000	0.000000	0.000000	0.088915	-0.110258	-0.005259	0.000000	0.000000	3.000000	78.000000	0.000000
14971.457482	0.127983	0.623733	-0.005025	76.486588	-33.248337	-16.085098	1.384319	0.000000	-0.250387	0.000000	0.000000	0.000000	0.088915	-0.110258	-0.005259	0.000000	0.000000	3.000000	78.000000	0.000000
14971.460815	0.128266	0.622870	-0.004927	76.461632	-32.894787	-15.752493	1.399138	0.000000	-0.251264	0.000000	0.000000	0.000000	0.084899	-0.259078	0.029554	0.000000	0.000000	3.000000	78.000000	0.000000
14971.464149	0.128266	0.622870	-0.004927	76.461632	-32.894787	-15.752493	1.399138	0.000000	-0.251264	0.000000	0.000000	0.000000	-0.000002	0.000006	-0.000000	0.000000	0.000000	3.000000	78.000000	0.000000
14971.467482	0.128266	0.622870	-0.004927	76.461632	-32.894787	-15.752493	1.399138	0.000000	-0.251264	0.000000	0.000000	0.000000	-0.000002	0.000006	-0.000000	0.000000	0.000000	3.000000	78.000000	0.000000
14971.470815	0.128266	0.622870	-0.004927	76.430374	-32.487431	-15.353652	1.413288	0.000000	-0.246338	0.000000	0.000000	0.000000	-0.000002	0.000006	-0.000000	0.000000	0.000000	3.000000	78.000000	0.000000
14971.474149	0.128266	0.622870	-0.004927	76.430374	-32.487431	-15.353652	1.413288	0.000000	-0.246338	0.000000	0.000000	0.000000	-0.000002	0.000006	-0.000000	0.000000	0.000000	3.000000	78.000000	0.000000
14971.477482	0.128284	0.622360	-0.004861	76.430374	-32.487431	-15.353652	1.413288	0.000000	-0.246338	0.000000	0.000000	0.000000	0.005601	-0.152960	0.019745	0.000000	0.000000	3.000000	78.000000	0.000000
14971.480815	0.128284	0.622360	-0.004861	76.388626	-32.008133	-14.881224	1.413288	0.000000	-0.246338	0.000000	0.000000	0.000000	0.005601	-0.152960	0.019745	0.000000	0.000000	3.000000	78.000000	0.000000
14971.484149	0.128252	0.621838	-0.004731	76.388626	-32.008133	-14.881224	1.413288	0.000000	-0.246338	0.000000	0.000000	0.000000	-0.009805	-0.156540	0.039070	0.000000	0.000000	3.000000	78.000000	0.000000
14971.487482	0.128252	0.621838	-0.004731	76.388626	-32.008133	-14.881224	1.413288	0.000000	-0.246338	0.000000	0.000000	0.000000	-0.009805	-0.156540	0.039070	0.000000	0.000000	3.000000	78.000000	0.000000
14971.490815	0.128252	0.621838	-0.004731	76.332909	-31.519985	-14.397967	1.412588	0.000000	-0.236536	0.000000	0.000000	0.000000	-0.009805	-0.156540	0.039070	0.000000	0.000000	3.000000	78.000000	0.000000
14971.494149	0.128252	0.621838	-0.004731	76.332909	-31.519985	-14.397967	1.412588	0.000000	-0.236536	0.000000	0.000000	0.000000	-0.009805	-0.156540	0.039070	0.000000	0.000000	3.000000	78.000000	0.000000
14971.497482	0.128172	0.621297	-0.004604	76.332909	-31.519985	-14.397967	1.412588	0.000000	-0.236536	0.000000	0.000000	0.000000	-0.024007	-0.162457	0.038139	0.000000	0.000000	3.000000	78.000000	0.000000
14971.500815	0.128172	0.621297	-0.004604	76.273041	-31.053572	-13.936169	1.412588	0.000000	-0.236536	0.000000	0.000000	0.000000	-0.024007	-0.162457	0.038139	0.000000	0.000000	3.000000	78.000000	0.000000
14971.504149	0.128015	0.620723	-0.004421	76.273041	-31.053572	-13.936169	1.412588	0.000000	-0.236536	0.000000	0.000000	0.000000	-0.047151	-0.171996	0.054829	0.000000	0.000000	3.000000	78.000000	0.000000
14971.507482	0.128015	0.620723	-0.004421	76.273041	-31.053572	-13.936169	1.412588	0.000000	-0.236536	0.000000	0.000000	0.000000	-0.047151	-0.171996	0.054829	0.000000	0.000000	3.000000	78.000000	0.000000
14971.510815	0.128015	0.620723	-0.004421	76.214935	-30.606430	-13.480904	1.400729	0.000000	-0.221041	0.000000	0.000000	0.000000	-0.047151	-0.171996	0.054829	0.000000	0.000000	3.000000	78.000000	0.000000
14971.514149	0.128015	0.620723	-0.004421	76.214935	-30.606430	-13.480904	1.400729	0.000000	-0.221041	0.000000	0.000000	0.000000	-0.047151	-0.171996	0.054829	0.000000	0.000000	3.000000	78.000000	0.000000
14971.517482	0.127799	0.620144	-0.004197	76.214935	-30.606430	-13.480904	1.400729	0.000000	-0.221041	0.000000	0.000000	0.000000	-0.064627	-0.173798	0.067072	0.000000	0.000000	3.000000	78.000000	0.000000
14971.520815	0.127799	0.620144	-0.004197	76.168587	-30.185776	-13.035605	1.400729	0.000000	-0.221041	0.000000	0.000000	0.000000	-0.064627	-0.173798	0.067072	0.000000	0.000000	3.000000	78.000000	0.000000
14971.524149	0.127500	0.619539	-0.003942	76.168587	-30.185776	-13.035605	1.400729	0.000000	-0.221041	0.000000	0.000000	0.000000	-0.089844	-0.181559	0.076663	0.000000	0.000000	3.000000	78.000000	0.000000
14971.527482	0.127500	0.619539	-0.003942	76.168587	-30.185776	-13.035605	1.400729	0.000000	-0.221041	0.000000	0.000000	0.000000	-0.089844	-0.181559	0.076663	0.000000	0.000000	3.000000	78.000000	0.000000
14971.530815	0.127500	0.619539	-0.003942	76.134369	-29.738770	-12.539874	1.374984	0.000000	-0.197085	0.000000	0.000000	0.000000	-0.089844	-0.181559	0.076663	0.000000	0.000000	3.000000	78.000000	0.000000
14971.534149	0.127500	0.619539	-0.003942	76.134369	-29.738770	-12.539874	1.374984	0.000000	-0.197085	0.000000	0.000000	0.000000	-0.089844	-0.181559	0.076663	0.000000	0.000000	3.000000	78.000000	0.000000
14971.537482	0.127163	0.618927	-0.003652	76.134369	-29.738770	-12.539874	1.374984	0.000000	-0.197085	0.000000	0.000000	0.000000	-0.100955	-0.183426	0.087002	0.000000	0.000000	3.000000	78.000000	0.000000
14971.540815	0.127163	0.618927	-0.003652	76.126923	-29.302483	-12.033456	1.374984	0.000000	-0.197085	0.000000	0.000000	0.000000	-0.100955	-0.183426	0.087002	0.000000	0.000000	3.000000	78.000000	0.000000
14971.544149	0.126818	0.618276	-0.003392	76.126923	-29.302483	-12.033456	1.374984	0.000000	-0.197085	0.000000	0.000000	0.000000	-0.103632	-0.195280	0.077787	0.000000	0.000000	3.000000	78.000000	0.000000
14971.547482	0.126818	0.618276	-0.003392	76.126923	-29.302483	-12.033456	1.374984	0.000000	-0.197085	0.000000	0.000000	0.000000	-0.103632	-0.195280	0.077787	0.000000	0.000000	3.000000	78.000000	0.000000
14971.550815	0.126818	0.618276	-0.003392	76.138748	-28.871941	-11.513230	1.340886	0.000000	-0.169620	0.000000	0.000000	0.000000	-0.103632	-0.195280	0.077787	0.000000	0.000000	3.000000	78.000000	0.000000
14971.554149	0.126818	0.618276	-0.003392	76.138748	-28.871941	-11.513230	1.340886	0.000000	-0.169620	0.000000	0.000000	0.000000	-0.103632	-0.195280	0.077787	0.000000	0.000000	3.000000	78.000000	0.000000
14971.557482	0.126455	0.617574	-0.003111	76.138748	-28.871941	-11.513230	1.340886	0.000000	-0.169620	0.000000	0.000000	0.000000	-0.108865	-0.210770	0.084315	0.000000	0.000000	3.000000	78.000000	0.000000
14971.560815	0.126455	0.617574	-0.003111	76.172890	-28.461386	-11.000924	1.340886	0.000000	-0.169620	0.000000	0.000000	0.000000	-0.108865	-0.210770	0.084315	0.000000	0.000000	3.000000	78.000000	0.000000
14971.564149	0.126098	0.616838	-0.002891	76.172890	-28.461386	-11.000924	1.340886	0.000000	-0.169620	0.000000	0.000000	0.000000	-0.107026	-0.220736	0.066181	0.000000	0.000000	3.000000	78.000000	0.000000
14971.567482	0.126098	0.616838	-0.002891	76.172890	-28.461386	-11.000924	1.340886	0.000000	-0.169620	0.000000	0.000000	0.000000	-0.107026	-0.220736	0.066181	0.000000	0.000000	3.000000	78.000000	0.000000
14971.570815	0.126098	0.616838	-0.002891	76.212662	-28.119381	-10.557755	1.304904	0.000000	-0.144538	0.000000	0.000000	0.000000	-0.107026	-0.220736	0.066181	0.000000	0.000000	3.000000	78.000000	0.000000
14971.574149	0.126098	0.616838	-0.002891	76.212662	-28.119381	-10.557755	1.304904	0.000000	-0.144538	0.000000	0.000000	0.000000	-0.107026	-0.220736	0.066181	0.000000	0.000000	3.000000	78.000000	0.000000
14971.577482	0.125730	0.616089	-0.002710	76.212662	-28.119381	-10.557755	1.304904	0.000000	-0.144538	0.000000	0.000000	0.000000	-0.110385	-0.224770	0.054279	0.000000	0.000000	3.000000	78.000000	0.000000
14971.580815	0.125730	0.616089	-0.002710	76.243523	-27.823938	-10.173208	1.304904	0.000000	-0.144538	0.000000	0.000000	0.000000	-0.110385	-0.224770	0.054279	0.000000	0.000000	3.000000	78.000000	0.000000
14971.584149	0.125295	0.615294	-0.002519	76.243523	-27.823938	-10.173208	1.304904	0.000000	-0.144538	0.000000	0.000000	0.000000	-0.130516	-0.238313	0.057196	0.000000	0.000000	3.000000	78.000000	0.000000
14971.587482	0.125295	0.615294	-0.002519	76.243523	-27.823938	-10.173208	1.304904	0.000000	-0.144538	0.000000	0.000000	0.000000	-0.130516	-0.238313	0.057196	0.000000	0.000000	3.000000	78.000000	0.000000
14971.590815	0.125295	0.615294	-0.002519	76.240913	-27.529222	-9.816139	1.264754	0.000000	-0.125959	0.000000	0.000000	0.000000	-0.130516	-0.238313	0.057196	0.000000	0.000000	3.000000	78.000000	0.000000
14971.594149	0.125295	0.615294	-0.002519	76.240913	-27.529222	-9.816139	1.264754	0.000000	-0.125959	0.000000	0.000000	0.000000	-0.130516	-0.238313	0.057196	0.000000	0.000000	3.000000	78.000000	0.000000
14971.597482	0.124849	0.614487	-0.002369	76.240913	-27.529222	-9.816139	1.264754	0.000000	-0.125959	0.000000	0.000000	0.000000	-0.133861	-0.242238	0.045172	0.000000	0.000000	3.000000	78.000000	0.000000
14971.600815	0.124849	0.614487	-0.002369	76.214958	-27.293715	-9.540895	1.264754	0.000000	-0.125959	0.000000	0.000000	0.000000	-0.133861	-0.242238	0.045172	0.000000	0.000000	3.000000	78.000000	0.000000
14971.604149	0.124351	0.613641	-0.002238	76.214958	-27.293715	-9.540895	1.264754	0.000000	-0.125959	0.000000	0.000000	0.000000	-0.149458	-0.253837	0.039130	0.000000	0.000000	3.000000	78.000000	0.000000
14971.607482	0.124351	0.613641	-0.002238	76.214958	-27.293715	-9.540895	1.264754	0.000000	-0.125959	0.000000	0.000000	0.000000	-0.149458	-0.253837	0.039130	0.000000	0.000000	3.000000	78.000000	0.000000
14971.610815	0.124351	0.613641	-0.002238	76.185326	-27.037178	-9.245692	1.217534	0.000000	-0.111908	0.000000	0.000000	0.000000	-0.149458	-0.253837	0.039130	0.000000	0.000000	3.000000	78.000000	0.000000
14971.614149	0.124351	0.613641	-0.002238	76.185326	-27.037178	-9.245692	1.217534	0.000000	-0.111908	0.000000	0.000000	0.000000	-0.149458	-0.253837	0.039130	0.000000	0.000000	3.000000	78.000000	0.000000
14971.617482	0.123824	0.612801	-0.002127	76.185326	-27.037178	-9.245692	1.217534	0.000000	-0.111908	0.000000	0.000000	0.000000	-0.158005	-0.251818	0.033282	0.000000	0.000000	3.000000	78.000000	0.000000
14971.620815	0.123824	0.612801	-0.002127	76.147591	-26.737236	-8.908805	1.217534	0.000000	-0.111908	0.000000	0.000000	0.000000	-0.158005	-0.251818	0.033282	0.000000	0.000000	3.000000	78.000000	0.000000
14971.624149	0.123342	0.611937	-0.002022	76.147591	-26.737236	-8.908805	1.217534	0.000000	-0.111908	0.000000	0.000000	0.000000	-0.144526	-0.259418	0.031588	0.000000	0.000000	3.000000	78.000000	0.000000
14971.627482	0.123342	0.611937	-0.002022	76.147591	-26.737236	-8.908805	1.217534	0.000000	-0.111908	0.000000	0.000000	0.000000	-0.144526	-0.259418	0.031588	0.000000	0.000000	3.000000	78.000000	0.000000
14971.630815	0.123342	0.611937	-0.002022	76.113495	-26.444712	-8.582625	1.167112	0.000000	-0.101097	0.000000	0.000000	0.000000	-0.144526	-0.259418	0.031588	0.000000	0.000000	3.000000	78.000000	0.000000
14971.634149	0.123342	0.611937	-0.002022	76.113495	-26.444712	-8.582625	1.167112	0.000000	-0.101097	0.000000	0.000000	0.000000	-0.144526	-0.259418	0.031588	0.000000	0.000000	3.000000	78.000000	0.000000
14971.637482	0.122860	0.611072	-0.001919	76.113495	-26.444712	-8.582625	1.167112	0.000000	-0.101097	0.000000	0.000000	0.000000	-0.144680	-0.259254	0.030961	0.000000	0.000000	3.000000	78.000000	0.000000
14971.640815	0.122860	0.611072	-0.001919	76.067825	-26.116903	-8.225638	1.167112	0.000000	-0.101097	0.000000	0.000000	0.000000	-0.144680	-0.259254	0.030961	0.000000	0.000000	3.000000	78.000000	0.000000
14971.644149	0.122420	0.610209	-0.001829	76.067825	-26.116903	-8.225638	1.167112	0.000000	-0.101097	0.000000	0.000000	0.000000	-0.131861	-0.259123	0.026848	0.000000	0.000000	3.000000	78.000000	0.000000
14971.647482	0.122420	0.610209	-0.001829	76.067825	-26.116903	-8.225638	1.167112	0.000000	-0.101097	0.000000	0.000000	0.000000	-0.131861	-0.259123	0.026848	0.000000	0.000000	3.000000	78.000000	0.000000
14971.650815	0.122420	0.610209	-0.001829	76.014565	-25.760288	-7.847724	1.121022	0.000000	-0.091462	0.000000	0.000000	0.000000	-0.131861	-0.259123	0.026848	0.000000	0.000000	3.000000	78.000000	0.000000
14971.654149	0.122420	0.610209	-0.001829	76.014565	-25.760288	-7.847724	1.121022	0.000000	-0.091462	0.000000	0.000000	0.000000	-0.131861	-0.259123	0.026848	0.000000	0.000000	3.000000	78.000000	0.000000
14971.657482	0.122002	0.609345	-0.001748	76.014565	-25.760288	-7.847724	1.121022	0.000000	-0.091462	0.000000	0.000000	0.000000	-0.125518	-0.258988	0.024511	0.000000	0.000000	3.000000	78.000000	0.000000
14971.660815	0.122002	0.609345	-0.001748	75.957726	-25.391808	-7.458304	1.121022	0.000000	-0.091462	0.000000	0.000000	0.000000	-0.125518	-0.258988	0.024511	0.000000	0.000000	3.000000	78.000000	0.000000
14971.664149	0.121583	0.608483	-0.001668	75.957726	-25.391808	-7.458304	1.121022	0.000000	-0.091462	0.000000	0.000000	0.000000	-0.125660	-0.258831	0.023923	0.000000	0.000000	3.000000	78.000000	0.000000
14971.667482	0.121583	0.608483	-0.001668	75.957726	-25.391808	-7.458304	1.121022	0.000000	-0.091462	0.000000	0.000000	0.000000	-0.125660	-0.258831	0.023923	0.000000	0.000000	3.000000	78.000000	0.000000
14971.670815	0.121583	0.608483	-0.001668	75.904160	-25.036228	-7.087185	1.079159	0.000000	-0.083389	0.000000	0.000000	0.000000	-0.125660	-0.258831	0.023923	0.000000	0.000000	3.000000	78.000000	0.000000
14971.674149	0.121583	0.608483	-0.001668	75.904160	-25.036228	-7.087185	1.079159	0.000000	-0.083389	0.000000	0.000000	0.000000	-0.125660	-0.258831	0.023923	0.000000	0.000000	3.000000	78.000000	0.000000
14971.677482	0.121225	0.607601	-0.001623	75.904160	-25.036228	-7.087185	1.079159	0.000000	-0.083389	0.000000	0.000000	0.000000	-0.107562	-0.264476	0.013547	0.000000	0.000000	3.000000	78.000000	0.000000
14971.680815	0.121225	0.607601	-0.001623	75.857582	-24.713949	-6.753631	1.079159	0.000000	-0.083389	0.000000	0.000000	0.000000	-0.107562	-0.264476	0.013547	0.000000	0.000000	3.000000	78.000000	0.000000
14971.684149	0.120893	0.606713	-0.001562	75.857582	-24.713949	-6.753631	1.079159	0.000000	-0.083389	0.000000	0.000000	0.000000	-0.099349	-0.266246	0.018237	0.000000	0.000000	3.000000	78.000000	0.000000
14971.687482	0.120893	0.606713	-0.001562	75.857582	-24.713949	-6.753631	1.079159	0.000000	-0.083389	0.000000	0.000000	0.000000	-0.099349	-0.266246	0.018237	0.000000	0.000000	3.000000	78.000000	0.000000
14971.690815	0.120893	0.606713	-0.001562	75.820213	-24.440411	-6.469475	1.044674	0.000000	-0.078092	0.000000	0.000000	0.000000	-0.099349	-0.266246	0.018237	0.000000	0.000000	3.000000	78.000000	0.000000
14971.694149	0.120893	0.606713	-0.001562	75.820213	-24.440411	-6.469475	1.044674	0.000000	-0.078092	0.000000	0.000000	0.000000	-0.099349	-0.266246	0.018237	0.000000	0.000000	3.000000	78.000000	0.000000
14971.697482	0.120581	0.605852	-0.001517	75.820213	-24.440411	-6.469475	1.044674	0.000000	-0.078092	0.000000	0.000000	0.000000	-0.093624	-0.258372	0.013593	0.000000	0.000000	3.000000	78.000000	0.000000
14971.700815	0.120581	0.605852	-0.001517	75.798668	-24.234640	-6.256749	1.044674	0.000000	-0.078092	0.000000	0.000000	0.000000	-0.093624	-0.258372	0.013593	0.000000	0.000000	3.000000	78.000000	0.000000
14971.704149	0.120308	0.604972	-0.001500	75.798668	-24.234640	-6.256749	1.044674	0.000000	-0.078092	0.000000	0.000000	0.000000	-0.081994	-0.263987	0.004985	0.000000	0.000000	3.000000	78.000000	0.000000
14971.707482	0.120308	0.604972	-0.001500	75.798668	-24.234640	-6.256749	1.044674	0.000000	-0.078092	0.000000	0.000000	0.000000	-0.081994	-0.263987	0.004985	0.000000	0.000000	3.000000	78.000000	0.000000
14971.710815	0.120308	0.604972	-0.001500	75.783607	-24.061481	-6.077754	1.015404	0.000000	-0.074996	0.000000	0.000000	0.000000	-0.081994	-0.263987	0.004985	0.000000	0.000000	3.000000	78.000000	0.000000
14971.714149	0.120308	0.604972	-0.001500	75.783607	-24.061481	-6.077754	1.015404	0.000000	-0.074996	0.000000	0.000000	0.000000	-0.081994	-0.263987	0.004985	0.000000	0.000000	3.000000	78.000000	0.000000
14971.717482	0.120070	0.604124	-0.001436	75.783607	-24.061481	-6.077754	1.015404	0.000000	-0.074996	0.000000	0.000000	0.000000	-0.071335	-0.254337	0.019037	0.000000	0.000000	3.000000	78.000000	0.000000
14971.720815	0.120070	0.604124	-0.001436	75.781357	-23.948912	-5.959591	1.015404	0.000000	-0.074996	0.000000	0.000000	0.000000	-0.071335	-0.254337	0.019037	0.000000	0.000000	3.000000	78.000000	0.000000
14971.724149	0.119854	0.603277	-0.001380	75.781357	-23.948912	-5.959591	1.015404	0.000000	-0.074996	0.000000	0.000000	0.000000	-0.064972	-0.254198	0.016840	0.000000	0.000000	3.000000	78.000000	0.000000
14971.727482	0.119854	0.603277	-0.001380	75.781357	-23.948912	-5.959591	1.015404	0.000000	-0.074996	0.000000	0.000000	0.000000	-0.064972	-0.254198	0.016840	0.000000	0.000000	3.000000	78.000000	0.000000
14971.730815	0.119854	0.603277	-0.001380	75.786194	-23.882013	-5.886967	0.992686	0.000000	-0.069016	0.000000	0.000000	0.000000	-0.064972	-0.254198	0.016840	0.000000	0.000000	3.000000	78.000000	0.000000
14971.734149	0.119641	0.602449	-0.001310	75.786194	-23.882013	-5.886967	0.992686	0.000000	-0.069016	0.000000	0.000000	0.000000	-0.063869	-0.248360	0.021037	0.000000	0.000000	3.000000	78.000000	0.000000
14971.737482	0.119641	0.602449	-0.001310	75.786194	-23.882013	-5.886967	0.992686	0.000000	-0.069016	0.000000	0.000000	0.000000	-0.063869	-0.248360	0.021037	0.000000	0.000000	3.000000	78.000000	0.000000
14971.740815	0.119641	0.602449	-0.001310	75.791275	-23.810383	-5.807432	0.982041	0.000000	-0.065510	0.000000	0.000000	0.000000	-0.063869	-0.248360	0.021037	0.000000	0.000000	3.000000	78.000000	0.000000
14971.744149	0.119427	0.601622	-0.001242	75.791275	-23.810383	-5.807432	0.982041	0.000000	-0.065510	0.000000	0.000000	0.000000	-0.063997	-0.248278	0.020576	0.000000	0.000000	3.000000	78.000000	0.000000
14971.747482	0.119427	0.601622	-0.001242	75.791275	-23.810383	-5.807432	0.982041	0.000000	-0.065510	0.000000	0.000000	0.000000	-0.063997	-0.248278	0.020576	0.000000	0.000000	3.000000	78.000000	0.000000
14971.750815	0.119427	0.601622	-0.001242	75.789063	-23.711590	-5.705966	0.971374	0.000000	-0.062081	0.000000	0.000000	0.000000	-0.063997	-0.248278	0.020576	0.000000	0.000000	3.000000	78.000000	0.000000
14971.754149	0.119427	0.601622	-0.001242	75.789063	-23.711590	-5.705966	0.971374	0.000000	-0.062081	0.000000	0.000000	0.000000	-0.063997	-0.248278	0.020576	0.000000	0.000000	3.000000	78.000000	0.000000
14971.757482	0.119240	0.600813	-0.001165	75.789063	-23.711590	-5.705966	0.971374	0.000000	-0.062081	0.000000	0.000000	0.000000	-0.056393	-0.242482	0.023120	0.000000	0.000000	3.000000	78.000000	0.000000
14971.760815	0.119240	0.600813	-0.001165	75.787926	-23.611477	-5.598744	0.971374	0.000000	-0.062081	0.000000	0.000000	0.000000	-0.056393	-0.242482	0.023120	0.000000	0.000000	3.000000	78.000000	0.000000
14971.764149	0.119034	0.600024	-0.001068	75.787926	-23.611477	-5.598744	0.971374	0.000000	-0.062081	0.000000	0.000000	0.000000	-0.061782	-0.236692	0.029096	0.000000	0.000000	3.000000	78.000000	0.000000
14971.767482	0.119034	0.600024	-0.001068	75.787926	-23.611477	-5.598744	0.971374	0.000000	-0.062081	0.000000	0.000000	0.000000	-0.061782	-0.236692	0.029096	0.000000	0.000000	3.000000	78.000000	0.000000
14971.770815	0.119034	0.600024	-0.001068	75.774391	-23.473684	-5.460727	0.951678	0.000000	-0.053378	0.000000	0.000000	0.000000	-0.061782	-0.236692	0.029096	0.000000	0.000000	3.000000	78.000000	0.000000
14971.774149	0.119034	0.600024	-0.001068	75.774391	-23.473684	-5.460727	0.951678	0.000000	-0.053378	0.000000	0.000000	0.000000	-0.061782	-0.236692	0.029096	0.000000	0.000000	3.000000	78.000000	0.000000
14971.777482	0.118845	0.599217	-0.000993	75.774391	-23.473684	-5.460727	0.951678	0.000000	-0.053378	0.000000	0.000000	0.000000	-0.056636	-0.242318	0.022262	0.000000	0.000000	3.000000	78.000000	0.000000
14971.780815	0.118845	0.599217	-0.000993	75.749512	-23.278868	-5.262961	0.951678	0.000000	-0.053378	0.000000	0.000000	0.000000	-0.056636	-0.242318	0.022262	0.000000	0.000000	3.000000	78.000000	0.000000
14971.784149	0.118642	0.598447	-0.000883	75.749512	-23.278868	-5.262961	0.951678	0.000000	-0.053378	0.000000	0.000000	0.000000	-0.060790	-0.230885	0.032989	0.000000	0.000000	3.000000	78.000000	0.000000
14971.787482	0.118642	0.598447	-0.000883	75.749512	-23.278868	-5.262961	0.951678	0.000000	-0.053378	0.000000	0.000000	0.000000	-0.060790	-0.230885	0.032989	0.000000	0.000000	3.000000	78.000000	0.000000
14971.790815	0.118642	0.598447	-0.000883	75.709084	-23.034580	-5.015474	0.932107	0.000000	-0.044170	0.000000	0.000000	0.000000	-0.060790	-0.230885	0.032989	0.000000	0.000000	3.000000	78.000000	0.000000
14971.794149	0.118642	0.598447	-0.000883	75.709084	-23.034580	-5.015474	0.932107	0.000000	-0.044170	0.000000	0.000000	0.000000	-0.060790	-0.230885	0.032989	0.000000	0.000000	3.000000	78.000000	0.000000
14971.797482	0.118411	0.597684	-0.000792	75.709084	-23.034580	-5.015474	0.932107	0.000000	-0.044170	0.000000	0.000000	0.000000	-0.069219	-0.228791	0.027305	0.000000	0.000000	3.000000	78.000000	0.000000
14971.800815	0.118411	0.597684	-0.000792	75.664635	-22.771444	-4.750194	0.932107	0.000000	-0.044170	0.000000	0.000000	0.000000	-0.069219	-0.228791	0.027305	0.000000	0.000000	3.000000	78.000000	0.000000
14971.804149	0.118190	0.596934	-0.000664	75.664635	-22.771444	-4.750194	0.932107	0.000000	-0.044170	0.000000	0.000000	0.000000	-0.066298	-0.225127	0.038632	0.000000	0.000000	3.000000	78.000000	0.000000
14971.807482	0.118190	0.596934	-0.000664	75.664635	-22.771444	-4.750194	0.932107	0.000000	-0.044170	0.000000	0.000000	0.000000	-0.066298	-0.225127	0.038632	0.000000	0.000000	3.000000	78.000000	0.000000
14971.810815	0.118190	0.596934	-0.000664	75.615417	-22.485912	-4.453391	0.909521	0.000000	-0.033180	0.000000	0.000000	0.000000	-0.066298	-0.225127	0.038632	0.000000	0.000000	3.000000	78.000000	0.000000
14971.814149	0.118190	0.596934	-0.000664	75.615417	-22.485912	-4.453391	0.909521	0.000000	-0.033180	0.000000	0.000000	0.000000	-0.066298	-0.225127	0.038632	0.000000	0.000000	3.000000	78.000000	0.000000
14971.817482	0.117936	0.596196	-0.000486	75.615417	-22.485912	-4.453391	0.909521	0.000000	-0.033180	0.000000	0.000000	0.000000	-0.076394	-0.221521	0.053344	0.000000	0.000000	3.000000	78.000000	0.000000
14971.820815	0.117936	0.596196	-0.000486	75.575333	-22.243076	-4.197942	0.909521	0.000000	-0.033180	0.000000	0.000000	0.000000	-0.076394	-0.221521	0.053344	0.000000	0.000000	3.000000	78.000000	0.000000
14971.824149	0.117675	0.595464	-0.000332	75.575333	-22.243076	-4.197942	0.909521	0.000000	-0.033180	0.000000	0.000000	0.000000	-0.078328	-0.219458	0.045995	0.000000	0.000000	3.000000	78.000000	0.000000
14971.827482	0.117675	0.595464	-0.000332	75.575333	-22.243076	-4.197942	0.909521	0.000000	-0.033180	0.000000	0.000000	0.000000	-0.078328	-0.219458	0.045995	0.000000	0.000000	3.000000	78.000000	0.000000
14971.830815	0.117675	0.595464	-0.000332	75.536560	-22.008339	-3.950336	0.883734	0.000000	-0.016624	0.000000	0.000000	0.000000	-0.078328	-0.219458	0.045995	0.000000	0.000000	3.000000	78.000000	0.000000
14971.834149	0.117675	0.595464	-0.000332	75.536560	-22.008339	-3.950336	0.883734	0.000000	-0.016624	0.000000	0.000000	0.000000	-0.078328	-0.219458	0.045995	0.000000	0.000000	3.000000	78.000000	0.000000
14971.837482	0.117423	0.594745	-0.000141	75.536560	-22.008339	-3.950336	0.883734	0.000000	-0.016624	0.000000	0.000000	0.000000	-0.075440	-0.215881	0.057369	0.000000	0.000000	3.000000	78.000000	0.000000
14971.840815	0.117423	0.594745	-0.000141	75.496346	-21.782982	-3.707782	0.883734	0.000000	-0.016624	0.000000	0.000000	0.000000	-0.075440	-0.215881	0.057369	0.000000	0.000000	3.000000	78.000000	0.000000
14971.844149	0.117132	0.594044	0.000076	75.496346	-21.782982	-3.707782	0.883734	0.000000	-0.016624	0.000000	0.000000	0.000000	-0.087374	-0.210277	0.065138	0.000000	0.000000	3.000000	78.000000	0.000000
14971.847482	0.117132	0.594044	0.000076	75.496346	-21.782982	-3.707782	0.883734	0.000000	-0.016624	0.000000	0.000000	0.000000	-0.087374	-0.210277	0.065138	0.000000	0.000000	3.000000	78.000000	0.000000
14971.850815	0.117132	0.594044	0.000076	75.470963	-21.622391	-3.530094	0.856599	0.000000	0.003794	0.000000	0.000000	0.000000	-0.087374	-0.210277	0.065138	0.000000	0.000000	3.000000	78.000000	0.000000
14971.854149	0.117132	0.594044	0.000076	75.470963	-21.622391	-3.530094	0.856599	0.000000	0.003794	0.000000	0.000000	0.000000	-0.087374	-0.210277	0.065138	0.000000	0.000000	3.000000	78.000000	0.000000
14971.857482	0.116890	0.593406	0.000306	75.470963	-21.622391	-3.530094	0.856599	0.000000	0.003794	0.000000	0.000000	0.000000	-0.072594	-0.191319	0.068892	0.000000	0.000000	3.000000	78.000000	0.000000
14971.860815	0.116890	0.593406	0.000306	75.450676	-21.491621	-3.382512	0.856599	0.000000	0.003794	0.000000	0.000000	0.000000	-0.072594	-0.191319	0.068892	0.000000	0.000000	3.000000	78.000000	0.000000
14971.864149	0.116699	0.592805	0.000555	75.450676	-21.491621	-3.382512	0.856599	0.000000	0.003794	0.000000	0.000000	0.000000	-0.057241	-0.180163	0.074898	0.000000	0.000000	3.000000	78.000000	0.000000
14971.867482	0.116699	0.592805	0.000555	75.450676	-21.491621	-3.382512	0.856599	0.000000	0.003794	0.000000	0.000000	0.000000	-0.057241	-0.180163	0.074898	0.000000	0.000000	3.000000	78.000000	0.000000
14971.870815	0.116699	0.592805	0.000555	75.430740	-21.373247	-3.245538	0.834959	0.000000	0.027759	0.000000	0.000000	0.000000	-0.057241	-0.180163	0.074898	0.000000	0.000000	3.000000	78.000000	0.000000
14971.874149	0.116699	0.592805	0.000555	75.430740	-21.373247	-3.245538	0.834959	0.000000	0.027759	0.000000	0.000000	0.000000	-0.057241	-0.180163	0.074898	0.000000	0.000000	3.000000	78.000000	0.000000
14971.877482	0.116493	0.592268	0.000835	75.430740	-21.373247	-3.245538	0.834959	0.000000	0.027759	0.000000	0.000000	0.000000	-0.061986	-0.161288	0.083799	0.000000	0.000000	3.000000	78.000000	0.000000
14971.880815	0.116493	0.592268	0.000835	75.415955	-21.287041	-3.138318	0.834959	0.000000	0.027759	0.000000	0.000000	0.000000	-0.061986	-0.161288	0.083799	0.000000	0.000000	3.000000	78.000000	0.000000
14971.884149	0.116286	0.591800	0.001115	75.415955	-21.287041	-3.138318	0.834959	0.000000	0.027759	0.000000	0.000000	0.000000	-0.061977	-0.140275	0.084141	0.000000	0.000000	3.000000	78.000000	0.000000
14971.887482	0.116286	0.591800	0.001115	75.415955	-21.287041	-3.138318	0.834959	0.000000	0.027759	0.000000	0.000000	0.000000	-0.061977	-0.140275	0.084141	0.000000	0.000000	3.000000	78.000000	0.000000
14971.890815	0.116286	0.591800	0.001115	75.424210	-21.302622	-3.130850	0.814299	0.000000	0.055749	0.000000	0.000000	0.000000	-0.061977	-0.140275	0.084141	0.000000	0.000000	3.000000	78.000000	0.000000
14971.894149	0.116286	0.591800	0.001115	75.424210	-21.302622	-3.130850	0.814299	0.000000	0.055749	0.000000	0.000000	0.000000	-0.061977	-0.140275	0.084141	0.000000	0.000000	3.000000	78.000000	0.000000
14971.897482	0.116117	0.591407	0.001454	75.424210	-21.302622	-3.130850	0.814299	0.000000	0.055749	0.000000	0.000000	0.000000	-0.050677	-0.117970	0.101630	0.000000	0.000000	3.000000	78.000000	0.000000
14971.900815	0.116117	0.591407	0.001454	75.447472	-21.382750	-3.184808	0.814299	0.000000	0.055749	0.000000	0.000000	0.000000	-0.050677	-0.117970	0.101630	0.000000	0.000000	3.000000	78.000000	0.000000
14971.904149	0.115942	0.591091	0.001771	75.447472	-21.382750	-3.184808	0.814299	0.000000	0.055749	0.000000	0.000000	0.000000	-0.052412	-0.094818	0.095133	0.000000	0.000000	3.000000	78.000000	0.000000
14971.907482	0.115942	0.591091	0.001771	75.447472	-21.382750	-3.184808	0.814299	0.000000	0.055749	0.000000	0.000000	0.000000	-0.052412	-0.094818	0.095133	0.000000	0.000000	3.000000	78.000000	0.000000
14971.910815	0.115942	0.591091	0.001771	75.471375	-21.469275	-3.244505	0.797118	0.000000	0.088543	0.000000	0.000000	0.000000	-0.052412	-0.094818	0.095133	0.000000	0.000000	3.000000	78.000000	0.000000
14971.914149	0.115942	0.591091	0.001771	75.471375	-21.469275	-3.244505	0.797118	0.000000	0.088543	0.000000	0.000000	0.000000	-0.052412	-0.094818	0.095133	0.000000	0.000000	3.000000	78.000000	0.000000
14971.917482	0.115813	0.590819	0.002086	75.471375	-21.469275	-3.244505	0.797118	0.000000	0.088543	0.000000	0.000000	0.000000	-0.038752	-0.081549	0.094460	0.000000	0.000000	3.000000	78.000000	0.000000
14971.920815	0.115813	0.590819	0.002086	75.492676	-21.515404	-3.254515	0.797118	0.000000	0.088543	0.000000	0.000000	0.000000	-0.038752	-0.081549	0.094460	0.000000	0.000000	3.000000	78.000000	0.000000
14971.924149	0.115813	0.590819	0.002086	75.492676	-21.515404	-3.254515	0.797118	0.000000	0.088543	0.000000	0.000000	0.000000	-0.038752	-0.081549	0.094460	0.000000	0.000000	3.000000	78.000000	0.000000
14971.927482	0.115813	0.590819	0.002086	75.492676	-21.515404	-3.254515	0.797118	0.000000	0.088543	0.000000	0.000000	0.000000	-0.038752	-0.081549	0.094460	0.000000	0.000000	3.000000	78.000000	0.000000
14971.930815	0.115531	0.590374	0.002624	75.524063	-21.517159	-3.208387	0.790659	0.000000	0.104286	0.000000	0.000000	0.000000	-0.084607	-0.133549	0.161531	0.000000	0.000000	3.000000	78.000000	0.000000
14971.934149	0.115531	0.590374	0.002624	75.524063	-21.517159	-3.208387	0.790659	0.000000	0.104286	0.000000	0.000000	0.000000	-0.000001	0.000007	0.000000	0.000000	0.000000	3.000000	78.000000	0.000000
14971.937482	0.115531	0.590374	0.002624	75.524063	-21.517159	-3.208387	0.790659	0.000000	0.104286	0.000000	0.000000	0.000000	-0.000001	0.000007	0.000000	0.000000	0.000000	3.000000	78.000000	0.000000
14971.940815	0.115531	0.590374	0.002624	75.568527	-21.462444	-3.088851	0.776558	0.000000	0.131208	0.000000	0.000000	0.000000	-0.000001	0.000007	0.000000	0.000000	0.000000	3.000000	78.000000	0.000000
14971.944149	0.115531	0.590374	0.002624	75.568527	-21.462444	-3.088851	0.776558	0.000000	0.131208	0.000000	0.000000	0.000000	-0.000001	0.000007	0.000000	0.000000	0.000000	3.000000	78.000000	0.000000
14971.947482	0.115432	0.590215	0.002785	75.568527	-21.462444	-3.088851	0.776558	0.000000	0.131208	0.000000	0.000000	0.000000	-0.029657	-0.047563	0.048259	0.000000	0.000000	3.000000	78.000000	0.000000
14971.950815	0.115432	0.590215	0.002785	75.619385	-21.364603	-2.910479	0.776558	0.000000	0.131208	0.000000	0.000000	0.000000	-0.029657	-0.047563	0.048259	0.000000	0.000000	3.000000	78.000000	0.000000
14971.954149	0.115432	0.590215	0.002785	75.619385	-21.364603	-2.910479	0.776558	0.000000	0.131208	0.000000	0.000000	0.000000	-0.029657	-0.047563	0.048259	0.000000	0.000000	3.000000	78.000000	0.000000
14971.957482	0.115432	0.590215	0.002785	75.619385	-21.364603	-2.910479	0.776558	0.000000	0.131208	0.000000	0.000000	0.000000	-0.029657	-0.047563	0.048259	0.000000	0.000000	3.000000	78.000000	0.000000
14971.960815	0.115198	0.589900	0.002867	75.677277	-21.272028	-2.734370	0.771615	0.000000	0.139251	0.000000	0.000000	0.000000	-0.070409	-0.094500	0.024663	0.000000	0.000000	3.000000	78.000000	0.000000
14971.964149	0.115198	0.589900	0.002867	75.677277	-21.272028	-2.734370	0.771615	0.000000	0.139251	0.000000	0.000000	0.000000	-0.070409	-0.094500	0.024663	0.000000	0.000000	3.000000	78.000000	0.000000
14971.967482	0.115198	0.589900	0.002867	75.677277	-21.272028	-2.734370	0.771615	0.000000	0.139251	0.000000	0.000000	0.000000	-0.070409	-0.094500	0.024663	0.000000	0.000000	3.000000	78.000000	0.000000
14971.970815	0.115198	0.589900	0.002867	75.736618	-21.186773	-2.570245	0.759880	0.000000	0.143362	0.000000	0.000000	0.000000	-0.070409	-0.094500	0.024663	0.000000	0.000000	3.000000	78.000000	0.000000
14971.974149	0.115046	0.589737	0.002817	75.736618	-21.186773	-2.570245	0.759880	0.000000	0.143362	0.000000	0.000000	0.000000	-0.045526	-0.049069	-0.015013	0.000000	0.000000	3.000000	78.000000	0.000000
14971.977482	0.115046	0.589737	0.002817	75.736618	-21.186773	-2.570245	0.759880	0.000000	0.143362	0.000000	0.000000	0.000000	-0.045526	-0.049069	-0.015013	0.000000	0.000000	3.000000	78.000000	0.000000
14971.980815	0.115046	0.589737	0.002817	75.787224	-21.129248	-2.445495	0.752293	0.000000	0.140860	0.000000	0.000000	0.000000	-0.045526	-0.049069	-0.015013	0.000000	0.000000	3.000000	78.000000	0.000000
14971.984149	0.114900	0.589569	0.002699	75.787224	-21.129248	-2.445495	0.752293	0.000000	0.140860	0.000000	0.000000	0.000000	-0.043655	-0.050265	-0.035439	0.000000	0.000000	3.000000	78.000000	0.000000
14971.987482	0.114900	0.589569	0.002699	75.787224	-21.129248	-2.445495	0.752293	0.000000	0.140860	0.000000	0.000000	0.000000	-0.043655	-0.050265	-0.035439	0.000000	0.000000	3.000000	78.000000	0.000000
14971.990815	0.114900	0.589569	0.002699	75.822502	-21.074907	-2.341283	0.745017	0.000000	0.134953	0.000000	0.000000	0.000000	-0.043655	-0.050265	-0.035439	0.000000	0.000000	3.000000	78.000000	0.000000
14971.994149	0.114900	0.589569	0.002699	75.822502	-21.074907	-2.341283	0.745017	0.000000	0.134953	0.000000	0.000000	0.000000	-0.043655	-0.050265	-0.035439	0.000000	0.000000	3.000000	78.000000	0.000000
14971.997482	0.114697	0.589372	0.002536	75.822502	-21.074907	-2.341283	0.745017	0.000000	0.134953	0.000000	0.000000	0.000000	-0.060896	-0.059198	-0.048867	0.000000	0.000000	3.000000	78.000000	0.000000
14972.000815	0.114697	0.589372	0.002536	75.815971	-20.887320	-2.117495	0.745017	0.000000	0.134953	0.000000	0.000000	0.000000	-0.060896	-0.059198	-0.048867	0.000000	0.000000	3.000000	78.000000	0.000000
14972.004149	0.114697	0.589372	0.002536	75.815971	-20.887320	-2.117495	0.745017	0.000000	0.134953	0.000000	0.000000	0.000000	-0.060896	-0.059198	-0.048867	0.000000	0.000000	3.000000	78.000000	0.000000
14972.007482	0.114697	0.589372	0.002536	75.815971	-20.887320	-2.117495	0.745017	0.000000	0.134953	0.000000	0.000000	0.000000	-0.060896	-0.059198	-0.048867	0.000000	0.000000	3.000000	78.000000	0.000000
14972.010815	0.114339	0.588859	0.002119	75.767014	-20.497385	-1.693261	0.734868	0.000000	0.126809	0.000000	0.000000	0.000000	-0.107607	-0.153948	-0.125009	0.000000	0.000000	3.000000	78.000000	0.000000
14972.014149	0.114339	0.588859	0.002119	75.767014	-20.497385	-1.693261	0.734868	0.000000	0.126809	0.000000	0.000000	0.000000	0.000001	-0.000007	0.000000	0.000000	0.000000	3.000000	78.000000	0.000000
14972.017482	0.114339	0.588859	0.002119	75.767014	-20.497385	-1.693261	0.734868	0.000000	0.126809	0.000000	0.000000	0.000000	0.000001	-0.000007	0.000000	0.000000	0.000000	3.000000	78.000000	0.000000
14972.020815	0.114339	0.588859	0.002119	75.685760	-19.921551	-1.082017	0.716933	0.000000	0.105974	0.000000	0.000000	0.000000	0.000001	-0.000007	0.000000	0.000000	0.000000	3.000000	78.000000	0.000000
14972.024149	0.114339	0.588859	0.002119	75.685760	-19.921551	-1.082017	0.716933	0.000000	0.105974	0.000000	0.000000	0.000000	0.000001	-0.000007	0.000000	0.000000	0.000000	3.000000	78.000000	0.000000
14972.027482	0.114165	0.588562	0.001887	75.685760	-19.921551	-1.082017	0.716933	0.000000	0.105974	0.000000	0.000000	0.000000	-0.052061	-0.089124	-0.069687	0.000000	0.000000	3.000000	78.000000	0.000000
14972.030815	0.114165	0.588562	0.001887	75.591606	-19.269560	-0.388122	0.716933	0.000000	0.105974	0.000000	0.000000	0.000000	-0.052061	-0.089124	-0.069687	0.000000	0.000000	3.000000	78.000000	0.000000
14972.034149	0.114165	0.588562	0.001887	75.591606	-19.269560	-0.388122	0.716933	0.000000	0.105974	0.000000	0.000000	0.000000	-0.052061	-0.089124	-0.069687	0.000000	0.000000	3.000000	78.000000	0.000000
14972.037482	0.114165	0.588562	0.001887	75.591606	-19.269560	-0.388122	0.716933	0.000000	0.105974	0.000000	0.000000	0.000000	-0.052061	-0.089124	-0.069687	0.000000	0.000000	3.000000	78.000000	0.000000
14972.040815	0.113880	0.587787	0.001300	75.505074	-18.640333	0.281265	0.708256	0.000000	0.094359	0.000000	0.000000	0.000000	-0.085393	-0.232438	-0.176122	0.000000	0.000000	3.000000	78.000000	0.000000
14972.044149	0.113880	0.587787	0.001300	75.505074	-18.640333	0.281265	0.708256	0.000000	0.094359	0.000000	0.000000	0.000000	0.000000	0.000003	0.000000	0.000000	0.000000	3.000000	78.000000	0.000000
14972.047482	0.113880	0.587787	0.001300	75.505074	-18.640333	0.281265	0.708256	0.000000	0.094359	0.000000	0.000000	0.000000	0.000000	0.000003	0.000000	0.000000	0.000000	3.000000	78.000000	0.000000
14972.050815	0.113880	0.587787	0.001300	75.426918	-18.072174	0.887359	0.694024	0.000000	0.065006	0.000000	0.000000	0.000000	0.000000	0.000003	0.000000	0.000000	0.000000	3.000000	78.000000	0.000000
14972.054149	0.113880	0.587787	0.001300	75.426918	-18.072174	0.887359	0.694024	0.000000	0.065006	0.000000	0.000000	0.000000	0.000000	0.000003	0.000000	0.000000	0.000000	3.000000	78.000000	0.000000
14972.057482	0.113672	0.587298	0.000927	75.426918	-18.072174	0.887359	0.694024	0.000000	0.065006	0.000000	0.000000	0.000000	-0.062423	-0.146573	-0.111895	0.000000	0.000000	3.000000	78.000000	0.000000
14972.060815	0.113672	0.587298	0.000927	75.338188	-17.602055	1.368482	0.694024	0.000000	0.065006	0.000000	0.000000	0.000000	-0.062423	-0.146573	-0.111895	0.000000	0.000000	3.000000	78.000000	0.000000
14972.064149	0.113436	0.586748	0.000533	75.338188	-17.602055	1.368482	0.694024	0.000000	0.065006	0.000000	0.000000	0.000000	-0.070849	-0.165197	-0.118229	0.000000	0.000000	3.000000	78.000000	0.000000
14972.067482	0.113436	0.586748	0.000533	75.338188	-17.602055	1.368482	0.694024	0.000000	0.065006	0.000000	0.000000	0.000000	-0.070849	-0.165197	-0.118229	0.000000	0.000000	3.000000	78.000000	0.000000
14972.070815	0.113436	0.586748	0.000533	75.240677	-17.182262	1.783819	0.671812	0.000000	0.026652	0.000000	0.000000	0.000000	-0.070849	-0.165197	-0.118229	0.000000	0.000000	3.000000	78.000000	0.000000
14972.074149	0.113436	0.586748	0.000533	75.240677	-17.182262	1.783819	0.671812	0.000000	0.026652	0.000000	0.000000	0.000000	-0.070849	-0.165197	-0.118229	0.000000	0.000000	3.000000	78.000000	0.000000
14972.077482	0.113135	0.586131	0.000060	75.240677	-17.182262	1.783819	0.671812	0.000000	0.026652	0.000000	0.000000	0.000000	-0.090446	-0.184927	-0.141860	0.000000	0.000000	3.000000	78.000000	0.000000
14972.080815	0.113135	0.586131	0.000060	75.133713	-16.737154	2.220402	0.671812	0.000000	0.026652	0.000000	0.000000	0.000000	-0.090446	-0.184927	-0.141860	0.000000	0.000000	3.000000	78.000000	0.000000
14972.084149	0.112850	0.585427	-0.000438	75.133713	-16.737154	2.220402	0.671812	0.000000	0.026652	0.000000	0.000000	0.000000	-0.085327	-0.211082	-0.149587	0.000000	0.000000	3.000000	78.000000	0.000000
14972.087482	0.112850	0.585427	-0.000438	75.133713	-16.737154	2.220402	0.671812	0.000000	0.026652	0.000000	0.000000	0.000000	-0.085327	-0.211082	-0.149587	0.000000	0.000000	3.000000	78.000000	0.000000
14972.090815	0.112850	0.585427	-0.000438	75.014519	-16.249765	2.693847	0.642516	0.000000	-0.021923	0.000000	0.000000	0.000000	-0.085327	-0.211082	-0.149587	0.000000	0.000000	3.000000	78.000000	0.000000
14972.094149	0.112850	0.585427	-0.000438	75.014519	-16.249765	2.693847	0.642516	0.000000	-0.021923	0.000000	0.000000	0.000000	-0.085327	-0.211082	-0.149587	0.000000	0.000000	3.000000	78.000000	0.000000
14972.097482	0.112536	0.584688	-0.000966	75.014519	-16.249765	2.693847	0.642516	0.000000	-0.021923	0.000000	0.000000	0.000000	-0.094250	-0.221714	-0.158285	0.000000	0.000000	3.000000	78.000000	0.000000
14972.100815	0.112536	0.584688	-0.000966	74.863075	-15.676427	3.257583	0.642516	0.000000	-0.021923	0.000000	0.000000	0.000000	-0.094250	-0.221714	-0.158285	0.000000	0.000000	3.000000	78.000000	0.000000
14972.104149	0.112186	0.583918	-0.001455	74.863075	-15.676427	3.257583	0.642516	0.000000	-0.021923	0.000000	0.000000	0.000000	-0.105006	-0.231192	-0.146612	0.000000	0.000000	3.000000	78.000000	0.000000
14972.107482	0.112186	0.583918	-0.001455	74.863075	-15.676427	3.257583	0.642516	0.000000	-0.021923	0.000000	0.000000	0.000000	-0.105006	-0.231192	-0.146612	0.000000	0.000000	3.000000	78.000000	0.000000
14972.110815	0.112186	0.583918	-0.001455	74.680504	-15.032826	3.889514	0.609307	0.000000	-0.072739	0.000000	0.000000	0.000000	-0.105006	-0.231192	-0.146612	0.000000	0.000000	3.000000	78.000000	0.000000
14972.114149	0.111811	0.583130	-0.001956	74.680504	-15.032826	3.889514	0.609307	0.000000	-0.072739	0.000000	0.000000	0.000000	-0.112676	-0.236264	-0.150511	0.000000	0.000000	3.000000	78.000000	0.000000
14972.117482	0.111811	0.583130	-0.001956	74.680504	-15.032826	3.889514	0.609307	0.000000	-0.072739	0.000000	0.000000	0.000000	-0.112676	-0.236264	-0.150511	0.000000	0.000000	3.000000	78.000000	0.000000
14972.120815	0.111811	0.583130	-0.001956	74.467751	-14.322998	4.594608	0.590528	0.000000	-0.097824	0.000000	0.000000	0.000000	-0.112676	-0.236264	-0.150511	0.000000	0.000000	3.000000	78.000000	0.000000
14972.124149	0.111811	0.583130	-0.001956	74.467751	-14.322998	4.594608	0.590528	0.000000	-0.097824	0.000000	0.000000	0.000000	-0.112676	-0.236264	-0.150511	0.000000	0.000000	3.000000	78.000000	0.000000
14972.127482	0.111378	0.582381	-0.002411	74.467751	-14.322998	4.594608	0.590528	0.000000	-0.097824	0.000000	0.000000	0.000000	-0.129624	-0.224814	-0.136393	0.000000	0.000000	3.000000	78.000000	0.000000
14972.130815	0.111378	0.582381	-0.002411	74.235168	-13.594070	5.325742	0.590528	0.000000	-0.097824	0.000000	0.000000	0.000000	-0.129624	-0.224814	-0.136393	0.000000	0.000000	3.000000	78.000000	0.000000
14972.134149	0.110866	0.581625	-0.002823	74.235168	-13.594070	5.325742	0.590528	0.000000	-0.097824	0.000000	0.000000	0.000000	-0.153721	-0.226621	-0.123673	0.000000	0.000000	3.000000	78.000000	0.000000
14972.137482	0.110866	0.581625	-0.002823	74.235168	-13.594070	5.325742	0.590528	0.000000	-0.097824	0.000000	0.000000	0.000000	-0.153721	-0.226621	-0.123673	0.000000	0.000000	3.000000	78.000000	0.000000
14972.140815	0.110866	0.581625	-0.002823	73.986061	-12.867887	6.065145	0.543303	0.000000	-0.141168	0.000000	0.000000	0.000000	-0.153721	-0.226621	-0.123673	0.000000	0.000000	3.000000	78.000000	0.000000
14972.144149	0.110866	0.581625	-0.002823	73.986061	-12.867887	6.065145	0.543303	0.000000	-0.141168	0.000000	0.000000	0.000000	-0.153721	-0.226621	-0.123673	0.000000	0.000000	3.000000	78.000000	0.000000
14972.147482	0.110302	0.580926	-0.003172	73.986061	-12.867887	6.065145	0.543303	0.000000	-0.141168	0.000000	0.000000	0.000000	-0.169349	-0.209831	-0.104597	0.000000	0.000000	3.000000	78.000000	0.000000
14972.150815	0.110302	0.580926	-0.003172	73.734085	-12.169209	6.783060	0.543303	0.000000	-0.141168	0.000000	0.000000	0.000000	-0.169349	-0.209831	-0.104597	0.000000	0.000000	3.000000	78.000000	0.000000
14972.154149	0.109705	0.580308	-0.003469	73.734085	-12.169209	6.783060	0.543303	0.000000	-0.141168	0.000000	0.000000	0.000000	-0.178970	-0.185479	-0.089011	0.000000	0.000000	3.000000	78.000000	0.000000
14972.157482	0.109705	0.580308	-0.003469	73.734085	-12.169209	6.783060	0.543303	0.000000	-0.141168	0.000000	0.000000	0.000000	-0.178970	-0.185479	-0.089011	0.000000	0.000000	3.000000	78.000000	0.000000
14972.160815	0.109705	0.580308	-0.003469	73.498032	-11.538360	7.440578	0.485250	0.000000	-0.173436	0.000000	0.000000	0.000000	-0.178970	-0.185479	-0.089011	0.000000	0.000000	3.000000	78.000000	0.000000
14972.164149	0.109705	0.580308	-0.003469	73.498032	-11.538360	7.440578	0.485250	0.000000	-0.173436	0.000000	0.000000	0.000000	-0.178970	-0.185479	-0.089011	0.000000	0.000000	3.000000	78.000000	0.000000
14972.167482	0.109137	0.579752	-0.003745	73.498032	-11.538360	7.440578	0.485250	0.000000	-0.173436	0.000000	0.000000	0.000000	-0.170407	-0.166694	-0.083024	0.000000	0.000000	3.000000	78.000000	0.000000
14972.170815	0.109137	0.579752	-0.003745	73.273567	-10.938181	8.076879	0.485250	0.000000	-0.173436	0.000000	0.000000	0.000000	-0.170407	-0.166694	-0.083024	0.000000	0.000000	3.000000	78.000000	0.000000
14972.174149	0.108664	0.579298	-0.003916	73.273567	-10.938181	8.076879	0.485250	0.000000	-0.173436	0.000000	0.000000	0.000000	-0.142007	-0.136070	-0.051039	0.000000	0.000000	3.000000	78.000000	0.000000
14972.177482	0.108664	0.579298	-0.003916	73.273567	-10.938181	8.076879	0.485250	0.000000	-0.173436	0.000000	0.000000	0.000000	-0.142007	-0.136070	-0.051039	0.000000	0.000000	3.000000	78.000000	0.000000
14972.180815	0.108664	0.579298	-0.003916	73.074478	-10.395423	8.658985	0.433181	0.000000	-0.195780	0.000000	0.000000	0.000000	-0.142007	-0.136070	-0.051039	0.000000	0.000000	3.000000	78.000000	0.000000
14972.184149	0.108664	0.579298	-0.003916	73.074478	-10.395423	8.658985	0.433181	0.000000	-0.195780	0.000000	0.000000	0.000000	-0.142007	-0.136070	-0.051039	0.000000	0.000000	3.000000	78.000000	0.000000
14972.187482	0.108295	0.578961	-0.004030	73.074478	-10.395423	8.658985	0.433181	0.000000	-0.195780	0.000000	0.000000	0.000000	-0.110577	-0.101140	-0.034324	0.000000	0.000000	3.000000	78.000000	0.000000
14972.190815	0.108295	0.578961	-0.004030	72.890335	-9.947793	9.132863	0.433181	0.000000	-0.195780	0.000000	0.000000	0.000000	-0.110577	-0.101140	-0.034324	0.000000	0.000000	3.000000	78.000000	0.000000
14972.194149	0.108295	0.578961	-0.004030	72.890335	-9.947793	9.132863	0.433181	0.000000	-0.195780	0.000000	0.000000	0.000000	-0.110577	-0.101140	-0.034324	0.000000	0.000000	3.000000	78.000000	0.000000
14972.197482	0.108295	0.578961	-0.004030	72.890335	-9.947793	9.132863	0.433181	0.000000	-0.195780	0.000000	0.000000	0.000000	-0.110577	-0.101140	-0.034324	0.000000	0.000000	3.000000	78.000000	0.000000
14972.200815	0.107688	0.578616	-0.003906	72.719063	-9.591867	9.507435	0.414752	0.000000	-0.201501	0.000000	0.000000	0.000000	-0.182094	-0.103512	0.037313	0.000000	0.000000	3.000000	78.000000	0.000000
14972.204149	0.107688	0.578616	-0.003906	72.719063	-9.591867	9.507435	0.414752	0.000000	-0.201501	0.000000	0.000000	0.000000	0.000001	0.000003	0.000000	0.000000	0.000000	3.000000	78.000000	0.000000
14972.207482	0.107688	0.578616	-0.003906	72.719063	-9.591867	9.507435	0.414752	0.000000	-0.201501	0.000000	0.000000	0.000000	0.000001	0.000003	0.000000	0.000000	0.000000	3.000000	78.000000	0.000000
14972.210815	0.107688	0.578616	-0.003906	72.572487	-9.315416	9.810603	0.384402	0.000000	-0.195282	0.000000	0.000000	0.000000	0.000001	0.000003	0.000000	0.000000	0.000000	3.000000	78.000000	0.000000
14972.214149	0.107688	0.578616	-0.003906	72.572487	-9.315416	9.810603	0.384402	0.000000	-0.195282	0.000000	0.000000	0.000000	0.000001	0.000003	0.000000	0.000000	0.000000	3.000000	78.000000	0.000000
14972.217482	0.107381	0.578590	-0.003668	72.572487	-9.315416	9.810603	0.384402	0.000000	-0.195282	0.000000	0.000000	0.000000	-0.092204	-0.007834	0.071327	0.000000	0.000000	3.000000	78.000000	0.000000
14972.220815	0.107381	0.578590	-0.003668	72.450928	-9.113142	10.049429	0.384402	0.000000	-0.195282	0.000000	0.000000	0.000000	-0.092204	-0.007834	0.071327	0.000000	0.000000	3.000000	78.000000	0.000000
14972.224149	0.107381	0.578590	-0.003668	72.450928	-9.113142	10.049429	0.384402	0.000000	-0.195282	0.000000	0.000000	0.000000	-0.092204	-0.007834	0.071327	0.000000	0.000000	3.000000	78.000000	0.000000
14972.227482	0.107381	0.578590	-0.003668	72.450928	-9.113142	10.049429	0.384402	0.000000	-0.195282	0.000000	0.000000	0.000000	-0.092204	-0.007834	0.071327	0.000000	0.000000	3.000000	78.000000	0.000000
14972.230815	0.106753	0.578777	-0.003051	72.361397	-8.989135	10.214584	0.369035	0.000000	-0.183394	0.000000	0.000000	0.000000	-0.188341	0.056029	0.184951	0.000000	0.000000	3.000000	78.000000	0.000000
14972.234149	0.106753	0.578777	-0.003051	72.361397	-8.989135	10.214584	0.369035	0.000000	-0.183394	0.000000	0.000000	0.000000	-0.000001	0.000006	0.000000	0.000000	0.000000	3.000000	78.000000	0.000000
14972.237482	0.106753	0.578777	-0.003051	72.361397	-8.989135	10.214584	0.369035	0.000000	-0.183394	0.000000	0.000000	0.000000	-0.000001	0.000006	0.000000	0.000000	0.000000	3.000000	78.000000	0.000000
14972.240815	0.106753	0.578777	-0.003051	72.323532	-8.966131	10.292362	0.337645	0.000000	-0.152569	0.000000	0.000000	0.000000	-0.000001	0.000006	0.000000	0.000000	0.000000	3.000000	78.000000	0.000000
14972.244149	0.106438	0.578918	-0.002745	72.323532	-8.966131	10.292362	0.337645	0.000000	-0.152569	0.000000	0.000000	0.000000	-0.094465	0.042212	0.091956	0.000000	0.000000	3.000000	78.000000	0.000000
14972.247482	0.106438	0.578918	-0.002745	72.323532	-8.966131	10.292362	0.337645	0.000000	-0.152569	0.000000	0.000000	0.000000	-0.094465	0.042212	0.091956	0.000000	0.000000	3.000000	78.000000	0.000000
14972.250815	0.106438	0.578918	-0.002745	72.306061	-8.964450	10.350237	0.321901	0.000000	-0.137243	0.000000	0.000000	0.000000	-0.094465	0.042212	0.091956	0.000000	0.000000	3.000000	78.000000	0.000000
14972.254149	0.106438	0.578918	-0.002745	72.306061	-8.964450	10.350237	0.321901	0.000000	-0.137243	0.000000	0.000000	0.000000	-0.094465	0.042212	0.091956	0.000000	0.000000	3.000000	78.000000	0.000000
14972.257482	0.106108	0.579055	-0.002502	72.306061	-8.964450	10.350237	0.321901	0.000000	-0.137243	0.000000	0.000000	0.000000	-0.099021	0.041248	0.072903	0.000000	0.000000	3.000000	78.000000	0.000000
14972.260815	0.106108	0.579055	-0.002502	72.289574	-8.962470	10.408045	0.321901	0.000000	-0.137243	0.000000	0.000000	0.000000	-0.099021	0.041248	0.072903	0.000000	0.000000	3.000000	78.000000	0.000000
14972.264149	0.105801	0.579197	-0.002356	72.289574	-8.962470	10.408045	0.321901	0.000000	-0.137243	0.000000	0.000000	0.000000	-0.092199	0.042476	0.043863	0.000000	0.000000	3.000000	78.000000	0.000000
14972.267482	0.105801	0.579197	-0.002356	72.289574	-8.962470	10.408045	0.321901	0.000000	-0.137243	0.000000	0.000000	0.000000	-0.092199	0.042476	0.043863	0.000000	0.000000	3.000000	78.000000	0.000000
14972.270815	0.105801	0.579197	-0.002356	72.274040	-8.971362	10.446555	0.290031	0.000000	-0.117782	0.000000	0.000000	0.000000	-0.092199	0.042476	0.043863	0.000000	0.000000	3.000000	78.000000	0.000000
14972.274149	0.105801	0.579197	-0.002356	72.274040	-8.971362	10.446555	0.290031	0.000000	-0.117782	0.000000	0.000000	0.000000	-0.092199	0.042476	0.043863	0.000000	0.000000	3.000000	78.000000	0.000000
14972.277482	0.105458	0.579309	-0.002261	72.274040	-8.971362	10.446555	0.290031	0.000000	-0.117782	0.000000	0.000000	0.000000	-0.102672	0.033827	0.028270	0.000000	0.000000	3.000000	78.000000	0.000000
14972.280815	0.105458	0.579309	-0.002261	72.265327	-9.006584	10.450144	0.290031	0.000000	-0.117782	0.000000	0.000000	0.000000	-0.102672	0.033827	0.028270	0.000000	0.000000	3.000000	78.000000	0.000000
14972.284149	0.105458	0.579309	-0.002261	72.265327	-9.006584	10.450144	0.290031	0.000000	-0.117782	0.000000	0.000000	0.000000	-0.102672	0.033827	0.028270	0.000000	0.000000	3.000000	78.000000	0.000000
14972.287482	0.105458	0.579309	-0.002261	72.265327	-9.006584	10.450144	0.290031	0.000000	-0.117782	0.000000	0.000000	0.000000	-0.102672	0.033827	0.028270	0.000000	0.000000	3.000000	78.000000	0.000000
14972.290815	0.104672	0.579522	-0.002317	72.259552	-9.045487	10.441891	0.272919	0.000000	-0.113070	0.000000	0.000000	0.000000	-0.235855	0.063625	-0.016639	0.000000	0.000000	3.000000	78.000000	0.000000
14972.294149	0.104672	0.579522	-0.002317	72.259552	-9.045487	10.441891	0.272919	0.000000	-0.113070	0.000000	0.000000	0.000000	0.000001	0.000003	0.000000	0.000000	0.000000	3.000000	78.000000	0.000000
14972.297482	0.104672	0.579522	-0.002317	72.259552	-9.045487	10.441891	0.272919	0.000000	-0.113070	0.000000	0.000000	0.000000	0.000001	0.000003	0.000000	0.000000	0.000000	3.000000	78.000000	0.000000
14972.300815	0.104672	0.579522	-0.002317	72.256630	-9.090774	10.445738	0.233609	0.000000	-0.115844	0.000000	0.000000	0.000000	0.000001	0.000003	0.000000	0.000000	0.000000	3.000000	78.000000	0.000000
14972.304149	0.104672	0.579522	-0.002317	72.256630	-9.090774	10.445738	0.233609	0.000000	-0.115844	0.000000	0.000000	0.000000	0.000001	0.000003	0.000000	0.000000	0.000000	3.000000	78.000000	0.000000
14972.307482	0.104246	0.579573	-0.002390	72.256630	-9.090774	10.445738	0.233609	0.000000	-0.115844	0.000000	0.000000	0.000000	-0.127812	0.015475	-0.022071	0.000000	0.000000	3.000000	78.000000	0.000000
14972.310815	0.104246	0.579573	-0.002390	72.256645	-9.142452	10.445742	0.233609	0.000000	-0.115844	0.000000	0.000000	0.000000	-0.127812	0.015475	-0.022071	0.000000	0.000000	3.000000	78.000000	0.000000
14972.314149	0.104246	0.579573	-0.002390	72.256645	-9.142452	10.445742	0.233609	0.000000	-0.115844	0.000000	0.000000	0.000000	-0.127812	0.015475	-0.022071	0.000000	0.000000	3.000000	78.000000	0.000000
14972.317482	0.104246	0.579573	-0.002390	72.256645	-9.142452	10.445742	0.233609	0.000000	-0.115844	0.000000	0.000000	0.000000	-0.127812	0.015475	-0.022071	0.000000	0.000000	3.000000	78.000000	0.000000
14972.320815	0.103346	0.579683	-0.002552	72.256630	-9.194128	10.437761	0.212307	0.000000	-0.119522	0.000000	0.000000	0.000000	-0.269980	0.033095	-0.048556	0.000000	0.000000	3.000000	78.000000	0.000000
14972.324149	0.103346	0.579683	-0.002552	72.256630	-9.194128	10.437761	0.212307	0.000000	-0.119522	0.000000	0.000000	0.000000	0.000000	-0.000004	-0.000000	0.000000	0.000000	3.000000	78.000000	0.000000
14972.327482	0.103346	0.579683	-0.002552	72.256630	-9.194128	10.437761	0.212307	0.000000	-0.119522	0.000000	0.000000	0.000000	0.000000	-0.000004	-0.000000	0.000000	0.000000	3.000000	78.000000	0.000000
14972.330815	0.103346	0.579683	-0.002552	72.261421	-9.234195	10.449256	0.167311	0.000000	-0.127615	0.000000	0.000000	0.000000	0.000000	-0.000004	-0.000000	0.000000	0.000000	3.000000	78.000000	0.000000
14972.334149	0.103346	0.579683	-0.002552	72.261421	-9.234195	10.449256	0.167311	0.000000	-0.127615	0.000000	0.000000	0.000000	0.000000	-0.000004	-0.000000	0.000000	0.000000	3.000000	78.000000	0.000000
14972.337482	0.102935	0.579699	-0.002666	72.261421	-9.234195	10.449256	0.167311	0.000000	-0.127615	0.000000	0.000000	0.000000	-0.123429	0.004537	-0.033980	0.000000	0.000000	3.000000	78.000000	0.000000
14972.340815	0.102935	0.579699	-0.002666	72.271004	-9.268080	10.472261	0.167311	0.000000	-0.127615	0.000000	0.000000	0.000000	-0.123429	0.004537	-0.033980	0.000000	0.000000	3.000000	78.000000	0.000000
14972.344149	0.102935	0.579699	-0.002666	72.271004	-9.268080	10.472261	0.167311	0.000000	-0.127615	0.000000	0.000000	0.000000	-0.123429	0.004537	-0.033980	0.000000	0.000000	3.000000	78.000000	0.000000
14972.347482	0.102935	0.579699	-0.002666	72.271004	-9.268080	10.472261	0.167311	0.000000	-0.127615	0.000000	0.000000	0.000000	-0.123429	0.004537	-0.033980	0.000000	0.000000	3.000000	78.000000	0.000000
14972.350815	0.102151	0.579736	-0.002926	72.283493	-9.300177	10.491434	0.146739	0.000000	-0.133278	0.000000	0.000000	0.000000	-0.235270	0.011201	-0.078211	0.000000	0.000000	3.000000	78.000000	0.000000
14972.354149	0.102151	0.579736	-0.002926	72.283493	-9.300177	10.491434	0.146739	0.000000	-0.133278	0.000000	0.000000	0.000000	-0.000000	0.000008	-0.000000	0.000000	0.000000	3.000000	78.000000	0.000000
14972.357482	0.102151	0.579736	-0.002926	72.283493	-9.300177	10.491434	0.146739	0.000000	-0.133278	0.000000	0.000000	0.000000	-0.000000	0.000008	-0.000000	0.000000	0.000000	3.000000	78.000000	0.000000
14972.360815	0.102151	0.579736	-0.002926	72.293465	-9.345409	10.490126	0.107528	0.000000	-0.146313	0.000000	0.000000	0.000000	-0.000000	0.000008	-0.000000	0.000000	0.000000	3.000000	78.000000	0.000000
14972.364149	0.102151	0.579736	-0.002926	72.293465	-9.345409	10.490126	0.107528	0.000000	-0.146313	0.000000	0.000000	0.000000	-0.000000	0.000008	-0.000000	0.000000	0.000000	3.000000	78.000000	0.000000
14972.367482	0.101774	0.579740	-0.003090	72.293465	-9.345409	10.490126	0.107528	0.000000	-0.146313	0.000000	0.000000	0.000000	-0.112967	0.001235	-0.049245	0.000000	0.000000	3.000000	78.000000	0.000000
14972.370815	0.101774	0.579740	-0.003090	72.302147	-9.399941	10.478559	0.107528	0.000000	-0.146313	0.000000	0.000000	0.000000	-0.112967	0.001235	-0.049245	0.000000	0.000000	3.000000	78.000000	0.000000
14972.374149	0.101774	0.579740	-0.003090	72.302147	-9.399941	10.478559	0.107528	0.000000	-0.146313	0.000000	0.000000	0.000000	-0.112967	0.001235	-0.049245	0.000000	0.000000	3.000000	78.000000	0.000000
14972.377482	0.101774	0.579740	-0.003090	72.302147	-9.399941	10.478559	0.107528	0.000000	-0.146313	0.000000	0.000000	0.000000	-0.112967	0.001235	-0.049245	0.000000	0.000000	3.000000	78.000000	0.000000
14972.380815	0.100939	0.579821	-0.003488	72.305077	-9.449853	10.474709	0.088700	0.000000	-0.154521	0.000000	0.000000	0.000000	-0.250609	0.024189	-0.119393	0.000000	0.000000	3.000000	78.000000	0.000000
14972.384149	0.100939	0.579821	-0.003488	72.305077	-9.449853	10.474709	0.088700	0.000000	-0.154521	0.000000	0.000000	0.000000	0.000001	-0.000005	0.000000	0.000000	0.000000	3.000000	78.000000	0.000000
14972.387482	0.100939	0.579821	-0.003488	72.305077	-9.449853	10.474709	0.088700	0.000000	-0.154521	0.000000	0.000000	0.000000	0.000001	-0.000005	0.000000	0.000000	0.000000	3.000000	78.000000	0.000000
14972.390815	0.100939	0.579821	-0.003488	72.305077	-9.498809	10.474703	0.046931	0.000000	-0.174419	0.000000	0.000000	0.000000	0.000001	-0.000005	0.000000	0.000000	0.000000	3.000000	78.000000	0.000000
14972.394149	0.100939	0.579821	-0.003488	72.305077	-9.498809	10.474703	0.046931	0.000000	-0.174419	0.000000	0.000000	0.000000	0.000001	-0.000005	0.000000	0.000000	0.000000	3.000000	78.000000	0.000000
14972.397482	0.100521	0.579893	-0.003640	72.305077	-9.498809	10.474703	0.046931	0.000000	-0.174419	0.000000	0.000000	0.000000	-0.125362	0.021803	-0.045598	0.000000	0.000000	3.000000	78.000000	0.000000
14972.400815	0.100521	0.579893	-0.003640	72.298866	-9.520881	10.506767	0.046931	0.000000	-0.174419	0.000000	0.000000	0.000000	-0.125362	0.021803	-0.045598	0.000000	0.000000	3.000000	78.000000	0.000000
14972.404149	0.100521	0.579893	-0.003640	72.298866	-9.520881	10.506767	0.046931	0.000000	-0.174419	0.000000	0.000000	0.000000	-0.125362	0.021803	-0.045598	0.000000	0.000000	3.000000	78.000000	0.000000
14972.407482	0.100521	0.579893	-0.003640	72.298866	-9.520881	10.506767	0.046931	0.000000	-0.174419	0.000000	0.000000	0.000000	-0.125362	0.021803	-0.045598	0.000000	0.000000	3.000000	78.000000	0.000000
14972.410815	0.099736	0.580154	-0.003718	72.296692	-9.503119	10.599046	0.026038	0.000000	-0.182019	0.000000	0.000000	0.000000	-0.235428	0.078320	-0.023259	0.000000	0.000000	3.000000	78.000000	0.000000
14972.414149	0.099736	0.580154	-0.003718	72.296692	-9.503119	10.599046	0.026038	0.000000	-0.182019	0.000000	0.000000	0.000000	0.000001	-0.000000	-0.000000	0.000000	0.000000	3.000000	78.000000	0.000000
14972.417482	0.099736	0.580154	-0.003718	72.296692	-9.503119	10.599046	0.026038	0.000000	-0.182019	0.000000	0.000000	0.000000	0.000001	-0.000000	-0.000000	0.000000	0.000000	3.000000	78.000000	0.000000
14972.420815	0.099736	0.580154	-0.003718	72.298233	-9.403066	10.805445	-0.013200	0.000000	-0.185896	0.000000	0.000000	0.000000	0.000001	-0.000000	-0.000000	0.000000	0.000000	3.000000	78.000000	0.000000
14972.424149	0.099736	0.580154	-0.003718	72.298233	-9.403066	10.805445	-0.013200	0.000000	-0.185896	0.000000	0.000000	0.000000	0.000001	-0.000000	-0.000000	0.000000	0.000000	3.000000	78.000000	0.000000
14972.427482	0.099413	0.580317	-0.003646	72.298233	-9.403066	10.805445	-0.013200	0.000000	-0.185896	0.000000	0.000000	0.000000	-0.096828	0.048925	0.021493	0.000000	0.000000	3.000000	78.000000	0.000000
14972.430815	0.099413	0.580317	-0.003646	72.309906	-9.206915	11.153304	-0.013200	0.000000	-0.185896	0.000000	0.000000	0.000000	-0.096828	0.048925	0.021493	0.000000	0.000000	3.000000	78.000000	0.000000
14972.434149	0.099413	0.580317	-0.003646	72.309906	-9.206915	11.153304	-0.013200	0.000000	-0.185896	0.000000	0.000000	0.000000	-0.096828	0.048925	0.021493	0.000000	0.000000	3.000000	78.000000	0.000000
14972.437482	0.099413	0.580317	-0.003646	72.309906	-9.206915	11.153304	-0.013200	0.000000	-0.185896	0.000000	0.000000	0.000000	-0.096828	0.048925	0.021493	0.000000	0.000000	3.000000	78.000000	0.000000
14972.440815	0.098811	0.580698	-0.003303	72.332870	-8.929420	11.629391	-0.029338	0.000000	-0.182313	0.000000	0.000000	0.000000	-0.180608	0.114241	0.102928	0.000000	0.000000	3.000000	78.000000	0.000000
14972.444149	0.098811	0.580698	-0.003303	72.332870	-8.929420	11.629391	-0.029338	0.000000	-0.182313	0.000000	0.000000	0.000000	0.000000	-0.000003	0.000000	0.000000	0.000000	3.000000	78.000000	0.000000
14972.447482	0.098811	0.580698	-0.003303	72.332870	-8.929420	11.629391	-0.029338	0.000000	-0.182313	0.000000	0.000000	0.000000	0.000000	-0.000003	0.000000	0.000000	0.000000	3.000000	78.000000	0.000000
14972.450815	0.098811	0.580698	-0.003303	72.361801	-8.570386	12.223108	-0.059440	0.000000	-0.165159	0.000000	0.000000	0.000000	0.000000	-0.000003	0.000000	0.000000	0.000000	3.000000	78.000000	0.000000
14972.454149	0.098811	0.580698	-0.003303	72.361801	-8.570386	12.223108	-0.059440	0.000000	-0.165159	0.000000	0.000000	0.000000	0.000000	-0.000003	0.000000	0.000000	0.000000	3.000000	78.000000	0.000000
14972.457482	0.098575	0.580916	-0.003041	72.361801	-8.570386	12.223108	-0.059440	0.000000	-0.165159	0.000000	0.000000	0.000000	-0.070935	0.065347	0.078622	0.000000	0.000000	3.000000	78.000000	0.000000
14972.460815	0.098575	0.580916	-0.003041	72.406540	-8.143649	12.902776	-0.059440	0.000000	-0.165159	0.000000	0.000000	0.000000	-0.070935	0.065347	0.078622	0.000000	0.000000	3.000000	78.000000	0.000000
14972.464149	0.098575	0.580916	-0.003041	72.406540	-8.143649	12.902776	-0.059440	0.000000	-0.165159	0.000000	0.000000	0.000000	-0.070935	0.065347	0.078622	0.000000	0.000000	3.000000	78.000000	0.000000
14972.467482	0.098575	0.580916	-0.003041	72.406540	-8.143649	12.902776	-0.059440	0.000000	-0.165159	0.000000	0.000000	0.000000	-0.070935	0.065347	0.078622	0.000000	0.000000	3.000000	78.000000	0.000000
14972.470815	0.098198	0.581298	-0.002591	72.453606	-7.666445	13.652234	-0.071262	0.000000	-0.152055	0.000000	0.000000	0.000000	-0.113037	0.114486	0.134955	0.000000	0.000000	3.000000	78.000000	0.000000
14972.474149	0.098198	0.581298	-0.002591	72.453606	-7.666445	13.652234	-0.071262	0.000000	-0.152055	0.000000	0.000000	0.000000	0.000000	-0.000008	-0.000000	0.000000	0.000000	3.000000	78.000000	0.000000
14972.477482	0.098198	0.581298	-0.002591	72.453606	-7.666445	13.652234	-0.071262	0.000000	-0.152055	0.000000	0.000000	0.000000	0.000000	-0.000008	-0.000000	0.000000	0.000000	3.000000	78.000000	0.000000
14972.480815	0.098198	0.581298	-0.002591	72.507927	-7.168496	14.398319	-0.090102	0.000000	-0.129563	0.000000	0.000000	0.000000	0.000000	-0.000008	-0.000000	0.000000	0.000000	3.000000	78.000000	0.000000
14972.484149	0.098053	0.581469	-0.002427	72.507927	-7.168496	14.398319	-0.090102	0.000000	-0.129563	0.000000	0.000000	0.000000	-0.043561	0.051243	0.049363	0.000000	0.000000	3.000000	78.000000	0.000000
14972.487482	0.098053	0.581469	-0.002427	72.507927	-7.168496	14.398319	-0.090102	0.000000	-0.129563	0.000000	0.000000	0.000000	-0.043561	0.051243	0.049363	0.000000	0.000000	3.000000	78.000000	0.000000
14972.490815	0.098053	0.581469	-0.002427	72.556007	-6.712050	15.028210	-0.097362	0.000000	-0.121335	0.000000	0.000000	0.000000	-0.043561	0.051243	0.049363	0.000000	0.000000	3.000000	78.000000	0.000000
14972.494149	0.098053	0.581469	-0.002427	72.556007	-6.712050	15.028210	-0.097362	0.000000	-0.121335	0.000000	0.000000	0.000000	-0.043561	0.051243	0.049363	0.000000	0.000000	3.000000	78.000000	0.000000
14972.497482	0.097877	0.581629	-0.002298	72.556007	-6.712050	15.028210	-0.097362	0.000000	-0.121335	0.000000	0.000000	0.000000	-0.052665	0.048005	0.038689	0.000000	0.000000	3.000000	78.000000	0.000000
14972.500815	0.097877	0.581629	-0.002298	72.591949	-6.345947	15.604215	-0.097362	0.000000	-0.121335	0.000000	0.000000	0.000000	-0.052665	0.048005	0.038689	0.000000	0.000000	3.000000	78.000000	0.000000
14972.504149	0.097877	0.581629	-0.002298	72.591949	-6.345947	15.604215	-0.097362	0.000000	-0.121335	0.000000	0.000000	0.000000	-0.052665	0.048005	0.038689	0.000000	0.000000	3.000000	78.000000	0.000000
14972.507482	0.097877	0.581629	-0.002298	72.591949	-6.345947	15.604215	-0.097362	0.000000	-0.121335	0.000000	0.000000	0.000000	-0.052665	0.048005	0.038689	0.000000	0.000000	3.000000	78.000000	0.000000
14972.510815	0.097473	0.581923	-0.002179	72.610771	-6.110887	15.985752	-0.106140	0.000000	-0.114887	0.000000	0.000000	0.000000	-0.121145	0.088305	0.035545	0.000000	0.000000	3.000000	78.000000	0.000000
14972.514149	0.097473	0.581923	-0.002179	72.610771	-6.110887	15.985752	-0.106140	0.000000	-0.114887	0.000000	0.000000	0.000000	-0.000001	0.000007	0.000000	0.000000	0.000000	3.000000	78.000000	0.000000
14972.517482	0.097473	0.581923	-0.002179	72.610771	-6.110887	15.985752	-0.106140	0.000000	-0.114887	0.000000	0.000000	0.000000	-0.000001	0.000007	0.000000	0.000000	0.000000	3.000000	78.000000	0.000000
14972.520815	0.097473	0.581923	-0.002179	72.610794	-5.999106	16.187881	-0.126330	0.000000	-0.108963	0.000000	0.000000	0.000000	-0.000001	0.000007	0.000000	0.000000	0.000000	3.000000	78.000000	0.000000
14972.524149	0.097473	0.581923	-0.002179	72.610794	-5.999106	16.187881	-0.126330	0.000000	-0.108963	0.000000	0.000000	0.000000	-0.000001	0.000007	0.000000	0.000000	0.000000	3.000000	78.000000	0.000000
14972.527482	0.097245	0.582057	-0.002190	72.610794	-5.999106	16.187881	-0.126330	0.000000	-0.108963	0.000000	0.000000	0.000000	-0.068438	0.040290	-0.003151	0.000000	0.000000	3.000000	78.000000	0.000000
14972.530815	0.097245	0.582057	-0.002190	72.601143	-5.969970	16.249836	-0.126330	0.000000	-0.108963	0.000000	0.000000	0.000000	-0.068438	0.040290	-0.003151	0.000000	0.000000	3.000000	78.000000	0.000000
14972.534149	0.097245	0.582057	-0.002190	72.601143	-5.969970	16.249836	-0.126330	0.000000	-0.108963	0.000000	0.000000	0.000000	-0.068438	0.040290	-0.003151	0.000000	0.000000	3.000000	78.000000	0.000000
14972.537482	0.097245	0.582057	-0.002190	72.601143	-5.969970	16.249836	-0.126330	0.000000	-0.108963	0.000000	0.000000	0.000000	-0.068438	0.040290	-0.003151	0.000000	0.000000	3.000000	78.000000	0.000000
14972.540815	0.096909	0.582355	-0.002177	72.583801	-5.969675	16.274609	-0.137737	0.000000	-0.109488	0.000000	0.000000	0.000000	-0.100831	0.089359	0.003710	0.000000	0.000000	3.000000	78.000000	0.000000
14972.544149	0.096909	0.582355	-0.002177	72.583801	-5.969675	16.274609	-0.137737	0.000000	-0.109488	0.000000	0.000000	0.000000	-0.100831	0.089359	0.003710	0.000000	0.000000	3.000000	78.000000	0.000000
14972.547482	0.096909	0.582355	-0.002177	72.583801	-5.969675	16.274609	-0.137737	0.000000	-0.109488	0.000000	0.000000	0.000000	-0.100831	0.089359	0.003710	0.000000	0.000000	3.000000	78.000000	0.000000
14972.550815	0.096909	0.582355	-0.002177	72.564522	-5.953838	16.313295	-0.154542	0.000000	-0.108870	0.000000	0.000000	0.000000	-0.100831	0.089359	0.003710	0.000000	0.000000	3.000000	78.000000	0.000000
14972.554149	0.096775	0.582526	-0.002173	72.564522	-5.953838	16.313295	-0.154542	0.000000	-0.108870	0.000000	0.000000	0.000000	-0.040377	0.051220	0.001240	0.000000	0.000000	3.000000	78.000000	0.000000
14972.557482	0.096775	0.582526	-0.002173	72.564522	-5.953838	16.313295	-0.154542	0.000000	-0.108870	0.000000	0.000000	0.000000	-0.040377	0.051220	0.001240	0.000000	0.000000	3.000000	78.000000	0.000000
14972.560815	0.096775	0.582526	-0.002173	72.547859	-5.912237	16.378733	-0.161272	0.000000	-0.108663	0.000000	0.000000	0.000000	-0.040377	0.051220	0.001240	0.000000	0.000000	3.000000	78.000000	0.000000
14972.564149	0.096710	0.582689	-0.002160	72.547859	-5.912237	16.378733	-0.161272	0.000000	-0.108663	0.000000	0.000000	0.000000	-0.019445	0.049062	0.004100	0.000000	0.000000	3.000000	78.000000	0.000000
14972.567482	0.096710	0.582689	-0.002160	72.547859	-5.912237	16.378733	-0.161272	0.000000	-0.108663	0.000000	0.000000	0.000000	-0.019445	0.049062	0.004100	0.000000	0.000000	3.000000	78.000000	0.000000
14972.570815	0.096710	0.582689	-0.002160	72.533218	-5.848422	16.465538	-0.164512	0.000000	-0.107980	0.000000	0.000000	0.000000	-0.019445	0.049062	0.004100	0.000000	0.000000	3.000000	78.000000	0.000000
14972.574149	0.096710	0.582689	-0.002160	72.533218	-5.848422	16.465538	-0.164512	0.000000	-0.107980	0.000000	0.000000	0.000000	-0.019445	0.049062	0.004100	0.000000	0.000000	3.000000	78.000000	0.000000
14972.577482	0.096715	0.582846	-0.002136	72.533218	-5.848422	16.465538	-0.164512	0.000000	-0.107980	0.000000	0.000000	0.000000	0.001480	0.046907	0.006971	0.000000	0.000000	3.000000	78.000000	0.000000
14972.580815	0.096715	0.582846	-0.002136	72.522705	-5.756427	16.595148	-0.164512	0.000000	-0.107980	0.000000	0.000000	0.000000	0.001480	0.046907	0.006971	0.000000	0.000000	3.000000	78.000000	0.000000
14972.584149	0.096715	0.582846	-0.002136	72.522705	-5.756427	16.595148	-0.164512	0.000000	-0.107980	0.000000	0.000000	0.000000	0.001480	0.046907	0.006971	0.000000	0.000000	3.000000	78.000000	0.000000
14972.587482	0.096715	0.582846	-0.002136	72.522705	-5.756427	16.595148	-0.164512	0.000000	-0.107980	0.000000	0.000000	0.000000	0.001480	0.046907	0.006971	0.000000	0.000000	3.000000	78.000000	0.000000
14972.590815	0.096731	0.583126	-0.002060	72.516151	-5.660443	16.724281	-0.164266	0.000000	-0.106818	0.000000	0.000000	0.000000	0.004873	0.084086	0.022933	0.000000	0.000000	3.000000	78.000000	0.000000
14972.594149	0.096731	0.583126	-0.002060	72.516151	-5.660443	16.724281	-0.164266	0.000000	-0.106818	0.000000	0.000000	0.000000	0.004873	0.084086	0.022933	0.000000	0.000000	3.000000	78.000000	0.000000
14972.597482	0.096731	0.583126	-0.002060	72.516151	-5.660443	16.724281	-0.164266	0.000000	-0.106818	0.000000	0.000000	0.000000	0.004873	0.084086	0.022933	0.000000	0.000000	3.000000	78.000000	0.000000
14972.600815	0.096731	0.583126	-0.002060	72.506050	-5.577109	16.834433	-0.163454	0.000000	-0.102996	0.000000	0.000000	0.000000	0.004873	0.084086	0.022933	0.000000	0.000000	3.000000	78.000000	0.000000
14972.604149	0.096789	0.583268	-0.001999	72.506050	-5.577109	16.834433	-0.163454	0.000000	-0.102996	0.000000	0.000000	0.000000	0.017423	0.042653	0.018213	0.000000	0.000000	3.000000	78.000000	0.000000
14972.607482	0.096789	0.583268	-0.001999	72.506050	-5.577109	16.834433	-0.163454	0.000000	-0.102996	0.000000	0.000000	0.000000	0.017423	0.042653	0.018213	0.000000	0.000000	3.000000	78.000000	0.000000
14972.610815	0.096789	0.583268	-0.001999	72.491257	-5.549942	16.852867	-0.160550	0.000000	-0.099961	0.000000	0.000000	0.000000	0.017423	0.042653	0.018213	0.000000	0.000000	3.000000	78.000000	0.000000
14972.614149	0.096789	0.583268	-0.001999	72.491257	-5.549942	16.852867	-0.160550	0.000000	-0.099961	0.000000	0.000000	0.000000	0.017423	0.042653	0.018213	0.000000	0.000000	3.000000	78.000000	0.000000
14972.617482	0.096849	0.583385	-0.001932	72.491257	-5.549942	16.852867	-0.160550	0.000000	-0.099961	0.000000	0.000000	0.000000	0.017852	0.035034	0.020219	0.000000	0.000000	3.000000	78.000000	0.000000
14972.620815	0.096849	0.583385	-0.001932	72.476624	-5.533546	16.857325	-0.160550	0.000000	-0.099961	0.000000	0.000000	0.000000	0.017852	0.035034	0.020219	0.000000	0.000000	3.000000	78.000000	0.000000
14972.624149	0.096849	0.583385	-0.001932	72.476624	-5.533546	16.857325	-0.160550	0.000000	-0.099961	0.000000	0.000000	0.000000	0.017852	0.035034	0.020219	0.000000	0.000000	3.000000	78.000000	0.000000
14972.627482	0.096849	0.583385	-0.001932	72.476624	-5.533546	16.857325	-0.160550	0.000000	-0.099961	0.000000	0.000000	0.000000	0.017852	0.035034	0.020219	0.000000	0.000000	3.000000	78.000000	0.000000
14972.630815	0.096985	0.583641	-0.001717	72.470367	-5.533198	16.841105	-0.157574	0.000000	-0.096591	0.000000	0.000000	0.000000	0.040828	0.076744	0.064431	0.000000	0.000000	3.000000	78.000000	0.000000
14972.634149	0.096985	0.583641	-0.001717	72.470367	-5.533198	16.841105	-0.157574	0.000000	-0.096591	0.000000	0.000000	0.000000	0.000000	-0.000003	0.000000	0.000000	0.000000	3.000000	78.000000	0.000000
14972.637482	0.096985	0.583641	-0.001717	72.470367	-5.533198	16.841105	-0.157574	0.000000	-0.096591	0.000000	0.000000	0.000000	0.000000	-0.000003	0.000000	0.000000	0.000000	3.000000	78.000000	0.000000
14972.640815	0.096985	0.583641	-0.001717	72.487953	-5.571836	16.774044	-0.150770	0.000000	-0.085852	0.000000	0.000000	0.000000	0.000000	-0.000003	0.000000	0.000000	0.000000	3.000000	78.000000	0.000000
14972.644149	0.096985	0.583641	-0.001717	72.487953	-5.571836	16.774044	-0.150770	0.000000	-0.085852	0.000000	0.000000	0.000000	0.000000	-0.000003	0.000000	0.000000	0.000000	3.000000	78.000000	0.000000
14972.647482	0.096984	0.583750	-0.001613	72.487953	-5.571836	16.774044	-0.150770	0.000000	-0.085852	0.000000	0.000000	0.000000	-0.000109	0.032901	0.031342	0.000000	0.000000	3.000000	78.000000	0.000000
14972.650815	0.096984	0.583750	-0.001613	72.510757	-5.610131	16.735239	-0.150770	0.000000	-0.085852	0.000000	0.000000	0.000000	-0.000109	0.032901	0.031342	0.000000	0.000000	3.000000	78.000000	0.000000
14972.654149	0.096984	0.583750	-0.001613	72.510757	-5.610131	16.735239	-0.150770	0.000000	-0.085852	0.000000	0.000000	0.000000	-0.000109	0.032901	0.031342	0.000000	0.000000	3.000000	78.000000	0.000000
14972.657482	0.096984	0.583750	-0.001613	72.510757	-5.610131	16.735239	-0.150770	0.000000	-0.085852	0.000000	0.000000	0.000000	-0.000109	0.032901	0.031342	0.000000	0.000000	3.000000	78.000000	0.000000
14972.660815	0.096978	0.583908	-0.001430	72.531631	-5.625428	16.732924	-0.150788	0.000000	-0.080628	0.000000	0.000000	0.000000	-0.001923	0.047240	0.054706	0.000000	0.000000	3.000000	78.000000	0.000000
14972.664149	0.096978	0.583908	-0.001430	72.531631	-5.625428	16.732924	-0.150788	0.000000	-0.080628	0.000000	0.000000	0.000000	-0.001923	0.047240	0.054706	0.000000	0.000000	3.000000	78.000000	0.000000
14972.667482	0.096978	0.583908	-0.001430	72.531631	-5.625428	16.732924	-0.150788	0.000000	-0.080628	0.000000	0.000000	0.000000	-0.001923	0.047240	0.054706	0.000000	0.000000	3.000000	78.000000	0.000000
14972.670815	0.096978	0.583908	-0.001430	72.548485	-5.588494	16.803158	-0.151109	0.000000	-0.071511	0.000000	0.000000	0.000000	-0.001923	0.047240	0.054706	0.000000	0.000000	3.000000	78.000000	0.000000
14972.674149	0.096963	0.583944	-0.001392	72.548485	-5.588494	16.803158	-0.151109	0.000000	-0.071511	0.000000	0.000000	0.000000	-0.004367	0.010966	0.011361	0.000000	0.000000	3.000000	78.000000	0.000000
14972.677482	0.096963	0.583944	-0.001392	72.548485	-5.588494	16.803158	-0.151109	0.000000	-0.071511	0.000000	0.000000	0.000000	-0.004367	0.010966	0.011361	0.000000	0.000000	3.000000	78.000000	0.000000
14972.680815	0.096963	0.583944	-0.001392	72.558891	-5.470931	16.982128	-0.151836	0.000000	-0.069617	0.000000	0.000000	0.000000	-0.004367	0.010966	0.011361	0.000000	0.000000	3.000000	78.000000	0.000000
14972.684149	0.096963	0.583944	-0.001392	72.558891	-5.470931	16.982128	-0.151836	0.000000	-0.069617	0.000000	0.000000	0.000000	-0.004367	0.010966	0.011361	0.000000	0.000000	3.000000	78.000000	0.000000
14972.687482	0.096944	0.583988	-0.001378	72.558891	-5.470931	16.982128	-0.151836	0.000000	-0.069617	0.000000	0.000000	0.000000	-0.005861	0.013133	0.004338	0.000000	0.000000	3.000000	78.000000	0.000000
14972.690815	0.096944	0.583988	-0.001378	72.580231	-5.301503	17.244726	-0.151836	0.000000	-0.069617	0.000000	0.000000	0.000000	-0.005861	0.013133	0.004338	0.000000	0.000000	3.000000	78.000000	0.000000
14972.694149	0.096904	0.584006	-0.001352	72.580231	-5.301503	17.244726	-0.151836	0.000000	-0.069617	0.000000	0.000000	0.000000	-0.011923	0.005501	0.007750	0.000000	0.000000	3.000000	78.000000	0.000000
14972.697482	0.096904	0.584006	-0.001352	72.580231	-5.301503	17.244726	-0.151836	0.000000	-0.069617	0.000000	0.000000	0.000000	-0.011923	0.005501	0.007750	0.000000	0.000000	3.000000	78.000000	0.000000
14972.700815	0.096904	0.584006	-0.001352	72.611847	-5.102284	17.550539	-0.154800	0.000000	-0.067603	0.000000	0.000000	0.000000	-0.011923	0.005501	0.007750	0.000000	0.000000	3.000000	78.000000	0.000000
14972.704149	0.096904	0.584006	-0.001352	72.611847	-5.102284	17.550539	-0.154800	0.000000	-0.067603	0.000000	0.000000	0.000000	-0.011923	0.005501	0.007750	0.000000	0.000000	3.000000	78.000000	0.000000
14972.707482	0.096879	0.583988	-0.001364	72.611847	-5.102284	17.550539	-0.154800	0.000000	-0.067603	0.000000	0.000000	0.000000	-0.007554	-0.005499	-0.003609	0.000000	0.000000	3.000000	78.000000	0.000000
14972.710815	0.096879	0.583988	-0.001364	72.644089	-4.900373	17.868122	-0.154800	0.000000	-0.067603	0.000000	0.000000	0.000000	-0.007554	-0.005499	-0.003609	0.000000	0.000000	3.000000	78.000000	0.000000
14972.714149	0.096879	0.583988	-0.001364	72.644089	-4.900373	17.868122	-0.154800	0.000000	-0.067603	0.000000	0.000000	0.000000	-0.007554	-0.005499	-0.003609	0.000000	0.000000	3.000000	78.000000	0.000000
14972.717482	0.096879	0.583988	-0.001364	72.644089	-4.900373	17.868122	-0.154800	0.000000	-0.067603	0.000000	0.000000	0.000000	-0.007554	-0.005499	-0.003609	0.000000	0.000000	3.000000	78.000000	0.000000
14972.720815	0.096643	0.583922	-0.001408	72.675171	-4.762294	18.104216	-0.156059	0.000000	-0.068204	0.000000	0.000000	0.000000	-0.070639	-0.019785	-0.013203	0.000000	0.000000	3.000000	78.000000	0.000000
14972.724149	0.096643	0.583922	-0.001408	72.675171	-4.762294	18.104216	-0.156059	0.000000	-0.068204	0.000000	0.000000	0.000000	-0.070639	-0.019785	-0.013203	0.000000	0.000000	3.000000	78.000000	0.000000
14972.727482	0.096643	0.583922	-0.001408	72.675171	-4.762294	18.104216	-0.156059	0.000000	-0.068204	0.000000	0.000000	0.000000	-0.070639	-0.019785	-0.013203	0.000000	0.000000	3.000000	78.000000	0.000000
14972.730815	0.096643	0.583922	-0.001408	72.700729	-4.669070	18.280828	-0.167832	0.000000	-0.070405	0.000000	0.000000	0.000000	-0.070639	-0.019785	-0.013203	0.000000	0.000000	3.000000	78.000000	0.000000
14972.734149	0.096456	0.583849	-0.001438	72.700729	-4.669070	18.280828	-0.167832	0.000000	-0.070405	0.000000	0.000000	0.000000	-0.056155	-0.021963	-0.008967	0.000000	0.000000	3.000000	78.000000	0.000000
14972.737482	0.096456	0.583849	-0.001438	72.700729	-4.669070	18.280828	-0.167832	0.000000	-0.070405	0.000000	0.000000	0.000000	-0.056155	-0.021963	-0.008967	0.000000	0.000000	3.000000	78.000000	0.000000
14972.740815	0.096456	0.583849	-0.001438	72.728691	-4.579247	18.449356	-0.177191	0.000000	-0.071899	0.000000	0.000000	0.000000	-0.056155	-0.021963	-0.008967	0.000000	0.000000	3.000000	78.000000	0.000000
14972.744149	0.096456	0.583849	-0.001438	72.728691	-4.579247	18.449356	-0.177191	0.000000	-0.071899	0.000000	0.000000	0.000000	-0.056155	-0.021963	-0.008967	0.000000	0.000000	3.000000	78.000000	0.000000
14972.747482	0.096289	0.583801	-0.001479	72.728691	-4.579247	18.449356	-0.177191	0.000000	-0.071899	0.000000	0.000000	0.000000	-0.050084	-0.014323	-0.012396	0.000000	0.000000	3.000000	78.000000	0.000000
14972.750815	0.096289	0.583801	-0.001479	72.753410	-4.458640	18.649195	-0.177191	0.000000	-0.071899	0.000000	0.000000	0.000000	-0.050084	-0.014323	-0.012396	0.000000	0.000000	3.000000	78.000000	0.000000
14972.754149	0.096289	0.583801	-0.001479	72.753410	-4.458640	18.649195	-0.177191	0.000000	-0.071899	0.000000	0.000000	0.000000	-0.050084	-0.014323	-0.012396	0.000000	0.000000	3.000000	78.000000	0.000000
14972.757482	0.096289	0.583801	-0.001479	72.753410	-4.458640	18.649195	-0.177191	0.000000	-0.071899	0.000000	0.000000	0.000000	-0.050084	-0.014323	-0.012396	0.000000	0.000000	3.000000	78.000000	0.000000
14972.760815	0.096092	0.583758	-0.001448	72.774338	-4.308111	18.890882	-0.185539	0.000000	-0.073965	0.000000	0.000000	0.000000	-0.059038	-0.013111	0.009364	0.000000	0.000000	3.000000	78.000000	0.000000
14972.764149	0.096092	0.583758	-0.001448	72.774338	-4.308111	18.890882	-0.185539	0.000000	-0.073965	0.000000	0.000000	0.000000	-0.059038	-0.013111	0.009364	0.000000	0.000000	3.000000	78.000000	0.000000
14972.767482	0.096092	0.583758	-0.001448	72.774338	-4.308111	18.890882	-0.185539	0.000000	-0.073965	0.000000	0.000000	0.000000	-0.059038	-0.013111	0.009364	0.000000	0.000000	3.000000	78.000000	0.000000
14972.770815	0.096092	0.583758	-0.001448	72.786903	-4.194820	19.067413	-0.195378	0.000000	-0.072405	0.000000	0.000000	0.000000	-0.059038	-0.013111	0.009364	0.000000	0.000000	3.000000	78.000000	0.000000
14972.774149	0.096019	0.583761	-0.001366	72.786903	-4.194820	19.067413	-0.195378	0.000000	-0.072405	0.000000	0.000000	0.000000	-0.021951	0.001186	0.024515	0.000000	0.000000	3.000000	78.000000	0.000000
14972.777482	0.096019	0.583761	-0.001366	72.786903	-4.194820	19.067413	-0.195378	0.000000	-0.072405	0.000000	0.000000	0.000000	-0.021951	0.001186	0.024515	0.000000	0.000000	3.000000	78.000000	0.000000
14972.780815	0.096019	0.583761	-0.001366	72.782562	-4.160487	19.115299	-0.199037	0.000000	-0.068319	0.000000	0.000000	0.000000	-0.021951	0.001186	0.024515	0.000000	0.000000	3.000000	78.000000	0.000000
14972.784149	0.096019	0.583761	-0.001366	72.782562	-4.160487	19.115299	-0.199037	0.000000	-0.068319	0.000000	0.000000	0.000000	-0.021951	0.001186	0.024515	0.000000	0.000000	3.000000	78.000000	0.000000
14972.787482	0.095936	0.583795	-0.001223	72.782562	-4.160487	19.115299	-0.199037	0.000000	-0.068319	0.000000	0.000000	0.000000	-0.024869	0.010004	0.042890	0.000000	0.000000	3.000000	78.000000	0.000000
14972.790815	0.095936	0.583795	-0.001223	72.773537	-4.168440	19.052259	-0.199037	0.000000	-0.068319	0.000000	0.000000	0.000000	-0.024869	0.010004	0.042890	0.000000	0.000000	3.000000	78.000000	0.000000
14972.794149	0.095936	0.583795	-0.001223	72.773537	-4.168440	19.052259	-0.199037	0.000000	-0.068319	0.000000	0.000000	0.000000	-0.024869	0.010004	0.042890	0.000000	0.000000	3.000000	78.000000	0.000000
14972.797482	0.095936	0.583795	-0.001223	72.773537	-4.168440	19.052259	-0.199037	0.000000	-0.068319	0.000000	0.000000	0.000000	-0.024869	0.010004	0.042890	0.000000	0.000000	3.000000	78.000000	0.000000
14972.800815	0.095707	0.583905	-0.000914	72.758972	-4.169866	18.848976	-0.203182	0.000000	-0.061170	0.000000	0.000000	0.000000	-0.068674	0.033169	0.092808	0.000000	0.000000	3.000000	78.000000	0.000000
14972.804149	0.095707	0.583905	-0.000914	72.758972	-4.169866	18.848976	-0.203182	0.000000	-0.061170	0.000000	0.000000	0.000000	-0.068674	0.033169	0.092808	0.000000	0.000000	3.000000	78.000000	0.000000
14972.807482	0.095707	0.583905	-0.000914	72.758972	-4.169866	18.848976	-0.203182	0.000000	-0.061170	0.000000	0.000000	0.000000	-0.068674	0.033169	0.092808	0.000000	0.000000	3.000000	78.000000	0.000000
14972.810815	0.095707	0.583905	-0.000914	72.757156	-4.152955	18.577229	-0.214627	0.000000	-0.045702	0.000000	0.000000	0.000000	-0.068674	0.033169	0.092808	0.000000	0.000000	3.000000	78.000000	0.000000
14972.814149	0.095545	0.583960	-0.000828	72.757156	-4.152955	18.577229	-0.214627	0.000000	-0.045702	0.000000	0.000000	0.000000	-0.048851	0.016460	0.025871	0.000000	0.000000	3.000000	78.000000	0.000000
14972.817482	0.095545	0.583960	-0.000828	72.757156	-4.152955	18.577229	-0.214627	0.000000	-0.045702	0.000000	0.000000	0.000000	-0.048851	0.016460	0.025871	0.000000	0.000000	3.000000	78.000000	0.000000
14972.820815	0.095545	0.583960	-0.000828	72.761169	-4.066033	18.540642	-0.222769	0.000000	-0.041391	0.000000	0.000000	0.000000	-0.048851	0.016460	0.025871	0.000000	0.000000	3.000000	78.000000	0.000000
14972.824149	0.095545	0.583960	-0.000828	72.761169	-4.066033	18.540642	-0.222769	0.000000	-0.041391	0.000000	0.000000	0.000000	-0.048851	0.016460	0.025871	0.000000	0.000000	3.000000	78.000000	0.000000
14972.827482	0.095378	0.583997	-0.000758	72.761169	-4.066033	18.540642	-0.222769	0.000000	-0.041391	0.000000	0.000000	0.000000	-0.049909	0.010995	0.020859	0.000000	0.000000	3.000000	78.000000	0.000000
14972.830815	0.095378	0.583997	-0.000758	72.780052	-3.877561	18.844179	-0.222769	0.000000	-0.041391	0.000000	0.000000	0.000000	-0.049909	0.010995	0.020859	0.000000	0.000000	3.000000	78.000000	0.000000
14972.834149	0.095224	0.584048	-0.000740	72.780052	-3.877561	18.844179	-0.222769	0.000000	-0.041391	0.000000	0.000000	0.000000	-0.046351	0.015269	0.005431	0.000000	0.000000	3.000000	78.000000	0.000000
14972.837482	0.095224	0.584048	-0.000740	72.780052	-3.877561	18.844179	-0.222769	0.000000	-0.041391	0.000000	0.000000	0.000000	-0.046351	0.015269	0.005431	0.000000	0.000000	3.000000	78.000000	0.000000
14972.840815	0.095224	0.584048	-0.000740	72.807503	-3.642951	19.217403	-0.238813	0.000000	-0.037009	0.000000	0.000000	0.000000	-0.046351	0.015269	0.005431	0.000000	0.000000	3.000000	78.000000	0.000000
14972.844149	0.095224	0.584048	-0.000740	72.807503	-3.642951	19.217403	-0.238813	0.000000	-0.037009	0.000000	0.000000	0.000000	-0.046351	0.015269	0.005431	0.000000	0.000000	3.000000	78.000000	0.000000
14972.847482	0.095114	0.584073	-0.000724	72.807503	-3.642951	19.217403	-0.238813	0.000000	-0.037009	0.000000	0.000000	0.000000	-0.032927	0.007652	0.004741	0.000000	0.000000	3.000000	78.000000	0.000000
14972.850815	0.095114	0.584073	-0.000724	72.831261	-3.459437	19.503172	-0.238813	0.000000	-0.037009	0.000000	0.000000	0.000000	-0.032927	0.007652	0.004741	0.000000	0.000000	3.000000	78.000000	0.000000
14972.854149	0.095114	0.584073	-0.000724	72.831261	-3.459437	19.503172	-0.238813	0.000000	-0.037009	0.000000	0.000000	0.000000	-0.032927	0.007652	0.004741	0.000000	0.000000	3.000000	78.000000	0.000000
14972.857482	0.095114	0.584073	-0.000724	72.831261	-3.459437	19.503172	-0.238813	0.000000	-0.037009	0.000000	0.000000	0.000000	-0.032927	0.007652	0.004741	0.000000	0.000000	3.000000	78.000000	0.000000
14972.860815	0.094844	0.584088	-0.000717	72.844131	-3.367618	19.664186	-0.244300	0.000000	-0.036219	0.000000	0.000000	0.000000	-0.080933	0.004302	0.002176	0.000000	0.000000	3.000000	78.000000	0.000000
14972.864149	0.094844	0.584088	-0.000717	72.844131	-3.367618	19.664186	-0.244300	0.000000	-0.036219	0.000000	0.000000	0.000000	-0.080933	0.004302	0.002176	0.000000	0.000000	3.000000	78.000000	0.000000
14972.867482	0.094844	0.584088	-0.000717	72.844131	-3.367618	19.664186	-0.244300	0.000000	-0.036219	0.000000	0.000000	0.000000	-0.080933	0.004302	0.002176	0.000000	0.000000	3.000000	78.000000	0.000000
14972.870815	0.094844	0.584088	-0.000717	72.845901	-3.369005	19.686413	-0.257789	0.000000	-0.035856	0.000000	0.000000	0.000000	-0.080933	0.004302	0.002176	0.000000	0.000000	3.000000	78.000000	0.000000
14972.874149	0.094709	0.584095	-0.000714	72.845901	-3.369005	19.686413	-0.257789	0.000000	-0.035856	0.000000	0.000000	0.000000	-0.040461	0.002135	0.001070	0.000000	0.000000	3.000000	78.000000	0.000000
14972.877482	0.094709	0.584095	-0.000714	72.845901	-3.369005	19.686413	-0.257789	0.000000	-0.035856	0.000000	0.000000	0.000000	-0.040461	0.002135	0.001070	0.000000	0.000000	3.000000	78.000000	0.000000
14972.880815	0.094709	0.584095	-0.000714	72.845901	-3.385324	19.686409	-0.264533	0.000000	-0.035678	0.000000	0.000000	0.000000	-0.040461	0.002135	0.001070	0.000000	0.000000	3.000000	78.000000	0.000000
14972.884149	0.094709	0.584095	-0.000714	72.845901	-3.385324	19.686409	-0.264533	0.000000	-0.035678	0.000000	0.000000	0.000000	-0.040461	0.002135	0.001070	0.000000	0.000000	3.000000	78.000000	0.000000
14972.887482	0.094574	0.584102	-0.000710	72.845901	-3.385324	19.686409	-0.264533	0.000000	-0.035678	0.000000	0.000000	0.000000	-0.040464	0.002149	0.001058	0.000000	0.000000	3.000000	78.000000	0.000000
14972.890815	0.094574	0.584102	-0.000710	72.845894	-3.401645	19.678429	-0.264533	0.000000	-0.035678	0.000000	0.000000	0.000000	-0.040464	0.002149	0.001058	0.000000	0.000000	3.000000	78.000000	0.000000
14972.894149	0.094574	0.584102	-0.000710	72.845894	-3.401645	19.678429	-0.264533	0.000000	-0.035678	0.000000	0.000000	0.000000	-0.040464	0.002149	0.001058	0.000000	0.000000	3.000000	78.000000	0.000000
14972.897482	0.094574	0.584102	-0.000710	72.845894	-3.401645	19.678429	-0.264533	0.000000	-0.035678	0.000000	0.000000	0.000000	-0.040464	0.002149	0.001058	0.000000	0.000000	3.000000	78.000000	0.000000
14972.900815	0.094353	0.584109	-0.000689	72.845917	-3.412520	19.678436	-0.271277	0.000000	-0.035502	0.000000	0.000000	0.000000	-0.066464	0.002164	0.006423	0.000000	0.000000	3.000000	78.000000	0.000000
14972.904149	0.094353	0.584109	-0.000689	72.845917	-3.412520	19.678436	-0.271277	0.000000	-0.035502	0.000000	0.000000	0.000000	-0.066464	0.002164	0.006423	0.000000	0.000000	3.000000	78.000000	0.000000
14972.907482	0.094353	0.584109	-0.000689	72.845917	-3.412520	19.678436	-0.271277	0.000000	-0.035502	0.000000	0.000000	0.000000	-0.066464	0.002164	0.006423	0.000000	0.000000	3.000000	78.000000	0.000000
14972.910815	0.094353	0.584109	-0.000689	72.846359	-3.425109	19.683990	-0.282354	0.000000	-0.034431	0.000000	0.000000	0.000000	-0.066464	0.002164	0.006423	0.000000	0.000000	3.000000	78.000000	0.000000
14972.914149	0.094235	0.584123	-0.000713	72.846359	-3.425109	19.683990	-0.282354	0.000000	-0.034431	0.000000	0.000000	0.000000	-0.035411	0.004285	-0.007346	0.000000	0.000000	3.000000	78.000000	0.000000
14972.917482	0.094235	0.584123	-0.000713	72.846359	-3.425109	19.683990	-0.282354	0.000000	-0.034431	0.000000	0.000000	0.000000	-0.035411	0.004285	-0.007346	0.000000	0.000000	3.000000	78.000000	0.000000
14972.920815	0.094235	0.584123	-0.000713	72.844200	-3.428600	19.697865	-0.288256	0.000000	-0.035655	0.000000	0.000000	0.000000	-0.035411	0.004285	-0.007346	0.000000	0.000000	3.000000	78.000000	0.000000
14972.924149	0.094103	0.584149	-0.000693	72.844200	-3.428600	19.697865	-0.288256	0.000000	-0.035655	0.000000	0.000000	0.000000	-0.039424	0.007648	0.006009	0.000000	0.000000	3.000000	78.000000	0.000000
14972.927482	0.094103	0.584149	-0.000693	72.844200	-3.428600	19.697865	-0.288256	0.000000	-0.035655	0.000000	0.000000	0.000000	-0.039424	0.007648	0.006009	0.000000	0.000000	3.000000	78.000000	0.000000
14972.930815	0.094103	0.584149	-0.000693	72.842484	-3.428363	19.717289	-0.294826	0.000000	-0.034654	0.000000	0.000000	0.000000	-0.039424	0.007648	0.006009	0.000000	0.000000	3.000000	78.000000	0.000000
14972.934149	0.094103	0.584149	-0.000693	72.842484	-3.428363	19.717289	-0.294826	0.000000	-0.034654	0.000000	0.000000	0.000000	-0.039424	0.007648	0.006009	0.000000	0.000000	3.000000	78.000000	0.000000
14972.937482	0.093994	0.584174	-0.000678	72.842484	-3.428363	19.717289	-0.294826	0.000000	-0.034654	0.000000	0.000000	0.000000	-0.032925	0.007630	0.004659	0.000000	0.000000	3.000000	78.000000	0.000000
14972.940815	0.093994	0.584174	-0.000678	72.844269	-3.429743	19.739525	-0.294826	0.000000	-0.034654	0.000000	0.000000	0.000000	-0.032925	0.007630	0.004659	0.000000	0.000000	3.000000	78.000000	0.000000
14972.944149	0.093994	0.584174	-0.000678	72.844269	-3.429743	19.739525	-0.294826	0.000000	-0.034654	0.000000	0.000000	0.000000	-0.032925	0.007630	0.004659	0.000000	0.000000	3.000000	78.000000	0.000000
14972.947482	0.093994	0.584174	-0.000678	72.844269	-3.429743	19.739525	-0.294826	0.000000	-0.034654	0.000000	0.000000	0.000000	-0.032925	0.007630	0.004659	0.000000	0.000000	3.000000	78.000000	0.000000
14972.950815	0.093763	0.584196	-0.000703	72.845146	-3.435876	19.750637	-0.300314	0.000000	-0.033878	0.000000	0.000000	0.000000	-0.069350	0.006440	-0.007727	0.000000	0.000000	3.000000	78.000000	0.000000
14972.954149	0.093763	0.584196	-0.000703	72.845146	-3.435876	19.750637	-0.300314	0.000000	-0.033878	0.000000	0.000000	0.000000	-0.069350	0.006440	-0.007727	0.000000	0.000000	3.000000	78.000000	0.000000
14972.957482	0.093763	0.584196	-0.000703	72.845146	-3.435876	19.750637	-0.300314	0.000000	-0.033878	0.000000	0.000000	0.000000	-0.069350	0.006440	-0.007727	0.000000	0.000000	3.000000	78.000000	0.000000
14972.960815	0.093763	0.584196	-0.000703	72.845146	-3.444033	19.742662	-0.311872	0.000000	-0.035165	0.000000	0.000000	0.000000	-0.069350	0.006440	-0.007727	0.000000	0.000000	3.000000	78.000000	0.000000
14972.964149	0.093688	0.584210	-0.000737	72.845146	-3.444033	19.742662	-0.311872	0.000000	-0.035165	0.000000	0.000000	0.000000	-0.022393	0.004287	-0.010061	0.000000	0.000000	3.000000	78.000000	0.000000
14972.967482	0.093688	0.584210	-0.000737	72.845146	-3.444033	19.742662	-0.311872	0.000000	-0.035165	0.000000	0.000000	0.000000	-0.022393	0.004287	-0.010061	0.000000	0.000000	3.000000	78.000000	0.000000
14972.970815	0.093688	0.584210	-0.000737	72.845146	-3.446752	19.734688	-0.315604	0.000000	-0.036842	0.000000	0.000000	0.000000	-0.022393	0.004287	-0.010061	0.000000	0.000000	3.000000	78.000000	0.000000
14972.974149	0.093688	0.584210	-0.000737	72.845146	-3.446752	19.734688	-0.315604	0.000000	-0.036842	0.000000	0.000000	0.000000	-0.022393	0.004287	-0.010061	0.000000	0.000000	3.000000	78.000000	0.000000
14972.977482	0.093661	0.584217	-0.000756	72.845146	-3.446752	19.734688	-0.315604	0.000000	-0.036842	0.000000	0.000000	0.000000	-0.007943	0.002138	-0.005699	0.000000	0.000000	3.000000	78.000000	0.000000
14972.980815	0.093661	0.584217	-0.000756	72.844711	-3.450487	19.713175	-0.315604	0.000000	-0.036842	0.000000	0.000000	0.000000	-0.007943	0.002138	-0.005699	0.000000	0.000000	3.000000	78.000000	0.000000
14972.984149	0.093661	0.584217	-0.000756	72.844711	-3.450487	19.713175	-0.315604	0.000000	-0.036842	0.000000	0.000000	0.000000	-0.007943	0.002138	-0.005699	0.000000	1.000000	3.000000	78.000000	0.000000
14972.987482	0.093661	0.584217	-0.000756	72.844711	-3.450487	19.713175	-0.315604	0.000000	-0.036842	0.000000	0.000000	0.000000	-0.007943	0.002138	-0.005699	0.000000	1.000000	3.000000	78.000000	0.000000
