# Supplementary material for: Haptic Guidance Needs to Be Intuitive Not Just Informative to Improve Human Motor Accuracy
Source: PLoS One. 2016 Mar 16;11(3):e0150912. doi: 10.1371/journal.pone.0150912 (PMC4794196; doi:10.1371/journal.pone.0150912)
Supplement: S1 Data — (ZIP) [file pone.0150912.s001.zip › Subject6/exp1_0079.txt]

Time	PosX	PosY	PosZ	RotX	RotY	RotZ	ForceX	ForceY	ForceZ	MomentX	MomentY	MomentZ	VelocityX	VelocityY	VelocityZ	CalibratedWeight	ButtonDown	Condition	Trial	Visual
14974.530815	-0.002931	0.513720	0.249008	73.613701	29.407495	40.299572	1.816005	0.000000	4.658554	0.000000	0.000000	0.000000	0.020094	-0.057880	0.004725	0.000000	1.000000	3.000000	79.000000	1.000000
14974.534149	-0.002597	0.513625	0.249270	73.613701	29.407495	40.299572	1.816005	0.000000	4.658554	0.000000	0.000000	0.000000	0.100282	-0.028672	0.078703	0.000000	1.000000	3.000000	79.000000	1.000000
14974.537482	-0.002597	0.513625	0.249270	73.613701	29.407495	40.299572	1.816005	0.000000	4.658554	0.000000	0.000000	0.000000	0.100282	-0.028672	0.078703	0.000000	1.000000	3.000000	79.000000	1.000000
14974.540815	-0.002597	0.513625	0.249270	73.583122	29.160851	39.928082	1.819767	0.000000	4.657085	0.000000	0.000000	0.000000	0.100282	-0.028672	0.078703	0.000000	1.000000	3.000000	79.000000	1.000000
14974.544149	-0.002028	0.513776	0.249703	73.583122	29.160851	39.928082	1.819767	0.000000	4.657085	0.000000	0.000000	0.000000	0.170661	0.045292	0.129870	0.000000	1.000000	3.000000	79.000000	1.000000
14974.547482	-0.002028	0.513776	0.249703	73.583122	29.160851	39.928082	1.819767	0.000000	4.657085	0.000000	0.000000	0.000000	0.170661	0.045292	0.129870	0.000000	1.000000	3.000000	79.000000	1.000000
14974.550815	-0.002028	0.513776	0.249703	73.606186	28.883234	39.512772	1.826229	0.000000	4.654555	0.000000	0.000000	0.000000	0.170661	0.045292	0.129870	0.000000	1.000000	3.000000	79.000000	1.000000
14974.554149	-0.002028	0.513776	0.249703	73.606186	28.883234	39.512772	1.826229	0.000000	4.654555	0.000000	0.000000	0.000000	0.170661	0.045292	0.129870	0.000000	1.000000	3.000000	79.000000	1.000000
14974.557482	-0.001526	0.513901	0.250295	73.606186	28.883234	39.512772	1.826229	0.000000	4.654555	0.000000	0.000000	0.000000	0.150621	0.037516	0.177592	0.000000	1.000000	3.000000	79.000000	1.000000
14974.560815	-0.001526	0.513901	0.250295	73.691879	28.404636	38.804607	1.826229	0.000000	4.654555	0.000000	0.000000	0.000000	0.150621	0.037516	0.177592	0.000000	1.000000	3.000000	79.000000	1.000000
14974.564149	-0.001192	0.514044	0.251105	73.691879	28.404636	38.804607	1.826229	0.000000	4.654555	0.000000	0.000000	0.000000	0.100345	0.042830	0.243002	0.000000	1.000000	3.000000	79.000000	1.000000
14974.567482	-0.001192	0.514044	0.251105	73.691879	28.404636	38.804607	1.826229	0.000000	4.654555	0.000000	0.000000	0.000000	0.100345	0.042830	0.243002	0.000000	1.000000	3.000000	79.000000	1.000000
14974.570815	-0.001192	0.514044	0.251105	74.026337	28.206705	38.300732	1.830829	0.000000	4.652748	0.000000	0.000000	0.000000	0.100345	0.042830	0.243002	0.000000	1.000000	3.000000	79.000000	1.000000
14974.574149	-0.001192	0.514044	0.251105	74.026337	28.206705	38.300732	1.830829	0.000000	4.652748	0.000000	0.000000	0.000000	0.100345	0.042830	0.243002	0.000000	1.000000	3.000000	79.000000	1.000000
14974.577482	-0.000958	0.514365	0.251946	74.026337	28.206705	38.300732	1.830829	0.000000	4.652748	0.000000	0.000000	0.000000	0.070267	0.096281	0.252345	0.000000	1.000000	3.000000	79.000000	1.000000
14974.580815	-0.000958	0.514365	0.251946	74.535919	28.506523	38.302231	1.830829	0.000000	4.652748	0.000000	0.000000	0.000000	0.070267	0.096281	0.252345	0.000000	1.000000	3.000000	79.000000	1.000000
14974.584149	-0.000891	0.514480	0.252645	74.535919	28.506523	38.302231	1.830829	0.000000	4.652748	0.000000	0.000000	0.000000	0.019935	0.034468	0.209603	0.000000	1.000000	3.000000	79.000000	1.000000
14974.587482	-0.000891	0.514480	0.252645	74.535919	28.506523	38.302231	1.830829	0.000000	4.652748	0.000000	0.000000	0.000000	0.019935	0.034468	0.209603	0.000000	1.000000	3.000000	79.000000	1.000000
14974.590815	-0.000891	0.514480	0.252645	75.014847	29.194767	38.797806	1.825958	0.000000	4.654662	0.000000	0.000000	0.000000	0.019935	0.034468	0.209603	0.000000	1.000000	3.000000	79.000000	1.000000
14974.594149	-0.000891	0.514480	0.252645	75.014847	29.194767	38.797806	1.825958	0.000000	4.654662	0.000000	0.000000	0.000000	0.019935	0.034468	0.209603	0.000000	1.000000	3.000000	79.000000	1.000000
14974.597482	-0.000892	0.514695	0.253381	75.014847	29.194767	38.797806	1.825958	0.000000	4.654662	0.000000	0.000000	0.000000	-0.000277	0.064702	0.220928	0.000000	1.000000	3.000000	79.000000	1.000000
14974.600815	-0.000892	0.514695	0.253381	75.371956	30.286829	39.846302	1.825958	0.000000	4.654662	0.000000	0.000000	0.000000	-0.000277	0.064702	0.220928	0.000000	1.000000	3.000000	79.000000	1.000000
14974.604149	-0.000960	0.514792	0.254094	75.371956	30.286829	39.846302	1.825958	0.000000	4.654662	0.000000	0.000000	0.000000	-0.020528	0.029066	0.214017	0.000000	1.000000	3.000000	79.000000	1.000000
14974.607482	-0.000960	0.514792	0.254094	75.371956	30.286829	39.846302	1.825958	0.000000	4.654662	0.000000	0.000000	0.000000	-0.020528	0.029066	0.214017	0.000000	1.000000	3.000000	79.000000	1.000000
14974.610815	-0.000960	0.514792	0.254094	75.656754	31.441729	41.002083	1.815815	0.000000	4.658628	0.000000	0.000000	0.000000	-0.020528	0.029066	0.214017	0.000000	1.000000	3.000000	79.000000	1.000000
14974.614149	-0.000995	0.514928	0.254803	75.656754	31.441729	41.002083	1.815815	0.000000	4.658628	0.000000	0.000000	0.000000	-0.010427	0.040731	0.212740	0.000000	1.000000	3.000000	79.000000	1.000000
14974.617482	-0.000995	0.514928	0.254803	75.656754	31.441729	41.002083	1.815815	0.000000	4.658628	0.000000	0.000000	0.000000	-0.010427	0.040731	0.212740	0.000000	1.000000	3.000000	79.000000	1.000000
14974.620815	-0.000995	0.514928	0.254803	75.912857	32.503708	42.063000	1.810873	0.000000	4.660551	0.000000	0.000000	0.000000	-0.010427	0.040731	0.212740	0.000000	1.000000	3.000000	79.000000	1.000000
14974.624149	-0.001030	0.514944	0.255490	75.912857	32.503708	42.063000	1.810873	0.000000	4.660551	0.000000	0.000000	0.000000	-0.010437	0.004941	0.205926	0.000000	1.000000	3.000000	79.000000	1.000000
14974.627482	-0.001030	0.514944	0.255490	75.912857	32.503708	42.063000	1.810873	0.000000	4.660551	0.000000	0.000000	0.000000	-0.010437	0.004941	0.205926	0.000000	1.000000	3.000000	79.000000	1.000000
14974.630815	-0.001030	0.514944	0.255490	76.150330	33.395515	42.927769	1.806092	0.000000	4.662406	0.000000	0.000000	0.000000	-0.010437	0.004941	0.205926	0.000000	1.000000	3.000000	79.000000	1.000000
14974.634149	-0.001030	0.514944	0.255490	76.150330	33.395515	42.927769	1.806092	0.000000	4.662406	0.000000	0.000000	0.000000	-0.010437	0.004941	0.205926	0.000000	1.000000	3.000000	79.000000	1.000000
14974.637482	-0.001065	0.514940	0.256161	76.150330	33.395515	42.927769	1.806092	0.000000	4.662406	0.000000	0.000000	0.000000	-0.010450	-0.001331	0.201447	0.000000	1.000000	3.000000	79.000000	1.000000
14974.640815	-0.001065	0.514940	0.256161	76.357155	34.188793	43.690453	1.806092	0.000000	4.662406	0.000000	0.000000	0.000000	-0.010450	-0.001331	0.201447	0.000000	1.000000	3.000000	79.000000	1.000000
14974.644149	-0.001066	0.514896	0.256835	76.357155	34.188793	43.690453	1.806092	0.000000	4.662406	0.000000	0.000000	0.000000	-0.000302	-0.013100	0.202107	0.000000	1.000000	3.000000	79.000000	1.000000
14974.647482	-0.001066	0.514896	0.256835	76.357155	34.188793	43.690453	1.806092	0.000000	4.662406	0.000000	0.000000	0.000000	-0.000302	-0.013100	0.202107	0.000000	1.000000	3.000000	79.000000	1.000000
14974.650815	-0.001066	0.514896	0.256835	76.524460	34.875671	44.335751	1.797292	0.000000	4.665806	0.000000	0.000000	0.000000	-0.000302	-0.013100	0.202107	0.000000	1.000000	3.000000	79.000000	1.000000
14974.654149	-0.000965	0.514860	0.257601	76.524460	34.875671	44.335751	1.797292	0.000000	4.665806	0.000000	0.000000	0.000000	0.030195	-0.010924	0.229672	0.000000	0.000000	3.000000	79.000000	1.000000
14974.657482	-0.000965	0.514860	0.257601	76.524460	34.875671	44.335751	1.797292	0.000000	4.665806	0.000000	0.000000	0.000000	0.030195	-0.010924	0.229672	0.000000	0.000000	3.000000	79.000000	1.000000
14974.660815	-0.000965	0.514860	0.257601	76.652252	35.397217	44.801331	1.794227	0.000000	4.666985	0.000000	0.000000	0.000000	0.030195	-0.010924	0.229672	0.000000	0.000000	3.000000	79.000000	1.000000
14974.664149	-0.000695	0.514890	0.258468	76.652252	35.397217	44.801331	1.794227	0.000000	4.666985	0.000000	0.000000	0.000000	0.081182	0.009193	0.260297	0.000000	0.000000	3.000000	79.000000	1.000000
14974.667482	-0.000695	0.514890	0.258468	76.652252	35.397217	44.801331	1.794227	0.000000	4.666985	0.000000	0.000000	0.000000	0.081182	0.009193	0.260297	0.000000	0.000000	3.000000	79.000000	1.000000
14974.670815	-0.000695	0.514890	0.258468	76.768387	35.610016	44.913521	1.793236	0.000000	4.667366	0.000000	0.000000	0.000000	0.081182	0.009193	0.260297	0.000000	0.000000	3.000000	79.000000	1.000000
14974.674149	-0.000695	0.514890	0.258468	76.768387	35.610016	44.913521	1.793236	0.000000	4.667366	0.000000	0.000000	0.000000	0.081182	0.009193	0.260297	0.000000	0.000000	3.000000	79.000000	1.000000
14974.677482	-0.000355	0.514944	0.259379	76.768387	35.610016	44.913521	1.793236	0.000000	4.667366	0.000000	0.000000	0.000000	0.101782	0.016097	0.273145	0.000000	0.000000	3.000000	79.000000	1.000000
14974.680815	-0.000355	0.514944	0.259379	76.905411	35.480385	44.631046	1.793236	0.000000	4.667366	0.000000	0.000000	0.000000	0.101782	0.016097	0.273145	0.000000	0.000000	3.000000	79.000000	1.000000
14974.684149	-0.000117	0.514974	0.260243	76.905411	35.480385	44.631046	1.793236	0.000000	4.667366	0.000000	0.000000	0.000000	0.071390	0.009068	0.259202	0.000000	0.000000	3.000000	79.000000	1.000000
14974.687482	-0.000117	0.514974	0.260243	76.905411	35.480385	44.631046	1.793236	0.000000	4.667366	0.000000	0.000000	0.000000	0.071390	0.009068	0.259202	0.000000	0.000000	3.000000	79.000000	1.000000
14974.690815	-0.000117	0.514974	0.260243	77.090996	35.175789	44.126484	1.791602	0.000000	4.667994	0.000000	0.000000	0.000000	0.071390	0.009068	0.259202	0.000000	0.000000	3.000000	79.000000	1.000000
14974.694149	-0.000117	0.514974	0.260243	77.090996	35.175789	44.126484	1.791602	0.000000	4.667994	0.000000	0.000000	0.000000	0.071390	0.009068	0.259202	0.000000	0.000000	3.000000	79.000000	1.000000
14974.697482	0.000121	0.515057	0.261024	77.090996	35.175789	44.126484	1.791602	0.000000	4.667994	0.000000	0.000000	0.000000	0.071558	0.024776	0.234258	0.000000	0.000000	3.000000	79.000000	1.000000
14974.700815	0.000121	0.515057	0.261024	77.398384	35.177788	43.904259	1.791602	0.000000	4.667994	0.000000	0.000000	0.000000	0.071558	0.024776	0.234258	0.000000	0.000000	3.000000	79.000000	1.000000
14974.704149	0.000326	0.515182	0.261599	77.398384	35.177788	43.904259	1.791602	0.000000	4.667994	0.000000	0.000000	0.000000	0.061447	0.037621	0.172708	0.000000	0.000000	3.000000	79.000000	1.000000
14974.707482	0.000326	0.515182	0.261599	77.398384	35.177788	43.904259	1.791602	0.000000	4.667994	0.000000	0.000000	0.000000	0.061447	0.037621	0.172708	0.000000	0.000000	3.000000	79.000000	1.000000
14974.710815	0.000326	0.515182	0.261599	77.825638	35.854027	44.379078	1.790400	0.000000	4.668455	0.000000	0.000000	0.000000	0.061447	0.037621	0.172708	0.000000	0.000000	3.000000	79.000000	1.000000
14974.714149	0.000429	0.515353	0.262001	77.825638	35.854027	44.379078	1.790400	0.000000	4.668455	0.000000	0.000000	0.000000	0.030781	0.051268	0.120594	0.000000	0.000000	3.000000	79.000000	1.000000
14974.717482	0.000429	0.515353	0.262001	77.825638	35.854027	44.379078	1.790400	0.000000	4.668455	0.000000	0.000000	0.000000	0.030781	0.051268	0.120594	0.000000	0.000000	3.000000	79.000000	1.000000
14974.720815	0.000429	0.515353	0.262001	78.241997	36.930717	45.307823	1.789599	0.000000	4.668762	0.000000	0.000000	0.000000	0.030781	0.051268	0.120594	0.000000	0.000000	3.000000	79.000000	1.000000
14974.724149	0.000429	0.515353	0.262001	78.241997	36.930717	45.307823	1.789599	0.000000	4.668762	0.000000	0.000000	0.000000	0.030781	0.051268	0.120594	0.000000	0.000000	3.000000	79.000000	1.000000
14974.727482	0.000497	0.515590	0.262244	78.241997	36.930717	45.307823	1.789599	0.000000	4.668762	0.000000	0.000000	0.000000	0.020534	0.071157	0.072704	0.000000	0.000000	3.000000	79.000000	1.000000
14974.730815	0.000497	0.515590	0.262244	78.586578	38.232960	46.534710	1.789599	0.000000	4.668762	0.000000	0.000000	0.000000	0.020534	0.071157	0.072704	0.000000	0.000000	3.000000	79.000000	1.000000
14974.734149	0.000463	0.515873	0.262313	78.586578	38.232960	46.534710	1.789599	0.000000	4.668762	0.000000	0.000000	0.000000	-0.010232	0.084784	0.020799	0.000000	0.000000	3.000000	79.000000	1.000000
14974.737482	0.000463	0.515873	0.262313	78.586578	38.232960	46.534710	1.789599	0.000000	4.668762	0.000000	0.000000	0.000000	-0.010232	0.084784	0.020799	0.000000	0.000000	3.000000	79.000000	1.000000
14974.740815	0.000463	0.515873	0.262313	78.858406	39.581886	47.857525	1.788278	0.000000	4.669268	0.000000	0.000000	0.000000	-0.010232	0.084784	0.020799	0.000000	0.000000	3.000000	79.000000	1.000000
14974.744149	0.000395	0.516245	0.262267	78.858406	39.581886	47.857525	1.788278	0.000000	4.669268	0.000000	0.000000	0.000000	-0.020500	0.111666	-0.013739	0.000000	0.000000	3.000000	79.000000	1.000000
14974.747482	0.000395	0.516245	0.262267	78.858406	39.581886	47.857525	1.788278	0.000000	4.669268	0.000000	0.000000	0.000000	-0.020500	0.111666	-0.013739	0.000000	0.000000	3.000000	79.000000	1.000000
14974.750815	0.000395	0.516245	0.262267	79.091583	40.821087	49.081062	1.787489	0.000000	4.669570	0.000000	0.000000	0.000000	-0.020500	0.111666	-0.013739	0.000000	0.000000	3.000000	79.000000	1.000000
14974.754149	0.000395	0.516245	0.262267	79.091583	40.821087	49.081062	1.787489	0.000000	4.669570	0.000000	0.000000	0.000000	-0.020500	0.111666	-0.013739	0.000000	0.000000	3.000000	79.000000	1.000000
14974.757482	0.000224	0.516725	0.262089	79.091583	40.821087	49.081062	1.787489	0.000000	4.669570	0.000000	0.000000	0.000000	-0.051246	0.143973	-0.053382	0.000000	0.000000	3.000000	79.000000	1.000000
14974.760815	0.000224	0.516725	0.262089	79.291229	41.928944	50.177647	1.787489	0.000000	4.669570	0.000000	0.000000	0.000000	-0.051246	0.143973	-0.053382	0.000000	0.000000	3.000000	79.000000	1.000000
14974.764149	-0.000015	0.517276	0.261813	79.291229	41.928944	50.177647	1.787489	0.000000	4.669570	0.000000	0.000000	0.000000	-0.071701	0.165171	-0.082989	0.000000	0.000000	3.000000	79.000000	1.000000
14974.767482	-0.000015	0.517276	0.261813	79.291229	41.928944	50.177647	1.787489	0.000000	4.669570	0.000000	0.000000	0.000000	-0.071701	0.165171	-0.082989	0.000000	0.000000	3.000000	79.000000	1.000000
14974.770815	-0.000015	0.517276	0.261813	79.461334	42.952969	51.195194	1.783819	0.000000	4.670973	0.000000	0.000000	0.000000	-0.071701	0.165171	-0.082989	0.000000	0.000000	3.000000	79.000000	1.000000
14974.774149	-0.000015	0.517276	0.261813	79.461334	42.952969	51.195194	1.783819	0.000000	4.670973	0.000000	0.000000	0.000000	-0.071701	0.165171	-0.082989	0.000000	0.000000	3.000000	79.000000	1.000000
14974.777482	-0.000322	0.517954	0.261417	79.461334	42.952969	51.195194	1.783819	0.000000	4.670973	0.000000	0.000000	0.000000	-0.092101	0.203578	-0.118801	0.000000	0.000000	3.000000	79.000000	1.000000
14974.780815	-0.000322	0.517954	0.261417	79.612206	43.888245	52.145840	1.783819	0.000000	4.670973	0.000000	0.000000	0.000000	-0.092101	0.203578	-0.118801	0.000000	0.000000	3.000000	79.000000	1.000000
14974.784149	-0.000697	0.518674	0.260815	79.612206	43.888245	52.145840	1.783819	0.000000	4.670973	0.000000	0.000000	0.000000	-0.112396	0.215879	-0.180365	0.000000	0.000000	3.000000	79.000000	1.000000
14974.787482	-0.000697	0.518674	0.260815	79.612206	43.888245	52.145840	1.783819	0.000000	4.670973	0.000000	0.000000	0.000000	-0.112396	0.215879	-0.180365	0.000000	0.000000	3.000000	79.000000	1.000000
14974.790815	-0.000697	0.518674	0.260815	79.744873	44.761654	53.043674	1.779114	0.000000	4.672767	0.000000	0.000000	0.000000	-0.112396	0.215879	-0.180365	0.000000	0.000000	3.000000	79.000000	1.000000
14974.794149	-0.001173	0.519452	0.259991	79.744873	44.761654	53.043674	1.779114	0.000000	4.672767	0.000000	0.000000	0.000000	-0.142748	0.233438	-0.247352	0.000000	0.000000	3.000000	79.000000	1.000000
14974.797482	-0.001173	0.519452	0.259991	79.744873	44.761654	53.043674	1.779114	0.000000	4.672767	0.000000	0.000000	0.000000	-0.142748	0.233438	-0.247352	0.000000	0.000000	3.000000	79.000000	1.000000
14974.800815	-0.001173	0.519452	0.259991	79.857178	45.560123	53.897423	1.776572	0.000000	4.673734	0.000000	0.000000	0.000000	-0.142748	0.233438	-0.247352	0.000000	0.000000	3.000000	79.000000	1.000000
14974.804149	-0.001919	0.520363	0.258904	79.857178	45.560123	53.897423	1.776572	0.000000	4.673734	0.000000	0.000000	0.000000	-0.223822	0.273300	-0.326210	0.000000	0.000000	3.000000	79.000000	1.000000
14974.807482	-0.001919	0.520363	0.258904	79.857178	45.560123	53.897423	1.776572	0.000000	4.673734	0.000000	0.000000	0.000000	-0.223822	0.273300	-0.326210	0.000000	0.000000	3.000000	79.000000	1.000000
14974.810815	-0.001919	0.520363	0.258904	79.953041	46.275051	54.674915	1.771320	0.000000	4.675727	0.000000	0.000000	0.000000	-0.223822	0.273300	-0.326210	0.000000	0.000000	3.000000	79.000000	1.000000
14974.814149	-0.002628	0.521405	0.257551	79.953041	46.275051	54.674915	1.771320	0.000000	4.675727	0.000000	0.000000	0.000000	-0.212667	0.312599	-0.405606	0.000000	0.000000	3.000000	79.000000	1.000000
14974.817482	-0.002628	0.521405	0.257551	79.953041	46.275051	54.674915	1.771320	0.000000	4.675727	0.000000	0.000000	0.000000	-0.212667	0.312599	-0.405606	0.000000	0.000000	3.000000	79.000000	1.000000
14974.820815	-0.002628	0.521405	0.257551	80.021118	46.913715	55.371193	1.768196	0.000000	4.676909	0.000000	0.000000	0.000000	-0.212667	0.312599	-0.405606	0.000000	0.000000	3.000000	79.000000	1.000000
14974.824149	-0.003333	0.522498	0.255939	80.021118	46.913715	55.371193	1.768196	0.000000	4.676909	0.000000	0.000000	0.000000	-0.211495	0.327828	-0.483685	0.000000	0.000000	3.000000	79.000000	1.000000
14974.827482	-0.003333	0.522498	0.255939	80.021118	46.913715	55.371193	1.768196	0.000000	4.676909	0.000000	0.000000	0.000000	-0.211495	0.327828	-0.483685	0.000000	0.000000	3.000000	79.000000	1.000000
14974.830815	-0.003333	0.522498	0.255939	80.060516	47.464119	55.970604	1.766670	0.000000	4.677486	0.000000	0.000000	0.000000	-0.211495	0.327828	-0.483685	0.000000	0.000000	3.000000	79.000000	1.000000
14974.834149	-0.004134	0.523699	0.254074	80.060516	47.464119	55.970604	1.766670	0.000000	4.677486	0.000000	0.000000	0.000000	-0.240490	0.360397	-0.559700	0.000000	0.000000	3.000000	79.000000	1.000000
14974.837482	-0.004134	0.523699	0.254074	80.060516	47.464119	55.970604	1.766670	0.000000	4.677486	0.000000	0.000000	0.000000	-0.240490	0.360397	-0.559700	0.000000	0.000000	3.000000	79.000000	1.000000
14974.840815	-0.004134	0.523699	0.254074	80.089760	47.832500	56.066315	1.765107	0.000000	4.678076	0.000000	0.000000	0.000000	-0.240490	0.360397	-0.559700	0.000000	0.000000	3.000000	79.000000	1.000000
14974.844149	-0.004964	0.524973	0.252017	80.089760	47.832500	56.066315	1.765107	0.000000	4.678076	0.000000	0.000000	0.000000	-0.248921	0.382266	-0.616836	0.000000	0.000000	3.000000	79.000000	1.000000
14974.847482	-0.004964	0.524973	0.252017	80.089760	47.832500	56.066315	1.765107	0.000000	4.678076	0.000000	0.000000	0.000000	-0.248921	0.382266	-0.616836	0.000000	0.000000	3.000000	79.000000	1.000000
14974.850815	-0.004964	0.524973	0.252017	80.142761	48.182045	55.510124	1.764231	0.000000	4.678406	0.000000	0.000000	0.000000	-0.248921	0.382266	-0.616836	0.000000	0.000000	3.000000	79.000000	1.000000
14974.854149	-0.005821	0.526277	0.249741	80.142761	48.182045	55.510124	1.764231	0.000000	4.678406	0.000000	0.000000	0.000000	-0.256988	0.391038	-0.683006	0.000000	0.000000	3.000000	79.000000	1.000000
14974.857482	-0.005821	0.526277	0.249741	80.142761	48.182045	55.510124	1.764231	0.000000	4.678406	0.000000	0.000000	0.000000	-0.256988	0.391038	-0.683006	0.000000	0.000000	3.000000	79.000000	1.000000
14974.860815	-0.005821	0.526277	0.249741	80.203667	48.531784	54.589027	1.764262	0.000000	4.678395	0.000000	0.000000	0.000000	-0.256988	0.391038	-0.683006	0.000000	0.000000	3.000000	79.000000	1.000000
14974.864149	-0.006904	0.527670	0.247280	80.203667	48.531784	54.589027	1.764262	0.000000	4.678395	0.000000	0.000000	0.000000	-0.325017	0.417854	-0.738248	0.000000	0.000000	3.000000	79.000000	1.000000
14974.867482	-0.006904	0.527670	0.247280	80.203667	48.531784	54.589027	1.764262	0.000000	4.678395	0.000000	0.000000	0.000000	-0.325017	0.417854	-0.738248	0.000000	0.000000	3.000000	79.000000	1.000000
14974.870815	-0.006904	0.527670	0.247280	80.257240	48.923260	54.409924	1.761688	0.000000	4.679365	0.000000	0.000000	0.000000	-0.325017	0.417854	-0.738248	0.000000	0.000000	3.000000	79.000000	1.000000
14974.874149	-0.008045	0.529097	0.244686	80.257240	48.923260	54.409924	1.761688	0.000000	4.679365	0.000000	0.000000	0.000000	-0.342255	0.428103	-0.778081	0.000000	0.000000	3.000000	79.000000	1.000000
14974.877482	-0.008045	0.529097	0.244686	80.257240	48.923260	54.409924	1.761688	0.000000	4.679365	0.000000	0.000000	0.000000	-0.342255	0.428103	-0.778081	0.000000	0.000000	3.000000	79.000000	1.000000
14974.880815	-0.008045	0.529097	0.244686	80.281044	49.456039	55.074429	1.758933	0.000000	4.680401	0.000000	0.000000	0.000000	-0.342255	0.428103	-0.778081	0.000000	0.000000	3.000000	79.000000	1.000000
14974.884149	-0.009275	0.530615	0.241967	80.281044	49.456039	55.074429	1.758933	0.000000	4.680401	0.000000	0.000000	0.000000	-0.369064	0.455552	-0.815733	0.000000	0.000000	3.000000	79.000000	1.000000
14974.887482	-0.009275	0.530615	0.241967	80.281044	49.456039	55.074429	1.758933	0.000000	4.680401	0.000000	0.000000	0.000000	-0.369064	0.455552	-0.815733	0.000000	0.000000	3.000000	79.000000	1.000000
14974.890815	-0.009275	0.530615	0.241967	80.260330	50.154125	55.966129	1.755400	0.000000	4.681727	0.000000	0.000000	0.000000	-0.369064	0.455552	-0.815733	0.000000	0.000000	3.000000	79.000000	1.000000
14974.894149	-0.010495	0.532192	0.239190	80.260330	50.154125	55.966129	1.755400	0.000000	4.681727	0.000000	0.000000	0.000000	-0.365873	0.472949	-0.833315	0.000000	0.000000	3.000000	79.000000	1.000000
14974.897482	-0.010495	0.532192	0.239190	80.260330	50.154125	55.966129	1.755400	0.000000	4.681727	0.000000	0.000000	0.000000	-0.365873	0.472949	-0.833315	0.000000	0.000000	3.000000	79.000000	1.000000
14974.900815	-0.010495	0.532192	0.239190	80.204330	50.973404	57.007187	1.752343	0.000000	4.682872	0.000000	0.000000	0.000000	-0.365873	0.472949	-0.833315	0.000000	0.000000	3.000000	79.000000	1.000000
14974.904149	-0.011735	0.533800	0.236306	80.204330	50.973404	57.007187	1.752343	0.000000	4.682872	0.000000	0.000000	0.000000	-0.372229	0.482652	-0.865125	0.000000	0.000000	3.000000	79.000000	1.000000
14974.907482	-0.011735	0.533800	0.236306	80.204330	50.973404	57.007187	1.752343	0.000000	4.682872	0.000000	0.000000	0.000000	-0.372229	0.482652	-0.865125	0.000000	0.000000	3.000000	79.000000	1.000000
14974.910815	-0.011735	0.533800	0.236306	80.141060	51.788296	58.056484	1.749532	0.000000	4.683923	0.000000	0.000000	0.000000	-0.372229	0.482652	-0.865125	0.000000	0.000000	3.000000	79.000000	1.000000
14974.914149	-0.013030	0.535444	0.233346	80.141060	51.788296	58.056484	1.749532	0.000000	4.683923	0.000000	0.000000	0.000000	-0.388296	0.492972	-0.887939	0.000000	0.000000	3.000000	79.000000	1.000000
14974.917482	-0.013030	0.535444	0.233346	80.141060	51.788296	58.056484	1.749532	0.000000	4.683923	0.000000	0.000000	0.000000	-0.388296	0.492972	-0.887939	0.000000	0.000000	3.000000	79.000000	1.000000
14974.920815	-0.013030	0.535444	0.233346	80.096779	52.516815	58.992146	1.746205	0.000000	4.685164	0.000000	0.000000	0.000000	-0.388296	0.492972	-0.887939	0.000000	0.000000	3.000000	79.000000	1.000000
14974.924149	-0.014343	0.537137	0.230291	80.096779	52.516815	58.992146	1.746205	0.000000	4.685164	0.000000	0.000000	0.000000	-0.394069	0.507989	-0.916455	0.000000	0.000000	3.000000	79.000000	1.000000
14974.927482	-0.014343	0.537137	0.230291	80.096779	52.516815	58.992146	1.746205	0.000000	4.685164	0.000000	0.000000	0.000000	-0.394069	0.507989	-0.916455	0.000000	0.000000	3.000000	79.000000	1.000000
14974.930815	-0.014343	0.537137	0.230291	80.079865	53.129650	59.796619	1.743078	0.000000	4.686329	0.000000	0.000000	0.000000	-0.394069	0.507989	-0.916455	0.000000	0.000000	3.000000	79.000000	1.000000
14974.934149	-0.015708	0.538862	0.227157	80.079865	53.129650	59.796619	1.743078	0.000000	4.686329	0.000000	0.000000	0.000000	-0.409408	0.517398	-0.940116	0.000000	0.000000	3.000000	79.000000	1.000000
14974.937482	-0.015708	0.538862	0.227157	80.079865	53.129650	59.796619	1.743078	0.000000	4.686329	0.000000	0.000000	0.000000	-0.409408	0.517398	-0.940116	0.000000	0.000000	3.000000	79.000000	1.000000
14974.940815	-0.015708	0.538862	0.227157	80.095490	53.605263	60.341278	1.739468	0.000000	4.687671	0.000000	0.000000	0.000000	-0.409408	0.517398	-0.940116	0.000000	0.000000	3.000000	79.000000	1.000000
14974.944149	-0.017187	0.540633	0.223923	80.095490	53.605263	60.341278	1.739468	0.000000	4.687671	0.000000	0.000000	0.000000	-0.443589	0.531372	-0.970254	0.000000	0.000000	3.000000	79.000000	1.000000
14974.947482	-0.017187	0.540633	0.223923	80.095490	53.605263	60.341278	1.739468	0.000000	4.687671	0.000000	0.000000	0.000000	-0.443589	0.531372	-0.970254	0.000000	0.000000	3.000000	79.000000	1.000000
14974.950815	-0.017187	0.540633	0.223923	80.130318	53.993855	60.720745	1.734340	0.000000	4.689570	0.000000	0.000000	0.000000	-0.443589	0.531372	-0.970254	0.000000	0.000000	3.000000	79.000000	1.000000
14974.954149	-0.018714	0.542510	0.220631	80.130318	53.993855	60.720745	1.734340	0.000000	4.689570	0.000000	0.000000	0.000000	-0.458056	0.563296	-0.987814	0.000000	0.000000	3.000000	79.000000	1.000000
14974.957482	-0.018714	0.542510	0.220631	80.130318	53.993855	60.720745	1.734340	0.000000	4.689570	0.000000	0.000000	0.000000	-0.458056	0.563296	-0.987814	0.000000	0.000000	3.000000	79.000000	1.000000
14974.960815	-0.018714	0.542510	0.220631	80.181435	54.328049	60.960518	1.728556	0.000000	4.691705	0.000000	0.000000	0.000000	-0.458056	0.563296	-0.987814	0.000000	0.000000	3.000000	79.000000	1.000000
14974.964149	-0.020288	0.544439	0.217301	80.181435	54.328049	60.960518	1.728556	0.000000	4.691705	0.000000	0.000000	0.000000	-0.472328	0.578591	-0.998709	0.000000	0.000000	3.000000	79.000000	1.000000
14974.967482	-0.020288	0.544439	0.217301	80.181435	54.328049	60.960518	1.728556	0.000000	4.691705	0.000000	0.000000	0.000000	-0.472328	0.578591	-0.998709	0.000000	0.000000	3.000000	79.000000	1.000000
14974.970815	-0.020288	0.544439	0.217301	80.238640	54.715847	61.131485	1.721937	0.000000	4.694138	0.000000	0.000000	0.000000	-0.472328	0.578591	-0.998709	0.000000	0.000000	3.000000	79.000000	1.000000
14974.974149	-0.021941	0.546438	0.213948	80.238640	54.715847	61.131485	1.721937	0.000000	4.694138	0.000000	0.000000	0.000000	-0.495937	0.599692	-1.005914	0.000000	0.000000	3.000000	79.000000	1.000000
14974.977482	-0.021941	0.546438	0.213948	80.238640	54.715847	61.131485	1.721937	0.000000	4.694138	0.000000	0.000000	0.000000	-0.495937	0.599692	-1.005914	0.000000	0.000000	3.000000	79.000000	1.000000
14974.980815	-0.021941	0.546438	0.213948	80.322121	55.447075	61.695221	1.713747	0.000000	4.697134	0.000000	0.000000	0.000000	-0.495937	0.599692	-1.005914	0.000000	0.000000	3.000000	79.000000	1.000000
14974.984149	-0.023641	0.548474	0.210610	80.322121	55.447075	61.695221	1.713747	0.000000	4.697134	0.000000	0.000000	0.000000	-0.509966	0.610825	-1.001556	0.000000	0.000000	3.000000	79.000000	1.000000
14974.987482	-0.023641	0.548474	0.210610	80.322121	55.447075	61.695221	1.713747	0.000000	4.697134	0.000000	0.000000	0.000000	-0.509966	0.610825	-1.001556	0.000000	0.000000	3.000000	79.000000	1.000000
14974.990815	-0.023641	0.548474	0.210610	80.442101	56.696224	62.960522	1.704252	0.000000	4.700587	0.000000	0.000000	0.000000	-0.509966	0.610825	-1.001556	0.000000	0.000000	3.000000	79.000000	1.000000
14974.994149	-0.025418	0.550583	0.207280	80.442101	56.696224	62.960522	1.704252	0.000000	4.700587	0.000000	0.000000	0.000000	-0.533167	0.632717	-0.999084	0.000000	0.000000	3.000000	79.000000	1.000000
14974.997482	-0.025418	0.550583	0.207280	80.442101	56.696224	62.960522	1.704252	0.000000	4.700587	0.000000	0.000000	0.000000	-0.533167	0.632717	-0.999084	0.000000	0.000000	3.000000	79.000000	1.000000
14975.000815	-0.025418	0.550583	0.207280	80.571869	58.223660	64.613441	1.692817	0.000000	4.704718	0.000000	0.000000	0.000000	-0.533167	0.632717	-0.999084	0.000000	0.000000	3.000000	79.000000	1.000000
14975.004149	-0.027211	0.552718	0.204018	80.571869	58.223660	64.613441	1.692817	0.000000	4.704718	0.000000	0.000000	0.000000	-0.537869	0.640322	-0.978522	0.000000	0.000000	3.000000	79.000000	1.000000
14975.007482	-0.027211	0.552718	0.204018	80.571869	58.223660	64.613441	1.692817	0.000000	4.704718	0.000000	0.000000	0.000000	-0.537869	0.640322	-0.978522	0.000000	0.000000	3.000000	79.000000	1.000000
14975.010815	-0.027211	0.552718	0.204018	80.696739	59.870190	66.372108	1.680155	0.000000	4.709255	0.000000	0.000000	0.000000	-0.537869	0.640322	-0.978522	0.000000	0.000000	3.000000	79.000000	1.000000
14975.014149	-0.029050	0.554873	0.200791	80.696739	59.870190	66.372108	1.680155	0.000000	4.709255	0.000000	0.000000	0.000000	-0.551561	0.646608	-0.968214	0.000000	0.000000	3.000000	79.000000	1.000000
14975.017482	-0.029050	0.554873	0.200791	80.696739	59.870190	66.372108	1.680155	0.000000	4.709255	0.000000	0.000000	0.000000	-0.551561	0.646608	-0.968214	0.000000	0.000000	3.000000	79.000000	1.000000
14975.020815	-0.029050	0.554873	0.200791	80.814957	61.637539	68.198799	1.665837	0.000000	4.714339	0.000000	0.000000	0.000000	-0.551561	0.646608	-0.968214	0.000000	0.000000	3.000000	79.000000	1.000000
14975.024149	-0.030872	0.557034	0.197620	80.814957	61.637539	68.198799	1.665837	0.000000	4.714339	0.000000	0.000000	0.000000	-0.546725	0.648357	-0.951040	0.000000	0.000000	3.000000	79.000000	1.000000
14975.027482	-0.030872	0.557034	0.197620	80.814957	61.637539	68.198799	1.665837	0.000000	4.714339	0.000000	0.000000	0.000000	-0.546725	0.648357	-0.951040	0.000000	0.000000	3.000000	79.000000	1.000000
14975.030815	-0.030872	0.557034	0.197620	80.933014	63.667809	70.218842	1.650919	0.000000	4.719583	0.000000	0.000000	0.000000	-0.546725	0.648357	-0.951040	0.000000	0.000000	3.000000	79.000000	1.000000
14975.034149	-0.032710	0.559166	0.194513	80.933014	63.667809	70.218842	1.650919	0.000000	4.719583	0.000000	0.000000	0.000000	-0.551431	0.639656	-0.932341	0.000000	0.000000	3.000000	79.000000	1.000000
14975.037482	-0.032710	0.559166	0.194513	80.933014	63.667809	70.218842	1.650919	0.000000	4.719583	0.000000	0.000000	0.000000	-0.551431	0.639656	-0.932341	0.000000	0.000000	3.000000	79.000000	1.000000
14975.040815	-0.032710	0.559166	0.194513	81.048866	65.994553	72.543457	1.634655	0.000000	4.725241	0.000000	0.000000	0.000000	-0.551431	0.639656	-0.932341	0.000000	0.000000	3.000000	79.000000	1.000000
14975.044149	-0.034591	0.561260	0.191398	81.048866	65.994553	72.543457	1.634655	0.000000	4.725241	0.000000	0.000000	0.000000	-0.564355	0.628036	-0.934315	0.000000	0.000000	3.000000	79.000000	1.000000
14975.047482	-0.034591	0.561260	0.191398	81.048866	65.994553	72.543457	1.634655	0.000000	4.725241	0.000000	0.000000	0.000000	-0.564355	0.628036	-0.934315	0.000000	0.000000	3.000000	79.000000	1.000000
14975.050815	-0.034591	0.561260	0.191398	81.154243	68.574646	75.170158	1.616898	0.000000	4.731347	0.000000	0.000000	0.000000	-0.564355	0.628036	-0.934315	0.000000	0.000000	3.000000	79.000000	1.000000
14975.054149	-0.036485	0.563300	0.188299	81.154243	68.574646	75.170158	1.616898	0.000000	4.731347	0.000000	0.000000	0.000000	-0.568168	0.612091	-0.929721	0.000000	0.000000	3.000000	79.000000	1.000000
14975.057482	-0.036485	0.563300	0.188299	81.154243	68.574646	75.170158	1.616898	0.000000	4.731347	0.000000	0.000000	0.000000	-0.568168	0.612091	-0.929721	0.000000	0.000000	3.000000	79.000000	1.000000
14975.060815	-0.036485	0.563300	0.188299	81.240494	71.332779	78.063232	1.598077	0.000000	4.737737	0.000000	0.000000	0.000000	-0.568168	0.612091	-0.929721	0.000000	0.000000	3.000000	79.000000	1.000000
14975.064149	-0.038453	0.565288	0.185212	81.240494	71.332779	78.063232	1.598077	0.000000	4.737737	0.000000	0.000000	0.000000	-0.590223	0.596331	-0.926010	0.000000	0.000000	3.000000	79.000000	1.000000
14975.067482	-0.038453	0.565288	0.185212	81.240494	71.332779	78.063232	1.598077	0.000000	4.737737	0.000000	0.000000	0.000000	-0.590223	0.596331	-0.926010	0.000000	0.000000	3.000000	79.000000	1.000000
14975.070815	-0.038453	0.565288	0.185212	81.303467	74.164085	81.039459	1.576756	0.000000	4.744875	0.000000	0.000000	0.000000	-0.590223	0.596331	-0.926010	0.000000	0.000000	3.000000	79.000000	1.000000
14975.074149	-0.040461	0.567204	0.182126	81.303467	74.164085	81.039459	1.576756	0.000000	4.744875	0.000000	0.000000	0.000000	-0.602586	0.574735	-0.925978	0.000000	0.000000	3.000000	79.000000	1.000000
14975.077482	-0.040461	0.567204	0.182126	81.303467	74.164085	81.039459	1.576756	0.000000	4.744875	0.000000	0.000000	0.000000	-0.602586	0.574735	-0.925978	0.000000	0.000000	3.000000	79.000000	1.000000
14975.080815	-0.040461	0.567204	0.182126	81.343018	77.079056	84.078026	1.553639	0.000000	4.752494	0.000000	0.000000	0.000000	-0.602586	0.574735	-0.925978	0.000000	0.000000	3.000000	79.000000	1.000000
14975.084149	-0.042419	0.569083	0.179040	81.343018	77.079056	84.078026	1.553639	0.000000	4.752494	0.000000	0.000000	0.000000	-0.587424	0.563810	-0.925854	0.000000	0.000000	3.000000	79.000000	1.000000
14975.087482	-0.042419	0.569083	0.179040	81.343018	77.079056	84.078026	1.553639	0.000000	4.752494	0.000000	0.000000	0.000000	-0.587424	0.563810	-0.925854	0.000000	0.000000	3.000000	79.000000	1.000000
14975.090815	-0.042419	0.569083	0.179040	81.357819	80.072411	87.128746	1.530823	0.000000	4.759893	0.000000	0.000000	0.000000	-0.587424	0.563810	-0.925854	0.000000	0.000000	3.000000	79.000000	1.000000
14975.094149	-0.044354	0.570900	0.175904	81.357819	80.072411	87.128746	1.530823	0.000000	4.759893	0.000000	0.000000	0.000000	-0.580396	0.544969	-0.940819	0.000000	0.000000	3.000000	79.000000	1.000000
14975.097482	-0.044354	0.570900	0.175904	81.357819	80.072411	87.128746	1.530823	0.000000	4.759893	0.000000	0.000000	0.000000	-0.580396	0.544969	-0.940819	0.000000	0.000000	3.000000	79.000000	1.000000
14975.100815	-0.044354	0.570900	0.175904	81.347038	83.043785	89.961967	1.508060	0.000000	4.767154	0.000000	0.000000	0.000000	-0.580396	0.544969	-0.940819	0.000000	0.000000	3.000000	79.000000	1.000000
14975.104149	-0.046292	0.572682	0.172675	81.347038	83.043785	89.961967	1.508060	0.000000	4.767154	0.000000	0.000000	0.000000	-0.581297	0.534574	-0.968727	0.000000	0.000000	3.000000	79.000000	1.000000
14975.107482	-0.046292	0.572682	0.172675	81.347038	83.043785	89.961967	1.508060	0.000000	4.767154	0.000000	0.000000	0.000000	-0.581297	0.534574	-0.968727	0.000000	0.000000	3.000000	79.000000	1.000000
14975.110815	-0.046292	0.572682	0.172675	81.313026	85.845268	92.848312	1.485016	0.000000	4.774382	0.000000	0.000000	0.000000	-0.581297	0.534574	-0.968727	0.000000	0.000000	3.000000	79.000000	1.000000
14975.114149	-0.048290	0.574428	0.169347	81.313026	85.845268	92.848312	1.485016	0.000000	4.774382	0.000000	0.000000	0.000000	-0.599622	0.523820	-0.998215	0.000000	0.000000	3.000000	79.000000	1.000000
14975.117482	-0.048290	0.574428	0.169347	81.313026	85.845268	92.848312	1.485016	0.000000	4.774382	0.000000	0.000000	0.000000	-0.599622	0.523820	-0.998215	0.000000	0.000000	3.000000	79.000000	1.000000
14975.120815	-0.048290	0.574428	0.169347	81.261200	88.407249	95.586418	1.460181	0.000000	4.782036	0.000000	0.000000	0.000000	-0.599622	0.523820	-0.998215	0.000000	0.000000	3.000000	79.000000	1.000000
14975.124149	-0.050319	0.576192	0.165930	81.261200	88.407249	95.586418	1.460181	0.000000	4.782036	0.000000	0.000000	0.000000	-0.608546	0.529177	-1.024988	0.000000	0.000000	3.000000	79.000000	1.000000
14975.127482	-0.050319	0.576192	0.165930	81.261200	88.407249	95.586418	1.460181	0.000000	4.782036	0.000000	0.000000	0.000000	-0.608546	0.529177	-1.024988	0.000000	0.000000	3.000000	79.000000	1.000000
14975.130815	-0.050319	0.576192	0.165930	81.198257	90.651649	98.007553	1.434144	0.000000	4.789909	0.000000	0.000000	0.000000	-0.608546	0.529177	-1.024988	0.000000	0.000000	3.000000	79.000000	1.000000
14975.134149	-0.052286	0.577951	0.162417	81.198257	90.651649	98.007553	1.434144	0.000000	4.789909	0.000000	0.000000	0.000000	-0.590059	0.527907	-1.054183	0.000000	0.000000	3.000000	79.000000	1.000000
14975.137482	-0.052286	0.577951	0.162417	81.198257	90.651649	98.007553	1.434144	0.000000	4.789909	0.000000	0.000000	0.000000	-0.590059	0.527907	-1.054183	0.000000	0.000000	3.000000	79.000000	1.000000
14975.140815	-0.052286	0.577951	0.162417	81.129654	92.530762	100.057465	1.409329	0.000000	4.797269	0.000000	0.000000	0.000000	-0.590059	0.527907	-1.054183	0.000000	0.000000	3.000000	79.000000	1.000000
14975.144149	-0.054193	0.579712	0.158840	81.129654	92.530762	100.057465	1.409329	0.000000	4.797269	0.000000	0.000000	0.000000	-0.572324	0.528217	-1.072874	0.000000	0.000000	3.000000	79.000000	1.000000
14975.147482	-0.054193	0.579712	0.158840	81.129654	92.530762	100.057465	1.409329	0.000000	4.797269	0.000000	0.000000	0.000000	-0.572324	0.528217	-1.072874	0.000000	0.000000	3.000000	79.000000	1.000000
14975.150815	-0.054193	0.579712	0.158840	81.065018	94.068108	101.738792	1.385447	0.000000	4.804221	0.000000	0.000000	0.000000	-0.572324	0.528217	-1.072874	0.000000	0.000000	3.000000	79.000000	1.000000
14975.154149	-0.055988	0.581500	0.155257	81.065018	94.068108	101.738792	1.385447	0.000000	4.804221	0.000000	0.000000	0.000000	-0.538459	0.536499	-1.075016	0.000000	0.000000	3.000000	79.000000	1.000000
14975.157482	-0.055988	0.581500	0.155257	81.065018	94.068108	101.738792	1.385447	0.000000	4.804221	0.000000	0.000000	0.000000	-0.538459	0.536499	-1.075016	0.000000	0.000000	3.000000	79.000000	1.000000
14975.160815	-0.055988	0.581500	0.155257	81.006348	95.287056	103.022301	1.363651	0.000000	4.810453	0.000000	0.000000	0.000000	-0.538459	0.536499	-1.075016	0.000000	0.000000	3.000000	79.000000	1.000000
14975.164149	-0.057664	0.583280	0.151582	81.006348	95.287056	103.022301	1.363651	0.000000	4.810453	0.000000	0.000000	0.000000	-0.502590	0.533994	-1.102560	0.000000	0.000000	3.000000	79.000000	1.000000
14975.167482	-0.057664	0.583280	0.151582	81.006348	95.287056	103.022301	1.363651	0.000000	4.810453	0.000000	0.000000	0.000000	-0.502590	0.533994	-1.102560	0.000000	0.000000	3.000000	79.000000	1.000000
14975.170815	-0.057664	0.583280	0.151582	80.957344	96.208809	103.969910	1.345012	0.000000	4.815697	0.000000	0.000000	0.000000	-0.502590	0.533994	-1.102560	0.000000	0.000000	3.000000	79.000000	1.000000
14975.174149	-0.059169	0.585065	0.147892	80.957344	96.208809	103.969910	1.345012	0.000000	4.815697	0.000000	0.000000	0.000000	-0.451748	0.535494	-1.106958	0.000000	0.000000	3.000000	79.000000	1.000000
14975.177482	-0.059169	0.585065	0.147892	80.957344	96.208809	103.969910	1.345012	0.000000	4.815697	0.000000	0.000000	0.000000	-0.451748	0.535494	-1.106958	0.000000	0.000000	3.000000	79.000000	1.000000
14975.180815	-0.059169	0.585065	0.147892	80.925713	96.807053	104.631577	1.330639	0.000000	4.819688	0.000000	0.000000	0.000000	-0.451748	0.535494	-1.106958	0.000000	0.000000	3.000000	79.000000	1.000000
14975.184149	-0.060561	0.586880	0.144140	80.925713	96.807053	104.631577	1.330639	0.000000	4.819688	0.000000	0.000000	0.000000	-0.417457	0.544355	-1.125596	0.000000	0.000000	3.000000	79.000000	1.000000
14975.187482	-0.060561	0.586880	0.144140	80.925713	96.807053	104.631577	1.330639	0.000000	4.819688	0.000000	0.000000	0.000000	-0.417457	0.544355	-1.125596	0.000000	0.000000	3.000000	79.000000	1.000000
14975.190815	-0.060561	0.586880	0.144140	80.929787	97.184586	105.108437	1.319578	0.000000	4.822729	0.000000	0.000000	0.000000	-0.417457	0.544355	-1.125596	0.000000	0.000000	3.000000	79.000000	1.000000
14975.194149	-0.061836	0.588681	0.140297	80.929787	97.184586	105.108437	1.319578	0.000000	4.822729	0.000000	0.000000	0.000000	-0.382554	0.540464	-1.152858	0.000000	0.000000	3.000000	79.000000	1.000000
14975.197482	-0.061836	0.588681	0.140297	80.929787	97.184586	105.108437	1.319578	0.000000	4.822729	0.000000	0.000000	0.000000	-0.382554	0.540464	-1.152858	0.000000	0.000000	3.000000	79.000000	1.000000
14975.200815	-0.061836	0.588681	0.140297	81.007080	97.403084	105.320091	1.312419	0.000000	4.824682	0.000000	0.000000	0.000000	-0.382554	0.540464	-1.152858	0.000000	0.000000	3.000000	79.000000	1.000000
14975.204149	-0.063032	0.590537	0.136439	81.007080	97.403084	105.320091	1.312419	0.000000	4.824682	0.000000	0.000000	0.000000	-0.358856	0.556731	-1.157258	0.000000	0.000000	3.000000	79.000000	1.000000
14975.207482	-0.063032	0.590537	0.136439	81.007080	97.403084	105.320091	1.312419	0.000000	4.824682	0.000000	0.000000	0.000000	-0.358856	0.556731	-1.157258	0.000000	0.000000	3.000000	79.000000	1.000000
14975.210815	-0.063032	0.590537	0.136439	81.130630	97.727455	105.365532	1.307582	0.000000	4.825995	0.000000	0.000000	0.000000	-0.358856	0.556731	-1.157258	0.000000	0.000000	3.000000	79.000000	1.000000
14975.214149	-0.064150	0.592361	0.132568	81.130630	97.727455	105.365532	1.307582	0.000000	4.825995	0.000000	0.000000	0.000000	-0.335444	0.547058	-1.161531	0.000000	0.000000	3.000000	79.000000	1.000000
14975.217482	-0.064150	0.592361	0.132568	81.130630	97.727455	105.365532	1.307582	0.000000	4.825995	0.000000	0.000000	0.000000	-0.335444	0.547058	-1.161531	0.000000	0.000000	3.000000	79.000000	1.000000
14975.220815	-0.064150	0.592361	0.132568	81.279716	98.069954	105.139915	1.305238	0.000000	4.826630	0.000000	0.000000	0.000000	-0.335444	0.547058	-1.161531	0.000000	0.000000	3.000000	79.000000	1.000000
14975.224149	-0.065173	0.594221	0.128765	81.279716	98.069954	105.139915	1.305238	0.000000	4.826630	0.000000	0.000000	0.000000	-0.306635	0.558155	-1.140821	0.000000	0.000000	3.000000	79.000000	1.000000
14975.227482	-0.065173	0.594221	0.128765	81.279716	98.069954	105.139915	1.305238	0.000000	4.826630	0.000000	0.000000	0.000000	-0.306635	0.558155	-1.140821	0.000000	0.000000	3.000000	79.000000	1.000000
14975.230815	-0.065173	0.594221	0.128765	81.425980	98.344116	105.101334	1.305456	0.000000	4.826571	0.000000	0.000000	0.000000	-0.306635	0.558155	-1.140821	0.000000	0.000000	3.000000	79.000000	1.000000
14975.234149	-0.066077	0.596075	0.125065	81.425980	98.344116	105.101334	1.305456	0.000000	4.826571	0.000000	0.000000	0.000000	-0.271187	0.556279	-1.109991	0.000000	0.000000	3.000000	79.000000	1.000000
14975.237482	-0.066077	0.596075	0.125065	81.425980	98.344116	105.101334	1.305456	0.000000	4.826571	0.000000	0.000000	0.000000	-0.271187	0.556279	-1.109991	0.000000	0.000000	3.000000	79.000000	1.000000
14975.240815	-0.066077	0.596075	0.125065	81.575218	98.559715	105.327499	1.308935	0.000000	4.825628	0.000000	0.000000	0.000000	-0.271187	0.556279	-1.109991	0.000000	0.000000	3.000000	79.000000	1.000000
14975.244149	-0.066844	0.597922	0.121531	81.575218	98.559715	105.327499	1.308935	0.000000	4.825628	0.000000	0.000000	0.000000	-0.230376	0.554103	-1.060150	0.000000	0.000000	3.000000	79.000000	1.000000
14975.247482	-0.066844	0.597922	0.121531	81.575218	98.559715	105.327499	1.308935	0.000000	4.825628	0.000000	0.000000	0.000000	-0.230376	0.554103	-1.060150	0.000000	0.000000	3.000000	79.000000	1.000000
14975.250815	-0.066844	0.597922	0.121531	81.739319	98.723930	105.479790	1.315981	0.000000	4.823711	0.000000	0.000000	0.000000	-0.230376	0.554103	-1.060150	0.000000	0.000000	3.000000	79.000000	1.000000
14975.254149	-0.067484	0.599774	0.118202	81.739319	98.723930	105.479790	1.315981	0.000000	4.823711	0.000000	0.000000	0.000000	-0.191939	0.555408	-0.998705	0.000000	0.000000	3.000000	79.000000	1.000000
14975.257482	-0.067484	0.599774	0.118202	81.739319	98.723930	105.479790	1.315981	0.000000	4.823711	0.000000	0.000000	0.000000	-0.191939	0.555408	-0.998705	0.000000	0.000000	3.000000	79.000000	1.000000
14975.260815	-0.067484	0.599774	0.118202	81.929436	98.869164	105.583199	1.326167	0.000000	4.820921	0.000000	0.000000	0.000000	-0.191939	0.555408	-0.998705	0.000000	0.000000	3.000000	79.000000	1.000000
14975.264149	-0.068029	0.601622	0.115099	81.929436	98.869164	105.583199	1.326167	0.000000	4.820921	0.000000	0.000000	0.000000	-0.163520	0.554401	-0.930922	0.000000	0.000000	3.000000	79.000000	1.000000
14975.267482	-0.068029	0.601622	0.115099	81.929436	98.869164	105.583199	1.326167	0.000000	4.820921	0.000000	0.000000	0.000000	-0.163520	0.554401	-0.930922	0.000000	0.000000	3.000000	79.000000	1.000000
14975.270815	-0.068029	0.601622	0.115099	82.160233	99.071625	105.701988	1.338169	0.000000	4.817604	0.000000	0.000000	0.000000	-0.163520	0.554401	-0.930922	0.000000	0.000000	3.000000	79.000000	1.000000
14975.274149	-0.068454	0.603450	0.112213	82.160233	99.071625	105.701988	1.338169	0.000000	4.817604	0.000000	0.000000	0.000000	-0.127370	0.548370	-0.865859	0.000000	0.000000	3.000000	79.000000	1.000000
14975.277482	-0.068454	0.603450	0.112213	82.160233	99.071625	105.701988	1.338169	0.000000	4.817604	0.000000	0.000000	0.000000	-0.127370	0.548370	-0.865859	0.000000	0.000000	3.000000	79.000000	1.000000
14975.280815	-0.068454	0.603450	0.112213	82.427254	99.302155	105.813942	1.353180	0.000000	4.813408	0.000000	0.000000	0.000000	-0.127370	0.548370	-0.865859	0.000000	0.000000	3.000000	79.000000	1.000000
14975.284149	-0.068759	0.605241	0.109531	82.427254	99.302155	105.813942	1.353180	0.000000	4.813408	0.000000	0.000000	0.000000	-0.091615	0.537306	-0.804526	0.000000	0.000000	3.000000	79.000000	1.000000
14975.287482	-0.068759	0.605241	0.109531	82.427254	99.302155	105.813942	1.353180	0.000000	4.813408	0.000000	0.000000	0.000000	-0.091615	0.537306	-0.804526	0.000000	0.000000	3.000000	79.000000	1.000000
14975.290815	-0.068759	0.605241	0.109531	82.712502	99.561562	105.932114	1.371418	0.000000	4.808244	0.000000	0.000000	0.000000	-0.091615	0.537306	-0.804526	0.000000	0.000000	3.000000	79.000000	1.000000
14975.294149	-0.068996	0.607019	0.107004	82.712502	99.561562	105.932114	1.371418	0.000000	4.808244	0.000000	0.000000	0.000000	-0.071102	0.533630	-0.758104	0.000000	0.000000	3.000000	79.000000	1.000000
14975.297482	-0.068996	0.607019	0.107004	82.712502	99.561562	105.932114	1.371418	0.000000	4.808244	0.000000	0.000000	0.000000	-0.071102	0.533630	-0.758104	0.000000	0.000000	3.000000	79.000000	1.000000
14975.300815	-0.068996	0.607019	0.107004	82.992462	99.706886	105.947807	1.391484	0.000000	4.802476	0.000000	0.000000	0.000000	-0.071102	0.533630	-0.758104	0.000000	0.000000	3.000000	79.000000	1.000000
14975.304149	-0.069328	0.608757	0.104621	82.992462	99.706886	105.947807	1.391484	0.000000	4.802476	0.000000	0.000000	0.000000	-0.099380	0.521407	-0.714819	0.000000	0.000000	3.000000	79.000000	1.000000
14975.307482	-0.069328	0.608757	0.104621	82.992462	99.706886	105.947807	1.391484	0.000000	4.802476	0.000000	0.000000	0.000000	-0.099380	0.521407	-0.714819	0.000000	0.000000	3.000000	79.000000	1.000000
14975.310815	-0.069328	0.608757	0.104621	83.237228	99.711060	105.854012	1.406671	0.000000	4.798049	0.000000	0.000000	0.000000	-0.099380	0.521407	-0.714819	0.000000	0.000000	3.000000	79.000000	1.000000
14975.314149	-0.069667	0.610478	0.102349	83.237228	99.711060	105.854012	1.406671	0.000000	4.798049	0.000000	0.000000	0.000000	-0.101957	0.516196	-0.681790	0.000000	0.000000	3.000000	79.000000	1.000000
14975.317482	-0.069667	0.610478	0.102349	83.237228	99.711060	105.854012	1.406671	0.000000	4.798049	0.000000	0.000000	0.000000	-0.101957	0.516196	-0.681790	0.000000	0.000000	3.000000	79.000000	1.000000
14975.320815	-0.069667	0.610478	0.102349	83.411377	99.474388	105.573051	1.420744	0.000000	4.793901	0.000000	0.000000	0.000000	-0.101957	0.516196	-0.681790	0.000000	0.000000	3.000000	79.000000	1.000000
14975.324149	-0.070067	0.612163	0.100166	83.411377	99.474388	105.573051	1.420744	0.000000	4.793901	0.000000	0.000000	0.000000	-0.120011	0.505385	-0.654823	0.000000	0.000000	3.000000	79.000000	1.000000
14975.327482	-0.070067	0.612163	0.100166	83.411377	99.474388	105.573051	1.420744	0.000000	4.793901	0.000000	0.000000	0.000000	-0.120011	0.505385	-0.654823	0.000000	0.000000	3.000000	79.000000	1.000000
14975.330815	-0.070067	0.612163	0.100166	83.489853	98.871529	105.002823	1.431594	0.000000	4.790672	0.000000	0.000000	0.000000	-0.120011	0.505385	-0.654823	0.000000	0.000000	3.000000	79.000000	1.000000
14975.334149	-0.070581	0.613782	0.098076	83.489853	98.871529	105.002823	1.431594	0.000000	4.790672	0.000000	0.000000	0.000000	-0.154145	0.485911	-0.627145	0.000000	0.000000	3.000000	79.000000	1.000000
14975.337482	-0.070581	0.613782	0.098076	83.489853	98.871529	105.002823	1.431594	0.000000	4.790672	0.000000	0.000000	0.000000	-0.154145	0.485911	-0.627145	0.000000	0.000000	3.000000	79.000000	1.000000
14975.340815	-0.070581	0.613782	0.098076	83.509132	98.064331	104.275185	1.436564	0.000000	4.789185	0.000000	0.000000	0.000000	-0.154145	0.485911	-0.627145	0.000000	0.000000	3.000000	79.000000	1.000000
14975.344149	-0.071127	0.615349	0.096065	83.509132	98.064331	104.275185	1.436564	0.000000	4.789185	0.000000	0.000000	0.000000	-0.163576	0.469978	-0.603058	0.000000	0.000000	3.000000	79.000000	1.000000
14975.347482	-0.071127	0.615349	0.096065	83.509132	98.064331	104.275185	1.436564	0.000000	4.789185	0.000000	0.000000	0.000000	-0.163576	0.469978	-0.603058	0.000000	0.000000	3.000000	79.000000	1.000000
14975.350815	-0.071127	0.615349	0.096065	83.527344	97.250229	103.543365	1.439203	0.000000	4.788392	0.000000	0.000000	0.000000	-0.163576	0.469978	-0.603058	0.000000	0.000000	3.000000	79.000000	1.000000
14975.354149	-0.071733	0.616854	0.094155	83.527344	97.250229	103.543365	1.439203	0.000000	4.788392	0.000000	0.000000	0.000000	-0.181798	0.451558	-0.572975	0.000000	0.000000	3.000000	79.000000	1.000000
14975.357482	-0.071733	0.616854	0.094155	83.527344	97.250229	103.543365	1.439203	0.000000	4.788392	0.000000	0.000000	0.000000	-0.181798	0.451558	-0.572975	0.000000	0.000000	3.000000	79.000000	1.000000
14975.360815	-0.071733	0.616854	0.094155	83.527885	96.383911	102.770935	1.413374	0.000000	4.707770	0.000000	0.000000	0.000000	-0.181798	0.451558	-0.572975	0.000000	0.000000	3.000000	79.000000	1.000000
14975.364149	-0.072261	0.618299	0.092304	83.527885	96.383911	102.770935	1.413374	0.000000	4.707770	0.000000	0.000000	0.000000	-0.158551	0.433337	-0.555470	0.000000	0.000000	3.000000	79.000000	1.000000
14975.367482	-0.072261	0.618299	0.092304	83.527885	96.383911	102.770935	1.413374	0.000000	4.707770	0.000000	0.000000	0.000000	-0.158551	0.433337	-0.555470	0.000000	0.000000	3.000000	79.000000	1.000000
14975.370815	-0.072261	0.618299	0.092304	83.493469	95.522034	102.014496	1.386949	0.000000	4.615191	0.000000	0.000000	0.000000	-0.158551	0.433337	-0.555470	0.000000	0.000000	3.000000	79.000000	1.000000
14975.374149	-0.072762	0.619693	0.090482	83.493469	95.522034	102.014496	1.386949	0.000000	4.615191	0.000000	0.000000	0.000000	-0.150313	0.418303	-0.546653	0.000000	0.000000	3.000000	79.000000	1.000000
14975.377482	-0.072762	0.619693	0.090482	83.493469	95.522034	102.014496	1.386949	0.000000	4.615191	0.000000	0.000000	0.000000	-0.150313	0.418303	-0.546653	0.000000	0.000000	3.000000	79.000000	1.000000
14975.380815	-0.072762	0.619693	0.090482	83.430931	94.707176	101.319450	1.361896	0.000000	4.524083	0.000000	0.000000	0.000000	-0.150313	0.418303	-0.546653	0.000000	0.000000	3.000000	79.000000	1.000000
14975.384149	-0.073177	0.620956	0.088640	83.430931	94.707176	101.319450	1.361896	0.000000	4.524083	0.000000	0.000000	0.000000	-0.124399	0.378739	-0.552437	0.000000	0.000000	3.000000	79.000000	1.000000
14975.387482	-0.073177	0.620956	0.088640	83.430931	94.707176	101.319450	1.361896	0.000000	4.524083	0.000000	0.000000	0.000000	-0.124399	0.378739	-0.552437	0.000000	0.000000	3.000000	79.000000	1.000000
14975.390815	-0.073177	0.620956	0.088640	83.358604	94.015244	100.745926	1.341163	0.000000	4.432010	0.000000	0.000000	0.000000	-0.124399	0.378739	-0.552437	0.000000	0.000000	3.000000	79.000000	1.000000
14975.394149	-0.073552	0.622156	0.086733	83.358604	94.015244	100.745926	1.341163	0.000000	4.432010	0.000000	0.000000	0.000000	-0.112553	0.360089	-0.572292	0.000000	0.000000	3.000000	79.000000	1.000000
14975.397482	-0.073552	0.622156	0.086733	83.358604	94.015244	100.745926	1.341163	0.000000	4.432010	0.000000	0.000000	0.000000	-0.112553	0.360089	-0.572292	0.000000	0.000000	3.000000	79.000000	1.000000
14975.400815	-0.073552	0.622156	0.086733	83.290512	93.781181	100.617981	1.322405	0.000000	4.336628	0.000000	0.000000	0.000000	-0.112553	0.360089	-0.572292	0.000000	0.000000	3.000000	79.000000	1.000000
14975.404149	-0.073935	0.623252	0.084724	83.290512	93.781181	100.617981	1.322405	0.000000	4.336628	0.000000	0.000000	0.000000	-0.115012	0.328979	-0.602593	0.000000	0.000000	3.000000	79.000000	1.000000
14975.407482	-0.073935	0.623252	0.084724	83.290512	93.781181	100.617981	1.322405	0.000000	4.336628	0.000000	0.000000	0.000000	-0.115012	0.328979	-0.602593	0.000000	0.000000	3.000000	79.000000	1.000000
14975.410815	-0.073935	0.623252	0.084724	83.230240	93.938744	100.873169	1.303236	0.000000	4.236196	0.000000	0.000000	0.000000	-0.115012	0.328979	-0.602593	0.000000	0.000000	3.000000	79.000000	1.000000
14975.414149	-0.074328	0.624265	0.082628	83.230240	93.938744	100.873169	1.303236	0.000000	4.236196	0.000000	0.000000	0.000000	-0.117863	0.303879	-0.628664	0.000000	0.000000	3.000000	79.000000	1.000000
14975.417482	-0.074328	0.624265	0.082628	83.230240	93.938744	100.873169	1.303236	0.000000	4.236196	0.000000	0.000000	0.000000	-0.117863	0.303879	-0.628664	0.000000	0.000000	3.000000	79.000000	1.000000
14975.420815	-0.074328	0.624265	0.082628	83.166061	94.100494	101.138702	1.283592	0.000000	4.131418	0.000000	0.000000	0.000000	-0.117863	0.303879	-0.628664	0.000000	0.000000	3.000000	79.000000	1.000000
14975.424149	-0.074727	0.625203	0.080423	83.166061	94.100494	101.138702	1.283592	0.000000	4.131418	0.000000	0.000000	0.000000	-0.119573	0.281362	-0.661653	0.000000	0.000000	3.000000	79.000000	1.000000
14975.427482	-0.074727	0.625203	0.080423	83.166061	94.100494	101.138702	1.283592	0.000000	4.131418	0.000000	0.000000	0.000000	-0.119573	0.281362	-0.661653	0.000000	0.000000	3.000000	79.000000	1.000000
14975.430815	-0.074727	0.625203	0.080423	83.081650	93.994003	101.158058	1.263664	0.000000	4.021142	0.000000	0.000000	0.000000	-0.119573	0.281362	-0.661653	0.000000	0.000000	3.000000	79.000000	1.000000
14975.434149	-0.075113	0.626068	0.078171	83.081650	93.994003	101.158058	1.263664	0.000000	4.021142	0.000000	0.000000	0.000000	-0.115965	0.259422	-0.675564	0.000000	0.000000	3.000000	79.000000	1.000000
14975.437482	-0.075113	0.626068	0.078171	83.081650	93.994003	101.158058	1.263664	0.000000	4.021142	0.000000	0.000000	0.000000	-0.115965	0.259422	-0.675564	0.000000	0.000000	3.000000	79.000000	1.000000
14975.440815	-0.075113	0.626068	0.078171	82.972534	93.686317	100.995758	1.244336	0.000000	3.908549	0.000000	0.000000	0.000000	-0.115965	0.259422	-0.675564	0.000000	0.000000	3.000000	79.000000	1.000000
14975.444149	-0.075464	0.626880	0.075890	82.972534	93.686317	100.995758	1.244336	0.000000	3.908549	0.000000	0.000000	0.000000	-0.105313	0.243694	-0.684181	0.000000	0.000000	3.000000	79.000000	1.000000
14975.447482	-0.075464	0.626880	0.075890	82.972534	93.686317	100.995758	1.244336	0.000000	3.908549	0.000000	0.000000	0.000000	-0.105313	0.243694	-0.684181	0.000000	0.000000	3.000000	79.000000	1.000000
14975.450815	-0.075464	0.626880	0.075890	82.846428	93.425888	100.888855	1.226784	0.000000	3.794518	0.000000	0.000000	0.000000	-0.105313	0.243694	-0.684181	0.000000	0.000000	3.000000	79.000000	1.000000
14975.454149	-0.075781	0.627611	0.073590	82.846428	93.425888	100.888855	1.226784	0.000000	3.794518	0.000000	0.000000	0.000000	-0.095117	0.219147	-0.689988	0.000000	0.000000	3.000000	79.000000	1.000000
14975.457482	-0.075781	0.627611	0.073590	82.846428	93.425888	100.888855	1.226784	0.000000	3.794518	0.000000	0.000000	0.000000	-0.095117	0.219147	-0.689988	0.000000	0.000000	3.000000	79.000000	1.000000
14975.460815	-0.075781	0.627611	0.073590	82.736557	93.238602	100.838318	1.210931	0.000000	3.679520	0.000000	0.000000	0.000000	-0.095117	0.219147	-0.689988	0.000000	0.000000	3.000000	79.000000	1.000000
14975.464149	-0.076020	0.628272	0.071316	82.736557	93.238602	100.838318	1.210931	0.000000	3.679520	0.000000	0.000000	0.000000	-0.071554	0.198333	-0.682413	0.000000	0.000000	3.000000	79.000000	1.000000
14975.467482	-0.076020	0.628272	0.071316	82.736557	93.238602	100.838318	1.210931	0.000000	3.679520	0.000000	0.000000	0.000000	-0.071554	0.198333	-0.682413	0.000000	0.000000	3.000000	79.000000	1.000000
14975.470815	-0.076020	0.628272	0.071316	82.662323	93.215240	100.921204	1.199005	0.000000	3.565784	0.000000	0.000000	0.000000	-0.071554	0.198333	-0.682413	0.000000	0.000000	3.000000	79.000000	1.000000
14975.474149	-0.076231	0.628864	0.069059	82.662323	93.215240	100.921204	1.199005	0.000000	3.565784	0.000000	0.000000	0.000000	-0.063297	0.177714	-0.676898	0.000000	0.000000	3.000000	79.000000	1.000000
14975.477482	-0.076231	0.628864	0.069059	82.662323	93.215240	100.921204	1.199005	0.000000	3.565784	0.000000	0.000000	0.000000	-0.063297	0.177714	-0.676898	0.000000	0.000000	3.000000	79.000000	1.000000
14975.480815	-0.076231	0.628864	0.069059	82.630440	93.312187	101.095039	1.188455	0.000000	3.452968	0.000000	0.000000	0.000000	-0.063297	0.177714	-0.676898	0.000000	0.000000	3.000000	79.000000	1.000000
14975.484149	-0.076435	0.629426	0.066785	82.630440	93.312187	101.095039	1.188455	0.000000	3.452968	0.000000	0.000000	0.000000	-0.061198	0.168503	-0.682166	0.000000	0.000000	3.000000	79.000000	1.000000
14975.487482	-0.076435	0.629426	0.066785	82.630440	93.312187	101.095039	1.188455	0.000000	3.452968	0.000000	0.000000	0.000000	-0.061198	0.168503	-0.682166	0.000000	0.000000	3.000000	79.000000	1.000000
14975.490815	-0.076435	0.629426	0.066785	82.622215	93.490334	101.330841	1.178256	0.000000	3.339274	0.000000	0.000000	0.000000	-0.061198	0.168503	-0.682166	0.000000	0.000000	3.000000	79.000000	1.000000
14975.494149	-0.076614	0.629941	0.064544	82.622215	93.490334	101.330841	1.178256	0.000000	3.339274	0.000000	0.000000	0.000000	-0.053710	0.154365	-0.672336	0.000000	0.000000	3.000000	79.000000	1.000000
14975.497482	-0.076614	0.629941	0.064544	82.622215	93.490334	101.330841	1.178256	0.000000	3.339274	0.000000	0.000000	0.000000	-0.053710	0.154365	-0.672336	0.000000	0.000000	3.000000	79.000000	1.000000
14975.500815	-0.076614	0.629941	0.064544	82.615097	93.695969	101.593040	1.169304	0.000000	3.227218	0.000000	0.000000	0.000000	-0.053710	0.154365	-0.672336	0.000000	0.000000	3.000000	79.000000	1.000000
14975.504149	-0.076786	0.630425	0.062286	82.615097	93.695969	101.593040	1.169304	0.000000	3.227218	0.000000	0.000000	0.000000	-0.051678	0.145289	-0.677542	0.000000	0.000000	3.000000	79.000000	1.000000
14975.507482	-0.076786	0.630425	0.062286	82.615097	93.695969	101.593040	1.169304	0.000000	3.227218	0.000000	0.000000	0.000000	-0.051678	0.145289	-0.677542	0.000000	0.000000	3.000000	79.000000	1.000000
14975.510815	-0.076786	0.630425	0.062286	82.605965	93.896637	101.851570	1.160691	0.000000	3.114294	0.000000	0.000000	0.000000	-0.051678	0.145289	-0.677542	0.000000	0.000000	3.000000	79.000000	1.000000
14975.514149	-0.076961	0.630883	0.060071	82.605965	93.896637	101.851570	1.160691	0.000000	3.114294	0.000000	0.000000	0.000000	-0.052349	0.137588	-0.664491	0.000000	0.000000	3.000000	79.000000	1.000000
14975.517482	-0.076961	0.630883	0.060071	82.605965	93.896637	101.851570	1.160691	0.000000	3.114294	0.000000	0.000000	0.000000	-0.052349	0.137588	-0.664491	0.000000	0.000000	3.000000	79.000000	1.000000
14975.520815	-0.076961	0.630883	0.060071	82.592918	94.087578	102.102943	1.151967	0.000000	3.003546	0.000000	0.000000	0.000000	-0.052349	0.137588	-0.664491	0.000000	0.000000	3.000000	79.000000	1.000000
14975.524149	-0.077134	0.631325	0.057876	82.592918	94.087578	102.102943	1.151967	0.000000	3.003546	0.000000	0.000000	0.000000	-0.052014	0.132449	-0.658397	0.000000	0.000000	3.000000	79.000000	1.000000
14975.527482	-0.077134	0.631325	0.057876	82.592918	94.087578	102.102943	1.151967	0.000000	3.003546	0.000000	0.000000	0.000000	-0.052014	0.132449	-0.658397	0.000000	0.000000	3.000000	79.000000	1.000000
14975.530815	-0.077134	0.631325	0.057876	82.577881	94.273132	102.350227	1.143297	0.000000	2.893813	0.000000	0.000000	0.000000	-0.052014	0.132449	-0.658397	0.000000	0.000000	3.000000	79.000000	1.000000
14975.534149	-0.077306	0.631750	0.055702	82.577881	94.273132	102.350227	1.143297	0.000000	2.893813	0.000000	0.000000	0.000000	-0.051704	0.127388	-0.652256	0.000000	0.000000	3.000000	79.000000	1.000000
14975.537482	-0.077306	0.631750	0.055702	82.577881	94.273132	102.350227	1.143297	0.000000	2.893813	0.000000	0.000000	0.000000	-0.051704	0.127388	-0.652256	0.000000	0.000000	3.000000	79.000000	1.000000
14975.540815	-0.077306	0.631750	0.055702	82.559029	94.451118	102.589806	1.134680	0.000000	2.785104	0.000000	0.000000	0.000000	-0.051704	0.127388	-0.652256	0.000000	0.000000	3.000000	79.000000	1.000000
14975.544149	-0.077454	0.632158	0.053552	82.559029	94.451118	102.589806	1.134680	0.000000	2.785104	0.000000	0.000000	0.000000	-0.044142	0.122443	-0.644973	0.000000	0.000000	3.000000	79.000000	1.000000
14975.547482	-0.077454	0.632158	0.053552	82.559029	94.451118	102.589806	1.134680	0.000000	2.785104	0.000000	0.000000	0.000000	-0.044142	0.122443	-0.644973	0.000000	0.000000	3.000000	79.000000	1.000000
14975.550815	-0.077454	0.632158	0.053552	82.547493	94.646675	102.841797	1.127323	0.000000	2.677608	0.000000	0.000000	0.000000	-0.044142	0.122443	-0.644973	0.000000	0.000000	3.000000	79.000000	1.000000
14975.554149	-0.077594	0.632537	0.051385	82.547493	94.646675	102.841797	1.127323	0.000000	2.677608	0.000000	0.000000	0.000000	-0.042221	0.113682	-0.650020	0.000000	0.000000	3.000000	79.000000	1.000000
14975.557482	-0.077594	0.632537	0.051385	82.547493	94.646675	102.841797	1.127323	0.000000	2.677608	0.000000	0.000000	0.000000	-0.042221	0.113682	-0.650020	0.000000	0.000000	3.000000	79.000000	1.000000
14975.560815	-0.077594	0.632537	0.051385	82.540199	94.836708	103.083107	1.120286	0.000000	2.569271	0.000000	0.000000	0.000000	-0.042221	0.113682	-0.650020	0.000000	0.000000	3.000000	79.000000	1.000000
14975.564149	-0.077715	0.632941	0.049271	82.540199	94.836708	103.083107	1.120286	0.000000	2.569271	0.000000	0.000000	0.000000	-0.036105	0.121171	-0.634228	0.000000	0.000000	3.000000	79.000000	1.000000
14975.567482	-0.077715	0.632941	0.049271	82.540199	94.836708	103.083107	1.120286	0.000000	2.569271	0.000000	0.000000	0.000000	-0.036105	0.121171	-0.634228	0.000000	0.000000	3.000000	79.000000	1.000000
14975.570815	-0.077715	0.632941	0.049271	82.535759	94.957733	103.250198	1.114269	0.000000	2.463567	0.000000	0.000000	0.000000	-0.036105	0.121171	-0.634228	0.000000	0.000000	3.000000	79.000000	1.000000
14975.574149	-0.077759	0.633336	0.047166	82.535759	94.957733	103.250198	1.114269	0.000000	2.463567	0.000000	0.000000	0.000000	-0.013360	0.118641	-0.631680	0.000000	0.000000	3.000000	79.000000	1.000000
14975.577482	-0.077759	0.633336	0.047166	82.535759	94.957733	103.250198	1.114269	0.000000	2.463567	0.000000	0.000000	0.000000	-0.013360	0.118641	-0.631680	0.000000	0.000000	3.000000	79.000000	1.000000
14975.580815	-0.077759	0.633336	0.047166	82.541565	94.850075	103.182472	1.112042	0.000000	2.358287	0.000000	0.000000	0.000000	-0.013360	0.118641	-0.631680	0.000000	0.000000	3.000000	79.000000	1.000000
14975.584149	-0.077760	0.633708	0.045112	82.541565	94.850075	103.182472	1.112042	0.000000	2.358287	0.000000	0.000000	0.000000	-0.000234	0.111729	-0.616052	0.000000	0.000000	3.000000	79.000000	1.000000
14975.587482	-0.077760	0.633708	0.045112	82.541565	94.850075	103.182472	1.112042	0.000000	2.358287	0.000000	0.000000	0.000000	-0.000234	0.111729	-0.616052	0.000000	0.000000	3.000000	79.000000	1.000000
14975.590815	-0.077760	0.633708	0.045112	82.563255	94.367767	102.737450	1.112003	0.000000	2.255611	0.000000	0.000000	0.000000	-0.000234	0.111729	-0.616052	0.000000	0.000000	3.000000	79.000000	1.000000
14975.594149	-0.077716	0.634086	0.043101	82.563255	94.367767	102.737450	1.112003	0.000000	2.255611	0.000000	0.000000	0.000000	0.013125	0.113311	-0.603224	0.000000	0.000000	3.000000	79.000000	1.000000
14975.597482	-0.077716	0.634086	0.043101	82.563255	94.367767	102.737450	1.112003	0.000000	2.255611	0.000000	0.000000	0.000000	0.013125	0.113311	-0.603224	0.000000	0.000000	3.000000	79.000000	1.000000
14975.600815	-0.077716	0.634086	0.043101	82.604553	93.391739	101.803192	1.114191	0.000000	2.155074	0.000000	0.000000	0.000000	0.013125	0.113311	-0.603224	0.000000	0.000000	3.000000	79.000000	1.000000
14975.604149	-0.077671	0.634428	0.041098	82.604553	93.391739	101.803192	1.114191	0.000000	2.155074	0.000000	0.000000	0.000000	0.013415	0.102683	-0.601031	0.000000	0.000000	3.000000	79.000000	1.000000
14975.607482	-0.077671	0.634428	0.041098	82.604553	93.391739	101.803192	1.114191	0.000000	2.155074	0.000000	0.000000	0.000000	0.013415	0.102683	-0.601031	0.000000	0.000000	3.000000	79.000000	1.000000
14975.610815	-0.077671	0.634428	0.041098	82.660324	92.015518	100.471069	1.116427	0.000000	2.054902	0.000000	0.000000	0.000000	0.013415	0.102683	-0.601031	0.000000	0.000000	3.000000	79.000000	1.000000
14975.614149	-0.077622	0.634743	0.039078	82.660324	92.015518	100.471069	1.116427	0.000000	2.054902	0.000000	0.000000	0.000000	0.014810	0.094252	-0.605922	0.000000	0.000000	3.000000	79.000000	1.000000
14975.617482	-0.077622	0.634743	0.039078	82.660324	92.015518	100.471069	1.116427	0.000000	2.054902	0.000000	0.000000	0.000000	0.014810	0.094252	-0.605922	0.000000	0.000000	3.000000	79.000000	1.000000
14975.620815	-0.077622	0.634743	0.039078	82.717026	90.406052	98.905968	1.118895	0.000000	1.953915	0.000000	0.000000	0.000000	0.014810	0.094252	-0.605922	0.000000	0.000000	3.000000	79.000000	1.000000
14975.624149	-0.077552	0.635015	0.037093	82.717026	90.406052	98.905968	1.118895	0.000000	1.953915	0.000000	0.000000	0.000000	0.021018	0.081664	-0.595471	0.000000	0.000000	3.000000	79.000000	1.000000
14975.627482	-0.077552	0.635015	0.037093	82.717026	90.406052	98.905968	1.118895	0.000000	1.953915	0.000000	0.000000	0.000000	0.021018	0.081664	-0.595471	0.000000	0.000000	3.000000	79.000000	1.000000
14975.630815	-0.077552	0.635015	0.037093	82.767876	88.801414	97.348953	1.122398	0.000000	1.854670	0.000000	0.000000	0.000000	0.021018	0.081664	-0.595471	0.000000	0.000000	3.000000	79.000000	1.000000
14975.634149	-0.077499	0.635287	0.035079	82.767876	88.801414	97.348953	1.122398	0.000000	1.854670	0.000000	0.000000	0.000000	0.015794	0.081518	-0.604318	0.000000	0.000000	3.000000	79.000000	1.000000
14975.637482	-0.077499	0.635287	0.035079	82.767876	88.801414	97.348953	1.122398	0.000000	1.854670	0.000000	0.000000	0.000000	0.015794	0.081518	-0.604318	0.000000	0.000000	3.000000	79.000000	1.000000
14975.640815	-0.077499	0.635287	0.035079	82.810699	87.288681	95.886024	1.125030	0.000000	1.753950	0.000000	0.000000	0.000000	0.015794	0.081518	-0.604318	0.000000	0.000000	3.000000	79.000000	1.000000
14975.644149	-0.077468	0.635476	0.033064	82.810699	87.288681	95.886024	1.125030	0.000000	1.753950	0.000000	0.000000	0.000000	0.009304	0.056870	-0.604518	0.000000	0.000000	3.000000	79.000000	1.000000
14975.647482	-0.077468	0.635476	0.033064	82.810699	87.288681	95.886024	1.125030	0.000000	1.753950	0.000000	0.000000	0.000000	0.009304	0.056870	-0.604518	0.000000	0.000000	3.000000	79.000000	1.000000
14975.650815	-0.077468	0.635476	0.033064	82.849060	85.777817	94.420181	1.126581	0.000000	1.653197	0.000000	0.000000	0.000000	0.009304	0.056870	-0.604518	0.000000	0.000000	3.000000	79.000000	1.000000
14975.654149	-0.077390	0.635632	0.031064	82.849060	85.777817	94.420181	1.126581	0.000000	1.653197	0.000000	0.000000	0.000000	0.023539	0.046680	-0.600032	0.000000	0.000000	3.000000	79.000000	1.000000
14975.657482	-0.077390	0.635632	0.031064	82.849060	85.777817	94.420181	1.126581	0.000000	1.653197	0.000000	0.000000	0.000000	0.023539	0.046680	-0.600032	0.000000	0.000000	3.000000	79.000000	1.000000
14975.660815	-0.077390	0.635632	0.031064	82.884377	84.200279	92.886505	1.130504	0.000000	1.553192	0.000000	0.000000	0.000000	0.023539	0.046680	-0.600032	0.000000	0.000000	3.000000	79.000000	1.000000
14975.664149	-0.077295	0.635693	0.029118	82.884377	84.200279	92.886505	1.130504	0.000000	1.553192	0.000000	0.000000	0.000000	0.028618	0.018449	-0.583708	0.000000	0.000000	3.000000	79.000000	1.000000
14975.667482	-0.077295	0.635693	0.029118	82.884377	84.200279	92.886505	1.130504	0.000000	1.553192	0.000000	0.000000	0.000000	0.028618	0.018449	-0.583708	0.000000	0.000000	3.000000	79.000000	1.000000
14975.670815	-0.077295	0.635693	0.029118	82.915291	82.637466	91.366158	1.135274	0.000000	1.455907	0.000000	0.000000	0.000000	0.028618	0.018449	-0.583708	0.000000	0.000000	3.000000	79.000000	1.000000
14975.674149	-0.077180	0.635642	0.027213	82.915291	82.637466	91.366158	1.135274	0.000000	1.455907	0.000000	0.000000	0.000000	0.034267	-0.015495	-0.571620	0.000000	0.000000	3.000000	79.000000	1.000000
14975.677482	-0.077180	0.635642	0.027213	82.915291	82.637466	91.366158	1.135274	0.000000	1.455907	0.000000	0.000000	0.000000	0.034267	-0.015495	-0.571620	0.000000	0.000000	3.000000	79.000000	1.000000
14975.680815	-0.077180	0.635642	0.027213	82.942307	81.022774	89.798042	1.140985	0.000000	1.360637	0.000000	0.000000	0.000000	0.034267	-0.015495	-0.571620	0.000000	0.000000	3.000000	79.000000	1.000000
14975.684149	-0.077097	0.635472	0.025364	82.942307	81.022774	89.798042	1.140985	0.000000	1.360637	0.000000	0.000000	0.000000	0.024936	-0.050950	-0.554578	0.000000	0.000000	3.000000	79.000000	1.000000
14975.687482	-0.077097	0.635472	0.025364	82.942307	81.022774	89.798042	1.140985	0.000000	1.360637	0.000000	0.000000	0.000000	0.024936	-0.050950	-0.554578	0.000000	0.000000	3.000000	79.000000	1.000000
14975.690815	-0.077097	0.635472	0.025364	82.964638	79.530426	88.353554	1.145141	0.000000	1.268207	0.000000	0.000000	0.000000	0.024936	-0.050950	-0.554578	0.000000	0.000000	3.000000	79.000000	1.000000
14975.694149	-0.077021	0.635138	0.023571	82.964638	79.530426	88.353554	1.145141	0.000000	1.268207	0.000000	0.000000	0.000000	0.022735	-0.100092	-0.537854	0.000000	0.000000	3.000000	79.000000	1.000000
14975.697482	-0.077021	0.635138	0.023571	82.964638	79.530426	88.353554	1.145141	0.000000	1.268207	0.000000	0.000000	0.000000	0.022735	-0.100092	-0.537854	0.000000	0.000000	3.000000	79.000000	1.000000
14975.700815	-0.077021	0.635138	0.023571	82.980858	78.358543	87.231041	1.148930	0.000000	1.178565	0.000000	0.000000	0.000000	0.022735	-0.100092	-0.537854	0.000000	0.000000	3.000000	79.000000	1.000000
14975.704149	-0.076947	0.634628	0.021796	82.980858	78.358543	87.231041	1.148930	0.000000	1.178565	0.000000	0.000000	0.000000	0.022365	-0.152940	-0.532691	0.000000	0.000000	3.000000	79.000000	1.000000
14975.707482	-0.076947	0.634628	0.021796	82.980858	78.358543	87.231041	1.148930	0.000000	1.178565	0.000000	0.000000	0.000000	0.022365	-0.152940	-0.532691	0.000000	0.000000	3.000000	79.000000	1.000000
14975.710815	-0.076947	0.634628	0.021796	82.990059	77.457138	86.386711	1.152658	0.000000	1.089783	0.000000	0.000000	0.000000	0.022365	-0.152940	-0.532691	0.000000	0.000000	3.000000	79.000000	1.000000
14975.714149	-0.076892	0.633950	0.020009	82.990059	77.457138	86.386711	1.152658	0.000000	1.089783	0.000000	0.000000	0.000000	0.016386	-0.203485	-0.535996	0.000000	0.000000	3.000000	79.000000	1.000000
14975.717482	-0.076892	0.633950	0.020009	82.990059	77.457138	86.386711	1.152658	0.000000	1.089783	0.000000	0.000000	0.000000	0.016386	-0.203485	-0.535996	0.000000	0.000000	3.000000	79.000000	1.000000
14975.720815	-0.076892	0.633950	0.020009	82.961349	76.873817	85.884872	1.155389	0.000000	1.000451	0.000000	0.000000	0.000000	0.016386	-0.203485	-0.535996	0.000000	0.000000	3.000000	79.000000	1.000000
14975.724149	-0.076812	0.633105	0.018218	82.961349	76.873817	85.884872	1.155389	0.000000	1.000451	0.000000	0.000000	0.000000	0.024069	-0.253541	-0.537378	0.000000	0.000000	3.000000	79.000000	1.000000
14975.727482	-0.076812	0.633105	0.018218	82.961349	76.873817	85.884872	1.155389	0.000000	1.000451	0.000000	0.000000	0.000000	0.024069	-0.253541	-0.537378	0.000000	0.000000	3.000000	79.000000	1.000000
14975.730815	-0.076812	0.633105	0.018218	82.883713	76.355385	85.484673	1.159400	0.000000	0.910888	0.000000	0.000000	0.000000	0.024069	-0.253541	-0.537378	0.000000	0.000000	3.000000	79.000000	1.000000
14975.734149	-0.076680	0.632100	0.016401	82.883713	76.355385	85.484673	1.159400	0.000000	0.910888	0.000000	0.000000	0.000000	0.039636	-0.301356	-0.545169	0.000000	0.000000	3.000000	79.000000	1.000000
14975.737482	-0.076680	0.632100	0.016401	82.883713	76.355385	85.484673	1.159400	0.000000	0.910888	0.000000	0.000000	0.000000	0.039636	-0.301356	-0.545169	0.000000	0.000000	3.000000	79.000000	1.000000
14975.740815	-0.076680	0.632100	0.016401	82.778435	75.408119	84.678757	1.166006	0.000000	0.820026	0.000000	0.000000	0.000000	0.039636	-0.301356	-0.545169	0.000000	0.000000	3.000000	79.000000	1.000000
14975.744149	-0.076546	0.630978	0.014578	82.778435	75.408119	84.678757	1.166006	0.000000	0.820026	0.000000	0.000000	0.000000	0.040263	-0.336622	-0.546787	0.000000	0.000000	3.000000	79.000000	1.000000
14975.747482	-0.076546	0.630978	0.014578	82.778435	75.408119	84.678757	1.166006	0.000000	0.820026	0.000000	0.000000	0.000000	0.040263	-0.336622	-0.546787	0.000000	0.000000	3.000000	79.000000	1.000000
14975.750815	-0.076546	0.630978	0.014578	82.654205	73.363884	82.793045	1.172716	0.000000	0.728895	0.000000	0.000000	0.000000	0.040263	-0.336622	-0.546787	0.000000	0.000000	3.000000	79.000000	1.000000
14975.754149	-0.076382	0.629700	0.012723	82.654205	73.363884	82.793045	1.172716	0.000000	0.728895	0.000000	0.000000	0.000000	0.049063	-0.383574	-0.556394	0.000000	0.000000	3.000000	79.000000	1.000000
14975.757482	-0.076382	0.629700	0.012723	82.654205	73.363884	82.793045	1.172716	0.000000	0.728895	0.000000	0.000000	0.000000	0.049063	-0.383574	-0.556394	0.000000	0.000000	3.000000	79.000000	1.000000
14975.760815	-0.076382	0.629700	0.012723	82.513680	70.114571	79.704155	1.180894	0.000000	0.636163	0.000000	0.000000	0.000000	0.049063	-0.383574	-0.556394	0.000000	0.000000	3.000000	79.000000	1.000000
14975.764149	-0.076181	0.628340	0.010922	82.513680	70.114571	79.704155	1.180894	0.000000	0.636163	0.000000	0.000000	0.000000	0.060486	-0.407776	-0.540519	0.000000	0.000000	3.000000	79.000000	1.000000
14975.767482	-0.076181	0.628340	0.010922	82.513680	70.114571	79.704155	1.180894	0.000000	0.636163	0.000000	0.000000	0.000000	0.060486	-0.407776	-0.540519	0.000000	0.000000	3.000000	79.000000	1.000000
14975.770815	-0.076181	0.628340	0.010922	82.340012	66.063797	75.801353	1.190975	0.000000	0.546076	0.000000	0.000000	0.000000	0.060486	-0.407776	-0.540519	0.000000	0.000000	3.000000	79.000000	1.000000
14975.774149	-0.075959	0.626862	0.009139	82.340012	66.063797	75.801353	1.190975	0.000000	0.546076	0.000000	0.000000	0.000000	0.066584	-0.443637	-0.534818	0.000000	0.000000	3.000000	79.000000	1.000000
14975.777482	-0.075959	0.626862	0.009139	82.340012	66.063797	75.801353	1.190975	0.000000	0.546076	0.000000	0.000000	0.000000	0.066584	-0.443637	-0.534818	0.000000	0.000000	3.000000	79.000000	1.000000
14975.780815	-0.075959	0.626862	0.009139	82.120895	61.793583	71.574074	1.202072	0.000000	0.456940	0.000000	0.000000	0.000000	0.066584	-0.443637	-0.534818	0.000000	0.000000	3.000000	79.000000	1.000000
14975.784149	-0.075651	0.625310	0.007390	82.120895	61.793583	71.574074	1.202072	0.000000	0.456940	0.000000	0.000000	0.000000	0.092223	-0.465398	-0.524497	0.000000	0.000000	3.000000	79.000000	1.000000
14975.787482	-0.075651	0.625310	0.007390	82.120895	61.793583	71.574074	1.202072	0.000000	0.456940	0.000000	0.000000	0.000000	0.092223	-0.465398	-0.524497	0.000000	0.000000	3.000000	79.000000	1.000000
14975.790815	-0.075651	0.625310	0.007390	81.847008	57.685997	67.307076	1.217443	0.000000	0.369524	0.000000	0.000000	0.000000	0.092223	-0.465398	-0.524497	0.000000	0.000000	3.000000	79.000000	1.000000
14975.794149	-0.075239	0.623662	0.005688	81.847008	57.685997	67.307076	1.217443	0.000000	0.369524	0.000000	0.000000	0.000000	0.123754	-0.494567	-0.510682	0.000000	0.000000	3.000000	79.000000	1.000000
14975.797482	-0.075239	0.623662	0.005688	81.847008	57.685997	67.307076	1.217443	0.000000	0.369524	0.000000	0.000000	0.000000	0.123754	-0.494567	-0.510682	0.000000	0.000000	3.000000	79.000000	1.000000
14975.800815	-0.075239	0.623662	0.005688	81.538773	54.009769	63.342751	1.238068	0.000000	0.284410	0.000000	0.000000	0.000000	0.123754	-0.494567	-0.510682	0.000000	0.000000	3.000000	79.000000	1.000000
14975.804149	-0.074764	0.621943	0.004015	81.538773	54.009769	63.342751	1.238068	0.000000	0.284410	0.000000	0.000000	0.000000	0.142275	-0.515720	-0.502059	0.000000	0.000000	3.000000	79.000000	1.000000
14975.807482	-0.074764	0.621943	0.004015	81.538773	54.009769	63.342751	1.238068	0.000000	0.284410	0.000000	0.000000	0.000000	0.142275	-0.515720	-0.502059	0.000000	0.000000	3.000000	79.000000	1.000000
14975.810815	-0.074764	0.621943	0.004015	81.224167	50.788826	60.057404	1.261781	0.000000	0.200734	0.000000	0.000000	0.000000	0.142275	-0.515720	-0.502059	0.000000	0.000000	3.000000	79.000000	1.000000
14975.814149	-0.074284	0.620207	0.002431	81.224167	50.788826	60.057404	1.261781	0.000000	0.200734	0.000000	0.000000	0.000000	0.144163	-0.520645	-0.474970	0.000000	0.000000	3.000000	79.000000	1.000000
14975.817482	-0.074284	0.620207	0.002431	81.224167	50.788826	60.057404	1.261781	0.000000	0.200734	0.000000	0.000000	0.000000	0.144163	-0.520645	-0.474970	0.000000	0.000000	3.000000	79.000000	1.000000
14975.820815	-0.074284	0.620207	0.002431	80.923531	47.974072	57.390133	1.285808	0.000000	0.121572	0.000000	0.000000	0.000000	0.144163	-0.520645	-0.474970	0.000000	0.000000	3.000000	79.000000	1.000000
14975.824149	-0.073797	0.618385	0.000941	80.923531	47.974072	57.390133	1.285808	0.000000	0.121572	0.000000	0.000000	0.000000	0.145920	-0.546581	-0.447247	0.000000	0.000000	3.000000	79.000000	1.000000
14975.827482	-0.073797	0.618385	0.000941	80.923531	47.974072	57.390133	1.285808	0.000000	0.121572	0.000000	0.000000	0.000000	0.145920	-0.546581	-0.447247	0.000000	0.000000	3.000000	79.000000	1.000000
14975.830815	-0.073797	0.618385	0.000941	80.637856	45.546150	55.090054	1.310128	0.000000	0.047031	0.000000	0.000000	0.000000	0.145920	-0.546581	-0.447247	0.000000	0.000000	3.000000	79.000000	1.000000
14975.834149	-0.073244	0.616542	-0.000426	80.637856	45.546150	55.090054	1.310128	0.000000	0.047031	0.000000	0.000000	0.000000	0.166135	-0.552997	-0.409995	0.000000	0.000000	3.000000	79.000000	1.000000
14975.837482	-0.073244	0.616542	-0.000426	80.637856	45.546150	55.090054	1.310128	0.000000	0.047031	0.000000	0.000000	0.000000	0.166135	-0.552997	-0.409995	0.000000	0.000000	3.000000	79.000000	1.000000
14975.840815	-0.073244	0.616542	-0.000426	80.366402	43.476387	53.118248	1.337817	0.000000	-0.021302	0.000000	0.000000	0.000000	0.166135	-0.552997	-0.409995	0.000000	0.000000	3.000000	79.000000	1.000000
14975.844149	-0.072666	0.614677	-0.001676	80.366402	43.476387	53.118248	1.337817	0.000000	-0.021302	0.000000	0.000000	0.000000	0.173216	-0.559384	-0.374883	0.000000	0.000000	3.000000	79.000000	1.000000
14975.847482	-0.072666	0.614677	-0.001676	80.366402	43.476387	53.118248	1.337817	0.000000	-0.021302	0.000000	0.000000	0.000000	0.173216	-0.559384	-0.374883	0.000000	0.000000	3.000000	79.000000	1.000000
14975.850815	-0.072666	0.614677	-0.001676	80.107079	41.619205	51.279099	1.366686	0.000000	-0.083782	0.000000	0.000000	0.000000	0.173216	-0.559384	-0.374883	0.000000	0.000000	3.000000	79.000000	1.000000
14975.854149	-0.072065	0.612791	-0.002808	80.107079	41.619205	51.279099	1.366686	0.000000	-0.083782	0.000000	0.000000	0.000000	0.180262	-0.565796	-0.339805	0.000000	0.000000	3.000000	79.000000	1.000000
14975.857482	-0.072065	0.612791	-0.002808	80.107079	41.619205	51.279099	1.366686	0.000000	-0.083782	0.000000	0.000000	0.000000	0.180262	-0.565796	-0.339805	0.000000	0.000000	3.000000	79.000000	1.000000
14975.860815	-0.072065	0.612791	-0.002808	79.864410	40.012333	49.561668	1.396730	0.000000	-0.140416	0.000000	0.000000	0.000000	0.180262	-0.565796	-0.339805	0.000000	0.000000	3.000000	79.000000	1.000000
14975.864149	-0.071457	0.610915	-0.003860	79.864410	40.012333	49.561668	1.396730	0.000000	-0.140416	0.000000	0.000000	0.000000	0.182380	-0.563006	-0.315471	0.000000	0.000000	3.000000	79.000000	1.000000
14975.867482	-0.071457	0.610915	-0.003860	79.864410	40.012333	49.561668	1.396730	0.000000	-0.140416	0.000000	0.000000	0.000000	0.182380	-0.563006	-0.315471	0.000000	0.000000	3.000000	79.000000	1.000000
14975.870815	-0.071457	0.610915	-0.003860	79.627197	38.691769	48.109180	1.427127	0.000000	-0.192995	0.000000	0.000000	0.000000	0.182380	-0.563006	-0.315471	0.000000	0.000000	3.000000	79.000000	1.000000
14975.874149	-0.070875	0.609029	-0.004761	79.627197	38.691769	48.109180	1.427127	0.000000	-0.192995	0.000000	0.000000	0.000000	0.174679	-0.565569	-0.270479	0.000000	0.000000	3.000000	79.000000	1.000000
14975.877482	-0.070875	0.609029	-0.004761	79.627197	38.691769	48.109180	1.427127	0.000000	-0.192995	0.000000	0.000000	0.000000	0.174679	-0.565569	-0.270479	0.000000	0.000000	3.000000	79.000000	1.000000
14975.880815	-0.070875	0.609029	-0.004761	79.410004	37.681961	47.091476	1.456240	0.000000	-0.238075	0.000000	0.000000	0.000000	0.174679	-0.565569	-0.270479	0.000000	0.000000	3.000000	79.000000	1.000000
14975.884149	-0.070371	0.607153	-0.005595	79.410004	37.681961	47.091476	1.456240	0.000000	-0.238075	0.000000	0.000000	0.000000	0.151162	-0.563047	-0.250000	0.000000	0.000000	3.000000	79.000000	1.000000
14975.887482	-0.070371	0.607153	-0.005595	79.410004	37.681961	47.091476	1.456240	0.000000	-0.238075	0.000000	0.000000	0.000000	0.151162	-0.563047	-0.250000	0.000000	0.000000	3.000000	79.000000	1.000000
14975.890815	-0.070371	0.607153	-0.005595	79.213196	36.928020	46.398983	1.481434	0.000000	-0.279741	0.000000	0.000000	0.000000	0.151162	-0.563047	-0.250000	0.000000	0.000000	3.000000	79.000000	1.000000
14975.894149	-0.069925	0.605259	-0.006348	79.213196	36.928020	46.398983	1.481434	0.000000	-0.279741	0.000000	0.000000	0.000000	0.133848	-0.568156	-0.225976	0.000000	0.000000	3.000000	79.000000	1.000000
14975.897482	-0.069925	0.605259	-0.006348	79.213196	36.928020	46.398983	1.481434	0.000000	-0.279741	0.000000	0.000000	0.000000	0.133848	-0.568156	-0.225976	0.000000	0.000000	3.000000	79.000000	1.000000
14975.900815	-0.069925	0.605259	-0.006348	79.017418	36.461300	45.979412	1.503741	0.000000	-0.317404	0.000000	0.000000	0.000000	0.133848	-0.568156	-0.225976	0.000000	0.000000	3.000000	79.000000	1.000000
14975.904149	-0.069538	0.603391	-0.007013	79.017418	36.461300	45.979412	1.503741	0.000000	-0.317404	0.000000	0.000000	0.000000	0.116278	-0.560222	-0.199469	0.000000	0.000000	3.000000	79.000000	1.000000
14975.907482	-0.069538	0.603391	-0.007013	79.017418	36.461300	45.979412	1.503741	0.000000	-0.317404	0.000000	0.000000	0.000000	0.116278	-0.560222	-0.199469	0.000000	0.000000	3.000000	79.000000	1.000000
14975.910815	-0.069538	0.603391	-0.007013	78.815315	36.323586	45.745880	1.523121	0.000000	-0.350649	0.000000	0.000000	0.000000	0.116278	-0.560222	-0.199469	0.000000	0.000000	3.000000	79.000000	1.000000
14975.914149	-0.069178	0.601575	-0.007502	78.815315	36.323586	45.745880	1.523121	0.000000	-0.350649	0.000000	0.000000	0.000000	0.107894	-0.544792	-0.146716	0.000000	0.000000	3.000000	79.000000	1.000000
14975.917482	-0.069178	0.601575	-0.007502	78.815315	36.323586	45.745880	1.523121	0.000000	-0.350649	0.000000	0.000000	0.000000	0.107894	-0.544792	-0.146716	0.000000	0.000000	3.000000	79.000000	1.000000
14975.920815	-0.069178	0.601575	-0.007502	78.598671	36.537964	45.916260	1.541103	0.000000	-0.375102	0.000000	0.000000	0.000000	0.107894	-0.544792	-0.146716	0.000000	0.000000	3.000000	79.000000	1.000000
14975.924149	-0.068851	0.599790	-0.007922	78.598671	36.537964	45.916260	1.541103	0.000000	-0.375102	0.000000	0.000000	0.000000	0.097966	-0.535693	-0.125975	0.000000	0.000000	3.000000	79.000000	1.000000
14975.927482	-0.068851	0.599790	-0.007922	78.598671	36.537964	45.916260	1.541103	0.000000	-0.375102	0.000000	0.000000	0.000000	0.097966	-0.535693	-0.125975	0.000000	0.000000	3.000000	79.000000	1.000000
14975.930815	-0.068851	0.599790	-0.007922	78.374611	36.981308	46.537094	1.557431	0.000000	-0.396098	0.000000	0.000000	0.000000	0.097966	-0.535693	-0.125975	0.000000	0.000000	3.000000	79.000000	1.000000
14975.934149	-0.068608	0.598022	-0.008231	78.374611	36.981308	46.537094	1.557431	0.000000	-0.396098	0.000000	0.000000	0.000000	0.073092	-0.530440	-0.092662	0.000000	0.000000	3.000000	79.000000	1.000000
14975.937482	-0.068608	0.598022	-0.008231	78.374611	36.981308	46.537094	1.557431	0.000000	-0.396098	0.000000	0.000000	0.000000	0.073092	-0.530440	-0.092662	0.000000	0.000000	3.000000	79.000000	1.000000
14975.940815	-0.068608	0.598022	-0.008231	78.157585	37.613228	47.426685	1.569613	0.000000	-0.411541	0.000000	0.000000	0.000000	0.073092	-0.530440	-0.092662	0.000000	0.000000	3.000000	79.000000	1.000000
14975.944149	-0.068461	0.596282	-0.008479	78.157585	37.613228	47.426685	1.569613	0.000000	-0.411541	0.000000	0.000000	0.000000	0.044084	-0.521839	-0.074539	0.000000	0.000000	3.000000	79.000000	1.000000
14975.947482	-0.068461	0.596282	-0.008479	78.157585	37.613228	47.426685	1.569613	0.000000	-0.411541	0.000000	0.000000	0.000000	0.044084	-0.521839	-0.074539	0.000000	0.000000	3.000000	79.000000	1.000000
14975.950815	-0.068461	0.596282	-0.008479	77.964516	38.314514	48.264542	1.576960	0.000000	-0.423964	0.000000	0.000000	0.000000	0.044084	-0.521839	-0.074539	0.000000	0.000000	3.000000	79.000000	1.000000
14975.954149	-0.068410	0.594571	-0.008667	77.964516	38.314514	48.264542	1.576960	0.000000	-0.423964	0.000000	0.000000	0.000000	0.015122	-0.513434	-0.056266	0.000000	0.000000	3.000000	79.000000	1.000000
14975.957482	-0.068410	0.594571	-0.008667	77.964516	38.314514	48.264542	1.576960	0.000000	-0.423964	0.000000	0.000000	0.000000	0.015122	-0.513434	-0.056266	0.000000	0.000000	3.000000	79.000000	1.000000
14975.960815	-0.068410	0.594571	-0.008667	77.805298	39.173470	49.065365	1.579481	0.000000	-0.433342	0.000000	0.000000	0.000000	0.015122	-0.513434	-0.056266	0.000000	0.000000	3.000000	79.000000	1.000000
14975.964149	-0.068388	0.592849	-0.008816	77.805298	39.173470	49.065365	1.579481	0.000000	-0.433342	0.000000	0.000000	0.000000	0.006845	-0.516381	-0.044887	0.000000	0.000000	3.000000	79.000000	1.000000
14975.967482	-0.068388	0.592849	-0.008816	77.805298	39.173470	49.065365	1.579481	0.000000	-0.433342	0.000000	0.000000	0.000000	0.006845	-0.516381	-0.044887	0.000000	0.000000	3.000000	79.000000	1.000000
14975.970815	-0.068388	0.592849	-0.008816	77.668320	40.115482	49.790268	1.580622	0.000000	-0.440823	0.000000	0.000000	0.000000	0.006845	-0.516381	-0.044887	0.000000	0.000000	3.000000	79.000000	1.000000
14975.974149	-0.068412	0.591143	-0.008939	77.668320	40.115482	49.790268	1.580622	0.000000	-0.440823	0.000000	0.000000	0.000000	-0.007470	-0.512002	-0.036676	0.000000	0.000000	3.000000	79.000000	1.000000
14975.977482	-0.068412	0.591143	-0.008939	77.668320	40.115482	49.790268	1.580622	0.000000	-0.440823	0.000000	0.000000	0.000000	-0.007470	-0.512002	-0.036676	0.000000	0.000000	3.000000	79.000000	1.000000
14975.980815	-0.068412	0.591143	-0.008939	77.535347	41.175621	50.816780	1.579377	0.000000	-0.446936	0.000000	0.000000	0.000000	-0.007470	-0.512002	-0.036676	0.000000	0.000000	3.000000	79.000000	1.000000
14975.984149	-0.068485	0.589450	-0.009033	77.535347	41.175621	50.816780	1.579377	0.000000	-0.446936	0.000000	0.000000	0.000000	-0.021790	-0.507700	-0.028410	0.000000	0.000000	3.000000	79.000000	1.000000
14975.987482	-0.068485	0.589450	-0.009033	77.535347	41.175621	50.816780	1.579377	0.000000	-0.446936	0.000000	0.000000	0.000000	-0.021790	-0.507700	-0.028410	0.000000	0.000000	3.000000	79.000000	1.000000
14975.990815	-0.068485	0.589450	-0.009033	77.410614	42.319424	52.278477	1.575745	0.000000	-0.451671	0.000000	0.000000	0.000000	-0.021790	-0.507700	-0.028410	0.000000	0.000000	3.000000	79.000000	1.000000
14975.994149	-0.068607	0.587815	-0.009091	77.410614	42.319424	52.278477	1.575745	0.000000	-0.451671	0.000000	0.000000	0.000000	-0.036560	-0.490625	-0.017171	0.000000	0.000000	3.000000	79.000000	1.000000
14975.997482	-0.068607	0.587815	-0.009091	77.410614	42.319424	52.278477	1.575745	0.000000	-0.451671	0.000000	0.000000	0.000000	-0.036560	-0.490625	-0.017171	0.000000	0.000000	3.000000	79.000000	1.000000
14976.000815	-0.068607	0.587815	-0.009091	77.311180	43.513912	53.758606	1.569652	0.000000	-0.454533	0.000000	0.000000	0.000000	-0.036560	-0.490625	-0.017171	0.000000	0.000000	3.000000	79.000000	1.000000
14976.004149	-0.068729	0.586224	-0.009144	77.311180	43.513912	53.758606	1.569652	0.000000	-0.454533	0.000000	0.000000	0.000000	-0.036733	-0.477223	-0.016000	0.000000	0.000000	3.000000	79.000000	1.000000
14976.007482	-0.068729	0.586224	-0.009144	77.311180	43.513912	53.758606	1.569652	0.000000	-0.454533	0.000000	0.000000	0.000000	-0.036733	-0.477223	-0.016000	0.000000	0.000000	3.000000	79.000000	1.000000
14976.010815	-0.068729	0.586224	-0.009144	77.221359	44.673241	55.019299	1.563530	0.000000	-0.457199	0.000000	0.000000	0.000000	-0.036733	-0.477223	-0.016000	0.000000	0.000000	3.000000	79.000000	1.000000
14976.014149	-0.068833	0.584721	-0.009180	77.221359	44.673241	55.019299	1.563530	0.000000	-0.457199	0.000000	0.000000	0.000000	-0.031014	-0.451012	-0.010693	0.000000	0.000000	3.000000	79.000000	1.000000
14976.017482	-0.068833	0.584721	-0.009180	77.221359	44.673241	55.019299	1.563530	0.000000	-0.457199	0.000000	0.000000	0.000000	-0.031014	-0.451012	-0.010693	0.000000	0.000000	3.000000	79.000000	1.000000
14976.020815	-0.068833	0.584721	-0.009180	77.139450	45.708103	55.934891	1.558361	0.000000	-0.458981	0.000000	0.000000	0.000000	-0.031014	-0.451012	-0.010693	0.000000	0.000000	3.000000	79.000000	1.000000
14976.024149	-0.068921	0.583298	-0.009173	77.139450	45.708103	55.934891	1.558361	0.000000	-0.458981	0.000000	0.000000	0.000000	-0.026436	-0.426899	0.002024	0.000000	0.000000	3.000000	79.000000	1.000000
14976.027482	-0.068921	0.583298	-0.009173	77.139450	45.708103	55.934891	1.558361	0.000000	-0.458981	0.000000	0.000000	0.000000	-0.026436	-0.426899	0.002024	0.000000	0.000000	3.000000	79.000000	1.000000
14976.030815	-0.068921	0.583298	-0.009173	77.066483	46.529434	56.454655	1.553955	0.000000	-0.458644	0.000000	0.000000	0.000000	-0.026436	-0.426899	0.002024	0.000000	0.000000	3.000000	79.000000	1.000000
14976.034149	-0.068973	0.581955	-0.009120	77.066483	46.529434	56.454655	1.553955	0.000000	-0.458644	0.000000	0.000000	0.000000	-0.015519	-0.402904	0.015960	0.000000	0.000000	3.000000	79.000000	1.000000
14976.037482	-0.068973	0.581955	-0.009120	77.066483	46.529434	56.454655	1.553955	0.000000	-0.458644	0.000000	0.000000	0.000000	-0.015519	-0.402904	0.015960	0.000000	0.000000	3.000000	79.000000	1.000000
14976.040815	-0.068973	0.581955	-0.009120	77.007988	47.142479	56.793144	1.551368	0.000000	-0.455984	0.000000	0.000000	0.000000	-0.015519	-0.402904	0.015960	0.000000	0.000000	3.000000	79.000000	1.000000
14976.044149	-0.069045	0.580705	-0.009077	77.007988	47.142479	56.793144	1.551368	0.000000	-0.455984	0.000000	0.000000	0.000000	-0.021586	-0.375037	0.012911	0.000000	0.000000	3.000000	79.000000	1.000000
14976.047482	-0.069045	0.580705	-0.009077	77.007988	47.142479	56.793144	1.551368	0.000000	-0.455984	0.000000	0.000000	0.000000	-0.021586	-0.375037	0.012911	0.000000	0.000000	3.000000	79.000000	1.000000
14976.050815	-0.069045	0.580705	-0.009077	76.952812	47.516891	57.157173	1.547771	0.000000	-0.453832	0.000000	0.000000	0.000000	-0.021586	-0.375037	0.012911	0.000000	0.000000	3.000000	79.000000	1.000000
14976.054149	-0.069098	0.579541	-0.009013	76.952812	47.516891	57.157173	1.547771	0.000000	-0.453832	0.000000	0.000000	0.000000	-0.016025	-0.349193	0.019183	0.000000	0.000000	3.000000	79.000000	1.000000
14976.057482	-0.069098	0.579541	-0.009013	76.952812	47.516891	57.157173	1.547771	0.000000	-0.453832	0.000000	0.000000	0.000000	-0.016025	-0.349193	0.019183	0.000000	0.000000	3.000000	79.000000	1.000000
14976.060815	-0.069098	0.579541	-0.009013	76.910568	47.733852	57.501942	1.545100	0.000000	-0.450635	0.000000	0.000000	0.000000	-0.016025	-0.349193	0.019183	0.000000	0.000000	3.000000	79.000000	1.000000
14976.064149	-0.069152	0.578445	-0.008948	76.910568	47.733852	57.501942	1.545100	0.000000	-0.450635	0.000000	0.000000	0.000000	-0.016080	-0.328881	0.019518	0.000000	0.000000	3.000000	79.000000	1.000000
14976.067482	-0.069152	0.578445	-0.008948	76.910568	47.733852	57.501942	1.545100	0.000000	-0.450635	0.000000	0.000000	0.000000	-0.016080	-0.328881	0.019518	0.000000	0.000000	3.000000	79.000000	1.000000
14976.070815	-0.069152	0.578445	-0.008948	76.869843	47.807980	57.661743	1.542420	0.000000	-0.447382	0.000000	0.000000	0.000000	-0.016080	-0.328881	0.019518	0.000000	0.000000	3.000000	79.000000	1.000000
14976.074149	-0.069187	0.577434	-0.008860	76.869843	47.807980	57.661743	1.542420	0.000000	-0.447382	0.000000	0.000000	0.000000	-0.010572	-0.303174	0.026155	0.000000	0.000000	3.000000	79.000000	1.000000
14976.077482	-0.069187	0.577434	-0.008860	76.869843	47.807980	57.661743	1.542420	0.000000	-0.447382	0.000000	0.000000	0.000000	-0.010572	-0.303174	0.026155	0.000000	0.000000	3.000000	79.000000	1.000000
14976.080815	-0.069187	0.577434	-0.008860	76.840271	47.784607	57.667561	1.540658	0.000000	-0.443023	0.000000	0.000000	0.000000	-0.010572	-0.303174	0.026155	0.000000	0.000000	3.000000	79.000000	1.000000
14976.084149	-0.069187	0.577434	-0.008860	76.840271	47.784607	57.667561	1.540658	0.000000	-0.443023	0.000000	0.000000	0.000000	-0.010572	-0.303174	0.026155	0.000000	0.000000	3.000000	79.000000	1.000000
14976.087482	-0.069222	0.576491	-0.008771	76.840271	47.784607	57.667561	1.540658	0.000000	-0.443023	0.000000	0.000000	0.000000	-0.010673	-0.282893	0.026800	0.000000	0.000000	3.000000	79.000000	1.000000
14976.090815	-0.069222	0.576491	-0.008771	76.826683	47.728832	57.598663	1.540658	0.000000	-0.443023	0.000000	0.000000	0.000000	-0.010673	-0.282893	0.026800	0.000000	0.000000	3.000000	79.000000	1.000000
14976.094149	-0.069273	0.575605	-0.008724	76.826683	47.728832	57.598663	1.540658	0.000000	-0.443023	0.000000	0.000000	0.000000	-0.015282	-0.265879	0.014284	0.000000	0.000000	3.000000	79.000000	1.000000
14976.097482	-0.069273	0.575605	-0.008724	76.826683	47.728832	57.598663	1.540658	0.000000	-0.443023	0.000000	0.000000	0.000000	-0.015282	-0.265879	0.014284	0.000000	0.000000	3.000000	79.000000	1.000000
14976.100815	-0.069273	0.575605	-0.008724	76.819283	47.593132	57.474289	1.536332	0.000000	-0.436176	0.000000	0.000000	0.000000	-0.015282	-0.265879	0.014284	0.000000	0.000000	3.000000	79.000000	1.000000
14976.104149	-0.069273	0.575605	-0.008724	76.819283	47.593132	57.474289	1.536332	0.000000	-0.436176	0.000000	0.000000	0.000000	-0.015282	-0.265879	0.014284	0.000000	0.000000	3.000000	79.000000	1.000000
14976.107482	-0.069346	0.574786	-0.008676	76.819283	47.593132	57.474289	1.536332	0.000000	-0.436176	0.000000	0.000000	0.000000	-0.021810	-0.245637	0.014171	0.000000	0.000000	3.000000	79.000000	1.000000
14976.110815	-0.069346	0.574786	-0.008676	76.816696	47.364334	57.268532	1.536332	0.000000	-0.436176	0.000000	0.000000	0.000000	-0.021810	-0.245637	0.014171	0.000000	0.000000	3.000000	79.000000	1.000000
14976.114149	-0.069438	0.574017	-0.008646	76.816696	47.364334	57.268532	1.536332	0.000000	-0.436176	0.000000	0.000000	0.000000	-0.027546	-0.230694	0.008954	0.000000	0.000000	3.000000	79.000000	1.000000
14976.117482	-0.069438	0.574017	-0.008646	76.816696	47.364334	57.268532	1.536332	0.000000	-0.436176	0.000000	0.000000	0.000000	-0.027546	-0.230694	0.008954	0.000000	0.000000	3.000000	79.000000	1.000000
14976.120815	-0.069438	0.574017	-0.008646	76.814758	47.078548	57.007130	1.528106	0.000000	-0.432322	0.000000	0.000000	0.000000	-0.027546	-0.230694	0.008954	0.000000	0.000000	3.000000	79.000000	1.000000
14976.124149	-0.069438	0.574017	-0.008646	76.814758	47.078548	57.007130	1.528106	0.000000	-0.432322	0.000000	0.000000	0.000000	-0.027546	-0.230694	0.008954	0.000000	0.000000	3.000000	79.000000	1.000000
14976.127482	-0.069577	0.573308	-0.008596	76.814758	47.078548	57.007130	1.528106	0.000000	-0.432322	0.000000	0.000000	0.000000	-0.041594	-0.212592	0.015138	0.000000	0.000000	3.000000	79.000000	1.000000
14976.130815	-0.069577	0.573308	-0.008596	76.806458	46.744812	56.662621	1.528106	0.000000	-0.432322	0.000000	0.000000	0.000000	-0.041594	-0.212592	0.015138	0.000000	0.000000	3.000000	79.000000	1.000000
14976.134149	-0.069737	0.572667	-0.008545	76.806458	46.744812	56.662621	1.528106	0.000000	-0.432322	0.000000	0.000000	0.000000	-0.048175	-0.192389	0.015291	0.000000	0.000000	3.000000	79.000000	1.000000
14976.137482	-0.069737	0.572667	-0.008545	76.806458	46.744812	56.662621	1.528106	0.000000	-0.432322	0.000000	0.000000	0.000000	-0.048175	-0.192389	0.015291	0.000000	0.000000	3.000000	79.000000	1.000000
14976.140815	-0.069737	0.572667	-0.008545	76.790840	46.346348	56.171432	1.513144	0.000000	-0.427250	0.000000	0.000000	0.000000	-0.048175	-0.192389	0.015291	0.000000	0.000000	3.000000	79.000000	1.000000
14976.144149	-0.069737	0.572667	-0.008545	76.790840	46.346348	56.171432	1.513144	0.000000	-0.427250	0.000000	0.000000	0.000000	-0.048175	-0.192389	0.015291	0.000000	0.000000	3.000000	79.000000	1.000000
14976.147482	-0.069948	0.572079	-0.008449	76.790840	46.346348	56.171432	1.513144	0.000000	-0.427250	0.000000	0.000000	0.000000	-0.063373	-0.176480	0.028717	0.000000	0.000000	3.000000	79.000000	1.000000
14976.150815	-0.069948	0.572079	-0.008449	76.769218	46.001312	55.611599	1.513144	0.000000	-0.427250	0.000000	0.000000	0.000000	-0.063373	-0.176480	0.028717	0.000000	0.000000	3.000000	79.000000	1.000000
14976.154149	-0.070219	0.571522	-0.008394	76.769218	46.001312	55.611599	1.513144	0.000000	-0.427250	0.000000	0.000000	0.000000	-0.081140	-0.166946	0.016520	0.000000	0.000000	3.000000	79.000000	1.000000
14976.157482	-0.070219	0.571522	-0.008394	76.769218	46.001312	55.611599	1.513144	0.000000	-0.427250	0.000000	0.000000	0.000000	-0.081140	-0.166946	0.016520	0.000000	0.000000	3.000000	79.000000	1.000000
14976.160815	-0.070219	0.571522	-0.008394	76.731133	45.701027	55.011620	1.489059	0.000000	-0.419711	0.000000	0.000000	0.000000	-0.081140	-0.166946	0.016520	0.000000	0.000000	3.000000	79.000000	1.000000
14976.164149	-0.070219	0.571522	-0.008394	76.731133	45.701027	55.011620	1.489059	0.000000	-0.419711	0.000000	0.000000	0.000000	-0.081140	-0.166946	0.016520	0.000000	0.000000	3.000000	79.000000	1.000000
14976.167482	-0.070534	0.571008	-0.008335	76.731133	45.701027	55.011620	1.489059	0.000000	-0.419711	0.000000	0.000000	0.000000	-0.094456	-0.154217	0.017664	0.000000	0.000000	3.000000	79.000000	1.000000
14976.170815	-0.070534	0.571008	-0.008335	76.674286	45.502705	54.723896	1.489059	0.000000	-0.419711	0.000000	0.000000	0.000000	-0.094456	-0.154217	0.017664	0.000000	0.000000	3.000000	79.000000	1.000000
14976.174149	-0.070896	0.570554	-0.008255	76.674286	45.502705	54.723896	1.489059	0.000000	-0.419711	0.000000	0.000000	0.000000	-0.108615	-0.136238	0.024074	0.000000	0.000000	3.000000	79.000000	1.000000
14976.177482	-0.070896	0.570554	-0.008255	76.674286	45.502705	54.723896	1.489059	0.000000	-0.419711	0.000000	0.000000	0.000000	-0.108615	-0.136238	0.024074	0.000000	0.000000	3.000000	79.000000	1.000000
14976.180815	-0.070896	0.570554	-0.008255	76.604172	45.455124	54.809219	1.455213	0.000000	-0.412754	0.000000	0.000000	0.000000	-0.108615	-0.136238	0.024074	0.000000	0.000000	3.000000	79.000000	1.000000
14976.184149	-0.070896	0.570554	-0.008255	76.604172	45.455124	54.809219	1.455213	0.000000	-0.412754	0.000000	0.000000	0.000000	-0.108615	-0.136238	0.024074	0.000000	0.000000	3.000000	79.000000	1.000000
14976.187482	-0.071342	0.570125	-0.008195	76.604172	45.455124	54.809219	1.455213	0.000000	-0.412754	0.000000	0.000000	0.000000	-0.133927	-0.128814	0.017963	0.000000	0.000000	3.000000	79.000000	1.000000
14976.190815	-0.071342	0.570125	-0.008195	76.534630	45.594891	55.098606	1.455213	0.000000	-0.412754	0.000000	0.000000	0.000000	-0.133927	-0.128814	0.017963	0.000000	0.000000	3.000000	79.000000	1.000000
14976.194149	-0.071830	0.569720	-0.008149	76.534630	45.594891	55.098606	1.455213	0.000000	-0.412754	0.000000	0.000000	0.000000	-0.146464	-0.121414	0.013843	0.000000	0.000000	3.000000	79.000000	1.000000
14976.197482	-0.071830	0.569720	-0.008149	76.534630	45.594891	55.098606	1.455213	0.000000	-0.412754	0.000000	0.000000	0.000000	-0.146464	-0.121414	0.013843	0.000000	0.000000	3.000000	79.000000	1.000000
14976.200815	-0.071830	0.569720	-0.008149	76.462593	45.846642	55.377918	1.408481	0.000000	-0.407453	0.000000	0.000000	0.000000	-0.146464	-0.121414	0.013843	0.000000	0.000000	3.000000	79.000000	1.000000
14976.204149	-0.071830	0.569720	-0.008149	76.462593	45.846642	55.377918	1.408481	0.000000	-0.407453	0.000000	0.000000	0.000000	-0.146464	-0.121414	0.013843	0.000000	0.000000	3.000000	79.000000	1.000000
14976.207482	-0.072345	0.569375	-0.008078	76.462593	45.846642	55.377918	1.408481	0.000000	-0.407453	0.000000	0.000000	0.000000	-0.154293	-0.103454	0.021255	0.000000	0.000000	3.000000	79.000000	1.000000
14976.210815	-0.072345	0.569375	-0.008078	76.375420	46.077450	55.480236	1.408481	0.000000	-0.407453	0.000000	0.000000	0.000000	-0.154293	-0.103454	0.021255	0.000000	0.000000	3.000000	79.000000	1.000000
14976.214149	-0.072862	0.569048	-0.007991	76.375420	46.077450	55.480236	1.408481	0.000000	-0.407453	0.000000	0.000000	0.000000	-0.155209	-0.098247	0.026263	0.000000	0.000000	3.000000	79.000000	1.000000
14976.217482	-0.072862	0.569048	-0.007991	76.375420	46.077450	55.480236	1.408481	0.000000	-0.407453	0.000000	0.000000	0.000000	-0.155209	-0.098247	0.026263	0.000000	0.000000	3.000000	79.000000	1.000000
14976.220815	-0.072862	0.569048	-0.007991	76.283325	46.294243	55.598511	1.356898	0.000000	-0.399534	0.000000	0.000000	0.000000	-0.155209	-0.098247	0.026263	0.000000	0.000000	3.000000	79.000000	1.000000
14976.224149	-0.073423	0.568787	-0.007905	76.283325	46.294243	55.598511	1.356898	0.000000	-0.399534	0.000000	0.000000	0.000000	-0.168348	-0.078119	0.025580	0.000000	0.000000	3.000000	79.000000	1.000000
14976.227482	-0.073423	0.568787	-0.007905	76.283325	46.294243	55.598511	1.356898	0.000000	-0.399534	0.000000	0.000000	0.000000	-0.168348	-0.078119	0.025580	0.000000	0.000000	3.000000	79.000000	1.000000
14976.230815	-0.073423	0.568787	-0.007905	76.201645	46.441479	55.729153	1.328840	0.000000	-0.395270	0.000000	0.000000	0.000000	-0.168348	-0.078119	0.025580	0.000000	0.000000	3.000000	79.000000	1.000000
14976.234149	-0.074007	0.568594	-0.007819	76.201645	46.441479	55.729153	1.328840	0.000000	-0.395270	0.000000	0.000000	0.000000	-0.175107	-0.057985	0.025934	0.000000	0.000000	3.000000	79.000000	1.000000
14976.237482	-0.074007	0.568594	-0.007819	76.201645	46.441479	55.729153	1.328840	0.000000	-0.395270	0.000000	0.000000	0.000000	-0.175107	-0.057985	0.025934	0.000000	0.000000	3.000000	79.000000	1.000000
14976.240815	-0.074007	0.568594	-0.007819	76.142723	46.510986	55.656448	1.299655	0.000000	-0.390948	0.000000	0.000000	0.000000	-0.175107	-0.057985	0.025934	0.000000	0.000000	3.000000	79.000000	1.000000
14976.244149	-0.074007	0.568594	-0.007819	76.142723	46.510986	55.656448	1.299655	0.000000	-0.390948	0.000000	0.000000	0.000000	-0.175107	-0.057985	0.025934	0.000000	0.000000	3.000000	79.000000	1.000000
14976.247482	-0.074636	0.568418	-0.007723	76.142723	46.510986	55.656448	1.299655	0.000000	-0.390948	0.000000	0.000000	0.000000	-0.188872	-0.052766	0.028820	0.000000	0.000000	3.000000	79.000000	1.000000
14976.250815	-0.074636	0.568418	-0.007723	76.111603	46.515789	55.384457	1.299655	0.000000	-0.390948	0.000000	0.000000	0.000000	-0.188872	-0.052766	0.028820	0.000000	0.000000	3.000000	79.000000	1.000000
14976.254149	-0.075318	0.568295	-0.007582	76.111603	46.515789	55.384457	1.299655	0.000000	-0.390948	0.000000	0.000000	0.000000	-0.204435	-0.037041	0.042184	0.000000	0.000000	3.000000	79.000000	1.000000
14976.257482	-0.075318	0.568295	-0.007582	76.111603	46.515789	55.384457	1.299655	0.000000	-0.390948	0.000000	0.000000	0.000000	-0.204435	-0.037041	0.042184	0.000000	0.000000	3.000000	79.000000	1.000000
14976.260815	-0.075318	0.568295	-0.007582	76.080597	46.477871	55.064484	1.234104	0.000000	-0.379114	0.000000	0.000000	0.000000	-0.204435	-0.037041	0.042184	0.000000	0.000000	3.000000	79.000000	1.000000
14976.264149	-0.075318	0.568295	-0.007582	76.080597	46.477871	55.064484	1.234104	0.000000	-0.379114	0.000000	0.000000	0.000000	-0.204435	-0.037041	0.042184	0.000000	0.000000	3.000000	79.000000	1.000000
14976.267482	-0.076023	0.568213	-0.007435	76.080597	46.477871	55.064484	1.234104	0.000000	-0.379114	0.000000	0.000000	0.000000	-0.211589	-0.024380	0.044244	0.000000	0.000000	3.000000	79.000000	1.000000
14976.270815	-0.076023	0.568213	-0.007435	76.037033	46.442478	54.907131	1.234104	0.000000	-0.379114	0.000000	0.000000	0.000000	-0.211589	-0.024380	0.044244	0.000000	0.000000	3.000000	79.000000	1.000000
14976.274149	-0.076771	0.568157	-0.007302	76.037033	46.442478	54.907131	1.234104	0.000000	-0.379114	0.000000	0.000000	0.000000	-0.224275	-0.016945	0.039921	0.000000	0.000000	3.000000	79.000000	1.000000
14976.277482	-0.076771	0.568157	-0.007302	76.037033	46.442478	54.907131	1.234104	0.000000	-0.379114	0.000000	0.000000	0.000000	-0.224275	-0.016945	0.039921	0.000000	0.000000	3.000000	79.000000	1.000000
14976.280815	-0.076771	0.568157	-0.007302	75.973755	46.406776	54.948196	1.161460	0.000000	-0.365087	0.000000	0.000000	0.000000	-0.224275	-0.016945	0.039921	0.000000	0.000000	3.000000	79.000000	1.000000
14976.284149	-0.076771	0.568157	-0.007302	75.973755	46.406776	54.948196	1.161460	0.000000	-0.365087	0.000000	0.000000	0.000000	-0.224275	-0.016945	0.039921	0.000000	0.000000	3.000000	79.000000	1.000000
14976.287482	-0.077524	0.568160	-0.007141	75.973755	46.406776	54.948196	1.161460	0.000000	-0.365087	0.000000	0.000000	0.000000	-0.225957	0.001032	0.048264	0.000000	0.000000	3.000000	79.000000	1.000000
14976.290815	-0.077524	0.568160	-0.007141	75.902870	46.349957	55.057991	1.161460	0.000000	-0.365087	0.000000	0.000000	0.000000	-0.225957	0.001032	0.048264	0.000000	0.000000	3.000000	79.000000	1.000000
14976.294149	-0.078299	0.568164	-0.006985	75.902870	46.349957	55.057991	1.161460	0.000000	-0.365087	0.000000	0.000000	0.000000	-0.232577	0.001002	0.046758	0.000000	0.000000	3.000000	79.000000	1.000000
14976.297482	-0.078299	0.568164	-0.006985	75.902870	46.349957	55.057991	1.161460	0.000000	-0.365087	0.000000	0.000000	0.000000	-0.232577	0.001002	0.046758	0.000000	0.000000	3.000000	79.000000	1.000000
14976.300815	-0.078299	0.568164	-0.006985	75.836037	46.286625	55.140038	1.085038	0.000000	-0.349250	0.000000	0.000000	0.000000	-0.232577	0.001002	0.046758	0.000000	0.000000	3.000000	79.000000	1.000000
14976.304149	-0.078299	0.568164	-0.006985	75.836037	46.286625	55.140038	1.085038	0.000000	-0.349250	0.000000	0.000000	0.000000	-0.232577	0.001002	0.046758	0.000000	0.000000	3.000000	79.000000	1.000000
14976.307482	-0.079121	0.568184	-0.006821	75.836037	46.286625	55.140038	1.085038	0.000000	-0.349250	0.000000	0.000000	0.000000	-0.246531	0.006245	0.049346	0.000000	0.000000	3.000000	79.000000	1.000000
14976.310815	-0.079121	0.568184	-0.006821	75.789467	46.185776	55.046635	1.085038	0.000000	-0.349250	0.000000	0.000000	0.000000	-0.246531	0.006245	0.049346	0.000000	0.000000	3.000000	79.000000	1.000000
14976.314149	-0.079985	0.568230	-0.006671	75.789467	46.185776	55.046635	1.085038	0.000000	-0.349250	0.000000	0.000000	0.000000	-0.259282	0.013719	0.044811	0.000000	0.000000	3.000000	79.000000	1.000000
14976.317482	-0.079985	0.568230	-0.006671	75.789467	46.185776	55.046635	1.085038	0.000000	-0.349250	0.000000	0.000000	0.000000	-0.259282	0.013719	0.044811	0.000000	0.000000	3.000000	79.000000	1.000000
14976.320815	-0.079985	0.568230	-0.006671	75.761475	46.043118	54.616146	1.000736	0.000000	-0.333557	0.000000	0.000000	0.000000	-0.259282	0.013719	0.044811	0.000000	0.000000	3.000000	79.000000	1.000000
14976.324149	-0.079985	0.568230	-0.006671	75.761475	46.043118	54.616146	1.000736	0.000000	-0.333557	0.000000	0.000000	0.000000	-0.259282	0.013719	0.044811	0.000000	0.000000	3.000000	79.000000	1.000000
14976.327482	-0.080869	0.568258	-0.006545	75.761475	46.043118	54.616146	1.000736	0.000000	-0.333557	0.000000	0.000000	0.000000	-0.264992	0.008427	0.037899	0.000000	0.000000	3.000000	79.000000	1.000000
14976.330815	-0.080869	0.568258	-0.006545	75.732841	45.921322	54.513077	1.000736	0.000000	-0.333557	0.000000	0.000000	0.000000	-0.264992	0.008427	0.037899	0.000000	0.000000	3.000000	79.000000	1.000000
14976.334149	-0.081821	0.568279	-0.006408	75.732841	45.921322	54.513077	1.000736	0.000000	-0.333557	0.000000	0.000000	0.000000	-0.285749	0.006175	0.040907	0.000000	0.000000	3.000000	79.000000	1.000000
14976.337482	-0.081821	0.568279	-0.006408	75.732841	45.921322	54.513077	1.000736	0.000000	-0.333557	0.000000	0.000000	0.000000	-0.285749	0.006175	0.040907	0.000000	0.000000	3.000000	79.000000	1.000000
14976.340815	-0.081821	0.568279	-0.006408	75.684860	45.808659	54.542862	0.908945	0.000000	-0.320422	0.000000	0.000000	0.000000	-0.285749	0.006175	0.040907	0.000000	0.000000	3.000000	79.000000	1.000000
14976.344149	-0.081821	0.568279	-0.006408	75.684860	45.808659	54.542862	0.908945	0.000000	-0.320422	0.000000	0.000000	0.000000	-0.285749	0.006175	0.040907	0.000000	0.000000	3.000000	79.000000	1.000000
14976.347482	-0.082771	0.568282	-0.006292	75.684860	45.808659	54.542862	0.908945	0.000000	-0.320422	0.000000	0.000000	0.000000	-0.285042	0.000885	0.035047	0.000000	0.000000	3.000000	79.000000	1.000000
14976.350815	-0.082771	0.568282	-0.006292	75.623779	45.732231	54.583248	0.908945	0.000000	-0.320422	0.000000	0.000000	0.000000	-0.285042	0.000885	0.035047	0.000000	0.000000	3.000000	79.000000	1.000000
14976.354149	-0.083717	0.568280	-0.006085	75.623779	45.732231	54.583248	0.908945	0.000000	-0.320422	0.000000	0.000000	0.000000	-0.283737	-0.000614	0.061947	0.000000	0.000000	3.000000	79.000000	1.000000
14976.357482	-0.083717	0.568280	-0.006085	75.623779	45.732231	54.583248	0.908945	0.000000	-0.320422	0.000000	0.000000	0.000000	-0.283737	-0.000614	0.061947	0.000000	0.000000	3.000000	79.000000	1.000000
14976.360815	-0.083717	0.568280	-0.006085	75.553169	45.673771	54.464996	0.814149	0.000000	-0.304257	0.000000	0.000000	0.000000	-0.283737	-0.000614	0.061947	0.000000	0.000000	3.000000	79.000000	1.000000
14976.364149	-0.083717	0.568280	-0.006085	75.553169	45.673771	54.464996	0.814149	0.000000	-0.304257	0.000000	0.000000	0.000000	-0.283737	-0.000614	0.061947	0.000000	0.000000	3.000000	79.000000	1.000000
14976.367482	-0.084627	0.568245	-0.005843	75.553169	45.673771	54.464996	0.814149	0.000000	-0.304257	0.000000	0.000000	0.000000	-0.272866	-0.010461	0.072553	0.000000	0.000000	3.000000	79.000000	1.000000
14976.370815	-0.084627	0.568245	-0.005843	75.494698	45.600590	54.002316	0.814149	0.000000	-0.304257	0.000000	0.000000	0.000000	-0.272866	-0.010461	0.072553	0.000000	0.000000	3.000000	79.000000	1.000000
14976.374149	-0.085517	0.568185	-0.005593	75.494698	45.600590	54.002316	0.814149	0.000000	-0.304257	0.000000	0.000000	0.000000	-0.267126	-0.018055	0.074983	0.000000	0.000000	3.000000	79.000000	1.000000
14976.377482	-0.085517	0.568185	-0.005593	75.494698	45.600590	54.002316	0.814149	0.000000	-0.304257	0.000000	0.000000	0.000000	-0.267126	-0.018055	0.074983	0.000000	0.000000	3.000000	79.000000	1.000000
14976.380815	-0.085517	0.568185	-0.005593	75.457695	45.532356	53.399517	0.724150	0.000000	-0.279667	0.000000	0.000000	0.000000	-0.267126	-0.018055	0.074983	0.000000	0.000000	3.000000	79.000000	1.000000
14976.384149	-0.085517	0.568185	-0.005593	75.457695	45.532356	53.399517	0.724150	0.000000	-0.279667	0.000000	0.000000	0.000000	-0.267126	-0.018055	0.074983	0.000000	0.000000	3.000000	79.000000	1.000000
14976.387482	-0.086432	0.568074	-0.005337	75.457695	45.532356	53.399517	0.724150	0.000000	-0.279667	0.000000	0.000000	0.000000	-0.274588	-0.033210	0.076770	0.000000	0.000000	3.000000	79.000000	1.000000
14976.390815	-0.086432	0.568074	-0.005337	75.432281	45.470196	53.258324	0.724150	0.000000	-0.279667	0.000000	0.000000	0.000000	-0.274588	-0.033210	0.076770	0.000000	0.000000	3.000000	79.000000	1.000000
14976.394149	-0.087368	0.567920	-0.005099	75.432281	45.470196	53.258324	0.724150	0.000000	-0.279667	0.000000	0.000000	0.000000	-0.280729	-0.046165	0.071491	0.000000	0.000000	3.000000	79.000000	1.000000
14976.397482	-0.087368	0.567920	-0.005099	75.432281	45.470196	53.258324	0.724150	0.000000	-0.279667	0.000000	0.000000	0.000000	-0.280729	-0.046165	0.071491	0.000000	0.000000	3.000000	79.000000	1.000000
14976.400815	-0.087368	0.567920	-0.005099	75.412697	45.406956	53.323975	0.631598	0.000000	-0.254957	0.000000	0.000000	0.000000	-0.280729	-0.046165	0.071491	0.000000	0.000000	3.000000	79.000000	1.000000
14976.404149	-0.088350	0.567715	-0.004859	75.412697	45.406956	53.323975	0.631598	0.000000	-0.254957	0.000000	0.000000	0.000000	-0.294660	-0.061390	0.071915	0.000000	0.000000	3.000000	79.000000	1.000000
14976.407482	-0.088350	0.567715	-0.004859	75.412697	45.406956	53.323975	0.631598	0.000000	-0.254957	0.000000	0.000000	0.000000	-0.294660	-0.061390	0.071915	0.000000	0.000000	3.000000	79.000000	1.000000
14976.410815	-0.088350	0.567715	-0.004859	75.397850	45.364452	53.342731	0.582487	0.000000	-0.242971	0.000000	0.000000	0.000000	-0.294660	-0.061390	0.071915	0.000000	0.000000	3.000000	79.000000	1.000000
14976.414149	-0.089326	0.567487	-0.004548	75.397850	45.364452	53.342731	0.582487	0.000000	-0.242971	0.000000	0.000000	0.000000	-0.292742	-0.068412	0.093497	0.000000	0.000000	3.000000	79.000000	1.000000
14976.417482	-0.089326	0.567487	-0.004548	75.397850	45.364452	53.342731	0.582487	0.000000	-0.242971	0.000000	0.000000	0.000000	-0.292742	-0.068412	0.093497	0.000000	0.000000	3.000000	79.000000	1.000000
14976.420815	-0.089326	0.567487	-0.004548	75.378922	45.329884	53.100739	0.533697	0.000000	-0.227388	0.000000	0.000000	0.000000	-0.292742	-0.068412	0.093497	0.000000	0.000000	3.000000	79.000000	1.000000
14976.424149	-0.090289	0.567201	-0.004199	75.378922	45.329884	53.100739	0.533697	0.000000	-0.227388	0.000000	0.000000	0.000000	-0.288841	-0.086057	0.104620	0.000000	0.000000	3.000000	79.000000	1.000000
14976.427482	-0.090289	0.567201	-0.004199	75.378922	45.329884	53.100739	0.533697	0.000000	-0.227388	0.000000	0.000000	0.000000	-0.288841	-0.086057	0.104620	0.000000	0.000000	3.000000	79.000000	1.000000
14976.430815	-0.090289	0.567201	-0.004199	75.339920	45.336174	52.718006	0.485557	0.000000	-0.209952	0.000000	0.000000	0.000000	-0.288841	-0.086057	0.104620	0.000000	0.000000	3.000000	79.000000	1.000000
14976.434149	-0.091240	0.566923	-0.003808	75.339920	45.336174	52.718006	0.485557	0.000000	-0.209952	0.000000	0.000000	0.000000	-0.285318	-0.083362	0.117434	0.000000	0.000000	3.000000	79.000000	1.000000
14976.437482	-0.091240	0.566923	-0.003808	75.339920	45.336174	52.718006	0.485557	0.000000	-0.209952	0.000000	0.000000	0.000000	-0.285318	-0.083362	0.117434	0.000000	0.000000	3.000000	79.000000	1.000000
14976.440815	-0.091240	0.566923	-0.003808	75.269844	45.396141	52.708126	0.438004	0.000000	-0.190379	0.000000	0.000000	0.000000	-0.285318	-0.083362	0.117434	0.000000	0.000000	3.000000	79.000000	1.000000
14976.444149	-0.092170	0.566576	-0.003420	75.269844	45.396141	52.708126	0.438004	0.000000	-0.190379	0.000000	0.000000	0.000000	-0.279016	-0.104076	0.116351	0.000000	0.000000	3.000000	79.000000	1.000000
14976.447482	-0.092170	0.566576	-0.003420	75.269844	45.396141	52.708126	0.438004	0.000000	-0.190379	0.000000	0.000000	0.000000	-0.279016	-0.104076	0.116351	0.000000	0.000000	3.000000	79.000000	1.000000
14976.450815	-0.092170	0.566576	-0.003420	75.198586	45.467327	52.984623	0.391501	0.000000	-0.170988	0.000000	0.000000	0.000000	-0.279016	-0.104076	0.116351	0.000000	0.000000	3.000000	79.000000	1.000000
14976.454149	-0.093084	0.566245	-0.003012	75.198586	45.467327	52.984623	0.391501	0.000000	-0.170988	0.000000	0.000000	0.000000	-0.274101	-0.099140	0.122218	0.000000	0.000000	3.000000	79.000000	1.000000
14976.457482	-0.093084	0.566245	-0.003012	75.198586	45.467327	52.984623	0.391501	0.000000	-0.170988	0.000000	0.000000	0.000000	-0.274101	-0.099140	0.122218	0.000000	0.000000	3.000000	79.000000	1.000000
14976.460815	-0.093084	0.566245	-0.003012	75.147636	45.516560	53.175404	0.345818	0.000000	-0.150618	0.000000	0.000000	0.000000	-0.274101	-0.099140	0.122218	0.000000	0.000000	3.000000	79.000000	1.000000
14976.464149	-0.093970	0.565879	-0.002638	75.147636	45.516560	53.175404	0.345818	0.000000	-0.150618	0.000000	0.000000	0.000000	-0.265960	-0.109978	0.112449	0.000000	0.000000	3.000000	79.000000	1.000000
14976.467482	-0.093970	0.565879	-0.002638	75.147636	45.516560	53.175404	0.345818	0.000000	-0.150618	0.000000	0.000000	0.000000	-0.265960	-0.109978	0.112449	0.000000	0.000000	3.000000	79.000000	1.000000
14976.470815	-0.093970	0.565879	-0.002638	75.126663	45.538948	53.106190	0.301491	0.000000	-0.131876	0.000000	0.000000	0.000000	-0.265960	-0.109978	0.112449	0.000000	0.000000	3.000000	79.000000	1.000000
14976.474149	-0.093970	0.565879	-0.002638	75.126663	45.538948	53.106190	0.301491	0.000000	-0.131876	0.000000	0.000000	0.000000	-0.265960	-0.109978	0.112449	0.000000	0.000000	3.000000	79.000000	1.000000
14976.477482	-0.094775	0.565529	-0.002229	75.126663	45.538948	53.106190	0.301491	0.000000	-0.131876	0.000000	0.000000	0.000000	-0.241572	-0.105037	0.122440	0.000000	0.000000	3.000000	79.000000	1.000000
14976.480815	-0.094775	0.565529	-0.002229	75.122681	45.575207	52.711884	0.301491	0.000000	-0.131876	0.000000	0.000000	0.000000	-0.241572	-0.105037	0.122440	0.000000	0.000000	3.000000	79.000000	1.000000
14976.484149	-0.095483	0.565150	-0.001863	75.122681	45.575207	52.711884	0.301491	0.000000	-0.131876	0.000000	0.000000	0.000000	-0.212395	-0.113490	0.109933	0.000000	0.000000	3.000000	79.000000	1.000000
14976.487482	-0.095483	0.565150	-0.001863	75.122681	45.575207	52.711884	0.301491	0.000000	-0.131876	0.000000	0.000000	0.000000	-0.212395	-0.113490	0.109933	0.000000	0.000000	3.000000	79.000000	1.000000
14976.490815	-0.095483	0.565150	-0.001863	75.108803	45.616661	52.383450	0.225830	0.000000	-0.093148	0.000000	0.000000	0.000000	-0.212395	-0.113490	0.109933	0.000000	0.000000	3.000000	79.000000	1.000000
14976.494149	-0.095483	0.565150	-0.001863	75.108803	45.616661	52.383450	0.225830	0.000000	-0.093148	0.000000	0.000000	0.000000	-0.212395	-0.113490	0.109933	0.000000	0.000000	3.000000	79.000000	1.000000
14976.497482	-0.096148	0.564797	-0.001495	75.108803	45.616661	52.383450	0.225830	0.000000	-0.093148	0.000000	0.000000	0.000000	-0.199367	-0.106125	0.110501	0.000000	0.000000	3.000000	79.000000	1.000000
14976.500815	-0.096148	0.564797	-0.001495	75.074501	45.698925	52.422138	0.225830	0.000000	-0.093148	0.000000	0.000000	0.000000	-0.199367	-0.106125	0.110501	0.000000	0.000000	3.000000	79.000000	1.000000
14976.504149	-0.096757	0.564440	-0.001182	75.074501	45.698925	52.422138	0.225830	0.000000	-0.093148	0.000000	0.000000	0.000000	-0.182612	-0.106859	0.093739	0.000000	0.000000	3.000000	79.000000	1.000000
14976.507482	-0.096757	0.564440	-0.001182	75.074501	45.698925	52.422138	0.225830	0.000000	-0.093148	0.000000	0.000000	0.000000	-0.182612	-0.106859	0.093739	0.000000	0.000000	3.000000	79.000000	1.000000
14976.510815	-0.096757	0.564440	-0.001182	75.045639	45.779404	52.606144	0.162167	0.000000	-0.059107	0.000000	0.000000	0.000000	-0.182612	-0.106859	0.093739	0.000000	0.000000	3.000000	79.000000	1.000000
14976.514149	-0.096757	0.564440	-0.001182	75.045639	45.779404	52.606144	0.162167	0.000000	-0.059107	0.000000	0.000000	0.000000	-0.182612	-0.106859	0.093739	0.000000	0.000000	3.000000	79.000000	1.000000
14976.517482	-0.097296	0.564091	-0.000880	75.045639	45.779404	52.606144	0.162167	0.000000	-0.059107	0.000000	0.000000	0.000000	-0.161868	-0.104682	0.090613	0.000000	0.000000	3.000000	79.000000	1.000000
14976.520815	-0.097296	0.564091	-0.000880	75.032028	45.864277	52.734451	0.162167	0.000000	-0.059107	0.000000	0.000000	0.000000	-0.161868	-0.104682	0.090613	0.000000	0.000000	3.000000	79.000000	1.000000
14976.524149	-0.097758	0.563740	-0.000629	75.032028	45.864277	52.734451	0.162167	0.000000	-0.059107	0.000000	0.000000	0.000000	-0.138454	-0.105326	0.075399	0.000000	0.000000	3.000000	79.000000	1.000000
14976.527482	-0.097758	0.563740	-0.000629	75.032028	45.864277	52.734451	0.162167	0.000000	-0.059107	0.000000	0.000000	0.000000	-0.138454	-0.105326	0.075399	0.000000	0.000000	3.000000	79.000000	1.000000
14976.530815	-0.097758	0.563740	-0.000629	75.026360	45.933506	52.669422	0.112113	0.000000	-0.031439	0.000000	0.000000	0.000000	-0.138454	-0.105326	0.075399	0.000000	0.000000	3.000000	79.000000	1.000000
14976.534149	-0.097758	0.563740	-0.000629	75.026360	45.933506	52.669422	0.112113	0.000000	-0.031439	0.000000	0.000000	0.000000	-0.138454	-0.105326	0.075399	0.000000	0.000000	3.000000	79.000000	1.000000
14976.537482	-0.098139	0.563438	-0.000439	75.026360	45.933506	52.669422	0.112113	0.000000	-0.031439	0.000000	0.000000	0.000000	-0.114233	-0.090587	0.056858	0.000000	0.000000	3.000000	79.000000	1.000000
14976.540815	-0.098139	0.563438	-0.000439	75.026649	46.032993	52.682037	0.112113	0.000000	-0.031439	0.000000	0.000000	0.000000	-0.114233	-0.090587	0.056858	0.000000	0.000000	3.000000	79.000000	1.000000
14976.544149	-0.098139	0.563438	-0.000439	75.026649	46.032993	52.682037	0.112113	0.000000	-0.031439	0.000000	0.000000	0.000000	-0.114233	-0.090587	0.056858	0.000000	0.000000	3.000000	79.000000	1.000000
14976.547482	-0.098139	0.563438	-0.000439	75.026649	46.032993	52.682037	0.112113	0.000000	-0.031439	0.000000	0.000000	0.000000	-0.114233	-0.090587	0.056858	0.000000	0.000000	3.000000	79.000000	1.000000
14976.550815	-0.098598	0.562855	-0.000202	75.026344	46.117657	52.779144	0.093074	0.000000	-0.021962	0.000000	0.000000	0.000000	-0.137860	-0.174976	0.071134	0.000000	0.000000	3.000000	79.000000	1.000000
14976.554149	-0.098598	0.562855	-0.000202	75.026344	46.117657	52.779144	0.093074	0.000000	-0.021962	0.000000	0.000000	0.000000	0.000001	-0.000006	-0.000000	0.000000	0.000000	3.000000	79.000000	1.000000
14976.557482	-0.098598	0.562855	-0.000202	75.026344	46.117657	52.779144	0.093074	0.000000	-0.021962	0.000000	0.000000	0.000000	0.000001	-0.000006	-0.000000	0.000000	0.000000	3.000000	79.000000	1.000000
14976.560815	-0.098598	0.562855	-0.000202	75.037254	46.212513	52.847588	0.070098	0.000000	-0.010107	0.000000	0.000000	0.000000	0.000001	-0.000006	-0.000000	0.000000	0.000000	3.000000	79.000000	1.000000
14976.564149	-0.098598	0.562855	-0.000202	75.037254	46.212513	52.847588	0.070098	0.000000	-0.010107	0.000000	0.000000	0.000000	0.000001	-0.000006	-0.000000	0.000000	0.000000	3.000000	79.000000	1.000000
14976.567482	-0.098702	0.562592	-0.000141	75.037254	46.212513	52.847588	0.070098	0.000000	-0.010107	0.000000	0.000000	0.000000	-0.031177	-0.079053	0.018216	0.000000	0.000000	3.000000	79.000000	1.000000
14976.570815	-0.098702	0.562592	-0.000141	75.050354	46.295094	52.778671	0.070098	0.000000	-0.010107	0.000000	0.000000	0.000000	-0.031177	-0.079053	0.018216	0.000000	0.000000	3.000000	79.000000	1.000000
14976.574149	-0.098702	0.562592	-0.000141	75.050354	46.295094	52.778671	0.070098	0.000000	-0.010107	0.000000	0.000000	0.000000	-0.031177	-0.079053	0.018216	0.000000	0.000000	3.000000	79.000000	1.000000
14976.577482	-0.098702	0.562592	-0.000141	75.050354	46.295094	52.778671	0.070098	0.000000	-0.010107	0.000000	0.000000	0.000000	-0.031177	-0.079053	0.018216	0.000000	0.000000	3.000000	79.000000	1.000000
14976.580815	-0.098622	0.562250	-0.000090	75.060150	46.363255	52.705154	0.064901	0.000000	-0.007071	0.000000	0.000000	0.000000	0.023935	-0.102428	0.015363	0.000000	0.000000	3.000000	79.000000	1.000000
14976.584149	-0.098622	0.562250	-0.000090	75.060150	46.363255	52.705154	0.064901	0.000000	-0.007071	0.000000	0.000000	0.000000	0.023935	-0.102428	0.015363	0.000000	0.000000	3.000000	79.000000	1.000000
14976.587482	-0.098622	0.562250	-0.000090	75.060150	46.363255	52.705154	0.064901	0.000000	-0.007071	0.000000	0.000000	0.000000	0.023935	-0.102428	0.015363	0.000000	0.000000	3.000000	79.000000	1.000000
14976.590815	-0.098622	0.562250	-0.000090	75.069962	46.439663	52.743404	0.068890	0.000000	-0.004510	0.000000	0.000000	0.000000	0.023935	-0.102428	0.015363	0.000000	0.000000	3.000000	79.000000	1.000000
14976.594149	-0.098463	0.562121	-0.000093	75.069962	46.439663	52.743404	0.068890	0.000000	-0.004510	0.000000	0.000000	0.000000	0.047874	-0.038694	-0.000868	0.000000	0.000000	3.000000	79.000000	1.000000
14976.597482	-0.098463	0.562121	-0.000093	75.069962	46.439663	52.743404	0.068890	0.000000	-0.004510	0.000000	0.000000	0.000000	0.047874	-0.038694	-0.000868	0.000000	0.000000	3.000000	79.000000	1.000000
14976.600815	-0.098463	0.562121	-0.000093	75.079727	46.524292	52.805656	0.076869	0.000000	-0.004655	0.000000	0.000000	0.000000	0.047874	-0.038694	-0.000868	0.000000	0.000000	3.000000	79.000000	1.000000
14976.604149	-0.098463	0.562121	-0.000093	75.079727	46.524292	52.805656	0.076869	0.000000	-0.004655	0.000000	0.000000	0.000000	0.047874	-0.038694	-0.000868	0.000000	0.000000	3.000000	79.000000	1.000000
14976.607482	-0.098253	0.562026	-0.000115	75.079727	46.524292	52.805656	0.076869	0.000000	-0.004655	0.000000	0.000000	0.000000	0.062740	-0.028563	-0.006704	0.000000	0.000000	3.000000	79.000000	1.000000
14976.610815	-0.098253	0.562026	-0.000115	75.089241	46.600197	52.854343	0.076869	0.000000	-0.004655	0.000000	0.000000	0.000000	0.062740	-0.028563	-0.006704	0.000000	0.000000	3.000000	79.000000	1.000000
14976.614149	-0.098018	0.561939	-0.000156	75.089241	46.600197	52.854343	0.076869	0.000000	-0.004655	0.000000	0.000000	0.000000	0.070727	-0.026154	-0.012273	0.000000	0.000000	3.000000	79.000000	1.000000
14976.617482	-0.098018	0.561939	-0.000156	75.089241	46.600197	52.854343	0.076869	0.000000	-0.004655	0.000000	0.000000	0.000000	0.070727	-0.026154	-0.012273	0.000000	0.000000	3.000000	79.000000	1.000000
14976.620815	-0.098018	0.561939	-0.000156	75.101776	46.684738	52.910248	0.099114	0.000000	-0.007818	0.000000	0.000000	0.000000	0.070727	-0.026154	-0.012273	0.000000	0.000000	3.000000	79.000000	1.000000
14976.624149	-0.098018	0.561939	-0.000156	75.101776	46.684738	52.910248	0.099114	0.000000	-0.007818	0.000000	0.000000	0.000000	0.070727	-0.026154	-0.012273	0.000000	0.000000	3.000000	79.000000	1.000000
14976.627482	-0.097765	0.561833	-0.000279	75.101776	46.684738	52.910248	0.099114	0.000000	-0.007818	0.000000	0.000000	0.000000	0.075920	-0.031689	-0.036682	0.000000	0.000000	3.000000	79.000000	1.000000
14976.630815	-0.097765	0.561833	-0.000279	75.113113	46.779686	52.983170	0.099114	0.000000	-0.007818	0.000000	0.000000	0.000000	0.075920	-0.031689	-0.036682	0.000000	0.000000	3.000000	79.000000	1.000000
14976.634149	-0.097765	0.561833	-0.000279	75.113113	46.779686	52.983170	0.099114	0.000000	-0.007818	0.000000	0.000000	0.000000	0.075920	-0.031689	-0.036682	0.000000	0.000000	3.000000	79.000000	1.000000
14976.637482	-0.097765	0.561833	-0.000279	75.113113	46.779686	52.983170	0.099114	0.000000	-0.007818	0.000000	0.000000	0.000000	0.075920	-0.031689	-0.036682	0.000000	0.000000	3.000000	79.000000	1.000000
14976.640815	-0.097297	0.561620	-0.000665	75.127678	46.892212	53.077087	0.111767	0.000000	-0.013931	0.000000	0.000000	0.000000	0.140371	-0.064090	-0.115930	0.000000	0.000000	3.000000	79.000000	1.000000
14976.644149	-0.097297	0.561620	-0.000665	75.127678	46.892212	53.077087	0.111767	0.000000	-0.013931	0.000000	0.000000	0.000000	0.140371	-0.064090	-0.115930	0.000000	0.000000	3.000000	79.000000	1.000000
14976.647482	-0.097297	0.561620	-0.000665	75.127678	46.892212	53.077087	0.111767	0.000000	-0.013931	0.000000	0.000000	0.000000	0.140371	-0.064090	-0.115930	0.000000	0.000000	3.000000	79.000000	1.000000
14976.650815	-0.097297	0.561620	-0.000665	75.137581	46.986153	53.153488	0.135162	0.000000	-0.033253	0.000000	0.000000	0.000000	0.140371	-0.064090	-0.115930	0.000000	0.000000	3.000000	79.000000	1.000000
14976.654149	-0.097099	0.561530	-0.000848	75.137581	46.986153	53.153488	0.135162	0.000000	-0.033253	0.000000	0.000000	0.000000	0.059246	-0.026810	-0.054859	0.000000	0.000000	3.000000	79.000000	1.000000
14976.657482	-0.097099	0.561530	-0.000848	75.137581	46.986153	53.153488	0.135162	0.000000	-0.033253	0.000000	0.000000	0.000000	0.059246	-0.026810	-0.054859	0.000000	0.000000	3.000000	79.000000	1.000000
14976.660815	-0.097099	0.561530	-0.000848	75.144493	47.071548	53.222763	0.145036	0.000000	-0.042396	0.000000	0.000000	0.000000	0.059246	-0.026810	-0.054859	0.000000	0.000000	3.000000	79.000000	1.000000
14976.664149	-0.097099	0.561530	-0.000848	75.144493	47.071548	53.222763	0.145036	0.000000	-0.042396	0.000000	0.000000	0.000000	0.059246	-0.026810	-0.054859	0.000000	0.000000	3.000000	79.000000	1.000000
14976.667482	-0.096862	0.561458	-0.001004	75.144493	47.071548	53.222763	0.145036	0.000000	-0.042396	0.000000	0.000000	0.000000	0.071084	-0.021594	-0.046877	0.000000	0.000000	3.000000	79.000000	1.000000
14976.670815	-0.096862	0.561458	-0.001004	75.141464	47.155598	53.300972	0.145036	0.000000	-0.042396	0.000000	0.000000	0.000000	0.071084	-0.021594	-0.046877	0.000000	0.000000	3.000000	79.000000	1.000000
14976.674149	-0.096862	0.561458	-0.001004	75.141464	47.155598	53.300972	0.145036	0.000000	-0.042396	0.000000	0.000000	0.000000	0.071084	-0.021594	-0.046877	0.000000	0.000000	3.000000	79.000000	1.000000
14976.677482	-0.096862	0.561458	-0.001004	75.141464	47.155598	53.300972	0.145036	0.000000	-0.042396	0.000000	0.000000	0.000000	0.071084	-0.021594	-0.046877	0.000000	0.000000	3.000000	79.000000	1.000000
14976.680815	-0.096445	0.561352	-0.001159	75.129883	47.239418	53.384754	0.156883	0.000000	-0.050209	0.000000	0.000000	0.000000	0.125229	-0.032000	-0.046458	0.000000	0.000000	3.000000	79.000000	1.000000
14976.684149	-0.096445	0.561352	-0.001159	75.129883	47.239418	53.384754	0.156883	0.000000	-0.050209	0.000000	0.000000	0.000000	0.125229	-0.032000	-0.046458	0.000000	0.000000	3.000000	79.000000	1.000000
14976.687482	-0.096445	0.561352	-0.001159	75.129883	47.239418	53.384754	0.156883	0.000000	-0.050209	0.000000	0.000000	0.000000	0.125229	-0.032000	-0.046458	0.000000	0.000000	3.000000	79.000000	1.000000
14976.690815	-0.096445	0.561352	-0.001159	75.112328	47.308464	53.453873	0.177755	0.000000	-0.057952	0.000000	0.000000	0.000000	0.125229	-0.032000	-0.046458	0.000000	0.000000	3.000000	79.000000	1.000000
14976.694149	-0.096239	0.561300	-0.001171	75.112328	47.308464	53.453873	0.177755	0.000000	-0.057952	0.000000	0.000000	0.000000	0.061786	-0.015629	-0.003452	0.000000	0.000000	3.000000	79.000000	1.000000
14976.697482	-0.096239	0.561300	-0.001171	75.112328	47.308464	53.453873	0.177755	0.000000	-0.057952	0.000000	0.000000	0.000000	0.061786	-0.015629	-0.003452	0.000000	0.000000	3.000000	79.000000	1.000000
14976.700815	-0.096239	0.561300	-0.001171	75.086456	47.380527	53.542091	0.188053	0.000000	-0.058528	0.000000	0.000000	0.000000	0.061786	-0.015629	-0.003452	0.000000	0.000000	3.000000	79.000000	1.000000
14976.704149	-0.096040	0.561282	-0.001147	75.086456	47.380527	53.542091	0.188053	0.000000	-0.058528	0.000000	0.000000	0.000000	0.059561	-0.005220	0.007054	0.000000	0.000000	3.000000	79.000000	1.000000
14976.707482	-0.096040	0.561282	-0.001147	75.086456	47.380527	53.542091	0.188053	0.000000	-0.058528	0.000000	0.000000	0.000000	0.059561	-0.005220	0.007054	0.000000	0.000000	3.000000	79.000000	1.000000
14976.710815	-0.096040	0.561282	-0.001147	75.047691	47.439335	53.631481	0.197979	0.000000	-0.057352	0.000000	0.000000	0.000000	0.059561	-0.005220	0.007054	0.000000	0.000000	3.000000	79.000000	1.000000
14976.714149	-0.096040	0.561282	-0.001147	75.047691	47.439335	53.631481	0.197979	0.000000	-0.057352	0.000000	0.000000	0.000000	0.059561	-0.005220	0.007054	0.000000	0.000000	3.000000	79.000000	1.000000
14976.717482	-0.095915	0.561274	-0.001097	75.047691	47.439335	53.631481	0.197979	0.000000	-0.057352	0.000000	0.000000	0.000000	0.037509	-0.002415	0.015138	0.000000	0.000000	3.000000	79.000000	1.000000
14976.720815	-0.095915	0.561274	-0.001097	75.001923	47.496647	53.736389	0.197979	0.000000	-0.057352	0.000000	0.000000	0.000000	0.037509	-0.002415	0.015138	0.000000	0.000000	3.000000	79.000000	1.000000
14976.724149	-0.095915	0.561274	-0.001097	75.001923	47.496647	53.736389	0.197979	0.000000	-0.057352	0.000000	0.000000	0.000000	0.037509	-0.002415	0.015138	0.000000	0.000000	3.000000	79.000000	1.000000
14976.727482	-0.095915	0.561274	-0.001097	75.001923	47.496647	53.736389	0.197979	0.000000	-0.057352	0.000000	0.000000	0.000000	0.037509	-0.002415	0.015138	0.000000	0.000000	3.000000	79.000000	1.000000
14976.730815	-0.095734	0.561275	-0.000992	74.950424	47.547646	53.839962	0.204231	0.000000	-0.054829	0.000000	0.000000	0.000000	0.054445	0.000347	0.031426	0.000000	0.000000	3.000000	79.000000	1.000000
14976.734149	-0.095734	0.561275	-0.000992	74.950424	47.547646	53.839962	0.204231	0.000000	-0.054829	0.000000	0.000000	0.000000	0.054445	0.000347	0.031426	0.000000	0.000000	3.000000	79.000000	1.000000
14976.737482	-0.095734	0.561275	-0.000992	74.950424	47.547646	53.839962	0.204231	0.000000	-0.054829	0.000000	0.000000	0.000000	0.054445	0.000347	0.031426	0.000000	0.000000	3.000000	79.000000	1.000000
14976.740815	-0.095734	0.561275	-0.000992	74.890579	47.606407	53.961926	0.213305	0.000000	-0.049591	0.000000	0.000000	0.000000	0.054445	0.000347	0.031426	0.000000	0.000000	3.000000	79.000000	1.000000
14976.744149	-0.095659	0.561302	-0.000915	74.890579	47.606407	53.961926	0.213305	0.000000	-0.049591	0.000000	0.000000	0.000000	0.022323	0.008009	0.022926	0.000000	0.000000	3.000000	79.000000	1.000000
14976.747482	-0.095659	0.561302	-0.000915	74.890579	47.606407	53.961926	0.213305	0.000000	-0.049591	0.000000	0.000000	0.000000	0.022323	0.008009	0.022926	0.000000	0.000000	3.000000	79.000000	1.000000
14976.750815	-0.095659	0.561302	-0.000915	74.823341	47.654079	54.071983	0.217025	0.000000	-0.045770	0.000000	0.000000	0.000000	0.022323	0.008009	0.022926	0.000000	0.000000	3.000000	79.000000	1.000000
14976.754149	-0.095659	0.561302	-0.000915	74.823341	47.654079	54.071983	0.217025	0.000000	-0.045770	0.000000	0.000000	0.000000	0.022323	0.008009	0.022926	0.000000	0.000000	3.000000	79.000000	1.000000
14976.757482	-0.095559	0.561337	-0.000858	74.823341	47.654079	54.071983	0.217025	0.000000	-0.045770	0.000000	0.000000	0.000000	0.030284	0.010417	0.017344	0.000000	0.000000	3.000000	79.000000	1.000000
14976.760815	-0.095559	0.561337	-0.000858	74.761635	47.695816	54.169003	0.217025	0.000000	-0.045770	0.000000	0.000000	0.000000	0.030284	0.010417	0.017344	0.000000	0.000000	3.000000	79.000000	1.000000
14976.764149	-0.095559	0.561337	-0.000858	74.761635	47.695816	54.169003	0.217025	0.000000	-0.045770	0.000000	0.000000	0.000000	0.030284	0.010417	0.017344	0.000000	0.000000	3.000000	79.000000	1.000000
14976.767482	-0.095559	0.561337	-0.000858	74.761635	47.695816	54.169003	0.217025	0.000000	-0.045770	0.000000	0.000000	0.000000	0.030284	0.010417	0.017344	0.000000	0.000000	3.000000	79.000000	1.000000
14976.770815	-0.095352	0.561425	-0.000656	74.719582	47.727024	54.235531	0.222073	0.000000	-0.042879	0.000000	0.000000	0.000000	0.061990	0.026432	0.060435	0.000000	0.000000	3.000000	79.000000	1.000000
14976.774149	-0.095352	0.561425	-0.000656	74.719582	47.727024	54.235531	0.222073	0.000000	-0.042879	0.000000	0.000000	0.000000	0.061990	0.026432	0.060435	0.000000	0.000000	3.000000	79.000000	1.000000
14976.777482	-0.095352	0.561425	-0.000656	74.719582	47.727024	54.235531	0.222073	0.000000	-0.042879	0.000000	0.000000	0.000000	0.061990	0.026432	0.060435	0.000000	0.000000	3.000000	79.000000	1.000000
14976.780815	-0.095352	0.561425	-0.000656	74.712425	47.730621	54.237698	0.232404	0.000000	-0.032807	0.000000	0.000000	0.000000	0.061990	0.026432	0.060435	0.000000	0.000000	3.000000	79.000000	1.000000
14976.784149	-0.095297	0.561409	-0.000596	74.712425	47.730621	54.237698	0.232404	0.000000	-0.032807	0.000000	0.000000	0.000000	0.016610	-0.004849	0.017950	0.000000	0.000000	3.000000	79.000000	1.000000
14976.787482	-0.095297	0.561409	-0.000596	74.712425	47.730621	54.237698	0.232404	0.000000	-0.032807	0.000000	0.000000	0.000000	0.016610	-0.004849	0.017950	0.000000	0.000000	3.000000	79.000000	1.000000
14976.790815	-0.095297	0.561409	-0.000596	74.712440	47.733341	54.237698	0.235173	0.000000	-0.029815	0.000000	0.000000	0.000000	0.016610	-0.004849	0.017950	0.000000	0.000000	3.000000	79.000000	1.000000
14976.794149	-0.095297	0.561409	-0.000596	74.712440	47.733341	54.237698	0.235173	0.000000	-0.029815	0.000000	0.000000	0.000000	0.016610	-0.004849	0.017950	0.000000	0.000000	3.000000	79.000000	1.000000
14976.797482	-0.095293	0.561402	-0.000505	74.712440	47.733341	54.237698	0.235173	0.000000	-0.029815	0.000000	0.000000	0.000000	0.001060	-0.002090	0.027440	0.000000	0.000000	3.000000	79.000000	1.000000
14976.800815	-0.095293	0.561402	-0.000505	74.707855	47.714920	54.220322	0.235173	0.000000	-0.029815	0.000000	0.000000	0.000000	0.001060	-0.002090	0.027440	0.000000	0.000000	3.000000	79.000000	1.000000
14976.804149	-0.095306	0.561403	-0.000441	74.707855	47.714920	54.220322	0.235173	0.000000	-0.029815	0.000000	0.000000	0.000000	-0.003996	0.000368	0.019144	0.000000	0.000000	3.000000	79.000000	1.000000
14976.807482	-0.095306	0.561403	-0.000441	74.707855	47.714920	54.220322	0.235173	0.000000	-0.029815	0.000000	0.000000	0.000000	-0.003996	0.000368	0.019144	0.000000	0.000000	3.000000	79.000000	1.000000
14976.810815	-0.095306	0.561403	-0.000441	74.693558	47.705837	54.224701	0.234683	0.000000	-0.022051	0.000000	0.000000	0.000000	-0.003996	0.000368	0.019144	0.000000	0.000000	3.000000	79.000000	1.000000
14976.814149	-0.095306	0.561403	-0.000441	74.693558	47.705837	54.224701	0.234683	0.000000	-0.022051	0.000000	0.000000	0.000000	-0.003996	0.000368	0.019144	0.000000	0.000000	3.000000	79.000000	1.000000
14976.817482	-0.095302	0.561421	-0.000355	74.693558	47.705837	54.224701	0.234683	0.000000	-0.022051	0.000000	0.000000	0.000000	0.001415	0.005559	0.025766	0.000000	0.000000	3.000000	79.000000	1.000000
14976.820815	-0.095302	0.561421	-0.000355	74.669563	47.708778	54.250790	0.234683	0.000000	-0.022051	0.000000	0.000000	0.000000	0.001415	0.005559	0.025766	0.000000	0.000000	3.000000	79.000000	1.000000
14976.824149	-0.095302	0.561421	-0.000355	74.669563	47.708778	54.250790	0.234683	0.000000	-0.022051	0.000000	0.000000	0.000000	0.001415	0.005559	0.025766	0.000000	0.000000	3.000000	79.000000	1.000000
14976.827482	-0.095302	0.561421	-0.000355	74.669563	47.708778	54.250790	0.234683	0.000000	-0.022051	0.000000	0.000000	0.000000	0.001415	0.005559	0.025766	0.000000	0.000000	3.000000	79.000000	1.000000
14976.830815	-0.095357	0.561469	-0.000088	74.638191	47.693241	54.265709	0.234919	0.000000	-0.017757	0.000000	0.000000	0.000000	-0.016722	0.014262	0.080156	0.000000	0.000000	3.000000	79.000000	1.000000
14976.834149	-0.095357	0.561469	-0.000088	74.638191	47.693241	54.265709	0.234919	0.000000	-0.017757	0.000000	0.000000	0.000000	-0.016722	0.014262	0.080156	0.000000	0.000000	3.000000	79.000000	1.000000
14976.837482	-0.095357	0.561469	-0.000088	74.638191	47.693241	54.265709	0.234919	0.000000	-0.017757	0.000000	0.000000	0.000000	-0.016722	0.014262	0.080156	0.000000	0.000000	3.000000	79.000000	1.000000
14976.840815	-0.095357	0.561469	-0.000088	74.609612	47.675129	54.274506	0.232132	0.000000	-0.004397	0.000000	0.000000	0.000000	-0.016722	0.014262	0.080156	0.000000	0.000000	3.000000	79.000000	1.000000
14976.844149	-0.095386	0.561514	0.000052	74.609612	47.675129	54.274506	0.232132	0.000000	-0.004397	0.000000	0.000000	0.000000	-0.008735	0.013560	0.041867	0.000000	0.000000	3.000000	79.000000	1.000000
14976.847482	-0.095386	0.561514	0.000052	74.609612	47.675129	54.274506	0.232132	0.000000	-0.004397	0.000000	0.000000	0.000000	-0.008735	0.013560	0.041867	0.000000	0.000000	3.000000	79.000000	1.000000
14976.850815	-0.095386	0.561514	0.000052	74.589539	47.657509	54.278011	0.230676	0.000000	0.002580	0.000000	0.000000	0.000000	-0.008735	0.013560	0.041867	0.000000	0.000000	3.000000	79.000000	1.000000
14976.854149	-0.095386	0.561514	0.000052	74.589539	47.657509	54.278011	0.230676	0.000000	0.002580	0.000000	0.000000	0.000000	-0.008735	0.013560	0.041867	0.000000	0.000000	3.000000	79.000000	1.000000
14976.857482	-0.095429	0.561550	0.000146	74.589539	47.657509	54.278011	0.230676	0.000000	0.002580	0.000000	0.000000	0.000000	-0.012700	0.010791	0.028303	0.000000	0.000000	3.000000	79.000000	1.000000
14976.860815	-0.095429	0.561550	0.000146	74.572052	47.626225	54.262169	0.230676	0.000000	0.002580	0.000000	0.000000	0.000000	-0.012700	0.010791	0.028303	0.000000	0.000000	3.000000	79.000000	1.000000
14976.864149	-0.095429	0.561550	0.000146	74.572052	47.626225	54.262169	0.230676	0.000000	0.002580	0.000000	0.000000	0.000000	-0.012700	0.010791	0.028303	0.000000	0.000000	3.000000	79.000000	1.000000
14976.867482	-0.095429	0.561550	0.000146	74.572052	47.626225	54.262169	0.230676	0.000000	0.002580	0.000000	0.000000	0.000000	-0.012700	0.010791	0.028303	0.000000	0.000000	3.000000	79.000000	1.000000
14976.870815	-0.095533	0.561673	0.000319	74.560310	47.598061	54.247211	0.228560	0.000000	0.007298	0.000000	0.000000	0.000000	-0.031224	0.036904	0.051883	0.000000	0.000000	3.000000	79.000000	1.000000
14976.874149	-0.095533	0.561673	0.000319	74.560310	47.598061	54.247211	0.228560	0.000000	0.007298	0.000000	0.000000	0.000000	-0.031224	0.036904	0.051883	0.000000	0.000000	3.000000	79.000000	1.000000
14976.877482	-0.095533	0.561673	0.000319	74.560310	47.598061	54.247211	0.228560	0.000000	0.007298	0.000000	0.000000	0.000000	-0.031224	0.036904	0.051883	0.000000	0.000000	3.000000	79.000000	1.000000
14976.880815	-0.095533	0.561673	0.000319	74.554161	47.570152	54.219978	0.223356	0.000000	0.015945	0.000000	0.000000	0.000000	-0.031224	0.036904	0.051883	0.000000	0.000000	3.000000	79.000000	1.000000
14976.884149	-0.095535	0.561716	0.000331	74.554161	47.570152	54.219978	0.223356	0.000000	0.015945	0.000000	0.000000	0.000000	-0.000750	0.012888	0.003583	0.000000	0.000000	3.000000	79.000000	1.000000
14976.887482	-0.095535	0.561716	0.000331	74.554161	47.570152	54.219978	0.223356	0.000000	0.015945	0.000000	0.000000	0.000000	-0.000750	0.012888	0.003583	0.000000	0.000000	3.000000	79.000000	1.000000
14976.890815	-0.095535	0.561716	0.000331	74.549545	47.549232	54.202824	0.223231	0.000000	0.016542	0.000000	0.000000	0.000000	-0.000750	0.012888	0.003583	0.000000	0.000000	3.000000	79.000000	1.000000
14976.894149	-0.095535	0.561716	0.000331	74.549545	47.549232	54.202824	0.223231	0.000000	0.016542	0.000000	0.000000	0.000000	-0.000750	0.012888	0.003583	0.000000	0.000000	3.000000	79.000000	1.000000
14976.897482	-0.095555	0.561767	0.000315	74.549545	47.549232	54.202824	0.223231	0.000000	0.016542	0.000000	0.000000	0.000000	-0.005814	0.015303	-0.004715	0.000000	0.000000	3.000000	79.000000	1.000000
14976.900815	-0.095555	0.561767	0.000315	74.546379	47.529758	54.182613	0.223231	0.000000	0.016542	0.000000	0.000000	0.000000	-0.005814	0.015303	-0.004715	0.000000	0.000000	3.000000	79.000000	1.000000
14976.904149	-0.095555	0.561767	0.000315	74.546379	47.529758	54.182613	0.223231	0.000000	0.016542	0.000000	0.000000	0.000000	-0.005814	0.015303	-0.004715	0.000000	0.000000	3.000000	79.000000	1.000000
14976.907482	-0.095555	0.561767	0.000315	74.546379	47.529758	54.182613	0.223231	0.000000	0.016542	0.000000	0.000000	0.000000	-0.005814	0.015303	-0.004715	0.000000	0.000000	3.000000	79.000000	1.000000
14976.910815	-0.095577	0.561861	0.000311	74.544777	47.517303	54.172512	0.222262	0.000000	0.015756	0.000000	0.000000	0.000000	-0.006563	0.028213	-0.001138	0.000000	0.000000	3.000000	79.000000	1.000000
14976.914149	-0.095577	0.561861	0.000311	74.544777	47.517303	54.172512	0.222262	0.000000	0.015756	0.000000	0.000000	0.000000	-0.006563	0.028213	-0.001138	0.000000	0.000000	3.000000	79.000000	1.000000
14976.917482	-0.095577	0.561861	0.000311	74.544777	47.517303	54.172512	0.222262	0.000000	0.015756	0.000000	0.000000	0.000000	-0.006563	0.028213	-0.001138	0.000000	0.000000	3.000000	79.000000	1.000000
14976.920815	-0.095577	0.561861	0.000311	74.539993	47.485390	54.142235	0.221168	0.000000	0.015566	0.000000	0.000000	0.000000	-0.006563	0.028213	-0.001138	0.000000	0.000000	3.000000	79.000000	1.000000
14976.924149	-0.095601	0.561904	0.000319	74.539993	47.485390	54.142235	0.221168	0.000000	0.015566	0.000000	0.000000	0.000000	-0.007263	0.012869	0.002217	0.000000	0.000000	3.000000	79.000000	1.000000
14976.927482	-0.095601	0.561904	0.000319	74.539993	47.485390	54.142235	0.221168	0.000000	0.015566	0.000000	0.000000	0.000000	-0.007263	0.012869	0.002217	0.000000	0.000000	3.000000	79.000000	1.000000
14976.930815	-0.095601	0.561904	0.000319	74.533592	47.446480	54.101856	0.219958	0.000000	0.015936	0.000000	0.000000	0.000000	-0.007263	0.012869	0.002217	0.000000	0.000000	3.000000	79.000000	1.000000
14976.934149	-0.095615	0.561974	0.000389	74.533592	47.446480	54.101856	0.219958	0.000000	0.015936	0.000000	0.000000	0.000000	-0.004395	0.020905	0.021026	0.000000	0.000000	3.000000	79.000000	1.000000
14976.937482	-0.095615	0.561974	0.000389	74.533592	47.446480	54.101856	0.219958	0.000000	0.015936	0.000000	0.000000	0.000000	-0.004395	0.020905	0.021026	0.000000	0.000000	3.000000	79.000000	1.000000
14976.940815	-0.095615	0.561974	0.000389	74.527199	47.404896	54.061535	0.219225	0.000000	0.019440	0.000000	0.000000	0.000000	-0.004395	0.020905	0.021026	0.000000	0.000000	3.000000	79.000000	1.000000
14976.944149	-0.095615	0.561974	0.000389	74.527199	47.404896	54.061535	0.219225	0.000000	0.019440	0.000000	0.000000	0.000000	-0.004395	0.020905	0.021026	0.000000	0.000000	3.000000	79.000000	1.000000
14976.947482	-0.095657	0.562035	0.000477	74.527199	47.404896	54.061535	0.219225	0.000000	0.019440	0.000000	0.000000	0.000000	-0.012360	0.018477	0.026596	0.000000	0.000000	3.000000	79.000000	1.000000
14976.950815	-0.095657	0.562035	0.000477	74.520782	47.363331	54.021225	0.219225	0.000000	0.019440	0.000000	0.000000	0.000000	-0.012360	0.018477	0.026596	0.000000	0.000000	3.000000	79.000000	1.000000
14976.954149	-0.095657	0.562035	0.000477	74.520782	47.363331	54.021225	0.219225	0.000000	0.019440	0.000000	0.000000	0.000000	-0.012360	0.018477	0.026596	0.000000	0.000000	3.000000	79.000000	1.000000
14976.957482	-0.095657	0.562035	0.000477	74.520782	47.363331	54.021225	0.219225	0.000000	0.019440	0.000000	0.000000	0.000000	-0.012360	0.018477	0.026596	0.000000	0.000000	3.000000	79.000000	1.000000
14976.960815	-0.095814	0.562142	0.000687	74.514351	47.316353	53.980949	0.217165	0.000000	0.023873	0.000000	0.000000	0.000000	-0.047186	0.032085	0.062956	0.000000	0.000000	3.000000	79.000000	1.000000
14976.964149	-0.095814	0.562142	0.000687	74.514351	47.316353	53.980949	0.217165	0.000000	0.023873	0.000000	0.000000	0.000000	-0.047186	0.032085	0.062956	0.000000	0.000000	3.000000	79.000000	1.000000
14976.967482	-0.095814	0.562142	0.000687	74.514351	47.316353	53.980949	0.217165	0.000000	0.023873	0.000000	0.000000	0.000000	-0.047186	0.032085	0.062956	0.000000	0.000000	3.000000	79.000000	1.000000
14976.970815	-0.095814	0.562142	0.000687	74.511139	47.286098	53.960842	0.209301	0.000000	0.034366	0.000000	0.000000	0.000000	-0.047186	0.032085	0.062956	0.000000	0.000000	3.000000	79.000000	1.000000
14976.974149	-0.095901	0.562153	0.000778	74.511139	47.286098	53.960842	0.209301	0.000000	0.034366	0.000000	0.000000	0.000000	-0.026119	0.003155	0.027215	0.000000	0.000000	3.000000	79.000000	1.000000
14976.977482	-0.095901	0.562153	0.000778	74.511139	47.286098	53.960842	0.209301	0.000000	0.034366	0.000000	0.000000	0.000000	-0.026119	0.003155	0.027215	0.000000	0.000000	3.000000	79.000000	1.000000
14976.980815	-0.095901	0.562153	0.000778	74.509529	47.265530	53.950783	0.204948	0.000000	0.038901	0.000000	0.000000	0.000000	-0.026119	0.003155	0.027215	0.000000	0.000000	3.000000	79.000000	1.000000
14976.984149	-0.095901	0.562153	0.000778	74.509529	47.265530	53.950783	0.204948	0.000000	0.038901	0.000000	0.000000	0.000000	-0.026119	0.003155	0.027215	0.000000	0.000000	3.000000	79.000000	1.000000
14976.987482	-0.096011	0.562138	0.000870	74.509529	47.265530	53.950783	0.204948	0.000000	0.038901	0.000000	0.000000	0.000000	-0.032999	-0.004514	0.027524	0.000000	0.000000	3.000000	79.000000	1.000000
14976.990815	-0.096011	0.562138	0.000870	74.509544	47.251934	53.950790	0.204948	0.000000	0.038901	0.000000	0.000000	0.000000	-0.032999	-0.004514	0.027524	0.000000	0.000000	3.000000	79.000000	1.000000
14976.994149	-0.096011	0.562138	0.000870	74.509544	47.251934	53.950790	0.204948	0.000000	0.038901	0.000000	0.000000	0.000000	-0.032999	-0.004514	0.027524	0.000000	0.000000	3.000000	79.000000	1.000000
14976.997482	-0.096011	0.562138	0.000870	74.509544	47.251934	53.950790	0.204948	0.000000	0.038901	0.000000	0.000000	0.000000	-0.032999	-0.004514	0.027524	0.000000	0.000000	3.000000	79.000000	1.000000
14977.000815	-0.096306	0.562081	0.000977	74.508148	47.236965	53.953907	0.199447	0.000000	0.043489	0.000000	0.000000	0.000000	-0.088476	-0.017092	0.032102	0.000000	0.000000	3.000000	79.000000	1.000000
14977.004149	-0.096306	0.562081	0.000977	74.508148	47.236965	53.953907	0.199447	0.000000	0.043489	0.000000	0.000000	0.000000	-0.088476	-0.017092	0.032102	0.000000	0.000000	3.000000	79.000000	1.000000
14977.007482	-0.096306	0.562081	0.000977	74.508148	47.236965	53.953907	0.199447	0.000000	0.043489	0.000000	0.000000	0.000000	-0.088476	-0.017092	0.032102	0.000000	0.000000	3.000000	79.000000	1.000000
14977.010815	-0.096306	0.562081	0.000977	74.509735	47.230320	53.963947	0.184702	0.000000	0.048839	0.000000	0.000000	0.000000	-0.088476	-0.017092	0.032102	0.000000	0.000000	3.000000	79.000000	1.000000
14977.014149	-0.096452	0.562031	0.001024	74.509735	47.230320	53.963947	0.184702	0.000000	0.048839	0.000000	0.000000	0.000000	-0.043880	-0.014994	0.014243	0.000000	0.000000	3.000000	79.000000	1.000000
14977.017482	-0.096452	0.562031	0.001024	74.509735	47.230320	53.963947	0.184702	0.000000	0.048839	0.000000	0.000000	0.000000	-0.043880	-0.014994	0.014243	0.000000	0.000000	3.000000	79.000000	1.000000
14977.020815	-0.096452	0.562031	0.001024	74.507210	47.230423	53.983337	0.177389	0.000000	0.051213	0.000000	0.000000	0.000000	-0.043880	-0.014994	0.014243	0.000000	0.000000	3.000000	79.000000	1.000000
14977.024149	-0.096452	0.562031	0.001024	74.507210	47.230423	53.983337	0.177389	0.000000	0.051213	0.000000	0.000000	0.000000	-0.043880	-0.014994	0.014243	0.000000	0.000000	3.000000	79.000000	1.000000
14977.027482	-0.096555	0.561981	0.001081	74.507210	47.230423	53.983337	0.177389	0.000000	0.051213	0.000000	0.000000	0.000000	-0.030838	-0.015006	0.016977	0.000000	0.000000	3.000000	79.000000	1.000000
14977.030815	-0.096555	0.561981	0.001081	74.503044	47.226261	53.992641	0.177389	0.000000	0.051213	0.000000	0.000000	0.000000	-0.030838	-0.015006	0.016977	0.000000	0.000000	3.000000	79.000000	1.000000
14977.034149	-0.096555	0.561981	0.001081	74.503044	47.226261	53.992641	0.177389	0.000000	0.051213	0.000000	0.000000	0.000000	-0.030838	-0.015006	0.016977	0.000000	0.000000	3.000000	79.000000	1.000000
14977.037482	-0.096555	0.561981	0.001081	74.503044	47.226261	53.992641	0.177389	0.000000	0.051213	0.000000	0.000000	0.000000	-0.030838	-0.015006	0.016977	0.000000	0.000000	3.000000	79.000000	1.000000
14977.040815	-0.096711	0.561925	0.001283	74.500038	47.212460	53.985687	0.172249	0.000000	0.054043	0.000000	0.000000	0.000000	-0.046893	-0.016794	0.060740	0.000000	0.000000	3.000000	79.000000	1.000000
14977.044149	-0.096711	0.561925	0.001283	74.500038	47.212460	53.985687	0.172249	0.000000	0.054043	0.000000	0.000000	0.000000	-0.046893	-0.016794	0.060740	0.000000	0.000000	3.000000	79.000000	1.000000
14977.047482	-0.096711	0.561925	0.001283	74.500038	47.212460	53.985687	0.172249	0.000000	0.054043	0.000000	0.000000	0.000000	-0.046893	-0.016794	0.060740	0.000000	0.000000	3.000000	79.000000	1.000000
14977.050815	-0.096711	0.561925	0.001283	74.500038	47.212460	53.985687	0.164433	0.000000	0.064166	0.000000	0.000000	0.000000	-0.046893	-0.016794	0.060740	0.000000	0.000000	3.000000	79.000000	1.000000
14977.054149	-0.096736	0.561884	0.001399	74.500038	47.212460	53.985687	0.164433	0.000000	0.064166	0.000000	0.000000	0.000000	-0.007307	-0.012253	0.034645	0.000000	0.000000	3.000000	79.000000	1.000000
14977.057482	-0.096736	0.561884	0.001399	74.500038	47.212460	53.985687	0.164433	0.000000	0.064166	0.000000	0.000000	0.000000	-0.007307	-0.012253	0.034645	0.000000	0.000000	3.000000	79.000000	1.000000
14977.060815	-0.096736	0.561884	0.001399	74.500038	47.209743	53.985691	0.163215	0.000000	0.069940	0.000000	0.000000	0.000000	-0.007307	-0.012253	0.034645	0.000000	0.000000	3.000000	79.000000	1.000000
14977.064149	-0.096736	0.561884	0.001399	74.500038	47.209743	53.985691	0.163215	0.000000	0.069940	0.000000	0.000000	0.000000	-0.007307	-0.012253	0.034645	0.000000	0.000000	3.000000	79.000000	1.000000
14977.067482	-0.096799	0.561851	0.001482	74.500038	47.209743	53.985691	0.163215	0.000000	0.069940	0.000000	0.000000	0.000000	-0.018911	-0.009819	0.024957	0.000000	0.000000	3.000000	79.000000	1.000000
14977.070815	-0.096799	0.561851	0.001482	74.501633	47.211262	53.995735	0.163215	0.000000	0.069940	0.000000	0.000000	0.000000	-0.018911	-0.009819	0.024957	0.000000	0.000000	3.000000	79.000000	1.000000
14977.074149	-0.096799	0.561851	0.001482	74.501633	47.211262	53.995735	0.163215	0.000000	0.069940	0.000000	0.000000	0.000000	-0.018911	-0.009819	0.024957	0.000000	0.000000	3.000000	79.000000	1.000000
14977.077482	-0.096799	0.561851	0.001482	74.501633	47.211262	53.995735	0.163215	0.000000	0.069940	0.000000	0.000000	0.000000	-0.018911	-0.009819	0.024957	0.000000	0.000000	3.000000	79.000000	1.000000
14977.080815	-0.096960	0.561777	0.001599	74.501648	47.203121	53.995754	0.160064	0.000000	0.074100	0.000000	0.000000	0.000000	-0.048329	-0.022396	0.034964	0.000000	0.000000	3.000000	79.000000	1.000000
14977.084149	-0.096960	0.561777	0.001599	74.501648	47.203121	53.995754	0.160064	0.000000	0.074100	0.000000	0.000000	0.000000	-0.048329	-0.022396	0.034964	0.000000	0.000000	3.000000	79.000000	1.000000
14977.087482	-0.096960	0.561777	0.001599	74.501648	47.203121	53.995754	0.160064	0.000000	0.074100	0.000000	0.000000	0.000000	-0.048329	-0.022396	0.034964	0.000000	0.000000	3.000000	79.000000	1.000000
14977.090815	-0.096960	0.561777	0.001599	74.501633	47.189503	53.995735	0.152009	0.000000	0.079927	0.000000	0.000000	0.000000	-0.048329	-0.022396	0.034964	0.000000	0.000000	3.000000	79.000000	1.000000
14977.094149	-0.097083	0.561752	0.001645	74.501633	47.189503	53.995735	0.152009	0.000000	0.079927	0.000000	0.000000	0.000000	-0.037066	-0.007388	0.013871	0.000000	0.000000	3.000000	79.000000	1.000000
14977.097482	-0.097083	0.561752	0.001645	74.501633	47.189503	53.995735	0.152009	0.000000	0.079927	0.000000	0.000000	0.000000	-0.037066	-0.007388	0.013871	0.000000	0.000000	3.000000	79.000000	1.000000
14977.100815	-0.097083	0.561752	0.001645	74.503265	47.182899	54.005810	0.145831	0.000000	0.082239	0.000000	0.000000	0.000000	-0.037066	-0.007388	0.013871	0.000000	0.000000	3.000000	79.000000	1.000000
14977.104149	-0.097198	0.561718	0.001650	74.503265	47.182899	54.005810	0.145831	0.000000	0.082239	0.000000	0.000000	0.000000	-0.034492	-0.010147	0.001685	0.000000	0.000000	3.000000	79.000000	1.000000
14977.107482	-0.097198	0.561718	0.001650	74.503265	47.182899	54.005810	0.145831	0.000000	0.082239	0.000000	0.000000	0.000000	-0.034492	-0.010147	0.001685	0.000000	0.000000	3.000000	79.000000	1.000000
14977.110815	-0.097198	0.561718	0.001650	74.503250	47.166573	54.005806	0.140082	0.000000	0.082520	0.000000	0.000000	0.000000	-0.034492	-0.010147	0.001685	0.000000	0.000000	3.000000	79.000000	1.000000
14977.114149	-0.097198	0.561718	0.001650	74.503250	47.166573	54.005806	0.140082	0.000000	0.082520	0.000000	0.000000	0.000000	-0.034492	-0.010147	0.001685	0.000000	0.000000	3.000000	79.000000	1.000000
14977.117482	-0.097344	0.561694	0.001692	74.503250	47.166573	54.005806	0.140082	0.000000	0.082520	0.000000	0.000000	0.000000	-0.043612	-0.007369	0.012463	0.000000	0.000000	3.000000	79.000000	1.000000
14977.120815	-0.097344	0.561694	0.001692	74.504852	47.159931	54.015850	0.140082	0.000000	0.082520	0.000000	0.000000	0.000000	-0.043612	-0.007369	0.012463	0.000000	0.000000	3.000000	79.000000	1.000000
14977.124149	-0.097344	0.561694	0.001692	74.504852	47.159931	54.015850	0.140082	0.000000	0.082520	0.000000	0.000000	0.000000	-0.043612	-0.007369	0.012463	0.000000	0.000000	3.000000	79.000000	1.000000
14977.127482	-0.097344	0.561694	0.001692	74.504852	47.159931	54.015850	0.140082	0.000000	0.082520	0.000000	0.000000	0.000000	-0.043612	-0.007369	0.012463	0.000000	0.000000	3.000000	79.000000	1.000000
14977.130815	-0.097641	0.561611	0.001804	74.504852	47.143608	54.015850	0.132814	0.000000	0.084597	0.000000	0.000000	0.000000	-0.089078	-0.024904	0.033479	0.000000	0.000000	3.000000	79.000000	1.000000
14977.134149	-0.097641	0.561611	0.001804	74.504852	47.143608	54.015850	0.132814	0.000000	0.084597	0.000000	0.000000	0.000000	-0.089078	-0.024904	0.033479	0.000000	0.000000	3.000000	79.000000	1.000000
14977.137482	-0.097641	0.561611	0.001804	74.504852	47.143608	54.015850	0.132814	0.000000	0.084597	0.000000	0.000000	0.000000	-0.089078	-0.024904	0.033479	0.000000	0.000000	3.000000	79.000000	1.000000
14977.140815	-0.097641	0.561611	0.001804	74.503250	47.120323	54.005791	0.117967	0.000000	0.090177	0.000000	0.000000	0.000000	-0.089078	-0.024904	0.033479	0.000000	0.000000	3.000000	79.000000	1.000000
14977.144149	-0.097795	0.561595	0.001885	74.503250	47.120323	54.005791	0.117967	0.000000	0.090177	0.000000	0.000000	0.000000	-0.046236	-0.004628	0.024588	0.000000	0.000000	3.000000	79.000000	1.000000
14977.147482	-0.097795	0.561595	0.001885	74.503250	47.120323	54.005791	0.117967	0.000000	0.090177	0.000000	0.000000	0.000000	-0.046236	-0.004628	0.024588	0.000000	0.000000	3.000000	79.000000	1.000000
14977.150815	-0.097795	0.561595	0.001885	74.501633	47.099751	53.995731	0.110261	0.000000	0.094275	0.000000	0.000000	0.000000	-0.046236	-0.004628	0.024588	0.000000	0.000000	3.000000	79.000000	1.000000
14977.154149	-0.097795	0.561595	0.001885	74.501633	47.099751	53.995731	0.110261	0.000000	0.094275	0.000000	0.000000	0.000000	-0.046236	-0.004628	0.024588	0.000000	0.000000	3.000000	79.000000	1.000000
14977.157482	-0.097905	0.561580	0.001977	74.501633	47.099751	53.995731	0.110261	0.000000	0.094275	0.000000	0.000000	0.000000	-0.033171	-0.004611	0.027359	0.000000	0.000000	3.000000	79.000000	1.000000
14977.160815	-0.097905	0.561580	0.001977	74.501648	47.088882	53.995747	0.110261	0.000000	0.094275	0.000000	0.000000	0.000000	-0.033171	-0.004611	0.027359	0.000000	0.000000	3.000000	79.000000	1.000000
14977.164149	-0.097905	0.561580	0.001977	74.501648	47.088882	53.995747	0.110261	0.000000	0.094275	0.000000	0.000000	0.000000	-0.033171	-0.004611	0.027359	0.000000	0.000000	3.000000	79.000000	1.000000
14977.167482	-0.097905	0.561580	0.001977	74.501648	47.088882	53.995747	0.110261	0.000000	0.094275	0.000000	0.000000	0.000000	-0.033171	-0.004611	0.027359	0.000000	0.000000	3.000000	79.000000	1.000000
14977.170815	-0.098103	0.561564	0.002049	74.500038	47.068314	53.985691	0.104732	0.000000	0.098835	0.000000	0.000000	0.000000	-0.059344	-0.004630	0.021763	0.000000	0.000000	3.000000	79.000000	1.000000
14977.174149	-0.098103	0.561564	0.002049	74.500038	47.068314	53.985691	0.104732	0.000000	0.098835	0.000000	0.000000	0.000000	0.000000	0.000001	-0.000000	0.000000	0.000000	3.000000	79.000000	1.000000
14977.177482	-0.098103	0.561564	0.002049	74.500038	47.068314	53.985691	0.104732	0.000000	0.098835	0.000000	0.000000	0.000000	0.000000	0.000001	-0.000000	0.000000	0.000000	3.000000	79.000000	1.000000
14977.180815	-0.098103	0.561564	0.002049	74.501663	47.064415	53.995758	0.094842	0.000000	0.102462	0.000000	0.000000	0.000000	0.000000	0.000001	-0.000000	0.000000	0.000000	3.000000	79.000000	1.000000
14977.184149	-0.098103	0.561564	0.002049	74.501663	47.064415	53.995758	0.094842	0.000000	0.102462	0.000000	0.000000	0.000000	0.000000	0.000001	-0.000000	0.000000	0.000000	3.000000	79.000000	1.000000
14977.187482	-0.098187	0.561547	0.002013	74.501663	47.064415	53.995758	0.094842	0.000000	0.102462	0.000000	0.000000	0.000000	-0.025037	-0.005235	-0.010838	0.000000	0.000000	3.000000	79.000000	1.000000
14977.190815	-0.098187	0.561547	0.002013	74.501648	47.050797	53.987762	0.094842	0.000000	0.102462	0.000000	0.000000	0.000000	-0.025037	-0.005235	-0.010838	0.000000	0.000000	3.000000	79.000000	1.000000
14977.194149	-0.098187	0.561547	0.002013	74.501648	47.050797	53.987762	0.094842	0.000000	0.102462	0.000000	0.000000	0.000000	-0.025037	-0.005235	-0.010838	0.000000	0.000000	3.000000	79.000000	1.000000
14977.197482	-0.098187	0.561547	0.002013	74.501648	47.050797	53.987762	0.094842	0.000000	0.102462	0.000000	0.000000	0.000000	-0.025037	-0.005235	-0.010838	0.000000	0.000000	3.000000	79.000000	1.000000
14977.200815	-0.098395	0.561563	0.001920	74.501633	47.039909	53.987751	0.090669	0.000000	0.100656	0.000000	0.000000	0.000000	-0.062428	0.004948	-0.027836	0.000000	0.000000	3.000000	79.000000	1.000000
14977.204149	-0.098395	0.561563	0.001920	74.501633	47.039909	53.987751	0.090669	0.000000	0.100656	0.000000	0.000000	0.000000	-0.062428	0.004948	-0.027836	0.000000	0.000000	3.000000	79.000000	1.000000
14977.207482	-0.098395	0.561563	0.001920	74.501633	47.039909	53.987751	0.090669	0.000000	0.100656	0.000000	0.000000	0.000000	-0.062428	0.004948	-0.027836	0.000000	0.000000	3.000000	79.000000	1.000000
14977.210815	-0.098395	0.561563	0.001920	74.501663	47.026333	53.987778	0.080264	0.000000	0.096016	0.000000	0.000000	0.000000	-0.062428	0.004948	-0.027836	0.000000	0.000000	3.000000	79.000000	1.000000
14977.214149	-0.098499	0.561572	0.001874	74.501663	47.026333	53.987778	0.080264	0.000000	0.096016	0.000000	0.000000	0.000000	-0.031206	0.002448	-0.013929	0.000000	0.000000	3.000000	79.000000	1.000000
14977.217482	-0.098499	0.561572	0.001874	74.501663	47.026333	53.987778	0.080264	0.000000	0.096016	0.000000	0.000000	0.000000	-0.031206	0.002448	-0.013929	0.000000	0.000000	3.000000	79.000000	1.000000
14977.220815	-0.098499	0.561572	0.001874	74.500053	47.003052	53.977722	0.075063	0.000000	0.093695	0.000000	0.000000	0.000000	-0.031206	0.002448	-0.013929	0.000000	0.000000	3.000000	79.000000	1.000000
14977.224149	-0.098499	0.561572	0.001874	74.500053	47.003052	53.977722	0.075063	0.000000	0.093695	0.000000	0.000000	0.000000	-0.031206	0.002448	-0.013929	0.000000	0.000000	3.000000	79.000000	1.000000
14977.227482	-0.098585	0.561597	0.001850	74.500053	47.003052	53.977722	0.075063	0.000000	0.093695	0.000000	0.000000	0.000000	-0.025791	0.007689	-0.007286	0.000000	0.000000	3.000000	79.000000	1.000000
14977.230815	-0.098585	0.561597	0.001850	74.500053	46.994884	53.977718	0.075063	0.000000	0.093695	0.000000	0.000000	0.000000	-0.025791	0.007689	-0.007286	0.000000	0.000000	3.000000	79.000000	1.000000
14977.234149	-0.098585	0.561597	0.001850	74.500053	46.994884	53.977718	0.075063	0.000000	0.093695	0.000000	0.000000	0.000000	-0.025791	0.007689	-0.007286	0.000000	0.000000	3.000000	79.000000	1.000000
14977.237482	-0.098585	0.561597	0.001850	74.500053	46.994884	53.977718	0.075063	0.000000	0.093695	0.000000	0.000000	0.000000	-0.025791	0.007689	-0.007286	0.000000	0.000000	3.000000	79.000000	1.000000
14977.240815	-0.098731	0.561631	0.001788	74.498428	46.974316	53.967663	0.070765	0.000000	0.092480	0.000000	0.000000	0.000000	-0.043910	0.010162	-0.018426	0.000000	0.000000	3.000000	79.000000	1.000000
14977.244149	-0.098731	0.561631	0.001788	74.498428	46.974316	53.967663	0.070765	0.000000	0.092480	0.000000	0.000000	0.000000	-0.043910	0.010162	-0.018426	0.000000	0.000000	3.000000	79.000000	1.000000
14977.247482	-0.098731	0.561631	0.001788	74.498428	46.974316	53.967663	0.070765	0.000000	0.092480	0.000000	0.000000	0.000000	-0.043910	0.010162	-0.018426	0.000000	0.000000	3.000000	79.000000	1.000000
14977.250815	-0.098731	0.561631	0.001788	74.499802	46.967529	53.964542	0.063446	0.000000	0.089409	0.000000	0.000000	0.000000	-0.043910	0.010162	-0.018426	0.000000	0.000000	3.000000	79.000000	1.000000
14977.254149	-0.098787	0.561647	0.001728	74.499802	46.967529	53.964542	0.063446	0.000000	0.089409	0.000000	0.000000	0.000000	-0.016631	0.004931	-0.018056	0.000000	0.000000	3.000000	79.000000	1.000000
14977.257482	-0.098787	0.561647	0.001728	74.499802	46.967529	53.964542	0.063446	0.000000	0.089409	0.000000	0.000000	0.000000	-0.016631	0.004931	-0.018056	0.000000	0.000000	3.000000	79.000000	1.000000
14977.260815	-0.098787	0.561647	0.001728	74.499817	46.959389	53.964561	0.060675	0.000000	0.086400	0.000000	0.000000	0.000000	-0.016631	0.004931	-0.018056	0.000000	0.000000	3.000000	79.000000	1.000000
14977.264149	-0.098787	0.561647	0.001728	74.499817	46.959389	53.964561	0.060675	0.000000	0.086400	0.000000	0.000000	0.000000	-0.016631	0.004931	-0.018056	0.000000	0.000000	3.000000	79.000000	1.000000
14977.267482	-0.098825	0.561656	0.001696	74.499817	46.959389	53.964561	0.060675	0.000000	0.086400	0.000000	0.000000	0.000000	-0.011582	0.002468	-0.009733	0.000000	0.000000	3.000000	79.000000	1.000000
14977.270815	-0.098825	0.561656	0.001696	74.499817	46.951229	53.964565	0.060675	0.000000	0.086400	0.000000	0.000000	0.000000	-0.011582	0.002468	-0.009733	0.000000	0.000000	3.000000	79.000000	1.000000
14977.274149	-0.098825	0.561656	0.001696	74.499817	46.951229	53.964565	0.060675	0.000000	0.086400	0.000000	0.000000	0.000000	-0.011582	0.002468	-0.009733	0.000000	0.000000	3.000000	79.000000	1.000000
14977.277482	-0.098825	0.561656	0.001696	74.499817	46.951229	53.964565	0.060675	0.000000	0.086400	0.000000	0.000000	0.000000	-0.011582	0.002468	-0.009733	0.000000	0.000000	3.000000	79.000000	1.000000
14977.280815	-0.098937	0.561663	0.001581	74.501419	46.955456	53.974594	0.058744	0.000000	0.084778	0.000000	0.000000	0.000000	-0.033602	0.002142	-0.034449	0.000000	0.000000	3.000000	79.000000	1.000000
14977.284149	-0.098937	0.561663	0.001581	74.501419	46.955456	53.974594	0.058744	0.000000	0.084778	0.000000	0.000000	0.000000	-0.033602	0.002142	-0.034449	0.000000	0.000000	3.000000	79.000000	1.000000
14977.287482	-0.098937	0.561663	0.001581	74.501419	46.955456	53.974594	0.058744	0.000000	0.084778	0.000000	0.000000	0.000000	-0.033602	0.002142	-0.034449	0.000000	0.000000	3.000000	79.000000	1.000000
14977.290815	-0.098937	0.561663	0.001581	74.501427	46.944584	53.966625	0.053144	0.000000	0.079036	0.000000	0.000000	0.000000	-0.033602	0.002142	-0.034449	0.000000	0.000000	3.000000	79.000000	1.000000
14977.294149	-0.098992	0.561679	0.001521	74.501427	46.944584	53.966625	0.053144	0.000000	0.079036	0.000000	0.000000	0.000000	-0.016613	0.004922	-0.018065	0.000000	0.000000	3.000000	79.000000	1.000000
14977.297482	-0.098992	0.561679	0.001521	74.501427	46.944584	53.966625	0.053144	0.000000	0.079036	0.000000	0.000000	0.000000	-0.016613	0.004922	-0.018065	0.000000	0.000000	3.000000	79.000000	1.000000
14977.300815	-0.098992	0.561679	0.001521	74.501442	46.939163	53.966648	0.050376	0.000000	0.076025	0.000000	0.000000	0.000000	-0.016613	0.004922	-0.018065	0.000000	0.000000	3.000000	79.000000	1.000000
14977.304149	-0.098992	0.561679	0.001521	74.501442	46.939163	53.966648	0.050376	0.000000	0.076025	0.000000	0.000000	0.000000	-0.016613	0.004922	-0.018065	0.000000	0.000000	3.000000	79.000000	1.000000
14977.307482	-0.099026	0.561696	0.001465	74.501442	46.939163	53.966648	0.050376	0.000000	0.076025	0.000000	0.000000	0.000000	-0.010079	0.004930	-0.016657	0.000000	0.000000	3.000000	79.000000	1.000000
14977.310815	-0.099026	0.561696	0.001465	74.501419	46.936428	53.966629	0.050376	0.000000	0.076025	0.000000	0.000000	0.000000	-0.010079	0.004930	-0.016657	0.000000	0.000000	3.000000	79.000000	1.000000
14977.314149	-0.099026	0.561696	0.001465	74.501419	46.936428	53.966629	0.050376	0.000000	0.076025	0.000000	0.000000	0.000000	-0.010079	0.004930	-0.016657	0.000000	0.000000	3.000000	79.000000	1.000000
14977.317482	-0.099026	0.561696	0.001465	74.501419	46.936428	53.966629	0.050376	0.000000	0.076025	0.000000	0.000000	0.000000	-0.010079	0.004930	-0.016657	0.000000	0.000000	3.000000	79.000000	1.000000
14977.320815	-0.099058	0.561738	0.001404	74.499817	46.924019	53.956573	0.048696	0.000000	0.073249	0.000000	0.000000	0.000000	-0.009714	0.012611	-0.018333	0.000000	0.000000	3.000000	79.000000	1.000000
14977.324149	-0.099058	0.561738	0.001404	74.499817	46.924019	53.956573	0.048696	0.000000	0.073249	0.000000	0.000000	0.000000	-0.009714	0.012611	-0.018333	0.000000	0.000000	3.000000	79.000000	1.000000
14977.327482	-0.099058	0.561738	0.001404	74.499817	46.924019	53.956573	0.048696	0.000000	0.073249	0.000000	0.000000	0.000000	-0.009714	0.012611	-0.018333	0.000000	0.000000	3.000000	79.000000	1.000000
14977.330815	-0.099058	0.561738	0.001404	74.499817	46.924019	53.956573	0.047077	0.000000	0.070194	0.000000	0.000000	0.000000	-0.009714	0.012611	-0.018333	0.000000	0.000000	3.000000	79.000000	1.000000
14977.334149	-0.099053	0.561746	0.001381	74.499817	46.924019	53.956573	0.047077	0.000000	0.070194	0.000000	0.000000	0.000000	0.001495	0.002458	-0.006919	0.000000	0.000000	3.000000	79.000000	1.000000
14977.337482	-0.099053	0.561746	0.001381	74.499817	46.924019	53.956573	0.047077	0.000000	0.070194	0.000000	0.000000	0.000000	0.001495	0.002458	-0.006919	0.000000	0.000000	3.000000	79.000000	1.000000
14977.340815	-0.099053	0.561746	0.001381	74.498199	46.917042	53.938530	0.047326	0.000000	0.069041	0.000000	0.000000	0.000000	0.001495	0.002458	-0.006919	0.000000	0.000000	3.000000	79.000000	1.000000
14977.344149	-0.099053	0.561746	0.001381	74.498199	46.917042	53.938530	0.047326	0.000000	0.069041	0.000000	0.000000	0.000000	0.001495	0.002458	-0.006919	0.000000	0.000000	3.000000	79.000000	1.000000
14977.347482	-0.099031	0.561772	0.001380	74.498199	46.917042	53.938530	0.047326	0.000000	0.069041	0.000000	0.000000	0.000000	0.006891	0.007699	-0.000265	0.000000	0.000000	3.000000	79.000000	1.000000
14977.350815	-0.099031	0.561772	0.001380	74.499832	46.929443	53.940605	0.047326	0.000000	0.069041	0.000000	0.000000	0.000000	0.006891	0.007699	-0.000265	0.000000	0.000000	3.000000	79.000000	1.000000
14977.354149	-0.099031	0.561772	0.001380	74.499832	46.929443	53.940605	0.047326	0.000000	0.069041	0.000000	0.000000	0.000000	0.006891	0.007699	-0.000265	0.000000	0.000000	3.000000	79.000000	1.000000
14977.357482	-0.099031	0.561772	0.001380	74.499832	46.929443	53.940605	0.047326	0.000000	0.069041	0.000000	0.000000	0.000000	0.006891	0.007699	-0.000265	0.000000	0.000000	3.000000	79.000000	1.000000
14977.360815	-0.099004	0.561744	0.001258	74.501427	46.939148	53.902805	0.048475	0.000000	0.068996	0.000000	0.000000	0.000000	0.007880	-0.008339	-0.036492	0.000000	0.000000	3.000000	79.000000	1.000000
14977.364149	-0.099004	0.561744	0.001258	74.501427	46.939148	53.902805	0.048475	0.000000	0.068996	0.000000	0.000000	0.000000	0.007880	-0.008339	-0.036492	0.000000	0.000000	3.000000	79.000000	1.000000
14977.367482	-0.099004	0.561744	0.001258	74.501427	46.939148	53.902805	0.048475	0.000000	0.068996	0.000000	0.000000	0.000000	0.007880	-0.008339	-0.036492	0.000000	0.000000	3.000000	79.000000	1.000000
14977.370815	-0.099004	0.561744	0.001258	74.506256	46.962791	53.733543	0.049788	0.000000	0.062915	0.000000	0.000000	0.000000	0.007880	-0.008339	-0.036492	0.000000	0.000000	3.000000	79.000000	1.000000
14977.374149	-0.099004	0.561733	0.001149	74.506256	46.962791	53.733543	0.049788	0.000000	0.062915	0.000000	0.000000	0.000000	0.000221	-0.003101	-0.032659	0.000000	0.000000	3.000000	79.000000	1.000000
14977.377482	-0.099004	0.561733	0.001149	74.506256	46.962791	53.733543	0.049788	0.000000	0.062915	0.000000	0.000000	0.000000	0.000221	-0.003101	-0.032659	0.000000	0.000000	3.000000	79.000000	1.000000
14977.380815	-0.099004	0.561733	0.001149	74.509468	46.982189	53.442528	0.049825	0.000000	0.057471	0.000000	0.000000	0.000000	0.000221	-0.003101	-0.032659	0.000000	0.000000	3.000000	79.000000	1.000000
14977.384149	-0.099004	0.561733	0.001149	74.509468	46.982189	53.442528	0.049825	0.000000	0.057471	0.000000	0.000000	0.000000	0.000221	-0.003101	-0.032659	0.000000	1.000000	3.000000	79.000000	1.000000
14977.387482	-0.098976	0.561731	0.001022	74.509468	46.982189	53.442528	0.049825	0.000000	0.057471	0.000000	0.000000	0.000000	0.008244	-0.000648	-0.038172	0.000000	1.000000	3.000000	79.000000	1.000000
