# Supplementary material for: Haptic Guidance Needs to Be Intuitive Not Just Informative to Improve Human Motor Accuracy
Source: PLoS One. 2016 Mar 16;11(3):e0150912. doi: 10.1371/journal.pone.0150912 (PMC4794196; doi:10.1371/journal.pone.0150912)
Supplement: S1 Data — (ZIP) [file pone.0150912.s001.zip › Subject6/exp1_0080.txt]

Time	PosX	PosY	PosZ	RotX	RotY	RotZ	ForceX	ForceY	ForceZ	MomentX	MomentY	MomentZ	VelocityX	VelocityY	VelocityZ	CalibratedWeight	ButtonDown	Condition	Trial	Visual
14979.237482	-0.001728	0.527028	0.250463	74.844246	30.156683	21.667576	0.000000	0.000000	0.000000	0.000000	0.000000	0.000000	0.020245	-0.026895	-0.035152	0.000000	1.000000	3.000000	80.000000	0.000000
14979.240815	-0.001728	0.527028	0.250463	74.814522	30.117163	21.601265	1.826262	0.000000	4.654542	0.000000	0.000000	0.000000	0.020245	-0.026895	-0.035152	0.000000	1.000000	3.000000	80.000000	0.000000
14979.244149	-0.001426	0.527235	0.250774	74.814522	30.117163	21.601265	1.826262	0.000000	4.654542	0.000000	0.000000	0.000000	0.090512	0.061925	0.093460	0.000000	1.000000	3.000000	80.000000	0.000000
14979.247482	-0.001426	0.527235	0.250774	74.814522	30.117163	21.601265	1.826262	0.000000	4.654542	0.000000	0.000000	0.000000	0.090512	0.061925	0.093460	0.000000	1.000000	3.000000	80.000000	0.000000
14979.250815	-0.000856	0.527206	0.251077	74.788361	30.112951	21.552746	1.829148	0.000000	4.653409	0.000000	0.000000	0.000000	0.171287	-0.008604	0.090979	0.000000	1.000000	3.000000	80.000000	0.000000
14979.254149	-0.000856	0.527206	0.251077	74.788361	30.112951	21.552746	1.829148	0.000000	4.653409	0.000000	0.000000	0.000000	0.171287	-0.008604	0.090979	0.000000	1.000000	3.000000	80.000000	0.000000
14979.257482	-0.000856	0.527206	0.251077	74.788361	30.112951	21.552746	1.829148	0.000000	4.653409	0.000000	0.000000	0.000000	0.171287	-0.008604	0.090979	0.000000	1.000000	3.000000	80.000000	0.000000
14979.260815	-0.000856	0.527206	0.251077	74.772758	30.101912	21.464718	1.836393	0.000000	4.650555	0.000000	0.000000	0.000000	0.171287	-0.008604	0.090979	0.000000	1.000000	3.000000	80.000000	0.000000
14979.264149	-0.000150	0.527408	0.251735	74.772758	30.101912	21.464718	1.836393	0.000000	4.650555	0.000000	0.000000	0.000000	0.211774	0.060550	0.197290	0.000000	1.000000	3.000000	80.000000	0.000000
14979.267482	-0.000150	0.527408	0.251735	74.772758	30.101912	21.464718	1.836393	0.000000	4.650555	0.000000	0.000000	0.000000	0.211774	0.060550	0.197290	0.000000	1.000000	3.000000	80.000000	0.000000
14979.270815	0.000254	0.527577	0.252457	74.918304	30.213541	21.445591	1.843518	0.000000	4.647735	0.000000	0.000000	0.000000	0.121228	0.050815	0.216650	0.000000	1.000000	3.000000	80.000000	0.000000
14979.274149	0.000254	0.527577	0.252457	74.918304	30.213541	21.445591	1.843518	0.000000	4.647735	0.000000	0.000000	0.000000	0.121228	0.050815	0.216650	0.000000	1.000000	3.000000	80.000000	0.000000
14979.277482	0.000254	0.527577	0.252457	74.918304	30.213541	21.445591	1.843518	0.000000	4.647735	0.000000	0.000000	0.000000	0.121228	0.050815	0.216650	0.000000	1.000000	3.000000	80.000000	0.000000
14979.280815	0.000491	0.527875	0.253087	75.281708	30.648426	21.680119	1.845389	0.000000	4.646992	0.000000	0.000000	0.000000	0.070873	0.089260	0.188904	0.000000	1.000000	3.000000	80.000000	0.000000
14979.284149	0.000491	0.527875	0.253087	75.281708	30.648426	21.680119	1.845389	0.000000	4.646992	0.000000	0.000000	0.000000	0.070873	0.089260	0.188904	0.000000	1.000000	3.000000	80.000000	0.000000
14979.287482	0.000491	0.527875	0.253087	75.281708	30.648426	21.680119	1.845389	0.000000	4.646992	0.000000	0.000000	0.000000	0.070873	0.089260	0.188904	0.000000	1.000000	3.000000	80.000000	0.000000
14979.290815	0.000424	0.528118	0.253564	75.809097	31.442766	22.272476	1.845170	0.000000	4.647079	0.000000	0.000000	0.000000	-0.020145	0.073073	0.143258	0.000000	1.000000	3.000000	80.000000	0.000000
14979.294149	0.000424	0.528118	0.253564	75.809097	31.442766	22.272476	1.845170	0.000000	4.647079	0.000000	0.000000	0.000000	-0.020145	0.073073	0.143258	0.000000	1.000000	3.000000	80.000000	0.000000
14979.297482	0.000424	0.528118	0.253564	75.809097	31.442766	22.272476	1.845170	0.000000	4.647079	0.000000	0.000000	0.000000	-0.020145	0.073073	0.143258	0.000000	1.000000	3.000000	80.000000	0.000000
14979.300815	0.000323	0.528317	0.253983	76.333557	32.513058	23.185781	1.841103	0.000000	4.648692	0.000000	0.000000	0.000000	-0.030309	0.059630	0.125639	0.000000	1.000000	3.000000	80.000000	0.000000
14979.304149	0.000323	0.528317	0.253983	76.333557	32.513058	23.185781	1.841103	0.000000	4.648692	0.000000	0.000000	0.000000	-0.030309	0.059630	0.125639	0.000000	1.000000	3.000000	80.000000	0.000000
14979.307482	0.000323	0.528317	0.253983	76.333557	32.513058	23.185781	1.841103	0.000000	4.648692	0.000000	0.000000	0.000000	-0.030309	0.059630	0.125639	0.000000	1.000000	3.000000	80.000000	0.000000
14979.310815	0.000323	0.528317	0.253983	76.761177	33.847271	24.451984	1.836878	0.000000	4.650363	0.000000	0.000000	0.000000	-0.030309	0.059630	0.125639	0.000000	1.000000	3.000000	80.000000	0.000000
14979.314149	0.000255	0.528474	0.254374	76.761177	33.847271	24.451984	1.836878	0.000000	4.650363	0.000000	0.000000	0.000000	-0.020214	0.047072	0.117366	0.000000	1.000000	3.000000	80.000000	0.000000
14979.317482	0.000255	0.528474	0.254374	76.761177	33.847271	24.451984	1.836878	0.000000	4.650363	0.000000	0.000000	0.000000	-0.020214	0.047072	0.117366	0.000000	1.000000	3.000000	80.000000	0.000000
14979.320815	0.000188	0.528634	0.254796	77.116486	35.271076	25.839151	1.833368	0.000000	4.651749	0.000000	0.000000	0.000000	-0.020233	0.048036	0.126532	0.000000	1.000000	3.000000	80.000000	0.000000
14979.324149	0.000188	0.528634	0.254796	77.116486	35.271076	25.839151	1.833368	0.000000	4.651749	0.000000	0.000000	0.000000	-0.020233	0.048036	0.126532	0.000000	1.000000	3.000000	80.000000	0.000000
14979.327482	0.000188	0.528634	0.254796	77.116486	35.271076	25.839151	1.833368	0.000000	4.651749	0.000000	0.000000	0.000000	-0.020233	0.048036	0.126532	0.000000	1.000000	3.000000	80.000000	0.000000
14979.330815	0.000154	0.528788	0.255156	77.432259	36.602631	27.131937	1.829673	0.000000	4.653202	0.000000	0.000000	0.000000	-0.010116	0.046204	0.107848	0.000000	1.000000	3.000000	80.000000	0.000000
14979.334149	0.000154	0.528788	0.255156	77.432259	36.602631	27.131937	1.829673	0.000000	4.653202	0.000000	0.000000	0.000000	-0.010116	0.046204	0.107848	0.000000	1.000000	3.000000	80.000000	0.000000
14979.337482	0.000154	0.528788	0.255156	77.432259	36.602631	27.131937	1.829673	0.000000	4.653202	0.000000	0.000000	0.000000	-0.010116	0.046204	0.107848	0.000000	1.000000	3.000000	80.000000	0.000000
14979.340815	0.000154	0.528788	0.255156	77.705345	37.827393	28.325760	1.826907	0.000000	4.654289	0.000000	0.000000	0.000000	-0.010116	0.046204	0.107848	0.000000	1.000000	3.000000	80.000000	0.000000
14979.344149	0.000154	0.528879	0.255474	77.705345	37.827393	28.325760	1.826907	0.000000	4.654289	0.000000	0.000000	0.000000	0.000021	0.027300	0.095600	0.000000	1.000000	3.000000	80.000000	0.000000
14979.347482	0.000154	0.528879	0.255474	77.705345	37.827393	28.325760	1.826907	0.000000	4.654289	0.000000	0.000000	0.000000	0.000021	0.027300	0.095600	0.000000	1.000000	3.000000	80.000000	0.000000
14979.350815	0.000086	0.528949	0.255779	77.925743	38.863194	29.345474	1.824933	0.000000	4.655064	0.000000	0.000000	0.000000	-0.020287	0.020997	0.091481	0.000000	1.000000	3.000000	80.000000	0.000000
14979.354149	0.000086	0.528949	0.255779	77.925743	38.863194	29.345474	1.824933	0.000000	4.655064	0.000000	0.000000	0.000000	-0.020287	0.020997	0.091481	0.000000	1.000000	3.000000	80.000000	0.000000
14979.357482	0.000086	0.528949	0.255779	77.925743	38.863194	29.345474	1.824933	0.000000	4.655064	0.000000	0.000000	0.000000	-0.020287	0.020997	0.091481	0.000000	1.000000	3.000000	80.000000	0.000000
14979.360815	0.000086	0.528949	0.255779	78.094177	39.692154	30.164106	1.821979	0.000000	4.656220	0.000000	0.000000	0.000000	-0.020287	0.020997	0.091481	0.000000	1.000000	3.000000	80.000000	0.000000
14979.364149	-0.000049	0.528935	0.256030	78.094177	39.692154	30.164106	1.821979	0.000000	4.656220	0.000000	0.000000	0.000000	-0.040619	-0.004225	0.075257	0.000000	1.000000	3.000000	80.000000	0.000000
14979.367482	-0.000049	0.528935	0.256030	78.094177	39.692154	30.164106	1.821979	0.000000	4.656220	0.000000	0.000000	0.000000	-0.040619	-0.004225	0.075257	0.000000	1.000000	3.000000	80.000000	0.000000
14979.370815	-0.000049	0.528935	0.256030	78.205887	40.264374	30.731894	1.818294	0.000000	4.657661	0.000000	0.000000	0.000000	-0.040619	-0.004225	0.075257	0.000000	0.000000	3.000000	80.000000	0.000000
14979.374149	-0.000049	0.528935	0.256030	78.205887	40.264374	30.731894	1.818294	0.000000	4.657661	0.000000	0.000000	0.000000	-0.040619	-0.004225	0.075257	0.000000	0.000000	3.000000	80.000000	0.000000
14979.377482	-0.000184	0.528921	0.256281	78.205887	40.264374	30.731894	1.818294	0.000000	4.657661	0.000000	0.000000	0.000000	-0.040647	-0.004253	0.075213	0.000000	0.000000	3.000000	80.000000	0.000000
14979.380815	-0.000286	0.528910	0.256562	78.260109	40.557423	31.031439	1.818294	0.000000	4.657661	0.000000	0.000000	0.000000	-0.030516	-0.003330	0.084416	0.000000	0.000000	3.000000	80.000000	0.000000
14979.384149	-0.000286	0.528910	0.256562	78.260109	40.557423	31.031439	1.818294	0.000000	4.657661	0.000000	0.000000	0.000000	-0.030516	-0.003330	0.084416	0.000000	0.000000	3.000000	80.000000	0.000000
14979.387482	-0.000286	0.528910	0.256562	78.260109	40.557423	31.031439	1.818294	0.000000	4.657661	0.000000	0.000000	0.000000	-0.030516	-0.003330	0.084416	0.000000	0.000000	3.000000	80.000000	0.000000
14979.390815	-0.000354	0.528941	0.256870	78.265266	40.617271	31.100719	1.811279	0.000000	4.660394	0.000000	0.000000	0.000000	-0.020375	0.009279	0.092429	0.000000	0.000000	3.000000	80.000000	0.000000
14979.394149	-0.000354	0.528941	0.256870	78.265266	40.617271	31.100719	1.811279	0.000000	4.660394	0.000000	0.000000	0.000000	-0.020375	0.009279	0.092429	0.000000	0.000000	3.000000	80.000000	0.000000
14979.397482	-0.000354	0.528941	0.256870	78.265266	40.617271	31.100719	1.811279	0.000000	4.660394	0.000000	0.000000	0.000000	-0.020375	0.009279	0.092429	0.000000	0.000000	3.000000	80.000000	0.000000
14979.400815	-0.000354	0.528941	0.256870	78.244682	40.535862	31.024839	1.808320	0.000000	4.661542	0.000000	0.000000	0.000000	-0.020375	0.009279	0.092429	0.000000	0.000000	3.000000	80.000000	0.000000
14979.404149	-0.000320	0.528990	0.257161	78.244682	40.535862	31.024839	1.808320	0.000000	4.661542	0.000000	0.000000	0.000000	0.010130	0.014684	0.087168	0.000000	0.000000	3.000000	80.000000	0.000000
14979.407482	-0.000320	0.528990	0.257161	78.244682	40.535862	31.024839	1.808320	0.000000	4.661542	0.000000	0.000000	0.000000	0.010130	0.014684	0.087168	0.000000	0.000000	3.000000	80.000000	0.000000
14979.410815	-0.000320	0.528990	0.257161	78.218491	40.431210	30.915161	1.807076	0.000000	4.662025	0.000000	0.000000	0.000000	0.010130	0.014684	0.087168	0.000000	0.000000	3.000000	80.000000	0.000000
14979.414149	-0.000320	0.528990	0.257161	78.218491	40.431210	30.915161	1.807076	0.000000	4.662025	0.000000	0.000000	0.000000	0.010130	0.014684	0.087168	0.000000	0.000000	3.000000	80.000000	0.000000
14979.417482	-0.000320	0.529096	0.257430	78.218491	40.431210	30.915161	1.807076	0.000000	4.662025	0.000000	0.000000	0.000000	-0.000036	0.031772	0.080727	0.000000	0.000000	3.000000	80.000000	0.000000
14979.420815	-0.000320	0.529096	0.257430	78.193542	40.315746	30.798714	1.807076	0.000000	4.662025	0.000000	0.000000	0.000000	-0.000036	0.031772	0.080727	0.000000	0.000000	3.000000	80.000000	0.000000
14979.424149	-0.000320	0.529096	0.257430	78.193542	40.315746	30.798714	1.807076	0.000000	4.662025	0.000000	0.000000	0.000000	-0.000036	0.031772	0.080727	0.000000	0.000000	3.000000	80.000000	0.000000
14979.427482	-0.000320	0.529096	0.257430	78.193542	40.315746	30.798714	1.807076	0.000000	4.662025	0.000000	0.000000	0.000000	-0.000036	0.031772	0.080727	0.000000	0.000000	3.000000	80.000000	0.000000
14979.430815	-0.000558	0.529427	0.257785	78.176834	40.239567	30.741714	1.805431	0.000000	4.662662	0.000000	0.000000	0.000000	-0.071322	0.099478	0.106404	0.000000	0.000000	3.000000	80.000000	0.000000
14979.434149	-0.000558	0.529427	0.257785	78.176834	40.239567	30.741714	1.805431	0.000000	4.662662	0.000000	0.000000	0.000000	-0.071322	0.099478	0.106404	0.000000	0.000000	3.000000	80.000000	0.000000
14979.437482	-0.000558	0.529427	0.257785	78.176834	40.239567	30.741714	1.805431	0.000000	4.662662	0.000000	0.000000	0.000000	-0.071322	0.099478	0.106404	0.000000	0.000000	3.000000	80.000000	0.000000
14979.440815	-0.000558	0.529427	0.257785	78.202927	40.357273	30.873800	1.799527	0.000000	4.664944	0.000000	0.000000	0.000000	-0.071322	0.099478	0.106404	0.000000	0.000000	3.000000	80.000000	0.000000
14979.444149	-0.000830	0.529661	0.257761	78.202927	40.357273	30.873800	1.799527	0.000000	4.664944	0.000000	0.000000	0.000000	-0.081448	0.070316	-0.007195	0.000000	0.000000	3.000000	80.000000	0.000000
14979.447482	-0.000830	0.529661	0.257761	78.202927	40.357273	30.873800	1.799527	0.000000	4.664944	0.000000	0.000000	0.000000	-0.081448	0.070316	-0.007195	0.000000	0.000000	3.000000	80.000000	0.000000
14979.450815	-0.000830	0.529661	0.257761	78.332321	40.990532	31.518423	1.795394	0.000000	4.666536	0.000000	0.000000	0.000000	-0.081448	0.070316	-0.007195	0.000000	0.000000	3.000000	80.000000	0.000000
14979.454149	-0.000830	0.529661	0.257761	78.332321	40.990532	31.518423	1.795394	0.000000	4.666536	0.000000	0.000000	0.000000	-0.081448	0.070316	-0.007195	0.000000	0.000000	3.000000	80.000000	0.000000
14979.457482	-0.001203	0.529983	0.257619	78.332321	40.990532	31.518423	1.795394	0.000000	4.666536	0.000000	0.000000	0.000000	-0.111927	0.096320	-0.042542	0.000000	0.000000	3.000000	80.000000	0.000000
14979.460815	-0.001711	0.530363	0.257284	78.565834	42.242580	32.781590	1.795394	0.000000	4.666536	0.000000	0.000000	0.000000	-0.152454	0.114031	-0.100500	0.000000	0.000000	3.000000	80.000000	0.000000
14979.464149	-0.001711	0.530363	0.257284	78.565834	42.242580	32.781590	1.795394	0.000000	4.666536	0.000000	0.000000	0.000000	-0.152454	0.114031	-0.100500	0.000000	0.000000	3.000000	80.000000	0.000000
14979.467482	-0.001711	0.530363	0.257284	78.565834	42.242580	32.781590	1.795394	0.000000	4.666536	0.000000	0.000000	0.000000	-0.152454	0.114031	-0.100500	0.000000	0.000000	3.000000	80.000000	0.000000
14979.470815	-0.001711	0.530363	0.257284	78.880669	44.072090	34.620712	1.784354	0.000000	4.670769	0.000000	0.000000	0.000000	-0.152454	0.114031	-0.100500	0.000000	0.000000	3.000000	80.000000	0.000000
14979.474149	-0.002286	0.530868	0.256826	78.880669	44.072090	34.620712	1.784354	0.000000	4.670769	0.000000	0.000000	0.000000	-0.172534	0.151558	-0.137336	0.000000	0.000000	3.000000	80.000000	0.000000
14979.477482	-0.002286	0.530868	0.256826	78.880669	44.072090	34.620712	1.784354	0.000000	4.670769	0.000000	0.000000	0.000000	-0.172534	0.151558	-0.137336	0.000000	0.000000	3.000000	80.000000	0.000000
14979.480815	-0.002961	0.531416	0.256222	79.267303	46.559616	37.115959	1.777997	0.000000	4.673192	0.000000	0.000000	0.000000	-0.202617	0.164552	-0.181226	0.000000	0.000000	3.000000	80.000000	0.000000
14979.484149	-0.002961	0.531416	0.256222	79.267303	46.559616	37.115959	1.777997	0.000000	4.673192	0.000000	0.000000	0.000000	-0.202617	0.164552	-0.181226	0.000000	0.000000	3.000000	80.000000	0.000000
14979.487482	-0.002961	0.531416	0.256222	79.267303	46.559616	37.115959	1.777997	0.000000	4.673192	0.000000	0.000000	0.000000	-0.202617	0.164552	-0.181226	0.000000	0.000000	3.000000	80.000000	0.000000
14979.490815	-0.003804	0.531966	0.255444	79.662025	49.467491	40.041592	1.770892	0.000000	4.675889	0.000000	0.000000	0.000000	-0.252752	0.164766	-0.233531	0.000000	0.000000	3.000000	80.000000	0.000000
14979.494149	-0.003804	0.531966	0.255444	79.662025	49.467491	40.041592	1.770892	0.000000	4.675889	0.000000	0.000000	0.000000	-0.252752	0.164766	-0.233531	0.000000	0.000000	3.000000	80.000000	0.000000
14979.497482	-0.003804	0.531966	0.255444	79.662025	49.467491	40.041592	1.770892	0.000000	4.675889	0.000000	0.000000	0.000000	-0.252752	0.164766	-0.233531	0.000000	0.000000	3.000000	80.000000	0.000000
14979.500815	-0.004677	0.532575	0.254500	80.031830	52.625568	43.223740	1.762115	0.000000	4.679204	0.000000	0.000000	0.000000	-0.262013	0.182746	-0.283196	0.000000	0.000000	3.000000	80.000000	0.000000
14979.504149	-0.004677	0.532575	0.254500	80.031830	52.625568	43.223740	1.762115	0.000000	4.679204	0.000000	0.000000	0.000000	-0.262013	0.182746	-0.283196	0.000000	0.000000	3.000000	80.000000	0.000000
14979.507482	-0.004677	0.532575	0.254500	80.031830	52.625568	43.223740	1.762115	0.000000	4.679204	0.000000	0.000000	0.000000	-0.262013	0.182746	-0.283196	0.000000	0.000000	3.000000	80.000000	0.000000
14979.510815	-0.005615	0.533186	0.253410	80.366631	55.996964	46.628517	1.753768	0.000000	4.682339	0.000000	0.000000	0.000000	-0.281219	0.183525	-0.326778	0.000000	0.000000	3.000000	80.000000	0.000000
14979.514149	-0.005615	0.533186	0.253410	80.366631	55.996964	46.628517	1.753768	0.000000	4.682339	0.000000	0.000000	0.000000	-0.281219	0.183525	-0.326778	0.000000	0.000000	3.000000	80.000000	0.000000
14979.517482	-0.005615	0.533186	0.253410	80.366631	55.996964	46.628517	1.753768	0.000000	4.682339	0.000000	0.000000	0.000000	-0.281219	0.183525	-0.326778	0.000000	0.000000	3.000000	80.000000	0.000000
14979.520815	-0.006581	0.533874	0.252135	80.660645	59.499405	50.168350	1.745180	0.000000	4.685546	0.000000	0.000000	0.000000	-0.289944	0.206350	-0.382439	0.000000	0.000000	3.000000	80.000000	0.000000
14979.524149	-0.006581	0.533874	0.252135	80.660645	59.499405	50.168350	1.745180	0.000000	4.685546	0.000000	0.000000	0.000000	-0.289944	0.206350	-0.382439	0.000000	0.000000	3.000000	80.000000	0.000000
14979.527482	-0.006581	0.533874	0.252135	80.660645	59.499405	50.168350	1.745180	0.000000	4.685546	0.000000	0.000000	0.000000	-0.289944	0.206350	-0.382439	0.000000	0.000000	3.000000	80.000000	0.000000
14979.530815	-0.007541	0.534549	0.250589	80.910439	63.142483	53.863651	1.737149	0.000000	4.688530	0.000000	0.000000	0.000000	-0.288030	0.202531	-0.464004	0.000000	0.000000	3.000000	80.000000	0.000000
14979.534149	-0.007541	0.534549	0.250589	80.910439	63.142483	53.863651	1.737149	0.000000	4.688530	0.000000	0.000000	0.000000	-0.288030	0.202531	-0.464004	0.000000	0.000000	3.000000	80.000000	0.000000
14979.537482	-0.007541	0.534549	0.250589	80.910439	63.142483	53.863651	1.737149	0.000000	4.688530	0.000000	0.000000	0.000000	-0.288030	0.202531	-0.464004	0.000000	0.000000	3.000000	80.000000	0.000000
14979.540815	-0.008594	0.535281	0.248696	81.116875	66.923302	57.703762	1.730777	0.000000	4.690886	0.000000	0.000000	0.000000	-0.315672	0.219367	-0.567970	0.000000	0.000000	3.000000	80.000000	0.000000
14979.544149	-0.008594	0.535281	0.248696	81.116875	66.923302	57.703762	1.730777	0.000000	4.690886	0.000000	0.000000	0.000000	-0.315672	0.219367	-0.567970	0.000000	0.000000	3.000000	80.000000	0.000000
14979.547482	-0.008594	0.535281	0.248696	81.116875	66.923302	57.703762	1.730777	0.000000	4.690886	0.000000	0.000000	0.000000	-0.315672	0.219367	-0.567970	0.000000	0.000000	3.000000	80.000000	0.000000
14979.550815	-0.009667	0.536153	0.246363	81.280708	70.819008	61.667442	1.724900	0.000000	4.693050	0.000000	0.000000	0.000000	-0.322175	0.261656	-0.699754	0.000000	0.000000	3.000000	80.000000	0.000000
14979.554149	-0.009667	0.536153	0.246363	81.280708	70.819008	61.667442	1.724900	0.000000	4.693050	0.000000	0.000000	0.000000	-0.322175	0.261656	-0.699754	0.000000	0.000000	3.000000	80.000000	0.000000
14979.557482	-0.009667	0.536153	0.246363	81.280708	70.819008	61.667442	1.724900	0.000000	4.693050	0.000000	0.000000	0.000000	-0.322175	0.261656	-0.699754	0.000000	0.000000	3.000000	80.000000	0.000000
14979.560815	-0.010894	0.537144	0.243601	81.384453	74.685089	65.627853	1.721264	0.000000	4.694385	0.000000	0.000000	0.000000	-0.367935	0.297379	-0.828650	0.000000	0.000000	3.000000	80.000000	0.000000
14979.564149	-0.010894	0.537144	0.243601	81.384453	74.685089	65.627853	1.721264	0.000000	4.694385	0.000000	0.000000	0.000000	-0.367935	0.297379	-0.828650	0.000000	0.000000	3.000000	80.000000	0.000000
14979.567482	-0.010894	0.537144	0.243601	81.384453	74.685089	65.627853	1.721264	0.000000	4.694385	0.000000	0.000000	0.000000	-0.367935	0.297379	-0.828650	0.000000	0.000000	3.000000	80.000000	0.000000
14979.570815	-0.012236	0.538253	0.240434	81.446526	78.478302	69.533691	1.717633	0.000000	4.695715	0.000000	0.000000	0.000000	-0.402610	0.332696	-0.950143	0.000000	0.000000	3.000000	80.000000	0.000000
14979.574149	-0.012236	0.538253	0.240434	81.446526	78.478302	69.533691	1.717633	0.000000	4.695715	0.000000	0.000000	0.000000	-0.402610	0.332696	-0.950143	0.000000	0.000000	3.000000	80.000000	0.000000
14979.577482	-0.012236	0.538253	0.240434	81.446526	78.478302	69.533691	1.717633	0.000000	4.695715	0.000000	0.000000	0.000000	-0.402610	0.332696	-0.950143	0.000000	0.000000	3.000000	80.000000	0.000000
14979.580815	-0.013690	0.539520	0.236913	81.472832	82.030037	73.208969	1.714470	0.000000	4.696870	0.000000	0.000000	0.000000	-0.436332	0.380049	-1.056177	0.000000	0.000000	3.000000	80.000000	0.000000
14979.584149	-0.013690	0.539520	0.236913	81.472832	82.030037	73.208969	1.714470	0.000000	4.696870	0.000000	0.000000	0.000000	-0.436332	0.380049	-1.056177	0.000000	0.000000	3.000000	80.000000	0.000000
14979.587482	-0.013690	0.539520	0.236913	81.472832	82.030037	73.208969	1.714470	0.000000	4.696870	0.000000	0.000000	0.000000	-0.436332	0.380049	-1.056177	0.000000	0.000000	3.000000	80.000000	0.000000
14979.590815	-0.015255	0.540895	0.233151	81.459442	85.116333	76.443581	1.711506	0.000000	4.697951	0.000000	0.000000	0.000000	-0.469514	0.412662	-1.128615	0.000000	0.000000	3.000000	80.000000	0.000000
14979.594149	-0.015255	0.540895	0.233151	81.459442	85.116333	76.443581	1.711506	0.000000	4.697951	0.000000	0.000000	0.000000	-0.469514	0.412662	-1.128615	0.000000	0.000000	3.000000	80.000000	0.000000
14979.597482	-0.015255	0.540895	0.233151	81.459442	85.116333	76.443581	1.711506	0.000000	4.697951	0.000000	0.000000	0.000000	-0.469514	0.412662	-1.128615	0.000000	0.000000	3.000000	80.000000	0.000000
14979.600815	-0.016865	0.542408	0.229255	81.432053	86.895515	78.391258	1.708045	0.000000	4.699211	0.000000	0.000000	0.000000	-0.482784	0.453749	-1.168863	0.000000	0.000000	3.000000	80.000000	0.000000
14979.604149	-0.016865	0.542408	0.229255	81.432053	86.895515	78.391258	1.708045	0.000000	4.699211	0.000000	0.000000	0.000000	-0.482784	0.453749	-1.168863	0.000000	0.000000	3.000000	80.000000	0.000000
14979.607482	-0.016865	0.542408	0.229255	81.432053	86.895515	78.391258	1.708045	0.000000	4.699211	0.000000	0.000000	0.000000	-0.482784	0.453749	-1.168863	0.000000	0.000000	3.000000	80.000000	0.000000
14979.610815	-0.018422	0.544049	0.225341	81.419090	86.674828	78.356392	1.704547	0.000000	4.700480	0.000000	0.000000	0.000000	-0.467199	0.492398	-1.174220	0.000000	0.000000	3.000000	80.000000	0.000000
14979.614149	-0.018422	0.544049	0.225341	81.419090	86.674828	78.356392	1.704547	0.000000	4.700480	0.000000	0.000000	0.000000	-0.467199	0.492398	-1.174220	0.000000	0.000000	3.000000	80.000000	0.000000
14979.617482	-0.018422	0.544049	0.225341	81.419090	86.674828	78.356392	1.704547	0.000000	4.700480	0.000000	0.000000	0.000000	-0.467199	0.492398	-1.174220	0.000000	0.000000	3.000000	80.000000	0.000000
14979.620815	-0.019992	0.545817	0.221407	81.407623	85.285164	77.169113	1.702003	0.000000	4.701403	0.000000	0.000000	0.000000	-0.471074	0.530344	-1.180108	0.000000	0.000000	3.000000	80.000000	0.000000
14979.624149	-0.019992	0.545817	0.221407	81.407623	85.285164	77.169113	1.702003	0.000000	4.701403	0.000000	0.000000	0.000000	-0.471074	0.530344	-1.180108	0.000000	0.000000	3.000000	80.000000	0.000000
14979.627482	-0.019992	0.545817	0.221407	81.407623	85.285164	77.169113	1.702003	0.000000	4.701403	0.000000	0.000000	0.000000	-0.471074	0.530344	-1.180108	0.000000	0.000000	3.000000	80.000000	0.000000
14979.630815	-0.021479	0.547656	0.217480	81.388924	83.424294	75.516502	1.699259	0.000000	4.702395	0.000000	0.000000	0.000000	-0.446147	0.551642	-1.178017	0.000000	0.000000	3.000000	80.000000	0.000000
14979.634149	-0.021479	0.547656	0.217480	81.388924	83.424294	75.516502	1.699259	0.000000	4.702395	0.000000	0.000000	0.000000	-0.446147	0.551642	-1.178017	0.000000	0.000000	3.000000	80.000000	0.000000
14979.637482	-0.021479	0.547656	0.217480	81.388924	83.424294	75.516502	1.699259	0.000000	4.702395	0.000000	0.000000	0.000000	-0.446147	0.551642	-1.178017	0.000000	0.000000	3.000000	80.000000	0.000000
14979.640815	-0.022882	0.549555	0.213495	81.368507	81.724007	74.010094	1.697954	0.000000	4.702867	0.000000	0.000000	0.000000	-0.420896	0.569844	-1.195582	0.000000	0.000000	3.000000	80.000000	0.000000
14979.644149	-0.022882	0.549555	0.213495	81.368507	81.724007	74.010094	1.697954	0.000000	4.702867	0.000000	0.000000	0.000000	-0.420896	0.569844	-1.195582	0.000000	0.000000	3.000000	80.000000	0.000000
14979.647482	-0.022882	0.549555	0.213495	81.368507	81.724007	74.010094	1.697954	0.000000	4.702867	0.000000	0.000000	0.000000	-0.420896	0.569844	-1.195582	0.000000	0.000000	3.000000	80.000000	0.000000
14979.650815	-0.024297	0.551513	0.209448	81.371490	80.280258	72.739807	1.698653	0.000000	4.702614	0.000000	0.000000	0.000000	-0.424339	0.587402	-1.214274	0.000000	0.000000	3.000000	80.000000	0.000000
14979.654149	-0.024297	0.551513	0.209448	81.371490	80.280258	72.739807	1.698653	0.000000	4.702614	0.000000	0.000000	0.000000	-0.424339	0.587402	-1.214274	0.000000	0.000000	3.000000	80.000000	0.000000
14979.657482	-0.024297	0.551513	0.209448	81.371490	80.280258	72.739807	1.698653	0.000000	4.702614	0.000000	0.000000	0.000000	-0.424339	0.587402	-1.214274	0.000000	0.000000	3.000000	80.000000	0.000000
14979.660815	-0.025817	0.553512	0.205353	81.379028	79.134598	71.765518	1.699598	0.000000	4.702272	0.000000	0.000000	0.000000	-0.456008	0.599650	-1.228503	0.000000	0.000000	3.000000	80.000000	0.000000
14979.664149	-0.025817	0.553512	0.205353	81.379028	79.134598	71.765518	1.699598	0.000000	4.702272	0.000000	0.000000	0.000000	-0.456008	0.599650	-1.228503	0.000000	0.000000	3.000000	80.000000	0.000000
14979.667482	-0.025817	0.553512	0.205353	81.379028	79.134598	71.765518	1.699598	0.000000	4.702272	0.000000	0.000000	0.000000	-0.456008	0.599650	-1.228503	0.000000	0.000000	3.000000	80.000000	0.000000
14979.670815	-0.027409	0.555535	0.201230	81.386139	78.275429	71.084236	1.698790	0.000000	4.702565	0.000000	0.000000	0.000000	-0.477749	0.606754	-1.236797	0.000000	0.000000	3.000000	80.000000	0.000000
14979.674149	-0.027409	0.555535	0.201230	81.386139	78.275429	71.084236	1.698790	0.000000	4.702565	0.000000	0.000000	0.000000	-0.477749	0.606754	-1.236797	0.000000	0.000000	3.000000	80.000000	0.000000
14979.677482	-0.027409	0.555535	0.201230	81.386139	78.275429	71.084236	1.698790	0.000000	4.702565	0.000000	0.000000	0.000000	-0.477749	0.606754	-1.236797	0.000000	0.000000	3.000000	80.000000	0.000000
14979.680815	-0.029072	0.557580	0.197079	81.399422	77.802109	70.789299	1.696656	0.000000	4.703335	0.000000	0.000000	0.000000	-0.498913	0.613589	-1.245226	0.000000	0.000000	3.000000	80.000000	0.000000
14979.684149	-0.029072	0.557580	0.197079	81.399422	77.802109	70.789299	1.696656	0.000000	4.703335	0.000000	0.000000	0.000000	-0.498913	0.613589	-1.245226	0.000000	0.000000	3.000000	80.000000	0.000000
14979.687482	-0.029072	0.557580	0.197079	81.399422	77.802109	70.789299	1.696656	0.000000	4.703335	0.000000	0.000000	0.000000	-0.498913	0.613589	-1.245226	0.000000	0.000000	3.000000	80.000000	0.000000
14979.690815	-0.030836	0.559667	0.192913	81.421349	77.588150	70.754227	1.693155	0.000000	4.704597	0.000000	0.000000	0.000000	-0.528955	0.626209	-1.249943	0.000000	0.000000	3.000000	80.000000	0.000000
14979.694149	-0.030836	0.559667	0.192913	81.421349	77.588150	70.754227	1.693155	0.000000	4.704597	0.000000	0.000000	0.000000	-0.528955	0.626209	-1.249943	0.000000	0.000000	3.000000	80.000000	0.000000
14979.697482	-0.030836	0.559667	0.192913	81.421349	77.588150	70.754227	1.693155	0.000000	4.704597	0.000000	0.000000	0.000000	-0.528955	0.626209	-1.249943	0.000000	0.000000	3.000000	80.000000	0.000000
14979.700815	-0.032698	0.561801	0.188764	81.453621	77.621925	70.963486	1.687458	0.000000	4.706643	0.000000	0.000000	0.000000	-0.558789	0.640213	-1.244548	0.000000	0.000000	3.000000	80.000000	0.000000
14979.704149	-0.032698	0.561801	0.188764	81.453621	77.621925	70.963486	1.687458	0.000000	4.706643	0.000000	0.000000	0.000000	-0.558789	0.640213	-1.244548	0.000000	0.000000	3.000000	80.000000	0.000000
14979.707482	-0.032698	0.561801	0.188764	81.453621	77.621925	70.963486	1.687458	0.000000	4.706643	0.000000	0.000000	0.000000	-0.558789	0.640213	-1.244548	0.000000	0.000000	3.000000	80.000000	0.000000
14979.710815	-0.034600	0.564008	0.184686	81.492828	77.835037	71.349945	1.679158	0.000000	4.709610	0.000000	0.000000	0.000000	-0.570515	0.661877	-1.223569	0.000000	0.000000	3.000000	80.000000	0.000000
14979.714149	-0.034600	0.564008	0.184686	81.492828	77.835037	71.349945	1.679158	0.000000	4.709610	0.000000	0.000000	0.000000	-0.570515	0.661877	-1.223569	0.000000	0.000000	3.000000	80.000000	0.000000
14979.717482	-0.034600	0.564008	0.184686	81.492828	77.835037	71.349945	1.679158	0.000000	4.709610	0.000000	0.000000	0.000000	-0.570515	0.661877	-1.223569	0.000000	0.000000	3.000000	80.000000	0.000000
14979.720815	-0.036541	0.566251	0.180684	81.546951	78.020798	71.700653	1.669021	0.000000	4.713212	0.000000	0.000000	0.000000	-0.582244	0.673074	-1.200566	0.000000	0.000000	3.000000	80.000000	0.000000
14979.724149	-0.036541	0.566251	0.180684	81.546951	78.020798	71.700653	1.669021	0.000000	4.713212	0.000000	0.000000	0.000000	-0.582244	0.673074	-1.200566	0.000000	0.000000	3.000000	80.000000	0.000000
14979.727482	-0.036541	0.566251	0.180684	81.546951	78.020798	71.700653	1.669021	0.000000	4.713212	0.000000	0.000000	0.000000	-0.582244	0.673074	-1.200566	0.000000	0.000000	3.000000	80.000000	0.000000
14979.730815	-0.038579	0.568547	0.176735	81.626587	78.105949	71.937225	1.656866	0.000000	4.717499	0.000000	0.000000	0.000000	-0.611594	0.688807	-1.184487	0.000000	0.000000	3.000000	80.000000	0.000000
14979.734149	-0.038579	0.568547	0.176735	81.626587	78.105949	71.937225	1.656866	0.000000	4.717499	0.000000	0.000000	0.000000	-0.611594	0.688807	-1.184487	0.000000	0.000000	3.000000	80.000000	0.000000
14979.737482	-0.038579	0.568547	0.176735	81.626587	78.105949	71.937225	1.656866	0.000000	4.717499	0.000000	0.000000	0.000000	-0.611594	0.688807	-1.184487	0.000000	0.000000	3.000000	80.000000	0.000000
14979.740815	-0.040713	0.570910	0.172820	81.750046	78.025566	71.986725	1.641348	0.000000	4.722920	0.000000	0.000000	0.000000	-0.640096	0.708799	-1.174600	0.000000	0.000000	3.000000	80.000000	0.000000
14979.744149	-0.040713	0.570910	0.172820	81.750046	78.025566	71.986725	1.641348	0.000000	4.722920	0.000000	0.000000	0.000000	-0.640096	0.708799	-1.174600	0.000000	0.000000	3.000000	80.000000	0.000000
14979.747482	-0.040713	0.570910	0.172820	81.750046	78.025566	71.986725	1.641348	0.000000	4.722920	0.000000	0.000000	0.000000	-0.640096	0.708799	-1.174600	0.000000	0.000000	3.000000	80.000000	0.000000
14979.750815	-0.042940	0.573284	0.168929	81.919075	77.890823	71.957809	1.622462	0.000000	4.729442	0.000000	0.000000	0.000000	-0.667927	0.712279	-1.167318	0.000000	0.000000	3.000000	80.000000	0.000000
14979.754149	-0.042940	0.573284	0.168929	81.919075	77.890823	71.957809	1.622462	0.000000	4.729442	0.000000	0.000000	0.000000	-0.667927	0.712279	-1.167318	0.000000	0.000000	3.000000	80.000000	0.000000
14979.757482	-0.042940	0.573284	0.168929	81.919075	77.890823	71.957809	1.622462	0.000000	4.729442	0.000000	0.000000	0.000000	-0.667927	0.712279	-1.167318	0.000000	0.000000	3.000000	80.000000	0.000000
14979.760815	-0.045376	0.575691	0.165068	82.106438	77.819992	71.993484	1.600075	0.000000	4.737063	0.000000	0.000000	0.000000	-0.731003	0.721994	-1.158392	0.000000	0.000000	3.000000	80.000000	0.000000
14979.764149	-0.045376	0.575691	0.165068	82.106438	77.819992	71.993484	1.600075	0.000000	4.737063	0.000000	0.000000	0.000000	-0.731003	0.721994	-1.158392	0.000000	0.000000	3.000000	80.000000	0.000000
14979.767482	-0.045376	0.575691	0.165068	82.106438	77.819992	71.993484	1.600075	0.000000	4.737063	0.000000	0.000000	0.000000	-0.731003	0.721994	-1.158392	0.000000	0.000000	3.000000	80.000000	0.000000
14979.770815	-0.047897	0.578083	0.161179	82.293144	78.106712	72.400330	1.570814	0.000000	4.746845	0.000000	0.000000	0.000000	-0.756260	0.717515	-1.166523	0.000000	0.000000	3.000000	80.000000	0.000000
14979.774149	-0.047897	0.578083	0.161179	82.293144	78.106712	72.400330	1.570814	0.000000	4.746845	0.000000	0.000000	0.000000	-0.756260	0.717515	-1.166523	0.000000	0.000000	3.000000	80.000000	0.000000
14979.777482	-0.047897	0.578083	0.161179	82.293144	78.106712	72.400330	1.570814	0.000000	4.746845	0.000000	0.000000	0.000000	-0.756260	0.717515	-1.166523	0.000000	0.000000	3.000000	80.000000	0.000000
14979.780815	-0.050531	0.580500	0.157289	82.446617	78.877037	73.321442	1.537944	0.000000	4.757597	0.000000	0.000000	0.000000	-0.790273	0.725213	-1.167013	0.000000	0.000000	3.000000	80.000000	0.000000
14979.784149	-0.050531	0.580500	0.157289	82.446617	78.877037	73.321442	1.537944	0.000000	4.757597	0.000000	0.000000	0.000000	-0.790273	0.725213	-1.167013	0.000000	0.000000	3.000000	80.000000	0.000000
14979.787482	-0.050531	0.580500	0.157289	82.446617	78.877037	73.321442	1.537944	0.000000	4.757597	0.000000	0.000000	0.000000	-0.790273	0.725213	-1.167013	0.000000	0.000000	3.000000	80.000000	0.000000
14979.790815	-0.053250	0.582863	0.153434	82.538994	79.823242	74.472168	1.500097	0.000000	4.769666	0.000000	0.000000	0.000000	-0.815754	0.708799	-1.156679	0.000000	0.000000	3.000000	80.000000	0.000000
14979.794149	-0.053250	0.582863	0.153434	82.538994	79.823242	74.472168	1.500097	0.000000	4.769666	0.000000	0.000000	0.000000	-0.815754	0.708799	-1.156679	0.000000	0.000000	3.000000	80.000000	0.000000
14979.797482	-0.053250	0.582863	0.153434	82.538994	79.823242	74.472168	1.500097	0.000000	4.769666	0.000000	0.000000	0.000000	-0.815754	0.708799	-1.156679	0.000000	0.000000	3.000000	80.000000	0.000000
14979.800815	-0.056051	0.585218	0.149584	82.556366	80.560646	75.476982	1.457300	0.000000	4.782915	0.000000	0.000000	0.000000	-0.840062	0.706749	-1.154799	0.000000	0.000000	3.000000	80.000000	0.000000
14979.804149	-0.056051	0.585218	0.149584	82.556366	80.560646	75.476982	1.457300	0.000000	4.782915	0.000000	0.000000	0.000000	-0.840062	0.706749	-1.154799	0.000000	0.000000	3.000000	80.000000	0.000000
14979.807482	-0.056051	0.585218	0.149584	82.556366	80.560646	75.476982	1.457300	0.000000	4.782915	0.000000	0.000000	0.000000	-0.840062	0.706749	-1.154799	0.000000	0.000000	3.000000	80.000000	0.000000
14979.810815	-0.056051	0.585218	0.149584	82.552467	80.942787	76.147430	1.409472	0.000000	4.797227	0.000000	0.000000	0.000000	-0.840062	0.706749	-1.154799	0.000000	0.000000	3.000000	80.000000	0.000000
14979.814149	-0.058845	0.587535	0.145756	82.552467	80.942787	76.147430	1.409472	0.000000	4.797227	0.000000	0.000000	0.000000	-0.838296	0.694908	-1.148493	0.000000	0.000000	3.000000	80.000000	0.000000
14979.817482	-0.058845	0.587535	0.145756	82.552467	80.942787	76.147430	1.409472	0.000000	4.797227	0.000000	0.000000	0.000000	-0.838296	0.694908	-1.148493	0.000000	0.000000	3.000000	80.000000	0.000000
14979.820815	-0.061658	0.589805	0.141911	82.549019	80.973557	76.474449	1.358656	0.000000	4.811866	0.000000	0.000000	0.000000	-0.843975	0.680971	-1.153558	0.000000	0.000000	3.000000	80.000000	0.000000
14979.824149	-0.061658	0.589805	0.141911	82.549019	80.973557	76.474449	1.358656	0.000000	4.811866	0.000000	0.000000	0.000000	-0.843975	0.680971	-1.153558	0.000000	0.000000	3.000000	80.000000	0.000000
14979.827482	-0.061658	0.589805	0.141911	82.549019	80.973557	76.474449	1.358656	0.000000	4.811866	0.000000	0.000000	0.000000	-0.843975	0.680971	-1.153558	0.000000	0.000000	3.000000	80.000000	0.000000
14979.830815	-0.064407	0.592016	0.138080	82.547226	80.632072	76.429657	1.304148	0.000000	4.826924	0.000000	0.000000	0.000000	-0.824607	0.663495	-1.149337	0.000000	0.000000	3.000000	80.000000	0.000000
14979.834149	-0.064407	0.592016	0.138080	82.547226	80.632072	76.429657	1.304148	0.000000	4.826924	0.000000	0.000000	0.000000	-0.824607	0.663495	-1.149337	0.000000	0.000000	3.000000	80.000000	0.000000
14979.837482	-0.064407	0.592016	0.138080	82.547226	80.632072	76.429657	1.304148	0.000000	4.826924	0.000000	0.000000	0.000000	-0.824607	0.663495	-1.149337	0.000000	0.000000	3.000000	80.000000	0.000000
14979.840815	-0.067086	0.594227	0.134213	82.547676	80.145027	76.236107	1.248061	0.000000	4.841729	0.000000	0.000000	0.000000	-0.803803	0.663323	-1.159892	0.000000	0.000000	3.000000	80.000000	0.000000
14979.844149	-0.067086	0.594227	0.134213	82.547676	80.145027	76.236107	1.248061	0.000000	4.841729	0.000000	0.000000	0.000000	-0.803803	0.663323	-1.159892	0.000000	0.000000	3.000000	80.000000	0.000000
14979.847482	-0.067086	0.594227	0.134213	82.547676	80.145027	76.236107	1.248061	0.000000	4.841729	0.000000	0.000000	0.000000	-0.803803	0.663323	-1.159892	0.000000	0.000000	3.000000	80.000000	0.000000
14979.850815	-0.069671	0.596340	0.130339	82.557663	79.689369	76.062004	1.190884	0.000000	4.856109	0.000000	0.000000	0.000000	-0.775461	0.633815	-1.162457	0.000000	0.000000	3.000000	80.000000	0.000000
14979.854149	-0.069671	0.596340	0.130339	82.557663	79.689369	76.062004	1.190884	0.000000	4.856109	0.000000	0.000000	0.000000	-0.775461	0.633815	-1.162457	0.000000	0.000000	3.000000	80.000000	0.000000
14979.857482	-0.069671	0.596340	0.130339	82.557663	79.689369	76.062004	1.190884	0.000000	4.856109	0.000000	0.000000	0.000000	-0.775461	0.633815	-1.162457	0.000000	0.000000	3.000000	80.000000	0.000000
14979.860815	-0.072250	0.598449	0.126482	82.594086	79.235931	75.874092	1.133189	0.000000	4.869896	0.000000	0.000000	0.000000	-0.773695	0.632675	-1.156985	0.000000	0.000000	3.000000	80.000000	0.000000
14979.864149	-0.072250	0.598449	0.126482	82.594086	79.235931	75.874092	1.133189	0.000000	4.869896	0.000000	0.000000	0.000000	-0.773695	0.632675	-1.156985	0.000000	0.000000	3.000000	80.000000	0.000000
14979.867482	-0.072250	0.598449	0.126482	82.594086	79.235931	75.874092	1.133189	0.000000	4.869896	0.000000	0.000000	0.000000	-0.773695	0.632675	-1.156985	0.000000	0.000000	3.000000	80.000000	0.000000
14979.870815	-0.074823	0.600470	0.122645	82.666397	78.784332	75.665321	1.071503	0.000000	4.883839	0.000000	0.000000	0.000000	-0.771978	0.606367	-1.150990	0.000000	0.000000	3.000000	80.000000	0.000000
14979.874149	-0.074823	0.600470	0.122645	82.666397	78.784332	75.665321	1.071503	0.000000	4.883839	0.000000	0.000000	0.000000	-0.771978	0.606367	-1.150990	0.000000	0.000000	3.000000	80.000000	0.000000
14979.877482	-0.074823	0.600470	0.122645	82.666397	78.784332	75.665321	1.071503	0.000000	4.883839	0.000000	0.000000	0.000000	-0.771978	0.606367	-1.150990	0.000000	0.000000	3.000000	80.000000	0.000000
14979.880815	-0.077282	0.602405	0.118844	82.763428	78.365372	75.447899	1.005433	0.000000	4.897867	0.000000	0.000000	0.000000	-0.737478	0.580509	-1.140272	0.000000	0.000000	3.000000	80.000000	0.000000
14979.884149	-0.077282	0.602405	0.118844	82.763428	78.365372	75.447899	1.005433	0.000000	4.897867	0.000000	0.000000	0.000000	-0.737478	0.580509	-1.140272	0.000000	0.000000	3.000000	80.000000	0.000000
14979.887482	-0.077282	0.602405	0.118844	82.763428	78.365372	75.447899	1.005433	0.000000	4.897867	0.000000	0.000000	0.000000	-0.737478	0.580509	-1.140272	0.000000	0.000000	3.000000	80.000000	0.000000
14979.890815	-0.079610	0.604275	0.115158	82.860237	77.925110	75.200859	0.938803	0.000000	4.911074	0.000000	0.000000	0.000000	-0.698543	0.560786	-1.105881	0.000000	0.000000	3.000000	80.000000	0.000000
14979.894149	-0.079610	0.604275	0.115158	82.860237	77.925110	75.200859	0.938803	0.000000	4.911074	0.000000	0.000000	0.000000	-0.698543	0.560786	-1.105881	0.000000	0.000000	3.000000	80.000000	0.000000
14979.897482	-0.079610	0.604275	0.115158	82.860237	77.925110	75.200859	0.938803	0.000000	4.911074	0.000000	0.000000	0.000000	-0.698543	0.560786	-1.105881	0.000000	0.000000	3.000000	80.000000	0.000000
14979.900815	-0.081775	0.606062	0.111521	82.926956	77.518280	75.000549	0.871739	0.000000	4.923420	0.000000	0.000000	0.000000	-0.649539	0.536122	-1.091281	0.000000	0.000000	3.000000	80.000000	0.000000
14979.904149	-0.081775	0.606062	0.111521	82.926956	77.518280	75.000549	0.871739	0.000000	4.923420	0.000000	0.000000	0.000000	-0.649539	0.536122	-1.091281	0.000000	0.000000	3.000000	80.000000	0.000000
14979.907482	-0.081775	0.606062	0.111521	82.926956	77.518280	75.000549	0.871739	0.000000	4.923420	0.000000	0.000000	0.000000	-0.649539	0.536122	-1.091281	0.000000	0.000000	3.000000	80.000000	0.000000
14979.910815	-0.083760	0.607747	0.107983	82.957924	77.144638	74.853432	0.806405	0.000000	4.934543	0.000000	0.000000	0.000000	-0.595440	0.505483	-1.061286	0.000000	0.000000	3.000000	80.000000	0.000000
14979.914149	-0.083760	0.607747	0.107983	82.957924	77.144638	74.853432	0.806405	0.000000	4.934543	0.000000	0.000000	0.000000	-0.595440	0.505483	-1.061286	0.000000	0.000000	3.000000	80.000000	0.000000
14979.917482	-0.083760	0.607747	0.107983	82.957924	77.144638	74.853432	0.806405	0.000000	4.934543	0.000000	0.000000	0.000000	-0.595440	0.505483	-1.061286	0.000000	0.000000	3.000000	80.000000	0.000000
14979.920815	-0.083760	0.607747	0.107983	82.987427	76.831291	74.757462	0.743605	0.000000	4.944396	0.000000	0.000000	0.000000	-0.595440	0.505483	-1.061286	0.000000	0.000000	3.000000	80.000000	0.000000
14979.924149	-0.085604	0.609333	0.104423	82.987427	76.831291	74.757462	0.743605	0.000000	4.944396	0.000000	0.000000	0.000000	-0.553256	0.476014	-1.068096	0.000000	0.000000	3.000000	80.000000	0.000000
14979.927482	-0.085604	0.609333	0.104423	82.987427	76.831291	74.757462	0.743605	0.000000	4.944396	0.000000	0.000000	0.000000	-0.553256	0.476014	-1.068096	0.000000	0.000000	3.000000	80.000000	0.000000
14979.930815	-0.085604	0.609333	0.104423	83.049629	76.580765	74.691086	0.682844	0.000000	4.953153	0.000000	0.000000	0.000000	-0.553256	0.476014	-1.068096	0.000000	0.000000	3.000000	80.000000	0.000000
14979.934149	-0.087340	0.610863	0.100865	83.049629	76.580765	74.691086	0.682844	0.000000	4.953153	0.000000	0.000000	0.000000	-0.520845	0.458947	-1.067136	0.000000	0.000000	3.000000	80.000000	0.000000
14979.937482	-0.087340	0.610863	0.100865	83.049629	76.580765	74.691086	0.682844	0.000000	4.953153	0.000000	0.000000	0.000000	-0.520845	0.458947	-1.067136	0.000000	0.000000	3.000000	80.000000	0.000000
14979.940815	-0.089018	0.612296	0.097276	83.157715	76.385834	74.637901	0.622663	0.000000	4.961078	0.000000	0.000000	0.000000	-0.503334	0.429770	-1.076788	0.000000	0.000000	3.000000	80.000000	0.000000
14979.944149	-0.089018	0.612296	0.097276	83.157715	76.385834	74.637901	0.622663	0.000000	4.961078	0.000000	0.000000	0.000000	-0.503334	0.429770	-1.076788	0.000000	0.000000	3.000000	80.000000	0.000000
14979.947482	-0.089018	0.612296	0.097276	83.157715	76.385834	74.637901	0.622663	0.000000	4.961078	0.000000	0.000000	0.000000	-0.503334	0.429770	-1.076788	0.000000	0.000000	3.000000	80.000000	0.000000
14979.950815	-0.090595	0.613713	0.093721	83.298225	76.226578	74.589706	0.549091	0.000000	4.863808	0.000000	0.000000	0.000000	-0.472975	0.425253	-1.066637	0.000000	0.000000	3.000000	80.000000	0.000000
14979.954149	-0.090595	0.613713	0.093721	83.298225	76.226578	74.589706	0.549091	0.000000	4.863808	0.000000	0.000000	0.000000	-0.472975	0.425253	-1.066637	0.000000	0.000000	3.000000	80.000000	0.000000
14979.957482	-0.090595	0.613713	0.093721	83.298225	76.226578	74.589706	0.549091	0.000000	4.863808	0.000000	0.000000	0.000000	-0.472975	0.425253	-1.066637	0.000000	0.000000	3.000000	80.000000	0.000000
14979.960815	-0.092103	0.615076	0.090227	83.430901	76.043159	74.479904	0.470261	0.000000	4.686036	0.000000	0.000000	0.000000	-0.452549	0.408799	-1.048098	0.000000	0.000000	3.000000	80.000000	0.000000
14979.964149	-0.092103	0.615076	0.090227	83.430901	76.043159	74.479904	0.470261	0.000000	4.686036	0.000000	0.000000	0.000000	-0.452549	0.408799	-1.048098	0.000000	0.000000	3.000000	80.000000	0.000000
14979.967482	-0.092103	0.615076	0.090227	83.430901	76.043159	74.479904	0.470261	0.000000	4.686036	0.000000	0.000000	0.000000	-0.452549	0.408799	-1.048098	0.000000	0.000000	3.000000	80.000000	0.000000
14979.970815	-0.093496	0.616406	0.086819	83.523621	75.844139	74.145416	0.394836	0.000000	4.511353	0.000000	0.000000	0.000000	-0.417885	0.398963	-1.022267	0.000000	0.000000	3.000000	80.000000	0.000000
14979.974149	-0.093496	0.616406	0.086819	83.523621	75.844139	74.145416	0.394836	0.000000	4.511353	0.000000	0.000000	0.000000	-0.417885	0.398963	-1.022267	0.000000	0.000000	3.000000	80.000000	0.000000
14979.977482	-0.093496	0.616406	0.086819	83.523621	75.844139	74.145416	0.394836	0.000000	4.511353	0.000000	0.000000	0.000000	-0.417885	0.398963	-1.022267	0.000000	0.000000	3.000000	80.000000	0.000000
14979.980815	-0.094791	0.617696	0.083582	83.574257	75.599335	73.942879	0.325189	0.000000	4.340975	0.000000	0.000000	0.000000	-0.388403	0.387115	-0.971257	0.000000	0.000000	3.000000	80.000000	0.000000
14979.984149	-0.094791	0.617696	0.083582	83.574257	75.599335	73.942879	0.325189	0.000000	4.340975	0.000000	0.000000	0.000000	-0.388403	0.387115	-0.971257	0.000000	0.000000	3.000000	80.000000	0.000000
14979.987482	-0.094791	0.617696	0.083582	83.574257	75.599335	73.942879	0.325189	0.000000	4.340975	0.000000	0.000000	0.000000	-0.388403	0.387115	-0.971257	0.000000	0.000000	3.000000	80.000000	0.000000
14979.990815	-0.095975	0.618907	0.080429	83.600456	75.389374	73.888275	0.260455	0.000000	4.179099	0.000000	0.000000	0.000000	-0.355303	0.363336	-0.946032	0.000000	0.000000	3.000000	80.000000	0.000000
14979.994149	-0.095975	0.618907	0.080429	83.600456	75.389374	73.888275	0.260455	0.000000	4.179099	0.000000	0.000000	0.000000	-0.355303	0.363336	-0.946032	0.000000	0.000000	3.000000	80.000000	0.000000
14979.997482	-0.095975	0.618907	0.080429	83.600456	75.389374	73.888275	0.260455	0.000000	4.179099	0.000000	0.000000	0.000000	-0.355303	0.363336	-0.946032	0.000000	0.000000	3.000000	80.000000	0.000000
14980.000815	-0.095975	0.618907	0.080429	83.635727	75.136765	73.770409	0.201238	0.000000	4.021427	0.000000	0.000000	0.000000	-0.355303	0.363336	-0.946032	0.000000	0.000000	3.000000	80.000000	0.000000
14980.004149	-0.097064	0.620093	0.077426	83.635727	75.136765	73.770409	0.201238	0.000000	4.021427	0.000000	0.000000	0.000000	-0.326530	0.355778	-0.900807	0.000000	0.000000	3.000000	80.000000	0.000000
14980.007482	-0.097064	0.620093	0.077426	83.635727	75.136765	73.770409	0.201238	0.000000	4.021427	0.000000	0.000000	0.000000	-0.326530	0.355778	-0.900807	0.000000	0.000000	3.000000	80.000000	0.000000
14980.010815	-0.098004	0.621215	0.074557	83.680344	74.896286	73.644402	0.146816	0.000000	3.871292	0.000000	0.000000	0.000000	-0.281978	0.336613	-0.860796	0.000000	0.000000	3.000000	80.000000	0.000000
14980.014149	-0.098004	0.621215	0.074557	83.680344	74.896286	73.644402	0.146816	0.000000	3.871292	0.000000	0.000000	0.000000	-0.281978	0.336613	-0.860796	0.000000	0.000000	3.000000	80.000000	0.000000
14980.017482	-0.098004	0.621215	0.074557	83.680344	74.896286	73.644402	0.146816	0.000000	3.871292	0.000000	0.000000	0.000000	-0.281978	0.336613	-0.860796	0.000000	0.000000	3.000000	80.000000	0.000000
14980.020815	-0.098004	0.621215	0.074557	83.708450	74.725433	73.594772	0.099820	0.000000	3.727827	0.000000	0.000000	0.000000	-0.281978	0.336613	-0.860796	0.000000	0.000000	3.000000	80.000000	0.000000
14980.024149	-0.098810	0.622252	0.071744	83.708450	74.725433	73.594772	0.099820	0.000000	3.727827	0.000000	0.000000	0.000000	-0.241861	0.311147	-0.843886	0.000000	0.000000	3.000000	80.000000	0.000000
14980.027482	-0.098810	0.622252	0.071744	83.708450	74.725433	73.594772	0.099820	0.000000	3.727827	0.000000	0.000000	0.000000	-0.241861	0.311147	-0.843886	0.000000	0.000000	3.000000	80.000000	0.000000
14980.030815	-0.098810	0.622252	0.071744	83.734901	74.577881	73.545776	0.059510	0.000000	3.587179	0.000000	0.000000	0.000000	-0.241861	0.311147	-0.843886	0.000000	0.000000	3.000000	80.000000	0.000000
14980.034149	-0.099517	0.623218	0.069020	83.734901	74.577881	73.545776	0.059510	0.000000	3.587179	0.000000	0.000000	0.000000	-0.212045	0.289593	-0.816930	0.000000	0.000000	3.000000	80.000000	0.000000
14980.037482	-0.099517	0.623218	0.069020	83.734901	74.577881	73.545776	0.059510	0.000000	3.587179	0.000000	0.000000	0.000000	-0.212045	0.289593	-0.816930	0.000000	0.000000	3.000000	80.000000	0.000000
14980.040815	-0.100119	0.624101	0.066351	83.775055	74.363754	73.424492	0.024169	0.000000	3.451024	0.000000	0.000000	0.000000	-0.180755	0.264994	-0.800781	0.000000	0.000000	3.000000	80.000000	0.000000
14980.044149	-0.100119	0.624101	0.066351	83.775055	74.363754	73.424492	0.024169	0.000000	3.451024	0.000000	0.000000	0.000000	-0.180755	0.264994	-0.800781	0.000000	0.000000	3.000000	80.000000	0.000000
14980.047482	-0.100119	0.624101	0.066351	83.775055	74.363754	73.424492	0.024169	0.000000	3.451024	0.000000	0.000000	0.000000	-0.180755	0.264994	-0.800781	0.000000	0.000000	3.000000	80.000000	0.000000
14980.050815	-0.100119	0.624101	0.066351	83.822670	73.755783	72.904251	-0.005957	0.000000	3.317561	0.000000	0.000000	0.000000	-0.180755	0.264994	-0.800781	0.000000	0.000000	3.000000	80.000000	0.000000
14980.054149	-0.100723	0.624895	0.063741	83.822670	73.755783	72.904251	-0.005957	0.000000	3.317561	0.000000	0.000000	0.000000	-0.181024	0.238157	-0.783190	0.000000	0.000000	3.000000	80.000000	0.000000
14980.057482	-0.100723	0.624895	0.063741	83.822670	73.755783	72.904251	-0.005957	0.000000	3.317561	0.000000	0.000000	0.000000	-0.181024	0.238157	-0.783190	0.000000	0.000000	3.000000	80.000000	0.000000
14980.060815	-0.100723	0.624895	0.063741	83.854332	72.445045	71.686768	-0.036128	0.000000	3.187029	0.000000	0.000000	0.000000	-0.181024	0.238157	-0.783190	0.000000	0.000000	3.000000	80.000000	0.000000
14980.064149	-0.101254	0.625601	0.061204	83.854332	72.445045	71.686768	-0.036128	0.000000	3.187029	0.000000	0.000000	0.000000	-0.159294	0.211811	-0.761105	0.000000	0.000000	3.000000	80.000000	0.000000
14980.067482	-0.101254	0.625601	0.061204	83.854332	72.445045	71.686768	-0.036128	0.000000	3.187029	0.000000	0.000000	0.000000	-0.159294	0.211811	-0.761105	0.000000	0.000000	3.000000	80.000000	0.000000
14980.070815	-0.101254	0.625601	0.061204	83.847412	70.259895	69.608940	-0.062677	0.000000	3.060178	0.000000	0.000000	0.000000	-0.159294	0.211811	-0.761105	0.000000	0.000000	3.000000	80.000000	0.000000
14980.074149	-0.101734	0.626229	0.058713	83.847412	70.259895	69.608940	-0.062677	0.000000	3.060178	0.000000	0.000000	0.000000	-0.144004	0.188403	-0.747181	0.000000	0.000000	3.000000	80.000000	0.000000
14980.077482	-0.101734	0.626229	0.058713	83.847412	70.259895	69.608940	-0.062677	0.000000	3.060178	0.000000	0.000000	0.000000	-0.144004	0.188403	-0.747181	0.000000	0.000000	3.000000	80.000000	0.000000
14980.080815	-0.101734	0.626229	0.058713	83.824448	67.715897	67.177261	-0.086678	0.000000	2.935648	0.000000	0.000000	0.000000	-0.144004	0.188403	-0.747181	0.000000	0.000000	3.000000	80.000000	0.000000
14980.084149	-0.102118	0.626801	0.056293	83.824448	67.715897	67.177261	-0.086678	0.000000	2.935648	0.000000	0.000000	0.000000	-0.115222	0.171465	-0.725972	0.000000	0.000000	3.000000	80.000000	0.000000
14980.087482	-0.102118	0.626801	0.056293	83.824448	67.715897	67.177261	-0.086678	0.000000	2.935648	0.000000	0.000000	0.000000	-0.115222	0.171465	-0.725972	0.000000	0.000000	3.000000	80.000000	0.000000
14980.090815	-0.102118	0.626801	0.056293	83.789940	65.172386	64.733009	-0.105881	0.000000	2.814653	0.000000	0.000000	0.000000	-0.115222	0.171465	-0.725972	0.000000	0.000000	3.000000	80.000000	0.000000
14980.094149	-0.102405	0.627296	0.053930	83.789940	65.172386	64.733009	-0.105881	0.000000	2.814653	0.000000	0.000000	0.000000	-0.086108	0.148718	-0.708815	0.000000	0.000000	3.000000	80.000000	0.000000
14980.097482	-0.102405	0.627296	0.053930	83.789940	65.172386	64.733009	-0.105881	0.000000	2.814653	0.000000	0.000000	0.000000	-0.086108	0.148718	-0.708815	0.000000	0.000000	3.000000	80.000000	0.000000
14980.100815	-0.102405	0.627296	0.053930	83.747780	62.792606	62.444553	-0.120232	0.000000	2.696517	0.000000	0.000000	0.000000	-0.086108	0.148718	-0.708815	0.000000	0.000000	3.000000	80.000000	0.000000
14980.104149	-0.102608	0.627722	0.051686	83.747780	62.792606	62.444553	-0.120232	0.000000	2.696517	0.000000	0.000000	0.000000	-0.061128	0.127642	-0.673359	0.000000	0.000000	3.000000	80.000000	0.000000
14980.107482	-0.102608	0.627722	0.051686	83.747780	62.792606	62.444553	-0.120232	0.000000	2.696517	0.000000	0.000000	0.000000	-0.061128	0.127642	-0.673359	0.000000	0.000000	3.000000	80.000000	0.000000
14980.110815	-0.102608	0.627722	0.051686	83.702560	60.693798	60.428112	-0.130420	0.000000	2.584291	0.000000	0.000000	0.000000	-0.061128	0.127642	-0.673359	0.000000	0.000000	3.000000	80.000000	0.000000
14980.114149	-0.102780	0.628041	0.049433	83.702560	60.693798	60.428112	-0.130420	0.000000	2.584291	0.000000	0.000000	0.000000	-0.051501	0.095750	-0.675727	0.000000	0.000000	3.000000	80.000000	0.000000
14980.117482	-0.102780	0.628041	0.049433	83.702560	60.693798	60.428112	-0.130420	0.000000	2.584291	0.000000	0.000000	0.000000	-0.051501	0.095750	-0.675727	0.000000	0.000000	3.000000	80.000000	0.000000
14980.120815	-0.102780	0.628041	0.049433	83.656685	58.840946	58.656948	-0.139004	0.000000	2.471669	0.000000	0.000000	0.000000	-0.051501	0.095750	-0.675727	0.000000	0.000000	3.000000	80.000000	0.000000
14980.124149	-0.102909	0.628308	0.047244	83.656685	58.840946	58.656948	-0.139004	0.000000	2.471669	0.000000	0.000000	0.000000	-0.038796	0.080122	-0.656917	0.000000	0.000000	3.000000	80.000000	0.000000
14980.127482	-0.102909	0.628308	0.047244	83.656685	58.840946	58.656948	-0.139004	0.000000	2.471669	0.000000	0.000000	0.000000	-0.038796	0.080122	-0.656917	0.000000	0.000000	3.000000	80.000000	0.000000
14980.130815	-0.102909	0.628308	0.047244	83.613991	57.333744	57.228783	-0.145470	0.000000	2.362183	0.000000	0.000000	0.000000	-0.038796	0.080122	-0.656917	0.000000	0.000000	3.000000	80.000000	0.000000
14980.134149	-0.103063	0.628483	0.045074	83.613991	57.333744	57.228783	-0.145470	0.000000	2.362183	0.000000	0.000000	0.000000	-0.046065	0.052547	-0.650904	0.000000	0.000000	3.000000	80.000000	0.000000
14980.137482	-0.103063	0.628483	0.045074	83.613991	57.333744	57.228783	-0.145470	0.000000	2.362183	0.000000	0.000000	0.000000	-0.046065	0.052547	-0.650904	0.000000	0.000000	3.000000	80.000000	0.000000
14980.140815	-0.103063	0.628483	0.045074	83.569923	56.053875	56.034557	-0.153147	0.000000	2.253699	0.000000	0.000000	0.000000	-0.046065	0.052547	-0.650904	0.000000	0.000000	3.000000	80.000000	0.000000
14980.144149	-0.103204	0.628601	0.042986	83.569923	56.053875	56.034557	-0.153147	0.000000	2.253699	0.000000	0.000000	0.000000	-0.042226	0.035241	-0.626436	0.000000	0.000000	3.000000	80.000000	0.000000
14980.147482	-0.103204	0.628601	0.042986	83.569923	56.053875	56.034557	-0.153147	0.000000	2.253699	0.000000	0.000000	0.000000	-0.042226	0.035241	-0.626436	0.000000	0.000000	3.000000	80.000000	0.000000
14980.150815	-0.103204	0.628601	0.042986	83.504448	55.052593	55.136147	-0.160185	0.000000	2.149293	0.000000	0.000000	0.000000	-0.042226	0.035241	-0.626436	0.000000	0.000000	3.000000	80.000000	0.000000
14980.154149	-0.103367	0.628656	0.040909	83.504448	55.052593	55.136147	-0.160185	0.000000	2.149293	0.000000	0.000000	0.000000	-0.048971	0.016641	-0.623087	0.000000	0.000000	3.000000	80.000000	0.000000
14980.157482	-0.103367	0.628656	0.040909	83.504448	55.052593	55.136147	-0.160185	0.000000	2.149293	0.000000	0.000000	0.000000	-0.048971	0.016641	-0.623087	0.000000	0.000000	3.000000	80.000000	0.000000
14980.160815	-0.103367	0.628656	0.040909	83.385979	54.242069	54.469898	-0.168347	0.000000	2.045445	0.000000	0.000000	0.000000	-0.048971	0.016641	-0.623087	0.000000	0.000000	3.000000	80.000000	0.000000
14980.164149	-0.103497	0.628676	0.038933	83.385979	54.242069	54.469898	-0.168347	0.000000	2.045445	0.000000	0.000000	0.000000	-0.039158	0.006054	-0.592769	0.000000	0.000000	3.000000	80.000000	0.000000
14980.167482	-0.103497	0.628676	0.038933	83.385979	54.242069	54.469898	-0.168347	0.000000	2.045445	0.000000	0.000000	0.000000	-0.039158	0.006054	-0.592769	0.000000	0.000000	3.000000	80.000000	0.000000
14980.170815	-0.103497	0.628676	0.038933	83.211464	53.645893	54.051552	-0.174873	0.000000	1.946651	0.000000	0.000000	0.000000	-0.039158	0.006054	-0.592769	0.000000	0.000000	3.000000	80.000000	0.000000
14980.174149	-0.103625	0.628655	0.037077	83.211464	53.645893	54.051552	-0.174873	0.000000	1.946651	0.000000	0.000000	0.000000	-0.038125	-0.006453	-0.556816	0.000000	0.000000	3.000000	80.000000	0.000000
14980.177482	-0.103625	0.628655	0.037077	83.211464	53.645893	54.051552	-0.174873	0.000000	1.946651	0.000000	0.000000	0.000000	-0.038125	-0.006453	-0.556816	0.000000	0.000000	3.000000	80.000000	0.000000
14980.180815	-0.103625	0.628655	0.037077	82.981667	53.279190	53.908764	-0.181227	0.000000	1.853848	0.000000	0.000000	0.000000	-0.038125	-0.006453	-0.556816	0.000000	0.000000	3.000000	80.000000	0.000000
14980.184149	-0.103702	0.628593	0.035351	82.981667	53.279190	53.908764	-0.181227	0.000000	1.853848	0.000000	0.000000	0.000000	-0.023272	-0.018564	-0.517811	0.000000	0.000000	3.000000	80.000000	0.000000
14980.187482	-0.103702	0.628593	0.035351	82.981667	53.279190	53.908764	-0.181227	0.000000	1.853848	0.000000	0.000000	0.000000	-0.023272	-0.018564	-0.517811	0.000000	0.000000	3.000000	80.000000	0.000000
14980.190815	-0.103702	0.628593	0.035351	82.721390	52.922852	53.787033	-0.185106	0.000000	1.767546	0.000000	0.000000	0.000000	-0.023272	-0.018564	-0.517811	0.000000	0.000000	3.000000	80.000000	0.000000
14980.194149	-0.103752	0.628471	0.033736	82.721390	52.922852	53.787033	-0.185106	0.000000	1.767546	0.000000	0.000000	0.000000	-0.014838	-0.036441	-0.484470	0.000000	0.000000	3.000000	80.000000	0.000000
14980.197482	-0.103752	0.628471	0.033736	82.721390	52.922852	53.787033	-0.185106	0.000000	1.767546	0.000000	0.000000	0.000000	-0.014838	-0.036441	-0.484470	0.000000	0.000000	3.000000	80.000000	0.000000
14980.200815	-0.103752	0.628471	0.033736	82.466438	52.718414	53.799961	-0.187579	0.000000	1.686801	0.000000	0.000000	0.000000	-0.014838	-0.036441	-0.484470	0.000000	0.000000	3.000000	80.000000	0.000000
14980.204149	-0.103798	0.628339	0.032233	82.466438	52.718414	53.799961	-0.187579	0.000000	1.686801	0.000000	0.000000	0.000000	-0.013921	-0.039733	-0.451004	0.000000	0.000000	3.000000	80.000000	0.000000
14980.207482	-0.103798	0.628339	0.032233	82.466438	52.718414	53.799961	-0.187579	0.000000	1.686801	0.000000	0.000000	0.000000	-0.013921	-0.039733	-0.451004	0.000000	0.000000	3.000000	80.000000	0.000000
14980.210815	-0.103798	0.628339	0.032233	82.242149	52.571770	53.840630	-0.189899	0.000000	1.611634	0.000000	0.000000	0.000000	-0.013921	-0.039733	-0.451004	0.000000	0.000000	3.000000	80.000000	0.000000
14980.214149	-0.103816	0.628176	0.030832	82.242149	52.571770	53.840630	-0.189899	0.000000	1.611634	0.000000	0.000000	0.000000	-0.005297	-0.048871	-0.420276	0.000000	0.000000	3.000000	80.000000	0.000000
14980.217482	-0.103816	0.628176	0.030832	82.242149	52.571770	53.840630	-0.189899	0.000000	1.611634	0.000000	0.000000	0.000000	-0.005297	-0.048871	-0.420276	0.000000	0.000000	3.000000	80.000000	0.000000
14980.220815	-0.103816	0.628176	0.030832	82.052803	52.547424	53.919849	-0.190782	0.000000	1.541588	0.000000	0.000000	0.000000	-0.005297	-0.048871	-0.420276	0.000000	0.000000	3.000000	80.000000	0.000000
14980.224149	-0.103820	0.627970	0.029491	82.052803	52.547424	53.919849	-0.190782	0.000000	1.541588	0.000000	0.000000	0.000000	-0.001361	-0.061818	-0.402314	0.000000	0.000000	3.000000	80.000000	0.000000
14980.227482	-0.103820	0.627970	0.029491	82.052803	52.547424	53.919849	-0.190782	0.000000	1.541588	0.000000	0.000000	0.000000	-0.001361	-0.061818	-0.402314	0.000000	0.000000	3.000000	80.000000	0.000000
14980.230815	-0.103820	0.627970	0.029491	81.909607	52.779816	54.176193	-0.191009	0.000000	1.474535	0.000000	0.000000	0.000000	-0.001361	-0.061818	-0.402314	0.000000	0.000000	3.000000	80.000000	0.000000
14980.234149	-0.103777	0.627755	0.028272	81.909607	52.779816	54.176193	-0.191009	0.000000	1.474535	0.000000	0.000000	0.000000	0.012957	-0.064547	-0.365725	0.000000	0.000000	3.000000	80.000000	0.000000
14980.237482	-0.103777	0.627755	0.028272	81.909607	52.779816	54.176193	-0.191009	0.000000	1.474535	0.000000	0.000000	0.000000	0.012957	-0.064547	-0.365725	0.000000	0.000000	3.000000	80.000000	0.000000
14980.240815	-0.103777	0.627755	0.028272	81.796631	53.206676	54.637978	-0.188849	0.000000	1.413581	0.000000	0.000000	0.000000	0.012957	-0.064547	-0.365725	0.000000	0.000000	3.000000	80.000000	0.000000
14980.244149	-0.103676	0.627498	0.027122	81.796631	53.206676	54.637978	-0.188849	0.000000	1.413581	0.000000	0.000000	0.000000	0.030418	-0.077155	-0.344754	0.000000	0.000000	3.000000	80.000000	0.000000
14980.247482	-0.103676	0.627498	0.027122	81.796631	53.206676	54.637978	-0.188849	0.000000	1.413581	0.000000	0.000000	0.000000	0.030418	-0.077155	-0.344754	0.000000	0.000000	3.000000	80.000000	0.000000
14980.250815	-0.103676	0.627498	0.027122	81.689674	53.756107	55.250725	-0.183779	0.000000	1.356122	0.000000	0.000000	0.000000	0.030418	-0.077155	-0.344754	0.000000	0.000000	3.000000	80.000000	0.000000
14980.254149	-0.103505	0.627232	0.026100	81.689674	53.756107	55.250725	-0.183779	0.000000	1.356122	0.000000	0.000000	0.000000	0.051239	-0.079612	-0.306619	0.000000	0.000000	3.000000	80.000000	0.000000
14980.257482	-0.103505	0.627232	0.026100	81.689674	53.756107	55.250725	-0.183779	0.000000	1.356122	0.000000	0.000000	0.000000	0.051239	-0.079612	-0.306619	0.000000	0.000000	3.000000	80.000000	0.000000
14980.260815	-0.103505	0.627232	0.026100	81.591904	54.311867	55.859726	-0.175240	0.000000	1.305019	0.000000	0.000000	0.000000	0.051239	-0.079612	-0.306619	0.000000	0.000000	3.000000	80.000000	0.000000
14980.264149	-0.103256	0.626899	0.025162	81.591904	54.311867	55.859726	-0.175240	0.000000	1.305019	0.000000	0.000000	0.000000	0.074645	-0.100052	-0.281446	0.000000	0.000000	3.000000	80.000000	0.000000
14980.267482	-0.103256	0.626899	0.025162	81.591904	54.311867	55.859726	-0.175240	0.000000	1.305019	0.000000	0.000000	0.000000	0.074645	-0.100052	-0.281446	0.000000	0.000000	3.000000	80.000000	0.000000
14980.270815	-0.103256	0.626899	0.025162	81.506966	54.721321	56.318298	-0.162799	0.000000	1.258111	0.000000	0.000000	0.000000	0.074645	-0.100052	-0.281446	0.000000	0.000000	3.000000	80.000000	0.000000
14980.274149	-0.103256	0.626899	0.025162	81.506966	54.721321	56.318298	-0.162799	0.000000	1.258111	0.000000	0.000000	0.000000	0.074645	-0.100052	-0.281446	0.000000	0.000000	3.000000	80.000000	0.000000
14980.277482	-0.103009	0.626531	0.024346	81.506966	54.721321	56.318298	-0.162799	0.000000	1.258111	0.000000	0.000000	0.000000	0.073958	-0.110309	-0.244997	0.000000	0.000000	3.000000	80.000000	0.000000
14980.280815	-0.103009	0.626531	0.024346	81.440094	54.713440	56.310528	-0.162799	0.000000	1.258111	0.000000	0.000000	0.000000	0.073958	-0.110309	-0.244997	0.000000	0.000000	3.000000	80.000000	0.000000
14980.284149	-0.102757	0.626116	0.023612	81.440094	54.713440	56.310528	-0.162799	0.000000	1.258111	0.000000	0.000000	0.000000	0.075687	-0.124437	-0.219924	0.000000	0.000000	3.000000	80.000000	0.000000
14980.287482	-0.102757	0.626116	0.023612	81.440094	54.713440	56.310528	-0.162799	0.000000	1.258111	0.000000	0.000000	0.000000	0.075687	-0.124437	-0.219924	0.000000	0.000000	3.000000	80.000000	0.000000
14980.290815	-0.102757	0.626116	0.023612	81.402298	54.300045	55.858112	-0.137858	0.000000	1.180624	0.000000	0.000000	0.000000	0.075687	-0.124437	-0.219924	0.000000	0.000000	3.000000	80.000000	0.000000
14980.294149	-0.102757	0.626116	0.023612	81.402298	54.300045	55.858112	-0.137858	0.000000	1.180624	0.000000	0.000000	0.000000	0.075687	-0.124437	-0.219924	0.000000	0.000000	3.000000	80.000000	0.000000
14980.297482	-0.102476	0.625655	0.022968	81.402298	54.300045	55.858112	-0.137858	0.000000	1.180624	0.000000	0.000000	0.000000	0.084233	-0.138501	-0.193404	0.000000	0.000000	3.000000	80.000000	0.000000
14980.300815	-0.102476	0.625655	0.022968	81.373444	53.648281	55.154324	-0.137858	0.000000	1.180624	0.000000	0.000000	0.000000	0.084233	-0.138501	-0.193404	0.000000	0.000000	3.000000	80.000000	0.000000
14980.304149	-0.102244	0.625160	0.022435	81.373444	53.648281	55.154324	-0.137858	0.000000	1.180624	0.000000	0.000000	0.000000	0.069821	-0.148436	-0.159856	0.000000	0.000000	3.000000	80.000000	0.000000
14980.307482	-0.102244	0.625160	0.022435	81.373444	53.648281	55.154324	-0.137858	0.000000	1.180624	0.000000	0.000000	0.000000	0.069821	-0.148436	-0.159856	0.000000	0.000000	3.000000	80.000000	0.000000
14980.310815	-0.102244	0.625160	0.022435	81.333763	52.841644	54.325588	-0.112182	0.000000	1.121748	0.000000	0.000000	0.000000	0.069821	-0.148436	-0.159856	0.000000	0.000000	3.000000	80.000000	0.000000
14980.314149	-0.102244	0.625160	0.022435	81.333763	52.841644	54.325588	-0.112182	0.000000	1.121748	0.000000	0.000000	0.000000	0.069821	-0.148436	-0.159856	0.000000	0.000000	3.000000	80.000000	0.000000
14980.317482	-0.102053	0.624592	0.021985	81.333763	52.841644	54.325588	-0.112182	0.000000	1.121748	0.000000	0.000000	0.000000	0.057322	-0.170418	-0.135031	0.000000	0.000000	3.000000	80.000000	0.000000
14980.320815	-0.102053	0.624592	0.021985	81.266235	52.068214	53.558300	-0.112182	0.000000	1.121748	0.000000	0.000000	0.000000	0.057322	-0.170418	-0.135031	0.000000	0.000000	3.000000	80.000000	0.000000
14980.324149	-0.101854	0.624004	0.021609	81.266235	52.068214	53.558300	-0.112182	0.000000	1.121748	0.000000	0.000000	0.000000	0.059638	-0.176266	-0.112692	0.000000	0.000000	3.000000	80.000000	0.000000
14980.327482	-0.101854	0.624004	0.021609	81.266235	52.068214	53.558300	-0.112182	0.000000	1.121748	0.000000	0.000000	0.000000	0.059638	-0.176266	-0.112692	0.000000	0.000000	3.000000	80.000000	0.000000
14980.330815	-0.101854	0.624004	0.021609	81.162621	51.389450	52.908375	-0.092689	0.000000	1.080461	0.000000	0.000000	0.000000	0.059638	-0.176266	-0.112692	0.000000	0.000000	3.000000	80.000000	0.000000
14980.334149	-0.101854	0.624004	0.021609	81.162621	51.389450	52.908375	-0.092689	0.000000	1.080461	0.000000	0.000000	0.000000	0.059638	-0.176266	-0.112692	0.000000	0.000000	3.000000	80.000000	0.000000
14980.337482	-0.101696	0.623344	0.021316	81.162621	51.389450	52.908375	-0.092689	0.000000	1.080461	0.000000	0.000000	0.000000	0.047192	-0.198130	-0.087927	0.000000	0.000000	3.000000	80.000000	0.000000
14980.340815	-0.101696	0.623344	0.021316	81.028343	50.905327	52.468960	-0.092689	0.000000	1.080461	0.000000	0.000000	0.000000	0.047192	-0.198130	-0.087927	0.000000	0.000000	3.000000	80.000000	0.000000
14980.344149	-0.101604	0.622657	0.021106	81.028343	50.905327	52.468960	-0.092689	0.000000	1.080461	0.000000	0.000000	0.000000	0.027609	-0.206034	-0.062914	0.000000	0.000000	3.000000	80.000000	0.000000
14980.347482	-0.101604	0.622657	0.021106	81.028343	50.905327	52.468960	-0.092689	0.000000	1.080461	0.000000	0.000000	0.000000	0.027609	-0.206034	-0.062914	0.000000	0.000000	3.000000	80.000000	0.000000
14980.350815	-0.101604	0.622657	0.021106	80.869118	50.658695	52.201687	-0.080222	0.000000	1.055321	0.000000	0.000000	0.000000	0.027609	-0.206034	-0.062914	0.000000	0.000000	3.000000	80.000000	0.000000
14980.354149	-0.101526	0.621904	0.020960	80.869118	50.658695	52.201687	-0.080222	0.000000	1.055321	0.000000	0.000000	0.000000	0.023545	-0.225902	-0.043842	0.000000	0.000000	3.000000	80.000000	0.000000
14980.357482	-0.101526	0.621904	0.020960	80.869118	50.658695	52.201687	-0.080222	0.000000	1.055321	0.000000	0.000000	0.000000	0.023545	-0.225902	-0.043842	0.000000	0.000000	3.000000	80.000000	0.000000
14980.360815	-0.101526	0.621904	0.020960	80.706291	50.591755	52.007736	-0.076298	0.000000	1.048014	0.000000	0.000000	0.000000	0.023545	-0.225902	-0.043842	0.000000	0.000000	3.000000	80.000000	0.000000
14980.364149	-0.101485	0.621131	0.020879	80.706291	50.591755	52.007736	-0.076298	0.000000	1.048014	0.000000	0.000000	0.000000	0.012316	-0.231818	-0.024498	0.000000	0.000000	3.000000	80.000000	0.000000
14980.367482	-0.101485	0.621131	0.020879	80.706291	50.591755	52.007736	-0.076298	0.000000	1.048014	0.000000	0.000000	0.000000	0.012316	-0.231818	-0.024498	0.000000	0.000000	3.000000	80.000000	0.000000
14980.370815	-0.101485	0.621131	0.020879	80.539589	50.769978	52.217236	-0.074245	0.000000	1.043931	0.000000	0.000000	0.000000	0.012316	-0.231818	-0.024498	0.000000	0.000000	3.000000	80.000000	0.000000
14980.374149	-0.101485	0.621131	0.020879	80.539589	50.769978	52.217236	-0.074245	0.000000	1.043931	0.000000	0.000000	0.000000	0.012316	-0.231818	-0.024498	0.000000	0.000000	3.000000	80.000000	0.000000
14980.377482	-0.101520	0.620299	0.020822	80.539589	50.769978	52.217236	-0.074245	0.000000	1.043931	0.000000	0.000000	0.000000	-0.010634	-0.249741	-0.016931	0.000000	0.000000	3.000000	80.000000	0.000000
14980.380815	-0.101520	0.620299	0.020822	80.389038	51.060215	52.660278	-0.074245	0.000000	1.043931	0.000000	0.000000	0.000000	-0.010634	-0.249741	-0.016931	0.000000	0.000000	3.000000	80.000000	0.000000
14980.384149	-0.101575	0.619440	0.020858	80.389038	51.060215	52.660278	-0.074245	0.000000	1.043931	0.000000	0.000000	0.000000	-0.016531	-0.257786	0.010830	0.000000	0.000000	3.000000	80.000000	0.000000
14980.387482	-0.101575	0.619440	0.020858	80.389038	51.060215	52.660278	-0.074245	0.000000	1.043931	0.000000	0.000000	0.000000	-0.016531	-0.257786	0.010830	0.000000	0.000000	3.000000	80.000000	0.000000
14980.390815	-0.101575	0.619440	0.020858	80.254959	51.371090	53.111473	-0.078772	0.000000	1.042914	0.000000	0.000000	0.000000	-0.016531	-0.257786	0.010830	0.000000	0.000000	3.000000	80.000000	0.000000
14980.394149	-0.101575	0.619440	0.020858	80.254959	51.371090	53.111473	-0.078772	0.000000	1.042914	0.000000	0.000000	0.000000	-0.016531	-0.257786	0.010830	0.000000	0.000000	3.000000	80.000000	0.000000
14980.397482	-0.101635	0.618574	0.020916	80.254959	51.371090	53.111473	-0.078772	0.000000	1.042914	0.000000	0.000000	0.000000	-0.017935	-0.259779	0.017422	0.000000	0.000000	3.000000	80.000000	0.000000
14980.400815	-0.101635	0.618574	0.020916	80.146332	51.793629	53.647156	-0.078772	0.000000	1.042914	0.000000	0.000000	0.000000	-0.017935	-0.259779	0.017422	0.000000	0.000000	3.000000	80.000000	0.000000
14980.404149	-0.101687	0.617687	0.021048	80.146332	51.793629	53.647156	-0.078772	0.000000	1.042914	0.000000	0.000000	0.000000	-0.015522	-0.265941	0.039539	0.000000	0.000000	3.000000	80.000000	0.000000
14980.407482	-0.101687	0.617687	0.021048	80.146332	51.793629	53.647156	-0.078772	0.000000	1.042914	0.000000	0.000000	0.000000	-0.015522	-0.265941	0.039539	0.000000	0.000000	3.000000	80.000000	0.000000
14980.410815	-0.101687	0.617687	0.021048	80.061974	52.340233	54.288967	-0.084349	0.000000	1.052407	0.000000	0.000000	0.000000	-0.015522	-0.265941	0.039539	0.000000	0.000000	3.000000	80.000000	0.000000
14980.414149	-0.101687	0.617687	0.021048	80.061974	52.340233	54.288967	-0.084349	0.000000	1.052407	0.000000	0.000000	0.000000	-0.015522	-0.265941	0.039539	0.000000	0.000000	3.000000	80.000000	0.000000
14980.417482	-0.101683	0.616807	0.021255	80.061974	52.340233	54.288967	-0.084349	0.000000	1.052407	0.000000	0.000000	0.000000	0.001068	-0.264212	0.061967	0.000000	0.000000	3.000000	80.000000	0.000000
14980.420815	-0.101683	0.616807	0.021255	80.006020	53.040100	55.070797	-0.084349	0.000000	1.052407	0.000000	0.000000	0.000000	0.001068	-0.264212	0.061967	0.000000	0.000000	3.000000	80.000000	0.000000
14980.424149	-0.101647	0.615931	0.021531	80.006020	53.040100	55.070797	-0.084349	0.000000	1.052407	0.000000	0.000000	0.000000	0.010869	-0.262533	0.082962	0.000000	0.000000	3.000000	80.000000	0.000000
14980.427482	-0.101647	0.615931	0.021531	80.006020	53.040100	55.070797	-0.084349	0.000000	1.052407	0.000000	0.000000	0.000000	0.010869	-0.262533	0.082962	0.000000	0.000000	3.000000	80.000000	0.000000
14980.430815	-0.101647	0.615931	0.021531	79.987923	53.668972	55.745052	-0.082359	0.000000	1.076562	0.000000	0.000000	0.000000	0.010869	-0.262533	0.082962	0.000000	0.000000	3.000000	80.000000	0.000000
14980.434149	-0.101656	0.615056	0.021797	79.987923	53.668972	55.745052	-0.082359	0.000000	1.076562	0.000000	0.000000	0.000000	-0.002647	-0.262645	0.079608	0.000000	0.000000	3.000000	80.000000	0.000000
14980.437482	-0.101656	0.615056	0.021797	79.987923	53.668972	55.745052	-0.082359	0.000000	1.076562	0.000000	0.000000	0.000000	-0.002647	-0.262645	0.079608	0.000000	0.000000	3.000000	80.000000	0.000000
14980.440815	-0.101656	0.615056	0.021797	80.014008	54.238083	56.335022	-0.082800	0.000000	1.089830	0.000000	0.000000	0.000000	-0.002647	-0.262645	0.079608	0.000000	0.000000	3.000000	80.000000	0.000000
14980.444149	-0.101692	0.614173	0.022079	80.014008	54.238083	56.335022	-0.082800	0.000000	1.089830	0.000000	0.000000	0.000000	-0.010849	-0.264920	0.084731	0.000000	0.000000	3.000000	80.000000	0.000000
14980.447482	-0.101692	0.614173	0.022079	80.014008	54.238083	56.335022	-0.082800	0.000000	1.089830	0.000000	0.000000	0.000000	-0.010849	-0.264920	0.084731	0.000000	0.000000	3.000000	80.000000	0.000000
14980.450815	-0.101692	0.614173	0.022079	80.052460	54.791420	56.886627	-0.084608	0.000000	1.103952	0.000000	0.000000	0.000000	-0.010849	-0.264920	0.084731	0.000000	0.000000	3.000000	80.000000	0.000000
14980.454149	-0.101692	0.614173	0.022079	80.052460	54.791420	56.886627	-0.084608	0.000000	1.103952	0.000000	0.000000	0.000000	-0.010849	-0.264920	0.084731	0.000000	0.000000	3.000000	80.000000	0.000000
14980.457482	-0.101674	0.613277	0.022331	80.052460	54.791420	56.886627	-0.084608	0.000000	1.103952	0.000000	0.000000	0.000000	0.005365	-0.268842	0.075613	0.000000	0.000000	3.000000	80.000000	0.000000
14980.460815	-0.101674	0.613277	0.022331	80.077087	55.328869	57.444534	-0.084608	0.000000	1.103952	0.000000	0.000000	0.000000	0.005365	-0.268842	0.075613	0.000000	0.000000	3.000000	80.000000	0.000000
14980.464149	-0.101726	0.612354	0.022575	80.077087	55.328869	57.444534	-0.084608	0.000000	1.103952	0.000000	0.000000	0.000000	-0.015536	-0.276961	0.073277	0.000000	0.000000	3.000000	80.000000	0.000000
14980.467482	-0.101726	0.612354	0.022575	80.077087	55.328869	57.444534	-0.084608	0.000000	1.103952	0.000000	0.000000	0.000000	-0.015536	-0.276961	0.073277	0.000000	0.000000	3.000000	80.000000	0.000000
14980.470815	-0.101726	0.612354	0.022575	80.079430	55.796257	57.950993	-0.086304	0.000000	1.128767	0.000000	0.000000	0.000000	-0.015536	-0.276961	0.073277	0.000000	0.000000	3.000000	80.000000	0.000000
14980.474149	-0.101726	0.612354	0.022575	80.079430	55.796257	57.950993	-0.086304	0.000000	1.128767	0.000000	0.000000	0.000000	-0.015536	-0.276961	0.073277	0.000000	0.000000	3.000000	80.000000	0.000000
14980.477482	-0.101773	0.611437	0.022795	80.079430	55.796257	57.950993	-0.086304	0.000000	1.128767	0.000000	0.000000	0.000000	-0.013940	-0.274929	0.065748	0.000000	0.000000	3.000000	80.000000	0.000000
14980.480815	-0.101773	0.611437	0.022795	80.055946	56.127010	58.329659	-0.086304	0.000000	1.128767	0.000000	0.000000	0.000000	-0.013940	-0.274929	0.065748	0.000000	0.000000	3.000000	80.000000	0.000000
14980.484149	-0.101794	0.610547	0.023009	80.055946	56.127010	58.329659	-0.086304	0.000000	1.128767	0.000000	0.000000	0.000000	-0.006472	-0.266970	0.064236	0.000000	0.000000	3.000000	80.000000	0.000000
14980.487482	-0.101794	0.610547	0.023009	80.055946	56.127010	58.329659	-0.086304	0.000000	1.128767	0.000000	0.000000	0.000000	-0.006472	-0.266970	0.064236	0.000000	0.000000	3.000000	80.000000	0.000000
14980.490815	-0.101794	0.610547	0.023009	80.003319	56.229542	58.513908	-0.089706	0.000000	1.150431	0.000000	0.000000	0.000000	-0.006472	-0.266970	0.064236	0.000000	0.000000	3.000000	80.000000	0.000000
14980.494149	-0.101794	0.610547	0.023009	80.003319	56.229542	58.513908	-0.089706	0.000000	1.150431	0.000000	0.000000	0.000000	-0.006472	-0.266970	0.064236	0.000000	0.000000	3.000000	80.000000	0.000000
14980.497482	-0.101858	0.609637	0.023196	80.003319	56.229542	58.513908	-0.089706	0.000000	1.150431	0.000000	0.000000	0.000000	-0.019083	-0.272920	0.056295	0.000000	0.000000	3.000000	80.000000	0.000000
14980.500815	-0.101858	0.609637	0.023196	79.932487	56.160130	58.529831	-0.089706	0.000000	1.150431	0.000000	0.000000	0.000000	-0.019083	-0.272920	0.056295	0.000000	0.000000	3.000000	80.000000	0.000000
14980.504149	-0.101911	0.608742	0.023336	79.932487	56.160130	58.529831	-0.089706	0.000000	1.150431	0.000000	0.000000	0.000000	-0.016007	-0.268575	0.041783	0.000000	0.000000	3.000000	80.000000	0.000000
14980.507482	-0.101911	0.608742	0.023336	79.932487	56.160130	58.529831	-0.089706	0.000000	1.150431	0.000000	0.000000	0.000000	-0.016007	-0.268575	0.041783	0.000000	0.000000	3.000000	80.000000	0.000000
14980.510815	-0.101911	0.608742	0.023336	79.869347	56.000286	58.442986	-0.095555	0.000000	1.166777	0.000000	0.000000	0.000000	-0.016007	-0.268575	0.041783	0.000000	0.000000	3.000000	80.000000	0.000000
14980.514149	-0.101911	0.608742	0.023336	79.869347	56.000286	58.442986	-0.095555	0.000000	1.166777	0.000000	0.000000	0.000000	-0.016007	-0.268575	0.041783	0.000000	0.000000	3.000000	80.000000	0.000000
14980.517482	-0.102008	0.607874	0.023455	79.869347	56.000286	58.442986	-0.095555	0.000000	1.166777	0.000000	0.000000	0.000000	-0.029090	-0.260537	0.035980	0.000000	0.000000	3.000000	80.000000	0.000000
14980.520815	-0.102008	0.607874	0.023455	79.818695	55.803673	58.317993	-0.095555	0.000000	1.166777	0.000000	0.000000	0.000000	-0.029090	-0.260537	0.035980	0.000000	0.000000	3.000000	80.000000	0.000000
14980.524149	-0.102064	0.607008	0.023493	79.818695	55.803673	58.317993	-0.095555	0.000000	1.166777	0.000000	0.000000	0.000000	-0.016721	-0.259741	0.011373	0.000000	0.000000	3.000000	80.000000	0.000000
14980.527482	-0.102064	0.607008	0.023493	79.818695	55.803673	58.317993	-0.095555	0.000000	1.166777	0.000000	0.000000	0.000000	-0.016721	-0.259741	0.011373	0.000000	0.000000	3.000000	80.000000	0.000000
14980.530815	-0.102064	0.607008	0.023493	79.788795	55.632805	58.193485	-0.103190	0.000000	1.174670	0.000000	0.000000	0.000000	-0.016721	-0.259741	0.011373	0.000000	0.000000	3.000000	80.000000	0.000000
14980.534149	-0.102064	0.607008	0.023493	79.788795	55.632805	58.193485	-0.103190	0.000000	1.174670	0.000000	0.000000	0.000000	-0.016721	-0.259741	0.011373	0.000000	0.000000	3.000000	80.000000	0.000000
14980.537482	-0.102139	0.606196	0.023509	79.788795	55.632805	58.193485	-0.103190	0.000000	1.174670	0.000000	0.000000	0.000000	-0.022458	-0.243544	0.004684	0.000000	0.000000	3.000000	80.000000	0.000000
14980.540815	-0.102139	0.606196	0.023509	79.768341	55.485134	58.083641	-0.103190	0.000000	1.174670	0.000000	0.000000	0.000000	-0.022458	-0.243544	0.004684	0.000000	0.000000	3.000000	80.000000	0.000000
14980.544149	-0.102221	0.605407	0.023448	79.768341	55.485134	58.083641	-0.103190	0.000000	1.174670	0.000000	0.000000	0.000000	-0.024757	-0.236773	-0.018163	0.000000	0.000000	3.000000	80.000000	0.000000
14980.547482	-0.102221	0.605407	0.023448	79.768341	55.485134	58.083641	-0.103190	0.000000	1.174670	0.000000	0.000000	0.000000	-0.024757	-0.236773	-0.018163	0.000000	0.000000	3.000000	80.000000	0.000000
14980.550815	-0.102221	0.605407	0.023448	79.752052	55.466217	58.078213	-0.111059	0.000000	1.172423	0.000000	0.000000	0.000000	-0.024757	-0.236773	-0.018163	0.000000	0.000000	3.000000	80.000000	0.000000
14980.554149	-0.102221	0.605407	0.023448	79.752052	55.466217	58.078213	-0.111059	0.000000	1.172423	0.000000	0.000000	0.000000	-0.024757	-0.236773	-0.018163	0.000000	0.000000	3.000000	80.000000	0.000000
14980.557482	-0.102238	0.604648	0.023303	79.752052	55.466217	58.078213	-0.111059	0.000000	1.172423	0.000000	0.000000	0.000000	-0.005031	-0.227661	-0.043613	0.000000	0.000000	3.000000	80.000000	0.000000
14980.560815	-0.102238	0.604648	0.023303	79.729156	55.470974	58.048687	-0.111059	0.000000	1.172423	0.000000	0.000000	0.000000	-0.005031	-0.227661	-0.043613	0.000000	0.000000	3.000000	80.000000	0.000000
14980.564149	-0.102240	0.603912	0.023087	79.729156	55.470974	58.048687	-0.111059	0.000000	1.172423	0.000000	0.000000	0.000000	-0.000478	-0.220747	-0.064955	0.000000	0.000000	3.000000	80.000000	0.000000
14980.567482	-0.102240	0.603912	0.023087	79.729156	55.470974	58.048687	-0.111059	0.000000	1.172423	0.000000	0.000000	0.000000	-0.000478	-0.220747	-0.064955	0.000000	0.000000	3.000000	80.000000	0.000000
14980.570815	-0.102240	0.603912	0.023087	79.699852	55.472507	57.929825	-0.111977	0.000000	1.154328	0.000000	0.000000	0.000000	-0.000478	-0.220747	-0.064955	0.000000	0.000000	3.000000	80.000000	0.000000
14980.574149	-0.102240	0.603912	0.023087	79.699852	55.472507	57.929825	-0.111977	0.000000	1.154328	0.000000	0.000000	0.000000	-0.000478	-0.220747	-0.064955	0.000000	0.000000	3.000000	80.000000	0.000000
14980.577482	-0.102224	0.603226	0.022791	79.699852	55.472507	57.929825	-0.111977	0.000000	1.154328	0.000000	0.000000	0.000000	0.004576	-0.205720	-0.088623	0.000000	0.000000	3.000000	80.000000	0.000000
14980.580815	-0.102224	0.603226	0.022791	79.673149	55.232700	57.546776	-0.111977	0.000000	1.154328	0.000000	0.000000	0.000000	0.004576	-0.205720	-0.088623	0.000000	0.000000	3.000000	80.000000	0.000000
14980.584149	-0.102215	0.602591	0.022412	79.673149	55.232700	57.546776	-0.111977	0.000000	1.154328	0.000000	0.000000	0.000000	0.002795	-0.190699	-0.113701	0.000000	0.000000	3.000000	80.000000	0.000000
14980.587482	-0.102215	0.602591	0.022412	79.673149	55.232700	57.546776	-0.111977	0.000000	1.154328	0.000000	0.000000	0.000000	0.002795	-0.190699	-0.113701	0.000000	0.000000	3.000000	80.000000	0.000000
14980.590815	-0.102215	0.602591	0.022412	79.652748	54.672718	56.931023	-0.110749	0.000000	1.120608	0.000000	0.000000	0.000000	0.002795	-0.190699	-0.113701	0.000000	0.000000	3.000000	80.000000	0.000000
14980.594149	-0.102215	0.602591	0.022412	79.652748	54.672718	56.931023	-0.110749	0.000000	1.120608	0.000000	0.000000	0.000000	0.002795	-0.190699	-0.113701	0.000000	0.000000	3.000000	80.000000	0.000000
14980.597482	-0.102213	0.601979	0.021957	79.652748	54.672718	56.931023	-0.110749	0.000000	1.120608	0.000000	0.000000	0.000000	0.000539	-0.183685	-0.136420	0.000000	0.000000	3.000000	80.000000	0.000000
14980.600815	-0.102213	0.601979	0.021957	79.617401	53.731945	56.015255	-0.110749	0.000000	1.120608	0.000000	0.000000	0.000000	0.000539	-0.183685	-0.136420	0.000000	0.000000	3.000000	80.000000	0.000000
14980.604149	-0.102217	0.601416	0.021419	79.617401	53.731945	56.015255	-0.110749	0.000000	1.120608	0.000000	0.000000	0.000000	-0.001192	-0.168666	-0.161444	0.000000	0.000000	3.000000	80.000000	0.000000
14980.607482	-0.102217	0.601416	0.021419	79.617401	53.731945	56.015255	-0.110749	0.000000	1.120608	0.000000	0.000000	0.000000	-0.001192	-0.168666	-0.161444	0.000000	0.000000	3.000000	80.000000	0.000000
14980.610815	-0.102217	0.601416	0.021419	79.562477	52.547897	54.852844	-0.110858	0.000000	1.070964	0.000000	0.000000	0.000000	-0.001192	-0.168666	-0.161444	0.000000	0.000000	3.000000	80.000000	0.000000
14980.614149	-0.102217	0.601416	0.021419	79.562477	52.547897	54.852844	-0.110858	0.000000	1.070964	0.000000	0.000000	0.000000	-0.001192	-0.168666	-0.161444	0.000000	0.000000	3.000000	80.000000	0.000000
14980.617482	-0.102211	0.600870	0.020834	79.562477	52.547897	54.852844	-0.110858	0.000000	1.070964	0.000000	0.000000	0.000000	0.001929	-0.163925	-0.175693	0.000000	0.000000	3.000000	80.000000	0.000000
14980.620815	-0.102211	0.600870	0.020834	79.477150	51.211357	53.500927	-0.110858	0.000000	1.070964	0.000000	0.000000	0.000000	0.001929	-0.163925	-0.175693	0.000000	0.000000	3.000000	80.000000	0.000000
14980.624149	-0.102171	0.600412	0.020206	79.477150	51.211357	53.500927	-0.110858	0.000000	1.070964	0.000000	0.000000	0.000000	0.011840	-0.137445	-0.188380	0.000000	0.000000	3.000000	80.000000	0.000000
14980.627482	-0.102171	0.600412	0.020206	79.477150	51.211357	53.500927	-0.110858	0.000000	1.070964	0.000000	0.000000	0.000000	0.011840	-0.137445	-0.188380	0.000000	0.000000	3.000000	80.000000	0.000000
14980.630815	-0.102171	0.600412	0.020206	79.372162	49.877838	52.104221	-0.108563	0.000000	1.010285	0.000000	0.000000	0.000000	0.011840	-0.137445	-0.188380	0.000000	0.000000	3.000000	80.000000	0.000000
14980.634149	-0.102171	0.600412	0.020206	79.372162	49.877838	52.104221	-0.108563	0.000000	1.010285	0.000000	0.000000	0.000000	0.011840	-0.137445	-0.188380	0.000000	0.000000	3.000000	80.000000	0.000000
14980.637482	-0.102149	0.599962	0.019549	79.372162	49.877838	52.104221	-0.108563	0.000000	1.010285	0.000000	0.000000	0.000000	0.006667	-0.135030	-0.197047	0.000000	0.000000	3.000000	80.000000	0.000000
14980.640815	-0.102149	0.599962	0.019549	79.245430	48.662228	50.879189	-0.108563	0.000000	1.010285	0.000000	0.000000	0.000000	0.006667	-0.135030	-0.197047	0.000000	0.000000	3.000000	80.000000	0.000000
14980.644149	-0.102126	0.599585	0.018892	79.245430	48.662228	50.879189	-0.108563	0.000000	1.010285	0.000000	0.000000	0.000000	0.006777	-0.113167	-0.197122	0.000000	0.000000	3.000000	80.000000	0.000000
14980.647482	-0.102126	0.599585	0.018892	79.245430	48.662228	50.879189	-0.108563	0.000000	1.010285	0.000000	0.000000	0.000000	0.006777	-0.113167	-0.197122	0.000000	0.000000	3.000000	80.000000	0.000000
14980.650815	-0.102126	0.599585	0.018892	79.107315	47.607693	49.914097	-0.106322	0.000000	0.944590	0.000000	0.000000	0.000000	0.006777	-0.113167	-0.197122	0.000000	0.000000	3.000000	80.000000	0.000000
14980.654149	-0.102126	0.599585	0.018892	79.107315	47.607693	49.914097	-0.106322	0.000000	0.944590	0.000000	0.000000	0.000000	0.006777	-0.113167	-0.197122	0.000000	0.000000	3.000000	80.000000	0.000000
14980.657482	-0.102097	0.599242	0.018203	79.107315	47.607693	49.914097	-0.106322	0.000000	0.944590	0.000000	0.000000	0.000000	0.008901	-0.102865	-0.206570	0.000000	0.000000	3.000000	80.000000	0.000000
14980.660815	-0.102097	0.599242	0.018203	78.972107	46.767372	49.194427	-0.106322	0.000000	0.944590	0.000000	0.000000	0.000000	0.008901	-0.102865	-0.206570	0.000000	0.000000	3.000000	80.000000	0.000000
14980.664149	-0.102084	0.598979	0.017487	78.972107	46.767372	49.194427	-0.106322	0.000000	0.944590	0.000000	0.000000	0.000000	0.003743	-0.078893	-0.215007	0.000000	0.000000	3.000000	80.000000	0.000000
14980.667482	-0.102084	0.598979	0.017487	78.972107	46.767372	49.194427	-0.106322	0.000000	0.944590	0.000000	0.000000	0.000000	0.003743	-0.078893	-0.215007	0.000000	0.000000	3.000000	80.000000	0.000000
14980.670815	-0.102084	0.598979	0.017487	78.846153	46.142742	48.680912	-0.104215	0.000000	0.874327	0.000000	0.000000	0.000000	0.003743	-0.078893	-0.215007	0.000000	0.000000	3.000000	80.000000	0.000000
14980.674149	-0.102084	0.598979	0.017487	78.846153	46.142742	48.680912	-0.104215	0.000000	0.874327	0.000000	0.000000	0.000000	0.003743	-0.078893	-0.215007	0.000000	0.000000	3.000000	80.000000	0.000000
14980.677482	-0.102046	0.598769	0.016759	78.846153	46.142742	48.680912	-0.104215	0.000000	0.874327	0.000000	0.000000	0.000000	0.011619	-0.063007	-0.218228	0.000000	0.000000	3.000000	80.000000	0.000000
14980.680815	-0.102046	0.598769	0.016759	78.756104	45.689766	48.309532	-0.104215	0.000000	0.874327	0.000000	0.000000	0.000000	0.011619	-0.063007	-0.218228	0.000000	0.000000	3.000000	80.000000	0.000000
14980.684149	-0.102024	0.598638	0.016004	78.756104	45.689766	48.309532	-0.104215	0.000000	0.874327	0.000000	0.000000	0.000000	0.006481	-0.039251	-0.226601	0.000000	0.000000	3.000000	80.000000	0.000000
14980.687482	-0.102024	0.598638	0.016004	78.756104	45.689766	48.309532	-0.104215	0.000000	0.874327	0.000000	0.000000	0.000000	0.006481	-0.039251	-0.226601	0.000000	0.000000	3.000000	80.000000	0.000000
14980.690815	-0.102024	0.598638	0.016004	78.699463	45.294010	47.946766	-0.101199	0.000000	0.800189	0.000000	0.000000	0.000000	0.006481	-0.039251	-0.226601	0.000000	0.000000	3.000000	80.000000	0.000000
14980.694149	-0.102024	0.598638	0.016004	78.699463	45.294010	47.946766	-0.101199	0.000000	0.800189	0.000000	0.000000	0.000000	0.006481	-0.039251	-0.226601	0.000000	0.000000	3.000000	80.000000	0.000000
14980.697482	-0.101970	0.598593	0.015207	78.699463	45.294010	47.946766	-0.101199	0.000000	0.800189	0.000000	0.000000	0.000000	0.016336	-0.013404	-0.239048	0.000000	0.000000	3.000000	80.000000	0.000000
14980.700815	-0.101970	0.598593	0.015207	78.675682	44.966194	47.604561	-0.101199	0.000000	0.800189	0.000000	0.000000	0.000000	0.016336	-0.013404	-0.239048	0.000000	0.000000	3.000000	80.000000	0.000000
14980.704149	-0.101923	0.598631	0.014450	78.675682	44.966194	47.604561	-0.101199	0.000000	0.800189	0.000000	0.000000	0.000000	0.013890	0.011469	-0.227200	0.000000	0.000000	3.000000	80.000000	0.000000
14980.707482	-0.101923	0.598631	0.014450	78.675682	44.966194	47.604561	-0.101199	0.000000	0.800189	0.000000	0.000000	0.000000	0.013890	0.011469	-0.227200	0.000000	0.000000	3.000000	80.000000	0.000000
14980.710815	-0.101923	0.598631	0.014450	78.649986	44.627239	47.239742	-0.096161	0.000000	0.722481	0.000000	0.000000	0.000000	0.013890	0.011469	-0.227200	0.000000	0.000000	3.000000	80.000000	0.000000
14980.714149	-0.101923	0.598631	0.014450	78.649986	44.627239	47.239742	-0.096161	0.000000	0.722481	0.000000	0.000000	0.000000	0.013890	0.011469	-0.227200	0.000000	0.000000	3.000000	80.000000	0.000000
14980.717482	-0.101856	0.598786	0.013706	78.649986	44.627239	47.239742	-0.096161	0.000000	0.722481	0.000000	0.000000	0.000000	0.020147	0.046315	-0.223157	0.000000	0.000000	3.000000	80.000000	0.000000
14980.720815	-0.101856	0.598786	0.013706	78.610573	44.171410	46.741856	-0.096161	0.000000	0.722481	0.000000	0.000000	0.000000	0.020147	0.046315	-0.223157	0.000000	0.000000	3.000000	80.000000	0.000000
14980.724149	-0.101825	0.599015	0.013020	78.610573	44.171410	46.741856	-0.096161	0.000000	0.722481	0.000000	0.000000	0.000000	0.009452	0.068849	-0.205741	0.000000	0.000000	3.000000	80.000000	0.000000
14980.727482	-0.101825	0.599015	0.013020	78.610573	44.171410	46.741856	-0.096161	0.000000	0.722481	0.000000	0.000000	0.000000	0.009452	0.068849	-0.205741	0.000000	0.000000	3.000000	80.000000	0.000000
14980.730815	-0.101825	0.599015	0.013020	78.547867	43.497780	46.052433	-0.091228	0.000000	0.650998	0.000000	0.000000	0.000000	0.009452	0.068849	-0.205741	0.000000	0.000000	3.000000	80.000000	0.000000
14980.734149	-0.101801	0.599327	0.012374	78.547867	43.497780	46.052433	-0.091228	0.000000	0.650998	0.000000	0.000000	0.000000	0.006980	0.093536	-0.193893	0.000000	0.000000	3.000000	80.000000	0.000000
14980.737482	-0.101801	0.599327	0.012374	78.547867	43.497780	46.052433	-0.091228	0.000000	0.650998	0.000000	0.000000	0.000000	0.006980	0.093536	-0.193893	0.000000	0.000000	3.000000	80.000000	0.000000
14980.740815	-0.101801	0.599327	0.012374	78.475334	42.759510	45.332867	-0.090064	0.000000	0.618683	0.000000	0.000000	0.000000	0.006980	0.093536	-0.193893	0.000000	0.000000	3.000000	80.000000	0.000000
14980.744149	-0.101814	0.599714	0.011785	78.475334	42.759510	45.332867	-0.090064	0.000000	0.618683	0.000000	0.000000	0.000000	-0.003692	0.116069	-0.176508	0.000000	0.000000	3.000000	80.000000	0.000000
14980.747482	-0.101814	0.599714	0.011785	78.475334	42.759510	45.332867	-0.090064	0.000000	0.618683	0.000000	0.000000	0.000000	-0.003692	0.116069	-0.176508	0.000000	0.000000	3.000000	80.000000	0.000000
14980.750815	-0.101814	0.599714	0.011785	78.405785	42.096424	44.685612	-0.090680	0.000000	0.589265	0.000000	0.000000	0.000000	-0.003692	0.116069	-0.176508	0.000000	0.000000	3.000000	80.000000	0.000000
14980.754149	-0.101814	0.599714	0.011785	78.405785	42.096424	44.685612	-0.090680	0.000000	0.589265	0.000000	0.000000	0.000000	-0.003692	0.116069	-0.176508	0.000000	0.000000	3.000000	80.000000	0.000000
14980.757482	-0.101832	0.600138	0.011228	78.405785	42.096424	44.685612	-0.090680	0.000000	0.589265	0.000000	0.000000	0.000000	-0.005623	0.127168	-0.167168	0.000000	0.000000	3.000000	80.000000	0.000000
14980.760815	-0.101832	0.600138	0.011228	78.349678	41.595249	44.201897	-0.090680	0.000000	0.589265	0.000000	0.000000	0.000000	-0.005623	0.127168	-0.167168	0.000000	0.000000	3.000000	80.000000	0.000000
14980.764149	-0.101859	0.600573	0.010710	78.349678	41.595249	44.201897	-0.090680	0.000000	0.589265	0.000000	0.000000	0.000000	-0.008056	0.130440	-0.155552	0.000000	0.000000	3.000000	80.000000	0.000000
14980.767482	-0.101859	0.600573	0.010710	78.349678	41.595249	44.201897	-0.090680	0.000000	0.589265	0.000000	0.000000	0.000000	-0.008056	0.130440	-0.155552	0.000000	0.000000	3.000000	80.000000	0.000000
14980.770815	-0.101859	0.600573	0.010710	78.309288	41.272533	43.897388	-0.092959	0.000000	0.535478	0.000000	0.000000	0.000000	-0.008056	0.130440	-0.155552	0.000000	0.000000	3.000000	80.000000	0.000000
14980.774149	-0.101859	0.600573	0.010710	78.309288	41.272533	43.897388	-0.092959	0.000000	0.535478	0.000000	0.000000	0.000000	-0.008056	0.130440	-0.155552	0.000000	0.000000	3.000000	80.000000	0.000000
14980.777482	-0.101869	0.600999	0.010219	78.309288	41.272533	43.897388	-0.092959	0.000000	0.535478	0.000000	0.000000	0.000000	-0.002816	0.128022	-0.147210	0.000000	0.000000	3.000000	80.000000	0.000000
14980.780815	-0.101869	0.600999	0.010219	78.286690	41.104988	43.741028	-0.092959	0.000000	0.535478	0.000000	0.000000	0.000000	-0.002816	0.128022	-0.147210	0.000000	0.000000	3.000000	80.000000	0.000000
14980.784149	-0.101879	0.601399	0.009735	78.286690	41.104988	43.741028	-0.092959	0.000000	0.535478	0.000000	0.000000	0.000000	-0.003222	0.119926	-0.145026	0.000000	0.000000	3.000000	80.000000	0.000000
14980.787482	-0.101879	0.601399	0.009735	78.286690	41.104988	43.741028	-0.092959	0.000000	0.535478	0.000000	0.000000	0.000000	-0.003222	0.119926	-0.145026	0.000000	0.000000	3.000000	80.000000	0.000000
14980.790815	-0.101879	0.601399	0.009735	78.270332	40.998131	43.647312	-0.093966	0.000000	0.486772	0.000000	0.000000	0.000000	-0.003222	0.119926	-0.145026	0.000000	0.000000	3.000000	80.000000	0.000000
14980.794149	-0.101879	0.601399	0.009735	78.270332	40.998131	43.647312	-0.093966	0.000000	0.486772	0.000000	0.000000	0.000000	-0.003222	0.119926	-0.145026	0.000000	0.000000	3.000000	80.000000	0.000000
14980.797482	-0.101885	0.601734	0.009228	78.270332	40.998131	43.647312	-0.093966	0.000000	0.486772	0.000000	0.000000	0.000000	-0.001574	0.100392	-0.152253	0.000000	0.000000	3.000000	80.000000	0.000000
14980.800815	-0.101885	0.601734	0.009228	78.254845	40.920174	43.588921	-0.093966	0.000000	0.486772	0.000000	0.000000	0.000000	-0.001574	0.100392	-0.152253	0.000000	0.000000	3.000000	80.000000	0.000000
14980.804149	-0.101929	0.602003	0.008687	78.254845	40.920174	43.588921	-0.093966	0.000000	0.486772	0.000000	0.000000	0.000000	-0.013198	0.080865	-0.162350	0.000000	0.000000	3.000000	80.000000	0.000000
14980.807482	-0.101929	0.602003	0.008687	78.254845	40.920174	43.588921	-0.093966	0.000000	0.486772	0.000000	0.000000	0.000000	-0.013198	0.080865	-0.162350	0.000000	0.000000	3.000000	80.000000	0.000000
14980.810815	-0.101929	0.602003	0.008687	78.240173	40.921490	43.623425	-0.096428	0.000000	0.434338	0.000000	0.000000	0.000000	-0.013198	0.080865	-0.162350	0.000000	0.000000	3.000000	80.000000	0.000000
14980.814149	-0.101929	0.602003	0.008687	78.240173	40.921490	43.623425	-0.096428	0.000000	0.434338	0.000000	0.000000	0.000000	-0.013198	0.080865	-0.162350	0.000000	0.000000	3.000000	80.000000	0.000000
14980.817482	-0.101936	0.602196	0.008087	78.240173	40.921490	43.623425	-0.096428	0.000000	0.434338	0.000000	0.000000	0.000000	-0.002320	0.057684	-0.179817	0.000000	0.000000	3.000000	80.000000	0.000000
14980.820815	-0.101936	0.602196	0.008087	78.210785	40.996147	43.749870	-0.096428	0.000000	0.434338	0.000000	0.000000	0.000000	-0.002320	0.057684	-0.179817	0.000000	0.000000	3.000000	80.000000	0.000000
14980.824149	-0.101969	0.602335	0.007498	78.210785	40.996147	43.749870	-0.096428	0.000000	0.434338	0.000000	0.000000	0.000000	-0.009844	0.041838	-0.176681	0.000000	0.000000	3.000000	80.000000	0.000000
14980.827482	-0.101969	0.602335	0.007498	78.210785	40.996147	43.749870	-0.096428	0.000000	0.434338	0.000000	0.000000	0.000000	-0.009844	0.041838	-0.176681	0.000000	0.000000	3.000000	80.000000	0.000000
14980.830815	-0.101969	0.602335	0.007498	78.167435	41.171444	44.002014	-0.098455	0.000000	0.374922	0.000000	0.000000	0.000000	-0.009844	0.041838	-0.176681	0.000000	0.000000	3.000000	80.000000	0.000000
14980.834149	-0.101969	0.602335	0.007498	78.167435	41.171444	44.002014	-0.098455	0.000000	0.374922	0.000000	0.000000	0.000000	-0.009844	0.041838	-0.176681	0.000000	0.000000	3.000000	80.000000	0.000000
14980.837482	-0.101962	0.602378	0.006836	78.167435	41.171444	44.002014	-0.098455	0.000000	0.374922	0.000000	0.000000	0.000000	0.002071	0.012978	-0.198845	0.000000	0.000000	3.000000	80.000000	0.000000
14980.840815	-0.101962	0.602378	0.006836	78.108406	41.454140	44.382813	-0.098455	0.000000	0.374922	0.000000	0.000000	0.000000	0.002071	0.012978	-0.198845	0.000000	0.000000	3.000000	80.000000	0.000000
14980.844149	-0.101879	0.602364	0.006140	78.108406	41.454140	44.382813	-0.098455	0.000000	0.374922	0.000000	0.000000	0.000000	0.025105	-0.004417	-0.208696	0.000000	0.000000	3.000000	80.000000	0.000000
14980.847482	-0.101879	0.602364	0.006140	78.108406	41.454140	44.382813	-0.098455	0.000000	0.374922	0.000000	0.000000	0.000000	0.025105	-0.004417	-0.208696	0.000000	0.000000	3.000000	80.000000	0.000000
14980.850815	-0.101879	0.602364	0.006140	78.048393	41.772980	44.791725	-0.093926	0.000000	0.306998	0.000000	0.000000	0.000000	0.025105	-0.004417	-0.208696	0.000000	0.000000	3.000000	80.000000	0.000000
14980.854149	-0.101879	0.602364	0.006140	78.048393	41.772980	44.791725	-0.093926	0.000000	0.306998	0.000000	0.000000	0.000000	0.025105	-0.004417	-0.208696	0.000000	0.000000	3.000000	80.000000	0.000000
14980.857482	-0.101771	0.602303	0.005441	78.048393	41.772980	44.791725	-0.093926	0.000000	0.306998	0.000000	0.000000	0.000000	0.032297	-0.018091	-0.209716	0.000000	0.000000	3.000000	80.000000	0.000000
14980.860815	-0.101771	0.602303	0.005441	77.991585	42.117321	45.229286	-0.093926	0.000000	0.306998	0.000000	0.000000	0.000000	0.032297	-0.018091	-0.209716	0.000000	0.000000	3.000000	80.000000	0.000000
14980.864149	-0.101612	0.602204	0.004720	77.991585	42.117321	45.229286	-0.093926	0.000000	0.306998	0.000000	0.000000	0.000000	0.047590	-0.029695	-0.216350	0.000000	0.000000	3.000000	80.000000	0.000000
14980.867482	-0.101612	0.602204	0.004720	77.991585	42.117321	45.229286	-0.093926	0.000000	0.306998	0.000000	0.000000	0.000000	0.047590	-0.029695	-0.216350	0.000000	0.000000	3.000000	80.000000	0.000000
14980.870815	-0.101612	0.602204	0.004720	77.938370	42.408737	45.601921	-0.080611	0.000000	0.235987	0.000000	0.000000	0.000000	0.047590	-0.029695	-0.216350	0.000000	0.000000	3.000000	80.000000	0.000000
14980.874149	-0.101612	0.602204	0.004720	77.938370	42.408737	45.601921	-0.080611	0.000000	0.235987	0.000000	0.000000	0.000000	0.047590	-0.029695	-0.216350	0.000000	0.000000	3.000000	80.000000	0.000000
14980.877482	-0.101390	0.602079	0.004020	77.938370	42.408737	45.601921	-0.080611	0.000000	0.235987	0.000000	0.000000	0.000000	0.066810	-0.037586	-0.209802	0.000000	0.000000	3.000000	80.000000	0.000000
14980.880815	-0.101390	0.602079	0.004020	77.888756	42.505177	45.754688	-0.080611	0.000000	0.235987	0.000000	0.000000	0.000000	0.066810	-0.037586	-0.209802	0.000000	0.000000	3.000000	80.000000	0.000000
14980.884149	-0.101152	0.601921	0.003357	77.888756	42.505177	45.754688	-0.080611	0.000000	0.235987	0.000000	0.000000	0.000000	0.071274	-0.047441	-0.199118	0.000000	0.000000	3.000000	80.000000	0.000000
14980.887482	-0.101152	0.601921	0.003357	77.888756	42.505177	45.754688	-0.080611	0.000000	0.235987	0.000000	0.000000	0.000000	0.071274	-0.047441	-0.199118	0.000000	0.000000	3.000000	80.000000	0.000000
14980.890815	-0.101152	0.601921	0.003357	77.843651	42.265884	45.544590	-0.057597	0.000000	0.167834	0.000000	0.000000	0.000000	0.071274	-0.047441	-0.199118	0.000000	0.000000	3.000000	80.000000	0.000000
14980.894149	-0.101152	0.601921	0.003357	77.843651	42.265884	45.544590	-0.057597	0.000000	0.167834	0.000000	0.000000	0.000000	0.071274	-0.047441	-0.199118	0.000000	0.000000	3.000000	80.000000	0.000000
14980.897482	-0.100894	0.601737	0.002705	77.843651	42.265884	45.544590	-0.057597	0.000000	0.167834	0.000000	0.000000	0.000000	0.077260	-0.055245	-0.195496	0.000000	0.000000	3.000000	80.000000	0.000000
14980.900815	-0.100894	0.601737	0.002705	77.782608	41.586082	44.874863	-0.057597	0.000000	0.167834	0.000000	0.000000	0.000000	0.077260	-0.055245	-0.195496	0.000000	0.000000	3.000000	80.000000	0.000000
14980.904149	-0.100631	0.601532	0.002128	77.782608	41.586082	44.874863	-0.057597	0.000000	0.167834	0.000000	0.000000	0.000000	0.079094	-0.061295	-0.173042	0.000000	0.000000	3.000000	80.000000	0.000000
14980.907482	-0.100631	0.601532	0.002128	77.782608	41.586082	44.874863	-0.057597	0.000000	0.167834	0.000000	0.000000	0.000000	0.079094	-0.061295	-0.173042	0.000000	0.000000	3.000000	80.000000	0.000000
14980.910815	-0.100631	0.601532	0.002128	77.680099	40.544571	43.851860	-0.031538	0.000000	0.106411	0.000000	0.000000	0.000000	0.079094	-0.061295	-0.173042	0.000000	0.000000	3.000000	80.000000	0.000000
14980.914149	-0.100403	0.601334	0.001609	77.680099	40.544571	43.851860	-0.031538	0.000000	0.106411	0.000000	0.000000	0.000000	0.068358	-0.059617	-0.155747	0.000000	0.000000	3.000000	80.000000	0.000000
14980.917482	-0.100403	0.601334	0.001609	77.680099	40.544571	43.851860	-0.031538	0.000000	0.106411	0.000000	0.000000	0.000000	0.068358	-0.059617	-0.155747	0.000000	0.000000	3.000000	80.000000	0.000000
14980.920815	-0.100403	0.601334	0.001609	77.553734	39.344597	42.672352	-0.020145	0.000000	0.080453	0.000000	0.000000	0.000000	0.068358	-0.059617	-0.155747	0.000000	0.000000	3.000000	80.000000	0.000000
14980.924149	-0.100191	0.601115	0.001160	77.553734	39.344597	42.672352	-0.020145	0.000000	0.080453	0.000000	0.000000	0.000000	0.063670	-0.065570	-0.134685	0.000000	0.000000	3.000000	80.000000	0.000000
14980.927482	-0.100191	0.601115	0.001160	77.553734	39.344597	42.672352	-0.020145	0.000000	0.080453	0.000000	0.000000	0.000000	0.063670	-0.065570	-0.134685	0.000000	0.000000	3.000000	80.000000	0.000000
14980.930815	-0.100191	0.601115	0.001160	77.413078	38.112675	41.466057	-0.009533	0.000000	0.058006	0.000000	0.000000	0.000000	0.063670	-0.065570	-0.134685	0.000000	0.000000	3.000000	80.000000	0.000000
14980.934149	-0.100191	0.601115	0.001160	77.413078	38.112675	41.466057	-0.009533	0.000000	0.058006	0.000000	0.000000	0.000000	0.063670	-0.065570	-0.134685	0.000000	0.000000	3.000000	80.000000	0.000000
14980.937482	-0.099967	0.600883	0.000763	77.413078	38.112675	41.466057	-0.009533	0.000000	0.058006	0.000000	0.000000	0.000000	0.067066	-0.069543	-0.119246	0.000000	0.000000	3.000000	80.000000	0.000000
14980.940815	-0.099967	0.600883	0.000763	77.273811	36.975044	40.354092	-0.009533	0.000000	0.058006	0.000000	0.000000	0.000000	0.067066	-0.069543	-0.119246	0.000000	0.000000	3.000000	80.000000	0.000000
14980.944149	-0.099967	0.600883	0.000763	77.273811	36.975044	40.354092	-0.009533	0.000000	0.058006	0.000000	0.000000	0.000000	0.067066	-0.069543	-0.119246	0.000000	0.000000	3.000000	80.000000	0.000000
14980.947482	-0.099967	0.600883	0.000763	77.273811	36.975044	40.354092	-0.009533	0.000000	0.058006	0.000000	0.000000	0.000000	0.067066	-0.069543	-0.119246	0.000000	0.000000	3.000000	80.000000	0.000000
14980.950815	-0.099615	0.600354	0.000193	77.140755	35.989464	39.385017	0.001645	0.000000	0.038131	0.000000	0.000000	0.000000	0.105564	-0.158828	-0.171027	0.000000	0.000000	3.000000	80.000000	0.000000
14980.954149	-0.099615	0.600354	0.000193	77.140755	35.989464	39.385017	0.001645	0.000000	0.038131	0.000000	0.000000	0.000000	-0.000001	-0.000005	-0.000000	0.000000	0.000000	3.000000	80.000000	0.000000
14980.957482	-0.099615	0.600354	0.000193	77.140755	35.989464	39.385017	0.001645	0.000000	0.038131	0.000000	0.000000	0.000000	-0.000001	-0.000005	-0.000000	0.000000	0.000000	3.000000	80.000000	0.000000
14980.960815	-0.099615	0.600354	0.000193	77.017319	35.215786	38.647488	0.019239	0.000000	0.009627	0.000000	0.000000	0.000000	-0.000001	-0.000005	-0.000000	0.000000	0.000000	3.000000	80.000000	0.000000
14980.964149	-0.099445	0.600101	0.000038	77.017319	35.215786	38.647488	0.019239	0.000000	0.009627	0.000000	0.000000	0.000000	0.051033	-0.075884	-0.046441	0.000000	0.000000	3.000000	80.000000	0.000000
14980.967482	-0.099445	0.600101	0.000038	77.017319	35.215786	38.647488	0.019239	0.000000	0.009627	0.000000	0.000000	0.000000	0.051033	-0.075884	-0.046441	0.000000	0.000000	3.000000	80.000000	0.000000
14980.970815	-0.099445	0.600101	0.000038	76.909149	34.689125	38.156063	0.027744	0.000000	0.001887	0.000000	0.000000	0.000000	0.051033	-0.075884	-0.046441	0.000000	0.000000	3.000000	80.000000	0.000000
14980.974149	-0.099445	0.600101	0.000038	76.909149	34.689125	38.156063	0.027744	0.000000	0.001887	0.000000	0.000000	0.000000	0.051033	-0.075884	-0.046441	0.000000	0.000000	3.000000	80.000000	0.000000
14980.977482	-0.099315	0.599777	-0.000036	76.909149	34.689125	38.156063	0.027744	0.000000	0.001887	0.000000	0.000000	0.000000	0.038914	-0.097151	-0.022175	0.000000	0.000000	3.000000	80.000000	0.000000
14980.980815	-0.099315	0.599777	-0.000036	76.824150	34.389946	37.889877	0.027744	0.000000	0.001887	0.000000	0.000000	0.000000	0.038914	-0.097151	-0.022175	0.000000	0.000000	3.000000	80.000000	0.000000
14980.984149	-0.099199	0.599459	-0.000047	76.824150	34.389946	37.889877	0.027744	0.000000	0.001887	0.000000	0.000000	0.000000	0.034812	-0.095400	-0.003357	0.000000	0.000000	3.000000	80.000000	0.000000
14980.987482	-0.099199	0.599459	-0.000047	76.824150	34.389946	37.889877	0.027744	0.000000	0.001887	0.000000	0.000000	0.000000	0.034812	-0.095400	-0.003357	0.000000	0.000000	3.000000	80.000000	0.000000
14980.990815	-0.099199	0.599459	-0.000047	76.770218	34.343914	37.864544	0.040032	0.000000	-0.002369	0.000000	0.000000	0.000000	0.034812	-0.095400	-0.003357	0.000000	0.000000	3.000000	80.000000	0.000000
14980.994149	-0.099199	0.599459	-0.000047	76.770218	34.343914	37.864544	0.040032	0.000000	-0.002369	0.000000	0.000000	0.000000	0.034812	-0.095400	-0.003357	0.000000	0.000000	3.000000	80.000000	0.000000
14980.997482	-0.099095	0.599102	-0.000004	76.770218	34.343914	37.864544	0.040032	0.000000	-0.002369	0.000000	0.000000	0.000000	0.031274	-0.107028	0.012959	0.000000	0.000000	3.000000	80.000000	0.000000
14981.000815	-0.099095	0.599102	-0.000004	76.744057	34.490696	38.034027	0.040032	0.000000	-0.002369	0.000000	0.000000	0.000000	0.031274	-0.107028	0.012959	0.000000	0.000000	3.000000	80.000000	0.000000
14981.004149	-0.099095	0.599102	-0.000004	76.744057	34.490696	38.034027	0.040032	0.000000	-0.002369	0.000000	0.000000	0.000000	0.031274	-0.107028	0.012959	0.000000	0.000000	3.000000	80.000000	0.000000
14981.007482	-0.099095	0.599102	-0.000004	76.744057	34.490696	38.034027	0.040032	0.000000	-0.002369	0.000000	0.000000	0.000000	0.031274	-0.107028	0.012959	0.000000	0.000000	3.000000	80.000000	0.000000
14981.010815	-0.099080	0.598362	0.000138	76.731026	34.780407	38.362568	0.045245	0.000000	-0.000209	0.000000	0.000000	0.000000	0.004403	-0.222059	0.042603	0.000000	0.000000	3.000000	80.000000	0.000000
14981.014149	-0.099080	0.598362	0.000138	76.731026	34.780407	38.362568	0.045245	0.000000	-0.000209	0.000000	0.000000	0.000000	-0.000000	-0.000008	0.000000	0.000000	0.000000	3.000000	80.000000	0.000000
14981.017482	-0.099080	0.598362	0.000138	76.731026	34.780407	38.362568	0.045245	0.000000	-0.000209	0.000000	0.000000	0.000000	-0.000000	-0.000008	0.000000	0.000000	0.000000	3.000000	80.000000	0.000000
14981.020815	-0.099080	0.598362	0.000138	76.720619	35.042755	38.683556	0.045979	0.000000	0.006892	0.000000	0.000000	0.000000	-0.000000	-0.000008	0.000000	0.000000	0.000000	3.000000	80.000000	0.000000
14981.024149	-0.099080	0.598362	0.000138	76.720619	35.042755	38.683556	0.045979	0.000000	0.006892	0.000000	0.000000	0.000000	-0.000000	-0.000008	0.000000	0.000000	0.000000	3.000000	80.000000	0.000000
14981.027482	-0.099105	0.597979	0.000251	76.720619	35.042755	38.683556	0.045979	0.000000	0.006892	0.000000	0.000000	0.000000	-0.007338	-0.115072	0.033871	0.000000	0.000000	3.000000	80.000000	0.000000
14981.030815	-0.099105	0.597979	0.000251	76.712967	35.280781	38.965401	0.045979	0.000000	0.006892	0.000000	0.000000	0.000000	-0.007338	-0.115072	0.033871	0.000000	0.000000	3.000000	80.000000	0.000000
14981.034149	-0.099105	0.597979	0.000251	76.712967	35.280781	38.965401	0.045979	0.000000	0.006892	0.000000	0.000000	0.000000	-0.007338	-0.115072	0.033871	0.000000	0.000000	3.000000	80.000000	0.000000
14981.037482	-0.099105	0.597979	0.000251	76.712967	35.280781	38.965401	0.045979	0.000000	0.006892	0.000000	0.000000	0.000000	-0.007338	-0.115072	0.033871	0.000000	0.000000	3.000000	80.000000	0.000000
14981.040815	-0.099166	0.597242	0.000531	76.699074	35.518906	39.260059	0.044756	0.000000	0.012537	0.000000	0.000000	0.000000	-0.018228	-0.220922	0.084133	0.000000	0.000000	3.000000	80.000000	0.000000
14981.044149	-0.099166	0.597242	0.000531	76.699074	35.518906	39.260059	0.044756	0.000000	0.012537	0.000000	0.000000	0.000000	-0.000000	0.000003	-0.000000	0.000000	0.000000	3.000000	80.000000	0.000000
14981.047482	-0.099166	0.597242	0.000531	76.699074	35.518906	39.260059	0.044756	0.000000	0.012537	0.000000	0.000000	0.000000	-0.000000	0.000003	-0.000000	0.000000	0.000000	3.000000	80.000000	0.000000
14981.050815	-0.099166	0.597242	0.000531	76.675034	35.767025	39.574417	0.041718	0.000000	0.026559	0.000000	0.000000	0.000000	-0.000000	0.000003	-0.000000	0.000000	0.000000	3.000000	80.000000	0.000000
14981.054149	-0.099166	0.597242	0.000531	76.675034	35.767025	39.574417	0.041718	0.000000	0.026559	0.000000	0.000000	0.000000	-0.000000	0.000003	-0.000000	0.000000	0.000000	3.000000	80.000000	0.000000
14981.057482	-0.099214	0.596920	0.000754	76.675034	35.767025	39.574417	0.041718	0.000000	0.026559	0.000000	0.000000	0.000000	-0.014505	-0.096604	0.066948	0.000000	0.000000	3.000000	80.000000	0.000000
14981.060815	-0.099214	0.596920	0.000754	76.643982	36.003780	39.869545	0.041718	0.000000	0.026559	0.000000	0.000000	0.000000	-0.014505	-0.096604	0.066948	0.000000	0.000000	3.000000	80.000000	0.000000
14981.064149	-0.099214	0.596920	0.000754	76.643982	36.003780	39.869545	0.041718	0.000000	0.026559	0.000000	0.000000	0.000000	-0.014505	-0.096604	0.066948	0.000000	0.000000	3.000000	80.000000	0.000000
14981.067482	-0.099214	0.596920	0.000754	76.643982	36.003780	39.869545	0.041718	0.000000	0.026559	0.000000	0.000000	0.000000	-0.014505	-0.096604	0.066948	0.000000	0.000000	3.000000	80.000000	0.000000
14981.070815	-0.099298	0.596357	0.001245	76.607147	36.220058	40.156040	0.039300	0.000000	0.037717	0.000000	0.000000	0.000000	-0.025084	-0.168886	0.147331	0.000000	0.000000	3.000000	80.000000	0.000000
14981.074149	-0.099298	0.596357	0.001245	76.607147	36.220058	40.156040	0.039300	0.000000	0.037717	0.000000	0.000000	0.000000	-0.000001	0.000003	-0.000000	0.000000	0.000000	3.000000	80.000000	0.000000
14981.077482	-0.099298	0.596357	0.001245	76.607147	36.220058	40.156040	0.039300	0.000000	0.037717	0.000000	0.000000	0.000000	-0.000001	0.000003	-0.000000	0.000000	0.000000	3.000000	80.000000	0.000000
14981.080815	-0.099298	0.596357	0.001245	76.584320	36.368881	40.351318	0.035120	0.000000	0.062272	0.000000	0.000000	0.000000	-0.000001	0.000003	-0.000000	0.000000	0.000000	3.000000	80.000000	0.000000
14981.084149	-0.099298	0.596357	0.001245	76.584320	36.368881	40.351318	0.035120	0.000000	0.062272	0.000000	0.000000	0.000000	-0.000001	0.000003	-0.000000	0.000000	0.000000	3.000000	80.000000	0.000000
14981.087482	-0.099358	0.596135	0.001525	76.584320	36.368881	40.351318	0.035120	0.000000	0.062272	0.000000	0.000000	0.000000	-0.018153	-0.066592	0.083813	0.000000	0.000000	3.000000	80.000000	0.000000
14981.090815	-0.099358	0.596135	0.001525	76.586273	36.454460	40.443855	0.035120	0.000000	0.062272	0.000000	0.000000	0.000000	-0.018153	-0.066592	0.083813	0.000000	0.000000	3.000000	80.000000	0.000000
14981.094149	-0.099358	0.596135	0.001525	76.586273	36.454460	40.443855	0.035120	0.000000	0.062272	0.000000	0.000000	0.000000	-0.018153	-0.066592	0.083813	0.000000	0.000000	3.000000	80.000000	0.000000
14981.097482	-0.099358	0.596135	0.001525	76.586273	36.454460	40.443855	0.035120	0.000000	0.062272	0.000000	0.000000	0.000000	-0.018153	-0.066592	0.083813	0.000000	0.000000	3.000000	80.000000	0.000000
14981.100815	-0.099508	0.595728	0.002111	76.596573	36.501049	40.494545	0.032094	0.000000	0.076241	0.000000	0.000000	0.000000	-0.044913	-0.122225	0.175737	0.000000	0.000000	3.000000	80.000000	0.000000
14981.104149	-0.099508	0.595728	0.002111	76.596573	36.501049	40.494545	0.032094	0.000000	0.076241	0.000000	0.000000	0.000000	0.000001	-0.000005	-0.000000	0.000000	0.000000	3.000000	80.000000	0.000000
14981.107482	-0.099508	0.595728	0.002111	76.596573	36.501049	40.494545	0.032094	0.000000	0.076241	0.000000	0.000000	0.000000	0.000001	-0.000005	-0.000000	0.000000	0.000000	3.000000	80.000000	0.000000
14981.110815	-0.099508	0.595728	0.002111	76.604301	36.557076	40.555275	0.024608	0.000000	0.105531	0.000000	0.000000	0.000000	0.000001	-0.000005	-0.000000	0.000000	0.000000	3.000000	80.000000	0.000000
14981.114149	-0.099508	0.595728	0.002111	76.604301	36.557076	40.555275	0.024608	0.000000	0.105531	0.000000	0.000000	0.000000	0.000001	-0.000005	-0.000000	0.000000	0.000000	3.000000	80.000000	0.000000
14981.117482	-0.099562	0.595537	0.002359	76.604301	36.557076	40.555275	0.024608	0.000000	0.105531	0.000000	0.000000	0.000000	-0.016126	-0.057116	0.074445	0.000000	0.000000	3.000000	80.000000	0.000000
14981.120815	-0.099562	0.595537	0.002359	76.606735	36.623562	40.635830	0.024608	0.000000	0.105531	0.000000	0.000000	0.000000	-0.016126	-0.057116	0.074445	0.000000	0.000000	3.000000	80.000000	0.000000
14981.124149	-0.099562	0.595537	0.002359	76.606735	36.623562	40.635830	0.024608	0.000000	0.105531	0.000000	0.000000	0.000000	-0.016126	-0.057116	0.074445	0.000000	0.000000	3.000000	80.000000	0.000000
14981.127482	-0.099562	0.595537	0.002359	76.606735	36.623562	40.635830	0.024608	0.000000	0.105531	0.000000	0.000000	0.000000	-0.016126	-0.057116	0.074445	0.000000	0.000000	3.000000	80.000000	0.000000
14981.130815	-0.099721	0.595151	0.002778	76.603302	36.716957	40.756252	0.021921	0.000000	0.117938	0.000000	0.000000	0.000000	-0.047794	-0.115909	0.125645	0.000000	0.000000	3.000000	80.000000	0.000000
14981.134149	-0.099721	0.595151	0.002778	76.603302	36.716957	40.756252	0.021921	0.000000	0.117938	0.000000	0.000000	0.000000	-0.047794	-0.115909	0.125645	0.000000	0.000000	3.000000	80.000000	0.000000
14981.137482	-0.099721	0.595151	0.002778	76.603302	36.716957	40.756252	0.021921	0.000000	0.117938	0.000000	0.000000	0.000000	-0.047794	-0.115909	0.125645	0.000000	0.000000	3.000000	80.000000	0.000000
14981.140815	-0.099721	0.595151	0.002778	76.585365	36.848827	40.930710	0.013955	0.000000	0.138879	0.000000	0.000000	0.000000	-0.047794	-0.115909	0.125645	0.000000	0.000000	3.000000	80.000000	0.000000
14981.144149	-0.099774	0.594943	0.002918	76.585365	36.848827	40.930710	0.013955	0.000000	0.138879	0.000000	0.000000	0.000000	-0.016003	-0.062331	0.042176	0.000000	0.000000	3.000000	80.000000	0.000000
14981.147482	-0.099774	0.594943	0.002918	76.585365	36.848827	40.930710	0.013955	0.000000	0.138879	0.000000	0.000000	0.000000	-0.016003	-0.062331	0.042176	0.000000	0.000000	3.000000	80.000000	0.000000
14981.150815	-0.099774	0.594943	0.002918	76.558273	37.032410	41.174076	0.011288	0.000000	0.145908	0.000000	0.000000	0.000000	-0.016003	-0.062331	0.042176	0.000000	0.000000	3.000000	80.000000	0.000000
14981.154149	-0.099774	0.594943	0.002918	76.558273	37.032410	41.174076	0.011288	0.000000	0.145908	0.000000	0.000000	0.000000	-0.016003	-0.062331	0.042176	0.000000	0.000000	3.000000	80.000000	0.000000
14981.157482	-0.099817	0.594749	0.003012	76.558273	37.032410	41.174076	0.011288	0.000000	0.145908	0.000000	0.000000	0.000000	-0.012952	-0.058187	0.028080	0.000000	0.000000	3.000000	80.000000	0.000000
14981.160815	-0.099817	0.594749	0.003012	76.523041	37.234192	41.445641	0.011288	0.000000	0.145908	0.000000	0.000000	0.000000	-0.012952	-0.058187	0.028080	0.000000	0.000000	3.000000	80.000000	0.000000
14981.164149	-0.099817	0.594749	0.003012	76.523041	37.234192	41.445641	0.011288	0.000000	0.145908	0.000000	0.000000	0.000000	-0.012952	-0.058187	0.028080	0.000000	0.000000	3.000000	80.000000	0.000000
14981.167482	-0.099817	0.594749	0.003012	76.523041	37.234192	41.445641	0.011288	0.000000	0.145908	0.000000	0.000000	0.000000	-0.012952	-0.058187	0.028080	0.000000	0.000000	3.000000	80.000000	0.000000
14981.170815	-0.099862	0.594277	0.003008	76.483078	37.489632	41.785034	0.009129	0.000000	0.150588	0.000000	0.000000	0.000000	-0.013496	-0.141816	-0.001053	0.000000	0.000000	3.000000	80.000000	0.000000
14981.174149	-0.099862	0.594277	0.003008	76.483078	37.489632	41.785034	0.009129	0.000000	0.150588	0.000000	0.000000	0.000000	0.000000	0.000001	-0.000000	0.000000	0.000000	3.000000	80.000000	0.000000
14981.177482	-0.099862	0.594277	0.003008	76.483078	37.489632	41.785034	0.009129	0.000000	0.150588	0.000000	0.000000	0.000000	0.000000	0.000001	-0.000000	0.000000	0.000000	3.000000	80.000000	0.000000
14981.180815	-0.099862	0.594277	0.003008	76.456169	37.744034	42.109665	0.006880	0.000000	0.150413	0.000000	0.000000	0.000000	0.000000	0.000001	-0.000000	0.000000	0.000000	3.000000	80.000000	0.000000
14981.184149	-0.099862	0.594277	0.003008	76.456169	37.744034	42.109665	0.006880	0.000000	0.150413	0.000000	0.000000	0.000000	0.000000	0.000001	-0.000000	0.000000	0.000000	3.000000	80.000000	0.000000
14981.187482	-0.099837	0.594005	0.002892	76.456169	37.744034	42.109665	0.006880	0.000000	0.150413	0.000000	0.000000	0.000000	0.007544	-0.081499	-0.034771	0.000000	0.000000	3.000000	80.000000	0.000000
14981.190815	-0.099837	0.594005	0.002892	76.459641	37.952785	42.358692	0.006880	0.000000	0.150413	0.000000	0.000000	0.000000	0.007544	-0.081499	-0.034771	0.000000	0.000000	3.000000	80.000000	0.000000
14981.194149	-0.099823	0.593677	0.002723	76.459641	37.952785	42.358692	0.006880	0.000000	0.150413	0.000000	0.000000	0.000000	0.004161	-0.098305	-0.050778	0.000000	0.000000	3.000000	80.000000	0.000000
14981.197482	-0.099823	0.593677	0.002723	76.459641	37.952785	42.358692	0.006880	0.000000	0.150413	0.000000	0.000000	0.000000	0.004161	-0.098305	-0.050778	0.000000	0.000000	3.000000	80.000000	0.000000
14981.200815	-0.099823	0.593677	0.002723	76.481590	38.147873	42.568359	0.008831	0.000000	0.136154	0.000000	0.000000	0.000000	0.004161	-0.098305	-0.050778	0.000000	0.000000	3.000000	80.000000	0.000000
14981.204149	-0.099823	0.593677	0.002723	76.481590	38.147873	42.568359	0.008831	0.000000	0.136154	0.000000	0.000000	0.000000	0.004161	-0.098305	-0.050778	0.000000	0.000000	3.000000	80.000000	0.000000
14981.207482	-0.099801	0.593338	0.002514	76.481590	38.147873	42.568359	0.008831	0.000000	0.136154	0.000000	0.000000	0.000000	0.006761	-0.101763	-0.062736	0.000000	0.000000	3.000000	80.000000	0.000000
14981.210815	-0.099801	0.593338	0.002514	76.510300	38.348572	42.784725	0.008831	0.000000	0.136154	0.000000	0.000000	0.000000	0.006761	-0.101763	-0.062736	0.000000	0.000000	3.000000	80.000000	0.000000
14981.214149	-0.099801	0.593338	0.002514	76.510300	38.348572	42.784725	0.008831	0.000000	0.136154	0.000000	0.000000	0.000000	0.006761	-0.101763	-0.062736	0.000000	0.000000	3.000000	80.000000	0.000000
14981.217482	-0.099801	0.593338	0.002514	76.510300	38.348572	42.784725	0.008831	0.000000	0.136154	0.000000	0.000000	0.000000	0.006761	-0.101763	-0.062736	0.000000	0.000000	3.000000	80.000000	0.000000
14981.220815	-0.099657	0.592588	0.001958	76.531120	38.539898	42.996925	0.009958	0.000000	0.125698	0.000000	0.000000	0.000000	0.043073	-0.225018	-0.166867	0.000000	0.000000	3.000000	80.000000	0.000000
14981.224149	-0.099657	0.592588	0.001958	76.531120	38.539898	42.996925	0.009958	0.000000	0.125698	0.000000	0.000000	0.000000	0.000001	0.000001	0.000000	0.000000	0.000000	3.000000	80.000000	0.000000
14981.227482	-0.099657	0.592588	0.001958	76.531120	38.539898	42.996925	0.009958	0.000000	0.125698	0.000000	0.000000	0.000000	0.000001	0.000001	0.000000	0.000000	0.000000	3.000000	80.000000	0.000000
14981.230815	-0.099657	0.592588	0.001958	76.524071	38.576275	43.062134	0.017136	0.000000	0.097887	0.000000	0.000000	0.000000	0.000001	0.000001	0.000000	0.000000	0.000000	3.000000	80.000000	0.000000
14981.234149	-0.099657	0.592588	0.001958	76.524071	38.576275	43.062134	0.017136	0.000000	0.097887	0.000000	0.000000	0.000000	0.000001	0.000001	0.000000	0.000000	0.000000	3.000000	80.000000	0.000000
14981.237482	-0.099560	0.592152	0.001613	76.524071	38.576275	43.062134	0.017136	0.000000	0.097887	0.000000	0.000000	0.000000	0.029295	-0.130919	-0.103451	0.000000	0.000000	3.000000	80.000000	0.000000
14981.240815	-0.099560	0.592152	0.001613	76.464760	38.297245	42.848251	0.017136	0.000000	0.097887	0.000000	0.000000	0.000000	0.029295	-0.130919	-0.103451	0.000000	0.000000	3.000000	80.000000	0.000000
14981.244149	-0.099475	0.591704	0.001223	76.464760	38.297245	42.848251	0.017136	0.000000	0.097887	0.000000	0.000000	0.000000	0.025373	-0.134245	-0.116934	0.000000	0.000000	3.000000	80.000000	0.000000
14981.247482	-0.099475	0.591704	0.001223	76.464760	38.297245	42.848251	0.017136	0.000000	0.097887	0.000000	0.000000	0.000000	0.025373	-0.134245	-0.116934	0.000000	0.000000	3.000000	80.000000	0.000000
14981.250815	-0.099475	0.591704	0.001223	76.360847	37.843998	42.493282	0.026248	0.000000	0.061156	0.000000	0.000000	0.000000	0.025373	-0.134245	-0.116934	0.000000	0.000000	3.000000	80.000000	0.000000
14981.254149	-0.099475	0.591704	0.001223	76.360847	37.843998	42.493282	0.026248	0.000000	0.061156	0.000000	0.000000	0.000000	0.025373	-0.134245	-0.116934	0.000000	0.000000	3.000000	80.000000	0.000000
14981.257482	-0.099440	0.591208	0.000746	76.360847	37.843998	42.493282	0.026248	0.000000	0.061156	0.000000	0.000000	0.000000	0.010550	-0.148746	-0.143033	0.000000	0.000000	3.000000	80.000000	0.000000
14981.260815	-0.099440	0.591208	0.000746	76.216095	37.370522	42.147602	0.026248	0.000000	0.061156	0.000000	0.000000	0.000000	0.010550	-0.148746	-0.143033	0.000000	0.000000	3.000000	80.000000	0.000000
14981.264149	-0.099414	0.590683	0.000208	76.216095	37.370522	42.147602	0.026248	0.000000	0.061156	0.000000	0.000000	0.000000	0.007778	-0.157607	-0.161474	0.000000	0.000000	3.000000	80.000000	0.000000
14981.267482	-0.099414	0.590683	0.000208	76.216095	37.370522	42.147602	0.026248	0.000000	0.061156	0.000000	0.000000	0.000000	0.007778	-0.157607	-0.161474	0.000000	0.000000	3.000000	80.000000	0.000000
14981.270815	-0.099414	0.590683	0.000208	76.046959	36.897228	41.681690	0.029303	0.000000	0.010405	0.000000	0.000000	0.000000	0.007778	-0.157607	-0.161474	0.000000	0.000000	3.000000	80.000000	0.000000
14981.274149	-0.099414	0.590683	0.000208	76.046959	36.897228	41.681690	0.029303	0.000000	0.010405	0.000000	0.000000	0.000000	0.007778	-0.157607	-0.161474	0.000000	0.000000	3.000000	80.000000	0.000000
14981.277482	-0.099414	0.590135	-0.000420	76.046959	36.897228	41.681690	0.029303	0.000000	0.010405	0.000000	0.000000	0.000000	0.000073	-0.164338	-0.188409	0.000000	0.000000	3.000000	80.000000	0.000000
14981.280815	-0.099414	0.590135	-0.000420	75.864449	36.465389	40.843346	0.029303	0.000000	0.010405	0.000000	0.000000	0.000000	0.000073	-0.164338	-0.188409	0.000000	0.000000	3.000000	80.000000	0.000000
14981.284149	-0.099374	0.589565	-0.001124	75.864449	36.465389	40.843346	0.029303	0.000000	0.010405	0.000000	0.000000	0.000000	0.011940	-0.170992	-0.211151	0.000000	0.000000	3.000000	80.000000	0.000000
14981.287482	-0.099374	0.589565	-0.001124	75.864449	36.465389	40.843346	0.029303	0.000000	0.010405	0.000000	0.000000	0.000000	0.011940	-0.170992	-0.211151	0.000000	0.000000	3.000000	80.000000	0.000000
14981.290815	-0.099374	0.589565	-0.001124	75.657104	36.062168	39.971794	0.031305	0.000000	-0.056188	0.000000	0.000000	0.000000	0.011940	-0.170992	-0.211151	0.000000	0.000000	3.000000	80.000000	0.000000
14981.294149	-0.099374	0.589565	-0.001124	75.657104	36.062168	39.971794	0.031305	0.000000	-0.056188	0.000000	0.000000	0.000000	0.011940	-0.170992	-0.211151	0.000000	0.000000	3.000000	80.000000	0.000000
14981.297482	-0.099321	0.588966	-0.001885	75.657104	36.062168	39.971794	0.031305	0.000000	-0.056188	0.000000	0.000000	0.000000	0.015790	-0.179728	-0.228336	0.000000	0.000000	3.000000	80.000000	0.000000
14981.300815	-0.099321	0.588966	-0.001885	75.417328	35.638439	39.415176	0.031305	0.000000	-0.056188	0.000000	0.000000	0.000000	0.015790	-0.179728	-0.228336	0.000000	0.000000	3.000000	80.000000	0.000000
14981.304149	-0.099228	0.588386	-0.002621	75.417328	35.638439	39.415176	0.031305	0.000000	-0.056188	0.000000	0.000000	0.000000	0.027849	-0.173861	-0.220932	0.000000	0.000000	3.000000	80.000000	0.000000
14981.307482	-0.099228	0.588386	-0.002621	75.417328	35.638439	39.415176	0.031305	0.000000	-0.056188	0.000000	0.000000	0.000000	0.027849	-0.173861	-0.220932	0.000000	0.000000	3.000000	80.000000	0.000000
14981.310815	-0.099228	0.588386	-0.002621	75.151573	35.159668	39.198807	0.038578	0.000000	-0.131066	0.000000	0.000000	0.000000	0.027849	-0.173861	-0.220932	0.000000	0.000000	3.000000	80.000000	0.000000
14981.314149	-0.099228	0.588386	-0.002621	75.151573	35.159668	39.198807	0.038578	0.000000	-0.131066	0.000000	0.000000	0.000000	0.027849	-0.173861	-0.220932	0.000000	0.000000	3.000000	80.000000	0.000000
14981.317482	-0.099103	0.587822	-0.003401	75.151573	35.159668	39.198807	0.038578	0.000000	-0.131066	0.000000	0.000000	0.000000	0.037521	-0.169391	-0.233921	0.000000	0.000000	3.000000	80.000000	0.000000
14981.320815	-0.099103	0.587822	-0.003401	74.880615	34.595081	38.895153	0.038578	0.000000	-0.131066	0.000000	0.000000	0.000000	0.037521	-0.169391	-0.233921	0.000000	0.000000	3.000000	80.000000	0.000000
14981.324149	-0.098964	0.587295	-0.004144	74.880615	34.595081	38.895153	0.038578	0.000000	-0.131066	0.000000	0.000000	0.000000	0.041928	-0.158076	-0.222952	0.000000	0.000000	3.000000	80.000000	0.000000
14981.327482	-0.098964	0.587295	-0.004144	74.880615	34.595081	38.895153	0.038578	0.000000	-0.131066	0.000000	0.000000	0.000000	0.041928	-0.158076	-0.222952	0.000000	0.000000	3.000000	80.000000	0.000000
14981.330815	-0.098964	0.587295	-0.004144	74.649384	33.934914	38.367233	0.051819	0.000000	-0.207212	0.000000	0.000000	0.000000	0.041928	-0.158076	-0.222952	0.000000	0.000000	3.000000	80.000000	0.000000
14981.334149	-0.098964	0.587295	-0.004144	74.649384	33.934914	38.367233	0.051819	0.000000	-0.207212	0.000000	0.000000	0.000000	0.041928	-0.158076	-0.222952	0.000000	0.000000	3.000000	80.000000	0.000000
14981.337482	-0.098788	0.586806	-0.004846	74.649384	33.934914	38.367233	0.051819	0.000000	-0.207212	0.000000	0.000000	0.000000	0.052738	-0.146800	-0.210527	0.000000	0.000000	3.000000	80.000000	0.000000
14981.340815	-0.098788	0.586806	-0.004846	74.463608	33.190613	37.476540	0.051819	0.000000	-0.207212	0.000000	0.000000	0.000000	0.052738	-0.146800	-0.210527	0.000000	0.000000	3.000000	80.000000	0.000000
14981.344149	-0.098594	0.586335	-0.005527	74.463608	33.190613	37.476540	0.051819	0.000000	-0.207212	0.000000	0.000000	0.000000	0.058123	-0.141058	-0.204433	0.000000	0.000000	3.000000	80.000000	0.000000
14981.347482	-0.098594	0.586335	-0.005527	74.463608	33.190613	37.476540	0.051819	0.000000	-0.207212	0.000000	0.000000	0.000000	0.058123	-0.141058	-0.204433	0.000000	0.000000	3.000000	80.000000	0.000000
14981.350815	-0.098594	0.586335	-0.005527	74.333176	32.395977	36.571655	0.070296	0.000000	-0.276372	0.000000	0.000000	0.000000	0.058123	-0.141058	-0.204433	0.000000	0.000000	3.000000	80.000000	0.000000
14981.354149	-0.098594	0.586335	-0.005527	74.333176	32.395977	36.571655	0.070296	0.000000	-0.276372	0.000000	0.000000	0.000000	0.058123	-0.141058	-0.204433	0.000000	0.000000	3.000000	80.000000	0.000000
14981.357482	-0.098393	0.585939	-0.006139	74.333176	32.395977	36.571655	0.070296	0.000000	-0.276372	0.000000	0.000000	0.000000	0.060221	-0.118882	-0.183396	0.000000	0.000000	3.000000	80.000000	0.000000
14981.360815	-0.098393	0.585939	-0.006139	74.230873	31.670177	35.879368	0.070296	0.000000	-0.276372	0.000000	0.000000	0.000000	0.060221	-0.118882	-0.183396	0.000000	0.000000	3.000000	80.000000	0.000000
14981.364149	-0.098209	0.585550	-0.006779	74.230873	31.670177	35.879368	0.070296	0.000000	-0.276372	0.000000	0.000000	0.000000	0.055331	-0.116682	-0.192039	0.000000	0.000000	3.000000	80.000000	0.000000
14981.367482	-0.098209	0.585550	-0.006779	74.230873	31.670177	35.879368	0.070296	0.000000	-0.276372	0.000000	0.000000	0.000000	0.055331	-0.116682	-0.192039	0.000000	0.000000	3.000000	80.000000	0.000000
14981.370815	-0.098209	0.585550	-0.006779	74.135422	31.022406	35.261047	0.089554	0.000000	-0.338944	0.000000	0.000000	0.000000	0.055331	-0.116682	-0.192039	0.000000	0.000000	3.000000	80.000000	0.000000
14981.374149	-0.098209	0.585550	-0.006779	74.135422	31.022406	35.261047	0.089554	0.000000	-0.338944	0.000000	0.000000	0.000000	0.055331	-0.116682	-0.192039	0.000000	0.000000	3.000000	80.000000	0.000000
14981.377482	-0.097966	0.585223	-0.007379	74.135422	31.022406	35.261047	0.089554	0.000000	-0.338944	0.000000	0.000000	0.000000	0.072827	-0.098040	-0.180126	0.000000	0.000000	3.000000	80.000000	0.000000
14981.380815	-0.097966	0.585223	-0.007379	74.057724	30.496374	34.751751	0.089554	0.000000	-0.338944	0.000000	0.000000	0.000000	0.072827	-0.098040	-0.180126	0.000000	0.000000	3.000000	80.000000	0.000000
14981.384149	-0.097727	0.584915	-0.007964	74.057724	30.496374	34.751751	0.089554	0.000000	-0.338944	0.000000	0.000000	0.000000	0.071684	-0.092446	-0.175313	0.000000	0.000000	3.000000	80.000000	0.000000
14981.387482	-0.097727	0.584915	-0.007964	74.057724	30.496374	34.751751	0.089554	0.000000	-0.338944	0.000000	0.000000	0.000000	0.071684	-0.092446	-0.175313	0.000000	0.000000	3.000000	80.000000	0.000000
14981.390815	-0.097727	0.584915	-0.007964	73.995850	30.069748	34.340172	0.113640	0.000000	-0.398184	0.000000	0.000000	0.000000	0.071684	-0.092446	-0.175313	0.000000	0.000000	3.000000	80.000000	0.000000
14981.394149	-0.097727	0.584915	-0.007964	73.995850	30.069748	34.340172	0.113640	0.000000	-0.398184	0.000000	0.000000	0.000000	0.071684	-0.092446	-0.175313	0.000000	0.000000	3.000000	80.000000	0.000000
14981.397482	-0.097487	0.584632	-0.008555	73.995850	30.069748	34.340172	0.113640	0.000000	-0.398184	0.000000	0.000000	0.000000	0.072072	-0.084869	-0.177522	0.000000	0.000000	3.000000	80.000000	0.000000
14981.400815	-0.097487	0.584632	-0.008555	73.945450	29.721712	33.995052	0.113640	0.000000	-0.398184	0.000000	0.000000	0.000000	0.072072	-0.084869	-0.177522	0.000000	0.000000	3.000000	80.000000	0.000000
14981.404149	-0.097258	0.584404	-0.009098	73.945450	29.721712	33.995052	0.113640	0.000000	-0.398184	0.000000	0.000000	0.000000	0.068755	-0.068412	-0.162659	0.000000	0.000000	3.000000	80.000000	0.000000
14981.407482	-0.097258	0.584404	-0.009098	73.945450	29.721712	33.995052	0.113640	0.000000	-0.398184	0.000000	0.000000	0.000000	0.068755	-0.068412	-0.162659	0.000000	0.000000	3.000000	80.000000	0.000000
14981.410815	-0.097258	0.584404	-0.009098	73.903419	29.446384	33.727966	0.137111	0.000000	-0.454881	0.000000	0.000000	0.000000	0.068755	-0.068412	-0.162659	0.000000	0.000000	3.000000	80.000000	0.000000
14981.414149	-0.097020	0.584206	-0.009579	73.903419	29.446384	33.727966	0.137111	0.000000	-0.454881	0.000000	0.000000	0.000000	0.071376	-0.059489	-0.144333	0.000000	0.000000	3.000000	80.000000	0.000000
14981.417482	-0.097020	0.584206	-0.009579	73.903419	29.446384	33.727966	0.137111	0.000000	-0.454881	0.000000	0.000000	0.000000	0.071376	-0.059489	-0.144333	0.000000	0.000000	3.000000	80.000000	0.000000
14981.420815	-0.097020	0.584206	-0.009579	73.860542	29.191031	33.478218	0.149007	0.000000	-0.478936	0.000000	0.000000	0.000000	0.071376	-0.059489	-0.144333	0.000000	0.000000	3.000000	80.000000	0.000000
14981.424149	-0.096816	0.584037	-0.010008	73.860542	29.191031	33.478218	0.149007	0.000000	-0.478936	0.000000	0.000000	0.000000	0.061239	-0.050589	-0.128741	0.000000	0.000000	3.000000	80.000000	0.000000
14981.427482	-0.096816	0.584037	-0.010008	73.860542	29.191031	33.478218	0.149007	0.000000	-0.478936	0.000000	0.000000	0.000000	0.061239	-0.050589	-0.128741	0.000000	0.000000	3.000000	80.000000	0.000000
14981.430815	-0.096816	0.584037	-0.010008	73.820076	28.947523	33.237431	0.159213	0.000000	-0.500393	0.000000	0.000000	0.000000	0.061239	-0.050589	-0.128741	0.000000	0.000000	3.000000	80.000000	0.000000
14981.434149	-0.096816	0.584037	-0.010008	73.820076	28.947523	33.237431	0.159213	0.000000	-0.500393	0.000000	0.000000	0.000000	0.061239	-0.050589	-0.128741	0.000000	0.000000	3.000000	80.000000	0.000000
14981.437482	-0.096596	0.583862	-0.010409	73.820076	28.947523	33.237431	0.159213	0.000000	-0.500393	0.000000	0.000000	0.000000	0.066028	-0.052628	-0.120398	0.000000	0.000000	3.000000	80.000000	0.000000
14981.440815	-0.096596	0.583862	-0.010409	73.788750	28.749571	33.037968	0.159213	0.000000	-0.500393	0.000000	0.000000	0.000000	0.066028	-0.052628	-0.120398	0.000000	0.000000	3.000000	80.000000	0.000000
14981.444149	-0.096596	0.583862	-0.010409	73.788750	28.749571	33.037968	0.159213	0.000000	-0.500393	0.000000	0.000000	0.000000	0.066028	-0.052628	-0.120398	0.000000	0.000000	3.000000	80.000000	0.000000
14981.447482	-0.096596	0.583862	-0.010409	73.788750	28.749571	33.037968	0.159213	0.000000	-0.500393	0.000000	0.000000	0.000000	0.066028	-0.052628	-0.120398	0.000000	0.000000	3.000000	80.000000	0.000000
14981.450815	-0.096160	0.583559	-0.010887	73.761566	28.584579	32.864372	0.170218	0.000000	-0.520459	0.000000	0.000000	0.000000	0.130766	-0.090786	-0.143320	0.000000	0.000000	3.000000	80.000000	0.000000
14981.454149	-0.096160	0.583559	-0.010887	73.761566	28.584579	32.864372	0.170218	0.000000	-0.520459	0.000000	0.000000	0.000000	-0.000001	-0.000002	-0.000000	0.000000	0.000000	3.000000	80.000000	0.000000
14981.457482	-0.096160	0.583559	-0.010887	73.761566	28.584579	32.864372	0.170218	0.000000	-0.520459	0.000000	0.000000	0.000000	-0.000001	-0.000002	-0.000000	0.000000	0.000000	3.000000	80.000000	0.000000
14981.460815	-0.096160	0.583559	-0.010887	73.733208	28.422634	32.690533	0.192012	0.000000	-0.544346	0.000000	0.000000	0.000000	-0.000001	-0.000002	-0.000000	0.000000	0.000000	3.000000	80.000000	0.000000
14981.464149	-0.096160	0.583559	-0.010887	73.733208	28.422634	32.690533	0.192012	0.000000	-0.544346	0.000000	0.000000	0.000000	-0.000001	-0.000002	-0.000000	0.000000	0.000000	3.000000	80.000000	0.000000
14981.467482	-0.095932	0.583403	-0.011020	73.733208	28.422634	32.690533	0.192012	0.000000	-0.544346	0.000000	0.000000	0.000000	0.068451	-0.047024	-0.039992	0.000000	0.000000	3.000000	80.000000	0.000000
14981.470815	-0.095932	0.583403	-0.011020	73.706024	28.270721	32.523731	0.192012	0.000000	-0.544346	0.000000	0.000000	0.000000	0.068451	-0.047024	-0.039992	0.000000	0.000000	3.000000	80.000000	0.000000
14981.474149	-0.095932	0.583403	-0.011020	73.706024	28.270721	32.523731	0.192012	0.000000	-0.544346	0.000000	0.000000	0.000000	0.068451	-0.047024	-0.039992	0.000000	0.000000	3.000000	80.000000	0.000000
14981.477482	-0.095932	0.583403	-0.011020	73.706024	28.270721	32.523731	0.192012	0.000000	-0.544346	0.000000	0.000000	0.000000	0.068451	-0.047024	-0.039992	0.000000	0.000000	3.000000	80.000000	0.000000
14981.480815	-0.095477	0.583053	-0.011073	73.695015	28.199579	32.434464	0.203421	0.000000	-0.551011	0.000000	0.000000	0.000000	0.136348	-0.104769	-0.015980	0.000000	0.000000	3.000000	80.000000	0.000000
14981.484149	-0.095477	0.583053	-0.011073	73.695015	28.199579	32.434464	0.203421	0.000000	-0.551011	0.000000	0.000000	0.000000	0.136348	-0.104769	-0.015980	0.000000	0.000000	3.000000	80.000000	0.000000
14981.487482	-0.095477	0.583053	-0.011073	73.695015	28.199579	32.434464	0.203421	0.000000	-0.551011	0.000000	0.000000	0.000000	0.136348	-0.104769	-0.015980	0.000000	0.000000	3.000000	80.000000	0.000000
14981.490815	-0.095477	0.583053	-0.011073	73.701904	28.219172	32.434319	0.226145	0.000000	-0.553675	0.000000	0.000000	0.000000	0.136348	-0.104769	-0.015980	0.000000	0.000000	3.000000	80.000000	0.000000
14981.494149	-0.095289	0.582843	-0.011019	73.701904	28.219172	32.434319	0.226145	0.000000	-0.553675	0.000000	0.000000	0.000000	0.056321	-0.063228	0.016259	0.000000	0.000000	3.000000	80.000000	0.000000
14981.497482	-0.095289	0.582843	-0.011019	73.701904	28.219172	32.434319	0.226145	0.000000	-0.553675	0.000000	0.000000	0.000000	0.056321	-0.063228	0.016259	0.000000	0.000000	3.000000	80.000000	0.000000
14981.500815	-0.095289	0.582843	-0.011019	73.721016	28.296387	32.492088	0.235532	0.000000	-0.550965	0.000000	0.000000	0.000000	0.056321	-0.063228	0.016259	0.000000	0.000000	3.000000	80.000000	0.000000
14981.504149	-0.095289	0.582843	-0.011019	73.721016	28.296387	32.492088	0.235532	0.000000	-0.550965	0.000000	0.000000	0.000000	0.056321	-0.063228	0.016259	0.000000	0.000000	3.000000	80.000000	0.000000
14981.507482	-0.095136	0.582636	-0.010906	73.721016	28.296387	32.492088	0.235532	0.000000	-0.550965	0.000000	0.000000	0.000000	0.045897	-0.061871	0.033997	0.000000	0.000000	3.000000	80.000000	0.000000
14981.510815	-0.095136	0.582636	-0.010906	73.740097	28.370989	32.549969	0.235532	0.000000	-0.550965	0.000000	0.000000	0.000000	0.045897	-0.061871	0.033997	0.000000	0.000000	3.000000	80.000000	0.000000
14981.514149	-0.095136	0.582636	-0.010906	73.740097	28.370989	32.549969	0.235532	0.000000	-0.550965	0.000000	0.000000	0.000000	0.045897	-0.061871	0.033997	0.000000	0.000000	3.000000	80.000000	0.000000
14981.517482	-0.095136	0.582636	-0.010906	73.740097	28.370989	32.549969	0.235532	0.000000	-0.550965	0.000000	0.000000	0.000000	0.045897	-0.061871	0.033997	0.000000	0.000000	3.000000	80.000000	0.000000
14981.520815	-0.094940	0.582190	-0.010580	73.761551	28.447243	32.615234	0.243182	0.000000	-0.545299	0.000000	0.000000	0.000000	0.058953	-0.133998	0.097713	0.000000	0.000000	3.000000	80.000000	0.000000
14981.524149	-0.094940	0.582190	-0.010580	73.761551	28.447243	32.615234	0.243182	0.000000	-0.545299	0.000000	0.000000	0.000000	0.058953	-0.133998	0.097713	0.000000	0.000000	3.000000	80.000000	0.000000
14981.527482	-0.094940	0.582190	-0.010580	73.761551	28.447243	32.615234	0.243182	0.000000	-0.545299	0.000000	0.000000	0.000000	0.058953	-0.133998	0.097713	0.000000	0.000000	3.000000	80.000000	0.000000
14981.530815	-0.094940	0.582190	-0.010580	73.780609	28.516706	32.673416	0.253007	0.000000	-0.529013	0.000000	0.000000	0.000000	0.058953	-0.133998	0.097713	0.000000	0.000000	3.000000	80.000000	0.000000
14981.534149	-0.094888	0.581938	-0.010408	73.780609	28.516706	32.673416	0.253007	0.000000	-0.529013	0.000000	0.000000	0.000000	0.015626	-0.075562	0.051621	0.000000	0.000000	3.000000	80.000000	0.000000
14981.537482	-0.094888	0.581938	-0.010408	73.780609	28.516706	32.673416	0.253007	0.000000	-0.529013	0.000000	0.000000	0.000000	0.015626	-0.075562	0.051621	0.000000	0.000000	3.000000	80.000000	0.000000
14981.540815	-0.094888	0.581938	-0.010408	73.799644	28.586290	32.731720	0.255611	0.000000	-0.520410	0.000000	0.000000	0.000000	0.015626	-0.075562	0.051621	0.000000	0.000000	3.000000	80.000000	0.000000
14981.544149	-0.094888	0.581938	-0.010408	73.799644	28.586290	32.731720	0.255611	0.000000	-0.520410	0.000000	0.000000	0.000000	0.015626	-0.075562	0.051621	0.000000	0.000000	3.000000	80.000000	0.000000
14981.547482	-0.094828	0.581690	-0.010168	73.799644	28.586290	32.731720	0.255611	0.000000	-0.520410	0.000000	0.000000	0.000000	0.017958	-0.074300	0.072076	0.000000	0.000000	3.000000	80.000000	0.000000
14981.550815	-0.094828	0.581690	-0.010168	73.818649	28.653278	32.790146	0.255611	0.000000	-0.520410	0.000000	0.000000	0.000000	0.017958	-0.074300	0.072076	0.000000	0.000000	3.000000	80.000000	0.000000
14981.554149	-0.094828	0.581690	-0.010168	73.818649	28.653278	32.790146	0.255611	0.000000	-0.520410	0.000000	0.000000	0.000000	0.017958	-0.074300	0.072076	0.000000	0.000000	3.000000	80.000000	0.000000
14981.557482	-0.094828	0.581690	-0.010168	73.818649	28.653278	32.790146	0.255611	0.000000	-0.520410	0.000000	0.000000	0.000000	0.017958	-0.074300	0.072076	0.000000	0.000000	3.000000	80.000000	0.000000
14981.560815	-0.094764	0.581198	-0.009633	73.837639	28.720400	32.848705	0.258604	0.000000	-0.508397	0.000000	0.000000	0.000000	0.019240	-0.147549	0.160467	0.000000	0.000000	3.000000	80.000000	0.000000
14981.564149	-0.094764	0.581198	-0.009633	73.837639	28.720400	32.848705	0.258604	0.000000	-0.508397	0.000000	0.000000	0.000000	-0.000000	0.000008	0.000000	0.000000	0.000000	3.000000	80.000000	0.000000
14981.567482	-0.094764	0.581198	-0.009633	73.837639	28.720400	32.848705	0.258604	0.000000	-0.508397	0.000000	0.000000	0.000000	-0.000000	0.000008	0.000000	0.000000	0.000000	3.000000	80.000000	0.000000
14981.570815	-0.094764	0.581198	-0.009633	73.851868	28.773552	32.892712	0.261811	0.000000	-0.481653	0.000000	0.000000	0.000000	-0.000000	0.000008	0.000000	0.000000	0.000000	3.000000	80.000000	0.000000
14981.574149	-0.094764	0.581198	-0.009633	73.851868	28.773552	32.892712	0.261811	0.000000	-0.481653	0.000000	0.000000	0.000000	-0.000000	0.000008	0.000000	0.000000	0.000000	3.000000	80.000000	0.000000
14981.577482	-0.094733	0.580961	-0.009357	73.851868	28.773552	32.892712	0.261811	0.000000	-0.481653	0.000000	0.000000	0.000000	0.009144	-0.071165	0.082698	0.000000	0.000000	3.000000	80.000000	0.000000
14981.580815	-0.094733	0.580961	-0.009357	73.862648	28.819792	32.934025	0.261811	0.000000	-0.481653	0.000000	0.000000	0.000000	0.009144	-0.071165	0.082698	0.000000	0.000000	3.000000	80.000000	0.000000
14981.584149	-0.094733	0.580961	-0.009357	73.862648	28.819792	32.934025	0.261811	0.000000	-0.481653	0.000000	0.000000	0.000000	0.009144	-0.071165	0.082698	0.000000	0.000000	3.000000	80.000000	0.000000
14981.587482	-0.094733	0.580961	-0.009357	73.862648	28.819792	32.934025	0.261811	0.000000	-0.481653	0.000000	0.000000	0.000000	0.009144	-0.071165	0.082698	0.000000	0.000000	3.000000	80.000000	0.000000
14981.590815	-0.094720	0.580587	-0.008686	73.872116	28.856211	32.963444	0.263335	0.000000	-0.467870	0.000000	0.000000	0.000000	0.004117	-0.112204	0.201337	0.000000	0.000000	3.000000	80.000000	0.000000
14981.594149	-0.094720	0.580587	-0.008686	73.872116	28.856211	32.963444	0.263335	0.000000	-0.467870	0.000000	0.000000	0.000000	-0.000000	0.000002	-0.000000	0.000000	0.000000	3.000000	80.000000	0.000000
14981.597482	-0.094720	0.580587	-0.008686	73.872116	28.856211	32.963444	0.263335	0.000000	-0.467870	0.000000	0.000000	0.000000	-0.000000	0.000002	-0.000000	0.000000	0.000000	3.000000	80.000000	0.000000
14981.600815	-0.094720	0.580587	-0.008686	73.876869	28.881254	32.978184	0.264021	0.000000	-0.434314	0.000000	0.000000	0.000000	-0.000000	0.000002	-0.000000	0.000000	0.000000	3.000000	80.000000	0.000000
14981.604149	-0.094720	0.580587	-0.008686	73.876869	28.881254	32.978184	0.264021	0.000000	-0.434314	0.000000	0.000000	0.000000	-0.000000	0.000002	-0.000000	0.000000	0.000000	3.000000	80.000000	0.000000
14981.607482	-0.094733	0.580432	-0.008308	73.876869	28.881254	32.978184	0.264021	0.000000	-0.434314	0.000000	0.000000	0.000000	-0.003955	-0.046452	0.113590	0.000000	0.000000	3.000000	80.000000	0.000000
14981.610815	-0.094733	0.580432	-0.008308	73.879234	28.896484	32.985550	0.264021	0.000000	-0.434314	0.000000	0.000000	0.000000	-0.003955	-0.046452	0.113590	0.000000	0.000000	3.000000	80.000000	0.000000
14981.614149	-0.094733	0.580432	-0.008308	73.879234	28.896484	32.985550	0.264021	0.000000	-0.434314	0.000000	0.000000	0.000000	-0.003955	-0.046452	0.113590	0.000000	0.000000	3.000000	80.000000	0.000000
14981.617482	-0.094733	0.580432	-0.008308	73.879234	28.896484	32.985550	0.264021	0.000000	-0.434314	0.000000	0.000000	0.000000	-0.003955	-0.046452	0.113590	0.000000	0.000000	3.000000	80.000000	0.000000
14981.620815	-0.094750	0.580204	-0.007594	73.879234	28.904631	32.985531	0.263362	0.000000	-0.415382	0.000000	0.000000	0.000000	-0.005069	-0.068551	0.214140	0.000000	0.000000	3.000000	80.000000	0.000000
14981.624149	-0.094750	0.580204	-0.007594	73.879234	28.904631	32.985531	0.263362	0.000000	-0.415382	0.000000	0.000000	0.000000	0.000001	0.000007	-0.000000	0.000000	0.000000	3.000000	80.000000	0.000000
14981.627482	-0.094750	0.580204	-0.007594	73.879234	28.904631	32.985531	0.263362	0.000000	-0.415382	0.000000	0.000000	0.000000	0.000001	0.000007	-0.000000	0.000000	0.000000	3.000000	80.000000	0.000000
14981.630815	-0.094750	0.580204	-0.007594	73.876884	28.903011	32.978188	0.262517	0.000000	-0.379692	0.000000	0.000000	0.000000	0.000001	0.000007	-0.000000	0.000000	0.000000	3.000000	80.000000	0.000000
14981.634149	-0.094750	0.580204	-0.007594	73.876884	28.903011	32.978188	0.262517	0.000000	-0.379692	0.000000	0.000000	0.000000	0.000001	0.000007	-0.000000	0.000000	0.000000	3.000000	80.000000	0.000000
14981.637482	-0.094780	0.580123	-0.007240	73.876884	28.903011	32.978188	0.262517	0.000000	-0.379692	0.000000	0.000000	0.000000	-0.009003	-0.024163	0.106247	0.000000	0.000000	3.000000	80.000000	0.000000
14981.640815	-0.094780	0.580123	-0.007240	73.874504	28.898647	32.970810	0.262517	0.000000	-0.379692	0.000000	0.000000	0.000000	-0.009003	-0.024163	0.106247	0.000000	0.000000	3.000000	80.000000	0.000000
14981.644149	-0.094780	0.580123	-0.007240	73.874504	28.898647	32.970810	0.262517	0.000000	-0.379692	0.000000	0.000000	0.000000	-0.009003	-0.024163	0.106247	0.000000	0.000000	3.000000	80.000000	0.000000
14981.647482	-0.094780	0.580123	-0.007240	73.874504	28.898647	32.970810	0.262517	0.000000	-0.379692	0.000000	0.000000	0.000000	-0.009003	-0.024163	0.106247	0.000000	0.000000	3.000000	80.000000	0.000000
14981.650815	-0.094883	0.580015	-0.006645	73.869743	28.884504	32.956085	0.261017	0.000000	-0.361984	0.000000	0.000000	0.000000	-0.030856	-0.032507	0.178290	0.000000	0.000000	3.000000	80.000000	0.000000
14981.654149	-0.094883	0.580015	-0.006645	73.869743	28.884504	32.956085	0.261017	0.000000	-0.361984	0.000000	0.000000	0.000000	-0.030856	-0.032507	0.178290	0.000000	0.000000	3.000000	80.000000	0.000000
14981.657482	-0.094883	0.580015	-0.006645	73.869743	28.884504	32.956085	0.261017	0.000000	-0.361984	0.000000	0.000000	0.000000	-0.030856	-0.032507	0.178290	0.000000	0.000000	3.000000	80.000000	0.000000
14981.660815	-0.094883	0.580015	-0.006645	73.862648	28.863314	32.934029	0.255874	0.000000	-0.332269	0.000000	0.000000	0.000000	-0.030856	-0.032507	0.178290	0.000000	0.000000	3.000000	80.000000	0.000000
14981.664149	-0.094943	0.579998	-0.006360	73.862648	28.863314	32.934029	0.255874	0.000000	-0.332269	0.000000	0.000000	0.000000	-0.018003	-0.005016	0.085493	0.000000	0.000000	3.000000	80.000000	0.000000
14981.667482	-0.094943	0.579998	-0.006360	73.862648	28.863314	32.934029	0.255874	0.000000	-0.332269	0.000000	0.000000	0.000000	-0.018003	-0.005016	0.085493	0.000000	0.000000	3.000000	80.000000	0.000000
14981.670815	-0.094943	0.579998	-0.006360	73.855537	28.839413	32.911976	0.252874	0.000000	-0.318020	0.000000	0.000000	0.000000	-0.018003	-0.005016	0.085493	0.000000	0.000000	3.000000	80.000000	0.000000
14981.674149	-0.094943	0.579998	-0.006360	73.855537	28.839413	32.911976	0.252874	0.000000	-0.318020	0.000000	0.000000	0.000000	-0.018003	-0.005016	0.085493	0.000000	0.000000	3.000000	80.000000	0.000000
14981.677482	-0.095019	0.579988	-0.006103	73.855537	28.839413	32.911976	0.252874	0.000000	-0.318020	0.000000	0.000000	0.000000	-0.022944	-0.002902	0.077097	0.000000	0.000000	3.000000	80.000000	0.000000
14981.680815	-0.095019	0.579988	-0.006103	73.846031	28.805769	32.882618	0.252874	0.000000	-0.318020	0.000000	0.000000	0.000000	-0.022944	-0.002902	0.077097	0.000000	0.000000	3.000000	80.000000	0.000000
14981.684149	-0.095019	0.579988	-0.006103	73.846031	28.805769	32.882618	0.252874	0.000000	-0.318020	0.000000	0.000000	0.000000	-0.022944	-0.002902	0.077097	0.000000	0.000000	3.000000	80.000000	0.000000
14981.687482	-0.095019	0.579988	-0.006103	73.846031	28.805769	32.882618	0.252874	0.000000	-0.318020	0.000000	0.000000	0.000000	-0.022944	-0.002902	0.077097	0.000000	0.000000	3.000000	80.000000	0.000000
14981.690815	-0.095219	0.580041	-0.005687	73.836548	28.772152	32.853279	0.249050	0.000000	-0.305171	0.000000	0.000000	0.000000	-0.059923	0.015632	0.125064	0.000000	0.000000	3.000000	80.000000	0.000000
14981.694149	-0.095219	0.580041	-0.005687	73.836548	28.772152	32.853279	0.249050	0.000000	-0.305171	0.000000	0.000000	0.000000	-0.059923	0.015632	0.125064	0.000000	0.000000	3.000000	80.000000	0.000000
14981.697482	-0.095219	0.580041	-0.005687	73.836548	28.772152	32.853279	0.249050	0.000000	-0.305171	0.000000	0.000000	0.000000	-0.059923	0.015632	0.125064	0.000000	0.000000	3.000000	80.000000	0.000000
14981.700815	-0.095219	0.580041	-0.005687	73.829422	28.740156	32.831291	0.239063	0.000000	-0.284327	0.000000	0.000000	0.000000	-0.059923	0.015632	0.125064	0.000000	0.000000	3.000000	80.000000	0.000000
14981.704149	-0.095327	0.580070	-0.005492	73.829422	28.740156	32.831291	0.239063	0.000000	-0.284327	0.000000	0.000000	0.000000	-0.032456	0.008866	0.058318	0.000000	0.000000	3.000000	80.000000	0.000000
14981.707482	-0.095327	0.580070	-0.005492	73.829422	28.740156	32.831291	0.239063	0.000000	-0.284327	0.000000	0.000000	0.000000	-0.032456	0.008866	0.058318	0.000000	0.000000	3.000000	80.000000	0.000000
14981.710815	-0.095327	0.580070	-0.005492	73.822296	28.708195	32.809345	0.233653	0.000000	-0.274607	0.000000	0.000000	0.000000	-0.032456	0.008866	0.058318	0.000000	0.000000	3.000000	80.000000	0.000000
14981.714149	-0.095465	0.580096	-0.005371	73.822296	28.708195	32.809345	0.233653	0.000000	-0.274607	0.000000	0.000000	0.000000	-0.041303	0.007724	0.036478	0.000000	0.000000	3.000000	80.000000	0.000000
14981.717482	-0.095465	0.580096	-0.005371	73.822296	28.708195	32.809345	0.233653	0.000000	-0.274607	0.000000	0.000000	0.000000	-0.041303	0.007724	0.036478	0.000000	0.000000	3.000000	80.000000	0.000000
14981.720815	-0.095465	0.580096	-0.005371	73.815170	28.670792	32.787392	0.226769	0.000000	-0.268527	0.000000	0.000000	0.000000	-0.041303	0.007724	0.036478	0.000000	0.000000	3.000000	80.000000	0.000000
14981.724149	-0.095465	0.580096	-0.005371	73.815170	28.670792	32.787392	0.226769	0.000000	-0.268527	0.000000	0.000000	0.000000	-0.041303	0.007724	0.036478	0.000000	0.000000	3.000000	80.000000	0.000000
14981.727482	-0.095594	0.580111	-0.005289	73.815170	28.670792	32.787392	0.226769	0.000000	-0.268527	0.000000	0.000000	0.000000	-0.038767	0.004430	0.024383	0.000000	0.000000	3.000000	80.000000	0.000000
14981.730815	-0.095594	0.580111	-0.005289	73.801498	28.652903	32.792896	0.226769	0.000000	-0.268527	0.000000	0.000000	0.000000	-0.038767	0.004430	0.024383	0.000000	0.000000	3.000000	80.000000	0.000000
14981.734149	-0.095594	0.580111	-0.005289	73.801498	28.652903	32.792896	0.226769	0.000000	-0.268527	0.000000	0.000000	0.000000	-0.038767	0.004430	0.024383	0.000000	0.000000	3.000000	80.000000	0.000000
14981.737482	-0.095594	0.580111	-0.005289	73.801498	28.652903	32.792896	0.226769	0.000000	-0.268527	0.000000	0.000000	0.000000	-0.038767	0.004430	0.024383	0.000000	0.000000	3.000000	80.000000	0.000000
14981.740815	-0.095838	0.580230	-0.005193	73.774513	28.658545	32.836700	0.220308	0.000000	-0.264464	0.000000	0.000000	0.000000	-0.073341	0.035848	0.028764	0.000000	0.000000	3.000000	80.000000	0.000000
14981.744149	-0.095838	0.580230	-0.005193	73.774513	28.658545	32.836700	0.220308	0.000000	-0.264464	0.000000	0.000000	0.000000	-0.073341	0.035848	0.028764	0.000000	0.000000	3.000000	80.000000	0.000000
14981.747482	-0.095838	0.580230	-0.005193	73.774513	28.658545	32.836700	0.220308	0.000000	-0.264464	0.000000	0.000000	0.000000	-0.073341	0.035848	0.028764	0.000000	0.000000	3.000000	80.000000	0.000000
14981.750815	-0.095838	0.580230	-0.005193	73.745697	28.700165	32.922291	0.208085	0.000000	-0.259670	0.000000	0.000000	0.000000	-0.073341	0.035848	0.028764	0.000000	0.000000	3.000000	80.000000	0.000000
14981.754149	-0.095861	0.580299	-0.005194	73.745697	28.700165	32.922291	0.208085	0.000000	-0.259670	0.000000	0.000000	0.000000	-0.006672	0.020577	-0.000260	0.000000	0.000000	3.000000	80.000000	0.000000
14981.757482	-0.095861	0.580299	-0.005194	73.745697	28.700165	32.922291	0.208085	0.000000	-0.259670	0.000000	0.000000	0.000000	-0.006672	0.020577	-0.000260	0.000000	0.000000	3.000000	80.000000	0.000000
14981.760815	-0.095861	0.580299	-0.005194	73.725624	28.722193	32.971348	0.206973	0.000000	-0.259713	0.000000	0.000000	0.000000	-0.006672	0.020577	-0.000260	0.000000	0.000000	3.000000	80.000000	0.000000
14981.764149	-0.095861	0.580299	-0.005194	73.725624	28.722193	32.971348	0.206973	0.000000	-0.259713	0.000000	0.000000	0.000000	-0.006672	0.020577	-0.000260	0.000000	0.000000	3.000000	80.000000	0.000000
14981.767482	-0.095871	0.580338	-0.005252	73.725624	28.722193	32.971348	0.206973	0.000000	-0.259713	0.000000	0.000000	0.000000	-0.003038	0.011842	-0.017388	0.000000	0.000000	3.000000	80.000000	0.000000
14981.770815	-0.095871	0.580338	-0.005252	73.718681	28.716461	32.965862	0.206973	0.000000	-0.259713	0.000000	0.000000	0.000000	-0.003038	0.011842	-0.017388	0.000000	0.000000	3.000000	80.000000	0.000000
14981.774149	-0.095871	0.580338	-0.005252	73.718681	28.716461	32.965862	0.206973	0.000000	-0.259713	0.000000	0.000000	0.000000	-0.003038	0.011842	-0.017388	0.000000	0.000000	3.000000	80.000000	0.000000
14981.777482	-0.095871	0.580338	-0.005252	73.718681	28.716461	32.965862	0.206973	0.000000	-0.259713	0.000000	0.000000	0.000000	-0.003038	0.011842	-0.017388	0.000000	0.000000	3.000000	80.000000	0.000000
14981.780815	-0.095825	0.580442	-0.005361	73.716324	28.709482	32.958595	0.206466	0.000000	-0.262611	0.000000	0.000000	0.000000	0.013653	0.031279	-0.032660	0.000000	0.000000	3.000000	80.000000	0.000000
14981.784149	-0.095825	0.580442	-0.005361	73.716324	28.709482	32.958595	0.206466	0.000000	-0.262611	0.000000	0.000000	0.000000	0.013653	0.031279	-0.032660	0.000000	0.000000	3.000000	80.000000	0.000000
14981.787482	-0.095825	0.580442	-0.005361	73.716324	28.709482	32.958595	0.206466	0.000000	-0.262611	0.000000	0.000000	0.000000	0.013653	0.031279	-0.032660	0.000000	0.000000	3.000000	80.000000	0.000000
14981.790815	-0.095825	0.580442	-0.005361	73.716324	28.709482	32.958595	0.208742	0.000000	-0.268054	0.000000	0.000000	0.000000	0.013653	0.031279	-0.032660	0.000000	0.000000	3.000000	80.000000	0.000000
14981.794149	-0.095810	0.580464	-0.005431	73.716324	28.709482	32.958595	0.208742	0.000000	-0.268054	0.000000	0.000000	0.000000	0.004470	0.006413	-0.021077	0.000000	0.000000	3.000000	80.000000	0.000000
14981.797482	-0.095810	0.580464	-0.005431	73.716324	28.709482	32.958595	0.208742	0.000000	-0.268054	0.000000	0.000000	0.000000	0.004470	0.006413	-0.021077	0.000000	0.000000	3.000000	80.000000	0.000000
14981.800815	-0.095810	0.580464	-0.005431	73.716324	28.709482	32.958595	0.209487	0.000000	-0.271567	0.000000	0.000000	0.000000	0.004470	0.006413	-0.021077	0.000000	0.000000	3.000000	80.000000	0.000000
14981.804149	-0.095810	0.580464	-0.005431	73.716324	28.709482	32.958595	0.209487	0.000000	-0.271567	0.000000	0.000000	0.000000	0.004470	0.006413	-0.021077	0.000000	0.000000	3.000000	80.000000	0.000000
14981.807482	-0.095795	0.580485	-0.005502	73.716324	28.709482	32.958595	0.209487	0.000000	-0.271567	0.000000	0.000000	0.000000	0.004470	0.006403	-0.021078	0.000000	0.000000	3.000000	80.000000	0.000000
14981.810815	-0.095795	0.580485	-0.005502	73.718681	28.716461	32.965862	0.209487	0.000000	-0.271567	0.000000	0.000000	0.000000	0.004470	0.006403	-0.021078	0.000000	0.000000	3.000000	80.000000	0.000000
14981.814149	-0.095795	0.580485	-0.005502	73.718681	28.716461	32.965862	0.209487	0.000000	-0.271567	0.000000	0.000000	0.000000	0.004470	0.006403	-0.021078	0.000000	0.000000	3.000000	80.000000	0.000000
14981.817482	-0.095795	0.580485	-0.005502	73.718681	28.716461	32.965862	0.209487	0.000000	-0.271567	0.000000	0.000000	0.000000	0.004470	0.006403	-0.021078	0.000000	0.000000	3.000000	80.000000	0.000000
14981.820815	-0.095773	0.580470	-0.005606	73.721054	28.723450	32.973148	0.210232	0.000000	-0.275080	0.000000	0.000000	0.000000	0.006612	-0.004448	-0.031178	0.000000	0.000000	3.000000	80.000000	0.000000
14981.824149	-0.095773	0.580470	-0.005606	73.721054	28.723450	32.973148	0.210232	0.000000	-0.275080	0.000000	0.000000	0.000000	0.006612	-0.004448	-0.031178	0.000000	0.000000	3.000000	80.000000	0.000000
14981.827482	-0.095773	0.580470	-0.005606	73.721054	28.723450	32.973148	0.210232	0.000000	-0.275080	0.000000	0.000000	0.000000	0.006612	-0.004448	-0.031178	0.000000	0.000000	3.000000	80.000000	0.000000
14981.830815	-0.095773	0.580470	-0.005606	73.723442	28.733175	32.980442	0.211334	0.000000	-0.280277	0.000000	0.000000	0.000000	0.006612	-0.004448	-0.031178	0.000000	0.000000	3.000000	80.000000	0.000000
14981.834149	-0.095748	0.580452	-0.005618	73.723442	28.733175	32.980442	0.211334	0.000000	-0.280277	0.000000	0.000000	0.000000	0.007501	-0.005434	-0.003687	0.000000	0.000000	3.000000	80.000000	0.000000
14981.837482	-0.095748	0.580452	-0.005618	73.723442	28.733175	32.980442	0.211334	0.000000	-0.280277	0.000000	0.000000	0.000000	0.007501	-0.005434	-0.003687	0.000000	0.000000	3.000000	80.000000	0.000000
14981.840815	-0.095748	0.580452	-0.005618	73.725822	28.742895	32.987736	0.212584	0.000000	-0.280891	0.000000	0.000000	0.000000	0.007501	-0.005434	-0.003687	0.000000	0.000000	3.000000	80.000000	0.000000
14981.844149	-0.095748	0.580452	-0.005618	73.725822	28.742895	32.987736	0.212584	0.000000	-0.280891	0.000000	0.000000	0.000000	0.007501	-0.005434	-0.003687	0.000000	0.000000	3.000000	80.000000	0.000000
14981.847482	-0.095728	0.580427	-0.005607	73.725822	28.742895	32.987736	0.212584	0.000000	-0.280891	0.000000	0.000000	0.000000	0.006012	-0.007561	0.003339	0.000000	0.000000	3.000000	80.000000	0.000000
14981.850815	-0.095728	0.580427	-0.005607	73.728195	28.752598	32.995010	0.212584	0.000000	-0.280891	0.000000	0.000000	0.000000	0.006012	-0.007561	0.003339	0.000000	0.000000	3.000000	80.000000	0.000000
14981.854149	-0.095728	0.580427	-0.005607	73.728195	28.752598	32.995010	0.212584	0.000000	-0.280891	0.000000	0.000000	0.000000	0.006012	-0.007561	0.003339	0.000000	0.000000	3.000000	80.000000	0.000000
14981.857482	-0.095728	0.580427	-0.005607	73.728195	28.752598	32.995010	0.212584	0.000000	-0.280891	0.000000	0.000000	0.000000	0.006012	-0.007561	0.003339	0.000000	0.000000	3.000000	80.000000	0.000000
14981.860815	-0.095731	0.580377	-0.005594	73.730560	28.756872	33.002300	0.213586	0.000000	-0.280334	0.000000	0.000000	0.000000	-0.000838	-0.015121	0.003951	0.000000	0.000000	3.000000	80.000000	0.000000
14981.864149	-0.095731	0.580377	-0.005594	73.730560	28.756872	33.002300	0.213586	0.000000	-0.280334	0.000000	0.000000	0.000000	-0.000838	-0.015121	0.003951	0.000000	0.000000	3.000000	80.000000	0.000000
14981.867482	-0.095731	0.580377	-0.005594	73.730560	28.756872	33.002300	0.213586	0.000000	-0.280334	0.000000	0.000000	0.000000	-0.000838	-0.015121	0.003951	0.000000	0.000000	3.000000	80.000000	0.000000
14981.870815	-0.095731	0.580377	-0.005594	73.735298	28.765421	33.016872	0.213446	0.000000	-0.279676	0.000000	0.000000	0.000000	-0.000838	-0.015121	0.003951	0.000000	0.000000	3.000000	80.000000	0.000000
14981.874149	-0.095772	0.580333	-0.005613	73.735298	28.765421	33.016872	0.213446	0.000000	-0.279676	0.000000	0.000000	0.000000	-0.012211	-0.012994	-0.005804	0.000000	0.000000	3.000000	80.000000	0.000000
14981.877482	-0.095772	0.580333	-0.005613	73.735298	28.765421	33.016872	0.213446	0.000000	-0.279676	0.000000	0.000000	0.000000	-0.012211	-0.012994	-0.005804	0.000000	0.000000	3.000000	80.000000	0.000000
14981.880815	-0.095772	0.580333	-0.005613	73.737671	28.769707	33.024166	0.211411	0.000000	-0.280643	0.000000	0.000000	0.000000	-0.012211	-0.012994	-0.005804	0.000000	0.000000	3.000000	80.000000	0.000000
14981.884149	-0.095772	0.580333	-0.005613	73.737671	28.769707	33.024166	0.211411	0.000000	-0.280643	0.000000	0.000000	0.000000	-0.012211	-0.012994	-0.005804	0.000000	0.000000	3.000000	80.000000	0.000000
14981.887482	-0.095795	0.580308	-0.005611	73.737671	28.769707	33.024166	0.211411	0.000000	-0.280643	0.000000	0.000000	0.000000	-0.006848	-0.007557	0.000610	0.000000	0.000000	3.000000	80.000000	0.000000
14981.890815	-0.095795	0.580308	-0.005611	73.735657	28.785040	33.049625	0.211411	0.000000	-0.280643	0.000000	0.000000	0.000000	-0.006848	-0.007557	0.000610	0.000000	0.000000	3.000000	80.000000	0.000000
14981.894149	-0.095795	0.580308	-0.005611	73.735657	28.785040	33.049625	0.211411	0.000000	-0.280643	0.000000	0.000000	0.000000	-0.006848	-0.007557	0.000610	0.000000	0.000000	3.000000	80.000000	0.000000
14981.897482	-0.095795	0.580308	-0.005611	73.735657	28.785040	33.049625	0.211411	0.000000	-0.280643	0.000000	0.000000	0.000000	-0.006848	-0.007557	0.000610	0.000000	0.000000	3.000000	80.000000	0.000000
14981.900815	-0.095822	0.580276	-0.005585	73.726883	28.807108	33.085922	0.210270	0.000000	-0.280542	0.000000	0.000000	0.000000	-0.008340	-0.009697	0.007635	0.000000	0.000000	3.000000	80.000000	0.000000
14981.904149	-0.095822	0.580276	-0.005585	73.726883	28.807108	33.085922	0.210270	0.000000	-0.280542	0.000000	0.000000	0.000000	-0.008340	-0.009697	0.007635	0.000000	0.000000	3.000000	80.000000	0.000000
14981.907482	-0.095822	0.580276	-0.005585	73.726883	28.807108	33.085922	0.210270	0.000000	-0.280542	0.000000	0.000000	0.000000	-0.008340	-0.009697	0.007635	0.000000	0.000000	3.000000	80.000000	0.000000
14981.910815	-0.095822	0.580276	-0.005585	73.719215	28.829109	33.117649	0.208880	0.000000	-0.279269	0.000000	0.000000	0.000000	-0.008340	-0.009697	0.007635	0.000000	0.000000	3.000000	80.000000	0.000000
14981.914149	-0.095806	0.580269	-0.005557	73.719215	28.829109	33.117649	0.208880	0.000000	-0.279269	0.000000	0.000000	0.000000	0.004941	-0.002148	0.008390	0.000000	0.000000	3.000000	80.000000	0.000000
14981.917482	-0.095806	0.580269	-0.005557	73.719215	28.829109	33.117649	0.208880	0.000000	-0.279269	0.000000	0.000000	0.000000	0.004941	-0.002148	0.008390	0.000000	0.000000	3.000000	80.000000	0.000000
14981.920815	-0.095806	0.580269	-0.005557	73.716850	28.827562	33.110367	0.209704	0.000000	-0.277871	0.000000	0.000000	0.000000	0.004941	-0.002148	0.008390	0.000000	0.000000	3.000000	80.000000	0.000000
14981.924149	-0.095806	0.580269	-0.005557	73.716850	28.827562	33.110367	0.209704	0.000000	-0.277871	0.000000	0.000000	0.000000	0.004941	-0.002148	0.008390	0.000000	0.000000	3.000000	80.000000	0.000000
14981.927482	-0.095767	0.580287	-0.005531	73.716850	28.827562	33.110367	0.209704	0.000000	-0.277871	0.000000	0.000000	0.000000	0.011791	0.005436	0.007780	0.000000	0.000000	3.000000	80.000000	0.000000
14981.930815	-0.095767	0.580287	-0.005531	73.712112	28.816271	33.095776	0.209704	0.000000	-0.277871	0.000000	0.000000	0.000000	0.011791	0.005436	0.007780	0.000000	0.000000	3.000000	80.000000	0.000000
14981.934149	-0.095767	0.580287	-0.005531	73.712112	28.816271	33.095776	0.209704	0.000000	-0.277871	0.000000	0.000000	0.000000	0.011791	0.005436	0.007780	0.000000	0.000000	3.000000	80.000000	0.000000
14981.937482	-0.095767	0.580287	-0.005531	73.712112	28.816271	33.095776	0.209704	0.000000	-0.277871	0.000000	0.000000	0.000000	0.011791	0.005436	0.007780	0.000000	0.000000	3.000000	80.000000	0.000000
14981.940815	-0.095734	0.580341	-0.005472	73.709732	28.811993	33.088478	0.211669	0.000000	-0.276574	0.000000	0.000000	0.000000	0.009653	0.016278	0.017883	0.000000	0.000000	3.000000	80.000000	0.000000
14981.944149	-0.095734	0.580341	-0.005472	73.709732	28.811993	33.088478	0.211669	0.000000	-0.276574	0.000000	0.000000	0.000000	0.009653	0.016278	0.017883	0.000000	0.000000	3.000000	80.000000	0.000000
14981.947482	-0.095734	0.580341	-0.005472	73.709732	28.811993	33.088478	0.211669	0.000000	-0.276574	0.000000	0.000000	0.000000	0.009653	0.016278	0.017883	0.000000	0.000000	3.000000	80.000000	0.000000
14981.950815	-0.095734	0.580341	-0.005472	73.705009	28.798008	33.073914	0.213277	0.000000	-0.273594	0.000000	0.000000	0.000000	0.009653	0.016278	0.017883	0.000000	0.000000	3.000000	80.000000	0.000000
14981.954149	-0.095742	0.580377	-0.005438	73.705009	28.798008	33.073914	0.213277	0.000000	-0.273594	0.000000	0.000000	0.000000	-0.002139	0.010864	0.010102	0.000000	0.000000	3.000000	80.000000	0.000000
14981.957482	-0.095742	0.580377	-0.005438	73.705009	28.798008	33.073914	0.213277	0.000000	-0.273594	0.000000	0.000000	0.000000	-0.002139	0.010864	0.010102	0.000000	0.000000	3.000000	80.000000	0.000000
14981.960815	-0.095742	0.580377	-0.005438	73.704994	28.795288	33.073914	0.212921	0.000000	-0.271910	0.000000	0.000000	0.000000	-0.002139	0.010864	0.010102	0.000000	0.000000	3.000000	80.000000	0.000000
14981.964149	-0.095742	0.580377	-0.005438	73.704994	28.795288	33.073914	0.212921	0.000000	-0.271910	0.000000	0.000000	0.000000	-0.002139	0.010864	0.010102	0.000000	0.000000	3.000000	80.000000	0.000000
14981.967482	-0.095758	0.580384	-0.005466	73.704994	28.795288	33.073914	0.212921	0.000000	-0.271910	0.000000	0.000000	0.000000	-0.004944	0.002135	-0.008389	0.000000	0.000000	3.000000	80.000000	0.000000
14981.970815	-0.095758	0.580384	-0.005466	73.701538	28.788328	33.071159	0.212921	0.000000	-0.271910	0.000000	0.000000	0.000000	-0.004944	0.002135	-0.008389	0.000000	0.000000	3.000000	80.000000	0.000000
14981.974149	-0.095758	0.580384	-0.005466	73.701538	28.788328	33.071159	0.212921	0.000000	-0.271910	0.000000	0.000000	0.000000	-0.004944	0.002135	-0.008389	0.000000	0.000000	3.000000	80.000000	0.000000
14981.977482	-0.095758	0.580384	-0.005466	73.701538	28.788328	33.071159	0.212921	0.000000	-0.271910	0.000000	0.000000	0.000000	-0.004944	0.002135	-0.008389	0.000000	0.000000	3.000000	80.000000	0.000000
14981.980815	-0.095821	0.580409	-0.005486	73.700439	28.785648	33.075695	0.212097	0.000000	-0.273308	0.000000	0.000000	0.000000	-0.018880	0.007569	-0.006068	0.000000	0.000000	3.000000	80.000000	0.000000
14981.984149	-0.095821	0.580409	-0.005486	73.700439	28.785648	33.075695	0.212097	0.000000	-0.273308	0.000000	0.000000	0.000000	-0.018880	0.007569	-0.006068	0.000000	0.000000	3.000000	80.000000	0.000000
14981.987482	-0.095821	0.580409	-0.005486	73.700439	28.785648	33.075695	0.212097	0.000000	-0.273308	0.000000	0.000000	0.000000	-0.018880	0.007569	-0.006068	0.000000	0.000000	3.000000	80.000000	0.000000
14981.990815	-0.095821	0.580409	-0.005486	73.698227	28.791143	33.084743	0.208950	0.000000	-0.274319	0.000000	0.000000	0.000000	-0.018880	0.007569	-0.006068	0.000000	0.000000	3.000000	80.000000	0.000000
14981.994149	-0.095821	0.580409	-0.005486	73.698227	28.791143	33.084743	0.208950	0.000000	-0.274319	0.000000	0.000000	0.000000	0.000000	0.000005	-0.000000	0.000000	0.000000	3.000000	80.000000	0.000000
14981.997482	-0.095821	0.580409	-0.005486	73.698227	28.791143	33.084743	0.208950	0.000000	-0.274319	0.000000	0.000000	0.000000	0.000000	0.000005	-0.000000	0.000000	0.000000	3.000000	80.000000	0.000000
14982.000815	-0.095821	0.580409	-0.005486	73.693695	28.786943	33.086529	0.208950	0.000000	-0.274319	0.000000	0.000000	0.000000	0.000000	0.000005	-0.000000	0.000000	0.000000	3.000000	80.000000	0.000000
14982.004149	-0.095821	0.580409	-0.005486	73.693695	28.786943	33.086529	0.208950	0.000000	-0.274319	0.000000	0.000000	0.000000	0.000000	0.000005	-0.000000	0.000000	0.000000	3.000000	80.000000	0.000000
14982.007482	-0.095841	0.580435	-0.005498	73.693695	28.786943	33.086529	0.208950	0.000000	-0.274319	0.000000	0.000000	0.000000	-0.006015	0.007586	-0.003340	0.000000	0.000000	3.000000	80.000000	0.000000
14982.010815	-0.095841	0.580435	-0.005498	73.692574	28.789684	33.091053	0.208950	0.000000	-0.274319	0.000000	0.000000	0.000000	-0.006015	0.007586	-0.003340	0.000000	0.000000	3.000000	80.000000	0.000000
14982.014149	-0.095841	0.580435	-0.005498	73.692574	28.789684	33.091053	0.208950	0.000000	-0.274319	0.000000	0.000000	0.000000	-0.006015	0.007586	-0.003340	0.000000	0.000000	3.000000	80.000000	0.000000
14982.017482	-0.095841	0.580435	-0.005498	73.692574	28.789684	33.091053	0.208950	0.000000	-0.274319	0.000000	0.000000	0.000000	-0.006015	0.007586	-0.003340	0.000000	0.000000	3.000000	80.000000	0.000000
14982.020815	-0.095826	0.580456	-0.005568	73.691490	28.792444	33.095585	0.207947	0.000000	-0.274876	0.000000	0.000000	0.000000	0.004473	0.006413	-0.021078	0.000000	0.000000	3.000000	80.000000	0.000000
14982.024149	-0.095826	0.580456	-0.005568	73.691490	28.792444	33.095585	0.207947	0.000000	-0.274876	0.000000	0.000000	0.000000	0.004473	0.006413	-0.021078	0.000000	0.000000	3.000000	80.000000	0.000000
14982.027482	-0.095826	0.580456	-0.005568	73.691490	28.792444	33.095585	0.207947	0.000000	-0.274876	0.000000	0.000000	0.000000	0.004473	0.006413	-0.021078	0.000000	0.000000	3.000000	80.000000	0.000000
14982.030815	-0.095826	0.580456	-0.005568	73.690392	28.795197	33.100117	0.208693	0.000000	-0.278389	0.000000	0.000000	0.000000	0.004473	0.006413	-0.021078	0.000000	0.000000	3.000000	80.000000	0.000000
14982.034149	-0.095816	0.580470	-0.005615	73.690392	28.795197	33.100117	0.208693	0.000000	-0.278389	0.000000	0.000000	0.000000	0.002982	0.004260	-0.014052	0.000000	0.000000	3.000000	80.000000	0.000000
14982.037482	-0.095816	0.580470	-0.005615	73.690392	28.795197	33.100117	0.208693	0.000000	-0.278389	0.000000	0.000000	0.000000	0.002982	0.004260	-0.014052	0.000000	0.000000	3.000000	80.000000	0.000000
14982.040815	-0.095816	0.580470	-0.005615	73.690392	28.797915	33.100117	0.209190	0.000000	-0.280731	0.000000	0.000000	0.000000	0.002982	0.004260	-0.014052	0.000000	0.000000	3.000000	80.000000	0.000000
14982.044149	-0.095816	0.580470	-0.005615	73.690392	28.797915	33.100117	0.209190	0.000000	-0.280731	0.000000	0.000000	0.000000	0.002982	0.004260	-0.014052	0.000000	0.000000	3.000000	80.000000	0.000000
14982.047482	-0.095785	0.580485	-0.005657	73.690392	28.797915	33.100117	0.209190	0.000000	-0.280731	0.000000	0.000000	0.000000	0.009412	0.004270	-0.012689	0.000000	0.000000	3.000000	80.000000	0.000000
14982.050815	-0.095785	0.580485	-0.005657	73.685837	28.796415	33.101875	0.209190	0.000000	-0.280731	0.000000	0.000000	0.000000	0.009412	0.004270	-0.012689	0.000000	0.000000	3.000000	80.000000	0.000000
14982.054149	-0.095785	0.580485	-0.005657	73.685837	28.796415	33.101875	0.209190	0.000000	-0.280731	0.000000	0.000000	0.000000	0.009412	0.004270	-0.012689	0.000000	0.000000	3.000000	80.000000	0.000000
14982.057482	-0.095785	0.580485	-0.005657	73.685837	28.796415	33.101875	0.209190	0.000000	-0.280731	0.000000	0.000000	0.000000	0.009412	0.004270	-0.012689	0.000000	0.000000	3.000000	80.000000	0.000000
14982.060815	-0.095762	0.580563	-0.005764	73.683456	28.789433	33.094604	0.210759	0.000000	-0.282846	0.000000	0.000000	0.000000	0.006802	0.023654	-0.032062	0.000000	0.000000	3.000000	80.000000	0.000000
14982.064149	-0.095762	0.580563	-0.005764	73.683456	28.789433	33.094604	0.210759	0.000000	-0.282846	0.000000	0.000000	0.000000	0.006802	0.023654	-0.032062	0.000000	0.000000	3.000000	80.000000	0.000000
14982.067482	-0.095762	0.580563	-0.005764	73.683456	28.789433	33.094604	0.210759	0.000000	-0.282846	0.000000	0.000000	0.000000	0.006802	0.023654	-0.032062	0.000000	0.000000	3.000000	80.000000	0.000000
14982.070815	-0.095762	0.580563	-0.005764	73.683456	28.792154	33.094604	0.211892	0.000000	-0.288190	0.000000	0.000000	0.000000	0.006802	0.023654	-0.032062	0.000000	0.000000	3.000000	80.000000	0.000000
14982.074149	-0.095709	0.580578	-0.005802	73.683456	28.792154	33.094604	0.211892	0.000000	-0.288190	0.000000	0.000000	0.000000	0.015837	0.004263	-0.011328	0.000000	0.000000	3.000000	80.000000	0.000000
14982.077482	-0.095709	0.580578	-0.005802	73.683456	28.792154	33.094604	0.211892	0.000000	-0.288190	0.000000	0.000000	0.000000	0.015837	0.004263	-0.011328	0.000000	0.000000	3.000000	80.000000	0.000000
14982.080815	-0.095709	0.580578	-0.005802	73.678696	28.780922	33.080067	0.214532	0.000000	-0.290078	0.000000	0.000000	0.000000	0.015837	0.004263	-0.011328	0.000000	0.000000	3.000000	80.000000	0.000000
14982.084149	-0.095709	0.580578	-0.005802	73.678696	28.780922	33.080067	0.214532	0.000000	-0.290078	0.000000	0.000000	0.000000	0.015837	0.004263	-0.011328	0.000000	0.000000	3.000000	80.000000	0.000000
14982.087482	-0.095712	0.580621	-0.005791	73.678696	28.780922	33.080067	0.214532	0.000000	-0.290078	0.000000	0.000000	0.000000	-0.000649	0.013008	0.003071	0.000000	0.000000	3.000000	80.000000	0.000000
14982.090815	-0.095712	0.580621	-0.005791	73.676331	28.773937	33.072792	0.214532	0.000000	-0.290078	0.000000	0.000000	0.000000	-0.000649	0.013008	0.003071	0.000000	0.000000	3.000000	80.000000	0.000000
14982.094149	-0.095712	0.580621	-0.005791	73.676331	28.773937	33.072792	0.214532	0.000000	-0.290078	0.000000	0.000000	0.000000	-0.000649	0.013008	0.003071	0.000000	0.000000	3.000000	80.000000	0.000000
14982.097482	-0.095712	0.580621	-0.005791	73.676331	28.773937	33.072792	0.214532	0.000000	-0.290078	0.000000	0.000000	0.000000	-0.000649	0.013008	0.003071	0.000000	0.000000	3.000000	80.000000	0.000000
14982.100815	-0.095739	0.580682	-0.005769	73.673988	28.764256	33.065533	0.214424	0.000000	-0.289566	0.000000	0.000000	0.000000	-0.008151	0.018429	0.006755	0.000000	0.000000	3.000000	80.000000	0.000000
14982.104149	-0.095739	0.580682	-0.005769	73.673988	28.764256	33.065533	0.214424	0.000000	-0.289566	0.000000	0.000000	0.000000	-0.008151	0.018429	0.006755	0.000000	0.000000	3.000000	80.000000	0.000000
14982.107482	-0.095739	0.580682	-0.005769	73.673988	28.764256	33.065533	0.214424	0.000000	-0.289566	0.000000	0.000000	0.000000	-0.008151	0.018429	0.006755	0.000000	0.000000	3.000000	80.000000	0.000000
14982.110815	-0.095739	0.580682	-0.005769	73.669235	28.750309	33.050999	0.213065	0.000000	-0.288440	0.000000	0.000000	0.000000	-0.008151	0.018429	0.006755	0.000000	0.000000	3.000000	80.000000	0.000000
14982.114149	-0.095751	0.580711	-0.005712	73.669235	28.750309	33.050999	0.213065	0.000000	-0.288440	0.000000	0.000000	0.000000	-0.003630	0.008727	0.017123	0.000000	0.000000	3.000000	80.000000	0.000000
14982.117482	-0.095751	0.580711	-0.005712	73.669235	28.750309	33.050999	0.213065	0.000000	-0.288440	0.000000	0.000000	0.000000	-0.003630	0.008727	0.017123	0.000000	0.000000	3.000000	80.000000	0.000000
14982.120815	-0.095751	0.580711	-0.005712	73.664482	28.736368	33.036476	0.212460	0.000000	-0.285586	0.000000	0.000000	0.000000	-0.003630	0.008727	0.017123	0.000000	0.000000	3.000000	80.000000	0.000000
14982.124149	-0.095751	0.580711	-0.005712	73.664482	28.736368	33.036476	0.212460	0.000000	-0.285586	0.000000	0.000000	0.000000	-0.003630	0.008727	0.017123	0.000000	0.000000	3.000000	80.000000	0.000000
14982.127482	-0.095764	0.580715	-0.005648	73.664482	28.736368	33.036476	0.212460	0.000000	-0.285586	0.000000	0.000000	0.000000	-0.004051	0.001173	0.019103	0.000000	0.000000	3.000000	80.000000	0.000000
14982.130815	-0.095764	0.580715	-0.005648	73.662109	28.729399	33.029205	0.212460	0.000000	-0.285586	0.000000	0.000000	0.000000	-0.004051	0.001173	0.019103	0.000000	0.000000	3.000000	80.000000	0.000000
14982.134149	-0.095764	0.580715	-0.005648	73.662109	28.729399	33.029205	0.212460	0.000000	-0.285586	0.000000	0.000000	0.000000	-0.004051	0.001173	0.019103	0.000000	0.000000	3.000000	80.000000	0.000000
14982.137482	-0.095764	0.580715	-0.005648	73.662109	28.729399	33.029205	0.212460	0.000000	-0.285586	0.000000	0.000000	0.000000	-0.004051	0.001173	0.019103	0.000000	0.000000	3.000000	80.000000	0.000000
14982.140815	-0.095788	0.580705	-0.005538	73.662109	28.729399	33.029205	0.211785	0.000000	-0.282403	0.000000	0.000000	0.000000	-0.007035	-0.003102	0.033156	0.000000	0.000000	3.000000	80.000000	0.000000
14982.144149	-0.095788	0.580705	-0.005538	73.662109	28.729399	33.029205	0.211785	0.000000	-0.282403	0.000000	0.000000	0.000000	-0.007035	-0.003102	0.033156	0.000000	0.000000	3.000000	80.000000	0.000000
14982.147482	-0.095788	0.580705	-0.005538	73.662109	28.729399	33.029205	0.211785	0.000000	-0.282403	0.000000	0.000000	0.000000	-0.007035	-0.003102	0.033156	0.000000	0.000000	3.000000	80.000000	0.000000
14982.150815	-0.095788	0.580705	-0.005538	73.662109	28.729399	33.029205	0.210613	0.000000	-0.276877	0.000000	0.000000	0.000000	-0.007035	-0.003102	0.033156	0.000000	0.000000	3.000000	80.000000	0.000000
14982.154149	-0.095803	0.580684	-0.005467	73.662109	28.729399	33.029205	0.210613	0.000000	-0.276877	0.000000	0.000000	0.000000	-0.004471	-0.006399	0.021081	0.000000	0.000000	3.000000	80.000000	0.000000
14982.157482	-0.095803	0.580684	-0.005467	73.662109	28.729399	33.029205	0.210613	0.000000	-0.276877	0.000000	0.000000	0.000000	-0.004471	-0.006399	0.021081	0.000000	0.000000	3.000000	80.000000	0.000000
14982.160815	-0.095803	0.580684	-0.005467	73.662094	28.726677	33.029205	0.209868	0.000000	-0.273363	0.000000	0.000000	0.000000	-0.004471	-0.006399	0.021081	0.000000	0.000000	3.000000	80.000000	0.000000
14982.164149	-0.095803	0.580684	-0.005467	73.662094	28.726677	33.029205	0.209868	0.000000	-0.273363	0.000000	0.000000	0.000000	-0.004471	-0.006399	0.021081	0.000000	0.000000	3.000000	80.000000	0.000000
14982.167482	-0.095834	0.580670	-0.005425	73.662094	28.726677	33.029205	0.209868	0.000000	-0.273363	0.000000	0.000000	0.000000	-0.009414	-0.004264	0.012689	0.000000	0.000000	3.000000	80.000000	0.000000
14982.170815	-0.095834	0.580670	-0.005425	73.664482	28.733646	33.036472	0.209868	0.000000	-0.273363	0.000000	0.000000	0.000000	-0.009414	-0.004264	0.012689	0.000000	0.000000	3.000000	80.000000	0.000000
14982.174149	-0.095834	0.580670	-0.005425	73.664482	28.733646	33.036472	0.209868	0.000000	-0.273363	0.000000	0.000000	0.000000	-0.009414	-0.004264	0.012689	0.000000	0.000000	3.000000	80.000000	0.000000
14982.177482	-0.095834	0.580670	-0.005425	73.664482	28.733646	33.036472	0.209868	0.000000	-0.273363	0.000000	0.000000	0.000000	-0.009414	-0.004264	0.012689	0.000000	0.000000	3.000000	80.000000	0.000000
14982.180815	-0.095840	0.580637	-0.005395	73.664482	28.733646	33.036472	0.208298	0.000000	-0.271248	0.000000	0.000000	0.000000	-0.001911	-0.009712	0.009006	0.000000	0.000000	3.000000	80.000000	0.000000
14982.184149	-0.095840	0.580637	-0.005395	73.664482	28.733646	33.036472	0.208298	0.000000	-0.271248	0.000000	0.000000	0.000000	-0.001911	-0.009712	0.009006	0.000000	0.000000	3.000000	80.000000	0.000000
14982.187482	-0.095840	0.580637	-0.005395	73.664482	28.733646	33.036472	0.208298	0.000000	-0.271248	0.000000	0.000000	0.000000	-0.001911	-0.009712	0.009006	0.000000	0.000000	3.000000	80.000000	0.000000
14982.190815	-0.095840	0.580637	-0.005395	73.664482	28.736368	33.036476	0.207980	0.000000	-0.269747	0.000000	0.000000	0.000000	-0.001911	-0.009712	0.009006	0.000000	0.000000	3.000000	80.000000	0.000000
14982.194149	-0.095827	0.580648	-0.005350	73.664482	28.736368	33.036476	0.207980	0.000000	-0.269747	0.000000	0.000000	0.000000	0.003875	0.003293	0.013438	0.000000	0.000000	3.000000	80.000000	0.000000
14982.197482	-0.095827	0.580648	-0.005350	73.664482	28.736368	33.036476	0.207980	0.000000	-0.269747	0.000000	0.000000	0.000000	0.003875	0.003293	0.013438	0.000000	0.000000	3.000000	80.000000	0.000000
14982.200815	-0.095827	0.580648	-0.005350	73.658638	28.730627	33.026485	0.208626	0.000000	-0.267508	0.000000	0.000000	0.000000	0.003875	0.003293	0.013438	0.000000	0.000000	3.000000	80.000000	0.000000
14982.204149	-0.095827	0.580648	-0.005350	73.658638	28.730627	33.026485	0.208626	0.000000	-0.267508	0.000000	0.000000	0.000000	0.003875	0.003293	0.013438	0.000000	0.000000	3.000000	80.000000	0.000000
14982.207482	-0.095783	0.580673	-0.005348	73.658638	28.730627	33.026485	0.208626	0.000000	-0.267508	0.000000	0.000000	0.000000	0.013288	0.007565	0.000749	0.000000	0.000000	3.000000	80.000000	0.000000
14982.210815	-0.095783	0.580673	-0.005348	73.649162	28.708244	32.997494	0.208626	0.000000	-0.267508	0.000000	0.000000	0.000000	0.013288	0.007565	0.000749	0.000000	0.000000	3.000000	80.000000	0.000000
14982.214149	-0.095783	0.580673	-0.005348	73.649162	28.708244	32.997494	0.208626	0.000000	-0.267508	0.000000	0.000000	0.000000	0.013288	0.007565	0.000749	0.000000	0.000000	3.000000	80.000000	0.000000
14982.217482	-0.095783	0.580673	-0.005348	73.649162	28.708244	32.997494	0.208626	0.000000	-0.267508	0.000000	0.000000	0.000000	0.013288	0.007565	0.000749	0.000000	0.000000	3.000000	80.000000	0.000000
14982.220815	-0.095722	0.580894	-0.005215	73.634911	28.672005	32.954052	0.210841	0.000000	-0.267383	0.000000	0.000000	0.000000	0.018450	0.066212	0.039872	0.000000	0.000000	3.000000	80.000000	0.000000
14982.224149	-0.095722	0.580894	-0.005215	73.634911	28.672005	32.954052	0.210841	0.000000	-0.267383	0.000000	0.000000	0.000000	0.018450	0.066212	0.039872	0.000000	0.000000	3.000000	80.000000	0.000000
14982.227482	-0.095722	0.580894	-0.005215	73.634911	28.672005	32.954052	0.210841	0.000000	-0.267383	0.000000	0.000000	0.000000	0.018450	0.066212	0.039872	0.000000	0.000000	3.000000	80.000000	0.000000
14982.230815	-0.095722	0.580894	-0.005215	73.620651	28.633116	32.910683	0.213916	0.000000	-0.260738	0.000000	0.000000	0.000000	0.018450	0.066212	0.039872	0.000000	0.000000	3.000000	80.000000	0.000000
14982.234149	-0.095695	0.581010	-0.005128	73.620651	28.633116	32.910683	0.213916	0.000000	-0.260738	0.000000	0.000000	0.000000	0.007955	0.034769	0.025956	0.000000	1.000000	3.000000	80.000000	0.000000
14982.237482	-0.095695	0.581010	-0.005128	73.620651	28.633116	32.910683	0.213916	0.000000	-0.260738	0.000000	0.000000	0.000000	0.007955	0.034769	0.025956	0.000000	1.000000	3.000000	80.000000	0.000000
