# Supplementary material for: Haptic Guidance Needs to Be Intuitive Not Just Informative to Improve Human Motor Accuracy
Source: PLoS One. 2016 Mar 16;11(3):e0150912. doi: 10.1371/journal.pone.0150912 (PMC4794196; doi:10.1371/journal.pone.0150912)
Supplement: S1 Data — (ZIP) [file pone.0150912.s001.zip › Subject6/exp1_0081.txt]

Time	PosX	PosY	PosZ	RotX	RotY	RotZ	ForceX	ForceY	ForceZ	MomentX	MomentY	MomentZ	VelocityX	VelocityY	VelocityZ	CalibratedWeight	ButtonDown	Condition	Trial	Visual
14984.090815	-0.002481	0.510700	0.244773	72.747528	28.880707	22.629591	-1.930986	0.000000	4.612082	0.000000	0.000000	0.000000	0.010081	-0.007557	-0.023365	0.000000	1.000000	3.000000	81.000000	1.000000
14984.094149	-0.002481	0.510700	0.244773	72.747528	28.880707	22.629591	-1.930986	0.000000	4.612082	0.000000	0.000000	0.000000	0.010081	-0.007557	-0.023365	0.000000	1.000000	3.000000	81.000000	1.000000
14984.097482	-0.002481	0.510700	0.244773	72.747528	28.880707	22.629591	-1.930986	0.000000	4.612082	0.000000	0.000000	0.000000	0.010081	-0.007557	-0.023365	0.000000	1.000000	3.000000	81.000000	1.000000
14984.100815	-0.003116	0.510966	0.245230	72.669983	28.691015	22.492144	-1.930970	0.000000	4.612088	0.000000	0.000000	0.000000	-0.190548	0.079978	0.136937	0.000000	1.000000	3.000000	81.000000	1.000000
14984.104149	-0.003116	0.510966	0.245230	72.669983	28.691015	22.492144	-1.930970	0.000000	4.612088	0.000000	0.000000	0.000000	-0.190548	0.079978	0.136937	0.000000	1.000000	3.000000	81.000000	1.000000
14984.107482	-0.003116	0.510966	0.245230	72.669983	28.691015	22.492144	-1.930970	0.000000	4.612088	0.000000	0.000000	0.000000	-0.190548	0.079978	0.136937	0.000000	1.000000	3.000000	81.000000	1.000000
14984.110815	-0.003116	0.510966	0.245230	72.627960	28.567934	22.421579	-1.938069	0.000000	4.609110	0.000000	0.000000	0.000000	-0.190548	0.079978	0.136937	0.000000	1.000000	3.000000	81.000000	1.000000
14984.114149	-0.003852	0.511085	0.245760	72.627960	28.567934	22.421579	-1.938069	0.000000	4.609110	0.000000	0.000000	0.000000	-0.220947	0.035425	0.158996	0.000000	1.000000	3.000000	81.000000	1.000000
14984.117482	-0.003852	0.511085	0.245760	72.627960	28.567934	22.421579	-1.938069	0.000000	4.609110	0.000000	0.000000	0.000000	-0.220947	0.035425	0.158996	0.000000	1.000000	3.000000	81.000000	1.000000
14984.120815	-0.003852	0.511085	0.245760	72.531067	28.552698	22.482634	-1.946245	0.000000	4.605663	0.000000	0.000000	0.000000	-0.220947	0.035425	0.158996	0.000000	1.000000	3.000000	81.000000	1.000000
14984.124149	-0.003852	0.511085	0.245760	72.531067	28.552698	22.482634	-1.946245	0.000000	4.605663	0.000000	0.000000	0.000000	-0.220947	0.035425	0.158996	0.000000	1.000000	3.000000	81.000000	1.000000
14984.127482	-0.004324	0.511240	0.246526	72.531067	28.552698	22.482634	-1.946245	0.000000	4.605663	0.000000	0.000000	0.000000	-0.141568	0.046694	0.229907	0.000000	1.000000	3.000000	81.000000	1.000000
14984.130815	-0.004324	0.511240	0.246526	72.372559	28.735279	22.869856	-1.946245	0.000000	4.605663	0.000000	0.000000	0.000000	-0.141568	0.046694	0.229907	0.000000	1.000000	3.000000	81.000000	1.000000
14984.134149	-0.005166	0.511601	0.247432	72.372559	28.735279	22.869856	-1.946245	0.000000	4.605663	0.000000	0.000000	0.000000	-0.252544	0.108120	0.271611	0.000000	1.000000	3.000000	81.000000	1.000000
14984.137482	-0.005166	0.511601	0.247432	72.372559	28.735279	22.869856	-1.946245	0.000000	4.605663	0.000000	0.000000	0.000000	-0.252544	0.108120	0.271611	0.000000	1.000000	3.000000	81.000000	1.000000
14984.140815	-0.005166	0.511601	0.247432	72.320374	29.398251	23.792883	-1.955824	0.000000	4.601604	0.000000	0.000000	0.000000	-0.252544	0.108120	0.271611	0.000000	1.000000	3.000000	81.000000	1.000000
14984.144149	-0.006246	0.511915	0.248478	72.320374	29.398251	23.792883	-1.955824	0.000000	4.601604	0.000000	0.000000	0.000000	-0.323906	0.094245	0.314013	0.000000	1.000000	3.000000	81.000000	1.000000
14984.147482	-0.006246	0.511915	0.248478	72.320374	29.398251	23.792883	-1.955824	0.000000	4.601604	0.000000	0.000000	0.000000	-0.323906	0.094245	0.314013	0.000000	1.000000	3.000000	81.000000	1.000000
14984.150815	-0.006246	0.511915	0.248478	72.563713	31.062813	25.706522	-1.965767	0.000000	4.597364	0.000000	0.000000	0.000000	-0.323906	0.094245	0.314013	0.000000	1.000000	3.000000	81.000000	1.000000
14984.154149	-0.007328	0.512068	0.249438	72.563713	31.062813	25.706522	-1.965767	0.000000	4.597364	0.000000	0.000000	0.000000	-0.324599	0.045869	0.288028	0.000000	1.000000	3.000000	81.000000	1.000000
14984.157482	-0.007328	0.512068	0.249438	72.563713	31.062813	25.706522	-1.965767	0.000000	4.597364	0.000000	0.000000	0.000000	-0.324599	0.045869	0.288028	0.000000	1.000000	3.000000	81.000000	1.000000
14984.160815	-0.007328	0.512068	0.249438	72.936264	33.426403	28.334234	-1.976215	0.000000	4.592883	0.000000	0.000000	0.000000	-0.324599	0.045869	0.288028	0.000000	1.000000	3.000000	81.000000	1.000000
14984.164149	-0.008480	0.512239	0.250377	72.936264	33.426403	28.334234	-1.976215	0.000000	4.592883	0.000000	0.000000	0.000000	-0.345563	0.051328	0.281519	0.000000	1.000000	3.000000	81.000000	1.000000
14984.167482	-0.008480	0.512239	0.250377	72.936264	33.426403	28.334234	-1.976215	0.000000	4.592883	0.000000	0.000000	0.000000	-0.345563	0.051328	0.281519	0.000000	1.000000	3.000000	81.000000	1.000000
14984.170815	-0.008480	0.512239	0.250377	73.236931	35.909233	31.123222	-1.987775	0.000000	4.587892	0.000000	0.000000	0.000000	-0.345563	0.051328	0.281519	0.000000	1.000000	3.000000	81.000000	1.000000
14984.174149	-0.009803	0.512433	0.251355	73.236931	35.909233	31.123222	-1.987775	0.000000	4.587892	0.000000	0.000000	0.000000	-0.397107	0.058273	0.293306	0.000000	1.000000	3.000000	81.000000	1.000000
14984.177482	-0.009803	0.512433	0.251355	73.236931	35.909233	31.123222	-1.987775	0.000000	4.587892	0.000000	0.000000	0.000000	-0.397107	0.058273	0.293306	0.000000	1.000000	3.000000	81.000000	1.000000
14984.180815	-0.009803	0.512433	0.251355	73.474098	38.360592	33.876511	-2.001580	0.000000	4.581885	0.000000	0.000000	0.000000	-0.397107	0.058273	0.293306	0.000000	1.000000	3.000000	81.000000	1.000000
14984.184149	-0.011233	0.512593	0.252391	73.474098	38.360592	33.876511	-2.001580	0.000000	4.581885	0.000000	0.000000	0.000000	-0.428815	0.048136	0.311085	0.000000	1.000000	3.000000	81.000000	1.000000
14984.187482	-0.011233	0.512593	0.252391	73.474098	38.360592	33.876511	-2.001580	0.000000	4.581885	0.000000	0.000000	0.000000	-0.428815	0.048136	0.311085	0.000000	1.000000	3.000000	81.000000	1.000000
14984.190815	-0.011233	0.512593	0.252391	73.674721	40.658890	36.446117	-2.016433	0.000000	4.575368	0.000000	0.000000	0.000000	-0.428815	0.048136	0.311085	0.000000	1.000000	3.000000	81.000000	1.000000
14984.194149	-0.012734	0.512697	0.253442	73.674721	40.658890	36.446117	-2.016433	0.000000	4.575368	0.000000	0.000000	0.000000	-0.450402	0.031054	0.315159	0.000000	1.000000	3.000000	81.000000	1.000000
14984.197482	-0.012734	0.512697	0.253442	73.674721	40.658890	36.446117	-2.016433	0.000000	4.575368	0.000000	0.000000	0.000000	-0.450402	0.031054	0.315159	0.000000	1.000000	3.000000	81.000000	1.000000
14984.200815	-0.012734	0.512697	0.253442	73.856361	42.791317	38.805935	-2.032094	0.000000	4.568434	0.000000	0.000000	0.000000	-0.450402	0.031054	0.315159	0.000000	1.000000	3.000000	81.000000	1.000000
14984.204149	-0.014273	0.512798	0.254455	73.856361	42.791317	38.805935	-2.032094	0.000000	4.568434	0.000000	0.000000	0.000000	-0.461666	0.030279	0.303908	0.000000	1.000000	3.000000	81.000000	1.000000
14984.207482	-0.014273	0.512798	0.254455	73.856361	42.791317	38.805935	-2.032094	0.000000	4.568434	0.000000	0.000000	0.000000	-0.461666	0.030279	0.303908	0.000000	1.000000	3.000000	81.000000	1.000000
14984.210815	-0.014273	0.512798	0.254455	74.031403	44.740517	40.942276	-2.048367	0.000000	4.561162	0.000000	0.000000	0.000000	-0.461666	0.030279	0.303908	0.000000	1.000000	3.000000	81.000000	1.000000
14984.214149	-0.015816	0.512818	0.255437	74.031403	44.740517	40.942276	-2.048367	0.000000	4.561162	0.000000	0.000000	0.000000	-0.462799	0.006140	0.294700	0.000000	1.000000	3.000000	81.000000	1.000000
14984.217482	-0.015816	0.512818	0.255437	74.031403	44.740517	40.942276	-2.048367	0.000000	4.561162	0.000000	0.000000	0.000000	-0.462799	0.006140	0.294700	0.000000	1.000000	3.000000	81.000000	1.000000
14984.220815	-0.015816	0.512818	0.255437	74.198235	46.485340	42.827381	-2.064695	0.000000	4.553794	0.000000	0.000000	0.000000	-0.462799	0.006140	0.294700	0.000000	1.000000	3.000000	81.000000	1.000000
14984.224149	-0.017329	0.512880	0.256443	74.198235	46.485340	42.827381	-2.064695	0.000000	4.553794	0.000000	0.000000	0.000000	-0.454102	0.018482	0.301649	0.000000	0.000000	3.000000	81.000000	1.000000
14984.227482	-0.017329	0.512880	0.256443	74.198235	46.485340	42.827381	-2.064695	0.000000	4.553794	0.000000	0.000000	0.000000	-0.454102	0.018482	0.301649	0.000000	0.000000	3.000000	81.000000	1.000000
14984.230815	-0.017329	0.512880	0.256443	74.358170	48.036297	44.478149	-2.080240	0.000000	4.546713	0.000000	0.000000	0.000000	-0.454102	0.018482	0.301649	0.000000	0.000000	3.000000	81.000000	1.000000
14984.234149	-0.018745	0.512941	0.257445	74.358170	48.036297	44.478149	-2.080240	0.000000	4.546713	0.000000	0.000000	0.000000	-0.424833	0.018395	0.300777	0.000000	0.000000	3.000000	81.000000	1.000000
14984.237482	-0.018745	0.512941	0.257445	74.358170	48.036297	44.478149	-2.080240	0.000000	4.546713	0.000000	0.000000	0.000000	-0.424833	0.018395	0.300777	0.000000	0.000000	3.000000	81.000000	1.000000
14984.240815	-0.018745	0.512941	0.257445	74.522087	49.345287	45.836197	-2.094192	0.000000	4.540304	0.000000	0.000000	0.000000	-0.424833	0.018395	0.300777	0.000000	0.000000	3.000000	81.000000	1.000000
14984.244149	-0.019994	0.513097	0.258394	74.522087	49.345287	45.836197	-2.094192	0.000000	4.540304	0.000000	0.000000	0.000000	-0.374596	0.046559	0.284494	0.000000	0.000000	3.000000	81.000000	1.000000
14984.247482	-0.019994	0.513097	0.258394	74.522087	49.345287	45.836197	-2.094192	0.000000	4.540304	0.000000	0.000000	0.000000	-0.374596	0.046559	0.284494	0.000000	0.000000	3.000000	81.000000	1.000000
14984.250815	-0.019994	0.513097	0.258394	74.681137	50.457890	46.965477	-2.105925	0.000000	4.534874	0.000000	0.000000	0.000000	-0.374596	0.046559	0.284494	0.000000	0.000000	3.000000	81.000000	1.000000
14984.254149	-0.021143	0.513309	0.259321	74.681137	50.457890	46.965477	-2.105925	0.000000	4.534874	0.000000	0.000000	0.000000	-0.344775	0.063844	0.278083	0.000000	0.000000	3.000000	81.000000	1.000000
14984.257482	-0.021143	0.513309	0.259321	74.681137	50.457890	46.965477	-2.105925	0.000000	4.534874	0.000000	0.000000	0.000000	-0.344775	0.063844	0.278083	0.000000	0.000000	3.000000	81.000000	1.000000
14984.260815	-0.021143	0.513309	0.259321	74.819496	51.387409	47.890121	-2.116248	0.000000	4.530066	0.000000	0.000000	0.000000	-0.344775	0.063844	0.278083	0.000000	0.000000	3.000000	81.000000	1.000000
14984.264149	-0.022089	0.513575	0.260169	74.819496	51.387409	47.890121	-2.116248	0.000000	4.530066	0.000000	0.000000	0.000000	-0.283587	0.079750	0.254371	0.000000	0.000000	3.000000	81.000000	1.000000
14984.267482	-0.022089	0.513575	0.260169	74.819496	51.387409	47.890121	-2.116248	0.000000	4.530066	0.000000	0.000000	0.000000	-0.283587	0.079750	0.254371	0.000000	0.000000	3.000000	81.000000	1.000000
14984.270815	-0.022089	0.513575	0.260169	74.966812	52.107780	48.575451	-2.124088	0.000000	4.526395	0.000000	0.000000	0.000000	-0.283587	0.079750	0.254371	0.000000	0.000000	3.000000	81.000000	1.000000
14984.274149	-0.022897	0.513873	0.260923	74.966812	52.107780	48.575451	-2.124088	0.000000	4.526395	0.000000	0.000000	0.000000	-0.242410	0.089446	0.226235	0.000000	0.000000	3.000000	81.000000	1.000000
14984.277482	-0.022897	0.513873	0.260923	74.966812	52.107780	48.575451	-2.124088	0.000000	4.526395	0.000000	0.000000	0.000000	-0.242410	0.089446	0.226235	0.000000	0.000000	3.000000	81.000000	1.000000
14984.280815	-0.022897	0.513873	0.260923	75.132172	52.650974	49.051067	-2.130538	0.000000	4.523362	0.000000	0.000000	0.000000	-0.242410	0.089446	0.226235	0.000000	0.000000	3.000000	81.000000	1.000000
14984.284149	-0.023667	0.514238	0.261516	75.132172	52.650974	49.051067	-2.130538	0.000000	4.523362	0.000000	0.000000	0.000000	-0.231088	0.109519	0.178097	0.000000	0.000000	3.000000	81.000000	1.000000
14984.287482	-0.023667	0.514238	0.261516	75.132172	52.650974	49.051067	-2.130538	0.000000	4.523362	0.000000	0.000000	0.000000	-0.231088	0.109519	0.178097	0.000000	0.000000	3.000000	81.000000	1.000000
14984.290815	-0.023667	0.514238	0.261516	75.319916	53.014729	49.316040	-2.137477	0.000000	4.520088	0.000000	0.000000	0.000000	-0.231088	0.109519	0.178097	0.000000	0.000000	3.000000	81.000000	1.000000
14984.294149	-0.024296	0.514649	0.261940	75.319916	53.014729	49.316040	-2.137477	0.000000	4.520088	0.000000	0.000000	0.000000	-0.188731	0.123317	0.127092	0.000000	0.000000	3.000000	81.000000	1.000000
14984.297482	-0.024296	0.514649	0.261940	75.319916	53.014729	49.316040	-2.137477	0.000000	4.520088	0.000000	0.000000	0.000000	-0.188731	0.123317	0.127092	0.000000	0.000000	3.000000	81.000000	1.000000
14984.300815	-0.024296	0.514649	0.261940	75.509895	53.291393	49.488049	-2.143517	0.000000	4.517226	0.000000	0.000000	0.000000	-0.188731	0.123317	0.127092	0.000000	0.000000	3.000000	81.000000	1.000000
14984.304149	-0.024886	0.515167	0.262201	75.509895	53.291393	49.488049	-2.143517	0.000000	4.517226	0.000000	0.000000	0.000000	-0.177016	0.155170	0.078424	0.000000	0.000000	3.000000	81.000000	1.000000
14984.307482	-0.024886	0.515167	0.262201	75.509895	53.291393	49.488049	-2.143517	0.000000	4.517226	0.000000	0.000000	0.000000	-0.177016	0.155170	0.078424	0.000000	0.000000	3.000000	81.000000	1.000000
14984.310815	-0.024886	0.515167	0.262201	75.695541	53.851128	49.963215	-2.150064	0.000000	4.514113	0.000000	0.000000	0.000000	-0.177016	0.155170	0.078424	0.000000	0.000000	3.000000	81.000000	1.000000
14984.314149	-0.024886	0.515167	0.262201	75.695541	53.851128	49.963215	-2.150064	0.000000	4.514113	0.000000	0.000000	0.000000	-0.177016	0.155170	0.078424	0.000000	0.000000	3.000000	81.000000	1.000000
14984.317482	-0.025469	0.515727	0.262259	75.695541	53.851128	49.963215	-2.150064	0.000000	4.514113	0.000000	0.000000	0.000000	-0.174984	0.168123	0.017172	0.000000	0.000000	3.000000	81.000000	1.000000
14984.320815	-0.025469	0.515727	0.262259	75.898445	55.416718	51.485355	-2.150064	0.000000	4.514113	0.000000	0.000000	0.000000	-0.174984	0.168123	0.017172	0.000000	0.000000	3.000000	81.000000	1.000000
14984.324149	-0.025941	0.516346	0.262068	75.898445	55.416718	51.485355	-2.150064	0.000000	4.514113	0.000000	0.000000	0.000000	-0.141561	0.185781	-0.057169	0.000000	0.000000	3.000000	81.000000	1.000000
14984.327482	-0.025941	0.516346	0.262068	75.898445	55.416718	51.485355	-2.150064	0.000000	4.514113	0.000000	0.000000	0.000000	-0.141561	0.185781	-0.057169	0.000000	0.000000	3.000000	81.000000	1.000000
14984.330815	-0.025941	0.516346	0.262068	76.111832	57.593884	53.619778	-2.165730	0.000000	4.506618	0.000000	0.000000	0.000000	-0.141561	0.185781	-0.057169	0.000000	0.000000	3.000000	81.000000	1.000000
14984.334149	-0.026269	0.517008	0.261678	76.111832	57.593884	53.619778	-2.165730	0.000000	4.506618	0.000000	0.000000	0.000000	-0.098292	0.198407	-0.116942	0.000000	0.000000	3.000000	81.000000	1.000000
14984.337482	-0.026269	0.517008	0.261678	76.111832	57.593884	53.619778	-2.165730	0.000000	4.506618	0.000000	0.000000	0.000000	-0.098292	0.198407	-0.116942	0.000000	0.000000	3.000000	81.000000	1.000000
14984.340815	-0.026489	0.517658	0.261169	76.284470	59.569550	55.556942	-2.165730	0.000000	4.506618	0.000000	0.000000	0.000000	-0.066125	0.195130	-0.152772	0.000000	0.000000	3.000000	81.000000	1.000000
14984.344149	-0.026489	0.517658	0.261169	76.284470	59.569550	55.556942	-2.165730	0.000000	4.506618	0.000000	0.000000	0.000000	-0.066125	0.195130	-0.152772	0.000000	0.000000	3.000000	81.000000	1.000000
14984.347482	-0.026489	0.517658	0.261169	76.284470	59.569550	55.556942	-2.165730	0.000000	4.506618	0.000000	0.000000	0.000000	-0.066125	0.195130	-0.152772	0.000000	0.000000	3.000000	81.000000	1.000000
14984.350815	-0.026489	0.517658	0.261169	76.463173	61.887367	57.832024	-2.179440	0.000000	4.500005	0.000000	0.000000	0.000000	-0.066125	0.195130	-0.152772	0.000000	0.000000	3.000000	81.000000	1.000000
14984.354149	-0.026767	0.518580	0.260371	76.463173	61.887367	57.832024	-2.179440	0.000000	4.500005	0.000000	0.000000	0.000000	-0.083267	0.276479	-0.239431	0.000000	0.000000	3.000000	81.000000	1.000000
14984.357482	-0.026767	0.518580	0.260371	76.463173	61.887367	57.832024	-2.179440	0.000000	4.500005	0.000000	0.000000	0.000000	-0.083267	0.276479	-0.239431	0.000000	0.000000	3.000000	81.000000	1.000000
14984.360815	-0.026767	0.518580	0.260371	76.594978	63.848328	59.750290	-2.188723	0.000000	4.495497	0.000000	0.000000	0.000000	-0.083267	0.276479	-0.239431	0.000000	0.000000	3.000000	81.000000	1.000000
14984.364149	-0.026905	0.519473	0.259501	76.594978	63.848328	59.750290	-2.188723	0.000000	4.495497	0.000000	0.000000	0.000000	-0.041363	0.267954	-0.261108	0.000000	0.000000	3.000000	81.000000	1.000000
14984.367482	-0.026905	0.519473	0.259501	76.594978	63.848328	59.750290	-2.188723	0.000000	4.495497	0.000000	0.000000	0.000000	-0.041363	0.267954	-0.261108	0.000000	0.000000	3.000000	81.000000	1.000000
14984.370815	-0.026905	0.519473	0.259501	76.699165	65.617912	61.478664	-2.196578	0.000000	4.491664	0.000000	0.000000	0.000000	-0.041363	0.267954	-0.261108	0.000000	0.000000	3.000000	81.000000	1.000000
14984.374149	-0.026902	0.520413	0.258520	76.699165	65.617912	61.478664	-2.196578	0.000000	4.491664	0.000000	0.000000	0.000000	0.000835	0.282020	-0.294135	0.000000	0.000000	3.000000	81.000000	1.000000
14984.377482	-0.026902	0.520413	0.258520	76.699165	65.617912	61.478664	-2.196578	0.000000	4.491664	0.000000	0.000000	0.000000	0.000835	0.282020	-0.294135	0.000000	0.000000	3.000000	81.000000	1.000000
14984.380815	-0.026902	0.520413	0.258520	76.788033	67.189240	63.001904	-2.203254	0.000000	4.488393	0.000000	0.000000	0.000000	0.000835	0.282020	-0.294135	0.000000	0.000000	3.000000	81.000000	1.000000
14984.384149	-0.026827	0.521477	0.257419	76.788033	67.189240	63.001904	-2.203254	0.000000	4.488393	0.000000	0.000000	0.000000	0.022605	0.319294	-0.330271	0.000000	0.000000	3.000000	81.000000	1.000000
14984.387482	-0.026827	0.521477	0.257419	76.788033	67.189240	63.001904	-2.203254	0.000000	4.488393	0.000000	0.000000	0.000000	0.022605	0.319294	-0.330271	0.000000	0.000000	3.000000	81.000000	1.000000
14984.390815	-0.026827	0.521477	0.257419	76.883797	68.556427	64.303070	-2.209781	0.000000	4.485183	0.000000	0.000000	0.000000	0.022605	0.319294	-0.330271	0.000000	0.000000	3.000000	81.000000	1.000000
14984.394149	-0.026611	0.522605	0.256189	76.883797	68.556427	64.303070	-2.209781	0.000000	4.485183	0.000000	0.000000	0.000000	0.064722	0.338218	-0.369078	0.000000	0.000000	3.000000	81.000000	1.000000
14984.397482	-0.026611	0.522605	0.256189	76.883797	68.556427	64.303070	-2.209781	0.000000	4.485183	0.000000	0.000000	0.000000	0.064722	0.338218	-0.369078	0.000000	0.000000	3.000000	81.000000	1.000000
14984.400815	-0.026611	0.522605	0.256189	77.006393	69.683502	65.342133	-2.215276	0.000000	4.482471	0.000000	0.000000	0.000000	0.064722	0.338218	-0.369078	0.000000	0.000000	3.000000	81.000000	1.000000
14984.404149	-0.026355	0.523869	0.254786	77.006393	69.683502	65.342133	-2.215276	0.000000	4.482471	0.000000	0.000000	0.000000	0.076618	0.379294	-0.420856	0.000000	0.000000	3.000000	81.000000	1.000000
14984.407482	-0.026355	0.523869	0.254786	77.006393	69.683502	65.342133	-2.215276	0.000000	4.482471	0.000000	0.000000	0.000000	0.076618	0.379294	-0.420856	0.000000	0.000000	3.000000	81.000000	1.000000
14984.410815	-0.026355	0.523869	0.254786	77.144974	70.605911	66.150757	-2.221462	0.000000	4.479409	0.000000	0.000000	0.000000	0.076618	0.379294	-0.420856	0.000000	0.000000	3.000000	81.000000	1.000000
14984.414149	-0.026062	0.525271	0.253240	77.144974	70.605911	66.150757	-2.221462	0.000000	4.479409	0.000000	0.000000	0.000000	0.088092	0.420661	-0.463971	0.000000	0.000000	3.000000	81.000000	1.000000
14984.417482	-0.026062	0.525271	0.253240	77.144974	70.605911	66.150757	-2.221462	0.000000	4.479409	0.000000	0.000000	0.000000	0.088092	0.420661	-0.463971	0.000000	0.000000	3.000000	81.000000	1.000000
14984.420815	-0.026062	0.525271	0.253240	77.298065	71.401726	66.815147	-2.228174	0.000000	4.476075	0.000000	0.000000	0.000000	0.088092	0.420661	-0.463971	0.000000	0.000000	3.000000	81.000000	1.000000
14984.424149	-0.025663	0.526771	0.251554	77.298065	71.401726	66.815147	-2.228174	0.000000	4.476075	0.000000	0.000000	0.000000	0.119622	0.449836	-0.505813	0.000000	0.000000	3.000000	81.000000	1.000000
14984.427482	-0.025663	0.526771	0.251554	77.298065	71.401726	66.815147	-2.228174	0.000000	4.476075	0.000000	0.000000	0.000000	0.119622	0.449836	-0.505813	0.000000	0.000000	3.000000	81.000000	1.000000
14984.430815	-0.025663	0.526771	0.251554	77.463539	72.034981	67.308754	-2.234450	0.000000	4.472945	0.000000	0.000000	0.000000	0.119622	0.449836	-0.505813	0.000000	0.000000	3.000000	81.000000	1.000000
14984.434149	-0.025160	0.528404	0.249722	77.463539	72.034981	67.308754	-2.234450	0.000000	4.472945	0.000000	0.000000	0.000000	0.150936	0.490021	-0.549433	0.000000	0.000000	3.000000	81.000000	1.000000
14984.437482	-0.025160	0.528404	0.249722	77.463539	72.034981	67.308754	-2.234450	0.000000	4.472945	0.000000	0.000000	0.000000	0.150936	0.490021	-0.549433	0.000000	0.000000	3.000000	81.000000	1.000000
14984.440815	-0.025160	0.528404	0.249722	77.633690	72.530136	67.779030	-2.240346	0.000000	4.469994	0.000000	0.000000	0.000000	0.150936	0.490021	-0.549433	0.000000	0.000000	3.000000	81.000000	1.000000
14984.444149	-0.024519	0.530089	0.247721	77.633690	72.530136	67.779030	-2.240346	0.000000	4.469994	0.000000	0.000000	0.000000	0.192239	0.505425	-0.600472	0.000000	0.000000	3.000000	81.000000	1.000000
14984.447482	-0.024519	0.530089	0.247721	77.633690	72.530136	67.779030	-2.240346	0.000000	4.469994	0.000000	0.000000	0.000000	0.192239	0.505425	-0.600472	0.000000	0.000000	3.000000	81.000000	1.000000
14984.450815	-0.024519	0.530089	0.247721	77.811279	72.925835	68.421616	-2.245568	0.000000	4.467373	0.000000	0.000000	0.000000	0.192239	0.505425	-0.600472	0.000000	0.000000	3.000000	81.000000	1.000000
14984.454149	-0.023775	0.531861	0.245541	77.811279	72.925835	68.421616	-2.245568	0.000000	4.467373	0.000000	0.000000	0.000000	0.223131	0.531691	-0.653843	0.000000	0.000000	3.000000	81.000000	1.000000
14984.457482	-0.023775	0.531861	0.245541	77.811279	72.925835	68.421616	-2.245568	0.000000	4.467373	0.000000	0.000000	0.000000	0.223131	0.531691	-0.653843	0.000000	0.000000	3.000000	81.000000	1.000000
14984.460815	-0.023775	0.531861	0.245541	77.988091	73.253876	69.436325	-2.250673	0.000000	4.464804	0.000000	0.000000	0.000000	0.223131	0.531691	-0.653843	0.000000	0.000000	3.000000	81.000000	1.000000
14984.464149	-0.023028	0.533694	0.243132	77.988091	73.253876	69.436325	-2.250673	0.000000	4.464804	0.000000	0.000000	0.000000	0.224139	0.549871	-0.722700	0.000000	0.000000	3.000000	81.000000	1.000000
14984.467482	-0.023028	0.533694	0.243132	77.988091	73.253876	69.436325	-2.250673	0.000000	4.464804	0.000000	0.000000	0.000000	0.224139	0.549871	-0.722700	0.000000	0.000000	3.000000	81.000000	1.000000
14984.470815	-0.023028	0.533694	0.243132	78.138725	73.537773	70.517082	-2.257506	0.000000	4.461352	0.000000	0.000000	0.000000	0.224139	0.549871	-0.722700	0.000000	0.000000	3.000000	81.000000	1.000000
14984.474149	-0.022279	0.535588	0.240522	78.138725	73.537773	70.517082	-2.257506	0.000000	4.461352	0.000000	0.000000	0.000000	0.224678	0.568122	-0.783015	0.000000	0.000000	3.000000	81.000000	1.000000
14984.477482	-0.022279	0.535588	0.240522	78.138725	73.537773	70.517082	-2.257506	0.000000	4.461352	0.000000	0.000000	0.000000	0.224678	0.568122	-0.783015	0.000000	0.000000	3.000000	81.000000	1.000000
14984.480815	-0.022279	0.535588	0.240522	78.258591	73.886986	71.933792	-2.265938	0.000000	4.457076	0.000000	0.000000	0.000000	0.224678	0.568122	-0.783015	0.000000	0.000000	3.000000	81.000000	1.000000
14984.484149	-0.021496	0.537480	0.237700	78.258591	73.886986	71.933792	-2.265938	0.000000	4.457076	0.000000	0.000000	0.000000	0.235060	0.567804	-0.846764	0.000000	0.000000	3.000000	81.000000	1.000000
14984.487482	-0.021496	0.537480	0.237700	78.258591	73.886986	71.933792	-2.265938	0.000000	4.457076	0.000000	0.000000	0.000000	0.235060	0.567804	-0.846764	0.000000	0.000000	3.000000	81.000000	1.000000
14984.490815	-0.021496	0.537480	0.237700	78.331688	74.314384	73.229927	-2.275628	0.000000	4.452136	0.000000	0.000000	0.000000	0.235060	0.567804	-0.846764	0.000000	0.000000	3.000000	81.000000	1.000000
14984.494149	-0.020679	0.539390	0.234675	78.331688	74.314384	73.229927	-2.275628	0.000000	4.452136	0.000000	0.000000	0.000000	0.245030	0.572917	-0.907320	0.000000	0.000000	3.000000	81.000000	1.000000
14984.497482	-0.020679	0.539390	0.234675	78.331688	74.314384	73.229927	-2.275628	0.000000	4.452136	0.000000	0.000000	0.000000	0.245030	0.572917	-0.907320	0.000000	0.000000	3.000000	81.000000	1.000000
14984.500815	-0.020679	0.539390	0.234675	78.364128	74.826599	74.299576	-2.286575	0.000000	4.446524	0.000000	0.000000	0.000000	0.245030	0.572917	-0.907320	0.000000	0.000000	3.000000	81.000000	1.000000
14984.504149	-0.019863	0.541335	0.231459	78.364128	74.826599	74.299576	-2.286575	0.000000	4.446524	0.000000	0.000000	0.000000	0.244783	0.583390	-0.964961	0.000000	0.000000	3.000000	81.000000	1.000000
14984.507482	-0.019863	0.541335	0.231459	78.364128	74.826599	74.299576	-2.286575	0.000000	4.446524	0.000000	0.000000	0.000000	0.244783	0.583390	-0.964961	0.000000	0.000000	3.000000	81.000000	1.000000
14984.510815	-0.019863	0.541335	0.231459	78.387833	75.377876	74.854370	-2.299280	0.000000	4.439967	0.000000	0.000000	0.000000	0.244783	0.583390	-0.964961	0.000000	0.000000	3.000000	81.000000	1.000000
14984.514149	-0.018983	0.543311	0.228049	78.387833	75.377876	74.854370	-2.299280	0.000000	4.439967	0.000000	0.000000	0.000000	0.263897	0.592887	-1.022993	0.000000	0.000000	3.000000	81.000000	1.000000
14984.517482	-0.018983	0.543311	0.228049	78.387833	75.377876	74.854370	-2.299280	0.000000	4.439967	0.000000	0.000000	0.000000	0.263897	0.592887	-1.022993	0.000000	0.000000	3.000000	81.000000	1.000000
14984.520815	-0.018983	0.543311	0.228049	78.412056	75.966393	75.481483	-2.312854	0.000000	4.432912	0.000000	0.000000	0.000000	0.263897	0.592887	-1.022993	0.000000	0.000000	3.000000	81.000000	1.000000
14984.524149	-0.018109	0.545291	0.224543	78.412056	75.966393	75.481483	-2.312854	0.000000	4.432912	0.000000	0.000000	0.000000	0.262314	0.593988	-1.051738	0.000000	0.000000	3.000000	81.000000	1.000000
14984.527482	-0.018109	0.545291	0.224543	78.412056	75.966393	75.481483	-2.312854	0.000000	4.432912	0.000000	0.000000	0.000000	0.262314	0.593988	-1.051738	0.000000	0.000000	3.000000	81.000000	1.000000
14984.530815	-0.018109	0.545291	0.224543	78.435936	76.574745	76.421204	-2.327630	0.000000	4.425170	0.000000	0.000000	0.000000	0.262314	0.593988	-1.051738	0.000000	0.000000	3.000000	81.000000	1.000000
14984.534149	-0.017142	0.547322	0.220886	78.435936	76.574745	76.421204	-2.327630	0.000000	4.425170	0.000000	0.000000	0.000000	0.290043	0.609342	-1.097107	0.000000	0.000000	3.000000	81.000000	1.000000
14984.537482	-0.017142	0.547322	0.220886	78.435936	76.574745	76.421204	-2.327630	0.000000	4.425170	0.000000	0.000000	0.000000	0.290043	0.609342	-1.097107	0.000000	0.000000	3.000000	81.000000	1.000000
14984.540815	-0.017142	0.547322	0.220886	78.458763	77.198875	78.033226	-2.342604	0.000000	4.417263	0.000000	0.000000	0.000000	0.290043	0.609342	-1.097107	0.000000	0.000000	3.000000	81.000000	1.000000
14984.544149	-0.016056	0.549341	0.217184	78.458763	77.198875	78.033226	-2.342604	0.000000	4.417263	0.000000	0.000000	0.000000	0.325968	0.605637	-1.110396	0.000000	0.000000	3.000000	81.000000	1.000000
14984.547482	-0.016056	0.549341	0.217184	78.458763	77.198875	78.033226	-2.342604	0.000000	4.417263	0.000000	0.000000	0.000000	0.325968	0.605637	-1.110396	0.000000	0.000000	3.000000	81.000000	1.000000
14984.550815	-0.016056	0.549341	0.217184	78.481850	77.817696	79.941284	-2.356481	0.000000	4.409875	0.000000	0.000000	0.000000	0.325968	0.605637	-1.110396	0.000000	0.000000	3.000000	81.000000	1.000000
14984.554149	-0.014884	0.551368	0.213451	78.481850	77.817696	79.941284	-2.356481	0.000000	4.409875	0.000000	0.000000	0.000000	0.351556	0.607923	-1.119916	0.000000	0.000000	3.000000	81.000000	1.000000
14984.557482	-0.014884	0.551368	0.213451	78.481850	77.817696	79.941284	-2.356481	0.000000	4.409875	0.000000	0.000000	0.000000	0.351556	0.607923	-1.119916	0.000000	0.000000	3.000000	81.000000	1.000000
14984.560815	-0.014884	0.551368	0.213451	78.542381	78.410904	81.369225	-2.369674	0.000000	4.402799	0.000000	0.000000	0.000000	0.351556	0.607923	-1.119916	0.000000	0.000000	3.000000	81.000000	1.000000
14984.564149	-0.013534	0.553421	0.209702	78.542381	78.410904	81.369225	-2.369674	0.000000	4.402799	0.000000	0.000000	0.000000	0.405024	0.616123	-1.124780	0.000000	0.000000	3.000000	81.000000	1.000000
14984.567482	-0.013534	0.553421	0.209702	78.542381	78.410904	81.369225	-2.369674	0.000000	4.402799	0.000000	0.000000	0.000000	0.405024	0.616123	-1.124780	0.000000	0.000000	3.000000	81.000000	1.000000
14984.570815	-0.013534	0.553421	0.209702	78.676773	78.994232	81.969727	-2.380525	0.000000	4.396942	0.000000	0.000000	0.000000	0.405024	0.616123	-1.124780	0.000000	0.000000	3.000000	81.000000	1.000000
14984.574149	-0.012136	0.555491	0.205986	78.676773	78.994232	81.969727	-2.380525	0.000000	4.396942	0.000000	0.000000	0.000000	0.419431	0.620857	-1.114733	0.000000	0.000000	3.000000	81.000000	1.000000
14984.577482	-0.012136	0.555491	0.205986	78.676773	78.994232	81.969727	-2.380525	0.000000	4.396942	0.000000	0.000000	0.000000	0.419431	0.620857	-1.114733	0.000000	0.000000	3.000000	81.000000	1.000000
14984.580815	-0.012136	0.555491	0.205986	78.889824	79.528862	82.374962	-2.390635	0.000000	4.391453	0.000000	0.000000	0.000000	0.419431	0.620857	-1.114733	0.000000	0.000000	3.000000	81.000000	1.000000
14984.584149	-0.010689	0.557530	0.202243	78.889824	79.528862	82.374962	-2.390635	0.000000	4.391453	0.000000	0.000000	0.000000	0.433879	0.611735	-1.123098	0.000000	0.000000	3.000000	81.000000	1.000000
14984.587482	-0.010689	0.557530	0.202243	78.889824	79.528862	82.374962	-2.390635	0.000000	4.391453	0.000000	0.000000	0.000000	0.433879	0.611735	-1.123098	0.000000	0.000000	3.000000	81.000000	1.000000
14984.590815	-0.010689	0.557530	0.202243	79.148773	80.057846	83.184448	-2.400529	0.000000	4.386053	0.000000	0.000000	0.000000	0.433879	0.611735	-1.123098	0.000000	0.000000	3.000000	81.000000	1.000000
14984.594149	-0.009290	0.559579	0.198498	79.148773	80.057846	83.184448	-2.400529	0.000000	4.386053	0.000000	0.000000	0.000000	0.419823	0.614862	-1.123360	0.000000	0.000000	3.000000	81.000000	1.000000
14984.597482	-0.009290	0.559579	0.198498	79.148773	80.057846	83.184448	-2.400529	0.000000	4.386053	0.000000	0.000000	0.000000	0.419823	0.614862	-1.123360	0.000000	0.000000	3.000000	81.000000	1.000000
14984.600815	-0.009290	0.559579	0.198498	79.433029	80.583504	84.027046	-2.411558	0.000000	4.379999	0.000000	0.000000	0.000000	0.419823	0.614862	-1.123360	0.000000	0.000000	3.000000	81.000000	1.000000
14984.604149	-0.007875	0.561603	0.194760	79.433029	80.583504	84.027046	-2.411558	0.000000	4.379999	0.000000	0.000000	0.000000	0.424476	0.607207	-1.121481	0.000000	0.000000	3.000000	81.000000	1.000000
14984.607482	-0.007875	0.561603	0.194760	79.433029	80.583504	84.027046	-2.411558	0.000000	4.379999	0.000000	0.000000	0.000000	0.424476	0.607207	-1.121481	0.000000	0.000000	3.000000	81.000000	1.000000
14984.610815	-0.007875	0.561603	0.194760	79.698853	81.084503	84.526619	-2.422637	0.000000	4.373880	0.000000	0.000000	0.000000	0.424476	0.607207	-1.121481	0.000000	0.000000	3.000000	81.000000	1.000000
14984.614149	-0.006414	0.563623	0.191043	79.698853	81.084503	84.526619	-2.422637	0.000000	4.373880	0.000000	0.000000	0.000000	0.438170	0.605813	-1.115031	0.000000	0.000000	3.000000	81.000000	1.000000
14984.617482	-0.006414	0.563623	0.191043	79.698853	81.084503	84.526619	-2.422637	0.000000	4.373880	0.000000	0.000000	0.000000	0.438170	0.605813	-1.115031	0.000000	0.000000	3.000000	81.000000	1.000000
14984.620815	-0.006414	0.563623	0.191043	79.911934	81.545502	84.848633	-2.433095	0.000000	4.368072	0.000000	0.000000	0.000000	0.438170	0.605813	-1.115031	0.000000	0.000000	3.000000	81.000000	1.000000
14984.624149	-0.004940	0.565664	0.187397	79.911934	81.545502	84.848633	-2.433095	0.000000	4.368072	0.000000	0.000000	0.000000	0.442299	0.612333	-1.093896	0.000000	0.000000	3.000000	81.000000	1.000000
14984.627482	-0.004940	0.565664	0.187397	79.911934	81.545502	84.848633	-2.433095	0.000000	4.368072	0.000000	0.000000	0.000000	0.442299	0.612333	-1.093896	0.000000	0.000000	3.000000	81.000000	1.000000
14984.630815	-0.004940	0.565664	0.187397	80.064865	81.907349	85.091835	-2.442980	0.000000	4.362551	0.000000	0.000000	0.000000	0.442299	0.612333	-1.093896	0.000000	0.000000	3.000000	81.000000	1.000000
14984.634149	-0.003421	0.567687	0.183794	80.064865	81.907349	85.091835	-2.442980	0.000000	4.362551	0.000000	0.000000	0.000000	0.455589	0.606796	-1.080905	0.000000	0.000000	3.000000	81.000000	1.000000
14984.637482	-0.003421	0.567687	0.183794	80.064865	81.907349	85.091835	-2.442980	0.000000	4.362551	0.000000	0.000000	0.000000	0.455589	0.606796	-1.080905	0.000000	0.000000	3.000000	81.000000	1.000000
14984.640815	-0.003421	0.567687	0.183794	80.195488	82.154419	85.697815	-2.451981	0.000000	4.357498	0.000000	0.000000	0.000000	0.455589	0.606796	-1.080905	0.000000	0.000000	3.000000	81.000000	1.000000
14984.644149	-0.001920	0.569747	0.180243	80.195488	82.154419	85.697815	-2.451981	0.000000	4.357498	0.000000	0.000000	0.000000	0.450503	0.618081	-1.065282	0.000000	0.000000	3.000000	81.000000	1.000000
14984.647482	-0.001920	0.569747	0.180243	80.195488	82.154419	85.697815	-2.451981	0.000000	4.357498	0.000000	0.000000	0.000000	0.450503	0.618081	-1.065282	0.000000	0.000000	3.000000	81.000000	1.000000
14984.650815	-0.001920	0.569747	0.180243	80.352745	82.255501	86.754837	-2.461081	0.000000	4.352365	0.000000	0.000000	0.000000	0.450503	0.618081	-1.065282	0.000000	0.000000	3.000000	81.000000	1.000000
14984.654149	-0.000375	0.571804	0.176716	80.352745	82.255501	86.754837	-2.461081	0.000000	4.352365	0.000000	0.000000	0.000000	0.463591	0.617150	-1.057958	0.000000	0.000000	3.000000	81.000000	1.000000
14984.657482	-0.000375	0.571804	0.176716	80.352745	82.255501	86.754837	-2.461081	0.000000	4.352365	0.000000	0.000000	0.000000	0.463591	0.617150	-1.057958	0.000000	0.000000	3.000000	81.000000	1.000000
14984.660815	-0.000375	0.571804	0.176716	80.581345	82.233955	87.502853	-2.469442	0.000000	4.347626	0.000000	0.000000	0.000000	0.463591	0.617150	-1.057958	0.000000	0.000000	3.000000	81.000000	1.000000
14984.664149	0.001214	0.573913	0.173223	80.581345	82.233955	87.502853	-2.469442	0.000000	4.347626	0.000000	0.000000	0.000000	0.476440	0.632785	-1.048142	0.000000	0.000000	3.000000	81.000000	1.000000
14984.667482	0.001214	0.573913	0.173223	80.581345	82.233955	87.502853	-2.469442	0.000000	4.347626	0.000000	0.000000	0.000000	0.476440	0.632785	-1.048142	0.000000	0.000000	3.000000	81.000000	1.000000
14984.670815	0.001214	0.573913	0.173223	80.906120	82.189720	87.305130	-2.476952	0.000000	4.343352	0.000000	0.000000	0.000000	0.476440	0.632785	-1.048142	0.000000	0.000000	3.000000	81.000000	1.000000
14984.674149	0.002874	0.576026	0.169789	80.906120	82.189720	87.305130	-2.476952	0.000000	4.343352	0.000000	0.000000	0.000000	0.498038	0.633928	-1.030172	0.000000	0.000000	3.000000	81.000000	1.000000
14984.677482	0.002874	0.576026	0.169789	80.906120	82.189720	87.305130	-2.476952	0.000000	4.343352	0.000000	0.000000	0.000000	0.498038	0.633928	-1.030172	0.000000	0.000000	3.000000	81.000000	1.000000
14984.680815	0.002874	0.576026	0.169789	81.299248	82.119934	86.894852	-2.482702	0.000000	4.340068	0.000000	0.000000	0.000000	0.498038	0.633928	-1.030172	0.000000	0.000000	3.000000	81.000000	1.000000
14984.684149	0.004545	0.578171	0.166374	81.299248	82.119934	86.894852	-2.482702	0.000000	4.340068	0.000000	0.000000	0.000000	0.501495	0.643503	-1.024505	0.000000	0.000000	3.000000	81.000000	1.000000
14984.687482	0.004545	0.578171	0.166374	81.299248	82.119934	86.894852	-2.482702	0.000000	4.340068	0.000000	0.000000	0.000000	0.501495	0.643503	-1.024505	0.000000	0.000000	3.000000	81.000000	1.000000
14984.690815	0.004545	0.578171	0.166374	81.733376	81.962013	87.004761	-2.488236	0.000000	4.336897	0.000000	0.000000	0.000000	0.501495	0.643503	-1.024505	0.000000	0.000000	3.000000	81.000000	1.000000
14984.694149	0.006199	0.580335	0.162999	81.733376	81.962013	87.004761	-2.488236	0.000000	4.336897	0.000000	0.000000	0.000000	0.496091	0.648986	-1.012403	0.000000	0.000000	3.000000	81.000000	1.000000
14984.697482	0.006199	0.580335	0.162999	81.733376	81.962013	87.004761	-2.488236	0.000000	4.336897	0.000000	0.000000	0.000000	0.496091	0.648986	-1.012403	0.000000	0.000000	3.000000	81.000000	1.000000
14984.700815	0.006199	0.580335	0.162999	82.193756	81.706337	87.466370	-2.493886	0.000000	4.333652	0.000000	0.000000	0.000000	0.496091	0.648986	-1.012403	0.000000	0.000000	3.000000	81.000000	1.000000
14984.704149	0.007865	0.582524	0.159700	82.193756	81.706337	87.466370	-2.493886	0.000000	4.333652	0.000000	0.000000	0.000000	0.499716	0.656743	-0.989561	0.000000	0.000000	3.000000	81.000000	1.000000
14984.707482	0.007865	0.582524	0.159700	82.193756	81.706337	87.466370	-2.493886	0.000000	4.333652	0.000000	0.000000	0.000000	0.499716	0.656743	-0.989561	0.000000	0.000000	3.000000	81.000000	1.000000
14984.710815	0.007865	0.582524	0.159700	82.673752	81.437675	87.353561	-2.498620	0.000000	4.330923	0.000000	0.000000	0.000000	0.499716	0.656743	-0.989561	0.000000	0.000000	3.000000	81.000000	1.000000
14984.714149	0.009600	0.584679	0.156435	82.673752	81.437675	87.353561	-2.498620	0.000000	4.330923	0.000000	0.000000	0.000000	0.520678	0.646394	-0.979655	0.000000	0.000000	3.000000	81.000000	1.000000
14984.717482	0.009600	0.584679	0.156435	82.673752	81.437675	87.353561	-2.498620	0.000000	4.330923	0.000000	0.000000	0.000000	0.520678	0.646394	-0.979655	0.000000	0.000000	3.000000	81.000000	1.000000
14984.720815	0.009600	0.584679	0.156435	83.141335	81.104095	86.866791	-2.501700	0.000000	4.329145	0.000000	0.000000	0.000000	0.520678	0.646394	-0.979655	0.000000	0.000000	3.000000	81.000000	1.000000
14984.724149	0.011376	0.586820	0.153217	83.141335	81.104095	86.866791	-2.501700	0.000000	4.329145	0.000000	0.000000	0.000000	0.532710	0.642462	-0.965228	0.000000	0.000000	3.000000	81.000000	1.000000
14984.727482	0.011376	0.586820	0.153217	83.141335	81.104095	86.866791	-2.501700	0.000000	4.329145	0.000000	0.000000	0.000000	0.532710	0.642462	-0.965228	0.000000	0.000000	3.000000	81.000000	1.000000
14984.730815	0.011376	0.586820	0.153217	83.566330	80.680290	86.441963	-2.503470	0.000000	4.328122	0.000000	0.000000	0.000000	0.532710	0.642462	-0.965228	0.000000	0.000000	3.000000	81.000000	1.000000
14984.734149	0.013104	0.588921	0.150000	83.566330	80.680290	86.441963	-2.503470	0.000000	4.328122	0.000000	0.000000	0.000000	0.518347	0.630323	-0.965143	0.000000	0.000000	3.000000	81.000000	1.000000
14984.737482	0.013104	0.588921	0.150000	83.566330	80.680290	86.441963	-2.503470	0.000000	4.328122	0.000000	0.000000	0.000000	0.518347	0.630323	-0.965143	0.000000	0.000000	3.000000	81.000000	1.000000
14984.740815	0.013104	0.588921	0.150000	83.965088	80.211639	85.582466	-2.506344	0.000000	4.326458	0.000000	0.000000	0.000000	0.518347	0.630323	-0.965143	0.000000	0.000000	3.000000	81.000000	1.000000
14984.744149	0.014755	0.590962	0.146771	83.965088	80.211639	85.582466	-2.506344	0.000000	4.326458	0.000000	0.000000	0.000000	0.495427	0.612217	-0.968884	0.000000	0.000000	3.000000	81.000000	1.000000
14984.747482	0.014755	0.590962	0.146771	83.965088	80.211639	85.582466	-2.506344	0.000000	4.326458	0.000000	0.000000	0.000000	0.495427	0.612217	-0.968884	0.000000	0.000000	3.000000	81.000000	1.000000
14984.750815	0.014755	0.590962	0.146771	84.313385	79.610512	84.735542	-2.511185	0.000000	4.323650	0.000000	0.000000	0.000000	0.495427	0.612217	-0.968884	0.000000	0.000000	3.000000	81.000000	1.000000
14984.754149	0.016330	0.592967	0.143486	84.313385	79.610512	84.735542	-2.511185	0.000000	4.323650	0.000000	0.000000	0.000000	0.472408	0.601569	-0.985298	0.000000	0.000000	3.000000	81.000000	1.000000
14984.757482	0.016330	0.592967	0.143486	84.313385	79.610512	84.735542	-2.511185	0.000000	4.323650	0.000000	0.000000	0.000000	0.472408	0.601569	-0.985298	0.000000	0.000000	3.000000	81.000000	1.000000
14984.760815	0.016330	0.592967	0.143486	84.583763	78.929955	84.435089	-2.518673	0.000000	4.319292	0.000000	0.000000	0.000000	0.472408	0.601569	-0.985298	0.000000	0.000000	3.000000	81.000000	1.000000
14984.764149	0.017659	0.594859	0.140190	84.583763	78.929955	84.435089	-2.518673	0.000000	4.319292	0.000000	0.000000	0.000000	0.398822	0.567520	-0.989019	0.000000	0.000000	3.000000	81.000000	1.000000
14984.767482	0.017659	0.594859	0.140190	84.583763	78.929955	84.435089	-2.518673	0.000000	4.319292	0.000000	0.000000	0.000000	0.398822	0.567520	-0.989019	0.000000	0.000000	3.000000	81.000000	1.000000
14984.770815	0.017659	0.594859	0.140190	84.776329	78.233788	84.956917	-2.532269	0.000000	4.311335	0.000000	0.000000	0.000000	0.398822	0.567520	-0.989019	0.000000	0.000000	3.000000	81.000000	1.000000
14984.774149	0.018917	0.596659	0.136892	84.776329	78.233788	84.956917	-2.532269	0.000000	4.311335	0.000000	0.000000	0.000000	0.377235	0.539905	-0.989322	0.000000	0.000000	3.000000	81.000000	1.000000
14984.777482	0.018917	0.596659	0.136892	84.776329	78.233788	84.956917	-2.532269	0.000000	4.311335	0.000000	0.000000	0.000000	0.377235	0.539905	-0.989322	0.000000	0.000000	3.000000	81.000000	1.000000
14984.780815	0.018917	0.596659	0.136892	84.886757	77.655884	85.605774	-2.548129	0.000000	4.301981	0.000000	0.000000	0.000000	0.377235	0.539905	-0.989322	0.000000	0.000000	3.000000	81.000000	1.000000
14984.784149	0.020218	0.598352	0.133671	84.886757	77.655884	85.605774	-2.548129	0.000000	4.301981	0.000000	0.000000	0.000000	0.390414	0.508039	-0.966338	0.000000	0.000000	3.000000	81.000000	1.000000
14984.787482	0.020218	0.598352	0.133671	84.886757	77.655884	85.605774	-2.548129	0.000000	4.301981	0.000000	0.000000	0.000000	0.390414	0.508039	-0.966338	0.000000	0.000000	3.000000	81.000000	1.000000
14984.790815	0.020218	0.598352	0.133671	84.935928	77.316933	85.892563	-2.562536	0.000000	4.293414	0.000000	0.000000	0.000000	0.390414	0.508039	-0.966338	0.000000	0.000000	3.000000	81.000000	1.000000
14984.794149	0.021646	0.599933	0.130488	84.935928	77.316933	85.892563	-2.562536	0.000000	4.293414	0.000000	0.000000	0.000000	0.428214	0.474309	-0.954804	0.000000	0.000000	3.000000	81.000000	1.000000
14984.797482	0.021646	0.599933	0.130488	84.935928	77.316933	85.892563	-2.562536	0.000000	4.293414	0.000000	0.000000	0.000000	0.428214	0.474309	-0.954804	0.000000	0.000000	3.000000	81.000000	1.000000
14984.800815	0.021646	0.599933	0.130488	84.992889	77.414429	86.162239	-2.573965	0.000000	4.286572	0.000000	0.000000	0.000000	0.428214	0.474309	-0.954804	0.000000	0.000000	3.000000	81.000000	1.000000
14984.804149	0.023198	0.601424	0.127358	84.992889	77.414429	86.162239	-2.573965	0.000000	4.286572	0.000000	0.000000	0.000000	0.465626	0.447295	-0.938901	0.000000	0.000000	3.000000	81.000000	1.000000
14984.807482	0.023198	0.601424	0.127358	84.992889	77.414429	86.162239	-2.573965	0.000000	4.286572	0.000000	0.000000	0.000000	0.465626	0.447295	-0.938901	0.000000	0.000000	3.000000	81.000000	1.000000
14984.810815	0.023198	0.601424	0.127358	85.125160	77.533440	86.520432	-2.582046	0.000000	4.281711	0.000000	0.000000	0.000000	0.465626	0.447295	-0.938901	0.000000	0.000000	3.000000	81.000000	1.000000
14984.814149	0.024843	0.602797	0.124232	85.125160	77.533440	86.520432	-2.582046	0.000000	4.281711	0.000000	0.000000	0.000000	0.493607	0.411943	-0.937857	0.000000	0.000000	3.000000	81.000000	1.000000
14984.817482	0.024843	0.602797	0.124232	85.125160	77.533440	86.520432	-2.582046	0.000000	4.281711	0.000000	0.000000	0.000000	0.493607	0.411943	-0.937857	0.000000	0.000000	3.000000	81.000000	1.000000
14984.820815	0.024843	0.602797	0.124232	85.375305	77.470757	86.907349	-2.588100	0.000000	4.278053	0.000000	0.000000	0.000000	0.493607	0.411943	-0.937857	0.000000	0.000000	3.000000	81.000000	1.000000
14984.824149	0.026498	0.604054	0.121113	85.375305	77.470757	86.907349	-2.588100	0.000000	4.278053	0.000000	0.000000	0.000000	0.496389	0.377042	-0.935685	0.000000	0.000000	3.000000	81.000000	1.000000
14984.827482	0.026498	0.604054	0.121113	85.375305	77.470757	86.907349	-2.588100	0.000000	4.278053	0.000000	0.000000	0.000000	0.496389	0.377042	-0.935685	0.000000	0.000000	3.000000	81.000000	1.000000
14984.830815	0.026498	0.604054	0.121113	85.754074	77.124550	86.992645	-2.594098	0.000000	4.274419	0.000000	0.000000	0.000000	0.496389	0.377042	-0.935685	0.000000	0.000000	3.000000	81.000000	1.000000
14984.834149	0.028157	0.605209	0.117921	85.754074	77.124550	86.992645	-2.594098	0.000000	4.274419	0.000000	0.000000	0.000000	0.497883	0.346339	-0.957785	0.000000	0.000000	3.000000	81.000000	1.000000
14984.837482	0.028157	0.605209	0.117921	85.754074	77.124550	86.992645	-2.594098	0.000000	4.274419	0.000000	0.000000	0.000000	0.497883	0.346339	-0.957785	0.000000	0.000000	3.000000	81.000000	1.000000
14984.840815	0.028157	0.605209	0.117921	86.200424	76.326584	86.306923	-2.601450	0.000000	4.269948	0.000000	0.000000	0.000000	0.497883	0.346339	-0.957785	0.000000	0.000000	3.000000	81.000000	1.000000
14984.844149	0.029712	0.606261	0.114660	86.200424	76.326584	86.306923	-2.601450	0.000000	4.269948	0.000000	0.000000	0.000000	0.466471	0.315650	-0.978231	0.000000	0.000000	3.000000	81.000000	1.000000
14984.847482	0.029712	0.606261	0.114660	86.200424	76.326584	86.306923	-2.601450	0.000000	4.269948	0.000000	0.000000	0.000000	0.466471	0.315650	-0.978231	0.000000	0.000000	3.000000	81.000000	1.000000
14984.850815	0.029712	0.606261	0.114660	86.643333	74.669800	84.643349	-2.613145	0.000000	4.262801	0.000000	0.000000	0.000000	0.466471	0.315650	-0.978231	0.000000	0.000000	3.000000	81.000000	1.000000
14984.854149	0.031219	0.607303	0.111364	86.643333	74.669800	84.643349	-2.613145	0.000000	4.262801	0.000000	0.000000	0.000000	0.452056	0.312697	-0.988898	0.000000	0.000000	3.000000	81.000000	1.000000
14984.857482	0.031219	0.607303	0.111364	86.643333	74.669800	84.643349	-2.613145	0.000000	4.262801	0.000000	0.000000	0.000000	0.452056	0.312697	-0.988898	0.000000	0.000000	3.000000	81.000000	1.000000
14984.860815	0.031219	0.607303	0.111364	87.008537	71.395500	81.277733	-2.627398	0.000000	4.254032	0.000000	0.000000	0.000000	0.452056	0.312697	-0.988898	0.000000	0.000000	3.000000	81.000000	1.000000
14984.864149	0.032626	0.608324	0.108058	87.008537	71.395500	81.277733	-2.627398	0.000000	4.254032	0.000000	0.000000	0.000000	0.421985	0.306432	-0.991776	0.000000	0.000000	3.000000	81.000000	1.000000
14984.867482	0.032626	0.608324	0.108058	87.008537	71.395500	81.277733	-2.627398	0.000000	4.254032	0.000000	0.000000	0.000000	0.421985	0.306432	-0.991776	0.000000	0.000000	3.000000	81.000000	1.000000
14984.870815	0.032626	0.608324	0.108058	87.249283	65.966347	75.788307	-2.645428	0.000000	4.242842	0.000000	0.000000	0.000000	0.421985	0.306432	-0.991776	0.000000	0.000000	3.000000	81.000000	1.000000
14984.874149	0.033961	0.609345	0.104756	87.249283	65.966347	75.788307	-2.645428	0.000000	4.242842	0.000000	0.000000	0.000000	0.400573	0.306242	-0.990571	0.000000	0.000000	3.000000	81.000000	1.000000
14984.877482	0.033961	0.609345	0.104756	87.249283	65.966347	75.788307	-2.645428	0.000000	4.242842	0.000000	0.000000	0.000000	0.400573	0.306242	-0.990571	0.000000	0.000000	3.000000	81.000000	1.000000
14984.880815	0.033961	0.609345	0.104756	87.307396	58.752945	68.696251	-2.666430	0.000000	4.229675	0.000000	0.000000	0.000000	0.400573	0.306242	-0.990571	0.000000	0.000000	3.000000	81.000000	1.000000
14984.884149	0.035308	0.610376	0.101491	87.307396	58.752945	68.696251	-2.666430	0.000000	4.229675	0.000000	0.000000	0.000000	0.404027	0.309106	-0.979527	0.000000	0.000000	3.000000	81.000000	1.000000
14984.887482	0.035308	0.610376	0.101491	87.307396	58.752945	68.696251	-2.666430	0.000000	4.229675	0.000000	0.000000	0.000000	0.404027	0.309106	-0.979527	0.000000	0.000000	3.000000	81.000000	1.000000
14984.890815	0.035308	0.610376	0.101491	87.191467	50.927711	61.151058	-2.687552	0.000000	4.216286	0.000000	0.000000	0.000000	0.404027	0.309106	-0.979527	0.000000	0.000000	3.000000	81.000000	1.000000
14984.894149	0.036674	0.611416	0.098383	87.191467	50.927711	61.151058	-2.687552	0.000000	4.216286	0.000000	0.000000	0.000000	0.409833	0.312240	-0.932350	0.000000	0.000000	3.000000	81.000000	1.000000
14984.897482	0.036674	0.611416	0.098383	87.191467	50.927711	61.151058	-2.687552	0.000000	4.216286	0.000000	0.000000	0.000000	0.409833	0.312240	-0.932350	0.000000	0.000000	3.000000	81.000000	1.000000
14984.900815	0.036674	0.611416	0.098383	86.962296	43.496861	54.056332	-2.706211	0.000000	4.204334	0.000000	0.000000	0.000000	0.409833	0.312240	-0.932350	0.000000	0.000000	3.000000	81.000000	1.000000
14984.904149	0.038056	0.612469	0.095373	86.962296	43.496861	54.056332	-2.706211	0.000000	4.204334	0.000000	0.000000	0.000000	0.414694	0.315815	-0.902896	0.000000	0.000000	3.000000	81.000000	1.000000
14984.907482	0.038056	0.612469	0.095373	86.962296	43.496861	54.056332	-2.706211	0.000000	4.204334	0.000000	0.000000	0.000000	0.414694	0.315815	-0.902896	0.000000	0.000000	3.000000	81.000000	1.000000
14984.910815	0.038056	0.612469	0.095373	86.688370	36.699718	47.411213	-2.723439	0.000000	4.193195	0.000000	0.000000	0.000000	0.414694	0.315815	-0.902896	0.000000	0.000000	3.000000	81.000000	1.000000
14984.914149	0.039457	0.613495	0.092494	86.688370	36.699718	47.411213	-2.723439	0.000000	4.193195	0.000000	0.000000	0.000000	0.420384	0.307867	-0.863823	0.000000	0.000000	3.000000	81.000000	1.000000
14984.917482	0.039457	0.613495	0.092494	86.688370	36.699718	47.411213	-2.723439	0.000000	4.193195	0.000000	0.000000	0.000000	0.420384	0.307867	-0.863823	0.000000	0.000000	3.000000	81.000000	1.000000
14984.920815	0.039457	0.613495	0.092494	86.425438	29.940733	40.655933	-2.738336	0.000000	4.183481	0.000000	0.000000	0.000000	0.420384	0.307867	-0.863823	0.000000	0.000000	3.000000	81.000000	1.000000
14984.924149	0.040852	0.614497	0.089747	86.425438	29.940733	40.655933	-2.738336	0.000000	4.183481	0.000000	0.000000	0.000000	0.418537	0.300534	-0.823901	0.000000	0.000000	3.000000	81.000000	1.000000
14984.927482	0.040852	0.614497	0.089747	86.425438	29.940733	40.655933	-2.738336	0.000000	4.183481	0.000000	0.000000	0.000000	0.418537	0.300534	-0.823901	0.000000	0.000000	3.000000	81.000000	1.000000
14984.930815	0.040852	0.614497	0.089747	86.178741	23.060482	33.894409	-2.751431	0.000000	4.174881	0.000000	0.000000	0.000000	0.418537	0.300534	-0.823901	0.000000	0.000000	3.000000	81.000000	1.000000
14984.934149	0.042136	0.615466	0.087106	86.178741	23.060482	33.894409	-2.751431	0.000000	4.174881	0.000000	0.000000	0.000000	0.385189	0.290554	-0.792522	0.000000	0.000000	3.000000	81.000000	1.000000
14984.937482	0.042136	0.615466	0.087106	86.178741	23.060482	33.894409	-2.751431	0.000000	4.174881	0.000000	0.000000	0.000000	0.385189	0.290554	-0.792522	0.000000	0.000000	3.000000	81.000000	1.000000
14984.940815	0.042136	0.615466	0.087106	85.939049	16.514912	27.486345	-2.766648	0.000000	4.164812	0.000000	0.000000	0.000000	0.385189	0.290554	-0.792522	0.000000	0.000000	3.000000	81.000000	1.000000
14984.944149	0.043361	0.616412	0.084543	85.939049	16.514912	27.486345	-2.766648	0.000000	4.164812	0.000000	0.000000	0.000000	0.367427	0.283831	-0.768860	0.000000	0.000000	3.000000	81.000000	1.000000
14984.947482	0.043361	0.616412	0.084543	85.939049	16.514912	27.486345	-2.766648	0.000000	4.164812	0.000000	0.000000	0.000000	0.367427	0.283831	-0.768860	0.000000	0.000000	3.000000	81.000000	1.000000
14984.950815	0.043361	0.616412	0.084543	85.700485	10.724883	21.295778	-2.782913	0.000000	4.153961	0.000000	0.000000	0.000000	0.367427	0.283831	-0.768860	0.000000	0.000000	3.000000	81.000000	1.000000
14984.954149	0.044604	0.617316	0.082039	85.700485	10.724883	21.295778	-2.782913	0.000000	4.153961	0.000000	0.000000	0.000000	0.372763	0.271380	-0.751147	0.000000	0.000000	3.000000	81.000000	1.000000
14984.957482	0.044604	0.617316	0.082039	85.700485	10.724883	21.295778	-2.782913	0.000000	4.153961	0.000000	0.000000	0.000000	0.372763	0.271380	-0.751147	0.000000	0.000000	3.000000	81.000000	1.000000
14984.960815	0.044604	0.617316	0.082039	85.468666	6.237120	16.434212	-2.769812	0.000000	4.101949	0.000000	0.000000	0.000000	0.372763	0.271380	-0.751147	0.000000	0.000000	3.000000	81.000000	1.000000
14984.964149	0.045733	0.618199	0.079559	85.468666	6.237120	16.434212	-2.769812	0.000000	4.101949	0.000000	0.000000	0.000000	0.338746	0.264691	-0.743975	0.000000	0.000000	3.000000	81.000000	1.000000
14984.967482	0.045733	0.618199	0.079559	85.468666	6.237120	16.434212	-2.769812	0.000000	4.101949	0.000000	0.000000	0.000000	0.338746	0.264691	-0.743975	0.000000	0.000000	3.000000	81.000000	1.000000
14984.970815	0.045733	0.618199	0.079559	85.256577	3.103708	13.038775	-2.713355	0.000000	3.977953	0.000000	0.000000	0.000000	0.338746	0.264691	-0.743975	0.000000	0.000000	3.000000	81.000000	1.000000
14984.974149	0.046651	0.619100	0.077142	85.256577	3.103708	13.038775	-2.713355	0.000000	3.977953	0.000000	0.000000	0.000000	0.275517	0.270312	-0.725223	0.000000	0.000000	3.000000	81.000000	1.000000
14984.977482	0.046651	0.619100	0.077142	85.256577	3.103708	13.038775	-2.713355	0.000000	3.977953	0.000000	0.000000	0.000000	0.275517	0.270312	-0.725223	0.000000	0.000000	3.000000	81.000000	1.000000
14984.980815	0.046651	0.619100	0.077142	85.090248	1.296592	11.033893	-2.667435	0.000000	3.857083	0.000000	0.000000	0.000000	0.275517	0.270312	-0.725223	0.000000	0.000000	3.000000	81.000000	1.000000
14984.984149	0.047460	0.619979	0.074750	85.090248	1.296592	11.033893	-2.667435	0.000000	3.857083	0.000000	0.000000	0.000000	0.242740	0.263872	-0.717440	0.000000	0.000000	3.000000	81.000000	1.000000
14984.987482	0.047460	0.619979	0.074750	85.090248	1.296592	11.033893	-2.667435	0.000000	3.857083	0.000000	0.000000	0.000000	0.242740	0.263872	-0.717440	0.000000	0.000000	3.000000	81.000000	1.000000
14984.990815	0.047460	0.619979	0.074750	84.979134	0.860692	10.484811	-2.626978	0.000000	3.737510	0.000000	0.000000	0.000000	0.242740	0.263872	-0.717440	0.000000	0.000000	3.000000	81.000000	1.000000
14984.994149	0.048161	0.620867	0.072376	84.979134	0.860692	10.484811	-2.626978	0.000000	3.737510	0.000000	0.000000	0.000000	0.210165	0.266213	-0.712123	0.000000	0.000000	3.000000	81.000000	1.000000
14984.997482	0.048161	0.620867	0.072376	84.979134	0.860692	10.484811	-2.626978	0.000000	3.737510	0.000000	0.000000	0.000000	0.210165	0.266213	-0.712123	0.000000	0.000000	3.000000	81.000000	1.000000
14985.000815	0.048161	0.620867	0.072376	84.936432	1.058428	10.633187	-2.591951	0.000000	3.618823	0.000000	0.000000	0.000000	0.210165	0.266213	-0.712123	0.000000	0.000000	3.000000	81.000000	1.000000
14985.004149	0.048685	0.621765	0.070089	84.936432	1.058428	10.633187	-2.591951	0.000000	3.618823	0.000000	0.000000	0.000000	0.157183	0.269526	-0.686239	0.000000	0.000000	3.000000	81.000000	1.000000
14985.007482	0.048685	0.621765	0.070089	84.936432	1.058428	10.633187	-2.591951	0.000000	3.618823	0.000000	0.000000	0.000000	0.157183	0.269526	-0.686239	0.000000	0.000000	3.000000	81.000000	1.000000
14985.010815	0.048685	0.621765	0.070089	84.920860	1.147516	10.741909	-2.565753	0.000000	3.504450	0.000000	0.000000	0.000000	0.157183	0.269526	-0.686239	0.000000	0.000000	3.000000	81.000000	1.000000
14985.014149	0.049156	0.622663	0.067839	84.920860	1.147516	10.741909	-2.565753	0.000000	3.504450	0.000000	0.000000	0.000000	0.141306	0.269476	-0.674945	0.000000	0.000000	3.000000	81.000000	1.000000
14985.017482	0.049156	0.622663	0.067839	84.920860	1.147516	10.741909	-2.565753	0.000000	3.504450	0.000000	0.000000	0.000000	0.141306	0.269476	-0.674945	0.000000	0.000000	3.000000	81.000000	1.000000
14985.020815	0.049156	0.622663	0.067839	84.905144	1.219440	11.132487	-2.542203	0.000000	3.391959	0.000000	0.000000	0.000000	0.141306	0.269476	-0.674945	0.000000	0.000000	3.000000	81.000000	1.000000
14985.024149	0.049700	0.623582	0.065630	84.905144	1.219440	11.132487	-2.542203	0.000000	3.391959	0.000000	0.000000	0.000000	0.163303	0.275669	-0.662774	0.000000	0.000000	3.000000	81.000000	1.000000
14985.027482	0.049700	0.623582	0.065630	84.905144	1.219440	11.132487	-2.542203	0.000000	3.391959	0.000000	0.000000	0.000000	0.163303	0.275669	-0.662774	0.000000	0.000000	3.000000	81.000000	1.000000
14985.030815	0.049700	0.623582	0.065630	84.886261	1.296706	12.395262	-2.514986	0.000000	3.281497	0.000000	0.000000	0.000000	0.163303	0.275669	-0.662774	0.000000	0.000000	3.000000	81.000000	1.000000
14985.034149	0.050241	0.624453	0.063449	84.886261	1.296706	12.395262	-2.514986	0.000000	3.281497	0.000000	0.000000	0.000000	0.162269	0.261155	-0.654380	0.000000	0.000000	3.000000	81.000000	1.000000
14985.037482	0.050241	0.624453	0.063449	84.886261	1.296706	12.395262	-2.514986	0.000000	3.281497	0.000000	0.000000	0.000000	0.162269	0.261155	-0.654380	0.000000	0.000000	3.000000	81.000000	1.000000
14985.040815	0.050241	0.624453	0.063449	84.867867	1.031496	13.132721	-2.487941	0.000000	3.172433	0.000000	0.000000	0.000000	0.162269	0.261155	-0.654380	0.000000	0.000000	3.000000	81.000000	1.000000
14985.044149	0.050928	0.625296	0.061296	84.867867	1.031496	13.132721	-2.487941	0.000000	3.172433	0.000000	0.000000	0.000000	0.206008	0.252957	-0.645922	0.000000	0.000000	3.000000	81.000000	1.000000
14985.047482	0.050928	0.625296	0.061296	84.867867	1.031496	13.132721	-2.487941	0.000000	3.172433	0.000000	0.000000	0.000000	0.206008	0.252957	-0.645922	0.000000	0.000000	3.000000	81.000000	1.000000
14985.050815	0.050928	0.625296	0.061296	84.839348	-0.589427	11.505879	-2.453606	0.000000	3.064779	0.000000	0.000000	0.000000	0.206008	0.252957	-0.645922	0.000000	0.000000	3.000000	81.000000	1.000000
14985.054149	0.051875	0.626108	0.059097	84.839348	-0.589427	11.505879	-2.453606	0.000000	3.064779	0.000000	0.000000	0.000000	0.284181	0.243666	-0.659685	0.000000	0.000000	3.000000	81.000000	1.000000
14985.057482	0.051875	0.626108	0.059097	84.839348	-0.589427	11.505879	-2.453606	0.000000	3.064779	0.000000	0.000000	0.000000	0.284181	0.243666	-0.659685	0.000000	0.000000	3.000000	81.000000	1.000000
14985.060815	0.051875	0.626108	0.059097	84.779175	-4.097847	7.710627	-2.406242	0.000000	2.954832	0.000000	0.000000	0.000000	0.284181	0.243666	-0.659685	0.000000	0.000000	3.000000	81.000000	1.000000
14985.064149	0.052860	0.626889	0.056873	84.779175	-4.097847	7.710627	-2.406242	0.000000	2.954832	0.000000	0.000000	0.000000	0.295404	0.234316	-0.667073	0.000000	0.000000	3.000000	81.000000	1.000000
14985.067482	0.052860	0.626889	0.056873	84.779175	-4.097847	7.710627	-2.406242	0.000000	2.954832	0.000000	0.000000	0.000000	0.295404	0.234316	-0.667073	0.000000	0.000000	3.000000	81.000000	1.000000
14985.070815	0.052860	0.626889	0.056873	84.668251	-9.029433	2.565897	-2.357008	0.000000	2.843653	0.000000	0.000000	0.000000	0.295404	0.234316	-0.667073	0.000000	0.000000	3.000000	81.000000	1.000000
14985.074149	0.053732	0.627599	0.054611	84.668251	-9.029433	2.565897	-2.357008	0.000000	2.843653	0.000000	0.000000	0.000000	0.261759	0.212767	-0.678528	0.000000	0.000000	3.000000	81.000000	1.000000
14985.077482	0.053732	0.627599	0.054611	84.668251	-9.029433	2.565897	-2.357008	0.000000	2.843653	0.000000	0.000000	0.000000	0.261759	0.212767	-0.678528	0.000000	0.000000	3.000000	81.000000	1.000000
14985.080815	0.053732	0.627599	0.054611	84.474190	-14.767356	-3.734040	-2.313382	0.000000	2.730565	0.000000	0.000000	0.000000	0.261759	0.212767	-0.678528	0.000000	0.000000	3.000000	81.000000	1.000000
14985.084149	0.054571	0.628297	0.052347	84.474190	-14.767356	-3.734040	-2.313382	0.000000	2.730565	0.000000	0.000000	0.000000	0.251565	0.209542	-0.679207	0.000000	0.000000	3.000000	81.000000	1.000000
14985.087482	0.054571	0.628297	0.052347	84.474190	-14.767356	-3.734040	-2.313382	0.000000	2.730565	0.000000	0.000000	0.000000	0.251565	0.209542	-0.679207	0.000000	0.000000	3.000000	81.000000	1.000000
14985.090815	0.054571	0.628297	0.052347	84.224838	-20.179720	-9.689526	-2.271455	0.000000	2.617364	0.000000	0.000000	0.000000	0.251565	0.209542	-0.679207	0.000000	0.000000	3.000000	81.000000	1.000000
14985.094149	0.055422	0.628916	0.050057	84.224838	-20.179720	-9.689526	-2.271455	0.000000	2.617364	0.000000	0.000000	0.000000	0.255275	0.185732	-0.687218	0.000000	0.000000	3.000000	81.000000	1.000000
14985.097482	0.055422	0.628916	0.050057	84.224838	-20.179720	-9.689526	-2.271455	0.000000	2.617364	0.000000	0.000000	0.000000	0.255275	0.185732	-0.687218	0.000000	0.000000	3.000000	81.000000	1.000000
14985.100815	0.055422	0.628916	0.050057	83.953209	-24.558260	-14.418207	-2.228909	0.000000	2.502828	0.000000	0.000000	0.000000	0.255275	0.185732	-0.687218	0.000000	0.000000	3.000000	81.000000	1.000000
14985.104149	0.056259	0.629512	0.047723	83.953209	-24.558260	-14.418207	-2.228909	0.000000	2.502828	0.000000	0.000000	0.000000	0.251031	0.178672	-0.700022	0.000000	0.000000	3.000000	81.000000	1.000000
14985.107482	0.056259	0.629512	0.047723	83.953209	-24.558260	-14.418207	-2.228909	0.000000	2.502828	0.000000	0.000000	0.000000	0.251031	0.178672	-0.700022	0.000000	0.000000	3.000000	81.000000	1.000000
14985.110815	0.056259	0.629512	0.047723	83.703499	-27.359749	-16.419102	-2.187070	0.000000	2.386157	0.000000	0.000000	0.000000	0.251031	0.178672	-0.700022	0.000000	0.000000	3.000000	81.000000	1.000000
14985.114149	0.057113	0.630062	0.045416	83.703499	-27.359749	-16.419102	-2.187070	0.000000	2.386157	0.000000	0.000000	0.000000	0.256289	0.164961	-0.692272	0.000000	0.000000	3.000000	81.000000	1.000000
14985.117482	0.057113	0.630062	0.045416	83.703499	-27.359749	-16.419102	-2.187070	0.000000	2.386157	0.000000	0.000000	0.000000	0.256289	0.164961	-0.692272	0.000000	0.000000	3.000000	81.000000	1.000000
14985.120815	0.057113	0.630062	0.045416	83.466011	-28.989147	-16.564236	-2.144356	0.000000	2.270778	0.000000	0.000000	0.000000	0.256289	0.164961	-0.692272	0.000000	0.000000	3.000000	81.000000	1.000000
14985.124149	0.058127	0.630566	0.043117	83.466011	-28.989147	-16.564236	-2.144356	0.000000	2.270778	0.000000	0.000000	0.000000	0.304267	0.151470	-0.689442	0.000000	0.000000	3.000000	81.000000	1.000000
14985.127482	0.058127	0.630566	0.043117	83.466011	-28.989147	-16.564236	-2.144356	0.000000	2.270778	0.000000	0.000000	0.000000	0.304267	0.151470	-0.689442	0.000000	0.000000	3.000000	81.000000	1.000000
14985.130815	0.058127	0.630566	0.043117	83.189430	-30.049854	-16.878107	-2.093645	0.000000	2.155871	0.000000	0.000000	0.000000	0.304267	0.151470	-0.689442	0.000000	0.000000	3.000000	81.000000	1.000000
14985.134149	0.059351	0.631040	0.040860	83.189430	-30.049854	-16.878107	-2.093645	0.000000	2.155871	0.000000	0.000000	0.000000	0.367179	0.142178	-0.677082	0.000000	0.000000	3.000000	81.000000	1.000000
14985.137482	0.059351	0.631040	0.040860	83.189430	-30.049854	-16.878107	-2.093645	0.000000	2.155871	0.000000	0.000000	0.000000	0.367179	0.142178	-0.677082	0.000000	0.000000	3.000000	81.000000	1.000000
14985.140815	0.059351	0.631040	0.040860	82.820015	-31.094282	-18.037212	-2.032448	0.000000	2.043024	0.000000	0.000000	0.000000	0.367179	0.142178	-0.677082	0.000000	0.000000	3.000000	81.000000	1.000000
14985.144149	0.060684	0.631518	0.038622	82.820015	-31.094282	-18.037212	-2.032448	0.000000	2.043024	0.000000	0.000000	0.000000	0.399950	0.143429	-0.671621	0.000000	0.000000	3.000000	81.000000	1.000000
14985.147482	0.060684	0.631518	0.038622	82.820015	-31.094282	-18.037212	-2.032448	0.000000	2.043024	0.000000	0.000000	0.000000	0.399950	0.143429	-0.671621	0.000000	0.000000	3.000000	81.000000	1.000000
14985.150815	0.060684	0.631518	0.038622	82.320366	-32.555454	-20.076126	-1.965790	0.000000	1.931087	0.000000	0.000000	0.000000	0.399950	0.143429	-0.671621	0.000000	0.000000	3.000000	81.000000	1.000000
14985.154149	0.062014	0.631987	0.036463	82.320366	-32.555454	-20.076126	-1.965790	0.000000	1.931087	0.000000	0.000000	0.000000	0.398997	0.140701	-0.647666	0.000000	0.000000	3.000000	81.000000	1.000000
14985.157482	0.062014	0.631987	0.036463	82.320366	-32.555454	-20.076126	-1.965790	0.000000	1.931087	0.000000	0.000000	0.000000	0.398997	0.140701	-0.647666	0.000000	0.000000	3.000000	81.000000	1.000000
14985.160815	0.062014	0.631987	0.036463	81.714233	-34.243149	-22.023260	-1.899290	0.000000	1.823143	0.000000	0.000000	0.000000	0.398997	0.140701	-0.647666	0.000000	0.000000	3.000000	81.000000	1.000000
14985.164149	0.063285	0.632421	0.034314	81.714233	-34.243149	-22.023260	-1.899290	0.000000	1.823143	0.000000	0.000000	0.000000	0.381336	0.130052	-0.644758	0.000000	0.000000	3.000000	81.000000	1.000000
14985.167482	0.063285	0.632421	0.034314	81.714233	-34.243149	-22.023260	-1.899290	0.000000	1.823143	0.000000	0.000000	0.000000	0.381336	0.130052	-0.644758	0.000000	0.000000	3.000000	81.000000	1.000000
14985.170815	0.063285	0.632421	0.034314	81.067238	-35.863174	-23.685850	-1.835734	0.000000	1.715684	0.000000	0.000000	0.000000	0.381336	0.130052	-0.644758	0.000000	0.000000	3.000000	81.000000	1.000000
14985.174149	0.064501	0.632813	0.032199	81.067238	-35.863174	-23.685850	-1.835734	0.000000	1.715684	0.000000	0.000000	0.000000	0.364829	0.117518	-0.634530	0.000000	0.000000	3.000000	81.000000	1.000000
14985.177482	0.064501	0.632813	0.032199	81.067238	-35.863174	-23.685850	-1.835734	0.000000	1.715684	0.000000	0.000000	0.000000	0.364829	0.117518	-0.634530	0.000000	0.000000	3.000000	81.000000	1.000000
14985.180815	0.064501	0.632813	0.032199	80.473808	-37.150871	-24.976967	-1.774929	0.000000	1.609928	0.000000	0.000000	0.000000	0.364829	0.117518	-0.634530	0.000000	0.000000	3.000000	81.000000	1.000000
14985.184149	0.065639	0.633190	0.030112	80.473808	-37.150871	-24.976967	-1.774929	0.000000	1.609928	0.000000	0.000000	0.000000	0.341263	0.113234	-0.626065	0.000000	0.000000	3.000000	81.000000	1.000000
14985.187482	0.065639	0.633190	0.030112	80.473808	-37.150871	-24.976967	-1.774929	0.000000	1.609928	0.000000	0.000000	0.000000	0.341263	0.113234	-0.626065	0.000000	0.000000	3.000000	81.000000	1.000000
14985.190815	0.065639	0.633190	0.030112	80.001602	-37.987400	-26.093714	-1.718052	0.000000	1.505584	0.000000	0.000000	0.000000	0.341263	0.113234	-0.626065	0.000000	0.000000	3.000000	81.000000	1.000000
14985.194149	0.066794	0.633547	0.028065	80.001602	-37.987400	-26.093714	-1.718052	0.000000	1.505584	0.000000	0.000000	0.000000	0.346654	0.107125	-0.614040	0.000000	0.000000	3.000000	81.000000	1.000000
14985.197482	0.066794	0.633547	0.028065	80.001602	-37.987400	-26.093714	-1.718052	0.000000	1.505584	0.000000	0.000000	0.000000	0.346654	0.107125	-0.614040	0.000000	0.000000	3.000000	81.000000	1.000000
14985.200815	0.066794	0.633547	0.028065	79.712234	-38.183681	-26.670143	-1.660277	0.000000	1.403244	0.000000	0.000000	0.000000	0.346654	0.107125	-0.614040	0.000000	0.000000	3.000000	81.000000	1.000000
14985.204149	0.067920	0.633864	0.026050	79.712234	-38.183681	-26.670143	-1.660277	0.000000	1.403244	0.000000	0.000000	0.000000	0.337713	0.095048	-0.604387	0.000000	0.000000	3.000000	81.000000	1.000000
14985.207482	0.067920	0.633864	0.026050	79.712234	-38.183681	-26.670143	-1.660277	0.000000	1.403244	0.000000	0.000000	0.000000	0.337713	0.095048	-0.604387	0.000000	0.000000	3.000000	81.000000	1.000000
14985.210815	0.067920	0.633864	0.026050	79.618538	-37.908821	-26.516605	-1.603992	0.000000	1.302513	0.000000	0.000000	0.000000	0.337713	0.095048	-0.604387	0.000000	0.000000	3.000000	81.000000	1.000000
14985.214149	0.068974	0.634209	0.024094	79.618538	-37.908821	-26.516605	-1.603992	0.000000	1.302513	0.000000	0.000000	0.000000	0.316059	0.103353	-0.586920	0.000000	0.000000	3.000000	81.000000	1.000000
14985.217482	0.068974	0.634209	0.024094	79.618538	-37.908821	-26.516605	-1.603992	0.000000	1.302513	0.000000	0.000000	0.000000	0.316059	0.103353	-0.586920	0.000000	0.000000	3.000000	81.000000	1.000000
14985.220815	0.068974	0.634209	0.024094	79.611244	-37.587357	-26.120173	-1.551315	0.000000	1.204693	0.000000	0.000000	0.000000	0.316059	0.103353	-0.586920	0.000000	0.000000	3.000000	81.000000	1.000000
14985.224149	0.069933	0.634534	0.022195	79.611244	-37.587357	-26.120173	-1.551315	0.000000	1.204693	0.000000	0.000000	0.000000	0.287747	0.097649	-0.569724	0.000000	0.000000	3.000000	81.000000	1.000000
14985.227482	0.069933	0.634534	0.022195	79.611244	-37.587357	-26.120173	-1.551315	0.000000	1.204693	0.000000	0.000000	0.000000	0.287747	0.097649	-0.569724	0.000000	0.000000	3.000000	81.000000	1.000000
14985.230815	0.069933	0.634534	0.022195	79.615166	-37.499264	-25.632566	-1.503357	0.000000	1.109739	0.000000	0.000000	0.000000	0.287747	0.097649	-0.569724	0.000000	0.000000	3.000000	81.000000	1.000000
14985.234149	0.070775	0.634868	0.020347	79.615166	-37.499264	-25.632566	-1.503357	0.000000	1.109739	0.000000	0.000000	0.000000	0.252646	0.100066	-0.554192	0.000000	0.000000	3.000000	81.000000	1.000000
14985.237482	0.070775	0.634868	0.020347	79.615166	-37.499264	-25.632566	-1.503357	0.000000	1.109739	0.000000	0.000000	0.000000	0.252646	0.100066	-0.554192	0.000000	0.000000	3.000000	81.000000	1.000000
14985.240815	0.070775	0.634868	0.020347	79.619766	-37.430149	-25.128592	-1.461249	0.000000	1.017374	0.000000	0.000000	0.000000	0.252646	0.100066	-0.554192	0.000000	0.000000	3.000000	81.000000	1.000000
14985.244149	0.071507	0.635177	0.018586	79.619766	-37.430149	-25.128592	-1.461249	0.000000	1.017374	0.000000	0.000000	0.000000	0.219534	0.092854	-0.528372	0.000000	0.000000	3.000000	81.000000	1.000000
14985.247482	0.071507	0.635177	0.018586	79.619766	-37.430149	-25.128592	-1.461249	0.000000	1.017374	0.000000	0.000000	0.000000	0.219534	0.092854	-0.528372	0.000000	0.000000	3.000000	81.000000	1.000000
14985.250815	0.071507	0.635177	0.018586	79.623543	-37.345684	-25.075562	-1.424660	0.000000	0.929312	0.000000	0.000000	0.000000	0.219534	0.092854	-0.528372	0.000000	0.000000	3.000000	81.000000	1.000000
14985.254149	0.072245	0.635484	0.016909	79.623543	-37.345684	-25.075562	-1.424660	0.000000	0.929312	0.000000	0.000000	0.000000	0.221349	0.091970	-0.503174	0.000000	0.000000	3.000000	81.000000	1.000000
14985.257482	0.072245	0.635484	0.016909	79.623543	-37.345684	-25.075562	-1.424660	0.000000	0.929312	0.000000	0.000000	0.000000	0.221349	0.091970	-0.503174	0.000000	0.000000	3.000000	81.000000	1.000000
14985.260815	0.072245	0.635484	0.016909	79.621552	-37.207222	-25.029013	-1.387769	0.000000	0.845449	0.000000	0.000000	0.000000	0.221349	0.091970	-0.503174	0.000000	0.000000	3.000000	81.000000	1.000000
14985.264149	0.072961	0.635773	0.015281	79.621552	-37.207222	-25.029013	-1.387769	0.000000	0.845449	0.000000	0.000000	0.000000	0.214824	0.086963	-0.488406	0.000000	0.000000	3.000000	81.000000	1.000000
14985.267482	0.072961	0.635773	0.015281	79.621552	-37.207222	-25.029013	-1.387769	0.000000	0.845449	0.000000	0.000000	0.000000	0.214824	0.086963	-0.488406	0.000000	0.000000	3.000000	81.000000	1.000000
14985.270815	0.072961	0.635773	0.015281	79.611023	-36.999973	-24.841396	-1.351964	0.000000	0.764048	0.000000	0.000000	0.000000	0.214824	0.086963	-0.488406	0.000000	0.000000	3.000000	81.000000	1.000000
14985.274149	0.073615	0.636041	0.013733	79.611023	-36.999973	-24.841396	-1.351964	0.000000	0.764048	0.000000	0.000000	0.000000	0.196174	0.080389	-0.464274	0.000000	0.000000	3.000000	81.000000	1.000000
14985.277482	0.073615	0.636041	0.013733	79.611023	-36.999973	-24.841396	-1.351964	0.000000	0.764048	0.000000	0.000000	0.000000	0.196174	0.080389	-0.464274	0.000000	0.000000	3.000000	81.000000	1.000000
14985.280815	0.073615	0.636041	0.013733	79.587746	-36.715069	-24.525793	-1.319269	0.000000	0.686669	0.000000	0.000000	0.000000	0.196174	0.080389	-0.464274	0.000000	0.000000	3.000000	81.000000	1.000000
14985.284149	0.074289	0.636299	0.012204	79.587746	-36.715069	-24.525793	-1.319269	0.000000	0.686669	0.000000	0.000000	0.000000	0.202305	0.077375	-0.458666	0.000000	0.000000	3.000000	81.000000	1.000000
14985.287482	0.074289	0.636299	0.012204	79.587746	-36.715069	-24.525793	-1.319269	0.000000	0.686669	0.000000	0.000000	0.000000	0.202305	0.077375	-0.458666	0.000000	0.000000	3.000000	81.000000	1.000000
14985.290815	0.074289	0.636299	0.012204	79.562927	-36.420849	-24.280813	-1.285551	0.000000	0.610225	0.000000	0.000000	0.000000	0.202305	0.077375	-0.458666	0.000000	0.000000	3.000000	81.000000	1.000000
14985.294149	0.074947	0.636536	0.010749	79.562927	-36.420849	-24.280813	-1.285551	0.000000	0.610225	0.000000	0.000000	0.000000	0.197399	0.071120	-0.436511	0.000000	0.000000	3.000000	81.000000	1.000000
14985.297482	0.074947	0.636536	0.010749	79.562927	-36.420849	-24.280813	-1.285551	0.000000	0.610225	0.000000	0.000000	0.000000	0.197399	0.071120	-0.436511	0.000000	0.000000	3.000000	81.000000	1.000000
14985.300815	0.074947	0.636536	0.010749	79.530106	-36.080879	-24.040949	-1.252651	0.000000	0.537473	0.000000	0.000000	0.000000	0.197399	0.071120	-0.436511	0.000000	0.000000	3.000000	81.000000	1.000000
14985.304149	0.075592	0.636774	0.009383	79.530106	-36.080879	-24.040949	-1.252651	0.000000	0.537473	0.000000	0.000000	0.000000	0.193380	0.071124	-0.409988	0.000000	0.000000	3.000000	81.000000	1.000000
14985.307482	0.075592	0.636774	0.009383	79.530106	-36.080879	-24.040949	-1.252651	0.000000	0.537473	0.000000	0.000000	0.000000	0.193380	0.071124	-0.409988	0.000000	0.000000	3.000000	81.000000	1.000000
14985.310815	0.075592	0.636774	0.009383	79.489807	-35.700859	-23.753719	-1.220421	0.000000	0.469142	0.000000	0.000000	0.000000	0.193380	0.071124	-0.409988	0.000000	0.000000	3.000000	81.000000	1.000000
14985.314149	0.076189	0.636981	0.008032	79.489807	-35.700859	-23.753719	-1.220421	0.000000	0.469142	0.000000	0.000000	0.000000	0.179163	0.062394	-0.405373	0.000000	0.000000	3.000000	81.000000	1.000000
14985.317482	0.076189	0.636981	0.008032	79.489807	-35.700859	-23.753719	-1.220421	0.000000	0.469142	0.000000	0.000000	0.000000	0.179163	0.062394	-0.405373	0.000000	0.000000	3.000000	81.000000	1.000000
14985.320815	0.076189	0.636981	0.008032	79.448494	-35.304886	-23.444319	-1.190561	0.000000	0.401580	0.000000	0.000000	0.000000	0.179163	0.062394	-0.405373	0.000000	0.000000	3.000000	81.000000	1.000000
14985.324149	0.076687	0.637165	0.006793	79.448494	-35.304886	-23.444319	-1.190561	0.000000	0.401580	0.000000	0.000000	0.000000	0.149552	0.054974	-0.371453	0.000000	0.000000	3.000000	81.000000	1.000000
14985.327482	0.076687	0.637165	0.006793	79.448494	-35.304886	-23.444319	-1.190561	0.000000	0.401580	0.000000	0.000000	0.000000	0.149552	0.054974	-0.371453	0.000000	0.000000	3.000000	81.000000	1.000000
14985.330815	0.076687	0.637165	0.006793	79.416801	-34.959332	-23.170673	-1.165635	0.000000	0.339671	0.000000	0.000000	0.000000	0.149552	0.054974	-0.371453	0.000000	0.000000	3.000000	81.000000	1.000000
14985.334149	0.077168	0.637335	0.005606	79.416801	-34.959332	-23.170673	-1.165635	0.000000	0.339671	0.000000	0.000000	0.000000	0.144297	0.050965	-0.356229	0.000000	0.000000	3.000000	81.000000	1.000000
14985.337482	0.077168	0.637335	0.005606	79.416801	-34.959332	-23.170673	-1.165635	0.000000	0.339671	0.000000	0.000000	0.000000	0.144297	0.050965	-0.356229	0.000000	0.000000	3.000000	81.000000	1.000000
14985.340815	0.077561	0.637470	0.004580	79.401421	-34.688400	-22.939417	-1.165635	0.000000	0.339671	0.000000	0.000000	0.000000	0.117708	0.040707	-0.307660	0.000000	0.000000	3.000000	81.000000	1.000000
14985.344149	0.077561	0.637470	0.004580	79.401421	-34.688400	-22.939417	-1.165635	0.000000	0.339671	0.000000	0.000000	0.000000	0.117708	0.040707	-0.307660	0.000000	0.000000	3.000000	81.000000	1.000000
14985.347482	0.077561	0.637470	0.004580	79.401421	-34.688400	-22.939417	-1.165635	0.000000	0.339671	0.000000	0.000000	0.000000	0.117708	0.040707	-0.307660	0.000000	0.000000	3.000000	81.000000	1.000000
14985.350815	0.077561	0.637470	0.004580	79.391953	-34.262646	-22.484369	-1.121968	0.000000	0.229023	0.000000	0.000000	0.000000	0.117708	0.040707	-0.307660	0.000000	0.000000	3.000000	81.000000	1.000000
14985.354149	0.078076	0.637569	0.003365	79.391953	-34.262646	-22.484369	-1.121968	0.000000	0.229023	0.000000	0.000000	0.000000	0.154607	0.029746	-0.364687	0.000000	0.000000	3.000000	81.000000	1.000000
14985.357482	0.078076	0.637569	0.003365	79.391953	-34.262646	-22.484369	-1.121968	0.000000	0.229023	0.000000	0.000000	0.000000	0.154607	0.029746	-0.364687	0.000000	0.000000	3.000000	81.000000	1.000000
14985.360815	0.078076	0.637569	0.003365	79.381958	-33.728424	-21.753111	-1.096200	0.000000	0.168242	0.000000	0.000000	0.000000	0.154607	0.029746	-0.364687	0.000000	0.000000	3.000000	81.000000	1.000000
14985.364149	0.078580	0.637645	0.002363	79.381958	-33.728424	-21.753111	-1.096200	0.000000	0.168242	0.000000	0.000000	0.000000	0.151059	0.022696	-0.300646	0.000000	0.000000	3.000000	81.000000	1.000000
14985.367482	0.078580	0.637645	0.002363	79.381958	-33.728424	-21.753111	-1.096200	0.000000	0.168242	0.000000	0.000000	0.000000	0.151059	0.022696	-0.300646	0.000000	0.000000	3.000000	81.000000	1.000000
14985.370815	0.078580	0.637645	0.002363	79.354881	-33.089600	-20.644842	-1.071023	0.000000	0.118134	0.000000	0.000000	0.000000	0.151059	0.022696	-0.300646	0.000000	0.000000	3.000000	81.000000	1.000000
14985.374149	0.079201	0.637658	0.001409	79.354881	-33.089600	-20.644842	-1.071023	0.000000	0.118134	0.000000	0.000000	0.000000	0.186390	0.003923	-0.286254	0.000000	0.000000	3.000000	81.000000	1.000000
14985.377482	0.079201	0.637658	0.001409	79.354881	-33.089600	-20.644842	-1.071023	0.000000	0.118134	0.000000	0.000000	0.000000	0.186390	0.003923	-0.286254	0.000000	0.000000	3.000000	81.000000	1.000000
14985.380815	0.079201	0.637658	0.001409	79.305725	-32.517727	-19.615669	-1.039959	0.000000	0.070425	0.000000	0.000000	0.000000	0.186390	0.003923	-0.286254	0.000000	0.000000	3.000000	81.000000	1.000000
14985.384149	0.079971	0.637573	0.000556	79.305725	-32.517727	-19.615669	-1.039959	0.000000	0.070425	0.000000	0.000000	0.000000	0.231164	-0.025408	-0.255769	0.000000	0.000000	3.000000	81.000000	1.000000
14985.387482	0.079971	0.637573	0.000556	79.305725	-32.517727	-19.615669	-1.039959	0.000000	0.070425	0.000000	0.000000	0.000000	0.231164	-0.025408	-0.255769	0.000000	0.000000	3.000000	81.000000	1.000000
14985.390815	0.079971	0.637573	0.000556	79.266388	-32.130245	-19.037075	-1.001431	0.000000	0.027797	0.000000	0.000000	0.000000	0.231164	-0.025408	-0.255769	0.000000	0.000000	3.000000	81.000000	1.000000
14985.394149	0.080881	0.637427	-0.000254	79.266388	-32.130245	-19.037075	-1.001431	0.000000	0.027797	0.000000	0.000000	0.000000	0.272873	-0.043870	-0.242861	0.000000	0.000000	3.000000	81.000000	1.000000
14985.397482	0.080881	0.637427	-0.000254	79.266388	-32.130245	-19.037075	-1.001431	0.000000	0.027797	0.000000	0.000000	0.000000	0.272873	-0.043870	-0.242861	0.000000	0.000000	3.000000	81.000000	1.000000
14985.400815	0.080881	0.637427	-0.000254	79.241974	-31.910566	-18.949512	-0.955953	0.000000	-0.012680	0.000000	0.000000	0.000000	0.272873	-0.043870	-0.242861	0.000000	0.000000	3.000000	81.000000	1.000000
14985.404149	0.081877	0.637184	-0.001066	79.241974	-31.910566	-18.949512	-0.955953	0.000000	-0.012680	0.000000	0.000000	0.000000	0.298669	-0.072847	-0.243738	0.000000	0.000000	3.000000	81.000000	1.000000
14985.407482	0.081877	0.637184	-0.001066	79.241974	-31.910566	-18.949512	-0.955953	0.000000	-0.012680	0.000000	0.000000	0.000000	0.298669	-0.072847	-0.243738	0.000000	0.000000	3.000000	81.000000	1.000000
14985.410815	0.081877	0.637184	-0.001066	79.217865	-31.984442	-19.053009	-0.906175	0.000000	-0.053303	0.000000	0.000000	0.000000	0.298669	-0.072847	-0.243738	0.000000	0.000000	3.000000	81.000000	1.000000
14985.414149	0.082887	0.636876	-0.001904	79.217865	-31.984442	-19.053009	-0.906175	0.000000	-0.053303	0.000000	0.000000	0.000000	0.303047	-0.092613	-0.251411	0.000000	0.000000	3.000000	81.000000	1.000000
14985.417482	0.082887	0.636876	-0.001904	79.217865	-31.984442	-19.053009	-0.906175	0.000000	-0.053303	0.000000	0.000000	0.000000	0.303047	-0.092613	-0.251411	0.000000	0.000000	3.000000	81.000000	1.000000
14985.420815	0.082887	0.636876	-0.001904	79.164825	-32.390484	-19.196890	-0.855667	0.000000	-0.095205	0.000000	0.000000	0.000000	0.303047	-0.092613	-0.251411	0.000000	0.000000	3.000000	81.000000	1.000000
14985.424149	0.083828	0.636522	-0.002738	79.164825	-32.390484	-19.196890	-0.855667	0.000000	-0.095205	0.000000	0.000000	0.000000	0.282250	-0.106243	-0.250062	0.000000	0.000000	3.000000	81.000000	1.000000
14985.427482	0.083828	0.636522	-0.002738	79.164825	-32.390484	-19.196890	-0.855667	0.000000	-0.095205	0.000000	0.000000	0.000000	0.282250	-0.106243	-0.250062	0.000000	0.000000	3.000000	81.000000	1.000000
14985.430815	0.083828	0.636522	-0.002738	79.067490	-33.068554	-19.688885	-0.808625	0.000000	-0.136882	0.000000	0.000000	0.000000	0.282250	-0.106243	-0.250062	0.000000	0.000000	3.000000	81.000000	1.000000
14985.434149	0.084659	0.636097	-0.003663	79.067490	-33.068554	-19.688885	-0.808625	0.000000	-0.136882	0.000000	0.000000	0.000000	0.249421	-0.127451	-0.277735	0.000000	0.000000	3.000000	81.000000	1.000000
14985.437482	0.084659	0.636097	-0.003663	79.067490	-33.068554	-19.688885	-0.808625	0.000000	-0.136882	0.000000	0.000000	0.000000	0.249421	-0.127451	-0.277735	0.000000	0.000000	3.000000	81.000000	1.000000
14985.440815	0.084659	0.636097	-0.003663	78.932228	-33.756882	-20.475199	-0.767055	0.000000	-0.183171	0.000000	0.000000	0.000000	0.249421	-0.127451	-0.277735	0.000000	0.000000	3.000000	81.000000	1.000000
14985.444149	0.085507	0.635627	-0.004600	78.932228	-33.756882	-20.475199	-0.767055	0.000000	-0.183171	0.000000	0.000000	0.000000	0.254475	-0.140984	-0.281086	0.000000	0.000000	3.000000	81.000000	1.000000
14985.447482	0.085507	0.635627	-0.004600	78.932228	-33.756882	-20.475199	-0.767055	0.000000	-0.183171	0.000000	0.000000	0.000000	0.254475	-0.140984	-0.281086	0.000000	0.000000	3.000000	81.000000	1.000000
14985.450815	0.085507	0.635627	-0.004600	78.776543	-34.198517	-20.995403	-0.724642	0.000000	-0.230018	0.000000	0.000000	0.000000	0.254475	-0.140984	-0.281086	0.000000	0.000000	3.000000	81.000000	1.000000
14985.454149	0.086382	0.635101	-0.005615	78.776543	-34.198517	-20.995403	-0.724642	0.000000	-0.230018	0.000000	0.000000	0.000000	0.262311	-0.157587	-0.304521	0.000000	0.000000	3.000000	81.000000	1.000000
14985.457482	0.086382	0.635101	-0.005615	78.776543	-34.198517	-20.995403	-0.724642	0.000000	-0.230018	0.000000	0.000000	0.000000	0.262311	-0.157587	-0.304521	0.000000	0.000000	3.000000	81.000000	1.000000
14985.460815	0.086382	0.635101	-0.005615	78.630692	-34.301167	-21.074759	-0.680924	0.000000	-0.280772	0.000000	0.000000	0.000000	0.262311	-0.157587	-0.304521	0.000000	0.000000	3.000000	81.000000	1.000000
14985.464149	0.087290	0.634511	-0.006661	78.630692	-34.301167	-21.074759	-0.680924	0.000000	-0.280772	0.000000	0.000000	0.000000	0.272692	-0.177043	-0.313669	0.000000	0.000000	3.000000	81.000000	1.000000
14985.467482	0.087290	0.634511	-0.006661	78.630692	-34.301167	-21.074759	-0.680924	0.000000	-0.280772	0.000000	0.000000	0.000000	0.272692	-0.177043	-0.313669	0.000000	0.000000	3.000000	81.000000	1.000000
14985.470815	0.087290	0.634511	-0.006661	78.502869	-34.009819	-21.000793	-0.635475	0.000000	-0.333050	0.000000	0.000000	0.000000	0.272692	-0.177043	-0.313669	0.000000	0.000000	3.000000	81.000000	1.000000
14985.474149	0.088262	0.633872	-0.007703	78.502869	-34.009819	-21.000793	-0.635475	0.000000	-0.333050	0.000000	0.000000	0.000000	0.291596	-0.191876	-0.312655	0.000000	0.000000	3.000000	81.000000	1.000000
14985.477482	0.088262	0.633872	-0.007703	78.502869	-34.009819	-21.000793	-0.635475	0.000000	-0.333050	0.000000	0.000000	0.000000	0.291596	-0.191876	-0.312655	0.000000	0.000000	3.000000	81.000000	1.000000
14985.480815	0.088262	0.633872	-0.007703	78.365044	-33.221397	-20.287580	-0.586876	0.000000	-0.385159	0.000000	0.000000	0.000000	0.291596	-0.191876	-0.312655	0.000000	0.000000	3.000000	81.000000	1.000000
14985.484149	0.089317	0.633208	-0.008756	78.365044	-33.221397	-20.287580	-0.586876	0.000000	-0.385159	0.000000	0.000000	0.000000	0.316216	-0.199172	-0.315930	0.000000	0.000000	3.000000	81.000000	1.000000
14985.487482	0.089317	0.633208	-0.008756	78.365044	-33.221397	-20.287580	-0.586876	0.000000	-0.385159	0.000000	0.000000	0.000000	0.316216	-0.199172	-0.315930	0.000000	0.000000	3.000000	81.000000	1.000000
14985.490815	0.089317	0.633208	-0.008756	78.205643	-32.228828	-19.042349	-0.534173	0.000000	-0.437814	0.000000	0.000000	0.000000	0.316216	-0.199172	-0.315930	0.000000	0.000000	3.000000	81.000000	1.000000
14985.494149	0.090302	0.632475	-0.009796	78.205643	-32.228828	-19.042349	-0.534173	0.000000	-0.437814	0.000000	0.000000	0.000000	0.295751	-0.219846	-0.311975	0.000000	0.000000	3.000000	81.000000	1.000000
14985.497482	0.090302	0.632475	-0.009796	78.205643	-32.228828	-19.042349	-0.534173	0.000000	-0.437814	0.000000	0.000000	0.000000	0.295751	-0.219846	-0.311975	0.000000	0.000000	3.000000	81.000000	1.000000
14985.500815	0.090302	0.632475	-0.009796	78.006790	-31.216413	-18.073000	-0.484881	0.000000	-0.489810	0.000000	0.000000	0.000000	0.295751	-0.219846	-0.311975	0.000000	0.000000	3.000000	81.000000	1.000000
14985.504149	0.091255	0.631729	-0.010759	78.006790	-31.216413	-18.073000	-0.484881	0.000000	-0.489810	0.000000	0.000000	0.000000	0.285928	-0.223933	-0.288905	0.000000	0.000000	3.000000	81.000000	1.000000
14985.507482	0.091255	0.631729	-0.010759	78.006790	-31.216413	-18.073000	-0.484881	0.000000	-0.489810	0.000000	0.000000	0.000000	0.285928	-0.223933	-0.288905	0.000000	0.000000	3.000000	81.000000	1.000000
14985.510815	0.091255	0.631729	-0.010759	77.773285	-30.295677	-17.418207	-0.437226	0.000000	-0.537961	0.000000	0.000000	0.000000	0.285928	-0.223933	-0.288905	0.000000	0.000000	3.000000	81.000000	1.000000
14985.514149	0.092190	0.630954	-0.011688	77.773285	-30.295677	-17.418207	-0.437226	0.000000	-0.537961	0.000000	0.000000	0.000000	0.280288	-0.232511	-0.278692	0.000000	0.000000	3.000000	81.000000	1.000000
14985.517482	0.092190	0.630954	-0.011688	77.773285	-30.295677	-17.418207	-0.437226	0.000000	-0.537961	0.000000	0.000000	0.000000	0.280288	-0.232511	-0.278692	0.000000	0.000000	3.000000	81.000000	1.000000
14985.520815	0.092190	0.630954	-0.011688	77.547249	-29.437567	-16.824633	-0.390512	0.000000	-0.584409	0.000000	0.000000	0.000000	0.280288	-0.232511	-0.278692	0.000000	0.000000	3.000000	81.000000	1.000000
14985.524149	0.093109	0.630101	-0.012565	77.547249	-29.437567	-16.824633	-0.390512	0.000000	-0.584409	0.000000	0.000000	0.000000	0.275908	-0.255908	-0.262936	0.000000	0.000000	3.000000	81.000000	1.000000
14985.527482	0.093109	0.630101	-0.012565	77.547249	-29.437567	-16.824633	-0.390512	0.000000	-0.584409	0.000000	0.000000	0.000000	0.275908	-0.255908	-0.262936	0.000000	0.000000	3.000000	81.000000	1.000000
14985.530815	0.093109	0.630101	-0.012565	77.361931	-28.540447	-16.147633	-0.344527	0.000000	-0.628232	0.000000	0.000000	0.000000	0.275908	-0.255908	-0.262936	0.000000	0.000000	3.000000	81.000000	1.000000
14985.534149	0.093969	0.629219	-0.013398	77.361931	-28.540447	-16.147633	-0.344527	0.000000	-0.628232	0.000000	0.000000	0.000000	0.257840	-0.264375	-0.250119	0.000000	0.000000	3.000000	81.000000	1.000000
14985.537482	0.093969	0.629219	-0.013398	77.361931	-28.540447	-16.147633	-0.344527	0.000000	-0.628232	0.000000	0.000000	0.000000	0.257840	-0.264375	-0.250119	0.000000	0.000000	3.000000	81.000000	1.000000
14985.540815	0.093969	0.629219	-0.013398	77.223618	-27.649578	-15.434544	-0.301554	0.000000	-0.669919	0.000000	0.000000	0.000000	0.257840	-0.264375	-0.250119	0.000000	0.000000	3.000000	81.000000	1.000000
14985.544149	0.094832	0.628310	-0.014203	77.223618	-27.649578	-15.434544	-0.301554	0.000000	-0.669919	0.000000	0.000000	0.000000	0.258855	-0.272770	-0.241294	0.000000	0.000000	3.000000	81.000000	1.000000
14985.547482	0.094832	0.628310	-0.014203	77.223618	-27.649578	-15.434544	-0.301554	0.000000	-0.669919	0.000000	0.000000	0.000000	0.258855	-0.272770	-0.241294	0.000000	0.000000	3.000000	81.000000	1.000000
14985.550815	0.094832	0.628310	-0.014203	77.123337	-26.880842	-14.822821	-0.258411	0.000000	-0.710134	0.000000	0.000000	0.000000	0.258855	-0.272770	-0.241294	0.000000	0.000000	3.000000	81.000000	1.000000
14985.554149	0.095702	0.627323	-0.014960	77.123337	-26.880842	-14.822821	-0.258411	0.000000	-0.710134	0.000000	0.000000	0.000000	0.261104	-0.295998	-0.227071	0.000000	0.000000	3.000000	81.000000	1.000000
14985.557482	0.095702	0.627323	-0.014960	77.123337	-26.880842	-14.822821	-0.258411	0.000000	-0.710134	0.000000	0.000000	0.000000	0.261104	-0.295998	-0.227071	0.000000	0.000000	3.000000	81.000000	1.000000
14985.560815	0.095702	0.627323	-0.014960	77.048134	-26.244896	-14.341973	-0.214894	0.000000	-0.747980	0.000000	0.000000	0.000000	0.261104	-0.295998	-0.227071	0.000000	0.000000	3.000000	81.000000	1.000000
14985.564149	0.096496	0.626279	-0.015752	77.048134	-26.244896	-14.341973	-0.214894	0.000000	-0.747980	0.000000	0.000000	0.000000	0.238279	-0.313246	-0.237595	0.000000	0.000000	3.000000	81.000000	1.000000
14985.567482	0.096496	0.626279	-0.015752	77.048134	-26.244896	-14.341973	-0.214894	0.000000	-0.747980	0.000000	0.000000	0.000000	0.238279	-0.313246	-0.237595	0.000000	0.000000	3.000000	81.000000	1.000000
14985.570815	0.096496	0.626279	-0.015752	76.996201	-25.731005	-13.970341	-0.175181	0.000000	-0.787579	0.000000	0.000000	0.000000	0.238279	-0.313246	-0.237595	0.000000	0.000000	3.000000	81.000000	1.000000
14985.574149	0.097213	0.625183	-0.016487	76.996201	-25.731005	-13.970341	-0.175181	0.000000	-0.787579	0.000000	0.000000	0.000000	0.214898	-0.328875	-0.220747	0.000000	0.000000	3.000000	81.000000	1.000000
14985.577482	0.097213	0.625183	-0.016487	76.996201	-25.731005	-13.970341	-0.175181	0.000000	-0.787579	0.000000	0.000000	0.000000	0.214898	-0.328875	-0.220747	0.000000	0.000000	3.000000	81.000000	1.000000
14985.580815	0.097213	0.625183	-0.016487	76.963211	-25.308201	-13.682989	-0.139364	0.000000	-0.824370	0.000000	0.000000	0.000000	0.214898	-0.328875	-0.220747	0.000000	0.000000	3.000000	81.000000	1.000000
14985.584149	0.097885	0.624020	-0.017215	76.963211	-25.308201	-13.682989	-0.139364	0.000000	-0.824370	0.000000	0.000000	0.000000	0.201617	-0.348908	-0.218353	0.000000	0.000000	3.000000	81.000000	1.000000
14985.587482	0.097885	0.624020	-0.017215	76.963211	-25.308201	-13.682989	-0.139364	0.000000	-0.824370	0.000000	0.000000	0.000000	0.201617	-0.348908	-0.218353	0.000000	0.000000	3.000000	81.000000	1.000000
14985.590815	0.097885	0.624020	-0.017215	76.938110	-24.925871	-13.427898	-0.105761	0.000000	-0.860762	0.000000	0.000000	0.000000	0.201617	-0.348908	-0.218353	0.000000	0.000000	3.000000	81.000000	1.000000
14985.594149	0.098497	0.622855	-0.017909	76.938110	-24.925871	-13.427898	-0.105761	0.000000	-0.860762	0.000000	0.000000	0.000000	0.183542	-0.349646	-0.208273	0.000000	0.000000	3.000000	81.000000	1.000000
14985.597482	0.098497	0.622855	-0.017909	76.938110	-24.925871	-13.427898	-0.105761	0.000000	-0.860762	0.000000	0.000000	0.000000	0.183542	-0.349646	-0.208273	0.000000	0.000000	3.000000	81.000000	1.000000
14985.600815	0.098497	0.622855	-0.017909	76.913719	-24.556032	-13.174717	-0.075171	0.000000	-0.895474	0.000000	0.000000	0.000000	0.183542	-0.349646	-0.208273	0.000000	0.000000	3.000000	81.000000	1.000000
14985.604149	0.099011	0.621637	-0.018543	76.913719	-24.556032	-13.174717	-0.075171	0.000000	-0.895474	0.000000	0.000000	0.000000	0.154281	-0.365142	-0.190041	0.000000	0.000000	3.000000	81.000000	1.000000
14985.607482	0.099011	0.621637	-0.018543	76.913719	-24.556032	-13.174717	-0.075171	0.000000	-0.895474	0.000000	0.000000	0.000000	0.154281	-0.365142	-0.190041	0.000000	0.000000	3.000000	81.000000	1.000000
14985.610815	0.099011	0.621637	-0.018543	76.886925	-24.178473	-12.901608	-0.049458	0.000000	-0.927148	0.000000	0.000000	0.000000	0.154281	-0.365142	-0.190041	0.000000	0.000000	3.000000	81.000000	1.000000
14985.614149	0.099458	0.620383	-0.019081	76.886925	-24.178473	-12.901608	-0.049458	0.000000	-0.927148	0.000000	0.000000	0.000000	0.134070	-0.376268	-0.161533	0.000000	0.000000	3.000000	81.000000	1.000000
14985.617482	0.099458	0.620383	-0.019081	76.886925	-24.178473	-12.901608	-0.049458	0.000000	-0.927148	0.000000	0.000000	0.000000	0.134070	-0.376268	-0.161533	0.000000	0.000000	3.000000	81.000000	1.000000
14985.620815	0.099458	0.620383	-0.019081	76.848358	-23.762383	-12.580282	-0.027113	0.000000	-0.954070	0.000000	0.000000	0.000000	0.134070	-0.376268	-0.161533	0.000000	0.000000	3.000000	81.000000	1.000000
14985.624149	0.099866	0.619131	-0.019499	76.848358	-23.762383	-12.580282	-0.027113	0.000000	-0.954070	0.000000	0.000000	0.000000	0.122340	-0.375740	-0.125324	0.000000	0.000000	3.000000	81.000000	1.000000
14985.627482	0.099866	0.619131	-0.019499	76.848358	-23.762383	-12.580282	-0.027113	0.000000	-0.954070	0.000000	0.000000	0.000000	0.122340	-0.375740	-0.125324	0.000000	0.000000	3.000000	81.000000	1.000000
14985.630815	0.099866	0.619131	-0.019499	76.789932	-23.228508	-12.124876	-0.006723	0.000000	-0.974957	0.000000	0.000000	0.000000	0.122340	-0.375740	-0.125324	0.000000	0.000000	3.000000	81.000000	1.000000
14985.634149	0.100221	0.617850	-0.019759	76.789932	-23.228508	-12.124876	-0.006723	0.000000	-0.974957	0.000000	0.000000	0.000000	0.106773	-0.384227	-0.077907	0.000000	0.000000	3.000000	81.000000	1.000000
14985.637482	0.100221	0.617850	-0.019759	76.789932	-23.228508	-12.124876	-0.006723	0.000000	-0.974957	0.000000	0.000000	0.000000	0.106773	-0.384227	-0.077907	0.000000	0.000000	3.000000	81.000000	1.000000
14985.640815	0.100221	0.617850	-0.019759	76.724991	-22.578514	-11.519015	0.011073	0.000000	-0.987942	0.000000	0.000000	0.000000	0.106773	-0.384227	-0.077907	0.000000	0.000000	3.000000	81.000000	1.000000
14985.644149	0.100479	0.616614	-0.019876	76.724991	-22.578514	-11.519015	0.011073	0.000000	-0.987942	0.000000	0.000000	0.000000	0.077143	-0.370853	-0.035271	0.000000	0.000000	3.000000	81.000000	1.000000
14985.647482	0.100479	0.616614	-0.019876	76.724991	-22.578514	-11.519015	0.011073	0.000000	-0.987942	0.000000	0.000000	0.000000	0.077143	-0.370853	-0.035271	0.000000	0.000000	3.000000	81.000000	1.000000
14985.650815	0.100479	0.616614	-0.019876	76.685059	-21.830568	-10.757696	0.023930	0.000000	-0.993820	0.000000	0.000000	0.000000	0.077143	-0.370853	-0.035271	0.000000	0.000000	3.000000	81.000000	1.000000
14985.654149	0.100684	0.615416	-0.019837	76.685059	-21.830568	-10.757696	0.023930	0.000000	-0.993820	0.000000	0.000000	0.000000	0.061739	-0.359319	0.011823	0.000000	0.000000	3.000000	81.000000	1.000000
14985.657482	0.100684	0.615416	-0.019837	76.685059	-21.830568	-10.757696	0.023930	0.000000	-0.993820	0.000000	0.000000	0.000000	0.061739	-0.359319	0.011823	0.000000	0.000000	3.000000	81.000000	1.000000
14985.660815	0.100684	0.615416	-0.019837	76.690536	-21.043407	-9.892226	0.034220	0.000000	-0.991850	0.000000	0.000000	0.000000	0.061739	-0.359319	0.011823	0.000000	0.000000	3.000000	81.000000	1.000000
14985.664149	0.100774	0.614233	-0.019733	76.690536	-21.043407	-9.892226	0.034220	0.000000	-0.991850	0.000000	0.000000	0.000000	0.026870	-0.354924	0.031236	0.000000	0.000000	3.000000	81.000000	1.000000
14985.667482	0.100774	0.614233	-0.019733	76.690536	-21.043407	-9.892226	0.034220	0.000000	-0.991850	0.000000	0.000000	0.000000	0.026870	-0.354924	0.031236	0.000000	0.000000	3.000000	81.000000	1.000000
14985.670815	0.100774	0.614233	-0.019733	76.745201	-20.254675	-8.966273	0.038698	0.000000	-0.986644	0.000000	0.000000	0.000000	0.026870	-0.354924	0.031236	0.000000	0.000000	3.000000	81.000000	1.000000
14985.674149	0.100822	0.613097	-0.019523	76.745201	-20.254675	-8.966273	0.038698	0.000000	-0.986644	0.000000	0.000000	0.000000	0.014476	-0.340646	0.062835	0.000000	0.000000	3.000000	81.000000	1.000000
14985.677482	0.100822	0.613097	-0.019523	76.745201	-20.254675	-8.966273	0.038698	0.000000	-0.986644	0.000000	0.000000	0.000000	0.014476	-0.340646	0.062835	0.000000	0.000000	3.000000	81.000000	1.000000
14985.680815	0.100822	0.613097	-0.019523	76.852890	-19.479885	-8.003827	0.041111	0.000000	-0.976171	0.000000	0.000000	0.000000	0.014476	-0.340646	0.062835	0.000000	0.000000	3.000000	81.000000	1.000000
14985.684149	0.100818	0.612019	-0.019256	76.852890	-19.479885	-8.003827	0.041111	0.000000	-0.976171	0.000000	0.000000	0.000000	-0.001208	-0.323406	0.080286	0.000000	0.000000	3.000000	81.000000	1.000000
14985.687482	0.100818	0.612019	-0.019256	76.852890	-19.479885	-8.003827	0.041111	0.000000	-0.976171	0.000000	0.000000	0.000000	-0.001208	-0.323406	0.080286	0.000000	0.000000	3.000000	81.000000	1.000000
14985.690815	0.100818	0.612019	-0.019256	77.018829	-18.724731	-7.005415	0.040909	0.000000	-0.962790	0.000000	0.000000	0.000000	-0.001208	-0.323406	0.080286	0.000000	0.000000	3.000000	81.000000	1.000000
14985.694149	0.100779	0.610979	-0.018950	77.018829	-18.724731	-7.005415	0.040909	0.000000	-0.962790	0.000000	0.000000	0.000000	-0.011736	-0.312015	0.091752	0.000000	0.000000	3.000000	81.000000	1.000000
14985.697482	0.100779	0.610979	-0.018950	77.018829	-18.724731	-7.005415	0.040909	0.000000	-0.962790	0.000000	0.000000	0.000000	-0.011736	-0.312015	0.091752	0.000000	0.000000	3.000000	81.000000	1.000000
14985.700815	0.100779	0.610979	-0.018950	77.234978	-18.031956	-6.040257	0.038954	0.000000	-0.947498	0.000000	0.000000	0.000000	-0.011736	-0.312015	0.091752	0.000000	0.000000	3.000000	81.000000	1.000000
14985.704149	0.100750	0.609996	-0.018600	77.234978	-18.031956	-6.040257	0.038954	0.000000	-0.947498	0.000000	0.000000	0.000000	-0.008708	-0.294912	0.105114	0.000000	0.000000	3.000000	81.000000	1.000000
14985.707482	0.100750	0.609996	-0.018600	77.234978	-18.031956	-6.040257	0.038954	0.000000	-0.947498	0.000000	0.000000	0.000000	-0.008708	-0.294912	0.105114	0.000000	0.000000	3.000000	81.000000	1.000000
14985.710815	0.100750	0.609996	-0.018600	77.476639	-17.443087	-5.174563	0.037502	0.000000	-0.929979	0.000000	0.000000	0.000000	-0.008708	-0.294912	0.105114	0.000000	0.000000	3.000000	81.000000	1.000000
14985.714149	0.100748	0.609051	-0.018225	77.476639	-17.443087	-5.174563	0.037502	0.000000	-0.929979	0.000000	0.000000	0.000000	-0.000492	-0.283661	0.112454	0.000000	0.000000	3.000000	81.000000	1.000000
14985.717482	0.100748	0.609051	-0.018225	77.476639	-17.443087	-5.174563	0.037502	0.000000	-0.929979	0.000000	0.000000	0.000000	-0.000492	-0.283661	0.112454	0.000000	0.000000	3.000000	81.000000	1.000000
14985.720815	0.100748	0.609051	-0.018225	77.697731	-16.950302	-4.446522	0.037420	0.000000	-0.911237	0.000000	0.000000	0.000000	-0.000492	-0.283661	0.112454	0.000000	0.000000	3.000000	81.000000	1.000000
14985.724149	0.100774	0.608143	-0.017825	77.697731	-16.950302	-4.446522	0.037420	0.000000	-0.911237	0.000000	0.000000	0.000000	0.007750	-0.272470	0.119864	0.000000	0.000000	3.000000	81.000000	1.000000
14985.727482	0.100774	0.608143	-0.017825	77.697731	-16.950302	-4.446522	0.037420	0.000000	-0.911237	0.000000	0.000000	0.000000	0.007750	-0.272470	0.119864	0.000000	0.000000	3.000000	81.000000	1.000000
14985.730815	0.100774	0.608143	-0.017825	77.884033	-16.631706	-3.947546	0.038712	0.000000	-0.891259	0.000000	0.000000	0.000000	0.007750	-0.272470	0.119864	0.000000	0.000000	3.000000	81.000000	1.000000
14985.734149	0.100760	0.607277	-0.017410	77.884033	-16.631706	-3.947546	0.038712	0.000000	-0.891259	0.000000	0.000000	0.000000	-0.004398	-0.259655	0.124527	0.000000	0.000000	3.000000	81.000000	1.000000
14985.737482	0.100760	0.607277	-0.017410	77.884033	-16.631706	-3.947546	0.038712	0.000000	-0.891259	0.000000	0.000000	0.000000	-0.004398	-0.259655	0.124527	0.000000	0.000000	3.000000	81.000000	1.000000
14985.740815	0.100760	0.607277	-0.017410	78.030434	-16.524269	-3.720449	0.037979	0.000000	-0.870505	0.000000	0.000000	0.000000	-0.004398	-0.259655	0.124527	0.000000	0.000000	3.000000	81.000000	1.000000
14985.744149	0.100760	0.607277	-0.017410	78.030434	-16.524269	-3.720449	0.037979	0.000000	-0.870505	0.000000	0.000000	0.000000	-0.004398	-0.259655	0.124527	0.000000	0.000000	3.000000	81.000000	1.000000
14985.747482	0.100697	0.606416	-0.017011	78.030434	-16.524269	-3.720449	0.037979	0.000000	-0.870505	0.000000	0.000000	0.000000	-0.018733	-0.258269	0.119797	0.000000	0.000000	3.000000	81.000000	1.000000
14985.750815	0.100697	0.606416	-0.017011	78.132393	-16.681421	-3.832732	0.037979	0.000000	-0.870505	0.000000	0.000000	0.000000	-0.018733	-0.258269	0.119797	0.000000	0.000000	3.000000	81.000000	1.000000
14985.754149	0.100599	0.605592	-0.016572	78.132393	-16.681421	-3.832732	0.037979	0.000000	-0.870505	0.000000	0.000000	0.000000	-0.029304	-0.247128	0.131668	0.000000	0.000000	3.000000	81.000000	1.000000
14985.757482	0.100599	0.605592	-0.016572	78.132393	-16.681421	-3.832732	0.037979	0.000000	-0.870505	0.000000	0.000000	0.000000	-0.029304	-0.247128	0.131668	0.000000	0.000000	3.000000	81.000000	1.000000
14985.760815	0.100599	0.605592	-0.016572	78.215714	-16.934687	-4.061498	0.029973	0.000000	-0.828594	0.000000	0.000000	0.000000	-0.029304	-0.247128	0.131668	0.000000	0.000000	3.000000	81.000000	1.000000
14985.764149	0.100599	0.605592	-0.016572	78.215714	-16.934687	-4.061498	0.029973	0.000000	-0.828594	0.000000	0.000000	0.000000	-0.029304	-0.247128	0.131668	0.000000	0.000000	3.000000	81.000000	1.000000
14985.767482	0.100452	0.604798	-0.016156	78.215714	-16.934687	-4.061498	0.029973	0.000000	-0.828594	0.000000	0.000000	0.000000	-0.044233	-0.238318	0.124618	0.000000	0.000000	3.000000	81.000000	1.000000
14985.770815	0.100452	0.604798	-0.016156	78.293427	-17.178774	-4.278041	0.029973	0.000000	-0.828594	0.000000	0.000000	0.000000	-0.044233	-0.238318	0.124618	0.000000	0.000000	3.000000	81.000000	1.000000
14985.774149	0.100260	0.604028	-0.015741	78.293427	-17.178774	-4.278041	0.029973	0.000000	-0.828594	0.000000	0.000000	0.000000	-0.057553	-0.231129	0.124707	0.000000	0.000000	3.000000	81.000000	1.000000
14985.777482	0.100260	0.604028	-0.015741	78.293427	-17.178774	-4.278041	0.029973	0.000000	-0.828594	0.000000	0.000000	0.000000	-0.057553	-0.231129	0.124707	0.000000	0.000000	3.000000	81.000000	1.000000
14985.780815	0.100260	0.604028	-0.015741	78.360786	-17.393265	-4.462675	0.013008	0.000000	-0.787040	0.000000	0.000000	0.000000	-0.057553	-0.231129	0.124707	0.000000	0.000000	3.000000	81.000000	1.000000
14985.784149	0.100260	0.604028	-0.015741	78.360786	-17.393265	-4.462675	0.013008	0.000000	-0.787040	0.000000	0.000000	0.000000	-0.057553	-0.231129	0.124707	0.000000	0.000000	3.000000	81.000000	1.000000
14985.787482	0.100083	0.603262	-0.015355	78.360786	-17.393265	-4.462675	0.013008	0.000000	-0.787040	0.000000	0.000000	0.000000	-0.053098	-0.229645	0.115769	0.000000	0.000000	3.000000	81.000000	1.000000
14985.790815	0.100083	0.603262	-0.015355	78.421585	-17.573565	-4.614718	0.013008	0.000000	-0.787040	0.000000	0.000000	0.000000	-0.053098	-0.229645	0.115769	0.000000	0.000000	3.000000	81.000000	1.000000
14985.794149	0.099902	0.602545	-0.014986	78.421585	-17.573565	-4.614718	0.013008	0.000000	-0.787040	0.000000	0.000000	0.000000	-0.054356	-0.214979	0.110725	0.000000	0.000000	3.000000	81.000000	1.000000
14985.797482	0.099902	0.602545	-0.014986	78.421585	-17.573565	-4.614718	0.013008	0.000000	-0.787040	0.000000	0.000000	0.000000	-0.054356	-0.214979	0.110725	0.000000	0.000000	3.000000	81.000000	1.000000
14985.800815	0.099902	0.602545	-0.014986	78.460915	-17.637745	-4.648210	-0.004901	0.000000	-0.749291	0.000000	0.000000	0.000000	-0.054356	-0.214979	0.110725	0.000000	0.000000	3.000000	81.000000	1.000000
14985.804149	0.099902	0.602545	-0.014986	78.460915	-17.637745	-4.648210	-0.004901	0.000000	-0.749291	0.000000	0.000000	0.000000	-0.054356	-0.214979	0.110725	0.000000	0.000000	3.000000	81.000000	1.000000
14985.807482	0.099732	0.601815	-0.014662	78.460915	-17.637745	-4.648210	-0.004901	0.000000	-0.749291	0.000000	0.000000	0.000000	-0.050923	-0.219094	0.097061	0.000000	0.000000	3.000000	81.000000	1.000000
14985.810815	0.099732	0.601815	-0.014662	78.491432	-17.602499	-4.569689	-0.004901	0.000000	-0.749291	0.000000	0.000000	0.000000	-0.050923	-0.219094	0.097061	0.000000	0.000000	3.000000	81.000000	1.000000
14985.814149	0.099506	0.601077	-0.014394	78.491432	-17.602499	-4.569689	-0.004901	0.000000	-0.749291	0.000000	0.000000	0.000000	-0.067979	-0.221313	0.080535	0.000000	0.000000	3.000000	81.000000	1.000000
14985.817482	0.099506	0.601077	-0.014394	78.491432	-17.602499	-4.569689	-0.004901	0.000000	-0.749291	0.000000	0.000000	0.000000	-0.067979	-0.221313	0.080535	0.000000	0.000000	3.000000	81.000000	1.000000
14985.820815	0.099506	0.601077	-0.014394	78.502563	-17.375792	-4.277795	-0.024718	0.000000	-0.719692	0.000000	0.000000	0.000000	-0.067979	-0.221313	0.080535	0.000000	0.000000	3.000000	81.000000	1.000000
14985.824149	0.099506	0.601077	-0.014394	78.502563	-17.375792	-4.277795	-0.024718	0.000000	-0.719692	0.000000	0.000000	0.000000	-0.067979	-0.221313	0.080535	0.000000	0.000000	3.000000	81.000000	1.000000
14985.827482	0.099282	0.600314	-0.014211	78.502563	-17.375792	-4.277795	-0.024718	0.000000	-0.719692	0.000000	0.000000	0.000000	-0.067173	-0.229097	0.054920	0.000000	0.000000	3.000000	81.000000	1.000000
14985.830815	0.099282	0.600314	-0.014211	78.506538	-17.005680	-3.824867	-0.024718	0.000000	-0.719692	0.000000	0.000000	0.000000	-0.067173	-0.229097	0.054920	0.000000	0.000000	3.000000	81.000000	1.000000
14985.834149	0.099024	0.599518	-0.014080	78.506538	-17.005680	-3.824867	-0.024718	0.000000	-0.719692	0.000000	0.000000	0.000000	-0.077364	-0.238587	0.039181	0.000000	0.000000	3.000000	81.000000	1.000000
14985.837482	0.099024	0.599518	-0.014080	78.506538	-17.005680	-3.824867	-0.024718	0.000000	-0.719692	0.000000	0.000000	0.000000	-0.077364	-0.238587	0.039181	0.000000	0.000000	3.000000	81.000000	1.000000
14985.840815	0.099024	0.599518	-0.014080	78.485321	-16.472172	-3.200082	-0.048808	0.000000	-0.704008	0.000000	0.000000	0.000000	-0.077364	-0.238587	0.039181	0.000000	0.000000	3.000000	81.000000	1.000000
14985.844149	0.099024	0.599518	-0.014080	78.485321	-16.472172	-3.200082	-0.048808	0.000000	-0.704008	0.000000	0.000000	0.000000	-0.077364	-0.238587	0.039181	0.000000	0.000000	3.000000	81.000000	1.000000
14985.847482	0.098750	0.598673	-0.014023	78.485321	-16.472172	-3.200082	-0.048808	0.000000	-0.704008	0.000000	0.000000	0.000000	-0.082301	-0.253596	0.017132	0.000000	0.000000	3.000000	81.000000	1.000000
14985.850815	0.098750	0.598673	-0.014023	78.424370	-15.875973	-2.526235	-0.048808	0.000000	-0.704008	0.000000	0.000000	0.000000	-0.082301	-0.253596	0.017132	0.000000	0.000000	3.000000	81.000000	1.000000
14985.854149	0.098468	0.597791	-0.014000	78.424370	-15.875973	-2.526235	-0.048808	0.000000	-0.704008	0.000000	0.000000	0.000000	-0.084569	-0.264700	0.006921	0.000000	0.000000	3.000000	81.000000	1.000000
14985.857482	0.098468	0.597791	-0.014000	78.424370	-15.875973	-2.526235	-0.048808	0.000000	-0.704008	0.000000	0.000000	0.000000	-0.084569	-0.264700	0.006921	0.000000	0.000000	3.000000	81.000000	1.000000
14985.860815	0.098468	0.597791	-0.014000	78.316826	-15.347694	-1.963985	-0.062524	0.000000	-0.701153	0.000000	0.000000	0.000000	-0.084569	-0.264700	0.006921	0.000000	0.000000	3.000000	81.000000	1.000000
14985.864149	0.098468	0.597791	-0.014000	78.316826	-15.347694	-1.963985	-0.062524	0.000000	-0.701153	0.000000	0.000000	0.000000	-0.084569	-0.264700	0.006921	0.000000	0.000000	3.000000	81.000000	1.000000
14985.867482	0.098217	0.596990	-0.014034	78.316826	-15.347694	-1.963985	-0.062524	0.000000	-0.701153	0.000000	0.000000	0.000000	-0.075116	-0.240382	-0.010247	0.000000	0.000000	3.000000	81.000000	1.000000
14985.870815	0.097933	0.596021	-0.014124	78.166054	-14.781166	-1.385592	-0.076619	0.000000	-0.700000	0.000000	0.000000	0.000000	-0.085413	-0.290500	-0.027000	0.000000	0.000000	3.000000	81.000000	1.000000
14985.874149	0.097933	0.596021	-0.014124	78.166054	-14.781166	-1.385592	-0.076619	0.000000	-0.700000	0.000000	0.000000	0.000000	-0.085413	-0.290500	-0.027000	0.000000	0.000000	3.000000	81.000000	1.000000
14985.877482	0.097933	0.596021	-0.014124	78.166054	-14.781166	-1.385592	-0.076619	0.000000	-0.700000	0.000000	0.000000	0.000000	-0.085413	-0.290500	-0.027000	0.000000	0.000000	3.000000	81.000000	1.000000
14985.880815	0.097933	0.596021	-0.014124	77.966057	-14.068821	-0.673704	-0.103374	0.000000	-0.706207	0.000000	0.000000	0.000000	-0.085413	-0.290500	-0.027000	0.000000	0.000000	3.000000	81.000000	1.000000
14985.884149	0.097640	0.594949	-0.014251	77.966057	-14.068821	-0.673704	-0.103374	0.000000	-0.706207	0.000000	0.000000	0.000000	-0.087767	-0.321788	-0.037931	0.000000	0.000000	3.000000	81.000000	1.000000
14985.887482	0.097640	0.594949	-0.014251	77.966057	-14.068821	-0.673704	-0.103374	0.000000	-0.706207	0.000000	0.000000	0.000000	-0.087767	-0.321788	-0.037931	0.000000	0.000000	3.000000	81.000000	1.000000
14985.890815	0.097640	0.594949	-0.014251	77.788330	-13.447937	-0.058391	-0.103374	0.000000	-0.706207	0.000000	0.000000	0.000000	-0.087767	-0.321788	-0.037931	0.000000	0.000000	3.000000	81.000000	1.000000
14985.894149	0.097640	0.594949	-0.014251	77.788330	-13.447937	-0.058391	-0.103374	0.000000	-0.706207	0.000000	0.000000	0.000000	-0.087767	-0.321788	-0.037931	0.000000	0.000000	3.000000	81.000000	1.000000
14985.897482	0.097462	0.594026	-0.014360	77.788330	-13.447937	-0.058391	-0.103374	0.000000	-0.706207	0.000000	0.000000	0.000000	-0.053488	-0.276832	-0.032675	0.000000	0.000000	3.000000	81.000000	1.000000
14985.900815	0.097272	0.592980	-0.014521	77.580887	-12.750875	0.629277	-0.118002	0.000000	-0.712529	0.000000	0.000000	0.000000	-0.056953	-0.313652	-0.048570	0.000000	0.000000	3.000000	81.000000	1.000000
14985.904149	0.097272	0.592980	-0.014521	77.580887	-12.750875	0.629277	-0.118002	0.000000	-0.712529	0.000000	0.000000	0.000000	-0.056953	-0.313652	-0.048570	0.000000	0.000000	3.000000	81.000000	1.000000
14985.907482	0.097272	0.592980	-0.014521	77.580887	-12.750875	0.629277	-0.118002	0.000000	-0.712529	0.000000	0.000000	0.000000	-0.056953	-0.313652	-0.048570	0.000000	0.000000	3.000000	81.000000	1.000000
14985.910815	0.097130	0.591905	-0.014664	77.371841	-12.079580	1.286584	-0.136409	0.000000	-0.726070	0.000000	0.000000	0.000000	-0.042449	-0.322571	-0.042864	0.000000	0.000000	3.000000	81.000000	1.000000
14985.914149	0.097130	0.591905	-0.014664	77.371841	-12.079580	1.286584	-0.136409	0.000000	-0.726070	0.000000	0.000000	0.000000	-0.042449	-0.322571	-0.042864	0.000000	0.000000	3.000000	81.000000	1.000000
14985.917482	0.097130	0.591905	-0.014664	77.371841	-12.079580	1.286584	-0.136409	0.000000	-0.726070	0.000000	0.000000	0.000000	-0.042449	-0.322571	-0.042864	0.000000	0.000000	3.000000	81.000000	1.000000
14985.920815	0.097013	0.590849	-0.014798	77.175217	-11.461275	1.886494	-0.143483	0.000000	-0.733214	0.000000	0.000000	0.000000	-0.035217	-0.316671	-0.040099	0.000000	0.000000	3.000000	81.000000	1.000000
14985.924149	0.097013	0.590849	-0.014798	77.175217	-11.461275	1.886494	-0.143483	0.000000	-0.733214	0.000000	0.000000	0.000000	-0.035217	-0.316671	-0.040099	0.000000	0.000000	3.000000	81.000000	1.000000
14985.927482	0.097013	0.590849	-0.014798	77.175217	-11.461275	1.886494	-0.143483	0.000000	-0.733214	0.000000	0.000000	0.000000	-0.035217	-0.316671	-0.040099	0.000000	0.000000	3.000000	81.000000	1.000000
14985.930815	0.096902	0.589764	-0.014903	77.000412	-10.919632	2.408980	-0.149353	0.000000	-0.739897	0.000000	0.000000	0.000000	-0.033347	-0.325663	-0.031660	0.000000	0.000000	3.000000	81.000000	1.000000
14985.934149	0.096902	0.589764	-0.014903	77.000412	-10.919632	2.408980	-0.149353	0.000000	-0.739897	0.000000	0.000000	0.000000	-0.033347	-0.325663	-0.031660	0.000000	0.000000	3.000000	81.000000	1.000000
14985.937482	0.096902	0.589764	-0.014903	77.000412	-10.919632	2.408980	-0.149353	0.000000	-0.739897	0.000000	0.000000	0.000000	-0.033347	-0.325663	-0.031660	0.000000	0.000000	3.000000	81.000000	1.000000
14985.940815	0.096832	0.588680	-0.015021	76.855698	-10.466974	2.844274	-0.154911	0.000000	-0.745174	0.000000	0.000000	0.000000	-0.020914	-0.325312	-0.035218	0.000000	0.000000	3.000000	81.000000	1.000000
14985.944149	0.096832	0.588680	-0.015021	76.855698	-10.466974	2.844274	-0.154911	0.000000	-0.745174	0.000000	0.000000	0.000000	-0.020914	-0.325312	-0.035218	0.000000	0.000000	3.000000	81.000000	1.000000
14985.947482	0.096832	0.588680	-0.015021	76.855698	-10.466974	2.844274	-0.154911	0.000000	-0.745174	0.000000	0.000000	0.000000	-0.020914	-0.325312	-0.035218	0.000000	0.000000	3.000000	81.000000	1.000000
14985.950815	0.096769	0.587633	-0.015108	76.742943	-10.103991	3.190034	-0.158396	0.000000	-0.751044	0.000000	0.000000	0.000000	-0.018898	-0.314022	-0.026041	0.000000	0.000000	3.000000	81.000000	1.000000
14985.954149	0.096769	0.587633	-0.015108	76.742943	-10.103991	3.190034	-0.158396	0.000000	-0.751044	0.000000	0.000000	0.000000	-0.018898	-0.314022	-0.026041	0.000000	0.000000	3.000000	81.000000	1.000000
14985.957482	0.096769	0.587633	-0.015108	76.742943	-10.103991	3.190034	-0.158396	0.000000	-0.751044	0.000000	0.000000	0.000000	-0.018898	-0.314022	-0.026041	0.000000	0.000000	3.000000	81.000000	1.000000
14985.960815	0.096769	0.587633	-0.015108	76.660454	-9.807500	3.467013	-0.161546	0.000000	-0.755384	0.000000	0.000000	0.000000	-0.018898	-0.314022	-0.026041	0.000000	0.000000	3.000000	81.000000	1.000000
14985.964149	0.096724	0.586476	-0.015214	76.660454	-9.807500	3.467013	-0.161546	0.000000	-0.755384	0.000000	0.000000	0.000000	-0.013586	-0.346918	-0.031941	0.000000	0.000000	3.000000	81.000000	1.000000
14985.967482	0.096724	0.586476	-0.015214	76.660454	-9.807500	3.467013	-0.161546	0.000000	-0.755384	0.000000	0.000000	0.000000	-0.013586	-0.346918	-0.031941	0.000000	0.000000	3.000000	81.000000	1.000000
14985.970815	0.096724	0.586476	-0.015214	76.620087	-9.634492	3.624474	-0.161546	0.000000	-0.755384	0.000000	0.000000	0.000000	-0.013586	-0.346918	-0.031941	0.000000	0.000000	3.000000	81.000000	1.000000
14985.974149	0.096724	0.586476	-0.015214	76.620087	-9.634492	3.624474	-0.161546	0.000000	-0.755384	0.000000	0.000000	0.000000	-0.013586	-0.346918	-0.031941	0.000000	0.000000	3.000000	81.000000	1.000000
14985.977482	0.096712	0.585579	-0.015269	76.620087	-9.634492	3.624474	-0.161546	0.000000	-0.755384	0.000000	0.000000	0.000000	-0.003603	-0.269331	-0.016454	0.000000	0.000000	3.000000	81.000000	1.000000
14985.980815	0.096713	0.584619	-0.015265	76.600548	-9.505599	3.738227	-0.163810	0.000000	-0.760707	0.000000	0.000000	0.000000	0.000268	-0.287917	0.001219	0.000000	0.000000	3.000000	81.000000	1.000000
14985.984149	0.096713	0.584619	-0.015265	76.600548	-9.505599	3.738227	-0.163810	0.000000	-0.760707	0.000000	0.000000	0.000000	0.000268	-0.287917	0.001219	0.000000	0.000000	3.000000	81.000000	1.000000
14985.987482	0.096713	0.584619	-0.015265	76.600548	-9.505599	3.738227	-0.163810	0.000000	-0.760707	0.000000	0.000000	0.000000	0.000268	-0.287917	0.001219	0.000000	0.000000	3.000000	81.000000	1.000000
14985.990815	0.096713	0.584619	-0.015265	76.600227	-9.417141	3.809775	-0.164366	0.000000	-0.763246	0.000000	0.000000	0.000000	0.000268	-0.287917	0.001219	0.000000	0.000000	3.000000	81.000000	1.000000
14985.994149	0.096747	0.583597	-0.015207	76.600227	-9.417141	3.809775	-0.164366	0.000000	-0.763246	0.000000	0.000000	0.000000	0.010404	-0.306545	0.017403	0.000000	0.000000	3.000000	81.000000	1.000000
14985.997482	0.096747	0.583597	-0.015207	76.600227	-9.417141	3.809775	-0.164366	0.000000	-0.763246	0.000000	0.000000	0.000000	0.010404	-0.306545	0.017403	0.000000	0.000000	3.000000	81.000000	1.000000
14986.000815	0.096747	0.583597	-0.015207	76.619629	-9.394202	3.820311	-0.164366	0.000000	-0.763246	0.000000	0.000000	0.000000	0.010404	-0.306545	0.017403	0.000000	0.000000	3.000000	81.000000	1.000000
14986.004149	0.096747	0.583597	-0.015207	76.619629	-9.394202	3.820311	-0.164366	0.000000	-0.763246	0.000000	0.000000	0.000000	0.010404	-0.306545	0.017403	0.000000	0.000000	3.000000	81.000000	1.000000
14986.007482	0.096808	0.582796	-0.015129	76.619629	-9.394202	3.820311	-0.164366	0.000000	-0.763246	0.000000	0.000000	0.000000	0.018333	-0.240257	0.023477	0.000000	0.000000	3.000000	81.000000	1.000000
14986.010815	0.096897	0.581964	-0.015026	76.656242	-9.404074	3.793386	-0.162632	0.000000	-0.760346	0.000000	0.000000	0.000000	0.026525	-0.249667	0.030729	0.000000	0.000000	3.000000	81.000000	1.000000
14986.014149	0.096897	0.581964	-0.015026	76.656242	-9.404074	3.793386	-0.162632	0.000000	-0.760346	0.000000	0.000000	0.000000	0.026525	-0.249667	0.030729	0.000000	0.000000	3.000000	81.000000	1.000000
14986.017482	0.096897	0.581964	-0.015026	76.656242	-9.404074	3.793386	-0.162632	0.000000	-0.760346	0.000000	0.000000	0.000000	0.026525	-0.249667	0.030729	0.000000	0.000000	3.000000	81.000000	1.000000
14986.020815	0.096897	0.581964	-0.015026	76.702431	-9.437108	3.739441	-0.155156	0.000000	-0.751312	0.000000	0.000000	0.000000	0.026525	-0.249667	0.030729	0.000000	0.000000	3.000000	81.000000	1.000000
14986.024149	0.097021	0.581204	-0.014862	76.702431	-9.437108	3.739441	-0.155156	0.000000	-0.751312	0.000000	0.000000	0.000000	0.037180	-0.228028	0.049155	0.000000	0.000000	3.000000	81.000000	1.000000
14986.027482	0.097021	0.581204	-0.014862	76.702431	-9.437108	3.739441	-0.155156	0.000000	-0.751312	0.000000	0.000000	0.000000	0.037180	-0.228028	0.049155	0.000000	0.000000	3.000000	81.000000	1.000000
14986.030815	0.097140	0.580518	-0.014720	76.745125	-9.475450	3.686698	-0.155156	0.000000	-0.751312	0.000000	0.000000	0.000000	0.035818	-0.205852	0.042851	0.000000	0.000000	3.000000	81.000000	1.000000
14986.034149	0.097140	0.580518	-0.014720	76.745125	-9.475450	3.686698	-0.155156	0.000000	-0.751312	0.000000	0.000000	0.000000	0.035818	-0.205852	0.042851	0.000000	0.000000	3.000000	81.000000	1.000000
14986.037482	0.097140	0.580518	-0.014720	76.745125	-9.475450	3.686698	-0.155156	0.000000	-0.751312	0.000000	0.000000	0.000000	0.035818	-0.205852	0.042851	0.000000	0.000000	3.000000	81.000000	1.000000
14986.040815	0.097140	0.580518	-0.014720	76.786072	-9.513852	3.634427	-0.142989	0.000000	-0.735977	0.000000	0.000000	0.000000	0.035818	-0.205852	0.042851	0.000000	0.000000	3.000000	81.000000	1.000000
14986.044149	0.097244	0.579892	-0.014546	76.786072	-9.513852	3.634427	-0.142989	0.000000	-0.735977	0.000000	0.000000	0.000000	0.031267	-0.187685	0.052120	0.000000	0.000000	3.000000	81.000000	1.000000
14986.047482	0.097244	0.579892	-0.014546	76.786072	-9.513852	3.634427	-0.142989	0.000000	-0.735977	0.000000	0.000000	0.000000	0.031267	-0.187685	0.052120	0.000000	0.000000	3.000000	81.000000	1.000000
14986.050815	0.097283	0.579316	-0.014372	76.818352	-9.543007	3.597261	-0.142989	0.000000	-0.735977	0.000000	0.000000	0.000000	0.011445	-0.172908	0.052109	0.000000	0.000000	3.000000	81.000000	1.000000
14986.054149	0.097283	0.579316	-0.014372	76.818352	-9.543007	3.597261	-0.142989	0.000000	-0.735977	0.000000	0.000000	0.000000	0.011445	-0.172908	0.052109	0.000000	0.000000	3.000000	81.000000	1.000000
14986.057482	0.097283	0.579316	-0.014372	76.818352	-9.543007	3.597261	-0.142989	0.000000	-0.735977	0.000000	0.000000	0.000000	0.011445	-0.172908	0.052109	0.000000	0.000000	3.000000	81.000000	1.000000
14986.060815	0.097283	0.579316	-0.014372	76.856079	-9.594249	3.542037	-0.135870	0.000000	-0.718606	0.000000	0.000000	0.000000	0.011445	-0.172908	0.052109	0.000000	0.000000	3.000000	81.000000	1.000000
14986.064149	0.097321	0.578807	-0.014195	76.856079	-9.594249	3.542037	-0.135870	0.000000	-0.718606	0.000000	0.000000	0.000000	0.011663	-0.152741	0.053095	0.000000	0.000000	3.000000	81.000000	1.000000
14986.067482	0.097321	0.578807	-0.014195	76.856079	-9.594249	3.542037	-0.135870	0.000000	-0.718606	0.000000	0.000000	0.000000	0.011663	-0.152741	0.053095	0.000000	0.000000	3.000000	81.000000	1.000000
14986.070815	0.097355	0.578304	-0.014042	76.911957	-9.670156	3.468545	-0.135870	0.000000	-0.718606	0.000000	0.000000	0.000000	0.010082	-0.150749	0.045890	0.000000	0.000000	3.000000	81.000000	1.000000
14986.074149	0.097355	0.578304	-0.014042	76.911957	-9.670156	3.468545	-0.135870	0.000000	-0.718606	0.000000	0.000000	0.000000	0.010082	-0.150749	0.045890	0.000000	0.000000	3.000000	81.000000	1.000000
14986.077482	0.097355	0.578304	-0.014042	76.911957	-9.670156	3.468545	-0.135870	0.000000	-0.718606	0.000000	0.000000	0.000000	0.010082	-0.150749	0.045890	0.000000	0.000000	3.000000	81.000000	1.000000
14986.080815	0.097355	0.578304	-0.014042	76.962952	-9.721322	3.425698	-0.132246	0.000000	-0.702108	0.000000	0.000000	0.000000	0.010082	-0.150749	0.045890	0.000000	0.000000	3.000000	81.000000	1.000000
14986.084149	0.097389	0.577869	-0.013886	76.962952	-9.721322	3.425698	-0.132246	0.000000	-0.702108	0.000000	0.000000	0.000000	0.010317	-0.130564	0.046969	0.000000	0.000000	3.000000	81.000000	1.000000
14986.087482	0.097389	0.577869	-0.013886	76.962952	-9.721322	3.425698	-0.132246	0.000000	-0.702108	0.000000	0.000000	0.000000	0.010317	-0.130564	0.046969	0.000000	0.000000	3.000000	81.000000	1.000000
14986.090815	0.097389	0.577869	-0.013886	77.008644	-9.737514	3.425144	-0.132246	0.000000	-0.702108	0.000000	0.000000	0.000000	0.010317	-0.130564	0.046969	0.000000	0.000000	3.000000	81.000000	1.000000
14986.094149	0.097389	0.577869	-0.013886	77.008644	-9.737514	3.425144	-0.132246	0.000000	-0.702108	0.000000	0.000000	0.000000	0.010317	-0.130564	0.046969	0.000000	0.000000	3.000000	81.000000	1.000000
14986.097482	0.097421	0.577483	-0.013742	77.008644	-9.737514	3.425144	-0.132246	0.000000	-0.702108	0.000000	0.000000	0.000000	0.009445	-0.115735	0.042996	0.000000	0.000000	3.000000	81.000000	1.000000
14986.100815	0.097450	0.577147	-0.013612	77.043465	-9.748916	3.423765	-0.130526	0.000000	-0.694280	0.000000	0.000000	0.000000	0.008580	-0.100916	0.039060	0.000000	0.000000	3.000000	81.000000	1.000000
14986.104149	0.097450	0.577147	-0.013612	77.043465	-9.748916	3.423765	-0.130526	0.000000	-0.694280	0.000000	0.000000	0.000000	0.008580	-0.100916	0.039060	0.000000	0.000000	3.000000	81.000000	1.000000
14986.107482	0.097450	0.577147	-0.013612	77.043465	-9.748916	3.423765	-0.130526	0.000000	-0.694280	0.000000	0.000000	0.000000	0.008580	-0.100916	0.039060	0.000000	0.000000	3.000000	81.000000	1.000000
14986.110815	0.097450	0.577147	-0.013612	77.067085	-9.767975	3.410700	-0.127522	0.000000	-0.680604	0.000000	0.000000	0.000000	0.008580	-0.100916	0.039060	0.000000	0.000000	3.000000	81.000000	1.000000
14986.114149	0.097451	0.576842	-0.013507	77.067085	-9.767975	3.410700	-0.127522	0.000000	-0.680604	0.000000	0.000000	0.000000	0.000281	-0.091400	0.031430	0.000000	0.000000	3.000000	81.000000	1.000000
14986.117482	0.097451	0.576842	-0.013507	77.067085	-9.767975	3.410700	-0.127522	0.000000	-0.680604	0.000000	0.000000	0.000000	0.000281	-0.091400	0.031430	0.000000	0.000000	3.000000	81.000000	1.000000
14986.120815	0.097451	0.576842	-0.013507	77.093292	-9.799332	3.381343	-0.127522	0.000000	-0.680604	0.000000	0.000000	0.000000	0.000281	-0.091400	0.031430	0.000000	0.000000	3.000000	81.000000	1.000000
14986.124149	0.097451	0.576842	-0.013507	77.093292	-9.799332	3.381343	-0.127522	0.000000	-0.680604	0.000000	0.000000	0.000000	0.000281	-0.091400	0.031430	0.000000	0.000000	3.000000	81.000000	1.000000
14986.127482	0.097468	0.576612	-0.013426	77.093292	-9.799332	3.381343	-0.127522	0.000000	-0.680604	0.000000	0.000000	0.000000	0.005326	-0.069112	0.024250	0.000000	0.000000	3.000000	81.000000	1.000000
14986.130815	0.097468	0.576612	-0.013426	77.112167	-9.828109	3.356013	-0.127475	0.000000	-0.675366	0.000000	0.000000	0.000000	0.005326	-0.069112	0.024250	0.000000	0.000000	3.000000	81.000000	1.000000
14986.134149	0.097468	0.576612	-0.013426	77.112167	-9.828109	3.356013	-0.127475	0.000000	-0.675366	0.000000	0.000000	0.000000	0.005326	-0.069112	0.024250	0.000000	0.000000	3.000000	81.000000	1.000000
14986.137482	0.097468	0.576612	-0.013426	77.112167	-9.828109	3.356013	-0.127475	0.000000	-0.675366	0.000000	0.000000	0.000000	0.005326	-0.069112	0.024250	0.000000	0.000000	3.000000	81.000000	1.000000
14986.140815	0.097477	0.576343	-0.013288	77.124390	-9.843730	3.341649	-0.126587	0.000000	-0.671324	0.000000	0.000000	0.000000	0.002501	-0.080750	0.041566	0.000000	0.000000	3.000000	81.000000	1.000000
14986.144149	0.097477	0.576343	-0.013288	77.124390	-9.843730	3.341649	-0.126587	0.000000	-0.671324	0.000000	0.000000	0.000000	0.002501	-0.080750	0.041566	0.000000	0.000000	3.000000	81.000000	1.000000
14986.147482	0.097477	0.576343	-0.013288	77.124390	-9.843730	3.341649	-0.126587	0.000000	-0.671324	0.000000	0.000000	0.000000	0.002501	-0.080750	0.041566	0.000000	0.000000	3.000000	81.000000	1.000000
14986.150815	0.097477	0.576343	-0.013288	77.129402	-9.838901	3.349674	-0.126170	0.000000	-0.664396	0.000000	0.000000	0.000000	0.002501	-0.080750	0.041566	0.000000	0.000000	3.000000	81.000000	1.000000
14986.154149	0.097458	0.576293	-0.013271	77.129402	-9.838901	3.349674	-0.126170	0.000000	-0.664396	0.000000	0.000000	0.000000	-0.005484	-0.014902	0.005202	0.000000	0.000000	3.000000	81.000000	1.000000
14986.157482	0.097458	0.576293	-0.013271	77.129402	-9.838901	3.349674	-0.126170	0.000000	-0.664396	0.000000	0.000000	0.000000	-0.005484	-0.014902	0.005202	0.000000	0.000000	3.000000	81.000000	1.000000
14986.160815	0.097458	0.576293	-0.013271	77.128990	-9.816092	3.382503	-0.126170	0.000000	-0.664396	0.000000	0.000000	0.000000	-0.005484	-0.014902	0.005202	0.000000	0.000000	3.000000	81.000000	1.000000
14986.164149	0.097458	0.576293	-0.013271	77.128990	-9.816092	3.382503	-0.126170	0.000000	-0.664396	0.000000	0.000000	0.000000	-0.005484	-0.014902	0.005202	0.000000	0.000000	3.000000	81.000000	1.000000
14986.167482	0.097457	0.576318	-0.013277	77.128990	-9.816092	3.382503	-0.126170	0.000000	-0.664396	0.000000	0.000000	0.000000	-0.000418	0.007446	-0.001907	0.000000	0.000000	3.000000	81.000000	1.000000
14986.170815	0.097457	0.576318	-0.013277	77.125908	-9.757525	3.460330	-0.127084	0.000000	-0.663529	0.000000	0.000000	0.000000	-0.000418	0.007446	-0.001907	0.000000	0.000000	3.000000	81.000000	1.000000
14986.174149	0.097457	0.576318	-0.013277	77.125908	-9.757525	3.460330	-0.127084	0.000000	-0.663529	0.000000	0.000000	0.000000	-0.000418	0.007446	-0.001907	0.000000	0.000000	3.000000	81.000000	1.000000
14986.177482	0.097457	0.576318	-0.013277	77.125908	-9.757525	3.460330	-0.127084	0.000000	-0.663529	0.000000	0.000000	0.000000	-0.000418	0.007446	-0.001907	0.000000	0.000000	3.000000	81.000000	1.000000
14986.180815	0.097436	0.576478	-0.013270	77.126549	-9.665698	3.579449	-0.127154	0.000000	-0.663847	0.000000	0.000000	0.000000	-0.006168	0.047962	0.002086	0.000000	0.000000	3.000000	81.000000	1.000000
14986.184149	0.097436	0.576478	-0.013270	77.126549	-9.665698	3.579449	-0.127154	0.000000	-0.663847	0.000000	0.000000	0.000000	-0.006168	0.047962	0.002086	0.000000	0.000000	3.000000	81.000000	1.000000
14986.187482	0.097436	0.576478	-0.013270	77.126549	-9.665698	3.579449	-0.127154	0.000000	-0.663847	0.000000	0.000000	0.000000	-0.006168	0.047962	0.002086	0.000000	0.000000	3.000000	81.000000	1.000000
14986.190815	0.097436	0.576478	-0.013270	77.125679	-9.525181	3.757355	-0.128182	0.000000	-0.663500	0.000000	0.000000	0.000000	-0.006168	0.047962	0.002086	0.000000	0.000000	3.000000	81.000000	1.000000
14986.194149	0.097450	0.576602	-0.013306	77.125679	-9.525181	3.757355	-0.128182	0.000000	-0.663500	0.000000	0.000000	0.000000	0.004226	0.037248	-0.010940	0.000000	0.000000	3.000000	81.000000	1.000000
14986.197482	0.097450	0.576602	-0.013306	77.125679	-9.525181	3.757355	-0.128182	0.000000	-0.663500	0.000000	0.000000	0.000000	0.004226	0.037248	-0.010940	0.000000	0.000000	3.000000	81.000000	1.000000
14986.200815	0.097450	0.576602	-0.013306	77.121956	-9.348930	3.980206	-0.128182	0.000000	-0.663500	0.000000	0.000000	0.000000	0.004226	0.037248	-0.010940	0.000000	0.000000	3.000000	81.000000	1.000000
14986.204149	0.097450	0.576602	-0.013306	77.121956	-9.348930	3.980206	-0.128182	0.000000	-0.663500	0.000000	0.000000	0.000000	0.004226	0.037248	-0.010940	0.000000	0.000000	3.000000	81.000000	1.000000
14986.207482	0.097473	0.576737	-0.013302	77.121956	-9.348930	3.980206	-0.128182	0.000000	-0.663500	0.000000	0.000000	0.000000	0.006886	0.040504	0.001194	0.000000	0.000000	3.000000	81.000000	1.000000
14986.210815	0.097473	0.576737	-0.013302	77.122810	-9.162372	4.218599	-0.127478	0.000000	-0.665323	0.000000	0.000000	0.000000	0.006886	0.040504	0.001194	0.000000	0.000000	3.000000	81.000000	1.000000
14986.214149	0.097473	0.576737	-0.013302	77.122810	-9.162372	4.218599	-0.127478	0.000000	-0.665323	0.000000	0.000000	0.000000	0.006886	0.040504	0.001194	0.000000	0.000000	3.000000	81.000000	1.000000
14986.217482	0.097473	0.576737	-0.013302	77.122810	-9.162372	4.218599	-0.127478	0.000000	-0.665323	0.000000	0.000000	0.000000	0.006886	0.040504	0.001194	0.000000	0.000000	3.000000	81.000000	1.000000
14986.220815	0.097527	0.577043	-0.013261	77.123024	-8.950171	4.489909	-0.126330	0.000000	-0.665124	0.000000	0.000000	0.000000	0.016017	0.091775	0.012574	0.000000	0.000000	3.000000	81.000000	1.000000
14986.224149	0.097527	0.577043	-0.013261	77.123024	-8.950171	4.489909	-0.126330	0.000000	-0.665124	0.000000	0.000000	0.000000	0.016017	0.091775	0.012574	0.000000	0.000000	3.000000	81.000000	1.000000
14986.227482	0.097527	0.577043	-0.013261	77.123024	-8.950171	4.489909	-0.126330	0.000000	-0.665124	0.000000	0.000000	0.000000	0.016017	0.091775	0.012574	0.000000	0.000000	3.000000	81.000000	1.000000
14986.230815	0.097527	0.577043	-0.013261	77.116455	-8.797203	4.684990	-0.123661	0.000000	-0.663028	0.000000	0.000000	0.000000	0.016017	0.091775	0.012574	0.000000	0.000000	3.000000	81.000000	1.000000
14986.234149	0.097543	0.577182	-0.013188	77.116455	-8.797203	4.684990	-0.123661	0.000000	-0.663028	0.000000	0.000000	0.000000	0.004767	0.041719	0.021711	0.000000	0.000000	3.000000	81.000000	1.000000
14986.237482	0.097543	0.577182	-0.013188	77.116455	-8.797203	4.684990	-0.123661	0.000000	-0.663028	0.000000	0.000000	0.000000	0.004767	0.041719	0.021711	0.000000	0.000000	3.000000	81.000000	1.000000
14986.240815	0.097543	0.577182	-0.013188	77.105522	-8.711008	4.791655	-0.123661	0.000000	-0.663028	0.000000	0.000000	0.000000	0.004767	0.041719	0.021711	0.000000	0.000000	3.000000	81.000000	1.000000
14986.244149	0.097543	0.577182	-0.013188	77.105522	-8.711008	4.791655	-0.123661	0.000000	-0.663028	0.000000	0.000000	0.000000	0.004767	0.041719	0.021711	0.000000	0.000000	3.000000	81.000000	1.000000
14986.247482	0.097539	0.577296	-0.013105	77.105522	-8.711008	4.791655	-0.123661	0.000000	-0.663028	0.000000	0.000000	0.000000	-0.001136	0.034298	0.025009	0.000000	0.000000	3.000000	81.000000	1.000000
14986.250815	0.097539	0.577296	-0.013105	77.093300	-8.668583	4.844602	-0.122866	0.000000	-0.659410	0.000000	0.000000	0.000000	-0.001136	0.034298	0.025009	0.000000	0.000000	3.000000	81.000000	1.000000
14986.254149	0.097539	0.577296	-0.013105	77.093300	-8.668583	4.844602	-0.122866	0.000000	-0.659410	0.000000	0.000000	0.000000	-0.001136	0.034298	0.025009	0.000000	0.000000	3.000000	81.000000	1.000000
14986.257482	0.097539	0.577296	-0.013105	77.093300	-8.668583	4.844602	-0.122866	0.000000	-0.659410	0.000000	0.000000	0.000000	-0.001136	0.034298	0.025009	0.000000	0.000000	3.000000	81.000000	1.000000
14986.260815	0.097574	0.577432	-0.012945	77.087189	-8.653502	4.861975	-0.123055	0.000000	-0.655242	0.000000	0.000000	0.000000	0.010517	0.040852	0.047880	0.000000	0.000000	3.000000	81.000000	1.000000
14986.264149	0.097574	0.577432	-0.012945	77.087189	-8.653502	4.861975	-0.123055	0.000000	-0.655242	0.000000	0.000000	0.000000	0.010517	0.040852	0.047880	0.000000	0.000000	3.000000	81.000000	1.000000
14986.267482	0.097574	0.577432	-0.012945	77.087189	-8.653502	4.861975	-0.123055	0.000000	-0.655242	0.000000	0.000000	0.000000	0.010517	0.040852	0.047880	0.000000	0.000000	3.000000	81.000000	1.000000
14986.270815	0.097574	0.577432	-0.012945	77.081352	-8.643700	4.872033	-0.121302	0.000000	-0.647262	0.000000	0.000000	0.000000	0.010517	0.040852	0.047880	0.000000	0.000000	3.000000	81.000000	1.000000
14986.274149	0.097588	0.577436	-0.012881	77.081352	-8.643700	4.872033	-0.121302	0.000000	-0.647262	0.000000	0.000000	0.000000	0.004209	0.001201	0.019164	0.000000	0.000000	3.000000	81.000000	1.000000
14986.277482	0.097588	0.577436	-0.012881	77.081352	-8.643700	4.872033	-0.121302	0.000000	-0.647262	0.000000	0.000000	0.000000	0.004209	0.001201	0.019164	0.000000	0.000000	3.000000	81.000000	1.000000
14986.280815	0.097588	0.577436	-0.012881	77.084290	-8.648602	4.867005	-0.121302	0.000000	-0.647262	0.000000	0.000000	0.000000	0.004209	0.001201	0.019164	0.000000	0.000000	3.000000	81.000000	1.000000
14986.284149	0.097588	0.577436	-0.012881	77.084290	-8.648602	4.867005	-0.121302	0.000000	-0.647262	0.000000	0.000000	0.000000	0.004209	0.001201	0.019164	0.000000	0.000000	3.000000	81.000000	1.000000
14986.287482	0.097605	0.577390	-0.012805	77.084290	-8.648602	4.867005	-0.121302	0.000000	-0.647262	0.000000	0.000000	0.000000	0.005054	-0.013730	0.023012	0.000000	0.000000	3.000000	81.000000	1.000000
14986.290815	0.097605	0.577390	-0.012805	77.090103	-8.661124	4.856945	-0.120601	0.000000	-0.644068	0.000000	0.000000	0.000000	0.005054	-0.013730	0.023012	0.000000	0.000000	3.000000	81.000000	1.000000
14986.294149	0.097605	0.577390	-0.012805	77.090103	-8.661124	4.856945	-0.120601	0.000000	-0.644068	0.000000	0.000000	0.000000	0.005054	-0.013730	0.023012	0.000000	0.000000	3.000000	81.000000	1.000000
14986.297482	0.097605	0.577390	-0.012805	77.090103	-8.661124	4.856945	-0.120601	0.000000	-0.644068	0.000000	0.000000	0.000000	0.005054	-0.013730	0.023012	0.000000	0.000000	3.000000	81.000000	1.000000
14986.300815	0.097611	0.577210	-0.012576	77.098869	-8.678569	4.841842	-0.119759	0.000000	-0.640233	0.000000	0.000000	0.000000	0.001797	-0.054013	0.068620	0.000000	0.000000	3.000000	81.000000	1.000000
14986.304149	0.097611	0.577210	-0.012576	77.098869	-8.678569	4.841842	-0.119759	0.000000	-0.640233	0.000000	0.000000	0.000000	0.001797	-0.054013	0.068620	0.000000	0.000000	3.000000	81.000000	1.000000
14986.307482	0.097611	0.577210	-0.012576	77.098869	-8.678569	4.841842	-0.119759	0.000000	-0.640233	0.000000	0.000000	0.000000	0.001797	-0.054013	0.068620	0.000000	0.000000	3.000000	81.000000	1.000000
14986.310815	0.097611	0.577210	-0.012576	77.107635	-8.698748	4.826719	-0.119459	0.000000	-0.628796	0.000000	0.000000	0.000000	0.001797	-0.054013	0.068620	0.000000	0.000000	3.000000	81.000000	1.000000
14986.314149	0.097600	0.577076	-0.012424	77.107635	-8.698748	4.826719	-0.119459	0.000000	-0.628796	0.000000	0.000000	0.000000	-0.003268	-0.040313	0.045597	0.000000	0.000000	3.000000	81.000000	1.000000
14986.317482	0.097600	0.577076	-0.012424	77.107635	-8.698748	4.826719	-0.119459	0.000000	-0.628796	0.000000	0.000000	0.000000	-0.003268	-0.040313	0.045597	0.000000	0.000000	3.000000	81.000000	1.000000
14986.320815	0.097600	0.577076	-0.012424	77.119316	-8.729319	4.806520	-0.119459	0.000000	-0.628796	0.000000	0.000000	0.000000	-0.003268	-0.040313	0.045597	0.000000	0.000000	3.000000	81.000000	1.000000
14986.324149	0.097600	0.577076	-0.012424	77.119316	-8.729319	4.806520	-0.119459	0.000000	-0.628796	0.000000	0.000000	0.000000	-0.003268	-0.040313	0.045597	0.000000	0.000000	3.000000	81.000000	1.000000
14986.327482	0.097562	0.576921	-0.012192	77.119316	-8.729319	4.806520	-0.119459	0.000000	-0.628796	0.000000	0.000000	0.000000	-0.011330	-0.046645	0.069441	0.000000	0.000000	3.000000	81.000000	1.000000
14986.330815	0.097562	0.576921	-0.012192	77.131012	-8.759924	4.786286	-0.120004	0.000000	-0.621196	0.000000	0.000000	0.000000	-0.011330	-0.046645	0.069441	0.000000	0.000000	3.000000	81.000000	1.000000
14986.334149	0.097562	0.576921	-0.012192	77.131012	-8.759924	4.786286	-0.120004	0.000000	-0.621196	0.000000	0.000000	0.000000	-0.011330	-0.046645	0.069441	0.000000	0.000000	3.000000	81.000000	1.000000
14986.337482	0.097562	0.576921	-0.012192	77.131012	-8.759924	4.786286	-0.120004	0.000000	-0.621196	0.000000	0.000000	0.000000	-0.011330	-0.046645	0.069441	0.000000	0.000000	3.000000	81.000000	1.000000
14986.340815	0.097491	0.576613	-0.011505	77.136841	-8.783395	4.776156	-0.121892	0.000000	-0.609623	0.000000	0.000000	0.000000	-0.021329	-0.092150	0.206096	0.000000	0.000000	3.000000	81.000000	1.000000
14986.344149	0.097491	0.576613	-0.011505	77.136841	-8.783395	4.776156	-0.121892	0.000000	-0.609623	0.000000	0.000000	0.000000	-0.021329	-0.092150	0.206096	0.000000	0.000000	3.000000	81.000000	1.000000
14986.347482	0.097491	0.576613	-0.011505	77.136841	-8.783395	4.776156	-0.121892	0.000000	-0.609623	0.000000	0.000000	0.000000	-0.021329	-0.092150	0.206096	0.000000	0.000000	3.000000	81.000000	1.000000
14986.350815	0.097491	0.576613	-0.011505	77.136826	-8.799711	4.776155	-0.125447	0.000000	-0.575273	0.000000	0.000000	0.000000	-0.021329	-0.092150	0.206096	0.000000	0.000000	3.000000	81.000000	1.000000
14986.354149	0.097461	0.576479	-0.011033	77.136826	-8.799711	4.776155	-0.125447	0.000000	-0.575273	0.000000	0.000000	0.000000	-0.008937	-0.040217	0.141751	0.000000	0.000000	3.000000	81.000000	1.000000
14986.357482	0.097461	0.576479	-0.011033	77.136826	-8.799711	4.776155	-0.125447	0.000000	-0.575273	0.000000	0.000000	0.000000	-0.008937	-0.040217	0.141751	0.000000	0.000000	3.000000	81.000000	1.000000
14986.360815	0.097435	0.576402	-0.010441	77.128067	-8.803942	4.791348	-0.125447	0.000000	-0.575273	0.000000	0.000000	0.000000	-0.007867	-0.023164	0.177588	0.000000	0.000000	3.000000	81.000000	1.000000
14986.364149	0.097435	0.576402	-0.010441	77.128067	-8.803942	4.791348	-0.125447	0.000000	-0.575273	0.000000	0.000000	0.000000	-0.007867	-0.023164	0.177588	0.000000	0.000000	3.000000	81.000000	1.000000
14986.367482	0.097435	0.576402	-0.010441	77.128067	-8.803942	4.791348	-0.125447	0.000000	-0.575273	0.000000	0.000000	0.000000	-0.007867	-0.023164	0.177588	0.000000	0.000000	3.000000	81.000000	1.000000
14986.370815	0.097435	0.576402	-0.010441	77.110542	-8.793422	4.821671	-0.128248	0.000000	-0.522050	0.000000	0.000000	0.000000	-0.007867	-0.023164	0.177588	0.000000	0.000000	3.000000	81.000000	1.000000
14986.374149	0.097426	0.576346	-0.009768	77.110542	-8.793422	4.821671	-0.128248	0.000000	-0.522050	0.000000	0.000000	0.000000	-0.002710	-0.016872	0.201797	0.000000	0.000000	3.000000	81.000000	1.000000
14986.377482	0.097426	0.576346	-0.009768	77.110542	-8.793422	4.821671	-0.128248	0.000000	-0.522050	0.000000	0.000000	0.000000	-0.002710	-0.016872	0.201797	0.000000	0.000000	3.000000	81.000000	1.000000
14986.380815	0.097455	0.576311	-0.009020	77.087166	-8.773171	4.861977	-0.128248	0.000000	-0.522050	0.000000	0.000000	0.000000	0.008798	-0.010630	0.224598	0.000000	0.000000	3.000000	81.000000	1.000000
14986.384149	0.097455	0.576311	-0.009020	77.087166	-8.773171	4.861977	-0.128248	0.000000	-0.522050	0.000000	0.000000	0.000000	0.008798	-0.010630	0.224598	0.000000	0.000000	3.000000	81.000000	1.000000
14986.387482	0.097455	0.576311	-0.009020	77.087166	-8.773171	4.861977	-0.128248	0.000000	-0.522050	0.000000	0.000000	0.000000	0.008798	-0.010630	0.224598	0.000000	0.000000	3.000000	81.000000	1.000000
14986.390815	0.097455	0.576311	-0.009020	77.069977	-8.761907	4.888220	-0.127233	0.000000	-0.450984	0.000000	0.000000	0.000000	0.008798	-0.010630	0.224598	0.000000	0.000000	3.000000	81.000000	1.000000
14986.394149	0.097489	0.576267	-0.008248	77.069977	-8.761907	4.888220	-0.127233	0.000000	-0.450984	0.000000	0.000000	0.000000	0.010174	-0.013009	0.231536	0.000000	0.000000	3.000000	81.000000	1.000000
14986.397482	0.097489	0.576267	-0.008248	77.069977	-8.761907	4.888220	-0.127233	0.000000	-0.450984	0.000000	0.000000	0.000000	0.010174	-0.013009	0.231536	0.000000	0.000000	3.000000	81.000000	1.000000
14986.400815	0.097544	0.576223	-0.007481	77.082756	-8.822023	4.845145	-0.127233	0.000000	-0.450984	0.000000	0.000000	0.000000	0.016428	-0.013249	0.230067	0.000000	0.000000	3.000000	81.000000	1.000000
14986.404149	0.097544	0.576223	-0.007481	77.082756	-8.822023	4.845145	-0.127233	0.000000	-0.450984	0.000000	0.000000	0.000000	0.016428	-0.013249	0.230067	0.000000	0.000000	3.000000	81.000000	1.000000
14986.407482	0.097544	0.576223	-0.007481	77.082756	-8.822023	4.845145	-0.127233	0.000000	-0.450984	0.000000	0.000000	0.000000	0.016428	-0.013249	0.230067	0.000000	0.000000	3.000000	81.000000	1.000000
14986.410815	0.097544	0.576223	-0.007481	77.189644	-9.102111	4.589758	-0.122799	0.000000	-0.374051	0.000000	0.000000	0.000000	0.016428	-0.013249	0.230067	0.000000	0.000000	3.000000	81.000000	1.000000
14986.414149	0.097593	0.576185	-0.006738	77.189644	-9.102111	4.589758	-0.122799	0.000000	-0.374051	0.000000	0.000000	0.000000	0.014781	-0.011314	0.222979	0.000000	0.000000	3.000000	81.000000	1.000000
14986.417482	0.097593	0.576185	-0.006738	77.189644	-9.102111	4.589758	-0.122799	0.000000	-0.374051	0.000000	0.000000	0.000000	0.014781	-0.011314	0.222979	0.000000	0.000000	3.000000	81.000000	1.000000
14986.420815	0.097616	0.576115	-0.006116	77.426697	-9.698328	4.022640	-0.122799	0.000000	-0.374051	0.000000	0.000000	0.000000	0.006800	-0.021126	0.186589	0.000000	0.000000	3.000000	81.000000	1.000000
14986.424149	0.097616	0.576115	-0.006116	77.426697	-9.698328	4.022640	-0.122799	0.000000	-0.374051	0.000000	0.000000	0.000000	0.006800	-0.021126	0.186589	0.000000	0.000000	3.000000	81.000000	1.000000
14986.427482	0.097616	0.576115	-0.006116	77.426697	-9.698328	4.022640	-0.122799	0.000000	-0.374051	0.000000	0.000000	0.000000	0.006800	-0.021126	0.186589	0.000000	0.000000	3.000000	81.000000	1.000000
14986.430815	0.097616	0.576115	-0.006116	77.751648	-10.545503	3.207165	-0.119203	0.000000	-0.305789	0.000000	0.000000	0.000000	0.006800	-0.021126	0.186589	0.000000	0.000000	3.000000	81.000000	1.000000
14986.434149	0.097619	0.576048	-0.005581	77.751648	-10.545503	3.207165	-0.119203	0.000000	-0.305789	0.000000	0.000000	0.000000	0.001056	-0.020113	0.160428	0.000000	0.000000	3.000000	81.000000	1.000000
14986.437482	0.097619	0.576048	-0.005581	77.751648	-10.545503	3.207165	-0.119203	0.000000	-0.305789	0.000000	0.000000	0.000000	0.001056	-0.020113	0.160428	0.000000	0.000000	3.000000	81.000000	1.000000
14986.440815	0.097632	0.575952	-0.005108	78.098595	-11.502692	2.284961	-0.119203	0.000000	-0.305789	0.000000	0.000000	0.000000	0.003697	-0.028780	0.141800	0.000000	0.000000	3.000000	81.000000	1.000000
14986.444149	0.097632	0.575952	-0.005108	78.098595	-11.502692	2.284961	-0.119203	0.000000	-0.305789	0.000000	0.000000	0.000000	0.003697	-0.028780	0.141800	0.000000	0.000000	3.000000	81.000000	1.000000
14986.447482	0.097632	0.575952	-0.005108	78.098595	-11.502692	2.284961	-0.119203	0.000000	-0.305789	0.000000	0.000000	0.000000	0.003697	-0.028780	0.141800	0.000000	0.000000	3.000000	81.000000	1.000000
14986.450815	0.097632	0.575952	-0.005108	78.426056	-12.457380	1.358223	-0.118411	0.000000	-0.255418	0.000000	0.000000	0.000000	0.003697	-0.028780	0.141800	0.000000	0.000000	3.000000	81.000000	1.000000
14986.454149	0.097621	0.575842	-0.004740	78.426056	-12.457380	1.358223	-0.118411	0.000000	-0.255418	0.000000	0.000000	0.000000	-0.003097	-0.033060	0.110570	0.000000	0.000000	3.000000	81.000000	1.000000
14986.457482	0.097621	0.575842	-0.004740	78.426056	-12.457380	1.358223	-0.118411	0.000000	-0.255418	0.000000	0.000000	0.000000	-0.003097	-0.033060	0.110570	0.000000	0.000000	3.000000	81.000000	1.000000
14986.460815	0.097670	0.575739	-0.004409	78.726677	-13.388267	0.451098	-0.118411	0.000000	-0.255418	0.000000	0.000000	0.000000	0.014693	-0.030924	0.099378	0.000000	0.000000	3.000000	81.000000	1.000000
14986.464149	0.097670	0.575739	-0.004409	78.726677	-13.388267	0.451098	-0.118411	0.000000	-0.255418	0.000000	0.000000	0.000000	0.014693	-0.030924	0.099378	0.000000	0.000000	3.000000	81.000000	1.000000
14986.467482	0.097670	0.575739	-0.004409	78.726677	-13.388267	0.451098	-0.118411	0.000000	-0.255418	0.000000	0.000000	0.000000	0.014693	-0.030924	0.099378	0.000000	0.000000	3.000000	81.000000	1.000000
14986.470815	0.097670	0.575739	-0.004409	78.988075	-14.239362	-0.384215	-0.116477	0.000000	-0.220427	0.000000	0.000000	0.000000	0.014693	-0.030924	0.099378	0.000000	0.000000	3.000000	81.000000	1.000000
14986.474149	0.097722	0.575639	-0.004169	78.988075	-14.239362	-0.384215	-0.116477	0.000000	-0.220427	0.000000	0.000000	0.000000	0.015504	-0.029743	0.071875	0.000000	0.000000	3.000000	81.000000	1.000000
14986.477482	0.097722	0.575639	-0.004169	78.988075	-14.239362	-0.384215	-0.116477	0.000000	-0.220427	0.000000	0.000000	0.000000	0.015504	-0.029743	0.071875	0.000000	0.000000	3.000000	81.000000	1.000000
14986.480815	0.097778	0.575519	-0.004015	79.207703	-15.004696	-1.142675	-0.116477	0.000000	-0.220427	0.000000	0.000000	0.000000	0.016736	-0.036115	0.046276	0.000000	0.000000	3.000000	81.000000	1.000000
14986.484149	0.097778	0.575519	-0.004015	79.207703	-15.004696	-1.142675	-0.116477	0.000000	-0.220427	0.000000	0.000000	0.000000	0.016736	-0.036115	0.046276	0.000000	0.000000	3.000000	81.000000	1.000000
14986.487482	0.097778	0.575519	-0.004015	79.207703	-15.004696	-1.142675	-0.116477	0.000000	-0.220427	0.000000	0.000000	0.000000	0.016736	-0.036115	0.046276	0.000000	0.000000	3.000000	81.000000	1.000000
14986.490815	0.097778	0.575519	-0.004015	79.377495	-15.678687	-1.830751	-0.111104	0.000000	-0.200735	0.000000	0.000000	0.000000	0.016736	-0.036115	0.046276	0.000000	0.000000	3.000000	81.000000	1.000000
14986.494149	0.097862	0.575421	-0.003940	79.377495	-15.678687	-1.830751	-0.111104	0.000000	-0.200735	0.000000	0.000000	0.000000	0.025119	-0.029456	0.022491	0.000000	0.000000	3.000000	81.000000	1.000000
14986.497482	0.097862	0.575421	-0.003940	79.377495	-15.678687	-1.830751	-0.111104	0.000000	-0.200735	0.000000	0.000000	0.000000	0.025119	-0.029456	0.022491	0.000000	0.000000	3.000000	81.000000	1.000000
14986.500815	0.097862	0.575421	-0.003940	79.488113	-16.287785	-2.481001	-0.111104	0.000000	-0.200735	0.000000	0.000000	0.000000	0.025119	-0.029456	0.022491	0.000000	0.000000	3.000000	81.000000	1.000000
14986.504149	0.097862	0.575421	-0.003940	79.488113	-16.287785	-2.481001	-0.111104	0.000000	-0.200735	0.000000	0.000000	0.000000	0.025119	-0.029456	0.022491	0.000000	0.000000	3.000000	81.000000	1.000000
14986.507482	0.097927	0.575327	-0.003952	79.488113	-16.287785	-2.481001	-0.111104	0.000000	-0.200735	0.000000	0.000000	0.000000	0.019487	-0.028186	-0.003604	0.000000	0.000000	3.000000	81.000000	1.000000
14986.510815	0.097927	0.575327	-0.003952	79.531853	-16.899298	-3.179487	-0.106918	0.000000	-0.196986	0.000000	0.000000	0.000000	0.019487	-0.028186	-0.003604	0.000000	0.000000	3.000000	81.000000	1.000000
14986.514149	0.097927	0.575327	-0.003952	79.531853	-16.899298	-3.179487	-0.106918	0.000000	-0.196986	0.000000	0.000000	0.000000	0.019487	-0.028186	-0.003604	0.000000	0.000000	3.000000	81.000000	1.000000
14986.517482	0.097927	0.575327	-0.003952	79.531853	-16.899298	-3.179487	-0.106918	0.000000	-0.196986	0.000000	0.000000	0.000000	0.019487	-0.028186	-0.003604	0.000000	0.000000	3.000000	81.000000	1.000000
14986.520815	0.097965	0.575240	-0.003982	79.498222	-17.424244	-3.825474	-0.103670	0.000000	-0.197587	0.000000	0.000000	0.000000	0.011523	-0.025951	-0.009211	0.000000	0.000000	3.000000	81.000000	1.000000
14986.524149	0.097965	0.575240	-0.003982	79.498222	-17.424244	-3.825474	-0.103670	0.000000	-0.197587	0.000000	0.000000	0.000000	0.011523	-0.025951	-0.009211	0.000000	0.000000	3.000000	81.000000	1.000000
14986.527482	0.097965	0.575240	-0.003982	79.498222	-17.424244	-3.825474	-0.103670	0.000000	-0.197587	0.000000	0.000000	0.000000	0.011523	-0.025951	-0.009211	0.000000	0.000000	3.000000	81.000000	1.000000
14986.530815	0.097978	0.575230	-0.004027	79.428902	-17.963274	-4.519324	-0.101750	0.000000	-0.199122	0.000000	0.000000	0.000000	0.003839	-0.003154	-0.013492	0.000000	0.000000	3.000000	81.000000	1.000000
14986.534149	0.097978	0.575230	-0.004027	79.428902	-17.963274	-4.519324	-0.101750	0.000000	-0.199122	0.000000	0.000000	0.000000	0.003839	-0.003154	-0.013492	0.000000	0.000000	3.000000	81.000000	1.000000
14986.537482	0.097978	0.575230	-0.004027	79.428902	-17.963274	-4.519324	-0.101750	0.000000	-0.199122	0.000000	0.000000	0.000000	0.003839	-0.003154	-0.013492	0.000000	0.000000	3.000000	81.000000	1.000000
14986.540815	0.097978	0.575230	-0.004027	79.351295	-18.486397	-5.203223	-0.101110	0.000000	-0.201371	0.000000	0.000000	0.000000	0.003839	-0.003154	-0.013492	0.000000	0.000000	3.000000	81.000000	1.000000
14986.544149	0.098025	0.575248	-0.004020	79.351295	-18.486397	-5.203223	-0.101110	0.000000	-0.201371	0.000000	0.000000	0.000000	0.014011	0.005358	0.002312	0.000000	0.000000	3.000000	81.000000	1.000000
14986.547482	0.098025	0.575248	-0.004020	79.351295	-18.486397	-5.203223	-0.101110	0.000000	-0.201371	0.000000	0.000000	0.000000	0.014011	0.005358	0.002312	0.000000	0.000000	3.000000	81.000000	1.000000
14986.550815	0.098025	0.575248	-0.004020	79.284615	-18.915514	-5.771371	-0.101110	0.000000	-0.201371	0.000000	0.000000	0.000000	0.014011	0.005358	0.002312	0.000000	0.000000	3.000000	81.000000	1.000000
14986.554149	0.098025	0.575248	-0.004020	79.284615	-18.915514	-5.771371	-0.101110	0.000000	-0.201371	0.000000	0.000000	0.000000	0.014011	0.005358	0.002312	0.000000	0.000000	3.000000	81.000000	1.000000
14986.557482	0.098088	0.575273	-0.004040	79.284615	-18.915514	-5.771371	-0.101110	0.000000	-0.201371	0.000000	0.000000	0.000000	0.018952	0.007592	-0.006080	0.000000	0.000000	3.000000	81.000000	1.000000
14986.560815	0.098088	0.575273	-0.004040	79.231003	-19.250580	-6.212088	-0.098775	0.000000	-0.200986	0.000000	0.000000	0.000000	0.018952	0.007592	-0.006080	0.000000	0.000000	3.000000	81.000000	1.000000
14986.564149	0.098088	0.575273	-0.004040	79.231003	-19.250580	-6.212088	-0.098775	0.000000	-0.200986	0.000000	0.000000	0.000000	0.018952	0.007592	-0.006080	0.000000	0.000000	3.000000	81.000000	1.000000
14986.567482	0.098088	0.575273	-0.004040	79.231003	-19.250580	-6.212088	-0.098775	0.000000	-0.200986	0.000000	0.000000	0.000000	0.018952	0.007592	-0.006080	0.000000	0.000000	3.000000	81.000000	1.000000
14986.570815	0.098132	0.575342	-0.004045	79.197838	-19.416901	-6.436733	-0.095616	0.000000	-0.201999	0.000000	0.000000	0.000000	0.013191	0.020574	-0.001476	0.000000	0.000000	3.000000	81.000000	1.000000
14986.574149	0.098132	0.575342	-0.004045	79.197838	-19.416901	-6.436733	-0.095616	0.000000	-0.201999	0.000000	0.000000	0.000000	0.013191	0.020574	-0.001476	0.000000	0.000000	3.000000	81.000000	1.000000
14986.577482	0.098132	0.575342	-0.004045	79.197838	-19.416901	-6.436733	-0.095616	0.000000	-0.201999	0.000000	0.000000	0.000000	0.013191	0.020574	-0.001476	0.000000	0.000000	3.000000	81.000000	1.000000
14986.580815	0.098132	0.575342	-0.004045	79.187279	-19.439928	-6.464494	-0.093418	0.000000	-0.202245	0.000000	0.000000	0.000000	0.013191	0.020574	-0.001476	0.000000	0.000000	3.000000	81.000000	1.000000
14986.584149	0.098081	0.575400	-0.004072	79.187279	-19.439928	-6.464494	-0.093418	0.000000	-0.202245	0.000000	0.000000	0.000000	-0.015238	0.017406	-0.007986	0.000000	0.000000	3.000000	81.000000	1.000000
14986.587482	0.098081	0.575400	-0.004072	79.187279	-19.439928	-6.464494	-0.093418	0.000000	-0.202245	0.000000	0.000000	0.000000	-0.015238	0.017406	-0.007986	0.000000	0.000000	3.000000	81.000000	1.000000
14986.590815	0.098081	0.575400	-0.004072	79.181946	-19.430887	-6.446988	-0.093418	0.000000	-0.202245	0.000000	0.000000	0.000000	-0.015238	0.017406	-0.007986	0.000000	0.000000	3.000000	81.000000	1.000000
14986.594149	0.098081	0.575400	-0.004072	79.181946	-19.430887	-6.446988	-0.093418	0.000000	-0.202245	0.000000	0.000000	0.000000	-0.015238	0.017406	-0.007986	0.000000	0.000000	3.000000	81.000000	1.000000
14986.597482	0.098012	0.575476	-0.004077	79.181946	-19.430887	-6.446988	-0.093418	0.000000	-0.202245	0.000000	0.000000	0.000000	-0.020589	0.022804	-0.001493	0.000000	0.000000	3.000000	81.000000	1.000000
14986.600815	0.098012	0.575476	-0.004077	79.169510	-19.390354	-6.395765	-0.095957	0.000000	-0.203576	0.000000	0.000000	0.000000	-0.020589	0.022804	-0.001493	0.000000	0.000000	3.000000	81.000000	1.000000
14986.604149	0.098012	0.575476	-0.004077	79.169510	-19.390354	-6.395765	-0.095957	0.000000	-0.203576	0.000000	0.000000	0.000000	-0.020589	0.022804	-0.001493	0.000000	0.000000	3.000000	81.000000	1.000000
14986.607482	0.098012	0.575476	-0.004077	79.169510	-19.390354	-6.395765	-0.095957	0.000000	-0.203576	0.000000	0.000000	0.000000	-0.020589	0.022804	-0.001493	0.000000	0.000000	3.000000	81.000000	1.000000
14986.610815	0.097900	0.575685	-0.003972	79.156158	-19.355719	-6.352191	-0.099388	0.000000	-0.203825	0.000000	0.000000	0.000000	-0.033749	0.062682	0.031378	0.000000	0.000000	3.000000	81.000000	1.000000
14986.614149	0.097900	0.575685	-0.003972	79.156158	-19.355719	-6.352191	-0.099388	0.000000	-0.203825	0.000000	0.000000	0.000000	-0.033749	0.062682	0.031378	0.000000	0.000000	3.000000	81.000000	1.000000
14986.617482	0.097900	0.575685	-0.003972	79.156158	-19.355719	-6.352191	-0.099388	0.000000	-0.203825	0.000000	0.000000	0.000000	-0.033749	0.062682	0.031378	0.000000	0.000000	3.000000	81.000000	1.000000
14986.620815	0.097900	0.575685	-0.003972	79.136536	-19.281340	-6.267640	-0.105013	0.000000	-0.198595	0.000000	0.000000	0.000000	-0.033749	0.062682	0.031378	0.000000	0.000000	3.000000	81.000000	1.000000
14986.624149	0.097891	0.575821	-0.003803	79.136536	-19.281340	-6.267640	-0.105013	0.000000	-0.198595	0.000000	0.000000	0.000000	-0.002596	0.040840	0.050557	0.000000	0.000000	3.000000	81.000000	1.000000
14986.627482	0.097891	0.575821	-0.003803	79.136536	-19.281340	-6.267640	-0.105013	0.000000	-0.198595	0.000000	0.000000	0.000000	-0.002596	0.040840	0.050557	0.000000	0.000000	3.000000	81.000000	1.000000
14986.630815	0.097891	0.575821	-0.003803	79.114166	-19.175671	-6.143530	-0.105013	0.000000	-0.198595	0.000000	0.000000	0.000000	-0.002596	0.040840	0.050557	0.000000	0.000000	3.000000	81.000000	1.000000
14986.634149	0.097891	0.575821	-0.003803	79.114166	-19.175671	-6.143530	-0.105013	0.000000	-0.198595	0.000000	0.000000	0.000000	-0.002596	0.040840	0.050557	0.000000	0.000000	3.000000	81.000000	1.000000
14986.637482	0.097878	0.575978	-0.003550	79.114166	-19.175671	-6.143530	-0.105013	0.000000	-0.198595	0.000000	0.000000	0.000000	-0.003853	0.047185	0.076111	0.000000	0.000000	3.000000	81.000000	1.000000
14986.640815	0.097893	0.576142	-0.003169	79.094162	-19.001589	-5.934981	-0.105446	0.000000	-0.190169	0.000000	0.000000	0.000000	0.004352	0.049087	0.114244	0.000000	0.000000	3.000000	81.000000	1.000000
14986.644149	0.097893	0.576142	-0.003169	79.094162	-19.001589	-5.934981	-0.105446	0.000000	-0.190169	0.000000	0.000000	0.000000	0.004352	0.049087	0.114244	0.000000	0.000000	3.000000	81.000000	1.000000
14986.647482	0.097893	0.576142	-0.003169	79.094162	-19.001589	-5.934981	-0.105446	0.000000	-0.190169	0.000000	0.000000	0.000000	0.004352	0.049087	0.114244	0.000000	0.000000	3.000000	81.000000	1.000000
14986.650815	0.097893	0.576142	-0.003169	79.084450	-18.784300	-5.667697	-0.105363	0.000000	-0.158443	0.000000	0.000000	0.000000	0.004352	0.049087	0.114244	0.000000	0.000000	3.000000	81.000000	1.000000
14986.654149	0.097903	0.576287	-0.002805	79.084450	-18.784300	-5.667697	-0.105363	0.000000	-0.158443	0.000000	0.000000	0.000000	0.003211	0.043728	0.109114	0.000000	0.000000	3.000000	81.000000	1.000000
14986.657482	0.097903	0.576287	-0.002805	79.084450	-18.784300	-5.667697	-0.105363	0.000000	-0.158443	0.000000	0.000000	0.000000	0.003211	0.043728	0.109114	0.000000	0.000000	3.000000	81.000000	1.000000
14986.660815	0.097903	0.576287	-0.002805	79.080887	-18.583918	-5.415188	-0.105363	0.000000	-0.158443	0.000000	0.000000	0.000000	0.003211	0.043728	0.109114	0.000000	0.000000	3.000000	81.000000	1.000000
14986.664149	0.097903	0.576287	-0.002805	79.080887	-18.583918	-5.415188	-0.105363	0.000000	-0.158443	0.000000	0.000000	0.000000	0.003211	0.043728	0.109114	0.000000	0.000000	3.000000	81.000000	1.000000
14986.667482	0.097902	0.576418	-0.002390	79.080887	-18.583918	-5.415188	-0.105363	0.000000	-0.158443	0.000000	0.000000	0.000000	-0.000296	0.039284	0.124459	0.000000	0.000000	3.000000	81.000000	1.000000
14986.670815	0.097903	0.576524	-0.001969	79.083641	-18.551847	-5.350677	-0.104827	0.000000	-0.140258	0.000000	0.000000	0.000000	0.000063	0.031658	0.126331	0.000000	0.000000	3.000000	81.000000	1.000000
14986.674149	0.097903	0.576524	-0.001969	79.083641	-18.551847	-5.350677	-0.104827	0.000000	-0.140258	0.000000	0.000000	0.000000	0.000063	0.031658	0.126331	0.000000	0.000000	3.000000	81.000000	1.000000
14986.677482	0.097903	0.576524	-0.001969	79.083641	-18.551847	-5.350677	-0.104827	0.000000	-0.140258	0.000000	0.000000	0.000000	0.000063	0.031658	0.126331	0.000000	0.000000	3.000000	81.000000	1.000000
14986.680815	0.097903	0.576524	-0.001969	79.121742	-18.748133	-5.524666	-0.104866	0.000000	-0.098459	0.000000	0.000000	0.000000	0.000063	0.031658	0.126331	0.000000	0.000000	3.000000	81.000000	1.000000
14986.684149	0.097829	0.576619	-0.001574	79.121742	-18.748133	-5.524666	-0.104866	0.000000	-0.098459	0.000000	0.000000	0.000000	-0.022052	0.028481	0.118406	0.000000	0.000000	3.000000	81.000000	1.000000
14986.687482	0.097829	0.576619	-0.001574	79.121742	-18.748133	-5.524666	-0.104866	0.000000	-0.098459	0.000000	0.000000	0.000000	-0.022052	0.028481	0.118406	0.000000	0.000000	3.000000	81.000000	1.000000
14986.690815	0.097829	0.576619	-0.001574	79.215134	-19.174536	-5.920284	-0.104866	0.000000	-0.098459	0.000000	0.000000	0.000000	-0.022052	0.028481	0.118406	0.000000	0.000000	3.000000	81.000000	1.000000
14986.694149	0.097829	0.576619	-0.001574	79.215134	-19.174536	-5.920284	-0.104866	0.000000	-0.098459	0.000000	0.000000	0.000000	-0.022052	0.028481	0.118406	0.000000	0.000000	3.000000	81.000000	1.000000
14986.697482	0.097728	0.576652	-0.001203	79.215134	-19.174536	-5.920284	-0.104866	0.000000	-0.098459	0.000000	0.000000	0.000000	-0.030396	0.010011	0.111527	0.000000	0.000000	3.000000	81.000000	1.000000
14986.700815	0.097606	0.576660	-0.000820	79.341476	-19.745293	-6.453355	-0.108541	0.000000	-0.078725	0.000000	0.000000	0.000000	-0.036568	0.002342	0.114806	0.000000	0.000000	3.000000	81.000000	1.000000
14986.704149	0.097606	0.576660	-0.000820	79.341476	-19.745293	-6.453355	-0.108541	0.000000	-0.078725	0.000000	0.000000	0.000000	-0.036568	0.002342	0.114806	0.000000	0.000000	3.000000	81.000000	1.000000
14986.707482	0.097606	0.576660	-0.000820	79.341476	-19.745293	-6.453355	-0.108541	0.000000	-0.078725	0.000000	0.000000	0.000000	-0.036568	0.002342	0.114806	0.000000	0.000000	3.000000	81.000000	1.000000
14986.710815	0.097606	0.576660	-0.000820	79.490005	-20.374199	-7.035563	-0.119702	0.000000	-0.041003	0.000000	0.000000	0.000000	-0.036568	0.002342	0.114806	0.000000	0.000000	3.000000	81.000000	1.000000
14986.714149	0.097480	0.576650	-0.000454	79.490005	-20.374199	-7.035563	-0.119702	0.000000	-0.041003	0.000000	0.000000	0.000000	-0.037750	-0.003095	0.109702	0.000000	0.000000	3.000000	81.000000	1.000000
14986.717482	0.097480	0.576650	-0.000454	79.490005	-20.374199	-7.035563	-0.119702	0.000000	-0.041003	0.000000	0.000000	0.000000	-0.037750	-0.003095	0.109702	0.000000	0.000000	3.000000	81.000000	1.000000
14986.720815	0.097480	0.576650	-0.000454	79.636635	-20.951511	-7.556651	-0.119702	0.000000	-0.041003	0.000000	0.000000	0.000000	-0.037750	-0.003095	0.109702	0.000000	0.000000	3.000000	81.000000	1.000000
14986.724149	0.097480	0.576650	-0.000454	79.636635	-20.951511	-7.556651	-0.119702	0.000000	-0.041003	0.000000	0.000000	0.000000	-0.037750	-0.003095	0.109702	0.000000	0.000000	3.000000	81.000000	1.000000
14986.727482	0.097348	0.576578	-0.000116	79.636635	-20.951511	-7.556651	-0.119702	0.000000	-0.041003	0.000000	0.000000	0.000000	-0.039597	-0.021627	0.101439	0.000000	0.000000	3.000000	81.000000	1.000000
14986.730815	0.097196	0.576480	0.000233	79.770897	-21.454432	-7.997289	-0.125994	0.000000	-0.022719	0.000000	0.000000	0.000000	-0.045791	-0.029342	0.104709	0.000000	0.000000	3.000000	81.000000	1.000000
14986.734149	0.097196	0.576480	0.000233	79.770897	-21.454432	-7.997289	-0.125994	0.000000	-0.022719	0.000000	0.000000	0.000000	-0.045791	-0.029342	0.104709	0.000000	0.000000	3.000000	81.000000	1.000000
14986.737482	0.097196	0.576480	0.000233	79.770897	-21.454432	-7.997289	-0.125994	0.000000	-0.022719	0.000000	0.000000	0.000000	-0.045791	-0.029342	0.104709	0.000000	0.000000	3.000000	81.000000	1.000000
14986.740815	0.097196	0.576480	0.000233	79.867386	-21.851452	-8.344861	-0.140225	0.000000	0.011639	0.000000	0.000000	0.000000	-0.045791	-0.029342	0.104709	0.000000	0.000000	3.000000	81.000000	1.000000
14986.744149	0.097049	0.576349	0.000611	79.867386	-21.851452	-8.344861	-0.140225	0.000000	0.011639	0.000000	0.000000	0.000000	-0.044001	-0.039329	0.113575	0.000000	0.000000	3.000000	81.000000	1.000000
14986.747482	0.097049	0.576349	0.000611	79.867386	-21.851452	-8.344861	-0.140225	0.000000	0.011639	0.000000	0.000000	0.000000	-0.044001	-0.039329	0.113575	0.000000	0.000000	3.000000	81.000000	1.000000
14986.750815	0.097049	0.576349	0.000611	79.935883	-22.174246	-8.631332	-0.140225	0.000000	0.011639	0.000000	0.000000	0.000000	-0.044001	-0.039329	0.113575	0.000000	0.000000	3.000000	81.000000	1.000000
14986.754149	0.097049	0.576349	0.000611	79.935883	-22.174246	-8.631332	-0.140225	0.000000	0.011639	0.000000	0.000000	0.000000	-0.044001	-0.039329	0.113575	0.000000	0.000000	3.000000	81.000000	1.000000
14986.757482	0.096893	0.576207	0.000950	79.935883	-22.174246	-8.631332	-0.140225	0.000000	0.011639	0.000000	0.000000	0.000000	-0.046659	-0.042562	0.101472	0.000000	0.000000	3.000000	81.000000	1.000000
14986.760815	0.096739	0.576039	0.001294	79.975067	-22.388083	-8.816033	-0.147558	0.000000	0.030568	0.000000	0.000000	0.000000	-0.046351	-0.050321	0.103339	0.000000	0.000000	3.000000	81.000000	1.000000
14986.764149	0.096739	0.576039	0.001294	79.975067	-22.388083	-8.816033	-0.147558	0.000000	0.030568	0.000000	0.000000	0.000000	-0.046351	-0.050321	0.103339	0.000000	0.000000	3.000000	81.000000	1.000000
14986.767482	0.096739	0.576039	0.001294	79.975067	-22.388083	-8.816033	-0.147558	0.000000	0.030568	0.000000	0.000000	0.000000	-0.046351	-0.050321	0.103339	0.000000	0.000000	3.000000	81.000000	1.000000
14986.770815	0.096739	0.576039	0.001294	79.992485	-22.480133	-8.881680	-0.163060	0.000000	0.064703	0.000000	0.000000	0.000000	-0.046351	-0.050321	0.103339	0.000000	0.000000	3.000000	81.000000	1.000000
14986.774149	0.096601	0.575879	0.001611	79.992485	-22.480133	-8.881680	-0.163060	0.000000	0.064703	0.000000	0.000000	0.000000	-0.041387	-0.048123	0.094937	0.000000	0.000000	3.000000	81.000000	1.000000
14986.777482	0.096601	0.575879	0.001611	79.992485	-22.480133	-8.881680	-0.163060	0.000000	0.064703	0.000000	0.000000	0.000000	-0.041387	-0.048123	0.094937	0.000000	0.000000	3.000000	81.000000	1.000000
14986.780815	0.096601	0.575879	0.001611	80.002869	-22.542007	-8.922409	-0.163060	0.000000	0.064703	0.000000	0.000000	0.000000	-0.041387	-0.048123	0.094937	0.000000	0.000000	3.000000	81.000000	1.000000
14986.784149	0.096601	0.575879	0.001611	80.002869	-22.542007	-8.922409	-0.163060	0.000000	0.064703	0.000000	0.000000	0.000000	-0.041387	-0.048123	0.094937	0.000000	0.000000	3.000000	81.000000	1.000000
14986.787482	0.096499	0.575682	0.001884	80.002869	-22.542007	-8.922409	-0.163060	0.000000	0.064703	0.000000	0.000000	0.000000	-0.030528	-0.059001	0.081987	0.000000	0.000000	3.000000	81.000000	1.000000
14986.790815	0.096431	0.575514	0.002210	80.013184	-22.598507	-8.963208	-0.169958	0.000000	0.080526	0.000000	0.000000	0.000000	-0.020444	-0.050548	0.097728	0.000000	0.000000	3.000000	81.000000	1.000000
14986.794149	0.096431	0.575514	0.002210	80.013184	-22.598507	-8.963208	-0.169958	0.000000	0.080526	0.000000	0.000000	0.000000	-0.020444	-0.050548	0.097728	0.000000	0.000000	3.000000	81.000000	1.000000
14986.797482	0.096431	0.575514	0.002210	80.013184	-22.598507	-8.963208	-0.169958	0.000000	0.080526	0.000000	0.000000	0.000000	-0.020444	-0.050548	0.097728	0.000000	0.000000	3.000000	81.000000	1.000000
14986.800815	0.096431	0.575514	0.002210	80.021866	-22.633362	-8.985923	-0.178453	0.000000	0.110478	0.000000	0.000000	0.000000	-0.020444	-0.050548	0.097728	0.000000	0.000000	3.000000	81.000000	1.000000
14986.804149	0.096384	0.575345	0.002531	80.021866	-22.633362	-8.985923	-0.178453	0.000000	0.110478	0.000000	0.000000	0.000000	-0.013958	-0.050644	0.096325	0.000000	0.000000	3.000000	81.000000	1.000000
14986.807482	0.096384	0.575345	0.002531	80.021866	-22.633362	-8.985923	-0.178453	0.000000	0.110478	0.000000	0.000000	0.000000	-0.013958	-0.050644	0.096325	0.000000	0.000000	3.000000	81.000000	1.000000
14986.810815	0.096384	0.575345	0.002531	80.031494	-22.662041	-9.000731	-0.178453	0.000000	0.110478	0.000000	0.000000	0.000000	-0.013958	-0.050644	0.096325	0.000000	0.000000	3.000000	81.000000	1.000000
14986.814149	0.096384	0.575345	0.002531	80.031494	-22.662041	-9.000731	-0.178453	0.000000	0.110478	0.000000	0.000000	0.000000	-0.013958	-0.050644	0.096325	0.000000	0.000000	3.000000	81.000000	1.000000
14986.817482	0.096377	0.575183	0.002819	80.031494	-22.662041	-9.000731	-0.178453	0.000000	0.110478	0.000000	0.000000	0.000000	-0.002364	-0.048417	0.086572	0.000000	0.000000	3.000000	81.000000	1.000000
14986.820815	0.096424	0.575050	0.003156	80.040413	-22.673864	-9.004540	-0.180779	0.000000	0.126532	0.000000	0.000000	0.000000	0.014306	-0.040003	0.100953	0.000000	0.000000	3.000000	81.000000	1.000000
14986.824149	0.096424	0.575050	0.003156	80.040413	-22.673864	-9.004540	-0.180779	0.000000	0.126532	0.000000	0.000000	0.000000	0.014306	-0.040003	0.100953	0.000000	0.000000	3.000000	81.000000	1.000000
14986.827482	0.096424	0.575050	0.003156	80.040413	-22.673864	-9.004540	-0.180779	0.000000	0.126532	0.000000	0.000000	0.000000	0.014306	-0.040003	0.100953	0.000000	0.000000	3.000000	81.000000	1.000000
14986.830815	0.096424	0.575050	0.003156	80.055412	-22.703259	-9.026529	-0.178789	0.000000	0.157787	0.000000	0.000000	0.000000	0.014306	-0.040003	0.100953	0.000000	0.000000	3.000000	81.000000	1.000000
14986.834149	0.096511	0.574924	0.003460	80.055412	-22.703259	-9.026529	-0.178789	0.000000	0.157787	0.000000	0.000000	0.000000	0.025951	-0.037777	0.091203	0.000000	0.000000	3.000000	81.000000	1.000000
14986.837482	0.096511	0.574924	0.003460	80.055412	-22.703259	-9.026529	-0.178789	0.000000	0.157787	0.000000	0.000000	0.000000	0.025951	-0.037777	0.091203	0.000000	0.000000	3.000000	81.000000	1.000000
14986.840815	0.096511	0.574924	0.003460	80.084183	-22.833626	-9.158479	-0.178789	0.000000	0.157787	0.000000	0.000000	0.000000	0.025951	-0.037777	0.091203	0.000000	0.000000	3.000000	81.000000	1.000000
14986.844149	0.096511	0.574924	0.003460	80.084183	-22.833626	-9.158479	-0.178789	0.000000	0.157787	0.000000	0.000000	0.000000	0.025951	-0.037777	0.091203	0.000000	0.000000	3.000000	81.000000	1.000000
14986.847482	0.096596	0.574824	0.003757	80.084183	-22.833626	-9.158479	-0.178789	0.000000	0.157787	0.000000	0.000000	0.000000	0.025560	-0.030133	0.089290	0.000000	0.000000	3.000000	81.000000	1.000000
14986.850815	0.096724	0.574749	0.004039	80.147446	-23.155628	-9.483438	-0.174464	0.000000	0.172987	0.000000	0.000000	0.000000	0.038307	-0.022488	0.084627	0.000000	0.000000	3.000000	81.000000	1.000000
14986.854149	0.096724	0.574749	0.004039	80.147446	-23.155628	-9.483438	-0.174464	0.000000	0.172987	0.000000	0.000000	0.000000	0.038307	-0.022488	0.084627	0.000000	0.000000	3.000000	81.000000	1.000000
14986.857482	0.096724	0.574749	0.004039	80.147446	-23.155628	-9.483438	-0.174464	0.000000	0.172987	0.000000	0.000000	0.000000	0.038307	-0.022488	0.084627	0.000000	0.000000	3.000000	81.000000	1.000000
14986.860815	0.096864	0.574689	0.004270	80.232719	-23.598116	-9.929855	-0.163820	0.000000	0.201973	0.000000	0.000000	0.000000	0.041973	-0.017864	0.069281	0.000000	0.000000	3.000000	81.000000	1.000000
14986.864149	0.096864	0.574689	0.004270	80.232719	-23.598116	-9.929855	-0.163820	0.000000	0.201973	0.000000	0.000000	0.000000	0.041973	-0.017864	0.069281	0.000000	0.000000	3.000000	81.000000	1.000000
14986.867482	0.096864	0.574689	0.004270	80.232719	-23.598116	-9.929855	-0.163820	0.000000	0.201973	0.000000	0.000000	0.000000	0.041973	-0.017864	0.069281	0.000000	0.000000	3.000000	81.000000	1.000000
14986.870815	0.096864	0.574689	0.004270	80.335213	-24.143387	-10.478041	-0.156825	0.000000	0.213520	0.000000	0.000000	0.000000	0.041973	-0.017864	0.069281	0.000000	0.000000	3.000000	81.000000	1.000000
14986.874149	0.096990	0.574627	0.004438	80.335213	-24.143387	-10.478041	-0.156825	0.000000	0.213520	0.000000	0.000000	0.000000	0.038002	-0.018659	0.050235	0.000000	0.000000	3.000000	81.000000	1.000000
14986.877482	0.096990	0.574627	0.004438	80.335213	-24.143387	-10.478041	-0.156825	0.000000	0.213520	0.000000	0.000000	0.000000	0.038002	-0.018659	0.050235	0.000000	0.000000	3.000000	81.000000	1.000000
14986.880815	0.096990	0.574627	0.004438	80.437645	-24.711189	-11.045602	-0.156825	0.000000	0.213520	0.000000	0.000000	0.000000	0.038002	-0.018659	0.050235	0.000000	0.000000	3.000000	81.000000	1.000000
14986.884149	0.096990	0.574627	0.004438	80.437645	-24.711189	-11.045602	-0.156825	0.000000	0.213520	0.000000	0.000000	0.000000	0.038002	-0.018659	0.050235	0.000000	0.000000	3.000000	81.000000	1.000000
14986.887482	0.097116	0.574591	0.004599	80.437645	-24.711189	-11.045602	-0.156825	0.000000	0.213520	0.000000	0.000000	0.000000	0.037623	-0.010940	0.048335	0.000000	0.000000	3.000000	81.000000	1.000000
14986.890815	0.097116	0.574591	0.004599	80.534088	-25.261986	-11.596560	-0.150491	0.000000	0.221892	0.000000	0.000000	0.000000	0.037623	-0.010940	0.048335	0.000000	0.000000	3.000000	81.000000	1.000000
14986.894149	0.097116	0.574591	0.004599	80.534088	-25.261986	-11.596560	-0.150491	0.000000	0.221892	0.000000	0.000000	0.000000	0.037623	-0.010940	0.048335	0.000000	0.000000	3.000000	81.000000	1.000000
14986.897482	0.097116	0.574591	0.004599	80.534088	-25.261986	-11.596560	-0.150491	0.000000	0.221892	0.000000	0.000000	0.000000	0.037623	-0.010940	0.048335	0.000000	0.000000	3.000000	81.000000	1.000000
14986.900815	0.097236	0.574574	0.004845	80.608971	-25.708660	-12.039258	-0.144220	0.000000	0.229948	0.000000	0.000000	0.000000	0.036134	-0.004831	0.073805	0.000000	0.000000	3.000000	81.000000	1.000000
14986.904149	0.097236	0.574574	0.004845	80.608971	-25.708660	-12.039258	-0.144220	0.000000	0.229948	0.000000	0.000000	0.000000	0.036134	-0.004831	0.073805	0.000000	0.000000	3.000000	81.000000	1.000000
14986.907482	0.097236	0.574574	0.004845	80.608971	-25.708660	-12.039258	-0.144220	0.000000	0.229948	0.000000	0.000000	0.000000	0.036134	-0.004831	0.073805	0.000000	0.000000	3.000000	81.000000	1.000000
14986.910815	0.097236	0.574574	0.004845	80.669296	-26.076330	-12.401726	-0.138198	0.000000	0.242249	0.000000	0.000000	0.000000	0.036134	-0.004831	0.073805	0.000000	0.000000	3.000000	81.000000	1.000000
14986.914149	0.097249	0.574577	0.004908	80.669296	-26.076330	-12.401726	-0.138198	0.000000	0.242249	0.000000	0.000000	0.000000	0.004003	0.000711	0.019016	0.000000	0.000000	3.000000	81.000000	1.000000
14986.917482	0.097249	0.574577	0.004908	80.669296	-26.076330	-12.401726	-0.138198	0.000000	0.242249	0.000000	0.000000	0.000000	0.004003	0.000711	0.019016	0.000000	0.000000	3.000000	81.000000	1.000000
14986.920815	0.097249	0.574577	0.004908	80.707092	-26.315014	-12.636638	-0.138198	0.000000	0.242249	0.000000	0.000000	0.000000	0.004003	0.000711	0.019016	0.000000	0.000000	3.000000	81.000000	1.000000
14986.924149	0.097249	0.574577	0.004908	80.707092	-26.315014	-12.636638	-0.138198	0.000000	0.242249	0.000000	0.000000	0.000000	0.004003	0.000711	0.019016	0.000000	0.000000	3.000000	81.000000	1.000000
14986.927482	0.097257	0.574613	0.004942	80.707092	-26.315014	-12.636638	-0.138198	0.000000	0.242249	0.000000	0.000000	0.000000	0.002138	0.010799	0.010167	0.000000	0.000000	3.000000	81.000000	1.000000
14986.930815	0.097257	0.574613	0.004942	80.732674	-26.470362	-12.784849	-0.137531	0.000000	0.245418	0.000000	0.000000	0.000000	0.002138	0.010799	0.010167	0.000000	0.000000	3.000000	81.000000	1.000000
14986.934149	0.097257	0.574613	0.004942	80.732674	-26.470362	-12.784849	-0.137531	0.000000	0.245418	0.000000	0.000000	0.000000	0.002138	0.010799	0.010167	0.000000	0.000000	3.000000	81.000000	1.000000
14986.937482	0.097257	0.574613	0.004942	80.732674	-26.470362	-12.784849	-0.137531	0.000000	0.245418	0.000000	0.000000	0.000000	0.002138	0.010799	0.010167	0.000000	0.000000	3.000000	81.000000	1.000000
14986.940815	0.097222	0.574693	0.004996	80.747383	-26.571615	-12.881473	-0.137174	0.000000	0.247113	0.000000	0.000000	0.000000	-0.010351	0.023949	0.016133	0.000000	0.000000	3.000000	81.000000	1.000000
14986.944149	0.097222	0.574693	0.004996	80.747383	-26.571615	-12.881473	-0.137174	0.000000	0.247113	0.000000	0.000000	0.000000	-0.010351	0.023949	0.016133	0.000000	0.000000	3.000000	81.000000	1.000000
14986.947482	0.097222	0.574693	0.004996	80.747383	-26.571615	-12.881473	-0.137174	0.000000	0.247113	0.000000	0.000000	0.000000	-0.010351	0.023949	0.016133	0.000000	0.000000	3.000000	81.000000	1.000000
14986.950815	0.097222	0.574693	0.004996	80.755562	-26.632212	-12.937966	-0.138900	0.000000	0.249802	0.000000	0.000000	0.000000	-0.010351	0.023949	0.016133	0.000000	0.000000	3.000000	81.000000	1.000000
14986.954149	0.097197	0.574744	0.004988	80.755562	-26.632212	-12.937966	-0.138900	0.000000	0.249802	0.000000	0.000000	0.000000	-0.007375	0.015478	-0.002385	0.000000	0.000000	3.000000	81.000000	1.000000
14986.957482	0.097197	0.574744	0.004988	80.755562	-26.632212	-12.937966	-0.138900	0.000000	0.249802	0.000000	0.000000	0.000000	-0.007375	0.015478	-0.002385	0.000000	0.000000	3.000000	81.000000	1.000000
14986.960815	0.097197	0.574744	0.004988	80.758003	-26.650934	-12.956132	-0.138900	0.000000	0.249802	0.000000	0.000000	0.000000	-0.007375	0.015478	-0.002385	0.000000	0.000000	3.000000	81.000000	1.000000
14986.964149	0.097197	0.574744	0.004988	80.758003	-26.650934	-12.956132	-0.138900	0.000000	0.249802	0.000000	0.000000	0.000000	-0.007375	0.015478	-0.002385	0.000000	0.000000	3.000000	81.000000	1.000000
14986.967482	0.097186	0.574786	0.004935	80.758003	-26.650934	-12.956132	-0.138900	0.000000	0.249802	0.000000	0.000000	0.000000	-0.003329	0.012426	-0.015819	0.000000	0.000000	3.000000	81.000000	1.000000
14986.970815	0.097186	0.574786	0.004935	80.757217	-26.646490	-12.954111	-0.140129	0.000000	0.249404	0.000000	0.000000	0.000000	-0.003329	0.012426	-0.015819	0.000000	0.000000	3.000000	81.000000	1.000000
14986.974149	0.097186	0.574786	0.004935	80.757217	-26.646490	-12.954111	-0.140129	0.000000	0.249404	0.000000	0.000000	0.000000	-0.003329	0.012426	-0.015819	0.000000	0.000000	3.000000	81.000000	1.000000
14986.977482	0.097186	0.574786	0.004935	80.757217	-26.646490	-12.954111	-0.140129	0.000000	0.249404	0.000000	0.000000	0.000000	-0.003329	0.012426	-0.015819	0.000000	0.000000	3.000000	81.000000	1.000000
14986.980815	0.097190	0.574874	0.004734	80.757217	-26.643768	-12.954114	-0.140683	0.000000	0.246768	0.000000	0.000000	0.000000	0.001036	0.026402	-0.060395	0.000000	0.000000	3.000000	81.000000	1.000000
14986.984149	0.097190	0.574874	0.004734	80.757217	-26.643768	-12.954114	-0.140683	0.000000	0.246768	0.000000	0.000000	0.000000	0.001036	0.026402	-0.060395	0.000000	0.000000	3.000000	81.000000	1.000000
14986.987482	0.097190	0.574874	0.004734	80.757217	-26.643768	-12.954114	-0.140683	0.000000	0.246768	0.000000	0.000000	0.000000	0.001036	0.026402	-0.060395	0.000000	0.000000	3.000000	81.000000	1.000000
14986.990815	0.097190	0.574874	0.004734	80.757217	-26.643768	-12.954114	-0.140510	0.000000	0.236702	0.000000	0.000000	0.000000	0.001036	0.026402	-0.060395	0.000000	0.000000	3.000000	81.000000	1.000000
14986.994149	0.097160	0.574920	0.004595	80.757217	-26.643768	-12.954114	-0.140510	0.000000	0.236702	0.000000	0.000000	0.000000	-0.008797	0.013999	-0.041811	0.000000	0.000000	3.000000	81.000000	1.000000
14986.997482	0.097160	0.574920	0.004595	80.757217	-26.643768	-12.954114	-0.140510	0.000000	0.236702	0.000000	0.000000	0.000000	-0.008797	0.013999	-0.041811	0.000000	0.000000	3.000000	81.000000	1.000000
14987.000815	0.097160	0.574920	0.004595	80.757202	-26.641039	-12.954105	-0.140510	0.000000	0.236702	0.000000	0.000000	0.000000	-0.008797	0.013999	-0.041811	0.000000	0.000000	3.000000	81.000000	1.000000
14987.004149	0.097160	0.574920	0.004595	80.757202	-26.641039	-12.954105	-0.140510	0.000000	0.236702	0.000000	0.000000	0.000000	-0.008797	0.013999	-0.041811	0.000000	0.000000	3.000000	81.000000	1.000000
14987.007482	0.097148	0.574975	0.004427	80.757202	-26.641039	-12.954105	-0.140510	0.000000	0.236702	0.000000	0.000000	0.000000	-0.003689	0.016313	-0.050168	0.000000	0.000000	3.000000	81.000000	1.000000
14987.010815	0.097148	0.574975	0.004427	80.757202	-26.641039	-12.954105	-0.141977	0.000000	0.229733	0.000000	0.000000	0.000000	-0.003689	0.016313	-0.050168	0.000000	0.000000	3.000000	81.000000	1.000000
14987.014149	0.097148	0.574975	0.004427	80.757202	-26.641039	-12.954105	-0.141977	0.000000	0.229733	0.000000	0.000000	0.000000	-0.003689	0.016313	-0.050168	0.000000	0.000000	3.000000	81.000000	1.000000
14987.017482	0.097148	0.574975	0.004427	80.757202	-26.641039	-12.954105	-0.141977	0.000000	0.229733	0.000000	0.000000	0.000000	-0.003689	0.016313	-0.050168	0.000000	0.000000	3.000000	81.000000	1.000000
14987.020815	0.097070	0.575112	0.004164	80.752289	-26.619808	-12.929839	-0.142591	0.000000	0.221372	0.000000	0.000000	0.000000	-0.023502	0.041039	-0.079072	0.000000	0.000000	3.000000	81.000000	1.000000
14987.024149	0.097070	0.575112	0.004164	80.752289	-26.619808	-12.929839	-0.142591	0.000000	0.221372	0.000000	0.000000	0.000000	-0.023502	0.041039	-0.079072	0.000000	0.000000	3.000000	81.000000	1.000000
14987.027482	0.097070	0.575112	0.004164	80.752289	-26.619808	-12.929839	-0.142591	0.000000	0.221372	0.000000	0.000000	0.000000	-0.023502	0.041039	-0.079072	0.000000	0.000000	3.000000	81.000000	1.000000
14987.030815	0.097070	0.575112	0.004164	80.744957	-26.583941	-12.893505	-0.146509	0.000000	0.208193	0.000000	0.000000	0.000000	-0.023502	0.041039	-0.079072	0.000000	0.000000	3.000000	81.000000	1.000000
14987.034149	0.097039	0.575197	0.004126	80.744957	-26.583941	-12.893505	-0.146509	0.000000	0.208193	0.000000	0.000000	0.000000	-0.009230	0.025507	-0.011265	0.000000	0.000000	3.000000	81.000000	1.000000
14987.037482	0.097039	0.575197	0.004126	80.744957	-26.583941	-12.893505	-0.146509	0.000000	0.208193	0.000000	0.000000	0.000000	-0.009230	0.025507	-0.011265	0.000000	0.000000	3.000000	81.000000	1.000000
14987.040815	0.097039	0.575197	0.004126	80.737595	-26.550833	-12.857202	-0.146509	0.000000	0.208193	0.000000	0.000000	0.000000	-0.009230	0.025507	-0.011265	0.000000	0.000000	3.000000	81.000000	1.000000
14987.044149	0.097039	0.575197	0.004126	80.737595	-26.550833	-12.857202	-0.146509	0.000000	0.208193	0.000000	0.000000	0.000000	-0.009230	0.025507	-0.011265	0.000000	0.000000	3.000000	81.000000	1.000000
14987.047482	0.097048	0.575276	0.004171	80.737595	-26.550833	-12.857202	-0.146509	0.000000	0.208193	0.000000	0.000000	0.000000	0.002807	0.023940	0.013343	0.000000	0.000000	3.000000	81.000000	1.000000
14987.050815	0.097048	0.575276	0.004171	80.728600	-26.514338	-12.816933	-0.148047	0.000000	0.206316	0.000000	0.000000	0.000000	0.002807	0.023940	0.013343	0.000000	0.000000	3.000000	81.000000	1.000000
14987.054149	0.097048	0.575276	0.004171	80.728600	-26.514338	-12.816933	-0.148047	0.000000	0.206316	0.000000	0.000000	0.000000	0.002807	0.023940	0.013343	0.000000	0.000000	3.000000	81.000000	1.000000
14987.057482	0.097048	0.575276	0.004171	80.728600	-26.514338	-12.816933	-0.148047	0.000000	0.206316	0.000000	0.000000	0.000000	0.002807	0.023940	0.013343	0.000000	0.000000	3.000000	81.000000	1.000000
14987.060815	0.097060	0.575413	0.004334	80.726952	-26.517620	-12.818926	-0.147579	0.000000	0.208540	0.000000	0.000000	0.000000	0.003438	0.040940	0.048971	0.000000	0.000000	3.000000	81.000000	1.000000
14987.064149	0.097060	0.575413	0.004334	80.726952	-26.517620	-12.818926	-0.147579	0.000000	0.208540	0.000000	0.000000	0.000000	0.003438	0.040940	0.048971	0.000000	0.000000	3.000000	81.000000	1.000000
14987.067482	0.097060	0.575413	0.004334	80.726952	-26.517620	-12.818926	-0.147579	0.000000	0.208540	0.000000	0.000000	0.000000	0.003438	0.040940	0.048971	0.000000	0.000000	3.000000	81.000000	1.000000
14987.070815	0.097060	0.575413	0.004334	80.742455	-26.627342	-12.923585	-0.147006	0.000000	0.216701	0.000000	0.000000	0.000000	0.003438	0.040940	0.048971	0.000000	0.000000	3.000000	81.000000	1.000000
14987.074149	0.097054	0.575459	0.004413	80.742455	-26.627342	-12.923585	-0.147006	0.000000	0.216701	0.000000	0.000000	0.000000	-0.001904	0.013889	0.023581	0.000000	0.000000	3.000000	81.000000	1.000000
14987.077482	0.097054	0.575459	0.004413	80.742455	-26.627342	-12.923585	-0.147006	0.000000	0.216701	0.000000	0.000000	0.000000	-0.001904	0.013889	0.023581	0.000000	0.000000	3.000000	81.000000	1.000000
14987.080815	0.097054	0.575459	0.004413	80.764709	-26.759487	-13.046851	-0.147006	0.000000	0.216701	0.000000	0.000000	0.000000	-0.001904	0.013889	0.023581	0.000000	0.000000	3.000000	81.000000	1.000000
14987.084149	0.097054	0.575459	0.004413	80.764709	-26.759487	-13.046851	-0.147006	0.000000	0.216701	0.000000	0.000000	0.000000	-0.001904	0.013889	0.023581	0.000000	0.000000	3.000000	81.000000	1.000000
14987.087482	0.097010	0.575459	0.004422	80.764709	-26.759487	-13.046851	-0.147006	0.000000	0.216701	0.000000	0.000000	0.000000	-0.013149	-0.000005	0.002764	0.000000	0.000000	3.000000	81.000000	1.000000
14987.090815	0.097010	0.575459	0.004422	80.787483	-26.904911	-13.182966	-0.147324	0.000000	0.220632	0.000000	0.000000	0.000000	-0.013149	-0.000005	0.002764	0.000000	0.000000	3.000000	81.000000	1.000000
14987.094149	0.097010	0.575459	0.004422	80.787483	-26.904911	-13.182966	-0.147324	0.000000	0.220632	0.000000	0.000000	0.000000	-0.013149	-0.000005	0.002764	0.000000	0.000000	3.000000	81.000000	1.000000
14987.097482	0.097010	0.575459	0.004422	80.787483	-26.904911	-13.182966	-0.147324	0.000000	0.220632	0.000000	0.000000	0.000000	-0.013149	-0.000005	0.002764	0.000000	0.000000	3.000000	81.000000	1.000000
14987.100815	0.096835	0.575338	0.004244	80.804565	-27.004583	-13.274873	-0.149515	0.000000	0.221092	0.000000	0.000000	0.000000	-0.052356	-0.036296	-0.053248	0.000000	0.000000	3.000000	81.000000	1.000000
14987.104149	0.096835	0.575338	0.004244	80.804565	-27.004583	-13.274873	-0.149515	0.000000	0.221092	0.000000	0.000000	0.000000	-0.052356	-0.036296	-0.053248	0.000000	0.000000	3.000000	81.000000	1.000000
14987.107482	0.096835	0.575338	0.004244	80.804565	-27.004583	-13.274873	-0.149515	0.000000	0.221092	0.000000	0.000000	0.000000	-0.052356	-0.036296	-0.053248	0.000000	0.000000	3.000000	81.000000	1.000000
14987.110815	0.096835	0.575338	0.004244	80.821617	-27.097837	-13.361068	-0.158241	0.000000	0.212217	0.000000	0.000000	0.000000	-0.052356	-0.036296	-0.053248	0.000000	0.000000	3.000000	81.000000	1.000000
14987.114149	0.096725	0.575243	0.004047	80.821617	-27.097837	-13.361068	-0.158241	0.000000	0.212217	0.000000	0.000000	0.000000	-0.033018	-0.028562	-0.059311	0.000000	0.000000	3.000000	81.000000	1.000000
14987.117482	0.096725	0.575243	0.004047	80.821617	-27.097837	-13.361068	-0.158241	0.000000	0.212217	0.000000	0.000000	0.000000	-0.033018	-0.028562	-0.059311	0.000000	0.000000	3.000000	81.000000	1.000000
14987.120815	0.096725	0.575243	0.004047	80.841072	-27.200876	-13.459934	-0.158241	0.000000	0.212217	0.000000	0.000000	0.000000	-0.033018	-0.028562	-0.059311	0.000000	0.000000	3.000000	81.000000	1.000000
14987.124149	0.096725	0.575243	0.004047	80.841072	-27.200876	-13.459934	-0.158241	0.000000	0.212217	0.000000	0.000000	0.000000	-0.033018	-0.028562	-0.059311	0.000000	0.000000	3.000000	81.000000	1.000000
14987.127482	0.096633	0.575130	0.003827	80.841072	-27.200876	-13.459934	-0.158241	0.000000	0.212217	0.000000	0.000000	0.000000	-0.027505	-0.033953	-0.065792	0.000000	0.000000	3.000000	81.000000	1.000000
14987.130815	0.096633	0.575130	0.003827	80.858086	-27.292063	-13.546786	-0.163744	0.000000	0.202332	0.000000	0.000000	0.000000	-0.027505	-0.033953	-0.065792	0.000000	0.000000	3.000000	81.000000	1.000000
14987.134149	0.096633	0.575130	0.003827	80.858086	-27.292063	-13.546786	-0.163744	0.000000	0.202332	0.000000	0.000000	0.000000	-0.027505	-0.033953	-0.065792	0.000000	0.000000	3.000000	81.000000	1.000000
14987.137482	0.096633	0.575130	0.003827	80.858086	-27.292063	-13.546786	-0.163744	0.000000	0.202332	0.000000	0.000000	0.000000	-0.027505	-0.033953	-0.065792	0.000000	0.000000	3.000000	81.000000	1.000000
14987.140815	0.096452	0.574947	0.003399	80.875053	-27.383589	-13.633976	-0.168329	0.000000	0.191367	0.000000	0.000000	0.000000	-0.054315	-0.054745	-0.128458	0.000000	0.000000	3.000000	81.000000	1.000000
14987.144149	0.096452	0.574947	0.003399	80.875053	-27.383589	-13.633976	-0.168329	0.000000	0.191367	0.000000	0.000000	0.000000	-0.054315	-0.054745	-0.128458	0.000000	0.000000	3.000000	81.000000	1.000000
14987.147482	0.096452	0.574947	0.003399	80.875053	-27.383589	-13.633976	-0.168329	0.000000	0.191367	0.000000	0.000000	0.000000	-0.054315	-0.054745	-0.128458	0.000000	0.000000	3.000000	81.000000	1.000000
14987.150815	0.096398	0.574880	0.003249	80.889603	-27.460354	-13.708972	-0.177381	0.000000	0.169957	0.000000	0.000000	0.000000	-0.016264	-0.020042	-0.044991	0.000000	0.000000	3.000000	81.000000	1.000000
14987.154149	0.096398	0.574880	0.003249	80.889603	-27.460354	-13.708972	-0.177381	0.000000	0.169957	0.000000	0.000000	0.000000	-0.016264	-0.020042	-0.044991	0.000000	0.000000	3.000000	81.000000	1.000000
14987.157482	0.096398	0.574880	0.003249	80.889603	-27.460354	-13.708972	-0.177381	0.000000	0.169957	0.000000	0.000000	0.000000	-0.016264	-0.020042	-0.044991	0.000000	0.000000	3.000000	81.000000	1.000000
14987.160815	0.096398	0.574880	0.003249	80.899277	-27.512554	-13.759088	-0.180092	0.000000	0.162459	0.000000	0.000000	0.000000	-0.016264	-0.020042	-0.044991	0.000000	0.000000	3.000000	81.000000	1.000000
14987.164149	0.096357	0.574816	0.003163	80.899277	-27.512554	-13.759088	-0.180092	0.000000	0.162459	0.000000	0.000000	0.000000	-0.012279	-0.019259	-0.025959	0.000000	0.000000	3.000000	81.000000	1.000000
14987.167482	0.096357	0.574816	0.003163	80.899277	-27.512554	-13.759088	-0.180092	0.000000	0.162459	0.000000	0.000000	0.000000	-0.012279	-0.019259	-0.025959	0.000000	0.000000	3.000000	81.000000	1.000000
14987.170815	0.096357	0.574816	0.003163	80.904129	-27.537340	-13.784184	-0.180092	0.000000	0.162459	0.000000	0.000000	0.000000	-0.012279	-0.019259	-0.025959	0.000000	0.000000	3.000000	81.000000	1.000000
14987.174149	0.096357	0.574816	0.003163	80.904129	-27.537340	-13.784184	-0.180092	0.000000	0.162459	0.000000	0.000000	0.000000	-0.012279	-0.019259	-0.025959	0.000000	0.000000	3.000000	81.000000	1.000000
14987.177482	0.096355	0.574773	0.003152	80.904129	-27.537340	-13.784184	-0.180092	0.000000	0.162459	0.000000	0.000000	0.000000	-0.000671	-0.013111	-0.003203	0.000000	0.000000	3.000000	81.000000	1.000000
14987.180815	0.096355	0.574773	0.003152	80.902534	-27.524090	-13.773782	-0.182138	0.000000	0.158132	0.000000	0.000000	0.000000	-0.000671	-0.013111	-0.003203	0.000000	0.000000	3.000000	81.000000	1.000000
14987.184149	0.096355	0.574773	0.003152	80.902534	-27.524090	-13.773782	-0.182138	0.000000	0.158132	0.000000	0.000000	0.000000	-0.000671	-0.013111	-0.003203	0.000000	0.000000	3.000000	81.000000	1.000000
14987.187482	0.096355	0.574773	0.003152	80.902534	-27.524090	-13.773782	-0.182138	0.000000	0.158132	0.000000	0.000000	0.000000	-0.000671	-0.013111	-0.003203	0.000000	0.000000	3.000000	81.000000	1.000000
14987.190815	0.096453	0.574744	0.003295	80.900116	-27.506256	-13.761232	-0.182250	0.000000	0.157598	0.000000	0.000000	0.000000	0.029500	-0.008501	0.042825	0.000000	0.000000	3.000000	81.000000	1.000000
14987.194149	0.096453	0.574744	0.003295	80.900116	-27.506256	-13.761232	-0.182250	0.000000	0.157598	0.000000	0.000000	0.000000	0.029500	-0.008501	0.042825	0.000000	0.000000	3.000000	81.000000	1.000000
14987.197482	0.096453	0.574744	0.003295	80.900116	-27.506256	-13.761232	-0.182250	0.000000	0.157598	0.000000	0.000000	0.000000	0.029500	-0.008501	0.042825	0.000000	0.000000	3.000000	81.000000	1.000000
14987.200815	0.096453	0.574744	0.003295	80.897720	-27.491156	-13.748691	-0.177333	0.000000	0.164736	0.000000	0.000000	0.000000	0.029500	-0.008501	0.042825	0.000000	0.000000	3.000000	81.000000	1.000000
14987.204149	0.096515	0.574739	0.003372	80.897720	-27.491156	-13.748691	-0.177333	0.000000	0.164736	0.000000	0.000000	0.000000	0.018567	-0.001563	0.023266	0.000000	0.000000	3.000000	81.000000	1.000000
14987.207482	0.096515	0.574739	0.003372	80.897720	-27.491156	-13.748691	-0.177333	0.000000	0.164736	0.000000	0.000000	0.000000	0.018567	-0.001563	0.023266	0.000000	0.000000	3.000000	81.000000	1.000000
14987.210815	0.096515	0.574739	0.003372	80.894218	-27.479771	-13.744303	-0.177333	0.000000	0.164736	0.000000	0.000000	0.000000	0.018567	-0.001563	0.023266	0.000000	0.000000	3.000000	81.000000	1.000000
14987.214149	0.096515	0.574739	0.003372	80.894218	-27.479771	-13.744303	-0.177333	0.000000	0.164736	0.000000	0.000000	0.000000	0.018567	-0.001563	0.023266	0.000000	0.000000	3.000000	81.000000	1.000000
14987.217482	0.096546	0.574749	0.003408	80.894218	-27.479771	-13.744303	-0.177333	0.000000	0.164736	0.000000	0.000000	0.000000	0.009086	0.003087	0.010689	0.000000	0.000000	3.000000	81.000000	1.000000
14987.220815	0.096546	0.574749	0.003408	80.892113	-27.487204	-13.760593	-0.174239	0.000000	0.168614	0.000000	0.000000	0.000000	0.009086	0.003087	0.010689	0.000000	0.000000	3.000000	81.000000	1.000000
14987.224149	0.096546	0.574749	0.003408	80.892113	-27.487204	-13.760593	-0.174239	0.000000	0.168614	0.000000	0.000000	0.000000	0.009086	0.003087	0.010689	0.000000	0.000000	3.000000	81.000000	1.000000
14987.227482	0.096546	0.574749	0.003408	80.892113	-27.487204	-13.760593	-0.174239	0.000000	0.168614	0.000000	0.000000	0.000000	0.009086	0.003087	0.010689	0.000000	0.000000	3.000000	81.000000	1.000000
14987.230815	0.096583	0.574770	0.003261	80.890274	-27.522617	-13.805734	-0.172725	0.000000	0.170395	0.000000	0.000000	0.000000	0.011297	0.006164	-0.044087	0.000000	0.000000	3.000000	81.000000	1.000000
14987.234149	0.096583	0.574770	0.003261	80.890274	-27.522617	-13.805734	-0.172725	0.000000	0.170395	0.000000	0.000000	0.000000	0.011297	0.006164	-0.044087	0.000000	0.000000	3.000000	81.000000	1.000000
14987.237482	0.096583	0.574770	0.003261	80.890274	-27.522617	-13.805734	-0.172725	0.000000	0.170395	0.000000	0.000000	0.000000	0.011297	0.006164	-0.044087	0.000000	0.000000	3.000000	81.000000	1.000000
14987.240815	0.096583	0.574770	0.003261	80.882103	-27.599251	-13.899622	-0.170842	0.000000	0.163047	0.000000	0.000000	0.000000	0.011297	0.006164	-0.044087	0.000000	0.000000	3.000000	81.000000	1.000000
14987.244149	0.096550	0.574798	0.003104	80.882103	-27.599251	-13.899622	-0.170842	0.000000	0.163047	0.000000	0.000000	0.000000	-0.009846	0.008491	-0.046940	0.000000	0.000000	3.000000	81.000000	1.000000
14987.247482	0.096550	0.574798	0.003104	80.882103	-27.599251	-13.899622	-0.170842	0.000000	0.163047	0.000000	0.000000	0.000000	-0.009846	0.008491	-0.046940	0.000000	0.000000	3.000000	81.000000	1.000000
14987.250815	0.096550	0.574798	0.003104	80.868622	-27.710445	-14.033905	-0.170842	0.000000	0.163047	0.000000	0.000000	0.000000	-0.009846	0.008491	-0.046940	0.000000	0.000000	3.000000	81.000000	1.000000
14987.254149	0.096550	0.574798	0.003104	80.868622	-27.710445	-14.033905	-0.170842	0.000000	0.163047	0.000000	0.000000	0.000000	-0.009846	0.008491	-0.046940	0.000000	0.000000	3.000000	81.000000	1.000000
14987.257482	0.096486	0.574842	0.002906	80.868622	-27.710445	-14.033905	-0.170842	0.000000	0.163047	0.000000	0.000000	0.000000	-0.019326	0.013089	-0.059524	0.000000	0.000000	3.000000	81.000000	1.000000
14987.260815	0.096486	0.574842	0.002906	80.844421	-27.882122	-14.248500	-0.172483	0.000000	0.155224	0.000000	0.000000	0.000000	-0.019326	0.013089	-0.059524	0.000000	0.000000	3.000000	81.000000	1.000000
14987.264149	0.096486	0.574842	0.002906	80.844421	-27.882122	-14.248500	-0.172483	0.000000	0.155224	0.000000	0.000000	0.000000	-0.019326	0.013089	-0.059524	0.000000	0.000000	3.000000	81.000000	1.000000
14987.267482	0.096486	0.574842	0.002906	80.844421	-27.882122	-14.248500	-0.172483	0.000000	0.155224	0.000000	0.000000	0.000000	-0.019326	0.013089	-0.059524	0.000000	0.000000	3.000000	81.000000	1.000000
14987.270815	0.096385	0.574978	0.002424	80.803833	-28.122232	-14.553601	-0.175704	0.000000	0.145303	0.000000	0.000000	0.000000	-0.030330	0.040723	-0.144647	0.000000	0.000000	3.000000	81.000000	1.000000
14987.274149	0.096385	0.574978	0.002424	80.803833	-28.122232	-14.553601	-0.175704	0.000000	0.145303	0.000000	0.000000	0.000000	-0.030330	0.040723	-0.144647	0.000000	0.000000	3.000000	81.000000	1.000000
14987.277482	0.096385	0.574978	0.002424	80.803833	-28.122232	-14.553601	-0.175704	0.000000	0.145303	0.000000	0.000000	0.000000	-0.030330	0.040723	-0.144647	0.000000	0.000000	3.000000	81.000000	1.000000
14987.280815	0.096340	0.575072	0.002208	80.753357	-28.415901	-14.927655	-0.180759	0.000000	0.121195	0.000000	0.000000	0.000000	-0.013569	0.028407	-0.064707	0.000000	0.000000	3.000000	81.000000	1.000000
14987.284149	0.096340	0.575072	0.002208	80.753357	-28.415901	-14.927655	-0.180759	0.000000	0.121195	0.000000	0.000000	0.000000	-0.013569	0.028407	-0.064707	0.000000	0.000000	3.000000	81.000000	1.000000
14987.287482	0.096340	0.575072	0.002208	80.753357	-28.415901	-14.927655	-0.180759	0.000000	0.121195	0.000000	0.000000	0.000000	-0.013569	0.028407	-0.064707	0.000000	0.000000	3.000000	81.000000	1.000000
14987.290815	0.096340	0.575072	0.002208	80.677170	-28.794586	-15.421619	-0.183021	0.000000	0.110411	0.000000	0.000000	0.000000	-0.013569	0.028407	-0.064707	0.000000	0.000000	3.000000	81.000000	1.000000
14987.294149	0.096315	0.575192	0.001982	80.677170	-28.794586	-15.421619	-0.183021	0.000000	0.110411	0.000000	0.000000	0.000000	-0.007429	0.036047	-0.067984	0.000000	0.000000	3.000000	81.000000	1.000000
14987.297482	0.096315	0.575192	0.001982	80.677170	-28.794586	-15.421619	-0.183021	0.000000	0.110411	0.000000	0.000000	0.000000	-0.007429	0.036047	-0.067984	0.000000	0.000000	3.000000	81.000000	1.000000
14987.300815	0.096347	0.575315	0.001809	80.570518	-29.273422	-16.060198	-0.183021	0.000000	0.110411	0.000000	0.000000	0.000000	0.009632	0.036820	-0.051689	0.000000	0.000000	3.000000	81.000000	1.000000
14987.304149	0.096347	0.575315	0.001809	80.570518	-29.273422	-16.060198	-0.183021	0.000000	0.110411	0.000000	0.000000	0.000000	0.009632	0.036820	-0.051689	0.000000	0.000000	3.000000	81.000000	1.000000
14987.307482	0.096347	0.575315	0.001809	80.570518	-29.273422	-16.060198	-0.183021	0.000000	0.110411	0.000000	0.000000	0.000000	0.009632	0.036820	-0.051689	0.000000	0.000000	3.000000	81.000000	1.000000
14987.310815	0.096347	0.575315	0.001809	80.444138	-29.835814	-16.814112	-0.182654	0.000000	0.090465	0.000000	0.000000	0.000000	0.009632	0.036820	-0.051689	0.000000	0.000000	3.000000	81.000000	1.000000
14987.314149	0.096430	0.575474	0.001662	80.444138	-29.835814	-16.814112	-0.182654	0.000000	0.090465	0.000000	0.000000	0.000000	0.024823	0.047573	-0.044274	0.000000	0.000000	3.000000	81.000000	1.000000
14987.317482	0.096430	0.575474	0.001662	80.444138	-29.835814	-16.814112	-0.182654	0.000000	0.090465	0.000000	0.000000	0.000000	0.024823	0.047573	-0.044274	0.000000	0.000000	3.000000	81.000000	1.000000
14987.320815	0.096430	0.575474	0.001662	80.302940	-30.398668	-17.584539	-0.182654	0.000000	0.090465	0.000000	0.000000	0.000000	0.024823	0.047573	-0.044274	0.000000	0.000000	3.000000	81.000000	1.000000
14987.324149	0.096430	0.575474	0.001662	80.302940	-30.398668	-17.584539	-0.182654	0.000000	0.090465	0.000000	0.000000	0.000000	0.024823	0.047573	-0.044274	0.000000	0.000000	3.000000	81.000000	1.000000
14987.327482	0.096526	0.575635	0.001578	80.302940	-30.398668	-17.584539	-0.182654	0.000000	0.090465	0.000000	0.000000	0.000000	0.028806	0.048404	-0.025243	0.000000	0.000000	3.000000	81.000000	1.000000
14987.330815	0.096648	0.575789	0.001512	80.154694	-30.943810	-18.344906	-0.178517	0.000000	0.083086	0.000000	0.000000	0.000000	0.036796	0.046105	-0.019657	0.000000	0.000000	3.000000	81.000000	1.000000
14987.334149	0.096648	0.575789	0.001512	80.154694	-30.943810	-18.344906	-0.178517	0.000000	0.083086	0.000000	0.000000	0.000000	0.036796	0.046105	-0.019657	0.000000	0.000000	3.000000	81.000000	1.000000
14987.337482	0.096648	0.575789	0.001512	80.154694	-30.943810	-18.344906	-0.178517	0.000000	0.083086	0.000000	0.000000	0.000000	0.036796	0.046105	-0.019657	0.000000	0.000000	3.000000	81.000000	1.000000
14987.340815	0.096648	0.575789	0.001512	79.993683	-31.534264	-19.182158	-0.167583	0.000000	0.075603	0.000000	0.000000	0.000000	0.036796	0.046105	-0.019657	0.000000	0.000000	3.000000	81.000000	1.000000
14987.344149	0.096858	0.575942	0.001428	79.993683	-31.534264	-19.182158	-0.167583	0.000000	0.075603	0.000000	0.000000	0.000000	0.062911	0.046094	-0.025196	0.000000	0.000000	3.000000	81.000000	1.000000
14987.347482	0.096858	0.575942	0.001428	79.993683	-31.534264	-19.182158	-0.167583	0.000000	0.075603	0.000000	0.000000	0.000000	0.062911	0.046094	-0.025196	0.000000	0.000000	3.000000	81.000000	1.000000
14987.350815	0.097056	0.576081	0.001395	79.828667	-32.137146	-20.036150	-0.167583	0.000000	0.075603	0.000000	0.000000	0.000000	0.059315	0.041542	-0.009890	0.000000	0.000000	3.000000	81.000000	1.000000
14987.354149	0.097056	0.576081	0.001395	79.828667	-32.137146	-20.036150	-0.167583	0.000000	0.075603	0.000000	0.000000	0.000000	0.059315	0.041542	-0.009890	0.000000	0.000000	3.000000	81.000000	1.000000
14987.357482	0.097056	0.576081	0.001395	79.828667	-32.137146	-20.036150	-0.167583	0.000000	0.075603	0.000000	0.000000	0.000000	0.059315	0.041542	-0.009890	0.000000	0.000000	3.000000	81.000000	1.000000
14987.360815	0.097056	0.576081	0.001395	79.665466	-32.721035	-20.872356	-0.147212	0.000000	0.069756	0.000000	0.000000	0.000000	0.059315	0.041542	-0.009890	0.000000	0.000000	3.000000	81.000000	1.000000
14987.364149	0.097263	0.576191	0.001300	79.665466	-32.721035	-20.872356	-0.147212	0.000000	0.069756	0.000000	0.000000	0.000000	0.062206	0.032999	-0.028448	0.000000	0.000000	3.000000	81.000000	1.000000
14987.367482	0.097263	0.576191	0.001300	79.665466	-32.721035	-20.872356	-0.147212	0.000000	0.069756	0.000000	0.000000	0.000000	0.062206	0.032999	-0.028448	0.000000	0.000000	3.000000	81.000000	1.000000
14987.370815	0.097507	0.576265	0.001162	79.507599	-33.270161	-21.672602	-0.147212	0.000000	0.069756	0.000000	0.000000	0.000000	0.073080	0.022201	-0.041410	0.000000	0.000000	3.000000	81.000000	1.000000
14987.374149	0.097507	0.576265	0.001162	79.507599	-33.270161	-21.672602	-0.147212	0.000000	0.069756	0.000000	0.000000	0.000000	0.073080	0.022201	-0.041410	0.000000	0.000000	3.000000	81.000000	1.000000
14987.377482	0.097507	0.576265	0.001162	79.507599	-33.270161	-21.672602	-0.147212	0.000000	0.069756	0.000000	0.000000	0.000000	0.073080	0.022201	-0.041410	0.000000	0.000000	3.000000	81.000000	1.000000
14987.380815	0.097507	0.576265	0.001162	79.369217	-33.779610	-22.413280	-0.124665	0.000000	0.058113	0.000000	0.000000	0.000000	0.073080	0.022201	-0.041410	0.000000	0.000000	3.000000	81.000000	1.000000
14987.384149	0.097743	0.576303	0.000990	79.369217	-33.779610	-22.413280	-0.124665	0.000000	0.058113	0.000000	0.000000	0.000000	0.070875	0.011363	-0.051601	0.000000	0.000000	3.000000	81.000000	1.000000
14987.387482	0.097743	0.576303	0.000990	79.369217	-33.779610	-22.413280	-0.124665	0.000000	0.058113	0.000000	0.000000	0.000000	0.070875	0.011363	-0.051601	0.000000	0.000000	3.000000	81.000000	1.000000
14987.390815	0.097914	0.576341	0.000832	79.244080	-34.227074	-23.063305	-0.124665	0.000000	0.058113	0.000000	0.000000	0.000000	0.051260	0.011361	-0.047455	0.000000	0.000000	3.000000	81.000000	1.000000
14987.394149	0.097914	0.576341	0.000832	79.244080	-34.227074	-23.063305	-0.124665	0.000000	0.058113	0.000000	0.000000	0.000000	0.051260	0.011361	-0.047455	0.000000	0.000000	3.000000	81.000000	1.000000
14987.397482	0.097914	0.576341	0.000832	79.244080	-34.227074	-23.063305	-0.124665	0.000000	0.058113	0.000000	0.000000	0.000000	0.051260	0.011361	-0.047455	0.000000	0.000000	3.000000	81.000000	1.000000
14987.400815	0.097914	0.576341	0.000832	79.138634	-34.590172	-23.597166	-0.104309	0.000000	0.041603	0.000000	0.000000	0.000000	0.051260	0.011361	-0.047455	0.000000	0.000000	3.000000	81.000000	1.000000
14987.404149	0.098041	0.576378	0.000683	79.138634	-34.590172	-23.597166	-0.104309	0.000000	0.041603	0.000000	0.000000	0.000000	0.038180	0.011359	-0.044684	0.000000	0.000000	3.000000	81.000000	1.000000
14987.407482	0.098041	0.576378	0.000683	79.138634	-34.590172	-23.597166	-0.104309	0.000000	0.041603	0.000000	0.000000	0.000000	0.038180	0.011359	-0.044684	0.000000	0.000000	3.000000	81.000000	1.000000
14987.410815	0.098041	0.576378	0.000683	79.064308	-34.843838	-23.966202	-0.104309	0.000000	0.041603	0.000000	0.000000	0.000000	0.038180	0.011359	-0.044684	0.000000	0.000000	3.000000	81.000000	1.000000
14987.414149	0.098041	0.576378	0.000683	79.064308	-34.843838	-23.966202	-0.104309	0.000000	0.041603	0.000000	0.000000	0.000000	0.038180	0.011359	-0.044684	0.000000	0.000000	3.000000	81.000000	1.000000
14987.417482	0.098103	0.576416	0.000548	79.064308	-34.843838	-23.966202	-0.104309	0.000000	0.041603	0.000000	0.000000	0.000000	0.018598	0.011338	-0.040505	0.000000	0.000000	3.000000	81.000000	1.000000
14987.420815	0.098103	0.576416	0.000548	79.039566	-34.952740	-24.110291	-0.097945	0.000000	0.034156	0.000000	0.000000	0.000000	0.018598	0.011338	-0.040505	0.000000	0.000000	3.000000	81.000000	1.000000
14987.424149	0.098103	0.576416	0.000548	79.039566	-34.952740	-24.110291	-0.097945	0.000000	0.034156	0.000000	0.000000	0.000000	0.018598	0.011338	-0.040505	0.000000	0.000000	3.000000	81.000000	1.000000
14987.427482	0.098103	0.576416	0.000548	79.039566	-34.952740	-24.110291	-0.097945	0.000000	0.034156	0.000000	0.000000	0.000000	0.018598	0.011338	-0.040505	0.000000	0.000000	3.000000	81.000000	1.000000
14987.430815	0.098019	0.576407	0.000367	79.056053	-34.936317	-24.074459	-0.094845	0.000000	0.027405	0.000000	0.000000	0.000000	-0.025276	-0.002635	-0.054334	0.000000	0.000000	3.000000	81.000000	1.000000
14987.434149	0.098019	0.576407	0.000367	79.056053	-34.936317	-24.074459	-0.094845	0.000000	0.027405	0.000000	0.000000	0.000000	-0.025276	-0.002635	-0.054334	0.000000	0.000000	3.000000	81.000000	1.000000
14987.437482	0.098019	0.576407	0.000367	79.056053	-34.936317	-24.074459	-0.094845	0.000000	0.027405	0.000000	0.000000	0.000000	-0.025276	-0.002635	-0.054334	0.000000	0.000000	3.000000	81.000000	1.000000
14987.440815	0.098019	0.576407	0.000367	79.075279	-34.890770	-24.002428	-0.099058	0.000000	0.018350	0.000000	0.000000	0.000000	-0.025276	-0.002635	-0.054334	0.000000	0.000000	3.000000	81.000000	1.000000
14987.444149	0.097984	0.576404	0.000308	79.075279	-34.890770	-24.002428	-0.099058	0.000000	0.018350	0.000000	0.000000	0.000000	-0.010596	-0.000886	-0.017648	0.000000	0.000000	3.000000	81.000000	1.000000
14987.447482	0.097984	0.576404	0.000308	79.075279	-34.890770	-24.002428	-0.099058	0.000000	0.018350	0.000000	0.000000	0.000000	-0.010596	-0.000886	-0.017648	0.000000	0.000000	3.000000	81.000000	1.000000
14987.450815	0.097953	0.576394	0.000273	79.090881	-34.857979	-23.948286	-0.099058	0.000000	0.018350	0.000000	0.000000	0.000000	-0.009097	-0.003123	-0.010665	0.000000	0.000000	3.000000	81.000000	1.000000
14987.454149	0.097953	0.576394	0.000273	79.090881	-34.857979	-23.948286	-0.099058	0.000000	0.018350	0.000000	0.000000	0.000000	-0.009097	-0.003123	-0.010665	0.000000	0.000000	3.000000	81.000000	1.000000
14987.457482	0.097953	0.576394	0.000273	79.090881	-34.857979	-23.948286	-0.099058	0.000000	0.018350	0.000000	0.000000	0.000000	-0.009097	-0.003123	-0.010665	0.000000	0.000000	3.000000	81.000000	1.000000
14987.460815	0.097953	0.576394	0.000273	79.092087	-34.848202	-23.942242	-0.102340	0.000000	0.013631	0.000000	0.000000	0.000000	-0.009097	-0.003123	-0.010665	0.000000	0.000000	3.000000	81.000000	1.000000
14987.464149	0.098015	0.576376	0.000242	79.092087	-34.848202	-23.942242	-0.102340	0.000000	0.013631	0.000000	0.000000	0.000000	0.018457	-0.005395	-0.009261	0.000000	0.000000	3.000000	81.000000	1.000000
14987.467482	0.098015	0.576376	0.000242	79.092087	-34.848202	-23.942242	-0.102340	0.000000	0.013631	0.000000	0.000000	0.000000	0.018457	-0.005395	-0.009261	0.000000	0.000000	3.000000	81.000000	1.000000
14987.470815	0.098015	0.576376	0.000242	79.092987	-34.853519	-23.960363	-0.102340	0.000000	0.013631	0.000000	0.000000	0.000000	0.018457	-0.005395	-0.009261	0.000000	0.000000	3.000000	81.000000	1.000000
14987.474149	0.098015	0.576376	0.000242	79.092987	-34.853519	-23.960363	-0.102340	0.000000	0.013631	0.000000	0.000000	0.000000	0.018457	-0.005395	-0.009261	0.000000	0.000000	3.000000	81.000000	1.000000
14987.477482	0.098102	0.576376	0.000223	79.092987	-34.853519	-23.960363	-0.102340	0.000000	0.013631	0.000000	0.000000	0.000000	0.026055	0.000005	-0.005586	0.000000	0.000000	3.000000	81.000000	1.000000
14987.480815	0.098102	0.576376	0.000223	79.093620	-34.882042	-24.002625	-0.099264	0.000000	0.012087	0.000000	0.000000	0.000000	0.026055	0.000005	-0.005586	0.000000	0.000000	3.000000	81.000000	1.000000
14987.484149	0.098102	0.576376	0.000223	79.093620	-34.882042	-24.002625	-0.099264	0.000000	0.012087	0.000000	0.000000	0.000000	0.026055	0.000005	-0.005586	0.000000	0.000000	3.000000	81.000000	1.000000
14987.487482	0.098102	0.576376	0.000223	79.093620	-34.882042	-24.002625	-0.099264	0.000000	0.012087	0.000000	0.000000	0.000000	0.026055	0.000005	-0.005586	0.000000	0.000000	3.000000	81.000000	1.000000
14987.490815	0.098216	0.576330	0.000121	79.074974	-34.956120	-24.116926	-0.094921	0.000000	0.011156	0.000000	0.000000	0.000000	0.034314	-0.013948	-0.030597	0.000000	0.000000	3.000000	81.000000	1.000000
14987.494149	0.098216	0.576330	0.000121	79.074974	-34.956120	-24.116926	-0.094921	0.000000	0.011156	0.000000	0.000000	0.000000	0.034314	-0.013948	-0.030597	0.000000	0.000000	3.000000	81.000000	1.000000
14987.497482	0.098216	0.576330	0.000121	79.074974	-34.956120	-24.116926	-0.094921	0.000000	0.011156	0.000000	0.000000	0.000000	0.034314	-0.013948	-0.030597	0.000000	0.000000	3.000000	81.000000	1.000000
14987.500815	0.098216	0.576330	0.000121	79.035477	-35.107700	-24.332422	-0.089202	0.000000	0.006057	0.000000	0.000000	0.000000	0.034314	-0.013948	-0.030597	0.000000	0.000000	3.000000	81.000000	1.000000
14987.504149	0.098246	0.576327	0.000048	79.035477	-35.107700	-24.332422	-0.089202	0.000000	0.006057	0.000000	0.000000	0.000000	0.008933	-0.000879	-0.021842	0.000000	0.000000	3.000000	81.000000	1.000000
14987.507482	0.098246	0.576327	0.000048	79.035477	-35.107700	-24.332422	-0.089202	0.000000	0.006057	0.000000	0.000000	0.000000	0.008933	-0.000879	-0.021842	0.000000	0.000000	3.000000	81.000000	1.000000
14987.510815	0.098246	0.576327	0.000048	78.991783	-35.301666	-24.588232	-0.089202	0.000000	0.006057	0.000000	0.000000	0.000000	0.008933	-0.000879	-0.021842	0.000000	0.000000	3.000000	81.000000	1.000000
14987.514149	0.098246	0.576327	0.000048	78.991783	-35.301666	-24.588232	-0.089202	0.000000	0.006057	0.000000	0.000000	0.000000	0.008933	-0.000879	-0.021842	0.000000	0.000000	3.000000	81.000000	1.000000
14987.517482	0.098185	0.576306	-0.000023	78.991783	-35.301666	-24.588232	-0.089202	0.000000	0.006057	0.000000	0.000000	0.000000	-0.018204	-0.006302	-0.021324	0.000000	0.000000	3.000000	81.000000	1.000000
14987.520815	0.098185	0.576306	-0.000023	78.948372	-35.476467	-24.818502	-0.087713	0.000000	0.002416	0.000000	0.000000	0.000000	-0.018204	-0.006302	-0.021324	0.000000	0.000000	3.000000	81.000000	1.000000
14987.524149	0.098185	0.576306	-0.000023	78.948372	-35.476467	-24.818502	-0.087713	0.000000	0.002416	0.000000	0.000000	0.000000	-0.018204	-0.006302	-0.021324	0.000000	0.000000	3.000000	81.000000	1.000000
14987.527482	0.098185	0.576306	-0.000023	78.948372	-35.476467	-24.818502	-0.087713	0.000000	0.002416	0.000000	0.000000	0.000000	-0.018204	-0.006302	-0.021324	0.000000	0.000000	3.000000	81.000000	1.000000
14987.530815	0.097959	0.576282	-0.000125	78.922958	-35.613270	-24.983288	-0.090748	0.000000	-0.001138	0.000000	0.000000	0.000000	-0.067849	-0.007167	-0.030603	0.000000	0.000000	3.000000	81.000000	1.000000
14987.534149	0.097959	0.576282	-0.000125	78.922958	-35.613270	-24.983288	-0.090748	0.000000	-0.001138	0.000000	0.000000	0.000000	-0.067849	-0.007167	-0.030603	0.000000	0.000000	3.000000	81.000000	1.000000
14987.537482	0.097959	0.576282	-0.000125	78.922958	-35.613270	-24.983288	-0.090748	0.000000	-0.001138	0.000000	0.000000	0.000000	-0.067849	-0.007167	-0.030603	0.000000	0.000000	3.000000	81.000000	1.000000
14987.540815	0.097959	0.576282	-0.000125	78.923477	-35.665649	-25.024944	-0.102056	0.000000	-0.006238	0.000000	0.000000	0.000000	-0.067849	-0.007167	-0.030603	0.000000	0.000000	3.000000	81.000000	1.000000
14987.544149	0.097826	0.576238	-0.000107	78.923477	-35.665649	-25.024944	-0.102056	0.000000	-0.006238	0.000000	0.000000	0.000000	-0.039734	-0.013052	0.005194	0.000000	0.000000	3.000000	81.000000	1.000000
14987.547482	0.097826	0.576238	-0.000107	78.923477	-35.665649	-25.024944	-0.102056	0.000000	-0.006238	0.000000	0.000000	0.000000	-0.039734	-0.013052	0.005194	0.000000	0.000000	3.000000	81.000000	1.000000
14987.550815	0.097826	0.576238	-0.000107	78.927673	-35.702923	-25.049068	-0.102056	0.000000	-0.006238	0.000000	0.000000	0.000000	-0.039734	-0.013052	0.005194	0.000000	0.000000	3.000000	81.000000	1.000000
14987.554149	0.097826	0.576238	-0.000107	78.927673	-35.702923	-25.049068	-0.102056	0.000000	-0.006238	0.000000	0.000000	0.000000	-0.039734	-0.013052	0.005194	0.000000	0.000000	3.000000	81.000000	1.000000
14987.557482	0.097737	0.576195	-0.000099	78.927673	-35.702923	-25.049068	-0.102056	0.000000	-0.006238	0.000000	0.000000	0.000000	-0.026717	-0.013072	0.002399	0.000000	0.000000	3.000000	81.000000	1.000000
14987.560815	0.097737	0.576195	-0.000099	78.931870	-35.734768	-25.073212	-0.108678	0.000000	-0.005372	0.000000	0.000000	0.000000	-0.026717	-0.013072	0.002399	0.000000	0.000000	3.000000	81.000000	1.000000
14987.564149	0.097737	0.576195	-0.000099	78.931870	-35.734768	-25.073212	-0.108678	0.000000	-0.005372	0.000000	0.000000	0.000000	-0.026717	-0.013072	0.002399	0.000000	0.000000	3.000000	81.000000	1.000000
14987.567482	0.097737	0.576195	-0.000099	78.931870	-35.734768	-25.073212	-0.108678	0.000000	-0.005372	0.000000	0.000000	0.000000	-0.026717	-0.013072	0.002399	0.000000	0.000000	3.000000	81.000000	1.000000
14987.570815	0.097626	0.576082	-0.000091	78.938171	-35.775795	-25.109470	-0.113131	0.000000	-0.004972	0.000000	0.000000	0.000000	-0.033496	-0.033784	0.002514	0.000000	0.000000	3.000000	81.000000	1.000000
14987.574149	0.097626	0.576082	-0.000091	78.938171	-35.775795	-25.109470	-0.113131	0.000000	-0.004972	0.000000	0.000000	0.000000	-0.033496	-0.033784	0.002514	0.000000	0.000000	3.000000	81.000000	1.000000
14987.577482	0.097626	0.576082	-0.000091	78.938171	-35.775795	-25.109470	-0.113131	0.000000	-0.004972	0.000000	0.000000	0.000000	-0.033496	-0.033784	0.002514	0.000000	0.000000	3.000000	81.000000	1.000000
14987.580815	0.097626	0.576082	-0.000091	78.942406	-35.799549	-25.133669	-0.118714	0.000000	-0.004553	0.000000	0.000000	0.000000	-0.033496	-0.033784	0.002514	0.000000	0.000000	3.000000	81.000000	1.000000
14987.584149	0.097628	0.576031	-0.000078	78.942406	-35.799549	-25.133669	-0.118714	0.000000	-0.004553	0.000000	0.000000	0.000000	0.000815	-0.015332	0.003810	0.000000	0.000000	3.000000	81.000000	1.000000
14987.587482	0.097628	0.576031	-0.000078	78.942406	-35.799549	-25.133669	-0.118714	0.000000	-0.004553	0.000000	0.000000	0.000000	0.000815	-0.015332	0.003810	0.000000	0.000000	3.000000	81.000000	1.000000
14987.590815	0.097628	0.576031	-0.000078	78.944511	-35.808704	-25.145773	-0.118714	0.000000	-0.004553	0.000000	0.000000	0.000000	0.000815	-0.015332	0.003810	0.000000	0.000000	3.000000	81.000000	1.000000
14987.594149	0.097628	0.576031	-0.000078	78.944511	-35.808704	-25.145773	-0.118714	0.000000	-0.004553	0.000000	0.000000	0.000000	0.000815	-0.015332	0.003810	0.000000	0.000000	3.000000	81.000000	1.000000
14987.597482	0.097651	0.576005	-0.000077	78.944511	-35.808704	-25.145773	-0.118714	0.000000	-0.004553	0.000000	0.000000	0.000000	0.006916	-0.007661	0.000514	0.000000	0.000000	3.000000	81.000000	1.000000
14987.600815	0.097651	0.576005	-0.000077	78.947449	-35.828442	-25.175831	-0.118578	0.000000	-0.003918	0.000000	0.000000	0.000000	0.006916	-0.007661	0.000514	0.000000	0.000000	3.000000	81.000000	1.000000
14987.604149	0.097651	0.576005	-0.000077	78.947449	-35.828442	-25.175831	-0.118578	0.000000	-0.003918	0.000000	0.000000	0.000000	0.006916	-0.007661	0.000514	0.000000	0.000000	3.000000	81.000000	1.000000
14987.607482	0.097651	0.576005	-0.000077	78.947449	-35.828442	-25.175831	-0.118578	0.000000	-0.003918	0.000000	0.000000	0.000000	0.006916	-0.007661	0.000514	0.000000	0.000000	3.000000	81.000000	1.000000
14987.610815	0.097842	0.575918	-0.000140	78.945824	-35.839069	-25.205427	-0.117425	0.000000	-0.003833	0.000000	0.000000	0.000000	0.057225	-0.026119	-0.018885	0.000000	0.000000	3.000000	81.000000	1.000000
14987.614149	0.097842	0.575918	-0.000140	78.945824	-35.839069	-25.205427	-0.117425	0.000000	-0.003833	0.000000	0.000000	0.000000	0.057225	-0.026119	-0.018885	0.000000	0.000000	3.000000	81.000000	1.000000
14987.617482	0.097842	0.575918	-0.000140	78.945824	-35.839069	-25.205427	-0.117425	0.000000	-0.003833	0.000000	0.000000	0.000000	0.057225	-0.026119	-0.018885	0.000000	0.000000	3.000000	81.000000	1.000000
14987.620815	0.097842	0.575918	-0.000140	78.940941	-35.900887	-25.286255	-0.107888	0.000000	-0.006980	0.000000	0.000000	0.000000	0.057225	-0.026119	-0.018885	0.000000	0.000000	3.000000	81.000000	1.000000
14987.624149	0.097900	0.575882	-0.000187	78.940941	-35.900887	-25.286255	-0.107888	0.000000	-0.006980	0.000000	0.000000	0.000000	0.017347	-0.010797	-0.014347	0.000000	0.000000	3.000000	81.000000	1.000000
14987.627482	0.097900	0.575882	-0.000187	78.940941	-35.900887	-25.286255	-0.107888	0.000000	-0.006980	0.000000	0.000000	0.000000	0.017347	-0.010797	-0.014347	0.000000	0.000000	3.000000	81.000000	1.000000
14987.630815	0.097900	0.575882	-0.000187	78.917465	-36.034790	-25.461992	-0.107888	0.000000	-0.006980	0.000000	0.000000	0.000000	0.017347	-0.010797	-0.014347	0.000000	0.000000	3.000000	81.000000	1.000000
14987.634149	0.097900	0.575882	-0.000187	78.917465	-36.034790	-25.461992	-0.107888	0.000000	-0.006980	0.000000	0.000000	0.000000	0.017347	-0.010797	-0.014347	0.000000	0.000000	3.000000	81.000000	1.000000
14987.637482	0.097894	0.575821	-0.000215	78.917465	-36.034790	-25.461992	-0.107888	0.000000	-0.006980	0.000000	0.000000	0.000000	-0.001769	-0.018454	-0.008265	0.000000	0.000000	3.000000	81.000000	1.000000
14987.640815	0.097894	0.575821	-0.000215	78.878555	-36.241909	-25.729763	-0.104996	0.000000	-0.009372	0.000000	0.000000	0.000000	-0.001769	-0.018454	-0.008265	0.000000	0.000000	3.000000	81.000000	1.000000
14987.644149	0.097894	0.575821	-0.000215	78.878555	-36.241909	-25.729763	-0.104996	0.000000	-0.009372	0.000000	0.000000	0.000000	-0.001769	-0.018454	-0.008265	0.000000	0.000000	3.000000	81.000000	1.000000
14987.647482	0.097894	0.575821	-0.000215	78.878555	-36.241909	-25.729763	-0.104996	0.000000	-0.009372	0.000000	0.000000	0.000000	-0.001769	-0.018454	-0.008265	0.000000	0.000000	3.000000	81.000000	1.000000
14987.650815	0.097720	0.575644	-0.000288	78.843185	-36.440784	-25.970737	-0.105292	0.000000	-0.010749	0.000000	0.000000	0.000000	-0.052356	-0.053083	-0.022047	0.000000	0.000000	3.000000	81.000000	1.000000
14987.654149	0.097720	0.575644	-0.000288	78.843185	-36.440784	-25.970737	-0.105292	0.000000	-0.010749	0.000000	0.000000	0.000000	-0.052356	-0.053083	-0.022047	0.000000	0.000000	3.000000	81.000000	1.000000
14987.657482	0.097720	0.575644	-0.000288	78.843185	-36.440784	-25.970737	-0.105292	0.000000	-0.010749	0.000000	0.000000	0.000000	-0.052356	-0.053083	-0.022047	0.000000	0.000000	3.000000	81.000000	1.000000
14987.660815	0.097581	0.575539	-0.000299	78.830612	-36.608067	-26.157398	-0.114018	0.000000	-0.014424	0.000000	0.000000	0.000000	-0.041491	-0.031487	-0.003124	0.000000	0.000000	3.000000	81.000000	1.000000
14987.664149	0.097581	0.575539	-0.000299	78.830612	-36.608067	-26.157398	-0.114018	0.000000	-0.014424	0.000000	0.000000	0.000000	-0.041491	-0.031487	-0.003124	0.000000	0.000000	3.000000	81.000000	1.000000
14987.667482	0.097581	0.575539	-0.000299	78.830612	-36.608067	-26.157398	-0.114018	0.000000	-0.014424	0.000000	0.000000	0.000000	-0.041491	-0.031487	-0.003124	0.000000	0.000000	3.000000	81.000000	1.000000
14987.670815	0.097581	0.575539	-0.000299	78.838425	-36.691887	-26.229477	-0.120933	0.000000	-0.014944	0.000000	0.000000	0.000000	-0.041491	-0.031487	-0.003124	0.000000	0.000000	3.000000	81.000000	1.000000
14987.674149	0.097439	0.575416	-0.000326	78.838425	-36.691887	-26.229477	-0.120933	0.000000	-0.014944	0.000000	0.000000	0.000000	-0.042573	-0.036875	-0.008235	0.000000	0.000000	3.000000	81.000000	1.000000
14987.677482	0.097439	0.575416	-0.000326	78.838425	-36.691887	-26.229477	-0.120933	0.000000	-0.014944	0.000000	0.000000	0.000000	-0.042573	-0.036875	-0.008235	0.000000	0.000000	3.000000	81.000000	1.000000
14987.680815	0.097439	0.575416	-0.000326	78.848373	-36.762096	-26.282417	-0.120933	0.000000	-0.014944	0.000000	0.000000	0.000000	-0.042573	-0.036875	-0.008235	0.000000	0.000000	3.000000	81.000000	1.000000
14987.684149	0.097439	0.575416	-0.000326	78.848373	-36.762096	-26.282417	-0.120933	0.000000	-0.014944	0.000000	0.000000	0.000000	-0.042573	-0.036875	-0.008235	0.000000	0.000000	3.000000	81.000000	1.000000
14987.687482	0.097306	0.575304	-0.000314	78.848373	-36.762096	-26.282417	-0.120933	0.000000	-0.014944	0.000000	0.000000	0.000000	-0.039997	-0.033750	0.003819	0.000000	0.000000	3.000000	81.000000	1.000000
14987.690815	0.097306	0.575304	-0.000314	78.851448	-36.779537	-26.283127	-0.128028	0.000000	-0.016317	0.000000	0.000000	0.000000	-0.039997	-0.033750	0.003819	0.000000	0.000000	3.000000	81.000000	1.000000
14987.694149	0.097306	0.575304	-0.000314	78.851448	-36.779537	-26.283127	-0.128028	0.000000	-0.016317	0.000000	0.000000	0.000000	-0.039997	-0.033750	0.003819	0.000000	0.000000	3.000000	81.000000	1.000000
14987.697482	0.097306	0.575304	-0.000314	78.851448	-36.779537	-26.283127	-0.128028	0.000000	-0.016317	0.000000	0.000000	0.000000	-0.039997	-0.033750	0.003819	0.000000	0.000000	3.000000	81.000000	1.000000
14987.700815	0.097004	0.575033	-0.000135	78.844048	-36.699375	-26.185829	-0.134695	0.000000	-0.015680	0.000000	0.000000	0.000000	-0.090627	-0.081124	0.053636	0.000000	0.000000	3.000000	81.000000	1.000000
14987.704149	0.097004	0.575033	-0.000135	78.844048	-36.699375	-26.185829	-0.134695	0.000000	-0.015680	0.000000	0.000000	0.000000	-0.090627	-0.081124	0.053636	0.000000	0.000000	3.000000	81.000000	1.000000
14987.707482	0.097004	0.575033	-0.000135	78.844048	-36.699375	-26.185829	-0.134695	0.000000	-0.015680	0.000000	0.000000	0.000000	-0.090627	-0.081124	0.053636	0.000000	0.000000	3.000000	81.000000	1.000000
14987.710815	0.097004	0.575033	-0.000135	78.838425	-36.522003	-25.981020	-0.149799	0.000000	-0.006741	0.000000	0.000000	0.000000	-0.090627	-0.081124	0.053636	0.000000	0.000000	3.000000	81.000000	1.000000
14987.714149	0.096916	0.574921	0.000092	78.838425	-36.522003	-25.981020	-0.149799	0.000000	-0.006741	0.000000	0.000000	0.000000	-0.026412	-0.033504	0.067939	0.000000	0.000000	3.000000	81.000000	1.000000
14987.717482	0.096916	0.574921	0.000092	78.838425	-36.522003	-25.981020	-0.149799	0.000000	-0.006741	0.000000	0.000000	0.000000	-0.026412	-0.033504	0.067939	0.000000	0.000000	3.000000	81.000000	1.000000
14987.720815	0.096880	0.574820	0.000349	78.865555	-36.382500	-25.784620	-0.149799	0.000000	-0.006741	0.000000	0.000000	0.000000	-0.010862	-0.030427	0.077244	0.000000	0.000000	3.000000	81.000000	1.000000
14987.724149	0.096880	0.574820	0.000349	78.865555	-36.382500	-25.784620	-0.149799	0.000000	-0.006741	0.000000	0.000000	0.000000	-0.010862	-0.030427	0.077244	0.000000	0.000000	3.000000	81.000000	1.000000
14987.727482	0.096880	0.574820	0.000349	78.865555	-36.382500	-25.784620	-0.149799	0.000000	-0.006741	0.000000	0.000000	0.000000	-0.010862	-0.030427	0.077244	0.000000	0.000000	3.000000	81.000000	1.000000
14987.730815	0.096880	0.574820	0.000349	78.927605	-36.180542	-25.496750	-0.156012	0.000000	0.017456	0.000000	0.000000	0.000000	-0.010862	-0.030427	0.077244	0.000000	0.000000	3.000000	81.000000	1.000000
14987.734149	0.096961	0.574729	0.000624	78.927605	-36.180542	-25.496750	-0.156012	0.000000	0.017456	0.000000	0.000000	0.000000	0.024262	-0.027385	0.082409	0.000000	0.000000	3.000000	81.000000	1.000000
14987.737482	0.096961	0.574729	0.000624	78.927605	-36.180542	-25.496750	-0.156012	0.000000	0.017456	0.000000	0.000000	0.000000	0.024262	-0.027385	0.082409	0.000000	0.000000	3.000000	81.000000	1.000000
14987.740815	0.096961	0.574729	0.000624	78.996941	-35.942913	-25.171066	-0.156012	0.000000	0.017456	0.000000	0.000000	0.000000	0.024262	-0.027385	0.082409	0.000000	0.000000	3.000000	81.000000	1.000000
14987.744149	0.096961	0.574729	0.000624	78.996941	-35.942913	-25.171066	-0.156012	0.000000	0.017456	0.000000	0.000000	0.000000	0.024262	-0.027385	0.082409	0.000000	0.000000	3.000000	81.000000	1.000000
14987.747482	0.097090	0.574630	0.000913	78.996941	-35.942913	-25.171066	-0.156012	0.000000	0.017456	0.000000	0.000000	0.000000	0.038793	-0.029727	0.086605	0.000000	0.000000	3.000000	81.000000	1.000000
14987.750815	0.097090	0.574630	0.000913	79.053658	-35.738209	-24.900932	-0.151968	0.000000	0.031191	0.000000	0.000000	0.000000	0.038793	-0.029727	0.086605	0.000000	0.000000	3.000000	81.000000	1.000000
14987.754149	0.097090	0.574630	0.000913	79.053658	-35.738209	-24.900932	-0.151968	0.000000	0.031191	0.000000	0.000000	0.000000	0.038793	-0.029727	0.086605	0.000000	0.000000	3.000000	81.000000	1.000000
14987.757482	0.097090	0.574630	0.000913	79.053658	-35.738209	-24.900932	-0.151968	0.000000	0.031191	0.000000	0.000000	0.000000	0.038793	-0.029727	0.086605	0.000000	0.000000	3.000000	81.000000	1.000000
14987.760815	0.097421	0.574441	0.001293	79.091476	-35.612175	-24.741617	-0.145502	0.000000	0.045625	0.000000	0.000000	0.000000	0.099245	-0.056661	0.114136	0.000000	0.000000	3.000000	81.000000	1.000000
14987.764149	0.097421	0.574441	0.001293	79.091476	-35.612175	-24.741617	-0.145502	0.000000	0.045625	0.000000	0.000000	0.000000	0.099245	-0.056661	0.114136	0.000000	0.000000	3.000000	81.000000	1.000000
14987.767482	0.097421	0.574441	0.001293	79.091476	-35.612175	-24.741617	-0.145502	0.000000	0.045625	0.000000	0.000000	0.000000	0.099245	-0.056661	0.114136	0.000000	0.000000	3.000000	81.000000	1.000000
14987.770815	0.097421	0.574441	0.001293	79.104271	-35.590343	-24.724524	-0.128962	0.000000	0.064648	0.000000	0.000000	0.000000	0.099245	-0.056661	0.114136	0.000000	0.000000	3.000000	81.000000	1.000000
14987.774149	0.097552	0.574359	0.001375	79.104271	-35.590343	-24.724524	-0.128962	0.000000	0.064648	0.000000	0.000000	0.000000	0.039382	-0.024549	0.024721	0.000000	0.000000	3.000000	81.000000	1.000000
14987.777482	0.097552	0.574359	0.001375	79.104271	-35.590343	-24.724524	-0.128962	0.000000	0.064648	0.000000	0.000000	0.000000	0.039382	-0.024549	0.024721	0.000000	0.000000	3.000000	81.000000	1.000000
14987.780815	0.097552	0.574359	0.001375	79.109367	-35.619709	-24.767153	-0.128962	0.000000	0.064648	0.000000	0.000000	0.000000	0.039382	-0.024549	0.024721	0.000000	0.000000	3.000000	81.000000	1.000000
14987.784149	0.097552	0.574359	0.001375	79.109367	-35.619709	-24.767153	-0.128962	0.000000	0.064648	0.000000	0.000000	0.000000	0.039382	-0.024549	0.024721	0.000000	0.000000	3.000000	81.000000	1.000000
14987.787482	0.097648	0.574274	0.001399	79.109367	-35.619709	-24.767153	-0.128962	0.000000	0.064648	0.000000	0.000000	0.000000	0.028805	-0.025358	0.007048	0.000000	0.000000	3.000000	81.000000	1.000000
14987.790815	0.097648	0.574274	0.001399	79.117821	-35.656982	-24.816183	-0.122398	0.000000	0.068768	0.000000	0.000000	0.000000	0.028805	-0.025358	0.007048	0.000000	0.000000	3.000000	81.000000	1.000000
14987.794149	0.097648	0.574274	0.001399	79.117821	-35.656982	-24.816183	-0.122398	0.000000	0.068768	0.000000	0.000000	0.000000	0.028805	-0.025358	0.007048	0.000000	0.000000	3.000000	81.000000	1.000000
14987.797482	0.097648	0.574274	0.001399	79.117821	-35.656982	-24.816183	-0.122398	0.000000	0.068768	0.000000	0.000000	0.000000	0.028805	-0.025358	0.007048	0.000000	0.000000	3.000000	81.000000	1.000000
14987.800815	0.097764	0.574190	0.001195	79.122879	-35.674648	-24.842857	-0.117597	0.000000	0.069943	0.000000	0.000000	0.000000	0.034729	-0.025399	-0.061257	0.000000	1.000000	3.000000	81.000000	1.000000
14987.804149	0.097764	0.574190	0.001195	79.122879	-35.674648	-24.842857	-0.117597	0.000000	0.069943	0.000000	0.000000	0.000000	0.034729	-0.025399	-0.061257	0.000000	1.000000	3.000000	81.000000	1.000000
