# Supplementary material for: Haptic Guidance Needs to Be Intuitive Not Just Informative to Improve Human Motor Accuracy
Source: PLoS One. 2016 Mar 16;11(3):e0150912. doi: 10.1371/journal.pone.0150912 (PMC4794196; doi:10.1371/journal.pone.0150912)
Supplement: S1 Data — (ZIP) [file pone.0150912.s001.zip › Subject6/exp1_0082.txt]

Time	PosX	PosY	PosZ	RotX	RotY	RotZ	ForceX	ForceY	ForceZ	MomentX	MomentY	MomentZ	VelocityX	VelocityY	VelocityZ	CalibratedWeight	ButtonDown	Condition	Trial	Visual
14989.387482	-0.001994	0.472484	0.249427	72.177467	33.271931	39.051926	0.000000	0.000000	0.000000	0.000000	0.000000	0.000000	0.070397	0.017678	0.014093	0.000000	1.000000	3.000000	82.000000	0.000000
14989.390815	-0.001994	0.472484	0.249427	72.131416	33.164173	38.754326	-1.896495	0.000000	4.626370	0.000000	0.000000	0.000000	0.070397	0.017678	0.014093	0.000000	1.000000	3.000000	82.000000	0.000000
14989.394149	-0.001994	0.472484	0.249427	72.131416	33.164173	38.754326	-1.896495	0.000000	4.626370	0.000000	0.000000	0.000000	0.070397	0.017678	0.014093	0.000000	1.000000	3.000000	82.000000	0.000000
14989.397482	-0.001994	0.472484	0.249427	72.131416	33.164173	38.754326	-1.896495	0.000000	4.626370	0.000000	0.000000	0.000000	0.070397	0.017678	0.014093	0.000000	1.000000	3.000000	82.000000	0.000000
14989.400815	-0.002635	0.472893	0.250461	72.078461	33.013248	38.611069	-1.892461	0.000000	4.628022	0.000000	0.000000	0.000000	-0.192353	0.122765	0.310192	0.000000	1.000000	3.000000	82.000000	0.000000
14989.404149	-0.002635	0.472893	0.250461	72.078461	33.013248	38.611069	-1.892461	0.000000	4.628022	0.000000	0.000000	0.000000	-0.192353	0.122765	0.310192	0.000000	1.000000	3.000000	82.000000	0.000000
14989.407482	-0.002635	0.472893	0.250461	72.078461	33.013248	38.611069	-1.892461	0.000000	4.628022	0.000000	0.000000	0.000000	-0.192353	0.122765	0.310192	0.000000	1.000000	3.000000	82.000000	0.000000
14989.410815	-0.002635	0.472893	0.250461	72.002556	32.793598	38.393917	-1.895917	0.000000	4.626608	0.000000	0.000000	0.000000	-0.192353	0.122765	0.310192	0.000000	1.000000	3.000000	82.000000	0.000000
14989.414149	-0.002874	0.473182	0.251275	72.002556	32.793598	38.393917	-1.895917	0.000000	4.626608	0.000000	0.000000	0.000000	-0.071536	0.086747	0.244303	0.000000	1.000000	3.000000	82.000000	0.000000
14989.417482	-0.002874	0.473182	0.251275	72.002556	32.793598	38.393917	-1.895917	0.000000	4.626608	0.000000	0.000000	0.000000	-0.071536	0.086747	0.244303	0.000000	1.000000	3.000000	82.000000	0.000000
14989.420815	-0.003249	0.473304	0.252390	71.904114	32.634296	38.273232	-1.895917	0.000000	4.626608	0.000000	0.000000	0.000000	-0.112516	0.036653	0.334591	0.000000	1.000000	3.000000	82.000000	0.000000
14989.424149	-0.003249	0.473304	0.252390	71.904114	32.634296	38.273232	-1.895917	0.000000	4.626608	0.000000	0.000000	0.000000	-0.112516	0.036653	0.334591	0.000000	1.000000	3.000000	82.000000	0.000000
14989.427482	-0.003249	0.473304	0.252390	71.904114	32.634296	38.273232	-1.895917	0.000000	4.626608	0.000000	0.000000	0.000000	-0.112516	0.036653	0.334591	0.000000	1.000000	3.000000	82.000000	0.000000
14989.430815	-0.004132	0.473547	0.253654	72.013451	33.252621	38.951389	-1.893134	0.000000	4.627747	0.000000	0.000000	0.000000	-0.264945	0.072744	0.379206	0.000000	1.000000	3.000000	82.000000	0.000000
14989.434149	-0.004132	0.473547	0.253654	72.013451	33.252621	38.951389	-1.893134	0.000000	4.627747	0.000000	0.000000	0.000000	-0.264945	0.072744	0.379206	0.000000	1.000000	3.000000	82.000000	0.000000
14989.437482	-0.004132	0.473547	0.253654	72.013451	33.252621	38.951389	-1.893134	0.000000	4.627747	0.000000	0.000000	0.000000	-0.264945	0.072744	0.379206	0.000000	1.000000	3.000000	82.000000	0.000000
14989.440815	-0.004983	0.473747	0.254758	72.434296	35.133659	40.858936	-1.898851	0.000000	4.625404	0.000000	0.000000	0.000000	-0.255407	0.060189	0.331173	0.000000	1.000000	3.000000	82.000000	0.000000
14989.444149	-0.004983	0.473747	0.254758	72.434296	35.133659	40.858936	-1.898851	0.000000	4.625404	0.000000	0.000000	0.000000	-0.255407	0.060189	0.331173	0.000000	1.000000	3.000000	82.000000	0.000000
14989.447482	-0.004983	0.473747	0.254758	72.434296	35.133659	40.858936	-1.898851	0.000000	4.625404	0.000000	0.000000	0.000000	-0.255407	0.060189	0.331173	0.000000	1.000000	3.000000	82.000000	0.000000
14989.450815	-0.005702	0.473792	0.255832	72.870125	37.641216	43.406200	-1.905032	0.000000	4.622862	0.000000	0.000000	0.000000	-0.215504	0.013376	0.322093	0.000000	1.000000	3.000000	82.000000	0.000000
14989.454149	-0.005702	0.473792	0.255832	72.870125	37.641216	43.406200	-1.905032	0.000000	4.622862	0.000000	0.000000	0.000000	-0.215504	0.013376	0.322093	0.000000	1.000000	3.000000	82.000000	0.000000
14989.457482	-0.005702	0.473792	0.255832	72.870125	37.641216	43.406200	-1.905032	0.000000	4.622862	0.000000	0.000000	0.000000	-0.215504	0.013376	0.322093	0.000000	1.000000	3.000000	82.000000	0.000000
14989.460815	-0.006728	0.473819	0.257009	73.193825	40.273289	46.086185	-1.909292	0.000000	4.621104	0.000000	0.000000	0.000000	-0.307975	0.008277	0.353141	0.000000	1.000000	3.000000	82.000000	0.000000
14989.464149	-0.006728	0.473819	0.257009	73.193825	40.273289	46.086185	-1.909292	0.000000	4.621104	0.000000	0.000000	0.000000	-0.307975	0.008277	0.353141	0.000000	1.000000	3.000000	82.000000	0.000000
14989.467482	-0.006728	0.473819	0.257009	73.193825	40.273289	46.086185	-1.909292	0.000000	4.621104	0.000000	0.000000	0.000000	-0.307975	0.008277	0.353141	0.000000	1.000000	3.000000	82.000000	0.000000
14989.470815	-0.007928	0.473828	0.258196	73.448586	42.904026	48.650375	-1.917580	0.000000	4.617671	0.000000	0.000000	0.000000	-0.359966	0.002497	0.356004	0.000000	1.000000	3.000000	82.000000	0.000000
14989.474149	-0.007928	0.473828	0.258196	73.448586	42.904026	48.650375	-1.917580	0.000000	4.617671	0.000000	0.000000	0.000000	-0.359966	0.002497	0.356004	0.000000	1.000000	3.000000	82.000000	0.000000
14989.477482	-0.007928	0.473828	0.258196	73.448586	42.904026	48.650375	-1.917580	0.000000	4.617671	0.000000	0.000000	0.000000	-0.359966	0.002497	0.356004	0.000000	1.000000	3.000000	82.000000	0.000000
14989.480815	-0.009164	0.473814	0.259269	73.658623	45.489563	51.099106	-1.928350	0.000000	4.613184	0.000000	0.000000	0.000000	-0.370932	-0.004163	0.321912	0.000000	1.000000	3.000000	82.000000	0.000000
14989.484149	-0.009164	0.473814	0.259269	73.658623	45.489563	51.099106	-1.928350	0.000000	4.613184	0.000000	0.000000	0.000000	-0.370932	-0.004163	0.321912	0.000000	1.000000	3.000000	82.000000	0.000000
14989.487482	-0.009164	0.473814	0.259269	73.658623	45.489563	51.099106	-1.928350	0.000000	4.613184	0.000000	0.000000	0.000000	-0.370932	-0.004163	0.321912	0.000000	1.000000	3.000000	82.000000	0.000000
14989.490815	-0.010472	0.473662	0.260293	73.804832	48.018814	53.527328	-1.940265	0.000000	4.608185	0.000000	0.000000	0.000000	-0.392275	-0.045699	0.307208	0.000000	1.000000	3.000000	82.000000	0.000000
14989.494149	-0.010472	0.473662	0.260293	73.804832	48.018814	53.527328	-1.940265	0.000000	4.608185	0.000000	0.000000	0.000000	-0.392275	-0.045699	0.307208	0.000000	1.000000	3.000000	82.000000	0.000000
14989.497482	-0.010472	0.473662	0.260293	73.804832	48.018814	53.527328	-1.940265	0.000000	4.608185	0.000000	0.000000	0.000000	-0.392275	-0.045699	0.307208	0.000000	1.000000	3.000000	82.000000	0.000000
14989.500815	-0.011885	0.473528	0.261294	73.878418	50.486694	55.886547	-1.953420	0.000000	4.602624	0.000000	0.000000	0.000000	-0.423998	-0.040094	0.300482	0.000000	1.000000	3.000000	82.000000	0.000000
14989.504149	-0.011885	0.473528	0.261294	73.878418	50.486694	55.886547	-1.953420	0.000000	4.602624	0.000000	0.000000	0.000000	-0.423998	-0.040094	0.300482	0.000000	1.000000	3.000000	82.000000	0.000000
14989.507482	-0.011885	0.473528	0.261294	73.878418	50.486694	55.886547	-1.953420	0.000000	4.602624	0.000000	0.000000	0.000000	-0.423998	-0.040094	0.300482	0.000000	1.000000	3.000000	82.000000	0.000000
14989.510815	-0.013199	0.473373	0.262247	73.882347	52.842808	58.015732	-1.968141	0.000000	4.596349	0.000000	0.000000	0.000000	-0.394176	-0.046449	0.285785	0.000000	0.000000	3.000000	82.000000	0.000000
14989.514149	-0.013199	0.473373	0.262247	73.882347	52.842808	58.015732	-1.968141	0.000000	4.596349	0.000000	0.000000	0.000000	-0.394176	-0.046449	0.285785	0.000000	0.000000	3.000000	82.000000	0.000000
14989.517482	-0.013199	0.473373	0.262247	73.882347	52.842808	58.015732	-1.968141	0.000000	4.596349	0.000000	0.000000	0.000000	-0.394176	-0.046449	0.285785	0.000000	0.000000	3.000000	82.000000	0.000000
14989.520815	-0.014378	0.473275	0.263120	73.838562	54.997375	59.828339	-1.981534	0.000000	4.590590	0.000000	0.000000	0.000000	-0.353701	-0.029409	0.261799	0.000000	0.000000	3.000000	82.000000	0.000000
14989.524149	-0.014378	0.473275	0.263120	73.838562	54.997375	59.828339	-1.981534	0.000000	4.590590	0.000000	0.000000	0.000000	-0.353701	-0.029409	0.261799	0.000000	0.000000	3.000000	82.000000	0.000000
14989.527482	-0.014378	0.473275	0.263120	73.838562	54.997375	59.828339	-1.981534	0.000000	4.590590	0.000000	0.000000	0.000000	-0.353701	-0.029409	0.261799	0.000000	0.000000	3.000000	82.000000	0.000000
14989.530815	-0.015456	0.473234	0.263913	73.782593	56.860069	61.450439	-1.993314	0.000000	4.585488	0.000000	0.000000	0.000000	-0.323233	-0.012289	0.237925	0.000000	0.000000	3.000000	82.000000	0.000000
14989.534149	-0.015456	0.473234	0.263913	73.782593	56.860069	61.450439	-1.993314	0.000000	4.585488	0.000000	0.000000	0.000000	-0.323233	-0.012289	0.237925	0.000000	0.000000	3.000000	82.000000	0.000000
14989.537482	-0.015456	0.473234	0.263913	73.782593	56.860069	61.450439	-1.993314	0.000000	4.585488	0.000000	0.000000	0.000000	-0.323233	-0.012289	0.237925	0.000000	0.000000	3.000000	82.000000	0.000000
14989.540815	-0.016397	0.473271	0.264643	73.752556	58.383980	62.833153	-2.004005	0.000000	4.580826	0.000000	0.000000	0.000000	-0.282380	0.010936	0.219035	0.000000	0.000000	3.000000	82.000000	0.000000
14989.544149	-0.016397	0.473271	0.264643	73.752556	58.383980	62.833153	-2.004005	0.000000	4.580826	0.000000	0.000000	0.000000	-0.282380	0.010936	0.219035	0.000000	0.000000	3.000000	82.000000	0.000000
14989.547482	-0.016397	0.473271	0.264643	73.752556	58.383980	62.833153	-2.004005	0.000000	4.580826	0.000000	0.000000	0.000000	-0.282380	0.010936	0.219035	0.000000	0.000000	3.000000	82.000000	0.000000
14989.550815	-0.017268	0.473383	0.265217	73.808098	59.645565	64.024719	-2.013029	0.000000	4.576868	0.000000	0.000000	0.000000	-0.261251	0.033592	0.172372	0.000000	0.000000	3.000000	82.000000	0.000000
14989.554149	-0.017268	0.473383	0.265217	73.808098	59.645565	64.024719	-2.013029	0.000000	4.576868	0.000000	0.000000	0.000000	-0.261251	0.033592	0.172372	0.000000	0.000000	3.000000	82.000000	0.000000
14989.557482	-0.017268	0.473383	0.265217	73.808098	59.645565	64.024719	-2.013029	0.000000	4.576868	0.000000	0.000000	0.000000	-0.261251	0.033592	0.172372	0.000000	0.000000	3.000000	82.000000	0.000000
14989.560815	-0.017268	0.473383	0.265217	73.888016	60.739262	65.104172	-2.021955	0.000000	4.572931	0.000000	0.000000	0.000000	-0.261251	0.033592	0.172372	0.000000	0.000000	3.000000	82.000000	0.000000
14989.564149	-0.017929	0.473589	0.265595	73.888016	60.739262	65.104172	-2.021955	0.000000	4.572931	0.000000	0.000000	0.000000	-0.198390	0.061919	0.113109	0.000000	0.000000	3.000000	82.000000	0.000000
14989.567482	-0.017929	0.473589	0.265595	73.888016	60.739262	65.104172	-2.021955	0.000000	4.572931	0.000000	0.000000	0.000000	-0.198390	0.061919	0.113109	0.000000	0.000000	3.000000	82.000000	0.000000
14989.570815	-0.018415	0.473910	0.265789	73.949852	61.691425	66.045959	-2.021955	0.000000	4.572931	0.000000	0.000000	0.000000	-0.145682	0.096290	0.058347	0.000000	0.000000	3.000000	82.000000	0.000000
14989.574149	-0.018415	0.473910	0.265789	73.949852	61.691425	66.045959	-2.021955	0.000000	4.572931	0.000000	0.000000	0.000000	-0.145682	0.096290	0.058347	0.000000	0.000000	3.000000	82.000000	0.000000
14989.577482	-0.018415	0.473910	0.265789	73.949852	61.691425	66.045959	-2.021955	0.000000	4.572931	0.000000	0.000000	0.000000	-0.145682	0.096290	0.058347	0.000000	0.000000	3.000000	82.000000	0.000000
14989.580815	-0.018415	0.473910	0.265789	73.999054	62.502029	66.839302	-2.034800	0.000000	4.567230	0.000000	0.000000	0.000000	-0.145682	0.096290	0.058347	0.000000	0.000000	3.000000	82.000000	0.000000
14989.584149	-0.018689	0.474384	0.265771	73.999054	62.502029	66.839302	-2.034800	0.000000	4.567230	0.000000	0.000000	0.000000	-0.082281	0.142235	-0.005438	0.000000	0.000000	3.000000	82.000000	0.000000
14989.587482	-0.018689	0.474384	0.265771	73.999054	62.502029	66.839302	-2.034800	0.000000	4.567230	0.000000	0.000000	0.000000	-0.082281	0.142235	-0.005438	0.000000	0.000000	3.000000	82.000000	0.000000
14989.590815	-0.018716	0.474951	0.265497	74.053329	63.188442	67.484062	-2.034800	0.000000	4.567230	0.000000	0.000000	0.000000	-0.008171	0.169956	-0.082308	0.000000	0.000000	3.000000	82.000000	0.000000
14989.594149	-0.018716	0.474951	0.265497	74.053329	63.188442	67.484062	-2.034800	0.000000	4.567230	0.000000	0.000000	0.000000	-0.008171	0.169956	-0.082308	0.000000	0.000000	3.000000	82.000000	0.000000
14989.597482	-0.018716	0.474951	0.265497	74.053329	63.188442	67.484062	-2.034800	0.000000	4.567230	0.000000	0.000000	0.000000	-0.008171	0.169956	-0.082308	0.000000	0.000000	3.000000	82.000000	0.000000
14989.600815	-0.018716	0.474951	0.265497	74.177612	63.697777	67.876053	-2.040992	0.000000	4.564466	0.000000	0.000000	0.000000	-0.008171	0.169956	-0.082308	0.000000	0.000000	3.000000	82.000000	0.000000
14989.604149	-0.018497	0.475648	0.264964	74.177612	63.697777	67.876053	-2.040992	0.000000	4.564466	0.000000	0.000000	0.000000	0.065881	0.209292	-0.159668	0.000000	0.000000	3.000000	82.000000	0.000000
14989.607482	-0.018497	0.475648	0.264964	74.177612	63.697777	67.876053	-2.040992	0.000000	4.564466	0.000000	0.000000	0.000000	0.065881	0.209292	-0.159668	0.000000	0.000000	3.000000	82.000000	0.000000
14989.610815	-0.018099	0.476514	0.264139	74.404976	64.035675	67.999756	-2.040992	0.000000	4.564466	0.000000	0.000000	0.000000	0.119409	0.259872	-0.247500	0.000000	0.000000	3.000000	82.000000	0.000000
14989.614149	-0.018099	0.476514	0.264139	74.404976	64.035675	67.999756	-2.040992	0.000000	4.564466	0.000000	0.000000	0.000000	0.119409	0.259872	-0.247500	0.000000	0.000000	3.000000	82.000000	0.000000
14989.617482	-0.018099	0.476514	0.264139	74.404976	64.035675	67.999756	-2.040992	0.000000	4.564466	0.000000	0.000000	0.000000	0.119409	0.259872	-0.247500	0.000000	0.000000	3.000000	82.000000	0.000000
14989.620815	-0.017592	0.477548	0.263017	74.716370	64.330315	68.006622	-2.040837	0.000000	4.564535	0.000000	0.000000	0.000000	0.152124	0.309935	-0.336607	0.000000	0.000000	3.000000	82.000000	0.000000
14989.624149	-0.017592	0.477548	0.263017	74.716370	64.330315	68.006622	-2.040837	0.000000	4.564535	0.000000	0.000000	0.000000	0.152124	0.309935	-0.336607	0.000000	0.000000	3.000000	82.000000	0.000000
14989.627482	-0.017592	0.477548	0.263017	74.716370	64.330315	68.006622	-2.040837	0.000000	4.564535	0.000000	0.000000	0.000000	0.152124	0.309935	-0.336607	0.000000	0.000000	3.000000	82.000000	0.000000
14989.630815	-0.016976	0.478784	0.261563	75.081543	64.693657	68.034996	-2.040759	0.000000	4.564570	0.000000	0.000000	0.000000	0.184765	0.370840	-0.436256	0.000000	0.000000	3.000000	82.000000	0.000000
14989.634149	-0.016976	0.478784	0.261563	75.081543	64.693657	68.034996	-2.040759	0.000000	4.564570	0.000000	0.000000	0.000000	0.184765	0.370840	-0.436256	0.000000	0.000000	3.000000	82.000000	0.000000
14989.637482	-0.016976	0.478784	0.261563	75.081543	64.693657	68.034996	-2.040759	0.000000	4.564570	0.000000	0.000000	0.000000	0.184765	0.370840	-0.436256	0.000000	0.000000	3.000000	82.000000	0.000000
14989.640815	-0.016183	0.480081	0.259732	75.462982	65.231316	68.224869	-2.041257	0.000000	4.564347	0.000000	0.000000	0.000000	0.237709	0.389216	-0.549384	0.000000	0.000000	3.000000	82.000000	0.000000
14989.644149	-0.016183	0.480081	0.259732	75.462982	65.231316	68.224869	-2.041257	0.000000	4.564347	0.000000	0.000000	0.000000	0.237709	0.389216	-0.549384	0.000000	0.000000	3.000000	82.000000	0.000000
14989.647482	-0.016183	0.480081	0.259732	75.462982	65.231316	68.224869	-2.041257	0.000000	4.564347	0.000000	0.000000	0.000000	0.237709	0.389216	-0.549384	0.000000	0.000000	3.000000	82.000000	0.000000
14989.650815	-0.015318	0.481534	0.257497	75.813400	65.948364	68.631454	-2.041647	0.000000	4.564173	0.000000	0.000000	0.000000	0.259521	0.435865	-0.670446	0.000000	0.000000	3.000000	82.000000	0.000000
14989.654149	-0.015318	0.481534	0.257497	75.813400	65.948364	68.631454	-2.041647	0.000000	4.564173	0.000000	0.000000	0.000000	0.259521	0.435865	-0.670446	0.000000	0.000000	3.000000	82.000000	0.000000
14989.657482	-0.015318	0.481534	0.257497	75.813400	65.948364	68.631454	-2.041647	0.000000	4.564173	0.000000	0.000000	0.000000	0.259521	0.435865	-0.670446	0.000000	0.000000	3.000000	82.000000	0.000000
14989.660815	-0.014314	0.483157	0.254837	76.126610	66.734406	69.131958	-2.043635	0.000000	4.563283	0.000000	0.000000	0.000000	0.301148	0.486838	-0.798080	0.000000	0.000000	3.000000	82.000000	0.000000
14989.664149	-0.014314	0.483157	0.254837	76.126610	66.734406	69.131958	-2.043635	0.000000	4.563283	0.000000	0.000000	0.000000	0.301148	0.486838	-0.798080	0.000000	0.000000	3.000000	82.000000	0.000000
14989.667482	-0.014314	0.483157	0.254837	76.126610	66.734406	69.131958	-2.043635	0.000000	4.563283	0.000000	0.000000	0.000000	0.301148	0.486838	-0.798080	0.000000	0.000000	3.000000	82.000000	0.000000
14989.670815	-0.013209	0.484927	0.251790	76.418610	67.479202	69.609665	-2.046431	0.000000	4.562030	0.000000	0.000000	0.000000	0.331489	0.530932	-0.914106	0.000000	0.000000	3.000000	82.000000	0.000000
14989.674149	-0.013209	0.484927	0.251790	76.418610	67.479202	69.609665	-2.046431	0.000000	4.562030	0.000000	0.000000	0.000000	0.331489	0.530932	-0.914106	0.000000	0.000000	3.000000	82.000000	0.000000
14989.677482	-0.013209	0.484927	0.251790	76.418610	67.479202	69.609665	-2.046431	0.000000	4.562030	0.000000	0.000000	0.000000	0.331489	0.530932	-0.914106	0.000000	0.000000	3.000000	82.000000	0.000000
14989.680815	-0.012041	0.486820	0.248395	76.745949	68.086922	69.917862	-2.050379	0.000000	4.560257	0.000000	0.000000	0.000000	0.350672	0.568156	-1.018355	0.000000	0.000000	3.000000	82.000000	0.000000
14989.684149	-0.012041	0.486820	0.248395	76.745949	68.086922	69.917862	-2.050379	0.000000	4.560257	0.000000	0.000000	0.000000	0.350672	0.568156	-1.018355	0.000000	0.000000	3.000000	82.000000	0.000000
14989.687482	-0.012041	0.486820	0.248395	76.745949	68.086922	69.917862	-2.050379	0.000000	4.560257	0.000000	0.000000	0.000000	0.350672	0.568156	-1.018355	0.000000	0.000000	3.000000	82.000000	0.000000
14989.690815	-0.010711	0.488834	0.244679	77.150597	68.640350	70.100151	-2.055831	0.000000	4.557802	0.000000	0.000000	0.000000	0.398948	0.604185	-1.114953	0.000000	0.000000	3.000000	82.000000	0.000000
14989.694149	-0.010711	0.488834	0.244679	77.150597	68.640350	70.100151	-2.055831	0.000000	4.557802	0.000000	0.000000	0.000000	0.398948	0.604185	-1.114953	0.000000	0.000000	3.000000	82.000000	0.000000
14989.697482	-0.010711	0.488834	0.244679	77.150597	68.640350	70.100151	-2.055831	0.000000	4.557802	0.000000	0.000000	0.000000	0.398948	0.604185	-1.114953	0.000000	0.000000	3.000000	82.000000	0.000000
14989.700815	-0.009292	0.490948	0.240712	77.620445	69.189919	70.216415	-2.061191	0.000000	4.555381	0.000000	0.000000	0.000000	0.425735	0.633975	-1.189905	0.000000	0.000000	3.000000	82.000000	0.000000
14989.704149	-0.009292	0.490948	0.240712	77.620445	69.189919	70.216415	-2.061191	0.000000	4.555381	0.000000	0.000000	0.000000	0.425735	0.633975	-1.189905	0.000000	0.000000	3.000000	82.000000	0.000000
14989.707482	-0.009292	0.490948	0.240712	77.620445	69.189919	70.216415	-2.061191	0.000000	4.555381	0.000000	0.000000	0.000000	0.425735	0.633975	-1.189905	0.000000	0.000000	3.000000	82.000000	0.000000
14989.710815	-0.007688	0.493121	0.236558	78.137566	69.667892	70.200829	-2.067085	0.000000	4.552709	0.000000	0.000000	0.000000	0.481008	0.651928	-1.246377	0.000000	0.000000	3.000000	82.000000	0.000000
14989.714149	-0.007688	0.493121	0.236558	78.137566	69.667892	70.200829	-2.067085	0.000000	4.552709	0.000000	0.000000	0.000000	0.481008	0.651928	-1.246377	0.000000	0.000000	3.000000	82.000000	0.000000
14989.717482	-0.007688	0.493121	0.236558	78.137566	69.667892	70.200829	-2.067085	0.000000	4.552709	0.000000	0.000000	0.000000	0.481008	0.651928	-1.246377	0.000000	0.000000	3.000000	82.000000	0.000000
14989.720815	-0.005939	0.495336	0.232292	78.664383	69.277809	69.284538	-2.071597	0.000000	4.550658	0.000000	0.000000	0.000000	0.524816	0.664479	-1.279691	0.000000	0.000000	3.000000	82.000000	0.000000
14989.724149	-0.005939	0.495336	0.232292	78.664383	69.277809	69.284538	-2.071597	0.000000	4.550658	0.000000	0.000000	0.000000	0.524816	0.664479	-1.279691	0.000000	0.000000	3.000000	82.000000	0.000000
14989.727482	-0.005939	0.495336	0.232292	78.664383	69.277809	69.284538	-2.071597	0.000000	4.550658	0.000000	0.000000	0.000000	0.524816	0.664479	-1.279691	0.000000	0.000000	3.000000	82.000000	0.000000
14989.730815	-0.004145	0.497596	0.228011	79.119980	67.097656	66.791664	-2.074719	0.000000	4.549235	0.000000	0.000000	0.000000	0.538022	0.678001	-1.284440	0.000000	0.000000	3.000000	82.000000	0.000000
14989.734149	-0.004145	0.497596	0.228011	79.119980	67.097656	66.791664	-2.074719	0.000000	4.549235	0.000000	0.000000	0.000000	0.538022	0.678001	-1.284440	0.000000	0.000000	3.000000	82.000000	0.000000
14989.737482	-0.004145	0.497596	0.228011	79.119980	67.097656	66.791664	-2.074719	0.000000	4.549235	0.000000	0.000000	0.000000	0.538022	0.678001	-1.284440	0.000000	0.000000	3.000000	82.000000	0.000000
14989.740815	-0.002341	0.499878	0.223665	79.421410	63.425541	63.552589	-2.077347	0.000000	4.548036	0.000000	0.000000	0.000000	0.541185	0.684614	-1.303822	0.000000	0.000000	3.000000	82.000000	0.000000
14989.744149	-0.002341	0.499878	0.223665	79.421410	63.425541	63.552589	-2.077347	0.000000	4.548036	0.000000	0.000000	0.000000	0.541185	0.684614	-1.303822	0.000000	0.000000	3.000000	82.000000	0.000000
14989.747482	-0.002341	0.499878	0.223665	79.421410	63.425541	63.552589	-2.077347	0.000000	4.548036	0.000000	0.000000	0.000000	0.541185	0.684614	-1.303822	0.000000	0.000000	3.000000	82.000000	0.000000
14989.750815	-0.000528	0.502180	0.219253	79.562874	59.397640	60.391865	-2.080393	0.000000	4.546643	0.000000	0.000000	0.000000	0.544017	0.690718	-1.323413	0.000000	0.000000	3.000000	82.000000	0.000000
14989.754149	-0.000528	0.502180	0.219253	79.562874	59.397640	60.391865	-2.080393	0.000000	4.546643	0.000000	0.000000	0.000000	0.544017	0.690718	-1.323413	0.000000	0.000000	3.000000	82.000000	0.000000
14989.757482	-0.000528	0.502180	0.219253	79.562874	59.397640	60.391865	-2.080393	0.000000	4.546643	0.000000	0.000000	0.000000	0.544017	0.690718	-1.323413	0.000000	0.000000	3.000000	82.000000	0.000000
14989.760815	0.001389	0.504425	0.214747	79.580376	55.606003	57.188408	-2.083909	0.000000	4.545033	0.000000	0.000000	0.000000	0.575201	0.673585	-1.351829	0.000000	0.000000	3.000000	82.000000	0.000000
14989.764149	0.001389	0.504425	0.214747	79.580376	55.606003	57.188408	-2.083909	0.000000	4.545033	0.000000	0.000000	0.000000	0.575201	0.673585	-1.351829	0.000000	0.000000	3.000000	82.000000	0.000000
14989.767482	0.001389	0.504425	0.214747	79.580376	55.606003	57.188408	-2.083909	0.000000	4.545033	0.000000	0.000000	0.000000	0.575201	0.673585	-1.351829	0.000000	0.000000	3.000000	82.000000	0.000000
14989.770815	0.003312	0.506705	0.210155	79.505173	52.281361	54.073898	-2.086508	0.000000	4.543840	0.000000	0.000000	0.000000	0.576885	0.683956	-1.377489	0.000000	0.000000	3.000000	82.000000	0.000000
14989.774149	0.003312	0.506705	0.210155	79.505173	52.281361	54.073898	-2.086508	0.000000	4.543840	0.000000	0.000000	0.000000	0.576885	0.683956	-1.377489	0.000000	0.000000	3.000000	82.000000	0.000000
14989.777482	0.003312	0.506705	0.210155	79.505173	52.281361	54.073898	-2.086508	0.000000	4.543840	0.000000	0.000000	0.000000	0.576885	0.683956	-1.377489	0.000000	0.000000	3.000000	82.000000	0.000000
14989.780815	0.005177	0.508964	0.205499	79.374100	49.439976	51.656231	-2.089819	0.000000	4.542318	0.000000	0.000000	0.000000	0.559333	0.677748	-1.396958	0.000000	0.000000	3.000000	82.000000	0.000000
14989.784149	0.005177	0.508964	0.205499	79.374100	49.439976	51.656231	-2.089819	0.000000	4.542318	0.000000	0.000000	0.000000	0.559333	0.677748	-1.396958	0.000000	0.000000	3.000000	82.000000	0.000000
14989.787482	0.005177	0.508964	0.205499	79.374100	49.439976	51.656231	-2.089819	0.000000	4.542318	0.000000	0.000000	0.000000	0.559333	0.677748	-1.396958	0.000000	0.000000	3.000000	82.000000	0.000000
14989.790815	0.007046	0.511224	0.200827	79.227913	46.957443	49.698696	-2.094885	0.000000	4.539985	0.000000	0.000000	0.000000	0.560724	0.677901	-1.401481	0.000000	0.000000	3.000000	82.000000	0.000000
14989.794149	0.007046	0.511224	0.200827	79.227913	46.957443	49.698696	-2.094885	0.000000	4.539985	0.000000	0.000000	0.000000	0.560724	0.677901	-1.401481	0.000000	0.000000	3.000000	82.000000	0.000000
14989.797482	0.007046	0.511224	0.200827	79.227913	46.957443	49.698696	-2.094885	0.000000	4.539985	0.000000	0.000000	0.000000	0.560724	0.677901	-1.401481	0.000000	0.000000	3.000000	82.000000	0.000000
14989.800815	0.008949	0.513445	0.196109	79.116150	44.854183	47.737007	-2.100221	0.000000	4.537519	0.000000	0.000000	0.000000	0.571064	0.666238	-1.415410	0.000000	0.000000	3.000000	82.000000	0.000000
14989.804149	0.008949	0.513445	0.196109	79.116150	44.854183	47.737007	-2.100221	0.000000	4.537519	0.000000	0.000000	0.000000	0.571064	0.666238	-1.415410	0.000000	0.000000	3.000000	82.000000	0.000000
14989.807482	0.008949	0.513445	0.196109	79.116150	44.854183	47.737007	-2.100221	0.000000	4.537519	0.000000	0.000000	0.000000	0.571064	0.666238	-1.415410	0.000000	0.000000	3.000000	82.000000	0.000000
14989.810815	0.010793	0.515607	0.191331	79.046371	43.232128	46.311352	-2.105556	0.000000	4.535045	0.000000	0.000000	0.000000	0.553102	0.648646	-1.433619	0.000000	0.000000	3.000000	82.000000	0.000000
14989.814149	0.010793	0.515607	0.191331	79.046371	43.232128	46.311352	-2.105556	0.000000	4.535045	0.000000	0.000000	0.000000	0.553102	0.648646	-1.433619	0.000000	0.000000	3.000000	82.000000	0.000000
14989.817482	0.010793	0.515607	0.191331	79.046371	43.232128	46.311352	-2.105556	0.000000	4.535045	0.000000	0.000000	0.000000	0.553102	0.648646	-1.433619	0.000000	0.000000	3.000000	82.000000	0.000000
14989.820815	0.012608	0.517765	0.186504	79.087936	42.366798	45.970314	-2.112861	0.000000	4.531646	0.000000	0.000000	0.000000	0.544436	0.647350	-1.448012	0.000000	0.000000	3.000000	82.000000	0.000000
14989.824149	0.012608	0.517765	0.186504	79.087936	42.366798	45.970314	-2.112861	0.000000	4.531646	0.000000	0.000000	0.000000	0.544436	0.647350	-1.448012	0.000000	0.000000	3.000000	82.000000	0.000000
14989.827482	0.012608	0.517765	0.186504	79.087936	42.366798	45.970314	-2.112861	0.000000	4.531646	0.000000	0.000000	0.000000	0.544436	0.647350	-1.448012	0.000000	0.000000	3.000000	82.000000	0.000000
14989.830815	0.014392	0.519914	0.181594	79.276703	42.401169	46.644089	-2.121544	0.000000	4.527587	0.000000	0.000000	0.000000	0.535413	0.644630	-1.472950	0.000000	0.000000	3.000000	82.000000	0.000000
14989.834149	0.014392	0.519914	0.181594	79.276703	42.401169	46.644089	-2.121544	0.000000	4.527587	0.000000	0.000000	0.000000	0.535413	0.644630	-1.472950	0.000000	0.000000	3.000000	82.000000	0.000000
14989.837482	0.014392	0.519914	0.181594	79.276703	42.401169	46.644089	-2.121544	0.000000	4.527587	0.000000	0.000000	0.000000	0.535413	0.644630	-1.472950	0.000000	0.000000	3.000000	82.000000	0.000000
14989.840815	0.016146	0.522052	0.176601	79.508911	42.738567	47.333206	-2.132075	0.000000	4.522638	0.000000	0.000000	0.000000	0.526174	0.641424	-1.498010	0.000000	0.000000	3.000000	82.000000	0.000000
14989.844149	0.016146	0.522052	0.176601	79.508911	42.738567	47.333206	-2.132075	0.000000	4.522638	0.000000	0.000000	0.000000	0.526174	0.641424	-1.498010	0.000000	0.000000	3.000000	82.000000	0.000000
14989.847482	0.016146	0.522052	0.176601	79.508911	42.738567	47.333206	-2.132075	0.000000	4.522638	0.000000	0.000000	0.000000	0.526174	0.641424	-1.498010	0.000000	0.000000	3.000000	82.000000	0.000000
14989.850815	0.017900	0.524200	0.171574	79.735382	43.051689	47.519131	-2.144623	0.000000	4.516701	0.000000	0.000000	0.000000	0.526117	0.644551	-1.507851	0.000000	0.000000	3.000000	82.000000	0.000000
14989.854149	0.017900	0.524200	0.171574	79.735382	43.051689	47.519131	-2.144623	0.000000	4.516701	0.000000	0.000000	0.000000	0.526117	0.644551	-1.507851	0.000000	0.000000	3.000000	82.000000	0.000000
14989.857482	0.017900	0.524200	0.171574	79.735382	43.051689	47.519131	-2.144623	0.000000	4.516701	0.000000	0.000000	0.000000	0.526117	0.644551	-1.507851	0.000000	0.000000	3.000000	82.000000	0.000000
14989.860815	0.019562	0.526403	0.166459	79.949478	43.361404	47.826260	-2.158188	0.000000	4.510235	0.000000	0.000000	0.000000	0.498562	0.660789	-1.534715	0.000000	0.000000	3.000000	82.000000	0.000000
14989.864149	0.019562	0.526403	0.166459	79.949478	43.361404	47.826260	-2.158188	0.000000	4.510235	0.000000	0.000000	0.000000	0.498562	0.660789	-1.534715	0.000000	0.000000	3.000000	82.000000	0.000000
14989.867482	0.019562	0.526403	0.166459	79.949478	43.361404	47.826260	-2.158188	0.000000	4.510235	0.000000	0.000000	0.000000	0.498562	0.660789	-1.534715	0.000000	0.000000	3.000000	82.000000	0.000000
14989.870815	0.021163	0.528660	0.161288	80.156708	43.678333	48.825436	-2.175470	0.000000	4.501925	0.000000	0.000000	0.000000	0.480381	0.677307	-1.551169	0.000000	0.000000	3.000000	82.000000	0.000000
14989.874149	0.021163	0.528660	0.161288	80.156708	43.678333	48.825436	-2.175470	0.000000	4.501925	0.000000	0.000000	0.000000	0.480381	0.677307	-1.551169	0.000000	0.000000	3.000000	82.000000	0.000000
14989.877482	0.021163	0.528660	0.161288	80.156708	43.678333	48.825436	-2.175470	0.000000	4.501925	0.000000	0.000000	0.000000	0.480381	0.677307	-1.551169	0.000000	0.000000	3.000000	82.000000	0.000000
14989.880815	0.022821	0.530903	0.156066	80.371956	43.916451	49.942562	-2.195709	0.000000	4.492089	0.000000	0.000000	0.000000	0.497305	0.672762	-1.566539	0.000000	0.000000	3.000000	82.000000	0.000000
14989.884149	0.022821	0.530903	0.156066	80.371956	43.916451	49.942562	-2.195709	0.000000	4.492089	0.000000	0.000000	0.000000	0.497305	0.672762	-1.566539	0.000000	0.000000	3.000000	82.000000	0.000000
14989.887482	0.022821	0.530903	0.156066	80.371956	43.916451	49.942562	-2.195709	0.000000	4.492089	0.000000	0.000000	0.000000	0.497305	0.672762	-1.566539	0.000000	0.000000	3.000000	82.000000	0.000000
14989.890815	0.024592	0.533219	0.150835	80.611565	43.931683	50.394985	-2.216424	0.000000	4.481904	0.000000	0.000000	0.000000	0.531300	0.694859	-1.569286	0.000000	0.000000	3.000000	82.000000	0.000000
14989.894149	0.024592	0.533219	0.150835	80.611565	43.931683	50.394985	-2.216424	0.000000	4.481904	0.000000	0.000000	0.000000	0.531300	0.694859	-1.569286	0.000000	0.000000	3.000000	82.000000	0.000000
14989.897482	0.024592	0.533219	0.150835	80.611565	43.931683	50.394985	-2.216424	0.000000	4.481904	0.000000	0.000000	0.000000	0.531300	0.694859	-1.569286	0.000000	0.000000	3.000000	82.000000	0.000000
14989.900815	0.026444	0.535541	0.145604	80.893341	43.621380	49.738335	-2.235840	0.000000	4.472250	0.000000	0.000000	0.000000	0.555707	0.696466	-1.569335	0.000000	0.000000	3.000000	82.000000	0.000000
14989.904149	0.026444	0.535541	0.145604	80.893341	43.621380	49.738335	-2.235840	0.000000	4.472250	0.000000	0.000000	0.000000	0.555707	0.696466	-1.569335	0.000000	0.000000	3.000000	82.000000	0.000000
14989.907482	0.026444	0.535541	0.145604	80.893341	43.621380	49.738335	-2.235840	0.000000	4.472250	0.000000	0.000000	0.000000	0.555707	0.696466	-1.569335	0.000000	0.000000	3.000000	82.000000	0.000000
14989.910815	0.028292	0.537904	0.140410	81.207550	42.881966	48.603642	-2.254527	0.000000	4.462859	0.000000	0.000000	0.000000	0.554196	0.709098	-1.558302	0.000000	0.000000	3.000000	82.000000	0.000000
14989.914149	0.028292	0.537904	0.140410	81.207550	42.881966	48.603642	-2.254527	0.000000	4.462859	0.000000	0.000000	0.000000	0.554196	0.709098	-1.558302	0.000000	0.000000	3.000000	82.000000	0.000000
14989.917482	0.028292	0.537904	0.140410	81.207550	42.881966	48.603642	-2.254527	0.000000	4.462859	0.000000	0.000000	0.000000	0.554196	0.709098	-1.558302	0.000000	0.000000	3.000000	82.000000	0.000000
14989.920815	0.030108	0.540282	0.135297	81.546951	41.641842	47.295502	-2.274130	0.000000	4.452901	0.000000	0.000000	0.000000	0.544814	0.713317	-1.533953	0.000000	0.000000	3.000000	82.000000	0.000000
14989.924149	0.030108	0.540282	0.135297	81.546951	41.641842	47.295502	-2.274130	0.000000	4.452901	0.000000	0.000000	0.000000	0.544814	0.713317	-1.533953	0.000000	0.000000	3.000000	82.000000	0.000000
14989.927482	0.030108	0.540282	0.135297	81.546951	41.641842	47.295502	-2.274130	0.000000	4.452901	0.000000	0.000000	0.000000	0.544814	0.713317	-1.533953	0.000000	0.000000	3.000000	82.000000	0.000000
14989.930815	0.031812	0.542680	0.130309	81.875198	39.665096	46.122757	-2.294816	0.000000	4.442276	0.000000	0.000000	0.000000	0.511241	0.719396	-1.496331	0.000000	0.000000	3.000000	82.000000	0.000000
14989.934149	0.031812	0.542680	0.130309	81.875198	39.665096	46.122757	-2.294816	0.000000	4.442276	0.000000	0.000000	0.000000	0.511241	0.719396	-1.496331	0.000000	0.000000	3.000000	82.000000	0.000000
14989.937482	0.031812	0.542680	0.130309	81.875198	39.665096	46.122757	-2.294816	0.000000	4.442276	0.000000	0.000000	0.000000	0.511241	0.719396	-1.496331	0.000000	0.000000	3.000000	82.000000	0.000000
14989.940815	0.033522	0.545060	0.125507	82.138901	36.689682	44.276207	-2.318197	0.000000	4.430120	0.000000	0.000000	0.000000	0.513014	0.714066	-1.440512	0.000000	0.000000	3.000000	82.000000	0.000000
14989.944149	0.033522	0.545060	0.125507	82.138901	36.689682	44.276207	-2.318197	0.000000	4.430120	0.000000	0.000000	0.000000	0.513014	0.714066	-1.440512	0.000000	0.000000	3.000000	82.000000	0.000000
14989.947482	0.033522	0.545060	0.125507	82.138901	36.689682	44.276207	-2.318197	0.000000	4.430120	0.000000	0.000000	0.000000	0.513014	0.714066	-1.440512	0.000000	0.000000	3.000000	82.000000	0.000000
14989.950815	0.035374	0.547452	0.120844	82.302162	32.972069	41.203014	-2.340350	0.000000	4.418457	0.000000	0.000000	0.000000	0.555603	0.717599	-1.399013	0.000000	0.000000	3.000000	82.000000	0.000000
14989.954149	0.035374	0.547452	0.120844	82.302162	32.972069	41.203014	-2.340350	0.000000	4.418457	0.000000	0.000000	0.000000	0.555603	0.717599	-1.399013	0.000000	0.000000	3.000000	82.000000	0.000000
14989.957482	0.035374	0.547452	0.120844	82.302162	32.972069	41.203014	-2.340350	0.000000	4.418457	0.000000	0.000000	0.000000	0.555603	0.717599	-1.399013	0.000000	0.000000	3.000000	82.000000	0.000000
14989.960815	0.037392	0.549808	0.116307	82.388748	29.148413	37.430256	-2.357942	0.000000	4.409094	0.000000	0.000000	0.000000	0.605491	0.706751	-1.361162	0.000000	0.000000	3.000000	82.000000	0.000000
14989.964149	0.037392	0.549808	0.116307	82.388748	29.148413	37.430256	-2.357942	0.000000	4.409094	0.000000	0.000000	0.000000	0.605491	0.706751	-1.361162	0.000000	0.000000	3.000000	82.000000	0.000000
14989.967482	0.037392	0.549808	0.116307	82.388748	29.148413	37.430256	-2.357942	0.000000	4.409094	0.000000	0.000000	0.000000	0.605491	0.706751	-1.361162	0.000000	0.000000	3.000000	82.000000	0.000000
14989.970815	0.039463	0.552156	0.111861	82.420837	25.655298	33.885803	-2.369946	0.000000	4.402653	0.000000	0.000000	0.000000	0.621268	0.704267	-1.333808	0.000000	0.000000	3.000000	82.000000	0.000000
14989.974149	0.039463	0.552156	0.111861	82.420837	25.655298	33.885803	-2.369946	0.000000	4.402653	0.000000	0.000000	0.000000	0.621268	0.704267	-1.333808	0.000000	0.000000	3.000000	82.000000	0.000000
14989.977482	0.039463	0.552156	0.111861	82.420837	25.655298	33.885803	-2.369946	0.000000	4.402653	0.000000	0.000000	0.000000	0.621268	0.704267	-1.333808	0.000000	0.000000	3.000000	82.000000	0.000000
14989.980815	0.041588	0.554485	0.107529	82.426140	22.469627	31.126217	-2.379767	0.000000	4.397352	0.000000	0.000000	0.000000	0.637373	0.698666	-1.299634	0.000000	0.000000	3.000000	82.000000	0.000000
14989.984149	0.041588	0.554485	0.107529	82.426140	22.469627	31.126217	-2.379767	0.000000	4.397352	0.000000	0.000000	0.000000	0.637373	0.698666	-1.299634	0.000000	0.000000	3.000000	82.000000	0.000000
14989.987482	0.041588	0.554485	0.107529	82.426140	22.469627	31.126217	-2.379767	0.000000	4.397352	0.000000	0.000000	0.000000	0.637373	0.698666	-1.299634	0.000000	0.000000	3.000000	82.000000	0.000000
14989.990815	0.043655	0.556741	0.103271	82.447731	19.293774	28.493147	-2.386714	0.000000	4.393586	0.000000	0.000000	0.000000	0.620369	0.676927	-1.277408	0.000000	0.000000	3.000000	82.000000	0.000000
14989.994149	0.043655	0.556741	0.103271	82.447731	19.293774	28.493147	-2.386714	0.000000	4.393586	0.000000	0.000000	0.000000	0.620369	0.676927	-1.277408	0.000000	0.000000	3.000000	82.000000	0.000000
14989.997482	0.043655	0.556741	0.103271	82.447731	19.293774	28.493147	-2.386714	0.000000	4.393586	0.000000	0.000000	0.000000	0.620369	0.676927	-1.277408	0.000000	0.000000	3.000000	82.000000	0.000000
14990.000815	0.045670	0.558946	0.099105	82.494019	15.903787	25.229223	-2.394756	0.000000	4.389208	0.000000	0.000000	0.000000	0.604292	0.661514	-1.249546	0.000000	0.000000	3.000000	82.000000	0.000000
14990.004149	0.045670	0.558946	0.099105	82.494019	15.903787	25.229223	-2.394756	0.000000	4.389208	0.000000	0.000000	0.000000	0.604292	0.661514	-1.249546	0.000000	0.000000	3.000000	82.000000	0.000000
14990.007482	0.045670	0.558946	0.099105	82.494019	15.903787	25.229223	-2.394756	0.000000	4.389208	0.000000	0.000000	0.000000	0.604292	0.661514	-1.249546	0.000000	0.000000	3.000000	82.000000	0.000000
14990.010815	0.047527	0.561053	0.095034	82.552917	12.378954	21.603432	-2.403553	0.000000	4.384397	0.000000	0.000000	0.000000	0.557067	0.632127	-1.221548	0.000000	0.000000	3.000000	82.000000	0.000000
14990.014149	0.047527	0.561053	0.095034	82.552917	12.378954	21.603432	-2.403553	0.000000	4.384397	0.000000	0.000000	0.000000	0.557067	0.632127	-1.221548	0.000000	0.000000	3.000000	82.000000	0.000000
14990.017482	0.047527	0.561053	0.095034	82.552917	12.378954	21.603432	-2.403553	0.000000	4.384397	0.000000	0.000000	0.000000	0.557067	0.632127	-1.221548	0.000000	0.000000	3.000000	82.000000	0.000000
14990.020815	0.049264	0.563159	0.091138	82.586189	9.054487	18.305586	-2.416834	0.000000	4.377090	0.000000	0.000000	0.000000	0.521098	0.631825	-1.168577	0.000000	0.000000	3.000000	82.000000	0.000000
14990.024149	0.049264	0.563159	0.091138	82.586189	9.054487	18.305586	-2.416834	0.000000	4.377090	0.000000	0.000000	0.000000	0.521098	0.631825	-1.168577	0.000000	0.000000	3.000000	82.000000	0.000000
14990.027482	0.049264	0.563159	0.091138	82.586189	9.054487	18.305586	-2.416834	0.000000	4.377090	0.000000	0.000000	0.000000	0.521098	0.631825	-1.168577	0.000000	0.000000	3.000000	82.000000	0.000000
14990.030815	0.050880	0.565162	0.087363	82.582939	6.304275	15.716607	-2.432020	0.000000	4.368670	0.000000	0.000000	0.000000	0.484750	0.600938	-1.132678	0.000000	0.000000	3.000000	82.000000	0.000000
14990.034149	0.050880	0.565162	0.087363	82.582939	6.304275	15.716607	-2.432020	0.000000	4.368670	0.000000	0.000000	0.000000	0.484750	0.600938	-1.132678	0.000000	0.000000	3.000000	82.000000	0.000000
14990.037482	0.050880	0.565162	0.087363	82.582939	6.304275	15.716607	-2.432020	0.000000	4.368670	0.000000	0.000000	0.000000	0.484750	0.600938	-1.132678	0.000000	0.000000	3.000000	82.000000	0.000000
14990.040815	0.052326	0.567096	0.083709	82.557846	4.510595	13.924912	-2.450509	0.000000	4.358326	0.000000	0.000000	0.000000	0.433897	0.579984	-1.096153	0.000000	0.000000	3.000000	82.000000	0.000000
14990.044149	0.052326	0.567096	0.083709	82.557846	4.510595	13.924912	-2.450509	0.000000	4.358326	0.000000	0.000000	0.000000	0.433897	0.579984	-1.096153	0.000000	0.000000	3.000000	82.000000	0.000000
14990.047482	0.052326	0.567096	0.083709	82.557846	4.510595	13.924912	-2.450509	0.000000	4.358326	0.000000	0.000000	0.000000	0.433897	0.579984	-1.096153	0.000000	0.000000	3.000000	82.000000	0.000000
14990.050815	0.053737	0.568951	0.080189	82.526512	3.838478	12.990774	-2.383708	0.000000	4.185444	0.000000	0.000000	0.000000	0.423294	0.556697	-1.055826	0.000000	0.000000	3.000000	82.000000	0.000000
14990.054149	0.053737	0.568951	0.080189	82.526512	3.838478	12.990774	-2.383708	0.000000	4.185444	0.000000	0.000000	0.000000	0.423294	0.556697	-1.055826	0.000000	0.000000	3.000000	82.000000	0.000000
14990.057482	0.053737	0.568951	0.080189	82.526512	3.838478	12.990774	-2.383708	0.000000	4.185444	0.000000	0.000000	0.000000	0.423294	0.556697	-1.055826	0.000000	0.000000	3.000000	82.000000	0.000000
14990.060815	0.055034	0.570754	0.076769	82.495667	4.116556	13.312666	-2.313159	0.000000	4.009473	0.000000	0.000000	0.000000	0.389083	0.540724	-1.026052	0.000000	0.000000	3.000000	82.000000	0.000000
14990.064149	0.055034	0.570754	0.076769	82.495667	4.116556	13.312666	-2.313159	0.000000	4.009473	0.000000	0.000000	0.000000	0.389083	0.540724	-1.026052	0.000000	0.000000	3.000000	82.000000	0.000000
14990.067482	0.055034	0.570754	0.076769	82.495667	4.116556	13.312666	-2.313159	0.000000	4.009473	0.000000	0.000000	0.000000	0.389083	0.540724	-1.026052	0.000000	0.000000	3.000000	82.000000	0.000000
14990.070815	0.056145	0.572476	0.073465	82.465034	4.433051	14.210790	-2.248312	0.000000	3.838465	0.000000	0.000000	0.000000	0.333275	0.516678	-0.991394	0.000000	0.000000	3.000000	82.000000	0.000000
14990.074149	0.056145	0.572476	0.073465	82.465034	4.433051	14.210790	-2.248312	0.000000	3.838465	0.000000	0.000000	0.000000	0.333275	0.516678	-0.991394	0.000000	0.000000	3.000000	82.000000	0.000000
14990.077482	0.056145	0.572476	0.073465	82.465034	4.433051	14.210790	-2.248312	0.000000	3.838465	0.000000	0.000000	0.000000	0.333275	0.516678	-0.991394	0.000000	0.000000	3.000000	82.000000	0.000000
14990.080815	0.057143	0.574093	0.070215	82.436829	4.571483	15.503870	-2.192766	0.000000	3.673232	0.000000	0.000000	0.000000	0.299480	0.485151	-0.975014	0.000000	0.000000	3.000000	82.000000	0.000000
14990.084149	0.057143	0.574093	0.070215	82.436829	4.571483	15.503870	-2.192766	0.000000	3.673232	0.000000	0.000000	0.000000	0.299480	0.485151	-0.975014	0.000000	0.000000	3.000000	82.000000	0.000000
14990.087482	0.057143	0.574093	0.070215	82.436829	4.571483	15.503870	-2.192766	0.000000	3.673232	0.000000	0.000000	0.000000	0.299480	0.485151	-0.975014	0.000000	0.000000	3.000000	82.000000	0.000000
14990.090815	0.058183	0.575597	0.067027	82.418045	4.710709	16.356236	-2.142853	0.000000	3.510730	0.000000	0.000000	0.000000	0.311934	0.451238	-0.956234	0.000000	0.000000	3.000000	82.000000	0.000000
14990.094149	0.058183	0.575597	0.067027	82.418045	4.710709	16.356236	-2.142853	0.000000	3.510730	0.000000	0.000000	0.000000	0.311934	0.451238	-0.956234	0.000000	0.000000	3.000000	82.000000	0.000000
14990.097482	0.058183	0.575597	0.067027	82.418045	4.710709	16.356236	-2.142853	0.000000	3.510730	0.000000	0.000000	0.000000	0.311934	0.451238	-0.956234	0.000000	0.000000	3.000000	82.000000	0.000000
14990.100815	0.059308	0.577011	0.063852	82.405418	4.850682	16.547888	-2.090864	0.000000	3.351357	0.000000	0.000000	0.000000	0.337608	0.423982	-0.952516	0.000000	0.000000	3.000000	82.000000	0.000000
14990.104149	0.059308	0.577011	0.063852	82.405418	4.850682	16.547888	-2.090864	0.000000	3.351357	0.000000	0.000000	0.000000	0.337608	0.423982	-0.952516	0.000000	0.000000	3.000000	82.000000	0.000000
14990.107482	0.059308	0.577011	0.063852	82.405418	4.850682	16.547888	-2.090864	0.000000	3.351357	0.000000	0.000000	0.000000	0.337608	0.423982	-0.952516	0.000000	0.000000	3.000000	82.000000	0.000000
14990.110815	0.060445	0.578306	0.060705	82.401985	4.945176	16.612968	-2.034596	0.000000	3.192605	0.000000	0.000000	0.000000	0.340935	0.388583	-0.944167	0.000000	0.000000	3.000000	82.000000	0.000000
14990.114149	0.060445	0.578306	0.060705	82.401985	4.945176	16.612968	-2.034596	0.000000	3.192605	0.000000	0.000000	0.000000	0.340935	0.388583	-0.944167	0.000000	0.000000	3.000000	82.000000	0.000000
14990.117482	0.060445	0.578306	0.060705	82.401985	4.945176	16.612968	-2.034596	0.000000	3.192605	0.000000	0.000000	0.000000	0.340935	0.388583	-0.944167	0.000000	0.000000	3.000000	82.000000	0.000000
14990.120815	0.061534	0.579466	0.057514	82.409866	4.802727	16.442944	-1.977774	0.000000	3.035244	0.000000	0.000000	0.000000	0.326771	0.348177	-0.957346	0.000000	0.000000	3.000000	82.000000	0.000000
14990.124149	0.061534	0.579466	0.057514	82.409866	4.802727	16.442944	-1.977774	0.000000	3.035244	0.000000	0.000000	0.000000	0.326771	0.348177	-0.957346	0.000000	0.000000	3.000000	82.000000	0.000000
14990.127482	0.061534	0.579466	0.057514	82.409866	4.802727	16.442944	-1.977774	0.000000	3.035244	0.000000	0.000000	0.000000	0.326771	0.348177	-0.957346	0.000000	0.000000	3.000000	82.000000	0.000000
14990.130815	0.062636	0.580531	0.054368	82.424103	4.230872	15.859911	-1.923312	0.000000	2.875686	0.000000	0.000000	0.000000	0.330701	0.319381	-0.943609	0.000000	0.000000	3.000000	82.000000	0.000000
14990.134149	0.062636	0.580531	0.054368	82.424103	4.230872	15.859911	-1.923312	0.000000	2.875686	0.000000	0.000000	0.000000	0.330701	0.319381	-0.943609	0.000000	0.000000	3.000000	82.000000	0.000000
14990.137482	0.062636	0.580531	0.054368	82.424103	4.230872	15.859911	-1.923312	0.000000	2.875686	0.000000	0.000000	0.000000	0.330701	0.319381	-0.943609	0.000000	0.000000	3.000000	82.000000	0.000000
14990.140815	0.063750	0.581483	0.051253	82.442360	3.248961	15.325227	-1.868195	0.000000	2.718418	0.000000	0.000000	0.000000	0.334045	0.285518	-0.934545	0.000000	0.000000	3.000000	82.000000	0.000000
14990.144149	0.063750	0.581483	0.051253	82.442360	3.248961	15.325227	-1.868195	0.000000	2.718418	0.000000	0.000000	0.000000	0.334045	0.285518	-0.934545	0.000000	0.000000	3.000000	82.000000	0.000000
14990.147482	0.063750	0.581483	0.051253	82.442360	3.248961	15.325227	-1.868195	0.000000	2.718418	0.000000	0.000000	0.000000	0.334045	0.285518	-0.934545	0.000000	0.000000	3.000000	82.000000	0.000000
14990.150815	0.064972	0.582342	0.048173	82.459457	1.979204	15.088937	-1.812521	0.000000	2.562660	0.000000	0.000000	0.000000	0.366794	0.257836	-0.924092	0.000000	0.000000	3.000000	82.000000	0.000000
14990.154149	0.064972	0.582342	0.048173	82.459457	1.979204	15.088937	-1.812521	0.000000	2.562660	0.000000	0.000000	0.000000	0.366794	0.257836	-0.924092	0.000000	0.000000	3.000000	82.000000	0.000000
14990.157482	0.064972	0.582342	0.048173	82.459457	1.979204	15.088937	-1.812521	0.000000	2.562660	0.000000	0.000000	0.000000	0.366794	0.257836	-0.924092	0.000000	0.000000	3.000000	82.000000	0.000000
14990.160815	0.066428	0.583093	0.045158	82.469933	0.321450	14.020887	-1.751389	0.000000	2.408645	0.000000	0.000000	0.000000	0.436663	0.225371	-0.904513	0.000000	0.000000	3.000000	82.000000	0.000000
14990.164149	0.066428	0.583093	0.045158	82.469933	0.321450	14.020887	-1.751389	0.000000	2.408645	0.000000	0.000000	0.000000	0.436663	0.225371	-0.904513	0.000000	0.000000	3.000000	82.000000	0.000000
14990.167482	0.066428	0.583093	0.045158	82.469933	0.321450	14.020887	-1.751389	0.000000	2.408645	0.000000	0.000000	0.000000	0.436663	0.225371	-0.904513	0.000000	0.000000	3.000000	82.000000	0.000000
14990.170815	0.068159	0.583794	0.042187	82.452049	-1.897139	11.630302	-1.678611	0.000000	2.257893	0.000000	0.000000	0.000000	0.519264	0.210180	-0.891321	0.000000	0.000000	3.000000	82.000000	0.000000
14990.174149	0.068159	0.583794	0.042187	82.452049	-1.897139	11.630302	-1.678611	0.000000	2.257893	0.000000	0.000000	0.000000	0.519264	0.210180	-0.891321	0.000000	0.000000	3.000000	82.000000	0.000000
14990.177482	0.068159	0.583794	0.042187	82.452049	-1.897139	11.630302	-1.678611	0.000000	2.257893	0.000000	0.000000	0.000000	0.519264	0.210180	-0.891321	0.000000	0.000000	3.000000	82.000000	0.000000
14990.180815	0.069972	0.584446	0.039284	82.362511	-4.755447	8.663269	-1.592067	0.000000	2.109339	0.000000	0.000000	0.000000	0.544134	0.195486	-0.870823	0.000000	0.000000	3.000000	82.000000	0.000000
14990.184149	0.069972	0.584446	0.039284	82.362511	-4.755447	8.663269	-1.592067	0.000000	2.109339	0.000000	0.000000	0.000000	0.544134	0.195486	-0.870823	0.000000	0.000000	3.000000	82.000000	0.000000
14990.187482	0.069972	0.584446	0.039284	82.362511	-4.755447	8.663269	-1.592067	0.000000	2.109339	0.000000	0.000000	0.000000	0.544134	0.195486	-0.870823	0.000000	0.000000	3.000000	82.000000	0.000000
14990.190815	0.071818	0.585058	0.036433	82.136604	-8.184035	5.687915	-1.501378	0.000000	1.964202	0.000000	0.000000	0.000000	0.553798	0.183808	-0.855367	0.000000	0.000000	3.000000	82.000000	0.000000
14990.194149	0.071818	0.585058	0.036433	82.136604	-8.184035	5.687915	-1.501378	0.000000	1.964202	0.000000	0.000000	0.000000	0.553798	0.183808	-0.855367	0.000000	0.000000	3.000000	82.000000	0.000000
14990.197482	0.071818	0.585058	0.036433	82.136604	-8.184035	5.687915	-1.501378	0.000000	1.964202	0.000000	0.000000	0.000000	0.553798	0.183808	-0.855367	0.000000	0.000000	3.000000	82.000000	0.000000
14990.200815	0.073749	0.585644	0.033666	81.764984	-12.025106	2.187354	-1.409079	0.000000	1.821641	0.000000	0.000000	0.000000	0.579259	0.175585	-0.830131	0.000000	0.000000	3.000000	82.000000	0.000000
14990.204149	0.073749	0.585644	0.033666	81.764984	-12.025106	2.187354	-1.409079	0.000000	1.821641	0.000000	0.000000	0.000000	0.579259	0.175585	-0.830131	0.000000	0.000000	3.000000	82.000000	0.000000
14990.207482	0.073749	0.585644	0.033666	81.764984	-12.025106	2.187354	-1.409079	0.000000	1.821641	0.000000	0.000000	0.000000	0.579259	0.175585	-0.830131	0.000000	0.000000	3.000000	82.000000	0.000000
14990.210815	0.075848	0.586201	0.030905	81.264191	-15.934942	-2.069491	-1.312536	0.000000	1.683286	0.000000	0.000000	0.000000	0.629579	0.167109	-0.828247	0.000000	0.000000	3.000000	82.000000	0.000000
14990.214149	0.075848	0.586201	0.030905	81.264191	-15.934942	-2.069491	-1.312536	0.000000	1.683286	0.000000	0.000000	0.000000	0.629579	0.167109	-0.828247	0.000000	0.000000	3.000000	82.000000	0.000000
14990.217482	0.075848	0.586201	0.030905	81.264191	-15.934942	-2.069491	-1.312536	0.000000	1.683286	0.000000	0.000000	0.000000	0.629579	0.167109	-0.828247	0.000000	0.000000	3.000000	82.000000	0.000000
14990.220815	0.078047	0.586695	0.028190	80.680969	-19.413870	-6.318389	-1.207606	0.000000	1.545245	0.000000	0.000000	0.000000	0.659877	0.148360	-0.814534	0.000000	0.000000	3.000000	82.000000	0.000000
14990.224149	0.078047	0.586695	0.028190	80.680969	-19.413870	-6.318389	-1.207606	0.000000	1.545245	0.000000	0.000000	0.000000	0.659877	0.148360	-0.814534	0.000000	0.000000	3.000000	82.000000	0.000000
14990.227482	0.078047	0.586695	0.028190	80.680969	-19.413870	-6.318389	-1.207606	0.000000	1.545245	0.000000	0.000000	0.000000	0.659877	0.148360	-0.814534	0.000000	0.000000	3.000000	82.000000	0.000000
14990.230815	0.080286	0.587161	0.025434	80.077461	-22.305153	-9.727868	-1.097626	0.000000	1.409489	0.000000	0.000000	0.000000	0.671549	0.139653	-0.826847	0.000000	0.000000	3.000000	82.000000	0.000000
14990.234149	0.080286	0.587161	0.025434	80.077461	-22.305153	-9.727868	-1.097626	0.000000	1.409489	0.000000	0.000000	0.000000	0.671549	0.139653	-0.826847	0.000000	0.000000	3.000000	82.000000	0.000000
14990.237482	0.080286	0.587161	0.025434	80.077461	-22.305153	-9.727868	-1.097626	0.000000	1.409489	0.000000	0.000000	0.000000	0.671549	0.139653	-0.826847	0.000000	0.000000	3.000000	82.000000	0.000000
14990.240815	0.082551	0.587573	0.022710	79.480476	-24.559677	-11.823441	-0.985701	0.000000	1.271681	0.000000	0.000000	0.000000	0.679536	0.123833	-0.817175	0.000000	0.000000	3.000000	82.000000	0.000000
14990.244149	0.082551	0.587573	0.022710	79.480476	-24.559677	-11.823441	-0.985701	0.000000	1.271681	0.000000	0.000000	0.000000	0.679536	0.123833	-0.817175	0.000000	0.000000	3.000000	82.000000	0.000000
14990.247482	0.082551	0.587573	0.022710	79.480476	-24.559677	-11.823441	-0.985701	0.000000	1.271681	0.000000	0.000000	0.000000	0.679536	0.123833	-0.817175	0.000000	0.000000	3.000000	82.000000	0.000000
14990.250815	0.084707	0.587934	0.020042	78.922813	-26.388004	-13.103990	-0.872445	0.000000	1.135485	0.000000	0.000000	0.000000	0.646770	0.108348	-0.800327	0.000000	0.000000	3.000000	82.000000	0.000000
14990.254149	0.084707	0.587934	0.020042	78.922813	-26.388004	-13.103990	-0.872445	0.000000	1.135485	0.000000	0.000000	0.000000	0.646770	0.108348	-0.800327	0.000000	0.000000	3.000000	82.000000	0.000000
14990.257482	0.084707	0.587934	0.020042	78.922813	-26.388004	-13.103990	-0.872445	0.000000	1.135485	0.000000	0.000000	0.000000	0.646770	0.108348	-0.800327	0.000000	0.000000	3.000000	82.000000	0.000000
14990.260815	0.086819	0.588253	0.017396	78.403694	-27.818083	-14.493859	-0.764650	0.000000	1.002097	0.000000	0.000000	0.000000	0.633696	0.095457	-0.793718	0.000000	0.000000	3.000000	82.000000	0.000000
14990.264149	0.086819	0.588253	0.017396	78.403694	-27.818083	-14.493859	-0.764650	0.000000	1.002097	0.000000	0.000000	0.000000	0.633696	0.095457	-0.793718	0.000000	0.000000	3.000000	82.000000	0.000000
14990.267482	0.086819	0.588253	0.017396	78.403694	-27.818083	-14.493859	-0.764650	0.000000	1.002097	0.000000	0.000000	0.000000	0.633696	0.095457	-0.793718	0.000000	0.000000	3.000000	82.000000	0.000000
14990.270815	0.088895	0.588566	0.014806	77.953545	-28.891226	-16.067167	-0.659034	0.000000	0.869811	0.000000	0.000000	0.000000	0.622712	0.093940	-0.777127	0.000000	0.000000	3.000000	82.000000	0.000000
14990.274149	0.088895	0.588566	0.014806	77.953545	-28.891226	-16.067167	-0.659034	0.000000	0.869811	0.000000	0.000000	0.000000	0.622712	0.093940	-0.777127	0.000000	0.000000	3.000000	82.000000	0.000000
14990.277482	0.088895	0.588566	0.014806	77.953545	-28.891226	-16.067167	-0.659034	0.000000	0.869811	0.000000	0.000000	0.000000	0.622712	0.093940	-0.777127	0.000000	0.000000	3.000000	82.000000	0.000000
14990.280815	0.090791	0.588845	0.012241	77.612144	-29.555683	-17.410963	-0.555249	0.000000	0.740290	0.000000	0.000000	0.000000	0.568759	0.083688	-0.769413	0.000000	0.000000	3.000000	82.000000	0.000000
14990.284149	0.090791	0.588845	0.012241	77.612144	-29.555683	-17.410963	-0.555249	0.000000	0.740290	0.000000	0.000000	0.000000	0.568759	0.083688	-0.769413	0.000000	0.000000	3.000000	82.000000	0.000000
14990.287482	0.090791	0.588845	0.012241	77.612144	-29.555683	-17.410963	-0.555249	0.000000	0.740290	0.000000	0.000000	0.000000	0.568759	0.083688	-0.769413	0.000000	0.000000	3.000000	82.000000	0.000000
14990.290815	0.092431	0.589146	0.009771	77.402763	-29.639114	-17.956409	-0.460456	0.000000	0.612054	0.000000	0.000000	0.000000	0.491900	0.090292	-0.741093	0.000000	0.000000	3.000000	82.000000	0.000000
14990.294149	0.092431	0.589146	0.009771	77.402763	-29.639114	-17.956409	-0.460456	0.000000	0.612054	0.000000	0.000000	0.000000	0.491900	0.090292	-0.741093	0.000000	0.000000	3.000000	82.000000	0.000000
14990.297482	0.092431	0.589146	0.009771	77.402763	-29.639114	-17.956409	-0.460456	0.000000	0.612054	0.000000	0.000000	0.000000	0.491900	0.090292	-0.741093	0.000000	0.000000	3.000000	82.000000	0.000000
14990.300815	0.093906	0.589398	0.007378	77.307060	-29.069302	-17.631405	-0.378473	0.000000	0.488539	0.000000	0.000000	0.000000	0.442757	0.075797	-0.717939	0.000000	0.000000	3.000000	82.000000	0.000000
14990.304149	0.093906	0.589398	0.007378	77.307060	-29.069302	-17.631405	-0.378473	0.000000	0.488539	0.000000	0.000000	0.000000	0.442757	0.075797	-0.717939	0.000000	0.000000	3.000000	82.000000	0.000000
14990.307482	0.093906	0.589398	0.007378	77.307060	-29.069302	-17.631405	-0.378473	0.000000	0.488539	0.000000	0.000000	0.000000	0.442757	0.075797	-0.717939	0.000000	0.000000	3.000000	82.000000	0.000000
14990.310815	0.095208	0.589685	0.005110	77.232422	-28.016354	-16.711884	-0.304680	0.000000	0.368882	0.000000	0.000000	0.000000	0.390530	0.086094	-0.680340	0.000000	0.000000	3.000000	82.000000	0.000000
14990.314149	0.095208	0.589685	0.005110	77.232422	-28.016354	-16.711884	-0.304680	0.000000	0.368882	0.000000	0.000000	0.000000	0.390530	0.086094	-0.680340	0.000000	0.000000	3.000000	82.000000	0.000000
14990.317482	0.095208	0.589685	0.005110	77.232422	-28.016354	-16.711884	-0.304680	0.000000	0.368882	0.000000	0.000000	0.000000	0.390530	0.086094	-0.680340	0.000000	0.000000	3.000000	82.000000	0.000000
14990.320815	0.096334	0.589944	0.002943	77.137695	-26.589859	-15.307764	-0.239592	0.000000	0.255492	0.000000	0.000000	0.000000	0.337798	0.077668	-0.649912	0.000000	0.000000	3.000000	82.000000	0.000000
14990.324149	0.096334	0.589944	0.002943	77.137695	-26.589859	-15.307764	-0.239592	0.000000	0.255492	0.000000	0.000000	0.000000	0.337798	0.077668	-0.649912	0.000000	0.000000	3.000000	82.000000	0.000000
14990.327482	0.096334	0.589944	0.002943	77.137695	-26.589859	-15.307764	-0.239592	0.000000	0.255492	0.000000	0.000000	0.000000	0.337798	0.077668	-0.649912	0.000000	0.000000	3.000000	82.000000	0.000000
14990.330815	0.097299	0.590206	0.000936	77.024826	-24.871805	-13.455813	-0.183292	0.000000	0.147174	0.000000	0.000000	0.000000	0.289600	0.078507	-0.602204	0.000000	0.000000	3.000000	82.000000	0.000000
14990.334149	0.097299	0.590206	0.000936	77.024826	-24.871805	-13.455813	-0.183292	0.000000	0.147174	0.000000	0.000000	0.000000	0.289600	0.078507	-0.602204	0.000000	0.000000	3.000000	82.000000	0.000000
14990.337482	0.097299	0.590206	0.000936	77.024826	-24.871805	-13.455813	-0.183292	0.000000	0.147174	0.000000	0.000000	0.000000	0.289600	0.078507	-0.602204	0.000000	0.000000	3.000000	82.000000	0.000000
14990.340815	0.098130	0.590430	-0.001016	76.907501	-23.061426	-11.327759	-0.135025	0.000000	0.046806	0.000000	0.000000	0.000000	0.249240	0.067098	-0.585682	0.000000	0.000000	3.000000	82.000000	0.000000
14990.344149	0.098130	0.590430	-0.001016	76.907501	-23.061426	-11.327759	-0.135025	0.000000	0.046806	0.000000	0.000000	0.000000	0.249240	0.067098	-0.585682	0.000000	0.000000	3.000000	82.000000	0.000000
14990.347482	0.098130	0.590430	-0.001016	76.907501	-23.061426	-11.327759	-0.135025	0.000000	0.046806	0.000000	0.000000	0.000000	0.249240	0.067098	-0.585682	0.000000	0.000000	3.000000	82.000000	0.000000
14990.350815	0.098880	0.590628	-0.002882	76.786659	-21.272795	-9.024897	-0.093485	0.000000	-0.050807	0.000000	0.000000	0.000000	0.224998	0.059388	-0.559784	0.000000	0.000000	3.000000	82.000000	0.000000
14990.354149	0.098880	0.590628	-0.002882	76.786659	-21.272795	-9.024897	-0.093485	0.000000	-0.050807	0.000000	0.000000	0.000000	0.224998	0.059388	-0.559784	0.000000	0.000000	3.000000	82.000000	0.000000
14990.357482	0.098880	0.590628	-0.002882	76.786659	-21.272795	-9.024897	-0.093485	0.000000	-0.050807	0.000000	0.000000	0.000000	0.224998	0.059388	-0.559784	0.000000	0.000000	3.000000	82.000000	0.000000
14990.360815	0.099556	0.590794	-0.004638	76.661522	-19.582216	-7.248812	-0.055986	0.000000	-0.144105	0.000000	0.000000	0.000000	0.202784	0.049808	-0.526672	0.000000	0.000000	3.000000	82.000000	0.000000
14990.364149	0.099556	0.590794	-0.004638	76.661522	-19.582216	-7.248812	-0.055986	0.000000	-0.144105	0.000000	0.000000	0.000000	0.202784	0.049808	-0.526672	0.000000	0.000000	3.000000	82.000000	0.000000
14990.367482	0.099556	0.590794	-0.004638	76.661522	-19.582216	-7.248812	-0.055986	0.000000	-0.144105	0.000000	0.000000	0.000000	0.202784	0.049808	-0.526672	0.000000	0.000000	3.000000	82.000000	0.000000
14990.370815	0.100174	0.590961	-0.006318	76.531120	-18.021339	-5.631496	-0.022188	0.000000	-0.231883	0.000000	0.000000	0.000000	0.185456	0.050106	-0.504011	0.000000	0.000000	3.000000	82.000000	0.000000
14990.374149	0.100174	0.590961	-0.006318	76.531120	-18.021339	-5.631496	-0.022188	0.000000	-0.231883	0.000000	0.000000	0.000000	0.185456	0.050106	-0.504011	0.000000	0.000000	3.000000	82.000000	0.000000
14990.377482	0.100174	0.590961	-0.006318	76.531120	-18.021339	-5.631496	-0.022188	0.000000	-0.231883	0.000000	0.000000	0.000000	0.185456	0.050106	-0.504011	0.000000	0.000000	3.000000	82.000000	0.000000
14990.380815	0.100706	0.591159	-0.007856	76.399101	-16.645554	-4.205898	0.008721	0.000000	-0.315885	0.000000	0.000000	0.000000	0.159456	0.059640	-0.461511	0.000000	0.000000	3.000000	82.000000	0.000000
14990.384149	0.100706	0.591159	-0.007856	76.399101	-16.645554	-4.205898	0.008721	0.000000	-0.315885	0.000000	0.000000	0.000000	0.159456	0.059640	-0.461511	0.000000	0.000000	3.000000	82.000000	0.000000
14990.387482	0.100706	0.591159	-0.007856	76.399101	-16.645554	-4.205898	0.008721	0.000000	-0.315885	0.000000	0.000000	0.000000	0.159456	0.059640	-0.461511	0.000000	0.000000	3.000000	82.000000	0.000000
14990.390815	0.101166	0.591353	-0.009290	76.256775	-15.495212	-3.028955	0.035296	0.000000	-0.392803	0.000000	0.000000	0.000000	0.138156	0.058233	-0.430117	0.000000	0.000000	3.000000	82.000000	0.000000
14990.394149	0.101166	0.591353	-0.009290	76.256775	-15.495212	-3.028955	0.035296	0.000000	-0.392803	0.000000	0.000000	0.000000	0.138156	0.058233	-0.430117	0.000000	0.000000	3.000000	82.000000	0.000000
14990.397482	0.101166	0.591353	-0.009290	76.256775	-15.495212	-3.028955	0.035296	0.000000	-0.392803	0.000000	0.000000	0.000000	0.138156	0.058233	-0.430117	0.000000	0.000000	3.000000	82.000000	0.000000
14990.400815	0.101510	0.591592	-0.010531	76.119102	-14.611083	-2.151775	0.058322	0.000000	-0.464490	0.000000	0.000000	0.000000	0.103114	0.071679	-0.372502	0.000000	0.000000	3.000000	82.000000	0.000000
14990.404149	0.101510	0.591592	-0.010531	76.119102	-14.611083	-2.151775	0.058322	0.000000	-0.464490	0.000000	0.000000	0.000000	0.103114	0.071679	-0.372502	0.000000	0.000000	3.000000	82.000000	0.000000
14990.407482	0.101510	0.591592	-0.010531	76.119102	-14.611083	-2.151775	0.058322	0.000000	-0.464490	0.000000	0.000000	0.000000	0.103114	0.071679	-0.372502	0.000000	0.000000	3.000000	82.000000	0.000000
14990.410815	0.101814	0.591865	-0.011640	75.992958	-13.926051	-1.483027	0.075508	0.000000	-0.526573	0.000000	0.000000	0.000000	0.091299	0.081731	-0.332516	0.000000	0.000000	3.000000	82.000000	0.000000
14990.414149	0.101814	0.591865	-0.011640	75.992958	-13.926051	-1.483027	0.075508	0.000000	-0.526573	0.000000	0.000000	0.000000	0.091299	0.081731	-0.332516	0.000000	0.000000	3.000000	82.000000	0.000000
14990.417482	0.101814	0.591865	-0.011640	75.992958	-13.926051	-1.483027	0.075508	0.000000	-0.526573	0.000000	0.000000	0.000000	0.091299	0.081731	-0.332516	0.000000	0.000000	3.000000	82.000000	0.000000
14990.420815	0.102034	0.592153	-0.012621	75.893181	-13.389861	-0.960832	0.090725	0.000000	-0.581992	0.000000	0.000000	0.000000	0.065975	0.086384	-0.294474	0.000000	0.000000	3.000000	82.000000	0.000000
14990.424149	0.102034	0.592153	-0.012621	75.893181	-13.389861	-0.960832	0.090725	0.000000	-0.581992	0.000000	0.000000	0.000000	0.065975	0.086384	-0.294474	0.000000	0.000000	3.000000	82.000000	0.000000
14990.427482	0.102034	0.592153	-0.012621	75.893181	-13.389861	-0.960832	0.090725	0.000000	-0.581992	0.000000	0.000000	0.000000	0.065975	0.086384	-0.294474	0.000000	0.000000	3.000000	82.000000	0.000000
14990.430815	0.102034	0.592153	-0.012621	75.831139	-12.921886	-0.486498	0.101720	0.000000	-0.631071	0.000000	0.000000	0.000000	0.065975	0.086384	-0.294474	0.000000	0.000000	3.000000	82.000000	0.000000
14990.434149	0.102275	0.592482	-0.013507	75.831139	-12.921886	-0.486498	0.101720	0.000000	-0.631071	0.000000	0.000000	0.000000	0.072051	0.098620	-0.265809	0.000000	0.000000	3.000000	82.000000	0.000000
14990.437482	0.102275	0.592482	-0.013507	75.831139	-12.921886	-0.486498	0.101720	0.000000	-0.631071	0.000000	0.000000	0.000000	0.072051	0.098620	-0.265809	0.000000	0.000000	3.000000	82.000000	0.000000
14990.440815	0.102542	0.592820	-0.014267	75.808136	-12.491383	-0.025223	0.101720	0.000000	-0.631071	0.000000	0.000000	0.000000	0.080349	0.101628	-0.227923	0.000000	0.000000	3.000000	82.000000	0.000000
14990.444149	0.102542	0.592820	-0.014267	75.808136	-12.491383	-0.025223	0.101720	0.000000	-0.631071	0.000000	0.000000	0.000000	0.080349	0.101628	-0.227923	0.000000	0.000000	3.000000	82.000000	0.000000
14990.447482	0.102542	0.592820	-0.014267	75.808136	-12.491383	-0.025223	0.101720	0.000000	-0.631071	0.000000	0.000000	0.000000	0.080349	0.101628	-0.227923	0.000000	0.000000	3.000000	82.000000	0.000000
14990.450815	0.102542	0.592820	-0.014267	75.827515	-12.161359	0.342077	0.127120	0.000000	-0.713360	0.000000	0.000000	0.000000	0.080349	0.101628	-0.227923	0.000000	0.000000	3.000000	82.000000	0.000000
14990.454149	0.102814	0.593151	-0.015004	75.827515	-12.161359	0.342077	0.127120	0.000000	-0.713360	0.000000	0.000000	0.000000	0.081556	0.099342	-0.221015	0.000000	0.000000	3.000000	82.000000	0.000000
14990.457482	0.102814	0.593151	-0.015004	75.827515	-12.161359	0.342077	0.127120	0.000000	-0.713360	0.000000	0.000000	0.000000	0.081556	0.099342	-0.221015	0.000000	0.000000	3.000000	82.000000	0.000000
14990.460815	0.103101	0.593463	-0.015670	75.841240	-11.857983	0.672549	0.127120	0.000000	-0.713360	0.000000	0.000000	0.000000	0.086089	0.093322	-0.199969	0.000000	0.000000	3.000000	82.000000	0.000000
14990.464149	0.103101	0.593463	-0.015670	75.841240	-11.857983	0.672549	0.127120	0.000000	-0.713360	0.000000	0.000000	0.000000	0.086089	0.093322	-0.199969	0.000000	0.000000	3.000000	82.000000	0.000000
14990.467482	0.103101	0.593463	-0.015670	75.841240	-11.857983	0.672549	0.127120	0.000000	-0.713360	0.000000	0.000000	0.000000	0.086089	0.093322	-0.199969	0.000000	0.000000	3.000000	82.000000	0.000000
14990.470815	0.103101	0.593463	-0.015670	75.837334	-11.670646	0.850488	0.155061	0.000000	-0.783524	0.000000	0.000000	0.000000	0.086089	0.093322	-0.199969	0.000000	0.000000	3.000000	82.000000	0.000000
14990.474149	0.103347	0.593748	-0.016320	75.837334	-11.670646	0.850488	0.155061	0.000000	-0.783524	0.000000	0.000000	0.000000	0.073669	0.085583	-0.194988	0.000000	0.000000	3.000000	82.000000	0.000000
14990.477482	0.103347	0.593748	-0.016320	75.837334	-11.670646	0.850488	0.155061	0.000000	-0.783524	0.000000	0.000000	0.000000	0.073669	0.085583	-0.194988	0.000000	0.000000	3.000000	82.000000	0.000000
14990.480815	0.103541	0.593995	-0.016902	75.823082	-11.601080	0.877353	0.155061	0.000000	-0.783524	0.000000	0.000000	0.000000	0.058365	0.074178	-0.174360	0.000000	0.000000	3.000000	82.000000	0.000000
14990.484149	0.103541	0.593995	-0.016902	75.823082	-11.601080	0.877353	0.155061	0.000000	-0.783524	0.000000	0.000000	0.000000	0.058365	0.074178	-0.174360	0.000000	0.000000	3.000000	82.000000	0.000000
14990.487482	0.103541	0.593995	-0.016902	75.823082	-11.601080	0.877353	0.155061	0.000000	-0.783524	0.000000	0.000000	0.000000	0.058365	0.074178	-0.174360	0.000000	0.000000	3.000000	82.000000	0.000000
14990.490815	0.103541	0.593995	-0.016902	75.811737	-11.544925	0.898805	0.177067	0.000000	-0.845082	0.000000	0.000000	0.000000	0.058365	0.074178	-0.174360	0.000000	0.000000	3.000000	82.000000	0.000000
14990.494149	0.103701	0.594211	-0.017442	75.811737	-11.544925	0.898805	0.177067	0.000000	-0.845082	0.000000	0.000000	0.000000	0.047777	0.064698	-0.162235	0.000000	0.000000	3.000000	82.000000	0.000000
14990.497482	0.103701	0.594211	-0.017442	75.811737	-11.544925	0.898805	0.177067	0.000000	-0.845082	0.000000	0.000000	0.000000	0.047777	0.064698	-0.162235	0.000000	0.000000	3.000000	82.000000	0.000000
14990.500815	0.103787	0.594413	-0.017917	75.803230	-11.502152	0.914869	0.177067	0.000000	-0.845082	0.000000	0.000000	0.000000	0.025895	0.060830	-0.142244	0.000000	0.000000	3.000000	82.000000	0.000000
14990.504149	0.103787	0.594413	-0.017917	75.803230	-11.502152	0.914869	0.177067	0.000000	-0.845082	0.000000	0.000000	0.000000	0.025895	0.060830	-0.142244	0.000000	0.000000	3.000000	82.000000	0.000000
14990.507482	0.103787	0.594413	-0.017917	75.803230	-11.502152	0.914869	0.177067	0.000000	-0.845082	0.000000	0.000000	0.000000	0.025895	0.060830	-0.142244	0.000000	0.000000	3.000000	82.000000	0.000000
14990.510815	0.103787	0.594413	-0.017917	75.796089	-11.487423	0.912839	0.189345	0.000000	-0.895829	0.000000	0.000000	0.000000	0.025895	0.060830	-0.142244	0.000000	0.000000	3.000000	82.000000	0.000000
14990.514149	0.103815	0.594542	-0.018354	75.796089	-11.487423	0.912839	0.189345	0.000000	-0.895829	0.000000	0.000000	0.000000	0.008577	0.038468	-0.131280	0.000000	0.000000	3.000000	82.000000	0.000000
14990.517482	0.103815	0.594542	-0.018354	75.796089	-11.487423	0.912839	0.189345	0.000000	-0.895829	0.000000	0.000000	0.000000	0.008577	0.038468	-0.131280	0.000000	0.000000	3.000000	82.000000	0.000000
14990.520815	0.103815	0.594542	-0.018354	75.791817	-11.486039	0.905457	0.189345	0.000000	-0.895829	0.000000	0.000000	0.000000	0.008577	0.038468	-0.131280	0.000000	0.000000	3.000000	82.000000	0.000000
14990.524149	0.103815	0.594542	-0.018354	75.791817	-11.486039	0.905457	0.189345	0.000000	-0.895829	0.000000	0.000000	0.000000	0.008577	0.038468	-0.131280	0.000000	0.000000	3.000000	82.000000	0.000000
14990.527482	0.103741	0.594645	-0.018668	75.791817	-11.486039	0.905457	0.189345	0.000000	-0.895829	0.000000	0.000000	0.000000	-0.022269	0.031078	-0.094143	0.000000	0.000000	3.000000	82.000000	0.000000
14990.530815	0.103644	0.594706	-0.018894	75.791092	-11.498816	0.899091	0.190775	0.000000	-0.917709	0.000000	0.000000	0.000000	-0.029220	0.018183	-0.067790	0.000000	0.000000	3.000000	82.000000	0.000000
14990.534149	0.103644	0.594706	-0.018894	75.791092	-11.498816	0.899091	0.190775	0.000000	-0.917709	0.000000	0.000000	0.000000	-0.029220	0.018183	-0.067790	0.000000	0.000000	3.000000	82.000000	0.000000
14990.537482	0.103644	0.594706	-0.018894	75.791092	-11.498816	0.899091	0.190775	0.000000	-0.917709	0.000000	0.000000	0.000000	-0.029220	0.018183	-0.067790	0.000000	0.000000	3.000000	82.000000	0.000000
14990.540815	0.103644	0.594706	-0.018894	75.796768	-11.522788	0.888392	0.182193	0.000000	-0.944698	0.000000	0.000000	0.000000	-0.029220	0.018183	-0.067790	0.000000	0.000000	3.000000	82.000000	0.000000
14990.544149	0.103478	0.594705	-0.019039	75.796768	-11.522788	0.888392	0.182193	0.000000	-0.944698	0.000000	0.000000	0.000000	-0.049785	-0.000259	-0.043369	0.000000	0.000000	3.000000	82.000000	0.000000
14990.547482	0.103478	0.594705	-0.019039	75.796768	-11.522788	0.888392	0.182193	0.000000	-0.944698	0.000000	0.000000	0.000000	-0.049785	-0.000259	-0.043369	0.000000	0.000000	3.000000	82.000000	0.000000
14990.550815	0.103478	0.594705	-0.019039	75.808136	-11.568039	0.866962	0.182193	0.000000	-0.944698	0.000000	0.000000	0.000000	-0.049785	-0.000259	-0.043369	0.000000	0.000000	3.000000	82.000000	0.000000
14990.554149	0.103478	0.594705	-0.019039	75.808136	-11.568039	0.866962	0.182193	0.000000	-0.944698	0.000000	0.000000	0.000000	-0.049785	-0.000259	-0.043369	0.000000	0.000000	3.000000	82.000000	0.000000
14990.557482	0.103264	0.594643	-0.019107	75.808136	-11.568039	0.866962	0.182193	0.000000	-0.944698	0.000000	0.000000	0.000000	-0.064100	-0.018630	-0.020438	0.000000	0.000000	3.000000	82.000000	0.000000
14990.560815	0.103264	0.594643	-0.019107	75.822350	-11.618544	0.840121	0.173896	0.000000	-0.951926	0.000000	0.000000	0.000000	-0.064100	-0.018630	-0.020438	0.000000	0.000000	3.000000	82.000000	0.000000
14990.564149	0.103264	0.594643	-0.019107	75.822350	-11.618544	0.840121	0.173896	0.000000	-0.951926	0.000000	0.000000	0.000000	-0.064100	-0.018630	-0.020438	0.000000	0.000000	3.000000	82.000000	0.000000
14990.567482	0.103264	0.594643	-0.019107	75.822350	-11.618544	0.840121	0.173896	0.000000	-0.951926	0.000000	0.000000	0.000000	-0.064100	-0.018630	-0.020438	0.000000	0.000000	3.000000	82.000000	0.000000
14990.570815	0.102868	0.594372	-0.019112	75.842957	-11.674907	0.808837	0.163212	0.000000	-0.955332	0.000000	0.000000	0.000000	-0.118917	-0.081388	-0.001722	0.000000	0.000000	3.000000	82.000000	0.000000
14990.574149	0.102868	0.594372	-0.019112	75.842957	-11.674907	0.808837	0.163212	0.000000	-0.955332	0.000000	0.000000	0.000000	-0.118917	-0.081388	-0.001722	0.000000	0.000000	3.000000	82.000000	0.000000
14990.577482	0.102868	0.594372	-0.019112	75.842957	-11.674907	0.808837	0.163212	0.000000	-0.955332	0.000000	0.000000	0.000000	-0.118917	-0.081388	-0.001722	0.000000	0.000000	3.000000	82.000000	0.000000
14990.580815	0.102727	0.594162	-0.019060	75.868507	-11.741042	0.760267	0.143392	0.000000	-0.955619	0.000000	0.000000	0.000000	-0.042377	-0.062742	0.015775	0.000000	0.000000	3.000000	82.000000	0.000000
14990.584149	0.102727	0.594162	-0.019060	75.868507	-11.741042	0.760267	0.143392	0.000000	-0.955619	0.000000	0.000000	0.000000	-0.042377	-0.062742	0.015775	0.000000	0.000000	3.000000	82.000000	0.000000
14990.587482	0.102727	0.594162	-0.019060	75.868507	-11.741042	0.760267	0.143392	0.000000	-0.955619	0.000000	0.000000	0.000000	-0.042377	-0.062742	0.015775	0.000000	0.000000	3.000000	82.000000	0.000000
14990.590815	0.102727	0.594162	-0.019060	75.899712	-11.812433	0.700675	0.136330	0.000000	-0.952990	0.000000	0.000000	0.000000	-0.042377	-0.062742	0.015775	0.000000	0.000000	3.000000	82.000000	0.000000
14990.594149	0.102634	0.593923	-0.018986	75.899712	-11.812433	0.700675	0.136330	0.000000	-0.952990	0.000000	0.000000	0.000000	-0.027743	-0.071939	0.022070	0.000000	0.000000	3.000000	82.000000	0.000000
14990.597482	0.102634	0.593923	-0.018986	75.899712	-11.812433	0.700675	0.136330	0.000000	-0.952990	0.000000	0.000000	0.000000	-0.027743	-0.071939	0.022070	0.000000	0.000000	3.000000	82.000000	0.000000
14990.600815	0.102634	0.593923	-0.018986	75.930901	-11.878646	0.640820	0.136330	0.000000	-0.952990	0.000000	0.000000	0.000000	-0.027743	-0.071939	0.022070	0.000000	0.000000	3.000000	82.000000	0.000000
14990.604149	0.102634	0.593923	-0.018986	75.930901	-11.878646	0.640820	0.136330	0.000000	-0.952990	0.000000	0.000000	0.000000	-0.027743	-0.071939	0.022070	0.000000	0.000000	3.000000	82.000000	0.000000
14990.607482	0.102602	0.593640	-0.018936	75.930901	-11.878646	0.640820	0.136330	0.000000	-0.952990	0.000000	0.000000	0.000000	-0.009670	-0.084871	0.014924	0.000000	0.000000	3.000000	82.000000	0.000000
14990.610815	0.102602	0.593640	-0.018936	75.967766	-11.950311	0.569751	0.131706	0.000000	-0.949312	0.000000	0.000000	0.000000	-0.009670	-0.084871	0.014924	0.000000	0.000000	3.000000	82.000000	0.000000
14990.614149	0.102602	0.593640	-0.018936	75.967766	-11.950311	0.569751	0.131706	0.000000	-0.949312	0.000000	0.000000	0.000000	-0.009670	-0.084871	0.014924	0.000000	0.000000	3.000000	82.000000	0.000000
14990.617482	0.102602	0.593640	-0.018936	75.967766	-11.950311	0.569751	0.131706	0.000000	-0.949312	0.000000	0.000000	0.000000	-0.009670	-0.084871	0.014924	0.000000	0.000000	3.000000	82.000000	0.000000
14990.620815	0.102597	0.592963	-0.018771	76.010239	-12.033033	0.487292	0.130094	0.000000	-0.946824	0.000000	0.000000	0.000000	-0.001564	-0.202942	0.049586	0.000000	0.000000	3.000000	82.000000	0.000000
14990.624149	0.102597	0.592963	-0.018771	76.010239	-12.033033	0.487292	0.130094	0.000000	-0.946824	0.000000	0.000000	0.000000	-0.001564	-0.202942	0.049586	0.000000	0.000000	3.000000	82.000000	0.000000
14990.627482	0.102597	0.592963	-0.018771	76.010239	-12.033033	0.487292	0.130094	0.000000	-0.946824	0.000000	0.000000	0.000000	-0.001564	-0.202942	0.049586	0.000000	0.000000	3.000000	82.000000	0.000000
14990.630815	0.102597	0.592963	-0.018771	76.058380	-12.129746	0.393241	0.129834	0.000000	-0.938560	0.000000	0.000000	0.000000	-0.001564	-0.202942	0.049586	0.000000	0.000000	3.000000	82.000000	0.000000
14990.634149	0.102584	0.592545	-0.018639	76.058380	-12.129746	0.393241	0.129834	0.000000	-0.938560	0.000000	0.000000	0.000000	-0.003884	-0.125488	0.039697	0.000000	0.000000	3.000000	82.000000	0.000000
14990.637482	0.102584	0.592545	-0.018639	76.058380	-12.129746	0.393241	0.129834	0.000000	-0.938560	0.000000	0.000000	0.000000	-0.003884	-0.125488	0.039697	0.000000	0.000000	3.000000	82.000000	0.000000
14990.640815	0.102584	0.592545	-0.018639	76.112129	-12.237955	0.287367	0.129834	0.000000	-0.938560	0.000000	0.000000	0.000000	-0.003884	-0.125488	0.039697	0.000000	0.000000	3.000000	82.000000	0.000000
14990.644149	0.102584	0.592545	-0.018639	76.112129	-12.237955	0.287367	0.129834	0.000000	-0.938560	0.000000	0.000000	0.000000	-0.003884	-0.125488	0.039697	0.000000	0.000000	3.000000	82.000000	0.000000
14990.647482	0.102570	0.592059	-0.018509	76.112129	-12.237955	0.287367	0.129834	0.000000	-0.938560	0.000000	0.000000	0.000000	-0.004062	-0.145803	0.038971	0.000000	0.000000	3.000000	82.000000	0.000000
14990.650815	0.102577	0.591505	-0.018387	76.172348	-12.355356	0.168926	0.129186	0.000000	-0.931944	0.000000	0.000000	0.000000	0.001993	-0.166148	0.036721	0.000000	0.000000	3.000000	82.000000	0.000000
14990.654149	0.102577	0.591505	-0.018387	76.172348	-12.355356	0.168926	0.129186	0.000000	-0.931944	0.000000	0.000000	0.000000	0.001993	-0.166148	0.036721	0.000000	0.000000	3.000000	82.000000	0.000000
14990.657482	0.102577	0.591505	-0.018387	76.172348	-12.355356	0.168926	0.129186	0.000000	-0.931944	0.000000	0.000000	0.000000	0.001993	-0.166148	0.036721	0.000000	0.000000	3.000000	82.000000	0.000000
14990.660815	0.102577	0.591505	-0.018387	76.242935	-12.490283	0.027196	0.128841	0.000000	-0.919328	0.000000	0.000000	0.000000	0.001993	-0.166148	0.036721	0.000000	0.000000	3.000000	82.000000	0.000000
14990.664149	0.102634	0.590896	-0.018237	76.242935	-12.490283	0.027196	0.128841	0.000000	-0.919328	0.000000	0.000000	0.000000	0.017097	-0.182807	0.044934	0.000000	0.000000	3.000000	82.000000	0.000000
14990.667482	0.102634	0.590896	-0.018237	76.242935	-12.490283	0.027196	0.128841	0.000000	-0.919328	0.000000	0.000000	0.000000	0.017097	-0.182807	0.044934	0.000000	0.000000	3.000000	82.000000	0.000000
14990.670815	0.102736	0.590237	-0.018083	76.318039	-12.627176	-0.122739	0.128841	0.000000	-0.919328	0.000000	0.000000	0.000000	0.030544	-0.197668	0.046014	0.000000	0.000000	3.000000	82.000000	0.000000
14990.674149	0.102736	0.590237	-0.018083	76.318039	-12.627176	-0.122739	0.128841	0.000000	-0.919328	0.000000	0.000000	0.000000	0.030544	-0.197668	0.046014	0.000000	0.000000	3.000000	82.000000	0.000000
14990.677482	0.102736	0.590237	-0.018083	76.318039	-12.627176	-0.122739	0.128841	0.000000	-0.919328	0.000000	0.000000	0.000000	0.030544	-0.197668	0.046014	0.000000	0.000000	3.000000	82.000000	0.000000
14990.680815	0.102736	0.590237	-0.018083	76.394836	-12.763367	-0.275323	0.136782	0.000000	-0.904170	0.000000	0.000000	0.000000	0.030544	-0.197668	0.046014	0.000000	0.000000	3.000000	82.000000	0.000000
14990.684149	0.102850	0.589474	-0.017971	76.394836	-12.763367	-0.275323	0.136782	0.000000	-0.904170	0.000000	0.000000	0.000000	0.034262	-0.229017	0.033638	0.000000	0.000000	3.000000	82.000000	0.000000
14990.687482	0.102850	0.589474	-0.017971	76.394836	-12.763367	-0.275323	0.136782	0.000000	-0.904170	0.000000	0.000000	0.000000	0.034262	-0.229017	0.033638	0.000000	0.000000	3.000000	82.000000	0.000000
14990.690815	0.102924	0.588685	-0.017844	76.463516	-12.874480	-0.399567	0.136782	0.000000	-0.904170	0.000000	0.000000	0.000000	0.022164	-0.236455	0.038282	0.000000	0.000000	3.000000	82.000000	0.000000
14990.694149	0.102924	0.588685	-0.017844	76.463516	-12.874480	-0.399567	0.136782	0.000000	-0.904170	0.000000	0.000000	0.000000	0.022164	-0.236455	0.038282	0.000000	0.000000	3.000000	82.000000	0.000000
14990.697482	0.102924	0.588685	-0.017844	76.463516	-12.874480	-0.399567	0.136782	0.000000	-0.904170	0.000000	0.000000	0.000000	0.022164	-0.236455	0.038282	0.000000	0.000000	3.000000	82.000000	0.000000
14990.700815	0.102924	0.588685	-0.017844	76.505058	-12.906870	-0.445284	0.146186	0.000000	-0.892183	0.000000	0.000000	0.000000	0.022164	-0.236455	0.038282	0.000000	0.000000	3.000000	82.000000	0.000000
14990.704149	0.102982	0.587824	-0.017784	76.505058	-12.906870	-0.445284	0.146186	0.000000	-0.892183	0.000000	0.000000	0.000000	0.017418	-0.258426	0.017999	0.000000	0.000000	3.000000	82.000000	0.000000
14990.707482	0.102982	0.587824	-0.017784	76.505058	-12.906870	-0.445284	0.146186	0.000000	-0.892183	0.000000	0.000000	0.000000	0.017418	-0.258426	0.017999	0.000000	0.000000	3.000000	82.000000	0.000000
14990.710815	0.102999	0.586938	-0.017709	76.525307	-12.873397	-0.427569	0.149089	0.000000	-0.889184	0.000000	0.000000	0.000000	0.005277	-0.265763	0.022515	0.000000	0.000000	3.000000	82.000000	0.000000
14990.714149	0.102999	0.586938	-0.017709	76.525307	-12.873397	-0.427569	0.149089	0.000000	-0.889184	0.000000	0.000000	0.000000	0.005277	-0.265763	0.022515	0.000000	0.000000	3.000000	82.000000	0.000000
14990.717482	0.102999	0.586938	-0.017709	76.525307	-12.873397	-0.427569	0.149089	0.000000	-0.889184	0.000000	0.000000	0.000000	0.005277	-0.265763	0.022515	0.000000	0.000000	3.000000	82.000000	0.000000
14990.720815	0.102999	0.586938	-0.017709	76.523338	-12.781788	-0.345671	0.149969	0.000000	-0.885431	0.000000	0.000000	0.000000	0.005277	-0.265763	0.022515	0.000000	0.000000	3.000000	82.000000	0.000000
14990.724149	0.102971	0.586034	-0.017642	76.523338	-12.781788	-0.345671	0.149969	0.000000	-0.885431	0.000000	0.000000	0.000000	-0.008533	-0.271189	0.019945	0.000000	0.000000	3.000000	82.000000	0.000000
14990.727482	0.102971	0.586034	-0.017642	76.523338	-12.781788	-0.345671	0.149969	0.000000	-0.885431	0.000000	0.000000	0.000000	-0.008533	-0.271189	0.019945	0.000000	0.000000	3.000000	82.000000	0.000000
14990.730815	0.102948	0.585124	-0.017554	76.486618	-12.591235	-0.167518	0.149969	0.000000	-0.885431	0.000000	0.000000	0.000000	-0.007014	-0.273065	0.026454	0.000000	0.000000	3.000000	82.000000	0.000000
14990.734149	0.102948	0.585124	-0.017554	76.486618	-12.591235	-0.167518	0.149969	0.000000	-0.885431	0.000000	0.000000	0.000000	-0.007014	-0.273065	0.026454	0.000000	0.000000	3.000000	82.000000	0.000000
14990.737482	0.102948	0.585124	-0.017554	76.486618	-12.591235	-0.167518	0.149969	0.000000	-0.885431	0.000000	0.000000	0.000000	-0.007014	-0.273065	0.026454	0.000000	0.000000	3.000000	82.000000	0.000000
14990.740815	0.102948	0.585124	-0.017554	76.424164	-12.316161	0.096627	0.147378	0.000000	-0.877698	0.000000	0.000000	0.000000	-0.007014	-0.273065	0.026454	0.000000	0.000000	3.000000	82.000000	0.000000
14990.744149	0.102924	0.584214	-0.017468	76.424164	-12.316161	0.096627	0.147378	0.000000	-0.877698	0.000000	0.000000	0.000000	-0.007141	-0.273009	0.025914	0.000000	0.000000	3.000000	82.000000	0.000000
14990.747482	0.102924	0.584214	-0.017468	76.424164	-12.316161	0.096627	0.147378	0.000000	-0.877698	0.000000	0.000000	0.000000	-0.007141	-0.273009	0.025914	0.000000	0.000000	3.000000	82.000000	0.000000
14990.750815	0.102875	0.583286	-0.017395	76.349800	-11.965598	0.449836	0.147378	0.000000	-0.877698	0.000000	0.000000	0.000000	-0.014715	-0.278389	0.021811	0.000000	0.000000	3.000000	82.000000	0.000000
14990.754149	0.102875	0.583286	-0.017395	76.349800	-11.965598	0.449836	0.147378	0.000000	-0.877698	0.000000	0.000000	0.000000	-0.014715	-0.278389	0.021811	0.000000	0.000000	3.000000	82.000000	0.000000
14990.757482	0.102875	0.583286	-0.017395	76.349800	-11.965598	0.449836	0.147378	0.000000	-0.877698	0.000000	0.000000	0.000000	-0.014715	-0.278389	0.021811	0.000000	0.000000	3.000000	82.000000	0.000000
14990.760815	0.102875	0.583286	-0.017395	76.263451	-11.522735	0.909552	0.143735	0.000000	-0.869744	0.000000	0.000000	0.000000	-0.014715	-0.278389	0.021811	0.000000	0.000000	3.000000	82.000000	0.000000
14990.764149	0.102855	0.582370	-0.017289	76.263451	-11.522735	0.909552	0.143735	0.000000	-0.869744	0.000000	0.000000	0.000000	-0.005761	-0.274890	0.031857	0.000000	0.000000	3.000000	82.000000	0.000000
14990.767482	0.102855	0.582370	-0.017289	76.263451	-11.522735	0.909552	0.143735	0.000000	-0.869744	0.000000	0.000000	0.000000	-0.005761	-0.274890	0.031857	0.000000	0.000000	3.000000	82.000000	0.000000
14990.770815	0.102893	0.581458	-0.017130	76.190903	-11.012795	1.462162	0.142775	0.000000	-0.864434	0.000000	0.000000	0.000000	0.011104	-0.273449	0.047495	0.000000	0.000000	3.000000	82.000000	0.000000
14990.774149	0.102893	0.581458	-0.017130	76.190903	-11.012795	1.462162	0.142775	0.000000	-0.864434	0.000000	0.000000	0.000000	0.011104	-0.273449	0.047495	0.000000	0.000000	3.000000	82.000000	0.000000
14990.777482	0.102893	0.581458	-0.017130	76.190903	-11.012795	1.462162	0.142775	0.000000	-0.864434	0.000000	0.000000	0.000000	0.011104	-0.273449	0.047495	0.000000	0.000000	3.000000	82.000000	0.000000
14990.780815	0.102893	0.581458	-0.017130	76.135399	-10.449238	2.097427	0.144626	0.000000	-0.856518	0.000000	0.000000	0.000000	0.011104	-0.273449	0.047495	0.000000	0.000000	3.000000	82.000000	0.000000
14990.784149	0.102958	0.580582	-0.016945	76.135399	-10.449238	2.097427	0.144626	0.000000	-0.856518	0.000000	0.000000	0.000000	0.019615	-0.262708	0.055611	0.000000	0.000000	3.000000	82.000000	0.000000
14990.787482	0.102958	0.580582	-0.016945	76.135399	-10.449238	2.097427	0.144626	0.000000	-0.856518	0.000000	0.000000	0.000000	0.019615	-0.262708	0.055611	0.000000	0.000000	3.000000	82.000000	0.000000
14990.790815	0.103066	0.579682	-0.016765	76.095718	-9.870811	2.761789	0.144626	0.000000	-0.856518	0.000000	0.000000	0.000000	0.032505	-0.270204	0.054133	0.000000	0.000000	3.000000	82.000000	0.000000
14990.794149	0.103066	0.579682	-0.016765	76.095718	-9.870811	2.761789	0.144626	0.000000	-0.856518	0.000000	0.000000	0.000000	0.032505	-0.270204	0.054133	0.000000	0.000000	3.000000	82.000000	0.000000
14990.797482	0.103066	0.579682	-0.016765	76.095718	-9.870811	2.761789	0.144626	0.000000	-0.856518	0.000000	0.000000	0.000000	0.032505	-0.270204	0.054133	0.000000	0.000000	3.000000	82.000000	0.000000
14990.800815	0.103066	0.579682	-0.016765	76.075882	-9.357929	3.358966	0.153312	0.000000	-0.838228	0.000000	0.000000	0.000000	0.032505	-0.270204	0.054133	0.000000	0.000000	3.000000	82.000000	0.000000
14990.804149	0.103202	0.578841	-0.016563	76.075882	-9.357929	3.358966	0.153312	0.000000	-0.838228	0.000000	0.000000	0.000000	0.040600	-0.252116	0.060352	0.000000	0.000000	3.000000	82.000000	0.000000
14990.807482	0.103202	0.578841	-0.016563	76.075882	-9.357929	3.358966	0.153312	0.000000	-0.838228	0.000000	0.000000	0.000000	0.040600	-0.252116	0.060352	0.000000	0.000000	3.000000	82.000000	0.000000
14990.810815	0.103345	0.578036	-0.016330	76.074219	-8.954329	3.835953	0.160079	0.000000	-0.828169	0.000000	0.000000	0.000000	0.042902	-0.241522	0.070064	0.000000	0.000000	3.000000	82.000000	0.000000
14990.814149	0.103345	0.578036	-0.016330	76.074219	-8.954329	3.835953	0.160079	0.000000	-0.828169	0.000000	0.000000	0.000000	0.042902	-0.241522	0.070064	0.000000	0.000000	3.000000	82.000000	0.000000
14990.817482	0.103345	0.578036	-0.016330	76.074219	-8.954329	3.835953	0.160079	0.000000	-0.828169	0.000000	0.000000	0.000000	0.042902	-0.241522	0.070064	0.000000	0.000000	3.000000	82.000000	0.000000
14990.820815	0.103345	0.578036	-0.016330	76.082596	-8.668289	4.172833	0.167229	0.000000	-0.816492	0.000000	0.000000	0.000000	0.042902	-0.241522	0.070064	0.000000	0.000000	3.000000	82.000000	0.000000
14990.824149	0.103452	0.577291	-0.016060	76.082596	-8.668289	4.172833	0.167229	0.000000	-0.816492	0.000000	0.000000	0.000000	0.032210	-0.223533	0.080858	0.000000	0.000000	3.000000	82.000000	0.000000
14990.827482	0.103452	0.577291	-0.016060	76.082596	-8.668289	4.172833	0.167229	0.000000	-0.816492	0.000000	0.000000	0.000000	0.032210	-0.223533	0.080858	0.000000	0.000000	3.000000	82.000000	0.000000
14990.830815	0.103566	0.576606	-0.015764	76.108414	-8.483010	4.400327	0.167229	0.000000	-0.816492	0.000000	0.000000	0.000000	0.034087	-0.205571	0.088798	0.000000	0.000000	3.000000	82.000000	0.000000
14990.834149	0.103566	0.576606	-0.015764	76.108414	-8.483010	4.400327	0.167229	0.000000	-0.816492	0.000000	0.000000	0.000000	0.034087	-0.205571	0.088798	0.000000	0.000000	3.000000	82.000000	0.000000
14990.837482	0.103566	0.576606	-0.015764	76.108414	-8.483010	4.400327	0.167229	0.000000	-0.816492	0.000000	0.000000	0.000000	0.034087	-0.205571	0.088798	0.000000	0.000000	3.000000	82.000000	0.000000
14990.840815	0.103566	0.576606	-0.015764	76.173218	-8.430655	4.490436	0.178279	0.000000	-0.788216	0.000000	0.000000	0.000000	0.034087	-0.205571	0.088798	0.000000	0.000000	3.000000	82.000000	0.000000
14990.844149	0.103655	0.575970	-0.015477	76.173218	-8.430655	4.490436	0.178279	0.000000	-0.788216	0.000000	0.000000	0.000000	0.026855	-0.190912	0.086174	0.000000	0.000000	3.000000	82.000000	0.000000
14990.847482	0.103655	0.575970	-0.015477	76.173218	-8.430655	4.490436	0.178279	0.000000	-0.788216	0.000000	0.000000	0.000000	0.026855	-0.190912	0.086174	0.000000	0.000000	3.000000	82.000000	0.000000
14990.850815	0.103740	0.575407	-0.015210	76.248528	-8.438738	4.513020	0.182755	0.000000	-0.773853	0.000000	0.000000	0.000000	0.025472	-0.168779	0.080251	0.000000	0.000000	3.000000	82.000000	0.000000
14990.854149	0.103740	0.575407	-0.015210	76.248528	-8.438738	4.513020	0.182755	0.000000	-0.773853	0.000000	0.000000	0.000000	0.025472	-0.168779	0.080251	0.000000	0.000000	3.000000	82.000000	0.000000
14990.857482	0.103740	0.575407	-0.015210	76.248528	-8.438738	4.513020	0.182755	0.000000	-0.773853	0.000000	0.000000	0.000000	0.025472	-0.168779	0.080251	0.000000	0.000000	3.000000	82.000000	0.000000
14990.860815	0.103740	0.575407	-0.015210	76.306862	-8.505444	4.452723	0.187000	0.000000	-0.760478	0.000000	0.000000	0.000000	0.025472	-0.168779	0.080251	0.000000	0.000000	3.000000	82.000000	0.000000
14990.864149	0.103805	0.574911	-0.014933	76.306862	-8.505444	4.452723	0.187000	0.000000	-0.760478	0.000000	0.000000	0.000000	0.019455	-0.148696	0.082888	0.000000	0.000000	3.000000	82.000000	0.000000
14990.867482	0.103805	0.574911	-0.014933	76.306862	-8.505444	4.452723	0.187000	0.000000	-0.760478	0.000000	0.000000	0.000000	0.019455	-0.148696	0.082888	0.000000	0.000000	3.000000	82.000000	0.000000
14990.870815	0.103860	0.574497	-0.014700	76.350464	-8.576975	4.379109	0.190242	0.000000	-0.746663	0.000000	0.000000	0.000000	0.016456	-0.124396	0.070116	0.000000	0.000000	3.000000	82.000000	0.000000
14990.874149	0.103860	0.574497	-0.014700	76.350464	-8.576975	4.379109	0.190242	0.000000	-0.746663	0.000000	0.000000	0.000000	0.016456	-0.124396	0.070116	0.000000	0.000000	3.000000	82.000000	0.000000
14990.877482	0.103860	0.574497	-0.014700	76.350464	-8.576975	4.379109	0.190242	0.000000	-0.746663	0.000000	0.000000	0.000000	0.016456	-0.124396	0.070116	0.000000	0.000000	3.000000	82.000000	0.000000
14990.880815	0.103860	0.574497	-0.014700	76.385323	-8.634524	4.319885	0.192985	0.000000	-0.734977	0.000000	0.000000	0.000000	0.016456	-0.124396	0.070116	0.000000	0.000000	3.000000	82.000000	0.000000
14990.884149	0.103910	0.574156	-0.014485	76.385323	-8.634524	4.319885	0.192985	0.000000	-0.734977	0.000000	0.000000	0.000000	0.015118	-0.102132	0.064406	0.000000	0.000000	3.000000	82.000000	0.000000
14990.887482	0.103910	0.574156	-0.014485	76.385323	-8.634524	4.319885	0.192985	0.000000	-0.734977	0.000000	0.000000	0.000000	0.015118	-0.102132	0.064406	0.000000	0.000000	3.000000	82.000000	0.000000
14990.890815	0.103910	0.574156	-0.014485	76.411484	-8.680613	4.275271	0.195505	0.000000	-0.724243	0.000000	0.000000	0.000000	0.015118	-0.102132	0.064406	0.000000	0.000000	3.000000	82.000000	0.000000
14990.894149	0.103910	0.574156	-0.014485	76.411484	-8.680613	4.275271	0.195505	0.000000	-0.724243	0.000000	0.000000	0.000000	0.015118	-0.102132	0.064406	0.000000	0.000000	3.000000	82.000000	0.000000
14990.897482	0.103935	0.573890	-0.014284	76.411484	-8.680613	4.275271	0.195505	0.000000	-0.724243	0.000000	0.000000	0.000000	0.007480	-0.079864	0.060225	0.000000	0.000000	3.000000	82.000000	0.000000
14990.900815	0.103935	0.573890	-0.014284	76.434715	-8.724733	4.235479	0.195505	0.000000	-0.724243	0.000000	0.000000	0.000000	0.007480	-0.079864	0.060225	0.000000	0.000000	3.000000	82.000000	0.000000
14990.904149	0.103935	0.573890	-0.014284	76.434715	-8.724733	4.235479	0.195505	0.000000	-0.724243	0.000000	0.000000	0.000000	0.007480	-0.079864	0.060225	0.000000	0.000000	3.000000	82.000000	0.000000
14990.907482	0.103935	0.573890	-0.014284	76.434715	-8.724733	4.235479	0.195505	0.000000	-0.724243	0.000000	0.000000	0.000000	0.007480	-0.079864	0.060225	0.000000	0.000000	3.000000	82.000000	0.000000
14990.910815	0.103865	0.573542	-0.014017	76.449211	-8.757141	4.210533	0.196751	0.000000	-0.714206	0.000000	0.000000	0.000000	-0.021143	-0.104431	0.080139	0.000000	0.000000	3.000000	82.000000	0.000000
14990.914149	0.103865	0.573542	-0.014017	76.449211	-8.757141	4.210533	0.196751	0.000000	-0.714206	0.000000	0.000000	0.000000	-0.021143	-0.104431	0.080139	0.000000	0.000000	3.000000	82.000000	0.000000
14990.917482	0.103865	0.573542	-0.014017	76.449211	-8.757141	4.210533	0.196751	0.000000	-0.714206	0.000000	0.000000	0.000000	-0.021143	-0.104431	0.080139	0.000000	0.000000	3.000000	82.000000	0.000000
14990.920815	0.103865	0.573542	-0.014017	76.455040	-8.777735	4.200541	0.193228	0.000000	-0.700849	0.000000	0.000000	0.000000	-0.021143	-0.104431	0.080139	0.000000	0.000000	3.000000	82.000000	0.000000
14990.924149	0.103815	0.573478	-0.013943	76.455040	-8.777735	4.200541	0.193228	0.000000	-0.700849	0.000000	0.000000	0.000000	-0.014791	-0.019211	0.022133	0.000000	0.000000	3.000000	82.000000	0.000000
14990.927482	0.103815	0.573478	-0.013943	76.455040	-8.777735	4.200541	0.193228	0.000000	-0.700849	0.000000	0.000000	0.000000	-0.014791	-0.019211	0.022133	0.000000	0.000000	3.000000	82.000000	0.000000
14990.930815	0.103815	0.573478	-0.013943	76.452126	-8.781033	4.205540	0.193228	0.000000	-0.700849	0.000000	0.000000	0.000000	-0.014791	-0.019211	0.022133	0.000000	0.000000	3.000000	82.000000	0.000000
14990.934149	0.103815	0.573478	-0.013943	76.452126	-8.781033	4.205540	0.193228	0.000000	-0.700849	0.000000	0.000000	0.000000	-0.014791	-0.019211	0.022133	0.000000	0.000000	3.000000	82.000000	0.000000
14990.937482	0.103741	0.573488	-0.013883	76.452126	-8.781033	4.205540	0.193228	0.000000	-0.700849	0.000000	0.000000	0.000000	-0.022413	0.003180	0.018040	0.000000	0.000000	3.000000	82.000000	0.000000
14990.940815	0.103741	0.573488	-0.013883	76.446312	-8.779483	4.215527	0.190763	0.000000	-0.697160	0.000000	0.000000	0.000000	-0.022413	0.003180	0.018040	0.000000	0.000000	3.000000	82.000000	0.000000
14990.944149	0.103741	0.573488	-0.013883	76.446312	-8.779483	4.215527	0.190763	0.000000	-0.697160	0.000000	0.000000	0.000000	-0.022413	0.003180	0.018040	0.000000	0.000000	3.000000	82.000000	0.000000
14990.947482	0.103741	0.573488	-0.013883	76.446312	-8.779483	4.215527	0.190763	0.000000	-0.697160	0.000000	0.000000	0.000000	-0.022413	0.003180	0.018040	0.000000	0.000000	3.000000	82.000000	0.000000
14990.950815	0.103652	0.573655	-0.013883	76.431793	-8.760685	4.240455	0.187027	0.000000	-0.694153	0.000000	0.000000	0.000000	-0.026659	0.050094	-0.000100	0.000000	0.000000	3.000000	82.000000	0.000000
14990.954149	0.103652	0.573655	-0.013883	76.431793	-8.760685	4.240455	0.187027	0.000000	-0.694153	0.000000	0.000000	0.000000	-0.026659	0.050094	-0.000100	0.000000	0.000000	3.000000	82.000000	0.000000
14990.957482	0.103652	0.573655	-0.013883	76.431793	-8.760685	4.240455	0.187027	0.000000	-0.694153	0.000000	0.000000	0.000000	-0.026659	0.050094	-0.000100	0.000000	0.000000	3.000000	82.000000	0.000000
14990.960815	0.103652	0.573655	-0.013883	76.417267	-8.744663	4.265336	0.182584	0.000000	-0.694170	0.000000	0.000000	0.000000	-0.026659	0.050094	-0.000100	0.000000	0.000000	3.000000	82.000000	0.000000
14990.964149	0.103580	0.573805	-0.013906	76.417267	-8.744663	4.265336	0.182584	0.000000	-0.694170	0.000000	0.000000	0.000000	-0.021547	0.044760	-0.006732	0.000000	0.000000	3.000000	82.000000	0.000000
14990.967482	0.103580	0.573805	-0.013906	76.417267	-8.744663	4.265336	0.182584	0.000000	-0.694170	0.000000	0.000000	0.000000	-0.021547	0.044760	-0.006732	0.000000	0.000000	3.000000	82.000000	0.000000
14990.970815	0.103580	0.573805	-0.013906	76.399849	-8.723870	4.295121	0.178993	0.000000	-0.695292	0.000000	0.000000	0.000000	-0.021547	0.044760	-0.006732	0.000000	0.000000	3.000000	82.000000	0.000000
14990.974149	0.103580	0.573805	-0.013906	76.399849	-8.723870	4.295121	0.178993	0.000000	-0.695292	0.000000	0.000000	0.000000	-0.021547	0.044760	-0.006732	0.000000	0.000000	3.000000	82.000000	0.000000
14990.977482	0.103492	0.573975	-0.013998	76.399849	-8.723870	4.295121	0.178993	0.000000	-0.695292	0.000000	0.000000	0.000000	-0.026447	0.051180	-0.027735	0.000000	0.000000	3.000000	82.000000	0.000000
14990.980815	0.103492	0.573975	-0.013998	76.382431	-8.703152	4.324832	0.178993	0.000000	-0.695292	0.000000	0.000000	0.000000	-0.026447	0.051180	-0.027735	0.000000	0.000000	3.000000	82.000000	0.000000
14990.984149	0.103492	0.573975	-0.013998	76.382431	-8.703152	4.324832	0.178993	0.000000	-0.695292	0.000000	0.000000	0.000000	-0.026447	0.051180	-0.027735	0.000000	0.000000	3.000000	82.000000	0.000000
14990.987482	0.103492	0.573975	-0.013998	76.382431	-8.703152	4.324832	0.178993	0.000000	-0.695292	0.000000	0.000000	0.000000	-0.026447	0.051180	-0.027735	0.000000	0.000000	3.000000	82.000000	0.000000
14990.990815	0.103192	0.574298	-0.014332	76.370781	-8.700263	4.344599	0.174585	0.000000	-0.699915	0.000000	0.000000	0.000000	-0.089862	0.096885	-0.100040	0.000000	0.000000	3.000000	82.000000	0.000000
14990.994149	0.103192	0.574298	-0.014332	76.370781	-8.700263	4.344599	0.174585	0.000000	-0.699915	0.000000	0.000000	0.000000	-0.089862	0.096885	-0.100040	0.000000	0.000000	3.000000	82.000000	0.000000
14990.997482	0.103192	0.574298	-0.014332	76.370781	-8.700263	4.344599	0.174585	0.000000	-0.699915	0.000000	0.000000	0.000000	-0.089862	0.096885	-0.100040	0.000000	0.000000	3.000000	82.000000	0.000000
14991.000815	0.103192	0.574298	-0.014332	76.356552	-8.702757	4.362476	0.159608	0.000000	-0.716588	0.000000	0.000000	0.000000	-0.089862	0.096885	-0.100040	0.000000	0.000000	3.000000	82.000000	0.000000
14991.004149	0.102990	0.574461	-0.014532	76.356552	-8.702757	4.362476	0.159608	0.000000	-0.716588	0.000000	0.000000	0.000000	-0.060545	0.048893	-0.060203	0.000000	0.000000	3.000000	82.000000	0.000000
14991.007482	0.102990	0.574461	-0.014532	76.356552	-8.702757	4.362476	0.159608	0.000000	-0.716588	0.000000	0.000000	0.000000	-0.060545	0.048893	-0.060203	0.000000	0.000000	3.000000	82.000000	0.000000
14991.010815	0.102990	0.574461	-0.014532	76.341118	-8.703275	4.384636	0.149517	0.000000	-0.726622	0.000000	0.000000	0.000000	-0.060545	0.048893	-0.060203	0.000000	0.000000	3.000000	82.000000	0.000000
14991.014149	0.102990	0.574461	-0.014532	76.341118	-8.703275	4.384636	0.149517	0.000000	-0.726622	0.000000	0.000000	0.000000	-0.060545	0.048893	-0.060203	0.000000	0.000000	3.000000	82.000000	0.000000
14991.017482	0.102720	0.574631	-0.014742	76.341118	-8.703275	4.384636	0.149517	0.000000	-0.726622	0.000000	0.000000	0.000000	-0.081041	0.050945	-0.062865	0.000000	0.000000	3.000000	82.000000	0.000000
14991.020815	0.102424	0.574807	-0.014970	76.316742	-8.690291	4.425479	0.149517	0.000000	-0.726622	0.000000	0.000000	0.000000	-0.088900	0.052973	-0.068486	0.000000	0.000000	3.000000	82.000000	0.000000
14991.024149	0.102424	0.574807	-0.014970	76.316742	-8.690291	4.425479	0.149517	0.000000	-0.726622	0.000000	0.000000	0.000000	-0.088900	0.052973	-0.068486	0.000000	0.000000	3.000000	82.000000	0.000000
14991.027482	0.102424	0.574807	-0.014970	76.316742	-8.690291	4.425479	0.149517	0.000000	-0.726622	0.000000	0.000000	0.000000	-0.088900	0.052973	-0.068486	0.000000	0.000000	3.000000	82.000000	0.000000
14991.030815	0.102424	0.574807	-0.014970	76.273201	-8.637674	4.507733	0.121194	0.000000	-0.748514	0.000000	0.000000	0.000000	-0.088900	0.052973	-0.068486	0.000000	0.000000	3.000000	82.000000	0.000000
14991.034149	0.102107	0.574984	-0.015194	76.273201	-8.637674	4.507733	0.121194	0.000000	-0.748514	0.000000	0.000000	0.000000	-0.095122	0.052889	-0.067118	0.000000	0.000000	3.000000	82.000000	0.000000
14991.037482	0.102107	0.574984	-0.015194	76.273201	-8.637674	4.507733	0.121194	0.000000	-0.748514	0.000000	0.000000	0.000000	-0.095122	0.052889	-0.067118	0.000000	0.000000	3.000000	82.000000	0.000000
14991.040815	0.102107	0.574984	-0.015194	76.204056	-8.538671	4.631122	0.105340	0.000000	-0.759700	0.000000	0.000000	0.000000	-0.095122	0.052889	-0.067118	0.000000	0.000000	3.000000	82.000000	0.000000
14991.044149	0.102107	0.574984	-0.015194	76.204056	-8.538671	4.631122	0.105340	0.000000	-0.759700	0.000000	0.000000	0.000000	-0.095122	0.052889	-0.067118	0.000000	0.000000	3.000000	82.000000	0.000000
14991.047482	0.101803	0.575188	-0.015360	76.204056	-8.538671	4.631122	0.105340	0.000000	-0.759700	0.000000	0.000000	0.000000	-0.091062	0.061392	-0.049949	0.000000	0.000000	3.000000	82.000000	0.000000
14991.050815	0.101507	0.575361	-0.015498	76.112831	-8.380897	4.815709	0.105340	0.000000	-0.759700	0.000000	0.000000	0.000000	-0.088956	0.051787	-0.041141	0.000000	0.000000	3.000000	82.000000	0.000000
14991.054149	0.101507	0.575361	-0.015498	76.112831	-8.380897	4.815709	0.105340	0.000000	-0.759700	0.000000	0.000000	0.000000	-0.088956	0.051787	-0.041141	0.000000	0.000000	3.000000	82.000000	0.000000
14991.057482	0.101507	0.575361	-0.015498	76.112831	-8.380897	4.815709	0.105340	0.000000	-0.759700	0.000000	0.000000	0.000000	-0.088956	0.051787	-0.041141	0.000000	0.000000	3.000000	82.000000	0.000000
14991.060815	0.101507	0.575361	-0.015498	76.012695	-8.192752	5.026073	0.075337	0.000000	-0.774882	0.000000	0.000000	0.000000	-0.088956	0.051787	-0.041141	0.000000	0.000000	3.000000	82.000000	0.000000
14991.064149	0.101258	0.575527	-0.015621	76.012695	-8.192752	5.026073	0.075337	0.000000	-0.774882	0.000000	0.000000	0.000000	-0.074724	0.049679	-0.037090	0.000000	0.000000	3.000000	82.000000	0.000000
14991.067482	0.101258	0.575527	-0.015621	76.012695	-8.192752	5.026073	0.075337	0.000000	-0.774882	0.000000	0.000000	0.000000	-0.074724	0.049679	-0.037090	0.000000	0.000000	3.000000	82.000000	0.000000
14991.070815	0.101258	0.575527	-0.015621	75.915314	-8.009358	5.228825	0.062883	0.000000	-0.781063	0.000000	0.000000	0.000000	-0.074724	0.049679	-0.037090	0.000000	0.000000	3.000000	82.000000	0.000000
14991.074149	0.101258	0.575527	-0.015621	75.915314	-8.009358	5.228825	0.062883	0.000000	-0.781063	0.000000	0.000000	0.000000	-0.074724	0.049679	-0.037090	0.000000	0.000000	3.000000	82.000000	0.000000
14991.077482	0.101042	0.575653	-0.015697	75.915314	-8.009358	5.228825	0.062883	0.000000	-0.781063	0.000000	0.000000	0.000000	-0.064753	0.038035	-0.022664	0.000000	0.000000	3.000000	82.000000	0.000000
14991.080815	0.101042	0.575653	-0.015697	75.844063	-7.879233	5.376662	0.062883	0.000000	-0.781063	0.000000	0.000000	0.000000	-0.064753	0.038035	-0.022664	0.000000	0.000000	3.000000	82.000000	0.000000
14991.084149	0.101042	0.575653	-0.015697	75.844063	-7.879233	5.376662	0.062883	0.000000	-0.781063	0.000000	0.000000	0.000000	-0.064753	0.038035	-0.022664	0.000000	0.000000	3.000000	82.000000	0.000000
14991.087482	0.101042	0.575653	-0.015697	75.844063	-7.879233	5.376662	0.062883	0.000000	-0.781063	0.000000	0.000000	0.000000	-0.064753	0.038035	-0.022664	0.000000	0.000000	3.000000	82.000000	0.000000
14991.090815	0.100722	0.575783	-0.015841	75.810478	-7.824608	5.445724	0.052091	0.000000	-0.784841	0.000000	0.000000	0.000000	-0.095851	0.038912	-0.043146	0.000000	0.000000	3.000000	82.000000	0.000000
14991.094149	0.100722	0.575783	-0.015841	75.810478	-7.824608	5.445724	0.052091	0.000000	-0.784841	0.000000	0.000000	0.000000	-0.095851	0.038912	-0.043146	0.000000	0.000000	3.000000	82.000000	0.000000
14991.097482	0.100722	0.575783	-0.015841	75.810478	-7.824608	5.445724	0.052091	0.000000	-0.784841	0.000000	0.000000	0.000000	-0.095851	0.038912	-0.043146	0.000000	0.000000	3.000000	82.000000	0.000000
14991.100815	0.100582	0.575779	-0.015876	75.801109	-7.818743	5.466956	0.036116	0.000000	-0.792032	0.000000	0.000000	0.000000	-0.042080	-0.001188	-0.010562	0.000000	0.000000	3.000000	82.000000	0.000000
14991.104149	0.100582	0.575779	-0.015876	75.801109	-7.818743	5.466956	0.036116	0.000000	-0.792032	0.000000	0.000000	0.000000	-0.042080	-0.001188	-0.010562	0.000000	0.000000	3.000000	82.000000	0.000000
14991.107482	0.100582	0.575779	-0.015876	75.801109	-7.818743	5.466956	0.036116	0.000000	-0.792032	0.000000	0.000000	0.000000	-0.042080	-0.001188	-0.010562	0.000000	0.000000	3.000000	82.000000	0.000000
14991.110815	0.100582	0.575779	-0.015876	75.806976	-7.841074	5.457950	0.029102	0.000000	-0.793792	0.000000	0.000000	0.000000	-0.042080	-0.001188	-0.010562	0.000000	0.000000	3.000000	82.000000	0.000000
14991.114149	0.100470	0.575743	-0.015886	75.806976	-7.841074	5.457950	0.029102	0.000000	-0.793792	0.000000	0.000000	0.000000	-0.033761	-0.010683	-0.003092	0.000000	0.000000	3.000000	82.000000	0.000000
14991.117482	0.100470	0.575743	-0.015886	75.806976	-7.841074	5.457950	0.029102	0.000000	-0.793792	0.000000	0.000000	0.000000	-0.033761	-0.010683	-0.003092	0.000000	0.000000	3.000000	82.000000	0.000000
14991.120815	0.100470	0.575743	-0.015886	75.813431	-7.856214	5.455233	0.023476	0.000000	-0.794308	0.000000	0.000000	0.000000	-0.033761	-0.010683	-0.003092	0.000000	0.000000	3.000000	82.000000	0.000000
14991.124149	0.100470	0.575743	-0.015886	75.813431	-7.856214	5.455233	0.023476	0.000000	-0.794308	0.000000	0.000000	0.000000	-0.033761	-0.010683	-0.003092	0.000000	0.000000	3.000000	82.000000	0.000000
14991.127482	0.100357	0.575708	-0.015896	75.813431	-7.856214	5.455233	0.023476	0.000000	-0.794308	0.000000	0.000000	0.000000	-0.033756	-0.010702	-0.003102	0.000000	0.000000	3.000000	82.000000	0.000000
14991.130815	0.100357	0.575708	-0.015896	75.819267	-7.875832	5.446213	0.023476	0.000000	-0.794308	0.000000	0.000000	0.000000	-0.033756	-0.010702	-0.003102	0.000000	0.000000	3.000000	82.000000	0.000000
14991.134149	0.100357	0.575708	-0.015896	75.819267	-7.875832	5.446213	0.023476	0.000000	-0.794308	0.000000	0.000000	0.000000	-0.033756	-0.010702	-0.003102	0.000000	0.000000	3.000000	82.000000	0.000000
14991.137482	0.100357	0.575708	-0.015896	75.819267	-7.875832	5.446213	0.023476	0.000000	-0.794308	0.000000	0.000000	0.000000	-0.033756	-0.010702	-0.003102	0.000000	0.000000	3.000000	82.000000	0.000000
14991.140815	0.100249	0.575598	-0.015888	75.829224	-7.885432	5.445278	0.017850	0.000000	-0.794824	0.000000	0.000000	0.000000	-0.032463	-0.032931	0.002567	0.000000	0.000000	3.000000	82.000000	0.000000
14991.144149	0.100249	0.575598	-0.015888	75.829224	-7.885432	5.445278	0.017850	0.000000	-0.794824	0.000000	0.000000	0.000000	-0.032463	-0.032931	0.002567	0.000000	0.000000	3.000000	82.000000	0.000000
14991.147482	0.100249	0.575598	-0.015888	75.829224	-7.885432	5.445278	0.017850	0.000000	-0.794824	0.000000	0.000000	0.000000	-0.032463	-0.032931	0.002567	0.000000	0.000000	3.000000	82.000000	0.000000
14991.150815	0.100249	0.575598	-0.015888	75.842094	-7.867131	5.475891	0.012439	0.000000	-0.794397	0.000000	0.000000	0.000000	-0.032463	-0.032931	0.002567	0.000000	0.000000	3.000000	82.000000	0.000000
14991.154149	0.100248	0.575531	-0.015892	75.842094	-7.867131	5.475891	0.012439	0.000000	-0.794397	0.000000	0.000000	0.000000	-0.000303	-0.020171	-0.001345	0.000000	0.000000	3.000000	82.000000	0.000000
14991.157482	0.100248	0.575531	-0.015892	75.842094	-7.867131	5.475891	0.012439	0.000000	-0.794397	0.000000	0.000000	0.000000	-0.000303	-0.020171	-0.001345	0.000000	0.000000	3.000000	82.000000	0.000000
14991.160815	0.100248	0.575531	-0.015892	75.853462	-7.839863	5.517152	0.012389	0.000000	-0.794621	0.000000	0.000000	0.000000	-0.000303	-0.020171	-0.001345	0.000000	0.000000	3.000000	82.000000	0.000000
14991.164149	0.100248	0.575531	-0.015892	75.853462	-7.839863	5.517152	0.012389	0.000000	-0.794621	0.000000	0.000000	0.000000	-0.000303	-0.020171	-0.001345	0.000000	0.000000	3.000000	82.000000	0.000000
14991.167482	0.100268	0.575464	-0.015902	75.853462	-7.839863	5.517152	0.012389	0.000000	-0.794621	0.000000	0.000000	0.000000	0.005979	-0.020161	-0.002776	0.000000	0.000000	3.000000	82.000000	0.000000
14991.170815	0.100268	0.575464	-0.015902	75.856117	-7.820874	5.535886	0.012389	0.000000	-0.794621	0.000000	0.000000	0.000000	0.005979	-0.020161	-0.002776	0.000000	0.000000	3.000000	82.000000	0.000000
14991.174149	0.100268	0.575464	-0.015902	75.856117	-7.820874	5.535886	0.012389	0.000000	-0.794621	0.000000	0.000000	0.000000	0.005979	-0.020161	-0.002776	0.000000	0.000000	3.000000	82.000000	0.000000
14991.177482	0.100268	0.575464	-0.015902	75.856117	-7.820874	5.535886	0.012389	0.000000	-0.794621	0.000000	0.000000	0.000000	0.005979	-0.020161	-0.002776	0.000000	0.000000	3.000000	82.000000	0.000000
14991.180815	0.100297	0.575407	-0.015870	75.856972	-7.820816	5.535666	0.013385	0.000000	-0.795083	0.000000	0.000000	0.000000	0.008739	-0.016928	0.009371	0.000000	0.000000	3.000000	82.000000	0.000000
14991.184149	0.100297	0.575407	-0.015870	75.856972	-7.820816	5.535666	0.013385	0.000000	-0.795083	0.000000	0.000000	0.000000	0.008739	-0.016928	0.009371	0.000000	0.000000	3.000000	82.000000	0.000000
14991.187482	0.100297	0.575407	-0.015870	75.856972	-7.820816	5.535666	0.013385	0.000000	-0.795083	0.000000	0.000000	0.000000	0.008739	-0.016928	0.009371	0.000000	0.000000	3.000000	82.000000	0.000000
14991.190815	0.100297	0.575407	-0.015870	75.854057	-7.813726	5.548157	0.014842	0.000000	-0.793522	0.000000	0.000000	0.000000	0.008739	-0.016928	0.009371	0.000000	0.000000	3.000000	82.000000	0.000000
14991.194149	0.100336	0.575429	-0.015794	75.854057	-7.813726	5.548157	0.014842	0.000000	-0.793522	0.000000	0.000000	0.000000	0.011807	0.006506	0.022869	0.000000	0.000000	3.000000	82.000000	0.000000
14991.197482	0.100336	0.575429	-0.015794	75.854057	-7.813726	5.548157	0.014842	0.000000	-0.793522	0.000000	0.000000	0.000000	0.011807	0.006506	0.022869	0.000000	0.000000	3.000000	82.000000	0.000000
14991.200815	0.100336	0.575429	-0.015794	75.848190	-7.802262	5.557170	0.016809	0.000000	-0.789710	0.000000	0.000000	0.000000	0.011807	0.006506	0.022869	0.000000	0.000000	3.000000	82.000000	0.000000
14991.204149	0.100336	0.575429	-0.015794	75.848190	-7.802262	5.557170	0.016809	0.000000	-0.789710	0.000000	0.000000	0.000000	0.011807	0.006506	0.022869	0.000000	0.000000	3.000000	82.000000	0.000000
14991.207482	0.100366	0.575440	-0.015758	75.848190	-7.802262	5.557170	0.016809	0.000000	-0.789710	0.000000	0.000000	0.000000	0.009049	0.003257	0.010719	0.000000	0.000000	3.000000	82.000000	0.000000
14991.210815	0.100366	0.575440	-0.015758	75.839996	-7.787385	5.577001	0.016809	0.000000	-0.789710	0.000000	0.000000	0.000000	0.009049	0.003257	0.010719	0.000000	0.000000	3.000000	82.000000	0.000000
14991.214149	0.100366	0.575440	-0.015758	75.839996	-7.787385	5.577001	0.016809	0.000000	-0.789710	0.000000	0.000000	0.000000	0.009049	0.003257	0.010719	0.000000	0.000000	3.000000	82.000000	0.000000
14991.217482	0.100366	0.575440	-0.015758	75.839996	-7.787385	5.577001	0.016809	0.000000	-0.789710	0.000000	0.000000	0.000000	0.009049	0.003257	0.010719	0.000000	0.000000	3.000000	82.000000	0.000000
14991.220815	0.100390	0.575519	-0.015558	75.834106	-7.778657	5.585996	0.018317	0.000000	-0.787923	0.000000	0.000000	0.000000	0.007089	0.023696	0.060274	0.000000	0.000000	3.000000	82.000000	0.000000
14991.224149	0.100390	0.575519	-0.015558	75.834106	-7.778657	5.585996	0.018317	0.000000	-0.787923	0.000000	0.000000	0.000000	0.007089	0.023696	0.060274	0.000000	0.000000	3.000000	82.000000	0.000000
14991.227482	0.100390	0.575519	-0.015558	75.834106	-7.778657	5.585996	0.018317	0.000000	-0.787923	0.000000	0.000000	0.000000	0.007089	0.023696	0.060274	0.000000	0.000000	3.000000	82.000000	0.000000
14991.230815	0.100390	0.575519	-0.015558	75.825348	-7.771027	5.599479	0.019499	0.000000	-0.777878	0.000000	0.000000	0.000000	0.007089	0.023696	0.060274	0.000000	0.000000	3.000000	82.000000	0.000000
14991.234149	0.100366	0.575540	-0.015467	75.825348	-7.771027	5.599479	0.019499	0.000000	-0.777878	0.000000	0.000000	0.000000	-0.007060	0.006503	0.027150	0.000000	0.000000	3.000000	82.000000	0.000000
14991.237482	0.100366	0.575540	-0.015467	75.825348	-7.771027	5.599479	0.019499	0.000000	-0.777878	0.000000	0.000000	0.000000	-0.007060	0.006503	0.027150	0.000000	0.000000	3.000000	82.000000	0.000000
14991.240815	0.100366	0.575540	-0.015467	75.819466	-7.767756	5.608462	0.018323	0.000000	-0.773353	0.000000	0.000000	0.000000	-0.007060	0.006503	0.027150	0.000000	0.000000	3.000000	82.000000	0.000000
14991.244149	0.100366	0.575540	-0.015467	75.819466	-7.767756	5.608462	0.018323	0.000000	-0.773353	0.000000	0.000000	0.000000	-0.007060	0.006503	0.027150	0.000000	0.000000	3.000000	82.000000	0.000000
14991.247482	0.100347	0.575580	-0.015359	75.819466	-7.767756	5.608462	0.018323	0.000000	-0.773353	0.000000	0.000000	0.000000	-0.005902	0.011841	0.032275	0.000000	0.000000	3.000000	82.000000	0.000000
14991.250815	0.100347	0.575580	-0.015359	75.810684	-7.760158	5.621914	0.018323	0.000000	-0.773353	0.000000	0.000000	0.000000	-0.005902	0.011841	0.032275	0.000000	0.000000	3.000000	82.000000	0.000000
14991.254149	0.100347	0.575580	-0.015359	75.810684	-7.760158	5.621914	0.018323	0.000000	-0.773353	0.000000	0.000000	0.000000	-0.005902	0.011841	0.032275	0.000000	0.000000	3.000000	82.000000	0.000000
14991.257482	0.100347	0.575580	-0.015359	75.810684	-7.760158	5.621914	0.018323	0.000000	-0.773353	0.000000	0.000000	0.000000	-0.005902	0.011841	0.032275	0.000000	0.000000	3.000000	82.000000	0.000000
14991.260815	0.100273	0.575630	-0.015197	75.804825	-7.759624	5.630877	0.017339	0.000000	-0.767974	0.000000	0.000000	0.000000	-0.022035	0.015110	0.048701	0.000000	0.000000	3.000000	82.000000	0.000000
14991.264149	0.100273	0.575630	-0.015197	75.804825	-7.759624	5.630877	0.017339	0.000000	-0.767974	0.000000	0.000000	0.000000	-0.022035	0.015110	0.048701	0.000000	0.000000	3.000000	82.000000	0.000000
14991.267482	0.100273	0.575630	-0.015197	75.804825	-7.759624	5.630877	0.017339	0.000000	-0.767974	0.000000	0.000000	0.000000	-0.022035	0.015110	0.048701	0.000000	0.000000	3.000000	82.000000	0.000000
14991.270815	0.100273	0.575630	-0.015197	75.798958	-7.761826	5.639831	0.013667	0.000000	-0.759857	0.000000	0.000000	0.000000	-0.022035	0.015110	0.048701	0.000000	0.000000	3.000000	82.000000	0.000000
14991.274149	0.100206	0.575677	-0.015103	75.798958	-7.761826	5.639831	0.013667	0.000000	-0.759857	0.000000	0.000000	0.000000	-0.020104	0.013935	0.028104	0.000000	0.000000	3.000000	82.000000	0.000000
14991.277482	0.100206	0.575677	-0.015103	75.798958	-7.761826	5.639831	0.013667	0.000000	-0.759857	0.000000	0.000000	0.000000	-0.020104	0.013935	0.028104	0.000000	0.000000	3.000000	82.000000	0.000000
14991.280815	0.100206	0.575677	-0.015103	75.793083	-7.764030	5.648778	0.010316	0.000000	-0.755173	0.000000	0.000000	0.000000	-0.020104	0.013935	0.028104	0.000000	0.000000	3.000000	82.000000	0.000000
14991.284149	0.100206	0.575677	-0.015103	75.793083	-7.764030	5.648778	0.010316	0.000000	-0.755173	0.000000	0.000000	0.000000	-0.020104	0.013935	0.028104	0.000000	0.000000	3.000000	82.000000	0.000000
14991.287482	0.100130	0.575712	-0.015050	75.793083	-7.764030	5.648778	0.010316	0.000000	-0.755173	0.000000	0.000000	0.000000	-0.022863	0.010699	0.015955	0.000000	0.000000	3.000000	82.000000	0.000000
14991.290815	0.100049	0.575755	-0.015020	75.787224	-7.766243	5.657716	0.010316	0.000000	-0.755173	0.000000	0.000000	0.000000	-0.024456	0.012768	0.008931	0.000000	0.000000	3.000000	82.000000	0.000000
14991.294149	0.100049	0.575755	-0.015020	75.787224	-7.766243	5.657716	0.010316	0.000000	-0.755173	0.000000	0.000000	0.000000	-0.024456	0.012768	0.008931	0.000000	0.000000	3.000000	82.000000	0.000000
14991.297482	0.100049	0.575755	-0.015020	75.787224	-7.766243	5.657716	0.010316	0.000000	-0.755173	0.000000	0.000000	0.000000	-0.024456	0.012768	0.008931	0.000000	0.000000	3.000000	82.000000	0.000000
14991.300815	0.100049	0.575755	-0.015020	75.781387	-7.768464	5.666653	0.002430	0.000000	-0.751025	0.000000	0.000000	0.000000	-0.024456	0.012768	0.008931	0.000000	0.000000	3.000000	82.000000	0.000000
14991.304149	0.099967	0.575797	-0.014991	75.781387	-7.768464	5.666653	0.002430	0.000000	-0.751025	0.000000	0.000000	0.000000	-0.024459	0.012781	0.008925	0.000000	0.000000	3.000000	82.000000	0.000000
14991.307482	0.099967	0.575797	-0.014991	75.781387	-7.768464	5.666653	0.002430	0.000000	-0.751025	0.000000	0.000000	0.000000	-0.024459	0.012781	0.008925	0.000000	0.000000	3.000000	82.000000	0.000000
14991.310815	0.099967	0.575797	-0.014991	75.776657	-7.761732	5.688166	-0.001647	0.000000	-0.749537	0.000000	0.000000	0.000000	-0.024459	0.012781	0.008925	0.000000	0.000000	3.000000	82.000000	0.000000
14991.314149	0.099967	0.575797	-0.014991	75.776657	-7.761732	5.688166	-0.001647	0.000000	-0.749537	0.000000	0.000000	0.000000	-0.024459	0.012781	0.008925	0.000000	0.000000	3.000000	82.000000	0.000000
14991.317482	0.099887	0.575815	-0.014955	75.776657	-7.761732	5.688166	-0.001647	0.000000	-0.749537	0.000000	0.000000	0.000000	-0.024032	0.005343	0.010816	0.000000	0.000000	3.000000	82.000000	0.000000
14991.320815	0.099887	0.575815	-0.014955	75.774269	-7.737082	5.734870	-0.001647	0.000000	-0.749537	0.000000	0.000000	0.000000	-0.024032	0.005343	0.010816	0.000000	0.000000	3.000000	82.000000	0.000000
14991.324149	0.099887	0.575815	-0.014955	75.774269	-7.737082	5.734870	-0.001647	0.000000	-0.749537	0.000000	0.000000	0.000000	-0.024032	0.005343	0.010816	0.000000	0.000000	3.000000	82.000000	0.000000
14991.327482	0.099887	0.575815	-0.014955	75.774269	-7.737082	5.734870	-0.001647	0.000000	-0.749537	0.000000	0.000000	0.000000	-0.024032	0.005343	0.010816	0.000000	0.000000	3.000000	82.000000	0.000000
14991.330815	0.099745	0.575900	-0.014900	75.774155	-7.691784	5.806760	-0.005652	0.000000	-0.747735	0.000000	0.000000	0.000000	-0.042631	0.025539	0.016403	0.000000	0.000000	3.000000	82.000000	0.000000
14991.334149	0.099745	0.575900	-0.014900	75.774155	-7.691784	5.806760	-0.005652	0.000000	-0.747735	0.000000	0.000000	0.000000	-0.042631	0.025539	0.016403	0.000000	0.000000	3.000000	82.000000	0.000000
14991.337482	0.099745	0.575900	-0.014900	75.774155	-7.691784	5.806760	-0.005652	0.000000	-0.747735	0.000000	0.000000	0.000000	-0.042631	0.025539	0.016403	0.000000	0.000000	3.000000	82.000000	0.000000
14991.340815	0.099745	0.575900	-0.014900	75.774048	-7.643765	5.878663	-0.012758	0.000000	-0.745001	0.000000	0.000000	0.000000	-0.042631	0.025539	0.016403	0.000000	0.000000	3.000000	82.000000	0.000000
14991.344149	0.099714	0.575954	-0.014839	75.774048	-7.643765	5.878663	-0.012758	0.000000	-0.745001	0.000000	0.000000	0.000000	-0.009134	0.016045	0.018208	0.000000	0.000000	3.000000	82.000000	0.000000
14991.347482	0.099714	0.575954	-0.014839	75.774048	-7.643765	5.878663	-0.012758	0.000000	-0.745001	0.000000	0.000000	0.000000	-0.009134	0.016045	0.018208	0.000000	0.000000	3.000000	82.000000	0.000000
14991.350815	0.099714	0.575954	-0.014839	75.768669	-7.606691	5.929757	-0.014280	0.000000	-0.741966	0.000000	0.000000	0.000000	-0.009134	0.016045	0.018208	0.000000	0.000000	3.000000	82.000000	0.000000
14991.354149	0.099714	0.575954	-0.014839	75.768669	-7.606691	5.929757	-0.014280	0.000000	-0.741966	0.000000	0.000000	0.000000	-0.009134	0.016045	0.018208	0.000000	0.000000	3.000000	82.000000	0.000000
14991.357482	0.099680	0.575990	-0.014796	75.768669	-7.606691	5.929757	-0.014280	0.000000	-0.741966	0.000000	0.000000	0.000000	-0.010290	0.010699	0.013084	0.000000	0.000000	3.000000	82.000000	0.000000
14991.360815	0.099680	0.575990	-0.014796	75.762825	-7.606287	5.938595	-0.014280	0.000000	-0.741966	0.000000	0.000000	0.000000	-0.010290	0.010699	0.013084	0.000000	0.000000	3.000000	82.000000	0.000000
14991.364149	0.099680	0.575990	-0.014796	75.762825	-7.606287	5.938595	-0.014280	0.000000	-0.741966	0.000000	0.000000	0.000000	-0.010290	0.010699	0.013084	0.000000	0.000000	3.000000	82.000000	0.000000
14991.367482	0.099680	0.575990	-0.014796	75.762825	-7.606287	5.938595	-0.014280	0.000000	-0.741966	0.000000	0.000000	0.000000	-0.010290	0.010699	0.013084	0.000000	0.000000	3.000000	82.000000	0.000000
14991.370815	0.099571	0.576036	-0.014693	75.759880	-7.610168	5.943009	-0.015995	0.000000	-0.739786	0.000000	0.000000	0.000000	-0.032763	0.013958	0.030898	0.000000	0.000000	3.000000	82.000000	0.000000
14991.374149	0.099571	0.576036	-0.014693	75.759880	-7.610168	5.943009	-0.015995	0.000000	-0.739786	0.000000	0.000000	0.000000	-0.032763	0.013958	0.030898	0.000000	0.000000	3.000000	82.000000	0.000000
14991.377482	0.099571	0.576036	-0.014693	75.759880	-7.610168	5.943009	-0.015995	0.000000	-0.739786	0.000000	0.000000	0.000000	-0.032763	0.013958	0.030898	0.000000	0.000000	3.000000	82.000000	0.000000
14991.380815	0.099571	0.576036	-0.014693	75.756935	-7.619489	5.947426	-0.021456	0.000000	-0.734636	0.000000	0.000000	0.000000	-0.032763	0.013958	0.030898	0.000000	0.000000	3.000000	82.000000	0.000000
14991.384149	0.099485	0.576061	-0.014680	75.756935	-7.619489	5.947426	-0.021456	0.000000	-0.734636	0.000000	0.000000	0.000000	-0.025635	0.007427	0.003769	0.000000	0.000000	3.000000	82.000000	0.000000
14991.387482	0.099485	0.576061	-0.014680	75.756935	-7.619489	5.947426	-0.021456	0.000000	-0.734636	0.000000	0.000000	0.000000	-0.025635	0.007427	0.003769	0.000000	0.000000	3.000000	82.000000	0.000000
14991.390815	0.099485	0.576061	-0.014680	75.758087	-7.624116	5.960031	-0.025728	0.000000	-0.734008	0.000000	0.000000	0.000000	-0.025635	0.007427	0.003769	0.000000	0.000000	3.000000	82.000000	0.000000
14991.394149	0.099485	0.576061	-0.014680	75.758087	-7.624116	5.960031	-0.025728	0.000000	-0.734008	0.000000	0.000000	0.000000	-0.025635	0.007427	0.003769	0.000000	0.000000	3.000000	82.000000	0.000000
14991.397482	0.099359	0.576061	-0.014652	75.758087	-7.624116	5.960031	-0.025728	0.000000	-0.734008	0.000000	0.000000	0.000000	-0.037813	0.000006	0.008495	0.000000	0.000000	3.000000	82.000000	0.000000
14991.400815	0.099359	0.576061	-0.014652	75.766182	-7.604314	6.012364	-0.025728	0.000000	-0.734008	0.000000	0.000000	0.000000	-0.037813	0.000006	0.008495	0.000000	0.000000	3.000000	82.000000	0.000000
14991.404149	0.099359	0.576061	-0.014652	75.766182	-7.604314	6.012364	-0.025728	0.000000	-0.734008	0.000000	0.000000	0.000000	-0.037813	0.000006	0.008495	0.000000	0.000000	3.000000	82.000000	0.000000
14991.407482	0.099359	0.576061	-0.014652	75.766182	-7.604314	6.012364	-0.025728	0.000000	-0.734008	0.000000	0.000000	0.000000	-0.037813	0.000006	0.008495	0.000000	0.000000	3.000000	82.000000	0.000000
14991.410815	0.099114	0.576057	-0.014664	75.778740	-7.519006	6.151226	-0.032030	0.000000	-0.732592	0.000000	0.000000	0.000000	-0.073621	-0.001166	-0.003622	0.000000	0.000000	3.000000	82.000000	0.000000
14991.414149	0.099114	0.576057	-0.014664	75.778740	-7.519006	6.151226	-0.032030	0.000000	-0.732592	0.000000	0.000000	0.000000	-0.073621	-0.001166	-0.003622	0.000000	0.000000	3.000000	82.000000	0.000000
14991.417482	0.099114	0.576057	-0.014664	75.778740	-7.519006	6.151226	-0.032030	0.000000	-0.732592	0.000000	0.000000	0.000000	-0.073621	-0.001166	-0.003622	0.000000	0.000000	3.000000	82.000000	0.000000
14991.420815	0.099114	0.576057	-0.014664	75.799706	-7.363068	6.385238	-0.044300	0.000000	-0.733196	0.000000	0.000000	0.000000	-0.073621	-0.001166	-0.003622	0.000000	0.000000	3.000000	82.000000	0.000000
14991.424149	0.099030	0.576057	-0.014645	75.799706	-7.363068	6.385238	-0.044300	0.000000	-0.733196	0.000000	0.000000	0.000000	-0.025210	-0.000003	0.005644	0.000000	0.000000	3.000000	82.000000	0.000000
14991.427482	0.099030	0.576057	-0.014645	75.799706	-7.363068	6.385238	-0.044300	0.000000	-0.733196	0.000000	0.000000	0.000000	-0.025210	-0.000003	0.005644	0.000000	0.000000	3.000000	82.000000	0.000000
14991.430815	0.098972	0.576050	-0.014608	75.828362	-7.140331	6.708758	-0.048502	0.000000	-0.732255	0.000000	0.000000	0.000000	-0.017337	-0.002091	0.011253	0.000000	0.000000	3.000000	82.000000	0.000000
14991.434149	0.098972	0.576050	-0.014608	75.828362	-7.140331	6.708758	-0.048502	0.000000	-0.732255	0.000000	0.000000	0.000000	-0.017337	-0.002091	0.011253	0.000000	0.000000	3.000000	82.000000	0.000000
14991.437482	0.098972	0.576050	-0.014608	75.828362	-7.140331	6.708758	-0.048502	0.000000	-0.732255	0.000000	0.000000	0.000000	-0.017337	-0.002091	0.011253	0.000000	0.000000	3.000000	82.000000	0.000000
14991.440815	0.098972	0.576050	-0.014608	75.848740	-6.953341	6.980302	-0.051391	0.000000	-0.730380	0.000000	0.000000	0.000000	-0.017337	-0.002091	0.011253	0.000000	0.000000	3.000000	82.000000	0.000000
14991.444149	0.098944	0.576054	-0.014534	75.848740	-6.953341	6.980302	-0.051391	0.000000	-0.730380	0.000000	0.000000	0.000000	-0.008321	0.001173	0.021989	0.000000	0.000000	3.000000	82.000000	0.000000
14991.447482	0.098944	0.576054	-0.014534	75.848740	-6.953341	6.980302	-0.051391	0.000000	-0.730380	0.000000	0.000000	0.000000	-0.008321	0.001173	0.021989	0.000000	0.000000	3.000000	82.000000	0.000000
14991.450815	0.098944	0.576054	-0.014534	75.860336	-6.865741	7.114194	-0.052778	0.000000	-0.726715	0.000000	0.000000	0.000000	-0.008321	0.001173	0.021989	0.000000	0.000000	3.000000	82.000000	0.000000
14991.454149	0.098944	0.576054	-0.014534	75.860336	-6.865741	7.114194	-0.052778	0.000000	-0.726715	0.000000	0.000000	0.000000	-0.008321	0.001173	0.021989	0.000000	0.000000	3.000000	82.000000	0.000000
14991.457482	0.098887	0.576047	-0.014497	75.860336	-6.865741	7.114194	-0.052778	0.000000	-0.726715	0.000000	0.000000	0.000000	-0.017344	-0.002094	0.011250	0.000000	0.000000	3.000000	82.000000	0.000000
14991.460815	0.098887	0.576047	-0.014497	75.864410	-6.868913	7.122686	-0.052778	0.000000	-0.726715	0.000000	0.000000	0.000000	-0.017344	-0.002094	0.011250	0.000000	0.000000	3.000000	82.000000	0.000000
14991.464149	0.098887	0.576047	-0.014497	75.864410	-6.868913	7.122686	-0.052778	0.000000	-0.726715	0.000000	0.000000	0.000000	-0.017344	-0.002094	0.011250	0.000000	0.000000	3.000000	82.000000	0.000000
14991.467482	0.098887	0.576047	-0.014497	75.864410	-6.868913	7.122686	-0.052778	0.000000	-0.726715	0.000000	0.000000	0.000000	-0.017344	-0.002094	0.011250	0.000000	0.000000	3.000000	82.000000	0.000000
14991.470815	0.098739	0.575980	-0.014468	75.870293	-6.888068	7.114148	-0.055669	0.000000	-0.724840	0.000000	0.000000	0.000000	-0.044427	-0.020217	0.008528	0.000000	0.000000	3.000000	82.000000	0.000000
14991.474149	0.098739	0.575980	-0.014468	75.870293	-6.888068	7.114148	-0.055669	0.000000	-0.724840	0.000000	0.000000	0.000000	-0.044427	-0.020217	0.008528	0.000000	0.000000	3.000000	82.000000	0.000000
14991.477482	0.098739	0.575980	-0.014468	75.870293	-6.888068	7.114148	-0.055669	0.000000	-0.724840	0.000000	0.000000	0.000000	-0.044427	-0.020217	0.008528	0.000000	0.000000	3.000000	82.000000	0.000000
14991.480815	0.098739	0.575980	-0.014468	75.879150	-6.911386	7.101328	-0.063074	0.000000	-0.723418	0.000000	0.000000	0.000000	-0.044427	-0.020217	0.008528	0.000000	0.000000	3.000000	82.000000	0.000000
14991.484149	0.098617	0.575933	-0.014520	75.879150	-6.911386	7.101328	-0.063074	0.000000	-0.723418	0.000000	0.000000	0.000000	-0.036515	-0.013946	-0.015372	0.000000	0.000000	3.000000	82.000000	0.000000
14991.487482	0.098617	0.575933	-0.014520	75.879150	-6.911386	7.101328	-0.063074	0.000000	-0.723418	0.000000	0.000000	0.000000	-0.036515	-0.013946	-0.015372	0.000000	0.000000	3.000000	82.000000	0.000000
14991.490815	0.098617	0.575933	-0.014520	75.888000	-6.940159	7.088485	-0.069159	0.000000	-0.725980	0.000000	0.000000	0.000000	-0.036515	-0.013946	-0.015372	0.000000	0.000000	3.000000	82.000000	0.000000
14991.494149	0.098617	0.575933	-0.014520	75.888000	-6.940159	7.088485	-0.069159	0.000000	-0.725980	0.000000	0.000000	0.000000	-0.036515	-0.013946	-0.015372	0.000000	0.000000	3.000000	82.000000	0.000000
14991.497482	0.098495	0.575887	-0.014571	75.888000	-6.940159	7.088485	-0.069159	0.000000	-0.725980	0.000000	0.000000	0.000000	-0.036507	-0.013951	-0.015384	0.000000	0.000000	3.000000	82.000000	0.000000
14991.500815	0.098495	0.575887	-0.014571	75.893898	-6.962067	7.079917	-0.069159	0.000000	-0.725980	0.000000	0.000000	0.000000	-0.036507	-0.013951	-0.015384	0.000000	0.000000	3.000000	82.000000	0.000000
14991.504149	0.098495	0.575887	-0.014571	75.893898	-6.962067	7.079917	-0.069159	0.000000	-0.725980	0.000000	0.000000	0.000000	-0.036507	-0.013951	-0.015384	0.000000	0.000000	3.000000	82.000000	0.000000
14991.507482	0.098495	0.575887	-0.014571	75.893898	-6.962067	7.079917	-0.069159	0.000000	-0.725980	0.000000	0.000000	0.000000	-0.036507	-0.013951	-0.015384	0.000000	0.000000	3.000000	82.000000	0.000000
14991.510815	0.098238	0.575829	-0.014635	75.900360	-6.979405	7.077737	-0.075244	0.000000	-0.728544	0.000000	0.000000	0.000000	-0.077014	-0.017197	-0.019151	0.000000	0.000000	3.000000	82.000000	0.000000
14991.514149	0.098238	0.575829	-0.014635	75.900360	-6.979405	7.077737	-0.075244	0.000000	-0.728544	0.000000	0.000000	0.000000	-0.077014	-0.017197	-0.019151	0.000000	0.000000	3.000000	82.000000	0.000000
14991.517482	0.098238	0.575829	-0.014635	75.900360	-6.979405	7.077737	-0.075244	0.000000	-0.728544	0.000000	0.000000	0.000000	-0.077014	-0.017197	-0.019151	0.000000	0.000000	3.000000	82.000000	0.000000
14991.520815	0.098238	0.575829	-0.014635	75.902016	-6.979272	7.096913	-0.088080	0.000000	-0.731736	0.000000	0.000000	0.000000	-0.077014	-0.017197	-0.019151	0.000000	0.000000	3.000000	82.000000	0.000000
14991.524149	0.098154	0.575829	-0.014616	75.902016	-6.979272	7.096913	-0.088080	0.000000	-0.731736	0.000000	0.000000	0.000000	-0.025208	0.000005	0.005594	0.000000	0.000000	3.000000	82.000000	0.000000
14991.527482	0.098154	0.575829	-0.014616	75.902016	-6.979272	7.096913	-0.088080	0.000000	-0.731736	0.000000	0.000000	0.000000	-0.025208	0.000005	0.005594	0.000000	0.000000	3.000000	82.000000	0.000000
14991.530815	0.098091	0.575829	-0.014602	75.903091	-6.975555	7.109701	-0.092281	0.000000	-0.730804	0.000000	0.000000	0.000000	-0.018910	0.000005	0.004192	0.000000	0.000000	3.000000	82.000000	0.000000
14991.534149	0.098091	0.575829	-0.014602	75.903091	-6.975555	7.109701	-0.092281	0.000000	-0.730804	0.000000	0.000000	0.000000	-0.018910	0.000005	0.004192	0.000000	0.000000	3.000000	82.000000	0.000000
14991.537482	0.098091	0.575829	-0.014602	75.903091	-6.975555	7.109701	-0.092281	0.000000	-0.730804	0.000000	0.000000	0.000000	-0.018910	0.000005	0.004192	0.000000	0.000000	3.000000	82.000000	0.000000
14991.540815	0.098091	0.575829	-0.014602	75.900146	-6.971402	7.113986	-0.095433	0.000000	-0.730105	0.000000	0.000000	0.000000	-0.018910	0.000005	0.004192	0.000000	0.000000	3.000000	82.000000	0.000000
14991.544149	0.098116	0.575847	-0.014590	75.900146	-6.971402	7.113986	-0.095433	0.000000	-0.730105	0.000000	0.000000	0.000000	0.007440	0.005351	0.003731	0.000000	0.000000	3.000000	82.000000	0.000000
14991.547482	0.098116	0.575847	-0.014590	75.900146	-6.971402	7.113986	-0.095433	0.000000	-0.730105	0.000000	0.000000	0.000000	0.007440	0.005351	0.003731	0.000000	0.000000	3.000000	82.000000	0.000000
14991.550815	0.098116	0.575847	-0.014590	75.894264	-6.960381	7.122547	-0.094192	0.000000	-0.729483	0.000000	0.000000	0.000000	0.007440	0.005351	0.003731	0.000000	0.000000	3.000000	82.000000	0.000000
14991.554149	0.098116	0.575847	-0.014590	75.894264	-6.960381	7.122547	-0.094192	0.000000	-0.729483	0.000000	0.000000	0.000000	0.007440	0.005351	0.003731	0.000000	0.000000	3.000000	82.000000	0.000000
14991.557482	0.098171	0.575876	-0.014541	75.894264	-6.960381	7.122547	-0.094192	0.000000	-0.729483	0.000000	0.000000	0.000000	0.016438	0.008593	0.014486	0.000000	0.000000	3.000000	82.000000	0.000000
14991.560815	0.098171	0.575876	-0.014541	75.885399	-6.942498	7.135381	-0.094192	0.000000	-0.729483	0.000000	0.000000	0.000000	0.016438	0.008593	0.014486	0.000000	0.000000	3.000000	82.000000	0.000000
14991.564149	0.098171	0.575876	-0.014541	75.885399	-6.942498	7.135381	-0.094192	0.000000	-0.729483	0.000000	0.000000	0.000000	0.016438	0.008593	0.014486	0.000000	0.000000	3.000000	82.000000	0.000000
14991.567482	0.098171	0.575876	-0.014541	75.885399	-6.942498	7.135381	-0.094192	0.000000	-0.729483	0.000000	0.000000	0.000000	0.016438	0.008593	0.014486	0.000000	0.000000	3.000000	82.000000	0.000000
14991.570815	0.098221	0.575951	-0.014414	75.879501	-6.931492	7.143923	-0.091453	0.000000	-0.727069	0.000000	0.000000	0.000000	0.015106	0.022550	0.038287	0.000000	0.000000	3.000000	82.000000	0.000000
14991.574149	0.098221	0.575951	-0.014414	75.879501	-6.931492	7.143923	-0.091453	0.000000	-0.727069	0.000000	0.000000	0.000000	0.015106	0.022550	0.038287	0.000000	0.000000	3.000000	82.000000	0.000000
14991.577482	0.098221	0.575951	-0.014414	75.879501	-6.931492	7.143923	-0.091453	0.000000	-0.727069	0.000000	0.000000	0.000000	0.015106	0.022550	0.038287	0.000000	0.000000	3.000000	82.000000	0.000000
14991.580815	0.098221	0.575951	-0.014414	75.870659	-6.927233	7.156726	-0.088935	0.000000	-0.720688	0.000000	0.000000	0.000000	0.015106	0.022550	0.038287	0.000000	0.000000	3.000000	82.000000	0.000000
14991.584149	0.098196	0.575997	-0.014330	75.870659	-6.927233	7.156726	-0.088935	0.000000	-0.720688	0.000000	0.000000	0.000000	-0.007644	0.013954	0.025200	0.000000	0.000000	3.000000	82.000000	0.000000
14991.587482	0.098196	0.575997	-0.014330	75.870659	-6.927233	7.156726	-0.088935	0.000000	-0.720688	0.000000	0.000000	0.000000	-0.007644	0.013954	0.025200	0.000000	0.000000	3.000000	82.000000	0.000000
14991.590815	0.098196	0.575997	-0.014330	75.864746	-6.927126	7.165249	-0.090209	0.000000	-0.716488	0.000000	0.000000	0.000000	-0.007644	0.013954	0.025200	0.000000	0.000000	3.000000	82.000000	0.000000
14991.594149	0.098196	0.575997	-0.014330	75.864746	-6.927126	7.165249	-0.090209	0.000000	-0.716488	0.000000	0.000000	0.000000	-0.007644	0.013954	0.025200	0.000000	0.000000	3.000000	82.000000	0.000000
14991.597482	0.098124	0.576026	-0.014254	75.864746	-6.927126	7.165249	-0.090209	0.000000	-0.716488	0.000000	0.000000	0.000000	-0.021400	0.008613	0.022867	0.000000	0.000000	3.000000	82.000000	0.000000
14991.600815	0.098124	0.576026	-0.014254	75.858856	-6.929741	7.173772	-0.090209	0.000000	-0.716488	0.000000	0.000000	0.000000	-0.021400	0.008613	0.022867	0.000000	0.000000	3.000000	82.000000	0.000000
14991.604149	0.098124	0.576026	-0.014254	75.858856	-6.929741	7.173772	-0.090209	0.000000	-0.716488	0.000000	0.000000	0.000000	-0.021400	0.008613	0.022867	0.000000	0.000000	3.000000	82.000000	0.000000
14991.607482	0.098124	0.576026	-0.014254	75.858856	-6.929741	7.173772	-0.090209	0.000000	-0.716488	0.000000	0.000000	0.000000	-0.021400	0.008613	0.022867	0.000000	0.000000	3.000000	82.000000	0.000000
14991.610815	0.097977	0.576090	-0.014125	75.852936	-6.935086	7.182283	-0.093776	0.000000	-0.712677	0.000000	0.000000	0.000000	-0.044378	0.019293	0.038695	0.000000	0.000000	3.000000	82.000000	0.000000
14991.614149	0.097977	0.576090	-0.014125	75.852936	-6.935086	7.182283	-0.093776	0.000000	-0.712677	0.000000	0.000000	0.000000	-0.044378	0.019293	0.038695	0.000000	0.000000	3.000000	82.000000	0.000000
14991.617482	0.097977	0.576090	-0.014125	75.852936	-6.935086	7.182283	-0.093776	0.000000	-0.712677	0.000000	0.000000	0.000000	-0.044378	0.019293	0.038695	0.000000	0.000000	3.000000	82.000000	0.000000
14991.620815	0.097977	0.576090	-0.014125	75.847031	-6.934997	7.190788	-0.101172	0.000000	-0.706228	0.000000	0.000000	0.000000	-0.044378	0.019293	0.038695	0.000000	0.000000	3.000000	82.000000	0.000000
14991.624149	0.097921	0.576126	-0.014076	75.847031	-6.934997	7.190788	-0.101172	0.000000	-0.706228	0.000000	0.000000	0.000000	-0.016666	0.010711	0.014432	0.000000	0.000000	3.000000	82.000000	0.000000
14991.627482	0.097921	0.576126	-0.014076	75.847031	-6.934997	7.190788	-0.101172	0.000000	-0.706228	0.000000	0.000000	0.000000	-0.016666	0.010711	0.014432	0.000000	0.000000	3.000000	82.000000	0.000000
14991.630815	0.097921	0.576126	-0.014076	75.841133	-6.932197	7.199295	-0.103950	0.000000	-0.703822	0.000000	0.000000	0.000000	-0.016666	0.010711	0.014432	0.000000	0.000000	3.000000	82.000000	0.000000
14991.634149	0.097921	0.576126	-0.014076	75.841133	-6.932197	7.199295	-0.103950	0.000000	-0.703822	0.000000	0.000000	0.000000	-0.016666	0.010711	0.014432	0.000000	0.000000	3.000000	82.000000	0.000000
14991.637482	0.097892	0.576155	-0.014010	75.841133	-6.932197	7.199295	-0.103950	0.000000	-0.703822	0.000000	0.000000	0.000000	-0.008805	0.008606	0.020062	0.000000	0.000000	3.000000	82.000000	0.000000
14991.640815	0.097892	0.576155	-0.014010	75.838165	-6.925358	7.203538	-0.103950	0.000000	-0.703822	0.000000	0.000000	0.000000	-0.008805	0.008606	0.020062	0.000000	0.000000	3.000000	82.000000	0.000000
14991.644149	0.097892	0.576155	-0.014010	75.838165	-6.925358	7.203538	-0.103950	0.000000	-0.703822	0.000000	0.000000	0.000000	-0.008805	0.008606	0.020062	0.000000	0.000000	3.000000	82.000000	0.000000
14991.647482	0.097892	0.576155	-0.014010	75.838165	-6.925358	7.203538	-0.103950	0.000000	-0.703822	0.000000	0.000000	0.000000	-0.008805	0.008606	0.020062	0.000000	0.000000	3.000000	82.000000	0.000000
14991.650815	0.097911	0.576180	-0.014021	75.838165	-6.925358	7.203538	-0.105417	0.000000	-0.700479	0.000000	0.000000	0.000000	0.005888	0.007439	-0.003298	0.000000	0.000000	3.000000	82.000000	0.000000
14991.654149	0.097911	0.576180	-0.014021	75.838165	-6.925358	7.203538	-0.105417	0.000000	-0.700479	0.000000	0.000000	0.000000	0.005888	0.007439	-0.003298	0.000000	0.000000	3.000000	82.000000	0.000000
14991.657482	0.097911	0.576180	-0.014021	75.838165	-6.925358	7.203538	-0.105417	0.000000	-0.700479	0.000000	0.000000	0.000000	0.005888	0.007439	-0.003298	0.000000	0.000000	3.000000	82.000000	0.000000
14991.660815	0.097911	0.576180	-0.014021	75.838165	-6.925358	7.203538	-0.104436	0.000000	-0.701028	0.000000	0.000000	0.000000	0.005888	0.007439	-0.003298	0.000000	0.000000	3.000000	82.000000	0.000000
14991.664149	0.097906	0.576187	-0.014044	75.838165	-6.925358	7.203538	-0.104436	0.000000	-0.701028	0.000000	0.000000	0.000000	-0.001551	0.002088	-0.007027	0.000000	0.000000	3.000000	82.000000	0.000000
14991.667482	0.097906	0.576187	-0.014044	75.838165	-6.925358	7.203538	-0.104436	0.000000	-0.701028	0.000000	0.000000	0.000000	-0.001551	0.002088	-0.007027	0.000000	0.000000	3.000000	82.000000	0.000000
14991.670815	0.097906	0.576187	-0.014044	75.838165	-6.925358	7.203538	-0.104694	0.000000	-0.702199	0.000000	0.000000	0.000000	-0.001551	0.002088	-0.007027	0.000000	0.000000	3.000000	82.000000	0.000000
14991.674149	0.097906	0.576187	-0.014044	75.838165	-6.925358	7.203538	-0.104694	0.000000	-0.702199	0.000000	0.000000	0.000000	-0.001551	0.002088	-0.007027	0.000000	0.000000	3.000000	82.000000	0.000000
14991.677482	0.097896	0.576200	-0.014091	75.838165	-6.925358	7.203538	-0.104694	0.000000	-0.702199	0.000000	0.000000	0.000000	-0.003106	0.004171	-0.014054	0.000000	0.000000	3.000000	82.000000	0.000000
14991.680815	0.097896	0.576200	-0.014091	75.838181	-6.928078	7.203539	-0.104694	0.000000	-0.702199	0.000000	0.000000	0.000000	-0.003106	0.004171	-0.014054	0.000000	0.000000	3.000000	82.000000	0.000000
14991.684149	0.097896	0.576200	-0.014091	75.838181	-6.928078	7.203539	-0.104694	0.000000	-0.702199	0.000000	0.000000	0.000000	-0.003106	0.004171	-0.014054	0.000000	0.000000	3.000000	82.000000	0.000000
14991.687482	0.097896	0.576200	-0.014091	75.838181	-6.928078	7.203539	-0.104694	0.000000	-0.702199	0.000000	0.000000	0.000000	-0.003106	0.004171	-0.014054	0.000000	0.000000	3.000000	82.000000	0.000000
14991.690815	0.097817	0.576221	-0.014147	75.838165	-6.933515	7.203542	-0.105212	0.000000	-0.704542	0.000000	0.000000	0.000000	-0.023583	0.006266	-0.016902	0.000000	0.000000	3.000000	82.000000	0.000000
14991.694149	0.097817	0.576221	-0.014147	75.838165	-6.933515	7.203542	-0.105212	0.000000	-0.704542	0.000000	0.000000	0.000000	-0.023583	0.006266	-0.016902	0.000000	0.000000	3.000000	82.000000	0.000000
14991.697482	0.097817	0.576221	-0.014147	75.838165	-6.933515	7.203542	-0.105212	0.000000	-0.704542	0.000000	0.000000	0.000000	-0.023583	0.006266	-0.016902	0.000000	0.000000	3.000000	82.000000	0.000000
14991.700815	0.097817	0.576221	-0.014147	75.838181	-6.938957	7.203539	-0.109143	0.000000	-0.707359	0.000000	0.000000	0.000000	-0.023583	0.006266	-0.016902	0.000000	0.000000	3.000000	82.000000	0.000000
14991.704149	0.097765	0.576235	-0.014185	75.838181	-6.938957	7.203539	-0.109143	0.000000	-0.707359	0.000000	0.000000	0.000000	-0.015722	0.004183	-0.011271	0.000000	0.000000	3.000000	82.000000	0.000000
14991.707482	0.097765	0.576235	-0.014185	75.838181	-6.938957	7.203539	-0.109143	0.000000	-0.707359	0.000000	0.000000	0.000000	-0.015722	0.004183	-0.011271	0.000000	0.000000	3.000000	82.000000	0.000000
14991.710815	0.097765	0.576235	-0.014185	75.839272	-6.935276	7.216292	-0.111763	0.000000	-0.709237	0.000000	0.000000	0.000000	-0.015722	0.004183	-0.011271	0.000000	0.000000	3.000000	82.000000	0.000000
14991.714149	0.097765	0.576235	-0.014185	75.839272	-6.935276	7.216292	-0.111763	0.000000	-0.709237	0.000000	0.000000	0.000000	-0.015722	0.004183	-0.011271	0.000000	0.000000	3.000000	82.000000	0.000000
14991.717482	0.097691	0.576249	-0.014218	75.839272	-6.935276	7.216292	-0.111763	0.000000	-0.709237	0.000000	0.000000	0.000000	-0.022027	0.004173	-0.009882	0.000000	0.000000	3.000000	82.000000	0.000000
14991.720815	0.097691	0.576249	-0.014218	75.840904	-6.927028	7.235425	-0.111763	0.000000	-0.709237	0.000000	0.000000	0.000000	-0.022027	0.004173	-0.009882	0.000000	0.000000	3.000000	82.000000	0.000000
14991.724149	0.097691	0.576249	-0.014218	75.840904	-6.927028	7.235425	-0.111763	0.000000	-0.709237	0.000000	0.000000	0.000000	-0.022027	0.004173	-0.009882	0.000000	0.000000	3.000000	82.000000	0.000000
14991.727482	0.097691	0.576249	-0.014218	75.840904	-6.927028	7.235425	-0.111763	0.000000	-0.709237	0.000000	0.000000	0.000000	-0.022027	0.004173	-0.009882	0.000000	0.000000	3.000000	82.000000	0.000000
14991.730815	0.097638	0.576288	-0.014262	75.838539	-6.921076	7.246045	-0.115434	0.000000	-0.710884	0.000000	0.000000	0.000000	-0.016135	0.011597	-0.013182	0.000000	0.000000	3.000000	82.000000	0.000000
14991.734149	0.097638	0.576288	-0.014262	75.838539	-6.921076	7.246045	-0.115434	0.000000	-0.710884	0.000000	0.000000	0.000000	-0.016135	0.011597	-0.013182	0.000000	0.000000	3.000000	82.000000	0.000000
14991.737482	0.097638	0.576288	-0.014262	75.838539	-6.921076	7.246045	-0.115434	0.000000	-0.710884	0.000000	0.000000	0.000000	-0.016135	0.011597	-0.013182	0.000000	0.000000	3.000000	82.000000	0.000000
14991.740815	0.097638	0.576288	-0.014262	75.835556	-6.916960	7.250288	-0.118124	0.000000	-0.713081	0.000000	0.000000	0.000000	-0.016135	0.011597	-0.013182	0.000000	0.000000	3.000000	82.000000	0.000000
14991.744149	0.097636	0.576313	-0.014268	75.835556	-6.916960	7.250288	-0.118124	0.000000	-0.713081	0.000000	0.000000	0.000000	-0.000419	0.007427	-0.001906	0.000000	0.000000	3.000000	82.000000	0.000000
14991.747482	0.097636	0.576313	-0.014268	75.835556	-6.916960	7.250288	-0.118124	0.000000	-0.713081	0.000000	0.000000	0.000000	-0.000419	0.007427	-0.001906	0.000000	0.000000	3.000000	82.000000	0.000000
14991.750815	0.097636	0.576313	-0.014268	75.830185	-6.904188	7.265130	-0.118193	0.000000	-0.713399	0.000000	0.000000	0.000000	-0.000419	0.007427	-0.001906	0.000000	0.000000	3.000000	82.000000	0.000000
14991.754149	0.097636	0.576313	-0.014268	75.830185	-6.904188	7.265130	-0.118193	0.000000	-0.713399	0.000000	0.000000	0.000000	-0.000419	0.007427	-0.001906	0.000000	0.000000	3.000000	82.000000	0.000000
14991.757482	0.097638	0.576355	-0.014257	75.830185	-6.904188	7.265130	-0.118193	0.000000	-0.713399	0.000000	0.000000	0.000000	0.000707	0.012805	0.003215	0.000000	0.000000	3.000000	82.000000	0.000000
14991.760815	0.097638	0.576355	-0.014257	75.827248	-6.900079	7.269366	-0.118193	0.000000	-0.713399	0.000000	0.000000	0.000000	0.000707	0.012805	0.003215	0.000000	0.000000	3.000000	82.000000	0.000000
14991.764149	0.097638	0.576355	-0.014257	75.827248	-6.900079	7.269366	-0.118193	0.000000	-0.713399	0.000000	0.000000	0.000000	0.000707	0.012805	0.003215	0.000000	0.000000	3.000000	82.000000	0.000000
14991.767482	0.097638	0.576355	-0.014257	75.827248	-6.900079	7.269366	-0.118193	0.000000	-0.713399	0.000000	0.000000	0.000000	0.000707	0.012805	0.003215	0.000000	0.000000	3.000000	82.000000	0.000000
14991.770815	0.097639	0.576423	-0.014253	75.821342	-6.891880	7.277825	-0.118076	0.000000	-0.712863	0.000000	0.000000	0.000000	0.000289	0.020217	0.001307	0.000000	0.000000	3.000000	82.000000	0.000000
14991.774149	0.097639	0.576423	-0.014253	75.821342	-6.891880	7.277825	-0.118076	0.000000	-0.712863	0.000000	0.000000	0.000000	0.000289	0.020217	0.001307	0.000000	0.000000	3.000000	82.000000	0.000000
14991.777482	0.097639	0.576423	-0.014253	75.821342	-6.891880	7.277825	-0.118076	0.000000	-0.712863	0.000000	0.000000	0.000000	0.000289	0.020217	0.001307	0.000000	0.000000	3.000000	82.000000	0.000000
14991.780815	0.097639	0.576423	-0.014253	75.818947	-6.883223	7.288427	-0.118028	0.000000	-0.712645	0.000000	0.000000	0.000000	0.000289	0.020217	0.001307	0.000000	0.000000	3.000000	82.000000	0.000000
14991.784149	0.097638	0.576447	-0.014259	75.818947	-6.883223	7.288427	-0.118028	0.000000	-0.712645	0.000000	0.000000	0.000000	-0.000419	0.007427	-0.001908	0.000000	0.000000	3.000000	82.000000	0.000000
14991.787482	0.097638	0.576447	-0.014259	75.818947	-6.883223	7.288427	-0.118028	0.000000	-0.712645	0.000000	0.000000	0.000000	-0.000419	0.007427	-0.001908	0.000000	0.000000	3.000000	82.000000	0.000000
14991.790815	0.097638	0.576447	-0.014259	75.821892	-6.887317	7.284203	-0.118097	0.000000	-0.712963	0.000000	0.000000	0.000000	-0.000419	0.007427	-0.001908	0.000000	0.000000	3.000000	82.000000	0.000000
14991.794149	0.097638	0.576447	-0.014259	75.821892	-6.887317	7.284203	-0.118097	0.000000	-0.712963	0.000000	0.000000	0.000000	-0.000419	0.007427	-0.001908	0.000000	0.000000	3.000000	82.000000	0.000000
14991.797482	0.097629	0.576436	-0.014300	75.821892	-6.887317	7.284203	-0.118097	0.000000	-0.712963	0.000000	0.000000	0.000000	-0.002681	-0.003272	-0.012151	0.000000	0.000000	3.000000	82.000000	0.000000
14991.800815	0.097629	0.576436	-0.014300	75.822426	-6.882760	7.290576	-0.118097	0.000000	-0.712963	0.000000	0.000000	0.000000	-0.002681	-0.003272	-0.012151	0.000000	1.000000	3.000000	82.000000	0.000000
14991.804149	0.097629	0.576436	-0.014300	75.822426	-6.882760	7.290576	-0.118097	0.000000	-0.712963	0.000000	0.000000	0.000000	-0.002681	-0.003272	-0.012151	0.000000	1.000000	3.000000	82.000000	0.000000
