# Supplementary material for: Haptic Guidance Needs to Be Intuitive Not Just Informative to Improve Human Motor Accuracy
Source: PLoS One. 2016 Mar 16;11(3):e0150912. doi: 10.1371/journal.pone.0150912 (PMC4794196; doi:10.1371/journal.pone.0150912)
Supplement: S1 Data — (ZIP) [file pone.0150912.s001.zip › Subject6/exp1_0083.txt]

Time	PosX	PosY	PosZ	RotX	RotY	RotZ	ForceX	ForceY	ForceZ	MomentX	MomentY	MomentZ	VelocityX	VelocityY	VelocityZ	CalibratedWeight	ButtonDown	Condition	Trial	Visual
14993.497482	0.001157	0.491703	0.248021	72.778816	23.134094	27.365717	0.000000	0.000000	0.000000	0.000000	0.000000	0.000000	0.009958	0.014773	-0.053170	0.000000	1.000000	3.000000	83.000000	1.000000
14993.500815	0.001157	0.491703	0.248021	72.715820	23.269230	27.540874	1.886577	0.000000	4.630424	0.000000	0.000000	0.000000	0.009958	0.014773	-0.053170	0.000000	1.000000	3.000000	83.000000	1.000000
14993.504149	0.001157	0.491703	0.248021	72.715820	23.269230	27.540874	1.886577	0.000000	4.630424	0.000000	0.000000	0.000000	0.009958	0.014773	-0.053170	0.000000	1.000000	3.000000	83.000000	1.000000
14993.507482	0.001157	0.491703	0.248021	72.715820	23.269230	27.540874	1.886577	0.000000	4.630424	0.000000	0.000000	0.000000	0.009958	0.014773	-0.053170	0.000000	1.000000	3.000000	83.000000	1.000000
14993.510815	0.001894	0.492132	0.248491	72.643089	23.493244	27.816637	1.888265	0.000000	4.629736	0.000000	0.000000	0.000000	0.221324	0.128662	0.140896	0.000000	1.000000	3.000000	83.000000	1.000000
14993.514149	0.001894	0.492132	0.248491	72.643089	23.493244	27.816637	1.888265	0.000000	4.629736	0.000000	0.000000	0.000000	0.221324	0.128662	0.140896	0.000000	1.000000	3.000000	83.000000	1.000000
14993.517482	0.001894	0.492132	0.248491	72.643089	23.493244	27.816637	1.888265	0.000000	4.629736	0.000000	0.000000	0.000000	0.221324	0.128662	0.140896	0.000000	1.000000	3.000000	83.000000	1.000000
14993.520815	0.001894	0.492132	0.248491	72.509941	23.641691	28.009352	1.896980	0.000000	4.626172	0.000000	0.000000	0.000000	0.221324	0.128662	0.140896	0.000000	1.000000	3.000000	83.000000	1.000000
14993.524149	0.002466	0.492571	0.249149	72.509941	23.641691	28.009352	1.896980	0.000000	4.626172	0.000000	0.000000	0.000000	0.171535	0.131659	0.197552	0.000000	1.000000	3.000000	83.000000	1.000000
14993.527482	0.002466	0.492571	0.249149	72.509941	23.641691	28.009352	1.896980	0.000000	4.626172	0.000000	0.000000	0.000000	0.171535	0.131659	0.197552	0.000000	1.000000	3.000000	83.000000	1.000000
14993.530815	0.002771	0.492918	0.249891	72.415466	23.585844	27.942009	1.901773	0.000000	4.624204	0.000000	0.000000	0.000000	0.091404	0.104103	0.222517	0.000000	1.000000	3.000000	83.000000	1.000000
14993.534149	0.002771	0.492918	0.249891	72.415466	23.585844	27.942009	1.901773	0.000000	4.624204	0.000000	0.000000	0.000000	0.091404	0.104103	0.222517	0.000000	1.000000	3.000000	83.000000	1.000000
14993.537482	0.002771	0.492918	0.249891	72.415466	23.585844	27.942009	1.901773	0.000000	4.624204	0.000000	0.000000	0.000000	0.091404	0.104103	0.222517	0.000000	1.000000	3.000000	83.000000	1.000000
14993.540815	0.002909	0.493521	0.250698	72.354851	23.511873	27.821177	1.901767	0.000000	4.624206	0.000000	0.000000	0.000000	0.041273	0.180896	0.242062	0.000000	1.000000	3.000000	83.000000	1.000000
14993.544149	0.002909	0.493521	0.250698	72.354851	23.511873	27.821177	1.901767	0.000000	4.624206	0.000000	0.000000	0.000000	0.041273	0.180896	0.242062	0.000000	1.000000	3.000000	83.000000	1.000000
14993.547482	0.002909	0.493521	0.250698	72.354851	23.511873	27.821177	1.901767	0.000000	4.624206	0.000000	0.000000	0.000000	0.041273	0.180896	0.242062	0.000000	1.000000	3.000000	83.000000	1.000000
14993.550815	0.002909	0.493521	0.250698	72.562843	23.969412	28.253237	1.898701	0.000000	4.625466	0.000000	0.000000	0.000000	0.041273	0.180896	0.242062	0.000000	1.000000	3.000000	83.000000	1.000000
14993.554149	0.002810	0.493917	0.251230	72.562843	23.969412	28.253237	1.898701	0.000000	4.625466	0.000000	0.000000	0.000000	-0.029610	0.118789	0.159798	0.000000	1.000000	3.000000	83.000000	1.000000
14993.557482	0.002810	0.493917	0.251230	72.562843	23.969412	28.253237	1.898701	0.000000	4.625466	0.000000	0.000000	0.000000	-0.029610	0.118789	0.159798	0.000000	1.000000	3.000000	83.000000	1.000000
14993.560815	0.002643	0.494231	0.251672	72.971588	24.868486	29.118023	1.893698	0.000000	4.627517	0.000000	0.000000	0.000000	-0.049950	0.094238	0.132523	0.000000	1.000000	3.000000	83.000000	1.000000
14993.564149	0.002643	0.494231	0.251672	72.971588	24.868486	29.118023	1.893698	0.000000	4.627517	0.000000	0.000000	0.000000	-0.049950	0.094238	0.132523	0.000000	1.000000	3.000000	83.000000	1.000000
14993.567482	0.002643	0.494231	0.251672	72.971588	24.868486	29.118023	1.893698	0.000000	4.627517	0.000000	0.000000	0.000000	-0.049950	0.094238	0.132523	0.000000	1.000000	3.000000	83.000000	1.000000
14993.570815	0.002443	0.494505	0.252084	73.403221	25.871984	30.094934	1.888224	0.000000	4.629752	0.000000	0.000000	0.000000	-0.060145	0.082217	0.123564	0.000000	1.000000	3.000000	83.000000	1.000000
14993.574149	0.002443	0.494505	0.252084	73.403221	25.871984	30.094934	1.888224	0.000000	4.629752	0.000000	0.000000	0.000000	-0.060145	0.082217	0.123564	0.000000	1.000000	3.000000	83.000000	1.000000
14993.577482	0.002443	0.494505	0.252084	73.403221	25.871984	30.094934	1.888224	0.000000	4.629752	0.000000	0.000000	0.000000	-0.060145	0.082217	0.123564	0.000000	1.000000	3.000000	83.000000	1.000000
14993.580815	0.002175	0.494741	0.252497	73.780411	26.886776	31.105577	1.882418	0.000000	4.632116	0.000000	0.000000	0.000000	-0.080427	0.070659	0.124080	0.000000	1.000000	3.000000	83.000000	1.000000
14993.584149	0.002175	0.494741	0.252497	73.780411	26.886776	31.105577	1.882418	0.000000	4.632116	0.000000	0.000000	0.000000	-0.080427	0.070659	0.124080	0.000000	1.000000	3.000000	83.000000	1.000000
14993.587482	0.002175	0.494741	0.252497	73.780411	26.886776	31.105577	1.882418	0.000000	4.632116	0.000000	0.000000	0.000000	-0.080427	0.070659	0.124080	0.000000	1.000000	3.000000	83.000000	1.000000
14993.590815	0.002175	0.494741	0.252497	74.113869	27.905506	32.136368	1.875544	0.000000	4.634904	0.000000	0.000000	0.000000	-0.080427	0.070659	0.124080	0.000000	1.000000	3.000000	83.000000	1.000000
14993.594149	0.002007	0.494953	0.252833	74.113869	27.905506	32.136368	1.875544	0.000000	4.634904	0.000000	0.000000	0.000000	-0.050249	0.063666	0.100608	0.000000	1.000000	3.000000	83.000000	1.000000
14993.597482	0.002007	0.494953	0.252833	74.113869	27.905506	32.136368	1.875544	0.000000	4.634904	0.000000	0.000000	0.000000	-0.050249	0.063666	0.100608	0.000000	1.000000	3.000000	83.000000	1.000000
14993.600815	0.001873	0.495123	0.253107	74.403923	28.942688	33.200947	1.870765	0.000000	4.636835	0.000000	0.000000	0.000000	-0.040229	0.051068	0.082286	0.000000	1.000000	3.000000	83.000000	1.000000
14993.604149	0.001873	0.495123	0.253107	74.403923	28.942688	33.200947	1.870765	0.000000	4.636835	0.000000	0.000000	0.000000	-0.040229	0.051068	0.082286	0.000000	1.000000	3.000000	83.000000	1.000000
14993.607482	0.001873	0.495123	0.253107	74.403923	28.942688	33.200947	1.870765	0.000000	4.636835	0.000000	0.000000	0.000000	-0.040229	0.051068	0.082286	0.000000	1.000000	3.000000	83.000000	1.000000
14993.610815	0.001705	0.495233	0.253337	74.661469	29.923800	34.214859	1.866907	0.000000	4.638390	0.000000	0.000000	0.000000	-0.050411	0.032875	0.069077	0.000000	1.000000	3.000000	83.000000	1.000000
14993.614149	0.001705	0.495233	0.253337	74.661469	29.923800	34.214859	1.866907	0.000000	4.638390	0.000000	0.000000	0.000000	-0.050411	0.032875	0.069077	0.000000	1.000000	3.000000	83.000000	1.000000
14993.617482	0.001705	0.495233	0.253337	74.661469	29.923800	34.214859	1.866907	0.000000	4.638390	0.000000	0.000000	0.000000	-0.050411	0.032875	0.069077	0.000000	1.000000	3.000000	83.000000	1.000000
14993.620815	0.001705	0.495233	0.253337	74.890907	30.791924	35.101341	1.862796	0.000000	4.640041	0.000000	0.000000	0.000000	-0.050411	0.032875	0.069077	0.000000	1.000000	3.000000	83.000000	1.000000
14993.624149	0.001571	0.495321	0.253522	74.890907	30.791924	35.101341	1.862796	0.000000	4.640041	0.000000	0.000000	0.000000	-0.040353	0.026313	0.055231	0.000000	1.000000	3.000000	83.000000	1.000000
14993.627482	0.001571	0.495321	0.253522	74.890907	30.791924	35.101341	1.862796	0.000000	4.640041	0.000000	0.000000	0.000000	-0.040353	0.026313	0.055231	0.000000	1.000000	3.000000	83.000000	1.000000
14993.630815	0.001571	0.495321	0.253522	75.094742	31.483597	35.781693	1.859510	0.000000	4.641360	0.000000	0.000000	0.000000	-0.040353	0.026313	0.055231	0.000000	1.000000	3.000000	83.000000	1.000000
14993.634149	0.001571	0.495321	0.253522	75.094742	31.483597	35.781693	1.859510	0.000000	4.641360	0.000000	0.000000	0.000000	-0.040353	0.026313	0.055231	0.000000	1.000000	3.000000	83.000000	1.000000
14993.637482	0.001504	0.495427	0.253689	75.094742	31.483597	35.781693	1.859510	0.000000	4.641360	0.000000	0.000000	0.000000	-0.020137	0.031897	0.050147	0.000000	1.000000	3.000000	83.000000	1.000000
14993.640815	0.001470	0.495516	0.253904	75.261467	32.029469	36.306534	1.859510	0.000000	4.641360	0.000000	0.000000	0.000000	-0.009990	0.026840	0.064489	0.000000	1.000000	3.000000	83.000000	1.000000
14993.644149	0.001470	0.495516	0.253904	75.261467	32.029469	36.306534	1.859510	0.000000	4.641360	0.000000	0.000000	0.000000	-0.009990	0.026840	0.064489	0.000000	1.000000	3.000000	83.000000	1.000000
14993.647482	0.001470	0.495516	0.253904	75.261467	32.029469	36.306534	1.859510	0.000000	4.641360	0.000000	0.000000	0.000000	-0.009990	0.026840	0.064489	0.000000	1.000000	3.000000	83.000000	1.000000
14993.650815	0.001470	0.495516	0.253904	75.380089	32.386650	36.623268	1.855515	0.000000	4.642958	0.000000	0.000000	0.000000	-0.009990	0.026840	0.064489	0.000000	0.000000	3.000000	83.000000	1.000000
14993.654149	0.001572	0.495707	0.254191	75.380089	32.386650	36.623268	1.855515	0.000000	4.642958	0.000000	0.000000	0.000000	0.030571	0.057275	0.086247	0.000000	0.000000	3.000000	83.000000	1.000000
14993.657482	0.001572	0.495707	0.254191	75.380089	32.386650	36.623268	1.855515	0.000000	4.642958	0.000000	0.000000	0.000000	0.030571	0.057275	0.086247	0.000000	0.000000	3.000000	83.000000	1.000000
14993.660815	0.001843	0.495939	0.254507	75.484741	32.508736	36.656490	1.855310	0.000000	4.643041	0.000000	0.000000	0.000000	0.081292	0.069490	0.094785	0.000000	0.000000	3.000000	83.000000	1.000000
14993.664149	0.001843	0.495939	0.254507	75.484741	32.508736	36.656490	1.855310	0.000000	4.643041	0.000000	0.000000	0.000000	0.081292	0.069490	0.094785	0.000000	0.000000	3.000000	83.000000	1.000000
14993.667482	0.001843	0.495939	0.254507	75.484741	32.508736	36.656490	1.855310	0.000000	4.643041	0.000000	0.000000	0.000000	0.081292	0.069490	0.094785	0.000000	0.000000	3.000000	83.000000	1.000000
14993.670815	0.001843	0.495939	0.254507	75.581352	32.301689	36.319553	1.857586	0.000000	4.642130	0.000000	0.000000	0.000000	0.081292	0.069490	0.094785	0.000000	0.000000	3.000000	83.000000	1.000000
14993.674149	0.001912	0.496230	0.254836	75.581352	32.301689	36.319553	1.857586	0.000000	4.642130	0.000000	0.000000	0.000000	0.020535	0.087298	0.098552	0.000000	0.000000	3.000000	83.000000	1.000000
14993.677482	0.001912	0.496230	0.254836	75.581352	32.301689	36.319553	1.857586	0.000000	4.642130	0.000000	0.000000	0.000000	0.020535	0.087298	0.098552	0.000000	0.000000	3.000000	83.000000	1.000000
14993.680815	0.001912	0.496230	0.254836	75.677330	31.730673	35.562252	1.856597	0.000000	4.642526	0.000000	0.000000	0.000000	0.020535	0.087298	0.098552	0.000000	0.000000	3.000000	83.000000	1.000000
14993.684149	0.001912	0.496230	0.254836	75.677330	31.730673	35.562252	1.856597	0.000000	4.642526	0.000000	0.000000	0.000000	0.020535	0.087298	0.098552	0.000000	0.000000	3.000000	83.000000	1.000000
14993.687482	0.001946	0.496540	0.255147	75.677330	31.730673	35.562252	1.856597	0.000000	4.642526	0.000000	0.000000	0.000000	0.010395	0.092955	0.093470	0.000000	0.000000	3.000000	83.000000	1.000000
14993.690815	0.002014	0.496862	0.255317	75.764084	30.992121	34.613922	1.856597	0.000000	4.642526	0.000000	0.000000	0.000000	0.020433	0.096522	0.050916	0.000000	0.000000	3.000000	83.000000	1.000000
14993.694149	0.002014	0.496862	0.255317	75.764084	30.992121	34.613922	1.856597	0.000000	4.642526	0.000000	0.000000	0.000000	0.020433	0.096522	0.050916	0.000000	0.000000	3.000000	83.000000	1.000000
14993.697482	0.002014	0.496862	0.255317	75.764084	30.992121	34.613922	1.856597	0.000000	4.642526	0.000000	0.000000	0.000000	0.020433	0.096522	0.050916	0.000000	0.000000	3.000000	83.000000	1.000000
14993.700815	0.002014	0.496862	0.255317	75.833267	30.415474	33.875809	1.855190	0.000000	4.643088	0.000000	0.000000	0.000000	0.020433	0.096522	0.050916	0.000000	0.000000	3.000000	83.000000	1.000000
14993.704149	0.002014	0.497295	0.255386	75.833267	30.415474	33.875809	1.855190	0.000000	4.643088	0.000000	0.000000	0.000000	0.000059	0.130031	0.020873	0.000000	0.000000	3.000000	83.000000	1.000000
14993.707482	0.002014	0.497295	0.255386	75.833267	30.415474	33.875809	1.855190	0.000000	4.643088	0.000000	0.000000	0.000000	0.000059	0.130031	0.020873	0.000000	0.000000	3.000000	83.000000	1.000000
14993.710815	0.001980	0.497798	0.255296	75.997803	30.535976	33.904419	1.854757	0.000000	4.643261	0.000000	0.000000	0.000000	-0.010224	0.150757	-0.027277	0.000000	0.000000	3.000000	83.000000	1.000000
14993.714149	0.001980	0.497798	0.255296	75.997803	30.535976	33.904419	1.854757	0.000000	4.643261	0.000000	0.000000	0.000000	-0.010224	0.150757	-0.027277	0.000000	0.000000	3.000000	83.000000	1.000000
14993.717482	0.001980	0.497798	0.255296	75.997803	30.535976	33.904419	1.854757	0.000000	4.643261	0.000000	0.000000	0.000000	-0.010224	0.150757	-0.027277	0.000000	0.000000	3.000000	83.000000	1.000000
14993.720815	0.001912	0.498363	0.254950	76.407906	31.837257	35.163074	1.854793	0.000000	4.643248	0.000000	0.000000	0.000000	-0.020571	0.169747	-0.103568	0.000000	0.000000	3.000000	83.000000	1.000000
14993.724149	0.001912	0.498363	0.254950	76.407906	31.837257	35.163074	1.854793	0.000000	4.643248	0.000000	0.000000	0.000000	-0.020571	0.169747	-0.103568	0.000000	0.000000	3.000000	83.000000	1.000000
14993.727482	0.001912	0.498363	0.254950	76.407906	31.837257	35.163074	1.854793	0.000000	4.643248	0.000000	0.000000	0.000000	-0.020571	0.169747	-0.103568	0.000000	0.000000	3.000000	83.000000	1.000000
14993.730815	0.001809	0.499055	0.254425	76.934151	33.715099	36.996738	1.855881	0.000000	4.642812	0.000000	0.000000	0.000000	-0.030826	0.207384	-0.157667	0.000000	0.000000	3.000000	83.000000	1.000000
14993.734149	0.001809	0.499055	0.254425	76.934151	33.715099	36.996738	1.855881	0.000000	4.642812	0.000000	0.000000	0.000000	-0.030826	0.207384	-0.157667	0.000000	0.000000	3.000000	83.000000	1.000000
14993.737482	0.001809	0.499055	0.254425	76.934151	33.715099	36.996738	1.855881	0.000000	4.642812	0.000000	0.000000	0.000000	-0.030826	0.207384	-0.157667	0.000000	0.000000	3.000000	83.000000	1.000000
14993.740815	0.001537	0.499893	0.253764	77.440231	35.720058	38.970844	1.857570	0.000000	4.642137	0.000000	0.000000	0.000000	-0.081502	0.251436	-0.198218	0.000000	0.000000	3.000000	83.000000	1.000000
14993.744149	0.001537	0.499893	0.253764	77.440231	35.720058	38.970844	1.857570	0.000000	4.642137	0.000000	0.000000	0.000000	-0.081502	0.251436	-0.198218	0.000000	0.000000	3.000000	83.000000	1.000000
14993.747482	0.001537	0.499893	0.253764	77.440231	35.720058	38.970844	1.857570	0.000000	4.642137	0.000000	0.000000	0.000000	-0.081502	0.251436	-0.198218	0.000000	0.000000	3.000000	83.000000	1.000000
14993.750815	0.001097	0.500893	0.252919	77.905891	37.760815	40.997299	1.857455	0.000000	4.642183	0.000000	0.000000	0.000000	-0.132014	0.300153	-0.253600	0.000000	0.000000	3.000000	83.000000	1.000000
14993.754149	0.001097	0.500893	0.252919	77.905891	37.760815	40.997299	1.857455	0.000000	4.642183	0.000000	0.000000	0.000000	-0.132014	0.300153	-0.253600	0.000000	0.000000	3.000000	83.000000	1.000000
14993.757482	0.001097	0.500893	0.252919	77.905891	37.760815	40.997299	1.857455	0.000000	4.642183	0.000000	0.000000	0.000000	-0.132014	0.300153	-0.253600	0.000000	0.000000	3.000000	83.000000	1.000000
14993.760815	0.000624	0.501971	0.251798	78.329842	39.892597	43.137489	1.855844	0.000000	4.642827	0.000000	0.000000	0.000000	-0.141874	0.323424	-0.336334	0.000000	0.000000	3.000000	83.000000	1.000000
14993.764149	0.000624	0.501971	0.251798	78.329842	39.892597	43.137489	1.855844	0.000000	4.642827	0.000000	0.000000	0.000000	-0.141874	0.323424	-0.336334	0.000000	0.000000	3.000000	83.000000	1.000000
14993.767482	0.000624	0.501971	0.251798	78.329842	39.892597	43.137489	1.855844	0.000000	4.642827	0.000000	0.000000	0.000000	-0.141874	0.323424	-0.336334	0.000000	0.000000	3.000000	83.000000	1.000000
14993.770815	-0.000015	0.503259	0.250374	78.676514	42.230759	45.543987	1.855450	0.000000	4.642985	0.000000	0.000000	0.000000	-0.191829	0.386401	-0.427110	0.000000	0.000000	3.000000	83.000000	1.000000
14993.774149	-0.000015	0.503259	0.250374	78.676514	42.230759	45.543987	1.855450	0.000000	4.642985	0.000000	0.000000	0.000000	-0.191829	0.386401	-0.427110	0.000000	0.000000	3.000000	83.000000	1.000000
14993.777482	-0.000015	0.503259	0.250374	78.676514	42.230759	45.543987	1.855450	0.000000	4.642985	0.000000	0.000000	0.000000	-0.191829	0.386401	-0.427110	0.000000	0.000000	3.000000	83.000000	1.000000
14993.780815	-0.000752	0.504756	0.248675	78.938324	44.645798	48.078079	1.854323	0.000000	4.643435	0.000000	0.000000	0.000000	-0.221139	0.449059	-0.509587	0.000000	0.000000	3.000000	83.000000	1.000000
14993.784149	-0.000752	0.504756	0.248675	78.938324	44.645798	48.078079	1.854323	0.000000	4.643435	0.000000	0.000000	0.000000	-0.221139	0.449059	-0.509587	0.000000	0.000000	3.000000	83.000000	1.000000
14993.787482	-0.000752	0.504756	0.248675	78.938324	44.645798	48.078079	1.854323	0.000000	4.643435	0.000000	0.000000	0.000000	-0.221139	0.449059	-0.509587	0.000000	0.000000	3.000000	83.000000	1.000000
14993.790815	-0.001418	0.506422	0.246732	79.155182	46.996147	50.544151	1.853376	0.000000	4.643813	0.000000	0.000000	0.000000	-0.199871	0.499763	-0.582892	0.000000	0.000000	3.000000	83.000000	1.000000
14993.794149	-0.001418	0.506422	0.246732	79.155182	46.996147	50.544151	1.853376	0.000000	4.643813	0.000000	0.000000	0.000000	-0.199871	0.499763	-0.582892	0.000000	0.000000	3.000000	83.000000	1.000000
14993.797482	-0.001418	0.506422	0.246732	79.155182	46.996147	50.544151	1.853376	0.000000	4.643813	0.000000	0.000000	0.000000	-0.199871	0.499763	-0.582892	0.000000	0.000000	3.000000	83.000000	1.000000
14993.800815	-0.002047	0.508238	0.244590	79.342255	49.151577	52.797115	1.855148	0.000000	4.643105	0.000000	0.000000	0.000000	-0.188594	0.544689	-0.642552	0.000000	0.000000	3.000000	83.000000	1.000000
14993.804149	-0.002047	0.508238	0.244590	79.342255	49.151577	52.797115	1.855148	0.000000	4.643105	0.000000	0.000000	0.000000	-0.188594	0.544689	-0.642552	0.000000	0.000000	3.000000	83.000000	1.000000
14993.807482	-0.002047	0.508238	0.244590	79.342255	49.151577	52.797115	1.855148	0.000000	4.643105	0.000000	0.000000	0.000000	-0.188594	0.544689	-0.642552	0.000000	0.000000	3.000000	83.000000	1.000000
14993.810815	-0.002704	0.510200	0.242246	79.518120	51.017548	54.733456	1.858865	0.000000	4.641618	0.000000	0.000000	0.000000	-0.197165	0.588642	-0.703264	0.000000	0.000000	3.000000	83.000000	1.000000
14993.814149	-0.002704	0.510200	0.242246	79.518120	51.017548	54.733456	1.858865	0.000000	4.641618	0.000000	0.000000	0.000000	-0.197165	0.588642	-0.703264	0.000000	0.000000	3.000000	83.000000	1.000000
14993.817482	-0.002704	0.510200	0.242246	79.518120	51.017548	54.733456	1.858865	0.000000	4.641618	0.000000	0.000000	0.000000	-0.197165	0.588642	-0.703264	0.000000	0.000000	3.000000	83.000000	1.000000
14993.820815	-0.003323	0.512290	0.239746	79.700363	52.599773	56.348328	1.863511	0.000000	4.639755	0.000000	0.000000	0.000000	-0.185680	0.626967	-0.750085	0.000000	0.000000	3.000000	83.000000	1.000000
14993.824149	-0.003323	0.512290	0.239746	79.700363	52.599773	56.348328	1.863511	0.000000	4.639755	0.000000	0.000000	0.000000	-0.185680	0.626967	-0.750085	0.000000	0.000000	3.000000	83.000000	1.000000
14993.827482	-0.003323	0.512290	0.239746	79.700363	52.599773	56.348328	1.863511	0.000000	4.639755	0.000000	0.000000	0.000000	-0.185680	0.626967	-0.750085	0.000000	0.000000	3.000000	83.000000	1.000000
14993.830815	-0.003970	0.514446	0.237075	79.851097	53.977787	57.764256	1.869926	0.000000	4.637173	0.000000	0.000000	0.000000	-0.193926	0.646830	-0.801307	0.000000	0.000000	3.000000	83.000000	1.000000
14993.834149	-0.003970	0.514446	0.237075	79.851097	53.977787	57.764256	1.869926	0.000000	4.637173	0.000000	0.000000	0.000000	-0.193926	0.646830	-0.801307	0.000000	0.000000	3.000000	83.000000	1.000000
14993.837482	-0.003970	0.514446	0.237075	79.851097	53.977787	57.764256	1.869926	0.000000	4.637173	0.000000	0.000000	0.000000	-0.193926	0.646830	-0.801307	0.000000	0.000000	3.000000	83.000000	1.000000
14993.840815	-0.004675	0.516703	0.234227	79.979477	55.164181	58.995369	1.877165	0.000000	4.634248	0.000000	0.000000	0.000000	-0.211746	0.677203	-0.854436	0.000000	0.000000	3.000000	83.000000	1.000000
14993.844149	-0.004675	0.516703	0.234227	79.979477	55.164181	58.995369	1.877165	0.000000	4.634248	0.000000	0.000000	0.000000	-0.211746	0.677203	-0.854436	0.000000	0.000000	3.000000	83.000000	1.000000
14993.847482	-0.004675	0.516703	0.234227	79.979477	55.164181	58.995369	1.877165	0.000000	4.634248	0.000000	0.000000	0.000000	-0.211746	0.677203	-0.854436	0.000000	0.000000	3.000000	83.000000	1.000000
14993.850815	-0.005439	0.519018	0.231169	80.097481	56.229797	60.107502	1.884769	0.000000	4.631160	0.000000	0.000000	0.000000	-0.229080	0.694335	-0.917350	0.000000	0.000000	3.000000	83.000000	1.000000
14993.854149	-0.005439	0.519018	0.231169	80.097481	56.229797	60.107502	1.884769	0.000000	4.631160	0.000000	0.000000	0.000000	-0.229080	0.694335	-0.917350	0.000000	0.000000	3.000000	83.000000	1.000000
14993.857482	-0.005439	0.519018	0.231169	80.097481	56.229797	60.107502	1.884769	0.000000	4.631160	0.000000	0.000000	0.000000	-0.229080	0.694335	-0.917350	0.000000	0.000000	3.000000	83.000000	1.000000
14993.860815	-0.006194	0.521371	0.227949	80.188652	57.119343	61.050880	1.893025	0.000000	4.627791	0.000000	0.000000	0.000000	-0.226555	0.706129	-0.965948	0.000000	0.000000	3.000000	83.000000	1.000000
14993.864149	-0.006194	0.521371	0.227949	80.188652	57.119343	61.050880	1.893025	0.000000	4.627791	0.000000	0.000000	0.000000	-0.226555	0.706129	-0.965948	0.000000	0.000000	3.000000	83.000000	1.000000
14993.867482	-0.006194	0.521371	0.227949	80.188652	57.119343	61.050880	1.893025	0.000000	4.627791	0.000000	0.000000	0.000000	-0.226555	0.706129	-0.965948	0.000000	0.000000	3.000000	83.000000	1.000000
14993.870815	-0.006973	0.523704	0.224553	80.262917	57.853424	61.852131	1.902785	0.000000	4.623787	0.000000	0.000000	0.000000	-0.233531	0.699785	-1.018735	0.000000	0.000000	3.000000	83.000000	1.000000
14993.874149	-0.006973	0.523704	0.224553	80.262917	57.853424	61.852131	1.902785	0.000000	4.623787	0.000000	0.000000	0.000000	-0.233531	0.699785	-1.018735	0.000000	0.000000	3.000000	83.000000	1.000000
14993.877482	-0.006973	0.523704	0.224553	80.262917	57.853424	61.852131	1.902785	0.000000	4.623787	0.000000	0.000000	0.000000	-0.233531	0.699785	-1.018735	0.000000	0.000000	3.000000	83.000000	1.000000
14993.880815	-0.007741	0.526070	0.220990	80.323097	58.420364	62.490158	1.913669	0.000000	4.619294	0.000000	0.000000	0.000000	-0.230546	0.709860	-1.068892	0.000000	0.000000	3.000000	83.000000	1.000000
14993.884149	-0.007741	0.526070	0.220990	80.323097	58.420364	62.490158	1.913669	0.000000	4.619294	0.000000	0.000000	0.000000	-0.230546	0.709860	-1.068892	0.000000	0.000000	3.000000	83.000000	1.000000
14993.887482	-0.007741	0.526070	0.220990	80.323097	58.420364	62.490158	1.913669	0.000000	4.619294	0.000000	0.000000	0.000000	-0.230546	0.709860	-1.068892	0.000000	0.000000	3.000000	83.000000	1.000000
14993.890815	-0.008467	0.528450	0.217277	80.373833	58.847771	62.987453	1.926271	0.000000	4.614052	0.000000	0.000000	0.000000	-0.217838	0.714006	-1.114161	0.000000	0.000000	3.000000	83.000000	1.000000
14993.894149	-0.008467	0.528450	0.217277	80.373833	58.847771	62.987453	1.926271	0.000000	4.614052	0.000000	0.000000	0.000000	-0.217838	0.714006	-1.114161	0.000000	0.000000	3.000000	83.000000	1.000000
14993.897482	-0.008467	0.528450	0.217277	80.373833	58.847771	62.987453	1.926271	0.000000	4.614052	0.000000	0.000000	0.000000	-0.217838	0.714006	-1.114161	0.000000	0.000000	3.000000	83.000000	1.000000
14993.900815	-0.009183	0.530821	0.213394	80.440460	59.232391	63.428497	1.941149	0.000000	4.607814	0.000000	0.000000	0.000000	-0.214615	0.711238	-1.164645	0.000000	0.000000	3.000000	83.000000	1.000000
14993.904149	-0.009183	0.530821	0.213394	80.440460	59.232391	63.428497	1.941149	0.000000	4.607814	0.000000	0.000000	0.000000	-0.214615	0.711238	-1.164645	0.000000	0.000000	3.000000	83.000000	1.000000
14993.907482	-0.009183	0.530821	0.213394	80.440460	59.232391	63.428497	1.941149	0.000000	4.607814	0.000000	0.000000	0.000000	-0.214615	0.711238	-1.164645	0.000000	0.000000	3.000000	83.000000	1.000000
14993.910815	-0.009919	0.533208	0.209423	80.543671	59.566109	63.791378	1.957982	0.000000	4.600686	0.000000	0.000000	0.000000	-0.221067	0.715967	-1.191328	0.000000	0.000000	3.000000	83.000000	1.000000
14993.914149	-0.009919	0.533208	0.209423	80.543671	59.566109	63.791378	1.957982	0.000000	4.600686	0.000000	0.000000	0.000000	-0.221067	0.715967	-1.191328	0.000000	0.000000	3.000000	83.000000	1.000000
14993.917482	-0.009919	0.533208	0.209423	80.543671	59.566109	63.791378	1.957982	0.000000	4.600686	0.000000	0.000000	0.000000	-0.221067	0.715967	-1.191328	0.000000	0.000000	3.000000	83.000000	1.000000
14993.920815	-0.010739	0.535640	0.205323	80.679321	59.860222	64.091576	1.975666	0.000000	4.593119	0.000000	0.000000	0.000000	-0.245936	0.729707	-1.230151	0.000000	0.000000	3.000000	83.000000	1.000000
14993.924149	-0.010739	0.535640	0.205323	80.679321	59.860222	64.091576	1.975666	0.000000	4.593119	0.000000	0.000000	0.000000	-0.245936	0.729707	-1.230151	0.000000	0.000000	3.000000	83.000000	1.000000
14993.927482	-0.010739	0.535640	0.205323	80.679321	59.860222	64.091576	1.975666	0.000000	4.593119	0.000000	0.000000	0.000000	-0.245936	0.729707	-1.230151	0.000000	0.000000	3.000000	83.000000	1.000000
14993.930815	-0.011641	0.538087	0.201163	80.860558	60.282124	64.490211	1.993442	0.000000	4.585433	0.000000	0.000000	0.000000	-0.270500	0.734220	-1.247910	0.000000	0.000000	3.000000	83.000000	1.000000
14993.934149	-0.011641	0.538087	0.201163	80.860558	60.282124	64.490211	1.993442	0.000000	4.585433	0.000000	0.000000	0.000000	-0.270500	0.734220	-1.247910	0.000000	0.000000	3.000000	83.000000	1.000000
14993.937482	-0.011641	0.538087	0.201163	80.860558	60.282124	64.490211	1.993442	0.000000	4.585433	0.000000	0.000000	0.000000	-0.270500	0.734220	-1.247910	0.000000	0.000000	3.000000	83.000000	1.000000
14993.940815	-0.012623	0.540553	0.196978	81.083656	61.176201	65.347969	2.010782	0.000000	4.577856	0.000000	0.000000	0.000000	-0.294652	0.739555	-1.255622	0.000000	0.000000	3.000000	83.000000	1.000000
14993.944149	-0.012623	0.540553	0.196978	81.083656	61.176201	65.347969	2.010782	0.000000	4.577856	0.000000	0.000000	0.000000	-0.294652	0.739555	-1.255622	0.000000	0.000000	3.000000	83.000000	1.000000
14993.947482	-0.012623	0.540553	0.196978	81.083656	61.176201	65.347969	2.010782	0.000000	4.577856	0.000000	0.000000	0.000000	-0.294652	0.739555	-1.255622	0.000000	0.000000	3.000000	83.000000	1.000000
14993.950815	-0.013623	0.543095	0.192812	81.316147	62.450989	66.585655	2.027422	0.000000	4.570510	0.000000	0.000000	0.000000	-0.300004	0.762596	-1.249617	0.000000	0.000000	3.000000	83.000000	1.000000
14993.954149	-0.013623	0.543095	0.192812	81.316147	62.450989	66.585655	2.027422	0.000000	4.570510	0.000000	0.000000	0.000000	-0.300004	0.762596	-1.249617	0.000000	0.000000	3.000000	83.000000	1.000000
14993.957482	-0.013623	0.543095	0.192812	81.316147	62.450989	66.585655	2.027422	0.000000	4.570510	0.000000	0.000000	0.000000	-0.300004	0.762596	-1.249617	0.000000	0.000000	3.000000	83.000000	1.000000
14993.960815	-0.014672	0.545646	0.188711	81.525696	63.878281	67.997536	2.044171	0.000000	4.563043	0.000000	0.000000	0.000000	-0.314712	0.765517	-1.230444	0.000000	0.000000	3.000000	83.000000	1.000000
14993.964149	-0.014672	0.545646	0.188711	81.525696	63.878281	67.997536	2.044171	0.000000	4.563043	0.000000	0.000000	0.000000	-0.314712	0.765517	-1.230444	0.000000	0.000000	3.000000	83.000000	1.000000
14993.967482	-0.014672	0.545646	0.188711	81.525696	63.878281	67.997536	2.044171	0.000000	4.563043	0.000000	0.000000	0.000000	-0.314712	0.765517	-1.230444	0.000000	0.000000	3.000000	83.000000	1.000000
14993.970815	-0.015710	0.548268	0.184721	81.693169	65.403381	69.527641	2.060011	0.000000	4.555914	0.000000	0.000000	0.000000	-0.311234	0.786636	-1.196968	0.000000	0.000000	3.000000	83.000000	1.000000
14993.974149	-0.015710	0.548268	0.184721	81.693169	65.403381	69.527641	2.060011	0.000000	4.555914	0.000000	0.000000	0.000000	-0.311234	0.786636	-1.196968	0.000000	0.000000	3.000000	83.000000	1.000000
14993.977482	-0.015710	0.548268	0.184721	81.693169	65.403381	69.527641	2.060011	0.000000	4.555914	0.000000	0.000000	0.000000	-0.311234	0.786636	-1.196968	0.000000	0.000000	3.000000	83.000000	1.000000
14993.980815	-0.016736	0.550907	0.180834	81.834557	67.061577	71.214821	2.075673	0.000000	4.548800	0.000000	0.000000	0.000000	-0.307870	0.791526	-1.165943	0.000000	0.000000	3.000000	83.000000	1.000000
14993.984149	-0.016736	0.550907	0.180834	81.834557	67.061577	71.214821	2.075673	0.000000	4.548800	0.000000	0.000000	0.000000	-0.307870	0.791526	-1.165943	0.000000	0.000000	3.000000	83.000000	1.000000
14993.987482	-0.016736	0.550907	0.180834	81.834557	67.061577	71.214821	2.075673	0.000000	4.548800	0.000000	0.000000	0.000000	-0.307870	0.791526	-1.165943	0.000000	0.000000	3.000000	83.000000	1.000000
14993.990815	-0.017751	0.553563	0.177053	81.999901	69.268608	73.428841	2.091193	0.000000	4.541686	0.000000	0.000000	0.000000	-0.304686	0.796863	-1.134330	0.000000	0.000000	3.000000	83.000000	1.000000
14993.994149	-0.017751	0.553563	0.177053	81.999901	69.268608	73.428841	2.091193	0.000000	4.541686	0.000000	0.000000	0.000000	-0.304686	0.796863	-1.134330	0.000000	0.000000	3.000000	83.000000	1.000000
14993.997482	-0.017751	0.553563	0.177053	81.999901	69.268608	73.428841	2.091193	0.000000	4.541686	0.000000	0.000000	0.000000	-0.304686	0.796863	-1.134330	0.000000	0.000000	3.000000	83.000000	1.000000
14994.000815	-0.018877	0.556184	0.173366	82.215630	72.211647	76.350204	2.106509	0.000000	4.534602	0.000000	0.000000	0.000000	-0.337522	0.786288	-1.106127	0.000000	0.000000	3.000000	83.000000	1.000000
14994.004149	-0.018877	0.556184	0.173366	82.215630	72.211647	76.350204	2.106509	0.000000	4.534602	0.000000	0.000000	0.000000	-0.337522	0.786288	-1.106127	0.000000	0.000000	3.000000	83.000000	1.000000
14994.007482	-0.018877	0.556184	0.173366	82.215630	72.211647	76.350204	2.106509	0.000000	4.534602	0.000000	0.000000	0.000000	-0.337522	0.786288	-1.106127	0.000000	0.000000	3.000000	83.000000	1.000000
14994.010815	-0.020139	0.558806	0.169768	82.474281	75.827446	79.908928	2.119128	0.000000	4.528718	0.000000	0.000000	0.000000	-0.378795	0.786647	-1.079432	0.000000	0.000000	3.000000	83.000000	1.000000
14994.014149	-0.020139	0.558806	0.169768	82.474281	75.827446	79.908928	2.119128	0.000000	4.528718	0.000000	0.000000	0.000000	-0.378795	0.786647	-1.079432	0.000000	0.000000	3.000000	83.000000	1.000000
14994.017482	-0.020139	0.558806	0.169768	82.474281	75.827446	79.908928	2.119128	0.000000	4.528718	0.000000	0.000000	0.000000	-0.378795	0.786647	-1.079432	0.000000	0.000000	3.000000	83.000000	1.000000
14994.020815	-0.021508	0.561377	0.166251	82.751617	79.835297	83.826591	2.128329	0.000000	4.524402	0.000000	0.000000	0.000000	-0.410527	0.771249	-1.055012	0.000000	0.000000	3.000000	83.000000	1.000000
14994.024149	-0.021508	0.561377	0.166251	82.751617	79.835297	83.826591	2.128329	0.000000	4.524402	0.000000	0.000000	0.000000	-0.410527	0.771249	-1.055012	0.000000	0.000000	3.000000	83.000000	1.000000
14994.027482	-0.021508	0.561377	0.166251	82.751617	79.835297	83.826591	2.128329	0.000000	4.524402	0.000000	0.000000	0.000000	-0.410527	0.771249	-1.055012	0.000000	0.000000	3.000000	83.000000	1.000000
14994.030815	-0.023010	0.563932	0.162810	82.969490	84.049072	87.947769	2.134693	0.000000	4.521403	0.000000	0.000000	0.000000	-0.450631	0.766651	-1.032322	0.000000	0.000000	3.000000	83.000000	1.000000
14994.034149	-0.023010	0.563932	0.162810	82.969490	84.049072	87.947769	2.134693	0.000000	4.521403	0.000000	0.000000	0.000000	-0.450631	0.766651	-1.032322	0.000000	0.000000	3.000000	83.000000	1.000000
14994.037482	-0.023010	0.563932	0.162810	82.969490	84.049072	87.947769	2.134693	0.000000	4.521403	0.000000	0.000000	0.000000	-0.450631	0.766651	-1.032322	0.000000	0.000000	3.000000	83.000000	1.000000
14994.040815	-0.024586	0.566407	0.159460	83.056915	88.087677	91.780060	2.137474	0.000000	4.520089	0.000000	0.000000	0.000000	-0.472790	0.742332	-1.005247	0.000000	0.000000	3.000000	83.000000	1.000000
14994.044149	-0.024586	0.566407	0.159460	83.056915	88.087677	91.780060	2.137474	0.000000	4.520089	0.000000	0.000000	0.000000	-0.472790	0.742332	-1.005247	0.000000	0.000000	3.000000	83.000000	1.000000
14994.047482	-0.024586	0.566407	0.159460	83.056915	88.087677	91.780060	2.137474	0.000000	4.520089	0.000000	0.000000	0.000000	-0.472790	0.742332	-1.005247	0.000000	0.000000	3.000000	83.000000	1.000000
14994.050815	-0.026234	0.568870	0.156188	82.991425	91.730148	95.038139	2.137673	0.000000	4.519995	0.000000	0.000000	0.000000	-0.494628	0.738908	-0.981376	0.000000	0.000000	3.000000	83.000000	1.000000
14994.054149	-0.026234	0.568870	0.156188	82.991425	91.730148	95.038139	2.137673	0.000000	4.519995	0.000000	0.000000	0.000000	-0.494628	0.738908	-0.981376	0.000000	0.000000	3.000000	83.000000	1.000000
14994.057482	-0.026234	0.568870	0.156188	82.991425	91.730148	95.038139	2.137673	0.000000	4.519995	0.000000	0.000000	0.000000	-0.494628	0.738908	-0.981376	0.000000	0.000000	3.000000	83.000000	1.000000
14994.060815	-0.027922	0.571289	0.152912	82.881065	94.985298	97.876793	2.135268	0.000000	4.521132	0.000000	0.000000	0.000000	-0.506406	0.725898	-0.983002	0.000000	0.000000	3.000000	83.000000	1.000000
14994.064149	-0.027922	0.571289	0.152912	82.881065	94.985298	97.876793	2.135268	0.000000	4.521132	0.000000	0.000000	0.000000	-0.506406	0.725898	-0.983002	0.000000	0.000000	3.000000	83.000000	1.000000
14994.067482	-0.027922	0.571289	0.152912	82.881065	94.985298	97.876793	2.135268	0.000000	4.521132	0.000000	0.000000	0.000000	-0.506406	0.725898	-0.983002	0.000000	0.000000	3.000000	83.000000	1.000000
14994.070815	-0.029650	0.573653	0.149651	82.749420	97.916847	100.856049	2.131870	0.000000	4.522735	0.000000	0.000000	0.000000	-0.518224	0.709097	-0.978190	0.000000	0.000000	3.000000	83.000000	1.000000
14994.074149	-0.029650	0.573653	0.149651	82.749420	97.916847	100.856049	2.131870	0.000000	4.522735	0.000000	0.000000	0.000000	-0.518224	0.709097	-0.978190	0.000000	0.000000	3.000000	83.000000	1.000000
14994.077482	-0.029650	0.573653	0.149651	82.749420	97.916847	100.856049	2.131870	0.000000	4.522735	0.000000	0.000000	0.000000	-0.518224	0.709097	-0.978190	0.000000	0.000000	3.000000	83.000000	1.000000
14994.080815	-0.031387	0.575962	0.146408	82.627541	100.447472	103.536316	2.127156	0.000000	4.524954	0.000000	0.000000	0.000000	-0.521243	0.692553	-0.972782	0.000000	0.000000	3.000000	83.000000	1.000000
14994.084149	-0.031387	0.575962	0.146408	82.627541	100.447472	103.536316	2.127156	0.000000	4.524954	0.000000	0.000000	0.000000	-0.521243	0.692553	-0.972782	0.000000	0.000000	3.000000	83.000000	1.000000
14994.087482	-0.031387	0.575962	0.146408	82.627541	100.447472	103.536316	2.127156	0.000000	4.524954	0.000000	0.000000	0.000000	-0.521243	0.692553	-0.972782	0.000000	0.000000	3.000000	83.000000	1.000000
14994.090815	-0.033047	0.578156	0.143145	82.515488	102.636909	105.862823	2.121757	0.000000	4.527488	0.000000	0.000000	0.000000	-0.497819	0.658252	-0.979077	0.000000	0.000000	3.000000	83.000000	1.000000
14994.094149	-0.033047	0.578156	0.143145	82.515488	102.636909	105.862823	2.121757	0.000000	4.527488	0.000000	0.000000	0.000000	-0.497819	0.658252	-0.979077	0.000000	0.000000	3.000000	83.000000	1.000000
14994.097482	-0.033047	0.578156	0.143145	82.515488	102.636909	105.862823	2.121757	0.000000	4.527488	0.000000	0.000000	0.000000	-0.497819	0.658252	-0.979077	0.000000	0.000000	3.000000	83.000000	1.000000
14994.100815	-0.034659	0.580277	0.139890	82.411911	104.396500	107.691078	2.118385	0.000000	4.529067	0.000000	0.000000	0.000000	-0.483653	0.636239	-0.976505	0.000000	0.000000	3.000000	83.000000	1.000000
14994.104149	-0.034659	0.580277	0.139890	82.411911	104.396500	107.691078	2.118385	0.000000	4.529067	0.000000	0.000000	0.000000	-0.483653	0.636239	-0.976505	0.000000	0.000000	3.000000	83.000000	1.000000
14994.107482	-0.034659	0.580277	0.139890	82.411911	104.396500	107.691078	2.118385	0.000000	4.529067	0.000000	0.000000	0.000000	-0.483653	0.636239	-0.976505	0.000000	0.000000	3.000000	83.000000	1.000000
14994.110815	-0.036250	0.582265	0.136598	82.317909	105.853683	109.017014	2.116001	0.000000	4.530181	0.000000	0.000000	0.000000	-0.477313	0.596412	-0.987421	0.000000	0.000000	3.000000	83.000000	1.000000
14994.114149	-0.036250	0.582265	0.136598	82.317909	105.853683	109.017014	2.116001	0.000000	4.530181	0.000000	0.000000	0.000000	-0.477313	0.596412	-0.987421	0.000000	0.000000	3.000000	83.000000	1.000000
14994.117482	-0.036250	0.582265	0.136598	82.317909	105.853683	109.017014	2.116001	0.000000	4.530181	0.000000	0.000000	0.000000	-0.477313	0.596412	-0.987421	0.000000	0.000000	3.000000	83.000000	1.000000
14994.120815	-0.037848	0.584173	0.133278	82.240227	107.007889	109.969231	2.114540	0.000000	4.530863	0.000000	0.000000	0.000000	-0.479462	0.572603	-0.996210	0.000000	0.000000	3.000000	83.000000	1.000000
14994.124149	-0.037848	0.584173	0.133278	82.240227	107.007889	109.969231	2.114540	0.000000	4.530863	0.000000	0.000000	0.000000	-0.479462	0.572603	-0.996210	0.000000	0.000000	3.000000	83.000000	1.000000
14994.127482	-0.037848	0.584173	0.133278	82.240227	107.007889	109.969231	2.114540	0.000000	4.530863	0.000000	0.000000	0.000000	-0.479462	0.572603	-0.996210	0.000000	0.000000	3.000000	83.000000	1.000000
14994.130815	-0.039370	0.585971	0.129941	82.194328	107.949638	110.677879	2.113187	0.000000	4.531495	0.000000	0.000000	0.000000	-0.456468	0.539269	-1.001081	0.000000	0.000000	3.000000	83.000000	1.000000
14994.134149	-0.039370	0.585971	0.129941	82.194328	107.949638	110.677879	2.113187	0.000000	4.531495	0.000000	0.000000	0.000000	-0.456468	0.539269	-1.001081	0.000000	0.000000	3.000000	83.000000	1.000000
14994.137482	-0.039370	0.585971	0.129941	82.194328	107.949638	110.677879	2.113187	0.000000	4.531495	0.000000	0.000000	0.000000	-0.456468	0.539269	-1.001081	0.000000	0.000000	3.000000	83.000000	1.000000
14994.140815	-0.040868	0.587682	0.126541	82.175766	108.745216	111.422943	2.114177	0.000000	4.531033	0.000000	0.000000	0.000000	-0.449439	0.513320	-1.019863	0.000000	0.000000	3.000000	83.000000	1.000000
14994.144149	-0.040868	0.587682	0.126541	82.175766	108.745216	111.422943	2.114177	0.000000	4.531033	0.000000	0.000000	0.000000	-0.449439	0.513320	-1.019863	0.000000	0.000000	3.000000	83.000000	1.000000
14994.147482	-0.040868	0.587682	0.126541	82.175766	108.745216	111.422943	2.114177	0.000000	4.531033	0.000000	0.000000	0.000000	-0.449439	0.513320	-1.019863	0.000000	0.000000	3.000000	83.000000	1.000000
14994.150815	-0.042345	0.589283	0.123123	82.200111	109.263824	112.056030	2.116766	0.000000	4.529824	0.000000	0.000000	0.000000	-0.443220	0.480340	-1.025358	0.000000	0.000000	3.000000	83.000000	1.000000
14994.154149	-0.042345	0.589283	0.123123	82.200111	109.263824	112.056030	2.116766	0.000000	4.529824	0.000000	0.000000	0.000000	-0.443220	0.480340	-1.025358	0.000000	0.000000	3.000000	83.000000	1.000000
14994.157482	-0.042345	0.589283	0.123123	82.200111	109.263824	112.056030	2.116766	0.000000	4.529824	0.000000	0.000000	0.000000	-0.443220	0.480340	-1.025358	0.000000	0.000000	3.000000	83.000000	1.000000
14994.160815	-0.043747	0.590807	0.119685	82.252151	109.596100	112.444923	2.120380	0.000000	4.528133	0.000000	0.000000	0.000000	-0.420380	0.457133	-1.031540	0.000000	0.000000	3.000000	83.000000	1.000000
14994.164149	-0.043747	0.590807	0.119685	82.252151	109.596100	112.444923	2.120380	0.000000	4.528133	0.000000	0.000000	0.000000	-0.420380	0.457133	-1.031540	0.000000	0.000000	3.000000	83.000000	1.000000
14994.167482	-0.043747	0.590807	0.119685	82.252151	109.596100	112.444923	2.120380	0.000000	4.528133	0.000000	0.000000	0.000000	-0.420380	0.457133	-1.031540	0.000000	0.000000	3.000000	83.000000	1.000000
14994.170815	-0.045074	0.592242	0.116249	82.285233	109.834511	112.618431	2.126855	0.000000	4.525095	0.000000	0.000000	0.000000	-0.398308	0.430659	-1.030799	0.000000	0.000000	3.000000	83.000000	1.000000
14994.174149	-0.045074	0.592242	0.116249	82.285233	109.834511	112.618431	2.126855	0.000000	4.525095	0.000000	0.000000	0.000000	-0.398308	0.430659	-1.030799	0.000000	0.000000	3.000000	83.000000	1.000000
14994.177482	-0.045074	0.592242	0.116249	82.285233	109.834511	112.618431	2.126855	0.000000	4.525095	0.000000	0.000000	0.000000	-0.398308	0.430659	-1.030799	0.000000	0.000000	3.000000	83.000000	1.000000
14994.180815	-0.046358	0.593611	0.112829	82.281128	109.955948	112.774635	2.136001	0.000000	4.520785	0.000000	0.000000	0.000000	-0.385027	0.410508	-1.025930	0.000000	0.000000	3.000000	83.000000	1.000000
14994.184149	-0.046358	0.593611	0.112829	82.281128	109.955948	112.774635	2.136001	0.000000	4.520785	0.000000	0.000000	0.000000	-0.385027	0.410508	-1.025930	0.000000	0.000000	3.000000	83.000000	1.000000
14994.187482	-0.046358	0.593611	0.112829	82.281128	109.955948	112.774635	2.136001	0.000000	4.520785	0.000000	0.000000	0.000000	-0.385027	0.410508	-1.025930	0.000000	0.000000	3.000000	83.000000	1.000000
14994.190815	-0.047489	0.594944	0.109428	82.268051	110.021408	112.970207	2.146869	0.000000	4.515635	0.000000	0.000000	0.000000	-0.339483	0.399962	-1.020331	0.000000	0.000000	3.000000	83.000000	1.000000
14994.194149	-0.047489	0.594944	0.109428	82.268051	110.021408	112.970207	2.146869	0.000000	4.515635	0.000000	0.000000	0.000000	-0.339483	0.399962	-1.020331	0.000000	0.000000	3.000000	83.000000	1.000000
14994.197482	-0.047489	0.594944	0.109428	82.268051	110.021408	112.970207	2.146869	0.000000	4.515635	0.000000	0.000000	0.000000	-0.339483	0.399962	-1.020331	0.000000	0.000000	3.000000	83.000000	1.000000
14994.200815	-0.048582	0.596252	0.106075	82.253548	110.112450	113.186127	2.163163	0.000000	4.507851	0.000000	0.000000	0.000000	-0.327748	0.392294	-1.005925	0.000000	0.000000	3.000000	83.000000	1.000000
14994.204149	-0.048582	0.596252	0.106075	82.253548	110.112450	113.186127	2.163163	0.000000	4.507851	0.000000	0.000000	0.000000	-0.327748	0.392294	-1.005925	0.000000	0.000000	3.000000	83.000000	1.000000
14994.207482	-0.048582	0.596252	0.106075	82.253548	110.112450	113.186127	2.163163	0.000000	4.507851	0.000000	0.000000	0.000000	-0.327748	0.392294	-1.005925	0.000000	0.000000	3.000000	83.000000	1.000000
14994.210815	-0.049554	0.597545	0.102755	82.241562	110.169289	113.367264	2.180955	0.000000	4.499270	0.000000	0.000000	0.000000	-0.291757	0.388086	-0.995884	0.000000	0.000000	3.000000	83.000000	1.000000
14994.214149	-0.049554	0.597545	0.102755	82.241562	110.169289	113.367264	2.180955	0.000000	4.499270	0.000000	0.000000	0.000000	-0.291757	0.388086	-0.995884	0.000000	0.000000	3.000000	83.000000	1.000000
14994.217482	-0.049554	0.597545	0.102755	82.241562	110.169289	113.367264	2.180955	0.000000	4.499270	0.000000	0.000000	0.000000	-0.291757	0.388086	-0.995884	0.000000	0.000000	3.000000	83.000000	1.000000
14994.220815	-0.050441	0.598824	0.099528	82.233910	110.202171	113.519836	2.203444	0.000000	4.488300	0.000000	0.000000	0.000000	-0.265953	0.383740	-0.968252	0.000000	0.000000	3.000000	83.000000	1.000000
14994.224149	-0.050441	0.598824	0.099528	82.233910	110.202171	113.519836	2.203444	0.000000	4.488300	0.000000	0.000000	0.000000	-0.265953	0.383740	-0.968252	0.000000	0.000000	3.000000	83.000000	1.000000
14994.227482	-0.050441	0.598824	0.099528	82.233910	110.202171	113.519836	2.203444	0.000000	4.488300	0.000000	0.000000	0.000000	-0.265953	0.383740	-0.968252	0.000000	0.000000	3.000000	83.000000	1.000000
14994.230815	-0.051216	0.600151	0.096381	82.236938	110.212463	113.625061	2.228701	0.000000	4.475812	0.000000	0.000000	0.000000	-0.232438	0.398004	-0.944171	0.000000	0.000000	3.000000	83.000000	1.000000
14994.234149	-0.051216	0.600151	0.096381	82.236938	110.212463	113.625061	2.228701	0.000000	4.475812	0.000000	0.000000	0.000000	-0.232438	0.398004	-0.944171	0.000000	0.000000	3.000000	83.000000	1.000000
14994.237482	-0.051216	0.600151	0.096381	82.236938	110.212463	113.625061	2.228701	0.000000	4.475812	0.000000	0.000000	0.000000	-0.232438	0.398004	-0.944171	0.000000	0.000000	3.000000	83.000000	1.000000
14994.240815	-0.051882	0.601465	0.093330	82.274117	110.300095	113.774948	2.258041	0.000000	4.461082	0.000000	0.000000	0.000000	-0.200037	0.394262	-0.915127	0.000000	0.000000	3.000000	83.000000	1.000000
14994.244149	-0.051882	0.601465	0.093330	82.274117	110.300095	113.774948	2.258041	0.000000	4.461082	0.000000	0.000000	0.000000	-0.200037	0.394262	-0.915127	0.000000	0.000000	3.000000	83.000000	1.000000
14994.247482	-0.051882	0.601465	0.093330	82.274117	110.300095	113.774948	2.258041	0.000000	4.461082	0.000000	0.000000	0.000000	-0.200037	0.394262	-0.915127	0.000000	0.000000	3.000000	83.000000	1.000000
14994.250815	-0.052472	0.602758	0.090398	82.360718	110.566238	114.062836	2.291230	0.000000	4.444127	0.000000	0.000000	0.000000	-0.176767	0.387941	-0.879643	0.000000	0.000000	3.000000	83.000000	1.000000
14994.254149	-0.052472	0.602758	0.090398	82.360718	110.566238	114.062836	2.291230	0.000000	4.444127	0.000000	0.000000	0.000000	-0.176767	0.387941	-0.879643	0.000000	0.000000	3.000000	83.000000	1.000000
14994.257482	-0.052472	0.602758	0.090398	82.360718	110.566238	114.062836	2.291230	0.000000	4.444127	0.000000	0.000000	0.000000	-0.176767	0.387941	-0.879643	0.000000	0.000000	3.000000	83.000000	1.000000
14994.260815	-0.052961	0.604052	0.087603	82.477837	110.909119	114.394775	2.326835	0.000000	4.425589	0.000000	0.000000	0.000000	-0.146736	0.388169	-0.838595	0.000000	0.000000	3.000000	83.000000	1.000000
14994.264149	-0.052961	0.604052	0.087603	82.477837	110.909119	114.394775	2.326835	0.000000	4.425589	0.000000	0.000000	0.000000	-0.146736	0.388169	-0.838595	0.000000	0.000000	3.000000	83.000000	1.000000
14994.267482	-0.052961	0.604052	0.087603	82.477837	110.909119	114.394775	2.326835	0.000000	4.425589	0.000000	0.000000	0.000000	-0.146736	0.388169	-0.838595	0.000000	0.000000	3.000000	83.000000	1.000000
14994.270815	-0.053373	0.605368	0.084897	82.620758	111.336594	114.786942	2.351964	0.000000	4.380133	0.000000	0.000000	0.000000	-0.123731	0.394776	-0.811709	0.000000	0.000000	3.000000	83.000000	1.000000
14994.274149	-0.053373	0.605368	0.084897	82.620758	111.336594	114.786942	2.351964	0.000000	4.380133	0.000000	0.000000	0.000000	-0.123731	0.394776	-0.811709	0.000000	0.000000	3.000000	83.000000	1.000000
14994.277482	-0.053373	0.605368	0.084897	82.620758	111.336594	114.786942	2.351964	0.000000	4.380133	0.000000	0.000000	0.000000	-0.123731	0.394776	-0.811709	0.000000	0.000000	3.000000	83.000000	1.000000
14994.280815	-0.053739	0.606668	0.082310	82.797211	111.870956	115.253471	2.331342	0.000000	4.244848	0.000000	0.000000	0.000000	-0.109791	0.389894	-0.776088	0.000000	0.000000	3.000000	83.000000	1.000000
14994.284149	-0.053739	0.606668	0.082310	82.797211	111.870956	115.253471	2.331342	0.000000	4.244848	0.000000	0.000000	0.000000	-0.109791	0.389894	-0.776088	0.000000	0.000000	3.000000	83.000000	1.000000
14994.287482	-0.053739	0.606668	0.082310	82.797211	111.870956	115.253471	2.331342	0.000000	4.244848	0.000000	0.000000	0.000000	-0.109791	0.389894	-0.776088	0.000000	0.000000	3.000000	83.000000	1.000000
14994.290815	-0.054105	0.607952	0.079777	82.976189	112.418259	115.731560	2.313044	0.000000	4.115500	0.000000	0.000000	0.000000	-0.109669	0.385208	-0.760000	0.000000	0.000000	3.000000	83.000000	1.000000
14994.294149	-0.054105	0.607952	0.079777	82.976189	112.418259	115.731560	2.313044	0.000000	4.115500	0.000000	0.000000	0.000000	-0.109669	0.385208	-0.760000	0.000000	0.000000	3.000000	83.000000	1.000000
14994.297482	-0.054105	0.607952	0.079777	82.976189	112.418259	115.731560	2.313044	0.000000	4.115500	0.000000	0.000000	0.000000	-0.109669	0.385208	-0.760000	0.000000	0.000000	3.000000	83.000000	1.000000
14994.300815	-0.054498	0.609212	0.077318	83.134872	112.856644	116.117958	2.294765	0.000000	3.988834	0.000000	0.000000	0.000000	-0.117932	0.377936	-0.737646	0.000000	0.000000	3.000000	83.000000	1.000000
14994.304149	-0.054498	0.609212	0.077318	83.134872	112.856644	116.117958	2.294765	0.000000	3.988834	0.000000	0.000000	0.000000	-0.117932	0.377936	-0.737646	0.000000	0.000000	3.000000	83.000000	1.000000
14994.307482	-0.054498	0.609212	0.077318	83.134872	112.856644	116.117958	2.294765	0.000000	3.988834	0.000000	0.000000	0.000000	-0.117932	0.377936	-0.737646	0.000000	0.000000	3.000000	83.000000	1.000000
14994.310815	-0.054838	0.610388	0.074897	83.239746	113.082367	116.333221	2.275110	0.000000	3.865893	0.000000	0.000000	0.000000	-0.102083	0.353004	-0.726109	0.000000	0.000000	3.000000	83.000000	1.000000
14994.314149	-0.054838	0.610388	0.074897	83.239746	113.082367	116.333221	2.275110	0.000000	3.865893	0.000000	0.000000	0.000000	-0.102083	0.353004	-0.726109	0.000000	0.000000	3.000000	83.000000	1.000000
14994.317482	-0.054838	0.610388	0.074897	83.239746	113.082367	116.333221	2.275110	0.000000	3.865893	0.000000	0.000000	0.000000	-0.102083	0.353004	-0.726109	0.000000	0.000000	3.000000	83.000000	1.000000
14994.320815	-0.055152	0.611532	0.072520	83.287498	112.973473	116.253319	2.258096	0.000000	3.744874	0.000000	0.000000	0.000000	-0.094237	0.343184	-0.713221	0.000000	0.000000	3.000000	83.000000	1.000000
14994.324149	-0.055152	0.611532	0.072520	83.287498	112.973473	116.253319	2.258096	0.000000	3.744874	0.000000	0.000000	0.000000	-0.094237	0.343184	-0.713221	0.000000	0.000000	3.000000	83.000000	1.000000
14994.327482	-0.055152	0.611532	0.072520	83.287498	112.973473	116.253319	2.258096	0.000000	3.744874	0.000000	0.000000	0.000000	-0.094237	0.343184	-0.713221	0.000000	0.000000	3.000000	83.000000	1.000000
14994.330815	-0.055440	0.612595	0.070180	83.299637	112.759338	116.096565	2.242390	0.000000	3.626004	0.000000	0.000000	0.000000	-0.086343	0.318864	-0.702101	0.000000	0.000000	3.000000	83.000000	1.000000
14994.334149	-0.055440	0.612595	0.070180	83.299637	112.759338	116.096565	2.242390	0.000000	3.626004	0.000000	0.000000	0.000000	-0.086343	0.318864	-0.702101	0.000000	0.000000	3.000000	83.000000	1.000000
14994.337482	-0.055440	0.612595	0.070180	83.299637	112.759338	116.096565	2.242390	0.000000	3.626004	0.000000	0.000000	0.000000	-0.086343	0.318864	-0.702101	0.000000	0.000000	3.000000	83.000000	1.000000
14994.340815	-0.055724	0.613587	0.067851	83.307190	112.585358	115.978897	2.228000	0.000000	3.508987	0.000000	0.000000	0.000000	-0.085337	0.297513	-0.698567	0.000000	0.000000	3.000000	83.000000	1.000000
14994.344149	-0.055724	0.613587	0.067851	83.307190	112.585358	115.978897	2.228000	0.000000	3.508987	0.000000	0.000000	0.000000	-0.085337	0.297513	-0.698567	0.000000	0.000000	3.000000	83.000000	1.000000
14994.347482	-0.055724	0.613587	0.067851	83.307190	112.585358	115.978897	2.228000	0.000000	3.508987	0.000000	0.000000	0.000000	-0.085337	0.297513	-0.698567	0.000000	0.000000	3.000000	83.000000	1.000000
14994.350815	-0.055952	0.614496	0.065502	83.315079	112.513725	115.954651	2.213777	0.000000	3.392559	0.000000	0.000000	0.000000	-0.068242	0.272921	-0.704742	0.000000	0.000000	3.000000	83.000000	1.000000
14994.354149	-0.055952	0.614496	0.065502	83.315079	112.513725	115.954651	2.213777	0.000000	3.392559	0.000000	0.000000	0.000000	-0.068242	0.272921	-0.704742	0.000000	0.000000	3.000000	83.000000	1.000000
14994.357482	-0.055952	0.614496	0.065502	83.315079	112.513725	115.954651	2.213777	0.000000	3.392559	0.000000	0.000000	0.000000	-0.068242	0.272921	-0.704742	0.000000	0.000000	3.000000	83.000000	1.000000
14994.360815	-0.056131	0.615348	0.063209	83.324799	112.486343	115.969429	2.202404	0.000000	3.275102	0.000000	0.000000	0.000000	-0.053801	0.255411	-0.687959	0.000000	0.000000	3.000000	83.000000	1.000000
14994.364149	-0.056131	0.615348	0.063209	83.324799	112.486343	115.969429	2.202404	0.000000	3.275102	0.000000	0.000000	0.000000	-0.053801	0.255411	-0.687959	0.000000	0.000000	3.000000	83.000000	1.000000
14994.367482	-0.056131	0.615348	0.063209	83.324799	112.486343	115.969429	2.202404	0.000000	3.275102	0.000000	0.000000	0.000000	-0.053801	0.255411	-0.687959	0.000000	0.000000	3.000000	83.000000	1.000000
14994.370815	-0.056302	0.616127	0.060867	83.342590	112.581352	116.092506	2.193437	0.000000	3.160442	0.000000	0.000000	0.000000	-0.051117	0.233691	-0.702529	0.000000	0.000000	3.000000	83.000000	1.000000
14994.374149	-0.056302	0.616127	0.060867	83.342590	112.581352	116.092506	2.193437	0.000000	3.160442	0.000000	0.000000	0.000000	-0.051117	0.233691	-0.702529	0.000000	0.000000	3.000000	83.000000	1.000000
14994.377482	-0.056302	0.616127	0.060867	83.342590	112.581352	116.092506	2.193437	0.000000	3.160442	0.000000	0.000000	0.000000	-0.051117	0.233691	-0.702529	0.000000	0.000000	3.000000	83.000000	1.000000
14994.380815	-0.056400	0.616849	0.058585	83.365051	112.713898	116.246681	2.184917	0.000000	3.043354	0.000000	0.000000	0.000000	-0.029642	0.216631	-0.684725	0.000000	0.000000	3.000000	83.000000	1.000000
14994.384149	-0.056400	0.616849	0.058585	83.365051	112.713898	116.246681	2.184917	0.000000	3.043354	0.000000	0.000000	0.000000	-0.029642	0.216631	-0.684725	0.000000	0.000000	3.000000	83.000000	1.000000
14994.387482	-0.056400	0.616849	0.058585	83.365051	112.713898	116.246681	2.184917	0.000000	3.043354	0.000000	0.000000	0.000000	-0.029642	0.216631	-0.684725	0.000000	0.000000	3.000000	83.000000	1.000000
14994.390815	-0.056498	0.617503	0.056316	83.389122	112.803955	116.357834	2.179977	0.000000	2.929234	0.000000	0.000000	0.000000	-0.029184	0.196268	-0.680664	0.000000	0.000000	3.000000	83.000000	1.000000
14994.394149	-0.056498	0.617503	0.056316	83.389122	112.803955	116.357834	2.179977	0.000000	2.929234	0.000000	0.000000	0.000000	-0.029184	0.196268	-0.680664	0.000000	0.000000	3.000000	83.000000	1.000000
14994.397482	-0.056498	0.617503	0.056316	83.389122	112.803955	116.357834	2.179977	0.000000	2.929234	0.000000	0.000000	0.000000	-0.029184	0.196268	-0.680664	0.000000	0.000000	3.000000	83.000000	1.000000
14994.400815	-0.056598	0.618102	0.054099	83.420967	112.602264	116.186752	2.175113	0.000000	2.815789	0.000000	0.000000	0.000000	-0.030011	0.179757	-0.665036	0.000000	0.000000	3.000000	83.000000	1.000000
14994.404149	-0.056598	0.618102	0.054099	83.420967	112.602264	116.186752	2.175113	0.000000	2.815789	0.000000	0.000000	0.000000	-0.030011	0.179757	-0.665036	0.000000	0.000000	3.000000	83.000000	1.000000
14994.407482	-0.056598	0.618102	0.054099	83.420967	112.602264	116.186752	2.175113	0.000000	2.815789	0.000000	0.000000	0.000000	-0.030011	0.179757	-0.665036	0.000000	0.000000	3.000000	83.000000	1.000000
14994.410815	-0.056679	0.618640	0.051961	83.470688	111.939445	115.564331	2.170111	0.000000	2.704950	0.000000	0.000000	0.000000	-0.024421	0.161183	-0.641429	0.000000	0.000000	3.000000	83.000000	1.000000
14994.414149	-0.056679	0.618640	0.051961	83.470688	111.939445	115.564331	2.170111	0.000000	2.704950	0.000000	0.000000	0.000000	-0.024421	0.161183	-0.641429	0.000000	0.000000	3.000000	83.000000	1.000000
14994.417482	-0.056679	0.618640	0.051961	83.470688	111.939445	115.564331	2.170111	0.000000	2.704950	0.000000	0.000000	0.000000	-0.024421	0.161183	-0.641429	0.000000	0.000000	3.000000	83.000000	1.000000
14994.420815	-0.056787	0.619152	0.049864	83.539680	110.939804	114.611122	2.166041	0.000000	2.598045	0.000000	0.000000	0.000000	-0.032334	0.153699	-0.629011	0.000000	0.000000	3.000000	83.000000	1.000000
14994.424149	-0.056787	0.619152	0.049864	83.539680	110.939804	114.611122	2.166041	0.000000	2.598045	0.000000	0.000000	0.000000	-0.032334	0.153699	-0.629011	0.000000	0.000000	3.000000	83.000000	1.000000
14994.427482	-0.056787	0.619152	0.049864	83.539680	110.939804	114.611122	2.166041	0.000000	2.598045	0.000000	0.000000	0.000000	-0.032334	0.153699	-0.629011	0.000000	0.000000	3.000000	83.000000	1.000000
14994.430815	-0.056920	0.619592	0.047803	83.613403	109.825989	113.544952	2.160652	0.000000	2.493210	0.000000	0.000000	0.000000	-0.039990	0.132064	-0.618313	0.000000	0.000000	3.000000	83.000000	1.000000
14994.434149	-0.056920	0.619592	0.047803	83.613403	109.825989	113.544952	2.160652	0.000000	2.493210	0.000000	0.000000	0.000000	-0.039990	0.132064	-0.618313	0.000000	0.000000	3.000000	83.000000	1.000000
14994.437482	-0.056920	0.619592	0.047803	83.613403	109.825989	113.544952	2.160652	0.000000	2.493210	0.000000	0.000000	0.000000	-0.039990	0.132064	-0.618313	0.000000	0.000000	3.000000	83.000000	1.000000
14994.440815	-0.057075	0.619996	0.045746	83.691460	108.576294	112.351990	2.153987	0.000000	2.390158	0.000000	0.000000	0.000000	-0.046489	0.121281	-0.617286	0.000000	0.000000	3.000000	83.000000	1.000000
14994.444149	-0.057075	0.619996	0.045746	83.691460	108.576294	112.351990	2.153987	0.000000	2.390158	0.000000	0.000000	0.000000	-0.046489	0.121281	-0.617286	0.000000	0.000000	3.000000	83.000000	1.000000
14994.447482	-0.057075	0.619996	0.045746	83.691460	108.576294	112.351990	2.153987	0.000000	2.390158	0.000000	0.000000	0.000000	-0.046489	0.121281	-0.617286	0.000000	0.000000	3.000000	83.000000	1.000000
14994.450815	-0.057324	0.620338	0.043692	83.760864	107.400604	111.238441	2.146239	0.000000	2.287277	0.000000	0.000000	0.000000	-0.074608	0.102366	-0.616022	0.000000	0.000000	3.000000	83.000000	1.000000
14994.454149	-0.057324	0.620338	0.043692	83.760864	107.400604	111.238441	2.146239	0.000000	2.287277	0.000000	0.000000	0.000000	-0.074608	0.102366	-0.616022	0.000000	0.000000	3.000000	83.000000	1.000000
14994.457482	-0.057324	0.620338	0.043692	83.760864	107.400604	111.238441	2.146239	0.000000	2.287277	0.000000	0.000000	0.000000	-0.074608	0.102366	-0.616022	0.000000	0.000000	3.000000	83.000000	1.000000
14994.460815	-0.057593	0.620644	0.041642	83.825272	106.167023	110.075500	2.133805	0.000000	2.184606	0.000000	0.000000	0.000000	-0.080776	0.091841	-0.614958	0.000000	0.000000	3.000000	83.000000	1.000000
14994.464149	-0.057593	0.620644	0.041642	83.825272	106.167023	110.075500	2.133805	0.000000	2.184606	0.000000	0.000000	0.000000	-0.080776	0.091841	-0.614958	0.000000	0.000000	3.000000	83.000000	1.000000
14994.467482	-0.057593	0.620644	0.041642	83.825272	106.167023	110.075500	2.133805	0.000000	2.184606	0.000000	0.000000	0.000000	-0.080776	0.091841	-0.614958	0.000000	0.000000	3.000000	83.000000	1.000000
14994.470815	-0.057885	0.620908	0.039620	83.876122	104.793526	108.786766	2.120342	0.000000	2.082113	0.000000	0.000000	0.000000	-0.087694	0.079231	-0.606761	0.000000	0.000000	3.000000	83.000000	1.000000
14994.474149	-0.057885	0.620908	0.039620	83.876122	104.793526	108.786766	2.120342	0.000000	2.082113	0.000000	0.000000	0.000000	-0.087694	0.079231	-0.606761	0.000000	0.000000	3.000000	83.000000	1.000000
14994.477482	-0.057885	0.620908	0.039620	83.876122	104.793526	108.786766	2.120342	0.000000	2.082113	0.000000	0.000000	0.000000	-0.087694	0.079231	-0.606761	0.000000	0.000000	3.000000	83.000000	1.000000
14994.480815	-0.058201	0.621131	0.037625	83.884773	103.208069	107.320091	2.105726	0.000000	1.980986	0.000000	0.000000	0.000000	-0.094560	0.066832	-0.598533	0.000000	0.000000	3.000000	83.000000	1.000000
14994.484149	-0.058201	0.621131	0.037625	83.884773	103.208069	107.320091	2.105726	0.000000	1.980986	0.000000	0.000000	0.000000	-0.094560	0.066832	-0.598533	0.000000	0.000000	3.000000	83.000000	1.000000
14994.487482	-0.058201	0.621131	0.037625	83.884773	103.208069	107.320091	2.105726	0.000000	1.980986	0.000000	0.000000	0.000000	-0.094560	0.066832	-0.598533	0.000000	0.000000	3.000000	83.000000	1.000000
14994.490815	-0.058472	0.621353	0.035695	83.839066	101.509224	105.771400	2.089966	0.000000	1.881231	0.000000	0.000000	0.000000	-0.081377	0.066551	-0.578851	0.000000	0.000000	3.000000	83.000000	1.000000
14994.494149	-0.058472	0.621353	0.035695	83.839066	101.509224	105.771400	2.089966	0.000000	1.881231	0.000000	0.000000	0.000000	-0.081377	0.066551	-0.578851	0.000000	0.000000	3.000000	83.000000	1.000000
14994.497482	-0.058472	0.621353	0.035695	83.839066	101.509224	105.771400	2.089966	0.000000	1.881231	0.000000	0.000000	0.000000	-0.081377	0.066551	-0.578851	0.000000	0.000000	3.000000	83.000000	1.000000
14994.500815	-0.058717	0.621541	0.033775	83.757446	99.864540	104.294319	2.076403	0.000000	1.784756	0.000000	0.000000	0.000000	-0.073492	0.056576	-0.575987	0.000000	0.000000	3.000000	83.000000	1.000000
14994.504149	-0.058717	0.621541	0.033775	83.757446	99.864540	104.294319	2.076403	0.000000	1.784756	0.000000	0.000000	0.000000	-0.073492	0.056576	-0.575987	0.000000	0.000000	3.000000	83.000000	1.000000
14994.507482	-0.058717	0.621541	0.033775	83.757446	99.864540	104.294319	2.076403	0.000000	1.784756	0.000000	0.000000	0.000000	-0.073492	0.056576	-0.575987	0.000000	0.000000	3.000000	83.000000	1.000000
14994.510815	-0.058941	0.621710	0.031904	83.677986	98.410217	102.996239	2.064155	0.000000	1.688758	0.000000	0.000000	0.000000	-0.067099	0.050609	-0.561478	0.000000	0.000000	3.000000	83.000000	1.000000
14994.514149	-0.058941	0.621710	0.031904	83.677986	98.410217	102.996239	2.064155	0.000000	1.688758	0.000000	0.000000	0.000000	-0.067099	0.050609	-0.561478	0.000000	0.000000	3.000000	83.000000	1.000000
14994.517482	-0.058941	0.621710	0.031904	83.677986	98.410217	102.996239	2.064155	0.000000	1.688758	0.000000	0.000000	0.000000	-0.067099	0.050609	-0.561478	0.000000	0.000000	3.000000	83.000000	1.000000
14994.520815	-0.059166	0.621859	0.030078	83.641251	97.268311	101.972275	2.052971	0.000000	1.595178	0.000000	0.000000	0.000000	-0.067766	0.044793	-0.547754	0.000000	0.000000	3.000000	83.000000	1.000000
14994.524149	-0.059166	0.621859	0.030078	83.641251	97.268311	101.972275	2.052971	0.000000	1.595178	0.000000	0.000000	0.000000	-0.067766	0.044793	-0.547754	0.000000	0.000000	3.000000	83.000000	1.000000
14994.527482	-0.059166	0.621859	0.030078	83.641251	97.268311	101.972275	2.052971	0.000000	1.595178	0.000000	0.000000	0.000000	-0.067766	0.044793	-0.547754	0.000000	0.000000	3.000000	83.000000	1.000000
14994.530815	-0.059459	0.621976	0.028251	83.643005	96.562378	101.352905	2.041677	0.000000	1.503886	0.000000	0.000000	0.000000	-0.087795	0.035156	-0.548159	0.000000	0.000000	3.000000	83.000000	1.000000
14994.534149	-0.059459	0.621976	0.028251	83.643005	96.562378	101.352905	2.041677	0.000000	1.503886	0.000000	0.000000	0.000000	-0.087795	0.035156	-0.548159	0.000000	0.000000	3.000000	83.000000	1.000000
14994.537482	-0.059459	0.621976	0.028251	83.643005	96.562378	101.352905	2.041677	0.000000	1.503886	0.000000	0.000000	0.000000	-0.087795	0.035156	-0.548159	0.000000	0.000000	3.000000	83.000000	1.000000
14994.540815	-0.059800	0.622075	0.026464	83.655792	96.089317	100.957367	2.027045	0.000000	1.412526	0.000000	0.000000	0.000000	-0.102148	0.029591	-0.536090	0.000000	0.000000	3.000000	83.000000	1.000000
14994.544149	-0.059800	0.622075	0.026464	83.655792	96.089317	100.957367	2.027045	0.000000	1.412526	0.000000	0.000000	0.000000	-0.102148	0.029591	-0.536090	0.000000	0.000000	3.000000	83.000000	1.000000
14994.547482	-0.059800	0.622075	0.026464	83.655792	96.089317	100.957367	2.027045	0.000000	1.412526	0.000000	0.000000	0.000000	-0.102148	0.029591	-0.536090	0.000000	0.000000	3.000000	83.000000	1.000000
14994.550815	-0.060135	0.622122	0.024669	83.645073	95.659271	100.619370	2.010020	0.000000	1.323178	0.000000	0.000000	0.000000	-0.100662	0.014188	-0.538440	0.000000	0.000000	3.000000	83.000000	1.000000
14994.554149	-0.060135	0.622122	0.024669	83.645073	95.659271	100.619370	2.010020	0.000000	1.323178	0.000000	0.000000	0.000000	-0.100662	0.014188	-0.538440	0.000000	0.000000	3.000000	83.000000	1.000000
14994.557482	-0.060135	0.622122	0.024669	83.645073	95.659271	100.619370	2.010020	0.000000	1.323178	0.000000	0.000000	0.000000	-0.100662	0.014188	-0.538440	0.000000	0.000000	3.000000	83.000000	1.000000
14994.560815	-0.060500	0.622165	0.022956	83.592438	95.005295	100.095276	1.993243	0.000000	1.233438	0.000000	0.000000	0.000000	-0.109510	0.012917	-0.513827	0.000000	0.000000	3.000000	83.000000	1.000000
14994.564149	-0.060500	0.622165	0.022956	83.592438	95.005295	100.095276	1.993243	0.000000	1.233438	0.000000	0.000000	0.000000	-0.109510	0.012917	-0.513827	0.000000	0.000000	3.000000	83.000000	1.000000
14994.567482	-0.060500	0.622165	0.022956	83.592438	95.005295	100.095276	1.993243	0.000000	1.233438	0.000000	0.000000	0.000000	-0.109510	0.012917	-0.513827	0.000000	0.000000	3.000000	83.000000	1.000000
14994.570815	-0.060867	0.622191	0.021289	83.481003	94.178391	99.441833	1.974991	0.000000	1.147800	0.000000	0.000000	0.000000	-0.110086	0.007770	-0.499973	0.000000	0.000000	3.000000	83.000000	1.000000
14994.574149	-0.060867	0.622191	0.021289	83.481003	94.178391	99.441833	1.974991	0.000000	1.147800	0.000000	0.000000	0.000000	-0.110086	0.007770	-0.499973	0.000000	0.000000	3.000000	83.000000	1.000000
14994.577482	-0.060867	0.622191	0.021289	83.481003	94.178391	99.441833	1.974991	0.000000	1.147800	0.000000	0.000000	0.000000	-0.110086	0.007770	-0.499973	0.000000	0.000000	3.000000	83.000000	1.000000
14994.580815	-0.061166	0.622181	0.019663	83.331467	93.323410	98.785072	1.956644	0.000000	1.064471	0.000000	0.000000	0.000000	-0.089765	-0.003212	-0.487973	0.000000	0.000000	3.000000	83.000000	1.000000
14994.584149	-0.061166	0.622181	0.019663	83.331467	93.323410	98.785072	1.956644	0.000000	1.064471	0.000000	0.000000	0.000000	-0.089765	-0.003212	-0.487973	0.000000	0.000000	3.000000	83.000000	1.000000
14994.587482	-0.061166	0.622181	0.019663	83.331467	93.323410	98.785072	1.956644	0.000000	1.064471	0.000000	0.000000	0.000000	-0.089765	-0.003212	-0.487973	0.000000	0.000000	3.000000	83.000000	1.000000
14994.590815	-0.061492	0.622127	0.018089	83.169907	92.693504	98.354599	1.941683	0.000000	0.983142	0.000000	0.000000	0.000000	-0.097687	-0.015906	-0.472227	0.000000	0.000000	3.000000	83.000000	1.000000
14994.594149	-0.061492	0.622127	0.018089	83.169907	92.693504	98.354599	1.941683	0.000000	0.983142	0.000000	0.000000	0.000000	-0.097687	-0.015906	-0.472227	0.000000	0.000000	3.000000	83.000000	1.000000
14994.597482	-0.061492	0.622127	0.018089	83.169907	92.693504	98.354599	1.941683	0.000000	0.983142	0.000000	0.000000	0.000000	-0.097687	-0.015906	-0.472227	0.000000	0.000000	3.000000	83.000000	1.000000
14994.600815	-0.061796	0.622039	0.016549	83.034325	92.245934	98.079071	1.925402	0.000000	0.904438	0.000000	0.000000	0.000000	-0.091171	-0.026560	-0.461901	0.000000	0.000000	3.000000	83.000000	1.000000
14994.604149	-0.061796	0.622039	0.016549	83.034325	92.245934	98.079071	1.925402	0.000000	0.904438	0.000000	0.000000	0.000000	-0.091171	-0.026560	-0.461901	0.000000	0.000000	3.000000	83.000000	1.000000
14994.607482	-0.061796	0.622039	0.016549	83.034325	92.245934	98.079071	1.925402	0.000000	0.904438	0.000000	0.000000	0.000000	-0.091171	-0.026560	-0.461901	0.000000	0.000000	3.000000	83.000000	1.000000
14994.610815	-0.062119	0.621876	0.015008	82.939003	91.973541	97.955650	1.910207	0.000000	0.827455	0.000000	0.000000	0.000000	-0.097010	-0.048987	-0.462360	0.000000	0.000000	3.000000	83.000000	1.000000
14994.614149	-0.062119	0.621876	0.015008	82.939003	91.973541	97.955650	1.910207	0.000000	0.827455	0.000000	0.000000	0.000000	-0.097010	-0.048987	-0.462360	0.000000	0.000000	3.000000	83.000000	1.000000
14994.617482	-0.062119	0.621876	0.015008	82.939003	91.973541	97.955650	1.910207	0.000000	0.827455	0.000000	0.000000	0.000000	-0.097010	-0.048987	-0.462360	0.000000	0.000000	3.000000	83.000000	1.000000
14994.620815	-0.062467	0.621652	0.013504	82.879555	91.694054	97.796425	1.894038	0.000000	0.750395	0.000000	0.000000	0.000000	-0.104339	-0.067136	-0.451139	0.000000	0.000000	3.000000	83.000000	1.000000
14994.624149	-0.062467	0.621652	0.013504	82.879555	91.694054	97.796425	1.894038	0.000000	0.750395	0.000000	0.000000	0.000000	-0.104339	-0.067136	-0.451139	0.000000	0.000000	3.000000	83.000000	1.000000
14994.627482	-0.062467	0.621652	0.013504	82.879555	91.694054	97.796425	1.894038	0.000000	0.750395	0.000000	0.000000	0.000000	-0.104339	-0.067136	-0.451139	0.000000	0.000000	3.000000	83.000000	1.000000
14994.630815	-0.062808	0.621361	0.011977	82.841278	91.377991	97.572266	1.876648	0.000000	0.675205	0.000000	0.000000	0.000000	-0.102424	-0.087351	-0.457992	0.000000	0.000000	3.000000	83.000000	1.000000
14994.634149	-0.062808	0.621361	0.011977	82.841278	91.377991	97.572266	1.876648	0.000000	0.675205	0.000000	0.000000	0.000000	-0.102424	-0.087351	-0.457992	0.000000	0.000000	3.000000	83.000000	1.000000
14994.637482	-0.062808	0.621361	0.011977	82.841278	91.377991	97.572266	1.876648	0.000000	0.675205	0.000000	0.000000	0.000000	-0.102424	-0.087351	-0.457992	0.000000	0.000000	3.000000	83.000000	1.000000
14994.640815	-0.063152	0.621010	0.010491	82.810570	90.850708	96.988319	1.859578	0.000000	0.598873	0.000000	0.000000	0.000000	-0.103038	-0.105177	-0.445947	0.000000	0.000000	3.000000	83.000000	1.000000
14994.644149	-0.063152	0.621010	0.010491	82.810570	90.850708	96.988319	1.859578	0.000000	0.598873	0.000000	0.000000	0.000000	-0.103038	-0.105177	-0.445947	0.000000	0.000000	3.000000	83.000000	1.000000
14994.647482	-0.063152	0.621010	0.010491	82.810570	90.850708	96.988319	1.859578	0.000000	0.598873	0.000000	0.000000	0.000000	-0.103038	-0.105177	-0.445947	0.000000	0.000000	3.000000	83.000000	1.000000
14994.650815	-0.063468	0.620567	0.008993	82.765244	89.943863	95.942085	1.842405	0.000000	0.524548	0.000000	0.000000	0.000000	-0.094831	-0.132860	-0.449343	0.000000	0.000000	3.000000	83.000000	1.000000
14994.654149	-0.063468	0.620567	0.008993	82.765244	89.943863	95.942085	1.842405	0.000000	0.524548	0.000000	0.000000	0.000000	-0.094831	-0.132860	-0.449343	0.000000	0.000000	3.000000	83.000000	1.000000
14994.657482	-0.063468	0.620567	0.008993	82.765244	89.943863	95.942085	1.842405	0.000000	0.524548	0.000000	0.000000	0.000000	-0.094831	-0.132860	-0.449343	0.000000	0.000000	3.000000	83.000000	1.000000
14994.660815	-0.063783	0.620072	0.007511	82.709351	88.533394	94.496140	1.826600	0.000000	0.449658	0.000000	0.000000	0.000000	-0.094525	-0.148499	-0.444602	0.000000	0.000000	3.000000	83.000000	1.000000
14994.664149	-0.063783	0.620072	0.007511	82.709351	88.533394	94.496140	1.826600	0.000000	0.449658	0.000000	0.000000	0.000000	-0.094525	-0.148499	-0.444602	0.000000	0.000000	3.000000	83.000000	1.000000
14994.667482	-0.063783	0.620072	0.007511	82.709351	88.533394	94.496140	1.826600	0.000000	0.449658	0.000000	0.000000	0.000000	-0.094525	-0.148499	-0.444602	0.000000	0.000000	3.000000	83.000000	1.000000
14994.670815	-0.064096	0.619480	0.006038	82.663803	86.514847	92.535156	1.810845	0.000000	0.375557	0.000000	0.000000	0.000000	-0.093963	-0.177588	-0.441853	0.000000	0.000000	3.000000	83.000000	1.000000
14994.674149	-0.064096	0.619480	0.006038	82.663803	86.514847	92.535156	1.810845	0.000000	0.375557	0.000000	0.000000	0.000000	-0.093963	-0.177588	-0.441853	0.000000	0.000000	3.000000	83.000000	1.000000
14994.677482	-0.064096	0.619480	0.006038	82.663803	86.514847	92.535156	1.810845	0.000000	0.375557	0.000000	0.000000	0.000000	-0.093963	-0.177588	-0.441853	0.000000	0.000000	3.000000	83.000000	1.000000
14994.680815	-0.064389	0.618786	0.004601	82.656761	84.210968	90.171135	1.795184	0.000000	0.301915	0.000000	0.000000	0.000000	-0.087823	-0.208199	-0.431094	0.000000	0.000000	3.000000	83.000000	1.000000
14994.684149	-0.064389	0.618786	0.004601	82.656761	84.210968	90.171135	1.795184	0.000000	0.301915	0.000000	0.000000	0.000000	-0.087823	-0.208199	-0.431094	0.000000	0.000000	3.000000	83.000000	1.000000
14994.687482	-0.064389	0.618786	0.004601	82.656761	84.210968	90.171135	1.795184	0.000000	0.301915	0.000000	0.000000	0.000000	-0.087823	-0.208199	-0.431094	0.000000	0.000000	3.000000	83.000000	1.000000
14994.690815	-0.064683	0.617991	0.003197	82.687935	81.546928	87.321228	1.780547	0.000000	0.230066	0.000000	0.000000	0.000000	-0.088317	-0.238519	-0.421380	0.000000	0.000000	3.000000	83.000000	1.000000
14994.694149	-0.064683	0.617991	0.003197	82.687935	81.546928	87.321228	1.780547	0.000000	0.230066	0.000000	0.000000	0.000000	-0.088317	-0.238519	-0.421380	0.000000	0.000000	3.000000	83.000000	1.000000
14994.697482	-0.064683	0.617991	0.003197	82.687935	81.546928	87.321228	1.780547	0.000000	0.230066	0.000000	0.000000	0.000000	-0.088317	-0.238519	-0.421380	0.000000	0.000000	3.000000	83.000000	1.000000
14994.700815	-0.064979	0.617096	0.001824	82.727699	78.532974	84.093956	1.765828	0.000000	0.159836	0.000000	0.000000	0.000000	-0.088810	-0.268560	-0.411821	0.000000	0.000000	3.000000	83.000000	1.000000
14994.704149	-0.064979	0.617096	0.001824	82.727699	78.532974	84.093956	1.765828	0.000000	0.159836	0.000000	0.000000	0.000000	-0.088810	-0.268560	-0.411821	0.000000	0.000000	3.000000	83.000000	1.000000
14994.707482	-0.064979	0.617096	0.001824	82.727699	78.532974	84.093956	1.765828	0.000000	0.159836	0.000000	0.000000	0.000000	-0.088810	-0.268560	-0.411821	0.000000	0.000000	3.000000	83.000000	1.000000
14994.710815	-0.065278	0.616076	0.000491	82.745934	75.354156	80.723267	1.751026	0.000000	0.091199	0.000000	0.000000	0.000000	-0.089685	-0.305932	-0.399860	0.000000	0.000000	3.000000	83.000000	1.000000
14994.714149	-0.065278	0.616076	0.000491	82.745934	75.354156	80.723267	1.751026	0.000000	0.091199	0.000000	0.000000	0.000000	-0.089685	-0.305932	-0.399860	0.000000	0.000000	3.000000	83.000000	1.000000
14994.717482	-0.065278	0.616076	0.000491	82.745934	75.354156	80.723267	1.751026	0.000000	0.091199	0.000000	0.000000	0.000000	-0.089685	-0.305932	-0.399860	0.000000	0.000000	3.000000	83.000000	1.000000
14994.720815	-0.065502	0.614966	-0.000735	82.727539	72.267174	77.520882	1.736079	0.000000	0.024556	0.000000	0.000000	0.000000	-0.066935	-0.333050	-0.367881	0.000000	0.000000	3.000000	83.000000	1.000000
14994.724149	-0.065502	0.614966	-0.000735	82.727539	72.267174	77.520882	1.736079	0.000000	0.024556	0.000000	0.000000	0.000000	-0.066935	-0.333050	-0.367881	0.000000	0.000000	3.000000	83.000000	1.000000
14994.727482	-0.065502	0.614966	-0.000735	82.727539	72.267174	77.520882	1.736079	0.000000	0.024556	0.000000	0.000000	0.000000	-0.066935	-0.333050	-0.367881	0.000000	0.000000	3.000000	83.000000	1.000000
14994.730815	-0.065681	0.613739	-0.001941	82.667732	69.435249	74.646255	1.724923	0.000000	-0.036757	0.000000	0.000000	0.000000	-0.053980	-0.368125	-0.361684	0.000000	0.000000	3.000000	83.000000	1.000000
14994.734149	-0.065681	0.613739	-0.001941	82.667732	69.435249	74.646255	1.724923	0.000000	-0.036757	0.000000	0.000000	0.000000	-0.053980	-0.368125	-0.361684	0.000000	0.000000	3.000000	83.000000	1.000000
14994.737482	-0.065681	0.613739	-0.001941	82.667732	69.435249	74.646255	1.724923	0.000000	-0.036757	0.000000	0.000000	0.000000	-0.053980	-0.368125	-0.361684	0.000000	0.000000	3.000000	83.000000	1.000000
14994.740815	-0.065787	0.612423	-0.003041	82.590347	67.032410	72.128746	1.715926	0.000000	-0.097038	0.000000	0.000000	0.000000	-0.031613	-0.394794	-0.330062	0.000000	0.000000	3.000000	83.000000	1.000000
14994.744149	-0.065787	0.612423	-0.003041	82.590347	67.032410	72.128746	1.715926	0.000000	-0.097038	0.000000	0.000000	0.000000	-0.031613	-0.394794	-0.330062	0.000000	0.000000	3.000000	83.000000	1.000000
14994.747482	-0.065787	0.612423	-0.003041	82.590347	67.032410	72.128746	1.715926	0.000000	-0.097038	0.000000	0.000000	0.000000	-0.031613	-0.394794	-0.330062	0.000000	0.000000	3.000000	83.000000	1.000000
14994.750815	-0.065784	0.611017	-0.004121	82.509911	65.103195	70.080933	1.710657	0.000000	-0.152048	0.000000	0.000000	0.000000	0.000825	-0.421884	-0.324049	0.000000	0.000000	3.000000	83.000000	1.000000
14994.754149	-0.065784	0.611017	-0.004121	82.509911	65.103195	70.080933	1.710657	0.000000	-0.152048	0.000000	0.000000	0.000000	0.000825	-0.421884	-0.324049	0.000000	0.000000	3.000000	83.000000	1.000000
14994.757482	-0.065784	0.611017	-0.004121	82.509911	65.103195	70.080933	1.710657	0.000000	-0.152048	0.000000	0.000000	0.000000	0.000825	-0.421884	-0.324049	0.000000	0.000000	3.000000	83.000000	1.000000
14994.760815	-0.065723	0.609465	-0.005148	82.442070	63.600422	68.609314	1.710795	0.000000	-0.206057	0.000000	0.000000	0.000000	0.018428	-0.465444	-0.308020	0.000000	0.000000	3.000000	83.000000	1.000000
14994.764149	-0.065723	0.609465	-0.005148	82.442070	63.600422	68.609314	1.710795	0.000000	-0.206057	0.000000	0.000000	0.000000	0.018428	-0.465444	-0.308020	0.000000	0.000000	3.000000	83.000000	1.000000
14994.767482	-0.065723	0.609465	-0.005148	82.442070	63.600422	68.609314	1.710795	0.000000	-0.206057	0.000000	0.000000	0.000000	0.018428	-0.465444	-0.308020	0.000000	0.000000	3.000000	83.000000	1.000000
14994.770815	-0.065596	0.607850	-0.006171	82.400719	62.442108	67.527992	1.713866	0.000000	-0.257393	0.000000	0.000000	0.000000	0.038075	-0.484561	-0.306988	0.000000	0.000000	3.000000	83.000000	1.000000
14994.774149	-0.065596	0.607850	-0.006171	82.400719	62.442108	67.527992	1.713866	0.000000	-0.257393	0.000000	0.000000	0.000000	0.038075	-0.484561	-0.306988	0.000000	0.000000	3.000000	83.000000	1.000000
14994.777482	-0.065596	0.607850	-0.006171	82.400719	62.442108	67.527992	1.713866	0.000000	-0.257393	0.000000	0.000000	0.000000	0.038075	-0.484561	-0.306988	0.000000	0.000000	3.000000	83.000000	1.000000
14994.780815	-0.065399	0.606134	-0.007224	82.397957	61.430634	66.546707	1.720212	0.000000	-0.308558	0.000000	0.000000	0.000000	0.059014	-0.514923	-0.315792	0.000000	0.000000	3.000000	83.000000	1.000000
14994.784149	-0.065399	0.606134	-0.007224	82.397957	61.430634	66.546707	1.720212	0.000000	-0.308558	0.000000	0.000000	0.000000	0.059014	-0.514923	-0.315792	0.000000	0.000000	3.000000	83.000000	1.000000
14994.787482	-0.065399	0.606134	-0.007224	82.397957	61.430634	66.546707	1.720212	0.000000	-0.308558	0.000000	0.000000	0.000000	0.059014	-0.514923	-0.315792	0.000000	0.000000	3.000000	83.000000	1.000000
14994.790815	-0.065137	0.604355	-0.008275	82.391525	60.289242	65.439018	1.730047	0.000000	-0.361190	0.000000	0.000000	0.000000	0.078475	-0.533598	-0.315368	0.000000	0.000000	3.000000	83.000000	1.000000
14994.794149	-0.065137	0.604355	-0.008275	82.391525	60.289242	65.439018	1.730047	0.000000	-0.361190	0.000000	0.000000	0.000000	0.078475	-0.533598	-0.315368	0.000000	0.000000	3.000000	83.000000	1.000000
14994.797482	-0.065137	0.604355	-0.008275	82.391525	60.289242	65.439018	1.730047	0.000000	-0.361190	0.000000	0.000000	0.000000	0.078475	-0.533598	-0.315368	0.000000	0.000000	3.000000	83.000000	1.000000
14994.800815	-0.064857	0.602509	-0.009308	82.352730	58.378727	63.564178	1.743127	0.000000	-0.413751	0.000000	0.000000	0.000000	0.084035	-0.553839	-0.309860	0.000000	0.000000	3.000000	83.000000	1.000000
14994.804149	-0.064857	0.602509	-0.009308	82.352730	58.378727	63.564178	1.743127	0.000000	-0.413751	0.000000	0.000000	0.000000	0.084035	-0.553839	-0.309860	0.000000	0.000000	3.000000	83.000000	1.000000
14994.807482	-0.064857	0.602509	-0.009308	82.352730	58.378727	63.564178	1.743127	0.000000	-0.413751	0.000000	0.000000	0.000000	0.084035	-0.553839	-0.309860	0.000000	0.000000	3.000000	83.000000	1.000000
14994.810815	-0.064558	0.600621	-0.010331	82.256584	55.413971	60.627022	1.757132	0.000000	-0.465395	0.000000	0.000000	0.000000	0.089926	-0.566490	-0.306947	0.000000	0.000000	3.000000	83.000000	1.000000
14994.814149	-0.064558	0.600621	-0.010331	82.256584	55.413971	60.627022	1.757132	0.000000	-0.465395	0.000000	0.000000	0.000000	0.089926	-0.566490	-0.306947	0.000000	0.000000	3.000000	83.000000	1.000000
14994.817482	-0.064558	0.600621	-0.010331	82.256584	55.413971	60.627022	1.757132	0.000000	-0.465395	0.000000	0.000000	0.000000	0.089926	-0.566490	-0.306947	0.000000	0.000000	3.000000	83.000000	1.000000
14994.820815	-0.064282	0.598666	-0.011344	82.091034	51.651672	56.872097	1.772120	0.000000	-0.516552	0.000000	0.000000	0.000000	0.082774	-0.586421	-0.303754	0.000000	0.000000	3.000000	83.000000	1.000000
14994.824149	-0.064282	0.598666	-0.011344	82.091034	51.651672	56.872097	1.772120	0.000000	-0.516552	0.000000	0.000000	0.000000	0.082774	-0.586421	-0.303754	0.000000	0.000000	3.000000	83.000000	1.000000
14994.827482	-0.064282	0.598666	-0.011344	82.091034	51.651672	56.872097	1.772120	0.000000	-0.516552	0.000000	0.000000	0.000000	0.082774	-0.586421	-0.303754	0.000000	0.000000	3.000000	83.000000	1.000000
14994.830815	-0.063988	0.596688	-0.012331	81.863686	47.638878	52.724422	1.785915	0.000000	-0.567178	0.000000	0.000000	0.000000	0.087989	-0.593226	-0.296318	0.000000	0.000000	3.000000	83.000000	1.000000
14994.834149	-0.063988	0.596688	-0.012331	81.863686	47.638878	52.724422	1.785915	0.000000	-0.567178	0.000000	0.000000	0.000000	0.087989	-0.593226	-0.296318	0.000000	0.000000	3.000000	83.000000	1.000000
14994.837482	-0.063988	0.596688	-0.012331	81.863686	47.638878	52.724422	1.785915	0.000000	-0.567178	0.000000	0.000000	0.000000	0.087989	-0.593226	-0.296318	0.000000	0.000000	3.000000	83.000000	1.000000
14994.840815	-0.063673	0.594651	-0.013328	81.594521	43.807873	48.583107	1.800580	0.000000	-0.616564	0.000000	0.000000	0.000000	0.094609	-0.611107	-0.298927	0.000000	0.000000	3.000000	83.000000	1.000000
14994.844149	-0.063673	0.594651	-0.013328	81.594521	43.807873	48.583107	1.800580	0.000000	-0.616564	0.000000	0.000000	0.000000	0.094609	-0.611107	-0.298927	0.000000	0.000000	3.000000	83.000000	1.000000
14994.847482	-0.063673	0.594651	-0.013328	81.594521	43.807873	48.583107	1.800580	0.000000	-0.616564	0.000000	0.000000	0.000000	0.094609	-0.611107	-0.298927	0.000000	0.000000	3.000000	83.000000	1.000000
14994.850815	-0.063364	0.592611	-0.014287	81.300507	40.387196	44.792740	1.816348	0.000000	-0.666386	0.000000	0.000000	0.000000	0.092769	-0.612188	-0.287717	0.000000	0.000000	3.000000	83.000000	1.000000
14994.854149	-0.063364	0.592611	-0.014287	81.300507	40.387196	44.792740	1.816348	0.000000	-0.666386	0.000000	0.000000	0.000000	0.092769	-0.612188	-0.287717	0.000000	0.000000	3.000000	83.000000	1.000000
14994.857482	-0.063364	0.592611	-0.014287	81.300507	40.387196	44.792740	1.816348	0.000000	-0.666386	0.000000	0.000000	0.000000	0.092769	-0.612188	-0.287717	0.000000	0.000000	3.000000	83.000000	1.000000
14994.860815	-0.063083	0.590609	-0.015202	80.987312	37.417606	41.547749	1.831809	0.000000	-0.714338	0.000000	0.000000	0.000000	0.084237	-0.600513	-0.274536	0.000000	0.000000	3.000000	83.000000	1.000000
14994.864149	-0.063083	0.590609	-0.015202	80.987312	37.417606	41.547749	1.831809	0.000000	-0.714338	0.000000	0.000000	0.000000	0.084237	-0.600513	-0.274536	0.000000	0.000000	3.000000	83.000000	1.000000
14994.867482	-0.063083	0.590609	-0.015202	80.987312	37.417606	41.547749	1.831809	0.000000	-0.714338	0.000000	0.000000	0.000000	0.084237	-0.600513	-0.274536	0.000000	0.000000	3.000000	83.000000	1.000000
14994.870815	-0.062855	0.588639	-0.016051	80.656410	34.989788	39.130989	1.845849	0.000000	-0.760094	0.000000	0.000000	0.000000	0.068424	-0.590865	-0.254858	0.000000	0.000000	3.000000	83.000000	1.000000
14994.874149	-0.062855	0.588639	-0.016051	80.656410	34.989788	39.130989	1.845849	0.000000	-0.760094	0.000000	0.000000	0.000000	0.068424	-0.590865	-0.254858	0.000000	0.000000	3.000000	83.000000	1.000000
14994.877482	-0.062855	0.588639	-0.016051	80.656410	34.989788	39.130989	1.845849	0.000000	-0.760094	0.000000	0.000000	0.000000	0.068424	-0.590865	-0.254858	0.000000	0.000000	3.000000	83.000000	1.000000
14994.880815	-0.062681	0.586744	-0.016825	80.295364	32.993538	37.267815	1.857253	0.000000	-0.802571	0.000000	0.000000	0.000000	0.052252	-0.568663	-0.232002	0.000000	0.000000	3.000000	83.000000	1.000000
14994.884149	-0.062681	0.586744	-0.016825	80.295364	32.993538	37.267815	1.857253	0.000000	-0.802571	0.000000	0.000000	0.000000	0.052252	-0.568663	-0.232002	0.000000	0.000000	3.000000	83.000000	1.000000
14994.887482	-0.062681	0.586744	-0.016825	80.295364	32.993538	37.267815	1.857253	0.000000	-0.802571	0.000000	0.000000	0.000000	0.052252	-0.568663	-0.232002	0.000000	0.000000	3.000000	83.000000	1.000000
14994.890815	-0.062536	0.584927	-0.017542	79.936295	31.373526	35.682686	1.865961	0.000000	-0.841238	0.000000	0.000000	0.000000	0.043392	-0.544957	-0.215098	0.000000	0.000000	3.000000	83.000000	1.000000
14994.894149	-0.062536	0.584927	-0.017542	79.936295	31.373526	35.682686	1.865961	0.000000	-0.841238	0.000000	0.000000	0.000000	0.043392	-0.544957	-0.215098	0.000000	0.000000	3.000000	83.000000	1.000000
14994.897482	-0.062536	0.584927	-0.017542	79.936295	31.373526	35.682686	1.865961	0.000000	-0.841238	0.000000	0.000000	0.000000	0.043392	-0.544957	-0.215098	0.000000	0.000000	3.000000	83.000000	1.000000
14994.900815	-0.062453	0.583237	-0.018129	79.596123	30.017250	34.098602	1.873193	0.000000	-0.877087	0.000000	0.000000	0.000000	0.025055	-0.507224	-0.176144	0.000000	0.000000	3.000000	83.000000	1.000000
14994.904149	-0.062453	0.583237	-0.018129	79.596123	30.017250	34.098602	1.873193	0.000000	-0.877087	0.000000	0.000000	0.000000	0.025055	-0.507224	-0.176144	0.000000	0.000000	3.000000	83.000000	1.000000
14994.907482	-0.062453	0.583237	-0.018129	79.596123	30.017250	34.098602	1.873193	0.000000	-0.877087	0.000000	0.000000	0.000000	0.025055	-0.507224	-0.176144	0.000000	0.000000	3.000000	83.000000	1.000000
14994.910815	-0.062406	0.581676	-0.018605	79.272736	28.845251	32.664978	1.877369	0.000000	-0.906445	0.000000	0.000000	0.000000	0.013964	-0.468092	-0.142974	0.000000	0.000000	3.000000	83.000000	1.000000
14994.914149	-0.062406	0.581676	-0.018605	79.272736	28.845251	32.664978	1.877369	0.000000	-0.906445	0.000000	0.000000	0.000000	0.013964	-0.468092	-0.142974	0.000000	0.000000	3.000000	83.000000	1.000000
14994.917482	-0.062406	0.581676	-0.018605	79.272736	28.845251	32.664978	1.877369	0.000000	-0.906445	0.000000	0.000000	0.000000	0.013964	-0.468092	-0.142974	0.000000	0.000000	3.000000	83.000000	1.000000
14994.920815	-0.062447	0.580274	-0.018917	78.962990	27.829493	31.533024	1.879696	0.000000	-0.930274	0.000000	0.000000	0.000000	-0.012158	-0.420586	-0.093576	0.000000	0.000000	3.000000	83.000000	1.000000
14994.924149	-0.062447	0.580274	-0.018917	78.962990	27.829493	31.533024	1.879696	0.000000	-0.930274	0.000000	0.000000	0.000000	-0.012158	-0.420586	-0.093576	0.000000	0.000000	3.000000	83.000000	1.000000
14994.927482	-0.062447	0.580274	-0.018917	78.962990	27.829493	31.533024	1.879696	0.000000	-0.930274	0.000000	0.000000	0.000000	-0.012158	-0.420586	-0.093576	0.000000	0.000000	3.000000	83.000000	1.000000
14994.930815	-0.062572	0.579011	-0.019080	78.678429	26.874437	30.478090	1.877670	0.000000	-0.945870	0.000000	0.000000	0.000000	-0.037600	-0.378971	-0.048873	0.000000	0.000000	3.000000	83.000000	1.000000
14994.934149	-0.062572	0.579011	-0.019080	78.678429	26.874437	30.478090	1.877670	0.000000	-0.945870	0.000000	0.000000	0.000000	-0.037600	-0.378971	-0.048873	0.000000	0.000000	3.000000	83.000000	1.000000
14994.937482	-0.062572	0.579011	-0.019080	78.678429	26.874437	30.478090	1.877670	0.000000	-0.945870	0.000000	0.000000	0.000000	-0.037600	-0.378971	-0.048873	0.000000	0.000000	3.000000	83.000000	1.000000
14994.940815	-0.062763	0.577927	-0.019079	78.426170	25.938091	29.533840	1.871404	0.000000	-0.954015	0.000000	0.000000	0.000000	-0.057352	-0.325188	0.000348	0.000000	0.000000	3.000000	83.000000	1.000000
14994.944149	-0.062763	0.577927	-0.019079	78.426170	25.938091	29.533840	1.871404	0.000000	-0.954015	0.000000	0.000000	0.000000	-0.057352	-0.325188	0.000348	0.000000	0.000000	3.000000	83.000000	1.000000
14994.947482	-0.062763	0.577927	-0.019079	78.426170	25.938091	29.533840	1.871404	0.000000	-0.954015	0.000000	0.000000	0.000000	-0.057352	-0.325188	0.000348	0.000000	0.000000	3.000000	83.000000	1.000000
14994.950815	-0.063024	0.577014	-0.018889	78.194176	25.005474	28.636211	1.861845	0.000000	-0.953957	0.000000	0.000000	0.000000	-0.078258	-0.273795	0.057125	0.000000	0.000000	3.000000	83.000000	1.000000
14994.954149	-0.063024	0.577014	-0.018889	78.194176	25.005474	28.636211	1.861845	0.000000	-0.953957	0.000000	0.000000	0.000000	-0.078258	-0.273795	0.057125	0.000000	0.000000	3.000000	83.000000	1.000000
14994.957482	-0.063024	0.577014	-0.018889	78.194176	25.005474	28.636211	1.861845	0.000000	-0.953957	0.000000	0.000000	0.000000	-0.078258	-0.273795	0.057125	0.000000	0.000000	3.000000	83.000000	1.000000
14994.960815	-0.063370	0.576261	-0.018552	77.991486	24.114553	27.739399	1.848802	0.000000	-0.944436	0.000000	0.000000	0.000000	-0.103778	-0.226093	0.100892	0.000000	0.000000	3.000000	83.000000	1.000000
14994.964149	-0.063370	0.576261	-0.018552	77.991486	24.114553	27.739399	1.848802	0.000000	-0.944436	0.000000	0.000000	0.000000	-0.103778	-0.226093	0.100892	0.000000	0.000000	3.000000	83.000000	1.000000
14994.967482	-0.063370	0.576261	-0.018552	77.991486	24.114553	27.739399	1.848802	0.000000	-0.944436	0.000000	0.000000	0.000000	-0.103778	-0.226093	0.100892	0.000000	0.000000	3.000000	83.000000	1.000000
14994.970815	-0.063370	0.576261	-0.018552	77.826927	23.330790	26.856016	1.831506	0.000000	-0.927621	0.000000	0.000000	0.000000	-0.103778	-0.226093	0.100892	0.000000	0.000000	3.000000	83.000000	1.000000
14994.974149	-0.063797	0.575606	-0.018098	77.826927	23.330790	26.856016	1.831506	0.000000	-0.927621	0.000000	0.000000	0.000000	-0.128224	-0.196546	0.136275	0.000000	0.000000	3.000000	83.000000	1.000000
14994.977482	-0.063797	0.575606	-0.018098	77.826927	23.330790	26.856016	1.831506	0.000000	-0.927621	0.000000	0.000000	0.000000	-0.128224	-0.196546	0.136275	0.000000	0.000000	3.000000	83.000000	1.000000
14994.980815	-0.064287	0.575090	-0.017512	77.711411	22.775871	26.090492	1.810135	0.000000	-0.904908	0.000000	0.000000	0.000000	-0.147059	-0.154535	0.175940	0.000000	0.000000	3.000000	83.000000	1.000000
14994.984149	-0.064287	0.575090	-0.017512	77.711411	22.775871	26.090492	1.810135	0.000000	-0.904908	0.000000	0.000000	0.000000	-0.147059	-0.154535	0.175940	0.000000	0.000000	3.000000	83.000000	1.000000
14994.987482	-0.064287	0.575090	-0.017512	77.711411	22.775871	26.090492	1.810135	0.000000	-0.904908	0.000000	0.000000	0.000000	-0.147059	-0.154535	0.175940	0.000000	0.000000	3.000000	83.000000	1.000000
14994.990815	-0.064287	0.575090	-0.017512	77.692696	22.610525	25.656116	1.785625	0.000000	-0.875585	0.000000	0.000000	0.000000	-0.147059	-0.154535	0.175940	0.000000	0.000000	3.000000	83.000000	1.000000
14994.994149	-0.064854	0.574662	-0.016848	77.692696	22.610525	25.656116	1.785625	0.000000	-0.875585	0.000000	0.000000	0.000000	-0.170029	-0.128544	0.199002	0.000000	0.000000	3.000000	83.000000	1.000000
14994.997482	-0.064854	0.574662	-0.016848	77.692696	22.610525	25.656116	1.785625	0.000000	-0.875585	0.000000	0.000000	0.000000	-0.170029	-0.128544	0.199002	0.000000	0.000000	3.000000	83.000000	1.000000
14995.000815	-0.065486	0.574298	-0.016191	77.755165	22.767670	25.598946	1.757287	0.000000	-0.842418	0.000000	0.000000	0.000000	-0.189493	-0.109181	0.197256	0.000000	0.000000	3.000000	83.000000	1.000000
14995.004149	-0.065486	0.574298	-0.016191	77.755165	22.767670	25.598946	1.757287	0.000000	-0.842418	0.000000	0.000000	0.000000	-0.189493	-0.109181	0.197256	0.000000	0.000000	3.000000	83.000000	1.000000
14995.007482	-0.065486	0.574298	-0.016191	77.755165	22.767670	25.598946	1.757287	0.000000	-0.842418	0.000000	0.000000	0.000000	-0.189493	-0.109181	0.197256	0.000000	0.000000	3.000000	83.000000	1.000000
14995.010815	-0.066240	0.574038	-0.015446	77.861778	23.105135	25.711405	1.725705	0.000000	-0.809542	0.000000	0.000000	0.000000	-0.226130	-0.077908	0.223580	0.000000	0.000000	3.000000	83.000000	1.000000
14995.014149	-0.066240	0.574038	-0.015446	77.861778	23.105135	25.711405	1.725705	0.000000	-0.809542	0.000000	0.000000	0.000000	-0.226130	-0.077908	0.223580	0.000000	0.000000	3.000000	83.000000	1.000000
14995.017482	-0.066240	0.574038	-0.015446	77.861778	23.105135	25.711405	1.725705	0.000000	-0.809542	0.000000	0.000000	0.000000	-0.226130	-0.077908	0.223580	0.000000	0.000000	3.000000	83.000000	1.000000
14995.020815	-0.067106	0.573812	-0.014683	78.003738	23.593880	26.024143	1.688017	0.000000	-0.772279	0.000000	0.000000	0.000000	-0.259882	-0.067803	0.228767	0.000000	0.000000	3.000000	83.000000	1.000000
14995.024149	-0.067106	0.573812	-0.014683	78.003738	23.593880	26.024143	1.688017	0.000000	-0.772279	0.000000	0.000000	0.000000	-0.259882	-0.067803	0.228767	0.000000	0.000000	3.000000	83.000000	1.000000
14995.027482	-0.067106	0.573812	-0.014683	78.003738	23.593880	26.024143	1.688017	0.000000	-0.772279	0.000000	0.000000	0.000000	-0.259882	-0.067803	0.228767	0.000000	0.000000	3.000000	83.000000	1.000000
14995.030815	-0.068066	0.573662	-0.013889	78.180855	24.269049	26.519367	1.644703	0.000000	-0.734151	0.000000	0.000000	0.000000	-0.288048	-0.045077	0.238077	0.000000	0.000000	3.000000	83.000000	1.000000
14995.034149	-0.068066	0.573662	-0.013889	78.180855	24.269049	26.519367	1.644703	0.000000	-0.734151	0.000000	0.000000	0.000000	-0.288048	-0.045077	0.238077	0.000000	0.000000	3.000000	83.000000	1.000000
14995.037482	-0.068066	0.573662	-0.013889	78.180855	24.269049	26.519367	1.644703	0.000000	-0.734151	0.000000	0.000000	0.000000	-0.288048	-0.045077	0.238077	0.000000	0.000000	3.000000	83.000000	1.000000
14995.040815	-0.069103	0.573581	-0.013038	78.373055	25.138378	27.087328	1.596695	0.000000	-0.694472	0.000000	0.000000	0.000000	-0.311207	-0.024351	0.255304	0.000000	0.000000	3.000000	83.000000	1.000000
14995.044149	-0.069103	0.573581	-0.013038	78.373055	25.138378	27.087328	1.596695	0.000000	-0.694472	0.000000	0.000000	0.000000	-0.311207	-0.024351	0.255304	0.000000	0.000000	3.000000	83.000000	1.000000
14995.047482	-0.069103	0.573581	-0.013038	78.373055	25.138378	27.087328	1.596695	0.000000	-0.694472	0.000000	0.000000	0.000000	-0.311207	-0.024351	0.255304	0.000000	0.000000	3.000000	83.000000	1.000000
14995.050815	-0.070199	0.573544	-0.012121	78.545670	26.120783	27.784882	1.544827	0.000000	-0.651921	0.000000	0.000000	0.000000	-0.328550	-0.010983	0.275227	0.000000	0.000000	3.000000	83.000000	1.000000
14995.054149	-0.070199	0.573544	-0.012121	78.545670	26.120783	27.784882	1.544827	0.000000	-0.651921	0.000000	0.000000	0.000000	-0.328550	-0.010983	0.275227	0.000000	0.000000	3.000000	83.000000	1.000000
14995.057482	-0.070199	0.573544	-0.012121	78.545670	26.120783	27.784882	1.544827	0.000000	-0.651921	0.000000	0.000000	0.000000	-0.328550	-0.010983	0.275227	0.000000	0.000000	3.000000	83.000000	1.000000
14995.060815	-0.071353	0.573528	-0.011131	78.691498	27.126369	28.802757	1.490069	0.000000	-0.606050	0.000000	0.000000	0.000000	-0.346403	-0.005021	0.296869	0.000000	0.000000	3.000000	83.000000	1.000000
14995.064149	-0.071353	0.573528	-0.011131	78.691498	27.126369	28.802757	1.490069	0.000000	-0.606050	0.000000	0.000000	0.000000	-0.346403	-0.005021	0.296869	0.000000	0.000000	3.000000	83.000000	1.000000
14995.067482	-0.071353	0.573528	-0.011131	78.691498	27.126369	28.802757	1.490069	0.000000	-0.606050	0.000000	0.000000	0.000000	-0.346403	-0.005021	0.296869	0.000000	0.000000	3.000000	83.000000	1.000000
14995.070815	-0.072530	0.573591	-0.010035	78.830162	28.138506	29.968708	1.432335	0.000000	-0.556572	0.000000	0.000000	0.000000	-0.353149	0.018937	0.328944	0.000000	0.000000	3.000000	83.000000	1.000000
14995.074149	-0.072530	0.573591	-0.010035	78.830162	28.138506	29.968708	1.432335	0.000000	-0.556572	0.000000	0.000000	0.000000	-0.353149	0.018937	0.328944	0.000000	0.000000	3.000000	83.000000	1.000000
14995.077482	-0.072530	0.573591	-0.010035	78.830162	28.138506	29.968708	1.432335	0.000000	-0.556572	0.000000	0.000000	0.000000	-0.353149	0.018937	0.328944	0.000000	0.000000	3.000000	83.000000	1.000000
14995.080815	-0.073658	0.573680	-0.008874	78.978577	29.247561	31.217943	1.373477	0.000000	-0.501748	0.000000	0.000000	0.000000	-0.338365	0.026953	0.348414	0.000000	0.000000	3.000000	83.000000	1.000000
14995.084149	-0.073658	0.573680	-0.008874	78.978577	29.247561	31.217943	1.373477	0.000000	-0.501748	0.000000	0.000000	0.000000	-0.338365	0.026953	0.348414	0.000000	0.000000	3.000000	83.000000	1.000000
14995.087482	-0.073658	0.573680	-0.008874	78.978577	29.247561	31.217943	1.373477	0.000000	-0.501748	0.000000	0.000000	0.000000	-0.338365	0.026953	0.348414	0.000000	0.000000	3.000000	83.000000	1.000000
14995.090815	-0.074755	0.573779	-0.007668	79.176834	30.664951	32.711285	1.317083	0.000000	-0.443679	0.000000	0.000000	0.000000	-0.329066	0.029651	0.361692	0.000000	0.000000	3.000000	83.000000	1.000000
14995.094149	-0.074755	0.573779	-0.007668	79.176834	30.664951	32.711285	1.317083	0.000000	-0.443679	0.000000	0.000000	0.000000	-0.329066	0.029651	0.361692	0.000000	0.000000	3.000000	83.000000	1.000000
14995.097482	-0.074755	0.573779	-0.007668	79.176834	30.664951	32.711285	1.317083	0.000000	-0.443679	0.000000	0.000000	0.000000	-0.329066	0.029651	0.361692	0.000000	0.000000	3.000000	83.000000	1.000000
14995.100815	-0.075825	0.573880	-0.006394	79.402290	32.252342	34.154621	1.262238	0.000000	-0.383397	0.000000	0.000000	0.000000	-0.320917	0.030143	0.382089	0.000000	0.000000	3.000000	83.000000	1.000000
14995.104149	-0.075825	0.573880	-0.006394	79.402290	32.252342	34.154621	1.262238	0.000000	-0.383397	0.000000	0.000000	0.000000	-0.320917	0.030143	0.382089	0.000000	0.000000	3.000000	83.000000	1.000000
14995.107482	-0.075825	0.573880	-0.006394	79.402290	32.252342	34.154621	1.262238	0.000000	-0.383397	0.000000	0.000000	0.000000	-0.320917	0.030143	0.382089	0.000000	0.000000	3.000000	83.000000	1.000000
14995.110815	-0.076882	0.573971	-0.005097	79.633972	33.889511	35.321632	1.208752	0.000000	-0.319715	0.000000	0.000000	0.000000	-0.317111	0.027387	0.389159	0.000000	0.000000	3.000000	83.000000	1.000000
14995.114149	-0.076882	0.573971	-0.005097	79.633972	33.889511	35.321632	1.208752	0.000000	-0.319715	0.000000	0.000000	0.000000	-0.317111	0.027387	0.389159	0.000000	0.000000	3.000000	83.000000	1.000000
14995.117482	-0.076882	0.573971	-0.005097	79.633972	33.889511	35.321632	1.208752	0.000000	-0.319715	0.000000	0.000000	0.000000	-0.317111	0.027387	0.389159	0.000000	0.000000	3.000000	83.000000	1.000000
14995.120815	-0.077977	0.574038	-0.003737	79.853668	35.550510	36.241383	1.155900	0.000000	-0.254855	0.000000	0.000000	0.000000	-0.328621	0.020190	0.408148	0.000000	0.000000	3.000000	83.000000	1.000000
14995.124149	-0.077977	0.574038	-0.003737	79.853668	35.550510	36.241383	1.155900	0.000000	-0.254855	0.000000	0.000000	0.000000	-0.328621	0.020190	0.408148	0.000000	0.000000	3.000000	83.000000	1.000000
14995.127482	-0.077977	0.574038	-0.003737	79.853668	35.550510	36.241383	1.155900	0.000000	-0.254855	0.000000	0.000000	0.000000	-0.328621	0.020190	0.408148	0.000000	0.000000	3.000000	83.000000	1.000000
14995.130815	-0.079150	0.574114	-0.002351	80.042145	37.233315	37.455112	1.101130	0.000000	-0.186831	0.000000	0.000000	0.000000	-0.351697	0.022615	0.415820	0.000000	0.000000	3.000000	83.000000	1.000000
14995.134149	-0.079150	0.574114	-0.002351	80.042145	37.233315	37.455112	1.101130	0.000000	-0.186831	0.000000	0.000000	0.000000	-0.351697	0.022615	0.415820	0.000000	0.000000	3.000000	83.000000	1.000000
14995.137482	-0.079150	0.574114	-0.002351	80.042145	37.233315	37.455112	1.101130	0.000000	-0.186831	0.000000	0.000000	0.000000	-0.351697	0.022615	0.415820	0.000000	0.000000	3.000000	83.000000	1.000000
14995.140815	-0.080356	0.574129	-0.000937	80.199341	38.998413	39.148792	1.042513	0.000000	-0.117527	0.000000	0.000000	0.000000	-0.361772	0.004481	0.424193	0.000000	0.000000	3.000000	83.000000	1.000000
14995.144149	-0.080356	0.574129	-0.000937	80.199341	38.998413	39.148792	1.042513	0.000000	-0.117527	0.000000	0.000000	0.000000	-0.361772	0.004481	0.424193	0.000000	0.000000	3.000000	83.000000	1.000000
14995.147482	-0.080356	0.574129	-0.000937	80.199341	38.998413	39.148792	1.042513	0.000000	-0.117527	0.000000	0.000000	0.000000	-0.361772	0.004481	0.424193	0.000000	0.000000	3.000000	83.000000	1.000000
14995.150815	-0.081576	0.574126	0.000520	80.343391	40.862411	41.017086	0.982218	0.000000	-0.046828	0.000000	0.000000	0.000000	-0.366032	-0.000923	0.436902	0.000000	0.000000	3.000000	83.000000	1.000000
14995.154149	-0.081576	0.574126	0.000520	80.343391	40.862411	41.017086	0.982218	0.000000	-0.046828	0.000000	0.000000	0.000000	-0.366032	-0.000923	0.436902	0.000000	0.000000	3.000000	83.000000	1.000000
14995.157482	-0.081576	0.574126	0.000520	80.343391	40.862411	41.017086	0.982218	0.000000	-0.046828	0.000000	0.000000	0.000000	-0.366032	-0.000923	0.436902	0.000000	0.000000	3.000000	83.000000	1.000000
14995.160815	-0.082821	0.574102	0.001950	80.482788	42.940578	42.865051	0.921213	0.000000	0.025989	0.000000	0.000000	0.000000	-0.373439	-0.007244	0.429176	0.000000	0.000000	3.000000	83.000000	1.000000
14995.164149	-0.082821	0.574102	0.001950	80.482788	42.940578	42.865051	0.921213	0.000000	0.025989	0.000000	0.000000	0.000000	-0.373439	-0.007244	0.429176	0.000000	0.000000	3.000000	83.000000	1.000000
14995.167482	-0.082821	0.574102	0.001950	80.482788	42.940578	42.865051	0.921213	0.000000	0.025989	0.000000	0.000000	0.000000	-0.373439	-0.007244	0.429176	0.000000	0.000000	3.000000	83.000000	1.000000
14995.170815	-0.084066	0.574013	0.003348	80.610504	45.432487	44.930458	0.858973	0.000000	0.097518	0.000000	0.000000	0.000000	-0.373723	-0.026644	0.419359	0.000000	0.000000	3.000000	83.000000	1.000000
14995.174149	-0.084066	0.574013	0.003348	80.610504	45.432487	44.930458	0.858973	0.000000	0.097518	0.000000	0.000000	0.000000	-0.373723	-0.026644	0.419359	0.000000	0.000000	3.000000	83.000000	1.000000
14995.177482	-0.084066	0.574013	0.003348	80.610504	45.432487	44.930458	0.858973	0.000000	0.097518	0.000000	0.000000	0.000000	-0.373723	-0.026644	0.419359	0.000000	0.000000	3.000000	83.000000	1.000000
14995.180815	-0.085314	0.573928	0.004718	80.693382	48.308346	47.660889	0.796686	0.000000	0.167411	0.000000	0.000000	0.000000	-0.374205	-0.025361	0.410936	0.000000	0.000000	3.000000	83.000000	1.000000
14995.184149	-0.085314	0.573928	0.004718	80.693382	48.308346	47.660889	0.796686	0.000000	0.167411	0.000000	0.000000	0.000000	-0.374205	-0.025361	0.410936	0.000000	0.000000	3.000000	83.000000	1.000000
14995.187482	-0.085314	0.573928	0.004718	80.693382	48.308346	47.660889	0.796686	0.000000	0.167411	0.000000	0.000000	0.000000	-0.374205	-0.025361	0.410936	0.000000	0.000000	3.000000	83.000000	1.000000
14995.190815	-0.086601	0.573786	0.006024	80.708908	51.308971	50.744064	0.734318	0.000000	0.235900	0.000000	0.000000	0.000000	-0.386274	-0.042540	0.391705	0.000000	0.000000	3.000000	83.000000	1.000000
14995.194149	-0.086601	0.573786	0.006024	80.708908	51.308971	50.744064	0.734318	0.000000	0.235900	0.000000	0.000000	0.000000	-0.386274	-0.042540	0.391705	0.000000	0.000000	3.000000	83.000000	1.000000
14995.197482	-0.086601	0.573786	0.006024	80.708908	51.308971	50.744064	0.734318	0.000000	0.235900	0.000000	0.000000	0.000000	-0.386274	-0.042540	0.391705	0.000000	0.000000	3.000000	83.000000	1.000000
14995.200815	-0.087831	0.573629	0.007229	80.672348	54.232723	53.635891	0.669939	0.000000	0.301185	0.000000	0.000000	0.000000	-0.368895	-0.047278	0.361567	0.000000	0.000000	3.000000	83.000000	1.000000
14995.204149	-0.087831	0.573629	0.007229	80.672348	54.232723	53.635891	0.669939	0.000000	0.301185	0.000000	0.000000	0.000000	-0.368895	-0.047278	0.361567	0.000000	0.000000	3.000000	83.000000	1.000000
14995.207482	-0.087831	0.573629	0.007229	80.672348	54.232723	53.635891	0.669939	0.000000	0.301185	0.000000	0.000000	0.000000	-0.368895	-0.047278	0.361567	0.000000	0.000000	3.000000	83.000000	1.000000
14995.210815	-0.089076	0.573466	0.008362	80.600731	56.949932	56.011101	0.608457	0.000000	0.361446	0.000000	0.000000	0.000000	-0.373430	-0.048834	0.339928	0.000000	0.000000	3.000000	83.000000	1.000000
14995.214149	-0.089076	0.573466	0.008362	80.600731	56.949932	56.011101	0.608457	0.000000	0.361446	0.000000	0.000000	0.000000	-0.373430	-0.048834	0.339928	0.000000	0.000000	3.000000	83.000000	1.000000
14995.217482	-0.089076	0.573466	0.008362	80.600731	56.949932	56.011101	0.608457	0.000000	0.361446	0.000000	0.000000	0.000000	-0.373430	-0.048834	0.339928	0.000000	0.000000	3.000000	83.000000	1.000000
14995.220815	-0.090310	0.573280	0.009410	80.496223	59.392429	58.179520	0.546218	0.000000	0.418100	0.000000	0.000000	0.000000	-0.370264	-0.055701	0.314481	0.000000	0.000000	3.000000	83.000000	1.000000
14995.224149	-0.090310	0.573280	0.009410	80.496223	59.392429	58.179520	0.546218	0.000000	0.418100	0.000000	0.000000	0.000000	-0.370264	-0.055701	0.314481	0.000000	0.000000	3.000000	83.000000	1.000000
14995.227482	-0.090310	0.573280	0.009410	80.496223	59.392429	58.179520	0.546218	0.000000	0.418100	0.000000	0.000000	0.000000	-0.370264	-0.055701	0.314481	0.000000	0.000000	3.000000	83.000000	1.000000
14995.230815	-0.091508	0.573124	0.010366	80.385765	61.512280	60.370117	0.484508	0.000000	0.470514	0.000000	0.000000	0.000000	-0.359560	-0.046857	0.286685	0.000000	0.000000	3.000000	83.000000	1.000000
14995.234149	-0.091508	0.573124	0.010366	80.385765	61.512280	60.370117	0.484508	0.000000	0.470514	0.000000	0.000000	0.000000	-0.359560	-0.046857	0.286685	0.000000	0.000000	3.000000	83.000000	1.000000
14995.237482	-0.091508	0.573124	0.010366	80.385765	61.512280	60.370117	0.484508	0.000000	0.470514	0.000000	0.000000	0.000000	-0.359560	-0.046857	0.286685	0.000000	0.000000	3.000000	83.000000	1.000000
14995.240815	-0.092646	0.572954	0.011223	80.275993	63.314903	62.291477	0.424581	0.000000	0.518295	0.000000	0.000000	0.000000	-0.341339	-0.051039	0.257122	0.000000	0.000000	3.000000	83.000000	1.000000
14995.244149	-0.092646	0.572954	0.011223	80.275993	63.314903	62.291477	0.424581	0.000000	0.518295	0.000000	0.000000	0.000000	-0.341339	-0.051039	0.257122	0.000000	0.000000	3.000000	83.000000	1.000000
14995.247482	-0.092646	0.572954	0.011223	80.275993	63.314903	62.291477	0.424581	0.000000	0.518295	0.000000	0.000000	0.000000	-0.341339	-0.051039	0.257122	0.000000	0.000000	3.000000	83.000000	1.000000
14995.250815	-0.093643	0.572824	0.012051	80.181335	64.874138	63.689522	0.367691	0.000000	0.561148	0.000000	0.000000	0.000000	-0.299187	-0.038897	0.248354	0.000000	0.000000	3.000000	83.000000	1.000000
14995.254149	-0.093643	0.572824	0.012051	80.181335	64.874138	63.689522	0.367691	0.000000	0.561148	0.000000	0.000000	0.000000	-0.299187	-0.038897	0.248354	0.000000	0.000000	3.000000	83.000000	1.000000
14995.257482	-0.093643	0.572824	0.012051	80.181335	64.874138	63.689522	0.367691	0.000000	0.561148	0.000000	0.000000	0.000000	-0.299187	-0.038897	0.248354	0.000000	0.000000	3.000000	83.000000	1.000000
14995.260815	-0.094555	0.572708	0.012780	80.101929	66.175041	64.858780	0.317827	0.000000	0.602541	0.000000	0.000000	0.000000	-0.273383	-0.034978	0.218736	0.000000	0.000000	3.000000	83.000000	1.000000
14995.264149	-0.094555	0.572708	0.012780	80.101929	66.175041	64.858780	0.317827	0.000000	0.602541	0.000000	0.000000	0.000000	-0.273383	-0.034978	0.218736	0.000000	0.000000	3.000000	83.000000	1.000000
14995.267482	-0.094555	0.572708	0.012780	80.101929	66.175041	64.858780	0.317827	0.000000	0.602541	0.000000	0.000000	0.000000	-0.273383	-0.034978	0.218736	0.000000	0.000000	3.000000	83.000000	1.000000
14995.270815	-0.095386	0.572641	0.013445	80.043983	67.211571	65.904350	0.272263	0.000000	0.638997	0.000000	0.000000	0.000000	-0.249407	-0.020089	0.199486	0.000000	0.000000	3.000000	83.000000	1.000000
14995.274149	-0.095386	0.572641	0.013445	80.043983	67.211571	65.904350	0.272263	0.000000	0.638997	0.000000	0.000000	0.000000	-0.249407	-0.020089	0.199486	0.000000	0.000000	3.000000	83.000000	1.000000
14995.277482	-0.095386	0.572641	0.013445	80.043983	67.211571	65.904350	0.272263	0.000000	0.638997	0.000000	0.000000	0.000000	-0.249407	-0.020089	0.199486	0.000000	0.000000	3.000000	83.000000	1.000000
14995.280815	-0.095386	0.572641	0.013445	80.018265	68.007210	66.761909	0.230695	0.000000	0.672244	0.000000	0.000000	0.000000	-0.249407	-0.020089	0.199486	0.000000	0.000000	3.000000	83.000000	1.000000
14995.284149	-0.096076	0.572604	0.013975	80.018265	68.007210	66.761909	0.230695	0.000000	0.672244	0.000000	0.000000	0.000000	-0.206927	-0.010958	0.159114	0.000000	0.000000	3.000000	83.000000	1.000000
14995.287482	-0.096076	0.572604	0.013975	80.018265	68.007210	66.761909	0.230695	0.000000	0.672244	0.000000	0.000000	0.000000	-0.206927	-0.010958	0.159114	0.000000	0.000000	3.000000	83.000000	1.000000
14995.290815	-0.096681	0.572600	0.014426	80.014854	68.582237	67.358955	0.196208	0.000000	0.698763	0.000000	0.000000	0.000000	-0.181498	-0.001223	0.135160	0.000000	0.000000	3.000000	83.000000	1.000000
14995.294149	-0.096681	0.572600	0.014426	80.014854	68.582237	67.358955	0.196208	0.000000	0.698763	0.000000	0.000000	0.000000	-0.181498	-0.001223	0.135160	0.000000	0.000000	3.000000	83.000000	1.000000
14995.297482	-0.096681	0.572600	0.014426	80.014854	68.582237	67.358955	0.196208	0.000000	0.698763	0.000000	0.000000	0.000000	-0.181498	-0.001223	0.135160	0.000000	0.000000	3.000000	83.000000	1.000000
14995.300815	-0.096681	0.572600	0.014426	80.010063	68.920418	67.698196	0.165958	0.000000	0.721290	0.000000	0.000000	0.000000	-0.181498	-0.001223	0.135160	0.000000	0.000000	3.000000	83.000000	1.000000
14995.304149	-0.097195	0.572664	0.014768	80.010063	68.920418	67.698196	0.165958	0.000000	0.721290	0.000000	0.000000	0.000000	-0.154117	0.018981	0.102552	0.000000	0.000000	3.000000	83.000000	1.000000
14995.307482	-0.097195	0.572664	0.014768	80.010063	68.920418	67.698196	0.165958	0.000000	0.721290	0.000000	0.000000	0.000000	-0.154117	0.018981	0.102552	0.000000	0.000000	3.000000	83.000000	1.000000
14995.310815	-0.097646	0.572734	0.015032	80.005737	68.971504	67.776482	0.140272	0.000000	0.738382	0.000000	0.000000	0.000000	-0.135520	0.020992	0.079292	0.000000	0.000000	3.000000	83.000000	1.000000
14995.314149	-0.097646	0.572734	0.015032	80.005737	68.971504	67.776482	0.140272	0.000000	0.738382	0.000000	0.000000	0.000000	-0.135520	0.020992	0.079292	0.000000	0.000000	3.000000	83.000000	1.000000
14995.317482	-0.097646	0.572734	0.015032	80.005737	68.971504	67.776482	0.140272	0.000000	0.738382	0.000000	0.000000	0.000000	-0.135520	0.020992	0.079292	0.000000	0.000000	3.000000	83.000000	1.000000
14995.320815	-0.097646	0.572734	0.015032	80.003296	68.820023	67.650917	0.117685	0.000000	0.751597	0.000000	0.000000	0.000000	-0.135520	0.020992	0.079292	0.000000	0.000000	3.000000	83.000000	1.000000
14995.324149	-0.098030	0.572845	0.015190	80.003296	68.820023	67.650917	0.117685	0.000000	0.751597	0.000000	0.000000	0.000000	-0.115024	0.033416	0.047325	0.000000	0.000000	3.000000	83.000000	1.000000
14995.327482	-0.098030	0.572845	0.015190	80.003296	68.820023	67.650917	0.117685	0.000000	0.751597	0.000000	0.000000	0.000000	-0.115024	0.033416	0.047325	0.000000	0.000000	3.000000	83.000000	1.000000
14995.330815	-0.098030	0.572845	0.015190	80.000801	68.647316	67.507057	0.098514	0.000000	0.759485	0.000000	0.000000	0.000000	-0.115024	0.033416	0.047325	0.000000	0.000000	3.000000	83.000000	1.000000
14995.334149	-0.098030	0.572845	0.015190	80.000801	68.647316	67.507057	0.098514	0.000000	0.759485	0.000000	0.000000	0.000000	-0.115024	0.033416	0.047325	0.000000	0.000000	3.000000	83.000000	1.000000
14995.337482	-0.098309	0.572981	0.015297	80.000801	68.647316	67.507057	0.098514	0.000000	0.759485	0.000000	0.000000	0.000000	-0.083864	0.040884	0.032055	0.000000	0.000000	3.000000	83.000000	1.000000
14995.340815	-0.098309	0.572981	0.015297	80.000427	68.497635	67.371460	0.098514	0.000000	0.759485	0.000000	0.000000	0.000000	-0.083864	0.040884	0.032055	0.000000	0.000000	3.000000	83.000000	1.000000
14995.344149	-0.098309	0.572981	0.015297	80.000427	68.497635	67.371460	0.098514	0.000000	0.759485	0.000000	0.000000	0.000000	-0.083864	0.040884	0.032055	0.000000	0.000000	3.000000	83.000000	1.000000
14995.347482	-0.098309	0.572981	0.015297	80.000427	68.497635	67.371460	0.098514	0.000000	0.759485	0.000000	0.000000	0.000000	-0.083864	0.040884	0.032055	0.000000	0.000000	3.000000	83.000000	1.000000
14995.350815	-0.098649	0.573280	0.015130	80.011543	68.411156	67.287239	0.084537	0.000000	0.764827	0.000000	0.000000	0.000000	-0.101933	0.089490	-0.049820	0.000000	0.000000	3.000000	83.000000	1.000000
14995.354149	-0.098649	0.573280	0.015130	80.011543	68.411156	67.287239	0.084537	0.000000	0.764827	0.000000	0.000000	0.000000	-0.101933	0.089490	-0.049820	0.000000	0.000000	3.000000	83.000000	1.000000
14995.357482	-0.098649	0.573280	0.015130	80.011543	68.411156	67.287239	0.084537	0.000000	0.764827	0.000000	0.000000	0.000000	-0.101933	0.089490	-0.049820	0.000000	0.000000	3.000000	83.000000	1.000000
14995.360815	-0.098649	0.573280	0.015130	80.040192	68.364693	67.221909	0.067548	0.000000	0.756524	0.000000	0.000000	0.000000	-0.101933	0.089490	-0.049820	0.000000	0.000000	3.000000	83.000000	1.000000
14995.364149	-0.098689	0.573389	0.014875	80.040192	68.364693	67.221909	0.067548	0.000000	0.756524	0.000000	0.000000	0.000000	-0.012046	0.032715	-0.076699	0.000000	0.000000	3.000000	83.000000	1.000000
14995.367482	-0.098689	0.573389	0.014875	80.040192	68.364693	67.221909	0.067548	0.000000	0.756524	0.000000	0.000000	0.000000	-0.012046	0.032715	-0.076699	0.000000	0.000000	3.000000	83.000000	1.000000
14995.370815	-0.098689	0.573389	0.014875	80.092552	68.324211	67.137619	0.065540	0.000000	0.743741	0.000000	0.000000	0.000000	-0.012046	0.032715	-0.076699	0.000000	0.000000	3.000000	83.000000	1.000000
14995.374149	-0.098689	0.573389	0.014875	80.092552	68.324211	67.137619	0.065540	0.000000	0.743741	0.000000	0.000000	0.000000	-0.012046	0.032715	-0.076699	0.000000	0.000000	3.000000	83.000000	1.000000
14995.377482	-0.098665	0.573530	0.014536	80.092552	68.324211	67.137619	0.065540	0.000000	0.743741	0.000000	0.000000	0.000000	0.007216	0.042527	-0.101598	0.000000	0.000000	3.000000	83.000000	1.000000
14995.380815	-0.098602	0.573652	0.014122	80.164146	68.336952	67.083595	0.065540	0.000000	0.743741	0.000000	0.000000	0.000000	0.018968	0.036553	-0.124188	0.000000	0.000000	3.000000	83.000000	1.000000
14995.384149	-0.098602	0.573652	0.014122	80.164146	68.336952	67.083595	0.065540	0.000000	0.743741	0.000000	0.000000	0.000000	0.018968	0.036553	-0.124188	0.000000	0.000000	3.000000	83.000000	1.000000
14995.387482	-0.098602	0.573652	0.014122	80.164146	68.336952	67.083595	0.065540	0.000000	0.743741	0.000000	0.000000	0.000000	0.018968	0.036553	-0.124188	0.000000	0.000000	3.000000	83.000000	1.000000
14995.390815	-0.098602	0.573652	0.014122	80.221970	68.391235	67.080803	0.069904	0.000000	0.706110	0.000000	0.000000	0.000000	0.018968	0.036553	-0.124188	0.000000	0.000000	3.000000	83.000000	1.000000
14995.394149	-0.098459	0.573760	0.013551	80.221970	68.391235	67.080803	0.069904	0.000000	0.706110	0.000000	0.000000	0.000000	0.042822	0.032450	-0.171238	0.000000	0.000000	3.000000	83.000000	1.000000
14995.397482	-0.098459	0.573760	0.013551	80.221970	68.391235	67.080803	0.069904	0.000000	0.706110	0.000000	0.000000	0.000000	0.042822	0.032450	-0.171238	0.000000	0.000000	3.000000	83.000000	1.000000
14995.400815	-0.098344	0.573860	0.012999	80.250511	68.462059	67.126732	0.069904	0.000000	0.706110	0.000000	0.000000	0.000000	0.034674	0.029805	-0.165779	0.000000	0.000000	3.000000	83.000000	1.000000
14995.404149	-0.098344	0.573860	0.012999	80.250511	68.462059	67.126732	0.069904	0.000000	0.706110	0.000000	0.000000	0.000000	0.034674	0.029805	-0.165779	0.000000	0.000000	3.000000	83.000000	1.000000
14995.407482	-0.098344	0.573860	0.012999	80.250511	68.462059	67.126732	0.069904	0.000000	0.706110	0.000000	0.000000	0.000000	0.034674	0.029805	-0.165779	0.000000	0.000000	3.000000	83.000000	1.000000
14995.410815	-0.098344	0.573860	0.012999	80.260269	68.572418	67.229454	0.082820	0.000000	0.649941	0.000000	0.000000	0.000000	0.034674	0.029805	-0.165779	0.000000	0.000000	3.000000	83.000000	1.000000
14995.414149	-0.098173	0.573989	0.012295	80.260269	68.572418	67.229454	0.082820	0.000000	0.649941	0.000000	0.000000	0.000000	0.051132	0.038870	-0.211114	0.000000	0.000000	3.000000	83.000000	1.000000
14995.417482	-0.098173	0.573989	0.012295	80.260269	68.572418	67.229454	0.082820	0.000000	0.649941	0.000000	0.000000	0.000000	0.051132	0.038870	-0.211114	0.000000	0.000000	3.000000	83.000000	1.000000
14995.420815	-0.097986	0.574098	0.011511	80.263405	68.680336	67.338943	0.082820	0.000000	0.649941	0.000000	0.000000	0.000000	0.056154	0.032588	-0.235227	0.000000	0.000000	3.000000	83.000000	1.000000
14995.424149	-0.097986	0.574098	0.011511	80.263405	68.680336	67.338943	0.082820	0.000000	0.649941	0.000000	0.000000	0.000000	0.056154	0.032588	-0.235227	0.000000	0.000000	3.000000	83.000000	1.000000
14995.427482	-0.097986	0.574098	0.011511	80.263405	68.680336	67.338943	0.082820	0.000000	0.649941	0.000000	0.000000	0.000000	0.056154	0.032588	-0.235227	0.000000	0.000000	3.000000	83.000000	1.000000
14995.430815	-0.097986	0.574098	0.011511	80.267502	68.810616	67.471535	0.100701	0.000000	0.575550	0.000000	0.000000	0.000000	0.056154	0.032588	-0.235227	0.000000	0.000000	3.000000	83.000000	1.000000
14995.434149	-0.097838	0.574214	0.010694	80.267502	68.810616	67.471535	0.100701	0.000000	0.575550	0.000000	0.000000	0.000000	0.044281	0.034707	-0.245084	0.000000	0.000000	3.000000	83.000000	1.000000
14995.437482	-0.097838	0.574214	0.010694	80.267502	68.810616	67.471535	0.100701	0.000000	0.575550	0.000000	0.000000	0.000000	0.044281	0.034707	-0.245084	0.000000	0.000000	3.000000	83.000000	1.000000
14995.440815	-0.097623	0.574354	0.009884	80.268936	68.798080	67.461243	0.100701	0.000000	0.575550	0.000000	0.000000	0.000000	0.064680	0.042187	-0.242917	0.000000	0.000000	3.000000	83.000000	1.000000
14995.444149	-0.097623	0.574354	0.009884	80.268936	68.798080	67.461243	0.100701	0.000000	0.575550	0.000000	0.000000	0.000000	0.064680	0.042187	-0.242917	0.000000	0.000000	3.000000	83.000000	1.000000
14995.447482	-0.097623	0.574354	0.009884	80.268936	68.798080	67.461243	0.100701	0.000000	0.575550	0.000000	0.000000	0.000000	0.064680	0.042187	-0.242917	0.000000	0.000000	3.000000	83.000000	1.000000
14995.450815	-0.097623	0.574354	0.009884	80.270859	68.439697	67.102066	0.118861	0.000000	0.494217	0.000000	0.000000	0.000000	0.064680	0.042187	-0.242917	0.000000	0.000000	3.000000	83.000000	1.000000
14995.454149	-0.097384	0.574520	0.009072	80.270859	68.439697	67.102066	0.118861	0.000000	0.494217	0.000000	0.000000	0.000000	0.071696	0.049644	-0.243557	0.000000	0.000000	3.000000	83.000000	1.000000
14995.457482	-0.097384	0.574520	0.009072	80.270859	68.439697	67.102066	0.118861	0.000000	0.494217	0.000000	0.000000	0.000000	0.071696	0.049644	-0.243557	0.000000	0.000000	3.000000	83.000000	1.000000
14995.460815	-0.097130	0.574720	0.008299	80.270836	67.698540	66.359726	0.118861	0.000000	0.494217	0.000000	0.000000	0.000000	0.076165	0.060064	-0.232188	0.000000	0.000000	3.000000	83.000000	1.000000
14995.464149	-0.097130	0.574720	0.008299	80.270836	67.698540	66.359726	0.118861	0.000000	0.494217	0.000000	0.000000	0.000000	0.076165	0.060064	-0.232188	0.000000	0.000000	3.000000	83.000000	1.000000
14995.467482	-0.097130	0.574720	0.008299	80.270836	67.698540	66.359726	0.118861	0.000000	0.494217	0.000000	0.000000	0.000000	0.076165	0.060064	-0.232188	0.000000	0.000000	3.000000	83.000000	1.000000
14995.470815	-0.097130	0.574720	0.008299	80.266411	66.841393	65.506866	0.143505	0.000000	0.414926	0.000000	0.000000	0.000000	0.076165	0.060064	-0.232188	0.000000	0.000000	3.000000	83.000000	1.000000
14995.474149	-0.096861	0.574955	0.007562	80.266411	66.841393	65.506866	0.143505	0.000000	0.414926	0.000000	0.000000	0.000000	0.080607	0.070515	-0.220823	0.000000	0.000000	3.000000	83.000000	1.000000
14995.477482	-0.096861	0.574955	0.007562	80.266411	66.841393	65.506866	0.143505	0.000000	0.414926	0.000000	0.000000	0.000000	0.080607	0.070515	-0.220823	0.000000	0.000000	3.000000	83.000000	1.000000
14995.480815	-0.096642	0.575181	0.006840	80.260307	65.912231	64.580887	0.143505	0.000000	0.414926	0.000000	0.000000	0.000000	0.065863	0.067757	-0.216771	0.000000	0.000000	3.000000	83.000000	1.000000
14995.484149	-0.096642	0.575181	0.006840	80.260307	65.912231	64.580887	0.143505	0.000000	0.414926	0.000000	0.000000	0.000000	0.065863	0.067757	-0.216771	0.000000	0.000000	3.000000	83.000000	1.000000
14995.487482	-0.096642	0.575181	0.006840	80.260307	65.912231	64.580887	0.143505	0.000000	0.414926	0.000000	0.000000	0.000000	0.065863	0.067757	-0.216771	0.000000	0.000000	3.000000	83.000000	1.000000
14995.490815	-0.096642	0.575181	0.006840	80.247124	64.955757	63.638294	0.167917	0.000000	0.341994	0.000000	0.000000	0.000000	0.065863	0.067757	-0.216771	0.000000	0.000000	3.000000	83.000000	1.000000
14995.494149	-0.096468	0.575449	0.006118	80.247124	64.955757	63.638294	0.167917	0.000000	0.341994	0.000000	0.000000	0.000000	0.051969	0.080553	-0.216480	0.000000	0.000000	3.000000	83.000000	1.000000
14995.497482	-0.096468	0.575449	0.006118	80.247124	64.955757	63.638294	0.167917	0.000000	0.341994	0.000000	0.000000	0.000000	0.051969	0.080553	-0.216480	0.000000	0.000000	3.000000	83.000000	1.000000
14995.500815	-0.096352	0.575719	0.005450	80.224266	64.118912	62.826736	0.167917	0.000000	0.341994	0.000000	0.000000	0.000000	0.034837	0.080911	-0.200342	0.000000	0.000000	3.000000	83.000000	1.000000
14995.504149	-0.096352	0.575719	0.005450	80.224266	64.118912	62.826736	0.167917	0.000000	0.341994	0.000000	0.000000	0.000000	0.034837	0.080911	-0.200342	0.000000	0.000000	3.000000	83.000000	1.000000
14995.507482	-0.096352	0.575719	0.005450	80.224266	64.118912	62.826736	0.167917	0.000000	0.341994	0.000000	0.000000	0.000000	0.034837	0.080911	-0.200342	0.000000	0.000000	3.000000	83.000000	1.000000
14995.510815	-0.096352	0.575719	0.005450	80.179573	63.471706	62.227921	0.182385	0.000000	0.272523	0.000000	0.000000	0.000000	0.034837	0.080911	-0.200342	0.000000	0.000000	3.000000	83.000000	1.000000
14995.514149	-0.096266	0.575998	0.004818	80.179573	63.471706	62.227921	0.182385	0.000000	0.272523	0.000000	0.000000	0.000000	0.025792	0.083659	-0.189776	0.000000	0.000000	3.000000	83.000000	1.000000
14995.517482	-0.096266	0.575998	0.004818	80.179573	63.471706	62.227921	0.182385	0.000000	0.272523	0.000000	0.000000	0.000000	0.025792	0.083659	-0.189776	0.000000	0.000000	3.000000	83.000000	1.000000
14995.520815	-0.096232	0.576286	0.004216	80.106636	62.952606	61.784683	0.182385	0.000000	0.272523	0.000000	0.000000	0.000000	0.010200	0.086436	-0.180570	0.000000	0.000000	3.000000	83.000000	1.000000
14995.524149	-0.096232	0.576286	0.004216	80.106636	62.952606	61.784683	0.182385	0.000000	0.272523	0.000000	0.000000	0.000000	0.010200	0.086436	-0.180570	0.000000	0.000000	3.000000	83.000000	1.000000
14995.527482	-0.096232	0.576286	0.004216	80.106636	62.952606	61.784683	0.182385	0.000000	0.272523	0.000000	0.000000	0.000000	0.010200	0.086436	-0.180570	0.000000	0.000000	3.000000	83.000000	1.000000
14995.530815	-0.096232	0.576286	0.004216	80.002296	62.688824	61.632671	0.188383	0.000000	0.210799	0.000000	0.000000	0.000000	0.010200	0.086436	-0.180570	0.000000	0.000000	3.000000	83.000000	1.000000
14995.534149	-0.096216	0.576568	0.003700	80.002296	62.688824	61.632671	0.188383	0.000000	0.210799	0.000000	0.000000	0.000000	0.004857	0.084665	-0.154650	0.000000	0.000000	3.000000	83.000000	1.000000
14995.537482	-0.096216	0.576568	0.003700	80.002296	62.688824	61.632671	0.188383	0.000000	0.210799	0.000000	0.000000	0.000000	0.004857	0.084665	-0.154650	0.000000	0.000000	3.000000	83.000000	1.000000
14995.540815	-0.096213	0.576852	0.003248	79.879448	62.641113	61.716625	0.188383	0.000000	0.210799	0.000000	0.000000	0.000000	0.000955	0.085269	-0.135694	0.000000	0.000000	3.000000	83.000000	1.000000
14995.544149	-0.096213	0.576852	0.003248	79.879448	62.641113	61.716625	0.188383	0.000000	0.210799	0.000000	0.000000	0.000000	0.000955	0.085269	-0.135694	0.000000	0.000000	3.000000	83.000000	1.000000
14995.547482	-0.096213	0.576852	0.003248	79.879448	62.641113	61.716625	0.188383	0.000000	0.210799	0.000000	0.000000	0.000000	0.000955	0.085269	-0.135694	0.000000	0.000000	3.000000	83.000000	1.000000
14995.550815	-0.096213	0.576852	0.003248	79.746887	62.598240	61.815243	0.189352	0.000000	0.162408	0.000000	0.000000	0.000000	0.000955	0.085269	-0.135694	0.000000	0.000000	3.000000	83.000000	1.000000
14995.554149	-0.096258	0.577128	0.002810	79.746887	62.598240	61.815243	0.189352	0.000000	0.162408	0.000000	0.000000	0.000000	-0.013543	0.082793	-0.131518	0.000000	0.000000	3.000000	83.000000	1.000000
14995.557482	-0.096258	0.577128	0.002810	79.746887	62.598240	61.815243	0.189352	0.000000	0.162408	0.000000	0.000000	0.000000	-0.013543	0.082793	-0.131518	0.000000	0.000000	3.000000	83.000000	1.000000
14995.560815	-0.096258	0.577128	0.002810	79.617538	62.550129	61.908043	0.189352	0.000000	0.162408	0.000000	0.000000	0.000000	-0.013543	0.082793	-0.131518	0.000000	0.000000	3.000000	83.000000	1.000000
14995.564149	-0.096258	0.577128	0.002810	79.617538	62.550129	61.908043	0.189352	0.000000	0.162408	0.000000	0.000000	0.000000	-0.013543	0.082793	-0.131518	0.000000	0.000000	3.000000	83.000000	1.000000
14995.567482	-0.096309	0.577371	0.002401	79.617538	62.550129	61.908043	0.189352	0.000000	0.162408	0.000000	0.000000	0.000000	-0.015326	0.072640	-0.122668	0.000000	0.000000	3.000000	83.000000	1.000000
14995.570815	-0.096387	0.577605	0.002011	79.499519	62.526115	62.010387	0.187094	0.000000	0.140488	0.000000	0.000000	0.000000	-0.023249	0.070245	-0.117103	0.000000	0.000000	3.000000	83.000000	1.000000
14995.574149	-0.096387	0.577605	0.002011	79.499519	62.526115	62.010387	0.187094	0.000000	0.140488	0.000000	0.000000	0.000000	-0.023249	0.070245	-0.117103	0.000000	0.000000	3.000000	83.000000	1.000000
14995.577482	-0.096387	0.577605	0.002011	79.499519	62.526115	62.010387	0.187094	0.000000	0.140488	0.000000	0.000000	0.000000	-0.023249	0.070245	-0.117103	0.000000	0.000000	3.000000	83.000000	1.000000
14995.580815	-0.096387	0.577605	0.002011	79.398483	62.503525	62.111454	0.180665	0.000000	0.100527	0.000000	0.000000	0.000000	-0.023249	0.070245	-0.117103	0.000000	0.000000	3.000000	83.000000	1.000000
14995.584149	-0.096507	0.577769	0.001607	79.398483	62.503525	62.111454	0.180665	0.000000	0.100527	0.000000	0.000000	0.000000	-0.035986	0.049317	-0.121091	0.000000	0.000000	3.000000	83.000000	1.000000
14995.587482	-0.096507	0.577769	0.001607	79.398483	62.503525	62.111454	0.180665	0.000000	0.100527	0.000000	0.000000	0.000000	-0.035986	0.049317	-0.121091	0.000000	0.000000	3.000000	83.000000	1.000000
14995.590815	-0.096507	0.577769	0.001607	79.303932	62.506771	62.228733	0.180665	0.000000	0.100527	0.000000	0.000000	0.000000	-0.035986	0.049317	-0.121091	0.000000	0.000000	3.000000	83.000000	1.000000
14995.594149	-0.096507	0.577769	0.001607	79.303932	62.506771	62.228733	0.180665	0.000000	0.100527	0.000000	0.000000	0.000000	-0.035986	0.049317	-0.121091	0.000000	0.000000	3.000000	83.000000	1.000000
14995.597482	-0.096649	0.577907	0.001205	79.303932	62.506771	62.228733	0.180665	0.000000	0.100527	0.000000	0.000000	0.000000	-0.042812	0.041511	-0.120573	0.000000	0.000000	3.000000	83.000000	1.000000
14995.600815	-0.096773	0.577994	0.000820	79.211067	62.543060	62.345013	0.174668	0.000000	0.080345	0.000000	0.000000	0.000000	-0.036996	0.026082	-0.115361	0.000000	0.000000	3.000000	83.000000	1.000000
14995.604149	-0.096773	0.577994	0.000820	79.211067	62.543060	62.345013	0.174668	0.000000	0.080345	0.000000	0.000000	0.000000	-0.036996	0.026082	-0.115361	0.000000	0.000000	3.000000	83.000000	1.000000
14995.607482	-0.096773	0.577994	0.000820	79.211067	62.543060	62.345013	0.174668	0.000000	0.080345	0.000000	0.000000	0.000000	-0.036996	0.026082	-0.115361	0.000000	0.000000	3.000000	83.000000	1.000000
14995.610815	-0.096773	0.577994	0.000820	79.129547	62.601807	62.389462	0.161366	0.000000	0.041022	0.000000	0.000000	0.000000	-0.036996	0.026082	-0.115361	0.000000	0.000000	3.000000	83.000000	1.000000
14995.614149	-0.096920	0.578030	0.000444	79.129547	62.601807	62.389462	0.161366	0.000000	0.041022	0.000000	0.000000	0.000000	-0.044235	0.010650	-0.112896	0.000000	0.000000	3.000000	83.000000	1.000000
14995.617482	-0.096920	0.578030	0.000444	79.129547	62.601807	62.389462	0.161366	0.000000	0.041022	0.000000	0.000000	0.000000	-0.044235	0.010650	-0.112896	0.000000	0.000000	3.000000	83.000000	1.000000
14995.620815	-0.096920	0.578030	0.000444	79.036697	62.666187	62.392494	0.161366	0.000000	0.041022	0.000000	0.000000	0.000000	-0.044235	0.010650	-0.112896	0.000000	0.000000	3.000000	83.000000	1.000000
14995.624149	-0.096920	0.578030	0.000444	79.036697	62.666187	62.392494	0.161366	0.000000	0.041022	0.000000	0.000000	0.000000	-0.044235	0.010650	-0.112896	0.000000	0.000000	3.000000	83.000000	1.000000
14995.627482	-0.097057	0.578025	0.000125	79.036697	62.666187	62.392494	0.161366	0.000000	0.041022	0.000000	0.000000	0.000000	-0.041000	-0.001527	-0.095616	0.000000	0.000000	3.000000	83.000000	1.000000
14995.630815	-0.097203	0.578005	-0.000147	78.913849	62.756054	62.436562	0.153994	0.000000	0.022206	0.000000	0.000000	0.000000	-0.043896	-0.006050	-0.081650	0.000000	0.000000	3.000000	83.000000	1.000000
14995.634149	-0.097203	0.578005	-0.000147	78.913849	62.756054	62.436562	0.153994	0.000000	0.022206	0.000000	0.000000	0.000000	-0.043896	-0.006050	-0.081650	0.000000	0.000000	3.000000	83.000000	1.000000
14995.637482	-0.097203	0.578005	-0.000147	78.913849	62.756054	62.436562	0.153994	0.000000	0.022206	0.000000	0.000000	0.000000	-0.043896	-0.006050	-0.081650	0.000000	0.000000	3.000000	83.000000	1.000000
14995.640815	-0.097203	0.578005	-0.000147	78.765915	62.866863	62.456413	0.139844	0.000000	-0.007338	0.000000	0.000000	0.000000	-0.043896	-0.006050	-0.081650	0.000000	0.000000	3.000000	83.000000	1.000000
14995.644149	-0.097364	0.577962	-0.000349	78.765915	62.866863	62.456413	0.139844	0.000000	-0.007338	0.000000	0.000000	0.000000	-0.048300	-0.012750	-0.060686	0.000000	0.000000	3.000000	83.000000	1.000000
14995.647482	-0.097364	0.577962	-0.000349	78.765915	62.866863	62.456413	0.139844	0.000000	-0.007338	0.000000	0.000000	0.000000	-0.048300	-0.012750	-0.060686	0.000000	0.000000	3.000000	83.000000	1.000000
14995.650815	-0.097364	0.577962	-0.000349	78.593590	62.947002	62.430882	0.139844	0.000000	-0.007338	0.000000	0.000000	0.000000	-0.048300	-0.012750	-0.060686	0.000000	0.000000	3.000000	83.000000	1.000000
14995.654149	-0.097364	0.577962	-0.000349	78.593590	62.947002	62.430882	0.139844	0.000000	-0.007338	0.000000	0.000000	0.000000	-0.048300	-0.012750	-0.060686	0.000000	0.000000	3.000000	83.000000	1.000000
14995.657482	-0.097565	0.577915	-0.000469	78.593590	62.947002	62.430882	0.139844	0.000000	-0.007338	0.000000	0.000000	0.000000	-0.060320	-0.014026	-0.036054	0.000000	0.000000	3.000000	83.000000	1.000000
14995.660815	-0.097565	0.577915	-0.000469	78.415527	63.046131	62.455051	0.131794	0.000000	-0.017452	0.000000	0.000000	0.000000	-0.060320	-0.014026	-0.036054	0.000000	0.000000	3.000000	83.000000	1.000000
14995.664149	-0.097565	0.577915	-0.000469	78.415527	63.046131	62.455051	0.131794	0.000000	-0.017452	0.000000	0.000000	0.000000	-0.060320	-0.014026	-0.036054	0.000000	0.000000	3.000000	83.000000	1.000000
14995.667482	-0.097565	0.577915	-0.000469	78.415527	63.046131	62.455051	0.131794	0.000000	-0.017452	0.000000	0.000000	0.000000	-0.060320	-0.014026	-0.036054	0.000000	0.000000	3.000000	83.000000	1.000000
14995.670815	-0.097830	0.577744	-0.000503	78.252747	63.122417	62.612530	0.121741	0.000000	-0.023461	0.000000	0.000000	0.000000	-0.079446	-0.051350	-0.010156	0.000000	0.000000	3.000000	83.000000	1.000000
14995.674149	-0.097830	0.577744	-0.000503	78.252747	63.122417	62.612530	0.121741	0.000000	-0.023461	0.000000	0.000000	0.000000	-0.079446	-0.051350	-0.010156	0.000000	0.000000	3.000000	83.000000	1.000000
14995.677482	-0.097830	0.577744	-0.000503	78.252747	63.122417	62.612530	0.121741	0.000000	-0.023461	0.000000	0.000000	0.000000	-0.079446	-0.051350	-0.010156	0.000000	0.000000	3.000000	83.000000	1.000000
14995.680815	-0.097830	0.577744	-0.000503	78.135300	63.187515	62.803131	0.108500	0.000000	-0.025154	0.000000	0.000000	0.000000	-0.079446	-0.051350	-0.010156	0.000000	0.000000	3.000000	83.000000	1.000000
14995.684149	-0.097936	0.577645	-0.000432	78.135300	63.187515	62.803131	0.108500	0.000000	-0.025154	0.000000	0.000000	0.000000	-0.031752	-0.029676	0.021195	0.000000	0.000000	3.000000	83.000000	1.000000
14995.687482	-0.097936	0.577645	-0.000432	78.135300	63.187515	62.803131	0.108500	0.000000	-0.025154	0.000000	0.000000	0.000000	-0.031752	-0.029676	0.021195	0.000000	0.000000	3.000000	83.000000	1.000000
14995.690815	-0.097936	0.577645	-0.000432	78.085060	63.224167	62.898487	0.108500	0.000000	-0.025154	0.000000	0.000000	0.000000	-0.031752	-0.029676	0.021195	0.000000	0.000000	3.000000	83.000000	1.000000
14995.694149	-0.097936	0.577645	-0.000432	78.085060	63.224167	62.898487	0.108500	0.000000	-0.025154	0.000000	0.000000	0.000000	-0.031752	-0.029676	0.021195	0.000000	0.000000	3.000000	83.000000	1.000000
14995.697482	-0.098007	0.577557	-0.000312	78.085060	63.224167	62.898487	0.108500	0.000000	-0.025154	0.000000	0.000000	0.000000	-0.021335	-0.026507	0.036026	0.000000	0.000000	3.000000	83.000000	1.000000
14995.700815	-0.098053	0.577450	-0.000205	78.083405	63.250973	62.931934	0.103208	0.000000	-0.021621	0.000000	0.000000	0.000000	-0.013747	-0.031958	0.032350	0.000000	0.000000	3.000000	83.000000	1.000000
14995.704149	-0.098053	0.577450	-0.000205	78.083405	63.250973	62.931934	0.103208	0.000000	-0.021621	0.000000	0.000000	0.000000	-0.013747	-0.031958	0.032350	0.000000	0.000000	3.000000	83.000000	1.000000
14995.707482	-0.098053	0.577450	-0.000205	78.083405	63.250973	62.931934	0.103208	0.000000	-0.021621	0.000000	0.000000	0.000000	-0.013747	-0.031958	0.032350	0.000000	0.000000	3.000000	83.000000	1.000000
14995.710815	-0.098053	0.577450	-0.000205	78.085770	63.296749	62.975945	0.097361	0.000000	-0.010225	0.000000	0.000000	0.000000	-0.013747	-0.031958	0.032350	0.000000	0.000000	3.000000	83.000000	1.000000
14995.714149	-0.098054	0.577369	-0.000094	78.085770	63.296749	62.975945	0.097361	0.000000	-0.010225	0.000000	0.000000	0.000000	-0.000317	-0.024303	0.033208	0.000000	0.000000	3.000000	83.000000	1.000000
14995.717482	-0.098054	0.577369	-0.000094	78.085770	63.296749	62.975945	0.097361	0.000000	-0.010225	0.000000	0.000000	0.000000	-0.000317	-0.024303	0.033208	0.000000	0.000000	3.000000	83.000000	1.000000
14995.720815	-0.098054	0.577369	-0.000094	78.086571	63.311092	62.990593	0.097361	0.000000	-0.010225	0.000000	0.000000	0.000000	-0.000317	-0.024303	0.033208	0.000000	0.000000	3.000000	83.000000	1.000000
14995.724149	-0.098054	0.577369	-0.000094	78.086571	63.311092	62.990593	0.097361	0.000000	-0.010225	0.000000	0.000000	0.000000	-0.000317	-0.024303	0.033208	0.000000	0.000000	3.000000	83.000000	1.000000
14995.727482	-0.098075	0.577314	0.000006	78.086571	63.311092	62.990593	0.097361	0.000000	-0.010225	0.000000	0.000000	0.000000	-0.006410	-0.016664	0.029882	0.000000	0.000000	3.000000	83.000000	1.000000
14995.730815	-0.098075	0.577314	0.000006	78.087349	63.328190	63.005287	0.097308	0.000000	-0.004691	0.000000	0.000000	0.000000	-0.006410	-0.016664	0.029882	0.000000	0.000000	3.000000	83.000000	1.000000
14995.734149	-0.098075	0.577314	0.000006	78.087349	63.328190	63.005287	0.097308	0.000000	-0.004691	0.000000	0.000000	0.000000	-0.006410	-0.016664	0.029882	0.000000	0.000000	3.000000	83.000000	1.000000
14995.737482	-0.098075	0.577314	0.000006	78.087349	63.328190	63.005287	0.097308	0.000000	-0.004691	0.000000	0.000000	0.000000	-0.006410	-0.016664	0.029882	0.000000	0.000000	3.000000	83.000000	1.000000
14995.740815	-0.098036	0.577251	0.000143	78.087364	63.333633	63.005299	0.096239	0.000000	0.000290	0.000000	0.000000	0.000000	0.011630	-0.018914	0.041057	0.000000	0.000000	3.000000	83.000000	1.000000
14995.744149	-0.098036	0.577251	0.000143	78.087364	63.333633	63.005299	0.096239	0.000000	0.000290	0.000000	0.000000	0.000000	0.011630	-0.018914	0.041057	0.000000	0.000000	3.000000	83.000000	1.000000
14995.747482	-0.098036	0.577251	0.000143	78.087364	63.333633	63.005299	0.096239	0.000000	0.000290	0.000000	0.000000	0.000000	0.011630	-0.018914	0.041057	0.000000	0.000000	3.000000	83.000000	1.000000
14995.750815	-0.098036	0.577251	0.000143	78.086586	63.327438	62.990620	0.098178	0.000000	0.007133	0.000000	0.000000	0.000000	0.011630	-0.018914	0.041057	0.000000	0.000000	3.000000	83.000000	1.000000
14995.754149	-0.097958	0.577261	0.000201	78.086586	63.327438	62.990620	0.098178	0.000000	0.007133	0.000000	0.000000	0.000000	0.023472	0.003173	0.017635	0.000000	0.000000	3.000000	83.000000	1.000000
14995.757482	-0.097958	0.577261	0.000201	78.086586	63.327438	62.990620	0.098178	0.000000	0.007133	0.000000	0.000000	0.000000	0.023472	0.003173	0.017635	0.000000	0.000000	3.000000	83.000000	1.000000
14995.760815	-0.097958	0.577261	0.000201	78.085770	63.323967	62.975956	0.098178	0.000000	0.007133	0.000000	0.000000	0.000000	0.023472	0.003173	0.017635	0.000000	0.000000	3.000000	83.000000	1.000000
14995.764149	-0.097958	0.577261	0.000201	78.085770	63.323967	62.975956	0.098178	0.000000	0.007133	0.000000	0.000000	0.000000	0.023472	0.003173	0.017635	0.000000	0.000000	3.000000	83.000000	1.000000
14995.767482	-0.097907	0.577264	0.000279	78.085770	63.323967	62.975956	0.098178	0.000000	0.007133	0.000000	0.000000	0.000000	0.015466	0.000923	0.023225	0.000000	0.000000	3.000000	83.000000	1.000000
14995.770815	-0.097907	0.577264	0.000279	78.083427	63.291779	62.931942	0.102090	0.000000	0.010072	0.000000	0.000000	0.000000	0.015466	0.000923	0.023225	0.000000	0.000000	3.000000	83.000000	1.000000
14995.774149	-0.097907	0.577264	0.000279	78.083427	63.291779	62.931942	0.102090	0.000000	0.010072	0.000000	0.000000	0.000000	0.015466	0.000923	0.023225	0.000000	0.000000	3.000000	83.000000	1.000000
14995.777482	-0.097907	0.577264	0.000279	78.083427	63.291779	62.931942	0.102090	0.000000	0.010072	0.000000	0.000000	0.000000	0.015466	0.000923	0.023225	0.000000	0.000000	3.000000	83.000000	1.000000
14995.780815	-0.097725	0.577376	0.000490	78.080231	63.247971	62.873272	0.104667	0.000000	0.013943	0.000000	0.000000	0.000000	0.054600	0.033392	0.063352	0.000000	0.000000	3.000000	83.000000	1.000000
14995.784149	-0.097725	0.577376	0.000490	78.080231	63.247971	62.873272	0.104667	0.000000	0.013943	0.000000	0.000000	0.000000	0.054600	0.033392	0.063352	0.000000	0.000000	3.000000	83.000000	1.000000
14995.787482	-0.097725	0.577376	0.000490	78.080231	63.247971	62.873272	0.104667	0.000000	0.013943	0.000000	0.000000	0.000000	0.054600	0.033392	0.063352	0.000000	0.000000	3.000000	83.000000	1.000000
14995.790815	-0.097725	0.577376	0.000490	78.078682	63.206516	62.812584	0.113767	0.000000	0.024501	0.000000	0.000000	0.000000	0.054600	0.033392	0.063352	0.000000	0.000000	3.000000	83.000000	1.000000
14995.794149	-0.097614	0.577441	0.000609	78.078682	63.206516	62.812584	0.113767	0.000000	0.024501	0.000000	0.000000	0.000000	0.033300	0.019435	0.035584	0.000000	0.000000	3.000000	83.000000	1.000000
14995.797482	-0.097614	0.577441	0.000609	78.078682	63.206516	62.812584	0.113767	0.000000	0.024501	0.000000	0.000000	0.000000	0.033300	0.019435	0.035584	0.000000	0.000000	3.000000	83.000000	1.000000
14995.800815	-0.097519	0.577513	0.000699	78.078712	63.164654	62.749851	0.113767	0.000000	0.024501	0.000000	0.000000	0.000000	0.028287	0.021677	0.027193	0.000000	0.000000	3.000000	83.000000	1.000000
14995.804149	-0.097519	0.577513	0.000699	78.078712	63.164654	62.749851	0.113767	0.000000	0.024501	0.000000	0.000000	0.000000	0.028287	0.021677	0.027193	0.000000	0.000000	3.000000	83.000000	1.000000
14995.807482	-0.097519	0.577513	0.000699	78.078712	63.164654	62.749851	0.113767	0.000000	0.024501	0.000000	0.000000	0.000000	0.028287	0.021677	0.027193	0.000000	0.000000	3.000000	83.000000	1.000000
14995.810815	-0.097519	0.577513	0.000699	78.080368	63.108734	62.685017	0.124032	0.000000	0.034964	0.000000	0.000000	0.000000	0.028287	0.021677	0.027193	0.000000	0.000000	3.000000	83.000000	1.000000
14995.814149	-0.097534	0.577585	0.000767	78.080368	63.108734	62.685017	0.124032	0.000000	0.034964	0.000000	0.000000	0.000000	-0.004313	0.021685	0.020242	0.000000	0.000000	3.000000	83.000000	1.000000
14995.817482	-0.097534	0.577585	0.000767	78.080368	63.108734	62.685017	0.124032	0.000000	0.034964	0.000000	0.000000	0.000000	-0.004313	0.021685	0.020242	0.000000	0.000000	3.000000	83.000000	1.000000
14995.820815	-0.097534	0.577585	0.000767	78.080383	63.045086	62.622257	0.124032	0.000000	0.034964	0.000000	0.000000	0.000000	-0.004313	0.021685	0.020242	0.000000	0.000000	3.000000	83.000000	1.000000
14995.824149	-0.097534	0.577585	0.000767	78.080383	63.045086	62.622257	0.124032	0.000000	0.034964	0.000000	0.000000	0.000000	-0.004313	0.021685	0.020242	0.000000	0.000000	3.000000	83.000000	1.000000
14995.827482	-0.097565	0.577665	0.000806	78.080383	63.045086	62.622257	0.124032	0.000000	0.034964	0.000000	0.000000	0.000000	-0.009342	0.023926	0.011858	0.000000	0.000000	3.000000	83.000000	1.000000
14995.830815	-0.097565	0.577665	0.000806	78.075554	62.977383	62.565819	0.123313	0.000000	0.038338	0.000000	0.000000	0.000000	-0.009342	0.023926	0.011858	0.000000	0.000000	3.000000	83.000000	1.000000
14995.834149	-0.097565	0.577665	0.000806	78.075554	62.977383	62.565819	0.123313	0.000000	0.038338	0.000000	0.000000	0.000000	-0.009342	0.023926	0.011858	0.000000	0.000000	3.000000	83.000000	1.000000
14995.837482	-0.097565	0.577665	0.000806	78.075554	62.977383	62.565819	0.123313	0.000000	0.038338	0.000000	0.000000	0.000000	-0.009342	0.023926	0.011858	0.000000	0.000000	3.000000	83.000000	1.000000
14995.840815	-0.097818	0.577846	0.000928	78.070663	62.875191	62.478043	0.121756	0.000000	0.040314	0.000000	0.000000	0.000000	-0.076018	0.054237	0.036658	0.000000	0.000000	3.000000	83.000000	1.000000
14995.844149	-0.097818	0.577846	0.000928	78.070663	62.875191	62.478043	0.121756	0.000000	0.040314	0.000000	0.000000	0.000000	-0.076018	0.054237	0.036658	0.000000	0.000000	3.000000	83.000000	1.000000
14995.847482	-0.097818	0.577846	0.000928	78.070663	62.875191	62.478043	0.121756	0.000000	0.040314	0.000000	0.000000	0.000000	-0.076018	0.054237	0.036658	0.000000	0.000000	3.000000	83.000000	1.000000
14995.850815	-0.097818	0.577846	0.000928	78.063347	62.761974	62.377865	0.109086	0.000000	0.046424	0.000000	0.000000	0.000000	-0.076018	0.054237	0.036658	0.000000	0.000000	3.000000	83.000000	1.000000
14995.854149	-0.097952	0.577972	0.001023	78.063347	62.761974	62.377865	0.109086	0.000000	0.046424	0.000000	0.000000	0.000000	-0.040182	0.037979	0.028409	0.000000	0.000000	3.000000	83.000000	1.000000
14995.857482	-0.097952	0.577972	0.001023	78.063347	62.761974	62.377865	0.109086	0.000000	0.046424	0.000000	0.000000	0.000000	-0.040182	0.037979	0.028409	0.000000	0.000000	3.000000	83.000000	1.000000
14995.860815	-0.097952	0.577972	0.001023	78.047028	62.637058	62.273876	0.109086	0.000000	0.046424	0.000000	0.000000	0.000000	-0.040182	0.037979	0.028409	0.000000	0.000000	3.000000	83.000000	1.000000
14995.864149	-0.097952	0.577972	0.001023	78.047028	62.637058	62.273876	0.109086	0.000000	0.046424	0.000000	0.000000	0.000000	-0.040182	0.037979	0.028409	0.000000	0.000000	3.000000	83.000000	1.000000
14995.867482	-0.098098	0.578128	0.001175	78.047028	62.637058	62.273876	0.109086	0.000000	0.046424	0.000000	0.000000	0.000000	-0.043852	0.046599	0.045473	0.000000	0.000000	3.000000	83.000000	1.000000
14995.870815	-0.098273	0.578250	0.001351	78.001556	62.521511	62.208824	0.102389	0.000000	0.051159	0.000000	0.000000	0.000000	-0.052313	0.036694	0.052965	0.000000	0.000000	3.000000	83.000000	1.000000
14995.874149	-0.098273	0.578250	0.001351	78.001556	62.521511	62.208824	0.102389	0.000000	0.051159	0.000000	0.000000	0.000000	-0.052313	0.036694	0.052965	0.000000	0.000000	3.000000	83.000000	1.000000
14995.877482	-0.098273	0.578250	0.001351	78.001556	62.521511	62.208824	0.102389	0.000000	0.051159	0.000000	0.000000	0.000000	-0.052313	0.036694	0.052965	0.000000	0.000000	3.000000	83.000000	1.000000
14995.880815	-0.098273	0.578250	0.001351	77.944664	62.386879	62.128445	0.086362	0.000000	0.067565	0.000000	0.000000	0.000000	-0.052313	0.036694	0.052965	0.000000	0.000000	3.000000	83.000000	1.000000
14995.884149	-0.098367	0.578408	0.001580	77.944664	62.386879	62.128445	0.086362	0.000000	0.067565	0.000000	0.000000	0.000000	-0.028373	0.047554	0.068621	0.000000	0.000000	3.000000	83.000000	1.000000
14995.887482	-0.098367	0.578408	0.001580	77.944664	62.386879	62.128445	0.086362	0.000000	0.067565	0.000000	0.000000	0.000000	-0.028373	0.047554	0.068621	0.000000	0.000000	3.000000	83.000000	1.000000
14995.890815	-0.098367	0.578408	0.001580	77.904739	62.267590	62.041847	0.086362	0.000000	0.067565	0.000000	0.000000	0.000000	-0.028373	0.047554	0.068621	0.000000	0.000000	3.000000	83.000000	1.000000
14995.894149	-0.098367	0.578408	0.001580	77.904739	62.267590	62.041847	0.086362	0.000000	0.067565	0.000000	0.000000	0.000000	-0.028373	0.047554	0.068621	0.000000	0.000000	3.000000	83.000000	1.000000
14995.897482	-0.098442	0.578541	0.001820	77.904739	62.267590	62.041847	0.086362	0.000000	0.067565	0.000000	0.000000	0.000000	-0.022261	0.039906	0.071934	0.000000	0.000000	3.000000	83.000000	1.000000
14995.900815	-0.098442	0.578541	0.001820	77.889030	62.143734	61.923321	0.081633	0.000000	0.079002	0.000000	0.000000	0.000000	-0.022261	0.039906	0.071934	0.000000	0.000000	3.000000	83.000000	1.000000
14995.904149	-0.098442	0.578541	0.001820	77.889030	62.143734	61.923321	0.081633	0.000000	0.079002	0.000000	0.000000	0.000000	-0.022261	0.039906	0.071934	0.000000	0.000000	3.000000	83.000000	1.000000
14995.907482	-0.098442	0.578541	0.001820	77.889030	62.143734	61.923321	0.081633	0.000000	0.079002	0.000000	0.000000	0.000000	-0.022261	0.039906	0.071934	0.000000	0.000000	3.000000	83.000000	1.000000
14995.910815	-0.098522	0.578764	0.002303	77.883026	62.048206	61.822838	0.077923	0.000000	0.090991	0.000000	0.000000	0.000000	-0.024232	0.066682	0.144908	0.000000	0.000000	3.000000	83.000000	1.000000
14995.914149	-0.098522	0.578764	0.002303	77.883026	62.048206	61.822838	0.077923	0.000000	0.090991	0.000000	0.000000	0.000000	-0.024232	0.066682	0.144908	0.000000	0.000000	3.000000	83.000000	1.000000
14995.917482	-0.098522	0.578764	0.002303	77.883026	62.048206	61.822838	0.077923	0.000000	0.090991	0.000000	0.000000	0.000000	-0.024232	0.066682	0.144908	0.000000	0.000000	3.000000	83.000000	1.000000
14995.920815	-0.098522	0.578764	0.002303	77.877060	61.950104	61.722500	0.073884	0.000000	0.115142	0.000000	0.000000	0.000000	-0.024232	0.066682	0.144908	0.000000	0.000000	3.000000	83.000000	1.000000
14995.924149	-0.098572	0.578853	0.002537	77.877060	61.950104	61.722500	0.073884	0.000000	0.115142	0.000000	0.000000	0.000000	-0.015050	0.026791	0.070179	0.000000	0.000000	3.000000	83.000000	1.000000
14995.927482	-0.098572	0.578853	0.002537	77.877060	61.950104	61.722500	0.073884	0.000000	0.115142	0.000000	0.000000	0.000000	-0.015050	0.026791	0.070179	0.000000	0.000000	3.000000	83.000000	1.000000
14995.930815	-0.098572	0.578853	0.002537	77.872749	61.880081	61.650879	0.073884	0.000000	0.115142	0.000000	0.000000	0.000000	-0.015050	0.026791	0.070179	0.000000	0.000000	3.000000	83.000000	1.000000
14995.934149	-0.098572	0.578853	0.002537	77.872749	61.880081	61.650879	0.073884	0.000000	0.115142	0.000000	0.000000	0.000000	-0.015050	0.026791	0.070179	0.000000	0.000000	3.000000	83.000000	1.000000
14995.937482	-0.098612	0.578888	0.002720	77.872749	61.880081	61.650879	0.073884	0.000000	0.115142	0.000000	0.000000	0.000000	-0.011806	0.010478	0.055061	0.000000	0.000000	3.000000	83.000000	1.000000
14995.940815	-0.098612	0.578888	0.002720	77.870171	61.832630	61.607910	0.071376	0.000000	0.126839	0.000000	0.000000	0.000000	-0.011806	0.010478	0.055061	0.000000	0.000000	3.000000	83.000000	1.000000
14995.944149	-0.098612	0.578888	0.002720	77.870171	61.832630	61.607910	0.071376	0.000000	0.126839	0.000000	0.000000	0.000000	-0.011806	0.010478	0.055061	0.000000	0.000000	3.000000	83.000000	1.000000
14995.947482	-0.098612	0.578888	0.002720	77.870171	61.832630	61.607910	0.071376	0.000000	0.126839	0.000000	0.000000	0.000000	-0.011806	0.010478	0.055061	0.000000	0.000000	3.000000	83.000000	1.000000
14995.950815	-0.098761	0.578936	0.002988	77.868416	61.799210	61.579292	0.069408	0.000000	0.136015	0.000000	0.000000	0.000000	-0.044666	0.014538	0.080445	0.000000	0.000000	3.000000	83.000000	1.000000
14995.954149	-0.098761	0.578936	0.002988	77.868416	61.799210	61.579292	0.069408	0.000000	0.136015	0.000000	0.000000	0.000000	-0.044666	0.014538	0.080445	0.000000	0.000000	3.000000	83.000000	1.000000
14995.957482	-0.098761	0.578936	0.002988	77.868416	61.799210	61.579292	0.069408	0.000000	0.136015	0.000000	0.000000	0.000000	-0.044666	0.014538	0.080445	0.000000	0.000000	3.000000	83.000000	1.000000
14995.960815	-0.098761	0.578936	0.002988	77.866684	61.760345	61.550667	0.061964	0.000000	0.149423	0.000000	0.000000	0.000000	-0.044666	0.014538	0.080445	0.000000	0.000000	3.000000	83.000000	1.000000
14995.964149	-0.098867	0.578932	0.003056	77.866684	61.760345	61.550667	0.061964	0.000000	0.149423	0.000000	0.000000	0.000000	-0.031795	-0.001354	0.020351	0.000000	0.000000	3.000000	83.000000	1.000000
14995.967482	-0.098867	0.578932	0.003056	77.866684	61.760345	61.550667	0.061964	0.000000	0.149423	0.000000	0.000000	0.000000	-0.031795	-0.001354	0.020351	0.000000	0.000000	3.000000	83.000000	1.000000
14995.970815	-0.098867	0.578932	0.003056	77.863441	61.750622	61.555099	0.061964	0.000000	0.149423	0.000000	0.000000	0.000000	-0.031795	-0.001354	0.020351	0.000000	0.000000	3.000000	83.000000	1.000000
14995.974149	-0.098867	0.578932	0.003056	77.863441	61.750622	61.555099	0.061964	0.000000	0.149423	0.000000	0.000000	0.000000	-0.031795	-0.001354	0.020351	0.000000	0.000000	3.000000	83.000000	1.000000
14995.977482	-0.098996	0.578902	0.003126	77.863441	61.750622	61.555099	0.061964	0.000000	0.149423	0.000000	0.000000	0.000000	-0.038777	-0.009077	0.020883	0.000000	0.000000	3.000000	83.000000	1.000000
14995.980815	-0.099100	0.578853	0.003183	77.851395	61.758381	61.587181	0.056665	0.000000	0.152815	0.000000	0.000000	0.000000	-0.031149	-0.014532	0.017251	0.000000	0.000000	3.000000	83.000000	1.000000
14995.984149	-0.099100	0.578853	0.003183	77.851395	61.758381	61.587181	0.056665	0.000000	0.152815	0.000000	0.000000	0.000000	-0.031149	-0.014532	0.017251	0.000000	0.000000	3.000000	83.000000	1.000000
14995.987482	-0.099100	0.578853	0.003183	77.851395	61.758381	61.587181	0.056665	0.000000	0.152815	0.000000	0.000000	0.000000	-0.031149	-0.014532	0.017251	0.000000	0.000000	3.000000	83.000000	1.000000
14995.990815	-0.099100	0.578853	0.003183	77.832100	61.782867	61.644512	0.045011	0.000000	0.159170	0.000000	0.000000	0.000000	-0.031149	-0.014532	0.017251	0.000000	0.000000	3.000000	83.000000	1.000000
14995.994149	-0.099183	0.578779	0.003252	77.832100	61.782867	61.644512	0.045011	0.000000	0.159170	0.000000	0.000000	0.000000	-0.025019	-0.022242	0.020602	0.000000	0.000000	3.000000	83.000000	1.000000
14995.997482	-0.099183	0.578779	0.003252	77.832100	61.782867	61.644512	0.045011	0.000000	0.159170	0.000000	0.000000	0.000000	-0.025019	-0.022242	0.020602	0.000000	0.000000	3.000000	83.000000	1.000000
14996.000815	-0.099183	0.578779	0.003252	77.802315	61.833183	61.731339	0.045011	0.000000	0.159170	0.000000	0.000000	0.000000	-0.025019	-0.022242	0.020602	0.000000	0.000000	3.000000	83.000000	1.000000
14996.004149	-0.099183	0.578779	0.003252	77.802315	61.833183	61.731339	0.045011	0.000000	0.159170	0.000000	0.000000	0.000000	-0.025019	-0.022242	0.020602	0.000000	0.000000	3.000000	83.000000	1.000000
14996.007482	-0.099224	0.578679	0.003337	77.802315	61.833183	61.731339	0.045011	0.000000	0.159170	0.000000	0.000000	0.000000	-0.012328	-0.029990	0.025367	0.000000	0.000000	3.000000	83.000000	1.000000
14996.010815	-0.099224	0.578679	0.003337	77.770943	61.886406	61.819981	0.040841	0.000000	0.162604	0.000000	0.000000	0.000000	-0.012328	-0.029990	0.025367	0.000000	0.000000	3.000000	83.000000	1.000000
14996.014149	-0.099224	0.578679	0.003337	77.770943	61.886406	61.819981	0.040841	0.000000	0.162604	0.000000	0.000000	0.000000	-0.012328	-0.029990	0.025367	0.000000	0.000000	3.000000	83.000000	1.000000
14996.017482	-0.099224	0.578679	0.003337	77.770943	61.886406	61.819981	0.040841	0.000000	0.162604	0.000000	0.000000	0.000000	-0.012328	-0.029990	0.025367	0.000000	0.000000	3.000000	83.000000	1.000000
14996.020815	-0.099224	0.578471	0.003548	77.757355	61.938915	61.884430	0.038786	0.000000	0.166832	0.000000	0.000000	0.000000	0.000086	-0.062296	0.063342	0.000000	0.000000	3.000000	83.000000	1.000000
14996.024149	-0.099224	0.578471	0.003548	77.757355	61.938915	61.884430	0.038786	0.000000	0.166832	0.000000	0.000000	0.000000	0.000086	-0.062296	0.063342	0.000000	0.000000	3.000000	83.000000	1.000000
14996.027482	-0.099224	0.578471	0.003548	77.757355	61.938915	61.884430	0.038786	0.000000	0.166832	0.000000	0.000000	0.000000	0.000086	-0.062296	0.063342	0.000000	0.000000	3.000000	83.000000	1.000000
14996.030815	-0.099224	0.578471	0.003548	77.757446	61.975349	61.914997	0.038800	0.000000	0.177389	0.000000	0.000000	0.000000	0.000086	-0.062296	0.063342	0.000000	0.000000	3.000000	83.000000	1.000000
14996.034149	-0.099178	0.578371	0.003651	77.757446	61.975349	61.914997	0.038800	0.000000	0.177389	0.000000	0.000000	0.000000	0.013926	-0.030026	0.030997	0.000000	0.000000	3.000000	83.000000	1.000000
14996.037482	-0.099178	0.578371	0.003651	77.757446	61.975349	61.914997	0.038800	0.000000	0.177389	0.000000	0.000000	0.000000	0.013926	-0.030026	0.030997	0.000000	0.000000	3.000000	83.000000	1.000000
14996.040815	-0.099178	0.578371	0.003651	77.759140	62.008522	61.943367	0.038800	0.000000	0.177389	0.000000	0.000000	0.000000	0.013926	-0.030026	0.030997	0.000000	0.000000	3.000000	83.000000	1.000000
14996.044149	-0.099178	0.578371	0.003651	77.759140	62.008522	61.943367	0.038800	0.000000	0.177389	0.000000	0.000000	0.000000	0.013926	-0.030026	0.030997	0.000000	0.000000	3.000000	83.000000	1.000000
14996.047482	-0.099162	0.578282	0.003790	77.759140	62.008522	61.943367	0.038800	0.000000	0.177389	0.000000	0.000000	0.000000	0.004789	-0.026883	0.041590	0.000000	0.000000	3.000000	83.000000	1.000000
14996.050815	-0.099162	0.578282	0.003790	77.760834	62.038998	61.971775	0.041121	0.000000	0.182555	0.000000	0.000000	0.000000	0.004789	-0.026883	0.041590	0.000000	0.000000	3.000000	83.000000	1.000000
14996.054149	-0.099162	0.578282	0.003790	77.760834	62.038998	61.971775	0.041121	0.000000	0.182555	0.000000	0.000000	0.000000	0.004789	-0.026883	0.041590	0.000000	0.000000	3.000000	83.000000	1.000000
14996.057482	-0.099162	0.578282	0.003790	77.760834	62.038998	61.971775	0.041121	0.000000	0.182555	0.000000	0.000000	0.000000	0.004789	-0.026883	0.041590	0.000000	0.000000	3.000000	83.000000	1.000000
14996.060815	-0.099186	0.578187	0.004010	77.760834	62.038998	61.971775	0.041919	0.000000	0.189486	0.000000	0.000000	0.000000	-0.007355	-0.028334	0.066133	0.000000	0.000000	3.000000	83.000000	1.000000
14996.064149	-0.099186	0.578187	0.004010	77.760834	62.038998	61.971775	0.041919	0.000000	0.189486	0.000000	0.000000	0.000000	-0.007355	-0.028334	0.066133	0.000000	0.000000	3.000000	83.000000	1.000000
14996.067482	-0.099186	0.578187	0.004010	77.760834	62.038998	61.971775	0.041919	0.000000	0.189486	0.000000	0.000000	0.000000	-0.007355	-0.028334	0.066133	0.000000	0.000000	3.000000	83.000000	1.000000
14996.070815	-0.099186	0.578187	0.004010	77.759125	62.011219	61.943348	0.040694	0.000000	0.200509	0.000000	0.000000	0.000000	-0.007355	-0.028334	0.066133	0.000000	0.000000	3.000000	83.000000	1.000000
14996.074149	-0.099218	0.578185	0.004160	77.759125	62.011219	61.943348	0.040694	0.000000	0.200509	0.000000	0.000000	0.000000	-0.009665	-0.000559	0.044947	0.000000	0.000000	3.000000	83.000000	1.000000
14996.077482	-0.099218	0.578185	0.004160	77.759125	62.011219	61.943348	0.040694	0.000000	0.200509	0.000000	0.000000	0.000000	-0.009665	-0.000559	0.044947	0.000000	0.000000	3.000000	83.000000	1.000000
14996.080815	-0.099218	0.578185	0.004160	77.757446	61.983509	61.914997	0.040694	0.000000	0.200509	0.000000	0.000000	0.000000	-0.009665	-0.000559	0.044947	0.000000	0.000000	3.000000	83.000000	1.000000
14996.084149	-0.099218	0.578185	0.004160	77.757446	61.983509	61.914997	0.040694	0.000000	0.200509	0.000000	0.000000	0.000000	-0.009665	-0.000559	0.044947	0.000000	0.000000	3.000000	83.000000	1.000000
14996.087482	-0.099249	0.578209	0.004303	77.757446	61.983509	61.914997	0.040694	0.000000	0.200509	0.000000	0.000000	0.000000	-0.009249	0.007154	0.043004	0.000000	0.000000	3.000000	83.000000	1.000000
14996.090815	-0.099249	0.578209	0.004303	77.753990	61.927986	61.850204	0.039083	0.000000	0.208000	0.000000	0.000000	0.000000	-0.009249	0.007154	0.043004	0.000000	0.000000	3.000000	83.000000	1.000000
14996.094149	-0.099249	0.578209	0.004303	77.753990	61.927986	61.850204	0.039083	0.000000	0.208000	0.000000	0.000000	0.000000	-0.009249	0.007154	0.043004	0.000000	0.000000	3.000000	83.000000	1.000000
14996.097482	-0.099249	0.578209	0.004303	77.753990	61.927986	61.850204	0.039083	0.000000	0.208000	0.000000	0.000000	0.000000	-0.009249	0.007154	0.043004	0.000000	0.000000	3.000000	83.000000	1.000000
14996.100815	-0.099381	0.578331	0.004488	77.746437	61.851604	61.775673	0.037541	0.000000	0.215167	0.000000	0.000000	0.000000	-0.039459	0.036659	0.055535	0.000000	1.000000	3.000000	83.000000	1.000000
14996.104149	-0.099381	0.578331	0.004488	77.746437	61.851604	61.775673	0.037541	0.000000	0.215167	0.000000	0.000000	0.000000	-0.039459	0.036659	0.055535	0.000000	1.000000	3.000000	83.000000	1.000000
