# Supplementary material for: Haptic Guidance Needs to Be Intuitive Not Just Informative to Improve Human Motor Accuracy
Source: PLoS One. 2016 Mar 16;11(3):e0150912. doi: 10.1371/journal.pone.0150912 (PMC4794196; doi:10.1371/journal.pone.0150912)
Supplement: S1 Data — (ZIP) [file pone.0150912.s001.zip › Subject6/exp1_0084.txt]

Time	PosX	PosY	PosZ	RotX	RotY	RotZ	ForceX	ForceY	ForceZ	MomentX	MomentY	MomentZ	VelocityX	VelocityY	VelocityZ	CalibratedWeight	ButtonDown	Condition	Trial	Visual
14997.547737	-0.007079	0.521050	0.244740	77.008110	37.112995	28.573772	0.000000	0.000000	0.000000	0.000000	0.000000	0.000000	0.030086	-0.053072	-0.009237	0.000000	1.000000	3.000000	84.000000	0.000000
14997.551070	-0.006615	0.520804	0.245022	76.946228	36.872154	28.312201	1.774748	0.000000	4.674427	0.000000	0.000000	0.000000	0.139162	-0.073663	0.084708	0.000000	1.000000	3.000000	84.000000	0.000000
14997.554403	-0.006615	0.520804	0.245022	76.946228	36.872154	28.312201	1.774748	0.000000	4.674427	0.000000	0.000000	0.000000	0.139162	-0.073663	0.084708	0.000000	1.000000	3.000000	84.000000	0.000000
14997.557737	-0.006615	0.520804	0.245022	76.946228	36.872154	28.312201	1.774748	0.000000	4.674427	0.000000	0.000000	0.000000	0.139162	-0.073663	0.084708	0.000000	1.000000	3.000000	84.000000	0.000000
14997.561070	-0.006084	0.520747	0.245256	76.849800	36.519661	27.912384	1.780691	0.000000	4.672166	0.000000	0.000000	0.000000	0.159410	-0.016984	0.070033	0.000000	1.000000	3.000000	84.000000	0.000000
14997.564403	-0.006084	0.520747	0.245256	76.849800	36.519661	27.912384	1.780691	0.000000	4.672166	0.000000	0.000000	0.000000	0.159410	-0.016984	0.070033	0.000000	1.000000	3.000000	84.000000	0.000000
14997.567737	-0.006084	0.520747	0.245256	76.849800	36.519661	27.912384	1.780691	0.000000	4.672166	0.000000	0.000000	0.000000	0.159410	-0.016984	0.070033	0.000000	1.000000	3.000000	84.000000	0.000000
14997.571070	-0.006084	0.520747	0.245256	76.770218	36.165791	27.510822	1.788043	0.000000	4.669357	0.000000	0.000000	0.000000	0.159410	-0.016984	0.070033	0.000000	1.000000	3.000000	84.000000	0.000000
14997.574403	-0.005488	0.520837	0.245827	76.770218	36.165791	27.510822	1.788043	0.000000	4.669357	0.000000	0.000000	0.000000	0.178739	0.026975	0.171300	0.000000	1.000000	3.000000	84.000000	0.000000
14997.577737	-0.005488	0.520837	0.245827	76.770218	36.165791	27.510822	1.788043	0.000000	4.669357	0.000000	0.000000	0.000000	0.178739	0.026975	0.171300	0.000000	1.000000	3.000000	84.000000	0.000000
14997.581070	-0.005160	0.520670	0.246545	76.756302	35.654720	26.917147	1.788043	0.000000	4.669357	0.000000	0.000000	0.000000	0.098542	-0.050325	0.215566	0.000000	1.000000	3.000000	84.000000	0.000000
14997.584403	-0.005160	0.520670	0.246545	76.756302	35.654720	26.917147	1.788043	0.000000	4.669357	0.000000	0.000000	0.000000	0.098542	-0.050325	0.215566	0.000000	1.000000	3.000000	84.000000	0.000000
14997.587737	-0.005160	0.520670	0.246545	76.756302	35.654720	26.917147	1.788043	0.000000	4.669357	0.000000	0.000000	0.000000	0.098542	-0.050325	0.215566	0.000000	1.000000	3.000000	84.000000	0.000000
14997.591070	-0.005160	0.520670	0.246545	76.810715	34.933186	26.020439	1.795147	0.000000	4.666631	0.000000	0.000000	0.000000	0.098542	-0.050325	0.215566	0.000000	1.000000	3.000000	84.000000	0.000000
14997.594403	-0.004864	0.520794	0.247284	76.810715	34.933186	26.020439	1.795147	0.000000	4.666631	0.000000	0.000000	0.000000	0.088672	0.037365	0.221523	0.000000	1.000000	3.000000	84.000000	0.000000
14997.597737	-0.004864	0.520794	0.247284	76.810715	34.933186	26.020439	1.795147	0.000000	4.666631	0.000000	0.000000	0.000000	0.088672	0.037365	0.221523	0.000000	1.000000	3.000000	84.000000	0.000000
14997.601070	-0.004901	0.520706	0.247816	76.916779	34.146042	25.063705	1.795147	0.000000	4.666631	0.000000	0.000000	0.000000	-0.011142	-0.026375	0.159553	0.000000	1.000000	3.000000	84.000000	0.000000
14997.604403	-0.004901	0.520706	0.247816	76.916779	34.146042	25.063705	1.795147	0.000000	4.666631	0.000000	0.000000	0.000000	-0.011142	-0.026375	0.159553	0.000000	1.000000	3.000000	84.000000	0.000000
14997.607737	-0.004901	0.520706	0.247816	76.916779	34.146042	25.063705	1.795147	0.000000	4.666631	0.000000	0.000000	0.000000	-0.011142	-0.026375	0.159553	0.000000	1.000000	3.000000	84.000000	0.000000
14997.611070	-0.005005	0.520654	0.248312	76.992638	33.451946	24.239685	1.791369	0.000000	4.668082	0.000000	0.000000	0.000000	-0.031177	-0.015710	0.148756	0.000000	1.000000	3.000000	84.000000	0.000000
14997.614403	-0.005005	0.520654	0.248312	76.992638	33.451946	24.239685	1.791369	0.000000	4.668082	0.000000	0.000000	0.000000	-0.031177	-0.015710	0.148756	0.000000	1.000000	3.000000	84.000000	0.000000
14997.617737	-0.005005	0.520654	0.248312	76.992638	33.451946	24.239685	1.791369	0.000000	4.668082	0.000000	0.000000	0.000000	-0.031177	-0.015710	0.148756	0.000000	1.000000	3.000000	84.000000	0.000000
14997.621070	-0.005143	0.520581	0.248793	76.999741	33.148716	23.891697	1.786546	0.000000	4.669931	0.000000	0.000000	0.000000	-0.041242	-0.021983	0.144334	0.000000	1.000000	3.000000	84.000000	0.000000
14997.624403	-0.005143	0.520581	0.248793	76.999741	33.148716	23.891697	1.786546	0.000000	4.669931	0.000000	0.000000	0.000000	-0.041242	-0.021983	0.144334	0.000000	1.000000	3.000000	84.000000	0.000000
14997.627737	-0.005143	0.520581	0.248793	76.999741	33.148716	23.891697	1.786546	0.000000	4.669931	0.000000	0.000000	0.000000	-0.041242	-0.021983	0.144334	0.000000	1.000000	3.000000	84.000000	0.000000
14997.631070	-0.005143	0.520581	0.248793	76.958450	33.167648	23.934864	1.781278	0.000000	4.671943	0.000000	0.000000	0.000000	-0.041242	-0.021983	0.144334	0.000000	1.000000	3.000000	84.000000	0.000000
14997.634403	-0.005213	0.520501	0.249211	76.958450	33.167648	23.934864	1.781278	0.000000	4.671943	0.000000	0.000000	0.000000	-0.021035	-0.023737	0.125491	0.000000	1.000000	3.000000	84.000000	0.000000
14997.637737	-0.005213	0.520501	0.249211	76.958450	33.167648	23.934864	1.781278	0.000000	4.671943	0.000000	0.000000	0.000000	-0.021035	-0.023737	0.125491	0.000000	1.000000	3.000000	84.000000	0.000000
14997.641070	-0.005213	0.520501	0.249211	76.927429	33.177135	23.966152	1.781278	0.000000	4.671943	0.000000	0.000000	0.000000	-0.021035	-0.023737	0.125491	0.000000	1.000000	3.000000	84.000000	0.000000
14997.644403	-0.005213	0.520501	0.249211	76.927429	33.177135	23.966152	1.781278	0.000000	4.671943	0.000000	0.000000	0.000000	-0.021035	-0.023737	0.125491	0.000000	1.000000	3.000000	84.000000	0.000000
14997.647737	-0.005249	0.520396	0.249552	76.927429	33.177135	23.966152	1.781278	0.000000	4.671943	0.000000	0.000000	0.000000	-0.010821	-0.031704	0.102438	0.000000	1.000000	3.000000	84.000000	0.000000
14997.651070	-0.005285	0.520326	0.249859	76.913788	33.129818	23.918344	1.777518	0.000000	4.673375	0.000000	0.000000	0.000000	-0.010752	-0.020966	0.091923	0.000000	0.000000	3.000000	84.000000	0.000000
14997.654403	-0.005285	0.520326	0.249859	76.913788	33.129818	23.918344	1.777518	0.000000	4.673375	0.000000	0.000000	0.000000	-0.010752	-0.020966	0.091923	0.000000	0.000000	3.000000	84.000000	0.000000
14997.657737	-0.005285	0.520326	0.249859	76.913788	33.129818	23.918344	1.777518	0.000000	4.673375	0.000000	0.000000	0.000000	-0.010752	-0.020966	0.091923	0.000000	0.000000	3.000000	84.000000	0.000000
14997.661070	-0.005285	0.520326	0.249859	76.913857	33.116501	23.900019	1.772313	0.000000	4.675351	0.000000	0.000000	0.000000	-0.010752	-0.020966	0.091923	0.000000	0.000000	3.000000	84.000000	0.000000
14997.664403	-0.005320	0.520312	0.250144	76.913857	33.116501	23.900019	1.772313	0.000000	4.675351	0.000000	0.000000	0.000000	-0.010714	-0.004038	0.085606	0.000000	0.000000	3.000000	84.000000	0.000000
14997.667737	-0.005320	0.520312	0.250144	76.913857	33.116501	23.900019	1.772313	0.000000	4.675351	0.000000	0.000000	0.000000	-0.010714	-0.004038	0.085606	0.000000	0.000000	3.000000	84.000000	0.000000
14997.671070	-0.005320	0.520312	0.250144	76.985840	33.143970	23.869917	1.772313	0.000000	4.675351	0.000000	0.000000	0.000000	-0.010714	-0.004038	0.085606	0.000000	0.000000	3.000000	84.000000	0.000000
14997.674403	-0.005320	0.520312	0.250144	76.985840	33.143970	23.869917	1.772313	0.000000	4.675351	0.000000	0.000000	0.000000	-0.010714	-0.004038	0.085606	0.000000	0.000000	3.000000	84.000000	0.000000
14997.677737	-0.005222	0.520338	0.250427	76.985840	33.143970	23.869917	1.772313	0.000000	4.675351	0.000000	0.000000	0.000000	0.029595	0.007565	0.084827	0.000000	0.000000	3.000000	84.000000	0.000000
14997.681070	-0.005222	0.520338	0.250427	77.174927	33.158253	23.742632	1.769961	0.000000	4.676242	0.000000	0.000000	0.000000	0.029595	0.007565	0.084827	0.000000	0.000000	3.000000	84.000000	0.000000
14997.684403	-0.005222	0.520338	0.250427	77.174927	33.158253	23.742632	1.769961	0.000000	4.676242	0.000000	0.000000	0.000000	0.029595	0.007565	0.084827	0.000000	0.000000	3.000000	84.000000	0.000000
14997.687737	-0.005222	0.520338	0.250427	77.174927	33.158253	23.742632	1.769961	0.000000	4.676242	0.000000	0.000000	0.000000	0.029595	0.007565	0.084827	0.000000	0.000000	3.000000	84.000000	0.000000
14997.691070	-0.004923	0.520695	0.250934	77.538513	33.290707	23.647430	1.769824	0.000000	4.676294	0.000000	0.000000	0.000000	0.089643	0.107100	0.152003	0.000000	0.000000	3.000000	84.000000	0.000000
14997.694403	-0.004923	0.520695	0.250934	77.538513	33.290707	23.647430	1.769824	0.000000	4.676294	0.000000	0.000000	0.000000	0.089643	0.107100	0.152003	0.000000	0.000000	3.000000	84.000000	0.000000
14997.697737	-0.004923	0.520695	0.250934	77.538513	33.290707	23.647430	1.769824	0.000000	4.676294	0.000000	0.000000	0.000000	0.089643	0.107100	0.152003	0.000000	0.000000	3.000000	84.000000	0.000000
14997.701070	-0.004991	0.520941	0.251069	78.076630	33.482502	23.535736	1.771568	0.000000	4.675633	0.000000	0.000000	0.000000	-0.020455	0.073855	0.040523	0.000000	0.000000	3.000000	84.000000	0.000000
14997.704403	-0.004991	0.520941	0.251069	78.076630	33.482502	23.535736	1.771568	0.000000	4.675633	0.000000	0.000000	0.000000	-0.020455	0.073855	0.040523	0.000000	0.000000	3.000000	84.000000	0.000000
14997.707737	-0.004991	0.520941	0.251069	78.076630	33.482502	23.535736	1.771568	0.000000	4.675633	0.000000	0.000000	0.000000	-0.020455	0.073855	0.040523	0.000000	0.000000	3.000000	84.000000	0.000000
14997.711070	-0.004991	0.520941	0.251069	78.737968	33.746277	23.451235	1.769624	0.000000	4.676370	0.000000	0.000000	0.000000	-0.020455	0.073855	0.040523	0.000000	0.000000	3.000000	84.000000	0.000000
14997.714403	-0.005126	0.521277	0.251116	78.737968	33.746277	23.451235	1.769624	0.000000	4.676370	0.000000	0.000000	0.000000	-0.040451	0.100804	0.014268	0.000000	0.000000	3.000000	84.000000	0.000000
14997.717737	-0.005126	0.521277	0.251116	78.737968	33.746277	23.451235	1.769624	0.000000	4.676370	0.000000	0.000000	0.000000	-0.040451	0.100804	0.014268	0.000000	0.000000	3.000000	84.000000	0.000000
14997.721070	-0.005361	0.521720	0.251058	79.422646	34.238522	23.612053	1.769624	0.000000	4.676370	0.000000	0.000000	0.000000	-0.070482	0.133088	-0.017333	0.000000	0.000000	3.000000	84.000000	0.000000
14997.724403	-0.005361	0.521720	0.251058	79.422646	34.238522	23.612053	1.769624	0.000000	4.676370	0.000000	0.000000	0.000000	-0.070482	0.133088	-0.017333	0.000000	0.000000	3.000000	84.000000	0.000000
14997.727737	-0.005361	0.521720	0.251058	79.422646	34.238522	23.612053	1.769624	0.000000	4.676370	0.000000	0.000000	0.000000	-0.070482	0.133088	-0.017333	0.000000	0.000000	3.000000	84.000000	0.000000
14997.731070	-0.005361	0.521720	0.251058	80.028831	35.136459	24.278202	1.763658	0.000000	4.678623	0.000000	0.000000	0.000000	-0.070482	0.133088	-0.017333	0.000000	0.000000	3.000000	84.000000	0.000000
14997.734403	-0.005696	0.522354	0.250950	80.028831	35.136459	24.278202	1.763658	0.000000	4.678623	0.000000	0.000000	0.000000	-0.100608	0.190225	-0.032388	0.000000	0.000000	3.000000	84.000000	0.000000
14997.737737	-0.005696	0.522354	0.250950	80.028831	35.136459	24.278202	1.763658	0.000000	4.678623	0.000000	0.000000	0.000000	-0.100608	0.190225	-0.032388	0.000000	0.000000	3.000000	84.000000	0.000000
14997.741070	-0.006199	0.523140	0.250795	80.563240	36.594776	25.602160	1.763658	0.000000	4.678623	0.000000	0.000000	0.000000	-0.150871	0.235733	-0.046743	0.000000	0.000000	3.000000	84.000000	0.000000
14997.744403	-0.006199	0.523140	0.250795	80.563240	36.594776	25.602160	1.763658	0.000000	4.678623	0.000000	0.000000	0.000000	-0.150871	0.235733	-0.046743	0.000000	0.000000	3.000000	84.000000	0.000000
14997.747737	-0.006199	0.523140	0.250795	80.563240	36.594776	25.602160	1.763658	0.000000	4.678623	0.000000	0.000000	0.000000	-0.150871	0.235733	-0.046743	0.000000	0.000000	3.000000	84.000000	0.000000
14997.751070	-0.006801	0.523991	0.250504	81.071632	38.850193	27.804554	1.751573	0.000000	4.683161	0.000000	0.000000	0.000000	-0.180662	0.255324	-0.087122	0.000000	0.000000	3.000000	84.000000	0.000000
14997.754403	-0.006801	0.523991	0.250504	81.071632	38.850193	27.804554	1.751573	0.000000	4.683161	0.000000	0.000000	0.000000	-0.180662	0.255324	-0.087122	0.000000	0.000000	3.000000	84.000000	0.000000
14997.757737	-0.006801	0.523991	0.250504	81.071632	38.850193	27.804554	1.751573	0.000000	4.683161	0.000000	0.000000	0.000000	-0.180662	0.255324	-0.087122	0.000000	0.000000	3.000000	84.000000	0.000000
14997.761070	-0.007704	0.524910	0.250108	81.537590	41.872196	30.851166	1.743469	0.000000	4.686183	0.000000	0.000000	0.000000	-0.270847	0.275643	-0.118968	0.000000	0.000000	3.000000	84.000000	0.000000
14997.764403	-0.007704	0.524910	0.250108	81.537590	41.872196	30.851166	1.743469	0.000000	4.686183	0.000000	0.000000	0.000000	-0.270847	0.275643	-0.118968	0.000000	0.000000	3.000000	84.000000	0.000000
14997.767737	-0.007704	0.524910	0.250108	81.537590	41.872196	30.851166	1.743469	0.000000	4.686183	0.000000	0.000000	0.000000	-0.270847	0.275643	-0.118968	0.000000	0.000000	3.000000	84.000000	0.000000
14997.771070	-0.008737	0.525905	0.249494	81.996880	45.497181	34.517315	1.731020	0.000000	4.690796	0.000000	0.000000	0.000000	-0.310019	0.298372	-0.184102	0.000000	0.000000	3.000000	84.000000	0.000000
14997.774403	-0.008737	0.525905	0.249494	81.996880	45.497181	34.517315	1.731020	0.000000	4.690796	0.000000	0.000000	0.000000	-0.310019	0.298372	-0.184102	0.000000	0.000000	3.000000	84.000000	0.000000
14997.777737	-0.008737	0.525905	0.249494	81.996880	45.497181	34.517315	1.731020	0.000000	4.690796	0.000000	0.000000	0.000000	-0.310019	0.298372	-0.184102	0.000000	0.000000	3.000000	84.000000	0.000000
14997.781070	-0.009967	0.526915	0.248651	82.457718	50.122604	39.211098	1.717646	0.000000	4.695710	0.000000	0.000000	0.000000	-0.368858	0.302951	-0.252969	0.000000	0.000000	3.000000	84.000000	0.000000
14997.784403	-0.009967	0.526915	0.248651	82.457718	50.122604	39.211098	1.717646	0.000000	4.695710	0.000000	0.000000	0.000000	-0.368858	0.302951	-0.252969	0.000000	0.000000	3.000000	84.000000	0.000000
14997.787737	-0.009967	0.526915	0.248651	82.457718	50.122604	39.211098	1.717646	0.000000	4.695710	0.000000	0.000000	0.000000	-0.368858	0.302951	-0.252969	0.000000	0.000000	3.000000	84.000000	0.000000
14997.791070	-0.011357	0.528012	0.247537	82.877701	56.196865	45.390205	1.702277	0.000000	4.701303	0.000000	0.000000	0.000000	-0.416893	0.329301	-0.334067	0.000000	0.000000	3.000000	84.000000	0.000000
14997.794403	-0.011357	0.528012	0.247537	82.877701	56.196865	45.390205	1.702277	0.000000	4.701303	0.000000	0.000000	0.000000	-0.416893	0.329301	-0.334067	0.000000	0.000000	3.000000	84.000000	0.000000
14997.797737	-0.011357	0.528012	0.247537	82.877701	56.196865	45.390205	1.702277	0.000000	4.701303	0.000000	0.000000	0.000000	-0.416893	0.329301	-0.334067	0.000000	0.000000	3.000000	84.000000	0.000000
14997.801070	-0.012903	0.529210	0.246101	83.165710	63.585033	52.943661	1.685682	0.000000	4.707279	0.000000	0.000000	0.000000	-0.463931	0.359360	-0.430790	0.000000	0.000000	3.000000	84.000000	0.000000
14997.804403	-0.012903	0.529210	0.246101	83.165710	63.585033	52.943661	1.685682	0.000000	4.707279	0.000000	0.000000	0.000000	-0.463931	0.359360	-0.430790	0.000000	0.000000	3.000000	84.000000	0.000000
14997.807737	-0.012903	0.529210	0.246101	83.165710	63.585033	52.943661	1.685682	0.000000	4.707279	0.000000	0.000000	0.000000	-0.463931	0.359360	-0.430790	0.000000	0.000000	3.000000	84.000000	0.000000
14997.811070	-0.014536	0.530485	0.244326	83.275063	71.692329	61.263847	1.668148	0.000000	4.713521	0.000000	0.000000	0.000000	-0.489939	0.382340	-0.532444	0.000000	0.000000	3.000000	84.000000	0.000000
14997.814403	-0.014536	0.530485	0.244326	83.275063	71.692329	61.263847	1.668148	0.000000	4.713521	0.000000	0.000000	0.000000	-0.489939	0.382340	-0.532444	0.000000	0.000000	3.000000	84.000000	0.000000
14997.817737	-0.014536	0.530485	0.244326	83.275063	71.692329	61.263847	1.668148	0.000000	4.713521	0.000000	0.000000	0.000000	-0.489939	0.382340	-0.532444	0.000000	0.000000	3.000000	84.000000	0.000000
14997.821070	-0.016218	0.531847	0.242160	83.194328	79.806267	69.627861	1.650884	0.000000	4.719595	0.000000	0.000000	0.000000	-0.504674	0.408600	-0.649996	0.000000	0.000000	3.000000	84.000000	0.000000
14997.824403	-0.016218	0.531847	0.242160	83.194328	79.806267	69.627861	1.650884	0.000000	4.719595	0.000000	0.000000	0.000000	-0.504674	0.408600	-0.649996	0.000000	0.000000	3.000000	84.000000	0.000000
14997.827737	-0.016218	0.531847	0.242160	83.194328	79.806267	69.627861	1.650884	0.000000	4.719595	0.000000	0.000000	0.000000	-0.504674	0.408600	-0.649996	0.000000	0.000000	3.000000	84.000000	0.000000
14997.831070	-0.018047	0.533299	0.239657	82.944199	87.272255	77.377747	1.634804	0.000000	4.725190	0.000000	0.000000	0.000000	-0.548588	0.435674	-0.750795	0.000000	0.000000	3.000000	84.000000	0.000000
14997.834403	-0.018047	0.533299	0.239657	82.944199	87.272255	77.377747	1.634804	0.000000	4.725190	0.000000	0.000000	0.000000	-0.548588	0.435674	-0.750795	0.000000	0.000000	3.000000	84.000000	0.000000
14997.837737	-0.018047	0.533299	0.239657	82.944199	87.272255	77.377747	1.634804	0.000000	4.725190	0.000000	0.000000	0.000000	-0.548588	0.435674	-0.750795	0.000000	0.000000	3.000000	84.000000	0.000000
14997.841070	-0.019919	0.534934	0.236821	82.586380	93.724388	84.121971	1.617819	0.000000	4.731032	0.000000	0.000000	0.000000	-0.561521	0.490496	-0.850904	0.000000	0.000000	3.000000	84.000000	0.000000
14997.844403	-0.019919	0.534934	0.236821	82.586380	93.724388	84.121971	1.617819	0.000000	4.731032	0.000000	0.000000	0.000000	-0.561521	0.490496	-0.850904	0.000000	0.000000	3.000000	84.000000	0.000000
14997.847737	-0.019919	0.534934	0.236821	82.586380	93.724388	84.121971	1.617819	0.000000	4.731032	0.000000	0.000000	0.000000	-0.561521	0.490496	-0.850904	0.000000	0.000000	3.000000	84.000000	0.000000
14997.851070	-0.021831	0.536636	0.233690	82.182945	99.198936	89.871811	1.601661	0.000000	4.736526	0.000000	0.000000	0.000000	-0.573758	0.510710	-0.939286	0.000000	0.000000	3.000000	84.000000	0.000000
14997.854403	-0.021831	0.536636	0.233690	82.182945	99.198936	89.871811	1.601661	0.000000	4.736526	0.000000	0.000000	0.000000	-0.573758	0.510710	-0.939286	0.000000	0.000000	3.000000	84.000000	0.000000
14997.857737	-0.021831	0.536636	0.233690	82.182945	99.198936	89.871811	1.601661	0.000000	4.736526	0.000000	0.000000	0.000000	-0.573758	0.510710	-0.939286	0.000000	0.000000	3.000000	84.000000	0.000000
14997.861070	-0.023685	0.538464	0.230304	81.799431	103.699402	94.613266	1.586106	0.000000	4.741757	0.000000	0.000000	0.000000	-0.555986	0.548254	-1.015643	0.000000	0.000000	3.000000	84.000000	0.000000
14997.864403	-0.023685	0.538464	0.230304	81.799431	103.699402	94.613266	1.586106	0.000000	4.741757	0.000000	0.000000	0.000000	-0.555986	0.548254	-1.015643	0.000000	0.000000	3.000000	84.000000	0.000000
14997.867737	-0.023685	0.538464	0.230304	81.799431	103.699402	94.613266	1.586106	0.000000	4.741757	0.000000	0.000000	0.000000	-0.555986	0.548254	-1.015643	0.000000	0.000000	3.000000	84.000000	0.000000
14997.871070	-0.025511	0.540361	0.226714	81.526871	106.823418	97.931885	1.572739	0.000000	4.746209	0.000000	0.000000	0.000000	-0.548022	0.569230	-1.076960	0.000000	0.000000	3.000000	84.000000	0.000000
14997.874403	-0.025511	0.540361	0.226714	81.526871	106.823418	97.931885	1.572739	0.000000	4.746209	0.000000	0.000000	0.000000	-0.548022	0.569230	-1.076960	0.000000	0.000000	3.000000	84.000000	0.000000
14997.877737	-0.025511	0.540361	0.226714	81.526871	106.823418	97.931885	1.572739	0.000000	4.746209	0.000000	0.000000	0.000000	-0.548022	0.569230	-1.076960	0.000000	0.000000	3.000000	84.000000	0.000000
14997.881070	-0.027345	0.542391	0.222990	81.469612	107.542763	98.828766	1.560705	0.000000	4.750179	0.000000	0.000000	0.000000	-0.550088	0.608820	-1.117231	0.000000	0.000000	3.000000	84.000000	0.000000
14997.884403	-0.027345	0.542391	0.222990	81.469612	107.542763	98.828766	1.560705	0.000000	4.750179	0.000000	0.000000	0.000000	-0.550088	0.608820	-1.117231	0.000000	0.000000	3.000000	84.000000	0.000000
14997.887737	-0.027345	0.542391	0.222990	81.469612	107.542763	98.828766	1.560705	0.000000	4.750179	0.000000	0.000000	0.000000	-0.550088	0.608820	-1.117231	0.000000	0.000000	3.000000	84.000000	0.000000
14997.891070	-0.029119	0.544470	0.219109	81.504280	107.028107	98.497322	1.548961	0.000000	4.754022	0.000000	0.000000	0.000000	-0.532057	0.623780	-1.164539	0.000000	0.000000	3.000000	84.000000	0.000000
14997.894403	-0.029119	0.544470	0.219109	81.504280	107.028107	98.497322	1.548961	0.000000	4.754022	0.000000	0.000000	0.000000	-0.532057	0.623780	-1.164539	0.000000	0.000000	3.000000	84.000000	0.000000
14997.897737	-0.029119	0.544470	0.219109	81.504280	107.028107	98.497322	1.548961	0.000000	4.754022	0.000000	0.000000	0.000000	-0.532057	0.623780	-1.164539	0.000000	0.000000	3.000000	84.000000	0.000000
14997.901070	-0.030863	0.546559	0.215070	81.560196	106.196312	97.853416	1.538972	0.000000	4.757265	0.000000	0.000000	0.000000	-0.523398	0.626665	-1.211490	0.000000	0.000000	3.000000	84.000000	0.000000
14997.904403	-0.030863	0.546559	0.215070	81.560196	106.196312	97.853416	1.538972	0.000000	4.757265	0.000000	0.000000	0.000000	-0.523398	0.626665	-1.211490	0.000000	0.000000	3.000000	84.000000	0.000000
14997.907737	-0.030863	0.546559	0.215070	81.560196	106.196312	97.853416	1.538972	0.000000	4.757265	0.000000	0.000000	0.000000	-0.523398	0.626665	-1.211490	0.000000	0.000000	3.000000	84.000000	0.000000
14997.911070	-0.032610	0.548732	0.210895	81.613327	105.377060	97.224052	1.530188	0.000000	4.760097	0.000000	0.000000	0.000000	-0.524167	0.651977	-1.252550	0.000000	0.000000	3.000000	84.000000	0.000000
14997.914403	-0.032610	0.548732	0.210895	81.613327	105.377060	97.224052	1.530188	0.000000	4.760097	0.000000	0.000000	0.000000	-0.524167	0.651977	-1.252550	0.000000	0.000000	3.000000	84.000000	0.000000
14997.917737	-0.032610	0.548732	0.210895	81.613327	105.377060	97.224052	1.530188	0.000000	4.760097	0.000000	0.000000	0.000000	-0.524167	0.651977	-1.252550	0.000000	0.000000	3.000000	84.000000	0.000000
14997.921070	-0.034295	0.550893	0.206580	81.657272	104.731056	96.762909	1.521895	0.000000	4.762755	0.000000	0.000000	0.000000	-0.505409	0.648216	-1.294586	0.000000	0.000000	3.000000	84.000000	0.000000
14997.924403	-0.034295	0.550893	0.206580	81.657272	104.731056	96.762909	1.521895	0.000000	4.762755	0.000000	0.000000	0.000000	-0.505409	0.648216	-1.294586	0.000000	0.000000	3.000000	84.000000	0.000000
14997.927737	-0.034295	0.550893	0.206580	81.657272	104.731056	96.762909	1.521895	0.000000	4.762755	0.000000	0.000000	0.000000	-0.505409	0.648216	-1.294586	0.000000	0.000000	3.000000	84.000000	0.000000
14997.931070	-0.035920	0.553084	0.202185	81.683907	104.324020	96.536232	1.515494	0.000000	4.764796	0.000000	0.000000	0.000000	-0.487467	0.657456	-1.318378	0.000000	0.000000	3.000000	84.000000	0.000000
14997.934403	-0.035920	0.553084	0.202185	81.683907	104.324020	96.536232	1.515494	0.000000	4.764796	0.000000	0.000000	0.000000	-0.487467	0.657456	-1.318378	0.000000	0.000000	3.000000	84.000000	0.000000
14997.937737	-0.035920	0.553084	0.202185	81.683907	104.324020	96.536232	1.515494	0.000000	4.764796	0.000000	0.000000	0.000000	-0.487467	0.657456	-1.318378	0.000000	0.000000	3.000000	84.000000	0.000000
14997.941070	-0.037517	0.555233	0.197720	81.695366	104.242943	96.630028	1.510630	0.000000	4.766340	0.000000	0.000000	0.000000	-0.479011	0.644506	-1.339655	0.000000	0.000000	3.000000	84.000000	0.000000
14997.944403	-0.037517	0.555233	0.197720	81.695366	104.242943	96.630028	1.510630	0.000000	4.766340	0.000000	0.000000	0.000000	-0.479011	0.644506	-1.339655	0.000000	0.000000	3.000000	84.000000	0.000000
14997.947737	-0.037517	0.555233	0.197720	81.695366	104.242943	96.630028	1.510630	0.000000	4.766340	0.000000	0.000000	0.000000	-0.479011	0.644506	-1.339655	0.000000	0.000000	3.000000	84.000000	0.000000
14997.951070	-0.039116	0.557429	0.193185	81.707863	104.377533	96.930374	1.506655	0.000000	4.767598	0.000000	0.000000	0.000000	-0.479702	0.658802	-1.360486	0.000000	0.000000	3.000000	84.000000	0.000000
14997.954403	-0.039116	0.557429	0.193185	81.707863	104.377533	96.930374	1.506655	0.000000	4.767598	0.000000	0.000000	0.000000	-0.479702	0.658802	-1.360486	0.000000	0.000000	3.000000	84.000000	0.000000
14997.957737	-0.039116	0.557429	0.193185	81.707863	104.377533	96.930374	1.506655	0.000000	4.767598	0.000000	0.000000	0.000000	-0.479702	0.658802	-1.360486	0.000000	0.000000	3.000000	84.000000	0.000000
14997.961070	-0.040685	0.559634	0.188587	81.733360	104.810143	97.506592	1.502931	0.000000	4.768773	0.000000	0.000000	0.000000	-0.470930	0.661741	-1.379318	0.000000	0.000000	3.000000	84.000000	0.000000
14997.964403	-0.040685	0.559634	0.188587	81.733360	104.810143	97.506592	1.502931	0.000000	4.768773	0.000000	0.000000	0.000000	-0.470930	0.661741	-1.379318	0.000000	0.000000	3.000000	84.000000	0.000000
14997.967737	-0.040685	0.559634	0.188587	81.733360	104.810143	97.506592	1.502931	0.000000	4.768773	0.000000	0.000000	0.000000	-0.470930	0.661741	-1.379318	0.000000	0.000000	3.000000	84.000000	0.000000
14997.971070	-0.042291	0.561915	0.184000	81.784126	105.550919	98.361465	1.500153	0.000000	4.769648	0.000000	0.000000	0.000000	-0.481795	0.684214	-1.376089	0.000000	0.000000	3.000000	84.000000	0.000000
14997.974403	-0.042291	0.561915	0.184000	81.784126	105.550919	98.361465	1.500153	0.000000	4.769648	0.000000	0.000000	0.000000	-0.481795	0.684214	-1.376089	0.000000	0.000000	3.000000	84.000000	0.000000
14997.977737	-0.042291	0.561915	0.184000	81.784126	105.550919	98.361465	1.500153	0.000000	4.769648	0.000000	0.000000	0.000000	-0.481795	0.684214	-1.376089	0.000000	0.000000	3.000000	84.000000	0.000000
14997.981070	-0.043932	0.564249	0.179410	81.860016	106.315742	99.231461	1.496300	0.000000	4.770858	0.000000	0.000000	0.000000	-0.492026	0.700159	-1.377127	0.000000	0.000000	3.000000	84.000000	0.000000
14997.984403	-0.043932	0.564249	0.179410	81.860016	106.315742	99.231461	1.496300	0.000000	4.770858	0.000000	0.000000	0.000000	-0.492026	0.700159	-1.377127	0.000000	0.000000	3.000000	84.000000	0.000000
14997.987737	-0.043932	0.564249	0.179410	81.860016	106.315742	99.231461	1.496300	0.000000	4.770858	0.000000	0.000000	0.000000	-0.492026	0.700159	-1.377127	0.000000	0.000000	3.000000	84.000000	0.000000
14997.991070	-0.045606	0.566710	0.174839	81.949310	107.001549	100.017258	1.491446	0.000000	4.772377	0.000000	0.000000	0.000000	-0.502382	0.738277	-1.371268	0.000000	0.000000	3.000000	84.000000	0.000000
14997.994403	-0.045606	0.566710	0.174839	81.949310	107.001549	100.017258	1.491446	0.000000	4.772377	0.000000	0.000000	0.000000	-0.502382	0.738277	-1.371268	0.000000	0.000000	3.000000	84.000000	0.000000
14997.997737	-0.045606	0.566710	0.174839	81.949310	107.001549	100.017258	1.491446	0.000000	4.772377	0.000000	0.000000	0.000000	-0.502382	0.738277	-1.371268	0.000000	0.000000	3.000000	84.000000	0.000000
14998.001070	-0.047320	0.569274	0.170363	82.016426	107.428886	100.567596	1.485322	0.000000	4.774287	0.000000	0.000000	0.000000	-0.514146	0.769252	-1.342618	0.000000	0.000000	3.000000	84.000000	0.000000
14998.004403	-0.047320	0.569274	0.170363	82.016426	107.428886	100.567596	1.485322	0.000000	4.774287	0.000000	0.000000	0.000000	-0.514146	0.769252	-1.342618	0.000000	0.000000	3.000000	84.000000	0.000000
14998.007737	-0.047320	0.569274	0.170363	82.016426	107.428886	100.567596	1.485322	0.000000	4.774287	0.000000	0.000000	0.000000	-0.514146	0.769252	-1.342618	0.000000	0.000000	3.000000	84.000000	0.000000
14998.011070	-0.048956	0.571962	0.166008	82.042633	107.491882	100.789383	1.477101	0.000000	4.776837	0.000000	0.000000	0.000000	-0.490704	0.806318	-1.306561	0.000000	0.000000	3.000000	84.000000	0.000000
14998.014403	-0.048956	0.571962	0.166008	82.042633	107.491882	100.789383	1.477101	0.000000	4.776837	0.000000	0.000000	0.000000	-0.490704	0.806318	-1.306561	0.000000	0.000000	3.000000	84.000000	0.000000
14998.017737	-0.048956	0.571962	0.166008	82.042633	107.491882	100.789383	1.477101	0.000000	4.776837	0.000000	0.000000	0.000000	-0.490704	0.806318	-1.306561	0.000000	0.000000	3.000000	84.000000	0.000000
14998.021070	-0.050515	0.574719	0.161767	82.051544	107.343971	100.808693	1.469507	0.000000	4.779179	0.000000	0.000000	0.000000	-0.467797	0.827208	-1.272449	0.000000	0.000000	3.000000	84.000000	0.000000
14998.024403	-0.050515	0.574719	0.161767	82.051544	107.343971	100.808693	1.469507	0.000000	4.779179	0.000000	0.000000	0.000000	-0.467797	0.827208	-1.272449	0.000000	0.000000	3.000000	84.000000	0.000000
14998.027737	-0.050515	0.574719	0.161767	82.051544	107.343971	100.808693	1.469507	0.000000	4.779179	0.000000	0.000000	0.000000	-0.467797	0.827208	-1.272449	0.000000	0.000000	3.000000	84.000000	0.000000
14998.031070	-0.052031	0.577568	0.157653	82.090034	107.087494	100.700981	1.462616	0.000000	4.781292	0.000000	0.000000	0.000000	-0.454716	0.854476	-1.234200	0.000000	0.000000	3.000000	84.000000	0.000000
14998.034403	-0.052031	0.577568	0.157653	82.090034	107.087494	100.700981	1.462616	0.000000	4.781292	0.000000	0.000000	0.000000	-0.454716	0.854476	-1.234200	0.000000	0.000000	3.000000	84.000000	0.000000
14998.037737	-0.052031	0.577568	0.157653	82.090034	107.087494	100.700981	1.462616	0.000000	4.781292	0.000000	0.000000	0.000000	-0.454716	0.854476	-1.234200	0.000000	0.000000	3.000000	84.000000	0.000000
14998.041070	-0.053588	0.580414	0.153623	82.175713	106.846123	100.582832	1.455477	0.000000	4.783470	0.000000	0.000000	0.000000	-0.467316	0.853799	-1.208829	0.000000	0.000000	3.000000	84.000000	0.000000
14998.044403	-0.053588	0.580414	0.153623	82.175713	106.846123	100.582832	1.455477	0.000000	4.783470	0.000000	0.000000	0.000000	-0.467316	0.853799	-1.208829	0.000000	0.000000	3.000000	84.000000	0.000000
14998.047737	-0.053588	0.580414	0.153623	82.175713	106.846123	100.582832	1.455477	0.000000	4.783470	0.000000	0.000000	0.000000	-0.467316	0.853799	-1.208829	0.000000	0.000000	3.000000	84.000000	0.000000
14998.051070	-0.055185	0.583305	0.149651	82.323380	106.779388	100.597633	1.446016	0.000000	4.786338	0.000000	0.000000	0.000000	-0.479102	0.867533	-1.191566	0.000000	0.000000	3.000000	84.000000	0.000000
14998.054403	-0.055185	0.583305	0.149651	82.323380	106.779388	100.597633	1.446016	0.000000	4.786338	0.000000	0.000000	0.000000	-0.479102	0.867533	-1.191566	0.000000	0.000000	3.000000	84.000000	0.000000
14998.057737	-0.055185	0.583305	0.149651	82.323380	106.779388	100.597633	1.446016	0.000000	4.786338	0.000000	0.000000	0.000000	-0.479102	0.867533	-1.191566	0.000000	0.000000	3.000000	84.000000	0.000000
14998.061070	-0.056846	0.586149	0.145698	82.524803	106.805054	100.678879	1.434366	0.000000	4.789843	0.000000	0.000000	0.000000	-0.498315	0.853198	-1.185918	0.000000	0.000000	3.000000	84.000000	0.000000
14998.064403	-0.056846	0.586149	0.145698	82.524803	106.805054	100.678879	1.434366	0.000000	4.789843	0.000000	0.000000	0.000000	-0.498315	0.853198	-1.185918	0.000000	0.000000	3.000000	84.000000	0.000000
14998.067737	-0.056846	0.586149	0.145698	82.524803	106.805054	100.678879	1.434366	0.000000	4.789843	0.000000	0.000000	0.000000	-0.498315	0.853198	-1.185918	0.000000	0.000000	3.000000	84.000000	0.000000
14998.071070	-0.058569	0.589012	0.141750	82.719910	106.750839	100.694748	1.419948	0.000000	4.794137	0.000000	0.000000	0.000000	-0.516725	0.858916	-1.184401	0.000000	0.000000	3.000000	84.000000	0.000000
14998.074403	-0.058569	0.589012	0.141750	82.719910	106.750839	100.694748	1.419948	0.000000	4.794137	0.000000	0.000000	0.000000	-0.516725	0.858916	-1.184401	0.000000	0.000000	3.000000	84.000000	0.000000
14998.077737	-0.058569	0.589012	0.141750	82.719910	106.750839	100.694748	1.419948	0.000000	4.794137	0.000000	0.000000	0.000000	-0.516725	0.858916	-1.184401	0.000000	0.000000	3.000000	84.000000	0.000000
14998.081070	-0.060347	0.591833	0.137764	82.851067	106.463577	100.529945	1.402724	0.000000	4.799205	0.000000	0.000000	0.000000	-0.533379	0.846260	-1.195899	0.000000	0.000000	3.000000	84.000000	0.000000
14998.084403	-0.060347	0.591833	0.137764	82.851067	106.463577	100.529945	1.402724	0.000000	4.799205	0.000000	0.000000	0.000000	-0.533379	0.846260	-1.195899	0.000000	0.000000	3.000000	84.000000	0.000000
14998.087737	-0.060347	0.591833	0.137764	82.851067	106.463577	100.529945	1.402724	0.000000	4.799205	0.000000	0.000000	0.000000	-0.533379	0.846260	-1.195899	0.000000	0.000000	3.000000	84.000000	0.000000
14998.091070	-0.062121	0.594591	0.133731	82.906158	105.832169	100.083145	1.383021	0.000000	4.804920	0.000000	0.000000	0.000000	-0.532169	0.827367	-1.209961	0.000000	0.000000	3.000000	84.000000	0.000000
14998.094403	-0.062121	0.594591	0.133731	82.906158	105.832169	100.083145	1.383021	0.000000	4.804920	0.000000	0.000000	0.000000	-0.532169	0.827367	-1.209961	0.000000	0.000000	3.000000	84.000000	0.000000
14998.097737	-0.062121	0.594591	0.133731	82.906158	105.832169	100.083145	1.383021	0.000000	4.804920	0.000000	0.000000	0.000000	-0.532169	0.827367	-1.209961	0.000000	0.000000	3.000000	84.000000	0.000000
14998.101070	-0.063980	0.597283	0.129700	82.928673	105.109070	99.574837	1.362644	0.000000	4.810738	0.000000	0.000000	0.000000	-0.557639	0.807435	-1.209204	0.000000	0.000000	3.000000	84.000000	0.000000
14998.104403	-0.063980	0.597283	0.129700	82.928673	105.109070	99.574837	1.362644	0.000000	4.810738	0.000000	0.000000	0.000000	-0.557639	0.807435	-1.209204	0.000000	0.000000	3.000000	84.000000	0.000000
14998.107737	-0.063980	0.597283	0.129700	82.928673	105.109070	99.574837	1.362644	0.000000	4.810738	0.000000	0.000000	0.000000	-0.557639	0.807435	-1.209204	0.000000	0.000000	3.000000	84.000000	0.000000
14998.111070	-0.065776	0.599912	0.125630	82.950348	104.427589	99.109619	1.337967	0.000000	4.817659	0.000000	0.000000	0.000000	-0.539049	0.788691	-1.221158	0.000000	0.000000	3.000000	84.000000	0.000000
14998.114403	-0.065776	0.599912	0.125630	82.950348	104.427589	99.109619	1.337967	0.000000	4.817659	0.000000	0.000000	0.000000	-0.539049	0.788691	-1.221158	0.000000	0.000000	3.000000	84.000000	0.000000
14998.117737	-0.065776	0.599912	0.125630	82.950348	104.427589	99.109619	1.337967	0.000000	4.817659	0.000000	0.000000	0.000000	-0.539049	0.788691	-1.221158	0.000000	0.000000	3.000000	84.000000	0.000000
14998.121070	-0.067488	0.602403	0.121561	82.960426	103.960045	98.849678	1.314195	0.000000	4.824199	0.000000	0.000000	0.000000	-0.513603	0.747305	-1.220491	0.000000	0.000000	3.000000	84.000000	0.000000
14998.124403	-0.067488	0.602403	0.121561	82.960426	103.960045	98.849678	1.314195	0.000000	4.824199	0.000000	0.000000	0.000000	-0.513603	0.747305	-1.220491	0.000000	0.000000	3.000000	84.000000	0.000000
14998.127737	-0.067488	0.602403	0.121561	82.960426	103.960045	98.849678	1.314195	0.000000	4.824199	0.000000	0.000000	0.000000	-0.513603	0.747305	-1.220491	0.000000	0.000000	3.000000	84.000000	0.000000
14998.131070	-0.069116	0.604789	0.117489	82.965530	103.589951	98.681404	1.291849	0.000000	4.830231	0.000000	0.000000	0.000000	-0.488274	0.715948	-1.221541	0.000000	0.000000	3.000000	84.000000	0.000000
14998.134403	-0.069116	0.604789	0.117489	82.965530	103.589951	98.681404	1.291849	0.000000	4.830231	0.000000	0.000000	0.000000	-0.488274	0.715948	-1.221541	0.000000	0.000000	3.000000	84.000000	0.000000
14998.137737	-0.069116	0.604789	0.117489	82.965530	103.589951	98.681404	1.291849	0.000000	4.830231	0.000000	0.000000	0.000000	-0.488274	0.715948	-1.221541	0.000000	0.000000	3.000000	84.000000	0.000000
14998.141070	-0.070687	0.607072	0.113413	82.972839	103.196854	98.481071	1.271150	0.000000	4.835719	0.000000	0.000000	0.000000	-0.471439	0.684864	-1.223060	0.000000	0.000000	3.000000	84.000000	0.000000
14998.144403	-0.070687	0.607072	0.113413	82.972839	103.196854	98.481071	1.271150	0.000000	4.835719	0.000000	0.000000	0.000000	-0.471439	0.684864	-1.223060	0.000000	0.000000	3.000000	84.000000	0.000000
14998.147737	-0.070687	0.607072	0.113413	82.972839	103.196854	98.481071	1.271150	0.000000	4.835719	0.000000	0.000000	0.000000	-0.471439	0.684864	-1.223060	0.000000	0.000000	3.000000	84.000000	0.000000
14998.151070	-0.072176	0.609201	0.109330	82.986496	102.739731	98.221947	1.251185	0.000000	4.840923	0.000000	0.000000	0.000000	-0.446515	0.638642	-1.224868	0.000000	0.000000	3.000000	84.000000	0.000000
14998.154403	-0.072176	0.609201	0.109330	82.986496	102.739731	98.221947	1.251185	0.000000	4.840923	0.000000	0.000000	0.000000	-0.446515	0.638642	-1.224868	0.000000	0.000000	3.000000	84.000000	0.000000
14998.157737	-0.072176	0.609201	0.109330	82.986496	102.739731	98.221947	1.251185	0.000000	4.840923	0.000000	0.000000	0.000000	-0.446515	0.638642	-1.224868	0.000000	0.000000	3.000000	84.000000	0.000000
14998.161070	-0.073693	0.611218	0.105257	82.998566	102.360023	98.023544	1.233183	0.000000	4.845540	0.000000	0.000000	0.000000	-0.455116	0.605208	-1.221779	0.000000	0.000000	3.000000	84.000000	0.000000
14998.164403	-0.073693	0.611218	0.105257	82.998566	102.360023	98.023544	1.233183	0.000000	4.845540	0.000000	0.000000	0.000000	-0.455116	0.605208	-1.221779	0.000000	0.000000	3.000000	84.000000	0.000000
14998.167737	-0.073693	0.611218	0.105257	82.998566	102.360023	98.023544	1.233183	0.000000	4.845540	0.000000	0.000000	0.000000	-0.455116	0.605208	-1.221779	0.000000	0.000000	3.000000	84.000000	0.000000
14998.171070	-0.075207	0.613085	0.101171	83.004593	102.063873	97.932091	1.212371	0.000000	4.850790	0.000000	0.000000	0.000000	-0.454389	0.559968	-1.225797	0.000000	0.000000	3.000000	84.000000	0.000000
14998.174403	-0.075207	0.613085	0.101171	83.004593	102.063873	97.932091	1.212371	0.000000	4.850790	0.000000	0.000000	0.000000	-0.454389	0.559968	-1.225797	0.000000	0.000000	3.000000	84.000000	0.000000
14998.177737	-0.075207	0.613085	0.101171	83.004593	102.063873	97.932091	1.212371	0.000000	4.850790	0.000000	0.000000	0.000000	-0.454389	0.559968	-1.225797	0.000000	0.000000	3.000000	84.000000	0.000000
14998.181070	-0.076672	0.614813	0.097117	83.006721	101.811852	97.883698	1.190066	0.000000	4.856310	0.000000	0.000000	0.000000	-0.439264	0.518402	-1.216240	0.000000	0.000000	3.000000	84.000000	0.000000
14998.184403	-0.076672	0.614813	0.097117	83.006721	101.811852	97.883698	1.190066	0.000000	4.856310	0.000000	0.000000	0.000000	-0.439264	0.518402	-1.216240	0.000000	0.000000	3.000000	84.000000	0.000000
14998.187737	-0.076672	0.614813	0.097117	83.006721	101.811852	97.883698	1.190066	0.000000	4.856310	0.000000	0.000000	0.000000	-0.439264	0.518402	-1.216240	0.000000	0.000000	3.000000	84.000000	0.000000
14998.191070	-0.078062	0.616425	0.093114	83.005630	101.634583	97.899895	1.166417	0.000000	4.855848	0.000000	0.000000	0.000000	-0.417231	0.483713	-1.200807	0.000000	0.000000	3.000000	84.000000	0.000000
14998.194403	-0.078062	0.616425	0.093114	83.005630	101.634583	97.899895	1.166417	0.000000	4.855848	0.000000	0.000000	0.000000	-0.417231	0.483713	-1.200807	0.000000	0.000000	3.000000	84.000000	0.000000
14998.197737	-0.078062	0.616425	0.093114	83.005630	101.634583	97.899895	1.166417	0.000000	4.855848	0.000000	0.000000	0.000000	-0.417231	0.483713	-1.200807	0.000000	0.000000	3.000000	84.000000	0.000000
14998.201070	-0.079380	0.617954	0.089156	83.003525	101.489548	97.948326	1.096879	0.000000	4.655714	0.000000	0.000000	0.000000	-0.395369	0.458755	-1.187439	0.000000	0.000000	3.000000	84.000000	0.000000
14998.204403	-0.079380	0.617954	0.089156	83.003525	101.489548	97.948326	1.096879	0.000000	4.655714	0.000000	0.000000	0.000000	-0.395369	0.458755	-1.187439	0.000000	0.000000	3.000000	84.000000	0.000000
14998.207737	-0.079380	0.617954	0.089156	83.003525	101.489548	97.948326	1.096879	0.000000	4.655714	0.000000	0.000000	0.000000	-0.395369	0.458755	-1.187439	0.000000	0.000000	3.000000	84.000000	0.000000
14998.211070	-0.080570	0.619391	0.085215	83.000389	101.379333	98.012901	1.030984	0.000000	4.457807	0.000000	0.000000	0.000000	-0.356914	0.431002	-1.182420	0.000000	0.000000	3.000000	84.000000	0.000000
14998.214403	-0.080570	0.619391	0.085215	83.000389	101.379333	98.012901	1.030984	0.000000	4.457807	0.000000	0.000000	0.000000	-0.356914	0.431002	-1.182420	0.000000	0.000000	3.000000	84.000000	0.000000
14998.217737	-0.080570	0.619391	0.085215	83.000389	101.379333	98.012901	1.030984	0.000000	4.457807	0.000000	0.000000	0.000000	-0.356914	0.431002	-1.182420	0.000000	0.000000	3.000000	84.000000	0.000000
14998.221070	-0.081566	0.620738	0.081363	82.993973	101.357178	98.157745	0.971498	0.000000	4.260737	0.000000	0.000000	0.000000	-0.298898	0.404157	-1.155463	0.000000	0.000000	3.000000	84.000000	0.000000
14998.224403	-0.081566	0.620738	0.081363	82.993973	101.357178	98.157745	0.971498	0.000000	4.260737	0.000000	0.000000	0.000000	-0.298898	0.404157	-1.155463	0.000000	0.000000	3.000000	84.000000	0.000000
14998.227737	-0.081566	0.620738	0.081363	82.993973	101.357178	98.157745	0.971498	0.000000	4.260737	0.000000	0.000000	0.000000	-0.298898	0.404157	-1.155463	0.000000	0.000000	3.000000	84.000000	0.000000
14998.231070	-0.082470	0.621987	0.077551	82.994705	101.372238	98.315796	0.921682	0.000000	4.068160	0.000000	0.000000	0.000000	-0.271000	0.374581	-1.143680	0.000000	0.000000	3.000000	84.000000	0.000000
14998.234403	-0.082470	0.621987	0.077551	82.994705	101.372238	98.315796	0.921682	0.000000	4.068160	0.000000	0.000000	0.000000	-0.271000	0.374581	-1.143680	0.000000	0.000000	3.000000	84.000000	0.000000
14998.237737	-0.082470	0.621987	0.077551	82.994705	101.372238	98.315796	0.921682	0.000000	4.068160	0.000000	0.000000	0.000000	-0.271000	0.374581	-1.143680	0.000000	0.000000	3.000000	84.000000	0.000000
14998.241070	-0.083284	0.623159	0.073793	83.019051	101.517296	98.580917	0.876515	0.000000	3.877546	0.000000	0.000000	0.000000	-0.244364	0.351655	-1.127277	0.000000	0.000000	3.000000	84.000000	0.000000
14998.244403	-0.083284	0.623159	0.073793	83.019051	101.517296	98.580917	0.876515	0.000000	3.877546	0.000000	0.000000	0.000000	-0.244364	0.351655	-1.127277	0.000000	0.000000	3.000000	84.000000	0.000000
14998.247737	-0.083284	0.623159	0.073793	83.019051	101.517296	98.580917	0.876515	0.000000	3.877546	0.000000	0.000000	0.000000	-0.244364	0.351655	-1.127277	0.000000	0.000000	3.000000	84.000000	0.000000
14998.251070	-0.084043	0.624268	0.070125	83.077995	101.788200	98.928741	0.835788	0.000000	3.689667	0.000000	0.000000	0.000000	-0.227645	0.332739	-1.100531	0.000000	0.000000	3.000000	84.000000	0.000000
14998.254403	-0.084043	0.624268	0.070125	83.077995	101.788200	98.928741	0.835788	0.000000	3.689667	0.000000	0.000000	0.000000	-0.227645	0.332739	-1.100531	0.000000	0.000000	3.000000	84.000000	0.000000
14998.257737	-0.084043	0.624268	0.070125	83.077995	101.788200	98.928741	0.835788	0.000000	3.689667	0.000000	0.000000	0.000000	-0.227645	0.332739	-1.100531	0.000000	0.000000	3.000000	84.000000	0.000000
14998.261070	-0.084748	0.625316	0.066547	83.195740	101.589485	98.743896	0.797847	0.000000	3.506245	0.000000	0.000000	0.000000	-0.211470	0.314486	-1.073419	0.000000	0.000000	3.000000	84.000000	0.000000
14998.264403	-0.084748	0.625316	0.066547	83.195740	101.589485	98.743896	0.797847	0.000000	3.506245	0.000000	0.000000	0.000000	-0.211470	0.314486	-1.073419	0.000000	0.000000	3.000000	84.000000	0.000000
14998.267737	-0.084748	0.625316	0.066547	83.195740	101.589485	98.743896	0.797847	0.000000	3.506245	0.000000	0.000000	0.000000	-0.211470	0.314486	-1.073419	0.000000	0.000000	3.000000	84.000000	0.000000
14998.271070	-0.085458	0.626289	0.063099	83.414978	99.960915	97.015991	0.762602	0.000000	3.327342	0.000000	0.000000	0.000000	-0.212936	0.291858	-1.034455	0.000000	0.000000	3.000000	84.000000	0.000000
14998.274403	-0.085458	0.626289	0.063099	83.414978	99.960915	97.015991	0.762602	0.000000	3.327342	0.000000	0.000000	0.000000	-0.212936	0.291858	-1.034455	0.000000	0.000000	3.000000	84.000000	0.000000
14998.277737	-0.085458	0.626289	0.063099	83.414978	99.960915	97.015991	0.762602	0.000000	3.327342	0.000000	0.000000	0.000000	-0.212936	0.291858	-1.034455	0.000000	0.000000	3.000000	84.000000	0.000000
14998.281070	-0.086150	0.627239	0.059791	83.688507	96.408195	93.373497	0.727113	0.000000	3.154933	0.000000	0.000000	0.000000	-0.207627	0.284873	-0.992427	0.000000	0.000000	3.000000	84.000000	0.000000
14998.284403	-0.086150	0.627239	0.059791	83.688507	96.408195	93.373497	0.727113	0.000000	3.154933	0.000000	0.000000	0.000000	-0.207627	0.284873	-0.992427	0.000000	0.000000	3.000000	84.000000	0.000000
14998.287737	-0.086150	0.627239	0.059791	83.688507	96.408195	93.373497	0.727113	0.000000	3.154933	0.000000	0.000000	0.000000	-0.207627	0.284873	-0.992427	0.000000	0.000000	3.000000	84.000000	0.000000
14998.291070	-0.086825	0.628118	0.056619	83.894623	91.330200	88.322403	0.692508	0.000000	2.989528	0.000000	0.000000	0.000000	-0.202551	0.263933	-0.951551	0.000000	0.000000	3.000000	84.000000	0.000000
14998.294403	-0.086825	0.628118	0.056619	83.894623	91.330200	88.322403	0.692508	0.000000	2.989528	0.000000	0.000000	0.000000	-0.202551	0.263933	-0.951551	0.000000	0.000000	3.000000	84.000000	0.000000
14998.297737	-0.086825	0.628118	0.056619	83.894623	91.330200	88.322403	0.692508	0.000000	2.989528	0.000000	0.000000	0.000000	-0.202551	0.263933	-0.951551	0.000000	0.000000	3.000000	84.000000	0.000000
14998.301070	-0.087455	0.628967	0.053556	84.018593	85.755852	82.866432	0.658749	0.000000	2.830936	0.000000	0.000000	0.000000	-0.188992	0.254721	-0.918890	0.000000	0.000000	3.000000	84.000000	0.000000
14998.304403	-0.087455	0.628967	0.053556	84.018593	85.755852	82.866432	0.658749	0.000000	2.830936	0.000000	0.000000	0.000000	-0.188992	0.254721	-0.918890	0.000000	0.000000	3.000000	84.000000	0.000000
14998.307737	-0.087455	0.628967	0.053556	84.018593	85.755852	82.866432	0.658749	0.000000	2.830936	0.000000	0.000000	0.000000	-0.188992	0.254721	-0.918890	0.000000	0.000000	3.000000	84.000000	0.000000
14998.311070	-0.088023	0.629752	0.050639	84.086525	80.325165	77.577599	0.627251	0.000000	2.677788	0.000000	0.000000	0.000000	-0.170402	0.235255	-0.874907	0.000000	0.000000	3.000000	84.000000	0.000000
14998.314403	-0.088023	0.629752	0.050639	84.086525	80.325165	77.577599	0.627251	0.000000	2.677788	0.000000	0.000000	0.000000	-0.170402	0.235255	-0.874907	0.000000	0.000000	3.000000	84.000000	0.000000
14998.317737	-0.088023	0.629752	0.050639	84.086525	80.325165	77.577599	0.627251	0.000000	2.677788	0.000000	0.000000	0.000000	-0.170402	0.235255	-0.874907	0.000000	0.000000	3.000000	84.000000	0.000000
14998.321070	-0.088573	0.630509	0.047830	84.103661	75.312309	72.690277	0.598850	0.000000	2.531970	0.000000	0.000000	0.000000	-0.165141	0.227278	-0.842948	0.000000	0.000000	3.000000	84.000000	0.000000
14998.324403	-0.088573	0.630509	0.047830	84.103661	75.312309	72.690277	0.598850	0.000000	2.531970	0.000000	0.000000	0.000000	-0.165141	0.227278	-0.842948	0.000000	0.000000	3.000000	84.000000	0.000000
14998.327737	-0.088573	0.630509	0.047830	84.103661	75.312309	72.690277	0.598850	0.000000	2.531970	0.000000	0.000000	0.000000	-0.165141	0.227278	-0.842948	0.000000	0.000000	3.000000	84.000000	0.000000
14998.331070	-0.089092	0.631227	0.045178	84.082878	70.901009	68.403244	0.571327	0.000000	2.391479	0.000000	0.000000	0.000000	-0.155569	0.215337	-0.795435	0.000000	0.000000	3.000000	84.000000	0.000000
14998.334403	-0.089092	0.631227	0.045178	84.082878	70.901009	68.403244	0.571327	0.000000	2.391479	0.000000	0.000000	0.000000	-0.155569	0.215337	-0.795435	0.000000	0.000000	3.000000	84.000000	0.000000
14998.337737	-0.089092	0.631227	0.045178	84.082878	70.901009	68.403244	0.571327	0.000000	2.391479	0.000000	0.000000	0.000000	-0.155569	0.215337	-0.795435	0.000000	0.000000	3.000000	84.000000	0.000000
14998.341070	-0.089654	0.631928	0.042687	84.037933	67.068871	64.695229	0.545399	0.000000	2.258907	0.000000	0.000000	0.000000	-0.168636	0.210252	-0.747253	0.000000	0.000000	3.000000	84.000000	0.000000
14998.344403	-0.089654	0.631928	0.042687	84.037933	67.068871	64.695229	0.545399	0.000000	2.258907	0.000000	0.000000	0.000000	-0.168636	0.210252	-0.747253	0.000000	0.000000	3.000000	84.000000	0.000000
14998.347737	-0.089654	0.631928	0.042687	84.037933	67.068871	64.695229	0.545399	0.000000	2.258907	0.000000	0.000000	0.000000	-0.168636	0.210252	-0.747253	0.000000	0.000000	3.000000	84.000000	0.000000
14998.351070	-0.090185	0.632573	0.040342	83.976860	63.874176	61.610580	0.517293	0.000000	2.134364	0.000000	0.000000	0.000000	-0.159138	0.193581	-0.703523	0.000000	0.000000	3.000000	84.000000	0.000000
14998.354403	-0.090185	0.632573	0.040342	83.976860	63.874176	61.610580	0.517293	0.000000	2.134364	0.000000	0.000000	0.000000	-0.159138	0.193581	-0.703523	0.000000	0.000000	3.000000	84.000000	0.000000
14998.357737	-0.090185	0.632573	0.040342	83.976860	63.874176	61.610580	0.517293	0.000000	2.134364	0.000000	0.000000	0.000000	-0.159138	0.193581	-0.703523	0.000000	0.000000	3.000000	84.000000	0.000000
14998.361070	-0.090756	0.633165	0.038131	83.901787	61.347420	59.202927	0.490770	0.000000	2.017110	0.000000	0.000000	0.000000	-0.171273	0.177555	-0.663446	0.000000	0.000000	3.000000	84.000000	0.000000
14998.364403	-0.090756	0.633165	0.038131	83.901787	61.347420	59.202927	0.490770	0.000000	2.017110	0.000000	0.000000	0.000000	-0.171273	0.177555	-0.663446	0.000000	0.000000	3.000000	84.000000	0.000000
14998.367737	-0.090756	0.633165	0.038131	83.901787	61.347420	59.202927	0.490770	0.000000	2.017110	0.000000	0.000000	0.000000	-0.171273	0.177555	-0.663446	0.000000	0.000000	3.000000	84.000000	0.000000
14998.371070	-0.091382	0.633719	0.036002	83.795120	59.506992	57.512386	0.462224	0.000000	1.906536	0.000000	0.000000	0.000000	-0.187983	0.166307	-0.638695	0.000000	0.000000	3.000000	84.000000	0.000000
14998.374403	-0.091382	0.633719	0.036002	83.795120	59.506992	57.512386	0.462224	0.000000	1.906536	0.000000	0.000000	0.000000	-0.187983	0.166307	-0.638695	0.000000	0.000000	3.000000	84.000000	0.000000
14998.377737	-0.091382	0.633719	0.036002	83.795120	59.506992	57.512386	0.462224	0.000000	1.906536	0.000000	0.000000	0.000000	-0.187983	0.166307	-0.638695	0.000000	0.000000	3.000000	84.000000	0.000000
14998.381070	-0.092022	0.634231	0.033988	83.659653	58.393932	56.576523	0.430894	0.000000	1.800087	0.000000	0.000000	0.000000	-0.192039	0.153380	-0.604190	0.000000	0.000000	3.000000	84.000000	0.000000
14998.384403	-0.092022	0.634231	0.033988	83.659653	58.393932	56.576523	0.430894	0.000000	1.800087	0.000000	0.000000	0.000000	-0.192039	0.153380	-0.604190	0.000000	0.000000	3.000000	84.000000	0.000000
14998.387737	-0.092022	0.634231	0.033988	83.659653	58.393932	56.576523	0.430894	0.000000	1.800087	0.000000	0.000000	0.000000	-0.192039	0.153380	-0.604190	0.000000	0.000000	3.000000	84.000000	0.000000
14998.391070	-0.092668	0.634714	0.032042	83.511909	57.998810	56.366833	0.398887	0.000000	1.699389	0.000000	0.000000	0.000000	-0.193641	0.144958	-0.583759	0.000000	0.000000	3.000000	84.000000	0.000000
14998.394403	-0.092668	0.634714	0.032042	83.511909	57.998810	56.366833	0.398887	0.000000	1.699389	0.000000	0.000000	0.000000	-0.193641	0.144958	-0.583759	0.000000	0.000000	3.000000	84.000000	0.000000
14998.397737	-0.092668	0.634714	0.032042	83.511909	57.998810	56.366833	0.398887	0.000000	1.699389	0.000000	0.000000	0.000000	-0.193641	0.144958	-0.583759	0.000000	0.000000	3.000000	84.000000	0.000000
14998.401070	-0.093316	0.635149	0.030150	83.362305	58.173645	56.669529	0.366614	0.000000	1.602095	0.000000	0.000000	0.000000	-0.194578	0.130676	-0.567487	0.000000	0.000000	3.000000	84.000000	0.000000
14998.404403	-0.093316	0.635149	0.030150	83.362305	58.173645	56.669529	0.366614	0.000000	1.602095	0.000000	0.000000	0.000000	-0.194578	0.130676	-0.567487	0.000000	0.000000	3.000000	84.000000	0.000000
14998.407737	-0.093316	0.635149	0.030150	83.362305	58.173645	56.669529	0.366614	0.000000	1.602095	0.000000	0.000000	0.000000	-0.194578	0.130676	-0.567487	0.000000	0.000000	3.000000	84.000000	0.000000
14998.411070	-0.093941	0.635545	0.028294	83.201859	58.567959	57.016277	0.334184	0.000000	1.507514	0.000000	0.000000	0.000000	-0.187332	0.118614	-0.556914	0.000000	0.000000	3.000000	84.000000	0.000000
14998.414403	-0.093941	0.635545	0.028294	83.201859	58.567959	57.016277	0.334184	0.000000	1.507514	0.000000	0.000000	0.000000	-0.187332	0.118614	-0.556914	0.000000	0.000000	3.000000	84.000000	0.000000
14998.417737	-0.093941	0.635545	0.028294	83.201859	58.567959	57.016277	0.334184	0.000000	1.507514	0.000000	0.000000	0.000000	-0.187332	0.118614	-0.556914	0.000000	0.000000	3.000000	84.000000	0.000000
14998.421070	-0.094541	0.635853	0.026468	83.013405	59.025997	57.398335	0.302962	0.000000	1.414695	0.000000	0.000000	0.000000	-0.179972	0.092530	-0.547626	0.000000	0.000000	3.000000	84.000000	0.000000
14998.424403	-0.094541	0.635853	0.026468	83.013405	59.025997	57.398335	0.302962	0.000000	1.414695	0.000000	0.000000	0.000000	-0.179972	0.092530	-0.547626	0.000000	0.000000	3.000000	84.000000	0.000000
14998.427737	-0.094541	0.635853	0.026468	83.013405	59.025997	57.398335	0.302962	0.000000	1.414695	0.000000	0.000000	0.000000	-0.179972	0.092530	-0.547626	0.000000	0.000000	3.000000	84.000000	0.000000
14998.431070	-0.095090	0.636129	0.024660	82.810104	59.535187	58.086224	0.272967	0.000000	1.323424	0.000000	0.000000	0.000000	-0.164747	0.082739	-0.542661	0.000000	0.000000	3.000000	84.000000	0.000000
14998.434403	-0.095090	0.636129	0.024660	82.810104	59.535187	58.086224	0.272967	0.000000	1.323424	0.000000	0.000000	0.000000	-0.164747	0.082739	-0.542661	0.000000	0.000000	3.000000	84.000000	0.000000
14998.437737	-0.095090	0.636129	0.024660	82.810104	59.535187	58.086224	0.272967	0.000000	1.323424	0.000000	0.000000	0.000000	-0.164747	0.082739	-0.542661	0.000000	0.000000	3.000000	84.000000	0.000000
14998.441070	-0.095613	0.636346	0.022873	82.606117	60.057751	58.858440	0.245509	0.000000	1.232981	0.000000	0.000000	0.000000	-0.157102	0.065041	-0.536112	0.000000	0.000000	3.000000	84.000000	0.000000
14998.444403	-0.095613	0.636346	0.022873	82.606117	60.057751	58.858440	0.245509	0.000000	1.232981	0.000000	0.000000	0.000000	-0.157102	0.065041	-0.536112	0.000000	0.000000	3.000000	84.000000	0.000000
14998.447737	-0.095613	0.636346	0.022873	82.606117	60.057751	58.858440	0.245509	0.000000	1.232981	0.000000	0.000000	0.000000	-0.157102	0.065041	-0.536112	0.000000	0.000000	3.000000	84.000000	0.000000
14998.451070	-0.096054	0.636496	0.021055	82.427467	60.577179	59.522469	0.219325	0.000000	1.143629	0.000000	0.000000	0.000000	-0.132237	0.045124	-0.545237	0.000000	0.000000	3.000000	84.000000	0.000000
14998.454403	-0.096054	0.636496	0.021055	82.427467	60.577179	59.522469	0.219325	0.000000	1.143629	0.000000	0.000000	0.000000	-0.132237	0.045124	-0.545237	0.000000	0.000000	3.000000	84.000000	0.000000
14998.457737	-0.096054	0.636496	0.021055	82.427467	60.577179	59.522469	0.219325	0.000000	1.143629	0.000000	0.000000	0.000000	-0.132237	0.045124	-0.545237	0.000000	0.000000	3.000000	84.000000	0.000000
14998.461070	-0.096413	0.636580	0.019207	82.292252	61.070389	60.020275	0.197286	0.000000	1.052756	0.000000	0.000000	0.000000	-0.107532	0.025222	-0.554320	0.000000	0.000000	3.000000	84.000000	0.000000
14998.464403	-0.096413	0.636580	0.019207	82.292252	61.070389	60.020275	0.197286	0.000000	1.052756	0.000000	0.000000	0.000000	-0.107532	0.025222	-0.554320	0.000000	0.000000	3.000000	84.000000	0.000000
14998.467737	-0.096413	0.636580	0.019207	82.292252	61.070389	60.020275	0.197286	0.000000	1.052756	0.000000	0.000000	0.000000	-0.107532	0.025222	-0.554320	0.000000	0.000000	3.000000	84.000000	0.000000
14998.471070	-0.096732	0.636578	0.017306	82.209557	61.537083	60.344666	0.179364	0.000000	0.960369	0.000000	0.000000	0.000000	-0.095657	-0.000777	-0.570376	0.000000	0.000000	3.000000	84.000000	0.000000
14998.474403	-0.096732	0.636578	0.017306	82.209557	61.537083	60.344666	0.179364	0.000000	0.960369	0.000000	0.000000	0.000000	-0.095657	-0.000777	-0.570376	0.000000	0.000000	3.000000	84.000000	0.000000
14998.477737	-0.096732	0.636578	0.017306	82.209557	61.537083	60.344666	0.179364	0.000000	0.960369	0.000000	0.000000	0.000000	-0.095657	-0.000777	-0.570376	0.000000	0.000000	3.000000	84.000000	0.000000
14998.481070	-0.096986	0.636515	0.015346	82.173187	62.023010	60.666702	0.163421	0.000000	0.865307	0.000000	0.000000	0.000000	-0.076447	-0.018813	-0.587968	0.000000	0.000000	3.000000	84.000000	0.000000
14998.484403	-0.096986	0.636515	0.015346	82.173187	62.023010	60.666702	0.163421	0.000000	0.865307	0.000000	0.000000	0.000000	-0.076447	-0.018813	-0.587968	0.000000	0.000000	3.000000	84.000000	0.000000
14998.487737	-0.096986	0.636515	0.015346	82.173187	62.023010	60.666702	0.163421	0.000000	0.865307	0.000000	0.000000	0.000000	-0.076447	-0.018813	-0.587968	0.000000	0.000000	3.000000	84.000000	0.000000
14998.491070	-0.097151	0.636325	0.013313	82.164940	62.553913	61.127357	0.150680	0.000000	0.767312	0.000000	0.000000	0.000000	-0.049445	-0.056948	-0.609846	0.000000	0.000000	3.000000	84.000000	0.000000
14998.494403	-0.097151	0.636325	0.013313	82.164940	62.553913	61.127357	0.150680	0.000000	0.767312	0.000000	0.000000	0.000000	-0.049445	-0.056948	-0.609846	0.000000	0.000000	3.000000	84.000000	0.000000
14998.497737	-0.097151	0.636325	0.013313	82.164940	62.553913	61.127357	0.150680	0.000000	0.767312	0.000000	0.000000	0.000000	-0.049445	-0.056948	-0.609846	0.000000	0.000000	3.000000	84.000000	0.000000
14998.501070	-0.097260	0.636043	0.011255	82.145546	62.674370	61.253593	0.142439	0.000000	0.665671	0.000000	0.000000	0.000000	-0.032502	-0.084535	-0.617559	0.000000	0.000000	3.000000	84.000000	0.000000
14998.504403	-0.097260	0.636043	0.011255	82.145546	62.674370	61.253593	0.142439	0.000000	0.665671	0.000000	0.000000	0.000000	-0.032502	-0.084535	-0.617559	0.000000	0.000000	3.000000	84.000000	0.000000
14998.507737	-0.097260	0.636043	0.011255	82.145546	62.674370	61.253593	0.142439	0.000000	0.665671	0.000000	0.000000	0.000000	-0.032502	-0.084535	-0.617559	0.000000	0.000000	3.000000	84.000000	0.000000
14998.511070	-0.097391	0.635679	0.009218	82.080711	61.443050	60.020966	0.137022	0.000000	0.562745	0.000000	0.000000	0.000000	-0.039478	-0.109288	-0.610960	0.000000	0.000000	3.000000	84.000000	0.000000
14998.514403	-0.097391	0.635679	0.009218	82.080711	61.443050	60.020966	0.137022	0.000000	0.562745	0.000000	0.000000	0.000000	-0.039478	-0.109288	-0.610960	0.000000	0.000000	3.000000	84.000000	0.000000
14998.517737	-0.097391	0.635679	0.009218	82.080711	61.443050	60.020966	0.137022	0.000000	0.562745	0.000000	0.000000	0.000000	-0.039478	-0.109288	-0.610960	0.000000	0.000000	3.000000	84.000000	0.000000
14998.521070	-0.097544	0.635259	0.007194	81.913765	58.540173	57.064129	0.130442	0.000000	0.460918	0.000000	0.000000	0.000000	-0.045783	-0.125973	-0.607273	0.000000	0.000000	3.000000	84.000000	0.000000
14998.524403	-0.097544	0.635259	0.007194	81.913765	58.540173	57.064129	0.130442	0.000000	0.460918	0.000000	0.000000	0.000000	-0.045783	-0.125973	-0.607273	0.000000	0.000000	3.000000	84.000000	0.000000
14998.527737	-0.097544	0.635259	0.007194	81.913765	58.540173	57.064129	0.130442	0.000000	0.460918	0.000000	0.000000	0.000000	-0.045783	-0.125973	-0.607273	0.000000	0.000000	3.000000	84.000000	0.000000
14998.531070	-0.097680	0.634753	0.005225	81.619438	54.716450	53.381008	0.122812	0.000000	0.359706	0.000000	0.000000	0.000000	-0.040954	-0.151921	-0.590853	0.000000	0.000000	3.000000	84.000000	0.000000
14998.534403	-0.097680	0.634753	0.005225	81.619438	54.716450	53.381008	0.122812	0.000000	0.359706	0.000000	0.000000	0.000000	-0.040954	-0.151921	-0.590853	0.000000	0.000000	3.000000	84.000000	0.000000
14998.537737	-0.097680	0.634753	0.005225	81.619438	54.716450	53.381008	0.122812	0.000000	0.359706	0.000000	0.000000	0.000000	-0.040954	-0.151921	-0.590853	0.000000	0.000000	3.000000	84.000000	0.000000
14998.541070	-0.097821	0.634187	0.003296	81.220650	50.907795	49.843094	0.115986	0.000000	0.261230	0.000000	0.000000	0.000000	-0.042205	-0.169777	-0.578720	0.000000	0.000000	3.000000	84.000000	0.000000
14998.544403	-0.097821	0.634187	0.003296	81.220650	50.907795	49.843094	0.115986	0.000000	0.261230	0.000000	0.000000	0.000000	-0.042205	-0.169777	-0.578720	0.000000	0.000000	3.000000	84.000000	0.000000
14998.547737	-0.097821	0.634187	0.003296	81.220650	50.907795	49.843094	0.115986	0.000000	0.261230	0.000000	0.000000	0.000000	-0.042205	-0.169777	-0.578720	0.000000	0.000000	3.000000	84.000000	0.000000
14998.551070	-0.097887	0.633553	0.001359	80.775146	47.568916	46.664433	0.108952	0.000000	0.164777	0.000000	0.000000	0.000000	-0.019920	-0.190166	-0.581075	0.000000	0.000000	3.000000	84.000000	0.000000
14998.554403	-0.097887	0.633553	0.001359	80.775146	47.568916	46.664433	0.108952	0.000000	0.164777	0.000000	0.000000	0.000000	-0.019920	-0.190166	-0.581075	0.000000	0.000000	3.000000	84.000000	0.000000
14998.557737	-0.097887	0.633553	0.001359	80.775146	47.568916	46.664433	0.108952	0.000000	0.164777	0.000000	0.000000	0.000000	-0.019920	-0.190166	-0.581075	0.000000	0.000000	3.000000	84.000000	0.000000
14998.561070	-0.097890	0.632841	-0.000539	80.316452	44.829552	43.782707	0.105632	0.000000	0.067931	0.000000	0.000000	0.000000	-0.000904	-0.213645	-0.569220	0.000000	0.000000	3.000000	84.000000	0.000000
14998.564403	-0.097890	0.632841	-0.000539	80.316452	44.829552	43.782707	0.105632	0.000000	0.067931	0.000000	0.000000	0.000000	-0.000904	-0.213645	-0.569220	0.000000	0.000000	3.000000	84.000000	0.000000
14998.567737	-0.097890	0.632841	-0.000539	80.316452	44.829552	43.782707	0.105632	0.000000	0.067931	0.000000	0.000000	0.000000	-0.000904	-0.213645	-0.569220	0.000000	0.000000	3.000000	84.000000	0.000000
14998.571070	-0.097880	0.632091	-0.002377	79.868279	42.614697	41.436581	0.105482	0.000000	-0.026939	0.000000	0.000000	0.000000	0.003038	-0.224797	-0.551544	0.000000	0.000000	3.000000	84.000000	0.000000
14998.574403	-0.097880	0.632091	-0.002377	79.868279	42.614697	41.436581	0.105482	0.000000	-0.026939	0.000000	0.000000	0.000000	0.003038	-0.224797	-0.551544	0.000000	0.000000	3.000000	84.000000	0.000000
14998.577737	-0.097880	0.632091	-0.002377	79.868279	42.614697	41.436581	0.105482	0.000000	-0.026939	0.000000	0.000000	0.000000	0.003038	-0.224797	-0.551544	0.000000	0.000000	3.000000	84.000000	0.000000
14998.581070	-0.097860	0.631326	-0.004142	79.451294	40.773689	39.649799	0.105988	0.000000	-0.118863	0.000000	0.000000	0.000000	0.005927	-0.229716	-0.529517	0.000000	0.000000	3.000000	84.000000	0.000000
14998.584403	-0.097860	0.631326	-0.004142	79.451294	40.773689	39.649799	0.105988	0.000000	-0.118863	0.000000	0.000000	0.000000	0.005927	-0.229716	-0.529517	0.000000	0.000000	3.000000	84.000000	0.000000
14998.587737	-0.097860	0.631326	-0.004142	79.451294	40.773689	39.649799	0.105988	0.000000	-0.118863	0.000000	0.000000	0.000000	0.005927	-0.229716	-0.529517	0.000000	0.000000	3.000000	84.000000	0.000000
14998.591070	-0.097794	0.630539	-0.005801	79.085518	39.189594	38.209736	0.106976	0.000000	-0.207116	0.000000	0.000000	0.000000	0.019985	-0.236090	-0.497517	0.000000	0.000000	3.000000	84.000000	0.000000
14998.594403	-0.097794	0.630539	-0.005801	79.085518	39.189594	38.209736	0.106976	0.000000	-0.207116	0.000000	0.000000	0.000000	0.019985	-0.236090	-0.497517	0.000000	0.000000	3.000000	84.000000	0.000000
14998.597737	-0.097794	0.630539	-0.005801	79.085518	39.189594	38.209736	0.106976	0.000000	-0.207116	0.000000	0.000000	0.000000	0.019985	-0.236090	-0.497517	0.000000	0.000000	3.000000	84.000000	0.000000
14998.601070	-0.097716	0.629741	-0.007295	78.785027	37.797188	36.891556	0.110307	0.000000	-0.290035	0.000000	0.000000	0.000000	0.023298	-0.239376	-0.448163	0.000000	0.000000	3.000000	84.000000	0.000000
14998.604403	-0.097716	0.629741	-0.007295	78.785027	37.797188	36.891556	0.110307	0.000000	-0.290035	0.000000	0.000000	0.000000	0.023298	-0.239376	-0.448163	0.000000	0.000000	3.000000	84.000000	0.000000
14998.607737	-0.097716	0.629741	-0.007295	78.785027	37.797188	36.891556	0.110307	0.000000	-0.290035	0.000000	0.000000	0.000000	0.023298	-0.239376	-0.448163	0.000000	0.000000	3.000000	84.000000	0.000000
14998.611070	-0.097623	0.628938	-0.008648	78.535027	36.589664	35.639168	0.114189	0.000000	-0.364729	0.000000	0.000000	0.000000	0.027952	-0.240946	-0.405900	0.000000	0.000000	3.000000	84.000000	0.000000
14998.614403	-0.097623	0.628938	-0.008648	78.535027	36.589664	35.639168	0.114189	0.000000	-0.364729	0.000000	0.000000	0.000000	0.027952	-0.240946	-0.405900	0.000000	0.000000	3.000000	84.000000	0.000000
14998.617737	-0.097623	0.628938	-0.008648	78.535027	36.589664	35.639168	0.114189	0.000000	-0.364729	0.000000	0.000000	0.000000	0.027952	-0.240946	-0.405900	0.000000	0.000000	3.000000	84.000000	0.000000
14998.621070	-0.097520	0.628125	-0.009836	78.323105	35.505466	34.485283	0.118848	0.000000	-0.432379	0.000000	0.000000	0.000000	0.030859	-0.243927	-0.356411	0.000000	0.000000	3.000000	84.000000	0.000000
14998.624403	-0.097520	0.628125	-0.009836	78.323105	35.505466	34.485283	0.118848	0.000000	-0.432379	0.000000	0.000000	0.000000	0.030859	-0.243927	-0.356411	0.000000	0.000000	3.000000	84.000000	0.000000
14998.627737	-0.097520	0.628125	-0.009836	78.323105	35.505466	34.485283	0.118848	0.000000	-0.432379	0.000000	0.000000	0.000000	0.030859	-0.243927	-0.356411	0.000000	0.000000	3.000000	84.000000	0.000000
14998.631070	-0.097388	0.627347	-0.010848	78.150421	34.576302	33.470814	0.123991	0.000000	-0.491781	0.000000	0.000000	0.000000	0.039583	-0.233338	-0.303760	0.000000	0.000000	3.000000	84.000000	0.000000
14998.634403	-0.097388	0.627347	-0.010848	78.150421	34.576302	33.470814	0.123991	0.000000	-0.491781	0.000000	0.000000	0.000000	0.039583	-0.233338	-0.303760	0.000000	0.000000	3.000000	84.000000	0.000000
14998.637737	-0.097388	0.627347	-0.010848	78.150421	34.576302	33.470814	0.123991	0.000000	-0.491781	0.000000	0.000000	0.000000	0.039583	-0.233338	-0.303760	0.000000	0.000000	3.000000	84.000000	0.000000
14998.641070	-0.097249	0.626604	-0.011689	78.003296	33.792656	32.649044	0.130588	0.000000	-0.542407	0.000000	0.000000	0.000000	0.041771	-0.222770	-0.252374	0.000000	0.000000	3.000000	84.000000	0.000000
14998.644403	-0.097249	0.626604	-0.011689	78.003296	33.792656	32.649044	0.130588	0.000000	-0.542407	0.000000	0.000000	0.000000	0.041771	-0.222770	-0.252374	0.000000	0.000000	3.000000	84.000000	0.000000
14998.647737	-0.097249	0.626604	-0.011689	78.003296	33.792656	32.649044	0.130588	0.000000	-0.542407	0.000000	0.000000	0.000000	0.041771	-0.222770	-0.252374	0.000000	0.000000	3.000000	84.000000	0.000000
14998.651070	-0.097096	0.625857	-0.012389	77.888046	33.227142	32.117226	0.137550	0.000000	-0.584470	0.000000	0.000000	0.000000	0.045799	-0.224088	-0.209810	0.000000	0.000000	3.000000	84.000000	0.000000
14998.654403	-0.097096	0.625857	-0.012389	77.888046	33.227142	32.117226	0.137550	0.000000	-0.584470	0.000000	0.000000	0.000000	0.045799	-0.224088	-0.209810	0.000000	0.000000	3.000000	84.000000	0.000000
14998.657737	-0.097096	0.625857	-0.012389	77.888046	33.227142	32.117226	0.137550	0.000000	-0.584470	0.000000	0.000000	0.000000	0.045799	-0.224088	-0.209810	0.000000	0.000000	3.000000	84.000000	0.000000
14998.661070	-0.097096	0.625857	-0.012389	77.798958	32.833794	31.762220	0.145183	0.000000	-0.619438	0.000000	0.000000	0.000000	0.045799	-0.224088	-0.209810	0.000000	0.000000	3.000000	84.000000	0.000000
14998.664403	-0.096951	0.625175	-0.012954	77.798958	32.833794	31.762220	0.145183	0.000000	-0.619438	0.000000	0.000000	0.000000	0.043626	-0.204582	-0.169494	0.000000	0.000000	3.000000	84.000000	0.000000
14998.667737	-0.096951	0.625175	-0.012954	77.798958	32.833794	31.762220	0.145183	0.000000	-0.619438	0.000000	0.000000	0.000000	0.043626	-0.204582	-0.169494	0.000000	0.000000	3.000000	84.000000	0.000000
14998.671070	-0.096808	0.624563	-0.013408	77.740372	32.639339	31.572191	0.145183	0.000000	-0.619438	0.000000	0.000000	0.000000	0.042970	-0.183638	-0.136217	0.000000	0.000000	3.000000	84.000000	0.000000
14998.674403	-0.096808	0.624563	-0.013408	77.740372	32.639339	31.572191	0.145183	0.000000	-0.619438	0.000000	0.000000	0.000000	0.042970	-0.183638	-0.136217	0.000000	0.000000	3.000000	84.000000	0.000000
14998.677737	-0.096808	0.624563	-0.013408	77.740372	32.639339	31.572191	0.145183	0.000000	-0.619438	0.000000	0.000000	0.000000	0.042970	-0.183638	-0.136217	0.000000	0.000000	3.000000	84.000000	0.000000
14998.681070	-0.096808	0.624563	-0.013408	77.710304	32.557724	31.420059	0.159616	0.000000	-0.670390	0.000000	0.000000	0.000000	0.042970	-0.183638	-0.136217	0.000000	0.000000	3.000000	84.000000	0.000000
14998.684403	-0.096672	0.624015	-0.013727	77.710304	32.557724	31.420059	0.159616	0.000000	-0.670390	0.000000	0.000000	0.000000	0.040714	-0.164333	-0.095657	0.000000	0.000000	3.000000	84.000000	0.000000
14998.687737	-0.096672	0.624015	-0.013727	77.710304	32.557724	31.420059	0.159616	0.000000	-0.670390	0.000000	0.000000	0.000000	0.040714	-0.164333	-0.095657	0.000000	0.000000	3.000000	84.000000	0.000000
14998.691070	-0.096593	0.623522	-0.013987	77.725845	32.600750	31.340569	0.159616	0.000000	-0.670390	0.000000	0.000000	0.000000	0.023607	-0.147952	-0.077965	0.000000	0.000000	3.000000	84.000000	0.000000
14998.694403	-0.096593	0.623522	-0.013987	77.725845	32.600750	31.340569	0.159616	0.000000	-0.670390	0.000000	0.000000	0.000000	0.023607	-0.147952	-0.077965	0.000000	0.000000	3.000000	84.000000	0.000000
14998.697737	-0.096593	0.623522	-0.013987	77.725845	32.600750	31.340569	0.159616	0.000000	-0.670390	0.000000	0.000000	0.000000	0.023607	-0.147952	-0.077965	0.000000	0.000000	3.000000	84.000000	0.000000
14998.701070	-0.096593	0.623522	-0.013987	77.772644	32.808926	31.459070	0.170336	0.000000	-0.699327	0.000000	0.000000	0.000000	0.023607	-0.147952	-0.077965	0.000000	0.000000	3.000000	84.000000	0.000000
14998.704403	-0.096549	0.623039	-0.014189	77.772644	32.808926	31.459070	0.170336	0.000000	-0.699327	0.000000	0.000000	0.000000	0.013222	-0.144984	-0.060678	0.000000	0.000000	3.000000	84.000000	0.000000
14998.707737	-0.096549	0.623039	-0.014189	77.772644	32.808926	31.459070	0.170336	0.000000	-0.699327	0.000000	0.000000	0.000000	0.013222	-0.144984	-0.060678	0.000000	0.000000	3.000000	84.000000	0.000000
14998.711070	-0.096549	0.623039	-0.014189	77.816742	33.008865	31.645267	0.170336	0.000000	-0.699327	0.000000	0.000000	0.000000	0.013222	-0.144984	-0.060678	0.000000	0.000000	3.000000	84.000000	0.000000
14998.714403	-0.096549	0.623039	-0.014189	77.816742	33.008865	31.645267	0.170336	0.000000	-0.699327	0.000000	0.000000	0.000000	0.013222	-0.144984	-0.060678	0.000000	0.000000	3.000000	84.000000	0.000000
14998.717737	-0.096583	0.622610	-0.014336	77.816742	33.008865	31.645267	0.170336	0.000000	-0.699327	0.000000	0.000000	0.000000	-0.010173	-0.128689	-0.044251	0.000000	0.000000	3.000000	84.000000	0.000000
14998.721070	-0.096653	0.622235	-0.014420	77.853714	33.190418	31.847824	0.172539	0.000000	-0.709440	0.000000	0.000000	0.000000	-0.020968	-0.112478	-0.025021	0.000000	0.000000	3.000000	84.000000	0.000000
14998.724403	-0.096653	0.622235	-0.014420	77.853714	33.190418	31.847824	0.172539	0.000000	-0.709440	0.000000	0.000000	0.000000	-0.020968	-0.112478	-0.025021	0.000000	0.000000	3.000000	84.000000	0.000000
14998.727737	-0.096653	0.622235	-0.014420	77.853714	33.190418	31.847824	0.172539	0.000000	-0.709440	0.000000	0.000000	0.000000	-0.020968	-0.112478	-0.025021	0.000000	0.000000	3.000000	84.000000	0.000000
14998.731070	-0.096653	0.622235	-0.014420	77.873955	33.358334	32.037228	0.167349	0.000000	-0.720985	0.000000	0.000000	0.000000	-0.020968	-0.112478	-0.025021	0.000000	0.000000	3.000000	84.000000	0.000000
14998.734403	-0.096775	0.621919	-0.014467	77.873955	33.358334	32.037228	0.167349	0.000000	-0.720985	0.000000	0.000000	0.000000	-0.036514	-0.094761	-0.014293	0.000000	0.000000	3.000000	84.000000	0.000000
14998.737737	-0.096775	0.621919	-0.014467	77.873955	33.358334	32.037228	0.167349	0.000000	-0.720985	0.000000	0.000000	0.000000	-0.036514	-0.094761	-0.014293	0.000000	0.000000	3.000000	84.000000	0.000000
14998.741070	-0.096775	0.621919	-0.014467	77.881065	33.525787	32.248089	0.167349	0.000000	-0.720985	0.000000	0.000000	0.000000	-0.036514	-0.094761	-0.014293	0.000000	0.000000	3.000000	84.000000	0.000000
14998.744403	-0.096775	0.621919	-0.014467	77.881065	33.525787	32.248089	0.167349	0.000000	-0.720985	0.000000	0.000000	0.000000	-0.036514	-0.094761	-0.014293	0.000000	0.000000	3.000000	84.000000	0.000000
14998.747737	-0.096922	0.621667	-0.014498	77.881065	33.525787	32.248089	0.167349	0.000000	-0.720985	0.000000	0.000000	0.000000	-0.044206	-0.075557	-0.009322	0.000000	0.000000	3.000000	84.000000	0.000000
14998.751070	-0.096922	0.621667	-0.014498	77.869698	33.685795	32.466259	0.161264	0.000000	-0.723367	0.000000	0.000000	0.000000	-0.044206	-0.075557	-0.009322	0.000000	0.000000	3.000000	84.000000	0.000000
14998.754403	-0.096922	0.621667	-0.014498	77.869698	33.685795	32.466259	0.161264	0.000000	-0.723367	0.000000	0.000000	0.000000	-0.044206	-0.075557	-0.009322	0.000000	0.000000	3.000000	84.000000	0.000000
14998.757737	-0.096922	0.621667	-0.014498	77.869698	33.685795	32.466259	0.161264	0.000000	-0.723367	0.000000	0.000000	0.000000	-0.044206	-0.075557	-0.009322	0.000000	0.000000	3.000000	84.000000	0.000000
14998.761070	-0.097316	0.621379	-0.014409	77.835098	33.849079	32.706745	0.153896	0.000000	-0.724921	0.000000	0.000000	0.000000	-0.118244	-0.086361	0.026911	0.000000	0.000000	3.000000	84.000000	0.000000
14998.764403	-0.097316	0.621379	-0.014409	77.835098	33.849079	32.706745	0.153896	0.000000	-0.724921	0.000000	0.000000	0.000000	-0.118244	-0.086361	0.026911	0.000000	0.000000	3.000000	84.000000	0.000000
14998.767737	-0.097316	0.621379	-0.014409	77.835098	33.849079	32.706745	0.153896	0.000000	-0.724921	0.000000	0.000000	0.000000	-0.118244	-0.086361	0.026911	0.000000	0.000000	3.000000	84.000000	0.000000
14998.771070	-0.097316	0.621379	-0.014409	77.783325	34.009109	32.961254	0.134189	0.000000	-0.720436	0.000000	0.000000	0.000000	-0.118244	-0.086361	0.026911	0.000000	0.000000	3.000000	84.000000	0.000000
14998.774403	-0.097576	0.621329	-0.014332	77.783325	34.009109	32.961254	0.134189	0.000000	-0.720436	0.000000	0.000000	0.000000	-0.077828	-0.015155	0.023164	0.000000	0.000000	3.000000	84.000000	0.000000
14998.777737	-0.097576	0.621329	-0.014332	77.783325	34.009109	32.961254	0.134189	0.000000	-0.720436	0.000000	0.000000	0.000000	-0.077828	-0.015155	0.023164	0.000000	0.000000	3.000000	84.000000	0.000000
14998.781070	-0.097576	0.621329	-0.014332	77.725746	34.145180	33.198330	0.134189	0.000000	-0.720436	0.000000	0.000000	0.000000	-0.077828	-0.015155	0.023164	0.000000	0.000000	3.000000	84.000000	0.000000
14998.784403	-0.097576	0.621329	-0.014332	77.725746	34.145180	33.198330	0.134189	0.000000	-0.720436	0.000000	0.000000	0.000000	-0.077828	-0.015155	0.023164	0.000000	0.000000	3.000000	84.000000	0.000000
14998.787737	-0.097879	0.621323	-0.014257	77.725746	34.145180	33.198330	0.134189	0.000000	-0.720436	0.000000	0.000000	0.000000	-0.090895	-0.001877	0.022234	0.000000	0.000000	3.000000	84.000000	0.000000
14998.791070	-0.097879	0.621323	-0.014257	77.661095	34.261604	33.415874	0.121218	0.000000	-0.716575	0.000000	0.000000	0.000000	-0.090895	-0.001877	0.022234	0.000000	0.000000	3.000000	84.000000	0.000000
14998.794403	-0.097879	0.621323	-0.014257	77.661095	34.261604	33.415874	0.121218	0.000000	-0.716575	0.000000	0.000000	0.000000	-0.090895	-0.001877	0.022234	0.000000	0.000000	3.000000	84.000000	0.000000
14998.797737	-0.097879	0.621323	-0.014257	77.661095	34.261604	33.415874	0.121218	0.000000	-0.716575	0.000000	0.000000	0.000000	-0.090895	-0.001877	0.022234	0.000000	0.000000	3.000000	84.000000	0.000000
14998.801070	-0.098652	0.621428	-0.014052	77.592804	34.364445	33.634563	0.106068	0.000000	-0.712869	0.000000	0.000000	0.000000	-0.232117	0.031550	0.061622	0.000000	0.000000	3.000000	84.000000	0.000000
14998.804403	-0.098652	0.621428	-0.014052	77.592804	34.364445	33.634563	0.106068	0.000000	-0.712869	0.000000	0.000000	0.000000	-0.232117	0.031550	0.061622	0.000000	0.000000	3.000000	84.000000	0.000000
14998.807737	-0.098652	0.621428	-0.014052	77.592804	34.364445	33.634563	0.106068	0.000000	-0.712869	0.000000	0.000000	0.000000	-0.232117	0.031550	0.061622	0.000000	0.000000	3.000000	84.000000	0.000000
14998.811070	-0.098652	0.621428	-0.014052	77.524940	34.438499	33.829231	0.067382	0.000000	-0.702599	0.000000	0.000000	0.000000	-0.232117	0.031550	0.061622	0.000000	0.000000	3.000000	84.000000	0.000000
14998.814403	-0.099138	0.621500	-0.013956	77.524940	34.438499	33.829231	0.067382	0.000000	-0.702599	0.000000	0.000000	0.000000	-0.145575	0.021650	0.028826	0.000000	0.000000	3.000000	84.000000	0.000000
14998.817737	-0.099138	0.621500	-0.013956	77.524940	34.438499	33.829231	0.067382	0.000000	-0.702599	0.000000	0.000000	0.000000	-0.145575	0.021650	0.028826	0.000000	0.000000	3.000000	84.000000	0.000000
14998.821070	-0.099637	0.621602	-0.013898	77.442825	34.529510	34.062866	0.067382	0.000000	-0.702599	0.000000	0.000000	0.000000	-0.149771	0.030647	0.017459	0.000000	0.000000	3.000000	84.000000	0.000000
14998.824403	-0.099637	0.621602	-0.013898	77.442825	34.529510	34.062866	0.067382	0.000000	-0.702599	0.000000	0.000000	0.000000	-0.149771	0.030647	0.017459	0.000000	0.000000	3.000000	84.000000	0.000000
14998.827737	-0.099637	0.621602	-0.013898	77.442825	34.529510	34.062866	0.067382	0.000000	-0.702599	0.000000	0.000000	0.000000	-0.149771	0.030647	0.017459	0.000000	0.000000	3.000000	84.000000	0.000000
14998.831070	-0.099637	0.621602	-0.013898	77.333771	34.693851	34.406635	0.018158	0.000000	-0.694885	0.000000	0.000000	0.000000	-0.149771	0.030647	0.017459	0.000000	0.000000	3.000000	84.000000	0.000000
14998.834403	-0.100199	0.621704	-0.013854	77.333771	34.693851	34.406635	0.018158	0.000000	-0.694885	0.000000	0.000000	0.000000	-0.168781	0.030650	0.013000	0.000000	0.000000	3.000000	84.000000	0.000000
14998.837737	-0.100199	0.621704	-0.013854	77.333771	34.693851	34.406635	0.018158	0.000000	-0.694885	0.000000	0.000000	0.000000	-0.168781	0.030650	0.013000	0.000000	0.000000	3.000000	84.000000	0.000000
14998.841070	-0.100790	0.621797	-0.013884	77.192070	34.945873	34.878448	0.018158	0.000000	-0.694885	0.000000	0.000000	0.000000	-0.177203	0.027889	-0.008905	0.000000	0.000000	3.000000	84.000000	0.000000
14998.844403	-0.100790	0.621797	-0.013884	77.192070	34.945873	34.878448	0.018158	0.000000	-0.694885	0.000000	0.000000	0.000000	-0.177203	0.027889	-0.008905	0.000000	0.000000	3.000000	84.000000	0.000000
14998.847737	-0.100790	0.621797	-0.013884	77.192070	34.945873	34.878448	0.018158	0.000000	-0.694885	0.000000	0.000000	0.000000	-0.177203	0.027889	-0.008905	0.000000	0.000000	3.000000	84.000000	0.000000
14998.851070	-0.100790	0.621797	-0.013884	77.014488	35.278625	35.482651	-0.039506	0.000000	-0.694203	0.000000	0.000000	0.000000	-0.177203	0.027889	-0.008905	0.000000	0.000000	3.000000	84.000000	0.000000
14998.854403	-0.101442	0.621915	-0.013938	77.014488	35.278625	35.482651	-0.039506	0.000000	-0.694203	0.000000	0.000000	0.000000	-0.195564	0.035333	-0.016113	0.000000	0.000000	3.000000	84.000000	0.000000
14998.857737	-0.101442	0.621915	-0.013938	77.014488	35.278625	35.482651	-0.039506	0.000000	-0.694203	0.000000	0.000000	0.000000	-0.195564	0.035333	-0.016113	0.000000	0.000000	3.000000	84.000000	0.000000
14998.861070	-0.102185	0.622024	-0.014079	76.815315	35.686253	36.202751	-0.039506	0.000000	-0.694203	0.000000	0.000000	0.000000	-0.222800	0.032592	-0.042477	0.000000	0.000000	3.000000	84.000000	0.000000
14998.864403	-0.102185	0.622024	-0.014079	76.815315	35.686253	36.202751	-0.039506	0.000000	-0.694203	0.000000	0.000000	0.000000	-0.222800	0.032592	-0.042477	0.000000	0.000000	3.000000	84.000000	0.000000
14998.867737	-0.102185	0.622024	-0.014079	76.815315	35.686253	36.202751	-0.039506	0.000000	-0.694203	0.000000	0.000000	0.000000	-0.222800	0.032592	-0.042477	0.000000	0.000000	3.000000	84.000000	0.000000
14998.871070	-0.102946	0.622109	-0.014333	76.588333	36.147713	37.016037	-0.109233	0.000000	-0.703968	0.000000	0.000000	0.000000	-0.228283	0.025464	-0.076221	0.000000	0.000000	3.000000	84.000000	0.000000
14998.874403	-0.102946	0.622109	-0.014333	76.588333	36.147713	37.016037	-0.109233	0.000000	-0.703968	0.000000	0.000000	0.000000	-0.228283	0.025464	-0.076221	0.000000	0.000000	3.000000	84.000000	0.000000
14998.877737	-0.102946	0.622109	-0.014333	76.588333	36.147713	37.016037	-0.109233	0.000000	-0.703968	0.000000	0.000000	0.000000	-0.228283	0.025464	-0.076221	0.000000	0.000000	3.000000	84.000000	0.000000
14998.881070	-0.103781	0.622179	-0.014647	76.352394	36.690659	37.941269	-0.147280	0.000000	-0.716671	0.000000	0.000000	0.000000	-0.250591	0.021132	-0.094168	0.000000	0.000000	3.000000	84.000000	0.000000
14998.884403	-0.103781	0.622179	-0.014647	76.352394	36.690659	37.941269	-0.147280	0.000000	-0.716671	0.000000	0.000000	0.000000	-0.250591	0.021132	-0.094168	0.000000	0.000000	3.000000	84.000000	0.000000
14998.887737	-0.103781	0.622179	-0.014647	76.352394	36.690659	37.941269	-0.147280	0.000000	-0.716671	0.000000	0.000000	0.000000	-0.250591	0.021132	-0.094168	0.000000	0.000000	3.000000	84.000000	0.000000
14998.891070	-0.104755	0.622210	-0.015028	76.125496	37.281010	38.930412	-0.189046	0.000000	-0.732366	0.000000	0.000000	0.000000	-0.292290	0.009316	-0.114082	0.000000	0.000000	3.000000	84.000000	0.000000
14998.894403	-0.104755	0.622210	-0.015028	76.125496	37.281010	38.930412	-0.189046	0.000000	-0.732366	0.000000	0.000000	0.000000	-0.292290	0.009316	-0.114082	0.000000	0.000000	3.000000	84.000000	0.000000
14998.897737	-0.104755	0.622210	-0.015028	76.125496	37.281010	38.930412	-0.189046	0.000000	-0.732366	0.000000	0.000000	0.000000	-0.292290	0.009316	-0.114082	0.000000	0.000000	3.000000	84.000000	0.000000
14998.901070	-0.105822	0.622182	-0.015480	75.884850	37.846951	39.925346	-0.237760	0.000000	-0.751379	0.000000	0.000000	0.000000	-0.320156	-0.008368	-0.135758	0.000000	0.000000	3.000000	84.000000	0.000000
14998.904403	-0.105822	0.622182	-0.015480	75.884850	37.846951	39.925346	-0.237760	0.000000	-0.751379	0.000000	0.000000	0.000000	-0.320156	-0.008368	-0.135758	0.000000	0.000000	3.000000	84.000000	0.000000
14998.907737	-0.105822	0.622182	-0.015480	75.884850	37.846951	39.925346	-0.237760	0.000000	-0.751379	0.000000	0.000000	0.000000	-0.320156	-0.008368	-0.135758	0.000000	0.000000	3.000000	84.000000	0.000000
14998.911070	-0.106936	0.622149	-0.015922	75.609085	38.359612	40.899937	-0.291120	0.000000	-0.774006	0.000000	0.000000	0.000000	-0.333965	-0.009942	-0.132454	0.000000	0.000000	3.000000	84.000000	0.000000
14998.914403	-0.106936	0.622149	-0.015922	75.609085	38.359612	40.899937	-0.291120	0.000000	-0.774006	0.000000	0.000000	0.000000	-0.333965	-0.009942	-0.132454	0.000000	0.000000	3.000000	84.000000	0.000000
14998.917737	-0.106936	0.622149	-0.015922	75.609085	38.359612	40.899937	-0.291120	0.000000	-0.774006	0.000000	0.000000	0.000000	-0.333965	-0.009942	-0.132454	0.000000	0.000000	3.000000	84.000000	0.000000
14998.921070	-0.108034	0.622086	-0.016328	75.310799	38.866642	41.892590	-0.346780	0.000000	-0.796082	0.000000	0.000000	0.000000	-0.329600	-0.018915	-0.122015	0.000000	0.000000	3.000000	84.000000	0.000000
14998.924403	-0.108034	0.622086	-0.016328	75.310799	38.866642	41.892590	-0.346780	0.000000	-0.796082	0.000000	0.000000	0.000000	-0.329600	-0.018915	-0.122015	0.000000	0.000000	3.000000	84.000000	0.000000
14998.927737	-0.108034	0.622086	-0.016328	75.310799	38.866642	41.892590	-0.346780	0.000000	-0.796082	0.000000	0.000000	0.000000	-0.329600	-0.018915	-0.122015	0.000000	0.000000	3.000000	84.000000	0.000000
14998.931070	-0.109114	0.622043	-0.016718	74.999718	39.348534	42.861893	-0.401713	0.000000	-0.816417	0.000000	0.000000	0.000000	-0.324022	-0.013034	-0.116792	0.000000	0.000000	3.000000	84.000000	0.000000
14998.934403	-0.109114	0.622043	-0.016718	74.999718	39.348534	42.861893	-0.401713	0.000000	-0.816417	0.000000	0.000000	0.000000	-0.324022	-0.013034	-0.116792	0.000000	0.000000	3.000000	84.000000	0.000000
14998.937737	-0.109114	0.622043	-0.016718	74.999718	39.348534	42.861893	-0.401713	0.000000	-0.816417	0.000000	0.000000	0.000000	-0.324022	-0.013034	-0.116792	0.000000	0.000000	3.000000	84.000000	0.000000
14998.941070	-0.110167	0.622009	-0.017037	74.685799	39.854561	43.855648	-0.455717	0.000000	-0.835883	0.000000	0.000000	0.000000	-0.315791	-0.010234	-0.095732	0.000000	0.000000	3.000000	84.000000	0.000000
14998.944403	-0.110167	0.622009	-0.017037	74.685799	39.854561	43.855648	-0.455717	0.000000	-0.835883	0.000000	0.000000	0.000000	-0.315791	-0.010234	-0.095732	0.000000	0.000000	3.000000	84.000000	0.000000
14998.947737	-0.110167	0.622009	-0.017037	74.685799	39.854561	43.855648	-0.455717	0.000000	-0.835883	0.000000	0.000000	0.000000	-0.315791	-0.010234	-0.095732	0.000000	0.000000	3.000000	84.000000	0.000000
14998.951070	-0.111177	0.621974	-0.017348	74.390266	40.418251	44.886387	-0.508349	0.000000	-0.851838	0.000000	0.000000	0.000000	-0.302990	-0.010241	-0.093320	0.000000	0.000000	3.000000	84.000000	0.000000
14998.954403	-0.111177	0.621974	-0.017348	74.390266	40.418251	44.886387	-0.508349	0.000000	-0.851838	0.000000	0.000000	0.000000	-0.302990	-0.010241	-0.093320	0.000000	0.000000	3.000000	84.000000	0.000000
14998.957737	-0.111177	0.621974	-0.017348	74.390266	40.418251	44.886387	-0.508349	0.000000	-0.851838	0.000000	0.000000	0.000000	-0.302990	-0.010241	-0.093320	0.000000	0.000000	3.000000	84.000000	0.000000
14998.961070	-0.111177	0.621974	-0.017348	74.149200	41.009514	45.876747	-0.558847	0.000000	-0.867391	0.000000	0.000000	0.000000	-0.302990	-0.010241	-0.093320	0.000000	0.000000	3.000000	84.000000	0.000000
14998.964403	-0.112130	0.621935	-0.017622	74.149200	41.009514	45.876747	-0.558847	0.000000	-0.867391	0.000000	0.000000	0.000000	-0.285769	-0.011787	-0.082121	0.000000	0.000000	3.000000	84.000000	0.000000
14998.967737	-0.112130	0.621935	-0.017622	74.149200	41.009514	45.876747	-0.558847	0.000000	-0.867391	0.000000	0.000000	0.000000	-0.285769	-0.011787	-0.082121	0.000000	0.000000	3.000000	84.000000	0.000000
14998.971070	-0.113009	0.621881	-0.017920	74.008537	41.593395	46.753860	-0.558847	0.000000	-0.867391	0.000000	0.000000	0.000000	-0.263820	-0.016117	-0.089499	0.000000	0.000000	3.000000	84.000000	0.000000
14998.974403	-0.113009	0.621881	-0.017920	74.008537	41.593395	46.753860	-0.558847	0.000000	-0.867391	0.000000	0.000000	0.000000	-0.263820	-0.016117	-0.089499	0.000000	0.000000	3.000000	84.000000	0.000000
14998.977737	-0.113009	0.621881	-0.017920	74.008537	41.593395	46.753860	-0.558847	0.000000	-0.867391	0.000000	0.000000	0.000000	-0.263820	-0.016117	-0.089499	0.000000	0.000000	3.000000	84.000000	0.000000
14998.981070	-0.113009	0.621881	-0.017920	73.951614	42.148479	47.502529	-0.650445	0.000000	-0.895995	0.000000	0.000000	0.000000	-0.263820	-0.016117	-0.089499	0.000000	0.000000	3.000000	84.000000	0.000000
14998.984403	-0.113831	0.621822	-0.018180	73.951614	42.148479	47.502529	-0.650445	0.000000	-0.895995	0.000000	0.000000	0.000000	-0.246678	-0.017675	-0.078068	0.000000	0.000000	3.000000	84.000000	0.000000
14998.987737	-0.113831	0.621822	-0.018180	73.951614	42.148479	47.502529	-0.650445	0.000000	-0.895995	0.000000	0.000000	0.000000	-0.246678	-0.017675	-0.078068	0.000000	0.000000	3.000000	84.000000	0.000000
14998.991070	-0.114598	0.621803	-0.018396	73.950882	42.606842	48.089352	-0.650445	0.000000	-0.895995	0.000000	0.000000	0.000000	-0.230101	-0.005886	-0.064666	0.000000	0.000000	3.000000	84.000000	0.000000
14998.994403	-0.114598	0.621803	-0.018396	73.950882	42.606842	48.089352	-0.650445	0.000000	-0.895995	0.000000	0.000000	0.000000	-0.230101	-0.005886	-0.064666	0.000000	0.000000	3.000000	84.000000	0.000000
14998.997737	-0.114598	0.621803	-0.018396	73.950882	42.606842	48.089352	-0.650445	0.000000	-0.895995	0.000000	0.000000	0.000000	-0.230101	-0.005886	-0.064666	0.000000	0.000000	3.000000	84.000000	0.000000
14999.001070	-0.114598	0.621803	-0.018396	73.974358	42.878460	48.432236	-0.729908	0.000000	-0.919784	0.000000	0.000000	0.000000	-0.230101	-0.005886	-0.064666	0.000000	0.000000	3.000000	84.000000	0.000000
14999.004403	-0.115262	0.621828	-0.018579	73.974358	42.878460	48.432236	-0.729908	0.000000	-0.919784	0.000000	0.000000	0.000000	-0.199239	0.007413	-0.054984	0.000000	0.000000	3.000000	84.000000	0.000000
14999.007737	-0.115262	0.621828	-0.018579	73.974358	42.878460	48.432236	-0.729908	0.000000	-0.919784	0.000000	0.000000	0.000000	-0.199239	0.007413	-0.054984	0.000000	0.000000	3.000000	84.000000	0.000000
14999.011070	-0.115828	0.621847	-0.018712	73.992455	43.026184	48.613083	-0.729908	0.000000	-0.919784	0.000000	0.000000	0.000000	-0.169807	0.005888	-0.039946	0.000000	0.000000	3.000000	84.000000	0.000000
14999.014403	-0.115828	0.621847	-0.018712	73.992455	43.026184	48.613083	-0.729908	0.000000	-0.919784	0.000000	0.000000	0.000000	-0.169807	0.005888	-0.039946	0.000000	0.000000	3.000000	84.000000	0.000000
14999.017737	-0.115828	0.621847	-0.018712	73.992455	43.026184	48.613083	-0.729908	0.000000	-0.919784	0.000000	0.000000	0.000000	-0.169807	0.005888	-0.039946	0.000000	0.000000	3.000000	84.000000	0.000000
14999.021070	-0.115828	0.621847	-0.018712	74.000397	43.070816	48.689987	-0.791416	0.000000	-0.935605	0.000000	0.000000	0.000000	-0.169807	0.005888	-0.039946	0.000000	0.000000	3.000000	84.000000	0.000000
14999.024403	-0.116298	0.621906	-0.018789	74.000397	43.070816	48.689987	-0.791416	0.000000	-0.935605	0.000000	0.000000	0.000000	-0.140923	0.017675	-0.022925	0.000000	0.000000	3.000000	84.000000	0.000000
14999.027737	-0.116298	0.621906	-0.018789	74.000397	43.070816	48.689987	-0.791416	0.000000	-0.935605	0.000000	0.000000	0.000000	-0.140923	0.017675	-0.022925	0.000000	0.000000	3.000000	84.000000	0.000000
14999.031070	-0.116298	0.621906	-0.018789	73.999825	43.048389	48.688637	-0.791416	0.000000	-0.935605	0.000000	0.000000	0.000000	-0.140923	0.017675	-0.022925	0.000000	0.000000	3.000000	84.000000	0.000000
14999.034403	-0.116298	0.621906	-0.018789	73.999825	43.048389	48.688637	-0.791416	0.000000	-0.935605	0.000000	0.000000	0.000000	-0.140923	0.017675	-0.022925	0.000000	0.000000	3.000000	84.000000	0.000000
14999.037737	-0.116682	0.621990	-0.018852	73.999825	43.048389	48.688637	-0.791416	0.000000	-0.935605	0.000000	0.000000	0.000000	-0.115247	0.025112	-0.019039	0.000000	0.000000	3.000000	84.000000	0.000000
14999.041070	-0.116989	0.622068	-0.018870	73.995476	42.976585	48.630325	-0.814903	0.000000	-0.939426	0.000000	0.000000	0.000000	-0.092163	0.023572	-0.005395	0.000000	0.000000	3.000000	84.000000	0.000000
14999.044403	-0.116989	0.622068	-0.018870	73.995476	42.976585	48.630325	-0.814903	0.000000	-0.939426	0.000000	0.000000	0.000000	-0.092163	0.023572	-0.005395	0.000000	0.000000	3.000000	84.000000	0.000000
14999.047737	-0.116989	0.622068	-0.018870	73.995476	42.976585	48.630325	-0.814903	0.000000	-0.939426	0.000000	0.000000	0.000000	-0.092163	0.023572	-0.005395	0.000000	0.000000	3.000000	84.000000	0.000000
14999.051070	-0.116989	0.622068	-0.018870	73.989571	42.914921	48.583546	-0.849472	0.000000	-0.943498	0.000000	0.000000	0.000000	-0.092163	0.023572	-0.005395	0.000000	0.000000	3.000000	84.000000	0.000000
14999.054403	-0.117249	0.622152	-0.018901	73.989571	42.914921	48.583546	-0.849472	0.000000	-0.943498	0.000000	0.000000	0.000000	-0.077790	0.025108	-0.009207	0.000000	0.000000	3.000000	84.000000	0.000000
14999.057737	-0.117249	0.622152	-0.018901	73.989571	42.914921	48.583546	-0.849472	0.000000	-0.943498	0.000000	0.000000	0.000000	-0.077790	0.025108	-0.009207	0.000000	0.000000	3.000000	84.000000	0.000000
14999.061070	-0.117249	0.622152	-0.018901	73.992432	42.866901	48.526340	-0.849472	0.000000	-0.943498	0.000000	0.000000	0.000000	-0.077790	0.025108	-0.009207	0.000000	0.000000	3.000000	84.000000	0.000000
14999.064403	-0.117249	0.622152	-0.018901	73.992432	42.866901	48.526340	-0.849472	0.000000	-0.943498	0.000000	0.000000	0.000000	-0.077790	0.025108	-0.009207	0.000000	0.000000	3.000000	84.000000	0.000000
14999.067737	-0.117417	0.622196	-0.018939	73.992432	42.866901	48.526340	-0.849472	0.000000	-0.943498	0.000000	0.000000	0.000000	-0.050429	0.013333	-0.011508	0.000000	0.000000	3.000000	84.000000	0.000000
14999.071070	-0.117417	0.622196	-0.018939	74.020058	42.804234	48.401978	-0.862437	0.000000	-0.945033	0.000000	0.000000	0.000000	-0.050429	0.013333	-0.011508	0.000000	0.000000	3.000000	84.000000	0.000000
14999.074403	-0.117417	0.622196	-0.018939	74.020058	42.804234	48.401978	-0.862437	0.000000	-0.945033	0.000000	0.000000	0.000000	-0.050429	0.013333	-0.011508	0.000000	0.000000	3.000000	84.000000	0.000000
14999.077737	-0.117417	0.622196	-0.018939	74.020058	42.804234	48.401978	-0.862437	0.000000	-0.945033	0.000000	0.000000	0.000000	-0.050429	0.013333	-0.011508	0.000000	0.000000	3.000000	84.000000	0.000000
14999.081070	-0.117602	0.622152	-0.018995	74.094398	42.735291	48.192028	-0.870841	0.000000	-0.946951	0.000000	0.000000	0.000000	-0.055670	-0.013337	-0.016920	0.000000	0.000000	3.000000	84.000000	0.000000
14999.084403	-0.117602	0.622152	-0.018995	74.094398	42.735291	48.192028	-0.870841	0.000000	-0.946951	0.000000	0.000000	0.000000	-0.055670	-0.013337	-0.016920	0.000000	0.000000	3.000000	84.000000	0.000000
14999.087737	-0.117602	0.622152	-0.018995	74.094398	42.735291	48.192028	-0.870841	0.000000	-0.946951	0.000000	0.000000	0.000000	-0.055670	-0.013337	-0.016920	0.000000	0.000000	3.000000	84.000000	0.000000
14999.091070	-0.117602	0.622152	-0.018995	74.207588	42.654839	47.939743	-0.880120	0.000000	-0.949771	0.000000	0.000000	0.000000	-0.055670	-0.013337	-0.016920	0.000000	0.000000	3.000000	84.000000	0.000000
14999.094403	-0.117585	0.622029	-0.019061	74.207588	42.654839	47.939743	-0.880120	0.000000	-0.949771	0.000000	0.000000	0.000000	0.005298	-0.036893	-0.019748	0.000000	0.000000	3.000000	84.000000	0.000000
14999.097737	-0.117585	0.622029	-0.019061	74.207588	42.654839	47.939743	-0.880120	0.000000	-0.949771	0.000000	0.000000	0.000000	0.005298	-0.036893	-0.019748	0.000000	0.000000	3.000000	84.000000	0.000000
14999.101070	-0.117585	0.622029	-0.019061	74.341118	42.585892	47.734787	-0.880120	0.000000	-0.949771	0.000000	0.000000	0.000000	0.005298	-0.036893	-0.019748	0.000000	0.000000	3.000000	84.000000	0.000000
14999.104403	-0.117585	0.622029	-0.019061	74.341118	42.585892	47.734787	-0.880120	0.000000	-0.949771	0.000000	0.000000	0.000000	0.005298	-0.036893	-0.019748	0.000000	0.000000	3.000000	84.000000	0.000000
14999.107737	-0.117530	0.621828	-0.019181	74.341118	42.585892	47.734787	-0.880120	0.000000	-0.949771	0.000000	0.000000	0.000000	0.016345	-0.060447	-0.035988	0.000000	0.000000	3.000000	84.000000	0.000000
14999.111070	-0.117530	0.621828	-0.019181	74.502556	42.512070	47.518459	-0.879237	0.000000	-0.953063	0.000000	0.000000	0.000000	0.016345	-0.060447	-0.035988	0.000000	0.000000	3.000000	84.000000	0.000000
14999.114403	-0.117530	0.621828	-0.019181	74.502556	42.512070	47.518459	-0.879237	0.000000	-0.953063	0.000000	0.000000	0.000000	0.016345	-0.060447	-0.035988	0.000000	0.000000	3.000000	84.000000	0.000000
14999.117737	-0.117530	0.621828	-0.019181	74.502556	42.512070	47.518459	-0.879237	0.000000	-0.953063	0.000000	0.000000	0.000000	0.016345	-0.060447	-0.035988	0.000000	0.000000	3.000000	84.000000	0.000000
14999.121070	-0.117330	0.621328	-0.019594	74.664139	42.464436	47.326679	-0.876512	0.000000	-0.959060	0.000000	0.000000	0.000000	0.059983	-0.149916	-0.123956	0.000000	0.000000	3.000000	84.000000	0.000000
14999.124403	-0.117330	0.621328	-0.019594	74.664139	42.464436	47.326679	-0.876512	0.000000	-0.959060	0.000000	0.000000	0.000000	0.059983	-0.149916	-0.123956	0.000000	0.000000	3.000000	84.000000	0.000000
14999.127737	-0.117330	0.621328	-0.019594	74.664139	42.464436	47.326679	-0.876512	0.000000	-0.959060	0.000000	0.000000	0.000000	0.059983	-0.149916	-0.123956	0.000000	0.000000	3.000000	84.000000	0.000000
14999.131070	-0.117330	0.621328	-0.019594	74.818253	42.451801	47.178783	-0.866515	0.000000	-0.979720	0.000000	0.000000	0.000000	0.059983	-0.149916	-0.123956	0.000000	0.000000	3.000000	84.000000	0.000000
14999.134403	-0.117152	0.621000	-0.019844	74.818253	42.451801	47.178783	-0.866515	0.000000	-0.979720	0.000000	0.000000	0.000000	0.053489	-0.098418	-0.075013	0.000000	0.000000	3.000000	84.000000	0.000000
14999.137737	-0.117152	0.621000	-0.019844	74.818253	42.451801	47.178783	-0.866515	0.000000	-0.979720	0.000000	0.000000	0.000000	0.053489	-0.098418	-0.075013	0.000000	0.000000	3.000000	84.000000	0.000000
14999.141070	-0.117152	0.621000	-0.019844	74.955765	42.488712	47.090721	-0.866515	0.000000	-0.979720	0.000000	0.000000	0.000000	0.053489	-0.098418	-0.075013	0.000000	0.000000	3.000000	84.000000	0.000000
14999.144403	-0.117152	0.621000	-0.019844	74.955765	42.488712	47.090721	-0.866515	0.000000	-0.979720	0.000000	0.000000	0.000000	0.053489	-0.098418	-0.075013	0.000000	0.000000	3.000000	84.000000	0.000000
14999.147737	-0.116997	0.620647	-0.020092	74.955765	42.488712	47.090721	-0.866515	0.000000	-0.979720	0.000000	0.000000	0.000000	0.046558	-0.105761	-0.074199	0.000000	0.000000	3.000000	84.000000	0.000000
14999.151070	-0.116817	0.620275	-0.020349	75.070503	42.580139	47.095139	-0.857600	0.000000	-0.992222	0.000000	0.000000	0.000000	0.053981	-0.111522	-0.077150	0.000000	0.000000	3.000000	84.000000	0.000000
14999.154403	-0.116817	0.620275	-0.020349	75.070503	42.580139	47.095139	-0.857600	0.000000	-0.992222	0.000000	0.000000	0.000000	0.053981	-0.111522	-0.077150	0.000000	0.000000	3.000000	84.000000	0.000000
14999.157737	-0.116817	0.620275	-0.020349	75.070503	42.580139	47.095139	-0.857600	0.000000	-0.992222	0.000000	0.000000	0.000000	0.053981	-0.111522	-0.077150	0.000000	0.000000	3.000000	84.000000	0.000000
14999.161070	-0.116817	0.620275	-0.020349	75.165298	42.704124	47.149700	-0.840844	0.000000	-1.017447	0.000000	0.000000	0.000000	0.053981	-0.111522	-0.077150	0.000000	0.000000	3.000000	84.000000	0.000000
14999.164403	-0.116650	0.619865	-0.020642	75.165298	42.704124	47.149700	-0.840844	0.000000	-1.017447	0.000000	0.000000	0.000000	0.050166	-0.123170	-0.087958	0.000000	0.000000	3.000000	84.000000	0.000000
14999.167737	-0.116650	0.619865	-0.020642	75.165298	42.704124	47.149700	-0.840844	0.000000	-1.017447	0.000000	0.000000	0.000000	0.050166	-0.123170	-0.087958	0.000000	0.000000	3.000000	84.000000	0.000000
14999.171070	-0.116491	0.619425	-0.020904	75.239532	42.871517	47.274837	-0.840844	0.000000	-1.017447	0.000000	0.000000	0.000000	0.047589	-0.132004	-0.078456	0.000000	0.000000	3.000000	84.000000	0.000000
14999.174403	-0.116491	0.619425	-0.020904	75.239532	42.871517	47.274837	-0.840844	0.000000	-1.017447	0.000000	0.000000	0.000000	0.047589	-0.132004	-0.078456	0.000000	0.000000	3.000000	84.000000	0.000000
14999.177737	-0.116491	0.619425	-0.020904	75.239532	42.871517	47.274837	-0.840844	0.000000	-1.017447	0.000000	0.000000	0.000000	0.047589	-0.132004	-0.078456	0.000000	0.000000	3.000000	84.000000	0.000000
14999.181070	-0.116491	0.619425	-0.020904	75.285393	43.083965	47.475437	-0.824551	0.000000	-1.045182	0.000000	0.000000	0.000000	0.047589	-0.132004	-0.078456	0.000000	0.000000	3.000000	84.000000	0.000000
14999.184403	-0.116335	0.618961	-0.021157	75.285393	43.083965	47.475437	-0.824551	0.000000	-1.045182	0.000000	0.000000	0.000000	0.046914	-0.139292	-0.076056	0.000000	0.000000	3.000000	84.000000	0.000000
14999.187737	-0.116335	0.618961	-0.021157	75.285393	43.083965	47.475437	-0.824551	0.000000	-1.045182	0.000000	0.000000	0.000000	0.046914	-0.139292	-0.076056	0.000000	0.000000	3.000000	84.000000	0.000000
14999.191070	-0.116160	0.618472	-0.021397	75.306129	43.131908	47.527466	-0.824551	0.000000	-1.045182	0.000000	0.000000	0.000000	0.052455	-0.146535	-0.072026	0.000000	0.000000	3.000000	84.000000	0.000000
14999.194403	-0.116160	0.618472	-0.021397	75.306129	43.131908	47.527466	-0.824551	0.000000	-1.045182	0.000000	0.000000	0.000000	0.052455	-0.146535	-0.072026	0.000000	0.000000	3.000000	84.000000	0.000000
14999.197737	-0.116160	0.618472	-0.021397	75.306129	43.131908	47.527466	-0.824551	0.000000	-1.045182	0.000000	0.000000	0.000000	0.052455	-0.146535	-0.072026	0.000000	0.000000	3.000000	84.000000	0.000000
14999.201070	-0.116160	0.618472	-0.021397	75.283821	42.719738	47.131783	-0.807989	0.000000	-1.069863	0.000000	0.000000	0.000000	0.052455	-0.146535	-0.072026	0.000000	0.000000	3.000000	84.000000	0.000000
14999.204403	-0.115987	0.617960	-0.021630	75.283821	42.719738	47.131783	-0.807989	0.000000	-1.069863	0.000000	0.000000	0.000000	0.051787	-0.153788	-0.069676	0.000000	0.000000	3.000000	84.000000	0.000000
14999.207737	-0.115987	0.617960	-0.021630	75.283821	42.719738	47.131783	-0.807989	0.000000	-1.069863	0.000000	0.000000	0.000000	0.051787	-0.153788	-0.069676	0.000000	0.000000	3.000000	84.000000	0.000000
14999.211070	-0.115841	0.617442	-0.021844	75.214462	41.819481	46.257481	-0.807989	0.000000	-1.069863	0.000000	0.000000	0.000000	0.043719	-0.155189	-0.064453	0.000000	0.000000	3.000000	84.000000	0.000000
14999.214403	-0.115841	0.617442	-0.021844	75.214462	41.819481	46.257481	-0.807989	0.000000	-1.069863	0.000000	0.000000	0.000000	0.043719	-0.155189	-0.064453	0.000000	0.000000	3.000000	84.000000	0.000000
14999.217737	-0.115841	0.617442	-0.021844	75.214462	41.819481	46.257481	-0.807989	0.000000	-1.069863	0.000000	0.000000	0.000000	0.043719	-0.155189	-0.064453	0.000000	0.000000	3.000000	84.000000	0.000000
14999.221070	-0.115841	0.617442	-0.021844	75.103943	40.575478	45.026546	-0.792072	0.000000	-1.092217	0.000000	0.000000	0.000000	0.043719	-0.155189	-0.064453	0.000000	0.000000	3.000000	84.000000	0.000000
14999.224403	-0.115681	0.616920	-0.022031	75.103943	40.575478	45.026546	-0.792072	0.000000	-1.092217	0.000000	0.000000	0.000000	0.048061	-0.156589	-0.055928	0.000000	0.000000	3.000000	84.000000	0.000000
14999.227737	-0.115681	0.616920	-0.022031	75.103943	40.575478	45.026546	-0.792072	0.000000	-1.092217	0.000000	0.000000	0.000000	0.048061	-0.156589	-0.055928	0.000000	0.000000	3.000000	84.000000	0.000000
14999.231070	-0.115490	0.616413	-0.022168	74.974815	39.255749	43.677200	-0.792072	0.000000	-1.092217	0.000000	0.000000	0.000000	0.057379	-0.152199	-0.041203	0.000000	0.000000	3.000000	84.000000	0.000000
14999.234403	-0.115490	0.616413	-0.022168	74.974815	39.255749	43.677200	-0.792072	0.000000	-1.092217	0.000000	0.000000	0.000000	0.057379	-0.152199	-0.041203	0.000000	0.000000	3.000000	84.000000	0.000000
14999.237737	-0.115490	0.616413	-0.022168	74.974815	39.255749	43.677200	-0.792072	0.000000	-1.092217	0.000000	0.000000	0.000000	0.057379	-0.152199	-0.041203	0.000000	0.000000	3.000000	84.000000	0.000000
14999.241070	-0.115261	0.615925	-0.022280	74.841713	38.010906	42.303497	-0.774499	0.000000	-1.108406	0.000000	0.000000	0.000000	0.068573	-0.146238	-0.033557	0.000000	0.000000	3.000000	84.000000	0.000000
14999.244403	-0.115261	0.615925	-0.022280	74.841713	38.010906	42.303497	-0.774499	0.000000	-1.108406	0.000000	0.000000	0.000000	0.068573	-0.146238	-0.033557	0.000000	0.000000	3.000000	84.000000	0.000000
14999.247737	-0.115261	0.615925	-0.022280	74.841713	38.010906	42.303497	-0.774499	0.000000	-1.108406	0.000000	0.000000	0.000000	0.068573	-0.146238	-0.033557	0.000000	0.000000	3.000000	84.000000	0.000000
14999.251070	-0.115061	0.615477	-0.022367	74.711197	36.875107	41.063660	-0.763070	0.000000	-1.113999	0.000000	0.000000	0.000000	0.059969	-0.134532	-0.026243	0.000000	0.000000	3.000000	84.000000	0.000000
14999.254403	-0.115061	0.615477	-0.022367	74.711197	36.875107	41.063660	-0.763070	0.000000	-1.113999	0.000000	0.000000	0.000000	0.059969	-0.134532	-0.026243	0.000000	0.000000	3.000000	84.000000	0.000000
14999.257737	-0.115061	0.615477	-0.022367	74.711197	36.875107	41.063660	-0.763070	0.000000	-1.113999	0.000000	0.000000	0.000000	0.059969	-0.134532	-0.026243	0.000000	0.000000	3.000000	84.000000	0.000000
14999.261070	-0.115061	0.615477	-0.022367	74.589844	35.876678	40.025417	-0.753075	0.000000	-1.118373	0.000000	0.000000	0.000000	0.059969	-0.134532	-0.026243	0.000000	0.000000	3.000000	84.000000	0.000000
14999.264403	-0.114800	0.615057	-0.022356	74.589844	35.876678	40.025417	-0.753075	0.000000	-1.118373	0.000000	0.000000	0.000000	0.078584	-0.125969	0.003468	0.000000	0.000000	3.000000	84.000000	0.000000
14999.267737	-0.114800	0.615057	-0.022356	74.589844	35.876678	40.025417	-0.753075	0.000000	-1.118373	0.000000	0.000000	0.000000	0.078584	-0.125969	0.003468	0.000000	0.000000	3.000000	84.000000	0.000000
14999.271070	-0.114800	0.615057	-0.022356	74.476669	35.025108	39.128838	-0.753075	0.000000	-1.118373	0.000000	0.000000	0.000000	0.078584	-0.125969	0.003468	0.000000	0.000000	3.000000	84.000000	0.000000
14999.274403	-0.114800	0.615057	-0.022356	74.476669	35.025108	39.128838	-0.753075	0.000000	-1.118373	0.000000	0.000000	0.000000	0.078584	-0.125969	0.003468	0.000000	0.000000	3.000000	84.000000	0.000000
14999.277737	-0.114492	0.614715	-0.022267	74.476669	35.025108	39.128838	-0.753075	0.000000	-1.118373	0.000000	0.000000	0.000000	0.092353	-0.102717	0.026550	0.000000	0.000000	3.000000	84.000000	0.000000
14999.281070	-0.114053	0.614434	-0.022004	74.377602	34.334705	38.349339	-0.739978	0.000000	-1.117795	0.000000	0.000000	0.000000	0.131571	-0.084253	0.079042	0.000000	0.000000	3.000000	84.000000	0.000000
14999.284403	-0.114053	0.614434	-0.022004	74.377602	34.334705	38.349339	-0.739978	0.000000	-1.117795	0.000000	0.000000	0.000000	0.131571	-0.084253	0.079042	0.000000	0.000000	3.000000	84.000000	0.000000
14999.287737	-0.114053	0.614434	-0.022004	74.377602	34.334705	38.349339	-0.739978	0.000000	-1.117795	0.000000	0.000000	0.000000	0.131571	-0.084253	0.079042	0.000000	0.000000	3.000000	84.000000	0.000000
14999.291070	-0.114053	0.614434	-0.022004	74.295822	33.799786	37.733025	-0.702657	0.000000	-1.100196	0.000000	0.000000	0.000000	0.131571	-0.084253	0.079042	0.000000	0.000000	3.000000	84.000000	0.000000
14999.294403	-0.113521	0.614195	-0.021592	74.295822	33.799786	37.733025	-0.702657	0.000000	-1.100196	0.000000	0.000000	0.000000	0.159789	-0.071627	0.123617	0.000000	0.000000	3.000000	84.000000	0.000000
14999.297737	-0.113521	0.614195	-0.021592	74.295822	33.799786	37.733025	-0.702657	0.000000	-1.100196	0.000000	0.000000	0.000000	0.159789	-0.071627	0.123617	0.000000	0.000000	3.000000	84.000000	0.000000
14999.301070	-0.112951	0.613979	-0.021063	74.241402	33.431210	37.277256	-0.702657	0.000000	-1.100196	0.000000	0.000000	0.000000	0.170813	-0.064923	0.158679	0.000000	0.000000	3.000000	84.000000	0.000000
14999.304403	-0.112951	0.613979	-0.021063	74.241402	33.431210	37.277256	-0.702657	0.000000	-1.100196	0.000000	0.000000	0.000000	0.170813	-0.064923	0.158679	0.000000	0.000000	3.000000	84.000000	0.000000
14999.307737	-0.112951	0.613979	-0.021063	74.241402	33.431210	37.277256	-0.702657	0.000000	-1.100196	0.000000	0.000000	0.000000	0.170813	-0.064923	0.158679	0.000000	0.000000	3.000000	84.000000	0.000000
14999.311070	-0.112951	0.613979	-0.021063	74.242241	33.097931	36.809959	-0.647557	0.000000	-1.053147	0.000000	0.000000	0.000000	0.170813	-0.064923	0.158679	0.000000	0.000000	3.000000	84.000000	0.000000
14999.314403	-0.112392	0.613779	-0.020404	74.242241	33.097931	36.809959	-0.647557	0.000000	-1.053147	0.000000	0.000000	0.000000	0.167781	-0.059853	0.197587	0.000000	0.000000	3.000000	84.000000	0.000000
14999.317737	-0.112392	0.613779	-0.020404	74.242241	33.097931	36.809959	-0.647557	0.000000	-1.053147	0.000000	0.000000	0.000000	0.167781	-0.059853	0.197587	0.000000	0.000000	3.000000	84.000000	0.000000
14999.321070	-0.111853	0.613582	-0.019660	74.322990	32.761448	36.256195	-0.647557	0.000000	-1.053147	0.000000	0.000000	0.000000	0.161711	-0.059128	0.223211	0.000000	0.000000	3.000000	84.000000	0.000000
14999.324403	-0.111853	0.613582	-0.019660	74.322990	32.761448	36.256195	-0.647557	0.000000	-1.053147	0.000000	0.000000	0.000000	0.161711	-0.059128	0.223211	0.000000	0.000000	3.000000	84.000000	0.000000
14999.327737	-0.111853	0.613582	-0.019660	74.322990	32.761448	36.256195	-0.647557	0.000000	-1.053147	0.000000	0.000000	0.000000	0.161711	-0.059128	0.223211	0.000000	0.000000	3.000000	84.000000	0.000000
14999.331070	-0.111853	0.613582	-0.019660	74.487457	32.445065	35.648182	-0.592642	0.000000	-0.983014	0.000000	0.000000	0.000000	0.161711	-0.059128	0.223211	0.000000	0.000000	3.000000	84.000000	0.000000
14999.334403	-0.111385	0.613401	-0.018802	74.487457	32.445065	35.648182	-0.592642	0.000000	-0.983014	0.000000	0.000000	0.000000	0.140315	-0.054267	0.257374	0.000000	0.000000	3.000000	84.000000	0.000000
14999.337737	-0.111385	0.613401	-0.018802	74.487457	32.445065	35.648182	-0.592642	0.000000	-0.983014	0.000000	0.000000	0.000000	0.140315	-0.054267	0.257374	0.000000	0.000000	3.000000	84.000000	0.000000
14999.341070	-0.110954	0.613203	-0.017880	74.679169	32.097084	34.979935	-0.592642	0.000000	-0.983014	0.000000	0.000000	0.000000	0.129389	-0.059543	0.276857	0.000000	0.000000	3.000000	84.000000	0.000000
14999.344403	-0.110954	0.613203	-0.017880	74.679169	32.097084	34.979935	-0.592642	0.000000	-0.983014	0.000000	0.000000	0.000000	0.129389	-0.059543	0.276857	0.000000	0.000000	3.000000	84.000000	0.000000
14999.347737	-0.110954	0.613203	-0.017880	74.679169	32.097084	34.979935	-0.592642	0.000000	-0.983014	0.000000	0.000000	0.000000	0.129389	-0.059543	0.276857	0.000000	0.000000	3.000000	84.000000	0.000000
14999.351070	-0.110551	0.612948	-0.016922	74.875145	31.746061	34.310429	-0.547691	0.000000	-0.893975	0.000000	0.000000	0.000000	0.120844	-0.076518	0.287129	0.000000	0.000000	3.000000	84.000000	0.000000
14999.354403	-0.110551	0.612948	-0.016922	74.875145	31.746061	34.310429	-0.547691	0.000000	-0.893975	0.000000	0.000000	0.000000	0.120844	-0.076518	0.287129	0.000000	0.000000	3.000000	84.000000	0.000000
14999.357737	-0.110551	0.612948	-0.016922	74.875145	31.746061	34.310429	-0.547691	0.000000	-0.893975	0.000000	0.000000	0.000000	0.120844	-0.076518	0.287129	0.000000	0.000000	3.000000	84.000000	0.000000
14999.361070	-0.110199	0.612680	-0.015929	75.053200	31.417459	33.690105	-0.527550	0.000000	-0.846120	0.000000	0.000000	0.000000	0.105491	-0.080368	0.297968	0.000000	0.000000	3.000000	84.000000	0.000000
14999.364403	-0.110199	0.612680	-0.015929	75.053200	31.417459	33.690105	-0.527550	0.000000	-0.846120	0.000000	0.000000	0.000000	0.105491	-0.080368	0.297968	0.000000	0.000000	3.000000	84.000000	0.000000
14999.367737	-0.110199	0.612680	-0.015929	75.053200	31.417459	33.690105	-0.527550	0.000000	-0.846120	0.000000	0.000000	0.000000	0.105491	-0.080368	0.297968	0.000000	0.000000	3.000000	84.000000	0.000000
14999.371070	-0.109901	0.612374	-0.014892	75.199677	31.153614	33.176552	-0.509968	0.000000	-0.796459	0.000000	0.000000	0.000000	0.089501	-0.091746	0.311297	0.000000	0.000000	3.000000	84.000000	0.000000
14999.374403	-0.109901	0.612374	-0.014892	75.199677	31.153614	33.176552	-0.509968	0.000000	-0.796459	0.000000	0.000000	0.000000	0.089501	-0.091746	0.311297	0.000000	0.000000	3.000000	84.000000	0.000000
14999.377737	-0.109901	0.612374	-0.014892	75.199677	31.153614	33.176552	-0.509968	0.000000	-0.796459	0.000000	0.000000	0.000000	0.089501	-0.091746	0.311297	0.000000	0.000000	3.000000	84.000000	0.000000
14999.381070	-0.109612	0.612054	-0.013807	75.322052	30.967150	32.782379	-0.495052	0.000000	-0.744576	0.000000	0.000000	0.000000	0.086728	-0.095834	0.325286	0.000000	0.000000	3.000000	84.000000	0.000000
14999.384403	-0.109612	0.612054	-0.013807	75.322052	30.967150	32.782379	-0.495052	0.000000	-0.744576	0.000000	0.000000	0.000000	0.086728	-0.095834	0.325286	0.000000	0.000000	3.000000	84.000000	0.000000
14999.387737	-0.109612	0.612054	-0.013807	75.322052	30.967150	32.782379	-0.495052	0.000000	-0.744576	0.000000	0.000000	0.000000	0.086728	-0.095834	0.325286	0.000000	0.000000	3.000000	84.000000	0.000000
14999.391070	-0.109412	0.611702	-0.012713	75.416283	30.845291	32.494209	-0.480597	0.000000	-0.690362	0.000000	0.000000	0.000000	0.059831	-0.105787	0.328407	0.000000	0.000000	3.000000	84.000000	0.000000
14999.394403	-0.109412	0.611702	-0.012713	75.416283	30.845291	32.494209	-0.480597	0.000000	-0.690362	0.000000	0.000000	0.000000	0.059831	-0.105787	0.328407	0.000000	0.000000	3.000000	84.000000	0.000000
14999.397737	-0.109412	0.611702	-0.012713	75.416283	30.845291	32.494209	-0.480597	0.000000	-0.690362	0.000000	0.000000	0.000000	0.059831	-0.105787	0.328407	0.000000	0.000000	3.000000	84.000000	0.000000
14999.401070	-0.109321	0.611297	-0.011628	75.494942	30.763798	32.283157	-0.470625	0.000000	-0.635627	0.000000	0.000000	0.000000	0.027569	-0.121601	0.325354	0.000000	0.000000	3.000000	84.000000	0.000000
14999.404403	-0.109321	0.611297	-0.011628	75.494942	30.763798	32.283157	-0.470625	0.000000	-0.635627	0.000000	0.000000	0.000000	0.027569	-0.121601	0.325354	0.000000	0.000000	3.000000	84.000000	0.000000
14999.407737	-0.109321	0.611297	-0.011628	75.494942	30.763798	32.283157	-0.470625	0.000000	-0.635627	0.000000	0.000000	0.000000	0.027569	-0.121601	0.325354	0.000000	0.000000	3.000000	84.000000	0.000000
14999.411070	-0.109333	0.610888	-0.010570	75.560791	30.725698	32.153095	-0.466030	0.000000	-0.581402	0.000000	0.000000	0.000000	-0.003705	-0.122505	0.317389	0.000000	0.000000	3.000000	84.000000	0.000000
14999.414403	-0.109333	0.610888	-0.010570	75.560791	30.725698	32.153095	-0.466030	0.000000	-0.581402	0.000000	0.000000	0.000000	-0.003705	-0.122505	0.317389	0.000000	0.000000	3.000000	84.000000	0.000000
14999.417737	-0.109333	0.610888	-0.010570	75.560791	30.725698	32.153095	-0.466030	0.000000	-0.581402	0.000000	0.000000	0.000000	-0.003705	-0.122505	0.317389	0.000000	0.000000	3.000000	84.000000	0.000000
14999.421070	-0.109447	0.610458	-0.009554	75.613976	30.759922	32.130302	-0.466648	0.000000	-0.528503	0.000000	0.000000	0.000000	-0.034071	-0.129126	0.304787	0.000000	0.000000	3.000000	84.000000	0.000000
14999.424403	-0.109447	0.610458	-0.009554	75.613976	30.759922	32.130302	-0.466648	0.000000	-0.528503	0.000000	0.000000	0.000000	-0.034071	-0.129126	0.304787	0.000000	0.000000	3.000000	84.000000	0.000000
14999.427737	-0.109447	0.610458	-0.009554	75.613976	30.759922	32.130302	-0.466648	0.000000	-0.528503	0.000000	0.000000	0.000000	-0.034071	-0.129126	0.304787	0.000000	0.000000	3.000000	84.000000	0.000000
14999.431070	-0.109621	0.609980	-0.008562	75.654510	30.927851	32.285294	-0.472326	0.000000	-0.477706	0.000000	0.000000	0.000000	-0.052476	-0.143339	0.297705	0.000000	0.000000	3.000000	84.000000	0.000000
14999.434403	-0.109621	0.609980	-0.008562	75.654510	30.927851	32.285294	-0.472326	0.000000	-0.477706	0.000000	0.000000	0.000000	-0.052476	-0.143339	0.297705	0.000000	0.000000	3.000000	84.000000	0.000000
14999.437737	-0.109621	0.609980	-0.008562	75.654510	30.927851	32.285294	-0.472326	0.000000	-0.477706	0.000000	0.000000	0.000000	-0.052476	-0.143339	0.297705	0.000000	0.000000	3.000000	84.000000	0.000000
14999.441070	-0.109798	0.609473	-0.007653	75.707397	31.191422	32.541954	-0.481072	0.000000	-0.428088	0.000000	0.000000	0.000000	-0.053016	-0.152163	0.272504	0.000000	0.000000	3.000000	84.000000	0.000000
14999.444403	-0.109798	0.609473	-0.007653	75.707397	31.191422	32.541954	-0.481072	0.000000	-0.428088	0.000000	0.000000	0.000000	-0.053016	-0.152163	0.272504	0.000000	0.000000	3.000000	84.000000	0.000000
14999.447737	-0.109798	0.609473	-0.007653	75.707397	31.191422	32.541954	-0.481072	0.000000	-0.428088	0.000000	0.000000	0.000000	-0.053016	-0.152163	0.272504	0.000000	0.000000	3.000000	84.000000	0.000000
14999.451070	-0.109975	0.608892	-0.006837	75.789886	31.621181	32.964039	-0.489908	0.000000	-0.382671	0.000000	0.000000	0.000000	-0.053060	-0.174199	0.245068	0.000000	0.000000	3.000000	84.000000	0.000000
14999.454403	-0.109975	0.608892	-0.006837	75.789886	31.621181	32.964039	-0.489908	0.000000	-0.382671	0.000000	0.000000	0.000000	-0.053060	-0.174199	0.245068	0.000000	0.000000	3.000000	84.000000	0.000000
14999.457737	-0.109975	0.608892	-0.006837	75.789886	31.621181	32.964039	-0.489908	0.000000	-0.382671	0.000000	0.000000	0.000000	-0.053060	-0.174199	0.245068	0.000000	0.000000	3.000000	84.000000	0.000000
14999.461070	-0.109975	0.608892	-0.006837	75.891235	32.163403	33.501728	-0.498752	0.000000	-0.341826	0.000000	0.000000	0.000000	-0.053060	-0.174199	0.245068	0.000000	0.000000	3.000000	84.000000	0.000000
14999.464403	-0.110185	0.608296	-0.006070	75.891235	32.163403	33.501728	-0.498752	0.000000	-0.341826	0.000000	0.000000	0.000000	-0.062960	-0.178874	0.229956	0.000000	0.000000	3.000000	84.000000	0.000000
14999.467737	-0.110185	0.608296	-0.006070	75.891235	32.163403	33.501728	-0.498752	0.000000	-0.341826	0.000000	0.000000	0.000000	-0.062960	-0.178874	0.229956	0.000000	0.000000	3.000000	84.000000	0.000000
14999.471070	-0.110360	0.607664	-0.005445	75.998955	32.771706	34.108902	-0.498752	0.000000	-0.341826	0.000000	0.000000	0.000000	-0.052612	-0.189410	0.187504	0.000000	0.000000	3.000000	84.000000	0.000000
14999.474403	-0.110360	0.607664	-0.005445	75.998955	32.771706	34.108902	-0.498752	0.000000	-0.341826	0.000000	0.000000	0.000000	-0.052612	-0.189410	0.187504	0.000000	0.000000	3.000000	84.000000	0.000000
14999.477737	-0.110360	0.607664	-0.005445	75.998955	32.771706	34.108902	-0.498752	0.000000	-0.341826	0.000000	0.000000	0.000000	-0.052612	-0.189410	0.187504	0.000000	0.000000	3.000000	84.000000	0.000000
14999.481070	-0.110360	0.607664	-0.005445	76.098518	33.350388	34.692543	-0.518014	0.000000	-0.272249	0.000000	0.000000	0.000000	-0.052612	-0.189410	0.187504	0.000000	0.000000	3.000000	84.000000	0.000000
14999.484403	-0.110542	0.607025	-0.004889	76.098518	33.350388	34.692543	-0.518014	0.000000	-0.272249	0.000000	0.000000	0.000000	-0.054422	-0.191924	0.166889	0.000000	0.000000	3.000000	84.000000	0.000000
14999.487737	-0.110542	0.607025	-0.004889	76.098518	33.350388	34.692543	-0.518014	0.000000	-0.272249	0.000000	0.000000	0.000000	-0.054422	-0.191924	0.166889	0.000000	0.000000	3.000000	84.000000	0.000000
14999.491070	-0.110692	0.606370	-0.004458	76.170189	33.826756	35.188011	-0.518014	0.000000	-0.272249	0.000000	0.000000	0.000000	-0.045216	-0.196310	0.129091	0.000000	0.000000	3.000000	84.000000	0.000000
14999.494403	-0.110692	0.606370	-0.004458	76.170189	33.826756	35.188011	-0.518014	0.000000	-0.272249	0.000000	0.000000	0.000000	-0.045216	-0.196310	0.129091	0.000000	0.000000	3.000000	84.000000	0.000000
14999.497737	-0.110692	0.606370	-0.004458	76.170189	33.826756	35.188011	-0.518014	0.000000	-0.272249	0.000000	0.000000	0.000000	-0.045216	-0.196310	0.129091	0.000000	0.000000	3.000000	84.000000	0.000000
14999.501070	-0.110692	0.606370	-0.004458	76.214386	34.177559	35.571434	-0.534620	0.000000	-0.222919	0.000000	0.000000	0.000000	-0.045216	-0.196310	0.129091	0.000000	0.000000	3.000000	84.000000	0.000000
14999.504403	-0.110822	0.605715	-0.004115	76.214386	34.177559	35.571434	-0.534620	0.000000	-0.222919	0.000000	0.000000	0.000000	-0.038862	-0.196682	0.103010	0.000000	0.000000	3.000000	84.000000	0.000000
14999.507737	-0.110822	0.605715	-0.004115	76.214386	34.177559	35.571434	-0.534620	0.000000	-0.222919	0.000000	0.000000	0.000000	-0.038862	-0.196682	0.103010	0.000000	0.000000	3.000000	84.000000	0.000000
14999.511070	-0.110892	0.605078	-0.003924	76.237625	34.485981	35.925518	-0.534620	0.000000	-0.222919	0.000000	0.000000	0.000000	-0.020880	-0.191167	0.057404	0.000000	0.000000	3.000000	84.000000	0.000000
14999.514403	-0.110892	0.605078	-0.003924	76.237625	34.485981	35.925518	-0.534620	0.000000	-0.222919	0.000000	0.000000	0.000000	-0.020880	-0.191167	0.057404	0.000000	0.000000	3.000000	84.000000	0.000000
14999.517737	-0.110892	0.605078	-0.003924	76.237625	34.485981	35.925518	-0.534620	0.000000	-0.222919	0.000000	0.000000	0.000000	-0.020880	-0.191167	0.057404	0.000000	0.000000	3.000000	84.000000	0.000000
14999.521070	-0.110892	0.605078	-0.003924	76.256607	34.839771	36.329937	-0.544577	0.000000	-0.196184	0.000000	0.000000	0.000000	-0.020880	-0.191167	0.057404	0.000000	0.000000	3.000000	84.000000	0.000000
14999.524403	-0.110887	0.604428	-0.003848	76.256607	34.839771	36.329937	-0.544577	0.000000	-0.196184	0.000000	0.000000	0.000000	0.001269	-0.195022	0.022784	0.000000	0.000000	3.000000	84.000000	0.000000
14999.527737	-0.110887	0.604428	-0.003848	76.256607	34.839771	36.329937	-0.544577	0.000000	-0.196184	0.000000	0.000000	0.000000	0.001269	-0.195022	0.022784	0.000000	0.000000	3.000000	84.000000	0.000000
14999.531070	-0.110798	0.603778	-0.003934	76.277870	35.222408	36.760044	-0.544577	0.000000	-0.196184	0.000000	0.000000	0.000000	0.026863	-0.194887	-0.025930	0.000000	0.000000	3.000000	84.000000	0.000000
14999.534403	-0.110798	0.603778	-0.003934	76.277870	35.222408	36.760044	-0.544577	0.000000	-0.196184	0.000000	0.000000	0.000000	0.026863	-0.194887	-0.025930	0.000000	0.000000	3.000000	84.000000	0.000000
14999.537737	-0.110798	0.603778	-0.003934	76.277870	35.222408	36.760044	-0.544577	0.000000	-0.196184	0.000000	0.000000	0.000000	0.026863	-0.194887	-0.025930	0.000000	0.000000	3.000000	84.000000	0.000000
14999.541070	-0.110798	0.603778	-0.003934	76.314575	35.599140	37.167431	-0.539889	0.000000	-0.196708	0.000000	0.000000	0.000000	0.026863	-0.194887	-0.025930	0.000000	0.000000	3.000000	84.000000	0.000000
14999.544403	-0.110634	0.603116	-0.004136	76.314575	35.599140	37.167431	-0.539889	0.000000	-0.196708	0.000000	0.000000	0.000000	0.049004	-0.198429	-0.060615	0.000000	0.000000	3.000000	84.000000	0.000000
14999.547737	-0.110634	0.603116	-0.004136	76.314575	35.599140	37.167431	-0.539889	0.000000	-0.196708	0.000000	0.000000	0.000000	0.049004	-0.198429	-0.060615	0.000000	0.000000	3.000000	84.000000	0.000000
14999.551070	-0.110452	0.602431	-0.004509	76.375656	35.962452	37.539383	-0.539889	0.000000	-0.196708	0.000000	0.000000	0.000000	0.054632	-0.205682	-0.111834	0.000000	0.000000	3.000000	84.000000	0.000000
14999.554403	-0.110452	0.602431	-0.004509	76.375656	35.962452	37.539383	-0.539889	0.000000	-0.196708	0.000000	0.000000	0.000000	0.054632	-0.205682	-0.111834	0.000000	0.000000	3.000000	84.000000	0.000000
14999.557737	-0.110452	0.602431	-0.004509	76.375656	35.962452	37.539383	-0.539889	0.000000	-0.196708	0.000000	0.000000	0.000000	0.054632	-0.205682	-0.111834	0.000000	0.000000	3.000000	84.000000	0.000000
14999.561070	-0.110452	0.602431	-0.004509	76.448296	36.335152	37.906025	-0.522616	0.000000	-0.225450	0.000000	0.000000	0.000000	0.054632	-0.205682	-0.111834	0.000000	0.000000	3.000000	84.000000	0.000000
14999.564403	-0.110198	0.601709	-0.004990	76.448296	36.335152	37.906025	-0.522616	0.000000	-0.225450	0.000000	0.000000	0.000000	0.076158	-0.216661	-0.144360	0.000000	0.000000	3.000000	84.000000	0.000000
14999.567737	-0.110198	0.601709	-0.004990	76.448296	36.335152	37.906025	-0.522616	0.000000	-0.225450	0.000000	0.000000	0.000000	0.076158	-0.216661	-0.144360	0.000000	0.000000	3.000000	84.000000	0.000000
14999.571070	-0.109869	0.600931	-0.005596	76.528374	36.760128	38.317921	-0.522616	0.000000	-0.225450	0.000000	0.000000	0.000000	0.098791	-0.233232	-0.181756	0.000000	0.000000	3.000000	84.000000	0.000000
14999.574403	-0.109869	0.600931	-0.005596	76.528374	36.760128	38.317921	-0.522616	0.000000	-0.225450	0.000000	0.000000	0.000000	0.098791	-0.233232	-0.181756	0.000000	0.000000	3.000000	84.000000	0.000000
14999.577737	-0.109869	0.600931	-0.005596	76.528374	36.760128	38.317921	-0.522616	0.000000	-0.225450	0.000000	0.000000	0.000000	0.098791	-0.233232	-0.181756	0.000000	0.000000	3.000000	84.000000	0.000000
14999.581070	-0.109457	0.600130	-0.006267	76.612633	37.214451	38.757538	-0.493457	0.000000	-0.279802	0.000000	0.000000	0.000000	0.123765	-0.240257	-0.201228	0.000000	0.000000	3.000000	84.000000	0.000000
14999.584403	-0.109457	0.600130	-0.006267	76.612633	37.214451	38.757538	-0.493457	0.000000	-0.279802	0.000000	0.000000	0.000000	0.123765	-0.240257	-0.201228	0.000000	0.000000	3.000000	84.000000	0.000000
14999.587737	-0.109457	0.600130	-0.006267	76.612633	37.214451	38.757538	-0.493457	0.000000	-0.279802	0.000000	0.000000	0.000000	0.123765	-0.240257	-0.201228	0.000000	0.000000	3.000000	84.000000	0.000000
14999.591070	-0.108988	0.599300	-0.006985	76.675247	37.495514	39.024525	-0.472830	0.000000	-0.313340	0.000000	0.000000	0.000000	0.140523	-0.249173	-0.215354	0.000000	0.000000	3.000000	84.000000	0.000000
14999.594403	-0.108988	0.599300	-0.006985	76.675247	37.495514	39.024525	-0.472830	0.000000	-0.313340	0.000000	0.000000	0.000000	0.140523	-0.249173	-0.215354	0.000000	0.000000	3.000000	84.000000	0.000000
14999.597737	-0.108988	0.599300	-0.006985	76.675247	37.495514	39.024525	-0.472830	0.000000	-0.313340	0.000000	0.000000	0.000000	0.140523	-0.249173	-0.215354	0.000000	0.000000	3.000000	84.000000	0.000000
14999.601070	-0.108493	0.598477	-0.007723	76.654999	37.100811	38.629185	-0.449409	0.000000	-0.349233	0.000000	0.000000	0.000000	0.148489	-0.246675	-0.221579	0.000000	0.000000	3.000000	84.000000	0.000000
14999.604403	-0.108493	0.598477	-0.007723	76.654999	37.100811	38.629185	-0.449409	0.000000	-0.349233	0.000000	0.000000	0.000000	0.148489	-0.246675	-0.221579	0.000000	0.000000	3.000000	84.000000	0.000000
14999.607737	-0.108493	0.598477	-0.007723	76.654999	37.100811	38.629185	-0.449409	0.000000	-0.349233	0.000000	0.000000	0.000000	0.148489	-0.246675	-0.221579	0.000000	0.000000	3.000000	84.000000	0.000000
14999.611070	-0.108031	0.597644	-0.008423	76.530151	35.910267	37.458527	-0.424661	0.000000	-0.386163	0.000000	0.000000	0.000000	0.138546	-0.250014	-0.209784	0.000000	0.000000	3.000000	84.000000	0.000000
14999.614403	-0.108031	0.597644	-0.008423	76.530151	35.910267	37.458527	-0.424661	0.000000	-0.386163	0.000000	0.000000	0.000000	0.138546	-0.250014	-0.209784	0.000000	0.000000	3.000000	84.000000	0.000000
14999.617737	-0.108031	0.597644	-0.008423	76.530151	35.910267	37.458527	-0.424661	0.000000	-0.386163	0.000000	0.000000	0.000000	0.138546	-0.250014	-0.209784	0.000000	0.000000	3.000000	84.000000	0.000000
14999.621070	-0.107545	0.596862	-0.009042	76.294426	33.995312	35.581501	-0.401570	0.000000	-0.421127	0.000000	0.000000	0.000000	0.146026	-0.234517	-0.185961	0.000000	0.000000	3.000000	84.000000	0.000000
14999.624403	-0.107545	0.596862	-0.009042	76.294426	33.995312	35.581501	-0.401570	0.000000	-0.421127	0.000000	0.000000	0.000000	0.146026	-0.234517	-0.185961	0.000000	0.000000	3.000000	84.000000	0.000000
14999.627737	-0.107545	0.596862	-0.009042	76.294426	33.995312	35.581501	-0.401570	0.000000	-0.421127	0.000000	0.000000	0.000000	0.146026	-0.234517	-0.185961	0.000000	0.000000	3.000000	84.000000	0.000000
14999.631070	-0.107022	0.596076	-0.009631	75.990944	31.817736	33.443405	-0.377232	0.000000	-0.452120	0.000000	0.000000	0.000000	0.156935	-0.235989	-0.176536	0.000000	0.000000	3.000000	84.000000	0.000000
14999.634403	-0.107022	0.596076	-0.009631	75.990944	31.817736	33.443405	-0.377232	0.000000	-0.452120	0.000000	0.000000	0.000000	0.156935	-0.235989	-0.176536	0.000000	0.000000	3.000000	84.000000	0.000000
14999.637737	-0.107022	0.596076	-0.009631	75.990944	31.817736	33.443405	-0.377232	0.000000	-0.452120	0.000000	0.000000	0.000000	0.156935	-0.235989	-0.176536	0.000000	0.000000	3.000000	84.000000	0.000000
14999.641070	-0.106485	0.595328	-0.010184	75.660423	29.676199	31.336084	-0.351077	0.000000	-0.481543	0.000000	0.000000	0.000000	0.160813	-0.224294	-0.166029	0.000000	0.000000	3.000000	84.000000	0.000000
14999.644403	-0.106485	0.595328	-0.010184	75.660423	29.676199	31.336084	-0.351077	0.000000	-0.481543	0.000000	0.000000	0.000000	0.160813	-0.224294	-0.166029	0.000000	0.000000	3.000000	84.000000	0.000000
14999.647737	-0.106485	0.595328	-0.010184	75.660423	29.676199	31.336084	-0.351077	0.000000	-0.481543	0.000000	0.000000	0.000000	0.160813	-0.224294	-0.166029	0.000000	0.000000	3.000000	84.000000	0.000000
14999.651070	-0.105960	0.594594	-0.010700	75.337433	27.684656	29.357475	-0.324274	0.000000	-0.509214	0.000000	0.000000	0.000000	0.157795	-0.220211	-0.154783	0.000000	0.000000	3.000000	84.000000	0.000000
14999.654403	-0.105960	0.594594	-0.010700	75.337433	27.684656	29.357475	-0.324274	0.000000	-0.509214	0.000000	0.000000	0.000000	0.157795	-0.220211	-0.154783	0.000000	0.000000	3.000000	84.000000	0.000000
14999.657737	-0.105960	0.594594	-0.010700	75.337433	27.684656	29.357475	-0.324274	0.000000	-0.509214	0.000000	0.000000	0.000000	0.157795	-0.220211	-0.154783	0.000000	0.000000	3.000000	84.000000	0.000000
14999.661070	-0.105960	0.594594	-0.010700	75.037079	25.857100	27.512970	-0.297975	0.000000	-0.535012	0.000000	0.000000	0.000000	0.157795	-0.220211	-0.154783	0.000000	0.000000	3.000000	84.000000	0.000000
14999.664403	-0.105451	0.593911	-0.011146	75.037079	25.857100	27.512970	-0.297975	0.000000	-0.535012	0.000000	0.000000	0.000000	0.152498	-0.204970	-0.133763	0.000000	0.000000	3.000000	84.000000	0.000000
14999.667737	-0.105451	0.593911	-0.011146	75.037079	25.857100	27.512970	-0.297975	0.000000	-0.535012	0.000000	0.000000	0.000000	0.152498	-0.204970	-0.133763	0.000000	0.000000	3.000000	84.000000	0.000000
14999.671070	-0.104958	0.593235	-0.011531	74.767639	24.202112	25.809834	-0.297975	0.000000	-0.535012	0.000000	0.000000	0.000000	0.147870	-0.202894	-0.115339	0.000000	0.000000	3.000000	84.000000	0.000000
14999.674403	-0.104958	0.593235	-0.011531	74.767639	24.202112	25.809834	-0.297975	0.000000	-0.535012	0.000000	0.000000	0.000000	0.147870	-0.202894	-0.115339	0.000000	0.000000	3.000000	84.000000	0.000000
14999.677737	-0.104958	0.593235	-0.011531	74.767639	24.202112	25.809834	-0.297975	0.000000	-0.535012	0.000000	0.000000	0.000000	0.147870	-0.202894	-0.115339	0.000000	0.000000	3.000000	84.000000	0.000000
14999.681070	-0.104462	0.592608	-0.011839	74.523262	22.681011	24.208570	-0.247914	0.000000	-0.576528	0.000000	0.000000	0.000000	0.148981	-0.187824	-0.092659	0.000000	0.000000	3.000000	84.000000	0.000000
14999.684403	-0.104462	0.592608	-0.011839	74.523262	22.681011	24.208570	-0.247914	0.000000	-0.576528	0.000000	0.000000	0.000000	0.148981	-0.187824	-0.092659	0.000000	0.000000	3.000000	84.000000	0.000000
14999.687737	-0.104462	0.592608	-0.011839	74.523262	22.681011	24.208570	-0.247914	0.000000	-0.576528	0.000000	0.000000	0.000000	0.148981	-0.187824	-0.092659	0.000000	0.000000	3.000000	84.000000	0.000000
14999.691070	-0.103967	0.592026	-0.012049	74.302032	21.281052	22.699976	-0.223084	0.000000	-0.591972	0.000000	0.000000	0.000000	0.148476	-0.174754	-0.062854	0.000000	0.000000	3.000000	84.000000	0.000000
14999.694403	-0.103967	0.592026	-0.012049	74.302032	21.281052	22.699976	-0.223084	0.000000	-0.591972	0.000000	0.000000	0.000000	0.148476	-0.174754	-0.062854	0.000000	0.000000	3.000000	84.000000	0.000000
14999.697737	-0.103967	0.592026	-0.012049	74.302032	21.281052	22.699976	-0.223084	0.000000	-0.591972	0.000000	0.000000	0.000000	0.148476	-0.174754	-0.062854	0.000000	0.000000	3.000000	84.000000	0.000000
14999.701070	-0.103967	0.592026	-0.012049	74.111641	19.993019	21.273958	-0.198338	0.000000	-0.602447	0.000000	0.000000	0.000000	0.148476	-0.174754	-0.062854	0.000000	0.000000	3.000000	84.000000	0.000000
14999.704403	-0.103484	0.591500	-0.012211	74.111641	19.993019	21.273958	-0.198338	0.000000	-0.602447	0.000000	0.000000	0.000000	0.144962	-0.157909	-0.048550	0.000000	0.000000	3.000000	84.000000	0.000000
14999.707737	-0.103484	0.591500	-0.012211	74.111641	19.993019	21.273958	-0.198338	0.000000	-0.602447	0.000000	0.000000	0.000000	0.144962	-0.157909	-0.048550	0.000000	0.000000	3.000000	84.000000	0.000000
14999.711070	-0.102994	0.590979	-0.012306	73.949081	18.796314	19.907108	-0.198338	0.000000	-0.602447	0.000000	0.000000	0.000000	0.146823	-0.156096	-0.028428	0.000000	0.000000	3.000000	84.000000	0.000000
14999.714403	-0.102994	0.590979	-0.012306	73.949081	18.796314	19.907108	-0.198338	0.000000	-0.602447	0.000000	0.000000	0.000000	0.146823	-0.156096	-0.028428	0.000000	0.000000	3.000000	84.000000	0.000000
14999.717737	-0.102994	0.590979	-0.012306	73.949081	18.796314	19.907108	-0.198338	0.000000	-0.602447	0.000000	0.000000	0.000000	0.146823	-0.156096	-0.028428	0.000000	0.000000	3.000000	84.000000	0.000000
14999.721070	-0.102994	0.590979	-0.012306	73.816185	17.751377	18.685658	-0.149707	0.000000	-0.615277	0.000000	0.000000	0.000000	0.146823	-0.156096	-0.028428	0.000000	0.000000	3.000000	84.000000	0.000000
14999.724403	-0.102547	0.590527	-0.012317	73.816185	17.751377	18.685658	-0.149707	0.000000	-0.615277	0.000000	0.000000	0.000000	0.134284	-0.135746	-0.003500	0.000000	0.000000	3.000000	84.000000	0.000000
14999.727737	-0.102547	0.590527	-0.012317	73.816185	17.751377	18.685658	-0.149707	0.000000	-0.615277	0.000000	0.000000	0.000000	0.134284	-0.135746	-0.003500	0.000000	0.000000	3.000000	84.000000	0.000000
14999.731070	-0.102137	0.590123	-0.012262	73.712685	16.862963	17.618856	-0.149707	0.000000	-0.615277	0.000000	0.000000	0.000000	0.122931	-0.121041	0.016607	0.000000	0.000000	3.000000	84.000000	0.000000
14999.734403	-0.102137	0.590123	-0.012262	73.712685	16.862963	17.618856	-0.149707	0.000000	-0.615277	0.000000	0.000000	0.000000	0.122931	-0.121041	0.016607	0.000000	0.000000	3.000000	84.000000	0.000000
14999.737737	-0.102137	0.590123	-0.012262	73.712685	16.862963	17.618856	-0.149707	0.000000	-0.615277	0.000000	0.000000	0.000000	0.122931	-0.121041	0.016607	0.000000	0.000000	3.000000	84.000000	0.000000
14999.741070	-0.102137	0.590123	-0.012262	73.638023	16.160696	16.755428	-0.106838	0.000000	-0.613092	0.000000	0.000000	0.000000	0.122931	-0.121041	0.016607	0.000000	0.000000	3.000000	84.000000	0.000000
14999.744403	-0.101807	0.589769	-0.012149	73.638023	16.160696	16.755428	-0.106838	0.000000	-0.613092	0.000000	0.000000	0.000000	0.098949	-0.106367	0.033891	0.000000	0.000000	3.000000	84.000000	0.000000
14999.747737	-0.101807	0.589769	-0.012149	73.638023	16.160696	16.755428	-0.106838	0.000000	-0.613092	0.000000	0.000000	0.000000	0.098949	-0.106367	0.033891	0.000000	0.000000	3.000000	84.000000	0.000000
14999.751070	-0.101515	0.589463	-0.011968	73.608879	15.665374	16.111528	-0.106838	0.000000	-0.613092	0.000000	0.000000	0.000000	0.087680	-0.091781	0.054156	0.000000	0.000000	3.000000	84.000000	0.000000
14999.754403	-0.101515	0.589463	-0.011968	73.608879	15.665374	16.111528	-0.106838	0.000000	-0.613092	0.000000	0.000000	0.000000	0.087680	-0.091781	0.054156	0.000000	0.000000	3.000000	84.000000	0.000000
14999.757737	-0.101515	0.589463	-0.011968	73.608879	15.665374	16.111528	-0.106838	0.000000	-0.613092	0.000000	0.000000	0.000000	0.087680	-0.091781	0.054156	0.000000	0.000000	3.000000	84.000000	0.000000
14999.761070	-0.101281	0.589206	-0.011725	73.626236	15.404727	15.727743	-0.075733	0.000000	-0.598418	0.000000	0.000000	0.000000	0.070094	-0.077193	0.073030	0.000000	0.000000	3.000000	84.000000	0.000000
14999.764403	-0.101281	0.589206	-0.011725	73.626236	15.404727	15.727743	-0.075733	0.000000	-0.598418	0.000000	0.000000	0.000000	0.070094	-0.077193	0.073030	0.000000	0.000000	3.000000	84.000000	0.000000
14999.767737	-0.101281	0.589206	-0.011725	73.626236	15.404727	15.727743	-0.075733	0.000000	-0.598418	0.000000	0.000000	0.000000	0.070094	-0.077193	0.073030	0.000000	0.000000	3.000000	84.000000	0.000000
14999.771070	-0.101281	0.589206	-0.011725	73.667168	15.370379	15.614635	-0.064050	0.000000	-0.586246	0.000000	0.000000	0.000000	0.070094	-0.077193	0.073030	0.000000	0.000000	3.000000	84.000000	0.000000
14999.774403	-0.101104	0.589022	-0.011425	73.667168	15.370379	15.614635	-0.064050	0.000000	-0.586246	0.000000	0.000000	0.000000	0.053003	-0.055169	0.089845	0.000000	0.000000	3.000000	84.000000	0.000000
14999.777737	-0.101104	0.589022	-0.011425	73.667168	15.370379	15.614635	-0.064050	0.000000	-0.586246	0.000000	0.000000	0.000000	0.053003	-0.055169	0.089845	0.000000	0.000000	3.000000	84.000000	0.000000
14999.781070	-0.101104	0.589022	-0.011425	73.678726	15.407280	15.618997	-0.064050	0.000000	-0.586246	0.000000	0.000000	0.000000	0.053003	-0.055169	0.089845	0.000000	0.000000	3.000000	84.000000	0.000000
14999.784403	-0.101104	0.589022	-0.011425	73.678726	15.407280	15.618997	-0.064050	0.000000	-0.586246	0.000000	0.000000	0.000000	0.053003	-0.055169	0.089845	0.000000	0.000000	3.000000	84.000000	0.000000
14999.787737	-0.100960	0.588893	-0.011081	73.678726	15.407280	15.618997	-0.064050	0.000000	-0.586246	0.000000	0.000000	0.000000	0.043388	-0.038695	0.103195	0.000000	0.000000	3.000000	84.000000	0.000000
14999.791070	-0.100847	0.588819	-0.010693	73.691353	15.470614	15.653677	-0.055216	0.000000	-0.571272	0.000000	0.000000	0.000000	0.033774	-0.022211	0.116560	0.000000	0.000000	3.000000	84.000000	0.000000
14999.794403	-0.100847	0.588819	-0.010693	73.691353	15.470614	15.653677	-0.055216	0.000000	-0.571272	0.000000	0.000000	0.000000	0.033774	-0.022211	0.116560	0.000000	0.000000	3.000000	84.000000	0.000000
14999.797737	-0.100847	0.588819	-0.010693	73.691353	15.470614	15.653677	-0.055216	0.000000	-0.571272	0.000000	0.000000	0.000000	0.033774	-0.022211	0.116560	0.000000	0.000000	3.000000	84.000000	0.000000
14999.801070	-0.100847	0.588819	-0.010693	73.712822	15.565260	15.721972	-0.042356	0.000000	-0.534646	0.000000	0.000000	0.000000	0.033774	-0.022211	0.116560	0.000000	0.000000	3.000000	84.000000	0.000000
14999.804403	-0.100736	0.588788	-0.010295	73.712822	15.565260	15.721972	-0.042356	0.000000	-0.534646	0.000000	0.000000	0.000000	0.033234	-0.009267	0.119375	0.000000	0.000000	3.000000	84.000000	0.000000
14999.807737	-0.100736	0.588788	-0.010295	73.712822	15.565260	15.721972	-0.042356	0.000000	-0.534646	0.000000	0.000000	0.000000	0.033234	-0.009267	0.119375	0.000000	0.000000	3.000000	84.000000	0.000000
14999.811070	-0.100736	0.588788	-0.010295	73.781876	15.800875	15.925200	-0.042356	0.000000	-0.534646	0.000000	0.000000	0.000000	0.033234	-0.009267	0.119375	0.000000	0.000000	3.000000	84.000000	0.000000
14999.814403	-0.100736	0.588788	-0.010295	73.781876	15.800875	15.925200	-0.042356	0.000000	-0.534646	0.000000	0.000000	0.000000	0.033234	-0.009267	0.119375	0.000000	0.000000	3.000000	84.000000	0.000000
14999.817737	-0.100654	0.588793	-0.009869	73.781876	15.800875	15.925200	-0.042356	0.000000	-0.534646	0.000000	0.000000	0.000000	0.024740	0.001698	0.127804	0.000000	0.000000	3.000000	84.000000	0.000000
14999.821070	-0.100557	0.588836	-0.009405	73.908913	16.215595	16.297527	-0.036817	0.000000	-0.514750	0.000000	0.000000	0.000000	0.028995	0.012707	0.139094	0.000000	0.000000	3.000000	84.000000	0.000000
14999.824403	-0.100557	0.588836	-0.009405	73.908913	16.215595	16.297527	-0.036817	0.000000	-0.514750	0.000000	0.000000	0.000000	0.028995	0.012707	0.139094	0.000000	0.000000	3.000000	84.000000	0.000000
14999.827737	-0.100557	0.588836	-0.009405	73.908913	16.215595	16.297527	-0.036817	0.000000	-0.514750	0.000000	0.000000	0.000000	0.028995	0.012707	0.139094	0.000000	0.000000	3.000000	84.000000	0.000000
14999.831070	-0.100557	0.588836	-0.009405	74.077881	16.766041	16.800581	-0.027862	0.000000	-0.470267	0.000000	0.000000	0.000000	0.028995	0.012707	0.139094	0.000000	0.000000	3.000000	84.000000	0.000000
14999.834403	-0.100462	0.588853	-0.008935	74.077881	16.766041	16.800581	-0.027862	0.000000	-0.470267	0.000000	0.000000	0.000000	0.028645	0.005121	0.141167	0.000000	0.000000	3.000000	84.000000	0.000000
14999.837737	-0.100462	0.588853	-0.008935	74.077881	16.766041	16.800581	-0.027862	0.000000	-0.470267	0.000000	0.000000	0.000000	0.028645	0.005121	0.141167	0.000000	0.000000	3.000000	84.000000	0.000000
14999.841070	-0.100462	0.588853	-0.008935	74.272972	17.410545	17.394997	-0.027862	0.000000	-0.470267	0.000000	0.000000	0.000000	0.028645	0.005121	0.141167	0.000000	0.000000	3.000000	84.000000	0.000000
14999.844403	-0.100462	0.588853	-0.008935	74.272972	17.410545	17.394997	-0.027862	0.000000	-0.470267	0.000000	0.000000	0.000000	0.028645	0.005121	0.141167	0.000000	0.000000	3.000000	84.000000	0.000000
14999.847737	-0.100364	0.588826	-0.008474	74.272972	17.410545	17.394997	-0.027862	0.000000	-0.470267	0.000000	0.000000	0.000000	0.029399	-0.008014	0.138302	0.000000	0.000000	3.000000	84.000000	0.000000
14999.851070	-0.100292	0.588792	-0.007994	74.467201	18.067425	18.004929	-0.023087	0.000000	-0.446739	0.000000	0.000000	0.000000	0.021549	-0.010110	0.143888	0.000000	0.000000	3.000000	84.000000	0.000000
14999.854403	-0.100292	0.588792	-0.007994	74.467201	18.067425	18.004929	-0.023087	0.000000	-0.446739	0.000000	0.000000	0.000000	0.021549	-0.010110	0.143888	0.000000	0.000000	3.000000	84.000000	0.000000
14999.857737	-0.100292	0.588792	-0.007994	74.467201	18.067425	18.004929	-0.023087	0.000000	-0.446739	0.000000	0.000000	0.000000	0.021549	-0.010110	0.143888	0.000000	0.000000	3.000000	84.000000	0.000000
14999.861070	-0.100292	0.588792	-0.007994	74.652840	18.710924	18.603378	-0.014596	0.000000	-0.399708	0.000000	0.000000	0.000000	0.021549	-0.010110	0.143888	0.000000	0.000000	3.000000	84.000000	0.000000
14999.864403	-0.100218	0.588715	-0.007524	74.652840	18.710924	18.603378	-0.014596	0.000000	-0.399708	0.000000	0.000000	0.000000	0.022293	-0.023298	0.141025	0.000000	0.000000	3.000000	84.000000	0.000000
14999.867737	-0.100218	0.588715	-0.007524	74.652840	18.710924	18.603378	-0.014596	0.000000	-0.399708	0.000000	0.000000	0.000000	0.022293	-0.023298	0.141025	0.000000	0.000000	3.000000	84.000000	0.000000
14999.871070	-0.100218	0.588715	-0.007524	74.811958	19.277252	19.130920	-0.014596	0.000000	-0.399708	0.000000	0.000000	0.000000	0.022293	-0.023298	0.141025	0.000000	0.000000	3.000000	84.000000	0.000000
14999.874403	-0.100218	0.588715	-0.007524	74.811958	19.277252	19.130920	-0.014596	0.000000	-0.399708	0.000000	0.000000	0.000000	0.022293	-0.023298	0.141025	0.000000	0.000000	3.000000	84.000000	0.000000
14999.877737	-0.100152	0.588607	-0.007115	74.811958	19.277252	19.130920	-0.014596	0.000000	-0.399708	0.000000	0.000000	0.000000	0.019756	-0.032427	0.122652	0.000000	0.000000	3.000000	84.000000	0.000000
14999.881070	-0.100082	0.588480	-0.006723	74.960701	19.812914	19.630539	-0.010880	0.000000	-0.376203	0.000000	0.000000	0.000000	0.020938	-0.038057	0.117686	0.000000	0.000000	3.000000	84.000000	0.000000
14999.884403	-0.100082	0.588480	-0.006723	74.960701	19.812914	19.630539	-0.010880	0.000000	-0.376203	0.000000	0.000000	0.000000	0.020938	-0.038057	0.117686	0.000000	0.000000	3.000000	84.000000	0.000000
14999.887737	-0.100082	0.588480	-0.006723	74.960701	19.812914	19.630539	-0.010880	0.000000	-0.376203	0.000000	0.000000	0.000000	0.020938	-0.038057	0.117686	0.000000	0.000000	3.000000	84.000000	0.000000
14999.891070	-0.100082	0.588480	-0.006723	75.086487	20.278103	20.058022	-0.004098	0.000000	-0.336147	0.000000	0.000000	0.000000	0.020938	-0.038057	0.117686	0.000000	0.000000	3.000000	84.000000	0.000000
14999.894403	-0.099974	0.588304	-0.006399	75.086487	20.278103	20.058022	-0.004098	0.000000	-0.336147	0.000000	0.000000	0.000000	0.032289	-0.052703	0.097223	0.000000	0.000000	3.000000	84.000000	0.000000
14999.897737	-0.099974	0.588304	-0.006399	75.086487	20.278103	20.058022	-0.004098	0.000000	-0.336147	0.000000	0.000000	0.000000	0.032289	-0.052703	0.097223	0.000000	0.000000	3.000000	84.000000	0.000000
14999.901070	-0.099974	0.588304	-0.006399	75.187157	20.659805	20.402849	-0.004098	0.000000	-0.336147	0.000000	0.000000	0.000000	0.032289	-0.052703	0.097223	0.000000	0.000000	3.000000	84.000000	0.000000
14999.904403	-0.099974	0.588304	-0.006399	75.187157	20.659805	20.402849	-0.004098	0.000000	-0.336147	0.000000	0.000000	0.000000	0.032289	-0.052703	0.097223	0.000000	0.000000	3.000000	84.000000	0.000000
14999.907737	-0.099804	0.588103	-0.006054	75.187157	20.659805	20.402849	-0.004098	0.000000	-0.336147	0.000000	0.000000	0.000000	0.051176	-0.060358	0.103549	0.000000	0.000000	3.000000	84.000000	0.000000
14999.911070	-0.099583	0.587865	-0.005732	75.269859	20.985207	20.685936	0.001284	0.000000	-0.319943	0.000000	0.000000	0.000000	0.066322	-0.071493	0.096444	0.000000	0.000000	3.000000	84.000000	0.000000
14999.914403	-0.099583	0.587865	-0.005732	75.269859	20.985207	20.685936	0.001284	0.000000	-0.319943	0.000000	0.000000	0.000000	0.066322	-0.071493	0.096444	0.000000	0.000000	3.000000	84.000000	0.000000
14999.917737	-0.099583	0.587865	-0.005732	75.269859	20.985207	20.685936	0.001284	0.000000	-0.319943	0.000000	0.000000	0.000000	0.066322	-0.071493	0.096444	0.000000	0.000000	3.000000	84.000000	0.000000
14999.921070	-0.099286	0.587612	-0.005345	75.329826	21.233143	20.886734	0.020867	0.000000	-0.286611	0.000000	0.000000	0.000000	0.089085	-0.075699	0.116101	0.000000	0.000000	3.000000	84.000000	0.000000
14999.924403	-0.099286	0.587612	-0.005345	75.329826	21.233143	20.886734	0.020867	0.000000	-0.286611	0.000000	0.000000	0.000000	0.089085	-0.075699	0.116101	0.000000	0.000000	3.000000	84.000000	0.000000
14999.927737	-0.099286	0.587612	-0.005345	75.329826	21.233143	20.886734	0.020867	0.000000	-0.286611	0.000000	0.000000	0.000000	0.089085	-0.075699	0.116101	0.000000	0.000000	3.000000	84.000000	0.000000
14999.931070	-0.098927	0.587309	-0.004931	75.359955	21.372759	20.973135	0.035714	0.000000	-0.267261	0.000000	0.000000	0.000000	0.107673	-0.090992	0.124390	0.000000	0.000000	3.000000	84.000000	0.000000
14999.934403	-0.098927	0.587309	-0.004931	75.359955	21.372759	20.973135	0.035714	0.000000	-0.267261	0.000000	0.000000	0.000000	0.107673	-0.090992	0.124390	0.000000	0.000000	3.000000	84.000000	0.000000
14999.937737	-0.098927	0.587309	-0.004931	75.359955	21.372759	20.973135	0.035714	0.000000	-0.267261	0.000000	0.000000	0.000000	0.107673	-0.090992	0.124390	0.000000	0.000000	3.000000	84.000000	0.000000
14999.941070	-0.098927	0.587309	-0.004931	75.384323	21.488678	21.029478	0.053660	0.000000	-0.246529	0.000000	0.000000	0.000000	0.107673	-0.090992	0.124390	0.000000	0.000000	3.000000	84.000000	0.000000
14999.944403	-0.098509	0.586973	-0.004472	75.384323	21.488678	21.029478	0.053660	0.000000	-0.246529	0.000000	0.000000	0.000000	0.125254	-0.100793	0.137562	0.000000	0.000000	3.000000	84.000000	0.000000
14999.947737	-0.098509	0.586973	-0.004472	75.384323	21.488678	21.029478	0.053660	0.000000	-0.246529	0.000000	0.000000	0.000000	0.125254	-0.100793	0.137562	0.000000	0.000000	3.000000	84.000000	0.000000
14999.951070	-0.098054	0.586589	-0.004083	75.434250	21.575022	21.023697	0.053660	0.000000	-0.246529	0.000000	0.000000	0.000000	0.136733	-0.115389	0.116847	0.000000	0.000000	3.000000	84.000000	0.000000
14999.954403	-0.098054	0.586589	-0.004083	75.434250	21.575022	21.023697	0.053660	0.000000	-0.246529	0.000000	0.000000	0.000000	0.136733	-0.115389	0.116847	0.000000	0.000000	3.000000	84.000000	0.000000
14999.957737	-0.098054	0.586589	-0.004083	75.434250	21.575022	21.023697	0.053660	0.000000	-0.246529	0.000000	0.000000	0.000000	0.136733	-0.115389	0.116847	0.000000	0.000000	3.000000	84.000000	0.000000
14999.961070	-0.098054	0.586589	-0.004083	75.520607	21.546089	20.845306	0.097324	0.000000	-0.204128	0.000000	0.000000	0.000000	0.136733	-0.115389	0.116847	0.000000	0.000000	3.000000	84.000000	0.000000
14999.964403	-0.097611	0.586167	-0.003732	75.520607	21.546089	20.845306	0.097324	0.000000	-0.204128	0.000000	0.000000	0.000000	0.132663	-0.126563	0.105289	0.000000	0.000000	3.000000	84.000000	0.000000
14999.967737	-0.097611	0.586167	-0.003732	75.520607	21.546089	20.845306	0.097324	0.000000	-0.204128	0.000000	0.000000	0.000000	0.132663	-0.126563	0.105289	0.000000	0.000000	3.000000	84.000000	0.000000
14999.971070	-0.097242	0.585715	-0.003456	75.643105	21.385012	20.490988	0.097324	0.000000	-0.204128	0.000000	0.000000	0.000000	0.110672	-0.135551	0.082531	0.000000	0.000000	3.000000	84.000000	0.000000
14999.974403	-0.097242	0.585715	-0.003456	75.643105	21.385012	20.490988	0.097324	0.000000	-0.204128	0.000000	0.000000	0.000000	0.110672	-0.135551	0.082531	0.000000	0.000000	3.000000	84.000000	0.000000
14999.977737	-0.097242	0.585715	-0.003456	75.643105	21.385012	20.490988	0.097324	0.000000	-0.204128	0.000000	0.000000	0.000000	0.110672	-0.135551	0.082531	0.000000	0.000000	3.000000	84.000000	0.000000
14999.981070	-0.097242	0.585715	-0.003456	75.779900	21.160330	20.064034	0.137880	0.000000	-0.172824	0.000000	0.000000	0.000000	0.110672	-0.135551	0.082531	0.000000	0.000000	3.000000	84.000000	0.000000
14999.984403	-0.096966	0.585284	-0.003275	75.779900	21.160330	20.064034	0.137880	0.000000	-0.172824	0.000000	0.000000	0.000000	0.083001	-0.129302	0.054315	0.000000	0.000000	3.000000	84.000000	0.000000
14999.987737	-0.096966	0.585284	-0.003275	75.779900	21.160330	20.064034	0.137880	0.000000	-0.172824	0.000000	0.000000	0.000000	0.083001	-0.129302	0.054315	0.000000	0.000000	3.000000	84.000000	0.000000
14999.991070	-0.096779	0.584830	-0.003198	75.916000	20.937851	19.655529	0.137880	0.000000	-0.172824	0.000000	0.000000	0.000000	0.055877	-0.136103	0.023230	0.000000	0.000000	3.000000	84.000000	0.000000
14999.994403	-0.096779	0.584830	-0.003198	75.916000	20.937851	19.655529	0.137880	0.000000	-0.172824	0.000000	0.000000	0.000000	0.055877	-0.136103	0.023230	0.000000	0.000000	3.000000	84.000000	0.000000
14999.997737	-0.096779	0.584830	-0.003198	75.916000	20.937851	19.655529	0.137880	0.000000	-0.172824	0.000000	0.000000	0.000000	0.055877	-0.136103	0.023230	0.000000	0.000000	3.000000	84.000000	0.000000
15000.001070	-0.096656	0.584402	-0.003142	76.027046	20.772552	19.351355	0.161026	0.000000	-0.159900	0.000000	0.000000	0.000000	0.036953	-0.128493	0.016908	0.000000	0.000000	3.000000	84.000000	0.000000
15000.004403	-0.096656	0.584402	-0.003142	76.027046	20.772552	19.351355	0.161026	0.000000	-0.159900	0.000000	0.000000	0.000000	0.036953	-0.128493	0.016908	0.000000	0.000000	3.000000	84.000000	0.000000
15000.007737	-0.096656	0.584402	-0.003142	76.027046	20.772552	19.351355	0.161026	0.000000	-0.159900	0.000000	0.000000	0.000000	0.036953	-0.128493	0.016908	0.000000	0.000000	3.000000	84.000000	0.000000
15000.011070	-0.096656	0.584402	-0.003142	76.086601	20.813633	19.351587	0.167185	0.000000	-0.157082	0.000000	0.000000	0.000000	0.036953	-0.128493	0.016908	0.000000	0.000000	3.000000	84.000000	0.000000
15000.014403	-0.096568	0.584031	-0.003132	76.086601	20.813633	19.351587	0.167185	0.000000	-0.157082	0.000000	0.000000	0.000000	0.026410	-0.111106	0.002937	0.000000	0.000000	3.000000	84.000000	0.000000
15000.017737	-0.096568	0.584031	-0.003132	76.086601	20.813633	19.351587	0.167185	0.000000	-0.157082	0.000000	0.000000	0.000000	0.026410	-0.111106	0.002937	0.000000	0.000000	3.000000	84.000000	0.000000
15000.021070	-0.096512	0.583716	-0.003077	76.117096	20.930464	19.467241	0.167185	0.000000	-0.157082	0.000000	0.000000	0.000000	0.016776	-0.094674	0.016468	0.000000	0.000000	3.000000	84.000000	0.000000
15000.024403	-0.096512	0.583716	-0.003077	76.117096	20.930464	19.467241	0.167185	0.000000	-0.157082	0.000000	0.000000	0.000000	0.016776	-0.094674	0.016468	0.000000	0.000000	3.000000	84.000000	0.000000
15000.027737	-0.096512	0.583716	-0.003077	76.117096	20.930464	19.467241	0.167185	0.000000	-0.157082	0.000000	0.000000	0.000000	0.016776	-0.094674	0.016468	0.000000	0.000000	3.000000	84.000000	0.000000
15000.031070	-0.096512	0.583716	-0.003077	76.143227	21.024319	19.563196	0.174383	0.000000	-0.153848	0.000000	0.000000	0.000000	0.016776	-0.094674	0.016468	0.000000	0.000000	3.000000	84.000000	0.000000
15000.034403	-0.096452	0.583476	-0.003043	76.143227	21.024319	19.563196	0.174383	0.000000	-0.153848	0.000000	0.000000	0.000000	0.018083	-0.071825	0.010331	0.000000	0.000000	3.000000	84.000000	0.000000
15000.037737	-0.096452	0.583476	-0.003043	76.143227	21.024319	19.563196	0.174383	0.000000	-0.153848	0.000000	0.000000	0.000000	0.018083	-0.071825	0.010331	0.000000	0.000000	3.000000	84.000000	0.000000
15000.041070	-0.096452	0.583476	-0.003043	76.155106	21.110159	19.654600	0.174383	0.000000	-0.153848	0.000000	0.000000	0.000000	0.018083	-0.071825	0.010331	0.000000	0.000000	3.000000	84.000000	0.000000
15000.044403	-0.096452	0.583476	-0.003043	76.155106	21.110159	19.654600	0.174383	0.000000	-0.153848	0.000000	0.000000	0.000000	0.018083	-0.071825	0.010331	0.000000	0.000000	3.000000	84.000000	0.000000
15000.047737	-0.096406	0.583310	-0.002941	76.155106	21.110159	19.654600	0.174383	0.000000	-0.153848	0.000000	0.000000	0.000000	0.013845	-0.049928	0.030311	0.000000	0.000000	3.000000	84.000000	0.000000
15000.051070	-0.096406	0.583310	-0.002941	76.155579	21.175224	19.723436	0.177397	0.000000	-0.152126	0.000000	0.000000	0.000000	0.013845	-0.049928	0.030311	0.000000	0.000000	3.000000	84.000000	0.000000
15000.054403	-0.096406	0.583310	-0.002941	76.155579	21.175224	19.723436	0.177397	0.000000	-0.152126	0.000000	0.000000	0.000000	0.013845	-0.049928	0.030311	0.000000	0.000000	3.000000	84.000000	0.000000
15000.057737	-0.096406	0.583310	-0.002941	76.155579	21.175224	19.723436	0.177397	0.000000	-0.152126	0.000000	0.000000	0.000000	0.013845	-0.049928	0.030311	0.000000	0.000000	3.000000	84.000000	0.000000
15000.061070	-0.096262	0.583198	-0.002768	76.149078	21.215250	19.764860	0.179704	0.000000	-0.147074	0.000000	0.000000	0.000000	0.043028	-0.033511	0.052167	0.000000	0.000000	3.000000	84.000000	0.000000
15000.064403	-0.096262	0.583198	-0.002768	76.149078	21.215250	19.764860	0.179704	0.000000	-0.147074	0.000000	0.000000	0.000000	0.043028	-0.033511	0.052167	0.000000	0.000000	3.000000	84.000000	0.000000
15000.067737	-0.096262	0.583198	-0.002768	76.149078	21.215250	19.764860	0.179704	0.000000	-0.147074	0.000000	0.000000	0.000000	0.043028	-0.033511	0.052167	0.000000	0.000000	3.000000	84.000000	0.000000
15000.071070	-0.096262	0.583198	-0.002768	76.142944	21.216408	19.756475	0.186875	0.000000	-0.138380	0.000000	0.000000	0.000000	0.043028	-0.033511	0.052167	0.000000	0.000000	3.000000	84.000000	0.000000
15000.074403	-0.096188	0.583228	-0.002693	76.142944	21.216408	19.756475	0.186875	0.000000	-0.138380	0.000000	0.000000	0.000000	0.022283	0.008806	0.022518	0.000000	0.000000	3.000000	84.000000	0.000000
15000.077737	-0.096188	0.583228	-0.002693	76.142944	21.216408	19.756475	0.186875	0.000000	-0.138380	0.000000	0.000000	0.000000	0.022283	0.008806	0.022518	0.000000	0.000000	3.000000	84.000000	0.000000
15000.081070	-0.096188	0.583228	-0.002693	76.135086	21.203756	19.727062	0.186875	0.000000	-0.138380	0.000000	0.000000	0.000000	0.022283	0.008806	0.022518	0.000000	0.000000	3.000000	84.000000	0.000000
15000.084403	-0.096188	0.583228	-0.002693	76.135086	21.203756	19.727062	0.186875	0.000000	-0.138380	0.000000	0.000000	0.000000	0.022283	0.008806	0.022518	0.000000	0.000000	3.000000	84.000000	0.000000
15000.087737	-0.096133	0.583308	-0.002636	76.135086	21.203756	19.727062	0.186875	0.000000	-0.138380	0.000000	0.000000	0.000000	0.016670	0.024050	0.017100	0.000000	0.000000	3.000000	84.000000	0.000000
15000.091070	-0.096133	0.583308	-0.002636	76.121971	21.171835	19.691381	0.190589	0.000000	-0.134627	0.000000	0.000000	0.000000	0.016670	0.024050	0.017100	0.000000	0.000000	3.000000	84.000000	0.000000
15000.094403	-0.096133	0.583308	-0.002636	76.121971	21.171835	19.691381	0.190589	0.000000	-0.134627	0.000000	0.000000	0.000000	0.016670	0.024050	0.017100	0.000000	0.000000	3.000000	84.000000	0.000000
15000.097737	-0.096133	0.583308	-0.002636	76.121971	21.171835	19.691381	0.190589	0.000000	-0.134627	0.000000	0.000000	0.000000	0.016670	0.024050	0.017100	0.000000	0.000000	3.000000	84.000000	0.000000
15000.101070	-0.096150	0.583547	-0.002661	76.108849	21.134541	19.655767	0.193367	0.000000	-0.131777	0.000000	0.000000	0.000000	-0.005164	0.071868	-0.007556	0.000000	0.000000	3.000000	84.000000	0.000000
15000.104403	-0.096150	0.583547	-0.002661	76.108849	21.134541	19.655767	0.193367	0.000000	-0.131777	0.000000	0.000000	0.000000	-0.005164	0.071868	-0.007556	0.000000	0.000000	3.000000	84.000000	0.000000
15000.107737	-0.096150	0.583547	-0.002661	76.108849	21.134541	19.655767	0.193367	0.000000	-0.131777	0.000000	0.000000	0.000000	-0.005164	0.071868	-0.007556	0.000000	0.000000	3.000000	84.000000	0.000000
15000.111070	-0.096150	0.583547	-0.002661	76.093109	21.087694	19.613110	0.192507	0.000000	-0.133036	0.000000	0.000000	0.000000	-0.005164	0.071868	-0.007556	0.000000	0.000000	3.000000	84.000000	0.000000
15000.114403	-0.096179	0.583707	-0.002734	76.093109	21.087694	19.613110	0.192507	0.000000	-0.133036	0.000000	0.000000	0.000000	-0.008886	0.047812	-0.021929	0.000000	0.000000	3.000000	84.000000	0.000000
15000.117737	-0.096179	0.583707	-0.002734	76.093109	21.087694	19.613110	0.192507	0.000000	-0.133036	0.000000	0.000000	0.000000	-0.008886	0.047812	-0.021929	0.000000	0.000000	3.000000	84.000000	0.000000
15000.121070	-0.096179	0.583707	-0.002734	76.079994	21.039673	19.577648	0.192507	0.000000	-0.133036	0.000000	0.000000	0.000000	-0.008886	0.047812	-0.021929	0.000000	0.000000	3.000000	84.000000	0.000000
15000.124403	-0.096179	0.583707	-0.002734	76.079994	21.039673	19.577648	0.192507	0.000000	-0.133036	0.000000	0.000000	0.000000	-0.008886	0.047812	-0.021929	0.000000	0.000000	3.000000	84.000000	0.000000
15000.127737	-0.096265	0.583855	-0.002861	76.079994	21.039673	19.577648	0.192507	0.000000	-0.133036	0.000000	0.000000	0.000000	-0.025743	0.044455	-0.038083	0.000000	0.000000	3.000000	84.000000	0.000000
15000.131070	-0.096265	0.583855	-0.002861	76.064217	20.982119	19.535164	0.191026	0.000000	-0.136691	0.000000	0.000000	0.000000	-0.025743	0.044455	-0.038083	0.000000	0.000000	3.000000	84.000000	0.000000
15000.134403	-0.096265	0.583855	-0.002861	76.064217	20.982119	19.535164	0.191026	0.000000	-0.136691	0.000000	0.000000	0.000000	-0.025743	0.044455	-0.038083	0.000000	0.000000	3.000000	84.000000	0.000000
15000.137737	-0.096265	0.583855	-0.002861	76.064217	20.982119	19.535164	0.191026	0.000000	-0.136691	0.000000	0.000000	0.000000	-0.025743	0.044455	-0.038083	0.000000	0.000000	3.000000	84.000000	0.000000
15000.141070	-0.096507	0.584198	-0.003210	76.051094	20.928806	19.499849	0.186736	0.000000	-0.143038	0.000000	0.000000	0.000000	-0.072376	0.102834	-0.104843	0.000000	0.000000	3.000000	84.000000	0.000000
15000.144403	-0.096507	0.584198	-0.003210	76.051094	20.928806	19.499849	0.186736	0.000000	-0.143038	0.000000	0.000000	0.000000	-0.072376	0.102834	-0.104843	0.000000	0.000000	3.000000	84.000000	0.000000
15000.147737	-0.096507	0.584198	-0.003210	76.051094	20.928806	19.499849	0.186736	0.000000	-0.143038	0.000000	0.000000	0.000000	-0.072376	0.102834	-0.104843	0.000000	0.000000	3.000000	84.000000	0.000000
15000.151070	-0.096507	0.584198	-0.003210	76.035332	20.868711	19.457542	0.174673	0.000000	-0.160512	0.000000	0.000000	0.000000	-0.072376	0.102834	-0.104843	0.000000	0.000000	3.000000	84.000000	0.000000
15000.154403	-0.096619	0.584392	-0.003424	76.035332	20.868711	19.457542	0.174673	0.000000	-0.160512	0.000000	0.000000	0.000000	-0.033672	0.058354	-0.064030	0.000000	0.000000	3.000000	84.000000	0.000000
15000.157737	-0.096619	0.584392	-0.003424	76.035332	20.868711	19.457542	0.174673	0.000000	-0.160512	0.000000	0.000000	0.000000	-0.033672	0.058354	-0.064030	0.000000	0.000000	3.000000	84.000000	0.000000
15000.161070	-0.096731	0.584587	-0.003637	76.016930	20.801886	19.408298	0.174673	0.000000	-0.160512	0.000000	0.000000	0.000000	-0.033628	0.058307	-0.064064	0.000000	0.000000	3.000000	84.000000	0.000000
15000.164403	-0.096731	0.584587	-0.003637	76.016930	20.801886	19.408298	0.174673	0.000000	-0.160512	0.000000	0.000000	0.000000	-0.033628	0.058307	-0.064064	0.000000	0.000000	3.000000	84.000000	0.000000
15000.167737	-0.096731	0.584587	-0.003637	76.016930	20.801886	19.408298	0.174673	0.000000	-0.160512	0.000000	0.000000	0.000000	-0.033628	0.058307	-0.064064	0.000000	0.000000	3.000000	84.000000	0.000000
15000.171070	-0.096731	0.584587	-0.003637	75.998520	20.735207	19.359203	0.163457	0.000000	-0.181861	0.000000	0.000000	0.000000	-0.033628	0.058307	-0.064064	0.000000	0.000000	3.000000	84.000000	0.000000
15000.174403	-0.096841	0.584806	-0.003858	75.998520	20.735207	19.359203	0.163457	0.000000	-0.181861	0.000000	0.000000	0.000000	-0.033144	0.065859	-0.066144	0.000000	0.000000	3.000000	84.000000	0.000000
15000.177737	-0.096841	0.584806	-0.003858	75.998520	20.735207	19.359203	0.163457	0.000000	-0.181861	0.000000	0.000000	0.000000	-0.033144	0.065859	-0.066144	0.000000	0.000000	3.000000	84.000000	0.000000
15000.181070	-0.096841	0.584806	-0.003858	75.980072	20.674080	19.310215	0.163457	0.000000	-0.181861	0.000000	0.000000	0.000000	-0.033144	0.065859	-0.066144	0.000000	0.000000	3.000000	84.000000	0.000000
15000.184403	-0.096841	0.584806	-0.003858	75.980072	20.674080	19.310215	0.163457	0.000000	-0.181861	0.000000	0.000000	0.000000	-0.033144	0.065859	-0.066144	0.000000	0.000000	3.000000	84.000000	0.000000
15000.187737	-0.096891	0.585044	-0.004048	75.980072	20.674080	19.310215	0.163457	0.000000	-0.181861	0.000000	0.000000	0.000000	-0.014801	0.071285	-0.057059	0.000000	0.000000	3.000000	84.000000	0.000000
15000.191070	-0.096891	0.585044	-0.004048	75.958099	20.615898	19.260281	0.157932	0.000000	-0.192885	0.000000	0.000000	0.000000	-0.014801	0.071285	-0.057059	0.000000	0.000000	3.000000	84.000000	0.000000
15000.194403	-0.096891	0.585044	-0.004048	75.958099	20.615898	19.260281	0.157932	0.000000	-0.192885	0.000000	0.000000	0.000000	-0.014801	0.071285	-0.057059	0.000000	0.000000	3.000000	84.000000	0.000000
15000.197737	-0.096891	0.585044	-0.004048	75.958099	20.615898	19.260281	0.157932	0.000000	-0.192885	0.000000	0.000000	0.000000	-0.014801	0.071285	-0.057059	0.000000	0.000000	3.000000	84.000000	0.000000
15000.201070	-0.096895	0.585507	-0.004450	75.937042	20.559189	19.204628	0.155466	0.000000	-0.202395	0.000000	0.000000	0.000000	-0.001158	0.139042	-0.120726	0.000000	0.000000	3.000000	84.000000	0.000000
15000.204403	-0.096895	0.585507	-0.004450	75.937042	20.559189	19.204628	0.155466	0.000000	-0.202395	0.000000	0.000000	0.000000	-0.001158	0.139042	-0.120726	0.000000	0.000000	3.000000	84.000000	0.000000
15000.207737	-0.096895	0.585507	-0.004450	75.937042	20.559189	19.204628	0.155466	0.000000	-0.202395	0.000000	0.000000	0.000000	-0.001158	0.139042	-0.120726	0.000000	0.000000	3.000000	84.000000	0.000000
15000.211070	-0.096895	0.585507	-0.004450	75.915916	20.505342	19.149113	0.155273	0.000000	-0.222516	0.000000	0.000000	0.000000	-0.001158	0.139042	-0.120726	0.000000	0.000000	3.000000	84.000000	0.000000
15000.214403	-0.096866	0.585756	-0.004582	75.915916	20.505342	19.149113	0.155273	0.000000	-0.222516	0.000000	0.000000	0.000000	0.008483	0.074539	-0.039635	0.000000	0.000000	3.000000	84.000000	0.000000
15000.217737	-0.096866	0.585756	-0.004582	75.915916	20.505342	19.149113	0.155273	0.000000	-0.222516	0.000000	0.000000	0.000000	0.008483	0.074539	-0.039635	0.000000	0.000000	3.000000	84.000000	0.000000
15000.221070	-0.096866	0.585756	-0.004582	75.890450	20.434153	19.074089	0.155273	0.000000	-0.222516	0.000000	0.000000	0.000000	0.008483	0.074539	-0.039635	0.000000	0.000000	3.000000	84.000000	0.000000
15000.224403	-0.096866	0.585756	-0.004582	75.890450	20.434153	19.074089	0.155273	0.000000	-0.222516	0.000000	0.000000	0.000000	0.008483	0.074539	-0.039635	0.000000	0.000000	3.000000	84.000000	0.000000
15000.227737	-0.096847	0.586016	-0.004675	75.890450	20.434153	19.074089	0.155273	0.000000	-0.222516	0.000000	0.000000	0.000000	0.005921	0.077939	-0.027662	0.000000	0.000000	3.000000	84.000000	0.000000
15000.231070	-0.096847	0.586016	-0.004675	75.866684	20.374010	19.012072	0.156686	0.000000	-0.229122	0.000000	0.000000	0.000000	0.005921	0.077939	-0.027662	0.000000	0.000000	3.000000	84.000000	0.000000
15000.234403	-0.096847	0.586016	-0.004675	75.866684	20.374010	19.012072	0.156686	0.000000	-0.229122	0.000000	0.000000	0.000000	0.005921	0.077939	-0.027662	0.000000	0.000000	3.000000	84.000000	0.000000
15000.237737	-0.096847	0.586016	-0.004675	75.866684	20.374010	19.012072	0.156686	0.000000	-0.229122	0.000000	0.000000	0.000000	0.005921	0.077939	-0.027662	0.000000	0.000000	3.000000	84.000000	0.000000
15000.241070	-0.096850	0.586482	-0.004763	75.840263	20.304708	18.943407	0.157673	0.000000	-0.233732	0.000000	0.000000	0.000000	-0.001048	0.139923	-0.026596	0.000000	0.000000	3.000000	84.000000	0.000000
15000.244403	-0.096850	0.586482	-0.004763	75.840263	20.304708	18.943407	0.157673	0.000000	-0.233732	0.000000	0.000000	0.000000	-0.001048	0.139923	-0.026596	0.000000	0.000000	3.000000	84.000000	0.000000
15000.247737	-0.096850	0.586482	-0.004763	75.840263	20.304708	18.943407	0.157673	0.000000	-0.233732	0.000000	0.000000	0.000000	-0.001048	0.139923	-0.026596	0.000000	0.000000	3.000000	84.000000	0.000000
15000.251070	-0.096850	0.586482	-0.004763	75.811203	20.229046	18.868172	0.157498	0.000000	-0.238165	0.000000	0.000000	0.000000	-0.001048	0.139923	-0.026596	0.000000	0.000000	3.000000	84.000000	0.000000
15000.254403	-0.096902	0.586725	-0.004731	75.811203	20.229046	18.868172	0.157498	0.000000	-0.238165	0.000000	0.000000	0.000000	-0.015538	0.073042	0.009632	0.000000	0.000000	3.000000	84.000000	0.000000
15000.257737	-0.096902	0.586725	-0.004731	75.811203	20.229046	18.868172	0.157498	0.000000	-0.238165	0.000000	0.000000	0.000000	-0.015538	0.073042	0.009632	0.000000	0.000000	3.000000	84.000000	0.000000
15000.261070	-0.096902	0.586725	-0.004731	75.782066	20.148224	18.793221	0.157498	0.000000	-0.238165	0.000000	0.000000	0.000000	-0.015538	0.073042	0.009632	0.000000	0.000000	3.000000	84.000000	0.000000
15000.264403	-0.096902	0.586725	-0.004731	75.782066	20.148224	18.793221	0.157498	0.000000	-0.238165	0.000000	0.000000	0.000000	-0.015538	0.073042	0.009632	0.000000	0.000000	3.000000	84.000000	0.000000
15000.267737	-0.096959	0.586962	-0.004676	75.782066	20.148224	18.793221	0.157498	0.000000	-0.238165	0.000000	0.000000	0.000000	-0.017042	0.070987	0.016632	0.000000	0.000000	3.000000	84.000000	0.000000
15000.271070	-0.096959	0.586962	-0.004676	75.752953	20.070440	18.718588	0.154909	0.000000	-0.236559	0.000000	0.000000	0.000000	-0.017042	0.070987	0.016632	0.000000	0.000000	3.000000	84.000000	0.000000
15000.274403	-0.096959	0.586962	-0.004676	75.752953	20.070440	18.718588	0.154909	0.000000	-0.236559	0.000000	0.000000	0.000000	-0.017042	0.070987	0.016632	0.000000	0.000000	3.000000	84.000000	0.000000
15000.277737	-0.096959	0.586962	-0.004676	75.752953	20.070440	18.718588	0.154909	0.000000	-0.236559	0.000000	0.000000	0.000000	-0.017042	0.070987	0.016632	0.000000	0.000000	3.000000	84.000000	0.000000
15000.281070	-0.097053	0.587426	-0.004446	75.721123	19.991856	18.637503	0.152069	0.000000	-0.233787	0.000000	0.000000	0.000000	-0.028279	0.139304	0.069032	0.000000	0.000000	3.000000	84.000000	0.000000
15000.284403	-0.097053	0.587426	-0.004446	75.721123	19.991856	18.637503	0.152069	0.000000	-0.233787	0.000000	0.000000	0.000000	-0.028279	0.139304	0.069032	0.000000	0.000000	3.000000	84.000000	0.000000
15000.287737	-0.097053	0.587426	-0.004446	75.721123	19.991856	18.637503	0.152069	0.000000	-0.233787	0.000000	0.000000	0.000000	-0.028279	0.139304	0.069032	0.000000	0.000000	3.000000	84.000000	0.000000
15000.291070	-0.097053	0.587426	-0.004446	75.691956	19.920130	18.563484	0.147355	0.000000	-0.222282	0.000000	0.000000	0.000000	-0.028279	0.139304	0.069032	0.000000	0.000000	3.000000	84.000000	0.000000
15000.294403	-0.097082	0.587643	-0.004311	75.691956	19.920130	18.563484	0.147355	0.000000	-0.222282	0.000000	0.000000	0.000000	-0.008661	0.064882	0.040403	0.000000	0.000000	3.000000	84.000000	0.000000
15000.297737	-0.097082	0.587643	-0.004311	75.691956	19.920130	18.563484	0.147355	0.000000	-0.222282	0.000000	0.000000	0.000000	-0.008661	0.064882	0.040403	0.000000	0.000000	3.000000	84.000000	0.000000
15000.301070	-0.097082	0.587643	-0.004311	75.660095	19.842222	18.483078	0.147355	0.000000	-0.222282	0.000000	0.000000	0.000000	-0.008661	0.064882	0.040403	0.000000	0.000000	3.000000	84.000000	0.000000
15000.304403	-0.097082	0.587643	-0.004311	75.660095	19.842222	18.483078	0.147355	0.000000	-0.222282	0.000000	0.000000	0.000000	-0.008661	0.064882	0.040403	0.000000	0.000000	3.000000	84.000000	0.000000
15000.307737	-0.097124	0.587864	-0.004113	75.660095	19.842222	18.483078	0.147355	0.000000	-0.222282	0.000000	0.000000	0.000000	-0.012732	0.066311	0.059400	0.000000	0.000000	3.000000	84.000000	0.000000
15000.311070	-0.097124	0.587864	-0.004113	75.629105	19.763275	18.397167	0.145912	0.000000	-0.215548	0.000000	0.000000	0.000000	-0.012732	0.066311	0.059400	0.000000	0.000000	3.000000	84.000000	0.000000
15000.314403	-0.097124	0.587864	-0.004113	75.629105	19.763275	18.397167	0.145912	0.000000	-0.215548	0.000000	0.000000	0.000000	-0.012732	0.066311	0.059400	0.000000	0.000000	3.000000	84.000000	0.000000
15000.317737	-0.097124	0.587864	-0.004113	75.629105	19.763275	18.397167	0.145912	0.000000	-0.215548	0.000000	0.000000	0.000000	-0.012732	0.066311	0.059400	0.000000	0.000000	3.000000	84.000000	0.000000
15000.321070	-0.097193	0.588299	-0.003689	75.600716	19.684038	18.311743	0.143790	0.000000	-0.205648	0.000000	0.000000	0.000000	-0.020490	0.130653	0.127099	0.000000	0.000000	3.000000	84.000000	0.000000
15000.324403	-0.097193	0.588299	-0.003689	75.600716	19.684038	18.311743	0.143790	0.000000	-0.205648	0.000000	0.000000	0.000000	-0.020490	0.130653	0.127099	0.000000	0.000000	3.000000	84.000000	0.000000
15000.327737	-0.097193	0.588299	-0.003689	75.600716	19.684038	18.311743	0.143790	0.000000	-0.205648	0.000000	0.000000	0.000000	-0.020490	0.130653	0.127099	0.000000	0.000000	3.000000	84.000000	0.000000
15000.331070	-0.097193	0.588299	-0.003689	75.583664	19.639526	18.263008	0.140375	0.000000	-0.184465	0.000000	0.000000	0.000000	-0.020490	0.130653	0.127099	0.000000	0.000000	3.000000	84.000000	0.000000
15000.334403	-0.097253	0.588502	-0.003513	75.583664	19.639526	18.263008	0.140375	0.000000	-0.184465	0.000000	0.000000	0.000000	-0.018107	0.060858	0.052951	0.000000	0.000000	3.000000	84.000000	0.000000
15000.337737	-0.097253	0.588502	-0.003513	75.583664	19.639526	18.263008	0.140375	0.000000	-0.184465	0.000000	0.000000	0.000000	-0.018107	0.060858	0.052951	0.000000	0.000000	3.000000	84.000000	0.000000
15000.341070	-0.097253	0.588502	-0.003513	75.585632	19.674385	18.297527	0.140375	0.000000	-0.184465	0.000000	0.000000	0.000000	-0.018107	0.060858	0.052951	0.000000	0.000000	3.000000	84.000000	0.000000
15000.344403	-0.097253	0.588502	-0.003513	75.585632	19.674385	18.297527	0.140375	0.000000	-0.184465	0.000000	0.000000	0.000000	-0.018107	0.060858	0.052951	0.000000	0.000000	3.000000	84.000000	0.000000
15000.347737	-0.097351	0.588712	-0.003369	75.585632	19.674385	18.297527	0.140375	0.000000	-0.184465	0.000000	0.000000	0.000000	-0.029519	0.062996	0.043099	0.000000	0.000000	3.000000	84.000000	0.000000
15000.351070	-0.097351	0.588712	-0.003369	75.620575	19.826620	18.445730	0.137357	0.000000	-0.175640	0.000000	0.000000	0.000000	-0.029519	0.062996	0.043099	0.000000	0.000000	3.000000	84.000000	0.000000
15000.354403	-0.097351	0.588712	-0.003369	75.620575	19.826620	18.445730	0.137357	0.000000	-0.175640	0.000000	0.000000	0.000000	-0.029519	0.062996	0.043099	0.000000	0.000000	3.000000	84.000000	0.000000
15000.357737	-0.097351	0.588712	-0.003369	75.620575	19.826620	18.445730	0.137357	0.000000	-0.175640	0.000000	0.000000	0.000000	-0.029519	0.062996	0.043099	0.000000	0.000000	3.000000	84.000000	0.000000
15000.361070	-0.097463	0.589107	-0.003057	75.686493	20.094563	18.703423	0.132437	0.000000	-0.168457	0.000000	0.000000	0.000000	-0.033638	0.118450	0.093742	0.000000	0.000000	3.000000	84.000000	0.000000
15000.364403	-0.097463	0.589107	-0.003057	75.686493	20.094563	18.703423	0.132437	0.000000	-0.168457	0.000000	0.000000	0.000000	-0.033638	0.118450	0.093742	0.000000	0.000000	3.000000	84.000000	0.000000
15000.367737	-0.097463	0.589107	-0.003057	75.686493	20.094563	18.703423	0.132437	0.000000	-0.168457	0.000000	0.000000	0.000000	-0.033638	0.118450	0.093742	0.000000	0.000000	3.000000	84.000000	0.000000
15000.371070	-0.097463	0.589107	-0.003057	75.771904	20.442860	19.031569	0.126831	0.000000	-0.152833	0.000000	0.000000	0.000000	-0.033638	0.118450	0.093742	0.000000	0.000000	3.000000	84.000000	0.000000
15000.374403	-0.097454	0.589317	-0.002890	75.771904	20.442860	19.031569	0.126831	0.000000	-0.152833	0.000000	0.000000	0.000000	0.002821	0.063066	0.049926	0.000000	0.000000	3.000000	84.000000	0.000000
15000.377737	-0.097454	0.589317	-0.002890	75.771904	20.442860	19.031569	0.126831	0.000000	-0.152833	0.000000	0.000000	0.000000	0.002821	0.063066	0.049926	0.000000	0.000000	3.000000	84.000000	0.000000
15000.381070	-0.097454	0.589317	-0.002890	75.860298	20.802544	19.376141	0.126831	0.000000	-0.152833	0.000000	0.000000	0.000000	0.002821	0.063066	0.049926	0.000000	1.000000	3.000000	84.000000	0.000000
15000.384403	-0.097454	0.589317	-0.002890	75.860298	20.802544	19.376141	0.126831	0.000000	-0.152833	0.000000	0.000000	0.000000	0.002821	0.063066	0.049926	0.000000	1.000000	3.000000	84.000000	0.000000
