# Supplementary material for: Haptic Guidance Needs to Be Intuitive Not Just Informative to Improve Human Motor Accuracy
Source: PLoS One. 2016 Mar 16;11(3):e0150912. doi: 10.1371/journal.pone.0150912 (PMC4794196; doi:10.1371/journal.pone.0150912)
Supplement: S1 Data — (ZIP) [file pone.0150912.s001.zip › Subject6/exp1_0085.txt]

Time	PosX	PosY	PosZ	RotX	RotY	RotZ	ForceX	ForceY	ForceZ	MomentX	MomentY	MomentZ	VelocityX	VelocityY	VelocityZ	CalibratedWeight	ButtonDown	Condition	Trial	Visual
15001.977737	-0.002673	0.500314	0.242877	72.610771	31.043381	24.220762	0.000000	0.000000	0.000000	0.000000	0.000000	0.000000	-0.000069	-0.137078	0.018121	0.000000	1.000000	3.000000	85.000000	1.000000
15001.981070	-0.003008	0.500112	0.243337	72.622871	31.123878	24.330864	-1.946877	0.000000	4.605396	0.000000	0.000000	0.000000	-0.100291	-0.060626	0.138115	0.000000	1.000000	3.000000	85.000000	1.000000
15001.984403	-0.003008	0.500112	0.243337	72.622871	31.123878	24.330864	-1.946877	0.000000	4.605396	0.000000	0.000000	0.000000	-0.100291	-0.060626	0.138115	0.000000	1.000000	3.000000	85.000000	1.000000
15001.987737	-0.003008	0.500112	0.243337	72.622871	31.123878	24.330864	-1.946877	0.000000	4.605396	0.000000	0.000000	0.000000	-0.100291	-0.060626	0.138115	0.000000	1.000000	3.000000	85.000000	1.000000
15001.991070	-0.003008	0.500112	0.243337	72.570160	31.100208	24.384712	-1.949119	0.000000	4.604447	0.000000	0.000000	0.000000	-0.100291	-0.060626	0.138115	0.000000	1.000000	3.000000	85.000000	1.000000
15001.994403	-0.003675	0.500154	0.243701	72.570160	31.100208	24.384712	-1.949119	0.000000	4.604447	0.000000	0.000000	0.000000	-0.200100	0.012489	0.108915	0.000000	1.000000	3.000000	85.000000	1.000000
15001.997737	-0.003675	0.500154	0.243701	72.570160	31.100208	24.384712	-1.949119	0.000000	4.604447	0.000000	0.000000	0.000000	-0.200100	0.012489	0.108915	0.000000	1.000000	3.000000	85.000000	1.000000
15002.001070	-0.004278	0.500060	0.244360	72.540565	31.099236	24.458847	-1.949119	0.000000	4.604447	0.000000	0.000000	0.000000	-0.180877	-0.028209	0.197716	0.000000	1.000000	3.000000	85.000000	1.000000
15002.004403	-0.004278	0.500060	0.244360	72.540565	31.099236	24.458847	-1.949119	0.000000	4.604447	0.000000	0.000000	0.000000	-0.180877	-0.028209	0.197716	0.000000	1.000000	3.000000	85.000000	1.000000
15002.007737	-0.004278	0.500060	0.244360	72.540565	31.099236	24.458847	-1.949119	0.000000	4.604447	0.000000	0.000000	0.000000	-0.180877	-0.028209	0.197716	0.000000	1.000000	3.000000	85.000000	1.000000
15002.011070	-0.004985	0.499894	0.245420	72.549049	31.501154	24.979397	-1.962473	0.000000	4.598772	0.000000	0.000000	0.000000	-0.212073	-0.049815	0.318221	0.000000	1.000000	3.000000	85.000000	1.000000
15002.014403	-0.004985	0.499894	0.245420	72.549049	31.501154	24.979397	-1.962473	0.000000	4.598772	0.000000	0.000000	0.000000	-0.212073	-0.049815	0.318221	0.000000	1.000000	3.000000	85.000000	1.000000
15002.017737	-0.004985	0.499894	0.245420	72.549049	31.501154	24.979397	-1.962473	0.000000	4.598772	0.000000	0.000000	0.000000	-0.212073	-0.049815	0.318221	0.000000	1.000000	3.000000	85.000000	1.000000
15002.021070	-0.006062	0.499945	0.246573	72.647644	32.820827	26.564337	-1.966501	0.000000	4.597051	0.000000	0.000000	0.000000	-0.323188	0.015383	0.345890	0.000000	1.000000	3.000000	85.000000	1.000000
15002.024403	-0.006062	0.499945	0.246573	72.647644	32.820827	26.564337	-1.966501	0.000000	4.597051	0.000000	0.000000	0.000000	-0.323188	0.015383	0.345890	0.000000	1.000000	3.000000	85.000000	1.000000
15002.027737	-0.006062	0.499945	0.246573	72.647644	32.820827	26.564337	-1.966501	0.000000	4.597051	0.000000	0.000000	0.000000	-0.323188	0.015383	0.345890	0.000000	1.000000	3.000000	85.000000	1.000000
15002.031070	-0.007143	0.499957	0.247724	72.880478	35.150398	29.229891	-1.975694	0.000000	4.593107	0.000000	0.000000	0.000000	-0.324241	0.003759	0.345256	0.000000	1.000000	3.000000	85.000000	1.000000
15002.034403	-0.007143	0.499957	0.247724	72.880478	35.150398	29.229891	-1.975694	0.000000	4.593107	0.000000	0.000000	0.000000	-0.324241	0.003759	0.345256	0.000000	1.000000	3.000000	85.000000	1.000000
15002.037737	-0.007143	0.499957	0.247724	72.880478	35.150398	29.229891	-1.975694	0.000000	4.593107	0.000000	0.000000	0.000000	-0.324241	0.003759	0.345256	0.000000	1.000000	3.000000	85.000000	1.000000
15002.041070	-0.008161	0.499918	0.248985	73.135612	38.120430	32.571693	-1.984848	0.000000	4.589159	0.000000	0.000000	0.000000	-0.305570	-0.011705	0.378371	0.000000	1.000000	3.000000	85.000000	1.000000
15002.044403	-0.008161	0.499918	0.248985	73.135612	38.120430	32.571693	-1.984848	0.000000	4.589159	0.000000	0.000000	0.000000	-0.305570	-0.011705	0.378371	0.000000	1.000000	3.000000	85.000000	1.000000
15002.047737	-0.008161	0.499918	0.248985	73.135612	38.120430	32.571693	-1.984848	0.000000	4.589159	0.000000	0.000000	0.000000	-0.305570	-0.011705	0.378371	0.000000	1.000000	3.000000	85.000000	1.000000
15002.051070	-0.009454	0.499927	0.250393	73.286819	41.320259	36.198513	-1.992185	0.000000	4.585979	0.000000	0.000000	0.000000	-0.387856	0.002561	0.422402	0.000000	1.000000	3.000000	85.000000	1.000000
15002.054403	-0.009454	0.499927	0.250393	73.286819	41.320259	36.198513	-1.992185	0.000000	4.585979	0.000000	0.000000	0.000000	-0.387856	0.002561	0.422402	0.000000	1.000000	3.000000	85.000000	1.000000
15002.057737	-0.009454	0.499927	0.250393	73.286819	41.320259	36.198513	-1.992185	0.000000	4.585979	0.000000	0.000000	0.000000	-0.387856	0.002561	0.422402	0.000000	1.000000	3.000000	85.000000	1.000000
15002.061070	-0.010887	0.499957	0.251839	73.357010	44.453667	39.756233	-2.002666	0.000000	4.581412	0.000000	0.000000	0.000000	-0.429968	0.009050	0.433569	0.000000	1.000000	3.000000	85.000000	1.000000
15002.064403	-0.010887	0.499957	0.251839	73.357010	44.453667	39.756233	-2.002666	0.000000	4.581412	0.000000	0.000000	0.000000	-0.429968	0.009050	0.433569	0.000000	1.000000	3.000000	85.000000	1.000000
15002.067737	-0.010887	0.499957	0.251839	73.357010	44.453667	39.756233	-2.002666	0.000000	4.581412	0.000000	0.000000	0.000000	-0.429968	0.009050	0.433569	0.000000	1.000000	3.000000	85.000000	1.000000
15002.071070	-0.012325	0.499963	0.253199	73.393036	47.342705	43.008953	-2.014885	0.000000	4.576050	0.000000	0.000000	0.000000	-0.431282	0.001668	0.408206	0.000000	1.000000	3.000000	85.000000	1.000000
15002.074403	-0.012325	0.499963	0.253199	73.393036	47.342705	43.008953	-2.014885	0.000000	4.576050	0.000000	0.000000	0.000000	-0.431282	0.001668	0.408206	0.000000	1.000000	3.000000	85.000000	1.000000
15002.077737	-0.012325	0.499963	0.253199	73.393036	47.342705	43.008953	-2.014885	0.000000	4.576050	0.000000	0.000000	0.000000	-0.431282	0.001668	0.408206	0.000000	1.000000	3.000000	85.000000	1.000000
15002.081070	-0.013836	0.499951	0.254600	73.430779	49.975361	45.933838	-2.027555	0.000000	4.570451	0.000000	0.000000	0.000000	-0.453451	-0.003501	0.420104	0.000000	1.000000	3.000000	85.000000	1.000000
15002.084403	-0.013836	0.499951	0.254600	73.430779	49.975361	45.933838	-2.027555	0.000000	4.570451	0.000000	0.000000	0.000000	-0.453451	-0.003501	0.420104	0.000000	1.000000	3.000000	85.000000	1.000000
15002.087737	-0.013836	0.499951	0.254600	73.430779	49.975361	45.933838	-2.027555	0.000000	4.570451	0.000000	0.000000	0.000000	-0.453451	-0.003501	0.420104	0.000000	1.000000	3.000000	85.000000	1.000000
15002.091070	-0.015420	0.499974	0.255926	73.489952	52.382641	48.557331	-2.040883	0.000000	4.564515	0.000000	0.000000	0.000000	-0.475088	0.006888	0.398014	0.000000	1.000000	3.000000	85.000000	1.000000
15002.094403	-0.015420	0.499974	0.255926	73.489952	52.382641	48.557331	-2.040883	0.000000	4.564515	0.000000	0.000000	0.000000	-0.475088	0.006888	0.398014	0.000000	1.000000	3.000000	85.000000	1.000000
15002.097737	-0.015420	0.499974	0.255926	73.489952	52.382641	48.557331	-2.040883	0.000000	4.564515	0.000000	0.000000	0.000000	-0.475088	0.006888	0.398014	0.000000	1.000000	3.000000	85.000000	1.000000
15002.101070	-0.016871	0.500009	0.257139	73.576904	54.561050	50.868015	-2.055572	0.000000	4.557919	0.000000	0.000000	0.000000	-0.435342	0.010652	0.363800	0.000000	1.000000	3.000000	85.000000	1.000000
15002.104403	-0.016871	0.500009	0.257139	73.576904	54.561050	50.868015	-2.055572	0.000000	4.557919	0.000000	0.000000	0.000000	-0.435342	0.010652	0.363800	0.000000	1.000000	3.000000	85.000000	1.000000
15002.107737	-0.016871	0.500009	0.257139	73.576904	54.561050	50.868015	-2.055572	0.000000	4.557919	0.000000	0.000000	0.000000	-0.435342	0.010652	0.363800	0.000000	1.000000	3.000000	85.000000	1.000000
15002.111070	-0.018153	0.500074	0.258193	73.682274	56.522415	52.906509	-2.068865	0.000000	4.551900	0.000000	0.000000	0.000000	-0.384640	0.019495	0.316080	0.000000	1.000000	3.000000	85.000000	1.000000
15002.114403	-0.018153	0.500074	0.258193	73.682274	56.522415	52.906509	-2.068865	0.000000	4.551900	0.000000	0.000000	0.000000	-0.384640	0.019495	0.316080	0.000000	1.000000	3.000000	85.000000	1.000000
15002.117737	-0.018153	0.500074	0.258193	73.682274	56.522415	52.906509	-2.068865	0.000000	4.551900	0.000000	0.000000	0.000000	-0.384640	0.019495	0.316080	0.000000	1.000000	3.000000	85.000000	1.000000
15002.121070	-0.019300	0.500191	0.259133	73.812759	58.258255	54.656071	-2.080582	0.000000	4.546557	0.000000	0.000000	0.000000	-0.344031	0.035133	0.282238	0.000000	1.000000	3.000000	85.000000	1.000000
15002.124403	-0.019300	0.500191	0.259133	73.812759	58.258255	54.656071	-2.080582	0.000000	4.546557	0.000000	0.000000	0.000000	-0.344031	0.035133	0.282238	0.000000	1.000000	3.000000	85.000000	1.000000
15002.127737	-0.019300	0.500191	0.259133	73.812759	58.258255	54.656071	-2.080582	0.000000	4.546557	0.000000	0.000000	0.000000	-0.344031	0.035133	0.282238	0.000000	1.000000	3.000000	85.000000	1.000000
15002.131070	-0.020241	0.500398	0.259931	73.937485	59.813007	56.195210	-2.090956	0.000000	4.541795	0.000000	0.000000	0.000000	-0.282400	0.062023	0.239418	0.000000	1.000000	3.000000	85.000000	1.000000
15002.134403	-0.020241	0.500398	0.259931	73.937485	59.813007	56.195210	-2.090956	0.000000	4.541795	0.000000	0.000000	0.000000	-0.282400	0.062023	0.239418	0.000000	1.000000	3.000000	85.000000	1.000000
15002.137737	-0.020241	0.500398	0.259931	73.937485	59.813007	56.195210	-2.090956	0.000000	4.541795	0.000000	0.000000	0.000000	-0.282400	0.062023	0.239418	0.000000	1.000000	3.000000	85.000000	1.000000
15002.141070	-0.020976	0.500674	0.260574	74.052071	61.234913	57.586048	-2.099220	0.000000	4.537982	0.000000	0.000000	0.000000	-0.220275	0.082848	0.192805	0.000000	0.000000	3.000000	85.000000	1.000000
15002.144403	-0.020976	0.500674	0.260574	74.052071	61.234913	57.586048	-2.099220	0.000000	4.537982	0.000000	0.000000	0.000000	-0.220275	0.082848	0.192805	0.000000	0.000000	3.000000	85.000000	1.000000
15002.147737	-0.020976	0.500674	0.260574	74.052071	61.234913	57.586048	-2.099220	0.000000	4.537982	0.000000	0.000000	0.000000	-0.220275	0.082848	0.192805	0.000000	0.000000	3.000000	85.000000	1.000000
15002.151070	-0.020976	0.500674	0.260574	74.191902	62.455593	58.729233	-2.105482	0.000000	4.535079	0.000000	0.000000	0.000000	-0.220275	0.082848	0.192805	0.000000	0.000000	3.000000	85.000000	1.000000
15002.154403	-0.021538	0.501063	0.261121	74.191902	62.455593	58.729233	-2.105482	0.000000	4.535079	0.000000	0.000000	0.000000	-0.168607	0.116623	0.163969	0.000000	0.000000	3.000000	85.000000	1.000000
15002.157737	-0.021538	0.501063	0.261121	74.191902	62.455593	58.729233	-2.105482	0.000000	4.535079	0.000000	0.000000	0.000000	-0.168607	0.116623	0.163969	0.000000	0.000000	3.000000	85.000000	1.000000
15002.161070	-0.021927	0.501565	0.261572	74.416313	63.473064	59.576572	-2.105482	0.000000	4.535079	0.000000	0.000000	0.000000	-0.116755	0.150431	0.135312	0.000000	0.000000	3.000000	85.000000	1.000000
15002.164403	-0.021927	0.501565	0.261572	74.416313	63.473064	59.576572	-2.105482	0.000000	4.535079	0.000000	0.000000	0.000000	-0.116755	0.150431	0.135312	0.000000	0.000000	3.000000	85.000000	1.000000
15002.167737	-0.021927	0.501565	0.261572	74.416313	63.473064	59.576572	-2.105482	0.000000	4.535079	0.000000	0.000000	0.000000	-0.116755	0.150431	0.135312	0.000000	0.000000	3.000000	85.000000	1.000000
15002.171070	-0.022175	0.502156	0.261882	74.725571	64.264893	60.116840	-2.112436	0.000000	4.531845	0.000000	0.000000	0.000000	-0.074587	0.177506	0.093030	0.000000	0.000000	3.000000	85.000000	1.000000
15002.174403	-0.022175	0.502156	0.261882	74.725571	64.264893	60.116840	-2.112436	0.000000	4.531845	0.000000	0.000000	0.000000	-0.074587	0.177506	0.093030	0.000000	0.000000	3.000000	85.000000	1.000000
15002.177737	-0.022175	0.502156	0.261882	74.725571	64.264893	60.116840	-2.112436	0.000000	4.531845	0.000000	0.000000	0.000000	-0.074587	0.177506	0.093030	0.000000	0.000000	3.000000	85.000000	1.000000
15002.181070	-0.022215	0.502838	0.262053	75.089607	64.899437	60.446342	-2.113915	0.000000	4.531155	0.000000	0.000000	0.000000	-0.011839	0.204517	0.051446	0.000000	0.000000	3.000000	85.000000	1.000000
15002.184403	-0.022215	0.502838	0.262053	75.089607	64.899437	60.446342	-2.113915	0.000000	4.531155	0.000000	0.000000	0.000000	-0.011839	0.204517	0.051446	0.000000	0.000000	3.000000	85.000000	1.000000
15002.187737	-0.022215	0.502838	0.262053	75.089607	64.899437	60.446342	-2.113915	0.000000	4.531155	0.000000	0.000000	0.000000	-0.011839	0.204517	0.051446	0.000000	0.000000	3.000000	85.000000	1.000000
15002.191070	-0.022215	0.502838	0.262053	75.458305	65.440659	60.674103	-2.113340	0.000000	4.531423	0.000000	0.000000	0.000000	-0.011839	0.204517	0.051446	0.000000	0.000000	3.000000	85.000000	1.000000
15002.194403	-0.022111	0.503564	0.261995	75.458305	65.440659	60.674103	-2.113340	0.000000	4.531423	0.000000	0.000000	0.000000	0.031299	0.217894	-0.017595	0.000000	0.000000	3.000000	85.000000	1.000000
15002.197737	-0.022111	0.503564	0.261995	75.458305	65.440659	60.674103	-2.113340	0.000000	4.531423	0.000000	0.000000	0.000000	0.031299	0.217894	-0.017595	0.000000	0.000000	3.000000	85.000000	1.000000
15002.201070	-0.021998	0.504411	0.261666	75.776657	65.860504	60.828415	-2.113340	0.000000	4.531423	0.000000	0.000000	0.000000	0.033774	0.253986	-0.098685	0.000000	0.000000	3.000000	85.000000	1.000000
15002.204403	-0.021998	0.504411	0.261666	75.776657	65.860504	60.828415	-2.113340	0.000000	4.531423	0.000000	0.000000	0.000000	0.033774	0.253986	-0.098685	0.000000	0.000000	3.000000	85.000000	1.000000
15002.207737	-0.021998	0.504411	0.261666	75.776657	65.860504	60.828415	-2.113340	0.000000	4.531423	0.000000	0.000000	0.000000	0.033774	0.253986	-0.098685	0.000000	0.000000	3.000000	85.000000	1.000000
15002.211070	-0.021809	0.505416	0.261065	76.025322	66.249718	61.012981	-2.112826	0.000000	4.531663	0.000000	0.000000	0.000000	0.056706	0.301537	-0.180210	0.000000	0.000000	3.000000	85.000000	1.000000
15002.214403	-0.021809	0.505416	0.261065	76.025322	66.249718	61.012981	-2.112826	0.000000	4.531663	0.000000	0.000000	0.000000	0.056706	0.301537	-0.180210	0.000000	0.000000	3.000000	85.000000	1.000000
15002.217737	-0.021809	0.505416	0.261065	76.025322	66.249718	61.012981	-2.112826	0.000000	4.531663	0.000000	0.000000	0.000000	0.056706	0.301537	-0.180210	0.000000	0.000000	3.000000	85.000000	1.000000
15002.221070	-0.021544	0.506479	0.260182	76.190514	66.586617	61.211208	-2.114124	0.000000	4.531057	0.000000	0.000000	0.000000	0.079619	0.318863	-0.264854	0.000000	0.000000	3.000000	85.000000	1.000000
15002.224403	-0.021544	0.506479	0.260182	76.190514	66.586617	61.211208	-2.114124	0.000000	4.531057	0.000000	0.000000	0.000000	0.079619	0.318863	-0.264854	0.000000	0.000000	3.000000	85.000000	1.000000
15002.227737	-0.021544	0.506479	0.260182	76.190514	66.586617	61.211208	-2.114124	0.000000	4.531057	0.000000	0.000000	0.000000	0.079619	0.318863	-0.264854	0.000000	0.000000	3.000000	85.000000	1.000000
15002.231070	-0.021238	0.507701	0.259084	76.289406	66.799446	61.359966	-2.116218	0.000000	4.530080	0.000000	0.000000	0.000000	0.091566	0.366671	-0.329301	0.000000	0.000000	3.000000	85.000000	1.000000
15002.234403	-0.021238	0.507701	0.259084	76.289406	66.799446	61.359966	-2.116218	0.000000	4.530080	0.000000	0.000000	0.000000	0.091566	0.366671	-0.329301	0.000000	0.000000	3.000000	85.000000	1.000000
15002.237737	-0.021238	0.507701	0.259084	76.289406	66.799446	61.359966	-2.116218	0.000000	4.530080	0.000000	0.000000	0.000000	0.091566	0.366671	-0.329301	0.000000	0.000000	3.000000	85.000000	1.000000
15002.241070	-0.020759	0.509104	0.257819	76.362236	66.840126	61.325298	-2.119196	0.000000	4.528687	0.000000	0.000000	0.000000	0.143746	0.420725	-0.379739	0.000000	0.000000	3.000000	85.000000	1.000000
15002.244403	-0.020759	0.509104	0.257819	76.362236	66.840126	61.325298	-2.119196	0.000000	4.528687	0.000000	0.000000	0.000000	0.143746	0.420725	-0.379739	0.000000	0.000000	3.000000	85.000000	1.000000
15002.247737	-0.020759	0.509104	0.257819	76.362236	66.840126	61.325298	-2.119196	0.000000	4.528687	0.000000	0.000000	0.000000	0.143746	0.420725	-0.379739	0.000000	0.000000	3.000000	85.000000	1.000000
15002.251070	-0.020076	0.510592	0.256468	76.470978	66.790886	61.174500	-2.120826	0.000000	4.527924	0.000000	0.000000	0.000000	0.205026	0.446652	-0.405278	0.000000	0.000000	3.000000	85.000000	1.000000
15002.254403	-0.020076	0.510592	0.256468	76.470978	66.790886	61.174500	-2.120826	0.000000	4.527924	0.000000	0.000000	0.000000	0.205026	0.446652	-0.405278	0.000000	0.000000	3.000000	85.000000	1.000000
15002.257737	-0.020076	0.510592	0.256468	76.470978	66.790886	61.174500	-2.120826	0.000000	4.527924	0.000000	0.000000	0.000000	0.205026	0.446652	-0.405278	0.000000	0.000000	3.000000	85.000000	1.000000
15002.261070	-0.019256	0.512182	0.254980	76.650177	66.696991	60.994293	-2.120093	0.000000	4.528267	0.000000	0.000000	0.000000	0.245999	0.476974	-0.446311	0.000000	0.000000	3.000000	85.000000	1.000000
15002.264403	-0.019256	0.512182	0.254980	76.650177	66.696991	60.994293	-2.120093	0.000000	4.528267	0.000000	0.000000	0.000000	0.245999	0.476974	-0.446311	0.000000	0.000000	3.000000	85.000000	1.000000
15002.267737	-0.019256	0.512182	0.254980	76.650177	66.696991	60.994293	-2.120093	0.000000	4.528267	0.000000	0.000000	0.000000	0.245999	0.476974	-0.446311	0.000000	0.000000	3.000000	85.000000	1.000000
15002.271070	-0.018301	0.513872	0.253353	76.912102	66.541832	60.723804	-2.118294	0.000000	4.529109	0.000000	0.000000	0.000000	0.286596	0.506805	-0.488045	0.000000	0.000000	3.000000	85.000000	1.000000
15002.274403	-0.018301	0.513872	0.253353	76.912102	66.541832	60.723804	-2.118294	0.000000	4.529109	0.000000	0.000000	0.000000	0.286596	0.506805	-0.488045	0.000000	0.000000	3.000000	85.000000	1.000000
15002.277737	-0.018301	0.513872	0.253353	76.912102	66.541832	60.723804	-2.118294	0.000000	4.529109	0.000000	0.000000	0.000000	0.286596	0.506805	-0.488045	0.000000	0.000000	3.000000	85.000000	1.000000
15002.281070	-0.017245	0.515620	0.251587	77.244469	66.330635	60.590595	-2.115441	0.000000	4.530443	0.000000	0.000000	0.000000	0.316647	0.524425	-0.529806	0.000000	0.000000	3.000000	85.000000	1.000000
15002.284403	-0.017245	0.515620	0.251587	77.244469	66.330635	60.590595	-2.115441	0.000000	4.530443	0.000000	0.000000	0.000000	0.316647	0.524425	-0.529806	0.000000	0.000000	3.000000	85.000000	1.000000
15002.287737	-0.017245	0.515620	0.251587	77.244469	66.330635	60.590595	-2.115441	0.000000	4.530443	0.000000	0.000000	0.000000	0.316647	0.524425	-0.529806	0.000000	0.000000	3.000000	85.000000	1.000000
15002.291070	-0.016192	0.517428	0.249709	77.643814	66.114777	60.427551	-2.112026	0.000000	4.532036	0.000000	0.000000	0.000000	0.315889	0.542303	-0.563514	0.000000	0.000000	3.000000	85.000000	1.000000
15002.294403	-0.016192	0.517428	0.249709	77.643814	66.114777	60.427551	-2.112026	0.000000	4.532036	0.000000	0.000000	0.000000	0.315889	0.542303	-0.563514	0.000000	0.000000	3.000000	85.000000	1.000000
15002.297737	-0.016192	0.517428	0.249709	77.643814	66.114777	60.427551	-2.112026	0.000000	4.532036	0.000000	0.000000	0.000000	0.315889	0.542303	-0.563514	0.000000	0.000000	3.000000	85.000000	1.000000
15002.301070	-0.014974	0.519291	0.247689	78.078796	66.119301	60.038280	-2.109376	0.000000	4.533269	0.000000	0.000000	0.000000	0.365390	0.558907	-0.606061	0.000000	0.000000	3.000000	85.000000	1.000000
15002.304403	-0.014974	0.519291	0.247689	78.078796	66.119301	60.038280	-2.109376	0.000000	4.533269	0.000000	0.000000	0.000000	0.365390	0.558907	-0.606061	0.000000	0.000000	3.000000	85.000000	1.000000
15002.307737	-0.014974	0.519291	0.247689	78.078796	66.119301	60.038280	-2.109376	0.000000	4.533269	0.000000	0.000000	0.000000	0.365390	0.558907	-0.606061	0.000000	0.000000	3.000000	85.000000	1.000000
15002.311070	-0.013727	0.521189	0.245539	78.490776	66.486755	60.046749	-2.105192	0.000000	4.535214	0.000000	0.000000	0.000000	0.374124	0.569611	-0.644955	0.000000	0.000000	3.000000	85.000000	1.000000
15002.314403	-0.013727	0.521189	0.245539	78.490776	66.486755	60.046749	-2.105192	0.000000	4.535214	0.000000	0.000000	0.000000	0.374124	0.569611	-0.644955	0.000000	0.000000	3.000000	85.000000	1.000000
15002.317737	-0.013727	0.521189	0.245539	78.490776	66.486755	60.046749	-2.105192	0.000000	4.535214	0.000000	0.000000	0.000000	0.374124	0.569611	-0.644955	0.000000	0.000000	3.000000	85.000000	1.000000
15002.321070	-0.012451	0.523136	0.243208	78.846024	67.215164	61.204945	-2.101404	0.000000	4.536971	0.000000	0.000000	0.000000	0.382840	0.584160	-0.699238	0.000000	0.000000	3.000000	85.000000	1.000000
15002.324403	-0.012451	0.523136	0.243208	78.846024	67.215164	61.204945	-2.101404	0.000000	4.536971	0.000000	0.000000	0.000000	0.382840	0.584160	-0.699238	0.000000	0.000000	3.000000	85.000000	1.000000
15002.327737	-0.012451	0.523136	0.243208	78.846024	67.215164	61.204945	-2.101404	0.000000	4.536971	0.000000	0.000000	0.000000	0.382840	0.584160	-0.699238	0.000000	0.000000	3.000000	85.000000	1.000000
15002.331070	-0.011313	0.525056	0.240730	79.159447	68.259521	64.265152	-2.098383	0.000000	4.538369	0.000000	0.000000	0.000000	0.341300	0.576006	-0.743344	0.000000	0.000000	3.000000	85.000000	1.000000
15002.334403	-0.011313	0.525056	0.240730	79.159447	68.259521	64.265152	-2.098383	0.000000	4.538369	0.000000	0.000000	0.000000	0.341300	0.576006	-0.743344	0.000000	0.000000	3.000000	85.000000	1.000000
15002.337737	-0.011313	0.525056	0.240730	79.159447	68.259521	64.265152	-2.098383	0.000000	4.538369	0.000000	0.000000	0.000000	0.341300	0.576006	-0.743344	0.000000	0.000000	3.000000	85.000000	1.000000
15002.341070	-0.010181	0.526986	0.238103	79.469650	69.429825	67.491264	-2.098507	0.000000	4.538311	0.000000	0.000000	0.000000	0.339611	0.578826	-0.788284	0.000000	0.000000	3.000000	85.000000	1.000000
15002.344403	-0.010181	0.526986	0.238103	79.469650	69.429825	67.491264	-2.098507	0.000000	4.538311	0.000000	0.000000	0.000000	0.339611	0.578826	-0.788284	0.000000	0.000000	3.000000	85.000000	1.000000
15002.347737	-0.010181	0.526986	0.238103	79.469650	69.429825	67.491264	-2.098507	0.000000	4.538311	0.000000	0.000000	0.000000	0.339611	0.578826	-0.788284	0.000000	0.000000	3.000000	85.000000	1.000000
15002.351070	-0.008989	0.528919	0.235292	79.786293	70.517448	69.900848	-2.099809	0.000000	4.537708	0.000000	0.000000	0.000000	0.357571	0.580065	-0.843215	0.000000	0.000000	3.000000	85.000000	1.000000
15002.354403	-0.008989	0.528919	0.235292	79.786293	70.517448	69.900848	-2.099809	0.000000	4.537708	0.000000	0.000000	0.000000	0.357571	0.580065	-0.843215	0.000000	0.000000	3.000000	85.000000	1.000000
15002.357737	-0.008989	0.528919	0.235292	79.786293	70.517448	69.900848	-2.099809	0.000000	4.537708	0.000000	0.000000	0.000000	0.357571	0.580065	-0.843215	0.000000	0.000000	3.000000	85.000000	1.000000
15002.361070	-0.007903	0.530841	0.232344	80.041161	71.632835	71.774300	-2.101537	0.000000	4.536909	0.000000	0.000000	0.000000	0.325757	0.576482	-0.884390	0.000000	0.000000	3.000000	85.000000	1.000000
15002.364403	-0.007903	0.530841	0.232344	80.041161	71.632835	71.774300	-2.101537	0.000000	4.536909	0.000000	0.000000	0.000000	0.325757	0.576482	-0.884390	0.000000	0.000000	3.000000	85.000000	1.000000
15002.367737	-0.007903	0.530841	0.232344	80.041161	71.632835	71.774300	-2.101537	0.000000	4.536909	0.000000	0.000000	0.000000	0.325757	0.576482	-0.884390	0.000000	0.000000	3.000000	85.000000	1.000000
15002.371070	-0.006825	0.532800	0.229203	80.177757	72.784447	73.147339	-2.106030	0.000000	4.534825	0.000000	0.000000	0.000000	0.323633	0.587681	-0.942149	0.000000	0.000000	3.000000	85.000000	1.000000
15002.374403	-0.006825	0.532800	0.229203	80.177757	72.784447	73.147339	-2.106030	0.000000	4.534825	0.000000	0.000000	0.000000	0.323633	0.587681	-0.942149	0.000000	0.000000	3.000000	85.000000	1.000000
15002.377737	-0.006825	0.532800	0.229203	80.177757	72.784447	73.147339	-2.106030	0.000000	4.534825	0.000000	0.000000	0.000000	0.323633	0.587681	-0.942149	0.000000	0.000000	3.000000	85.000000	1.000000
15002.381070	-0.005689	0.534760	0.225905	80.217834	73.877045	74.149246	-2.112203	0.000000	4.531953	0.000000	0.000000	0.000000	0.340618	0.587869	-0.989558	0.000000	0.000000	3.000000	85.000000	1.000000
15002.384403	-0.005689	0.534760	0.225905	80.217834	73.877045	74.149246	-2.112203	0.000000	4.531953	0.000000	0.000000	0.000000	0.340618	0.587869	-0.989558	0.000000	0.000000	3.000000	85.000000	1.000000
15002.387737	-0.005689	0.534760	0.225905	80.217834	73.877045	74.149246	-2.112203	0.000000	4.531953	0.000000	0.000000	0.000000	0.340618	0.587869	-0.989558	0.000000	0.000000	3.000000	85.000000	1.000000
15002.391070	-0.004563	0.536734	0.222427	80.251152	74.785095	74.967751	-2.118821	0.000000	4.528862	0.000000	0.000000	0.000000	0.337777	0.592328	-1.043465	0.000000	0.000000	3.000000	85.000000	1.000000
15002.394403	-0.004563	0.536734	0.222427	80.251152	74.785095	74.967751	-2.118821	0.000000	4.528862	0.000000	0.000000	0.000000	0.337777	0.592328	-1.043465	0.000000	0.000000	3.000000	85.000000	1.000000
15002.397737	-0.004563	0.536734	0.222427	80.251152	74.785095	74.967751	-2.118821	0.000000	4.528862	0.000000	0.000000	0.000000	0.337777	0.592328	-1.043465	0.000000	0.000000	3.000000	85.000000	1.000000
15002.401070	-0.003448	0.538749	0.218847	80.279488	75.536583	75.651161	-2.127186	0.000000	4.524940	0.000000	0.000000	0.000000	0.334557	0.604474	-1.074024	0.000000	0.000000	3.000000	85.000000	1.000000
15002.404403	-0.003448	0.538749	0.218847	80.279488	75.536583	75.651161	-2.127186	0.000000	4.524940	0.000000	0.000000	0.000000	0.334557	0.604474	-1.074024	0.000000	0.000000	3.000000	85.000000	1.000000
15002.407737	-0.003448	0.538749	0.218847	80.279488	75.536583	75.651161	-2.127186	0.000000	4.524940	0.000000	0.000000	0.000000	0.334557	0.604474	-1.074024	0.000000	0.000000	3.000000	85.000000	1.000000
15002.411070	-0.002344	0.540769	0.215201	80.303871	76.252113	76.468109	-2.136786	0.000000	4.520414	0.000000	0.000000	0.000000	0.331153	0.606146	-1.093685	0.000000	0.000000	3.000000	85.000000	1.000000
15002.414403	-0.002344	0.540769	0.215201	80.303871	76.252113	76.468109	-2.136786	0.000000	4.520414	0.000000	0.000000	0.000000	0.331153	0.606146	-1.093685	0.000000	0.000000	3.000000	85.000000	1.000000
15002.417737	-0.002344	0.540769	0.215201	80.303871	76.252113	76.468109	-2.136786	0.000000	4.520414	0.000000	0.000000	0.000000	0.331153	0.606146	-1.093685	0.000000	0.000000	3.000000	85.000000	1.000000
15002.421070	-0.001220	0.542847	0.211465	80.328926	76.969597	77.181931	-2.147404	0.000000	4.515380	0.000000	0.000000	0.000000	0.337192	0.623276	-1.120643	0.000000	0.000000	3.000000	85.000000	1.000000
15002.424403	-0.001220	0.542847	0.211465	80.328926	76.969597	77.181931	-2.147404	0.000000	4.515380	0.000000	0.000000	0.000000	0.337192	0.623276	-1.120643	0.000000	0.000000	3.000000	85.000000	1.000000
15002.427737	-0.001220	0.542847	0.211465	80.328926	76.969597	77.181931	-2.147404	0.000000	4.515380	0.000000	0.000000	0.000000	0.337192	0.623276	-1.120643	0.000000	0.000000	3.000000	85.000000	1.000000
15002.431070	-0.000077	0.544931	0.207696	80.351501	77.659714	77.782654	-2.158747	0.000000	4.509968	0.000000	0.000000	0.000000	0.342937	0.625289	-1.130743	0.000000	0.000000	3.000000	85.000000	1.000000
15002.434403	-0.000077	0.544931	0.207696	80.351501	77.659714	77.782654	-2.158747	0.000000	4.509968	0.000000	0.000000	0.000000	0.342937	0.625289	-1.130743	0.000000	0.000000	3.000000	85.000000	1.000000
15002.437737	-0.000077	0.544931	0.207696	80.351501	77.659714	77.782654	-2.158747	0.000000	4.509968	0.000000	0.000000	0.000000	0.342937	0.625289	-1.130743	0.000000	0.000000	3.000000	85.000000	1.000000
15002.441070	0.001147	0.547058	0.203888	80.371750	78.321869	78.349457	-2.170403	0.000000	4.504370	0.000000	0.000000	0.000000	0.367297	0.637897	-1.142418	0.000000	0.000000	3.000000	85.000000	1.000000
15002.444403	0.001147	0.547058	0.203888	80.371750	78.321869	78.349457	-2.170403	0.000000	4.504370	0.000000	0.000000	0.000000	0.367297	0.637897	-1.142418	0.000000	0.000000	3.000000	85.000000	1.000000
15002.447737	0.001147	0.547058	0.203888	80.371750	78.321869	78.349457	-2.170403	0.000000	4.504370	0.000000	0.000000	0.000000	0.367297	0.637897	-1.142418	0.000000	0.000000	3.000000	85.000000	1.000000
15002.451070	0.002389	0.549218	0.200128	80.387390	78.940941	78.873604	-2.181331	0.000000	4.499088	0.000000	0.000000	0.000000	0.372482	0.648226	-1.128000	0.000000	0.000000	3.000000	85.000000	1.000000
15002.454403	0.002389	0.549218	0.200128	80.387390	78.940941	78.873604	-2.181331	0.000000	4.499088	0.000000	0.000000	0.000000	0.372482	0.648226	-1.128000	0.000000	0.000000	3.000000	85.000000	1.000000
15002.457737	0.002389	0.549218	0.200128	80.387390	78.940941	78.873604	-2.181331	0.000000	4.499088	0.000000	0.000000	0.000000	0.372482	0.648226	-1.128000	0.000000	0.000000	3.000000	85.000000	1.000000
15002.461070	0.003710	0.551363	0.196442	80.401199	79.472725	79.305069	-2.191895	0.000000	4.493951	0.000000	0.000000	0.000000	0.396251	0.643276	-1.105954	0.000000	0.000000	3.000000	85.000000	1.000000
15002.464403	0.003710	0.551363	0.196442	80.401199	79.472725	79.305069	-2.191895	0.000000	4.493951	0.000000	0.000000	0.000000	0.396251	0.643276	-1.105954	0.000000	0.000000	3.000000	85.000000	1.000000
15002.467737	0.003710	0.551363	0.196442	80.401199	79.472725	79.305069	-2.191895	0.000000	4.493951	0.000000	0.000000	0.000000	0.396251	0.643276	-1.105954	0.000000	0.000000	3.000000	85.000000	1.000000
15002.471070	0.005170	0.553547	0.192839	80.415199	79.984840	79.698654	-2.200702	0.000000	4.489645	0.000000	0.000000	0.000000	0.438227	0.655400	-1.080871	0.000000	0.000000	3.000000	85.000000	1.000000
15002.474403	0.005170	0.553547	0.192839	80.415199	79.984840	79.698654	-2.200702	0.000000	4.489645	0.000000	0.000000	0.000000	0.438227	0.655400	-1.080871	0.000000	0.000000	3.000000	85.000000	1.000000
15002.477737	0.005170	0.553547	0.192839	80.415199	79.984840	79.698654	-2.200702	0.000000	4.489645	0.000000	0.000000	0.000000	0.438227	0.655400	-1.080871	0.000000	0.000000	3.000000	85.000000	1.000000
15002.481070	0.006677	0.555647	0.189323	80.430267	80.429161	80.110939	-2.206428	0.000000	4.486834	0.000000	0.000000	0.000000	0.451999	0.629876	-1.054901	0.000000	0.000000	3.000000	85.000000	1.000000
15002.484403	0.006677	0.555647	0.189323	80.430267	80.429161	80.110939	-2.206428	0.000000	4.486834	0.000000	0.000000	0.000000	0.451999	0.629876	-1.054901	0.000000	0.000000	3.000000	85.000000	1.000000
15002.487737	0.006677	0.555647	0.189323	80.430267	80.429161	80.110939	-2.206428	0.000000	4.486834	0.000000	0.000000	0.000000	0.451999	0.629876	-1.054901	0.000000	0.000000	3.000000	85.000000	1.000000
15002.491070	0.008229	0.557754	0.185898	80.488411	80.826859	81.541214	-2.210671	0.000000	4.484745	0.000000	0.000000	0.000000	0.465685	0.632231	-1.027256	0.000000	0.000000	3.000000	85.000000	1.000000
15002.494403	0.008229	0.557754	0.185898	80.488411	80.826859	81.541214	-2.210671	0.000000	4.484745	0.000000	0.000000	0.000000	0.465685	0.632231	-1.027256	0.000000	0.000000	3.000000	85.000000	1.000000
15002.497737	0.008229	0.557754	0.185898	80.488411	80.826859	81.541214	-2.210671	0.000000	4.484745	0.000000	0.000000	0.000000	0.465685	0.632231	-1.027256	0.000000	0.000000	3.000000	85.000000	1.000000
15002.501070	0.009736	0.559816	0.182560	80.663414	81.136169	84.158203	-2.213302	0.000000	4.483447	0.000000	0.000000	0.000000	0.451922	0.618382	-1.001528	0.000000	0.000000	3.000000	85.000000	1.000000
15002.504403	0.009736	0.559816	0.182560	80.663414	81.136169	84.158203	-2.213302	0.000000	4.483447	0.000000	0.000000	0.000000	0.451922	0.618382	-1.001528	0.000000	0.000000	3.000000	85.000000	1.000000
15002.507737	0.009736	0.559816	0.182560	80.663414	81.136169	84.158203	-2.213302	0.000000	4.483447	0.000000	0.000000	0.000000	0.451922	0.618382	-1.001528	0.000000	0.000000	3.000000	85.000000	1.000000
15002.511070	0.011318	0.561827	0.179272	81.017334	81.365196	84.853523	-2.216098	0.000000	4.482066	0.000000	0.000000	0.000000	0.474575	0.603377	-0.986293	0.000000	0.000000	3.000000	85.000000	1.000000
15002.514403	0.011318	0.561827	0.179272	81.017334	81.365196	84.853523	-2.216098	0.000000	4.482066	0.000000	0.000000	0.000000	0.474575	0.603377	-0.986293	0.000000	0.000000	3.000000	85.000000	1.000000
15002.517737	0.011318	0.561827	0.179272	81.017334	81.365196	84.853523	-2.216098	0.000000	4.482066	0.000000	0.000000	0.000000	0.474575	0.603377	-0.986293	0.000000	0.000000	3.000000	85.000000	1.000000
15002.521070	0.013033	0.563887	0.175982	81.457298	81.545410	84.551285	-2.216974	0.000000	4.481632	0.000000	0.000000	0.000000	0.514652	0.618151	-0.986966	0.000000	0.000000	3.000000	85.000000	1.000000
15002.524403	0.013033	0.563887	0.175982	81.457298	81.545410	84.551285	-2.216974	0.000000	4.481632	0.000000	0.000000	0.000000	0.514652	0.618151	-0.986966	0.000000	0.000000	3.000000	85.000000	1.000000
15002.527737	0.013033	0.563887	0.175982	81.457298	81.545410	84.551285	-2.216974	0.000000	4.481632	0.000000	0.000000	0.000000	0.514652	0.618151	-0.986966	0.000000	0.000000	3.000000	85.000000	1.000000
15002.531070	0.014670	0.565956	0.172665	81.873314	81.650391	84.234985	-2.215172	0.000000	4.482523	0.000000	0.000000	0.000000	0.491038	0.620553	-0.995300	0.000000	0.000000	3.000000	85.000000	1.000000
15002.534403	0.014670	0.565956	0.172665	81.873314	81.650391	84.234985	-2.215172	0.000000	4.482523	0.000000	0.000000	0.000000	0.491038	0.620553	-0.995300	0.000000	0.000000	3.000000	85.000000	1.000000
15002.537737	0.014670	0.565956	0.172665	81.873314	81.650391	84.234985	-2.215172	0.000000	4.482523	0.000000	0.000000	0.000000	0.491038	0.620553	-0.995300	0.000000	0.000000	3.000000	85.000000	1.000000
15002.541070	0.016259	0.568052	0.169334	82.214622	81.747330	84.407112	-2.215228	0.000000	4.482495	0.000000	0.000000	0.000000	0.476680	0.628782	-0.999353	0.000000	0.000000	3.000000	85.000000	1.000000
15002.544403	0.016259	0.568052	0.169334	82.214622	81.747330	84.407112	-2.215228	0.000000	4.482495	0.000000	0.000000	0.000000	0.476680	0.628782	-0.999353	0.000000	0.000000	3.000000	85.000000	1.000000
15002.547737	0.016259	0.568052	0.169334	82.214622	81.747330	84.407112	-2.215228	0.000000	4.482495	0.000000	0.000000	0.000000	0.476680	0.628782	-0.999353	0.000000	0.000000	3.000000	85.000000	1.000000
15002.551070	0.017948	0.570154	0.165970	82.459648	81.891304	84.825394	-2.216447	0.000000	4.481893	0.000000	0.000000	0.000000	0.506683	0.630762	-1.009004	0.000000	0.000000	3.000000	85.000000	1.000000
15002.554403	0.017948	0.570154	0.165970	82.459648	81.891304	84.825394	-2.216447	0.000000	4.481893	0.000000	0.000000	0.000000	0.506683	0.630762	-1.009004	0.000000	0.000000	3.000000	85.000000	1.000000
15002.557737	0.017948	0.570154	0.165970	82.459648	81.891304	84.825394	-2.216447	0.000000	4.481893	0.000000	0.000000	0.000000	0.506683	0.630762	-1.009004	0.000000	0.000000	3.000000	85.000000	1.000000
15002.561070	0.019617	0.572283	0.162592	82.638245	82.000908	84.868546	-2.215891	0.000000	4.482168	0.000000	0.000000	0.000000	0.500878	0.638595	-1.013436	0.000000	0.000000	3.000000	85.000000	1.000000
15002.564403	0.019617	0.572283	0.162592	82.638245	82.000908	84.868546	-2.215891	0.000000	4.482168	0.000000	0.000000	0.000000	0.500878	0.638595	-1.013436	0.000000	0.000000	3.000000	85.000000	1.000000
15002.567737	0.019617	0.572283	0.162592	82.638245	82.000908	84.868546	-2.215891	0.000000	4.482168	0.000000	0.000000	0.000000	0.500878	0.638595	-1.013436	0.000000	0.000000	3.000000	85.000000	1.000000
15002.571070	0.021237	0.574410	0.159150	82.779869	82.122787	85.188339	-2.215901	0.000000	4.482162	0.000000	0.000000	0.000000	0.485744	0.638101	-1.032659	0.000000	0.000000	3.000000	85.000000	1.000000
15002.574403	0.021237	0.574410	0.159150	82.779869	82.122787	85.188339	-2.215901	0.000000	4.482162	0.000000	0.000000	0.000000	0.485744	0.638101	-1.032659	0.000000	0.000000	3.000000	85.000000	1.000000
15002.577737	0.021237	0.574410	0.159150	82.779869	82.122787	85.188339	-2.215901	0.000000	4.482162	0.000000	0.000000	0.000000	0.485744	0.638101	-1.032659	0.000000	0.000000	3.000000	85.000000	1.000000
15002.581070	0.022749	0.576528	0.155703	82.929642	82.176903	85.975777	-2.217771	0.000000	4.481238	0.000000	0.000000	0.000000	0.453775	0.635361	-1.034193	0.000000	0.000000	3.000000	85.000000	1.000000
15002.584403	0.022749	0.576528	0.155703	82.929642	82.176903	85.975777	-2.217771	0.000000	4.481238	0.000000	0.000000	0.000000	0.453775	0.635361	-1.034193	0.000000	0.000000	3.000000	85.000000	1.000000
15002.587737	0.022749	0.576528	0.155703	82.929642	82.176903	85.975777	-2.217771	0.000000	4.481238	0.000000	0.000000	0.000000	0.453775	0.635361	-1.034193	0.000000	0.000000	3.000000	85.000000	1.000000
15002.591070	0.024271	0.578629	0.152211	83.126648	82.244446	86.500542	-2.222240	0.000000	4.479023	0.000000	0.000000	0.000000	0.456525	0.630395	-1.047574	0.000000	0.000000	3.000000	85.000000	1.000000
15002.594403	0.024271	0.578629	0.152211	83.126648	82.244446	86.500542	-2.222240	0.000000	4.479023	0.000000	0.000000	0.000000	0.456525	0.630395	-1.047574	0.000000	0.000000	3.000000	85.000000	1.000000
15002.597737	0.024271	0.578629	0.152211	83.126648	82.244446	86.500542	-2.222240	0.000000	4.479023	0.000000	0.000000	0.000000	0.456525	0.630395	-1.047574	0.000000	0.000000	3.000000	85.000000	1.000000
15002.601070	0.025803	0.580741	0.148725	83.373627	82.184486	86.536873	-2.227213	0.000000	4.476552	0.000000	0.000000	0.000000	0.459673	0.633512	-1.045840	0.000000	0.000000	3.000000	85.000000	1.000000
15002.604403	0.025803	0.580741	0.148725	83.373627	82.184486	86.536873	-2.227213	0.000000	4.476552	0.000000	0.000000	0.000000	0.459673	0.633512	-1.045840	0.000000	0.000000	3.000000	85.000000	1.000000
15002.607737	0.025803	0.580741	0.148725	83.373627	82.184486	86.536873	-2.227213	0.000000	4.476552	0.000000	0.000000	0.000000	0.459673	0.633512	-1.045840	0.000000	0.000000	3.000000	85.000000	1.000000
15002.611070	0.027288	0.582776	0.145246	83.635788	82.111763	86.416763	-2.232088	0.000000	4.474124	0.000000	0.000000	0.000000	0.445527	0.610704	-1.043557	0.000000	0.000000	3.000000	85.000000	1.000000
15002.614403	0.027288	0.582776	0.145246	83.635788	82.111763	86.416763	-2.232088	0.000000	4.474124	0.000000	0.000000	0.000000	0.445527	0.610704	-1.043557	0.000000	0.000000	3.000000	85.000000	1.000000
15002.617737	0.027288	0.582776	0.145246	83.635788	82.111763	86.416763	-2.232088	0.000000	4.474124	0.000000	0.000000	0.000000	0.445527	0.610704	-1.043557	0.000000	0.000000	3.000000	85.000000	1.000000
15002.621070	0.028783	0.584770	0.141767	83.877365	82.031906	86.009521	-2.238255	0.000000	4.471042	0.000000	0.000000	0.000000	0.448525	0.598060	-1.043828	0.000000	0.000000	3.000000	85.000000	1.000000
15002.624403	0.028783	0.584770	0.141767	83.877365	82.031906	86.009521	-2.238255	0.000000	4.471042	0.000000	0.000000	0.000000	0.448525	0.598060	-1.043828	0.000000	0.000000	3.000000	85.000000	1.000000
15002.627737	0.028783	0.584770	0.141767	83.877365	82.031906	86.009521	-2.238255	0.000000	4.471042	0.000000	0.000000	0.000000	0.448525	0.598060	-1.043828	0.000000	0.000000	3.000000	85.000000	1.000000
15002.631070	0.030233	0.586644	0.138325	84.059242	82.055840	85.749123	-2.244471	0.000000	4.467925	0.000000	0.000000	0.000000	0.434976	0.562261	-1.032355	0.000000	0.000000	3.000000	85.000000	1.000000
15002.634403	0.030233	0.586644	0.138325	84.059242	82.055840	85.749123	-2.244471	0.000000	4.467925	0.000000	0.000000	0.000000	0.434976	0.562261	-1.032355	0.000000	0.000000	3.000000	85.000000	1.000000
15002.637737	0.030233	0.586644	0.138325	84.059242	82.055840	85.749123	-2.244471	0.000000	4.467925	0.000000	0.000000	0.000000	0.434976	0.562261	-1.032355	0.000000	0.000000	3.000000	85.000000	1.000000
15002.641070	0.031635	0.588438	0.134859	84.166618	82.209915	85.697014	-2.251652	0.000000	4.464310	0.000000	0.000000	0.000000	0.420646	0.538035	-1.039961	0.000000	0.000000	3.000000	85.000000	1.000000
15002.644403	0.031635	0.588438	0.134859	84.166618	82.209915	85.697014	-2.251652	0.000000	4.464310	0.000000	0.000000	0.000000	0.420646	0.538035	-1.039961	0.000000	0.000000	3.000000	85.000000	1.000000
15002.647737	0.031635	0.588438	0.134859	84.166618	82.209915	85.697014	-2.251652	0.000000	4.464310	0.000000	0.000000	0.000000	0.420646	0.538035	-1.039961	0.000000	0.000000	3.000000	85.000000	1.000000
15002.651070	0.032879	0.590086	0.131388	84.198357	82.531509	85.889534	-2.260776	0.000000	4.459696	0.000000	0.000000	0.000000	0.373128	0.494606	-1.041112	0.000000	0.000000	3.000000	85.000000	1.000000
15002.654403	0.032879	0.590086	0.131388	84.198357	82.531509	85.889534	-2.260776	0.000000	4.459696	0.000000	0.000000	0.000000	0.373128	0.494606	-1.041112	0.000000	0.000000	3.000000	85.000000	1.000000
15002.657737	0.032879	0.590086	0.131388	84.198357	82.531509	85.889534	-2.260776	0.000000	4.459696	0.000000	0.000000	0.000000	0.373128	0.494606	-1.041112	0.000000	0.000000	3.000000	85.000000	1.000000
15002.661070	0.034051	0.591612	0.127926	84.204582	83.000877	86.272499	-2.274663	0.000000	4.452630	0.000000	0.000000	0.000000	0.351606	0.457734	-1.038733	0.000000	0.000000	3.000000	85.000000	1.000000
15002.664403	0.034051	0.591612	0.127926	84.204582	83.000877	86.272499	-2.274663	0.000000	4.452630	0.000000	0.000000	0.000000	0.351606	0.457734	-1.038733	0.000000	0.000000	3.000000	85.000000	1.000000
15002.667737	0.034051	0.591612	0.127926	84.204582	83.000877	86.272499	-2.274663	0.000000	4.452630	0.000000	0.000000	0.000000	0.351606	0.457734	-1.038733	0.000000	0.000000	3.000000	85.000000	1.000000
15002.671070	0.035118	0.593023	0.124357	84.212837	83.579048	86.874222	-2.291090	0.000000	4.444200	0.000000	0.000000	0.000000	0.319994	0.423163	-1.070722	0.000000	0.000000	3.000000	85.000000	1.000000
15002.674403	0.035118	0.593023	0.124357	84.212837	83.579048	86.874222	-2.291090	0.000000	4.444200	0.000000	0.000000	0.000000	0.319994	0.423163	-1.070722	0.000000	0.000000	3.000000	85.000000	1.000000
15002.677737	0.035118	0.593023	0.124357	84.212837	83.579048	86.874222	-2.291090	0.000000	4.444200	0.000000	0.000000	0.000000	0.319994	0.423163	-1.070722	0.000000	0.000000	3.000000	85.000000	1.000000
15002.681070	0.036036	0.594309	0.120862	84.221855	84.196083	88.297508	-2.312840	0.000000	4.432919	0.000000	0.000000	0.000000	0.275471	0.385968	-1.048530	0.000000	0.000000	3.000000	85.000000	1.000000
15002.684403	0.036036	0.594309	0.120862	84.221855	84.196083	88.297508	-2.312840	0.000000	4.432919	0.000000	0.000000	0.000000	0.275471	0.385968	-1.048530	0.000000	0.000000	3.000000	85.000000	1.000000
15002.687737	0.036036	0.594309	0.120862	84.221855	84.196083	88.297508	-2.312840	0.000000	4.432919	0.000000	0.000000	0.000000	0.275471	0.385968	-1.048530	0.000000	0.000000	3.000000	85.000000	1.000000
15002.691070	0.036916	0.595466	0.117399	84.230881	84.786140	90.761368	-2.338819	0.000000	4.419268	0.000000	0.000000	0.000000	0.263858	0.346928	-1.038893	0.000000	0.000000	3.000000	85.000000	1.000000
15002.694403	0.036916	0.595466	0.117399	84.230881	84.786140	90.761368	-2.338819	0.000000	4.419268	0.000000	0.000000	0.000000	0.263858	0.346928	-1.038893	0.000000	0.000000	3.000000	85.000000	1.000000
15002.697737	0.036916	0.595466	0.117399	84.230881	84.786140	90.761368	-2.338819	0.000000	4.419268	0.000000	0.000000	0.000000	0.263858	0.346928	-1.038893	0.000000	0.000000	3.000000	85.000000	1.000000
15002.701070	0.037841	0.596503	0.114001	84.239792	85.349861	92.837936	-2.366708	0.000000	4.404395	0.000000	0.000000	0.000000	0.277606	0.311199	-1.019408	0.000000	0.000000	3.000000	85.000000	1.000000
15002.704403	0.037841	0.596503	0.114001	84.239792	85.349861	92.837936	-2.366708	0.000000	4.404395	0.000000	0.000000	0.000000	0.277606	0.311199	-1.019408	0.000000	0.000000	3.000000	85.000000	1.000000
15002.707737	0.037841	0.596503	0.114001	84.239792	85.349861	92.837936	-2.366708	0.000000	4.404395	0.000000	0.000000	0.000000	0.277606	0.311199	-1.019408	0.000000	0.000000	3.000000	85.000000	1.000000
15002.711070	0.038920	0.597475	0.110668	84.246529	85.718605	93.767860	-2.393573	0.000000	4.389853	0.000000	0.000000	0.000000	0.323708	0.291605	-0.999713	0.000000	0.000000	3.000000	85.000000	1.000000
15002.714403	0.038920	0.597475	0.110668	84.246529	85.718605	93.767860	-2.393573	0.000000	4.389853	0.000000	0.000000	0.000000	0.323708	0.291605	-0.999713	0.000000	0.000000	3.000000	85.000000	1.000000
15002.717737	0.038920	0.597475	0.110668	84.246529	85.718605	93.767860	-2.393573	0.000000	4.389853	0.000000	0.000000	0.000000	0.323708	0.291605	-0.999713	0.000000	0.000000	3.000000	85.000000	1.000000
15002.721070	0.040015	0.598394	0.107389	84.252022	85.829163	93.768661	-2.416043	0.000000	4.377527	0.000000	0.000000	0.000000	0.328454	0.275771	-0.983849	0.000000	0.000000	3.000000	85.000000	1.000000
15002.724403	0.040015	0.598394	0.107389	84.252022	85.829163	93.768661	-2.416043	0.000000	4.377527	0.000000	0.000000	0.000000	0.328454	0.275771	-0.983849	0.000000	0.000000	3.000000	85.000000	1.000000
15002.727737	0.040015	0.598394	0.107389	84.252022	85.829163	93.768661	-2.416043	0.000000	4.377527	0.000000	0.000000	0.000000	0.328454	0.275771	-0.983849	0.000000	0.000000	3.000000	85.000000	1.000000
15002.731070	0.041149	0.599253	0.104124	84.257858	85.519173	93.326561	-2.438294	0.000000	4.365171	0.000000	0.000000	0.000000	0.340374	0.257560	-0.979560	0.000000	0.000000	3.000000	85.000000	1.000000
15002.734403	0.041149	0.599253	0.104124	84.257858	85.519173	93.326561	-2.438294	0.000000	4.365171	0.000000	0.000000	0.000000	0.340374	0.257560	-0.979560	0.000000	0.000000	3.000000	85.000000	1.000000
15002.737737	0.041149	0.599253	0.104124	84.257858	85.519173	93.326561	-2.438294	0.000000	4.365171	0.000000	0.000000	0.000000	0.340374	0.257560	-0.979560	0.000000	0.000000	3.000000	85.000000	1.000000
15002.741070	0.042323	0.600102	0.100880	84.280014	84.974190	92.719254	-2.460226	0.000000	4.352848	0.000000	0.000000	0.000000	0.352226	0.254769	-0.973100	0.000000	0.000000	3.000000	85.000000	1.000000
15002.744403	0.042323	0.600102	0.100880	84.280014	84.974190	92.719254	-2.460226	0.000000	4.352848	0.000000	0.000000	0.000000	0.352226	0.254769	-0.973100	0.000000	0.000000	3.000000	85.000000	1.000000
15002.747737	0.042323	0.600102	0.100880	84.280014	84.974190	92.719254	-2.460226	0.000000	4.352848	0.000000	0.000000	0.000000	0.352226	0.254769	-0.973100	0.000000	0.000000	3.000000	85.000000	1.000000
15002.751070	0.043484	0.600912	0.097670	84.329086	83.750923	91.649185	-2.481694	0.000000	4.340644	0.000000	0.000000	0.000000	0.348254	0.242976	-0.963010	0.000000	0.000000	3.000000	85.000000	1.000000
15002.754403	0.043484	0.600912	0.097670	84.329086	83.750923	91.649185	-2.481694	0.000000	4.340644	0.000000	0.000000	0.000000	0.348254	0.242976	-0.963010	0.000000	0.000000	3.000000	85.000000	1.000000
15002.757737	0.043484	0.600912	0.097670	84.329086	83.750923	91.649185	-2.481694	0.000000	4.340644	0.000000	0.000000	0.000000	0.348254	0.242976	-0.963010	0.000000	0.000000	3.000000	85.000000	1.000000
15002.761070	0.044557	0.601693	0.094538	84.419739	81.532585	89.766335	-2.504182	0.000000	4.327710	0.000000	0.000000	0.000000	0.321716	0.234415	-0.939572	0.000000	0.000000	3.000000	85.000000	1.000000
15002.764403	0.044557	0.601693	0.094538	84.419739	81.532585	89.766335	-2.504182	0.000000	4.327710	0.000000	0.000000	0.000000	0.321716	0.234415	-0.939572	0.000000	0.000000	3.000000	85.000000	1.000000
15002.767737	0.044557	0.601693	0.094538	84.419739	81.532585	89.766335	-2.504182	0.000000	4.327710	0.000000	0.000000	0.000000	0.321716	0.234415	-0.939572	0.000000	0.000000	3.000000	85.000000	1.000000
15002.771070	0.045699	0.602447	0.091473	84.539406	78.258286	86.540588	-2.529427	0.000000	4.313004	0.000000	0.000000	0.000000	0.342636	0.226198	-0.919649	0.000000	0.000000	3.000000	85.000000	1.000000
15002.774403	0.045699	0.602447	0.091473	84.539406	78.258286	86.540588	-2.529427	0.000000	4.313004	0.000000	0.000000	0.000000	0.342636	0.226198	-0.919649	0.000000	0.000000	3.000000	85.000000	1.000000
15002.777737	0.045699	0.602447	0.091473	84.539406	78.258286	86.540588	-2.529427	0.000000	4.313004	0.000000	0.000000	0.000000	0.342636	0.226198	-0.919649	0.000000	0.000000	3.000000	85.000000	1.000000
15002.781070	0.046832	0.603205	0.088473	84.631111	74.232986	82.454834	-2.552323	0.000000	4.299494	0.000000	0.000000	0.000000	0.339837	0.227306	-0.900032	0.000000	0.000000	3.000000	85.000000	1.000000
15002.784403	0.046832	0.603205	0.088473	84.631111	74.232986	82.454834	-2.552323	0.000000	4.299494	0.000000	0.000000	0.000000	0.339837	0.227306	-0.900032	0.000000	0.000000	3.000000	85.000000	1.000000
15002.787737	0.046832	0.603205	0.088473	84.631111	74.232986	82.454834	-2.552323	0.000000	4.299494	0.000000	0.000000	0.000000	0.339837	0.227306	-0.900032	0.000000	0.000000	3.000000	85.000000	1.000000
15002.791070	0.047904	0.603967	0.085543	84.676308	70.046791	78.240570	-2.575502	0.000000	4.285649	0.000000	0.000000	0.000000	0.321743	0.228660	-0.878864	0.000000	0.000000	3.000000	85.000000	1.000000
15002.794403	0.047904	0.603967	0.085543	84.676308	70.046791	78.240570	-2.575502	0.000000	4.285649	0.000000	0.000000	0.000000	0.321743	0.228660	-0.878864	0.000000	0.000000	3.000000	85.000000	1.000000
15002.797737	0.047904	0.603967	0.085543	84.676308	70.046791	78.240570	-2.575502	0.000000	4.285649	0.000000	0.000000	0.000000	0.321743	0.228660	-0.878864	0.000000	0.000000	3.000000	85.000000	1.000000
15002.801070	0.048972	0.604745	0.082718	84.670082	66.117073	74.087601	-2.600693	0.000000	4.270410	0.000000	0.000000	0.000000	0.320475	0.233305	-0.847462	0.000000	0.000000	3.000000	85.000000	1.000000
15002.804403	0.048972	0.604745	0.082718	84.670082	66.117073	74.087601	-2.600693	0.000000	4.270410	0.000000	0.000000	0.000000	0.320475	0.233305	-0.847462	0.000000	0.000000	3.000000	85.000000	1.000000
15002.807737	0.048972	0.604745	0.082718	84.670082	66.117073	74.087601	-2.600693	0.000000	4.270410	0.000000	0.000000	0.000000	0.320475	0.233305	-0.847462	0.000000	0.000000	3.000000	85.000000	1.000000
15002.811070	0.049983	0.605499	0.079974	84.622833	62.606136	70.402908	-2.551386	0.000000	4.135908	0.000000	0.000000	0.000000	0.303321	0.226325	-0.823382	0.000000	0.000000	3.000000	85.000000	1.000000
15002.814403	0.049983	0.605499	0.079974	84.622833	62.606136	70.402908	-2.551386	0.000000	4.135908	0.000000	0.000000	0.000000	0.303321	0.226325	-0.823382	0.000000	0.000000	3.000000	85.000000	1.000000
15002.817737	0.049983	0.605499	0.079974	84.622833	62.606136	70.402908	-2.551386	0.000000	4.135908	0.000000	0.000000	0.000000	0.303321	0.226325	-0.823382	0.000000	0.000000	3.000000	85.000000	1.000000
15002.821070	0.050863	0.606281	0.077324	84.544113	59.680103	67.370811	-2.500832	0.000000	3.998678	0.000000	0.000000	0.000000	0.263942	0.234449	-0.794804	0.000000	0.000000	3.000000	85.000000	1.000000
15002.824403	0.050863	0.606281	0.077324	84.544113	59.680103	67.370811	-2.500832	0.000000	3.998678	0.000000	0.000000	0.000000	0.263942	0.234449	-0.794804	0.000000	0.000000	3.000000	85.000000	1.000000
15002.827737	0.050863	0.606281	0.077324	84.544113	59.680103	67.370811	-2.500832	0.000000	3.998678	0.000000	0.000000	0.000000	0.263942	0.234449	-0.794804	0.000000	0.000000	3.000000	85.000000	1.000000
15002.831070	0.051692	0.607032	0.074780	84.428772	57.525452	65.147247	-2.456842	0.000000	3.866210	0.000000	0.000000	0.000000	0.248504	0.225280	-0.763211	0.000000	0.000000	3.000000	85.000000	1.000000
15002.834403	0.051692	0.607032	0.074780	84.428772	57.525452	65.147247	-2.456842	0.000000	3.866210	0.000000	0.000000	0.000000	0.248504	0.225280	-0.763211	0.000000	0.000000	3.000000	85.000000	1.000000
15002.837737	0.051692	0.607032	0.074780	84.428772	57.525452	65.147247	-2.456842	0.000000	3.866210	0.000000	0.000000	0.000000	0.248504	0.225280	-0.763211	0.000000	0.000000	3.000000	85.000000	1.000000
15002.841070	0.052415	0.607772	0.072301	84.314766	55.987865	63.626614	-2.415425	0.000000	3.739009	0.000000	0.000000	0.000000	0.217029	0.222008	-0.743735	0.000000	0.000000	3.000000	85.000000	1.000000
15002.844403	0.052415	0.607772	0.072301	84.314766	55.987865	63.626614	-2.415425	0.000000	3.739009	0.000000	0.000000	0.000000	0.217029	0.222008	-0.743735	0.000000	0.000000	3.000000	85.000000	1.000000
15002.847737	0.052415	0.607772	0.072301	84.314766	55.987865	63.626614	-2.415425	0.000000	3.739009	0.000000	0.000000	0.000000	0.217029	0.222008	-0.743735	0.000000	0.000000	3.000000	85.000000	1.000000
15002.851070	0.053085	0.608502	0.069883	84.234253	54.971764	63.309864	-2.379253	0.000000	3.615053	0.000000	0.000000	0.000000	0.201094	0.218932	-0.725534	0.000000	0.000000	3.000000	85.000000	1.000000
15002.854403	0.053085	0.608502	0.069883	84.234253	54.971764	63.309864	-2.379253	0.000000	3.615053	0.000000	0.000000	0.000000	0.201094	0.218932	-0.725534	0.000000	0.000000	3.000000	85.000000	1.000000
15002.857737	0.053085	0.608502	0.069883	84.234253	54.971764	63.309864	-2.379253	0.000000	3.615053	0.000000	0.000000	0.000000	0.201094	0.218932	-0.725534	0.000000	0.000000	3.000000	85.000000	1.000000
15002.861070	0.053774	0.609211	0.067480	84.181725	54.374325	64.339996	-2.345738	0.000000	3.494130	0.000000	0.000000	0.000000	0.206706	0.212779	-0.720924	0.000000	0.000000	3.000000	85.000000	1.000000
15002.864403	0.053774	0.609211	0.067480	84.181725	54.374325	64.339996	-2.345738	0.000000	3.494130	0.000000	0.000000	0.000000	0.206706	0.212779	-0.720924	0.000000	0.000000	3.000000	85.000000	1.000000
15002.867737	0.053774	0.609211	0.067480	84.181725	54.374325	64.339996	-2.345738	0.000000	3.494130	0.000000	0.000000	0.000000	0.206706	0.212779	-0.720924	0.000000	0.000000	3.000000	85.000000	1.000000
15002.871070	0.054684	0.609911	0.065109	84.162727	54.181641	64.519577	-2.311287	0.000000	3.373976	0.000000	0.000000	0.000000	0.272954	0.210067	-0.711021	0.000000	0.000000	3.000000	85.000000	1.000000
15002.874403	0.054684	0.609911	0.065109	84.162727	54.181641	64.519577	-2.311287	0.000000	3.373976	0.000000	0.000000	0.000000	0.272954	0.210067	-0.711021	0.000000	0.000000	3.000000	85.000000	1.000000
15002.877737	0.054684	0.609911	0.065109	84.162727	54.181641	64.519577	-2.311287	0.000000	3.373976	0.000000	0.000000	0.000000	0.272954	0.210067	-0.711021	0.000000	0.000000	3.000000	85.000000	1.000000
15002.881070	0.055835	0.610660	0.062752	84.177887	54.340729	64.520897	-2.265795	0.000000	3.255473	0.000000	0.000000	0.000000	0.345280	0.224685	-0.707169	0.000000	0.000000	3.000000	85.000000	1.000000
15002.884403	0.055835	0.610660	0.062752	84.177887	54.340729	64.520897	-2.265795	0.000000	3.255473	0.000000	0.000000	0.000000	0.345280	0.224685	-0.707169	0.000000	0.000000	3.000000	85.000000	1.000000
15002.887737	0.055835	0.610660	0.062752	84.177887	54.340729	64.520897	-2.265795	0.000000	3.255473	0.000000	0.000000	0.000000	0.345280	0.224685	-0.707169	0.000000	0.000000	3.000000	85.000000	1.000000
15002.891070	0.056995	0.611407	0.060362	84.224060	54.252659	64.251801	-2.208248	0.000000	3.137612	0.000000	0.000000	0.000000	0.348101	0.223943	-0.716926	0.000000	0.000000	3.000000	85.000000	1.000000
15002.894403	0.056995	0.611407	0.060362	84.224060	54.252659	64.251801	-2.208248	0.000000	3.137612	0.000000	0.000000	0.000000	0.348101	0.223943	-0.716926	0.000000	0.000000	3.000000	85.000000	1.000000
15002.897737	0.056995	0.611407	0.060362	84.224060	54.252659	64.251801	-2.208248	0.000000	3.137612	0.000000	0.000000	0.000000	0.348101	0.223943	-0.716926	0.000000	0.000000	3.000000	85.000000	1.000000
15002.901070	0.058140	0.612150	0.057943	84.350243	53.472668	63.578312	-2.150231	0.000000	3.018124	0.000000	0.000000	0.000000	0.343415	0.223037	-0.725903	0.000000	0.000000	3.000000	85.000000	1.000000
15002.904403	0.058140	0.612150	0.057943	84.350243	53.472668	63.578312	-2.150231	0.000000	3.018124	0.000000	0.000000	0.000000	0.343415	0.223037	-0.725903	0.000000	0.000000	3.000000	85.000000	1.000000
15002.907737	0.058140	0.612150	0.057943	84.350243	53.472668	63.578312	-2.150231	0.000000	3.018124	0.000000	0.000000	0.000000	0.343415	0.223037	-0.725903	0.000000	0.000000	3.000000	85.000000	1.000000
15002.911070	0.059344	0.612910	0.055500	84.560333	51.732750	62.145889	-2.092995	0.000000	2.897140	0.000000	0.000000	0.000000	0.361080	0.228042	-0.732926	0.000000	0.000000	3.000000	85.000000	1.000000
15002.914403	0.059344	0.612910	0.055500	84.560333	51.732750	62.145889	-2.092995	0.000000	2.897140	0.000000	0.000000	0.000000	0.361080	0.228042	-0.732926	0.000000	0.000000	3.000000	85.000000	1.000000
15002.917737	0.059344	0.612910	0.055500	84.560333	51.732750	62.145889	-2.092995	0.000000	2.897140	0.000000	0.000000	0.000000	0.361080	0.228042	-0.732926	0.000000	0.000000	3.000000	85.000000	1.000000
15002.921070	0.060627	0.613666	0.053015	84.801216	48.894970	59.208492	-2.032815	0.000000	2.774986	0.000000	0.000000	0.000000	0.385131	0.226924	-0.745450	0.000000	0.000000	3.000000	85.000000	1.000000
15002.924403	0.060627	0.613666	0.053015	84.801216	48.894970	59.208492	-2.032815	0.000000	2.774986	0.000000	0.000000	0.000000	0.385131	0.226924	-0.745450	0.000000	0.000000	3.000000	85.000000	1.000000
15002.927737	0.060627	0.613666	0.053015	84.801216	48.894970	59.208492	-2.032815	0.000000	2.774986	0.000000	0.000000	0.000000	0.385131	0.226924	-0.745450	0.000000	0.000000	3.000000	85.000000	1.000000
15002.931070	0.061978	0.614435	0.050591	84.982567	44.722172	54.804428	-1.968626	0.000000	2.650744	0.000000	0.000000	0.000000	0.405120	0.230429	-0.727198	0.000000	0.000000	3.000000	85.000000	1.000000
15002.934403	0.061978	0.614435	0.050591	84.982567	44.722172	54.804428	-1.968626	0.000000	2.650744	0.000000	0.000000	0.000000	0.405120	0.230429	-0.727198	0.000000	0.000000	3.000000	85.000000	1.000000
15002.937737	0.061978	0.614435	0.050591	84.982567	44.722172	54.804428	-1.968626	0.000000	2.650744	0.000000	0.000000	0.000000	0.405120	0.230429	-0.727198	0.000000	0.000000	3.000000	85.000000	1.000000
15002.941070	0.063459	0.615211	0.048156	85.037697	39.145920	49.178871	-1.901106	0.000000	2.529545	0.000000	0.000000	0.000000	0.444273	0.232883	-0.730328	0.000000	0.000000	3.000000	85.000000	1.000000
15002.944403	0.063459	0.615211	0.048156	85.037697	39.145920	49.178871	-1.901106	0.000000	2.529545	0.000000	0.000000	0.000000	0.444273	0.232883	-0.730328	0.000000	0.000000	3.000000	85.000000	1.000000
15002.947737	0.063459	0.615211	0.048156	85.037697	39.145920	49.178871	-1.901106	0.000000	2.529545	0.000000	0.000000	0.000000	0.444273	0.232883	-0.730328	0.000000	0.000000	3.000000	85.000000	1.000000
15002.951070	0.065003	0.615980	0.045767	84.952789	32.907997	42.426624	-1.827061	0.000000	2.407823	0.000000	0.000000	0.000000	0.463175	0.230690	-0.716901	0.000000	0.000000	3.000000	85.000000	1.000000
15002.954403	0.065003	0.615980	0.045767	84.952789	32.907997	42.426624	-1.827061	0.000000	2.407823	0.000000	0.000000	0.000000	0.463175	0.230690	-0.716901	0.000000	0.000000	3.000000	85.000000	1.000000
15002.957737	0.065003	0.615980	0.045767	84.952789	32.907997	42.426624	-1.827061	0.000000	2.407823	0.000000	0.000000	0.000000	0.463175	0.230690	-0.716901	0.000000	0.000000	3.000000	85.000000	1.000000
15002.961070	0.066630	0.616750	0.043395	84.741676	27.014380	36.360088	-1.749865	0.000000	2.288340	0.000000	0.000000	0.000000	0.488159	0.231027	-0.711601	0.000000	0.000000	3.000000	85.000000	1.000000
15002.964403	0.066630	0.616750	0.043395	84.741676	27.014380	36.360088	-1.749865	0.000000	2.288340	0.000000	0.000000	0.000000	0.488159	0.231027	-0.711601	0.000000	0.000000	3.000000	85.000000	1.000000
15002.967737	0.066630	0.616750	0.043395	84.741676	27.014380	36.360088	-1.749865	0.000000	2.288340	0.000000	0.000000	0.000000	0.488159	0.231027	-0.711601	0.000000	0.000000	3.000000	85.000000	1.000000
15002.971070	0.068283	0.617469	0.040978	84.466003	21.993675	32.188522	-1.668505	0.000000	2.169739	0.000000	0.000000	0.000000	0.495853	0.215752	-0.725071	0.000000	0.000000	3.000000	85.000000	1.000000
15002.974403	0.068283	0.617469	0.040978	84.466003	21.993675	32.188522	-1.668505	0.000000	2.169739	0.000000	0.000000	0.000000	0.495853	0.215752	-0.725071	0.000000	0.000000	3.000000	85.000000	1.000000
15002.977737	0.068283	0.617469	0.040978	84.466003	21.993675	32.188522	-1.668505	0.000000	2.169739	0.000000	0.000000	0.000000	0.495853	0.215752	-0.725071	0.000000	0.000000	3.000000	85.000000	1.000000
15002.981070	0.069931	0.618148	0.038647	84.170151	17.487869	28.586334	-1.585863	0.000000	2.048894	0.000000	0.000000	0.000000	0.494364	0.203554	-0.699345	0.000000	0.000000	3.000000	85.000000	1.000000
15002.984403	0.069931	0.618148	0.038647	84.170151	17.487869	28.586334	-1.585863	0.000000	2.048894	0.000000	0.000000	0.000000	0.494364	0.203554	-0.699345	0.000000	0.000000	3.000000	85.000000	1.000000
15002.987737	0.069931	0.618148	0.038647	84.170151	17.487869	28.586334	-1.585863	0.000000	2.048894	0.000000	0.000000	0.000000	0.494364	0.203554	-0.699345	0.000000	0.000000	3.000000	85.000000	1.000000
15002.991070	0.071615	0.618801	0.036348	83.871765	13.197762	24.357998	-1.503469	0.000000	1.932337	0.000000	0.000000	0.000000	0.505210	0.196134	-0.689711	0.000000	0.000000	3.000000	85.000000	1.000000
15002.994403	0.071615	0.618801	0.036348	83.871765	13.197762	24.357998	-1.503469	0.000000	1.932337	0.000000	0.000000	0.000000	0.505210	0.196134	-0.689711	0.000000	0.000000	3.000000	85.000000	1.000000
15002.997737	0.071615	0.618801	0.036348	83.871765	13.197762	24.357998	-1.503469	0.000000	1.932337	0.000000	0.000000	0.000000	0.505210	0.196134	-0.689711	0.000000	0.000000	3.000000	85.000000	1.000000
15003.001070	0.073256	0.619426	0.034029	83.585617	9.384279	20.043444	-1.419267	0.000000	1.817385	0.000000	0.000000	0.000000	0.492252	0.187255	-0.695665	0.000000	0.000000	3.000000	85.000000	1.000000
15003.004403	0.073256	0.619426	0.034029	83.585617	9.384279	20.043444	-1.419267	0.000000	1.817385	0.000000	0.000000	0.000000	0.492252	0.187255	-0.695665	0.000000	0.000000	3.000000	85.000000	1.000000
15003.007737	0.073256	0.619426	0.034029	83.585617	9.384279	20.043444	-1.419267	0.000000	1.817385	0.000000	0.000000	0.000000	0.492252	0.187255	-0.695665	0.000000	0.000000	3.000000	85.000000	1.000000
15003.011070	0.074753	0.620039	0.031809	83.308655	6.348607	17.061584	-1.337225	0.000000	1.701441	0.000000	0.000000	0.000000	0.449139	0.183968	-0.665936	0.000000	0.000000	3.000000	85.000000	1.000000
15003.014403	0.074753	0.620039	0.031809	83.308655	6.348607	17.061584	-1.337225	0.000000	1.701441	0.000000	0.000000	0.000000	0.449139	0.183968	-0.665936	0.000000	0.000000	3.000000	85.000000	1.000000
15003.017737	0.074753	0.620039	0.031809	83.308655	6.348607	17.061584	-1.337225	0.000000	1.701441	0.000000	0.000000	0.000000	0.449139	0.183968	-0.665936	0.000000	0.000000	3.000000	85.000000	1.000000
15003.021070	0.076139	0.620623	0.029582	83.066162	4.132197	15.370418	-1.262369	0.000000	1.590452	0.000000	0.000000	0.000000	0.416012	0.175272	-0.668156	0.000000	0.000000	3.000000	85.000000	1.000000
15003.024403	0.076139	0.620623	0.029582	83.066162	4.132197	15.370418	-1.262369	0.000000	1.590452	0.000000	0.000000	0.000000	0.416012	0.175272	-0.668156	0.000000	0.000000	3.000000	85.000000	1.000000
15003.027737	0.076139	0.620623	0.029582	83.066162	4.132197	15.370418	-1.262369	0.000000	1.590452	0.000000	0.000000	0.000000	0.416012	0.175272	-0.668156	0.000000	0.000000	3.000000	85.000000	1.000000
15003.031070	0.077470	0.621165	0.027388	82.858307	2.653949	14.104127	-1.193033	0.000000	1.479092	0.000000	0.000000	0.000000	0.399288	0.162468	-0.658075	0.000000	0.000000	3.000000	85.000000	1.000000
15003.034403	0.077470	0.621165	0.027388	82.858307	2.653949	14.104127	-1.193033	0.000000	1.479092	0.000000	0.000000	0.000000	0.399288	0.162468	-0.658075	0.000000	0.000000	3.000000	85.000000	1.000000
15003.037737	0.077470	0.621165	0.027388	82.858307	2.653949	14.104127	-1.193033	0.000000	1.479092	0.000000	0.000000	0.000000	0.399288	0.162468	-0.658075	0.000000	0.000000	3.000000	85.000000	1.000000
15003.041070	0.078762	0.621678	0.025178	82.697922	1.884256	13.469024	-1.126485	0.000000	1.369413	0.000000	0.000000	0.000000	0.387400	0.153898	-0.663167	0.000000	0.000000	3.000000	85.000000	1.000000
15003.044403	0.078762	0.621678	0.025178	82.697922	1.884256	13.469024	-1.126485	0.000000	1.369413	0.000000	0.000000	0.000000	0.387400	0.153898	-0.663167	0.000000	0.000000	3.000000	85.000000	1.000000
15003.047737	0.078762	0.621678	0.025178	82.697922	1.884256	13.469024	-1.126485	0.000000	1.369413	0.000000	0.000000	0.000000	0.387400	0.153898	-0.663167	0.000000	0.000000	3.000000	85.000000	1.000000
15003.051070	0.079911	0.622215	0.023038	82.591965	1.736439	13.493570	-1.061918	0.000000	1.258885	0.000000	0.000000	0.000000	0.344766	0.161272	-0.641981	0.000000	0.000000	3.000000	85.000000	1.000000
15003.054403	0.079911	0.622215	0.023038	82.591965	1.736439	13.493570	-1.061918	0.000000	1.258885	0.000000	0.000000	0.000000	0.344766	0.161272	-0.641981	0.000000	0.000000	3.000000	85.000000	1.000000
15003.057737	0.079911	0.622215	0.023038	82.591965	1.736439	13.493570	-1.061918	0.000000	1.258885	0.000000	0.000000	0.000000	0.344766	0.161272	-0.641981	0.000000	0.000000	3.000000	85.000000	1.000000
15003.061070	0.081010	0.622731	0.020948	82.528427	1.888971	13.514130	-1.004457	0.000000	1.151888	0.000000	0.000000	0.000000	0.329766	0.154816	-0.626860	0.000000	0.000000	3.000000	85.000000	1.000000
15003.064403	0.081010	0.622731	0.020948	82.528427	1.888971	13.514130	-1.004457	0.000000	1.151888	0.000000	0.000000	0.000000	0.329766	0.154816	-0.626860	0.000000	0.000000	3.000000	85.000000	1.000000
15003.067737	0.081010	0.622731	0.020948	82.528427	1.888971	13.514130	-1.004457	0.000000	1.151888	0.000000	0.000000	0.000000	0.329766	0.154816	-0.626860	0.000000	0.000000	3.000000	85.000000	1.000000
15003.071070	0.082040	0.623246	0.018928	82.488670	2.097863	13.583431	-0.949496	0.000000	1.047412	0.000000	0.000000	0.000000	0.309061	0.154521	-0.605971	0.000000	0.000000	3.000000	85.000000	1.000000
15003.074403	0.082040	0.623246	0.018928	82.488670	2.097863	13.583431	-0.949496	0.000000	1.047412	0.000000	0.000000	0.000000	0.309061	0.154521	-0.605971	0.000000	0.000000	3.000000	85.000000	1.000000
15003.077737	0.082040	0.623246	0.018928	82.488670	2.097863	13.583431	-0.949496	0.000000	1.047412	0.000000	0.000000	0.000000	0.309061	0.154521	-0.605971	0.000000	0.000000	3.000000	85.000000	1.000000
15003.081070	0.082927	0.623716	0.017075	82.453506	2.281994	13.655031	-0.897986	0.000000	0.946417	0.000000	0.000000	0.000000	0.265978	0.140761	-0.556080	0.000000	0.000000	3.000000	85.000000	1.000000
15003.084403	0.082927	0.623716	0.017075	82.453506	2.281994	13.655031	-0.897986	0.000000	0.946417	0.000000	0.000000	0.000000	0.265978	0.140761	-0.556080	0.000000	0.000000	3.000000	85.000000	1.000000
15003.087737	0.082927	0.623716	0.017075	82.453506	2.281994	13.655031	-0.897986	0.000000	0.946417	0.000000	0.000000	0.000000	0.265978	0.140761	-0.556080	0.000000	0.000000	3.000000	85.000000	1.000000
15003.091070	0.083705	0.624159	0.015309	82.388329	2.470718	13.729782	-0.853657	0.000000	0.853737	0.000000	0.000000	0.000000	0.233451	0.133172	-0.529636	0.000000	0.000000	3.000000	85.000000	1.000000
15003.094403	0.083705	0.624159	0.015309	82.388329	2.470718	13.729782	-0.853657	0.000000	0.853737	0.000000	0.000000	0.000000	0.233451	0.133172	-0.529636	0.000000	0.000000	3.000000	85.000000	1.000000
15003.097737	0.083705	0.624159	0.015309	82.388329	2.470718	13.729782	-0.853657	0.000000	0.853737	0.000000	0.000000	0.000000	0.233451	0.133172	-0.529636	0.000000	0.000000	3.000000	85.000000	1.000000
15003.101070	0.084370	0.624580	0.013723	82.290466	2.692884	13.852818	-0.814748	0.000000	0.765464	0.000000	0.000000	0.000000	0.199382	0.126223	-0.475895	0.000000	0.000000	3.000000	85.000000	1.000000
15003.104403	0.084370	0.624580	0.013723	82.290466	2.692884	13.852818	-0.814748	0.000000	0.765464	0.000000	0.000000	0.000000	0.199382	0.126223	-0.475895	0.000000	0.000000	3.000000	85.000000	1.000000
15003.107737	0.084370	0.624580	0.013723	82.290466	2.692884	13.852818	-0.814748	0.000000	0.765464	0.000000	0.000000	0.000000	0.199382	0.126223	-0.475895	0.000000	0.000000	3.000000	85.000000	1.000000
15003.111070	0.084870	0.624991	0.012277	82.171379	2.925030	14.000978	-0.781518	0.000000	0.686148	0.000000	0.000000	0.000000	0.150059	0.123375	-0.433793	0.000000	0.000000	3.000000	85.000000	1.000000
15003.114403	0.084870	0.624991	0.012277	82.171379	2.925030	14.000978	-0.781518	0.000000	0.686148	0.000000	0.000000	0.000000	0.150059	0.123375	-0.433793	0.000000	0.000000	3.000000	85.000000	1.000000
15003.117737	0.084870	0.624991	0.012277	82.171379	2.925030	14.000978	-0.781518	0.000000	0.686148	0.000000	0.000000	0.000000	0.150059	0.123375	-0.433793	0.000000	0.000000	3.000000	85.000000	1.000000
15003.121070	0.085241	0.625386	0.010902	82.043297	3.155068	14.159527	-0.756508	0.000000	0.613850	0.000000	0.000000	0.000000	0.111315	0.118444	-0.412646	0.000000	0.000000	3.000000	85.000000	1.000000
15003.124403	0.085241	0.625386	0.010902	82.043297	3.155068	14.159527	-0.756508	0.000000	0.613850	0.000000	0.000000	0.000000	0.111315	0.118444	-0.412646	0.000000	0.000000	3.000000	85.000000	1.000000
15003.127737	0.085241	0.625386	0.010902	82.043297	3.155068	14.159527	-0.756508	0.000000	0.613850	0.000000	0.000000	0.000000	0.111315	0.118444	-0.412646	0.000000	0.000000	3.000000	85.000000	1.000000
15003.131070	0.085502	0.625741	0.009692	81.913666	3.532345	14.500216	-0.737956	0.000000	0.545075	0.000000	0.000000	0.000000	0.078226	0.106474	-0.362753	0.000000	0.000000	3.000000	85.000000	1.000000
15003.134403	0.085502	0.625741	0.009692	81.913666	3.532345	14.500216	-0.737956	0.000000	0.545075	0.000000	0.000000	0.000000	0.078226	0.106474	-0.362753	0.000000	0.000000	3.000000	85.000000	1.000000
15003.137737	0.085502	0.625741	0.009692	81.913666	3.532345	14.500216	-0.737956	0.000000	0.545075	0.000000	0.000000	0.000000	0.078226	0.106474	-0.362753	0.000000	0.000000	3.000000	85.000000	1.000000
15003.141070	0.085724	0.626081	0.008538	81.795151	4.261015	15.250947	-0.724918	0.000000	0.484616	0.000000	0.000000	0.000000	0.066856	0.101980	-0.346244	0.000000	0.000000	3.000000	85.000000	1.000000
15003.144403	0.085724	0.626081	0.008538	81.795151	4.261015	15.250947	-0.724918	0.000000	0.484616	0.000000	0.000000	0.000000	0.066856	0.101980	-0.346244	0.000000	0.000000	3.000000	85.000000	1.000000
15003.147737	0.085724	0.626081	0.008538	81.795151	4.261015	15.250947	-0.724918	0.000000	0.484616	0.000000	0.000000	0.000000	0.066856	0.101980	-0.346244	0.000000	0.000000	3.000000	85.000000	1.000000
15003.151070	0.085875	0.626395	0.007495	81.711815	5.305306	16.378952	-0.713775	0.000000	0.426909	0.000000	0.000000	0.000000	0.045046	0.094063	-0.312922	0.000000	0.000000	3.000000	85.000000	1.000000
15003.154403	0.085875	0.626395	0.007495	81.711815	5.305306	16.378952	-0.713775	0.000000	0.426909	0.000000	0.000000	0.000000	0.045046	0.094063	-0.312922	0.000000	0.000000	3.000000	85.000000	1.000000
15003.157737	0.085875	0.626395	0.007495	81.711815	5.305306	16.378952	-0.713775	0.000000	0.426909	0.000000	0.000000	0.000000	0.045046	0.094063	-0.312922	0.000000	0.000000	3.000000	85.000000	1.000000
15003.161070	0.085875	0.626395	0.007495	81.658798	6.575258	17.772449	-0.706268	0.000000	0.374755	0.000000	0.000000	0.000000	0.045046	0.094063	-0.312922	0.000000	0.000000	3.000000	85.000000	1.000000
15003.164403	0.086022	0.626631	0.006569	81.658798	6.575258	17.772449	-0.706268	0.000000	0.374755	0.000000	0.000000	0.000000	0.044305	0.070887	-0.277746	0.000000	0.000000	3.000000	85.000000	1.000000
15003.167737	0.086022	0.626631	0.006569	81.658798	6.575258	17.772449	-0.706268	0.000000	0.374755	0.000000	0.000000	0.000000	0.044305	0.070887	-0.277746	0.000000	0.000000	3.000000	85.000000	1.000000
15003.171070	0.086141	0.626868	0.005738	81.635712	8.057931	19.415340	-0.706268	0.000000	0.374755	0.000000	0.000000	0.000000	0.035566	0.071124	-0.249483	0.000000	0.000000	3.000000	85.000000	1.000000
15003.174403	0.086141	0.626868	0.005738	81.635712	8.057931	19.415340	-0.706268	0.000000	0.374755	0.000000	0.000000	0.000000	0.035566	0.071124	-0.249483	0.000000	0.000000	3.000000	85.000000	1.000000
15003.177737	0.086141	0.626868	0.005738	81.635712	8.057931	19.415340	-0.706268	0.000000	0.374755	0.000000	0.000000	0.000000	0.035566	0.071124	-0.249483	0.000000	0.000000	3.000000	85.000000	1.000000
15003.181070	0.086141	0.626868	0.005738	81.635757	9.702664	21.255594	-0.692956	0.000000	0.286884	0.000000	0.000000	0.000000	0.035566	0.071124	-0.249483	0.000000	0.000000	3.000000	85.000000	1.000000
15003.184403	0.086295	0.627061	0.004982	81.635757	9.702664	21.255594	-0.692956	0.000000	0.286884	0.000000	0.000000	0.000000	0.046378	0.057780	-0.226572	0.000000	0.000000	3.000000	85.000000	1.000000
15003.187737	0.086295	0.627061	0.004982	81.635757	9.702664	21.255594	-0.692956	0.000000	0.286884	0.000000	0.000000	0.000000	0.046378	0.057780	-0.226572	0.000000	0.000000	3.000000	85.000000	1.000000
15003.191070	0.086473	0.627198	0.004356	81.636040	11.363189	23.099756	-0.692956	0.000000	0.286884	0.000000	0.000000	0.000000	0.053323	0.041203	-0.188067	0.000000	0.000000	3.000000	85.000000	1.000000
15003.194403	0.086473	0.627198	0.004356	81.636040	11.363189	23.099756	-0.692956	0.000000	0.286884	0.000000	0.000000	0.000000	0.053323	0.041203	-0.188067	0.000000	0.000000	3.000000	85.000000	1.000000
15003.197737	0.086473	0.627198	0.004356	81.636040	11.363189	23.099756	-0.692956	0.000000	0.286884	0.000000	0.000000	0.000000	0.053323	0.041203	-0.188067	0.000000	0.000000	3.000000	85.000000	1.000000
15003.201070	0.086473	0.627198	0.004356	81.632492	12.922587	24.829035	-0.676339	0.000000	0.217777	0.000000	0.000000	0.000000	0.053323	0.041203	-0.188067	0.000000	0.000000	3.000000	85.000000	1.000000
15003.204403	0.086687	0.627292	0.003805	81.632492	12.922587	24.829035	-0.676339	0.000000	0.217777	0.000000	0.000000	0.000000	0.064216	0.028166	-0.165112	0.000000	0.000000	3.000000	85.000000	1.000000
15003.207737	0.086687	0.627292	0.003805	81.632492	12.922587	24.829035	-0.676339	0.000000	0.217777	0.000000	0.000000	0.000000	0.064216	0.028166	-0.165112	0.000000	0.000000	3.000000	85.000000	1.000000
15003.211070	0.086955	0.627348	0.003303	81.628372	14.204683	26.240097	-0.676339	0.000000	0.217777	0.000000	0.000000	0.000000	0.080339	0.016940	-0.150564	0.000000	0.000000	3.000000	85.000000	1.000000
15003.214403	0.086955	0.627348	0.003303	81.628372	14.204683	26.240097	-0.676339	0.000000	0.217777	0.000000	0.000000	0.000000	0.080339	0.016940	-0.150564	0.000000	0.000000	3.000000	85.000000	1.000000
15003.217737	0.086955	0.627348	0.003303	81.628372	14.204683	26.240097	-0.676339	0.000000	0.217777	0.000000	0.000000	0.000000	0.080339	0.016940	-0.150564	0.000000	0.000000	3.000000	85.000000	1.000000
15003.221070	0.086955	0.627348	0.003303	81.631744	15.067527	27.158724	-0.652246	0.000000	0.165165	0.000000	0.000000	0.000000	0.080339	0.016940	-0.150564	0.000000	0.000000	3.000000	85.000000	1.000000
15003.224403	0.087315	0.627328	0.002812	81.631744	15.067527	27.158724	-0.652246	0.000000	0.165165	0.000000	0.000000	0.000000	0.107886	-0.006201	-0.147385	0.000000	0.000000	3.000000	85.000000	1.000000
15003.227737	0.087315	0.627328	0.002812	81.631744	15.067527	27.158724	-0.652246	0.000000	0.165165	0.000000	0.000000	0.000000	0.107886	-0.006201	-0.147385	0.000000	0.000000	3.000000	85.000000	1.000000
15003.231070	0.087789	0.627275	0.002333	81.646027	15.308479	27.357460	-0.652246	0.000000	0.165165	0.000000	0.000000	0.000000	0.142237	-0.015633	-0.143828	0.000000	0.000000	3.000000	85.000000	1.000000
15003.234403	0.087789	0.627275	0.002333	81.646027	15.308479	27.357460	-0.652246	0.000000	0.165165	0.000000	0.000000	0.000000	0.142237	-0.015633	-0.143828	0.000000	0.000000	3.000000	85.000000	1.000000
15003.237737	0.087789	0.627275	0.002333	81.646027	15.308479	27.357460	-0.652246	0.000000	0.165165	0.000000	0.000000	0.000000	0.142237	-0.015633	-0.143828	0.000000	0.000000	3.000000	85.000000	1.000000
15003.241070	0.087789	0.627275	0.002333	81.670036	15.228542	27.186522	-0.610559	0.000000	0.116629	0.000000	0.000000	0.000000	0.142237	-0.015633	-0.143828	0.000000	0.000000	3.000000	85.000000	1.000000
15003.244403	0.088338	0.627186	0.001897	81.670036	15.228542	27.186522	-0.610559	0.000000	0.116629	0.000000	0.000000	0.000000	0.164824	-0.026701	-0.130690	0.000000	0.000000	3.000000	85.000000	1.000000
15003.247737	0.088338	0.627186	0.001897	81.670036	15.228542	27.186522	-0.610559	0.000000	0.116629	0.000000	0.000000	0.000000	0.164824	-0.026701	-0.130690	0.000000	0.000000	3.000000	85.000000	1.000000
15003.251070	0.088970	0.627032	0.001423	81.696457	14.953116	26.808414	-0.610559	0.000000	0.116629	0.000000	0.000000	0.000000	0.189452	-0.046330	-0.142113	0.000000	0.000000	3.000000	85.000000	1.000000
15003.254403	0.088970	0.627032	0.001423	81.696457	14.953116	26.808414	-0.610559	0.000000	0.116629	0.000000	0.000000	0.000000	0.189452	-0.046330	-0.142113	0.000000	0.000000	3.000000	85.000000	1.000000
15003.257737	0.088970	0.627032	0.001423	81.696457	14.953116	26.808414	-0.610559	0.000000	0.116629	0.000000	0.000000	0.000000	0.189452	-0.046330	-0.142113	0.000000	0.000000	3.000000	85.000000	1.000000
15003.261070	0.088970	0.627032	0.001423	81.724335	14.347241	26.090910	-0.551513	0.000000	0.071162	0.000000	0.000000	0.000000	0.189452	-0.046330	-0.142113	0.000000	0.000000	3.000000	85.000000	1.000000
15003.264403	0.089676	0.626841	0.000993	81.724335	14.347241	26.090910	-0.551513	0.000000	0.071162	0.000000	0.000000	0.000000	0.211989	-0.057348	-0.129174	0.000000	0.000000	3.000000	85.000000	1.000000
15003.267737	0.089676	0.626841	0.000993	81.724335	14.347241	26.090910	-0.551513	0.000000	0.071162	0.000000	0.000000	0.000000	0.211989	-0.057348	-0.129174	0.000000	0.000000	3.000000	85.000000	1.000000
15003.271070	0.090421	0.626585	0.000532	81.746384	13.253009	25.260443	-0.551513	0.000000	0.071162	0.000000	0.000000	0.000000	0.223447	-0.076907	-0.138272	0.000000	0.000000	3.000000	85.000000	1.000000
15003.274403	0.090421	0.626585	0.000532	81.746384	13.253009	25.260443	-0.551513	0.000000	0.071162	0.000000	0.000000	0.000000	0.223447	-0.076907	-0.138272	0.000000	0.000000	3.000000	85.000000	1.000000
15003.277737	0.090421	0.626585	0.000532	81.746384	13.253009	25.260443	-0.551513	0.000000	0.071162	0.000000	0.000000	0.000000	0.223447	-0.076907	-0.138272	0.000000	0.000000	3.000000	85.000000	1.000000
15003.281070	0.091166	0.626303	0.000078	81.762192	11.722687	25.044340	-0.478941	0.000000	0.026588	0.000000	0.000000	0.000000	0.223575	-0.084520	-0.135979	0.000000	0.000000	3.000000	85.000000	1.000000
15003.284403	0.091166	0.626303	0.000078	81.762192	11.722687	25.044340	-0.478941	0.000000	0.026588	0.000000	0.000000	0.000000	0.223575	-0.084520	-0.135979	0.000000	0.000000	3.000000	85.000000	1.000000
15003.287737	0.091166	0.626303	0.000078	81.762192	11.722687	25.044340	-0.478941	0.000000	0.026588	0.000000	0.000000	0.000000	0.223575	-0.084520	-0.135979	0.000000	0.000000	3.000000	85.000000	1.000000
15003.291070	0.091976	0.625951	-0.000386	81.784508	9.647278	23.820728	-0.441678	0.000000	0.003925	0.000000	0.000000	0.000000	0.242878	-0.105683	-0.139365	0.000000	0.000000	3.000000	85.000000	1.000000
15003.294403	0.091976	0.625951	-0.000386	81.784508	9.647278	23.820728	-0.441678	0.000000	0.003925	0.000000	0.000000	0.000000	0.242878	-0.105683	-0.139365	0.000000	0.000000	3.000000	85.000000	1.000000
15003.297737	0.091976	0.625951	-0.000386	81.784508	9.647278	23.820728	-0.441678	0.000000	0.003925	0.000000	0.000000	0.000000	0.242878	-0.105683	-0.139365	0.000000	0.000000	3.000000	85.000000	1.000000
15003.301070	0.092954	0.625579	-0.000902	81.799843	7.085055	20.980667	-0.401198	0.000000	-0.019303	0.000000	0.000000	0.000000	0.293506	-0.111589	-0.154929	0.000000	0.000000	3.000000	85.000000	1.000000
15003.304403	0.092954	0.625579	-0.000902	81.799843	7.085055	20.980667	-0.401198	0.000000	-0.019303	0.000000	0.000000	0.000000	0.293506	-0.111589	-0.154929	0.000000	0.000000	3.000000	85.000000	1.000000
15003.307737	0.092954	0.625579	-0.000902	81.799843	7.085055	20.980667	-0.401198	0.000000	-0.019303	0.000000	0.000000	0.000000	0.293506	-0.111589	-0.154929	0.000000	0.000000	3.000000	85.000000	1.000000
15003.311070	0.093996	0.625207	-0.001435	81.803818	4.407131	17.785496	-0.352281	0.000000	-0.045125	0.000000	0.000000	0.000000	0.312392	-0.111466	-0.159685	0.000000	0.000000	3.000000	85.000000	1.000000
15003.314403	0.093996	0.625207	-0.001435	81.803818	4.407131	17.785496	-0.352281	0.000000	-0.045125	0.000000	0.000000	0.000000	0.312392	-0.111466	-0.159685	0.000000	0.000000	3.000000	85.000000	1.000000
15003.317737	0.093996	0.625207	-0.001435	81.803818	4.407131	17.785496	-0.352281	0.000000	-0.045125	0.000000	0.000000	0.000000	0.312392	-0.111466	-0.159685	0.000000	0.000000	3.000000	85.000000	1.000000
15003.321070	0.095035	0.624836	-0.001970	81.781258	1.836472	14.717265	-0.300215	0.000000	-0.071739	0.000000	0.000000	0.000000	0.311757	-0.111395	-0.160509	0.000000	0.000000	3.000000	85.000000	1.000000
15003.324403	0.095035	0.624836	-0.001970	81.781258	1.836472	14.717265	-0.300215	0.000000	-0.071739	0.000000	0.000000	0.000000	0.311757	-0.111395	-0.160509	0.000000	0.000000	3.000000	85.000000	1.000000
15003.327737	0.095035	0.624836	-0.001970	81.781258	1.836472	14.717265	-0.300215	0.000000	-0.071739	0.000000	0.000000	0.000000	0.311757	-0.111395	-0.160509	0.000000	0.000000	3.000000	85.000000	1.000000
15003.331070	0.096134	0.624445	-0.002536	81.738747	-0.446324	12.044306	-0.248256	0.000000	-0.098490	0.000000	0.000000	0.000000	0.329603	-0.117236	-0.169902	0.000000	0.000000	3.000000	85.000000	1.000000
15003.334403	0.096134	0.624445	-0.002536	81.738747	-0.446324	12.044306	-0.248256	0.000000	-0.098490	0.000000	0.000000	0.000000	0.329603	-0.117236	-0.169902	0.000000	0.000000	3.000000	85.000000	1.000000
15003.337737	0.096134	0.624445	-0.002536	81.738747	-0.446324	12.044306	-0.248256	0.000000	-0.098490	0.000000	0.000000	0.000000	0.329603	-0.117236	-0.169902	0.000000	0.000000	3.000000	85.000000	1.000000
15003.341070	0.097206	0.624080	-0.003110	81.670296	-2.161547	10.300798	-0.193322	0.000000	-0.126807	0.000000	0.000000	0.000000	0.321854	-0.109557	-0.172111	0.000000	0.000000	3.000000	85.000000	1.000000
15003.344403	0.097206	0.624080	-0.003110	81.670296	-2.161547	10.300798	-0.193322	0.000000	-0.126807	0.000000	0.000000	0.000000	0.321854	-0.109557	-0.172111	0.000000	0.000000	3.000000	85.000000	1.000000
15003.347737	0.097206	0.624080	-0.003110	81.670296	-2.161547	10.300798	-0.193322	0.000000	-0.126807	0.000000	0.000000	0.000000	0.321854	-0.109557	-0.172111	0.000000	0.000000	3.000000	85.000000	1.000000
15003.351070	0.098287	0.623704	-0.003639	81.589615	-3.169864	9.430625	-0.139680	0.000000	-0.155492	0.000000	0.000000	0.000000	0.324241	-0.112791	-0.158703	0.000000	0.000000	3.000000	85.000000	1.000000
15003.354403	0.098287	0.623704	-0.003639	81.589615	-3.169864	9.430625	-0.139680	0.000000	-0.155492	0.000000	0.000000	0.000000	0.324241	-0.112791	-0.158703	0.000000	0.000000	3.000000	85.000000	1.000000
15003.357737	0.098287	0.623704	-0.003639	81.589615	-3.169864	9.430625	-0.139680	0.000000	-0.155492	0.000000	0.000000	0.000000	0.324241	-0.112791	-0.158703	0.000000	0.000000	3.000000	85.000000	1.000000
15003.361070	0.099482	0.623342	-0.004156	81.483803	-3.582351	8.866068	-0.085640	0.000000	-0.181943	0.000000	0.000000	0.000000	0.358406	-0.108430	-0.155056	0.000000	0.000000	3.000000	85.000000	1.000000
15003.364403	0.099482	0.623342	-0.004156	81.483803	-3.582351	8.866068	-0.085640	0.000000	-0.181943	0.000000	0.000000	0.000000	0.358406	-0.108430	-0.155056	0.000000	0.000000	3.000000	85.000000	1.000000
15003.367737	0.099482	0.623342	-0.004156	81.483803	-3.582351	8.866068	-0.085640	0.000000	-0.181943	0.000000	0.000000	0.000000	0.358406	-0.108430	-0.155056	0.000000	0.000000	3.000000	85.000000	1.000000
15003.371070	0.100739	0.622981	-0.004690	81.337440	-3.612737	8.769778	-0.025905	0.000000	-0.207785	0.000000	0.000000	0.000000	0.377087	-0.108378	-0.160403	0.000000	0.000000	3.000000	85.000000	1.000000
15003.374403	0.100739	0.622981	-0.004690	81.337440	-3.612737	8.769778	-0.025905	0.000000	-0.207785	0.000000	0.000000	0.000000	0.377087	-0.108378	-0.160403	0.000000	0.000000	3.000000	85.000000	1.000000
15003.377737	0.100739	0.622981	-0.004690	81.337440	-3.612737	8.769778	-0.025905	0.000000	-0.207785	0.000000	0.000000	0.000000	0.377087	-0.108378	-0.160403	0.000000	0.000000	3.000000	85.000000	1.000000
15003.381070	0.101951	0.622620	-0.005219	81.170517	-3.620242	8.977912	0.036943	0.000000	-0.234519	0.000000	0.000000	0.000000	0.363510	-0.108269	-0.158644	0.000000	0.000000	3.000000	85.000000	1.000000
15003.384403	0.101951	0.622620	-0.005219	81.170517	-3.620242	8.977912	0.036943	0.000000	-0.234519	0.000000	0.000000	0.000000	0.363510	-0.108269	-0.158644	0.000000	0.000000	3.000000	85.000000	1.000000
15003.387737	0.101951	0.622620	-0.005219	81.170517	-3.620242	8.977912	0.036943	0.000000	-0.234519	0.000000	0.000000	0.000000	0.363510	-0.108269	-0.158644	0.000000	0.000000	3.000000	85.000000	1.000000
15003.391070	0.103153	0.622268	-0.005684	80.977074	-4.093806	8.752466	0.097528	0.000000	-0.260960	0.000000	0.000000	0.000000	0.360685	-0.105649	-0.139525	0.000000	0.000000	3.000000	85.000000	1.000000
15003.394403	0.103153	0.622268	-0.005684	80.977074	-4.093806	8.752466	0.097528	0.000000	-0.260960	0.000000	0.000000	0.000000	0.360685	-0.105649	-0.139525	0.000000	0.000000	3.000000	85.000000	1.000000
15003.397737	0.103153	0.622268	-0.005684	80.977074	-4.093806	8.752466	0.097528	0.000000	-0.260960	0.000000	0.000000	0.000000	0.360685	-0.105649	-0.139525	0.000000	0.000000	3.000000	85.000000	1.000000
15003.401070	0.104237	0.621902	-0.006167	80.740929	-5.167768	7.776980	0.157642	0.000000	-0.284214	0.000000	0.000000	0.000000	0.325330	-0.109796	-0.144749	0.000000	0.000000	3.000000	85.000000	1.000000
15003.404403	0.104237	0.621902	-0.006167	80.740929	-5.167768	7.776980	0.157642	0.000000	-0.284214	0.000000	0.000000	0.000000	0.325330	-0.109796	-0.144749	0.000000	0.000000	3.000000	85.000000	1.000000
15003.407737	0.104237	0.621902	-0.006167	80.740929	-5.167768	7.776980	0.157642	0.000000	-0.284214	0.000000	0.000000	0.000000	0.325330	-0.109796	-0.144749	0.000000	0.000000	3.000000	85.000000	1.000000
15003.411070	0.105111	0.621531	-0.006579	80.478287	-6.702620	6.155243	0.211864	0.000000	-0.308339	0.000000	0.000000	0.000000	0.262267	-0.111405	-0.123535	0.000000	0.000000	3.000000	85.000000	1.000000
15003.414403	0.105111	0.621531	-0.006579	80.478287	-6.702620	6.155243	0.211864	0.000000	-0.308339	0.000000	0.000000	0.000000	0.262267	-0.111405	-0.123535	0.000000	0.000000	3.000000	85.000000	1.000000
15003.417737	0.105111	0.621531	-0.006579	80.478287	-6.702620	6.155243	0.211864	0.000000	-0.308339	0.000000	0.000000	0.000000	0.262267	-0.111405	-0.123535	0.000000	0.000000	3.000000	85.000000	1.000000
15003.421070	0.105111	0.621531	-0.006579	80.186722	-8.321512	4.331262	0.255575	0.000000	-0.328928	0.000000	0.000000	0.000000	0.262267	-0.111405	-0.123535	0.000000	0.000000	3.000000	85.000000	1.000000
15003.424403	0.105856	0.621159	-0.006962	80.186722	-8.321512	4.331262	0.255575	0.000000	-0.328928	0.000000	0.000000	0.000000	0.223398	-0.111332	-0.115094	0.000000	0.000000	3.000000	85.000000	1.000000
15003.427737	0.105856	0.621159	-0.006962	80.186722	-8.321512	4.331262	0.255575	0.000000	-0.328928	0.000000	0.000000	0.000000	0.223398	-0.111332	-0.115094	0.000000	0.000000	3.000000	85.000000	1.000000
15003.431070	0.106438	0.620803	-0.007268	79.925705	-9.681814	2.571093	0.255575	0.000000	-0.328928	0.000000	0.000000	0.000000	0.174561	-0.107028	-0.091825	0.000000	0.000000	3.000000	85.000000	1.000000
15003.434403	0.106438	0.620803	-0.007268	79.925705	-9.681814	2.571093	0.255575	0.000000	-0.328928	0.000000	0.000000	0.000000	0.174561	-0.107028	-0.091825	0.000000	0.000000	3.000000	85.000000	1.000000
15003.437737	0.106438	0.620803	-0.007268	79.925705	-9.681814	2.571093	0.255575	0.000000	-0.328928	0.000000	0.000000	0.000000	0.174561	-0.107028	-0.091825	0.000000	0.000000	3.000000	85.000000	1.000000
15003.441070	0.106438	0.620803	-0.007268	79.734581	-10.288900	1.727822	0.321901	0.000000	-0.363415	0.000000	0.000000	0.000000	0.174561	-0.107028	-0.091825	0.000000	0.000000	3.000000	85.000000	1.000000
15003.444403	0.106877	0.620486	-0.007510	79.734581	-10.288900	1.727822	0.321901	0.000000	-0.363415	0.000000	0.000000	0.000000	0.131662	-0.095168	-0.072479	0.000000	0.000000	3.000000	85.000000	1.000000
15003.447737	0.106877	0.620486	-0.007510	79.734581	-10.288900	1.727822	0.321901	0.000000	-0.363415	0.000000	0.000000	0.000000	0.131662	-0.095168	-0.072479	0.000000	0.000000	3.000000	85.000000	1.000000
15003.451070	0.107152	0.620208	-0.007681	79.653938	-9.931457	2.142210	0.321901	0.000000	-0.363415	0.000000	0.000000	0.000000	0.082470	-0.083352	-0.051453	0.000000	0.000000	3.000000	85.000000	1.000000
15003.454403	0.107152	0.620208	-0.007681	79.653938	-9.931457	2.142210	0.321901	0.000000	-0.363415	0.000000	0.000000	0.000000	0.082470	-0.083352	-0.051453	0.000000	0.000000	3.000000	85.000000	1.000000
15003.457737	0.107152	0.620208	-0.007681	79.653938	-9.931457	2.142210	0.321901	0.000000	-0.363415	0.000000	0.000000	0.000000	0.082470	-0.083352	-0.051453	0.000000	0.000000	3.000000	85.000000	1.000000
15003.461070	0.107152	0.620208	-0.007681	79.636238	-9.093345	3.194395	0.357590	0.000000	-0.384070	0.000000	0.000000	0.000000	0.082470	-0.083352	-0.051453	0.000000	0.000000	3.000000	85.000000	1.000000
15003.464403	0.107315	0.619983	-0.007754	79.636238	-9.093345	3.194395	0.357590	0.000000	-0.384070	0.000000	0.000000	0.000000	0.048931	-0.067317	-0.021760	0.000000	0.000000	3.000000	85.000000	1.000000
15003.467737	0.107315	0.619983	-0.007754	79.636238	-9.093345	3.194395	0.357590	0.000000	-0.384070	0.000000	0.000000	0.000000	0.048931	-0.067317	-0.021760	0.000000	0.000000	3.000000	85.000000	1.000000
15003.471070	0.107315	0.619983	-0.007754	79.662216	-7.973675	4.500929	0.357590	0.000000	-0.384070	0.000000	0.000000	0.000000	0.048931	-0.067317	-0.021760	0.000000	0.000000	3.000000	85.000000	1.000000
15003.474403	0.107315	0.619983	-0.007754	79.662216	-7.973675	4.500929	0.357590	0.000000	-0.384070	0.000000	0.000000	0.000000	0.048931	-0.067317	-0.021760	0.000000	0.000000	3.000000	85.000000	1.000000
15003.477737	0.107356	0.619753	-0.007772	79.662216	-7.973675	4.500929	0.357590	0.000000	-0.384070	0.000000	0.000000	0.000000	0.012212	-0.068988	-0.005532	0.000000	0.000000	3.000000	85.000000	1.000000
15003.481070	0.107356	0.619753	-0.007772	79.703407	-6.618896	6.095595	0.365745	0.000000	-0.387697	0.000000	0.000000	0.000000	0.012212	-0.068988	-0.005532	0.000000	0.000000	3.000000	85.000000	1.000000
15003.484403	0.107356	0.619753	-0.007772	79.703407	-6.618896	6.095595	0.365745	0.000000	-0.387697	0.000000	0.000000	0.000000	0.012212	-0.068988	-0.005532	0.000000	0.000000	3.000000	85.000000	1.000000
15003.487737	0.107356	0.619753	-0.007772	79.703407	-6.618896	6.095595	0.365745	0.000000	-0.387697	0.000000	0.000000	0.000000	0.012212	-0.068988	-0.005532	0.000000	0.000000	3.000000	85.000000	1.000000
15003.491070	0.107338	0.619380	-0.007656	79.747787	-5.098897	7.883622	0.367780	0.000000	-0.388619	0.000000	0.000000	0.000000	-0.005226	-0.111915	0.034782	0.000000	0.000000	3.000000	85.000000	1.000000
15003.494403	0.107338	0.619380	-0.007656	79.747787	-5.098897	7.883622	0.367780	0.000000	-0.388619	0.000000	0.000000	0.000000	-0.005226	-0.111915	0.034782	0.000000	0.000000	3.000000	85.000000	1.000000
15003.497737	0.107338	0.619380	-0.007656	79.747787	-5.098897	7.883622	0.367780	0.000000	-0.388619	0.000000	0.000000	0.000000	-0.005226	-0.111915	0.034782	0.000000	0.000000	3.000000	85.000000	1.000000
15003.501070	0.107338	0.619380	-0.007656	79.808502	-3.616001	9.640549	0.366910	0.000000	-0.382822	0.000000	0.000000	0.000000	-0.005226	-0.111915	0.034782	0.000000	0.000000	3.000000	85.000000	1.000000
15003.504403	0.107342	0.619262	-0.007546	79.808502	-3.616001	9.640549	0.366910	0.000000	-0.382822	0.000000	0.000000	0.000000	0.001148	-0.035390	0.033166	0.000000	0.000000	3.000000	85.000000	1.000000
15003.507737	0.107342	0.619262	-0.007546	79.808502	-3.616001	9.640549	0.366910	0.000000	-0.382822	0.000000	0.000000	0.000000	0.001148	-0.035390	0.033166	0.000000	0.000000	3.000000	85.000000	1.000000
15003.511070	0.107383	0.619150	-0.007469	79.884422	-2.309402	11.194578	0.366910	0.000000	-0.382822	0.000000	0.000000	0.000000	0.012261	-0.033694	0.023000	0.000000	0.000000	3.000000	85.000000	1.000000
15003.514403	0.107383	0.619150	-0.007469	79.884422	-2.309402	11.194578	0.366910	0.000000	-0.382822	0.000000	0.000000	0.000000	0.012261	-0.033694	0.023000	0.000000	0.000000	3.000000	85.000000	1.000000
15003.517737	0.107383	0.619150	-0.007469	79.884422	-2.309402	11.194578	0.366910	0.000000	-0.382822	0.000000	0.000000	0.000000	0.012261	-0.033694	0.023000	0.000000	0.000000	3.000000	85.000000	1.000000
15003.521070	0.107383	0.619150	-0.007469	79.949181	-1.279287	12.417432	0.369144	0.000000	-0.373461	0.000000	0.000000	0.000000	0.012261	-0.033694	0.023000	0.000000	0.000000	3.000000	85.000000	1.000000
15003.524403	0.107440	0.619091	-0.007324	79.949181	-1.279287	12.417432	0.369144	0.000000	-0.373461	0.000000	0.000000	0.000000	0.017192	-0.017785	0.043643	0.000000	0.000000	3.000000	85.000000	1.000000
15003.527737	0.107440	0.619091	-0.007324	79.949181	-1.279287	12.417432	0.369144	0.000000	-0.373461	0.000000	0.000000	0.000000	0.017192	-0.017785	0.043643	0.000000	0.000000	3.000000	85.000000	1.000000
15003.531070	0.107449	0.619037	-0.007192	79.986961	-0.630591	13.191226	0.369144	0.000000	-0.373461	0.000000	0.000000	0.000000	0.002684	-0.016088	0.039600	0.000000	0.000000	3.000000	85.000000	1.000000
15003.534403	0.107449	0.619037	-0.007192	79.986961	-0.630591	13.191226	0.369144	0.000000	-0.373461	0.000000	0.000000	0.000000	0.002684	-0.016088	0.039600	0.000000	0.000000	3.000000	85.000000	1.000000
15003.537737	0.107449	0.619037	-0.007192	79.986961	-0.630591	13.191226	0.369144	0.000000	-0.373461	0.000000	0.000000	0.000000	0.002684	-0.016088	0.039600	0.000000	0.000000	3.000000	85.000000	1.000000
15003.541070	0.107449	0.619037	-0.007192	80.000526	-0.432120	13.430522	0.372457	0.000000	-0.359587	0.000000	0.000000	0.000000	0.002684	-0.016088	0.039600	0.000000	0.000000	3.000000	85.000000	1.000000
15003.544403	0.107462	0.619003	-0.007045	80.000526	-0.432120	13.430522	0.372457	0.000000	-0.359587	0.000000	0.000000	0.000000	0.003758	-0.010212	0.044115	0.000000	0.000000	3.000000	85.000000	1.000000
15003.547737	0.107462	0.619003	-0.007045	80.000526	-0.432120	13.430522	0.372457	0.000000	-0.359587	0.000000	0.000000	0.000000	0.003758	-0.010212	0.044115	0.000000	0.000000	3.000000	85.000000	1.000000
15003.551070	0.107462	0.619003	-0.007045	79.996628	-0.445008	13.414515	0.372457	0.000000	-0.359587	0.000000	0.000000	0.000000	0.003758	-0.010212	0.044115	0.000000	0.000000	3.000000	85.000000	1.000000
15003.554403	0.107462	0.619003	-0.007045	79.996628	-0.445008	13.414515	0.372457	0.000000	-0.359587	0.000000	0.000000	0.000000	0.003758	-0.010212	0.044115	0.000000	0.000000	3.000000	85.000000	1.000000
15003.557737	0.107490	0.618975	-0.006926	79.996628	-0.445008	13.414515	0.372457	0.000000	-0.359587	0.000000	0.000000	0.000000	0.008471	-0.008534	0.035485	0.000000	0.000000	3.000000	85.000000	1.000000
15003.561070	0.107490	0.618975	-0.006926	79.993607	-0.443467	13.418848	0.373083	0.000000	-0.352234	0.000000	0.000000	0.000000	0.008471	-0.008534	0.035485	0.000000	0.000000	3.000000	85.000000	1.000000
15003.564403	0.107490	0.618975	-0.006926	79.993607	-0.443467	13.418848	0.373083	0.000000	-0.352234	0.000000	0.000000	0.000000	0.008471	-0.008534	0.035485	0.000000	0.000000	3.000000	85.000000	1.000000
15003.567737	0.107490	0.618975	-0.006926	79.993607	-0.443467	13.418848	0.373083	0.000000	-0.352234	0.000000	0.000000	0.000000	0.008471	-0.008534	0.035485	0.000000	0.000000	3.000000	85.000000	1.000000
15003.571070	0.107520	0.618971	-0.006611	79.987511	-0.437690	13.427475	0.374495	0.000000	-0.346320	0.000000	0.000000	0.000000	0.009036	-0.001159	0.094675	0.000000	0.000000	3.000000	85.000000	1.000000
15003.574403	0.107520	0.618971	-0.006611	79.987511	-0.437690	13.427475	0.374495	0.000000	-0.346320	0.000000	0.000000	0.000000	0.009036	-0.001159	0.094675	0.000000	0.000000	3.000000	85.000000	1.000000
15003.577737	0.107520	0.618971	-0.006611	79.987511	-0.437690	13.427475	0.374495	0.000000	-0.346320	0.000000	0.000000	0.000000	0.009036	-0.001159	0.094675	0.000000	0.000000	3.000000	85.000000	1.000000
15003.581070	0.107468	0.619007	-0.006451	79.978401	-0.433126	13.440398	0.376001	0.000000	-0.330541	0.000000	0.000000	0.000000	-0.015670	0.010789	0.048057	0.000000	0.000000	3.000000	85.000000	1.000000
15003.584403	0.107468	0.619007	-0.006451	79.978401	-0.433126	13.440398	0.376001	0.000000	-0.330541	0.000000	0.000000	0.000000	-0.015670	0.010789	0.048057	0.000000	0.000000	3.000000	85.000000	1.000000
15003.587737	0.107468	0.619007	-0.006451	79.978401	-0.433126	13.440398	0.376001	0.000000	-0.330541	0.000000	0.000000	0.000000	-0.015670	0.010789	0.048057	0.000000	0.000000	3.000000	85.000000	1.000000
15003.591070	0.107468	0.619007	-0.006451	79.972305	-0.438250	13.448997	0.373390	0.000000	-0.322532	0.000000	0.000000	0.000000	-0.015670	0.010789	0.048057	0.000000	0.000000	3.000000	85.000000	1.000000
15003.594403	0.107385	0.619029	-0.006324	79.972305	-0.438250	13.448997	0.373390	0.000000	-0.322532	0.000000	0.000000	0.000000	-0.024874	0.006635	0.037969	0.000000	0.000000	3.000000	85.000000	1.000000
15003.597737	0.107385	0.619029	-0.006324	79.972305	-0.438250	13.448997	0.373390	0.000000	-0.322532	0.000000	0.000000	0.000000	-0.024874	0.006635	0.037969	0.000000	0.000000	3.000000	85.000000	1.000000
15003.601070	0.107385	0.619029	-0.006324	79.963593	-0.436059	13.472013	0.373390	0.000000	-0.322532	0.000000	0.000000	0.000000	-0.024874	0.006635	0.037969	0.000000	0.000000	3.000000	85.000000	1.000000
15003.604403	0.107385	0.619029	-0.006324	79.963593	-0.436059	13.472013	0.373390	0.000000	-0.322532	0.000000	0.000000	0.000000	-0.024874	0.006635	0.037969	0.000000	0.000000	3.000000	85.000000	1.000000
15003.607737	0.107263	0.619070	-0.006172	79.963593	-0.436059	13.472013	0.373390	0.000000	-0.322532	0.000000	0.000000	0.000000	-0.036665	0.012507	0.045534	0.000000	0.000000	3.000000	85.000000	1.000000
15003.611070	0.107263	0.619070	-0.006172	79.957970	-0.443558	13.490720	0.369244	0.000000	-0.316203	0.000000	0.000000	0.000000	-0.036665	0.012507	0.045534	0.000000	0.000000	3.000000	85.000000	1.000000
15003.614403	0.107263	0.619070	-0.006172	79.957970	-0.443558	13.490720	0.369244	0.000000	-0.316203	0.000000	0.000000	0.000000	-0.036665	0.012507	0.045534	0.000000	0.000000	3.000000	85.000000	1.000000
15003.617737	0.107263	0.619070	-0.006172	79.957970	-0.443558	13.490720	0.369244	0.000000	-0.316203	0.000000	0.000000	0.000000	-0.036665	0.012507	0.045534	0.000000	0.000000	3.000000	85.000000	1.000000
15003.621070	0.106905	0.619112	-0.005965	79.957542	-0.412580	13.555783	0.363133	0.000000	-0.308614	0.000000	0.000000	0.000000	-0.107370	0.012514	0.062286	0.000000	0.000000	3.000000	85.000000	1.000000
15003.624403	0.106905	0.619112	-0.005965	79.957542	-0.412580	13.555783	0.363133	0.000000	-0.308614	0.000000	0.000000	0.000000	-0.107370	0.012514	0.062286	0.000000	0.000000	3.000000	85.000000	1.000000
15003.627737	0.106905	0.619112	-0.005965	79.957542	-0.412580	13.555783	0.363133	0.000000	-0.308614	0.000000	0.000000	0.000000	-0.107370	0.012514	0.062286	0.000000	0.000000	3.000000	85.000000	1.000000
15003.631070	0.106905	0.619112	-0.005965	79.967041	-0.315739	13.703599	0.345238	0.000000	-0.298233	0.000000	0.000000	0.000000	-0.107370	0.012514	0.062286	0.000000	0.000000	3.000000	85.000000	1.000000
15003.634403	0.106693	0.619087	-0.005905	79.967041	-0.315739	13.703599	0.345238	0.000000	-0.298233	0.000000	0.000000	0.000000	-0.063651	-0.007620	0.017791	0.000000	0.000000	3.000000	85.000000	1.000000
15003.637737	0.106693	0.619087	-0.005905	79.967041	-0.315739	13.703599	0.345238	0.000000	-0.298233	0.000000	0.000000	0.000000	-0.063651	-0.007620	0.017791	0.000000	0.000000	3.000000	85.000000	1.000000
15003.641070	0.106502	0.619061	-0.005851	79.972870	-0.191505	13.879159	0.345238	0.000000	-0.298233	0.000000	0.000000	0.000000	-0.057237	-0.007602	0.016244	0.000000	0.000000	3.000000	85.000000	1.000000
15003.644403	0.106502	0.619061	-0.005851	79.972870	-0.191505	13.879159	0.345238	0.000000	-0.298233	0.000000	0.000000	0.000000	-0.057237	-0.007602	0.016244	0.000000	0.000000	3.000000	85.000000	1.000000
15003.647737	0.106502	0.619061	-0.005851	79.972870	-0.191505	13.879159	0.345238	0.000000	-0.298233	0.000000	0.000000	0.000000	-0.057237	-0.007602	0.016244	0.000000	0.000000	3.000000	85.000000	1.000000
15003.651070	0.106502	0.619061	-0.005851	79.978561	-0.122750	13.992067	0.325090	0.000000	-0.292561	0.000000	0.000000	0.000000	-0.057237	-0.007602	0.016244	0.000000	0.000000	3.000000	85.000000	1.000000
15003.654403	0.106279	0.618977	-0.005837	79.978561	-0.122750	13.992067	0.325090	0.000000	-0.292561	0.000000	0.000000	0.000000	-0.066864	-0.025253	0.004179	0.000000	0.000000	3.000000	85.000000	1.000000
15003.657737	0.106279	0.618977	-0.005837	79.978561	-0.122750	13.992067	0.325090	0.000000	-0.292561	0.000000	0.000000	0.000000	-0.066864	-0.025253	0.004179	0.000000	0.000000	3.000000	85.000000	1.000000
15003.661070	0.106279	0.618977	-0.005837	79.970482	-0.130808	14.019914	0.325090	0.000000	-0.292561	0.000000	0.000000	0.000000	-0.066864	-0.025253	0.004179	0.000000	0.000000	3.000000	85.000000	1.000000
15003.664403	0.106279	0.618977	-0.005837	79.970482	-0.130808	14.019914	0.325090	0.000000	-0.292561	0.000000	0.000000	0.000000	-0.066864	-0.025253	0.004179	0.000000	0.000000	3.000000	85.000000	1.000000
15003.667737	0.105990	0.618848	-0.005815	79.970482	-0.130808	14.019914	0.325090	0.000000	-0.292561	0.000000	0.000000	0.000000	-0.086601	-0.038713	0.006729	0.000000	0.000000	3.000000	85.000000	1.000000
15003.671070	0.105990	0.618848	-0.005815	79.924927	-0.092496	14.096931	0.313946	0.000000	-0.291864	0.000000	0.000000	0.000000	-0.086601	-0.038713	0.006729	0.000000	0.000000	3.000000	85.000000	1.000000
15003.674403	0.105990	0.618848	-0.005815	79.924927	-0.092496	14.096931	0.313946	0.000000	-0.291864	0.000000	0.000000	0.000000	-0.086601	-0.038713	0.006729	0.000000	0.000000	3.000000	85.000000	1.000000
15003.677737	0.105990	0.618848	-0.005815	79.924927	-0.092496	14.096931	0.313946	0.000000	-0.291864	0.000000	0.000000	0.000000	-0.086601	-0.038713	0.006729	0.000000	0.000000	3.000000	85.000000	1.000000
15003.681070	0.105244	0.618424	-0.005718	79.832657	0.013008	14.247733	0.299513	0.000000	-0.290743	0.000000	0.000000	0.000000	-0.223742	-0.127166	0.029075	0.000000	0.000000	3.000000	85.000000	1.000000
15003.684403	0.105244	0.618424	-0.005718	79.832657	0.013008	14.247733	0.299513	0.000000	-0.290743	0.000000	0.000000	0.000000	-0.223742	-0.127166	0.029075	0.000000	0.000000	3.000000	85.000000	1.000000
15003.687737	0.105244	0.618424	-0.005718	79.832657	0.013008	14.247733	0.299513	0.000000	-0.290743	0.000000	0.000000	0.000000	-0.223742	-0.127166	0.029075	0.000000	0.000000	3.000000	85.000000	1.000000
15003.691070	0.105244	0.618424	-0.005718	79.699333	0.222194	14.511598	0.262223	0.000000	-0.285897	0.000000	0.000000	0.000000	-0.223742	-0.127166	0.029075	0.000000	0.000000	3.000000	85.000000	1.000000
15003.694403	0.104843	0.618163	-0.005600	79.699333	0.222194	14.511598	0.262223	0.000000	-0.285897	0.000000	0.000000	0.000000	-0.120551	-0.078418	0.035402	0.000000	0.000000	3.000000	85.000000	1.000000
15003.697737	0.104843	0.618163	-0.005600	79.699333	0.222194	14.511598	0.262223	0.000000	-0.285897	0.000000	0.000000	0.000000	-0.120551	-0.078418	0.035402	0.000000	0.000000	3.000000	85.000000	1.000000
15003.701070	0.104425	0.617826	-0.005452	79.558670	0.538837	14.904322	0.262223	0.000000	-0.285897	0.000000	0.000000	0.000000	-0.125255	-0.101192	0.044435	0.000000	0.000000	3.000000	85.000000	1.000000
15003.704403	0.104425	0.617826	-0.005452	79.558670	0.538837	14.904322	0.262223	0.000000	-0.285897	0.000000	0.000000	0.000000	-0.125255	-0.101192	0.044435	0.000000	0.000000	3.000000	85.000000	1.000000
15003.707737	0.104425	0.617826	-0.005452	79.558670	0.538837	14.904322	0.262223	0.000000	-0.285897	0.000000	0.000000	0.000000	-0.125255	-0.101192	0.044435	0.000000	0.000000	3.000000	85.000000	1.000000
15003.711070	0.104425	0.617826	-0.005452	79.428192	1.005044	15.476080	0.221255	0.000000	-0.272591	0.000000	0.000000	0.000000	-0.125255	-0.101192	0.044435	0.000000	0.000000	3.000000	85.000000	1.000000
15003.714403	0.104038	0.617432	-0.005269	79.428192	1.005044	15.476080	0.221255	0.000000	-0.272591	0.000000	0.000000	0.000000	-0.116078	-0.118141	0.054988	0.000000	0.000000	3.000000	85.000000	1.000000
15003.717737	0.104038	0.617432	-0.005269	79.428192	1.005044	15.476080	0.221255	0.000000	-0.272591	0.000000	0.000000	0.000000	-0.116078	-0.118141	0.054988	0.000000	0.000000	3.000000	85.000000	1.000000
15003.721070	0.103615	0.617007	-0.005044	79.310600	1.510270	16.107050	0.221255	0.000000	-0.272591	0.000000	0.000000	0.000000	-0.126840	-0.127495	0.067400	0.000000	0.000000	3.000000	85.000000	1.000000
15003.724403	0.103615	0.617007	-0.005044	79.310600	1.510270	16.107050	0.221255	0.000000	-0.272591	0.000000	0.000000	0.000000	-0.126840	-0.127495	0.067400	0.000000	0.000000	3.000000	85.000000	1.000000
15003.727737	0.103615	0.617007	-0.005044	79.310600	1.510270	16.107050	0.221255	0.000000	-0.272591	0.000000	0.000000	0.000000	-0.126840	-0.127495	0.067400	0.000000	0.000000	3.000000	85.000000	1.000000
15003.731070	0.103207	0.616519	-0.004756	79.224823	2.011237	16.744207	0.180769	0.000000	-0.252193	0.000000	0.000000	0.000000	-0.122564	-0.146228	0.086468	0.000000	0.000000	3.000000	85.000000	1.000000
15003.734403	0.103207	0.616519	-0.004756	79.224823	2.011237	16.744207	0.180769	0.000000	-0.252193	0.000000	0.000000	0.000000	-0.122564	-0.146228	0.086468	0.000000	0.000000	3.000000	85.000000	1.000000
15003.737737	0.103207	0.616519	-0.004756	79.224823	2.011237	16.744207	0.180769	0.000000	-0.252193	0.000000	0.000000	0.000000	-0.122564	-0.146228	0.086468	0.000000	0.000000	3.000000	85.000000	1.000000
15003.741070	0.102785	0.615975	-0.004423	79.168221	2.392672	17.248119	0.160341	0.000000	-0.237782	0.000000	0.000000	0.000000	-0.126424	-0.163251	0.099852	0.000000	0.000000	3.000000	85.000000	1.000000
15003.744403	0.102785	0.615975	-0.004423	79.168221	2.392672	17.248119	0.160341	0.000000	-0.237782	0.000000	0.000000	0.000000	-0.126424	-0.163251	0.099852	0.000000	0.000000	3.000000	85.000000	1.000000
15003.747737	0.102785	0.615975	-0.004423	79.168221	2.392672	17.248119	0.160341	0.000000	-0.237782	0.000000	0.000000	0.000000	-0.126424	-0.163251	0.099852	0.000000	0.000000	3.000000	85.000000	1.000000
15003.751070	0.102785	0.615975	-0.004423	79.140182	2.708143	17.684711	0.139271	0.000000	-0.221140	0.000000	0.000000	0.000000	-0.126424	-0.163251	0.099852	0.000000	0.000000	3.000000	85.000000	1.000000
15003.754403	0.102392	0.615399	-0.004064	79.140182	2.708143	17.684711	0.139271	0.000000	-0.221140	0.000000	0.000000	0.000000	-0.118012	-0.172754	0.107722	0.000000	0.000000	3.000000	85.000000	1.000000
15003.757737	0.102392	0.615399	-0.004064	79.140182	2.708143	17.684711	0.139271	0.000000	-0.221140	0.000000	0.000000	0.000000	-0.118012	-0.172754	0.107722	0.000000	0.000000	3.000000	85.000000	1.000000
15003.761070	0.101991	0.614784	-0.003736	79.165474	2.989318	18.090279	0.139271	0.000000	-0.221140	0.000000	0.000000	0.000000	-0.120304	-0.184554	0.098249	0.000000	0.000000	3.000000	85.000000	1.000000
15003.764403	0.101991	0.614784	-0.003736	79.165474	2.989318	18.090279	0.139271	0.000000	-0.221140	0.000000	0.000000	0.000000	-0.120304	-0.184554	0.098249	0.000000	0.000000	3.000000	85.000000	1.000000
15003.767737	0.101991	0.614784	-0.003736	79.165474	2.989318	18.090279	0.139271	0.000000	-0.221140	0.000000	0.000000	0.000000	-0.120304	-0.184554	0.098249	0.000000	0.000000	3.000000	85.000000	1.000000
15003.771070	0.101991	0.614784	-0.003736	79.241737	3.307544	18.541929	0.099552	0.000000	-0.186811	0.000000	0.000000	0.000000	-0.120304	-0.184554	0.098249	0.000000	0.000000	3.000000	85.000000	1.000000
15003.774403	0.101659	0.614163	-0.003401	79.241737	3.307544	18.541929	0.099552	0.000000	-0.186811	0.000000	0.000000	0.000000	-0.099545	-0.186438	0.100665	0.000000	0.000000	3.000000	85.000000	1.000000
15003.777737	0.101659	0.614163	-0.003401	79.241737	3.307544	18.541929	0.099552	0.000000	-0.186811	0.000000	0.000000	0.000000	-0.099545	-0.186438	0.100665	0.000000	0.000000	3.000000	85.000000	1.000000
15003.781070	0.101386	0.613547	-0.003104	79.332489	3.662197	19.033052	0.099552	0.000000	-0.186811	0.000000	0.000000	0.000000	-0.081932	-0.184778	0.088921	0.000000	0.000000	3.000000	85.000000	1.000000
15003.784403	0.101386	0.613547	-0.003104	79.332489	3.662197	19.033052	0.099552	0.000000	-0.186811	0.000000	0.000000	0.000000	-0.081932	-0.184778	0.088921	0.000000	0.000000	3.000000	85.000000	1.000000
15003.787737	0.101386	0.613547	-0.003104	79.332489	3.662197	19.033052	0.099552	0.000000	-0.186811	0.000000	0.000000	0.000000	-0.081932	-0.184778	0.088921	0.000000	0.000000	3.000000	85.000000	1.000000
15003.791070	0.101386	0.613547	-0.003104	79.419922	3.948481	19.434242	0.069305	0.000000	-0.155213	0.000000	0.000000	0.000000	-0.081932	-0.184778	0.088921	0.000000	0.000000	3.000000	85.000000	1.000000
15003.794403	0.101123	0.612943	-0.002861	79.419922	3.948481	19.434242	0.069305	0.000000	-0.155213	0.000000	0.000000	0.000000	-0.078785	-0.181230	0.072998	0.000000	0.000000	3.000000	85.000000	1.000000
15003.797737	0.101123	0.612943	-0.002861	79.419922	3.948481	19.434242	0.069305	0.000000	-0.155213	0.000000	0.000000	0.000000	-0.078785	-0.181230	0.072998	0.000000	0.000000	3.000000	85.000000	1.000000
15003.801070	0.100902	0.612364	-0.002636	79.495613	4.113900	19.681494	0.069305	0.000000	-0.155213	0.000000	0.000000	0.000000	-0.066525	-0.173696	0.067368	0.000000	0.000000	3.000000	85.000000	1.000000
15003.804403	0.100902	0.612364	-0.002636	79.495613	4.113900	19.681494	0.069305	0.000000	-0.155213	0.000000	0.000000	0.000000	-0.066525	-0.173696	0.067368	0.000000	0.000000	3.000000	85.000000	1.000000
15003.807737	0.100902	0.612364	-0.002636	79.495613	4.113900	19.681494	0.069305	0.000000	-0.155213	0.000000	0.000000	0.000000	-0.066525	-0.173696	0.067368	0.000000	0.000000	3.000000	85.000000	1.000000
15003.811070	0.100902	0.612364	-0.002636	79.544846	4.174180	19.794783	0.045087	0.000000	-0.131819	0.000000	0.000000	0.000000	-0.066525	-0.173696	0.067368	0.000000	0.000000	3.000000	85.000000	1.000000
15003.814403	0.100691	0.611797	-0.002465	79.544846	4.174180	19.794783	0.045087	0.000000	-0.131819	0.000000	0.000000	0.000000	-0.063301	-0.170064	0.051500	0.000000	0.000000	3.000000	85.000000	1.000000
15003.817737	0.100691	0.611797	-0.002465	79.544846	4.174180	19.794783	0.045087	0.000000	-0.131819	0.000000	0.000000	0.000000	-0.063301	-0.170064	0.051500	0.000000	0.000000	3.000000	85.000000	1.000000
15003.821070	0.100497	0.611281	-0.002315	79.559273	4.178567	19.831085	0.045087	0.000000	-0.131819	0.000000	0.000000	0.000000	-0.058006	-0.154828	0.044906	0.000000	0.000000	3.000000	85.000000	1.000000
15003.824403	0.100497	0.611281	-0.002315	79.559273	4.178567	19.831085	0.045087	0.000000	-0.131819	0.000000	0.000000	0.000000	-0.058006	-0.154828	0.044906	0.000000	0.000000	3.000000	85.000000	1.000000
15003.827737	0.100497	0.611281	-0.002315	79.559273	4.178567	19.831085	0.045087	0.000000	-0.131819	0.000000	0.000000	0.000000	-0.058006	-0.154828	0.044906	0.000000	0.000000	3.000000	85.000000	1.000000
15003.831070	0.100497	0.611281	-0.002315	79.535950	4.186657	19.861555	0.024869	0.000000	-0.115751	0.000000	0.000000	0.000000	-0.058006	-0.154828	0.044906	0.000000	0.000000	3.000000	85.000000	1.000000
15003.834403	0.100322	0.610815	-0.002187	79.535950	4.186657	19.861555	0.024869	0.000000	-0.115751	0.000000	0.000000	0.000000	-0.052681	-0.139575	0.038369	0.000000	0.000000	3.000000	85.000000	1.000000
15003.837737	0.100322	0.610815	-0.002187	79.535950	4.186657	19.861555	0.024869	0.000000	-0.115751	0.000000	0.000000	0.000000	-0.052681	-0.139575	0.038369	0.000000	0.000000	3.000000	85.000000	1.000000
15003.841070	0.100322	0.610815	-0.002187	79.498688	4.224095	19.924509	0.024869	0.000000	-0.115751	0.000000	0.000000	0.000000	-0.052681	-0.139575	0.038369	0.000000	0.000000	3.000000	85.000000	1.000000
15003.844403	0.100322	0.610815	-0.002187	79.498688	4.224095	19.924509	0.024869	0.000000	-0.115751	0.000000	0.000000	0.000000	-0.052681	-0.139575	0.038369	0.000000	0.000000	3.000000	85.000000	1.000000
15003.847737	0.100139	0.610382	-0.002092	79.498688	4.224095	19.924509	0.024869	0.000000	-0.115751	0.000000	0.000000	0.000000	-0.054840	-0.130089	0.028667	0.000000	0.000000	3.000000	85.000000	1.000000
15003.851070	0.099922	0.609986	-0.002047	79.449120	4.269267	19.997816	0.016089	0.000000	-0.109357	0.000000	0.000000	0.000000	-0.065018	-0.118764	0.013318	0.000000	0.000000	3.000000	85.000000	1.000000
15003.854403	0.099922	0.609986	-0.002047	79.449120	4.269267	19.997816	0.016089	0.000000	-0.109357	0.000000	0.000000	0.000000	-0.065018	-0.118764	0.013318	0.000000	0.000000	3.000000	85.000000	1.000000
15003.857737	0.099922	0.609986	-0.002047	79.449120	4.269267	19.997816	0.016089	0.000000	-0.109357	0.000000	0.000000	0.000000	-0.065018	-0.118764	0.013318	0.000000	0.000000	3.000000	85.000000	1.000000
15003.861070	0.099718	0.609647	-0.002048	79.409363	4.303601	20.060637	-0.003888	0.000000	-0.102359	0.000000	0.000000	0.000000	-0.061186	-0.101601	-0.000207	0.000000	0.000000	3.000000	85.000000	1.000000
15003.864403	0.099718	0.609647	-0.002048	79.409363	4.303601	20.060637	-0.003888	0.000000	-0.102359	0.000000	0.000000	0.000000	-0.061186	-0.101601	-0.000207	0.000000	0.000000	3.000000	85.000000	1.000000
15003.867737	0.099718	0.609647	-0.002048	79.409363	4.303601	20.060637	-0.003888	0.000000	-0.102359	0.000000	0.000000	0.000000	-0.061186	-0.101601	-0.000207	0.000000	0.000000	3.000000	85.000000	1.000000
15003.871070	0.099718	0.609647	-0.002048	79.377602	4.350853	20.134518	-0.014085	0.000000	-0.102394	0.000000	0.000000	0.000000	-0.061186	-0.101601	-0.000207	0.000000	0.000000	3.000000	85.000000	1.000000
15003.874403	0.099511	0.609360	-0.002065	79.377602	4.350853	20.134518	-0.014085	0.000000	-0.102394	0.000000	0.000000	0.000000	-0.062264	-0.086296	-0.005182	0.000000	0.000000	3.000000	85.000000	1.000000
15003.877737	0.099511	0.609360	-0.002065	79.377602	4.350853	20.134518	-0.014085	0.000000	-0.102394	0.000000	0.000000	0.000000	-0.062264	-0.086296	-0.005182	0.000000	0.000000	3.000000	85.000000	1.000000
15003.881070	0.099323	0.609168	-0.002096	79.345154	4.429784	20.246807	-0.014085	0.000000	-0.102394	0.000000	0.000000	0.000000	-0.056360	-0.057588	-0.009318	0.000000	0.000000	3.000000	85.000000	1.000000
15003.884403	0.099323	0.609168	-0.002096	79.345154	4.429784	20.246807	-0.014085	0.000000	-0.102394	0.000000	0.000000	0.000000	-0.056360	-0.057588	-0.009318	0.000000	0.000000	3.000000	85.000000	1.000000
15003.887737	0.099323	0.609168	-0.002096	79.345154	4.429784	20.246807	-0.014085	0.000000	-0.102394	0.000000	0.000000	0.000000	-0.056360	-0.057588	-0.009318	0.000000	0.000000	3.000000	85.000000	1.000000
15003.891070	0.099323	0.609168	-0.002096	79.300240	4.522341	20.367458	-0.033856	0.000000	-0.104810	0.000000	0.000000	0.000000	-0.056360	-0.057588	-0.009318	0.000000	0.000000	3.000000	85.000000	1.000000
15003.894403	0.099201	0.609020	-0.002134	79.300240	4.522341	20.367458	-0.033856	0.000000	-0.104810	0.000000	0.000000	0.000000	-0.036427	-0.044157	-0.011372	0.000000	0.000000	3.000000	85.000000	1.000000
15003.897737	0.099201	0.609020	-0.002134	79.300240	4.522341	20.367458	-0.033856	0.000000	-0.104810	0.000000	0.000000	0.000000	-0.036427	-0.044157	-0.011372	0.000000	0.000000	3.000000	85.000000	1.000000
15003.901070	0.099201	0.609020	-0.002134	79.246109	4.604868	20.465059	-0.033856	0.000000	-0.104810	0.000000	0.000000	0.000000	-0.036427	-0.044157	-0.011372	0.000000	0.000000	3.000000	85.000000	1.000000
15003.904403	0.099201	0.609020	-0.002134	79.246109	4.604868	20.465059	-0.033856	0.000000	-0.104810	0.000000	0.000000	0.000000	-0.036427	-0.044157	-0.011372	0.000000	0.000000	3.000000	85.000000	1.000000
15003.907737	0.099115	0.608930	-0.002221	79.246109	4.604868	20.465059	-0.033856	0.000000	-0.104810	0.000000	0.000000	0.000000	-0.026065	-0.027034	-0.026172	0.000000	0.000000	3.000000	85.000000	1.000000
15003.911070	0.099115	0.608930	-0.002221	79.181671	4.667149	20.530539	-0.039927	0.000000	-0.106706	0.000000	0.000000	0.000000	-0.026065	-0.027034	-0.026172	0.000000	0.000000	3.000000	85.000000	1.000000
15003.914403	0.099115	0.608930	-0.002221	79.181671	4.667149	20.530539	-0.039927	0.000000	-0.106706	0.000000	0.000000	0.000000	-0.026065	-0.027034	-0.026172	0.000000	0.000000	3.000000	85.000000	1.000000
15003.917737	0.099115	0.608930	-0.002221	79.181671	4.667149	20.530539	-0.039927	0.000000	-0.106706	0.000000	0.000000	0.000000	-0.026065	-0.027034	-0.026172	0.000000	0.000000	3.000000	85.000000	1.000000
15003.921070	0.099111	0.608891	-0.002344	79.132149	4.715616	20.572712	-0.044271	0.000000	-0.111068	0.000000	0.000000	0.000000	-0.001207	-0.011771	-0.036685	0.000000	0.000000	3.000000	85.000000	1.000000
15003.924403	0.099111	0.608891	-0.002344	79.132149	4.715616	20.572712	-0.044271	0.000000	-0.111068	0.000000	0.000000	0.000000	-0.001207	-0.011771	-0.036685	0.000000	0.000000	3.000000	85.000000	1.000000
15003.927737	0.099111	0.608891	-0.002344	79.132149	4.715616	20.572712	-0.044271	0.000000	-0.111068	0.000000	0.000000	0.000000	-0.001207	-0.011771	-0.036685	0.000000	0.000000	3.000000	85.000000	1.000000
15003.931070	0.099111	0.608891	-0.002344	79.108505	4.740770	20.592157	-0.044472	0.000000	-0.117182	0.000000	0.000000	0.000000	-0.001207	-0.011771	-0.036685	0.000000	0.000000	3.000000	85.000000	1.000000
15003.934403	0.099147	0.608923	-0.002385	79.108505	4.740770	20.592157	-0.044472	0.000000	-0.117182	0.000000	0.000000	0.000000	0.010878	0.009480	-0.012347	0.000000	0.000000	3.000000	85.000000	1.000000
15003.937737	0.099147	0.608923	-0.002385	79.108505	4.740770	20.592157	-0.044472	0.000000	-0.117182	0.000000	0.000000	0.000000	0.010878	0.009480	-0.012347	0.000000	0.000000	3.000000	85.000000	1.000000
15003.941070	0.099147	0.608923	-0.002385	79.103096	4.755733	20.596249	-0.044472	0.000000	-0.117182	0.000000	0.000000	0.000000	0.010878	0.009480	-0.012347	0.000000	0.000000	3.000000	85.000000	1.000000
15003.944403	0.099147	0.608923	-0.002385	79.103096	4.755733	20.596249	-0.044472	0.000000	-0.117182	0.000000	0.000000	0.000000	0.010878	0.009480	-0.012347	0.000000	0.000000	3.000000	85.000000	1.000000
15003.947737	0.099221	0.608961	-0.002459	79.103096	4.755733	20.596249	-0.044472	0.000000	-0.117182	0.000000	0.000000	0.000000	0.022281	0.011337	-0.022267	0.000000	0.000000	3.000000	85.000000	1.000000
15003.951070	0.099221	0.608961	-0.002459	79.096901	4.773600	20.600590	-0.042659	0.000000	-0.119239	0.000000	0.000000	0.000000	0.022281	0.011337	-0.022267	0.000000	0.000000	3.000000	85.000000	1.000000
15003.954403	0.099221	0.608961	-0.002459	79.096901	4.773600	20.600590	-0.042659	0.000000	-0.119239	0.000000	0.000000	0.000000	0.022281	0.011337	-0.022267	0.000000	0.000000	3.000000	85.000000	1.000000
15003.957737	0.099221	0.608961	-0.002459	79.096901	4.773600	20.600590	-0.042659	0.000000	-0.119239	0.000000	0.000000	0.000000	0.022281	0.011337	-0.022267	0.000000	0.000000	3.000000	85.000000	1.000000
15003.961070	0.099450	0.609088	-0.002551	79.087593	4.793599	20.607105	-0.038945	0.000000	-0.122951	0.000000	0.000000	0.000000	0.068570	0.038141	-0.027716	0.000000	0.000000	3.000000	85.000000	1.000000
15003.964403	0.099450	0.609088	-0.002551	79.087593	4.793599	20.607105	-0.038945	0.000000	-0.122951	0.000000	0.000000	0.000000	0.068570	0.038141	-0.027716	0.000000	0.000000	3.000000	85.000000	1.000000
15003.967737	0.099450	0.609088	-0.002551	79.087593	4.793599	20.607105	-0.038945	0.000000	-0.122951	0.000000	0.000000	0.000000	0.068570	0.038141	-0.027716	0.000000	0.000000	3.000000	85.000000	1.000000
15003.971070	0.099450	0.609088	-0.002551	79.081154	4.809196	20.602104	-0.027517	0.000000	-0.127570	0.000000	0.000000	0.000000	0.068570	0.038141	-0.027716	0.000000	0.000000	3.000000	85.000000	1.000000
15003.974403	0.099576	0.609138	-0.002596	79.081154	4.809196	20.602104	-0.027517	0.000000	-0.127570	0.000000	0.000000	0.000000	0.037781	0.015253	-0.013367	0.000000	0.000000	3.000000	85.000000	1.000000
15003.977737	0.099576	0.609138	-0.002596	79.081154	4.809196	20.602104	-0.027517	0.000000	-0.127570	0.000000	0.000000	0.000000	0.037781	0.015253	-0.013367	0.000000	0.000000	3.000000	85.000000	1.000000
15003.981070	0.099576	0.609138	-0.002596	79.071815	4.837337	20.608603	-0.027517	0.000000	-0.127570	0.000000	0.000000	0.000000	0.037781	0.015253	-0.013367	0.000000	0.000000	3.000000	85.000000	1.000000
15003.984403	0.099576	0.609138	-0.002596	79.071815	4.837337	20.608603	-0.027517	0.000000	-0.127570	0.000000	0.000000	0.000000	0.037781	0.015253	-0.013367	0.000000	0.000000	3.000000	85.000000	1.000000
15003.987737	0.099758	0.609196	-0.002587	79.071815	4.837337	20.608603	-0.027517	0.000000	-0.127570	0.000000	0.000000	0.000000	0.054856	0.017340	0.002626	0.000000	0.000000	3.000000	85.000000	1.000000
15003.991070	0.099758	0.609196	-0.002587	79.068275	4.843115	20.592098	-0.021220	0.000000	-0.129798	0.000000	0.000000	0.000000	0.054856	0.017340	0.002626	0.000000	0.000000	3.000000	85.000000	1.000000
15003.994403	0.099758	0.609196	-0.002587	79.068275	4.843115	20.592098	-0.021220	0.000000	-0.129798	0.000000	0.000000	0.000000	0.054856	0.017340	0.002626	0.000000	0.000000	3.000000	85.000000	1.000000
15003.997737	0.099758	0.609196	-0.002587	79.068275	4.843115	20.592098	-0.021220	0.000000	-0.129798	0.000000	0.000000	0.000000	0.054856	0.017340	0.002626	0.000000	0.000000	3.000000	85.000000	1.000000
15004.001070	0.100112	0.609209	-0.002624	79.067314	4.834100	20.554735	-0.012077	0.000000	-0.129360	0.000000	0.000000	0.000000	0.106164	0.003914	-0.011020	0.000000	0.000000	3.000000	85.000000	1.000000
15004.004403	0.100112	0.609209	-0.002624	79.067314	4.834100	20.554735	-0.012077	0.000000	-0.129360	0.000000	0.000000	0.000000	0.106164	0.003914	-0.011020	0.000000	0.000000	3.000000	85.000000	1.000000
15004.007737	0.100112	0.609209	-0.002624	79.067314	4.834100	20.554735	-0.012077	0.000000	-0.129360	0.000000	0.000000	0.000000	0.106164	0.003914	-0.011020	0.000000	0.000000	3.000000	85.000000	1.000000
15004.011070	0.100249	0.609178	-0.002621	79.070198	4.843305	20.543224	0.005617	0.000000	-0.131197	0.000000	0.000000	0.000000	0.040940	-0.009469	0.000964	0.000000	0.000000	3.000000	85.000000	1.000000
15004.014403	0.100249	0.609178	-0.002621	79.070198	4.843305	20.543224	0.005617	0.000000	-0.131197	0.000000	0.000000	0.000000	0.040940	-0.009469	0.000964	0.000000	0.000000	3.000000	85.000000	1.000000
15004.017737	0.100249	0.609178	-0.002621	79.070198	4.843305	20.543224	0.005617	0.000000	-0.131197	0.000000	0.000000	0.000000	0.040940	-0.009469	0.000964	0.000000	0.000000	3.000000	85.000000	1.000000
15004.021070	0.100249	0.609178	-0.002621	79.079514	4.853200	20.536682	0.012440	0.000000	-0.131036	0.000000	0.000000	0.000000	0.040940	-0.009469	0.000964	0.000000	0.000000	3.000000	85.000000	1.000000
15004.024403	0.100395	0.609114	-0.002677	79.079514	4.853200	20.536682	0.012440	0.000000	-0.131036	0.000000	0.000000	0.000000	0.043795	-0.019181	-0.016886	0.000000	0.000000	3.000000	85.000000	1.000000
15004.027737	0.100395	0.609114	-0.002677	79.079514	4.853200	20.536682	0.012440	0.000000	-0.131036	0.000000	0.000000	0.000000	0.043795	-0.019181	-0.016886	0.000000	0.000000	3.000000	85.000000	1.000000
15004.031070	0.100395	0.609114	-0.002677	79.095047	4.858770	20.525743	0.012440	0.000000	-0.131036	0.000000	0.000000	0.000000	0.043795	-0.019181	-0.016886	0.000000	0.000000	3.000000	85.000000	1.000000
15004.034403	0.100395	0.609114	-0.002677	79.095047	4.858770	20.525743	0.012440	0.000000	-0.131036	0.000000	0.000000	0.000000	0.043795	-0.019181	-0.016886	0.000000	0.000000	3.000000	85.000000	1.000000
15004.037737	0.100512	0.609011	-0.002760	79.095047	4.858770	20.525743	0.012440	0.000000	-0.131036	0.000000	0.000000	0.000000	0.035249	-0.030738	-0.024791	0.000000	0.000000	3.000000	85.000000	1.000000
15004.041070	0.100512	0.609011	-0.002760	79.113617	4.859441	20.512571	0.019739	0.000000	-0.133851	0.000000	0.000000	0.000000	0.035249	-0.030738	-0.024791	0.000000	0.000000	3.000000	85.000000	1.000000
15004.044403	0.100512	0.609011	-0.002760	79.113617	4.859441	20.512571	0.019739	0.000000	-0.133851	0.000000	0.000000	0.000000	0.035249	-0.030738	-0.024791	0.000000	0.000000	3.000000	85.000000	1.000000
15004.047737	0.100512	0.609011	-0.002760	79.113617	4.859441	20.512571	0.019739	0.000000	-0.133851	0.000000	0.000000	0.000000	0.035249	-0.030738	-0.024791	0.000000	0.000000	3.000000	85.000000	1.000000
15004.051070	0.100599	0.608736	-0.002982	79.135361	4.849731	20.497147	0.025614	0.000000	-0.137982	0.000000	0.000000	0.000000	0.025944	-0.082690	-0.066774	0.000000	0.000000	3.000000	85.000000	1.000000
15004.054403	0.100599	0.608736	-0.002982	79.135361	4.849731	20.497147	0.025614	0.000000	-0.137982	0.000000	0.000000	0.000000	0.025944	-0.082690	-0.066774	0.000000	0.000000	3.000000	85.000000	1.000000
15004.057737	0.100599	0.608736	-0.002982	79.135361	4.849731	20.497147	0.025614	0.000000	-0.137982	0.000000	0.000000	0.000000	0.025944	-0.082690	-0.066774	0.000000	0.000000	3.000000	85.000000	1.000000
15004.061070	0.100599	0.608736	-0.002982	79.163292	4.835617	20.477238	0.029938	0.000000	-0.149111	0.000000	0.000000	0.000000	0.025944	-0.082690	-0.066774	0.000000	0.000000	3.000000	85.000000	1.000000
15004.064403	0.100607	0.608543	-0.003147	79.163292	4.835617	20.477238	0.029938	0.000000	-0.149111	0.000000	0.000000	0.000000	0.002599	-0.057722	-0.049523	0.000000	0.000000	3.000000	85.000000	1.000000
15004.067737	0.100607	0.608543	-0.003147	79.163292	4.835617	20.477238	0.029938	0.000000	-0.149111	0.000000	0.000000	0.000000	0.002599	-0.057722	-0.049523	0.000000	0.000000	3.000000	85.000000	1.000000
15004.071070	0.100576	0.608370	-0.003287	79.194313	4.813758	20.454981	0.029938	0.000000	-0.149111	0.000000	0.000000	0.000000	-0.009312	-0.051929	-0.042017	0.000000	0.000000	3.000000	85.000000	1.000000
15004.074403	0.100576	0.608370	-0.003287	79.194313	4.813758	20.454981	0.029938	0.000000	-0.149111	0.000000	0.000000	0.000000	-0.009312	-0.051929	-0.042017	0.000000	0.000000	3.000000	85.000000	1.000000
15004.077737	0.100576	0.608370	-0.003287	79.194313	4.813758	20.454981	0.029938	0.000000	-0.149111	0.000000	0.000000	0.000000	-0.009312	-0.051929	-0.042017	0.000000	0.000000	3.000000	85.000000	1.000000
15004.081070	0.100576	0.608370	-0.003287	79.217651	4.797987	20.438789	0.028819	0.000000	-0.164368	0.000000	0.000000	0.000000	-0.009312	-0.051929	-0.042017	0.000000	0.000000	3.000000	85.000000	1.000000
15004.084403	0.100545	0.608197	-0.003428	79.217651	4.797987	20.438789	0.028819	0.000000	-0.164368	0.000000	0.000000	0.000000	-0.009316	-0.051894	-0.042042	0.000000	0.000000	3.000000	85.000000	1.000000
15004.087737	0.100545	0.608197	-0.003428	79.217651	4.797987	20.438789	0.028819	0.000000	-0.164368	0.000000	0.000000	0.000000	-0.009316	-0.051894	-0.042042	0.000000	0.000000	3.000000	85.000000	1.000000
15004.091070	0.100545	0.608197	-0.003428	79.224182	4.796374	20.436573	0.028819	0.000000	-0.164368	0.000000	0.000000	0.000000	-0.009316	-0.051894	-0.042042	0.000000	0.000000	3.000000	85.000000	1.000000
15004.094403	0.100545	0.608197	-0.003428	79.224182	4.796374	20.436573	0.028819	0.000000	-0.164368	0.000000	0.000000	0.000000	-0.009316	-0.051894	-0.042042	0.000000	0.000000	3.000000	85.000000	1.000000
15004.097737	0.100523	0.608037	-0.003529	79.224182	4.796374	20.436573	0.028819	0.000000	-0.164368	0.000000	0.000000	0.000000	-0.006712	-0.047975	-0.030303	0.000000	0.000000	3.000000	85.000000	1.000000
15004.101070	0.100523	0.608037	-0.003529	79.210114	4.812752	20.452030	0.027267	0.000000	-0.171375	0.000000	0.000000	0.000000	-0.006712	-0.047975	-0.030303	0.000000	0.000000	3.000000	85.000000	1.000000
15004.104403	0.100523	0.608037	-0.003529	79.210114	4.812752	20.452030	0.027267	0.000000	-0.171375	0.000000	0.000000	0.000000	-0.006712	-0.047975	-0.030303	0.000000	0.000000	3.000000	85.000000	1.000000
15004.107737	0.100523	0.608037	-0.003529	79.210114	4.812752	20.452030	0.027267	0.000000	-0.171375	0.000000	0.000000	0.000000	-0.006712	-0.047975	-0.030303	0.000000	0.000000	3.000000	85.000000	1.000000
15004.111070	0.100464	0.607756	-0.003695	79.167839	4.850392	20.491129	0.026148	0.000000	-0.176426	0.000000	0.000000	0.000000	-0.017828	-0.084375	-0.049875	0.000000	0.000000	3.000000	85.000000	1.000000
15004.114403	0.100464	0.607756	-0.003695	79.167839	4.850392	20.491129	0.026148	0.000000	-0.176426	0.000000	0.000000	0.000000	-0.017828	-0.084375	-0.049875	0.000000	0.000000	3.000000	85.000000	1.000000
15004.117737	0.100464	0.607756	-0.003695	79.167839	4.850392	20.491129	0.026148	0.000000	-0.176426	0.000000	0.000000	0.000000	-0.017828	-0.084375	-0.049875	0.000000	0.000000	3.000000	85.000000	1.000000
15004.121070	0.100464	0.607756	-0.003695	79.105591	4.898343	20.545843	0.023177	0.000000	-0.184738	0.000000	0.000000	0.000000	-0.017828	-0.084375	-0.049875	0.000000	0.000000	3.000000	85.000000	1.000000
15004.124403	0.100389	0.607629	-0.003727	79.105591	4.898343	20.545843	0.023177	0.000000	-0.184738	0.000000	0.000000	0.000000	-0.022453	-0.038243	-0.009615	0.000000	0.000000	3.000000	85.000000	1.000000
15004.127737	0.100389	0.607629	-0.003727	79.105591	4.898343	20.545843	0.023177	0.000000	-0.184738	0.000000	0.000000	0.000000	-0.022453	-0.038243	-0.009615	0.000000	0.000000	3.000000	85.000000	1.000000
15004.131070	0.100389	0.607629	-0.003727	79.043373	4.942948	20.599936	0.023177	0.000000	-0.184738	0.000000	0.000000	0.000000	-0.022453	-0.038243	-0.009615	0.000000	0.000000	3.000000	85.000000	1.000000
15004.134403	0.100389	0.607629	-0.003727	79.043373	4.942948	20.599936	0.023177	0.000000	-0.184738	0.000000	0.000000	0.000000	-0.022453	-0.038243	-0.009615	0.000000	0.000000	3.000000	85.000000	1.000000
15004.137737	0.100278	0.607539	-0.003718	79.043373	4.942948	20.599936	0.023177	0.000000	-0.184738	0.000000	0.000000	0.000000	-0.033297	-0.026747	0.002593	0.000000	0.000000	3.000000	85.000000	1.000000
15004.141070	0.100183	0.607457	-0.003738	78.978035	4.986313	20.655542	0.019435	0.000000	-0.186341	0.000000	0.000000	0.000000	-0.028406	-0.024880	-0.005937	0.000000	0.000000	3.000000	85.000000	1.000000
15004.144403	0.100183	0.607457	-0.003738	78.978035	4.986313	20.655542	0.019435	0.000000	-0.186341	0.000000	0.000000	0.000000	-0.028406	-0.024880	-0.005937	0.000000	0.000000	3.000000	85.000000	1.000000
15004.147737	0.100183	0.607457	-0.003738	78.978035	4.986313	20.655542	0.019435	0.000000	-0.186341	0.000000	0.000000	0.000000	-0.028406	-0.024880	-0.005937	0.000000	0.000000	3.000000	85.000000	1.000000
15004.151070	0.100183	0.607457	-0.003738	78.921829	5.024173	20.703068	0.009151	0.000000	-0.186898	0.000000	0.000000	0.000000	-0.028406	-0.024880	-0.005937	0.000000	0.000000	3.000000	85.000000	1.000000
15004.154403	0.100094	0.607367	-0.003734	78.921829	5.024173	20.703068	0.009151	0.000000	-0.186898	0.000000	0.000000	0.000000	-0.026840	-0.026740	0.001142	0.000000	0.000000	3.000000	85.000000	1.000000
15004.157737	0.100094	0.607367	-0.003734	78.921829	5.024173	20.703068	0.009151	0.000000	-0.186898	0.000000	0.000000	0.000000	-0.026840	-0.026740	0.001142	0.000000	0.000000	3.000000	85.000000	1.000000
15004.161070	0.100094	0.607367	-0.003734	78.893074	5.041753	20.728022	0.009151	0.000000	-0.186898	0.000000	0.000000	0.000000	-0.026840	-0.026740	0.001142	0.000000	0.000000	3.000000	85.000000	1.000000
15004.164403	0.100094	0.607367	-0.003734	78.893074	5.041753	20.728022	0.009151	0.000000	-0.186898	0.000000	0.000000	0.000000	-0.026840	-0.026740	0.001142	0.000000	0.000000	3.000000	85.000000	1.000000
15004.167737	0.099999	0.607284	-0.003754	78.893074	5.041753	20.728022	0.009151	0.000000	-0.186898	0.000000	0.000000	0.000000	-0.028402	-0.024873	-0.005958	0.000000	0.000000	3.000000	85.000000	1.000000
15004.171070	0.099999	0.607284	-0.003754	78.884079	5.042482	20.736502	0.004678	0.000000	-0.186708	0.000000	0.000000	0.000000	-0.028402	-0.024873	-0.005958	0.000000	0.000000	3.000000	85.000000	1.000000
15004.174403	0.099999	0.607284	-0.003754	78.884079	5.042482	20.736502	0.004678	0.000000	-0.186708	0.000000	0.000000	0.000000	-0.028402	-0.024873	-0.005958	0.000000	0.000000	3.000000	85.000000	1.000000
15004.177737	0.099999	0.607284	-0.003754	78.884079	5.042482	20.736502	0.004678	0.000000	-0.186708	0.000000	0.000000	0.000000	-0.028402	-0.024873	-0.005958	0.000000	0.000000	3.000000	85.000000	1.000000
15004.181070	0.099942	0.607138	-0.003807	78.887360	5.041800	20.735529	-0.000056	0.000000	-0.187701	0.000000	0.000000	0.000000	-0.017024	-0.043982	-0.015793	0.000000	0.000000	3.000000	85.000000	1.000000
15004.184403	0.099942	0.607138	-0.003807	78.887360	5.041800	20.735529	-0.000056	0.000000	-0.187701	0.000000	0.000000	0.000000	-0.017024	-0.043982	-0.015793	0.000000	0.000000	3.000000	85.000000	1.000000
15004.187737	0.099942	0.607138	-0.003807	78.887360	5.041800	20.735529	-0.000056	0.000000	-0.187701	0.000000	0.000000	0.000000	-0.017024	-0.043982	-0.015793	0.000000	0.000000	3.000000	85.000000	1.000000
15004.191070	0.099942	0.607138	-0.003807	78.885216	5.045053	20.738482	-0.002893	0.000000	-0.190333	0.000000	0.000000	0.000000	-0.017024	-0.043982	-0.015793	0.000000	0.000000	3.000000	85.000000	1.000000
15004.194403	0.099942	0.607068	-0.003806	78.885216	5.045053	20.738482	-0.002893	0.000000	-0.190333	0.000000	0.000000	0.000000	0.000025	-0.020978	0.000108	0.000000	0.000000	3.000000	85.000000	1.000000
15004.197737	0.099942	0.607068	-0.003806	78.885216	5.045053	20.738482	-0.002893	0.000000	-0.190333	0.000000	0.000000	0.000000	0.000025	-0.020978	0.000108	0.000000	0.000000	3.000000	85.000000	1.000000
15004.201070	0.099942	0.607068	-0.003806	78.880791	5.052897	20.743271	-0.002893	0.000000	-0.190333	0.000000	0.000000	0.000000	0.000025	-0.020978	0.000108	0.000000	0.000000	3.000000	85.000000	1.000000
15004.204403	0.099942	0.607068	-0.003806	78.880791	5.052897	20.743271	-0.002893	0.000000	-0.190333	0.000000	0.000000	0.000000	0.000025	-0.020978	0.000108	0.000000	0.000000	3.000000	85.000000	1.000000
15004.207737	0.099959	0.607004	-0.003834	78.880791	5.052897	20.743271	-0.002893	0.000000	-0.190333	0.000000	0.000000	0.000000	0.004916	-0.019101	-0.008407	0.000000	0.000000	3.000000	85.000000	1.000000
15004.211070	0.099959	0.607004	-0.003834	78.875549	5.063628	20.748308	-0.002889	0.000000	-0.190315	0.000000	0.000000	0.000000	0.004916	-0.019101	-0.008407	0.000000	0.000000	3.000000	85.000000	1.000000
15004.214403	0.099959	0.607004	-0.003834	78.875549	5.063628	20.748308	-0.002889	0.000000	-0.190315	0.000000	0.000000	0.000000	0.004916	-0.019101	-0.008407	0.000000	0.000000	3.000000	85.000000	1.000000
15004.217737	0.099959	0.607004	-0.003834	78.875549	5.063628	20.748308	-0.002889	0.000000	-0.190315	0.000000	0.000000	0.000000	0.004916	-0.019101	-0.008407	0.000000	0.000000	3.000000	85.000000	1.000000
15004.221070	0.100055	0.606922	-0.003806	78.874100	5.070767	20.749907	-0.002070	0.000000	-0.191716	0.000000	0.000000	0.000000	0.028975	-0.024705	0.008583	0.000000	0.000000	3.000000	85.000000	1.000000
15004.224403	0.100055	0.606922	-0.003806	78.874100	5.070767	20.749907	-0.002070	0.000000	-0.191716	0.000000	0.000000	0.000000	0.028975	-0.024705	0.008583	0.000000	0.000000	3.000000	85.000000	1.000000
15004.227737	0.100055	0.606922	-0.003806	78.874100	5.070767	20.749907	-0.002070	0.000000	-0.191716	0.000000	0.000000	0.000000	0.028975	-0.024705	0.008583	0.000000	0.000000	3.000000	85.000000	1.000000
15004.231070	0.100055	0.606922	-0.003806	78.878014	5.073997	20.747578	0.002759	0.000000	-0.190285	0.000000	0.000000	0.000000	0.028975	-0.024705	0.008583	0.000000	0.000000	3.000000	85.000000	1.000000
15004.234403	0.100118	0.606877	-0.003828	78.878014	5.073997	20.747578	0.002759	0.000000	-0.190285	0.000000	0.000000	0.000000	0.018863	-0.013341	-0.006572	0.000000	0.000000	3.000000	85.000000	1.000000
15004.237737	0.100118	0.606877	-0.003828	78.878014	5.073997	20.747578	0.002759	0.000000	-0.190285	0.000000	0.000000	0.000000	0.018863	-0.013341	-0.006572	0.000000	0.000000	3.000000	85.000000	1.000000
15004.241070	0.100118	0.606877	-0.003828	78.884209	5.075343	20.743406	0.002759	0.000000	-0.190285	0.000000	0.000000	0.000000	0.018863	-0.013341	-0.006572	0.000000	0.000000	3.000000	85.000000	1.000000
15004.244403	0.100118	0.606877	-0.003828	78.884209	5.075343	20.743406	0.002759	0.000000	-0.190285	0.000000	0.000000	0.000000	0.018863	-0.013341	-0.006572	0.000000	0.000000	3.000000	85.000000	1.000000
15004.247737	0.100143	0.606827	-0.003816	78.884209	5.075343	20.743406	0.002759	0.000000	-0.190285	0.000000	0.000000	0.000000	0.007515	-0.015217	0.003364	0.000000	0.000000	3.000000	85.000000	1.000000
15004.251070	0.100143	0.606827	-0.003816	78.890404	5.073968	20.739235	0.005903	0.000000	-0.191381	0.000000	0.000000	0.000000	0.007515	-0.015217	0.003364	0.000000	0.000000	3.000000	85.000000	1.000000
15004.254403	0.100143	0.606827	-0.003816	78.890404	5.073968	20.739235	0.005903	0.000000	-0.191381	0.000000	0.000000	0.000000	0.007515	-0.015217	0.003364	0.000000	0.000000	3.000000	85.000000	1.000000
15004.257737	0.100143	0.606827	-0.003816	78.890404	5.073968	20.739235	0.005903	0.000000	-0.191381	0.000000	0.000000	0.000000	0.007515	-0.015217	0.003364	0.000000	0.000000	3.000000	85.000000	1.000000
15004.261070	0.100147	0.606731	-0.003899	78.896629	5.069871	20.735056	0.007156	0.000000	-0.190820	0.000000	0.000000	0.000000	0.001273	-0.028748	-0.024895	0.000000	0.000000	3.000000	85.000000	1.000000
15004.264403	0.100147	0.606731	-0.003899	78.896629	5.069871	20.735056	0.007156	0.000000	-0.190820	0.000000	0.000000	0.000000	0.001273	-0.028748	-0.024895	0.000000	0.000000	3.000000	85.000000	1.000000
15004.267737	0.100147	0.606731	-0.003899	78.896629	5.069871	20.735056	0.007156	0.000000	-0.190820	0.000000	0.000000	0.000000	0.001273	-0.028748	-0.024895	0.000000	0.000000	3.000000	85.000000	1.000000
15004.271070	0.100147	0.606731	-0.003899	78.904457	5.065425	20.730385	0.007368	0.000000	-0.194969	0.000000	0.000000	0.000000	0.001273	-0.028748	-0.024895	0.000000	0.000000	3.000000	85.000000	1.000000
15004.274403	0.100137	0.606673	-0.003946	78.904457	5.065425	20.730385	0.007368	0.000000	-0.194969	0.000000	0.000000	0.000000	-0.003112	-0.017243	-0.014085	0.000000	0.000000	3.000000	85.000000	1.000000
15004.277737	0.100137	0.606673	-0.003946	78.904457	5.065425	20.730385	0.007368	0.000000	-0.194969	0.000000	0.000000	0.000000	-0.003112	-0.017243	-0.014085	0.000000	0.000000	3.000000	85.000000	1.000000
15004.281070	0.100137	0.606673	-0.003946	78.903183	5.065795	20.733110	0.007368	0.000000	-0.194969	0.000000	0.000000	0.000000	-0.003112	-0.017243	-0.014085	0.000000	0.000000	3.000000	85.000000	1.000000
15004.284403	0.100137	0.606673	-0.003946	78.903183	5.065795	20.733110	0.007368	0.000000	-0.194969	0.000000	0.000000	0.000000	-0.003112	-0.017243	-0.014085	0.000000	0.000000	3.000000	85.000000	1.000000
15004.287737	0.100102	0.606597	-0.004004	78.903183	5.065795	20.733110	0.007368	0.000000	-0.194969	0.000000	0.000000	0.000000	-0.010605	-0.022985	-0.017359	0.000000	0.000000	3.000000	85.000000	1.000000
15004.291070	0.100063	0.606501	-0.004078	78.886688	5.079149	20.748499	0.006849	0.000000	-0.197317	0.000000	0.000000	0.000000	-0.011642	-0.028737	-0.022063	0.000000	0.000000	3.000000	85.000000	1.000000
15004.294403	0.100063	0.606501	-0.004078	78.886688	5.079149	20.748499	0.006849	0.000000	-0.197317	0.000000	0.000000	0.000000	-0.011642	-0.028737	-0.022063	0.000000	0.000000	3.000000	85.000000	1.000000
15004.297737	0.100063	0.606501	-0.004078	78.886688	5.079149	20.748499	0.006849	0.000000	-0.197317	0.000000	0.000000	0.000000	-0.011642	-0.028737	-0.022063	0.000000	0.000000	3.000000	85.000000	1.000000
15004.301070	0.100063	0.606501	-0.004078	78.851860	5.110117	20.778490	0.003141	0.000000	-0.203887	0.000000	0.000000	0.000000	-0.011642	-0.028737	-0.022063	0.000000	0.000000	3.000000	85.000000	1.000000
15004.304403	0.100051	0.606399	-0.004132	78.851860	5.110117	20.778490	0.003141	0.000000	-0.203887	0.000000	0.000000	0.000000	-0.003622	-0.030580	-0.016408	0.000000	0.000000	3.000000	85.000000	1.000000
15004.307737	0.100051	0.606399	-0.004132	78.851860	5.110117	20.778490	0.003141	0.000000	-0.203887	0.000000	0.000000	0.000000	-0.003622	-0.030580	-0.016408	0.000000	0.000000	3.000000	85.000000	1.000000
15004.311070	0.100051	0.606399	-0.004132	78.805603	5.152866	20.817385	0.003141	0.000000	-0.203887	0.000000	0.000000	0.000000	-0.003622	-0.030580	-0.016408	0.000000	0.000000	3.000000	85.000000	1.000000
15004.314403	0.100051	0.606399	-0.004132	78.805603	5.152866	20.817385	0.003141	0.000000	-0.203887	0.000000	0.000000	0.000000	-0.003622	-0.030580	-0.016408	0.000000	0.000000	3.000000	85.000000	1.000000
15004.317737	0.100057	0.606278	-0.004208	78.805603	5.152866	20.817385	0.003141	0.000000	-0.203887	0.000000	0.000000	0.000000	0.001789	-0.036313	-0.022542	0.000000	0.000000	3.000000	85.000000	1.000000
15004.321070	0.100057	0.606278	-0.004208	78.758690	5.194106	20.857292	0.002537	0.000000	-0.206622	0.000000	0.000000	0.000000	0.001789	-0.036313	-0.022542	0.000000	0.000000	3.000000	85.000000	1.000000
15004.324403	0.100057	0.606278	-0.004208	78.758690	5.194106	20.857292	0.002537	0.000000	-0.206622	0.000000	0.000000	0.000000	0.001789	-0.036313	-0.022542	0.000000	0.000000	3.000000	85.000000	1.000000
15004.327737	0.100057	0.606278	-0.004208	78.758690	5.194106	20.857292	0.002537	0.000000	-0.206622	0.000000	0.000000	0.000000	0.001789	-0.036313	-0.022542	0.000000	0.000000	3.000000	85.000000	1.000000
15004.331070	0.100021	0.605992	-0.004265	78.699493	5.241512	20.905985	0.002835	0.000000	-0.210379	0.000000	0.000000	0.000000	-0.010562	-0.085799	-0.017200	0.000000	0.000000	3.000000	85.000000	1.000000
15004.334403	0.100021	0.605992	-0.004265	78.699493	5.241512	20.905985	0.002835	0.000000	-0.210379	0.000000	0.000000	0.000000	-0.010562	-0.085799	-0.017200	0.000000	0.000000	3.000000	85.000000	1.000000
15004.337737	0.100021	0.605992	-0.004265	78.699493	5.241512	20.905985	0.002835	0.000000	-0.210379	0.000000	0.000000	0.000000	-0.010562	-0.085799	-0.017200	0.000000	0.000000	3.000000	85.000000	1.000000
15004.341070	0.100021	0.605992	-0.004265	78.643425	5.286477	20.952209	0.001075	0.000000	-0.213245	0.000000	0.000000	0.000000	-0.010562	-0.085799	-0.017200	0.000000	0.000000	3.000000	85.000000	1.000000
15004.344403	0.099997	0.605833	-0.004275	78.643425	5.286477	20.952209	0.001075	0.000000	-0.213245	0.000000	0.000000	0.000000	-0.007465	-0.047611	-0.003176	0.000000	0.000000	3.000000	85.000000	1.000000
15004.347737	0.099997	0.605833	-0.004275	78.643425	5.286477	20.952209	0.001075	0.000000	-0.213245	0.000000	0.000000	0.000000	-0.007465	-0.047611	-0.003176	0.000000	0.000000	3.000000	85.000000	1.000000
15004.351070	0.099997	0.605833	-0.004275	78.603920	5.311133	20.976616	0.001075	0.000000	-0.213245	0.000000	0.000000	0.000000	-0.007465	-0.047611	-0.003176	0.000000	0.000000	3.000000	85.000000	1.000000
15004.354403	0.099997	0.605833	-0.004275	78.603920	5.311133	20.976616	0.001075	0.000000	-0.213245	0.000000	0.000000	0.000000	-0.007465	-0.047611	-0.003176	0.000000	0.000000	3.000000	85.000000	1.000000
15004.357737	0.099979	0.605643	-0.004255	78.603920	5.311133	20.976616	0.001075	0.000000	-0.213245	0.000000	0.000000	0.000000	-0.005381	-0.057086	0.006269	0.000000	0.000000	3.000000	85.000000	1.000000
15004.361070	0.099941	0.605428	-0.004221	78.572144	5.327460	20.995451	-0.000169	0.000000	-0.213775	0.000000	0.000000	0.000000	-0.011314	-0.064681	0.010041	0.000000	0.000000	3.000000	85.000000	1.000000
15004.364403	0.099941	0.605428	-0.004221	78.572144	5.327460	20.995451	-0.000169	0.000000	-0.213775	0.000000	0.000000	0.000000	-0.011314	-0.064681	0.010041	0.000000	0.000000	3.000000	85.000000	1.000000
15004.367737	0.099941	0.605428	-0.004221	78.572144	5.327460	20.995451	-0.000169	0.000000	-0.213775	0.000000	0.000000	0.000000	-0.011314	-0.064681	0.010041	0.000000	0.000000	3.000000	85.000000	1.000000
15004.371070	0.099941	0.605428	-0.004221	78.551956	5.310411	20.978727	-0.002952	0.000000	-0.211056	0.000000	0.000000	0.000000	-0.011314	-0.064681	0.010041	0.000000	0.000000	3.000000	85.000000	1.000000
15004.374403	0.099889	0.605180	-0.004152	78.551956	5.310411	20.978727	-0.002952	0.000000	-0.211056	0.000000	0.000000	0.000000	-0.015687	-0.074162	0.020887	0.000000	0.000000	3.000000	85.000000	1.000000
15004.377737	0.099889	0.605180	-0.004152	78.551956	5.310411	20.978727	-0.002952	0.000000	-0.211056	0.000000	0.000000	0.000000	-0.015687	-0.074162	0.020887	0.000000	0.000000	3.000000	85.000000	1.000000
15004.381070	0.099889	0.605180	-0.004152	78.537331	5.239688	20.903843	-0.002952	0.000000	-0.211056	0.000000	0.000000	0.000000	-0.015687	-0.074162	0.020887	0.000000	0.000000	3.000000	85.000000	1.000000
15004.384403	0.099889	0.605180	-0.004152	78.537331	5.239688	20.903843	-0.002952	0.000000	-0.211056	0.000000	0.000000	0.000000	-0.015687	-0.074162	0.020887	0.000000	0.000000	3.000000	85.000000	1.000000
15004.387737	0.099793	0.604933	-0.004073	78.537331	5.239688	20.903843	-0.002952	0.000000	-0.211056	0.000000	0.000000	0.000000	-0.028609	-0.074184	0.023690	0.000000	0.000000	3.000000	85.000000	1.000000
15004.391070	0.099793	0.604933	-0.004073	78.534256	5.135896	20.793673	-0.005566	0.000000	-0.207575	0.000000	0.000000	0.000000	-0.028609	-0.074184	0.023690	0.000000	0.000000	3.000000	85.000000	1.000000
15004.394403	0.099793	0.604933	-0.004073	78.534256	5.135896	20.793673	-0.005566	0.000000	-0.207575	0.000000	0.000000	0.000000	-0.028609	-0.074184	0.023690	0.000000	0.000000	3.000000	85.000000	1.000000
15004.397737	0.099793	0.604933	-0.004073	78.534256	5.135896	20.793673	-0.005566	0.000000	-0.207575	0.000000	0.000000	0.000000	-0.028609	-0.074184	0.023690	0.000000	0.000000	3.000000	85.000000	1.000000
15004.401070	0.099540	0.604343	-0.003893	78.548431	5.030920	20.688540	-0.010334	0.000000	-0.203627	0.000000	0.000000	0.000000	-0.076125	-0.176874	0.053841	0.000000	0.000000	3.000000	85.000000	1.000000
15004.404403	0.099540	0.604343	-0.003893	78.548431	5.030920	20.688540	-0.010334	0.000000	-0.203627	0.000000	0.000000	0.000000	-0.076125	-0.176874	0.053841	0.000000	0.000000	3.000000	85.000000	1.000000
15004.407737	0.099540	0.604343	-0.003893	78.548431	5.030920	20.688540	-0.010334	0.000000	-0.203627	0.000000	0.000000	0.000000	-0.076125	-0.176874	0.053841	0.000000	0.000000	3.000000	85.000000	1.000000
15004.411070	0.099540	0.604343	-0.003893	78.572144	4.903892	20.558075	-0.023022	0.000000	-0.194653	0.000000	0.000000	0.000000	-0.076125	-0.176874	0.053841	0.000000	0.000000	3.000000	85.000000	1.000000
15004.414403	0.099399	0.604052	-0.003813	78.572144	4.903892	20.558075	-0.023022	0.000000	-0.194653	0.000000	0.000000	0.000000	-0.042102	-0.087515	0.023989	0.000000	0.000000	3.000000	85.000000	1.000000
15004.417737	0.099399	0.604052	-0.003813	78.572144	4.903892	20.558075	-0.023022	0.000000	-0.194653	0.000000	0.000000	0.000000	-0.042102	-0.087515	0.023989	0.000000	0.000000	3.000000	85.000000	1.000000
15004.421070	0.099399	0.604052	-0.003813	78.586014	4.794083	20.443684	-0.023022	0.000000	-0.194653	0.000000	0.000000	0.000000	-0.042102	-0.087515	0.023989	0.000000	0.000000	3.000000	85.000000	1.000000
15004.424403	0.099399	0.604052	-0.003813	78.586014	4.794083	20.443684	-0.023022	0.000000	-0.194653	0.000000	0.000000	0.000000	-0.042102	-0.087515	0.023989	0.000000	0.000000	3.000000	85.000000	1.000000
15004.427737	0.099261	0.603735	-0.003726	78.586014	4.794083	20.443684	-0.023022	0.000000	-0.194653	0.000000	0.000000	0.000000	-0.041615	-0.095127	0.026268	0.000000	0.000000	3.000000	85.000000	1.000000
15004.431070	0.099261	0.603735	-0.003726	78.586166	4.692903	20.340391	-0.030039	0.000000	-0.190655	0.000000	0.000000	0.000000	-0.041615	-0.095127	0.026268	0.000000	0.000000	3.000000	85.000000	1.000000
15004.434403	0.099261	0.603735	-0.003726	78.586166	4.692903	20.340391	-0.030039	0.000000	-0.190655	0.000000	0.000000	0.000000	-0.041615	-0.095127	0.026268	0.000000	0.000000	3.000000	85.000000	1.000000
15004.437737	0.099261	0.603735	-0.003726	78.586166	4.692903	20.340391	-0.030039	0.000000	-0.190655	0.000000	0.000000	0.000000	-0.041615	-0.095127	0.026268	0.000000	0.000000	3.000000	85.000000	1.000000
15004.441070	0.099021	0.603177	-0.003584	78.560806	4.632918	20.275848	-0.036975	0.000000	-0.186277	0.000000	0.000000	0.000000	-0.071927	-0.167411	0.042476	0.000000	0.000000	3.000000	85.000000	1.000000
15004.444403	0.099021	0.603177	-0.003584	78.560806	4.632918	20.275848	-0.036975	0.000000	-0.186277	0.000000	0.000000	0.000000	-0.071927	-0.167411	0.042476	0.000000	0.000000	3.000000	85.000000	1.000000
15004.447737	0.099021	0.603177	-0.003584	78.560806	4.632918	20.275848	-0.036975	0.000000	-0.186277	0.000000	0.000000	0.000000	-0.071927	-0.167411	0.042476	0.000000	0.000000	3.000000	85.000000	1.000000
15004.451070	0.099021	0.603177	-0.003584	78.529083	4.593338	20.234922	-0.048963	0.000000	-0.179198	0.000000	0.000000	0.000000	-0.071927	-0.167411	0.042476	0.000000	0.000000	3.000000	85.000000	1.000000
15004.454403	0.098946	0.602929	-0.003511	78.529083	4.593338	20.234922	-0.048963	0.000000	-0.179198	0.000000	0.000000	0.000000	-0.022290	-0.074200	0.021913	0.000000	0.000000	3.000000	85.000000	1.000000
15004.457737	0.098946	0.602929	-0.003511	78.529083	4.593338	20.234922	-0.048963	0.000000	-0.179198	0.000000	0.000000	0.000000	-0.022290	-0.074200	0.021913	0.000000	0.000000	3.000000	85.000000	1.000000
15004.461070	0.098946	0.602929	-0.003511	78.503387	4.553873	20.188848	-0.048963	0.000000	-0.179198	0.000000	0.000000	0.000000	-0.022290	-0.074200	0.021913	0.000000	0.000000	3.000000	85.000000	1.000000
15004.464403	0.098946	0.602929	-0.003511	78.503387	4.553873	20.188848	-0.048963	0.000000	-0.179198	0.000000	0.000000	0.000000	-0.022290	-0.074200	0.021913	0.000000	0.000000	3.000000	85.000000	1.000000
15004.467737	0.098867	0.602688	-0.003462	78.503387	4.553873	20.188848	-0.048963	0.000000	-0.179198	0.000000	0.000000	0.000000	-0.023850	-0.072282	0.014791	0.000000	0.000000	3.000000	85.000000	1.000000
15004.471070	0.098867	0.602688	-0.003462	78.473267	4.502802	20.127907	-0.052677	0.000000	-0.175546	0.000000	0.000000	0.000000	-0.023850	-0.072282	0.014791	0.000000	0.000000	3.000000	85.000000	1.000000
15004.474403	0.098867	0.602688	-0.003462	78.473267	4.502802	20.127907	-0.052677	0.000000	-0.175546	0.000000	0.000000	0.000000	-0.023850	-0.072282	0.014791	0.000000	0.000000	3.000000	85.000000	1.000000
15004.477737	0.098867	0.602688	-0.003462	78.473267	4.502802	20.127907	-0.052677	0.000000	-0.175546	0.000000	0.000000	0.000000	-0.023850	-0.072282	0.014791	0.000000	0.000000	3.000000	85.000000	1.000000
15004.481070	0.098769	0.602327	-0.003393	78.437538	4.449125	20.062670	-0.056652	0.000000	-0.173081	0.000000	0.000000	0.000000	-0.029335	-0.108440	0.020702	0.000000	0.000000	3.000000	85.000000	1.000000
15004.484403	0.098769	0.602327	-0.003393	78.437538	4.449125	20.062670	-0.056652	0.000000	-0.173081	0.000000	0.000000	0.000000	-0.029335	-0.108440	0.020702	0.000000	0.000000	3.000000	85.000000	1.000000
15004.487737	0.098769	0.602327	-0.003393	78.437538	4.449125	20.062670	-0.056652	0.000000	-0.173081	0.000000	0.000000	0.000000	-0.029335	-0.108440	0.020702	0.000000	0.000000	3.000000	85.000000	1.000000
15004.491070	0.098760	0.602219	-0.003333	78.401718	4.378714	19.970385	-0.061541	0.000000	-0.169630	0.000000	0.000000	0.000000	-0.002900	-0.032362	0.017779	0.000000	0.000000	3.000000	85.000000	1.000000
15004.494403	0.098760	0.602219	-0.003333	78.401718	4.378714	19.970385	-0.061541	0.000000	-0.169630	0.000000	0.000000	0.000000	-0.002900	-0.032362	0.017779	0.000000	0.000000	3.000000	85.000000	1.000000
15004.497737	0.098760	0.602219	-0.003333	78.401718	4.378714	19.970385	-0.061541	0.000000	-0.169630	0.000000	0.000000	0.000000	-0.002900	-0.032362	0.017779	0.000000	0.000000	3.000000	85.000000	1.000000
15004.501070	0.098760	0.602219	-0.003333	78.373123	4.294369	19.862799	-0.062025	0.000000	-0.166667	0.000000	0.000000	0.000000	-0.002900	-0.032362	0.017779	0.000000	0.000000	3.000000	85.000000	1.000000
15004.504403	0.098748	0.602137	-0.003282	78.373123	4.294369	19.862799	-0.062025	0.000000	-0.166667	0.000000	0.000000	0.000000	-0.003409	-0.024753	0.015450	0.000000	0.000000	3.000000	85.000000	1.000000
15004.507737	0.098748	0.602137	-0.003282	78.373123	4.294369	19.862799	-0.062025	0.000000	-0.166667	0.000000	0.000000	0.000000	-0.003409	-0.024753	0.015450	0.000000	0.000000	3.000000	85.000000	1.000000
15004.511070	0.098748	0.602137	-0.003282	78.357170	4.197310	19.735682	-0.062025	0.000000	-0.166667	0.000000	0.000000	0.000000	-0.003409	-0.024753	0.015450	0.000000	0.000000	3.000000	85.000000	1.000000
15004.514403	0.098748	0.602137	-0.003282	78.357170	4.197310	19.735682	-0.062025	0.000000	-0.166667	0.000000	0.000000	0.000000	-0.003409	-0.024753	0.015450	0.000000	0.000000	3.000000	85.000000	1.000000
15004.517737	0.098773	0.602086	-0.003271	78.357170	4.197310	19.735682	-0.062025	0.000000	-0.166667	0.000000	0.000000	0.000000	0.007473	-0.015239	0.003235	0.000000	0.000000	3.000000	85.000000	1.000000
15004.521070	0.098773	0.602086	-0.003271	78.351448	4.083716	19.590633	-0.062593	0.000000	-0.164092	0.000000	0.000000	0.000000	0.007473	-0.015239	0.003235	0.000000	0.000000	3.000000	85.000000	1.000000
15004.524403	0.098773	0.602086	-0.003271	78.351448	4.083716	19.590633	-0.062593	0.000000	-0.164092	0.000000	0.000000	0.000000	0.007473	-0.015239	0.003235	0.000000	0.000000	3.000000	85.000000	1.000000
15004.527737	0.098773	0.602086	-0.003271	78.351448	4.083716	19.590633	-0.062593	0.000000	-0.164092	0.000000	0.000000	0.000000	0.007473	-0.015239	0.003235	0.000000	0.000000	3.000000	85.000000	1.000000
15004.531070	0.098818	0.602060	-0.003273	78.348442	4.003095	19.487103	-0.061347	0.000000	-0.163553	0.000000	0.000000	0.000000	0.013436	-0.007622	-0.000494	0.000000	0.000000	3.000000	85.000000	1.000000
15004.534403	0.098818	0.602060	-0.003273	78.348442	4.003095	19.487103	-0.061347	0.000000	-0.163553	0.000000	0.000000	0.000000	0.013436	-0.007622	-0.000494	0.000000	0.000000	3.000000	85.000000	1.000000
15004.537737	0.098818	0.602060	-0.003273	78.348442	4.003095	19.487103	-0.061347	0.000000	-0.163553	0.000000	0.000000	0.000000	0.013436	-0.007622	-0.000494	0.000000	0.000000	3.000000	85.000000	1.000000
15004.541070	0.098818	0.602060	-0.003273	78.347649	3.990417	19.461205	-0.059108	0.000000	-0.163635	0.000000	0.000000	0.000000	0.013436	-0.007622	-0.000494	0.000000	0.000000	3.000000	85.000000	1.000000
15004.544403	0.098882	0.602060	-0.003287	78.347649	3.990417	19.461205	-0.059108	0.000000	-0.163635	0.000000	0.000000	0.000000	0.019391	-0.000004	-0.004223	0.000000	0.000000	3.000000	85.000000	1.000000
15004.547737	0.098882	0.602060	-0.003287	78.347649	3.990417	19.461205	-0.059108	0.000000	-0.163635	0.000000	0.000000	0.000000	0.019391	-0.000004	-0.004223	0.000000	0.000000	3.000000	85.000000	1.000000
15004.551070	0.098882	0.602060	-0.003287	78.347649	3.995858	19.461206	-0.059108	0.000000	-0.163635	0.000000	0.000000	0.000000	0.019391	-0.000004	-0.004223	0.000000	0.000000	3.000000	85.000000	1.000000
15004.554403	0.098882	0.602060	-0.003287	78.347649	3.995858	19.461206	-0.059108	0.000000	-0.163635	0.000000	0.000000	0.000000	0.019391	-0.000004	-0.004223	0.000000	0.000000	3.000000	85.000000	1.000000
15004.557737	0.098915	0.602073	-0.003343	78.347649	3.995858	19.461206	-0.059108	0.000000	-0.163635	0.000000	0.000000	0.000000	0.009845	0.003841	-0.016972	0.000000	0.000000	3.000000	85.000000	1.000000
15004.561070	0.098915	0.602073	-0.003343	78.347397	3.994361	19.452581	-0.055876	0.000000	-0.164339	0.000000	0.000000	0.000000	0.009845	0.003841	-0.016972	0.000000	0.000000	3.000000	85.000000	1.000000
15004.564403	0.098915	0.602073	-0.003343	78.347397	3.994361	19.452581	-0.055876	0.000000	-0.164339	0.000000	0.000000	0.000000	0.009845	0.003841	-0.016972	0.000000	0.000000	3.000000	85.000000	1.000000
15004.567737	0.098915	0.602073	-0.003343	78.347397	3.994361	19.452581	-0.055876	0.000000	-0.164339	0.000000	0.000000	0.000000	0.009845	0.003841	-0.016972	0.000000	0.000000	3.000000	85.000000	1.000000
15004.571070	0.098981	0.602099	-0.003457	78.347153	3.992859	19.443970	-0.054235	0.000000	-0.167168	0.000000	0.000000	0.000000	0.019676	0.007650	-0.033947	0.000000	0.000000	3.000000	85.000000	1.000000
15004.574403	0.098981	0.602099	-0.003457	78.347153	3.992859	19.443970	-0.054235	0.000000	-0.167168	0.000000	0.000000	0.000000	0.019676	0.007650	-0.033947	0.000000	0.000000	3.000000	85.000000	1.000000
15004.577737	0.098981	0.602099	-0.003457	78.347153	3.992859	19.443970	-0.054235	0.000000	-0.167168	0.000000	0.000000	0.000000	0.019676	0.007650	-0.033947	0.000000	0.000000	3.000000	85.000000	1.000000
15004.581070	0.098981	0.602099	-0.003457	78.344635	3.990689	19.437349	-0.050956	0.000000	-0.172826	0.000000	0.000000	0.000000	0.019676	0.007650	-0.033947	0.000000	0.000000	3.000000	85.000000	1.000000
15004.584403	0.099009	0.602118	-0.003537	78.344635	3.990689	19.437349	-0.050956	0.000000	-0.172826	0.000000	0.000000	0.000000	0.008288	0.005747	-0.024053	0.000000	0.000000	3.000000	85.000000	1.000000
15004.587737	0.099009	0.602118	-0.003537	78.344635	3.990689	19.437349	-0.050956	0.000000	-0.172826	0.000000	0.000000	0.000000	0.008288	0.005747	-0.024053	0.000000	0.000000	3.000000	85.000000	1.000000
15004.591070	0.099009	0.602118	-0.003537	78.347191	3.977323	19.417847	-0.050956	0.000000	-0.172826	0.000000	0.000000	0.000000	0.008288	0.005747	-0.024053	0.000000	0.000000	3.000000	85.000000	1.000000
15004.594403	0.099009	0.602118	-0.003537	78.347191	3.977323	19.417847	-0.050956	0.000000	-0.172826	0.000000	0.000000	0.000000	0.008288	0.005747	-0.024053	0.000000	0.000000	3.000000	85.000000	1.000000
15004.597737	0.098995	0.602112	-0.003600	78.347191	3.977323	19.417847	-0.050956	0.000000	-0.172826	0.000000	0.000000	0.000000	-0.004127	-0.001861	-0.018913	0.000000	0.000000	3.000000	85.000000	1.000000
15004.601070	0.098995	0.602112	-0.003600	78.344658	3.972441	19.411247	-0.049575	0.000000	-0.176834	0.000000	0.000000	0.000000	-0.004127	-0.001861	-0.018913	0.000000	0.000000	3.000000	85.000000	1.000000
15004.604403	0.098995	0.602112	-0.003600	78.344658	3.972441	19.411247	-0.049575	0.000000	-0.176834	0.000000	0.000000	0.000000	-0.004127	-0.001861	-0.018913	0.000000	0.000000	3.000000	85.000000	1.000000
15004.607737	0.098995	0.602112	-0.003600	78.344658	3.972441	19.411247	-0.049575	0.000000	-0.176834	0.000000	0.000000	0.000000	-0.004127	-0.001861	-0.018913	0.000000	0.000000	3.000000	85.000000	1.000000
15004.611070	0.098953	0.602137	-0.003689	78.341896	3.957898	19.396019	-0.050262	0.000000	-0.179987	0.000000	0.000000	0.000000	-0.012638	0.007653	-0.026904	0.000000	0.000000	3.000000	85.000000	1.000000
15004.614403	0.098953	0.602137	-0.003689	78.341896	3.957898	19.396019	-0.050262	0.000000	-0.179987	0.000000	0.000000	0.000000	-0.012638	0.007653	-0.026904	0.000000	0.000000	3.000000	85.000000	1.000000
15004.617737	0.098953	0.602137	-0.003689	78.341896	3.957898	19.396019	-0.050262	0.000000	-0.179987	0.000000	0.000000	0.000000	-0.012638	0.007653	-0.026904	0.000000	0.000000	3.000000	85.000000	1.000000
15004.621070	0.098953	0.602137	-0.003689	78.344955	3.950255	19.393759	-0.052369	0.000000	-0.184471	0.000000	0.000000	0.000000	-0.012638	0.007653	-0.026904	0.000000	0.000000	3.000000	85.000000	1.000000
15004.624403	0.098901	0.602125	-0.003719	78.344955	3.950255	19.393759	-0.052369	0.000000	-0.184471	0.000000	0.000000	0.000000	-0.015500	-0.003773	-0.009019	0.000000	0.000000	3.000000	85.000000	1.000000
15004.627737	0.098901	0.602125	-0.003719	78.344955	3.950255	19.393759	-0.052369	0.000000	-0.184471	0.000000	0.000000	0.000000	-0.015500	-0.003773	-0.009019	0.000000	0.000000	3.000000	85.000000	1.000000
15004.631070	0.098901	0.602125	-0.003719	78.344719	3.937877	19.385141	-0.052369	0.000000	-0.184471	0.000000	0.000000	0.000000	-0.015500	-0.003773	-0.009019	0.000000	0.000000	3.000000	85.000000	1.000000
15004.634403	0.098901	0.602125	-0.003719	78.344719	3.937877	19.385141	-0.052369	0.000000	-0.184471	0.000000	0.000000	0.000000	-0.015500	-0.003773	-0.009019	0.000000	0.000000	3.000000	85.000000	1.000000
15004.637737	0.098836	0.602125	-0.003705	78.344719	3.937877	19.385141	-0.052369	0.000000	-0.184471	0.000000	0.000000	0.000000	-0.019374	0.000000	0.004224	0.000000	0.000000	3.000000	85.000000	1.000000
15004.641070	0.098836	0.602125	-0.003705	78.344482	3.922779	19.376522	-0.054952	0.000000	-0.185974	0.000000	0.000000	0.000000	-0.019374	0.000000	0.004224	0.000000	0.000000	3.000000	85.000000	1.000000
15004.644403	0.098836	0.602125	-0.003705	78.344482	3.922779	19.376522	-0.054952	0.000000	-0.185974	0.000000	0.000000	0.000000	-0.019374	0.000000	0.004224	0.000000	0.000000	3.000000	85.000000	1.000000
15004.647737	0.098836	0.602125	-0.003705	78.344482	3.922779	19.376522	-0.054952	0.000000	-0.185974	0.000000	0.000000	0.000000	-0.019374	0.000000	0.004224	0.000000	0.000000	3.000000	85.000000	1.000000
15004.651070	0.098712	0.602118	-0.003654	78.342178	3.913963	19.378544	-0.058181	0.000000	-0.185270	0.000000	0.000000	0.000000	-0.037208	-0.001922	0.015519	0.000000	0.000000	3.000000	85.000000	1.000000
15004.654403	0.098712	0.602118	-0.003654	78.342178	3.913963	19.378544	-0.058181	0.000000	-0.185270	0.000000	0.000000	0.000000	-0.037208	-0.001922	0.015519	0.000000	0.000000	3.000000	85.000000	1.000000
15004.657737	0.098712	0.602118	-0.003654	78.342178	3.913963	19.378544	-0.058181	0.000000	-0.185270	0.000000	0.000000	0.000000	-0.037208	-0.001922	0.015519	0.000000	0.000000	3.000000	85.000000	1.000000
15004.661070	0.098712	0.602118	-0.003654	78.344788	3.892447	19.359055	-0.064382	0.000000	-0.182683	0.000000	0.000000	0.000000	-0.037208	-0.001922	0.015519	0.000000	0.000000	3.000000	85.000000	1.000000
15004.664403	0.098655	0.602086	-0.003608	78.344788	3.892447	19.359055	-0.064382	0.000000	-0.182683	0.000000	0.000000	0.000000	-0.017333	-0.009513	0.013616	0.000000	0.000000	3.000000	85.000000	1.000000
15004.667737	0.098655	0.602086	-0.003608	78.344788	3.892447	19.359055	-0.064382	0.000000	-0.182683	0.000000	0.000000	0.000000	-0.017333	-0.009513	0.013616	0.000000	0.000000	3.000000	85.000000	1.000000
15004.671070	0.098655	0.602086	-0.003608	78.347427	3.847234	19.313446	-0.064382	0.000000	-0.182683	0.000000	0.000000	0.000000	-0.017333	-0.009513	0.013616	0.000000	0.000000	3.000000	85.000000	1.000000
15004.674403	0.098655	0.602086	-0.003608	78.347427	3.847234	19.313446	-0.064382	0.000000	-0.182683	0.000000	0.000000	0.000000	-0.017333	-0.009513	0.013616	0.000000	0.000000	3.000000	85.000000	1.000000
15004.677737	0.098615	0.602036	-0.003583	78.347427	3.847234	19.313446	-0.064382	0.000000	-0.182683	0.000000	0.000000	0.000000	-0.011910	-0.015216	0.007449	0.000000	0.000000	3.000000	85.000000	1.000000
15004.681070	0.098615	0.602036	-0.003583	78.345917	3.755542	19.209532	-0.067271	0.000000	-0.180414	0.000000	0.000000	0.000000	-0.011910	-0.015216	0.007449	0.000000	0.000000	3.000000	85.000000	1.000000
15004.684403	0.098615	0.602036	-0.003583	78.345917	3.755542	19.209532	-0.067271	0.000000	-0.180414	0.000000	0.000000	0.000000	-0.011910	-0.015216	0.007449	0.000000	0.000000	3.000000	85.000000	1.000000
15004.687737	0.098615	0.602036	-0.003583	78.345917	3.755542	19.209532	-0.067271	0.000000	-0.180414	0.000000	0.000000	0.000000	-0.011910	-0.015216	0.007449	0.000000	0.000000	3.000000	85.000000	1.000000
15004.691070	0.098515	0.601883	-0.003422	78.347984	3.611012	19.040995	-0.069256	0.000000	-0.179173	0.000000	0.000000	0.000000	-0.030097	-0.045702	0.048331	0.000000	0.000000	3.000000	85.000000	1.000000
15004.694403	0.098515	0.601883	-0.003422	78.347984	3.611012	19.040995	-0.069256	0.000000	-0.179173	0.000000	0.000000	0.000000	-0.030097	-0.045702	0.048331	0.000000	0.000000	3.000000	85.000000	1.000000
15004.697737	0.098515	0.601883	-0.003422	78.347984	3.611012	19.040995	-0.069256	0.000000	-0.179173	0.000000	0.000000	0.000000	-0.030097	-0.045702	0.048331	0.000000	0.000000	3.000000	85.000000	1.000000
15004.701070	0.098515	0.601883	-0.003422	78.348572	3.434540	18.829355	-0.074272	0.000000	-0.171117	0.000000	0.000000	0.000000	-0.030097	-0.045702	0.048331	0.000000	0.000000	3.000000	85.000000	1.000000
15004.704403	0.098492	0.601788	-0.003319	78.348572	3.434540	18.829355	-0.074272	0.000000	-0.171117	0.000000	0.000000	0.000000	-0.006809	-0.028598	0.030991	0.000000	0.000000	3.000000	85.000000	1.000000
15004.707737	0.098492	0.601788	-0.003319	78.348572	3.434540	18.829355	-0.074272	0.000000	-0.171117	0.000000	0.000000	0.000000	-0.006809	-0.028598	0.030991	0.000000	0.000000	3.000000	85.000000	1.000000
15004.711070	0.098466	0.601674	-0.003232	78.351303	3.237676	18.589499	-0.074272	0.000000	-0.171117	0.000000	0.000000	0.000000	-0.007849	-0.034283	0.026221	0.000000	0.000000	3.000000	85.000000	1.000000
15004.714403	0.098466	0.601674	-0.003232	78.351303	3.237676	18.589499	-0.074272	0.000000	-0.171117	0.000000	0.000000	0.000000	-0.007849	-0.034283	0.026221	0.000000	0.000000	3.000000	85.000000	1.000000
15004.717737	0.098466	0.601674	-0.003232	78.351303	3.237676	18.589499	-0.074272	0.000000	-0.171117	0.000000	0.000000	0.000000	-0.007849	-0.034283	0.026221	0.000000	0.000000	3.000000	85.000000	1.000000
15004.721070	0.098466	0.601674	-0.003232	78.355865	3.028887	18.338793	-0.076715	0.000000	-0.161582	0.000000	0.000000	0.000000	-0.007849	-0.034283	0.026221	0.000000	0.000000	3.000000	85.000000	1.000000
15004.724403	0.098458	0.601540	-0.003165	78.355865	3.028887	18.338793	-0.076715	0.000000	-0.161582	0.000000	0.000000	0.000000	-0.002421	-0.040013	0.020045	0.000000	0.000000	3.000000	85.000000	1.000000
15004.727737	0.098458	0.601540	-0.003165	78.355865	3.028887	18.338793	-0.076715	0.000000	-0.161582	0.000000	0.000000	0.000000	-0.002421	-0.040013	0.020045	0.000000	0.000000	3.000000	85.000000	1.000000
15004.731070	0.098458	0.601540	-0.003165	78.365562	2.796963	18.057060	-0.076715	0.000000	-0.161582	0.000000	0.000000	0.000000	-0.002421	-0.040013	0.020045	0.000000	0.000000	3.000000	85.000000	1.000000
15004.734403	0.098458	0.601540	-0.003165	78.365562	2.796963	18.057060	-0.076715	0.000000	-0.161582	0.000000	0.000000	0.000000	-0.002421	-0.040013	0.020045	0.000000	0.000000	3.000000	85.000000	1.000000
15004.737737	0.098455	0.601401	-0.003074	78.365562	2.796963	18.057060	-0.076715	0.000000	-0.161582	0.000000	0.000000	0.000000	-0.000893	-0.041907	0.027110	0.000000	0.000000	3.000000	85.000000	1.000000
15004.741070	0.098445	0.601223	-0.003016	78.371033	2.525632	17.725756	-0.077119	0.000000	-0.158241	0.000000	0.000000	0.000000	-0.002965	-0.053314	0.017560	0.000000	0.000000	3.000000	85.000000	1.000000
15004.744403	0.098445	0.601223	-0.003016	78.371033	2.525632	17.725756	-0.077119	0.000000	-0.158241	0.000000	0.000000	0.000000	-0.002965	-0.053314	0.017560	0.000000	0.000000	3.000000	85.000000	1.000000
15004.747737	0.098445	0.601223	-0.003016	78.371033	2.525632	17.725756	-0.077119	0.000000	-0.158241	0.000000	0.000000	0.000000	-0.002965	-0.053314	0.017560	0.000000	0.000000	3.000000	85.000000	1.000000
15004.751070	0.098445	0.601223	-0.003016	78.382919	2.265399	17.406063	-0.077762	0.000000	-0.150796	0.000000	0.000000	0.000000	-0.002965	-0.053314	0.017560	0.000000	0.000000	3.000000	85.000000	1.000000
15004.754403	0.098458	0.601020	-0.002954	78.382919	2.265399	17.406063	-0.077762	0.000000	-0.150796	0.000000	0.000000	0.000000	0.003997	-0.060929	0.018442	0.000000	0.000000	3.000000	85.000000	1.000000
15004.757737	0.098458	0.601020	-0.002954	78.382919	2.265399	17.406063	-0.077762	0.000000	-0.150796	0.000000	0.000000	0.000000	0.003997	-0.060929	0.018442	0.000000	0.000000	3.000000	85.000000	1.000000
15004.761070	0.098458	0.601020	-0.002954	78.396713	2.069056	17.165136	-0.077762	0.000000	-0.150796	0.000000	0.000000	0.000000	0.003997	-0.060929	0.018442	0.000000	0.000000	3.000000	85.000000	1.000000
15004.764403	0.098458	0.601020	-0.002954	78.396713	2.069056	17.165136	-0.077762	0.000000	-0.150796	0.000000	0.000000	0.000000	0.003997	-0.060929	0.018442	0.000000	0.000000	3.000000	85.000000	1.000000
15004.767737	0.098465	0.600779	-0.002925	78.396713	2.069056	17.165136	-0.077762	0.000000	-0.150796	0.000000	0.000000	0.000000	0.001923	-0.072315	0.008867	0.000000	0.000000	3.000000	85.000000	1.000000
15004.771070	0.098465	0.600779	-0.002925	78.388588	1.903136	16.948542	-0.077096	0.000000	-0.147723	0.000000	0.000000	0.000000	0.001923	-0.072315	0.008867	0.000000	0.000000	3.000000	85.000000	1.000000
15004.774403	0.098465	0.600779	-0.002925	78.388588	1.903136	16.948542	-0.077096	0.000000	-0.147723	0.000000	0.000000	0.000000	0.001923	-0.072315	0.008867	0.000000	0.000000	3.000000	85.000000	1.000000
15004.777737	0.098465	0.600779	-0.002925	78.388588	1.903136	16.948542	-0.077096	0.000000	-0.147723	0.000000	0.000000	0.000000	0.001923	-0.072315	0.008867	0.000000	0.000000	3.000000	85.000000	1.000000
15004.781070	0.098556	0.600189	-0.002917	78.357773	1.779517	16.776766	-0.076775	0.000000	-0.146245	0.000000	0.000000	0.000000	0.027582	-0.176883	0.002250	0.000000	0.000000	3.000000	85.000000	1.000000
15004.784403	0.098556	0.600189	-0.002917	78.357773	1.779517	16.776766	-0.076775	0.000000	-0.146245	0.000000	0.000000	0.000000	0.027582	-0.176883	0.002250	0.000000	0.000000	3.000000	85.000000	1.000000
15004.787737	0.098556	0.600189	-0.002917	78.357773	1.779517	16.776766	-0.076775	0.000000	-0.146245	0.000000	0.000000	0.000000	0.027582	-0.176883	0.002250	0.000000	0.000000	3.000000	85.000000	1.000000
15004.791070	0.098556	0.600189	-0.002917	78.317093	1.683532	16.635550	-0.072178	0.000000	-0.145870	0.000000	0.000000	0.000000	0.027582	-0.176883	0.002250	0.000000	0.000000	3.000000	85.000000	1.000000
15004.794403	0.098607	0.599853	-0.002891	78.317093	1.683532	16.635550	-0.072178	0.000000	-0.145870	0.000000	0.000000	0.000000	0.015284	-0.100836	0.008003	0.000000	0.000000	3.000000	85.000000	1.000000
15004.797737	0.098607	0.599853	-0.002891	78.317093	1.683532	16.635550	-0.072178	0.000000	-0.145870	0.000000	0.000000	0.000000	0.015284	-0.100836	0.008003	0.000000	0.000000	3.000000	85.000000	1.000000
15004.801070	0.098607	0.599853	-0.002891	78.289299	1.622822	16.544075	-0.072178	0.000000	-0.145870	0.000000	0.000000	0.000000	0.015284	-0.100836	0.008003	0.000000	0.000000	3.000000	85.000000	1.000000
15004.804403	0.098607	0.599853	-0.002891	78.289299	1.622822	16.544075	-0.072178	0.000000	-0.145870	0.000000	0.000000	0.000000	0.015284	-0.100836	0.008003	0.000000	0.000000	3.000000	85.000000	1.000000
15004.807737	0.098650	0.599505	-0.002904	78.289299	1.622822	16.544075	-0.072178	0.000000	-0.145870	0.000000	0.000000	0.000000	0.012696	-0.104538	-0.003931	0.000000	0.000000	3.000000	85.000000	1.000000
15004.811070	0.098667	0.599137	-0.002928	78.263603	1.626542	16.529633	-0.069630	0.000000	-0.144536	0.000000	0.000000	0.000000	0.005169	-0.110178	-0.007401	0.000000	0.000000	3.000000	85.000000	1.000000
15004.814403	0.098667	0.599137	-0.002928	78.263603	1.626542	16.529633	-0.069630	0.000000	-0.144536	0.000000	0.000000	0.000000	0.005169	-0.110178	-0.007401	0.000000	0.000000	3.000000	85.000000	1.000000
15004.817737	0.098667	0.599137	-0.002928	78.263603	1.626542	16.529633	-0.069630	0.000000	-0.144536	0.000000	0.000000	0.000000	0.005169	-0.110178	-0.007401	0.000000	0.000000	3.000000	85.000000	1.000000
15004.821070	0.098667	0.599137	-0.002928	78.238441	1.673276	16.568193	-0.066653	0.000000	-0.146424	0.000000	0.000000	0.000000	0.005169	-0.110178	-0.007401	0.000000	0.000000	3.000000	85.000000	1.000000
15004.824403	0.098711	0.598764	-0.002935	78.238441	1.673276	16.568193	-0.066653	0.000000	-0.146424	0.000000	0.000000	0.000000	0.013152	-0.112108	-0.001827	0.000000	0.000000	3.000000	85.000000	1.000000
15004.827737	0.098711	0.598764	-0.002935	78.238441	1.673276	16.568193	-0.066653	0.000000	-0.146424	0.000000	0.000000	0.000000	0.013152	-0.112108	-0.001827	0.000000	0.000000	3.000000	85.000000	1.000000
15004.831070	0.098711	0.598764	-0.002935	78.206436	1.730289	16.614140	-0.066653	0.000000	-0.146424	0.000000	0.000000	0.000000	0.013152	-0.112108	-0.001827	0.000000	0.000000	3.000000	85.000000	1.000000
15004.834403	0.098711	0.598764	-0.002935	78.206436	1.730289	16.614140	-0.066653	0.000000	-0.146424	0.000000	0.000000	0.000000	0.013152	-0.112108	-0.001827	0.000000	0.000000	3.000000	85.000000	1.000000
15004.837737	0.098771	0.598397	-0.002969	78.206436	1.730289	16.614140	-0.066653	0.000000	-0.146424	0.000000	0.000000	0.000000	0.018064	-0.110111	-0.010391	0.000000	0.000000	3.000000	85.000000	1.000000
15004.841070	0.098786	0.598055	-0.003002	78.165474	1.791846	16.669865	-0.064461	0.000000	-0.146729	0.000000	0.000000	0.000000	0.004616	-0.102482	-0.009922	0.000000	0.000000	3.000000	85.000000	1.000000
15004.844403	0.098786	0.598055	-0.003002	78.165474	1.791846	16.669865	-0.064461	0.000000	-0.146729	0.000000	0.000000	0.000000	0.004616	-0.102482	-0.009922	0.000000	0.000000	3.000000	85.000000	1.000000
15004.847737	0.098786	0.598055	-0.003002	78.165474	1.791846	16.669865	-0.064461	0.000000	-0.146729	0.000000	0.000000	0.000000	0.004616	-0.102482	-0.009922	0.000000	0.000000	3.000000	85.000000	1.000000
15004.851070	0.098786	0.598055	-0.003002	78.129555	1.845730	16.718300	-0.060681	0.000000	-0.150114	0.000000	0.000000	0.000000	0.004616	-0.102482	-0.009922	0.000000	0.000000	3.000000	85.000000	1.000000
15004.854403	0.098802	0.597714	-0.003036	78.129555	1.845730	16.718300	-0.060681	0.000000	-0.150114	0.000000	0.000000	0.000000	0.004601	-0.102451	-0.009999	0.000000	0.000000	3.000000	85.000000	1.000000
15004.857737	0.098802	0.597714	-0.003036	78.129555	1.845730	16.718300	-0.060681	0.000000	-0.150114	0.000000	0.000000	0.000000	0.004601	-0.102451	-0.009999	0.000000	0.000000	3.000000	85.000000	1.000000
15004.861070	0.098802	0.597714	-0.003036	78.114822	1.876464	16.743975	-0.060681	0.000000	-0.150114	0.000000	0.000000	0.000000	0.004601	-0.102451	-0.009999	0.000000	0.000000	3.000000	85.000000	1.000000
15004.864403	0.098802	0.597714	-0.003036	78.114822	1.876464	16.743975	-0.060681	0.000000	-0.150114	0.000000	0.000000	0.000000	0.004601	-0.102451	-0.009999	0.000000	0.000000	3.000000	85.000000	1.000000
15004.867737	0.098807	0.597385	-0.003116	78.114822	1.876464	16.743975	-0.060681	0.000000	-0.150114	0.000000	0.000000	0.000000	0.001509	-0.098483	-0.024201	0.000000	0.000000	3.000000	85.000000	1.000000
15004.871070	0.098790	0.597057	-0.003193	78.104561	1.899377	16.764648	-0.059915	0.000000	-0.151781	0.000000	0.000000	0.000000	-0.004976	-0.098430	-0.022867	0.000000	0.000000	3.000000	85.000000	1.000000
15004.874403	0.098790	0.597057	-0.003193	78.104561	1.899377	16.764648	-0.059915	0.000000	-0.151781	0.000000	0.000000	0.000000	-0.004976	-0.098430	-0.022867	0.000000	0.000000	3.000000	85.000000	1.000000
15004.877737	0.098790	0.597057	-0.003193	78.104561	1.899377	16.764648	-0.059915	0.000000	-0.151781	0.000000	0.000000	0.000000	-0.004976	-0.098430	-0.022867	0.000000	0.000000	3.000000	85.000000	1.000000
15004.881070	0.098790	0.597057	-0.003193	78.078514	1.939851	16.802505	-0.060492	0.000000	-0.159626	0.000000	0.000000	0.000000	-0.004976	-0.098430	-0.022867	0.000000	0.000000	3.000000	85.000000	1.000000
15004.884403	0.098788	0.596761	-0.003305	78.078514	1.939851	16.802505	-0.060492	0.000000	-0.159626	0.000000	0.000000	0.000000	-0.000552	-0.088780	-0.033643	0.000000	0.000000	3.000000	85.000000	1.000000
15004.887737	0.098788	0.596761	-0.003305	78.078514	1.939851	16.802505	-0.060492	0.000000	-0.159626	0.000000	0.000000	0.000000	-0.000552	-0.088780	-0.033643	0.000000	0.000000	3.000000	85.000000	1.000000
15004.891070	0.098788	0.596761	-0.003305	78.029068	2.007953	16.864853	-0.060492	0.000000	-0.159626	0.000000	0.000000	0.000000	-0.000552	-0.088780	-0.033643	0.000000	0.000000	3.000000	85.000000	1.000000
15004.894403	0.098788	0.596761	-0.003305	78.029068	2.007953	16.864853	-0.060492	0.000000	-0.159626	0.000000	0.000000	0.000000	-0.000552	-0.088780	-0.033643	0.000000	0.000000	3.000000	85.000000	1.000000
15004.897737	0.098760	0.596472	-0.003436	78.029068	2.007953	16.864853	-0.060492	0.000000	-0.159626	0.000000	0.000000	0.000000	-0.008567	-0.086773	-0.039359	0.000000	0.000000	3.000000	85.000000	1.000000
15004.901070	0.098760	0.596472	-0.003436	77.955269	2.093245	16.944691	-0.060584	0.000000	-0.165233	0.000000	0.000000	0.000000	-0.008567	-0.086773	-0.039359	0.000000	0.000000	3.000000	85.000000	1.000000
15004.904403	0.098760	0.596472	-0.003436	77.955269	2.093245	16.944691	-0.060584	0.000000	-0.165233	0.000000	0.000000	0.000000	-0.008567	-0.086773	-0.039359	0.000000	0.000000	3.000000	85.000000	1.000000
15004.907737	0.098760	0.596472	-0.003436	77.955269	2.093245	16.944691	-0.060584	0.000000	-0.165233	0.000000	0.000000	0.000000	-0.008567	-0.086773	-0.039359	0.000000	0.000000	3.000000	85.000000	1.000000
15004.911070	0.098682	0.595851	-0.003794	77.870132	2.189717	17.035440	-0.062012	0.000000	-0.171793	0.000000	0.000000	0.000000	-0.023405	-0.186304	-0.107542	0.000000	0.000000	3.000000	85.000000	1.000000
15004.914403	0.098682	0.595851	-0.003794	77.870132	2.189717	17.035440	-0.062012	0.000000	-0.171793	0.000000	0.000000	0.000000	-0.023405	-0.186304	-0.107542	0.000000	0.000000	3.000000	85.000000	1.000000
15004.917737	0.098682	0.595851	-0.003794	77.870132	2.189717	17.035440	-0.062012	0.000000	-0.171793	0.000000	0.000000	0.000000	-0.023405	-0.186304	-0.107542	0.000000	0.000000	3.000000	85.000000	1.000000
15004.921070	0.098682	0.595851	-0.003794	77.787971	2.265906	17.097862	-0.065913	0.000000	-0.189716	0.000000	0.000000	0.000000	-0.023405	-0.186304	-0.107542	0.000000	0.000000	3.000000	85.000000	1.000000
15004.924403	0.098654	0.595519	-0.004026	77.787971	2.265906	17.097862	-0.065913	0.000000	-0.189716	0.000000	0.000000	0.000000	-0.008391	-0.099516	-0.069614	0.000000	0.000000	3.000000	85.000000	1.000000
15004.927737	0.098654	0.595519	-0.004026	77.787971	2.265906	17.097862	-0.065913	0.000000	-0.189716	0.000000	0.000000	0.000000	-0.008391	-0.099516	-0.069614	0.000000	0.000000	3.000000	85.000000	1.000000
15004.931070	0.098654	0.595519	-0.004026	77.702888	2.306613	17.121477	-0.065913	0.000000	-0.189716	0.000000	0.000000	0.000000	-0.008391	-0.099516	-0.069614	0.000000	0.000000	3.000000	85.000000	1.000000
15004.934403	0.098654	0.595519	-0.004026	77.702888	2.306613	17.121477	-0.065913	0.000000	-0.189716	0.000000	0.000000	0.000000	-0.008391	-0.099516	-0.069614	0.000000	0.000000	3.000000	85.000000	1.000000
15004.937737	0.098579	0.595169	-0.004266	77.702888	2.306613	17.121477	-0.065913	0.000000	-0.189716	0.000000	0.000000	0.000000	-0.022376	-0.105035	-0.071742	0.000000	0.000000	3.000000	85.000000	1.000000
15004.941070	0.098519	0.594782	-0.004542	77.603500	2.313924	17.094597	-0.067311	0.000000	-0.201319	0.000000	0.000000	0.000000	-0.018054	-0.116180	-0.082958	0.000000	0.000000	3.000000	85.000000	1.000000
15004.944403	0.098519	0.594782	-0.004542	77.603500	2.313924	17.094597	-0.067311	0.000000	-0.201319	0.000000	0.000000	0.000000	-0.018054	-0.116180	-0.082958	0.000000	0.000000	3.000000	85.000000	1.000000
15004.947737	0.098519	0.594782	-0.004542	77.603500	2.313924	17.094597	-0.067311	0.000000	-0.201319	0.000000	0.000000	0.000000	-0.018054	-0.116180	-0.082958	0.000000	0.000000	3.000000	85.000000	1.000000
15004.951070	0.098519	0.594782	-0.004542	77.497711	2.265740	17.001806	-0.074050	0.000000	-0.227102	0.000000	0.000000	0.000000	-0.018054	-0.116180	-0.082958	0.000000	0.000000	3.000000	85.000000	1.000000
15004.954403	0.098422	0.594363	-0.004779	77.497711	2.265740	17.001806	-0.074050	0.000000	-0.227102	0.000000	0.000000	0.000000	-0.028954	-0.125634	-0.071018	0.000000	0.000000	3.000000	85.000000	1.000000
15004.957737	0.098422	0.594363	-0.004779	77.497711	2.265740	17.001806	-0.074050	0.000000	-0.227102	0.000000	0.000000	0.000000	-0.028954	-0.125634	-0.071018	0.000000	0.000000	3.000000	85.000000	1.000000
15004.961070	0.098320	0.593925	-0.004941	77.389824	2.270195	16.977915	-0.074050	0.000000	-0.227102	0.000000	0.000000	0.000000	-0.030802	-0.131487	-0.048576	0.000000	0.000000	3.000000	85.000000	1.000000
15004.964403	0.098320	0.593925	-0.004941	77.389824	2.270195	16.977915	-0.074050	0.000000	-0.227102	0.000000	0.000000	0.000000	-0.030802	-0.131487	-0.048576	0.000000	0.000000	3.000000	85.000000	1.000000
15004.967737	0.098320	0.593925	-0.004941	77.389824	2.270195	16.977915	-0.074050	0.000000	-0.227102	0.000000	0.000000	0.000000	-0.030802	-0.131487	-0.048576	0.000000	0.000000	3.000000	85.000000	1.000000
15004.971070	0.098238	0.593460	-0.005009	77.300362	2.357584	17.064903	-0.084009	0.000000	-0.247034	0.000000	0.000000	0.000000	-0.024684	-0.139367	-0.020485	0.000000	0.000000	3.000000	85.000000	1.000000
15004.974403	0.098238	0.593460	-0.005009	77.300362	2.357584	17.064903	-0.084009	0.000000	-0.247034	0.000000	0.000000	0.000000	-0.024684	-0.139367	-0.020485	0.000000	0.000000	3.000000	85.000000	1.000000
15004.977737	0.098238	0.593460	-0.005009	77.300362	2.357584	17.064903	-0.084009	0.000000	-0.247034	0.000000	0.000000	0.000000	-0.024684	-0.139367	-0.020485	0.000000	0.000000	3.000000	85.000000	1.000000
15004.981070	0.098238	0.593460	-0.005009	77.258270	2.409851	17.121128	-0.088123	0.000000	-0.250448	0.000000	0.000000	0.000000	-0.024684	-0.139367	-0.020485	0.000000	0.000000	3.000000	85.000000	1.000000
15004.984403	0.098160	0.592920	-0.005056	77.258270	2.409851	17.121128	-0.088123	0.000000	-0.250448	0.000000	0.000000	0.000000	-0.023294	-0.162047	-0.014110	0.000000	0.000000	3.000000	85.000000	1.000000
15004.987737	0.098160	0.592920	-0.005056	77.258270	2.409851	17.121128	-0.088123	0.000000	-0.250448	0.000000	0.000000	0.000000	-0.023294	-0.162047	-0.014110	0.000000	0.000000	3.000000	85.000000	1.000000
15004.991070	0.098133	0.592323	-0.005075	77.278259	2.407479	17.118290	-0.088123	0.000000	-0.250448	0.000000	0.000000	0.000000	-0.007980	-0.179138	-0.005716	0.000000	0.000000	3.000000	85.000000	1.000000
15004.994403	0.098133	0.592323	-0.005075	77.278259	2.407479	17.118290	-0.088123	0.000000	-0.250448	0.000000	0.000000	0.000000	-0.007980	-0.179138	-0.005716	0.000000	0.000000	3.000000	85.000000	1.000000
15004.997737	0.098133	0.592323	-0.005075	77.278259	2.407479	17.118290	-0.088123	0.000000	-0.250448	0.000000	0.000000	0.000000	-0.007980	-0.179138	-0.005716	0.000000	0.000000	3.000000	85.000000	1.000000
15005.001070	0.098133	0.592323	-0.005075	77.352165	2.357833	17.070974	-0.093336	0.000000	-0.253753	0.000000	0.000000	0.000000	-0.007980	-0.179138	-0.005716	0.000000	0.000000	3.000000	85.000000	1.000000
15005.004403	0.098099	0.591620	-0.005130	77.352165	2.357833	17.070974	-0.093336	0.000000	-0.253753	0.000000	0.000000	0.000000	-0.010289	-0.210922	-0.016340	0.000000	0.000000	3.000000	85.000000	1.000000
15005.007737	0.098099	0.591620	-0.005130	77.352165	2.357833	17.070974	-0.093336	0.000000	-0.253753	0.000000	0.000000	0.000000	-0.010289	-0.210922	-0.016340	0.000000	0.000000	3.000000	85.000000	1.000000
15005.011070	0.098110	0.590867	-0.005180	77.454796	2.299047	17.012718	-0.093336	0.000000	-0.253753	0.000000	0.000000	0.000000	0.003446	-0.225963	-0.015177	0.000000	0.000000	3.000000	85.000000	1.000000
15005.014403	0.098110	0.590867	-0.005180	77.454796	2.299047	17.012718	-0.093336	0.000000	-0.253753	0.000000	0.000000	0.000000	0.003446	-0.225963	-0.015177	0.000000	0.000000	3.000000	85.000000	1.000000
15005.017737	0.098110	0.590867	-0.005180	77.454796	2.299047	17.012718	-0.093336	0.000000	-0.253753	0.000000	0.000000	0.000000	0.003446	-0.225963	-0.015177	0.000000	0.000000	3.000000	85.000000	1.000000
15005.021070	0.098110	0.590867	-0.005180	77.571266	2.259896	16.982578	-0.094476	0.000000	-0.259006	0.000000	0.000000	0.000000	0.003446	-0.225963	-0.015177	0.000000	0.000000	3.000000	85.000000	1.000000
15005.024403	0.098107	0.590040	-0.005298	77.571266	2.259896	16.982578	-0.094476	0.000000	-0.259006	0.000000	0.000000	0.000000	-0.000909	-0.248049	-0.035230	0.000000	0.000000	3.000000	85.000000	1.000000
15005.027737	0.098107	0.590040	-0.005298	77.571266	2.259896	16.982578	-0.094476	0.000000	-0.259006	0.000000	0.000000	0.000000	-0.000909	-0.248049	-0.035230	0.000000	0.000000	3.000000	85.000000	1.000000
15005.031070	0.098106	0.589147	-0.005510	77.696930	2.215150	16.943954	-0.094476	0.000000	-0.259006	0.000000	0.000000	0.000000	-0.000391	-0.267937	-0.063857	0.000000	0.000000	3.000000	85.000000	1.000000
15005.034403	0.098106	0.589147	-0.005510	77.696930	2.215150	16.943954	-0.094476	0.000000	-0.259006	0.000000	0.000000	0.000000	-0.000391	-0.267937	-0.063857	0.000000	0.000000	3.000000	85.000000	1.000000
15005.037737	0.098106	0.589147	-0.005510	77.696930	2.215150	16.943954	-0.094476	0.000000	-0.259006	0.000000	0.000000	0.000000	-0.000391	-0.267937	-0.063857	0.000000	0.000000	3.000000	85.000000	1.000000
15005.041070	0.098106	0.589147	-0.005510	77.835938	2.112954	16.835421	-0.094693	0.000000	-0.275520	0.000000	0.000000	0.000000	-0.000391	-0.267937	-0.063857	0.000000	0.000000	3.000000	85.000000	1.000000
15005.044403	0.098094	0.588199	-0.005775	77.835938	2.112954	16.835421	-0.094693	0.000000	-0.275520	0.000000	0.000000	0.000000	-0.003744	-0.284236	-0.079233	0.000000	0.000000	3.000000	85.000000	1.000000
15005.047737	0.098094	0.588199	-0.005775	77.835938	2.112954	16.835421	-0.094693	0.000000	-0.275520	0.000000	0.000000	0.000000	-0.003744	-0.284236	-0.079233	0.000000	0.000000	3.000000	85.000000	1.000000
15005.051070	0.098029	0.587173	-0.006074	77.973930	1.998766	16.718302	-0.094693	0.000000	-0.275520	0.000000	0.000000	0.000000	-0.019526	-0.307941	-0.089850	0.000000	0.000000	3.000000	85.000000	1.000000
15005.054403	0.098029	0.587173	-0.006074	77.973930	1.998766	16.718302	-0.094693	0.000000	-0.275520	0.000000	0.000000	0.000000	-0.019526	-0.307941	-0.089850	0.000000	0.000000	3.000000	85.000000	1.000000
15005.057737	0.098029	0.587173	-0.006074	77.973930	1.998766	16.718302	-0.094693	0.000000	-0.275520	0.000000	0.000000	0.000000	-0.019526	-0.307941	-0.089850	0.000000	0.000000	3.000000	85.000000	1.000000
15005.061070	0.097933	0.586136	-0.006411	78.077438	1.919712	16.637938	-0.098571	0.000000	-0.303701	0.000000	0.000000	0.000000	-0.028710	-0.310918	-0.101196	0.000000	0.000000	3.000000	85.000000	1.000000
15005.064403	0.097933	0.586136	-0.006411	78.077438	1.919712	16.637938	-0.098571	0.000000	-0.303701	0.000000	0.000000	0.000000	-0.028710	-0.310918	-0.101196	0.000000	0.000000	3.000000	85.000000	1.000000
15005.067737	0.097933	0.586136	-0.006411	78.077438	1.919712	16.637938	-0.098571	0.000000	-0.303701	0.000000	0.000000	0.000000	-0.028710	-0.310918	-0.101196	0.000000	0.000000	3.000000	85.000000	1.000000
15005.071070	0.097804	0.585088	-0.006695	78.088470	1.941478	16.658884	-0.103356	0.000000	-0.320567	0.000000	0.000000	0.000000	-0.038639	-0.314553	-0.085086	0.000000	0.000000	3.000000	85.000000	1.000000
15005.074403	0.097804	0.585088	-0.006695	78.088470	1.941478	16.658884	-0.103356	0.000000	-0.320567	0.000000	0.000000	0.000000	-0.038639	-0.314553	-0.085086	0.000000	0.000000	3.000000	85.000000	1.000000
15005.077737	0.097804	0.585088	-0.006695	78.088470	1.941478	16.658884	-0.103356	0.000000	-0.320567	0.000000	0.000000	0.000000	-0.038639	-0.314553	-0.085086	0.000000	0.000000	3.000000	85.000000	1.000000
15005.081070	0.097652	0.584066	-0.006983	78.021919	2.041013	16.764030	-0.109796	0.000000	-0.334748	0.000000	0.000000	0.000000	-0.045630	-0.306520	-0.086492	0.000000	0.000000	3.000000	85.000000	1.000000
15005.084403	0.097652	0.584066	-0.006983	78.021919	2.041013	16.764030	-0.109796	0.000000	-0.334748	0.000000	0.000000	0.000000	-0.045630	-0.306520	-0.086492	0.000000	0.000000	3.000000	85.000000	1.000000
15005.087737	0.097652	0.584066	-0.006983	78.021919	2.041013	16.764030	-0.109796	0.000000	-0.334748	0.000000	0.000000	0.000000	-0.045630	-0.306520	-0.086492	0.000000	0.000000	3.000000	85.000000	1.000000
15005.091070	0.097478	0.583087	-0.007168	77.869324	2.230550	16.957531	-0.117401	0.000000	-0.349163	0.000000	0.000000	0.000000	-0.052262	-0.293864	-0.055331	0.000000	0.000000	3.000000	85.000000	1.000000
15005.094403	0.097478	0.583087	-0.007168	77.869324	2.230550	16.957531	-0.117401	0.000000	-0.349163	0.000000	0.000000	0.000000	-0.052262	-0.293864	-0.055331	0.000000	0.000000	3.000000	85.000000	1.000000
15005.097737	0.097478	0.583087	-0.007168	77.869324	2.230550	16.957531	-0.117401	0.000000	-0.349163	0.000000	0.000000	0.000000	-0.052262	-0.293864	-0.055331	0.000000	0.000000	3.000000	85.000000	1.000000
15005.101070	0.097478	0.583087	-0.007168	77.656120	2.471387	17.206614	-0.126111	0.000000	-0.358385	0.000000	0.000000	0.000000	-0.052262	-0.293864	-0.055331	0.000000	0.000000	3.000000	85.000000	1.000000
15005.104403	0.097284	0.582152	-0.007340	77.656120	2.471387	17.206614	-0.126111	0.000000	-0.358385	0.000000	0.000000	0.000000	-0.058121	-0.280500	-0.051584	0.000000	0.000000	3.000000	85.000000	1.000000
15005.107737	0.097284	0.582152	-0.007340	77.656120	2.471387	17.206614	-0.126111	0.000000	-0.358385	0.000000	0.000000	0.000000	-0.058121	-0.280500	-0.051584	0.000000	0.000000	3.000000	85.000000	1.000000
15005.111070	0.097083	0.581290	-0.007442	77.406326	2.735078	17.480837	-0.126111	0.000000	-0.358385	0.000000	0.000000	0.000000	-0.060257	-0.258411	-0.030649	0.000000	0.000000	3.000000	85.000000	1.000000
15005.114403	0.097083	0.581290	-0.007442	77.406326	2.735078	17.480837	-0.126111	0.000000	-0.358385	0.000000	0.000000	0.000000	-0.060257	-0.258411	-0.030649	0.000000	0.000000	3.000000	85.000000	1.000000
15005.117737	0.097083	0.581290	-0.007442	77.406326	2.735078	17.480837	-0.126111	0.000000	-0.358385	0.000000	0.000000	0.000000	-0.060257	-0.258411	-0.030649	0.000000	0.000000	3.000000	85.000000	1.000000
15005.121070	0.097083	0.581290	-0.007442	77.143852	2.994088	17.753351	-0.145841	0.000000	-0.372090	0.000000	0.000000	0.000000	-0.060257	-0.258411	-0.030649	0.000000	0.000000	3.000000	85.000000	1.000000
15005.124403	0.096867	0.580491	-0.007514	77.143852	2.994088	17.753351	-0.145841	0.000000	-0.372090	0.000000	0.000000	0.000000	-0.064990	-0.239821	-0.021661	0.000000	0.000000	3.000000	85.000000	1.000000
15005.127737	0.096867	0.580491	-0.007514	77.143852	2.994088	17.753351	-0.145841	0.000000	-0.372090	0.000000	0.000000	0.000000	-0.064990	-0.239821	-0.021661	0.000000	0.000000	3.000000	85.000000	1.000000
15005.131070	0.096711	0.579782	-0.007513	76.886879	3.236569	18.007301	-0.145841	0.000000	-0.372090	0.000000	0.000000	0.000000	-0.046809	-0.212526	0.000442	0.000000	0.000000	3.000000	85.000000	1.000000
15005.134403	0.096711	0.579782	-0.007513	76.886879	3.236569	18.007301	-0.145841	0.000000	-0.372090	0.000000	0.000000	0.000000	-0.046809	-0.212526	0.000442	0.000000	0.000000	3.000000	85.000000	1.000000
15005.137737	0.096711	0.579782	-0.007513	76.886879	3.236569	18.007301	-0.145841	0.000000	-0.372090	0.000000	0.000000	0.000000	-0.046809	-0.212526	0.000442	0.000000	0.000000	3.000000	85.000000	1.000000
15005.141070	0.096711	0.579782	-0.007513	76.655861	3.448635	18.226561	-0.164474	0.000000	-0.375627	0.000000	0.000000	0.000000	-0.046809	-0.212526	0.000442	0.000000	0.000000	3.000000	85.000000	1.000000
15005.144403	0.096570	0.579121	-0.007438	76.655861	3.448635	18.226561	-0.164474	0.000000	-0.375627	0.000000	0.000000	0.000000	-0.042103	-0.198345	0.022334	0.000000	0.000000	3.000000	85.000000	1.000000
15005.147737	0.096570	0.579121	-0.007438	76.655861	3.448635	18.226561	-0.164474	0.000000	-0.375627	0.000000	0.000000	0.000000	-0.042103	-0.198345	0.022334	0.000000	0.000000	3.000000	85.000000	1.000000
15005.151070	0.096478	0.578521	-0.007346	76.469864	3.615108	18.398987	-0.164474	0.000000	-0.375627	0.000000	0.000000	0.000000	-0.027602	-0.179961	0.027505	0.000000	0.000000	3.000000	85.000000	1.000000
15005.154403	0.096478	0.578521	-0.007346	76.469864	3.615108	18.398987	-0.164474	0.000000	-0.375627	0.000000	0.000000	0.000000	-0.027602	-0.179961	0.027505	0.000000	0.000000	3.000000	85.000000	1.000000
15005.157737	0.096478	0.578521	-0.007346	76.469864	3.615108	18.398987	-0.164474	0.000000	-0.375627	0.000000	0.000000	0.000000	-0.027602	-0.179961	0.027505	0.000000	0.000000	3.000000	85.000000	1.000000
15005.161070	0.096478	0.578521	-0.007346	76.324440	3.740717	18.531921	-0.176091	0.000000	-0.367320	0.000000	0.000000	0.000000	-0.027602	-0.179961	0.027505	0.000000	0.000000	3.000000	85.000000	1.000000
15005.164403	0.096405	0.577986	-0.007164	76.324440	3.740717	18.531921	-0.176091	0.000000	-0.367320	0.000000	0.000000	0.000000	-0.021801	-0.160531	0.054627	0.000000	0.000000	3.000000	85.000000	1.000000
15005.167737	0.096405	0.577986	-0.007164	76.324440	3.740717	18.531921	-0.176091	0.000000	-0.367320	0.000000	0.000000	0.000000	-0.021801	-0.160531	0.054627	0.000000	0.000000	3.000000	85.000000	1.000000
15005.171070	0.096344	0.577505	-0.006932	76.227921	3.820359	18.620565	-0.176091	0.000000	-0.367320	0.000000	0.000000	0.000000	-0.018596	-0.144407	0.069711	0.000000	0.000000	3.000000	85.000000	1.000000
15005.174403	0.096344	0.577505	-0.006932	76.227921	3.820359	18.620565	-0.176091	0.000000	-0.367320	0.000000	0.000000	0.000000	-0.018596	-0.144407	0.069711	0.000000	0.000000	3.000000	85.000000	1.000000
15005.177737	0.096344	0.577505	-0.006932	76.227921	3.820359	18.620565	-0.176091	0.000000	-0.367320	0.000000	0.000000	0.000000	-0.018596	-0.144407	0.069711	0.000000	0.000000	3.000000	85.000000	1.000000
15005.181070	0.096344	0.577505	-0.006932	76.172951	3.860740	18.673916	-0.182825	0.000000	-0.346597	0.000000	0.000000	0.000000	-0.018596	-0.144407	0.069711	0.000000	0.000000	3.000000	85.000000	1.000000
15005.184403	0.096267	0.577059	-0.006662	76.172951	3.860740	18.673916	-0.182825	0.000000	-0.346597	0.000000	0.000000	0.000000	-0.022899	-0.133737	0.081121	0.000000	0.000000	3.000000	85.000000	1.000000
15005.187737	0.096267	0.577059	-0.006662	76.172951	3.860740	18.673916	-0.182825	0.000000	-0.346597	0.000000	0.000000	0.000000	-0.022899	-0.133737	0.081121	0.000000	0.000000	3.000000	85.000000	1.000000
15005.191070	0.096168	0.576638	-0.006393	76.160316	3.862811	18.692818	-0.182825	0.000000	-0.346597	0.000000	0.000000	0.000000	-0.029797	-0.126290	0.080445	0.000000	0.000000	3.000000	85.000000	1.000000
15005.194403	0.096168	0.576638	-0.006393	76.160316	3.862811	18.692818	-0.182825	0.000000	-0.346597	0.000000	0.000000	0.000000	-0.029797	-0.126290	0.080445	0.000000	0.000000	3.000000	85.000000	1.000000
15005.197737	0.096168	0.576638	-0.006393	76.160316	3.862811	18.692818	-0.182825	0.000000	-0.346597	0.000000	0.000000	0.000000	-0.029797	-0.126290	0.080445	0.000000	0.000000	3.000000	85.000000	1.000000
15005.201070	0.096168	0.576638	-0.006393	76.183235	3.832406	18.682934	-0.191607	0.000000	-0.319670	0.000000	0.000000	0.000000	-0.029797	-0.126290	0.080445	0.000000	0.000000	3.000000	85.000000	1.000000
15005.204403	0.096049	0.576260	-0.006110	76.183235	3.832406	18.682934	-0.191607	0.000000	-0.319670	0.000000	0.000000	0.000000	-0.035616	-0.113483	0.084887	0.000000	0.000000	3.000000	85.000000	1.000000
15005.207737	0.096049	0.576260	-0.006110	76.183235	3.832406	18.682934	-0.191607	0.000000	-0.319670	0.000000	0.000000	0.000000	-0.035616	-0.113483	0.084887	0.000000	0.000000	3.000000	85.000000	1.000000
15005.211070	0.096049	0.576260	-0.006110	76.220413	3.783386	18.660463	-0.191607	0.000000	-0.319670	0.000000	0.000000	0.000000	-0.035616	-0.113483	0.084887	0.000000	0.000000	3.000000	85.000000	1.000000
15005.214403	0.096049	0.576260	-0.006110	76.220413	3.783386	18.660463	-0.191607	0.000000	-0.319670	0.000000	0.000000	0.000000	-0.035616	-0.113483	0.084887	0.000000	0.000000	3.000000	85.000000	1.000000
15005.217737	0.095899	0.575896	-0.005870	76.220413	3.783386	18.660463	-0.191607	0.000000	-0.319670	0.000000	0.000000	0.000000	-0.045105	-0.109212	0.072130	0.000000	0.000000	3.000000	85.000000	1.000000
15005.221070	0.095725	0.575557	-0.005632	76.257584	3.736978	18.637880	-0.197544	0.000000	-0.305522	0.000000	0.000000	0.000000	-0.052010	-0.101707	0.071496	0.000000	0.000000	3.000000	85.000000	1.000000
15005.224403	0.095725	0.575557	-0.005632	76.257584	3.736978	18.637880	-0.197544	0.000000	-0.305522	0.000000	0.000000	0.000000	-0.052010	-0.101707	0.071496	0.000000	0.000000	3.000000	85.000000	1.000000
15005.227737	0.095725	0.575557	-0.005632	76.257584	3.736978	18.637880	-0.197544	0.000000	-0.305522	0.000000	0.000000	0.000000	-0.052010	-0.101707	0.071496	0.000000	0.000000	3.000000	85.000000	1.000000
15005.231070	0.095725	0.575557	-0.005632	76.291664	3.695002	18.617073	-0.213730	0.000000	-0.281584	0.000000	0.000000	0.000000	-0.052010	-0.101707	0.071496	0.000000	0.000000	3.000000	85.000000	1.000000
15005.234403	0.095592	0.575268	-0.005415	76.291664	3.695002	18.617073	-0.213730	0.000000	-0.281584	0.000000	0.000000	0.000000	-0.040022	-0.086662	0.064894	0.000000	0.000000	3.000000	85.000000	1.000000
15005.237737	0.095592	0.575268	-0.005415	76.291664	3.695002	18.617073	-0.213730	0.000000	-0.281584	0.000000	0.000000	0.000000	-0.040022	-0.086662	0.064894	0.000000	0.000000	3.000000	85.000000	1.000000
15005.241070	0.095592	0.575268	-0.005415	76.322639	3.654785	18.598070	-0.213730	0.000000	-0.281584	0.000000	0.000000	0.000000	-0.040022	-0.086662	0.064894	0.000000	0.000000	3.000000	85.000000	1.000000
15005.244403	0.095592	0.575268	-0.005415	76.322639	3.654785	18.598070	-0.213730	0.000000	-0.281584	0.000000	0.000000	0.000000	-0.040022	-0.086662	0.064894	0.000000	0.000000	3.000000	85.000000	1.000000
15005.247737	0.095453	0.574986	-0.005223	76.322639	3.654785	18.598070	-0.213730	0.000000	-0.281584	0.000000	0.000000	0.000000	-0.041559	-0.084511	0.057822	0.000000	0.000000	3.000000	85.000000	1.000000
15005.251070	0.095332	0.574780	-0.005053	76.347397	3.620906	18.582794	-0.220400	0.000000	-0.270768	0.000000	0.000000	0.000000	-0.036363	-0.061839	0.050745	0.000000	0.000000	3.000000	85.000000	1.000000
15005.254403	0.095332	0.574780	-0.005053	76.347397	3.620906	18.582794	-0.220400	0.000000	-0.270768	0.000000	0.000000	0.000000	-0.036363	-0.061839	0.050745	0.000000	0.000000	3.000000	85.000000	1.000000
15005.257737	0.095332	0.574780	-0.005053	76.347397	3.620906	18.582794	-0.220400	0.000000	-0.270768	0.000000	0.000000	0.000000	-0.036363	-0.061839	0.050745	0.000000	0.000000	3.000000	85.000000	1.000000
15005.261070	0.095332	0.574780	-0.005053	76.365990	3.593427	18.571318	-0.233387	0.000000	-0.252674	0.000000	0.000000	0.000000	-0.036363	-0.061839	0.050745	0.000000	0.000000	3.000000	85.000000	1.000000
15005.264403	0.095253	0.574599	-0.004900	76.365990	3.593427	18.571318	-0.233387	0.000000	-0.252674	0.000000	0.000000	0.000000	-0.023913	-0.054314	0.046113	0.000000	0.000000	3.000000	85.000000	1.000000
15005.267737	0.095253	0.574599	-0.004900	76.365990	3.593427	18.571318	-0.233387	0.000000	-0.252674	0.000000	0.000000	0.000000	-0.023913	-0.054314	0.046113	0.000000	0.000000	3.000000	85.000000	1.000000
15005.271070	0.095253	0.574599	-0.004900	76.378380	3.572366	18.563631	-0.233387	0.000000	-0.252674	0.000000	0.000000	0.000000	-0.023913	-0.054314	0.046113	0.000000	0.000000	3.000000	85.000000	1.000000
15005.274403	0.095253	0.574599	-0.004900	76.378380	3.572366	18.563631	-0.233387	0.000000	-0.252674	0.000000	0.000000	0.000000	-0.023913	-0.054314	0.046113	0.000000	0.000000	3.000000	85.000000	1.000000
15005.277737	0.095139	0.574483	-0.004801	76.378380	3.572366	18.563631	-0.233387	0.000000	-0.252674	0.000000	0.000000	0.000000	-0.034118	-0.034743	0.029672	0.000000	0.000000	3.000000	85.000000	1.000000
15005.281070	0.095139	0.574483	-0.004801	76.381477	3.556908	18.561720	-0.237372	0.000000	-0.244989	0.000000	0.000000	0.000000	-0.034118	-0.034743	0.029672	0.000000	0.000000	3.000000	85.000000	1.000000
15005.284403	0.095139	0.574483	-0.004801	76.381477	3.556908	18.561720	-0.237372	0.000000	-0.244989	0.000000	0.000000	0.000000	-0.034118	-0.034743	0.029672	0.000000	0.000000	3.000000	85.000000	1.000000
15005.287737	0.095139	0.574483	-0.004801	76.381477	3.556908	18.561720	-0.237372	0.000000	-0.244989	0.000000	0.000000	0.000000	-0.034118	-0.034743	0.029672	0.000000	0.000000	3.000000	85.000000	1.000000
15005.291070	0.094945	0.574428	-0.004656	76.381477	3.543299	18.561714	-0.243059	0.000000	-0.240043	0.000000	0.000000	0.000000	-0.058157	-0.016443	0.043435	0.000000	0.000000	3.000000	85.000000	1.000000
15005.294403	0.094945	0.574428	-0.004656	76.381477	3.543299	18.561714	-0.243059	0.000000	-0.240043	0.000000	0.000000	0.000000	-0.058157	-0.016443	0.043435	0.000000	0.000000	3.000000	85.000000	1.000000
15005.297737	0.094945	0.574428	-0.004656	76.381477	3.543299	18.561714	-0.243059	0.000000	-0.240043	0.000000	0.000000	0.000000	-0.058157	-0.016443	0.043435	0.000000	0.000000	3.000000	85.000000	1.000000
15005.301070	0.094945	0.574428	-0.004656	76.378403	3.531573	18.563643	-0.252752	0.000000	-0.232804	0.000000	0.000000	0.000000	-0.058157	-0.016443	0.043435	0.000000	0.000000	3.000000	85.000000	1.000000
15005.304403	0.094858	0.574454	-0.004644	76.378403	3.531573	18.563643	-0.252752	0.000000	-0.232804	0.000000	0.000000	0.000000	-0.026173	0.007589	0.003525	0.000000	0.000000	3.000000	85.000000	1.000000
15005.307737	0.094858	0.574454	-0.004644	76.378403	3.531573	18.563643	-0.252752	0.000000	-0.232804	0.000000	0.000000	0.000000	-0.026173	0.007589	0.003525	0.000000	0.000000	3.000000	85.000000	1.000000
15005.311070	0.094858	0.574454	-0.004644	76.369087	3.526286	18.569393	-0.252752	0.000000	-0.232804	0.000000	0.000000	0.000000	-0.026173	0.007589	0.003525	0.000000	0.000000	3.000000	85.000000	1.000000
15005.314403	0.094858	0.574454	-0.004644	76.369087	3.526286	18.569393	-0.252752	0.000000	-0.232804	0.000000	0.000000	0.000000	-0.026173	0.007589	0.003525	0.000000	0.000000	3.000000	85.000000	1.000000
15005.317737	0.094776	0.574540	-0.004605	76.369087	3.526286	18.569393	-0.252752	0.000000	-0.232804	0.000000	0.000000	0.000000	-0.024423	0.025898	0.011886	0.000000	0.000000	3.000000	85.000000	1.000000
15005.321070	0.094776	0.574540	-0.004605	76.353607	3.530157	18.578976	-0.257114	0.000000	-0.232217	0.000000	0.000000	0.000000	-0.024423	0.025898	0.011886	0.000000	0.000000	3.000000	85.000000	1.000000
15005.324403	0.094776	0.574540	-0.004605	76.353607	3.530157	18.578976	-0.257114	0.000000	-0.232217	0.000000	0.000000	0.000000	-0.024423	0.025898	0.011886	0.000000	0.000000	3.000000	85.000000	1.000000
15005.327737	0.094776	0.574540	-0.004605	76.353607	3.530157	18.578976	-0.257114	0.000000	-0.232217	0.000000	0.000000	0.000000	-0.024423	0.025898	0.011886	0.000000	0.000000	3.000000	85.000000	1.000000
15005.331070	0.094708	0.574778	-0.004607	76.338127	3.536725	18.588530	-0.261184	0.000000	-0.230236	0.000000	0.000000	0.000000	-0.020349	0.071344	-0.000782	0.000000	0.000000	3.000000	85.000000	1.000000
15005.334403	0.094708	0.574778	-0.004607	76.338127	3.536725	18.588530	-0.261184	0.000000	-0.230236	0.000000	0.000000	0.000000	-0.020349	0.071344	-0.000782	0.000000	0.000000	3.000000	85.000000	1.000000
15005.337737	0.094708	0.574778	-0.004607	76.338127	3.536725	18.588530	-0.261184	0.000000	-0.230236	0.000000	0.000000	0.000000	-0.020349	0.071344	-0.000782	0.000000	0.000000	3.000000	85.000000	1.000000
15005.341070	0.094708	0.574778	-0.004607	76.316444	3.546968	18.601875	-0.264575	0.000000	-0.230366	0.000000	0.000000	0.000000	-0.020349	0.071344	-0.000782	0.000000	0.000000	3.000000	85.000000	1.000000
15005.344403	0.094688	0.574940	-0.004600	76.316444	3.546968	18.601875	-0.264575	0.000000	-0.230366	0.000000	0.000000	0.000000	-0.006276	0.048630	0.002151	0.000000	0.000000	3.000000	85.000000	1.000000
15005.347737	0.094688	0.574940	-0.004600	76.316444	3.546968	18.601875	-0.264575	0.000000	-0.230366	0.000000	0.000000	0.000000	-0.006276	0.048630	0.002151	0.000000	0.000000	3.000000	85.000000	1.000000
15005.351070	0.094688	0.574940	-0.004600	76.297844	3.558042	18.613276	-0.264575	0.000000	-0.230366	0.000000	0.000000	0.000000	-0.006276	0.048630	0.002151	0.000000	0.000000	3.000000	85.000000	1.000000
15005.354403	0.094688	0.574940	-0.004600	76.297844	3.558042	18.613276	-0.264575	0.000000	-0.230366	0.000000	0.000000	0.000000	-0.006276	0.048630	0.002151	0.000000	0.000000	3.000000	85.000000	1.000000
15005.357737	0.094685	0.575084	-0.004615	76.297844	3.558042	18.613276	-0.264575	0.000000	-0.230366	0.000000	0.000000	0.000000	-0.000906	0.043242	-0.004332	0.000000	0.000000	3.000000	85.000000	1.000000
15005.361070	0.094685	0.575084	-0.004615	76.276169	3.568213	18.626543	-0.265621	0.000000	-0.230007	0.000000	0.000000	0.000000	-0.000906	0.043242	-0.004332	0.000000	0.000000	3.000000	85.000000	1.000000
15005.364403	0.094685	0.575084	-0.004615	76.276169	3.568213	18.626543	-0.265621	0.000000	-0.230007	0.000000	0.000000	0.000000	-0.000906	0.043242	-0.004332	0.000000	0.000000	3.000000	85.000000	1.000000
15005.367737	0.094685	0.575084	-0.004615	76.276169	3.568213	18.626543	-0.265621	0.000000	-0.230007	0.000000	0.000000	0.000000	-0.000906	0.043242	-0.004332	0.000000	0.000000	3.000000	85.000000	1.000000
15005.371070	0.094667	0.575358	-0.004592	76.260681	3.577395	18.635996	-0.265772	0.000000	-0.230729	0.000000	0.000000	0.000000	-0.005336	0.082128	0.006663	0.000000	0.000000	3.000000	85.000000	1.000000
15005.374403	0.094667	0.575358	-0.004592	76.260681	3.577395	18.635996	-0.265772	0.000000	-0.230729	0.000000	0.000000	0.000000	-0.005336	0.082128	0.006663	0.000000	0.000000	3.000000	85.000000	1.000000
15005.377737	0.094667	0.575358	-0.004592	76.260681	3.577395	18.635996	-0.265772	0.000000	-0.230729	0.000000	0.000000	0.000000	-0.005336	0.082128	0.006663	0.000000	0.000000	3.000000	85.000000	1.000000
15005.381070	0.094688	0.575452	-0.004599	76.248268	3.587438	18.643530	-0.266661	0.000000	-0.229619	0.000000	0.000000	0.000000	0.006326	0.028105	-0.001924	0.000000	0.000000	3.000000	85.000000	1.000000
15005.384403	0.094688	0.575452	-0.004599	76.248268	3.587438	18.643530	-0.266661	0.000000	-0.229619	0.000000	0.000000	0.000000	0.006326	0.028105	-0.001924	0.000000	0.000000	3.000000	85.000000	1.000000
15005.387737	0.094688	0.575452	-0.004599	76.248268	3.587438	18.643530	-0.266661	0.000000	-0.229619	0.000000	0.000000	0.000000	0.006326	0.028105	-0.001924	0.000000	0.000000	3.000000	85.000000	1.000000
15005.391070	0.094688	0.575452	-0.004599	76.242073	3.599264	18.647306	-0.265607	0.000000	-0.229939	0.000000	0.000000	0.000000	0.006326	0.028105	-0.001924	0.000000	0.000000	3.000000	85.000000	1.000000
15005.394403	0.094746	0.575484	-0.004642	76.242073	3.599264	18.647306	-0.265607	0.000000	-0.229939	0.000000	0.000000	0.000000	0.017471	0.009773	-0.012953	0.000000	0.000000	3.000000	85.000000	1.000000
15005.397737	0.094746	0.575484	-0.004642	76.242073	3.599264	18.647306	-0.265607	0.000000	-0.229939	0.000000	0.000000	0.000000	0.017471	0.009773	-0.012953	0.000000	0.000000	3.000000	85.000000	1.000000
15005.401070	0.094746	0.575484	-0.004642	76.242104	3.615582	18.647308	-0.265607	0.000000	-0.229939	0.000000	0.000000	0.000000	0.017471	0.009773	-0.012953	0.000000	0.000000	3.000000	85.000000	1.000000
15005.404403	0.094746	0.575484	-0.004642	76.242104	3.615582	18.647308	-0.265607	0.000000	-0.229939	0.000000	0.000000	0.000000	0.017471	0.009773	-0.012953	0.000000	0.000000	3.000000	85.000000	1.000000
15005.407737	0.094883	0.575481	-0.004737	76.242104	3.615582	18.647308	-0.265607	0.000000	-0.229939	0.000000	0.000000	0.000000	0.041101	-0.000978	-0.028583	0.000000	0.000000	3.000000	85.000000	1.000000
15005.411070	0.094883	0.575481	-0.004737	76.257591	3.625464	18.637882	-0.262695	0.000000	-0.232098	0.000000	0.000000	0.000000	0.041101	-0.000978	-0.028583	0.000000	0.000000	3.000000	85.000000	1.000000
15005.414403	0.094883	0.575481	-0.004737	76.257591	3.625464	18.637882	-0.262695	0.000000	-0.232098	0.000000	0.000000	0.000000	0.041101	-0.000978	-0.028583	0.000000	0.000000	3.000000	85.000000	1.000000
15005.417737	0.094883	0.575481	-0.004737	76.257591	3.625464	18.637882	-0.262695	0.000000	-0.232098	0.000000	0.000000	0.000000	0.041101	-0.000978	-0.028583	0.000000	0.000000	3.000000	85.000000	1.000000
15005.421070	0.095119	0.575266	-0.005000	76.279259	3.631648	18.624649	-0.255845	0.000000	-0.236862	0.000000	0.000000	0.000000	0.070854	-0.064448	-0.078949	0.000000	0.000000	3.000000	85.000000	1.000000
15005.424403	0.095119	0.575266	-0.005000	76.279259	3.631648	18.624649	-0.255845	0.000000	-0.236862	0.000000	0.000000	0.000000	0.070854	-0.064448	-0.078949	0.000000	0.000000	3.000000	85.000000	1.000000
15005.427737	0.095119	0.575266	-0.005000	76.279259	3.631648	18.624649	-0.255845	0.000000	-0.236862	0.000000	0.000000	0.000000	0.070854	-0.064448	-0.078949	0.000000	0.000000	3.000000	85.000000	1.000000
15005.431070	0.095119	0.575266	-0.005000	76.313095	3.619853	18.596846	-0.244037	0.000000	-0.250020	0.000000	0.000000	0.000000	0.070854	-0.064448	-0.078949	0.000000	0.000000	3.000000	85.000000	1.000000
15005.434403	0.095213	0.575062	-0.005192	76.313095	3.619853	18.596846	-0.244037	0.000000	-0.250020	0.000000	0.000000	0.000000	0.028261	-0.061252	-0.057402	0.000000	0.000000	3.000000	85.000000	1.000000
15005.437737	0.095213	0.575062	-0.005192	76.313095	3.619853	18.596846	-0.244037	0.000000	-0.250020	0.000000	0.000000	0.000000	0.028261	-0.061252	-0.057402	0.000000	0.000000	3.000000	85.000000	1.000000
15005.441070	0.095270	0.574812	-0.005453	76.353371	3.612051	18.572020	-0.244037	0.000000	-0.250020	0.000000	0.000000	0.000000	0.017067	-0.075100	-0.078455	0.000000	0.000000	3.000000	85.000000	1.000000
15005.444403	0.095270	0.574812	-0.005453	76.353371	3.612051	18.572020	-0.244037	0.000000	-0.250020	0.000000	0.000000	0.000000	0.017067	-0.075100	-0.078455	0.000000	0.000000	3.000000	85.000000	1.000000
15005.447737	0.095270	0.574812	-0.005453	76.353371	3.612051	18.572020	-0.244037	0.000000	-0.250020	0.000000	0.000000	0.000000	0.017067	-0.075100	-0.078455	0.000000	0.000000	3.000000	85.000000	1.000000
15005.451070	0.095270	0.574812	-0.005453	76.405792	3.583302	18.532381	-0.236482	0.000000	-0.272663	0.000000	0.000000	0.000000	0.017067	-0.075100	-0.078455	0.000000	0.000000	3.000000	85.000000	1.000000
15005.454403	0.095300	0.574501	-0.005738	76.405792	3.583302	18.532381	-0.236482	0.000000	-0.272663	0.000000	0.000000	0.000000	0.008825	-0.093327	-0.085524	0.000000	0.000000	3.000000	85.000000	1.000000
15005.457737	0.095300	0.574501	-0.005738	76.405792	3.583302	18.532381	-0.236482	0.000000	-0.272663	0.000000	0.000000	0.000000	0.008825	-0.093327	-0.085524	0.000000	0.000000	3.000000	85.000000	1.000000
15005.461070	0.095300	0.574501	-0.005738	76.467484	3.545868	18.486610	-0.236482	0.000000	-0.272663	0.000000	0.000000	0.000000	0.008825	-0.093327	-0.085524	0.000000	0.000000	3.000000	85.000000	1.000000
15005.464403	0.095300	0.574501	-0.005738	76.467484	3.545868	18.486610	-0.236482	0.000000	-0.272663	0.000000	0.000000	0.000000	0.008825	-0.093327	-0.085524	0.000000	0.000000	3.000000	85.000000	1.000000
15005.467737	0.095275	0.574136	-0.006066	76.467484	3.545868	18.486610	-0.236482	0.000000	-0.272663	0.000000	0.000000	0.000000	-0.007324	-0.109300	-0.098285	0.000000	0.000000	3.000000	85.000000	1.000000
15005.471070	0.095201	0.573737	-0.006419	76.535591	3.506695	18.443523	-0.235011	0.000000	-0.286917	0.000000	0.000000	0.000000	-0.022377	-0.119869	-0.105960	0.000000	0.000000	3.000000	85.000000	1.000000
15005.474403	0.095201	0.573737	-0.006419	76.535591	3.506695	18.443523	-0.235011	0.000000	-0.286917	0.000000	0.000000	0.000000	-0.022377	-0.119869	-0.105960	0.000000	0.000000	3.000000	85.000000	1.000000
15005.477737	0.095201	0.573737	-0.006419	76.535591	3.506695	18.443523	-0.235011	0.000000	-0.286917	0.000000	0.000000	0.000000	-0.022377	-0.119869	-0.105960	0.000000	0.000000	3.000000	85.000000	1.000000
15005.481070	0.095201	0.573737	-0.006419	76.604301	3.459171	18.392891	-0.239961	0.000000	-0.320958	0.000000	0.000000	0.000000	-0.022377	-0.119869	-0.105960	0.000000	0.000000	3.000000	85.000000	1.000000
15005.484403	0.095127	0.573312	-0.006767	76.604301	3.459171	18.392891	-0.239961	0.000000	-0.320958	0.000000	0.000000	0.000000	-0.022014	-0.127287	-0.104236	0.000000	0.000000	3.000000	85.000000	1.000000
15005.487737	0.095127	0.573312	-0.006767	76.604301	3.459171	18.392891	-0.239961	0.000000	-0.320958	0.000000	0.000000	0.000000	-0.022014	-0.127287	-0.104236	0.000000	0.000000	3.000000	85.000000	1.000000
15005.491070	0.095058	0.572906	-0.007097	76.648987	3.420450	18.346991	-0.239961	0.000000	-0.320958	0.000000	0.000000	0.000000	-0.020959	-0.121791	-0.099237	0.000000	0.000000	3.000000	85.000000	1.000000
15005.494403	0.095058	0.572906	-0.007097	76.648987	3.420450	18.346991	-0.239961	0.000000	-0.320958	0.000000	0.000000	0.000000	-0.020959	-0.121791	-0.099237	0.000000	0.000000	3.000000	85.000000	1.000000
15005.497737	0.095058	0.572906	-0.007097	76.648987	3.420450	18.346991	-0.239961	0.000000	-0.320958	0.000000	0.000000	0.000000	-0.020959	-0.121791	-0.099237	0.000000	0.000000	3.000000	85.000000	1.000000
15005.501070	0.095058	0.572906	-0.007097	76.615128	3.433036	18.352476	-0.247123	0.000000	-0.354870	0.000000	0.000000	0.000000	-0.020959	-0.121791	-0.099237	0.000000	0.000000	3.000000	85.000000	1.000000
15005.504403	0.094953	0.572511	-0.007379	76.615128	3.433036	18.352476	-0.247123	0.000000	-0.354870	0.000000	0.000000	0.000000	-0.031228	-0.118543	-0.084507	0.000000	0.000000	3.000000	85.000000	1.000000
15005.507737	0.094953	0.572511	-0.007379	76.615128	3.433036	18.352476	-0.247123	0.000000	-0.354870	0.000000	0.000000	0.000000	-0.031228	-0.118543	-0.084507	0.000000	0.000000	3.000000	85.000000	1.000000
15005.511070	0.094953	0.572511	-0.007379	76.489281	3.503996	18.404537	-0.247123	0.000000	-0.354870	0.000000	0.000000	0.000000	-0.031228	-0.118543	-0.084507	0.000000	0.000000	3.000000	85.000000	1.000000
15005.514403	0.094953	0.572511	-0.007379	76.489281	3.503996	18.404537	-0.247123	0.000000	-0.354870	0.000000	0.000000	0.000000	-0.031228	-0.118543	-0.084507	0.000000	0.000000	3.000000	85.000000	1.000000
15005.517737	0.094890	0.572180	-0.007574	76.489281	3.503996	18.404537	-0.247123	0.000000	-0.354870	0.000000	0.000000	0.000000	-0.019002	-0.099361	-0.058334	0.000000	0.000000	3.000000	85.000000	1.000000
15005.521070	0.094840	0.571852	-0.007704	76.291389	3.601124	18.470453	-0.252328	0.000000	-0.368955	0.000000	0.000000	0.000000	-0.014968	-0.098358	-0.039243	0.000000	0.000000	3.000000	85.000000	1.000000
15005.524403	0.094840	0.571852	-0.007704	76.291389	3.601124	18.470453	-0.252328	0.000000	-0.368955	0.000000	0.000000	0.000000	-0.014968	-0.098358	-0.039243	0.000000	0.000000	3.000000	85.000000	1.000000
15005.527737	0.094840	0.571852	-0.007704	76.291389	3.601124	18.470453	-0.252328	0.000000	-0.368955	0.000000	0.000000	0.000000	-0.014968	-0.098358	-0.039243	0.000000	0.000000	3.000000	85.000000	1.000000
15005.531070	0.094840	0.571852	-0.007704	76.056976	3.655954	18.472307	-0.257990	0.000000	-0.385217	0.000000	0.000000	0.000000	-0.014968	-0.098358	-0.039243	0.000000	0.000000	3.000000	85.000000	1.000000
15005.534403	0.094780	0.571578	-0.007779	76.056976	3.655954	18.472307	-0.257990	0.000000	-0.385217	0.000000	0.000000	0.000000	-0.018108	-0.082372	-0.022459	0.000000	0.000000	3.000000	85.000000	1.000000
15005.537737	0.094780	0.571578	-0.007779	76.056976	3.655954	18.472307	-0.257990	0.000000	-0.385217	0.000000	0.000000	0.000000	-0.018108	-0.082372	-0.022459	0.000000	0.000000	3.000000	85.000000	1.000000
15005.541070	0.094780	0.571578	-0.007779	75.822212	3.639990	18.377758	-0.257990	0.000000	-0.385217	0.000000	0.000000	0.000000	-0.018108	-0.082372	-0.022459	0.000000	0.000000	3.000000	85.000000	1.000000
15005.544403	0.094780	0.571578	-0.007779	75.822212	3.639990	18.377758	-0.257990	0.000000	-0.385217	0.000000	0.000000	0.000000	-0.018108	-0.082372	-0.022459	0.000000	0.000000	3.000000	85.000000	1.000000
15005.547737	0.094709	0.571356	-0.007798	75.822212	3.639990	18.377758	-0.257990	0.000000	-0.385217	0.000000	0.000000	0.000000	-0.021243	-0.066404	-0.005644	0.000000	0.000000	3.000000	85.000000	1.000000
15005.551070	0.094709	0.571356	-0.007798	75.608353	3.535915	18.175184	-0.261008	0.000000	-0.388960	0.000000	0.000000	0.000000	-0.021243	-0.066404	-0.005644	0.000000	0.000000	3.000000	85.000000	1.000000
15005.554403	0.094709	0.571356	-0.007798	75.608353	3.535915	18.175184	-0.261008	0.000000	-0.388960	0.000000	0.000000	0.000000	-0.021243	-0.066404	-0.005644	0.000000	0.000000	3.000000	85.000000	1.000000
15005.557737	0.094709	0.571356	-0.007798	75.608353	3.535915	18.175184	-0.261008	0.000000	-0.388960	0.000000	0.000000	0.000000	-0.021243	-0.066404	-0.005644	0.000000	0.000000	3.000000	85.000000	1.000000
15005.561070	0.094557	0.570967	-0.007780	75.428116	3.362678	17.883255	-0.264548	0.000000	-0.389901	0.000000	0.000000	0.000000	-0.045633	-0.116851	0.005487	0.000000	0.000000	3.000000	85.000000	1.000000
15005.564403	0.094557	0.570967	-0.007780	75.428116	3.362678	17.883255	-0.264548	0.000000	-0.389901	0.000000	0.000000	0.000000	-0.045633	-0.116851	0.005487	0.000000	0.000000	3.000000	85.000000	1.000000
15005.567737	0.094557	0.570967	-0.007780	75.428116	3.362678	17.883255	-0.264548	0.000000	-0.389901	0.000000	0.000000	0.000000	-0.045633	-0.116851	0.005487	0.000000	0.000000	3.000000	85.000000	1.000000
15005.571070	0.094497	0.570798	-0.007747	75.300674	3.163677	17.574884	-0.272154	0.000000	-0.388987	0.000000	0.000000	0.000000	-0.017987	-0.050478	0.009799	0.000000	0.000000	3.000000	85.000000	1.000000
15005.574403	0.094497	0.570798	-0.007747	75.300674	3.163677	17.574884	-0.272154	0.000000	-0.388987	0.000000	0.000000	0.000000	-0.017987	-0.050478	0.009799	0.000000	0.000000	3.000000	85.000000	1.000000
15005.577737	0.094497	0.570798	-0.007747	75.300674	3.163677	17.574884	-0.272154	0.000000	-0.388987	0.000000	0.000000	0.000000	-0.017987	-0.050478	0.009799	0.000000	0.000000	3.000000	85.000000	1.000000
15005.581070	0.094497	0.570798	-0.007747	75.232231	2.947136	17.254301	-0.275152	0.000000	-0.387354	0.000000	0.000000	0.000000	-0.017987	-0.050478	0.009799	0.000000	0.000000	3.000000	85.000000	1.000000
15005.584403	0.094444	0.570666	-0.007680	75.232231	2.947136	17.254301	-0.275152	0.000000	-0.387354	0.000000	0.000000	0.000000	-0.015819	-0.039861	0.020143	0.000000	0.000000	3.000000	85.000000	1.000000
15005.587737	0.094444	0.570666	-0.007680	75.232231	2.947136	17.254301	-0.275152	0.000000	-0.387354	0.000000	0.000000	0.000000	-0.015819	-0.039861	0.020143	0.000000	0.000000	3.000000	85.000000	1.000000
15005.591070	0.094451	0.570540	-0.007650	75.214714	2.745912	16.970062	-0.275152	0.000000	-0.387354	0.000000	0.000000	0.000000	0.001909	-0.037650	0.009095	0.000000	0.000000	3.000000	85.000000	1.000000
15005.594403	0.094451	0.570540	-0.007650	75.214714	2.745912	16.970062	-0.275152	0.000000	-0.387354	0.000000	0.000000	0.000000	0.001909	-0.037650	0.009095	0.000000	0.000000	3.000000	85.000000	1.000000
15005.597737	0.094451	0.570540	-0.007650	75.214714	2.745912	16.970062	-0.275152	0.000000	-0.387354	0.000000	0.000000	0.000000	0.001909	-0.037650	0.009095	0.000000	0.000000	3.000000	85.000000	1.000000
15005.601070	0.094451	0.570540	-0.007650	75.220001	2.617071	16.791088	-0.277470	0.000000	-0.382481	0.000000	0.000000	0.000000	0.001909	-0.037650	0.009095	0.000000	0.000000	3.000000	85.000000	1.000000
15005.604403	0.094461	0.570432	-0.007602	75.220001	2.617071	16.791088	-0.277470	0.000000	-0.382481	0.000000	0.000000	0.000000	0.002998	-0.032328	0.014269	0.000000	0.000000	3.000000	85.000000	1.000000
15005.607737	0.094461	0.570432	-0.007602	75.220001	2.617071	16.791088	-0.277470	0.000000	-0.382481	0.000000	0.000000	0.000000	0.002998	-0.032328	0.014269	0.000000	0.000000	3.000000	85.000000	1.000000
15005.611070	0.094461	0.570432	-0.007602	75.231987	2.557264	16.698774	-0.277470	0.000000	-0.382481	0.000000	0.000000	0.000000	0.002998	-0.032328	0.014269	0.000000	0.000000	3.000000	85.000000	1.000000
15005.614403	0.094461	0.570432	-0.007602	75.231987	2.557264	16.698774	-0.277470	0.000000	-0.382481	0.000000	0.000000	0.000000	0.002998	-0.032328	0.014269	0.000000	0.000000	3.000000	85.000000	1.000000
15005.617737	0.094526	0.570314	-0.007609	75.231987	2.557264	16.698774	-0.277470	0.000000	-0.382481	0.000000	0.000000	0.000000	0.019646	-0.035411	-0.001961	0.000000	0.000000	3.000000	85.000000	1.000000
15005.621070	0.094526	0.570314	-0.007609	75.247620	2.509847	16.617044	-0.276970	0.000000	-0.380102	0.000000	0.000000	0.000000	0.019646	-0.035411	-0.001961	0.000000	0.000000	3.000000	85.000000	1.000000
15005.624403	0.094526	0.570314	-0.007609	75.247620	2.509847	16.617044	-0.276970	0.000000	-0.380102	0.000000	0.000000	0.000000	0.019646	-0.035411	-0.001961	0.000000	0.000000	3.000000	85.000000	1.000000
15005.627737	0.094526	0.570314	-0.007609	75.247620	2.509847	16.617044	-0.276970	0.000000	-0.380102	0.000000	0.000000	0.000000	0.019646	-0.035411	-0.001961	0.000000	0.000000	3.000000	85.000000	1.000000
15005.631070	0.094807	0.570040	-0.007756	75.261963	2.396549	16.431631	-0.273696	0.000000	-0.380429	0.000000	0.000000	0.000000	0.084264	-0.082257	-0.044314	0.000000	0.000000	3.000000	85.000000	1.000000
15005.634403	0.094807	0.570040	-0.007756	75.261963	2.396549	16.431631	-0.273696	0.000000	-0.380429	0.000000	0.000000	0.000000	0.084264	-0.082257	-0.044314	0.000000	0.000000	3.000000	85.000000	1.000000
15005.637737	0.094807	0.570040	-0.007756	75.261963	2.396549	16.431631	-0.273696	0.000000	-0.380429	0.000000	0.000000	0.000000	0.084264	-0.082257	-0.044314	0.000000	0.000000	3.000000	85.000000	1.000000
15005.641070	0.094938	0.569859	-0.007874	75.270500	2.085750	15.969093	-0.259652	0.000000	-0.387815	0.000000	0.000000	0.000000	0.039367	-0.054348	-0.035173	0.000000	0.000000	3.000000	85.000000	1.000000
15005.644403	0.094938	0.569859	-0.007874	75.270500	2.085750	15.969093	-0.259652	0.000000	-0.387815	0.000000	0.000000	0.000000	0.039367	-0.054348	-0.035173	0.000000	0.000000	3.000000	85.000000	1.000000
15005.647737	0.094938	0.569859	-0.007874	75.270500	2.085750	15.969093	-0.259652	0.000000	-0.387815	0.000000	0.000000	0.000000	0.039367	-0.054348	-0.035173	0.000000	0.000000	3.000000	85.000000	1.000000
15005.651070	0.094938	0.569859	-0.007874	75.268127	1.508830	15.147603	-0.253091	0.000000	-0.393677	0.000000	0.000000	0.000000	0.039367	-0.054348	-0.035173	0.000000	0.000000	3.000000	85.000000	1.000000
15005.654403	0.094993	0.569650	-0.008035	75.268127	1.508830	15.147603	-0.253091	0.000000	-0.393677	0.000000	0.000000	0.000000	0.016474	-0.062665	-0.048532	0.000000	0.000000	3.000000	85.000000	1.000000
15005.657737	0.094993	0.569650	-0.008035	75.268127	1.508830	15.147603	-0.253091	0.000000	-0.393677	0.000000	0.000000	0.000000	0.016474	-0.062665	-0.048532	0.000000	0.000000	3.000000	85.000000	1.000000
15005.661070	0.094993	0.569650	-0.008035	75.248184	0.712090	14.018276	-0.253091	0.000000	-0.393677	0.000000	0.000000	0.000000	0.016474	-0.062665	-0.048532	0.000000	0.000000	3.000000	85.000000	1.000000
15005.664403	0.094993	0.569650	-0.008035	75.248184	0.712090	14.018276	-0.253091	0.000000	-0.393677	0.000000	0.000000	0.000000	0.016474	-0.062665	-0.048532	0.000000	0.000000	3.000000	85.000000	1.000000
15005.667737	0.095032	0.569434	-0.008169	75.248184	0.712090	14.018276	-0.253091	0.000000	-0.393677	0.000000	0.000000	0.000000	0.011539	-0.064865	-0.040219	0.000000	0.000000	3.000000	85.000000	1.000000
15005.671070	0.095020	0.569183	-0.008329	75.218224	-0.216584	12.708386	-0.250345	0.000000	-0.401766	0.000000	0.000000	0.000000	-0.003469	-0.075394	-0.047948	0.000000	0.000000	3.000000	85.000000	1.000000
15005.674403	0.095020	0.569183	-0.008329	75.218224	-0.216584	12.708386	-0.250345	0.000000	-0.401766	0.000000	0.000000	0.000000	-0.003469	-0.075394	-0.047948	0.000000	0.000000	3.000000	85.000000	1.000000
15005.677737	0.095020	0.569183	-0.008329	75.218224	-0.216584	12.708386	-0.250345	0.000000	-0.401766	0.000000	0.000000	0.000000	-0.003469	-0.075394	-0.047948	0.000000	0.000000	3.000000	85.000000	1.000000
15005.681070	0.095013	0.568924	-0.008466	75.179962	-1.174049	11.354650	-0.249001	0.000000	-0.416460	0.000000	0.000000	0.000000	-0.002003	-0.077588	-0.041000	0.000000	0.000000	3.000000	85.000000	1.000000
15005.684403	0.095013	0.568924	-0.008466	75.179962	-1.174049	11.354650	-0.249001	0.000000	-0.416460	0.000000	0.000000	0.000000	-0.002003	-0.077588	-0.041000	0.000000	0.000000	3.000000	85.000000	1.000000
15005.687737	0.095013	0.568924	-0.008466	75.179962	-1.174049	11.354650	-0.249001	0.000000	-0.416460	0.000000	0.000000	0.000000	-0.002003	-0.077588	-0.041000	0.000000	0.000000	3.000000	85.000000	1.000000
15005.691070	0.095013	0.568924	-0.008466	75.141708	-2.034577	10.134520	-0.249334	0.000000	-0.423294	0.000000	0.000000	0.000000	-0.002003	-0.077588	-0.041000	0.000000	0.000000	3.000000	85.000000	1.000000
15005.694403	0.095012	0.568658	-0.008579	75.141708	-2.034577	10.134520	-0.249334	0.000000	-0.423294	0.000000	0.000000	0.000000	-0.000533	-0.079798	-0.034054	0.000000	0.000000	3.000000	85.000000	1.000000
15005.697737	0.095012	0.568658	-0.008579	75.141708	-2.034577	10.134520	-0.249334	0.000000	-0.423294	0.000000	0.000000	0.000000	-0.000533	-0.079798	-0.034054	0.000000	0.000000	3.000000	85.000000	1.000000
15005.701070	0.094992	0.568410	-0.008671	75.096413	-2.703363	9.178353	-0.249334	0.000000	-0.423294	0.000000	0.000000	0.000000	-0.005833	-0.074462	-0.027541	0.000000	0.000000	3.000000	85.000000	1.000000
15005.704403	0.094992	0.568410	-0.008671	75.096413	-2.703363	9.178353	-0.249334	0.000000	-0.423294	0.000000	0.000000	0.000000	-0.005833	-0.074462	-0.027541	0.000000	0.000000	3.000000	85.000000	1.000000
15005.707737	0.094992	0.568410	-0.008671	75.096413	-2.703363	9.178353	-0.249334	0.000000	-0.423294	0.000000	0.000000	0.000000	-0.005833	-0.074462	-0.027541	0.000000	0.000000	3.000000	85.000000	1.000000
15005.711070	0.094992	0.568410	-0.008671	75.055489	-3.141581	8.545609	-0.250396	0.000000	-0.433560	0.000000	0.000000	0.000000	-0.005833	-0.074462	-0.027541	0.000000	0.000000	3.000000	85.000000	1.000000
15005.714403	0.094960	0.568172	-0.008718	75.055489	-3.141581	8.545609	-0.250396	0.000000	-0.433560	0.000000	0.000000	0.000000	-0.009642	-0.071433	-0.014024	0.000000	0.000000	3.000000	85.000000	1.000000
15005.717737	0.094960	0.568172	-0.008718	75.055489	-3.141581	8.545609	-0.250396	0.000000	-0.433560	0.000000	0.000000	0.000000	-0.009642	-0.071433	-0.014024	0.000000	0.000000	3.000000	85.000000	1.000000
15005.721070	0.094928	0.567934	-0.008765	75.016922	-3.347305	8.233291	-0.250396	0.000000	-0.433560	0.000000	0.000000	0.000000	-0.009649	-0.071408	-0.014063	0.000000	0.000000	3.000000	85.000000	1.000000
15005.724403	0.094928	0.567934	-0.008765	75.016922	-3.347305	8.233291	-0.250396	0.000000	-0.433560	0.000000	0.000000	0.000000	-0.009649	-0.071408	-0.014063	0.000000	0.000000	3.000000	85.000000	1.000000
15005.727737	0.094928	0.567934	-0.008765	75.016922	-3.347305	8.233291	-0.250396	0.000000	-0.433560	0.000000	0.000000	0.000000	-0.009649	-0.071408	-0.014063	0.000000	0.000000	3.000000	85.000000	1.000000
15005.731070	0.094928	0.567934	-0.008765	74.959648	-3.375396	8.154883	-0.253611	0.000000	-0.438241	0.000000	0.000000	0.000000	-0.009649	-0.071408	-0.014063	0.000000	0.000000	3.000000	85.000000	1.000000
15005.734403	0.094903	0.567731	-0.008777	74.959648	-3.375396	8.154883	-0.253611	0.000000	-0.438241	0.000000	0.000000	0.000000	-0.007448	-0.060854	-0.003661	0.000000	0.000000	3.000000	85.000000	1.000000
15005.737737	0.094903	0.567731	-0.008777	74.959648	-3.375396	8.154883	-0.253611	0.000000	-0.438241	0.000000	0.000000	0.000000	-0.007448	-0.060854	-0.003661	0.000000	0.000000	3.000000	85.000000	1.000000
15005.741070	0.094903	0.567731	-0.008777	74.874863	-3.337410	8.157486	-0.253611	0.000000	-0.438241	0.000000	0.000000	0.000000	-0.007448	-0.060854	-0.003661	0.000000	0.000000	3.000000	85.000000	1.000000
15005.744403	0.094903	0.567731	-0.008777	74.874863	-3.337410	8.157486	-0.253611	0.000000	-0.438241	0.000000	0.000000	0.000000	-0.007448	-0.060854	-0.003661	0.000000	0.000000	3.000000	85.000000	1.000000
15005.747737	0.094836	0.567528	-0.008780	74.874863	-3.337410	8.157486	-0.253611	0.000000	-0.438241	0.000000	0.000000	0.000000	-0.020224	-0.060868	-0.000987	0.000000	0.000000	3.000000	85.000000	1.000000
15005.751070	0.094836	0.567528	-0.008780	74.781097	-3.364598	8.067687	-0.254852	0.000000	-0.438851	0.000000	0.000000	0.000000	-0.020224	-0.060868	-0.000987	0.000000	0.000000	3.000000	85.000000	1.000000
15005.754403	0.094836	0.567528	-0.008780	74.781097	-3.364598	8.067687	-0.254852	0.000000	-0.438851	0.000000	0.000000	0.000000	-0.020224	-0.060868	-0.000987	0.000000	0.000000	3.000000	85.000000	1.000000
15005.757737	0.094836	0.567528	-0.008780	74.781097	-3.364598	8.067687	-0.254852	0.000000	-0.438851	0.000000	0.000000	0.000000	-0.020224	-0.060868	-0.000987	0.000000	0.000000	3.000000	85.000000	1.000000
15005.761070	0.094619	0.567140	-0.008752	74.685684	-3.451483	7.901608	-0.258223	0.000000	-0.439015	0.000000	0.000000	0.000000	-0.064902	-0.116418	0.008556	0.000000	0.000000	3.000000	85.000000	1.000000
15005.764403	0.094619	0.567140	-0.008752	74.685684	-3.451483	7.901608	-0.258223	0.000000	-0.439015	0.000000	0.000000	0.000000	-0.064902	-0.116418	0.008556	0.000000	0.000000	3.000000	85.000000	1.000000
15005.767737	0.094619	0.567140	-0.008752	74.685684	-3.451483	7.901608	-0.258223	0.000000	-0.439015	0.000000	0.000000	0.000000	-0.064902	-0.116418	0.008556	0.000000	0.000000	3.000000	85.000000	1.000000
15005.771070	0.094492	0.566955	-0.008724	74.586784	-3.615074	7.625340	-0.269040	0.000000	-0.437589	0.000000	0.000000	0.000000	-0.038296	-0.055565	0.008191	0.000000	0.000000	3.000000	85.000000	1.000000
15005.774403	0.094492	0.566955	-0.008724	74.586784	-3.615074	7.625340	-0.269040	0.000000	-0.437589	0.000000	0.000000	0.000000	-0.038296	-0.055565	0.008191	0.000000	0.000000	3.000000	85.000000	1.000000
15005.777737	0.094492	0.566955	-0.008724	74.586784	-3.615074	7.625340	-0.269040	0.000000	-0.437589	0.000000	0.000000	0.000000	-0.038296	-0.055565	0.008191	0.000000	0.000000	3.000000	85.000000	1.000000
15005.781070	0.094492	0.566955	-0.008724	74.481133	-3.847289	7.244257	-0.275423	0.000000	-0.436224	0.000000	0.000000	0.000000	-0.038296	-0.055565	0.008191	0.000000	0.000000	3.000000	85.000000	1.000000
15005.784403	0.094368	0.566787	-0.008680	74.481133	-3.847289	7.244257	-0.275423	0.000000	-0.436224	0.000000	0.000000	0.000000	-0.037201	-0.050325	0.013390	0.000000	0.000000	3.000000	85.000000	1.000000
15005.787737	0.094368	0.566787	-0.008680	74.481133	-3.847289	7.244257	-0.275423	0.000000	-0.436224	0.000000	0.000000	0.000000	-0.037201	-0.050325	0.013390	0.000000	0.000000	3.000000	85.000000	1.000000
15005.791070	0.094197	0.566602	-0.008644	74.388191	-4.175076	6.746492	-0.275423	0.000000	-0.436224	0.000000	0.000000	0.000000	-0.051087	-0.055579	0.010810	0.000000	0.000000	3.000000	85.000000	1.000000
15005.794403	0.094197	0.566602	-0.008644	74.388191	-4.175076	6.746492	-0.275423	0.000000	-0.436224	0.000000	0.000000	0.000000	-0.051087	-0.055579	0.010810	0.000000	0.000000	3.000000	85.000000	1.000000
15005.797737	0.094197	0.566602	-0.008644	74.388191	-4.175076	6.746492	-0.275423	0.000000	-0.436224	0.000000	0.000000	0.000000	-0.051087	-0.055579	0.010810	0.000000	0.000000	3.000000	85.000000	1.000000
15005.801070	0.094197	0.566602	-0.008644	74.319214	-4.610253	6.113049	-0.290137	0.000000	-0.432191	0.000000	0.000000	0.000000	-0.051087	-0.055579	0.010810	0.000000	0.000000	3.000000	85.000000	1.000000
15005.804403	0.094022	0.566424	-0.008631	74.319214	-4.610253	6.113049	-0.290137	0.000000	-0.432191	0.000000	0.000000	0.000000	-0.052561	-0.053306	0.003778	0.000000	0.000000	3.000000	85.000000	1.000000
15005.807737	0.094022	0.566424	-0.008631	74.319214	-4.610253	6.113049	-0.290137	0.000000	-0.432191	0.000000	0.000000	0.000000	-0.052561	-0.053306	0.003778	0.000000	0.000000	3.000000	85.000000	1.000000
15005.811070	0.094022	0.566424	-0.008631	74.274406	-5.087395	5.444428	-0.290137	0.000000	-0.432191	0.000000	0.000000	0.000000	-0.052561	-0.053306	0.003778	0.000000	0.000000	3.000000	85.000000	1.000000
15005.814403	0.094022	0.566424	-0.008631	74.274406	-5.087395	5.444428	-0.290137	0.000000	-0.432191	0.000000	0.000000	0.000000	-0.052561	-0.053306	0.003778	0.000000	0.000000	3.000000	85.000000	1.000000
15005.817737	0.093813	0.566256	-0.008569	74.274406	-5.087395	5.444428	-0.290137	0.000000	-0.432191	0.000000	0.000000	0.000000	-0.062783	-0.050319	0.018640	0.000000	0.000000	3.000000	85.000000	1.000000
15005.821070	0.093590	0.566086	-0.008571	74.250221	-5.528543	4.840655	-0.298897	0.000000	-0.431561	0.000000	0.000000	0.000000	-0.066807	-0.050995	-0.000631	0.000000	0.000000	3.000000	85.000000	1.000000
15005.824403	0.093590	0.566086	-0.008571	74.250221	-5.528543	4.840655	-0.298897	0.000000	-0.431561	0.000000	0.000000	0.000000	-0.066807	-0.050995	-0.000631	0.000000	0.000000	3.000000	85.000000	1.000000
15005.827737	0.093590	0.566086	-0.008571	74.250221	-5.528543	4.840655	-0.298897	0.000000	-0.431561	0.000000	0.000000	0.000000	-0.066807	-0.050995	-0.000631	0.000000	0.000000	3.000000	85.000000	1.000000
15005.831070	0.093590	0.566086	-0.008571	74.230232	-5.897008	4.338694	-0.320496	0.000000	-0.428560	0.000000	0.000000	0.000000	-0.066807	-0.050995	-0.000631	0.000000	0.000000	3.000000	85.000000	1.000000
15005.834403	0.093379	0.565931	-0.008625	74.230232	-5.897008	4.338694	-0.320496	0.000000	-0.428560	0.000000	0.000000	0.000000	-0.063325	-0.046451	-0.015995	0.000000	0.000000	3.000000	85.000000	1.000000
15005.837737	0.093379	0.565931	-0.008625	74.230232	-5.897008	4.338694	-0.320496	0.000000	-0.428560	0.000000	0.000000	0.000000	-0.063325	-0.046451	-0.015995	0.000000	0.000000	3.000000	85.000000	1.000000
15005.841070	0.093379	0.565931	-0.008625	74.205910	-6.240222	3.862102	-0.320496	0.000000	-0.428560	0.000000	0.000000	0.000000	-0.063325	-0.046451	-0.015995	0.000000	0.000000	3.000000	85.000000	1.000000
15005.844403	0.093379	0.565931	-0.008625	74.205910	-6.240222	3.862102	-0.320496	0.000000	-0.428560	0.000000	0.000000	0.000000	-0.063325	-0.046451	-0.015995	0.000000	0.000000	3.000000	85.000000	1.000000
15005.847737	0.093221	0.565829	-0.008634	74.205910	-6.240222	3.862102	-0.320496	0.000000	-0.428560	0.000000	0.000000	0.000000	-0.047266	-0.030739	-0.002953	0.000000	0.000000	3.000000	85.000000	1.000000
15005.851070	0.093075	0.565779	-0.008592	74.169960	-6.560577	3.412597	-0.331050	0.000000	-0.431226	0.000000	0.000000	0.000000	-0.043993	-0.015015	0.012771	0.000000	0.000000	3.000000	85.000000	1.000000
15005.854403	0.093075	0.565779	-0.008592	74.169960	-6.560577	3.412597	-0.331050	0.000000	-0.431226	0.000000	0.000000	0.000000	-0.043993	-0.015015	0.012771	0.000000	0.000000	3.000000	85.000000	1.000000
15005.857737	0.093075	0.565779	-0.008592	74.169960	-6.560577	3.412597	-0.331050	0.000000	-0.431226	0.000000	0.000000	0.000000	-0.043993	-0.015015	0.012771	0.000000	0.000000	3.000000	85.000000	1.000000
15005.861070	0.093075	0.565779	-0.008592	74.125534	-6.869302	2.987015	-0.346260	0.000000	-0.429589	0.000000	0.000000	0.000000	-0.043993	-0.015015	0.012771	0.000000	0.000000	3.000000	85.000000	1.000000
15005.864403	0.092854	0.565781	-0.008479	74.125534	-6.869302	2.987015	-0.346260	0.000000	-0.429589	0.000000	0.000000	0.000000	-0.066298	0.000701	0.033795	0.000000	0.000000	3.000000	85.000000	1.000000
15005.867737	0.092854	0.565781	-0.008479	74.125534	-6.869302	2.987015	-0.346260	0.000000	-0.429589	0.000000	0.000000	0.000000	-0.066298	0.000701	0.033795	0.000000	0.000000	3.000000	85.000000	1.000000
15005.871070	0.092638	0.565881	-0.008234	74.069351	-7.159220	2.594855	-0.346260	0.000000	-0.429589	0.000000	0.000000	0.000000	-0.064776	0.029831	0.073564	0.000000	0.000000	3.000000	85.000000	1.000000
15005.874403	0.092638	0.565881	-0.008234	74.069351	-7.159220	2.594855	-0.346260	0.000000	-0.429589	0.000000	0.000000	0.000000	-0.064776	0.029831	0.073564	0.000000	0.000000	3.000000	85.000000	1.000000
15005.877737	0.092638	0.565881	-0.008234	74.069351	-7.159220	2.594855	-0.346260	0.000000	-0.429589	0.000000	0.000000	0.000000	-0.064776	0.029831	0.073564	0.000000	0.000000	3.000000	85.000000	1.000000
15005.881070	0.092638	0.565881	-0.008234	74.012474	-7.354345	2.341947	-0.368105	0.000000	-0.411696	0.000000	0.000000	0.000000	-0.064776	0.029831	0.073564	0.000000	0.000000	3.000000	85.000000	1.000000
15005.884403	0.092378	0.566017	-0.007877	74.012474	-7.354345	2.341947	-0.368105	0.000000	-0.411696	0.000000	0.000000	0.000000	-0.077937	0.041021	0.107190	0.000000	0.000000	3.000000	85.000000	1.000000
15005.887737	0.092378	0.566017	-0.007877	74.012474	-7.354345	2.341947	-0.368105	0.000000	-0.411696	0.000000	0.000000	0.000000	-0.077937	0.041021	0.107190	0.000000	0.000000	3.000000	85.000000	1.000000
15005.891070	0.092378	0.566017	-0.007877	73.968452	-7.430110	2.271439	-0.368105	0.000000	-0.411696	0.000000	0.000000	0.000000	-0.077937	0.041021	0.107190	0.000000	0.000000	3.000000	85.000000	1.000000
15005.894403	0.092378	0.566017	-0.007877	73.968452	-7.430110	2.271439	-0.368105	0.000000	-0.411696	0.000000	0.000000	0.000000	-0.077937	0.041021	0.107190	0.000000	0.000000	3.000000	85.000000	1.000000
15005.897737	0.092135	0.566174	-0.007438	73.968452	-7.430110	2.271439	-0.368105	0.000000	-0.411696	0.000000	0.000000	0.000000	-0.073067	0.046967	0.131589	0.000000	0.000000	3.000000	85.000000	1.000000
15005.901070	0.091890	0.566330	-0.007000	73.933449	-7.427460	2.321198	-0.381095	0.000000	-0.393831	0.000000	0.000000	0.000000	-0.073249	0.046978	0.131507	0.000000	0.000000	3.000000	85.000000	1.000000
15005.904403	0.091890	0.566330	-0.007000	73.933449	-7.427460	2.321198	-0.381095	0.000000	-0.393831	0.000000	0.000000	0.000000	-0.073249	0.046978	0.131507	0.000000	0.000000	3.000000	85.000000	1.000000
15005.907737	0.091890	0.566330	-0.007000	73.933449	-7.427460	2.321198	-0.381095	0.000000	-0.393831	0.000000	0.000000	0.000000	-0.073249	0.046978	0.131507	0.000000	0.000000	3.000000	85.000000	1.000000
15005.911070	0.091890	0.566330	-0.007000	73.898468	-7.419581	2.370749	-0.405481	0.000000	-0.349982	0.000000	0.000000	0.000000	-0.073249	0.046978	0.131507	0.000000	0.000000	3.000000	85.000000	1.000000
15005.914403	0.091655	0.566472	-0.006515	73.898468	-7.419581	2.370749	-0.405481	0.000000	-0.349982	0.000000	0.000000	0.000000	-0.070589	0.042447	0.145410	0.000000	0.000000	3.000000	85.000000	1.000000
15005.917737	0.091655	0.566472	-0.006515	73.898468	-7.419581	2.370749	-0.405481	0.000000	-0.349982	0.000000	0.000000	0.000000	-0.070589	0.042447	0.145410	0.000000	0.000000	3.000000	85.000000	1.000000
15005.921070	0.091463	0.566588	-0.006033	73.866402	-7.415395	2.416460	-0.405481	0.000000	-0.349982	0.000000	0.000000	0.000000	-0.057584	0.034897	0.144481	0.000000	0.000000	3.000000	85.000000	1.000000
15005.924403	0.091463	0.566588	-0.006033	73.866402	-7.415395	2.416460	-0.405481	0.000000	-0.349982	0.000000	0.000000	0.000000	-0.057584	0.034897	0.144481	0.000000	0.000000	3.000000	85.000000	1.000000
15005.927737	0.091463	0.566588	-0.006033	73.866402	-7.415395	2.416460	-0.405481	0.000000	-0.349982	0.000000	0.000000	0.000000	-0.057584	0.034897	0.144481	0.000000	0.000000	3.000000	85.000000	1.000000
15005.931070	0.091463	0.566588	-0.006033	73.846390	-7.399900	2.484263	-0.426843	0.000000	-0.301666	0.000000	0.000000	0.000000	-0.057584	0.034897	0.144481	0.000000	0.000000	3.000000	85.000000	1.000000
15005.934403	0.091222	0.566644	-0.005572	73.846390	-7.399900	2.484263	-0.426843	0.000000	-0.301666	0.000000	0.000000	0.000000	-0.072386	0.016820	0.138306	0.000000	0.000000	3.000000	85.000000	1.000000
15005.937737	0.091222	0.566644	-0.005572	73.846390	-7.399900	2.484263	-0.426843	0.000000	-0.301666	0.000000	0.000000	0.000000	-0.072386	0.016820	0.138306	0.000000	0.000000	3.000000	85.000000	1.000000
15005.941070	0.090974	0.566640	-0.005141	73.834892	-7.375901	2.572344	-0.426843	0.000000	-0.301666	0.000000	0.000000	0.000000	-0.074327	-0.001270	0.129531	0.000000	0.000000	3.000000	85.000000	1.000000
15005.944403	0.090974	0.566640	-0.005141	73.834892	-7.375901	2.572344	-0.426843	0.000000	-0.301666	0.000000	0.000000	0.000000	-0.074327	-0.001270	0.129531	0.000000	0.000000	3.000000	85.000000	1.000000
15005.947737	0.090974	0.566640	-0.005141	73.834892	-7.375901	2.572344	-0.426843	0.000000	-0.301666	0.000000	0.000000	0.000000	-0.074327	-0.001270	0.129531	0.000000	0.000000	3.000000	85.000000	1.000000
15005.951070	0.090974	0.566640	-0.005141	73.839035	-7.314744	2.721444	-0.451295	0.000000	-0.257027	0.000000	0.000000	0.000000	-0.074327	-0.001270	0.129531	0.000000	0.000000	3.000000	85.000000	1.000000
15005.954403	0.090733	0.566578	-0.004674	73.839035	-7.314744	2.721444	-0.451295	0.000000	-0.257027	0.000000	0.000000	0.000000	-0.072396	-0.018751	0.139977	0.000000	0.000000	3.000000	85.000000	1.000000
15005.957737	0.090733	0.566578	-0.004674	73.839035	-7.314744	2.721444	-0.451295	0.000000	-0.257027	0.000000	0.000000	0.000000	-0.072396	-0.018751	0.139977	0.000000	0.000000	3.000000	85.000000	1.000000
15005.961070	0.090515	0.566464	-0.004200	73.863495	-7.157428	3.018724	-0.451295	0.000000	-0.257027	0.000000	0.000000	0.000000	-0.065436	-0.033977	0.142136	0.000000	0.000000	3.000000	85.000000	1.000000
15005.964403	0.090515	0.566464	-0.004200	73.863495	-7.157428	3.018724	-0.451295	0.000000	-0.257027	0.000000	0.000000	0.000000	-0.065436	-0.033977	0.142136	0.000000	0.000000	3.000000	85.000000	1.000000
15005.967737	0.090515	0.566464	-0.004200	73.863495	-7.157428	3.018724	-0.451295	0.000000	-0.257027	0.000000	0.000000	0.000000	-0.065436	-0.033977	0.142136	0.000000	0.000000	3.000000	85.000000	1.000000
15005.971070	0.090515	0.566464	-0.004200	73.903343	-6.902090	3.452425	-0.474267	0.000000	-0.210008	0.000000	0.000000	0.000000	-0.065436	-0.033977	0.142136	0.000000	0.000000	3.000000	85.000000	1.000000
15005.974403	0.090349	0.566310	-0.003683	73.903343	-6.902090	3.452425	-0.474267	0.000000	-0.210008	0.000000	0.000000	0.000000	-0.049570	-0.046310	0.155231	0.000000	0.000000	3.000000	85.000000	1.000000
15005.977737	0.090349	0.566310	-0.003683	73.903343	-6.902090	3.452425	-0.474267	0.000000	-0.210008	0.000000	0.000000	0.000000	-0.049570	-0.046310	0.155231	0.000000	0.000000	3.000000	85.000000	1.000000
15005.981070	0.090305	0.566132	-0.003117	73.955521	-6.537124	4.033428	-0.474267	0.000000	-0.210008	0.000000	0.000000	0.000000	-0.013251	-0.053446	0.169701	0.000000	0.000000	3.000000	85.000000	1.000000
15005.984403	0.090305	0.566132	-0.003117	73.955521	-6.537124	4.033428	-0.474267	0.000000	-0.210008	0.000000	0.000000	0.000000	-0.013251	-0.053446	0.169701	0.000000	0.000000	3.000000	85.000000	1.000000
15005.987737	0.090305	0.566132	-0.003117	73.955521	-6.537124	4.033428	-0.474267	0.000000	-0.210008	0.000000	0.000000	0.000000	-0.013251	-0.053446	0.169701	0.000000	0.000000	3.000000	85.000000	1.000000
15005.991070	0.090305	0.566132	-0.003117	74.021660	-6.103775	4.708662	-0.484737	0.000000	-0.155853	0.000000	0.000000	0.000000	-0.013251	-0.053446	0.169701	0.000000	0.000000	3.000000	85.000000	1.000000
15005.994403	0.090322	0.565922	-0.002467	74.021660	-6.103775	4.708662	-0.484737	0.000000	-0.155853	0.000000	0.000000	0.000000	0.005122	-0.062987	0.195001	0.000000	0.000000	3.000000	85.000000	1.000000
15005.997737	0.090322	0.565922	-0.002467	74.021660	-6.103775	4.708662	-0.484737	0.000000	-0.155853	0.000000	0.000000	0.000000	0.005122	-0.062987	0.195001	0.000000	0.000000	3.000000	85.000000	1.000000
15006.001070	0.090420	0.565637	-0.001749	74.133835	-5.718849	5.335137	-0.484737	0.000000	-0.155853	0.000000	0.000000	0.000000	0.029319	-0.085573	0.215483	0.000000	0.000000	3.000000	85.000000	1.000000
15006.004403	0.090420	0.565637	-0.001749	74.133835	-5.718849	5.335137	-0.484737	0.000000	-0.155853	0.000000	0.000000	0.000000	0.029319	-0.085573	0.215483	0.000000	0.000000	3.000000	85.000000	1.000000
15006.007737	0.090420	0.565637	-0.001749	74.133835	-5.718849	5.335137	-0.484737	0.000000	-0.155853	0.000000	0.000000	0.000000	0.029319	-0.085573	0.215483	0.000000	0.000000	3.000000	85.000000	1.000000
15006.011070	0.090562	0.565325	-0.001034	74.331833	-5.546480	5.715672	-0.478997	0.000000	-0.087439	0.000000	0.000000	0.000000	0.042588	-0.093560	0.214520	0.000000	0.000000	3.000000	85.000000	1.000000
15006.014403	0.090562	0.565325	-0.001034	74.331833	-5.546480	5.715672	-0.478997	0.000000	-0.087439	0.000000	0.000000	0.000000	0.042588	-0.093560	0.214520	0.000000	0.000000	3.000000	85.000000	1.000000
15006.017737	0.090562	0.565325	-0.001034	74.331833	-5.546480	5.715672	-0.478997	0.000000	-0.087439	0.000000	0.000000	0.000000	0.042588	-0.093560	0.214520	0.000000	0.000000	3.000000	85.000000	1.000000
15006.021070	0.090731	0.564978	-0.000294	74.601051	-5.653449	5.749481	-0.471900	0.000000	-0.051685	0.000000	0.000000	0.000000	0.050794	-0.104027	0.221790	0.000000	0.000000	3.000000	85.000000	1.000000
15006.024403	0.090731	0.564978	-0.000294	74.601051	-5.653449	5.749481	-0.471900	0.000000	-0.051685	0.000000	0.000000	0.000000	0.050794	-0.104027	0.221790	0.000000	0.000000	3.000000	85.000000	1.000000
15006.027737	0.090731	0.564978	-0.000294	74.601051	-5.653449	5.749481	-0.471900	0.000000	-0.051685	0.000000	0.000000	0.000000	0.050794	-0.104027	0.221790	0.000000	0.000000	3.000000	85.000000	1.000000
15006.031070	0.090731	0.564978	-0.000294	74.918320	-6.096450	5.354235	-0.463434	0.000000	-0.014720	0.000000	0.000000	0.000000	0.050794	-0.104027	0.221790	0.000000	0.000000	3.000000	85.000000	1.000000
15006.034403	0.090905	0.564622	0.000468	74.918320	-6.096450	5.354235	-0.463434	0.000000	-0.014720	0.000000	0.000000	0.000000	0.052169	-0.106853	0.228591	0.000000	0.000000	3.000000	85.000000	1.000000
15006.037737	0.090905	0.564622	0.000468	74.918320	-6.096450	5.354235	-0.463434	0.000000	-0.014720	0.000000	0.000000	0.000000	0.052169	-0.106853	0.228591	0.000000	0.000000	3.000000	85.000000	1.000000
15006.041070	0.091116	0.564229	0.001185	75.236694	-6.708321	4.729964	-0.463434	0.000000	-0.014720	0.000000	0.000000	0.000000	0.063128	-0.117877	0.215341	0.000000	0.000000	3.000000	85.000000	1.000000
15006.044403	0.091116	0.564229	0.001185	75.236694	-6.708321	4.729964	-0.463434	0.000000	-0.014720	0.000000	0.000000	0.000000	0.063128	-0.117877	0.215341	0.000000	0.000000	3.000000	85.000000	1.000000
15006.047737	0.091116	0.564229	0.001185	75.236694	-6.708321	4.729964	-0.463434	0.000000	-0.014720	0.000000	0.000000	0.000000	0.063128	-0.117877	0.215341	0.000000	0.000000	3.000000	85.000000	1.000000
15006.051070	0.091370	0.563834	0.001894	75.549759	-7.366783	4.044750	-0.444218	0.000000	0.059268	0.000000	0.000000	0.000000	0.076234	-0.118363	0.212547	0.000000	0.000000	3.000000	85.000000	1.000000
15006.054403	0.091370	0.563834	0.001894	75.549759	-7.366783	4.044750	-0.444218	0.000000	0.059268	0.000000	0.000000	0.000000	0.076234	-0.118363	0.212547	0.000000	0.000000	3.000000	85.000000	1.000000
15006.057737	0.091370	0.563834	0.001894	75.549759	-7.366783	4.044750	-0.444218	0.000000	0.059268	0.000000	0.000000	0.000000	0.076234	-0.118363	0.212547	0.000000	0.000000	3.000000	85.000000	1.000000
15006.061070	0.091568	0.563437	0.002547	75.833801	-8.014158	3.365794	-0.431512	0.000000	0.094693	0.000000	0.000000	0.000000	0.059389	-0.119262	0.195805	0.000000	0.000000	3.000000	85.000000	1.000000
15006.064403	0.091568	0.563437	0.002547	75.833801	-8.014158	3.365794	-0.431512	0.000000	0.094693	0.000000	0.000000	0.000000	0.059389	-0.119262	0.195805	0.000000	0.000000	3.000000	85.000000	1.000000
15006.067737	0.091568	0.563437	0.002547	75.833801	-8.014158	3.365794	-0.431512	0.000000	0.094693	0.000000	0.000000	0.000000	0.059389	-0.119262	0.195805	0.000000	0.000000	3.000000	85.000000	1.000000
15006.071070	0.091568	0.563437	0.002547	76.084808	-8.629112	2.722921	-0.421614	0.000000	0.127327	0.000000	0.000000	0.000000	0.059389	-0.119262	0.195805	0.000000	0.000000	3.000000	85.000000	1.000000
15006.074403	0.091734	0.563080	0.003151	76.084808	-8.629112	2.722921	-0.421614	0.000000	0.127327	0.000000	0.000000	0.000000	0.049750	-0.107073	0.181339	0.000000	0.000000	3.000000	85.000000	1.000000
15006.077737	0.091734	0.563080	0.003151	76.084808	-8.629112	2.722921	-0.421614	0.000000	0.127327	0.000000	0.000000	0.000000	0.049750	-0.107073	0.181339	0.000000	0.000000	3.000000	85.000000	1.000000
15006.081070	0.091845	0.562764	0.003712	76.294701	-9.182387	2.146944	-0.421614	0.000000	0.127327	0.000000	0.000000	0.000000	0.033522	-0.094848	0.168229	0.000000	0.000000	3.000000	85.000000	1.000000
15006.084403	0.091845	0.562764	0.003712	76.294701	-9.182387	2.146944	-0.421614	0.000000	0.127327	0.000000	0.000000	0.000000	0.033522	-0.094848	0.168229	0.000000	0.000000	3.000000	85.000000	1.000000
15006.087737	0.091845	0.562764	0.003712	76.294701	-9.182387	2.146944	-0.421614	0.000000	0.127327	0.000000	0.000000	0.000000	0.033522	-0.094848	0.168229	0.000000	0.000000	3.000000	85.000000	1.000000
15006.091070	0.091845	0.562764	0.003712	76.449745	-9.627632	1.677828	-0.407736	0.000000	0.185588	0.000000	0.000000	0.000000	0.033522	-0.094848	0.168229	0.000000	0.000000	3.000000	85.000000	1.000000
15006.094403	0.091956	0.562472	0.004267	76.449745	-9.627632	1.677828	-0.407736	0.000000	0.185588	0.000000	0.000000	0.000000	0.033166	-0.087438	0.166427	0.000000	0.000000	3.000000	85.000000	1.000000
15006.097737	0.091956	0.562472	0.004267	76.449745	-9.627632	1.677828	-0.407736	0.000000	0.185588	0.000000	0.000000	0.000000	0.033166	-0.087438	0.166427	0.000000	0.000000	3.000000	85.000000	1.000000
15006.101070	0.092059	0.562240	0.004787	76.560287	-9.941607	1.350155	-0.407736	0.000000	0.185588	0.000000	0.000000	0.000000	0.031089	-0.069780	0.156014	0.000000	0.000000	3.000000	85.000000	1.000000
15006.104403	0.092059	0.562240	0.004787	76.560287	-9.941607	1.350155	-0.407736	0.000000	0.185588	0.000000	0.000000	0.000000	0.031089	-0.069780	0.156014	0.000000	0.000000	3.000000	85.000000	1.000000
15006.107737	0.092059	0.562240	0.004787	76.560287	-9.941607	1.350155	-0.407736	0.000000	0.185588	0.000000	0.000000	0.000000	0.031089	-0.069780	0.156014	0.000000	0.000000	3.000000	85.000000	1.000000
15006.111070	0.092059	0.562240	0.004787	76.616409	-10.103062	1.183312	-0.397026	0.000000	0.239329	0.000000	0.000000	0.000000	0.031089	-0.069780	0.156014	0.000000	0.000000	3.000000	85.000000	1.000000
15006.114403	0.092161	0.562058	0.005295	76.616409	-10.103062	1.183312	-0.397026	0.000000	0.239329	0.000000	0.000000	0.000000	0.030400	-0.054554	0.152567	0.000000	0.000000	3.000000	85.000000	1.000000
15006.117737	0.092161	0.562058	0.005295	76.616409	-10.103062	1.183312	-0.397026	0.000000	0.239329	0.000000	0.000000	0.000000	0.030400	-0.054554	0.152567	0.000000	0.000000	3.000000	85.000000	1.000000
15006.121070	0.092274	0.561918	0.005747	76.623657	-10.119465	1.164971	-0.397026	0.000000	0.239329	0.000000	0.000000	0.000000	0.033886	-0.042002	0.135644	0.000000	0.000000	3.000000	85.000000	1.000000
15006.124403	0.092274	0.561918	0.005747	76.623657	-10.119465	1.164971	-0.397026	0.000000	0.239329	0.000000	0.000000	0.000000	0.033886	-0.042002	0.135644	0.000000	0.000000	3.000000	85.000000	1.000000
15006.127737	0.092274	0.561918	0.005747	76.623657	-10.119465	1.164971	-0.397026	0.000000	0.239329	0.000000	0.000000	0.000000	0.033886	-0.042002	0.135644	0.000000	0.000000	3.000000	85.000000	1.000000
15006.131070	0.092274	0.561918	0.005747	76.616653	-10.113813	1.161790	-0.386312	0.000000	0.287364	0.000000	0.000000	0.000000	0.033886	-0.042002	0.135644	0.000000	0.000000	3.000000	85.000000	1.000000
15006.134403	0.092402	0.561837	0.006161	76.616653	-10.113813	1.161790	-0.386312	0.000000	0.287364	0.000000	0.000000	0.000000	0.038434	-0.024168	0.123986	0.000000	0.000000	3.000000	85.000000	1.000000
15006.137737	0.092402	0.561837	0.006161	76.616653	-10.113813	1.161790	-0.386312	0.000000	0.287364	0.000000	0.000000	0.000000	0.038434	-0.024168	0.123986	0.000000	0.000000	3.000000	85.000000	1.000000
15006.141070	0.092402	0.561837	0.006161	76.597923	-10.114495	1.140799	-0.386312	0.000000	0.287364	0.000000	0.000000	0.000000	0.038434	-0.024168	0.123986	0.000000	0.000000	3.000000	85.000000	1.000000
15006.144403	0.092402	0.561837	0.006161	76.597923	-10.114495	1.140799	-0.386312	0.000000	0.287364	0.000000	0.000000	0.000000	0.038434	-0.024168	0.123986	0.000000	0.000000	3.000000	85.000000	1.000000
15006.147737	0.092545	0.561816	0.006535	76.597923	-10.114495	1.140799	-0.386312	0.000000	0.287364	0.000000	0.000000	0.000000	0.043003	-0.006255	0.112337	0.000000	0.000000	3.000000	85.000000	1.000000
15006.151070	0.092722	0.561838	0.006849	76.566849	-10.151548	1.058137	-0.379907	0.000000	0.308028	0.000000	0.000000	0.000000	0.053144	0.006467	0.094127	0.000000	0.000000	3.000000	85.000000	1.000000
15006.154403	0.092722	0.561838	0.006849	76.566849	-10.151548	1.058137	-0.379907	0.000000	0.308028	0.000000	0.000000	0.000000	0.053144	0.006467	0.094127	0.000000	0.000000	3.000000	85.000000	1.000000
15006.157737	0.092722	0.561838	0.006849	76.566849	-10.151548	1.058137	-0.379907	0.000000	0.308028	0.000000	0.000000	0.000000	0.053144	0.006467	0.094127	0.000000	0.000000	3.000000	85.000000	1.000000
15006.161070	0.092722	0.561838	0.006849	76.521545	-10.271935	0.857504	-0.363882	0.000000	0.342439	0.000000	0.000000	0.000000	0.053144	0.006467	0.094127	0.000000	0.000000	3.000000	85.000000	1.000000
15006.164403	0.092918	0.561937	0.007141	76.521545	-10.271935	0.857504	-0.363882	0.000000	0.342439	0.000000	0.000000	0.000000	0.058789	0.029694	0.087715	0.000000	0.000000	3.000000	85.000000	1.000000
15006.167737	0.092918	0.561937	0.007141	76.521545	-10.271935	0.857504	-0.363882	0.000000	0.342439	0.000000	0.000000	0.000000	0.058789	0.029694	0.087715	0.000000	0.000000	3.000000	85.000000	1.000000
15006.171070	0.092918	0.561937	0.007141	76.462234	-10.497508	0.509604	-0.363882	0.000000	0.342439	0.000000	0.000000	0.000000	0.058789	0.029694	0.087715	0.000000	0.000000	3.000000	85.000000	1.000000
15006.174403	0.092918	0.561937	0.007141	76.462234	-10.497508	0.509604	-0.363882	0.000000	0.342439	0.000000	0.000000	0.000000	0.058789	0.029694	0.087715	0.000000	0.000000	3.000000	85.000000	1.000000
15006.177737	0.093048	0.562052	0.007332	76.462234	-10.497508	0.509604	-0.363882	0.000000	0.342439	0.000000	0.000000	0.000000	0.039006	0.034490	0.057386	0.000000	0.000000	3.000000	85.000000	1.000000
15006.181070	0.093048	0.562052	0.007332	76.384735	-10.826407	0.022173	-0.354084	0.000000	0.357058	0.000000	0.000000	0.000000	0.039006	0.034490	0.057386	0.000000	0.000000	3.000000	85.000000	1.000000
15006.184403	0.093048	0.562052	0.007332	76.384735	-10.826407	0.022173	-0.354084	0.000000	0.357058	0.000000	0.000000	0.000000	0.039006	0.034490	0.057386	0.000000	0.000000	3.000000	85.000000	1.000000
15006.187737	0.093048	0.562052	0.007332	76.384735	-10.826407	0.022173	-0.354084	0.000000	0.357058	0.000000	0.000000	0.000000	0.039006	0.034490	0.057386	0.000000	0.000000	3.000000	85.000000	1.000000
15006.191070	0.093333	0.562421	0.007723	76.289925	-11.237150	-0.595342	-0.347583	0.000000	0.366622	0.000000	0.000000	0.000000	0.085432	0.110666	0.117062	0.000000	0.000000	3.000000	85.000000	1.000000
15006.194403	0.093333	0.562421	0.007723	76.289925	-11.237150	-0.595342	-0.347583	0.000000	0.366622	0.000000	0.000000	0.000000	0.085432	0.110666	0.117062	0.000000	0.000000	3.000000	85.000000	1.000000
15006.197737	0.093333	0.562421	0.007723	76.289925	-11.237150	-0.595342	-0.347583	0.000000	0.366622	0.000000	0.000000	0.000000	0.085432	0.110666	0.117062	0.000000	0.000000	3.000000	85.000000	1.000000
15006.201070	0.093333	0.562421	0.007723	76.185036	-11.656205	-1.227236	-0.333344	0.000000	0.386132	0.000000	0.000000	0.000000	0.085432	0.110666	0.117062	0.000000	0.000000	3.000000	85.000000	1.000000
15006.204403	0.093476	0.562648	0.007864	76.185036	-11.656205	-1.227236	-0.333344	0.000000	0.386132	0.000000	0.000000	0.000000	0.042933	0.068168	0.042259	0.000000	0.000000	3.000000	85.000000	1.000000
15006.207737	0.093476	0.562648	0.007864	76.185036	-11.656205	-1.227236	-0.333344	0.000000	0.386132	0.000000	0.000000	0.000000	0.042933	0.068168	0.042259	0.000000	0.000000	3.000000	85.000000	1.000000
15006.211070	0.093645	0.562893	0.008017	76.082878	-12.041554	-1.814372	-0.333344	0.000000	0.386132	0.000000	0.000000	0.000000	0.050624	0.073484	0.046095	0.000000	0.000000	3.000000	85.000000	1.000000
15006.214403	0.093645	0.562893	0.008017	76.082878	-12.041554	-1.814372	-0.333344	0.000000	0.386132	0.000000	0.000000	0.000000	0.050624	0.073484	0.046095	0.000000	0.000000	3.000000	85.000000	1.000000
15006.217737	0.093645	0.562893	0.008017	76.082878	-12.041554	-1.814372	-0.333344	0.000000	0.386132	0.000000	0.000000	0.000000	0.050624	0.073484	0.046095	0.000000	0.000000	3.000000	85.000000	1.000000
15006.221070	0.093645	0.562893	0.008017	75.997177	-12.332479	-2.268879	-0.317751	0.000000	0.400858	0.000000	0.000000	0.000000	0.050624	0.073484	0.046095	0.000000	0.000000	3.000000	85.000000	1.000000
15006.224403	0.093786	0.563172	0.008146	75.997177	-12.332479	-2.268879	-0.317751	0.000000	0.400858	0.000000	0.000000	0.000000	0.042276	0.083817	0.038741	0.000000	0.000000	3.000000	85.000000	1.000000
15006.227737	0.093786	0.563172	0.008146	75.997177	-12.332479	-2.268879	-0.317751	0.000000	0.400858	0.000000	0.000000	0.000000	0.042276	0.083817	0.038741	0.000000	0.000000	3.000000	85.000000	1.000000
15006.231070	0.093901	0.563434	0.008262	75.943970	-12.542788	-2.582568	-0.317751	0.000000	0.400858	0.000000	0.000000	0.000000	0.034604	0.078596	0.034794	0.000000	0.000000	3.000000	85.000000	1.000000
15006.234403	0.093901	0.563434	0.008262	75.943970	-12.542788	-2.582568	-0.317751	0.000000	0.400858	0.000000	0.000000	0.000000	0.034604	0.078596	0.034794	0.000000	0.000000	3.000000	85.000000	1.000000
15006.237737	0.093901	0.563434	0.008262	75.943970	-12.542788	-2.582568	-0.317751	0.000000	0.400858	0.000000	0.000000	0.000000	0.034604	0.078596	0.034794	0.000000	0.000000	3.000000	85.000000	1.000000
15006.241070	0.093901	0.563434	0.008262	75.927994	-12.689625	-2.779090	-0.304938	0.000000	0.413114	0.000000	0.000000	0.000000	0.034604	0.078596	0.034794	0.000000	0.000000	3.000000	85.000000	1.000000
15006.244403	0.093941	0.563713	0.008345	75.927994	-12.689625	-2.779090	-0.304938	0.000000	0.413114	0.000000	0.000000	0.000000	0.011922	0.083650	0.024905	0.000000	0.000000	3.000000	85.000000	1.000000
15006.247737	0.093941	0.563713	0.008345	75.927994	-12.689625	-2.779090	-0.304938	0.000000	0.413114	0.000000	0.000000	0.000000	0.011922	0.083650	0.024905	0.000000	0.000000	3.000000	85.000000	1.000000
15006.251070	0.093941	0.563713	0.008345	75.952446	-12.801845	-2.894992	-0.304938	0.000000	0.413114	0.000000	0.000000	0.000000	0.011922	0.083650	0.024905	0.000000	0.000000	3.000000	85.000000	1.000000
15006.254403	0.093941	0.563713	0.008345	75.952446	-12.801845	-2.894992	-0.304938	0.000000	0.413114	0.000000	0.000000	0.000000	0.011922	0.083650	0.024905	0.000000	0.000000	3.000000	85.000000	1.000000
15006.257737	0.093969	0.563965	0.008370	75.952446	-12.801845	-2.894992	-0.304938	0.000000	0.413114	0.000000	0.000000	0.000000	0.008416	0.075623	0.007511	0.000000	0.000000	3.000000	85.000000	1.000000
15006.261070	0.093969	0.563965	0.008370	75.985413	-12.912735	-3.001778	-0.302951	0.000000	0.417265	0.000000	0.000000	0.000000	0.008416	0.075623	0.007511	0.000000	0.000000	3.000000	85.000000	1.000000
15006.264403	0.093969	0.563965	0.008370	75.985413	-12.912735	-3.001778	-0.302951	0.000000	0.417265	0.000000	0.000000	0.000000	0.008416	0.075623	0.007511	0.000000	0.000000	3.000000	85.000000	1.000000
15006.267737	0.093969	0.563965	0.008370	75.985413	-12.912735	-3.001778	-0.302951	0.000000	0.417265	0.000000	0.000000	0.000000	0.008416	0.075623	0.007511	0.000000	0.000000	3.000000	85.000000	1.000000
15006.271070	0.094048	0.564444	0.008421	76.025040	-13.037005	-3.124512	-0.301548	0.000000	0.418516	0.000000	0.000000	0.000000	0.023788	0.143503	0.015281	0.000000	0.000000	3.000000	85.000000	1.000000
15006.274403	0.094048	0.564444	0.008421	76.025040	-13.037005	-3.124512	-0.301548	0.000000	0.418516	0.000000	0.000000	0.000000	0.023788	0.143503	0.015281	0.000000	0.000000	3.000000	85.000000	1.000000
15006.277737	0.094048	0.564444	0.008421	76.025040	-13.037005	-3.124512	-0.301548	0.000000	0.418516	0.000000	0.000000	0.000000	0.023788	0.143503	0.015281	0.000000	0.000000	3.000000	85.000000	1.000000
15006.281070	0.094048	0.564444	0.008421	76.070656	-13.182059	-3.269699	-0.297584	0.000000	0.421063	0.000000	0.000000	0.000000	0.023788	0.143503	0.015281	0.000000	0.000000	3.000000	85.000000	1.000000
15006.284403	0.094119	0.564626	0.008431	76.070656	-13.182059	-3.269699	-0.297584	0.000000	0.421063	0.000000	0.000000	0.000000	0.021305	0.054790	0.002963	0.000000	0.000000	3.000000	85.000000	1.000000
15006.287737	0.094119	0.564626	0.008431	76.070656	-13.182059	-3.269699	-0.297584	0.000000	0.421063	0.000000	0.000000	0.000000	0.021305	0.054790	0.002963	0.000000	0.000000	3.000000	85.000000	1.000000
15006.291070	0.094119	0.564626	0.008431	76.100426	-13.296329	-3.394131	-0.297584	0.000000	0.421063	0.000000	0.000000	0.000000	0.021305	0.054790	0.002963	0.000000	0.000000	3.000000	85.000000	1.000000
15006.294403	0.094119	0.564626	0.008431	76.100426	-13.296329	-3.394131	-0.297584	0.000000	0.421063	0.000000	0.000000	0.000000	0.021305	0.054790	0.002963	0.000000	0.000000	3.000000	85.000000	1.000000
15006.297737	0.094165	0.564791	0.008428	76.100426	-13.296329	-3.394131	-0.297584	0.000000	0.421063	0.000000	0.000000	0.000000	0.013618	0.049531	-0.000918	0.000000	0.000000	3.000000	85.000000	1.000000
15006.301070	0.094165	0.564791	0.008428	76.109467	-13.392492	-3.510350	-0.294033	0.000000	0.421557	0.000000	0.000000	0.000000	0.013618	0.049531	-0.000918	0.000000	0.000000	3.000000	85.000000	1.000000
15006.304403	0.094165	0.564791	0.008428	76.109467	-13.392492	-3.510350	-0.294033	0.000000	0.421557	0.000000	0.000000	0.000000	0.013618	0.049531	-0.000918	0.000000	0.000000	3.000000	85.000000	1.000000
15006.307737	0.094165	0.564791	0.008428	76.109467	-13.392492	-3.510350	-0.294033	0.000000	0.421557	0.000000	0.000000	0.000000	0.013618	0.049531	-0.000918	0.000000	0.000000	3.000000	85.000000	1.000000
15006.311070	0.094281	0.565044	0.008435	76.098106	-13.515432	-3.682759	-0.291763	0.000000	0.421404	0.000000	0.000000	0.000000	0.034908	0.075677	0.001964	0.000000	0.000000	3.000000	85.000000	1.000000
15006.314403	0.094281	0.565044	0.008435	76.098106	-13.515432	-3.682759	-0.291763	0.000000	0.421404	0.000000	0.000000	0.000000	0.034908	0.075677	0.001964	0.000000	0.000000	3.000000	85.000000	1.000000
15006.317737	0.094281	0.565044	0.008435	76.098106	-13.515432	-3.682759	-0.291763	0.000000	0.421404	0.000000	0.000000	0.000000	0.034908	0.075677	0.001964	0.000000	0.000000	3.000000	85.000000	1.000000
15006.321070	0.094281	0.565044	0.008435	76.074623	-13.684084	-3.925143	-0.285945	0.000000	0.421731	0.000000	0.000000	0.000000	0.034908	0.075677	0.001964	0.000000	0.000000	3.000000	85.000000	1.000000
15006.324403	0.094347	0.565139	0.008421	76.074623	-13.684084	-3.925143	-0.285945	0.000000	0.421731	0.000000	0.000000	0.000000	0.019891	0.028659	-0.004034	0.000000	0.000000	3.000000	85.000000	1.000000
15006.327737	0.094347	0.565139	0.008421	76.074623	-13.684084	-3.925143	-0.285945	0.000000	0.421731	0.000000	0.000000	0.000000	0.019891	0.028659	-0.004034	0.000000	0.000000	3.000000	85.000000	1.000000
15006.331070	0.094347	0.565139	0.008421	76.040092	-13.907298	-4.248009	-0.285945	0.000000	0.421731	0.000000	0.000000	0.000000	0.019891	0.028659	-0.004034	0.000000	0.000000	3.000000	85.000000	1.000000
15006.334403	0.094347	0.565139	0.008421	76.040092	-13.907298	-4.248009	-0.285945	0.000000	0.421731	0.000000	0.000000	0.000000	0.019891	0.028659	-0.004034	0.000000	0.000000	3.000000	85.000000	1.000000
15006.337737	0.094420	0.565200	0.008437	76.040092	-13.907298	-4.248009	-0.285945	0.000000	0.421731	0.000000	0.000000	0.000000	0.021648	0.018379	0.004619	0.000000	0.000000	3.000000	85.000000	1.000000
15006.341070	0.094420	0.565200	0.008437	76.008850	-14.186395	-4.633711	-0.282629	0.000000	0.421059	0.000000	0.000000	0.000000	0.021648	0.018379	0.004619	0.000000	0.000000	3.000000	85.000000	1.000000
15006.344403	0.094420	0.565200	0.008437	76.008850	-14.186395	-4.633711	-0.282629	0.000000	0.421059	0.000000	0.000000	0.000000	0.021648	0.018379	0.004619	0.000000	0.000000	3.000000	85.000000	1.000000
15006.347737	0.094420	0.565200	0.008437	76.008850	-14.186395	-4.633711	-0.282629	0.000000	0.421059	0.000000	0.000000	0.000000	0.021648	0.018379	0.004619	0.000000	0.000000	3.000000	85.000000	1.000000
15006.351070	0.094465	0.565270	0.008433	75.984695	-14.508521	-5.069205	-0.279022	0.000000	0.421829	0.000000	0.000000	0.000000	0.013612	0.020871	-0.000968	0.000000	0.000000	3.000000	85.000000	1.000000
15006.354403	0.094465	0.565270	0.008433	75.984695	-14.508521	-5.069205	-0.279022	0.000000	0.421829	0.000000	0.000000	0.000000	0.013612	0.020871	-0.000968	0.000000	0.000000	3.000000	85.000000	1.000000
15006.357737	0.094465	0.565270	0.008433	75.984695	-14.508521	-5.069205	-0.279022	0.000000	0.421829	0.000000	0.000000	0.000000	0.013612	0.020871	-0.000968	0.000000	0.000000	3.000000	85.000000	1.000000
15006.361070	0.094482	0.565278	0.008406	75.975037	-14.762991	-5.406264	-0.276753	0.000000	0.421667	0.000000	0.000000	0.000000	0.005223	0.002494	-0.008273	0.000000	0.000000	3.000000	85.000000	1.000000
15006.364403	0.094482	0.565278	0.008406	75.975037	-14.762991	-5.406264	-0.276753	0.000000	0.421667	0.000000	0.000000	0.000000	0.005223	0.002494	-0.008273	0.000000	0.000000	3.000000	85.000000	1.000000
15006.367737	0.094482	0.565278	0.008406	75.975037	-14.762991	-5.406264	-0.276753	0.000000	0.421667	0.000000	0.000000	0.000000	0.005223	0.002494	-0.008273	0.000000	0.000000	3.000000	85.000000	1.000000
15006.371070	0.094482	0.565278	0.008406	75.980446	-14.957831	-5.656958	-0.275882	0.000000	0.420289	0.000000	0.000000	0.000000	0.005223	0.002494	-0.008273	0.000000	0.000000	3.000000	85.000000	1.000000
15006.374403	0.094527	0.565278	0.008397	75.980446	-14.957831	-5.656958	-0.275882	0.000000	0.420289	0.000000	0.000000	0.000000	0.013261	0.000008	-0.002692	0.000000	0.000000	3.000000	85.000000	1.000000
15006.377737	0.094527	0.565278	0.008397	75.980446	-14.957831	-5.656958	-0.275882	0.000000	0.420289	0.000000	0.000000	0.000000	0.013261	0.000008	-0.002692	0.000000	0.000000	3.000000	85.000000	1.000000
15006.381070	0.094527	0.565278	0.008397	75.985680	-15.119483	-5.873290	-0.275882	0.000000	0.420289	0.000000	0.000000	0.000000	0.013261	0.000008	-0.002692	0.000000	0.000000	3.000000	85.000000	1.000000
15006.384403	0.094527	0.565278	0.008397	75.985680	-15.119483	-5.873290	-0.275882	0.000000	0.420289	0.000000	0.000000	0.000000	0.013261	0.000008	-0.002692	0.000000	0.000000	3.000000	85.000000	1.000000
15006.387737	0.094607	0.565269	0.008338	75.985680	-15.119483	-5.873290	-0.275882	0.000000	0.420289	0.000000	0.000000	0.000000	0.024060	-0.002812	-0.017505	0.000000	0.000000	3.000000	85.000000	1.000000
15006.391070	0.094687	0.565260	0.008280	75.966660	-15.340412	-6.183336	-0.273672	0.000000	0.419840	0.000000	0.000000	0.000000	0.024053	-0.002806	-0.017510	0.000000	0.000000	3.000000	85.000000	1.000000
15006.394403	0.094687	0.565260	0.008280	75.966660	-15.340412	-6.183336	-0.273672	0.000000	0.419840	0.000000	0.000000	0.000000	0.024053	-0.002806	-0.017510	0.000000	0.000000	3.000000	85.000000	1.000000
15006.397737	0.094687	0.565260	0.008280	75.966660	-15.340412	-6.183336	-0.273672	0.000000	0.419840	0.000000	0.000000	0.000000	0.024053	-0.002806	-0.017510	0.000000	0.000000	3.000000	85.000000	1.000000
15006.401070	0.094687	0.565260	0.008280	75.904640	-15.728876	-6.752468	-0.265653	0.000000	0.414004	0.000000	0.000000	0.000000	0.024053	-0.002806	-0.017510	0.000000	0.000000	3.000000	85.000000	1.000000
15006.404403	0.094776	0.565249	0.008154	75.904640	-15.728876	-6.752468	-0.265653	0.000000	0.414004	0.000000	0.000000	0.000000	0.026796	-0.003148	-0.037910	0.000000	0.000000	3.000000	85.000000	1.000000
15006.407737	0.094776	0.565249	0.008154	75.904640	-15.728876	-6.752468	-0.265653	0.000000	0.414004	0.000000	0.000000	0.000000	0.026796	-0.003148	-0.037910	0.000000	0.000000	3.000000	85.000000	1.000000
15006.411070	0.094776	0.565249	0.008154	75.803749	-16.286232	-7.572666	-0.265653	0.000000	0.414004	0.000000	0.000000	0.000000	0.026796	-0.003148	-0.037910	0.000000	0.000000	3.000000	85.000000	1.000000
15006.414403	0.094776	0.565249	0.008154	75.803749	-16.286232	-7.572666	-0.265653	0.000000	0.414004	0.000000	0.000000	0.000000	0.026796	-0.003148	-0.037910	0.000000	0.000000	3.000000	85.000000	1.000000
15006.417737	0.094873	0.565274	0.008062	75.803749	-16.286232	-7.572666	-0.265653	0.000000	0.414004	0.000000	0.000000	0.000000	0.028897	0.007452	-0.027533	0.000000	0.000000	3.000000	85.000000	1.000000
15006.421070	0.094942	0.565307	0.007952	75.655144	-17.047861	-8.697042	-0.261187	0.000000	0.407686	0.000000	0.000000	0.000000	0.020850	0.009919	-0.033115	0.000000	0.000000	3.000000	85.000000	1.000000
15006.424403	0.094942	0.565307	0.007952	75.655144	-17.047861	-8.697042	-0.261187	0.000000	0.407686	0.000000	0.000000	0.000000	0.020850	0.009919	-0.033115	0.000000	0.000000	3.000000	85.000000	1.000000
15006.427737	0.094942	0.565307	0.007952	75.655144	-17.047861	-8.697042	-0.261187	0.000000	0.407686	0.000000	0.000000	0.000000	0.020850	0.009919	-0.033115	0.000000	0.000000	3.000000	85.000000	1.000000
15006.431070	0.094942	0.565307	0.007952	75.457954	-17.973042	-10.068418	-0.252896	0.000000	0.397578	0.000000	0.000000	0.000000	0.020850	0.009919	-0.033115	0.000000	0.000000	3.000000	85.000000	1.000000
15006.434403	0.095019	0.565375	0.007876	75.457954	-17.973042	-10.068418	-0.252896	0.000000	0.397578	0.000000	0.000000	0.000000	0.022954	0.020521	-0.022739	0.000000	0.000000	3.000000	85.000000	1.000000
15006.437737	0.095019	0.565375	0.007876	75.457954	-17.973042	-10.068418	-0.252896	0.000000	0.397578	0.000000	0.000000	0.000000	0.022954	0.020521	-0.022739	0.000000	0.000000	3.000000	85.000000	1.000000
15006.441070	0.095117	0.565444	0.007795	75.227905	-18.984625	-11.591855	-0.252896	0.000000	0.397578	0.000000	0.000000	0.000000	0.029568	0.020520	-0.024100	0.000000	0.000000	3.000000	85.000000	1.000000
15006.444403	0.095117	0.565444	0.007795	75.227905	-18.984625	-11.591855	-0.252896	0.000000	0.397578	0.000000	0.000000	0.000000	0.029568	0.020520	-0.024100	0.000000	0.000000	3.000000	85.000000	1.000000
15006.447737	0.095117	0.565444	0.007795	75.227905	-18.984625	-11.591855	-0.252896	0.000000	0.397578	0.000000	0.000000	0.000000	0.029568	0.020520	-0.024100	0.000000	0.000000	3.000000	85.000000	1.000000
15006.451070	0.095117	0.565444	0.007795	74.995140	-19.905321	-13.004164	-0.244142	0.000000	0.389771	0.000000	0.000000	0.000000	0.029568	0.020520	-0.024100	0.000000	0.000000	3.000000	85.000000	1.000000
15006.454403	0.095204	0.565565	0.007771	74.995140	-19.905321	-13.004164	-0.244142	0.000000	0.389771	0.000000	0.000000	0.000000	0.026126	0.036412	-0.007188	0.000000	0.000000	3.000000	85.000000	1.000000
15006.457737	0.095204	0.565565	0.007771	74.995140	-19.905321	-13.004164	-0.244142	0.000000	0.389771	0.000000	0.000000	0.000000	0.026126	0.036412	-0.007188	0.000000	0.000000	3.000000	85.000000	1.000000
15006.461070	0.095204	0.565565	0.007771	74.794205	-20.627886	-14.131766	-0.244142	0.000000	0.389771	0.000000	0.000000	0.000000	0.026126	0.036412	-0.007188	0.000000	0.000000	3.000000	85.000000	1.000000
15006.464403	0.095204	0.565565	0.007771	74.794205	-20.627886	-14.131766	-0.244142	0.000000	0.389771	0.000000	0.000000	0.000000	0.026126	0.036412	-0.007188	0.000000	0.000000	3.000000	85.000000	1.000000
15006.467737	0.095291	0.565687	0.007747	74.794205	-20.627886	-14.131766	-0.244142	0.000000	0.389771	0.000000	0.000000	0.000000	0.026119	0.036406	-0.007202	0.000000	0.000000	3.000000	85.000000	1.000000
15006.471070	0.095316	0.565826	0.007754	74.661354	-21.041292	-14.786590	-0.239788	0.000000	0.388573	0.000000	0.000000	0.000000	0.007319	0.041730	0.002043	0.000000	0.000000	3.000000	85.000000	1.000000
15006.474403	0.095316	0.565826	0.007754	74.661354	-21.041292	-14.786590	-0.239788	0.000000	0.388573	0.000000	0.000000	0.000000	0.007319	0.041730	0.002043	0.000000	0.000000	3.000000	85.000000	1.000000
15006.477737	0.095316	0.565826	0.007754	74.661354	-21.041292	-14.786590	-0.239788	0.000000	0.388573	0.000000	0.000000	0.000000	0.007319	0.041730	0.002043	0.000000	0.000000	3.000000	85.000000	1.000000
15006.481070	0.095286	0.565981	0.007724	74.631371	-21.077745	-14.853802	-0.234215	0.000000	0.387713	0.000000	0.000000	0.000000	-0.008768	0.046668	-0.009115	0.000000	0.000000	3.000000	85.000000	1.000000
15006.484403	0.095286	0.565981	0.007724	74.631371	-21.077745	-14.853802	-0.234215	0.000000	0.387713	0.000000	0.000000	0.000000	-0.008768	0.046668	-0.009115	0.000000	0.000000	3.000000	85.000000	1.000000
15006.487737	0.095286	0.565981	0.007724	74.631371	-21.077745	-14.853802	-0.234215	0.000000	0.387713	0.000000	0.000000	0.000000	-0.008768	0.046668	-0.009115	0.000000	0.000000	3.000000	85.000000	1.000000
15006.491070	0.095286	0.565981	0.007724	74.652550	-20.927509	-14.634802	-0.235676	0.000000	0.386194	0.000000	0.000000	0.000000	-0.008768	0.046668	-0.009115	0.000000	0.000000	3.000000	85.000000	1.000000
15006.494403	0.095271	0.566127	0.007649	74.652550	-20.927509	-14.634802	-0.235676	0.000000	0.386194	0.000000	0.000000	0.000000	-0.004632	0.043833	-0.022599	0.000000	0.000000	3.000000	85.000000	1.000000
15006.497737	0.095271	0.566127	0.007649	74.652550	-20.927509	-14.634802	-0.235676	0.000000	0.386194	0.000000	0.000000	0.000000	-0.004632	0.043833	-0.022599	0.000000	0.000000	3.000000	85.000000	1.000000
15006.501070	0.095271	0.566127	0.007649	74.693817	-20.709408	-14.300179	-0.235676	0.000000	0.386194	0.000000	0.000000	0.000000	-0.004632	0.043833	-0.022599	0.000000	0.000000	3.000000	85.000000	1.000000
15006.504403	0.095271	0.566127	0.007649	74.693817	-20.709408	-14.300179	-0.235676	0.000000	0.386194	0.000000	0.000000	0.000000	-0.004632	0.043833	-0.022599	0.000000	0.000000	3.000000	85.000000	1.000000
15006.507737	0.095182	0.566238	0.007552	74.693817	-20.709408	-14.300179	-0.235676	0.000000	0.386194	0.000000	0.000000	0.000000	-0.026613	0.033203	-0.028906	0.000000	0.000000	3.000000	85.000000	1.000000
15006.511070	0.095182	0.566238	0.007552	74.742699	-20.488798	-13.960782	-0.236448	0.000000	0.382428	0.000000	0.000000	0.000000	-0.026613	0.033203	-0.028906	0.000000	0.000000	3.000000	85.000000	1.000000
15006.514403	0.095182	0.566238	0.007552	74.742699	-20.488798	-13.960782	-0.236448	0.000000	0.382428	0.000000	0.000000	0.000000	-0.026613	0.033203	-0.028906	0.000000	0.000000	3.000000	85.000000	1.000000
15006.517737	0.095182	0.566238	0.007552	74.742699	-20.488798	-13.960782	-0.236448	0.000000	0.382428	0.000000	0.000000	0.000000	-0.026613	0.033203	-0.028906	0.000000	0.000000	3.000000	85.000000	1.000000
15006.521070	0.095067	0.566457	0.007214	74.780838	-20.302795	-13.683297	-0.240884	0.000000	0.377610	0.000000	0.000000	0.000000	-0.034541	0.065567	-0.101363	0.000000	0.000000	3.000000	85.000000	1.000000
15006.524403	0.095067	0.566457	0.007214	74.780838	-20.302795	-13.683297	-0.240884	0.000000	0.377610	0.000000	0.000000	0.000000	-0.034541	0.065567	-0.101363	0.000000	0.000000	3.000000	85.000000	1.000000
15006.527737	0.095067	0.566457	0.007214	74.780838	-20.302795	-13.683297	-0.240884	0.000000	0.377610	0.000000	0.000000	0.000000	-0.034541	0.065567	-0.101363	0.000000	0.000000	3.000000	85.000000	1.000000
15006.531070	0.095067	0.566457	0.007214	74.804131	-20.191832	-13.517495	-0.246640	0.000000	0.360716	0.000000	0.000000	0.000000	-0.034541	0.065567	-0.101363	0.000000	0.000000	3.000000	85.000000	1.000000
15006.534403	0.095027	0.566574	0.007018	74.804131	-20.191832	-13.517495	-0.246640	0.000000	0.360716	0.000000	0.000000	0.000000	-0.012077	0.035189	-0.058990	0.000000	0.000000	3.000000	85.000000	1.000000
15006.537737	0.095027	0.566574	0.007018	74.804131	-20.191832	-13.517495	-0.246640	0.000000	0.360716	0.000000	0.000000	0.000000	-0.012077	0.035189	-0.058990	0.000000	0.000000	3.000000	85.000000	1.000000
15006.541070	0.094983	0.566673	0.006804	74.803970	-20.158670	-13.472975	-0.246640	0.000000	0.360716	0.000000	0.000000	0.000000	-0.013138	0.029844	-0.064183	0.000000	0.000000	3.000000	85.000000	1.000000
15006.544403	0.094983	0.566673	0.006804	74.803970	-20.158670	-13.472975	-0.246640	0.000000	0.360716	0.000000	0.000000	0.000000	-0.013138	0.029844	-0.064183	0.000000	0.000000	3.000000	85.000000	1.000000
15006.547737	0.094983	0.566673	0.006804	74.803970	-20.158670	-13.472975	-0.246640	0.000000	0.360716	0.000000	0.000000	0.000000	-0.013138	0.029844	-0.064183	0.000000	0.000000	3.000000	85.000000	1.000000
15006.551070	0.094983	0.566673	0.006804	74.798660	-20.143843	-13.460426	-0.250843	0.000000	0.340187	0.000000	0.000000	0.000000	-0.013138	0.029844	-0.064183	0.000000	0.000000	3.000000	85.000000	1.000000
15006.554403	0.094955	0.566807	0.006556	74.798660	-20.143843	-13.460426	-0.250843	0.000000	0.340187	0.000000	0.000000	0.000000	-0.008317	0.040027	-0.074247	0.000000	0.000000	3.000000	85.000000	1.000000
15006.557737	0.094955	0.566807	0.006556	74.798660	-20.143843	-13.460426	-0.250843	0.000000	0.340187	0.000000	0.000000	0.000000	-0.008317	0.040027	-0.074247	0.000000	0.000000	3.000000	85.000000	1.000000
15006.561070	0.094955	0.566807	0.006556	74.790665	-20.125679	-13.441604	-0.250843	0.000000	0.340187	0.000000	0.000000	0.000000	-0.008317	0.040027	-0.074247	0.000000	0.000000	3.000000	85.000000	1.000000
15006.564403	0.094955	0.566807	0.006556	74.790665	-20.125679	-13.441604	-0.250843	0.000000	0.340187	0.000000	0.000000	0.000000	-0.008317	0.040027	-0.074247	0.000000	0.000000	3.000000	85.000000	1.000000
15006.567737	0.094914	0.566950	0.006354	74.790665	-20.125679	-13.441604	-0.250843	0.000000	0.340187	0.000000	0.000000	0.000000	-0.012449	0.042837	-0.060796	0.000000	0.000000	3.000000	85.000000	1.000000
15006.571070	0.094914	0.566950	0.006354	74.782684	-20.102104	-13.422812	-0.252229	0.000000	0.327813	0.000000	0.000000	0.000000	-0.012449	0.042837	-0.060796	0.000000	0.000000	3.000000	85.000000	1.000000
15006.574403	0.094914	0.566950	0.006354	74.782684	-20.102104	-13.422812	-0.252229	0.000000	0.327813	0.000000	0.000000	0.000000	-0.012449	0.042837	-0.060796	0.000000	0.000000	3.000000	85.000000	1.000000
15006.577737	0.094914	0.566950	0.006354	74.782684	-20.102104	-13.422812	-0.252229	0.000000	0.327813	0.000000	0.000000	0.000000	-0.012449	0.042837	-0.060796	0.000000	0.000000	3.000000	85.000000	1.000000
15006.581070	0.094943	0.567278	0.005937	74.769363	-20.063757	-13.391524	-0.254304	0.000000	0.317680	0.000000	0.000000	0.000000	0.008769	0.098577	-0.124995	0.000000	0.000000	3.000000	85.000000	1.000000
15006.584403	0.094943	0.567278	0.005937	74.769363	-20.063757	-13.391524	-0.254304	0.000000	0.317680	0.000000	0.000000	0.000000	0.008769	0.098577	-0.124995	0.000000	0.000000	3.000000	85.000000	1.000000
15006.587737	0.094943	0.567278	0.005937	74.769363	-20.063757	-13.391524	-0.254304	0.000000	0.317680	0.000000	0.000000	0.000000	0.008769	0.098577	-0.124995	0.000000	0.000000	3.000000	85.000000	1.000000
15006.591070	0.094943	0.567278	0.005937	74.758713	-20.034204	-13.366533	-0.252842	0.000000	0.296848	0.000000	0.000000	0.000000	0.008769	0.098577	-0.124995	0.000000	0.000000	3.000000	85.000000	1.000000
15006.594403	0.094953	0.567456	0.005760	74.758713	-20.034204	-13.366533	-0.252842	0.000000	0.296848	0.000000	0.000000	0.000000	0.002834	0.053336	-0.053207	0.000000	0.000000	3.000000	85.000000	1.000000
15006.597737	0.094953	0.567456	0.005760	74.758713	-20.034204	-13.366533	-0.252842	0.000000	0.296848	0.000000	0.000000	0.000000	0.002834	0.053336	-0.053207	0.000000	0.000000	3.000000	85.000000	1.000000
15006.601070	0.094953	0.567456	0.005760	74.743584	-19.989162	-13.323792	-0.252842	0.000000	0.296848	0.000000	0.000000	0.000000	0.002834	0.053336	-0.053207	0.000000	0.000000	3.000000	85.000000	1.000000
15006.604403	0.094953	0.567456	0.005760	74.743584	-19.989162	-13.323792	-0.252842	0.000000	0.296848	0.000000	0.000000	0.000000	0.002834	0.053336	-0.053207	0.000000	0.000000	3.000000	85.000000	1.000000
15006.607737	0.094984	0.567634	0.005578	74.743584	-19.989162	-13.323792	-0.252842	0.000000	0.296848	0.000000	0.000000	0.000000	0.009407	0.053279	-0.054582	0.000000	0.000000	3.000000	85.000000	1.000000
15006.611070	0.094984	0.567634	0.005578	74.738922	-19.932455	-13.261634	-0.252370	0.000000	0.287980	0.000000	0.000000	0.000000	0.009407	0.053279	-0.054582	0.000000	0.000000	3.000000	85.000000	1.000000
15006.614403	0.094984	0.567634	0.005578	74.738922	-19.932455	-13.261634	-0.252370	0.000000	0.287980	0.000000	0.000000	0.000000	0.009407	0.053279	-0.054582	0.000000	0.000000	3.000000	85.000000	1.000000
15006.617737	0.094984	0.567634	0.005578	74.738922	-19.932455	-13.261634	-0.252370	0.000000	0.287980	0.000000	0.000000	0.000000	0.009407	0.053279	-0.054582	0.000000	0.000000	3.000000	85.000000	1.000000
15006.621070	0.094968	0.567987	0.005164	74.739410	-19.860174	-13.167542	-0.250802	0.000000	0.278883	0.000000	0.000000	0.000000	-0.004913	0.105956	-0.124237	0.000000	0.000000	3.000000	85.000000	1.000000
15006.624403	0.094968	0.567987	0.005164	74.739410	-19.860174	-13.167542	-0.250802	0.000000	0.278883	0.000000	0.000000	0.000000	-0.004913	0.105956	-0.124237	0.000000	0.000000	3.000000	85.000000	1.000000
15006.627737	0.094968	0.567987	0.005164	74.739410	-19.860174	-13.167542	-0.250802	0.000000	0.278883	0.000000	0.000000	0.000000	-0.004913	0.105956	-0.124237	0.000000	0.000000	3.000000	85.000000	1.000000
15006.631070	0.094968	0.567987	0.005164	74.737404	-19.812204	-13.111620	-0.251621	0.000000	0.258177	0.000000	0.000000	0.000000	-0.004913	0.105956	-0.124237	0.000000	0.000000	3.000000	85.000000	1.000000
15006.634403	0.094961	0.568119	0.004911	74.737404	-19.812204	-13.111620	-0.251621	0.000000	0.258177	0.000000	0.000000	0.000000	-0.001842	0.039633	-0.075751	0.000000	0.000000	3.000000	85.000000	1.000000
15006.637737	0.094961	0.568119	0.004911	74.737404	-19.812204	-13.111620	-0.251621	0.000000	0.258177	0.000000	0.000000	0.000000	-0.001842	0.039633	-0.075751	0.000000	0.000000	3.000000	85.000000	1.000000
15006.641070	0.094961	0.568119	0.004911	74.734734	-19.803509	-13.105426	-0.251621	0.000000	0.258177	0.000000	0.000000	0.000000	-0.001842	0.039633	-0.075751	0.000000	0.000000	3.000000	85.000000	1.000000
15006.644403	0.094961	0.568119	0.004911	74.734734	-19.803509	-13.105426	-0.251621	0.000000	0.258177	0.000000	0.000000	0.000000	-0.001842	0.039633	-0.075751	0.000000	0.000000	3.000000	85.000000	1.000000
15006.647737	0.094925	0.568241	0.004623	74.734734	-19.803509	-13.105426	-0.251621	0.000000	0.258177	0.000000	0.000000	0.000000	-0.010929	0.036647	-0.086536	0.000000	0.000000	3.000000	85.000000	1.000000
15006.651070	0.094925	0.568241	0.004623	74.732048	-19.797522	-13.099225	-0.251928	0.000000	0.245552	0.000000	0.000000	0.000000	-0.010929	0.036647	-0.086536	0.000000	0.000000	3.000000	85.000000	1.000000
15006.654403	0.094925	0.568241	0.004623	74.732048	-19.797522	-13.099225	-0.251928	0.000000	0.245552	0.000000	0.000000	0.000000	-0.010929	0.036647	-0.086536	0.000000	0.000000	3.000000	85.000000	1.000000
15006.657737	0.094925	0.568241	0.004623	74.732048	-19.797522	-13.099225	-0.251928	0.000000	0.245552	0.000000	0.000000	0.000000	-0.010929	0.036647	-0.086536	0.000000	0.000000	3.000000	85.000000	1.000000
15006.661070	0.094809	0.568459	0.004060	74.732048	-19.797522	-13.099225	-0.253750	0.000000	0.231129	0.000000	0.000000	0.000000	-0.034664	0.065358	-0.168646	0.000000	0.000000	3.000000	85.000000	1.000000
15006.664403	0.094809	0.568459	0.004060	74.732048	-19.797522	-13.099225	-0.253750	0.000000	0.231129	0.000000	0.000000	0.000000	-0.034664	0.065358	-0.168646	0.000000	0.000000	3.000000	85.000000	1.000000
15006.667737	0.094809	0.568459	0.004060	74.732048	-19.797522	-13.099225	-0.253750	0.000000	0.231129	0.000000	0.000000	0.000000	-0.034664	0.065358	-0.168646	0.000000	0.000000	3.000000	85.000000	1.000000
15006.671070	0.094809	0.568459	0.004060	74.732063	-19.800251	-13.099230	-0.259527	0.000000	0.203021	0.000000	0.000000	0.000000	-0.034664	0.065358	-0.168646	0.000000	0.000000	3.000000	85.000000	1.000000
15006.674403	0.094730	0.568555	0.003787	74.732063	-19.800251	-13.099230	-0.259527	0.000000	0.203021	0.000000	0.000000	0.000000	-0.023720	0.028749	-0.082110	0.000000	0.000000	3.000000	85.000000	1.000000
15006.677737	0.094730	0.568555	0.003787	74.732063	-19.800251	-13.099230	-0.259527	0.000000	0.203021	0.000000	0.000000	0.000000	-0.023720	0.028749	-0.082110	0.000000	0.000000	3.000000	85.000000	1.000000
15006.681070	0.094730	0.568555	0.003787	74.729408	-19.794281	-13.093040	-0.259527	0.000000	0.203021	0.000000	0.000000	0.000000	-0.023720	0.028749	-0.082110	0.000000	0.000000	3.000000	85.000000	1.000000
15006.684403	0.094730	0.568555	0.003787	74.729408	-19.794281	-13.093040	-0.259527	0.000000	0.203021	0.000000	0.000000	0.000000	-0.023720	0.028749	-0.082110	0.000000	0.000000	3.000000	85.000000	1.000000
15006.687737	0.094682	0.568660	0.003549	74.729408	-19.794281	-13.093040	-0.259527	0.000000	0.203021	0.000000	0.000000	0.000000	-0.014662	0.031600	-0.071353	0.000000	0.000000	3.000000	85.000000	1.000000
15006.691070	0.094682	0.568660	0.003549	74.727592	-19.782072	-13.081515	-0.263480	0.000000	0.189336	0.000000	0.000000	0.000000	-0.014662	0.031600	-0.071353	0.000000	0.000000	3.000000	85.000000	1.000000
15006.694403	0.094682	0.568660	0.003549	74.727592	-19.782072	-13.081515	-0.263480	0.000000	0.189336	0.000000	0.000000	0.000000	-0.014662	0.031600	-0.071353	0.000000	0.000000	3.000000	85.000000	1.000000
15006.697737	0.094682	0.568660	0.003549	74.727592	-19.782072	-13.081515	-0.263480	0.000000	0.189336	0.000000	0.000000	0.000000	-0.014662	0.031600	-0.071353	0.000000	0.000000	3.000000	85.000000	1.000000
15006.701070	0.094651	0.568831	0.003180	74.725761	-19.769867	-13.069990	-0.265924	0.000000	0.177444	0.000000	0.000000	0.000000	-0.009072	0.051200	-0.110651	0.000000	0.000000	3.000000	85.000000	1.000000
15006.704403	0.094651	0.568831	0.003180	74.725761	-19.769867	-13.069990	-0.265924	0.000000	0.177444	0.000000	0.000000	0.000000	-0.009072	0.051200	-0.110651	0.000000	0.000000	3.000000	85.000000	1.000000
15006.707737	0.094651	0.568831	0.003180	74.725761	-19.769867	-13.069990	-0.265924	0.000000	0.177444	0.000000	0.000000	0.000000	-0.009072	0.051200	-0.110651	0.000000	0.000000	3.000000	85.000000	1.000000
15006.711070	0.094670	0.568896	0.003049	74.724815	-19.751436	-13.053144	-0.267436	0.000000	0.159002	0.000000	0.000000	0.000000	0.005587	0.019598	-0.039286	0.000000	0.000000	3.000000	85.000000	1.000000
15006.714403	0.094670	0.568896	0.003049	74.724815	-19.751436	-13.053144	-0.267436	0.000000	0.159002	0.000000	0.000000	0.000000	0.005587	0.019598	-0.039286	0.000000	0.000000	3.000000	85.000000	1.000000
15006.717737	0.094670	0.568896	0.003049	74.724815	-19.751436	-13.053144	-0.267436	0.000000	0.159002	0.000000	0.000000	0.000000	0.005587	0.019598	-0.039286	0.000000	0.000000	3.000000	85.000000	1.000000
15006.721070	0.094670	0.568896	0.003049	74.725555	-19.725971	-13.025627	-0.266505	0.000000	0.152454	0.000000	0.000000	0.000000	0.005587	0.019598	-0.039286	0.000000	0.000000	3.000000	85.000000	1.000000
15006.724403	0.094698	0.568945	0.002965	74.725555	-19.725971	-13.025627	-0.266505	0.000000	0.152454	0.000000	0.000000	0.000000	0.008443	0.014831	-0.025370	0.000000	0.000000	3.000000	85.000000	1.000000
15006.727737	0.094698	0.568945	0.002965	74.725555	-19.725971	-13.025627	-0.266505	0.000000	0.152454	0.000000	0.000000	0.000000	0.008443	0.014831	-0.025370	0.000000	0.000000	3.000000	85.000000	1.000000
15006.731070	0.094698	0.568945	0.002965	74.729858	-19.705681	-12.998960	-0.266505	0.000000	0.152454	0.000000	0.000000	0.000000	0.008443	0.014831	-0.025370	0.000000	0.000000	3.000000	85.000000	1.000000
15006.734403	0.094698	0.568945	0.002965	74.729858	-19.705681	-12.998960	-0.266505	0.000000	0.152454	0.000000	0.000000	0.000000	0.008443	0.014831	-0.025370	0.000000	0.000000	3.000000	85.000000	1.000000
15006.737737	0.094706	0.568969	0.002890	74.729858	-19.705681	-12.998960	-0.266505	0.000000	0.152454	0.000000	0.000000	0.000000	0.002255	0.007149	-0.022230	0.000000	0.000000	3.000000	85.000000	1.000000
15006.741070	0.094706	0.568969	0.002890	74.729820	-19.700233	-12.998953	-0.265098	0.000000	0.148226	0.000000	0.000000	0.000000	0.002255	0.007149	-0.022230	0.000000	0.000000	3.000000	85.000000	1.000000
15006.744403	0.094706	0.568969	0.002890	74.729820	-19.700233	-12.998953	-0.265098	0.000000	0.148226	0.000000	0.000000	0.000000	0.002255	0.007149	-0.022230	0.000000	0.000000	3.000000	85.000000	1.000000
15006.747737	0.094706	0.568969	0.002890	74.729820	-19.700233	-12.998953	-0.265098	0.000000	0.148226	0.000000	0.000000	0.000000	0.002255	0.007149	-0.022230	0.000000	0.000000	3.000000	85.000000	1.000000
15006.751070	0.094770	0.568983	0.002762	74.732529	-19.703489	-13.005146	-0.264722	0.000000	0.144521	0.000000	0.000000	0.000000	0.019407	0.004171	-0.038406	0.000000	0.000000	3.000000	85.000000	1.000000
15006.754403	0.094770	0.568983	0.002762	74.732529	-19.703489	-13.005146	-0.264722	0.000000	0.144521	0.000000	0.000000	0.000000	0.019407	0.004171	-0.038406	0.000000	0.000000	3.000000	85.000000	1.000000
15006.757737	0.094770	0.568983	0.002762	74.732529	-19.703489	-13.005146	-0.264722	0.000000	0.144521	0.000000	0.000000	0.000000	0.019407	0.004171	-0.038406	0.000000	0.000000	3.000000	85.000000	1.000000
15006.761070	0.094770	0.568983	0.002762	74.732506	-19.698040	-13.005138	-0.261487	0.000000	0.138120	0.000000	0.000000	0.000000	0.019407	0.004171	-0.038406	0.000000	0.000000	3.000000	85.000000	1.000000
15006.764403	0.094787	0.568991	0.002735	74.732506	-19.698040	-13.005138	-0.261487	0.000000	0.138120	0.000000	0.000000	0.000000	0.005117	0.002385	-0.008311	0.000000	0.000000	3.000000	85.000000	1.000000
15006.767737	0.094787	0.568991	0.002735	74.732506	-19.698040	-13.005138	-0.261487	0.000000	0.138120	0.000000	0.000000	0.000000	0.005117	0.002385	-0.008311	0.000000	0.000000	3.000000	85.000000	1.000000
15006.771070	0.094787	0.568991	0.002735	74.732529	-19.689892	-13.005148	-0.261487	0.000000	0.138120	0.000000	0.000000	0.000000	0.005117	0.002385	-0.008311	0.000000	0.000000	3.000000	85.000000	1.000000
15006.774403	0.094787	0.568991	0.002735	74.732529	-19.689892	-13.005148	-0.261487	0.000000	0.138120	0.000000	0.000000	0.000000	0.005117	0.002385	-0.008311	0.000000	0.000000	3.000000	85.000000	1.000000
15006.777737	0.094875	0.568991	0.002717	74.732529	-19.689892	-13.005148	-0.261487	0.000000	0.138120	0.000000	0.000000	0.000000	0.026198	0.000007	-0.005402	0.000000	0.000000	3.000000	85.000000	1.000000
15006.781070	0.094875	0.568991	0.002717	74.729828	-19.667597	-12.998952	-0.260635	0.000000	0.136735	0.000000	0.000000	0.000000	0.026198	0.000007	-0.005402	0.000000	0.000000	3.000000	85.000000	1.000000
15006.784403	0.094875	0.568991	0.002717	74.729828	-19.667597	-12.998952	-0.260635	0.000000	0.136735	0.000000	0.000000	0.000000	0.026198	0.000007	-0.005402	0.000000	0.000000	3.000000	85.000000	1.000000
15006.787737	0.094875	0.568991	0.002717	74.729828	-19.667597	-12.998952	-0.260635	0.000000	0.136735	0.000000	0.000000	0.000000	0.026198	0.000007	-0.005402	0.000000	0.000000	3.000000	85.000000	1.000000
15006.791070	0.095174	0.568953	0.002842	74.729828	-19.651287	-12.998962	-0.256268	0.000000	0.135835	0.000000	0.000000	0.000000	0.089737	-0.011309	0.037645	0.000000	0.000000	3.000000	85.000000	1.000000
15006.794403	0.095174	0.568953	0.002842	74.729828	-19.651287	-12.998962	-0.256268	0.000000	0.135835	0.000000	0.000000	0.000000	0.089737	-0.011309	0.037645	0.000000	0.000000	3.000000	85.000000	1.000000
15006.797737	0.095174	0.568953	0.002842	74.729828	-19.651287	-12.998962	-0.256268	0.000000	0.135835	0.000000	0.000000	0.000000	0.089737	-0.011309	0.037645	0.000000	0.000000	3.000000	85.000000	1.000000
15006.801070	0.095174	0.568953	0.002842	74.729828	-19.632242	-12.998957	-0.241312	0.000000	0.142109	0.000000	0.000000	0.000000	0.089737	-0.011309	0.037645	0.000000	0.000000	3.000000	85.000000	1.000000
15006.804403	0.095351	0.568914	0.002926	74.729828	-19.632242	-12.998957	-0.241312	0.000000	0.142109	0.000000	0.000000	0.000000	0.053068	-0.011892	0.025295	0.000000	0.000000	3.000000	85.000000	1.000000
15006.807737	0.095351	0.568914	0.002926	74.729828	-19.632242	-12.998957	-0.241312	0.000000	0.142109	0.000000	0.000000	0.000000	0.053068	-0.011892	0.025295	0.000000	0.000000	3.000000	85.000000	1.000000
15006.811070	0.095351	0.568914	0.002926	74.729820	-19.613201	-12.998957	-0.241312	0.000000	0.142109	0.000000	0.000000	0.000000	0.053068	-0.011892	0.025295	0.000000	0.000000	3.000000	85.000000	1.000000
15006.814403	0.095351	0.568914	0.002926	74.729820	-19.613201	-12.998957	-0.241312	0.000000	0.142109	0.000000	0.000000	0.000000	0.053068	-0.011892	0.025295	0.000000	0.000000	3.000000	85.000000	1.000000
15006.817737	0.095511	0.568866	0.003038	74.729820	-19.613201	-12.998957	-0.241312	0.000000	0.142109	0.000000	0.000000	0.000000	0.047976	-0.014283	0.033589	0.000000	0.000000	3.000000	85.000000	1.000000
15006.821070	0.095511	0.568866	0.003038	74.732513	-19.605577	-13.005145	-0.232467	0.000000	0.146325	0.000000	0.000000	0.000000	0.047976	-0.014283	0.033589	0.000000	0.000000	3.000000	85.000000	1.000000
15006.824403	0.095511	0.568866	0.003038	74.732513	-19.605577	-13.005145	-0.232467	0.000000	0.146325	0.000000	0.000000	0.000000	0.047976	-0.014283	0.033589	0.000000	0.000000	3.000000	85.000000	1.000000
15006.827737	0.095511	0.568866	0.003038	74.732513	-19.605577	-13.005145	-0.232467	0.000000	0.146325	0.000000	0.000000	0.000000	0.047976	-0.014283	0.033589	0.000000	0.000000	3.000000	85.000000	1.000000
15006.831070	0.095758	0.568735	0.003241	74.735176	-19.600657	-13.011324	-0.224471	0.000000	0.151923	0.000000	0.000000	0.000000	0.074195	-0.039253	0.060879	0.000000	0.000000	3.000000	85.000000	1.000000
15006.834403	0.095758	0.568735	0.003241	74.735176	-19.600657	-13.011324	-0.224471	0.000000	0.151923	0.000000	0.000000	0.000000	0.074195	-0.039253	0.060879	0.000000	0.000000	3.000000	85.000000	1.000000
15006.837737	0.095758	0.568735	0.003241	74.735176	-19.600657	-13.011324	-0.224471	0.000000	0.151923	0.000000	0.000000	0.000000	0.074195	-0.039253	0.060879	0.000000	0.000000	3.000000	85.000000	1.000000
15006.841070	0.095758	0.568735	0.003241	74.737862	-19.598469	-13.017515	-0.212106	0.000000	0.162069	0.000000	0.000000	0.000000	0.074195	-0.039253	0.060879	0.000000	0.000000	3.000000	85.000000	1.000000
15006.844403	0.095871	0.568670	0.003345	74.737862	-19.598469	-13.017515	-0.212106	0.000000	0.162069	0.000000	0.000000	0.000000	0.033838	-0.019651	0.031101	0.000000	0.000000	3.000000	85.000000	1.000000
15006.847737	0.095871	0.568670	0.003345	74.737862	-19.598469	-13.017515	-0.212106	0.000000	0.162069	0.000000	0.000000	0.000000	0.033838	-0.019651	0.031101	0.000000	0.000000	3.000000	85.000000	1.000000
15006.851070	0.095871	0.568670	0.003345	74.740532	-19.596272	-13.023696	-0.212106	0.000000	0.162069	0.000000	0.000000	0.000000	0.033838	-0.019651	0.031101	0.000000	0.000000	3.000000	85.000000	1.000000
15006.854403	0.095871	0.568670	0.003345	74.740532	-19.596272	-13.023696	-0.212106	0.000000	0.162069	0.000000	0.000000	0.000000	0.033838	-0.019651	0.031101	0.000000	0.000000	3.000000	85.000000	1.000000
15006.857737	0.095958	0.568586	0.003436	74.740532	-19.596272	-13.023696	-0.212106	0.000000	0.162069	0.000000	0.000000	0.000000	0.026214	-0.024975	0.027290	0.000000	0.000000	3.000000	85.000000	1.000000
15006.861070	0.095958	0.568586	0.003436	74.745880	-19.597349	-13.036088	-0.206466	0.000000	0.167253	0.000000	0.000000	0.000000	0.026214	-0.024975	0.027290	0.000000	0.000000	3.000000	85.000000	1.000000
15006.864403	0.095958	0.568586	0.003436	74.745880	-19.597349	-13.036088	-0.206466	0.000000	0.167253	0.000000	0.000000	0.000000	0.026214	-0.024975	0.027290	0.000000	0.000000	3.000000	85.000000	1.000000
15006.867737	0.095958	0.568586	0.003436	74.745880	-19.597349	-13.036088	-0.206466	0.000000	0.167253	0.000000	0.000000	0.000000	0.026214	-0.024975	0.027290	0.000000	0.000000	3.000000	85.000000	1.000000
15006.871070	0.096151	0.568497	0.003595	74.745880	-19.589188	-13.036083	-0.202097	0.000000	0.171801	0.000000	0.000000	0.000000	0.057893	-0.026838	0.047824	0.000000	0.000000	3.000000	85.000000	1.000000
15006.874403	0.096151	0.568497	0.003595	74.745880	-19.589188	-13.036083	-0.202097	0.000000	0.171801	0.000000	0.000000	0.000000	0.057893	-0.026838	0.047824	0.000000	0.000000	3.000000	85.000000	1.000000
15006.877737	0.096151	0.568497	0.003595	74.745880	-19.589188	-13.036083	-0.202097	0.000000	0.171801	0.000000	0.000000	0.000000	0.057893	-0.026838	0.047824	0.000000	0.000000	3.000000	85.000000	1.000000
15006.881070	0.096151	0.568497	0.003595	74.743217	-19.572340	-13.029895	-0.192448	0.000000	0.179772	0.000000	0.000000	0.000000	0.057893	-0.026838	0.047824	0.000000	0.000000	3.000000	85.000000	1.000000
15006.884403	0.096230	0.568499	0.003645	74.743217	-19.572340	-13.029895	-0.192448	0.000000	0.179772	0.000000	0.000000	0.000000	0.023669	0.000533	0.014957	0.000000	0.000000	3.000000	85.000000	1.000000
15006.887737	0.096230	0.568499	0.003645	74.743217	-19.572340	-13.029895	-0.192448	0.000000	0.179772	0.000000	0.000000	0.000000	0.023669	0.000533	0.014957	0.000000	0.000000	3.000000	85.000000	1.000000
15006.891070	0.096230	0.568499	0.003645	74.740532	-19.555477	-13.023697	-0.192448	0.000000	0.179772	0.000000	0.000000	0.000000	0.023669	0.000533	0.014957	0.000000	0.000000	3.000000	85.000000	1.000000
15006.894403	0.096230	0.568499	0.003645	74.740532	-19.555477	-13.023697	-0.192448	0.000000	0.179772	0.000000	0.000000	0.000000	0.023669	0.000533	0.014957	0.000000	0.000000	3.000000	85.000000	1.000000
15006.897737	0.096326	0.568509	0.003667	74.740532	-19.555477	-13.023697	-0.192448	0.000000	0.179772	0.000000	0.000000	0.000000	0.028782	0.002926	0.006630	0.000000	0.000000	3.000000	85.000000	1.000000
15006.901070	0.096326	0.568509	0.003667	74.741386	-19.541080	-13.018361	-0.188503	0.000000	0.182265	0.000000	0.000000	0.000000	0.028782	0.002926	0.006630	0.000000	0.000000	3.000000	85.000000	1.000000
15006.904403	0.096326	0.568509	0.003667	74.741386	-19.541080	-13.018361	-0.188503	0.000000	0.182265	0.000000	0.000000	0.000000	0.028782	0.002926	0.006630	0.000000	0.000000	3.000000	85.000000	1.000000
15006.907737	0.096326	0.568509	0.003667	74.741386	-19.541080	-13.018361	-0.188503	0.000000	0.182265	0.000000	0.000000	0.000000	0.028782	0.002926	0.006630	0.000000	0.000000	3.000000	85.000000	1.000000
15006.911070	0.096483	0.568526	0.003653	74.738701	-19.526951	-13.012172	-0.183706	0.000000	0.183370	0.000000	0.000000	0.000000	0.047021	0.005304	-0.004446	0.000000	0.000000	3.000000	85.000000	1.000000
15006.914403	0.096483	0.568526	0.003653	74.738701	-19.526951	-13.012172	-0.183706	0.000000	0.183370	0.000000	0.000000	0.000000	0.047021	0.005304	-0.004446	0.000000	0.000000	3.000000	85.000000	1.000000
15006.917737	0.096483	0.568526	0.003653	74.738701	-19.526951	-13.012172	-0.183706	0.000000	0.183370	0.000000	0.000000	0.000000	0.047021	0.005304	-0.004446	0.000000	0.000000	3.000000	85.000000	1.000000
15006.921070	0.096483	0.568526	0.003653	74.736046	-19.515547	-13.005988	-0.175869	0.000000	0.182629	0.000000	0.000000	0.000000	0.047021	0.005304	-0.004446	0.000000	0.000000	3.000000	85.000000	1.000000
15006.924403	0.096547	0.568552	0.003633	74.736046	-19.515547	-13.005988	-0.175869	0.000000	0.182629	0.000000	0.000000	0.000000	0.019315	0.007720	-0.005909	0.000000	0.000000	3.000000	85.000000	1.000000
15006.927737	0.096547	0.568552	0.003633	74.736046	-19.515547	-13.005988	-0.175869	0.000000	0.182629	0.000000	0.000000	0.000000	0.019315	0.007720	-0.005909	0.000000	0.000000	3.000000	85.000000	1.000000
15006.931070	0.096547	0.568552	0.003633	74.733360	-19.501425	-12.999807	-0.175869	0.000000	0.182629	0.000000	0.000000	0.000000	0.019315	0.007720	-0.005909	0.000000	0.000000	3.000000	85.000000	1.000000
15006.934403	0.096547	0.568552	0.003633	74.733360	-19.501425	-12.999807	-0.175869	0.000000	0.182629	0.000000	0.000000	0.000000	0.019315	0.007720	-0.005909	0.000000	0.000000	3.000000	85.000000	1.000000
15006.937737	0.096589	0.568578	0.003618	74.733360	-19.501425	-12.999807	-0.175869	0.000000	0.182629	0.000000	0.000000	0.000000	0.012750	0.007704	-0.004537	0.000000	0.000000	3.000000	85.000000	1.000000
15006.941070	0.096589	0.568578	0.003618	74.730698	-19.487299	-12.993625	-0.172650	0.000000	0.181644	0.000000	0.000000	0.000000	0.012750	0.007704	-0.004537	0.000000	0.000000	3.000000	85.000000	1.000000
15006.944403	0.096589	0.568578	0.003618	74.730698	-19.487299	-12.993625	-0.172650	0.000000	0.181644	0.000000	0.000000	0.000000	0.012750	0.007704	-0.004537	0.000000	0.000000	3.000000	85.000000	1.000000
15006.947737	0.096589	0.568578	0.003618	74.730698	-19.487299	-12.993625	-0.172650	0.000000	0.181644	0.000000	0.000000	0.000000	0.012750	0.007704	-0.004537	0.000000	0.000000	3.000000	85.000000	1.000000
15006.951070	0.096709	0.568645	0.003532	74.728012	-19.473181	-12.987446	-0.170525	0.000000	0.180888	0.000000	0.000000	0.000000	0.035706	0.020212	-0.025731	0.000000	0.000000	3.000000	85.000000	1.000000
15006.954403	0.096709	0.568645	0.003532	74.728012	-19.473181	-12.987446	-0.170525	0.000000	0.180888	0.000000	0.000000	0.000000	0.035706	0.020212	-0.025731	0.000000	0.000000	3.000000	85.000000	1.000000
15006.957737	0.096709	0.568645	0.003532	74.728012	-19.473181	-12.987446	-0.170525	0.000000	0.180888	0.000000	0.000000	0.000000	0.035706	0.020212	-0.025731	0.000000	0.000000	3.000000	85.000000	1.000000
15006.961070	0.096763	0.568687	0.003466	74.725357	-19.459059	-12.981266	-0.164574	0.000000	0.176599	0.000000	0.000000	0.000000	0.016387	0.012512	-0.019820	0.000000	0.000000	3.000000	85.000000	1.000000
15006.964403	0.096763	0.568687	0.003466	74.725357	-19.459059	-12.981266	-0.164574	0.000000	0.176599	0.000000	0.000000	0.000000	0.016387	0.012512	-0.019820	0.000000	0.000000	3.000000	85.000000	1.000000
15006.967737	0.096763	0.568687	0.003466	74.725357	-19.459059	-12.981266	-0.164574	0.000000	0.176599	0.000000	0.000000	0.000000	0.016387	0.012512	-0.019820	0.000000	0.000000	3.000000	85.000000	1.000000
15006.971070	0.096763	0.568687	0.003466	74.722679	-19.442223	-12.975092	-0.161843	0.000000	0.173296	0.000000	0.000000	0.000000	0.016387	0.012512	-0.019820	0.000000	0.000000	3.000000	85.000000	1.000000
15006.974403	0.096844	0.568720	0.003418	74.722679	-19.442223	-12.975092	-0.161843	0.000000	0.173296	0.000000	0.000000	0.000000	0.024402	0.010103	-0.014252	0.000000	0.000000	3.000000	85.000000	1.000000
15006.977737	0.096844	0.568720	0.003418	74.722679	-19.442223	-12.975092	-0.161843	0.000000	0.173296	0.000000	0.000000	0.000000	0.024402	0.010103	-0.014252	0.000000	0.000000	3.000000	85.000000	1.000000
15006.981070	0.096844	0.568720	0.003418	74.719994	-19.422663	-12.968914	-0.161843	0.000000	0.173296	0.000000	0.000000	0.000000	0.024402	0.010103	-0.014252	0.000000	0.000000	3.000000	85.000000	1.000000
15006.984403	0.096844	0.568720	0.003418	74.719994	-19.422663	-12.968914	-0.161843	0.000000	0.173296	0.000000	0.000000	0.000000	0.024402	0.010103	-0.014252	0.000000	0.000000	3.000000	85.000000	1.000000
15006.987737	0.096943	0.568762	0.003343	74.719994	-19.422663	-12.968914	-0.161843	0.000000	0.173296	0.000000	0.000000	0.000000	0.029495	0.012488	-0.022587	0.000000	0.000000	3.000000	85.000000	1.000000
15006.991070	0.096943	0.568762	0.003343	74.719986	-19.409065	-12.968914	-0.157776	0.000000	0.170920	0.000000	0.000000	0.000000	0.029495	0.012488	-0.022587	0.000000	0.000000	3.000000	85.000000	1.000000
15006.994403	0.096943	0.568762	0.003343	74.719986	-19.409065	-12.968914	-0.157776	0.000000	0.170920	0.000000	0.000000	0.000000	0.029495	0.012488	-0.022587	0.000000	0.000000	3.000000	85.000000	1.000000
15006.997737	0.096943	0.568762	0.003343	74.719986	-19.409065	-12.968914	-0.157776	0.000000	0.170920	0.000000	0.000000	0.000000	0.029495	0.012488	-0.022587	0.000000	0.000000	3.000000	85.000000	1.000000
15007.001070	0.097221	0.568796	0.003254	74.717339	-19.384081	-12.962749	-0.152860	0.000000	0.167156	0.000000	0.000000	0.000000	0.083411	0.010114	-0.026712	0.000000	0.000000	3.000000	85.000000	1.000000
15007.004403	0.097221	0.568796	0.003254	74.717339	-19.384081	-12.962749	-0.152860	0.000000	0.167156	0.000000	0.000000	0.000000	0.083411	0.010114	-0.026712	0.000000	0.000000	3.000000	85.000000	1.000000
15007.007737	0.097221	0.568796	0.003254	74.717339	-19.384081	-12.962749	-0.152860	0.000000	0.167156	0.000000	0.000000	0.000000	0.083411	0.010114	-0.026712	0.000000	0.000000	3.000000	85.000000	1.000000
15007.011070	0.097221	0.568796	0.003254	74.716484	-19.363117	-12.968081	-0.138958	0.000000	0.162704	0.000000	0.000000	0.000000	0.083411	0.010114	-0.026712	0.000000	0.000000	3.000000	85.000000	1.000000
15007.014403	0.097418	0.568796	0.003212	74.716484	-19.363117	-12.968081	-0.138958	0.000000	0.162704	0.000000	0.000000	0.000000	0.059013	-0.000007	-0.012473	0.000000	0.000000	3.000000	85.000000	1.000000
15007.017737	0.097418	0.568796	0.003212	74.716484	-19.363117	-12.968081	-0.138958	0.000000	0.162704	0.000000	0.000000	0.000000	0.059013	-0.000007	-0.012473	0.000000	0.000000	3.000000	85.000000	1.000000
15007.021070	0.097418	0.568796	0.003212	74.716484	-19.338638	-12.968081	-0.138958	0.000000	0.162704	0.000000	0.000000	0.000000	0.059013	-0.000007	-0.012473	0.000000	0.000000	3.000000	85.000000	1.000000
15007.024403	0.097418	0.568796	0.003212	74.716484	-19.338638	-12.968081	-0.138958	0.000000	0.162704	0.000000	0.000000	0.000000	0.059013	-0.000007	-0.012473	0.000000	0.000000	3.000000	85.000000	1.000000
15007.027737	0.097614	0.568796	0.003171	74.716484	-19.338638	-12.968081	-0.138958	0.000000	0.162704	0.000000	0.000000	0.000000	0.059008	-0.000007	-0.012498	0.000000	0.000000	3.000000	85.000000	1.000000
15007.031070	0.097790	0.568770	0.003140	74.717430	-19.329855	-12.984913	-0.129123	0.000000	0.160625	0.000000	0.000000	0.000000	0.052826	-0.007716	-0.009342	0.000000	0.000000	3.000000	85.000000	1.000000
15007.034403	0.097790	0.568770	0.003140	74.717430	-19.329855	-12.984913	-0.129123	0.000000	0.160625	0.000000	0.000000	0.000000	0.052826	-0.007716	-0.009342	0.000000	0.000000	3.000000	85.000000	1.000000
15007.037737	0.097790	0.568770	0.003140	74.717430	-19.329855	-12.984913	-0.129123	0.000000	0.160625	0.000000	0.000000	0.000000	0.052826	-0.007716	-0.009342	0.000000	0.000000	3.000000	85.000000	1.000000
15007.041070	0.097790	0.568770	0.003140	74.713249	-19.347599	-13.033744	-0.110483	0.000000	0.156985	0.000000	0.000000	0.000000	0.052826	-0.007716	-0.009342	0.000000	0.000000	3.000000	85.000000	1.000000
15007.044403	0.097896	0.568752	0.003099	74.713249	-19.347599	-13.033744	-0.110483	0.000000	0.156985	0.000000	0.000000	0.000000	0.031679	-0.005319	-0.012125	0.000000	0.000000	3.000000	85.000000	1.000000
15007.047737	0.097896	0.568752	0.003099	74.713249	-19.347599	-13.033744	-0.110483	0.000000	0.156985	0.000000	0.000000	0.000000	0.031679	-0.005319	-0.012125	0.000000	0.000000	3.000000	85.000000	1.000000
15007.051070	0.097896	0.568752	0.003099	74.697929	-19.416307	-13.151745	-0.110483	0.000000	0.156985	0.000000	0.000000	0.000000	0.031679	-0.005319	-0.012125	0.000000	0.000000	3.000000	85.000000	1.000000
15007.054403	0.097896	0.568752	0.003099	74.697929	-19.416307	-13.151745	-0.110483	0.000000	0.156985	0.000000	0.000000	0.000000	0.031679	-0.005319	-0.012125	0.000000	0.000000	3.000000	85.000000	1.000000
15007.057737	0.097980	0.568735	0.003063	74.697929	-19.416307	-13.151745	-0.110483	0.000000	0.156985	0.000000	0.000000	0.000000	0.025122	-0.005337	-0.010737	0.000000	0.000000	3.000000	85.000000	1.000000
15007.061070	0.097980	0.568735	0.003063	74.675659	-19.518154	-13.312003	-0.105204	0.000000	0.154964	0.000000	0.000000	0.000000	0.025122	-0.005337	-0.010737	0.000000	0.000000	3.000000	85.000000	1.000000
15007.064403	0.097980	0.568735	0.003063	74.675659	-19.518154	-13.312003	-0.105204	0.000000	0.154964	0.000000	0.000000	0.000000	0.025122	-0.005337	-0.010737	0.000000	0.000000	3.000000	85.000000	1.000000
15007.067737	0.097980	0.568735	0.003063	74.675659	-19.518154	-13.312003	-0.105204	0.000000	0.154964	0.000000	0.000000	0.000000	0.025122	-0.005337	-0.010737	0.000000	0.000000	3.000000	85.000000	1.000000
15007.071070	0.098038	0.568699	0.003015	74.649879	-19.636223	-13.493040	-0.101017	0.000000	0.153175	0.000000	0.000000	0.000000	0.017467	-0.010647	-0.014505	0.000000	0.000000	3.000000	85.000000	1.000000
15007.074403	0.098038	0.568699	0.003015	74.649879	-19.636223	-13.493040	-0.101017	0.000000	0.153175	0.000000	0.000000	0.000000	0.017467	-0.010647	-0.014505	0.000000	0.000000	3.000000	85.000000	1.000000
15007.077737	0.098038	0.568699	0.003015	74.649879	-19.636223	-13.493040	-0.101017	0.000000	0.153175	0.000000	0.000000	0.000000	0.017467	-0.010647	-0.014505	0.000000	0.000000	3.000000	85.000000	1.000000
15007.081070	0.098038	0.568699	0.003015	74.623077	-19.740856	-13.656792	-0.098105	0.000000	0.150757	0.000000	0.000000	0.000000	0.017467	-0.010647	-0.014505	0.000000	0.000000	3.000000	85.000000	1.000000
15007.084403	0.098060	0.568699	0.003010	74.623077	-19.740856	-13.656792	-0.098105	0.000000	0.150757	0.000000	0.000000	0.000000	0.006552	-0.000007	-0.001396	0.000000	0.000000	3.000000	85.000000	1.000000
15007.087737	0.098060	0.568699	0.003010	74.623077	-19.740856	-13.656792	-0.098105	0.000000	0.150757	0.000000	0.000000	0.000000	0.006552	-0.000007	-0.001396	0.000000	0.000000	3.000000	85.000000	1.000000
15007.091070	0.098060	0.568699	0.003010	74.602264	-19.820930	-13.783250	-0.098105	0.000000	0.150757	0.000000	0.000000	0.000000	0.006552	-0.000007	-0.001396	0.000000	0.000000	3.000000	85.000000	1.000000
15007.094403	0.098060	0.568699	0.003010	74.602264	-19.820930	-13.783250	-0.098105	0.000000	0.150757	0.000000	0.000000	0.000000	0.006552	-0.000007	-0.001396	0.000000	0.000000	3.000000	85.000000	1.000000
15007.097737	0.098077	0.568707	0.002983	74.602264	-19.820930	-13.783250	-0.098105	0.000000	0.150757	0.000000	0.000000	0.000000	0.005075	0.002391	-0.008343	0.000000	0.000000	3.000000	85.000000	1.000000
15007.101070	0.098077	0.568707	0.002983	74.592712	-19.853344	-13.841114	-0.097014	0.000000	0.150524	0.000000	0.000000	0.000000	0.005075	0.002391	-0.008343	0.000000	0.000000	3.000000	85.000000	1.000000
15007.104403	0.098077	0.568707	0.002983	74.592712	-19.853344	-13.841114	-0.097014	0.000000	0.150524	0.000000	0.000000	0.000000	0.005075	0.002391	-0.008343	0.000000	0.000000	3.000000	85.000000	1.000000
15007.107737	0.098077	0.568707	0.002983	74.592712	-19.853344	-13.841114	-0.097014	0.000000	0.150524	0.000000	0.000000	0.000000	0.005075	0.002391	-0.008343	0.000000	0.000000	3.000000	85.000000	1.000000
15007.111070	0.098132	0.568723	0.002922	74.590103	-19.860939	-13.856886	-0.096168	0.000000	0.149134	0.000000	0.000000	0.000000	0.016698	0.004756	-0.018084	0.000000	0.000000	3.000000	85.000000	1.000000
15007.114403	0.098132	0.568723	0.002922	74.590103	-19.860939	-13.856886	-0.096168	0.000000	0.149134	0.000000	0.000000	0.000000	0.016698	0.004756	-0.018084	0.000000	0.000000	3.000000	85.000000	1.000000
15007.117737	0.098132	0.568723	0.002922	74.590103	-19.860939	-13.856886	-0.096168	0.000000	0.149134	0.000000	0.000000	0.000000	0.016698	0.004756	-0.018084	0.000000	0.000000	3.000000	85.000000	1.000000
15007.121070	0.098132	0.568723	0.002922	74.587440	-19.854929	-13.850655	-0.093385	0.000000	0.146120	0.000000	0.000000	0.000000	0.016698	0.004756	-0.018084	0.000000	0.000000	3.000000	85.000000	1.000000
15007.124403	0.098131	0.568749	0.002916	74.587440	-19.854929	-13.850655	-0.093385	0.000000	0.146120	0.000000	0.000000	0.000000	-0.000383	0.007726	-0.001788	0.000000	0.000000	3.000000	85.000000	1.000000
15007.127737	0.098131	0.568749	0.002916	74.587440	-19.854929	-13.850655	-0.093385	0.000000	0.146120	0.000000	0.000000	0.000000	-0.000383	0.007726	-0.001788	0.000000	0.000000	3.000000	85.000000	1.000000
15007.131070	0.098131	0.568749	0.002916	74.584801	-19.848946	-13.844442	-0.093385	0.000000	0.146120	0.000000	0.000000	0.000000	-0.000383	0.007726	-0.001788	0.000000	0.000000	3.000000	85.000000	1.000000
15007.134403	0.098131	0.568749	0.002916	74.584801	-19.848946	-13.844442	-0.093385	0.000000	0.146120	0.000000	0.000000	0.000000	-0.000383	0.007726	-0.001788	0.000000	0.000000	3.000000	85.000000	1.000000
15007.137737	0.098125	0.568782	0.002887	74.584801	-19.848946	-13.844442	-0.093385	0.000000	0.146120	0.000000	0.000000	0.000000	-0.001864	0.010091	-0.008735	0.000000	0.000000	3.000000	85.000000	1.000000
15007.141070	0.098125	0.568782	0.002887	74.582146	-19.845671	-13.838223	-0.093448	0.000000	0.145822	0.000000	0.000000	0.000000	-0.001864	0.010091	-0.008735	0.000000	0.000000	3.000000	85.000000	1.000000
15007.144403	0.098125	0.568782	0.002887	74.582146	-19.845671	-13.838223	-0.093448	0.000000	0.145822	0.000000	0.000000	0.000000	-0.001864	0.010091	-0.008735	0.000000	0.000000	3.000000	85.000000	1.000000
15007.147737	0.098125	0.568782	0.002887	74.582146	-19.845671	-13.838223	-0.093448	0.000000	0.145822	0.000000	0.000000	0.000000	-0.001864	0.010091	-0.008735	0.000000	0.000000	3.000000	85.000000	1.000000
15007.151070	0.098042	0.568858	0.002820	74.582138	-19.851099	-13.838216	-0.093759	0.000000	0.144366	0.000000	0.000000	0.000000	-0.024861	0.022583	-0.020229	0.000000	0.000000	3.000000	85.000000	1.000000
15007.154403	0.098042	0.568858	0.002820	74.582138	-19.851099	-13.838216	-0.093759	0.000000	0.144366	0.000000	0.000000	0.000000	-0.024861	0.022583	-0.020229	0.000000	0.000000	3.000000	85.000000	1.000000
15007.157737	0.098042	0.568858	0.002820	74.582138	-19.851099	-13.838216	-0.093759	0.000000	0.144366	0.000000	0.000000	0.000000	-0.024861	0.022583	-0.020229	0.000000	0.000000	3.000000	85.000000	1.000000
15007.161070	0.098042	0.568858	0.002820	74.579475	-19.845106	-13.831999	-0.097903	0.000000	0.140995	0.000000	0.000000	0.000000	-0.024861	0.022583	-0.020229	0.000000	0.000000	3.000000	85.000000	1.000000
15007.164403	0.098022	0.568889	0.002727	74.579475	-19.845106	-13.831999	-0.097903	0.000000	0.140995	0.000000	0.000000	0.000000	-0.005921	0.009538	-0.027791	0.000000	0.000000	3.000000	85.000000	1.000000
15007.167737	0.098022	0.568889	0.002727	74.579475	-19.845106	-13.831999	-0.097903	0.000000	0.140995	0.000000	0.000000	0.000000	-0.005921	0.009538	-0.027791	0.000000	0.000000	3.000000	85.000000	1.000000
15007.171070	0.098022	0.568889	0.002727	74.582138	-19.848383	-13.838221	-0.097903	0.000000	0.140995	0.000000	0.000000	0.000000	-0.005921	0.009538	-0.027791	0.000000	1.000000	3.000000	85.000000	1.000000
15007.174403	0.098022	0.568889	0.002727	74.582138	-19.848383	-13.838221	-0.097903	0.000000	0.140995	0.000000	0.000000	0.000000	-0.005921	0.009538	-0.027791	0.000000	1.000000	3.000000	85.000000	1.000000
