# Supplementary material for: Haptic Guidance Needs to Be Intuitive Not Just Informative to Improve Human Motor Accuracy
Source: PLoS One. 2016 Mar 16;11(3):e0150912. doi: 10.1371/journal.pone.0150912 (PMC4794196; doi:10.1371/journal.pone.0150912)
Supplement: S1 Data — (ZIP) [file pone.0150912.s001.zip › Subject6/exp1_0086.txt]

Time	PosX	PosY	PosZ	RotX	RotY	RotZ	ForceX	ForceY	ForceZ	MomentX	MomentY	MomentZ	VelocityX	VelocityY	VelocityZ	CalibratedWeight	ButtonDown	Condition	Trial	Visual
15009.027737	-0.000081	0.459987	0.243016	64.515991	21.636131	27.849892	0.000000	0.000000	0.000000	0.000000	0.000000	0.000000	0.109719	0.045724	-0.048317	0.000000	1.000000	3.000000	86.000000	0.000000
15009.031070	-0.000081	0.459987	0.243016	64.560036	21.362923	27.351711	-1.904009	0.000000	4.623283	0.000000	0.000000	0.000000	0.109719	0.045724	-0.048317	0.000000	1.000000	3.000000	86.000000	0.000000
15009.034403	-0.000148	0.460294	0.243303	64.560036	21.362923	27.351711	-1.904009	0.000000	4.623283	0.000000	0.000000	0.000000	-0.019962	0.092195	0.086328	0.000000	1.000000	3.000000	86.000000	0.000000
15009.037737	-0.000148	0.460294	0.243303	64.560036	21.362923	27.351711	-1.904009	0.000000	4.623283	0.000000	0.000000	0.000000	-0.019962	0.092195	0.086328	0.000000	1.000000	3.000000	86.000000	0.000000
15009.041070	-0.000614	0.460620	0.243542	64.580505	21.091099	26.907333	-1.904009	0.000000	4.623283	0.000000	0.000000	0.000000	-0.139723	0.097932	0.071696	0.000000	1.000000	3.000000	86.000000	0.000000
15009.044403	-0.000614	0.460620	0.243542	64.580505	21.091099	26.907333	-1.904009	0.000000	4.623283	0.000000	0.000000	0.000000	-0.139723	0.097932	0.071696	0.000000	1.000000	3.000000	86.000000	0.000000
15009.047737	-0.000614	0.460620	0.243542	64.580505	21.091099	26.907333	-1.904009	0.000000	4.623283	0.000000	0.000000	0.000000	-0.139723	0.097932	0.071696	0.000000	1.000000	3.000000	86.000000	0.000000
15009.051070	-0.000747	0.461063	0.244037	64.561432	20.830702	26.494383	-1.909124	0.000000	4.621173	0.000000	0.000000	0.000000	-0.040075	0.132894	0.148426	0.000000	1.000000	3.000000	86.000000	0.000000
15009.054403	-0.000747	0.461063	0.244037	64.561432	20.830702	26.494383	-1.909124	0.000000	4.621173	0.000000	0.000000	0.000000	-0.040075	0.132894	0.148426	0.000000	1.000000	3.000000	86.000000	0.000000
15009.057737	-0.000747	0.461063	0.244037	64.561432	20.830702	26.494383	-1.909124	0.000000	4.621173	0.000000	0.000000	0.000000	-0.040075	0.132894	0.148426	0.000000	1.000000	3.000000	86.000000	0.000000
15009.061070	-0.000747	0.461063	0.244037	64.511955	20.863466	26.569931	-1.907979	0.000000	4.621647	0.000000	0.000000	0.000000	-0.040075	0.132894	0.148426	0.000000	1.000000	3.000000	86.000000	0.000000
15009.064403	-0.001115	0.461509	0.244851	64.511955	20.863466	26.569931	-1.907979	0.000000	4.621647	0.000000	0.000000	0.000000	-0.110236	0.133676	0.244136	0.000000	1.000000	3.000000	86.000000	0.000000
15009.067737	-0.001115	0.461509	0.244851	64.511955	20.863466	26.569931	-1.907979	0.000000	4.621647	0.000000	0.000000	0.000000	-0.110236	0.133676	0.244136	0.000000	1.000000	3.000000	86.000000	0.000000
15009.071070	-0.001851	0.462092	0.245901	64.732681	21.593327	27.433336	-1.907979	0.000000	4.621647	0.000000	0.000000	0.000000	-0.220781	0.174796	0.314920	0.000000	1.000000	3.000000	86.000000	0.000000
15009.074403	-0.001851	0.462092	0.245901	64.732681	21.593327	27.433336	-1.907979	0.000000	4.621647	0.000000	0.000000	0.000000	-0.220781	0.174796	0.314920	0.000000	1.000000	3.000000	86.000000	0.000000
15009.077737	-0.001851	0.462092	0.245901	64.732681	21.593327	27.433336	-1.907979	0.000000	4.621647	0.000000	0.000000	0.000000	-0.220781	0.174796	0.314920	0.000000	1.000000	3.000000	86.000000	0.000000
15009.081070	-0.002455	0.462656	0.246900	65.294563	23.058424	29.000584	-1.913339	0.000000	4.619430	0.000000	0.000000	0.000000	-0.181276	0.169424	0.299704	0.000000	1.000000	3.000000	86.000000	0.000000
15009.084403	-0.002455	0.462656	0.246900	65.294563	23.058424	29.000584	-1.913339	0.000000	4.619430	0.000000	0.000000	0.000000	-0.181276	0.169424	0.299704	0.000000	1.000000	3.000000	86.000000	0.000000
15009.087737	-0.002455	0.462656	0.246900	65.294563	23.058424	29.000584	-1.913339	0.000000	4.619430	0.000000	0.000000	0.000000	-0.181276	0.169424	0.299704	0.000000	1.000000	3.000000	86.000000	0.000000
15009.091070	-0.003095	0.463165	0.247976	65.919136	24.747923	30.755945	-1.916380	0.000000	4.618169	0.000000	0.000000	0.000000	-0.191932	0.152762	0.322740	0.000000	1.000000	3.000000	86.000000	0.000000
15009.094403	-0.003095	0.463165	0.247976	65.919136	24.747923	30.755945	-1.916380	0.000000	4.618169	0.000000	0.000000	0.000000	-0.191932	0.152762	0.322740	0.000000	1.000000	3.000000	86.000000	0.000000
15009.097737	-0.003095	0.463165	0.247976	65.919136	24.747923	30.755945	-1.916380	0.000000	4.618169	0.000000	0.000000	0.000000	-0.191932	0.152762	0.322740	0.000000	1.000000	3.000000	86.000000	0.000000
15009.101070	-0.004072	0.463639	0.249205	66.492813	26.408386	32.487759	-1.919451	0.000000	4.616894	0.000000	0.000000	0.000000	-0.293360	0.142082	0.368856	0.000000	1.000000	3.000000	86.000000	0.000000
15009.104403	-0.004072	0.463639	0.249205	66.492813	26.408386	32.487759	-1.919451	0.000000	4.616894	0.000000	0.000000	0.000000	-0.293360	0.142082	0.368856	0.000000	1.000000	3.000000	86.000000	0.000000
15009.107737	-0.004072	0.463639	0.249205	66.492813	26.408386	32.487759	-1.919451	0.000000	4.616894	0.000000	0.000000	0.000000	-0.293360	0.142082	0.368856	0.000000	1.000000	3.000000	86.000000	0.000000
15009.111070	-0.005289	0.464154	0.250491	67.025566	27.979771	34.092922	-1.926815	0.000000	4.613826	0.000000	0.000000	0.000000	-0.365052	0.154336	0.385738	0.000000	1.000000	3.000000	86.000000	0.000000
15009.114403	-0.005289	0.464154	0.250491	67.025566	27.979771	34.092922	-1.926815	0.000000	4.613826	0.000000	0.000000	0.000000	-0.365052	0.154336	0.385738	0.000000	1.000000	3.000000	86.000000	0.000000
15009.117737	-0.005289	0.464154	0.250491	67.025566	27.979771	34.092922	-1.926815	0.000000	4.613826	0.000000	0.000000	0.000000	-0.365052	0.154336	0.385738	0.000000	1.000000	3.000000	86.000000	0.000000
15009.121070	-0.006477	0.464592	0.251740	67.525085	29.488987	35.572853	-1.937463	0.000000	4.609365	0.000000	0.000000	0.000000	-0.356182	0.131545	0.374808	0.000000	1.000000	3.000000	86.000000	0.000000
15009.124403	-0.006477	0.464592	0.251740	67.525085	29.488987	35.572853	-1.937463	0.000000	4.609365	0.000000	0.000000	0.000000	-0.356182	0.131545	0.374808	0.000000	1.000000	3.000000	86.000000	0.000000
15009.127737	-0.006477	0.464592	0.251740	67.525085	29.488987	35.572853	-1.937463	0.000000	4.609365	0.000000	0.000000	0.000000	-0.356182	0.131545	0.374808	0.000000	1.000000	3.000000	86.000000	0.000000
15009.131070	-0.007736	0.465013	0.252999	67.960030	30.955685	36.969589	-1.947751	0.000000	4.605026	0.000000	0.000000	0.000000	-0.377700	0.126215	0.377669	0.000000	1.000000	3.000000	86.000000	0.000000
15009.134403	-0.007736	0.465013	0.252999	67.960030	30.955685	36.969589	-1.947751	0.000000	4.605026	0.000000	0.000000	0.000000	-0.377700	0.126215	0.377669	0.000000	1.000000	3.000000	86.000000	0.000000
15009.137737	-0.007736	0.465013	0.252999	67.960030	30.955685	36.969589	-1.947751	0.000000	4.605026	0.000000	0.000000	0.000000	-0.377700	0.126215	0.377669	0.000000	1.000000	3.000000	86.000000	0.000000
15009.141070	-0.009066	0.465454	0.254235	68.312569	32.440388	38.302078	-1.958951	0.000000	4.600273	0.000000	0.000000	0.000000	-0.399221	0.132412	0.370854	0.000000	1.000000	3.000000	86.000000	0.000000
15009.144403	-0.009066	0.465454	0.254235	68.312569	32.440388	38.302078	-1.958951	0.000000	4.600273	0.000000	0.000000	0.000000	-0.399221	0.132412	0.370854	0.000000	1.000000	3.000000	86.000000	0.000000
15009.147737	-0.009066	0.465454	0.254235	68.312569	32.440388	38.302078	-1.958951	0.000000	4.600273	0.000000	0.000000	0.000000	-0.399221	0.132412	0.370854	0.000000	1.000000	3.000000	86.000000	0.000000
15009.151070	-0.010401	0.465877	0.255419	68.592316	33.965767	39.668480	-1.971250	0.000000	4.595016	0.000000	0.000000	0.000000	-0.400381	0.126847	0.354998	0.000000	1.000000	3.000000	86.000000	0.000000
15009.154403	-0.010401	0.465877	0.255419	68.592316	33.965767	39.668480	-1.971250	0.000000	4.595016	0.000000	0.000000	0.000000	-0.400381	0.126847	0.354998	0.000000	1.000000	3.000000	86.000000	0.000000
15009.157737	-0.010401	0.465877	0.255419	68.592316	33.965767	39.668480	-1.971250	0.000000	4.595016	0.000000	0.000000	0.000000	-0.400381	0.126847	0.354998	0.000000	1.000000	3.000000	86.000000	0.000000
15009.161070	-0.011603	0.466378	0.256535	68.804222	35.482475	41.073658	-1.983793	0.000000	4.589614	0.000000	0.000000	0.000000	-0.360718	0.150408	0.334858	0.000000	1.000000	3.000000	86.000000	0.000000
15009.164403	-0.011603	0.466378	0.256535	68.804222	35.482475	41.073658	-1.983793	0.000000	4.589614	0.000000	0.000000	0.000000	-0.360718	0.150408	0.334858	0.000000	1.000000	3.000000	86.000000	0.000000
15009.167737	-0.011603	0.466378	0.256535	68.804222	35.482475	41.073658	-1.983793	0.000000	4.589614	0.000000	0.000000	0.000000	-0.360718	0.150408	0.334858	0.000000	1.000000	3.000000	86.000000	0.000000
15009.171070	-0.012775	0.466959	0.257645	68.969688	36.921146	42.353798	-1.994629	0.000000	4.584916	0.000000	0.000000	0.000000	-0.351637	0.174297	0.333162	0.000000	1.000000	3.000000	86.000000	0.000000
15009.174403	-0.012775	0.466959	0.257645	68.969688	36.921146	42.353798	-1.994629	0.000000	4.584916	0.000000	0.000000	0.000000	-0.351637	0.174297	0.333162	0.000000	1.000000	3.000000	86.000000	0.000000
15009.177737	-0.012775	0.466959	0.257645	68.969688	36.921146	42.353798	-1.994629	0.000000	4.584916	0.000000	0.000000	0.000000	-0.351637	0.174297	0.333162	0.000000	1.000000	3.000000	86.000000	0.000000
15009.181070	-0.013883	0.467679	0.258765	69.128609	38.169411	43.457741	-2.004923	0.000000	4.580424	0.000000	0.000000	0.000000	-0.332389	0.215971	0.336040	0.000000	0.000000	3.000000	86.000000	0.000000
15009.184403	-0.013883	0.467679	0.258765	69.128609	38.169411	43.457741	-2.004923	0.000000	4.580424	0.000000	0.000000	0.000000	-0.332389	0.215971	0.336040	0.000000	0.000000	3.000000	86.000000	0.000000
15009.187737	-0.013883	0.467679	0.258765	69.128609	38.169411	43.457741	-2.004923	0.000000	4.580424	0.000000	0.000000	0.000000	-0.332389	0.215971	0.336040	0.000000	0.000000	3.000000	86.000000	0.000000
15009.191070	-0.014824	0.468538	0.259866	69.324928	39.119869	44.111309	-2.014087	0.000000	4.576402	0.000000	0.000000	0.000000	-0.282228	0.257702	0.330207	0.000000	0.000000	3.000000	86.000000	0.000000
15009.194403	-0.014824	0.468538	0.259866	69.324928	39.119869	44.111309	-2.014087	0.000000	4.576402	0.000000	0.000000	0.000000	-0.282228	0.257702	0.330207	0.000000	0.000000	3.000000	86.000000	0.000000
15009.197737	-0.014824	0.468538	0.259866	69.324928	39.119869	44.111309	-2.014087	0.000000	4.576402	0.000000	0.000000	0.000000	-0.282228	0.257702	0.330207	0.000000	0.000000	3.000000	86.000000	0.000000
15009.201070	-0.015528	0.469536	0.260918	69.539467	39.826054	44.452972	-2.020813	0.000000	4.573436	0.000000	0.000000	0.000000	-0.211149	0.299446	0.315629	0.000000	0.000000	3.000000	86.000000	0.000000
15009.204403	-0.015528	0.469536	0.260918	69.539467	39.826054	44.452972	-2.020813	0.000000	4.573436	0.000000	0.000000	0.000000	-0.211149	0.299446	0.315629	0.000000	0.000000	3.000000	86.000000	0.000000
15009.207737	-0.015528	0.469536	0.260918	69.539467	39.826054	44.452972	-2.020813	0.000000	4.573436	0.000000	0.000000	0.000000	-0.211149	0.299446	0.315629	0.000000	0.000000	3.000000	86.000000	0.000000
15009.211070	-0.016129	0.470654	0.261873	69.750320	40.329575	44.717995	-2.024315	0.000000	4.571887	0.000000	0.000000	0.000000	-0.180363	0.335169	0.286500	0.000000	0.000000	3.000000	86.000000	0.000000
15009.214403	-0.016129	0.470654	0.261873	69.750320	40.329575	44.717995	-2.024315	0.000000	4.571887	0.000000	0.000000	0.000000	-0.180363	0.335169	0.286500	0.000000	0.000000	3.000000	86.000000	0.000000
15009.217737	-0.016129	0.470654	0.261873	69.750320	40.329575	44.717995	-2.024315	0.000000	4.571887	0.000000	0.000000	0.000000	-0.180363	0.335169	0.286500	0.000000	0.000000	3.000000	86.000000	0.000000
15009.221070	-0.016559	0.471929	0.262732	69.989311	40.620052	44.752655	-2.026917	0.000000	4.570733	0.000000	0.000000	0.000000	-0.128873	0.382700	0.257717	0.000000	0.000000	3.000000	86.000000	0.000000
15009.224403	-0.016559	0.471929	0.262732	69.989311	40.620052	44.752655	-2.026917	0.000000	4.570733	0.000000	0.000000	0.000000	-0.128873	0.382700	0.257717	0.000000	0.000000	3.000000	86.000000	0.000000
15009.227737	-0.016559	0.471929	0.262732	69.989311	40.620052	44.752655	-2.026917	0.000000	4.570733	0.000000	0.000000	0.000000	-0.128873	0.382700	0.257717	0.000000	0.000000	3.000000	86.000000	0.000000
15009.231070	-0.016745	0.473361	0.263405	70.254219	40.727318	44.532505	-2.027624	0.000000	4.570420	0.000000	0.000000	0.000000	-0.055979	0.429641	0.201774	0.000000	0.000000	3.000000	86.000000	0.000000
15009.234403	-0.016745	0.473361	0.263405	70.254219	40.727318	44.532505	-2.027624	0.000000	4.570420	0.000000	0.000000	0.000000	-0.055979	0.429641	0.201774	0.000000	0.000000	3.000000	86.000000	0.000000
15009.237737	-0.016745	0.473361	0.263405	70.254219	40.727318	44.532505	-2.027624	0.000000	4.570420	0.000000	0.000000	0.000000	-0.055979	0.429641	0.201774	0.000000	0.000000	3.000000	86.000000	0.000000
15009.241070	-0.016792	0.474970	0.263934	70.517746	40.795933	44.257538	-2.026004	0.000000	4.571139	0.000000	0.000000	0.000000	-0.013966	0.482625	0.158826	0.000000	0.000000	3.000000	86.000000	0.000000
15009.244403	-0.016792	0.474970	0.263934	70.517746	40.795933	44.257538	-2.026004	0.000000	4.571139	0.000000	0.000000	0.000000	-0.013966	0.482625	0.158826	0.000000	0.000000	3.000000	86.000000	0.000000
15009.247737	-0.016792	0.474970	0.263934	70.517746	40.795933	44.257538	-2.026004	0.000000	4.571139	0.000000	0.000000	0.000000	-0.013966	0.482625	0.158826	0.000000	0.000000	3.000000	86.000000	0.000000
15009.251070	-0.016556	0.476670	0.264111	70.898354	41.105057	44.149551	-2.023279	0.000000	4.572345	0.000000	0.000000	0.000000	0.070710	0.510074	0.052939	0.000000	0.000000	3.000000	86.000000	0.000000
15009.254403	-0.016556	0.476670	0.264111	70.898354	41.105057	44.149551	-2.023279	0.000000	4.572345	0.000000	0.000000	0.000000	0.070710	0.510074	0.052939	0.000000	0.000000	3.000000	86.000000	0.000000
15009.257737	-0.016556	0.476670	0.264111	70.898354	41.105057	44.149551	-2.023279	0.000000	4.572345	0.000000	0.000000	0.000000	0.070710	0.510074	0.052939	0.000000	0.000000	3.000000	86.000000	0.000000
15009.261070	-0.015970	0.478460	0.263935	71.483192	41.629051	44.084785	-2.018734	0.000000	4.574354	0.000000	0.000000	0.000000	0.175880	0.536800	-0.052632	0.000000	0.000000	3.000000	86.000000	0.000000
15009.264403	-0.015970	0.478460	0.263935	71.483192	41.629051	44.084785	-2.018734	0.000000	4.574354	0.000000	0.000000	0.000000	0.175880	0.536800	-0.052632	0.000000	0.000000	3.000000	86.000000	0.000000
15009.267737	-0.015970	0.478460	0.263935	71.483192	41.629051	44.084785	-2.018734	0.000000	4.574354	0.000000	0.000000	0.000000	0.175880	0.536800	-0.052632	0.000000	0.000000	3.000000	86.000000	0.000000
15009.271070	-0.015342	0.480434	0.263412	72.206604	41.999413	43.733372	-2.011345	0.000000	4.577608	0.000000	0.000000	0.000000	0.188283	0.592383	-0.157039	0.000000	0.000000	3.000000	86.000000	0.000000
15009.274403	-0.015342	0.480434	0.263412	72.206604	41.999413	43.733372	-2.011345	0.000000	4.577608	0.000000	0.000000	0.000000	0.188283	0.592383	-0.157039	0.000000	0.000000	3.000000	86.000000	0.000000
15009.277737	-0.015342	0.480434	0.263412	72.206604	41.999413	43.733372	-2.011345	0.000000	4.577608	0.000000	0.000000	0.000000	0.188283	0.592383	-0.157039	0.000000	0.000000	3.000000	86.000000	0.000000
15009.281070	-0.014573	0.482535	0.262619	73.016579	42.049587	42.957367	-2.005548	0.000000	4.580150	0.000000	0.000000	0.000000	0.230682	0.630102	-0.237959	0.000000	0.000000	3.000000	86.000000	0.000000
15009.284403	-0.014573	0.482535	0.262619	73.016579	42.049587	42.957367	-2.005548	0.000000	4.580150	0.000000	0.000000	0.000000	0.230682	0.630102	-0.237959	0.000000	0.000000	3.000000	86.000000	0.000000
15009.287737	-0.014573	0.482535	0.262619	73.016579	42.049587	42.957367	-2.005548	0.000000	4.580150	0.000000	0.000000	0.000000	0.230682	0.630102	-0.237959	0.000000	0.000000	3.000000	86.000000	0.000000
15009.291070	-0.013525	0.484694	0.261419	73.860611	41.873447	41.905449	-1.999372	0.000000	4.582849	0.000000	0.000000	0.000000	0.314415	0.647678	-0.359878	0.000000	0.000000	3.000000	86.000000	0.000000
15009.294403	-0.013525	0.484694	0.261419	73.860611	41.873447	41.905449	-1.999372	0.000000	4.582849	0.000000	0.000000	0.000000	0.314415	0.647678	-0.359878	0.000000	0.000000	3.000000	86.000000	0.000000
15009.297737	-0.013525	0.484694	0.261419	73.860611	41.873447	41.905449	-1.999372	0.000000	4.582849	0.000000	0.000000	0.000000	0.314415	0.647678	-0.359878	0.000000	0.000000	3.000000	86.000000	0.000000
15009.301070	-0.012442	0.486973	0.259972	74.673576	41.542408	40.728237	-1.991637	0.000000	4.586216	0.000000	0.000000	0.000000	0.324883	0.683758	-0.434213	0.000000	0.000000	3.000000	86.000000	0.000000
15009.304403	-0.012442	0.486973	0.259972	74.673576	41.542408	40.728237	-1.991637	0.000000	4.586216	0.000000	0.000000	0.000000	0.324883	0.683758	-0.434213	0.000000	0.000000	3.000000	86.000000	0.000000
15009.307737	-0.012442	0.486973	0.259972	74.673576	41.542408	40.728237	-1.991637	0.000000	4.586216	0.000000	0.000000	0.000000	0.324883	0.683758	-0.434213	0.000000	0.000000	3.000000	86.000000	0.000000
15009.311070	-0.011325	0.489289	0.258246	75.407715	41.116692	39.538673	-1.984886	0.000000	4.589142	0.000000	0.000000	0.000000	0.335107	0.694968	-0.517831	0.000000	0.000000	3.000000	86.000000	0.000000
15009.314403	-0.011325	0.489289	0.258246	75.407715	41.116692	39.538673	-1.984886	0.000000	4.589142	0.000000	0.000000	0.000000	0.335107	0.694968	-0.517831	0.000000	0.000000	3.000000	86.000000	0.000000
15009.317737	-0.011325	0.489289	0.258246	75.407715	41.116692	39.538673	-1.984886	0.000000	4.589142	0.000000	0.000000	0.000000	0.335107	0.694968	-0.517831	0.000000	0.000000	3.000000	86.000000	0.000000
15009.321070	-0.009972	0.491559	0.256182	76.062561	40.631519	38.402805	-1.979336	0.000000	4.591539	0.000000	0.000000	0.000000	0.406097	0.680931	-0.619202	0.000000	0.000000	3.000000	86.000000	0.000000
15009.324403	-0.009972	0.491559	0.256182	76.062561	40.631519	38.402805	-1.979336	0.000000	4.591539	0.000000	0.000000	0.000000	0.406097	0.680931	-0.619202	0.000000	0.000000	3.000000	86.000000	0.000000
15009.327737	-0.009972	0.491559	0.256182	76.062561	40.631519	38.402805	-1.979336	0.000000	4.591539	0.000000	0.000000	0.000000	0.406097	0.680931	-0.619202	0.000000	0.000000	3.000000	86.000000	0.000000
15009.331070	-0.008690	0.493841	0.253846	76.552559	39.866531	37.268188	-1.972317	0.000000	4.594558	0.000000	0.000000	0.000000	0.384516	0.684548	-0.700617	0.000000	0.000000	3.000000	86.000000	0.000000
15009.334403	-0.008690	0.493841	0.253846	76.552559	39.866531	37.268188	-1.972317	0.000000	4.594558	0.000000	0.000000	0.000000	0.384516	0.684548	-0.700617	0.000000	0.000000	3.000000	86.000000	0.000000
15009.337737	-0.008690	0.493841	0.253846	76.552559	39.866531	37.268188	-1.972317	0.000000	4.594558	0.000000	0.000000	0.000000	0.384516	0.684548	-0.700617	0.000000	0.000000	3.000000	86.000000	0.000000
15009.341070	-0.007686	0.495955	0.251559	76.785660	38.503014	36.146980	-1.968048	0.000000	4.596389	0.000000	0.000000	0.000000	0.301131	0.634326	-0.686190	0.000000	0.000000	3.000000	86.000000	0.000000
15009.344403	-0.007686	0.495955	0.251559	76.785660	38.503014	36.146980	-1.968048	0.000000	4.596389	0.000000	0.000000	0.000000	0.301131	0.634326	-0.686190	0.000000	0.000000	3.000000	86.000000	0.000000
15009.347737	-0.007686	0.495955	0.251559	76.785660	38.503014	36.146980	-1.968048	0.000000	4.596389	0.000000	0.000000	0.000000	0.301131	0.634326	-0.686190	0.000000	0.000000	3.000000	86.000000	0.000000
15009.351070	-0.006447	0.498516	0.248531	76.851944	36.288383	34.573029	-1.967671	0.000000	4.596550	0.000000	0.000000	0.000000	0.371693	0.768239	-0.908245	0.000000	0.000000	3.000000	86.000000	0.000000
15009.354403	-0.006447	0.498516	0.248531	76.851944	36.288383	34.573029	-1.967671	0.000000	4.596550	0.000000	0.000000	0.000000	0.371693	0.768239	-0.908245	0.000000	0.000000	3.000000	86.000000	0.000000
15009.357737	-0.006447	0.498516	0.248531	76.851944	36.288383	34.573029	-1.967671	0.000000	4.596550	0.000000	0.000000	0.000000	0.371693	0.768239	-0.908245	0.000000	0.000000	3.000000	86.000000	0.000000
15009.361070	-0.005319	0.500905	0.245579	76.756172	34.288723	33.024582	-1.968562	0.000000	4.596169	0.000000	0.000000	0.000000	0.338384	0.716758	-0.885658	0.000000	0.000000	3.000000	86.000000	0.000000
15009.364403	-0.005319	0.500905	0.245579	76.756172	34.288723	33.024582	-1.968562	0.000000	4.596169	0.000000	0.000000	0.000000	0.338384	0.716758	-0.885658	0.000000	0.000000	3.000000	86.000000	0.000000
15009.367737	-0.005319	0.500905	0.245579	76.756172	34.288723	33.024582	-1.968562	0.000000	4.596169	0.000000	0.000000	0.000000	0.338384	0.716758	-0.885658	0.000000	0.000000	3.000000	86.000000	0.000000
15009.371070	-0.004067	0.503323	0.242486	76.590012	32.703259	31.850594	-1.970720	0.000000	4.595243	0.000000	0.000000	0.000000	0.375713	0.725144	-0.928012	0.000000	0.000000	3.000000	86.000000	0.000000
15009.374403	-0.004067	0.503323	0.242486	76.590012	32.703259	31.850594	-1.970720	0.000000	4.595243	0.000000	0.000000	0.000000	0.375713	0.725144	-0.928012	0.000000	0.000000	3.000000	86.000000	0.000000
15009.377737	-0.004067	0.503323	0.242486	76.590012	32.703259	31.850594	-1.970720	0.000000	4.595243	0.000000	0.000000	0.000000	0.375713	0.725144	-0.928012	0.000000	0.000000	3.000000	86.000000	0.000000
15009.381070	-0.002759	0.505785	0.239263	76.399948	31.541288	31.165071	-1.971908	0.000000	4.594734	0.000000	0.000000	0.000000	0.392440	0.738848	-0.966915	0.000000	0.000000	3.000000	86.000000	0.000000
15009.384403	-0.002759	0.505785	0.239263	76.399948	31.541288	31.165071	-1.971908	0.000000	4.594734	0.000000	0.000000	0.000000	0.392440	0.738848	-0.966915	0.000000	0.000000	3.000000	86.000000	0.000000
15009.387737	-0.002759	0.505785	0.239263	76.399948	31.541288	31.165071	-1.971908	0.000000	4.594734	0.000000	0.000000	0.000000	0.392440	0.738848	-0.966915	0.000000	0.000000	3.000000	86.000000	0.000000
15009.391070	-0.001397	0.508258	0.235975	76.218689	30.620699	30.830662	-1.973126	0.000000	4.594211	0.000000	0.000000	0.000000	0.408638	0.741877	-0.986349	0.000000	0.000000	3.000000	86.000000	0.000000
15009.394403	-0.001397	0.508258	0.235975	76.218689	30.620699	30.830662	-1.973126	0.000000	4.594211	0.000000	0.000000	0.000000	0.408638	0.741877	-0.986349	0.000000	0.000000	3.000000	86.000000	0.000000
15009.397737	-0.001397	0.508258	0.235975	76.218689	30.620699	30.830662	-1.973126	0.000000	4.594211	0.000000	0.000000	0.000000	0.408638	0.741877	-0.986349	0.000000	0.000000	3.000000	86.000000	0.000000
15009.401070	0.000018	0.510813	0.232583	76.091141	29.728430	30.218985	-1.973946	0.000000	4.593858	0.000000	0.000000	0.000000	0.424444	0.766384	-1.017634	0.000000	0.000000	3.000000	86.000000	0.000000
15009.404403	0.000018	0.510813	0.232583	76.091141	29.728430	30.218985	-1.973946	0.000000	4.593858	0.000000	0.000000	0.000000	0.424444	0.766384	-1.017634	0.000000	0.000000	3.000000	86.000000	0.000000
15009.407737	0.000018	0.510813	0.232583	76.091141	29.728430	30.218985	-1.973946	0.000000	4.593858	0.000000	0.000000	0.000000	0.424444	0.766384	-1.017634	0.000000	0.000000	3.000000	86.000000	0.000000
15009.411070	0.001484	0.513377	0.229156	76.025887	28.793093	29.498098	-1.974659	0.000000	4.593553	0.000000	0.000000	0.000000	0.439816	0.769186	-1.028164	0.000000	0.000000	3.000000	86.000000	0.000000
15009.414403	0.001484	0.513377	0.229156	76.025887	28.793093	29.498098	-1.974659	0.000000	4.593553	0.000000	0.000000	0.000000	0.439816	0.769186	-1.028164	0.000000	0.000000	3.000000	86.000000	0.000000
15009.417737	0.001484	0.513377	0.229156	76.025887	28.793093	29.498098	-1.974659	0.000000	4.593553	0.000000	0.000000	0.000000	0.439816	0.769186	-1.028164	0.000000	0.000000	3.000000	86.000000	0.000000
15009.421070	0.002935	0.515984	0.225657	76.005913	27.885517	28.958042	-1.974781	0.000000	4.593500	0.000000	0.000000	0.000000	0.435335	0.782043	-1.049621	0.000000	0.000000	3.000000	86.000000	0.000000
15009.424403	0.002935	0.515984	0.225657	76.005913	27.885517	28.958042	-1.974781	0.000000	4.593500	0.000000	0.000000	0.000000	0.435335	0.782043	-1.049621	0.000000	0.000000	3.000000	86.000000	0.000000
15009.427737	0.002935	0.515984	0.225657	76.005913	27.885517	28.958042	-1.974781	0.000000	4.593500	0.000000	0.000000	0.000000	0.435335	0.782043	-1.049621	0.000000	0.000000	3.000000	86.000000	0.000000
15009.431070	0.004468	0.518692	0.222130	76.027939	27.170115	28.610016	-1.975692	0.000000	4.593108	0.000000	0.000000	0.000000	0.459828	0.812421	-1.058186	0.000000	0.000000	3.000000	86.000000	0.000000
15009.434403	0.004468	0.518692	0.222130	76.027939	27.170115	28.610016	-1.975692	0.000000	4.593108	0.000000	0.000000	0.000000	0.459828	0.812421	-1.058186	0.000000	0.000000	3.000000	86.000000	0.000000
15009.437737	0.004468	0.518692	0.222130	76.027939	27.170115	28.610016	-1.975692	0.000000	4.593108	0.000000	0.000000	0.000000	0.459828	0.812421	-1.058186	0.000000	0.000000	3.000000	86.000000	0.000000
15009.441070	0.006112	0.521472	0.218490	76.164078	26.908640	28.481310	-1.975421	0.000000	4.593224	0.000000	0.000000	0.000000	0.493215	0.834226	-1.091772	0.000000	0.000000	3.000000	86.000000	0.000000
15009.444403	0.006112	0.521472	0.218490	76.164078	26.908640	28.481310	-1.975421	0.000000	4.593224	0.000000	0.000000	0.000000	0.493215	0.834226	-1.091772	0.000000	0.000000	3.000000	86.000000	0.000000
15009.447737	0.006112	0.521472	0.218490	76.164078	26.908640	28.481310	-1.975421	0.000000	4.593224	0.000000	0.000000	0.000000	0.493215	0.834226	-1.091772	0.000000	0.000000	3.000000	86.000000	0.000000
15009.451070	0.007865	0.524326	0.214770	76.428497	27.150391	28.565269	-1.974021	0.000000	4.593827	0.000000	0.000000	0.000000	0.525848	0.856134	-1.116208	0.000000	0.000000	3.000000	86.000000	0.000000
15009.454403	0.007865	0.524326	0.214770	76.428497	27.150391	28.565269	-1.974021	0.000000	4.593827	0.000000	0.000000	0.000000	0.525848	0.856134	-1.116208	0.000000	0.000000	3.000000	86.000000	0.000000
15009.457737	0.007865	0.524326	0.214770	76.428497	27.150391	28.565269	-1.974021	0.000000	4.593827	0.000000	0.000000	0.000000	0.525848	0.856134	-1.116208	0.000000	0.000000	3.000000	86.000000	0.000000
15009.461070	0.009692	0.527250	0.210966	76.807922	27.829542	29.440626	-1.971239	0.000000	4.595021	0.000000	0.000000	0.000000	0.548138	0.877212	-1.141262	0.000000	0.000000	3.000000	86.000000	0.000000
15009.464403	0.009692	0.527250	0.210966	76.807922	27.829542	29.440626	-1.971239	0.000000	4.595021	0.000000	0.000000	0.000000	0.548138	0.877212	-1.141262	0.000000	0.000000	3.000000	86.000000	0.000000
15009.467737	0.009692	0.527250	0.210966	76.807922	27.829542	29.440626	-1.971239	0.000000	4.595021	0.000000	0.000000	0.000000	0.548138	0.877212	-1.141262	0.000000	0.000000	3.000000	86.000000	0.000000
15009.471070	0.011528	0.530226	0.207096	77.260437	28.599600	30.946802	-1.967647	0.000000	4.596560	0.000000	0.000000	0.000000	0.550911	0.892588	-1.160994	0.000000	0.000000	3.000000	86.000000	0.000000
15009.474403	0.011528	0.530226	0.207096	77.260437	28.599600	30.946802	-1.967647	0.000000	4.596560	0.000000	0.000000	0.000000	0.550911	0.892588	-1.160994	0.000000	0.000000	3.000000	86.000000	0.000000
15009.477737	0.011528	0.530226	0.207096	77.260437	28.599600	30.946802	-1.967647	0.000000	4.596560	0.000000	0.000000	0.000000	0.550911	0.892588	-1.160994	0.000000	0.000000	3.000000	86.000000	0.000000
15009.481070	0.013343	0.533310	0.203204	77.730713	29.135435	32.101563	-1.964274	0.000000	4.598002	0.000000	0.000000	0.000000	0.544222	0.925290	-1.167443	0.000000	0.000000	3.000000	86.000000	0.000000
15009.484403	0.013343	0.533310	0.203204	77.730713	29.135435	32.101563	-1.964274	0.000000	4.598002	0.000000	0.000000	0.000000	0.544222	0.925290	-1.167443	0.000000	0.000000	3.000000	86.000000	0.000000
15009.487737	0.013343	0.533310	0.203204	77.730713	29.135435	32.101563	-1.964274	0.000000	4.598002	0.000000	0.000000	0.000000	0.544222	0.925290	-1.167443	0.000000	0.000000	3.000000	86.000000	0.000000
15009.491070	0.015166	0.536357	0.199307	78.203751	29.286835	32.273052	-1.961372	0.000000	4.599242	0.000000	0.000000	0.000000	0.546947	0.914245	-1.169209	0.000000	0.000000	3.000000	86.000000	0.000000
15009.494403	0.015166	0.536357	0.199307	78.203751	29.286835	32.273052	-1.961372	0.000000	4.599242	0.000000	0.000000	0.000000	0.546947	0.914245	-1.169209	0.000000	0.000000	3.000000	86.000000	0.000000
15009.497737	0.015166	0.536357	0.199307	78.203751	29.286835	32.273052	-1.961372	0.000000	4.599242	0.000000	0.000000	0.000000	0.546947	0.914245	-1.169209	0.000000	0.000000	3.000000	86.000000	0.000000
15009.501070	0.016995	0.539502	0.195317	78.656616	29.096077	31.925776	-1.958225	0.000000	4.600582	0.000000	0.000000	0.000000	0.548831	0.943492	-1.196758	0.000000	0.000000	3.000000	86.000000	0.000000
15009.504403	0.016995	0.539502	0.195317	78.656616	29.096077	31.925776	-1.958225	0.000000	4.600582	0.000000	0.000000	0.000000	0.548831	0.943492	-1.196758	0.000000	0.000000	3.000000	86.000000	0.000000
15009.507737	0.016995	0.539502	0.195317	78.656616	29.096077	31.925776	-1.958225	0.000000	4.600582	0.000000	0.000000	0.000000	0.548831	0.943492	-1.196758	0.000000	0.000000	3.000000	86.000000	0.000000
15009.511070	0.018707	0.542619	0.191271	79.070000	28.623865	31.783613	-1.955602	0.000000	4.601697	0.000000	0.000000	0.000000	0.513648	0.935100	-1.213830	0.000000	0.000000	3.000000	86.000000	0.000000
15009.514403	0.018707	0.542619	0.191271	79.070000	28.623865	31.783613	-1.955602	0.000000	4.601697	0.000000	0.000000	0.000000	0.513648	0.935100	-1.213830	0.000000	0.000000	3.000000	86.000000	0.000000
15009.517737	0.018707	0.542619	0.191271	79.070000	28.623865	31.783613	-1.955602	0.000000	4.601697	0.000000	0.000000	0.000000	0.513648	0.935100	-1.213830	0.000000	0.000000	3.000000	86.000000	0.000000
15009.521070	0.020426	0.545763	0.187175	79.421585	28.001089	31.791218	-1.955752	0.000000	4.601634	0.000000	0.000000	0.000000	0.515644	0.942986	-1.228776	0.000000	0.000000	3.000000	86.000000	0.000000
15009.524403	0.020426	0.545763	0.187175	79.421585	28.001089	31.791218	-1.955752	0.000000	4.601634	0.000000	0.000000	0.000000	0.515644	0.942986	-1.228776	0.000000	0.000000	3.000000	86.000000	0.000000
15009.527737	0.020426	0.545763	0.187175	79.421585	28.001089	31.791218	-1.955752	0.000000	4.601634	0.000000	0.000000	0.000000	0.515644	0.942986	-1.228776	0.000000	0.000000	3.000000	86.000000	0.000000
15009.531070	0.022272	0.548860	0.183035	79.717514	27.398668	31.529325	-1.956210	0.000000	4.601439	0.000000	0.000000	0.000000	0.553915	0.929326	-1.242189	0.000000	0.000000	3.000000	86.000000	0.000000
15009.534403	0.022272	0.548860	0.183035	79.717514	27.398668	31.529325	-1.956210	0.000000	4.601439	0.000000	0.000000	0.000000	0.553915	0.929326	-1.242189	0.000000	0.000000	3.000000	86.000000	0.000000
15009.537737	0.022272	0.548860	0.183035	79.717514	27.398668	31.529325	-1.956210	0.000000	4.601439	0.000000	0.000000	0.000000	0.553915	0.929326	-1.242189	0.000000	0.000000	3.000000	86.000000	0.000000
15009.541070	0.024180	0.551937	0.178776	79.951981	26.826450	30.897564	-1.954376	0.000000	4.602218	0.000000	0.000000	0.000000	0.572232	0.922882	-1.277706	0.000000	0.000000	3.000000	86.000000	0.000000
15009.544403	0.024180	0.551937	0.178776	79.951981	26.826450	30.897564	-1.954376	0.000000	4.602218	0.000000	0.000000	0.000000	0.572232	0.922882	-1.277706	0.000000	0.000000	3.000000	86.000000	0.000000
15009.547737	0.024180	0.551937	0.178776	79.951981	26.826450	30.897564	-1.954376	0.000000	4.602218	0.000000	0.000000	0.000000	0.572232	0.922882	-1.277706	0.000000	0.000000	3.000000	86.000000	0.000000
15009.551070	0.026057	0.554960	0.174441	80.144478	26.140070	29.850704	-1.952221	0.000000	4.603133	0.000000	0.000000	0.000000	0.563185	0.906982	-1.300428	0.000000	0.000000	3.000000	86.000000	0.000000
15009.554403	0.026057	0.554960	0.174441	80.144478	26.140070	29.850704	-1.952221	0.000000	4.603133	0.000000	0.000000	0.000000	0.563185	0.906982	-1.300428	0.000000	0.000000	3.000000	86.000000	0.000000
15009.557737	0.026057	0.554960	0.174441	80.144478	26.140070	29.850704	-1.952221	0.000000	4.603133	0.000000	0.000000	0.000000	0.563185	0.906982	-1.300428	0.000000	0.000000	3.000000	86.000000	0.000000
15009.561070	0.027843	0.557889	0.170004	80.321083	25.193102	28.653929	-1.951351	0.000000	4.603501	0.000000	0.000000	0.000000	0.535669	0.878725	-1.331263	0.000000	0.000000	3.000000	86.000000	0.000000
15009.564403	0.027843	0.557889	0.170004	80.321083	25.193102	28.653929	-1.951351	0.000000	4.603501	0.000000	0.000000	0.000000	0.535669	0.878725	-1.331263	0.000000	0.000000	3.000000	86.000000	0.000000
15009.567737	0.027843	0.557889	0.170004	80.321083	25.193102	28.653929	-1.951351	0.000000	4.603501	0.000000	0.000000	0.000000	0.535669	0.878725	-1.331263	0.000000	0.000000	3.000000	86.000000	0.000000
15009.571070	0.029506	0.560737	0.165445	80.470695	24.042940	27.615852	-1.953542	0.000000	4.602572	0.000000	0.000000	0.000000	0.499084	0.854386	-1.367659	0.000000	0.000000	3.000000	86.000000	0.000000
15009.574403	0.029506	0.560737	0.165445	80.470695	24.042940	27.615852	-1.953542	0.000000	4.602572	0.000000	0.000000	0.000000	0.499084	0.854386	-1.367659	0.000000	0.000000	3.000000	86.000000	0.000000
15009.577737	0.029506	0.560737	0.165445	80.470695	24.042940	27.615852	-1.953542	0.000000	4.602572	0.000000	0.000000	0.000000	0.499084	0.854386	-1.367659	0.000000	0.000000	3.000000	86.000000	0.000000
15009.581070	0.031140	0.563514	0.160832	80.599724	22.859245	27.273438	-1.959933	0.000000	4.599855	0.000000	0.000000	0.000000	0.490230	0.833198	-1.383811	0.000000	0.000000	3.000000	86.000000	0.000000
15009.584403	0.031140	0.563514	0.160832	80.599724	22.859245	27.273438	-1.959933	0.000000	4.599855	0.000000	0.000000	0.000000	0.490230	0.833198	-1.383811	0.000000	0.000000	3.000000	86.000000	0.000000
15009.587737	0.031140	0.563514	0.160832	80.599724	22.859245	27.273438	-1.959933	0.000000	4.599855	0.000000	0.000000	0.000000	0.490230	0.833198	-1.383811	0.000000	0.000000	3.000000	86.000000	0.000000
15009.591070	0.032776	0.566140	0.156197	80.722443	21.742140	27.052904	-1.967943	0.000000	4.596433	0.000000	0.000000	0.000000	0.490510	0.787698	-1.390376	0.000000	0.000000	3.000000	86.000000	0.000000
15009.594403	0.032776	0.566140	0.156197	80.722443	21.742140	27.052904	-1.967943	0.000000	4.596433	0.000000	0.000000	0.000000	0.490510	0.787698	-1.390376	0.000000	0.000000	3.000000	86.000000	0.000000
15009.597737	0.032776	0.566140	0.156197	80.722443	21.742140	27.052904	-1.967943	0.000000	4.596433	0.000000	0.000000	0.000000	0.490510	0.787698	-1.390376	0.000000	0.000000	3.000000	86.000000	0.000000
15009.601070	0.034496	0.568749	0.151513	80.836372	20.713842	26.405861	-1.976618	0.000000	4.592710	0.000000	0.000000	0.000000	0.516168	0.782744	-1.405178	0.000000	0.000000	3.000000	86.000000	0.000000
15009.604403	0.034496	0.568749	0.151513	80.836372	20.713842	26.405861	-1.976618	0.000000	4.592710	0.000000	0.000000	0.000000	0.516168	0.782744	-1.405178	0.000000	0.000000	3.000000	86.000000	0.000000
15009.607737	0.034496	0.568749	0.151513	80.836372	20.713842	26.405861	-1.976618	0.000000	4.592710	0.000000	0.000000	0.000000	0.516168	0.782744	-1.405178	0.000000	0.000000	3.000000	86.000000	0.000000
15009.611070	0.036216	0.571314	0.146827	80.931023	19.801601	25.601255	-1.984163	0.000000	4.589455	0.000000	0.000000	0.000000	0.515873	0.769560	-1.405897	0.000000	0.000000	3.000000	86.000000	0.000000
15009.614403	0.036216	0.571314	0.146827	80.931023	19.801601	25.601255	-1.984163	0.000000	4.589455	0.000000	0.000000	0.000000	0.515873	0.769560	-1.405897	0.000000	0.000000	3.000000	86.000000	0.000000
15009.617737	0.036216	0.571314	0.146827	80.931023	19.801601	25.601255	-1.984163	0.000000	4.589455	0.000000	0.000000	0.000000	0.515873	0.769560	-1.405897	0.000000	0.000000	3.000000	86.000000	0.000000
15009.621070	0.037963	0.573856	0.142153	81.010269	18.966520	25.206863	-1.992225	0.000000	4.585962	0.000000	0.000000	0.000000	0.524228	0.762450	-1.402368	0.000000	0.000000	3.000000	86.000000	0.000000
15009.624403	0.037963	0.573856	0.142153	81.010269	18.966520	25.206863	-1.992225	0.000000	4.585962	0.000000	0.000000	0.000000	0.524228	0.762450	-1.402368	0.000000	0.000000	3.000000	86.000000	0.000000
15009.627737	0.037963	0.573856	0.142153	81.010269	18.966520	25.206863	-1.992225	0.000000	4.585962	0.000000	0.000000	0.000000	0.524228	0.762450	-1.402368	0.000000	0.000000	3.000000	86.000000	0.000000
15009.631070	0.039766	0.576342	0.137495	81.088860	18.063377	24.788080	-1.999904	0.000000	4.582617	0.000000	0.000000	0.000000	0.540858	0.745720	-1.397243	0.000000	0.000000	3.000000	86.000000	0.000000
15009.634403	0.039766	0.576342	0.137495	81.088860	18.063377	24.788080	-1.999904	0.000000	4.582617	0.000000	0.000000	0.000000	0.540858	0.745720	-1.397243	0.000000	0.000000	3.000000	86.000000	0.000000
15009.637737	0.039766	0.576342	0.137495	81.088860	18.063377	24.788080	-1.999904	0.000000	4.582617	0.000000	0.000000	0.000000	0.540858	0.745720	-1.397243	0.000000	0.000000	3.000000	86.000000	0.000000
15009.641070	0.041623	0.578772	0.132856	81.166405	16.839098	23.795805	-2.006330	0.000000	4.579808	0.000000	0.000000	0.000000	0.557005	0.729267	-1.391862	0.000000	0.000000	3.000000	86.000000	0.000000
15009.644403	0.041623	0.578772	0.132856	81.166405	16.839098	23.795805	-2.006330	0.000000	4.579808	0.000000	0.000000	0.000000	0.557005	0.729267	-1.391862	0.000000	0.000000	3.000000	86.000000	0.000000
15009.647737	0.041623	0.578772	0.132856	81.166405	16.839098	23.795805	-2.006330	0.000000	4.579808	0.000000	0.000000	0.000000	0.557005	0.729267	-1.391862	0.000000	0.000000	3.000000	86.000000	0.000000
15009.651070	0.043533	0.581170	0.128250	81.251129	15.200215	22.237368	-2.011411	0.000000	4.577579	0.000000	0.000000	0.000000	0.573016	0.719157	-1.381761	0.000000	0.000000	3.000000	86.000000	0.000000
15009.654403	0.043533	0.581170	0.128250	81.251129	15.200215	22.237368	-2.011411	0.000000	4.577579	0.000000	0.000000	0.000000	0.573016	0.719157	-1.381761	0.000000	0.000000	3.000000	86.000000	0.000000
15009.657737	0.043533	0.581170	0.128250	81.251129	15.200215	22.237368	-2.011411	0.000000	4.577579	0.000000	0.000000	0.000000	0.573016	0.719157	-1.381761	0.000000	0.000000	3.000000	86.000000	0.000000
15009.661070	0.045355	0.583494	0.123659	81.330566	13.085546	20.211872	-2.014813	0.000000	4.576082	0.000000	0.000000	0.000000	0.546553	0.697434	-1.377208	0.000000	0.000000	3.000000	86.000000	0.000000
15009.664403	0.045355	0.583494	0.123659	81.330566	13.085546	20.211872	-2.014813	0.000000	4.576082	0.000000	0.000000	0.000000	0.546553	0.697434	-1.377208	0.000000	0.000000	3.000000	86.000000	0.000000
15009.667737	0.045355	0.583494	0.123659	81.330566	13.085546	20.211872	-2.014813	0.000000	4.576082	0.000000	0.000000	0.000000	0.546553	0.697434	-1.377208	0.000000	0.000000	3.000000	86.000000	0.000000
15009.671070	0.047120	0.585788	0.119113	81.398079	10.495214	17.731764	-2.020988	0.000000	4.573359	0.000000	0.000000	0.000000	0.529508	0.688006	-1.363729	0.000000	0.000000	3.000000	86.000000	0.000000
15009.674403	0.047120	0.585788	0.119113	81.398079	10.495214	17.731764	-2.020988	0.000000	4.573359	0.000000	0.000000	0.000000	0.529508	0.688006	-1.363729	0.000000	0.000000	3.000000	86.000000	0.000000
15009.677737	0.047120	0.585788	0.119113	81.398079	10.495214	17.731764	-2.020988	0.000000	4.573359	0.000000	0.000000	0.000000	0.529508	0.688006	-1.363729	0.000000	0.000000	3.000000	86.000000	0.000000
15009.681070	0.048856	0.588051	0.114612	81.443100	7.613361	14.616373	-2.028810	0.000000	4.569894	0.000000	0.000000	0.000000	0.520988	0.678920	-1.350438	0.000000	0.000000	3.000000	86.000000	0.000000
15009.684403	0.048856	0.588051	0.114612	81.443100	7.613361	14.616373	-2.028810	0.000000	4.569894	0.000000	0.000000	0.000000	0.520988	0.678920	-1.350438	0.000000	0.000000	3.000000	86.000000	0.000000
15009.687737	0.048856	0.588051	0.114612	81.443100	7.613361	14.616373	-2.028810	0.000000	4.569894	0.000000	0.000000	0.000000	0.520988	0.678920	-1.350438	0.000000	0.000000	3.000000	86.000000	0.000000
15009.691070	0.050483	0.590265	0.110148	81.451073	4.806205	11.338650	-2.037519	0.000000	4.566017	0.000000	0.000000	0.000000	0.488020	0.664178	-1.339079	0.000000	0.000000	3.000000	86.000000	0.000000
15009.694403	0.050483	0.590265	0.110148	81.451073	4.806205	11.338650	-2.037519	0.000000	4.566017	0.000000	0.000000	0.000000	0.488020	0.664178	-1.339079	0.000000	0.000000	3.000000	86.000000	0.000000
15009.697737	0.050483	0.590265	0.110148	81.451073	4.806205	11.338650	-2.037519	0.000000	4.566017	0.000000	0.000000	0.000000	0.488020	0.664178	-1.339079	0.000000	0.000000	3.000000	86.000000	0.000000
15009.701070	0.051929	0.592449	0.105807	81.429115	2.330625	8.666408	-2.050116	0.000000	4.560375	0.000000	0.000000	0.000000	0.433783	0.655198	-1.302493	0.000000	0.000000	3.000000	86.000000	0.000000
15009.704403	0.051929	0.592449	0.105807	81.429115	2.330625	8.666408	-2.050116	0.000000	4.560375	0.000000	0.000000	0.000000	0.433783	0.655198	-1.302493	0.000000	0.000000	3.000000	86.000000	0.000000
15009.707737	0.051929	0.592449	0.105807	81.429115	2.330625	8.666408	-2.050116	0.000000	4.560375	0.000000	0.000000	0.000000	0.433783	0.655198	-1.302493	0.000000	0.000000	3.000000	86.000000	0.000000
15009.711070	0.053150	0.594584	0.101640	81.384865	0.571648	6.921698	-2.068205	0.000000	4.552200	0.000000	0.000000	0.000000	0.366398	0.640545	-1.249998	0.000000	0.000000	3.000000	86.000000	0.000000
15009.714403	0.053150	0.594584	0.101640	81.384865	0.571648	6.921698	-2.068205	0.000000	4.552200	0.000000	0.000000	0.000000	0.366398	0.640545	-1.249998	0.000000	0.000000	3.000000	86.000000	0.000000
15009.717737	0.053150	0.594584	0.101640	81.384865	0.571648	6.921698	-2.068205	0.000000	4.552200	0.000000	0.000000	0.000000	0.366398	0.640545	-1.249998	0.000000	0.000000	3.000000	86.000000	0.000000
15009.721070	0.054256	0.596685	0.097619	81.342697	-0.149298	6.296258	-2.093049	0.000000	4.540831	0.000000	0.000000	0.000000	0.331852	0.630247	-1.206254	0.000000	0.000000	3.000000	86.000000	0.000000
15009.724403	0.054256	0.596685	0.097619	81.342697	-0.149298	6.296258	-2.093049	0.000000	4.540831	0.000000	0.000000	0.000000	0.331852	0.630247	-1.206254	0.000000	0.000000	3.000000	86.000000	0.000000
15009.727737	0.054256	0.596685	0.097619	81.342697	-0.149298	6.296258	-2.093049	0.000000	4.540831	0.000000	0.000000	0.000000	0.331852	0.630247	-1.206254	0.000000	0.000000	3.000000	86.000000	0.000000
15009.731070	0.055280	0.598714	0.093774	81.304375	0.151811	6.772362	-2.121589	0.000000	4.527567	0.000000	0.000000	0.000000	0.307138	0.608715	-1.153466	0.000000	0.000000	3.000000	86.000000	0.000000
15009.734403	0.055280	0.598714	0.093774	81.304375	0.151811	6.772362	-2.121589	0.000000	4.527567	0.000000	0.000000	0.000000	0.307138	0.608715	-1.153466	0.000000	0.000000	3.000000	86.000000	0.000000
15009.737737	0.055280	0.598714	0.093774	81.304375	0.151811	6.772362	-2.121589	0.000000	4.527567	0.000000	0.000000	0.000000	0.307138	0.608715	-1.153466	0.000000	0.000000	3.000000	86.000000	0.000000
15009.741070	0.056224	0.600706	0.090100	81.267624	0.739612	7.437386	-2.152238	0.000000	4.513078	0.000000	0.000000	0.000000	0.283131	0.597525	-1.102211	0.000000	0.000000	3.000000	86.000000	0.000000
15009.744403	0.056224	0.600706	0.090100	81.267624	0.739612	7.437386	-2.152238	0.000000	4.513078	0.000000	0.000000	0.000000	0.283131	0.597525	-1.102211	0.000000	0.000000	3.000000	86.000000	0.000000
15009.747737	0.056224	0.600706	0.090100	81.267624	0.739612	7.437386	-2.152238	0.000000	4.513078	0.000000	0.000000	0.000000	0.283131	0.597525	-1.102211	0.000000	0.000000	3.000000	86.000000	0.000000
15009.751070	0.057058	0.602614	0.086534	81.228638	1.422926	8.436777	-2.185053	0.000000	4.497282	0.000000	0.000000	0.000000	0.250135	0.572425	-1.069752	0.000000	0.000000	3.000000	86.000000	0.000000
15009.754403	0.057058	0.602614	0.086534	81.228638	1.422926	8.436777	-2.185053	0.000000	4.497282	0.000000	0.000000	0.000000	0.250135	0.572425	-1.069752	0.000000	0.000000	3.000000	86.000000	0.000000
15009.757737	0.057058	0.602614	0.086534	81.228638	1.422926	8.436777	-2.185053	0.000000	4.497282	0.000000	0.000000	0.000000	0.250135	0.572425	-1.069752	0.000000	0.000000	3.000000	86.000000	0.000000
15009.761070	0.057831	0.604381	0.083028	81.196144	2.185329	9.680696	-2.147115	0.000000	4.326712	0.000000	0.000000	0.000000	0.231943	0.530224	-1.051725	0.000000	0.000000	3.000000	86.000000	0.000000
15009.764403	0.057831	0.604381	0.083028	81.196144	2.185329	9.680696	-2.147115	0.000000	4.326712	0.000000	0.000000	0.000000	0.231943	0.530224	-1.051725	0.000000	0.000000	3.000000	86.000000	0.000000
15009.767737	0.057831	0.604381	0.083028	81.196144	2.185329	9.680696	-2.147115	0.000000	4.326712	0.000000	0.000000	0.000000	0.231943	0.530224	-1.051725	0.000000	0.000000	3.000000	86.000000	0.000000
15009.771070	0.058592	0.606049	0.079548	81.170273	3.106478	10.903054	-2.108458	0.000000	4.151425	0.000000	0.000000	0.000000	0.228483	0.500542	-1.044131	0.000000	0.000000	3.000000	86.000000	0.000000
15009.774403	0.058592	0.606049	0.079548	81.170273	3.106478	10.903054	-2.108458	0.000000	4.151425	0.000000	0.000000	0.000000	0.228483	0.500542	-1.044131	0.000000	0.000000	3.000000	86.000000	0.000000
15009.777737	0.058592	0.606049	0.079548	81.170273	3.106478	10.903054	-2.108458	0.000000	4.151425	0.000000	0.000000	0.000000	0.228483	0.500542	-1.044131	0.000000	0.000000	3.000000	86.000000	0.000000
15009.781070	0.059288	0.607610	0.076062	81.159180	4.176755	12.010177	-2.070378	0.000000	3.977403	0.000000	0.000000	0.000000	0.208651	0.468097	-1.045899	0.000000	0.000000	3.000000	86.000000	0.000000
15009.784403	0.059288	0.607610	0.076062	81.159180	4.176755	12.010177	-2.070378	0.000000	3.977403	0.000000	0.000000	0.000000	0.208651	0.468097	-1.045899	0.000000	0.000000	3.000000	86.000000	0.000000
15009.787737	0.059288	0.607610	0.076062	81.159180	4.176755	12.010177	-2.070378	0.000000	3.977403	0.000000	0.000000	0.000000	0.208651	0.468097	-1.045899	0.000000	0.000000	3.000000	86.000000	0.000000
15009.791070	0.059963	0.609032	0.072512	81.155136	5.366853	13.274101	-2.035603	0.000000	3.803087	0.000000	0.000000	0.000000	0.202420	0.426707	-1.064920	0.000000	0.000000	3.000000	86.000000	0.000000
15009.794403	0.059963	0.609032	0.072512	81.155136	5.366853	13.274101	-2.035603	0.000000	3.803087	0.000000	0.000000	0.000000	0.202420	0.426707	-1.064920	0.000000	0.000000	3.000000	86.000000	0.000000
15009.797737	0.059963	0.609032	0.072512	81.155136	5.366853	13.274101	-2.035603	0.000000	3.803087	0.000000	0.000000	0.000000	0.202420	0.426707	-1.064920	0.000000	0.000000	3.000000	86.000000	0.000000
15009.801070	0.060602	0.610359	0.068993	81.156960	6.468615	14.432158	-2.001866	0.000000	3.625600	0.000000	0.000000	0.000000	0.191741	0.398093	-1.055624	0.000000	0.000000	3.000000	86.000000	0.000000
15009.804403	0.060602	0.610359	0.068993	81.156960	6.468615	14.432158	-2.001866	0.000000	3.625600	0.000000	0.000000	0.000000	0.191741	0.398093	-1.055624	0.000000	0.000000	3.000000	86.000000	0.000000
15009.807737	0.060602	0.610359	0.068993	81.156960	6.468615	14.432158	-2.001866	0.000000	3.625600	0.000000	0.000000	0.000000	0.191741	0.398093	-1.055624	0.000000	0.000000	3.000000	86.000000	0.000000
15009.811070	0.061244	0.611578	0.065401	81.165710	7.321025	15.293443	-1.969909	0.000000	3.449663	0.000000	0.000000	0.000000	0.192686	0.365826	-1.077610	0.000000	0.000000	3.000000	86.000000	0.000000
15009.814403	0.061244	0.611578	0.065401	81.165710	7.321025	15.293443	-1.969909	0.000000	3.449663	0.000000	0.000000	0.000000	0.192686	0.365826	-1.077610	0.000000	0.000000	3.000000	86.000000	0.000000
15009.817737	0.061244	0.611578	0.065401	81.165710	7.321025	15.293443	-1.969909	0.000000	3.449663	0.000000	0.000000	0.000000	0.192686	0.365826	-1.077610	0.000000	0.000000	3.000000	86.000000	0.000000
15009.821070	0.061903	0.612696	0.061859	81.183434	7.840874	15.786442	-1.937795	0.000000	3.270061	0.000000	0.000000	0.000000	0.197757	0.335274	-1.062664	0.000000	0.000000	3.000000	86.000000	0.000000
15009.824403	0.061903	0.612696	0.061859	81.183434	7.840874	15.786442	-1.937795	0.000000	3.270061	0.000000	0.000000	0.000000	0.197757	0.335274	-1.062664	0.000000	0.000000	3.000000	86.000000	0.000000
15009.827737	0.061903	0.612696	0.061859	81.183434	7.840874	15.786442	-1.937795	0.000000	3.270061	0.000000	0.000000	0.000000	0.197757	0.335274	-1.062664	0.000000	0.000000	3.000000	86.000000	0.000000
15009.831070	0.062599	0.613702	0.058326	81.211548	7.963885	15.861619	-1.904835	0.000000	3.092950	0.000000	0.000000	0.000000	0.208758	0.301884	-1.059818	0.000000	0.000000	3.000000	86.000000	0.000000
15009.834403	0.062599	0.613702	0.058326	81.211548	7.963885	15.861619	-1.904835	0.000000	3.092950	0.000000	0.000000	0.000000	0.208758	0.301884	-1.059818	0.000000	0.000000	3.000000	86.000000	0.000000
15009.837737	0.062599	0.613702	0.058326	81.211548	7.963885	15.861619	-1.904835	0.000000	3.092950	0.000000	0.000000	0.000000	0.208758	0.301884	-1.059818	0.000000	0.000000	3.000000	86.000000	0.000000
15009.841070	0.063412	0.614651	0.054863	81.237694	8.015161	15.855173	-1.870042	0.000000	2.916314	0.000000	0.000000	0.000000	0.243918	0.284502	-1.039108	0.000000	0.000000	3.000000	86.000000	0.000000
15009.844403	0.063412	0.614651	0.054863	81.237694	8.015161	15.855173	-1.870042	0.000000	2.916314	0.000000	0.000000	0.000000	0.243918	0.284502	-1.039108	0.000000	0.000000	3.000000	86.000000	0.000000
15009.847737	0.063412	0.614651	0.054863	81.237694	8.015161	15.855173	-1.870042	0.000000	2.916314	0.000000	0.000000	0.000000	0.243918	0.284502	-1.039108	0.000000	0.000000	3.000000	86.000000	0.000000
15009.851070	0.064320	0.615535	0.051495	81.252525	7.961105	15.736879	-1.829389	0.000000	2.743129	0.000000	0.000000	0.000000	0.272197	0.265329	-1.010351	0.000000	0.000000	3.000000	86.000000	0.000000
15009.854403	0.064320	0.615535	0.051495	81.252525	7.961105	15.736879	-1.829389	0.000000	2.743129	0.000000	0.000000	0.000000	0.272197	0.265329	-1.010351	0.000000	0.000000	3.000000	86.000000	0.000000
15009.857737	0.064320	0.615535	0.051495	81.252525	7.961105	15.736879	-1.829389	0.000000	2.743129	0.000000	0.000000	0.000000	0.272197	0.265329	-1.010351	0.000000	0.000000	3.000000	86.000000	0.000000
15009.861070	0.065296	0.616358	0.048226	81.197990	7.719285	15.570595	-1.784023	0.000000	2.574737	0.000000	0.000000	0.000000	0.292993	0.246886	-0.980523	0.000000	0.000000	3.000000	86.000000	0.000000
15009.864403	0.065296	0.616358	0.048226	81.197990	7.719285	15.570595	-1.784023	0.000000	2.574737	0.000000	0.000000	0.000000	0.292993	0.246886	-0.980523	0.000000	0.000000	3.000000	86.000000	0.000000
15009.867737	0.065296	0.616358	0.048226	81.197990	7.719285	15.570595	-1.784023	0.000000	2.574737	0.000000	0.000000	0.000000	0.292993	0.246886	-0.980523	0.000000	0.000000	3.000000	86.000000	0.000000
15009.871070	0.066363	0.617130	0.045031	81.024422	6.975601	15.511333	-1.735191	0.000000	2.411317	0.000000	0.000000	0.000000	0.319897	0.231461	-0.958557	0.000000	0.000000	3.000000	86.000000	0.000000
15009.874403	0.066363	0.617130	0.045031	81.024422	6.975601	15.511333	-1.735191	0.000000	2.411317	0.000000	0.000000	0.000000	0.319897	0.231461	-0.958557	0.000000	0.000000	3.000000	86.000000	0.000000
15009.877737	0.066363	0.617130	0.045031	81.024422	6.975601	15.511333	-1.735191	0.000000	2.411317	0.000000	0.000000	0.000000	0.319897	0.231461	-0.958557	0.000000	0.000000	3.000000	86.000000	0.000000
15009.881070	0.067498	0.617817	0.041945	80.756546	5.491202	15.340514	-1.681875	0.000000	2.251557	0.000000	0.000000	0.000000	0.340712	0.206108	-0.925909	0.000000	0.000000	3.000000	86.000000	0.000000
15009.884403	0.067498	0.617817	0.041945	80.756546	5.491202	15.340514	-1.681875	0.000000	2.251557	0.000000	0.000000	0.000000	0.340712	0.206108	-0.925909	0.000000	0.000000	3.000000	86.000000	0.000000
15009.887737	0.067498	0.617817	0.041945	80.756546	5.491202	15.340514	-1.681875	0.000000	2.251557	0.000000	0.000000	0.000000	0.340712	0.206108	-0.925909	0.000000	0.000000	3.000000	86.000000	0.000000
15009.891070	0.068804	0.618411	0.038827	80.445190	3.183943	13.536445	-1.625090	0.000000	2.097239	0.000000	0.000000	0.000000	0.391656	0.178479	-0.935329	0.000000	0.000000	3.000000	86.000000	0.000000
15009.894403	0.068804	0.618411	0.038827	80.445190	3.183943	13.536445	-1.625090	0.000000	2.097239	0.000000	0.000000	0.000000	0.391656	0.178479	-0.935329	0.000000	0.000000	3.000000	86.000000	0.000000
15009.897737	0.068804	0.618411	0.038827	80.445190	3.183943	13.536445	-1.625090	0.000000	2.097239	0.000000	0.000000	0.000000	0.391656	0.178479	-0.935329	0.000000	0.000000	3.000000	86.000000	0.000000
15009.901070	0.070350	0.618955	0.035697	80.095749	0.405210	10.338423	-1.559814	0.000000	1.941351	0.000000	0.000000	0.000000	0.463868	0.163097	-0.939143	0.000000	0.000000	3.000000	86.000000	0.000000
15009.904403	0.070350	0.618955	0.035697	80.095749	0.405210	10.338423	-1.559814	0.000000	1.941351	0.000000	0.000000	0.000000	0.463868	0.163097	-0.939143	0.000000	0.000000	3.000000	86.000000	0.000000
15009.907737	0.070350	0.618955	0.035697	80.095749	0.405210	10.338423	-1.559814	0.000000	1.941351	0.000000	0.000000	0.000000	0.463868	0.163097	-0.939143	0.000000	0.000000	3.000000	86.000000	0.000000
15009.911070	0.072016	0.619448	0.032568	79.705826	-2.598053	7.217614	-1.482502	0.000000	1.784827	0.000000	0.000000	0.000000	0.499841	0.147969	-0.938428	0.000000	0.000000	3.000000	86.000000	0.000000
15009.914403	0.072016	0.619448	0.032568	79.705826	-2.598053	7.217614	-1.482502	0.000000	1.784827	0.000000	0.000000	0.000000	0.499841	0.147969	-0.938428	0.000000	0.000000	3.000000	86.000000	0.000000
15009.917737	0.072016	0.619448	0.032568	79.705826	-2.598053	7.217614	-1.482502	0.000000	1.784827	0.000000	0.000000	0.000000	0.499841	0.147969	-0.938428	0.000000	0.000000	3.000000	86.000000	0.000000
15009.921070	0.073648	0.619898	0.029529	79.253983	-5.697797	4.382242	-1.399195	0.000000	1.628422	0.000000	0.000000	0.000000	0.489443	0.134912	-0.911968	0.000000	0.000000	3.000000	86.000000	0.000000
15009.924403	0.073648	0.619898	0.029529	79.253983	-5.697797	4.382242	-1.399195	0.000000	1.628422	0.000000	0.000000	0.000000	0.489443	0.134912	-0.911968	0.000000	0.000000	3.000000	86.000000	0.000000
15009.927737	0.073648	0.619898	0.029529	79.253983	-5.697797	4.382242	-1.399195	0.000000	1.628422	0.000000	0.000000	0.000000	0.489443	0.134912	-0.911968	0.000000	0.000000	3.000000	86.000000	0.000000
15009.931070	0.075325	0.620312	0.026629	78.732658	-8.827335	1.238667	-1.317622	0.000000	1.476428	0.000000	0.000000	0.000000	0.503119	0.124161	-0.869770	0.000000	0.000000	3.000000	86.000000	0.000000
15009.934403	0.075325	0.620312	0.026629	78.732658	-8.827335	1.238667	-1.317622	0.000000	1.476428	0.000000	0.000000	0.000000	0.503119	0.124161	-0.869770	0.000000	0.000000	3.000000	86.000000	0.000000
15009.937737	0.075325	0.620312	0.026629	78.732658	-8.827335	1.238667	-1.317622	0.000000	1.476428	0.000000	0.000000	0.000000	0.503119	0.124161	-0.869770	0.000000	0.000000	3.000000	86.000000	0.000000
15009.941070	0.077074	0.620712	0.023882	78.161606	-11.712200	-1.995159	-1.233768	0.000000	1.331466	0.000000	0.000000	0.000000	0.524734	0.120091	-0.824143	0.000000	0.000000	3.000000	86.000000	0.000000
15009.944403	0.077074	0.620712	0.023882	78.161606	-11.712200	-1.995159	-1.233768	0.000000	1.331466	0.000000	0.000000	0.000000	0.524734	0.120091	-0.824143	0.000000	0.000000	3.000000	86.000000	0.000000
15009.947737	0.077074	0.620712	0.023882	78.161606	-11.712200	-1.995159	-1.233768	0.000000	1.331466	0.000000	0.000000	0.000000	0.524734	0.120091	-0.824143	0.000000	0.000000	3.000000	86.000000	0.000000
15009.951070	0.078786	0.621095	0.021329	77.591736	-14.128894	-4.420740	-1.146313	0.000000	1.194109	0.000000	0.000000	0.000000	0.513801	0.114679	-0.765833	0.000000	0.000000	3.000000	86.000000	0.000000
15009.954403	0.078786	0.621095	0.021329	77.591736	-14.128894	-4.420740	-1.146313	0.000000	1.194109	0.000000	0.000000	0.000000	0.513801	0.114679	-0.765833	0.000000	0.000000	3.000000	86.000000	0.000000
15009.957737	0.078786	0.621095	0.021329	77.591736	-14.128894	-4.420740	-1.146313	0.000000	1.194109	0.000000	0.000000	0.000000	0.513801	0.114679	-0.765833	0.000000	0.000000	3.000000	86.000000	0.000000
15009.961070	0.080469	0.621481	0.018987	77.075714	-16.058805	-6.099916	-1.060679	0.000000	1.066470	0.000000	0.000000	0.000000	0.504629	0.115911	-0.702751	0.000000	0.000000	3.000000	86.000000	0.000000
15009.964403	0.080469	0.621481	0.018987	77.075714	-16.058805	-6.099916	-1.060679	0.000000	1.066470	0.000000	0.000000	0.000000	0.504629	0.115911	-0.702751	0.000000	0.000000	3.000000	86.000000	0.000000
15009.967737	0.080469	0.621481	0.018987	77.075714	-16.058805	-6.099916	-1.060679	0.000000	1.066470	0.000000	0.000000	0.000000	0.504629	0.115911	-0.702751	0.000000	0.000000	3.000000	86.000000	0.000000
15009.971070	0.082191	0.621874	0.016844	76.619011	-17.525272	-7.514939	-0.976574	0.000000	0.949345	0.000000	0.000000	0.000000	0.516731	0.117814	-0.642924	0.000000	0.000000	3.000000	86.000000	0.000000
15009.974403	0.082191	0.621874	0.016844	76.619011	-17.525272	-7.514939	-0.976574	0.000000	0.949345	0.000000	0.000000	0.000000	0.516731	0.117814	-0.642924	0.000000	0.000000	3.000000	86.000000	0.000000
15009.977737	0.082191	0.621874	0.016844	76.619011	-17.525272	-7.514939	-0.976574	0.000000	0.949345	0.000000	0.000000	0.000000	0.516731	0.117814	-0.642924	0.000000	0.000000	3.000000	86.000000	0.000000
15009.981070	0.083927	0.622261	0.014865	76.259300	-18.575003	-8.809612	-0.890453	0.000000	0.842191	0.000000	0.000000	0.000000	0.520785	0.116229	-0.593510	0.000000	0.000000	3.000000	86.000000	0.000000
15009.984403	0.083927	0.622261	0.014865	76.259300	-18.575003	-8.809612	-0.890453	0.000000	0.842191	0.000000	0.000000	0.000000	0.520785	0.116229	-0.593510	0.000000	0.000000	3.000000	86.000000	0.000000
15009.987737	0.083927	0.622261	0.014865	76.259300	-18.575003	-8.809612	-0.890453	0.000000	0.842191	0.000000	0.000000	0.000000	0.520785	0.116229	-0.593510	0.000000	0.000000	3.000000	86.000000	0.000000
15009.991070	0.085650	0.622677	0.013023	76.014191	-19.204741	-9.856429	-0.803655	0.000000	0.743273	0.000000	0.000000	0.000000	0.517031	0.124841	-0.552634	0.000000	0.000000	3.000000	86.000000	0.000000
15009.994403	0.085650	0.622677	0.013023	76.014191	-19.204741	-9.856429	-0.803655	0.000000	0.743273	0.000000	0.000000	0.000000	0.517031	0.124841	-0.552634	0.000000	0.000000	3.000000	86.000000	0.000000
15009.997737	0.085650	0.622677	0.013023	76.014191	-19.204741	-9.856429	-0.803655	0.000000	0.743273	0.000000	0.000000	0.000000	0.517031	0.124841	-0.552634	0.000000	0.000000	3.000000	86.000000	0.000000
15010.001070	0.087323	0.623117	0.011350	75.872284	-19.550941	-10.257302	-0.717483	0.000000	0.651167	0.000000	0.000000	0.000000	0.501873	0.131866	-0.502049	0.000000	0.000000	3.000000	86.000000	0.000000
15010.004403	0.087323	0.623117	0.011350	75.872284	-19.550941	-10.257302	-0.717483	0.000000	0.651167	0.000000	0.000000	0.000000	0.501873	0.131866	-0.502049	0.000000	0.000000	3.000000	86.000000	0.000000
15010.007737	0.087323	0.623117	0.011350	75.872284	-19.550941	-10.257302	-0.717483	0.000000	0.651167	0.000000	0.000000	0.000000	0.501873	0.131866	-0.502049	0.000000	0.000000	3.000000	86.000000	0.000000
15010.011070	0.088815	0.623540	0.009751	75.773201	-19.773300	-10.043410	-0.633838	0.000000	0.567492	0.000000	0.000000	0.000000	0.447666	0.126919	-0.479724	0.000000	0.000000	3.000000	86.000000	0.000000
15010.014403	0.088815	0.623540	0.009751	75.773201	-19.773300	-10.043410	-0.633838	0.000000	0.567492	0.000000	0.000000	0.000000	0.447666	0.126919	-0.479724	0.000000	0.000000	3.000000	86.000000	0.000000
15010.017737	0.088815	0.623540	0.009751	75.773201	-19.773300	-10.043410	-0.633838	0.000000	0.567492	0.000000	0.000000	0.000000	0.447666	0.126919	-0.479724	0.000000	0.000000	3.000000	86.000000	0.000000
15010.021070	0.090059	0.623994	0.008337	75.673279	-19.979893	-9.754572	-0.559227	0.000000	0.487538	0.000000	0.000000	0.000000	0.372996	0.136319	-0.424085	0.000000	0.000000	3.000000	86.000000	0.000000
15010.024403	0.090059	0.623994	0.008337	75.673279	-19.979893	-9.754572	-0.559227	0.000000	0.487538	0.000000	0.000000	0.000000	0.372996	0.136319	-0.424085	0.000000	0.000000	3.000000	86.000000	0.000000
15010.027737	0.090059	0.623994	0.008337	75.673279	-19.979893	-9.754572	-0.559227	0.000000	0.487538	0.000000	0.000000	0.000000	0.372996	0.136319	-0.424085	0.000000	0.000000	3.000000	86.000000	0.000000
15010.031070	0.091091	0.624447	0.007049	75.558479	-20.240002	-9.878278	-0.497061	0.000000	0.416857	0.000000	0.000000	0.000000	0.309525	0.135837	-0.386464	0.000000	0.000000	3.000000	86.000000	0.000000
15010.034403	0.091091	0.624447	0.007049	75.558479	-20.240002	-9.878278	-0.497061	0.000000	0.416857	0.000000	0.000000	0.000000	0.309525	0.135837	-0.386464	0.000000	0.000000	3.000000	86.000000	0.000000
15010.037737	0.091091	0.624447	0.007049	75.558479	-20.240002	-9.878278	-0.497061	0.000000	0.416857	0.000000	0.000000	0.000000	0.309525	0.135837	-0.386464	0.000000	0.000000	3.000000	86.000000	0.000000
15010.041070	0.091907	0.624931	0.005855	75.455681	-20.418854	-10.285470	-0.445474	0.000000	0.352447	0.000000	0.000000	0.000000	0.244862	0.145067	-0.358235	0.000000	0.000000	3.000000	86.000000	0.000000
15010.044403	0.091907	0.624931	0.005855	75.455681	-20.418854	-10.285470	-0.445474	0.000000	0.352447	0.000000	0.000000	0.000000	0.244862	0.145067	-0.358235	0.000000	0.000000	3.000000	86.000000	0.000000
15010.047737	0.091907	0.624931	0.005855	75.455681	-20.418854	-10.285470	-0.445474	0.000000	0.352447	0.000000	0.000000	0.000000	0.244862	0.145067	-0.358235	0.000000	0.000000	3.000000	86.000000	0.000000
15010.051070	0.092455	0.625408	0.004826	75.403145	-20.365543	-10.355491	-0.404663	0.000000	0.292741	0.000000	0.000000	0.000000	0.164474	0.143147	-0.308734	0.000000	0.000000	3.000000	86.000000	0.000000
15010.054403	0.092455	0.625408	0.004826	75.403145	-20.365543	-10.355491	-0.404663	0.000000	0.292741	0.000000	0.000000	0.000000	0.164474	0.143147	-0.308734	0.000000	0.000000	3.000000	86.000000	0.000000
15010.057737	0.092455	0.625408	0.004826	75.403145	-20.365543	-10.355491	-0.404663	0.000000	0.292741	0.000000	0.000000	0.000000	0.164474	0.143147	-0.308734	0.000000	0.000000	3.000000	86.000000	0.000000
15010.061070	0.092766	0.625919	0.003988	75.404419	-20.034718	-10.006839	-0.377251	0.000000	0.241285	0.000000	0.000000	0.000000	0.093174	0.153394	-0.251365	0.000000	0.000000	3.000000	86.000000	0.000000
15010.064403	0.092766	0.625919	0.003988	75.404419	-20.034718	-10.006839	-0.377251	0.000000	0.241285	0.000000	0.000000	0.000000	0.093174	0.153394	-0.251365	0.000000	0.000000	3.000000	86.000000	0.000000
15010.067737	0.092766	0.625919	0.003988	75.404419	-20.034718	-10.006839	-0.377251	0.000000	0.241285	0.000000	0.000000	0.000000	0.093174	0.153394	-0.251365	0.000000	0.000000	3.000000	86.000000	0.000000
15010.071070	0.092766	0.625919	0.003988	75.455109	-19.440599	-9.287982	-0.361722	0.000000	0.199391	0.000000	0.000000	0.000000	0.093174	0.153394	-0.251365	0.000000	0.000000	3.000000	86.000000	0.000000
15010.074403	0.092911	0.626459	0.003352	75.455109	-19.440599	-9.287982	-0.361722	0.000000	0.199391	0.000000	0.000000	0.000000	0.043545	0.162129	-0.190675	0.000000	0.000000	3.000000	86.000000	0.000000
15010.077737	0.092911	0.626459	0.003352	75.455109	-19.440599	-9.287982	-0.361722	0.000000	0.199391	0.000000	0.000000	0.000000	0.043545	0.162129	-0.190675	0.000000	0.000000	3.000000	86.000000	0.000000
15010.081070	0.093004	0.626979	0.002915	75.558037	-18.535616	-8.142137	-0.361722	0.000000	0.199391	0.000000	0.000000	0.000000	0.028106	0.155711	-0.131107	0.000000	0.000000	3.000000	86.000000	0.000000
15010.084403	0.093004	0.626979	0.002915	75.558037	-18.535616	-8.142137	-0.361722	0.000000	0.199391	0.000000	0.000000	0.000000	0.028106	0.155711	-0.131107	0.000000	0.000000	3.000000	86.000000	0.000000
15010.087737	0.093004	0.626979	0.002915	75.558037	-18.535616	-8.142137	-0.361722	0.000000	0.199391	0.000000	0.000000	0.000000	0.028106	0.155711	-0.131107	0.000000	0.000000	3.000000	86.000000	0.000000
15010.091070	0.093004	0.626979	0.002915	75.701324	-17.363361	-6.628222	-0.349780	0.000000	0.145761	0.000000	0.000000	0.000000	0.028106	0.155711	-0.131107	0.000000	0.000000	3.000000	86.000000	0.000000
15010.094403	0.092979	0.627457	0.002675	75.701324	-17.363361	-6.628222	-0.349780	0.000000	0.145761	0.000000	0.000000	0.000000	-0.007726	0.143573	-0.071941	0.000000	0.000000	3.000000	86.000000	0.000000
15010.097737	0.092979	0.627457	0.002675	75.701324	-17.363361	-6.628222	-0.349780	0.000000	0.145761	0.000000	0.000000	0.000000	-0.007726	0.143573	-0.071941	0.000000	0.000000	3.000000	86.000000	0.000000
15010.101070	0.092877	0.627967	0.002621	75.857307	-16.032887	-4.899717	-0.349780	0.000000	0.145761	0.000000	0.000000	0.000000	-0.030591	0.152969	-0.016464	0.000000	0.000000	3.000000	86.000000	0.000000
15010.104403	0.092877	0.627967	0.002621	75.857307	-16.032887	-4.899717	-0.349780	0.000000	0.145761	0.000000	0.000000	0.000000	-0.030591	0.152969	-0.016464	0.000000	0.000000	3.000000	86.000000	0.000000
15010.107737	0.092877	0.627967	0.002621	75.857307	-16.032887	-4.899717	-0.349780	0.000000	0.145761	0.000000	0.000000	0.000000	-0.030591	0.152969	-0.016464	0.000000	0.000000	3.000000	86.000000	0.000000
15010.111070	0.092687	0.628429	0.002692	76.009079	-14.646897	-3.088804	-0.356166	0.000000	0.131027	0.000000	0.000000	0.000000	-0.057033	0.138513	0.021342	0.000000	0.000000	3.000000	86.000000	0.000000
15010.114403	0.092687	0.628429	0.002692	76.009079	-14.646897	-3.088804	-0.356166	0.000000	0.131027	0.000000	0.000000	0.000000	-0.057033	0.138513	0.021342	0.000000	0.000000	3.000000	86.000000	0.000000
15010.117737	0.092687	0.628429	0.002692	76.009079	-14.646897	-3.088804	-0.356166	0.000000	0.131027	0.000000	0.000000	0.000000	-0.057033	0.138513	0.021342	0.000000	0.000000	3.000000	86.000000	0.000000
15010.121070	0.092433	0.628863	0.002899	76.149200	-13.238694	-1.249695	-0.365671	0.000000	0.134584	0.000000	0.000000	0.000000	-0.076085	0.130137	0.062233	0.000000	0.000000	3.000000	86.000000	0.000000
15010.124403	0.092433	0.628863	0.002899	76.149200	-13.238694	-1.249695	-0.365671	0.000000	0.134584	0.000000	0.000000	0.000000	-0.076085	0.130137	0.062233	0.000000	0.000000	3.000000	86.000000	0.000000
15010.127737	0.092433	0.628863	0.002899	76.149200	-13.238694	-1.249695	-0.365671	0.000000	0.134584	0.000000	0.000000	0.000000	-0.076085	0.130137	0.062233	0.000000	0.000000	3.000000	86.000000	0.000000
15010.131070	0.092186	0.629265	0.003139	76.270081	-11.891025	0.509728	-0.378352	0.000000	0.144956	0.000000	0.000000	0.000000	-0.074190	0.120828	0.071984	0.000000	0.000000	3.000000	86.000000	0.000000
15010.134403	0.092186	0.629265	0.003139	76.270081	-11.891025	0.509728	-0.378352	0.000000	0.144956	0.000000	0.000000	0.000000	-0.074190	0.120828	0.071984	0.000000	0.000000	3.000000	86.000000	0.000000
15010.137737	0.092186	0.629265	0.003139	76.270081	-11.891025	0.509728	-0.378352	0.000000	0.144956	0.000000	0.000000	0.000000	-0.074190	0.120828	0.071984	0.000000	0.000000	3.000000	86.000000	0.000000
15010.141070	0.091942	0.629617	0.003397	76.370567	-10.625947	2.153011	-0.390717	0.000000	0.156953	0.000000	0.000000	0.000000	-0.073185	0.105527	0.077370	0.000000	0.000000	3.000000	86.000000	0.000000
15010.144403	0.091942	0.629617	0.003397	76.370567	-10.625947	2.153011	-0.390717	0.000000	0.156953	0.000000	0.000000	0.000000	-0.073185	0.105527	0.077370	0.000000	0.000000	3.000000	86.000000	0.000000
15010.147737	0.091942	0.629617	0.003397	76.370567	-10.625947	2.153011	-0.390717	0.000000	0.156953	0.000000	0.000000	0.000000	-0.073185	0.105527	0.077370	0.000000	0.000000	3.000000	86.000000	0.000000
15010.151070	0.091942	0.629617	0.003397	76.452858	-9.467711	3.645913	-0.402915	0.000000	0.169848	0.000000	0.000000	0.000000	-0.073185	0.105527	0.077370	0.000000	0.000000	3.000000	86.000000	0.000000
15010.154403	0.091775	0.629978	0.003704	76.452858	-9.467711	3.645913	-0.402915	0.000000	0.169848	0.000000	0.000000	0.000000	-0.049879	0.108224	0.092024	0.000000	0.000000	3.000000	86.000000	0.000000
15010.157737	0.091775	0.629978	0.003704	76.452858	-9.467711	3.645913	-0.402915	0.000000	0.169848	0.000000	0.000000	0.000000	-0.049879	0.108224	0.092024	0.000000	0.000000	3.000000	86.000000	0.000000
15010.161070	0.091628	0.630319	0.003991	76.514648	-8.479740	4.918435	-0.402915	0.000000	0.169848	0.000000	0.000000	0.000000	-0.044280	0.102288	0.086221	0.000000	0.000000	3.000000	86.000000	0.000000
15010.164403	0.091628	0.630319	0.003991	76.514648	-8.479740	4.918435	-0.402915	0.000000	0.169848	0.000000	0.000000	0.000000	-0.044280	0.102288	0.086221	0.000000	0.000000	3.000000	86.000000	0.000000
15010.167737	0.091628	0.630319	0.003991	76.514648	-8.479740	4.918435	-0.402915	0.000000	0.169848	0.000000	0.000000	0.000000	-0.044280	0.102288	0.086221	0.000000	0.000000	3.000000	86.000000	0.000000
15010.171070	0.091587	0.630640	0.004242	76.579224	-7.759484	5.851219	-0.418608	0.000000	0.199556	0.000000	0.000000	0.000000	-0.012375	0.096339	0.075224	0.000000	0.000000	3.000000	86.000000	0.000000
15010.174403	0.091587	0.630640	0.004242	76.579224	-7.759484	5.851219	-0.418608	0.000000	0.199556	0.000000	0.000000	0.000000	-0.012375	0.096339	0.075224	0.000000	0.000000	3.000000	86.000000	0.000000
15010.177737	0.091587	0.630640	0.004242	76.579224	-7.759484	5.851219	-0.418608	0.000000	0.199556	0.000000	0.000000	0.000000	-0.012375	0.096339	0.075224	0.000000	0.000000	3.000000	86.000000	0.000000
15010.181070	0.091587	0.630640	0.004242	76.669083	-7.398923	6.345146	-0.420670	0.000000	0.212093	0.000000	0.000000	0.000000	-0.012375	0.096339	0.075224	0.000000	0.000000	3.000000	86.000000	0.000000
15010.184403	0.091579	0.630927	0.004431	76.669083	-7.398923	6.345146	-0.420670	0.000000	0.212093	0.000000	0.000000	0.000000	-0.002425	0.086035	0.056636	0.000000	0.000000	3.000000	86.000000	0.000000
15010.187737	0.091579	0.630927	0.004431	76.669083	-7.398923	6.345146	-0.420670	0.000000	0.212093	0.000000	0.000000	0.000000	-0.002425	0.086035	0.056636	0.000000	0.000000	3.000000	86.000000	0.000000
15010.191070	0.091579	0.630927	0.004431	76.779373	-7.446676	6.336264	-0.420670	0.000000	0.212093	0.000000	0.000000	0.000000	-0.002425	0.086035	0.056636	0.000000	0.000000	3.000000	86.000000	0.000000
15010.194403	0.091579	0.630927	0.004431	76.779373	-7.446676	6.336264	-0.420670	0.000000	0.212093	0.000000	0.000000	0.000000	-0.002425	0.086035	0.056636	0.000000	0.000000	3.000000	86.000000	0.000000
15010.197737	0.091648	0.631179	0.004549	76.779373	-7.446676	6.336264	-0.420670	0.000000	0.212093	0.000000	0.000000	0.000000	0.020705	0.075703	0.035466	0.000000	0.000000	3.000000	86.000000	0.000000
15010.201070	0.091648	0.631179	0.004549	76.878578	-7.713390	6.046706	-0.421074	0.000000	0.221532	0.000000	0.000000	0.000000	0.020705	0.075703	0.035466	0.000000	0.000000	3.000000	86.000000	0.000000
15010.204403	0.091648	0.631179	0.004549	76.878578	-7.713390	6.046706	-0.421074	0.000000	0.221532	0.000000	0.000000	0.000000	0.020705	0.075703	0.035466	0.000000	0.000000	3.000000	86.000000	0.000000
15010.207737	0.091648	0.631179	0.004549	76.878578	-7.713390	6.046706	-0.421074	0.000000	0.221532	0.000000	0.000000	0.000000	0.020705	0.075703	0.035466	0.000000	0.000000	3.000000	86.000000	0.000000
15010.211070	0.091988	0.631681	0.004655	76.945610	-7.982876	5.731064	-0.417624	0.000000	0.227443	0.000000	0.000000	0.000000	0.102043	0.150525	0.031857	0.000000	0.000000	3.000000	86.000000	0.000000
15010.214403	0.091988	0.631681	0.004655	76.945610	-7.982876	5.731064	-0.417624	0.000000	0.227443	0.000000	0.000000	0.000000	0.102043	0.150525	0.031857	0.000000	0.000000	3.000000	86.000000	0.000000
15010.217737	0.091988	0.631681	0.004655	76.945610	-7.982876	5.731064	-0.417624	0.000000	0.227443	0.000000	0.000000	0.000000	0.102043	0.150525	0.031857	0.000000	0.000000	3.000000	86.000000	0.000000
15010.221070	0.091988	0.631681	0.004655	76.969627	-8.255803	5.400773	-0.400617	0.000000	0.232753	0.000000	0.000000	0.000000	0.102043	0.150525	0.031857	0.000000	0.000000	3.000000	86.000000	0.000000
15010.224403	0.092117	0.632011	0.004732	76.969627	-8.255803	5.400773	-0.400617	0.000000	0.232753	0.000000	0.000000	0.000000	0.038771	0.098968	0.022949	0.000000	0.000000	3.000000	86.000000	0.000000
15010.227737	0.092117	0.632011	0.004732	76.969627	-8.255803	5.400773	-0.400617	0.000000	0.232753	0.000000	0.000000	0.000000	0.038771	0.098968	0.022949	0.000000	0.000000	3.000000	86.000000	0.000000
15010.231070	0.092117	0.632011	0.004732	76.960098	-8.497340	5.104389	-0.400617	0.000000	0.232753	0.000000	0.000000	0.000000	0.038771	0.098968	0.022949	0.000000	0.000000	3.000000	86.000000	0.000000
15010.234403	0.092117	0.632011	0.004732	76.960098	-8.497340	5.104389	-0.400617	0.000000	0.232753	0.000000	0.000000	0.000000	0.038771	0.098968	0.022949	0.000000	0.000000	3.000000	86.000000	0.000000
15010.237737	0.092238	0.632395	0.004879	76.960098	-8.497340	5.104389	-0.400617	0.000000	0.232753	0.000000	0.000000	0.000000	0.036218	0.115442	0.044376	0.000000	0.000000	3.000000	86.000000	0.000000
15010.241070	0.092333	0.632830	0.005127	76.901825	-8.631721	4.916935	-0.394155	0.000000	0.236578	0.000000	0.000000	0.000000	0.028508	0.130316	0.074231	0.000000	0.000000	3.000000	86.000000	0.000000
15010.244403	0.092333	0.632830	0.005127	76.901825	-8.631721	4.916935	-0.394155	0.000000	0.236578	0.000000	0.000000	0.000000	0.028508	0.130316	0.074231	0.000000	0.000000	3.000000	86.000000	0.000000
15010.247737	0.092333	0.632830	0.005127	76.901825	-8.631721	4.916935	-0.394155	0.000000	0.236578	0.000000	0.000000	0.000000	0.028508	0.130316	0.074231	0.000000	0.000000	3.000000	86.000000	0.000000
15010.251070	0.092333	0.632830	0.005127	76.828171	-8.614814	4.911857	-0.383367	0.000000	0.256346	0.000000	0.000000	0.000000	0.028508	0.130316	0.074231	0.000000	0.000000	3.000000	86.000000	0.000000
15010.254403	0.092448	0.633288	0.005474	76.828171	-8.614814	4.911857	-0.383367	0.000000	0.256346	0.000000	0.000000	0.000000	0.034521	0.137472	0.104230	0.000000	0.000000	3.000000	86.000000	0.000000
15010.257737	0.092448	0.633288	0.005474	76.828171	-8.614814	4.911857	-0.383367	0.000000	0.256346	0.000000	0.000000	0.000000	0.034521	0.137472	0.104230	0.000000	0.000000	3.000000	86.000000	0.000000
15010.261070	0.092534	0.633776	0.005907	76.758766	-8.507185	5.020063	-0.383367	0.000000	0.256346	0.000000	0.000000	0.000000	0.025908	0.146374	0.129657	0.000000	0.000000	3.000000	86.000000	0.000000
15010.264403	0.092534	0.633776	0.005907	76.758766	-8.507185	5.020063	-0.383367	0.000000	0.256346	0.000000	0.000000	0.000000	0.025908	0.146374	0.129657	0.000000	0.000000	3.000000	86.000000	0.000000
15010.267737	0.092534	0.633776	0.005907	76.758766	-8.507185	5.020063	-0.383367	0.000000	0.256346	0.000000	0.000000	0.000000	0.025908	0.146374	0.129657	0.000000	0.000000	3.000000	86.000000	0.000000
15010.271070	0.092534	0.633776	0.005907	76.725685	-8.471797	5.055777	-0.373296	0.000000	0.295327	0.000000	0.000000	0.000000	0.025908	0.146374	0.129657	0.000000	0.000000	3.000000	86.000000	0.000000
15010.274403	0.092680	0.634293	0.006406	76.725685	-8.471797	5.055777	-0.373296	0.000000	0.295327	0.000000	0.000000	0.000000	0.043657	0.155271	0.149764	0.000000	0.000000	3.000000	86.000000	0.000000
15010.277737	0.092680	0.634293	0.006406	76.725685	-8.471797	5.055777	-0.373296	0.000000	0.295327	0.000000	0.000000	0.000000	0.043657	0.155271	0.149764	0.000000	0.000000	3.000000	86.000000	0.000000
15010.281070	0.092808	0.634806	0.006932	76.810738	-8.672918	4.863926	-0.373296	0.000000	0.295327	0.000000	0.000000	0.000000	0.038459	0.153760	0.157999	0.000000	0.000000	3.000000	86.000000	0.000000
15010.284403	0.092808	0.634806	0.006932	76.810738	-8.672918	4.863926	-0.373296	0.000000	0.295327	0.000000	0.000000	0.000000	0.038459	0.153760	0.157999	0.000000	0.000000	3.000000	86.000000	0.000000
15010.287737	0.092808	0.634806	0.006932	76.810738	-8.672918	4.863926	-0.373296	0.000000	0.295327	0.000000	0.000000	0.000000	0.038459	0.153760	0.157999	0.000000	0.000000	3.000000	86.000000	0.000000
15010.291070	0.092808	0.634806	0.006932	77.035225	-9.164220	4.391729	-0.359610	0.000000	0.346620	0.000000	0.000000	0.000000	0.038459	0.153760	0.157999	0.000000	0.000000	3.000000	86.000000	0.000000
15010.294403	0.092911	0.635299	0.007448	77.035225	-9.164220	4.391729	-0.359610	0.000000	0.346620	0.000000	0.000000	0.000000	0.030950	0.147856	0.154782	0.000000	0.000000	3.000000	86.000000	0.000000
15010.297737	0.092911	0.635299	0.007448	77.035225	-9.164220	4.391729	-0.359610	0.000000	0.346620	0.000000	0.000000	0.000000	0.030950	0.147856	0.154782	0.000000	0.000000	3.000000	86.000000	0.000000
15010.301070	0.093001	0.635737	0.007897	77.295982	-9.750081	3.826417	-0.359610	0.000000	0.346620	0.000000	0.000000	0.000000	0.026902	0.131409	0.134534	0.000000	0.000000	3.000000	86.000000	0.000000
15010.304403	0.093001	0.635737	0.007897	77.295982	-9.750081	3.826417	-0.359610	0.000000	0.346620	0.000000	0.000000	0.000000	0.026902	0.131409	0.134534	0.000000	0.000000	3.000000	86.000000	0.000000
15010.307737	0.093001	0.635737	0.007897	77.295982	-9.750081	3.826417	-0.359610	0.000000	0.346620	0.000000	0.000000	0.000000	0.026902	0.131409	0.134534	0.000000	0.000000	3.000000	86.000000	0.000000
15010.311070	0.093031	0.636309	0.008396	77.627625	-10.530571	3.081151	-0.349967	0.000000	0.394840	0.000000	0.000000	0.000000	0.009246	0.171477	0.149703	0.000000	0.000000	3.000000	86.000000	0.000000
15010.314403	0.093031	0.636309	0.008396	77.627625	-10.530571	3.081151	-0.349967	0.000000	0.394840	0.000000	0.000000	0.000000	0.009246	0.171477	0.149703	0.000000	0.000000	3.000000	86.000000	0.000000
15010.317737	0.093031	0.636309	0.008396	77.627625	-10.530571	3.081151	-0.349967	0.000000	0.394840	0.000000	0.000000	0.000000	0.009246	0.171477	0.149703	0.000000	0.000000	3.000000	86.000000	0.000000
15010.321070	0.093021	0.636785	0.008803	77.872940	-11.153386	2.489154	-0.348426	0.000000	0.419790	0.000000	0.000000	0.000000	-0.003178	0.142853	0.122243	0.000000	0.000000	3.000000	86.000000	0.000000
15010.324403	0.093021	0.636785	0.008803	77.872940	-11.153386	2.489154	-0.348426	0.000000	0.419790	0.000000	0.000000	0.000000	-0.003178	0.142853	0.122243	0.000000	0.000000	3.000000	86.000000	0.000000
15010.327737	0.093021	0.636785	0.008803	77.872940	-11.153386	2.489154	-0.348426	0.000000	0.419790	0.000000	0.000000	0.000000	-0.003178	0.142853	0.122243	0.000000	0.000000	3.000000	86.000000	0.000000
15010.331070	0.093021	0.636785	0.008803	78.118820	-11.808270	1.871124	-0.348956	0.000000	0.440164	0.000000	0.000000	0.000000	-0.003178	0.142853	0.122243	0.000000	0.000000	3.000000	86.000000	0.000000
15010.334403	0.092961	0.637386	0.009195	78.118820	-11.808270	1.871124	-0.348956	0.000000	0.440164	0.000000	0.000000	0.000000	-0.018003	0.180285	0.117389	0.000000	0.000000	3.000000	86.000000	0.000000
15010.337737	0.092961	0.637386	0.009195	78.118820	-11.808270	1.871124	-0.348956	0.000000	0.440164	0.000000	0.000000	0.000000	-0.018003	0.180285	0.117389	0.000000	0.000000	3.000000	86.000000	0.000000
15010.341070	0.092882	0.637891	0.009490	78.283852	-12.256357	1.459559	-0.348956	0.000000	0.440164	0.000000	0.000000	0.000000	-0.023784	0.151634	0.088683	0.000000	0.000000	3.000000	86.000000	0.000000
15010.344403	0.092882	0.637891	0.009490	78.283852	-12.256357	1.459559	-0.348956	0.000000	0.440164	0.000000	0.000000	0.000000	-0.023784	0.151634	0.088683	0.000000	0.000000	3.000000	86.000000	0.000000
15010.347737	0.092882	0.637891	0.009490	78.283852	-12.256357	1.459559	-0.348956	0.000000	0.440164	0.000000	0.000000	0.000000	-0.023784	0.151634	0.088683	0.000000	0.000000	3.000000	86.000000	0.000000
15010.351070	0.092882	0.637891	0.009490	78.443604	-12.627638	1.148836	-0.355920	0.000000	0.474509	0.000000	0.000000	0.000000	-0.023784	0.151634	0.088683	0.000000	0.000000	3.000000	86.000000	0.000000
15010.354403	0.092738	0.638536	0.009812	78.443604	-12.627638	1.148836	-0.355920	0.000000	0.474509	0.000000	0.000000	0.000000	-0.043025	0.193524	0.096453	0.000000	0.000000	3.000000	86.000000	0.000000
15010.357737	0.092738	0.638536	0.009812	78.443604	-12.627638	1.148836	-0.355920	0.000000	0.474509	0.000000	0.000000	0.000000	-0.043025	0.193524	0.096453	0.000000	0.000000	3.000000	86.000000	0.000000
15010.361070	0.092614	0.639045	0.010001	78.543808	-12.786032	1.048158	-0.355920	0.000000	0.474509	0.000000	0.000000	0.000000	-0.037150	0.152521	0.056681	0.000000	0.000000	3.000000	86.000000	0.000000
15010.364403	0.092614	0.639045	0.010001	78.543808	-12.786032	1.048158	-0.355920	0.000000	0.474509	0.000000	0.000000	0.000000	-0.037150	0.152521	0.056681	0.000000	0.000000	3.000000	86.000000	0.000000
15010.367737	0.092614	0.639045	0.010001	78.543808	-12.786032	1.048158	-0.355920	0.000000	0.474509	0.000000	0.000000	0.000000	-0.037150	0.152521	0.056681	0.000000	0.000000	3.000000	86.000000	0.000000
15010.371070	0.092614	0.639045	0.010001	78.642685	-12.750857	1.172696	-0.369283	0.000000	0.500032	0.000000	0.000000	0.000000	-0.037150	0.152521	0.056681	0.000000	0.000000	3.000000	86.000000	0.000000
15010.374403	0.092524	0.639682	0.010245	78.642685	-12.750857	1.172696	-0.369283	0.000000	0.500032	0.000000	0.000000	0.000000	-0.026961	0.191099	0.073396	0.000000	0.000000	3.000000	86.000000	0.000000
15010.377737	0.092524	0.639682	0.010245	78.642685	-12.750857	1.172696	-0.369283	0.000000	0.500032	0.000000	0.000000	0.000000	-0.026961	0.191099	0.073396	0.000000	0.000000	3.000000	86.000000	0.000000
15010.381070	0.092516	0.640185	0.010435	78.690750	-12.525428	1.473938	-0.369283	0.000000	0.500032	0.000000	0.000000	0.000000	-0.002589	0.151100	0.056844	0.000000	0.000000	3.000000	86.000000	0.000000
15010.384403	0.092516	0.640185	0.010435	78.690750	-12.525428	1.473938	-0.369283	0.000000	0.500032	0.000000	0.000000	0.000000	-0.002589	0.151100	0.056844	0.000000	0.000000	3.000000	86.000000	0.000000
15010.387737	0.092516	0.640185	0.010435	78.690750	-12.525428	1.473938	-0.369283	0.000000	0.500032	0.000000	0.000000	0.000000	-0.002589	0.151100	0.056844	0.000000	0.000000	3.000000	86.000000	0.000000
15010.391070	0.092516	0.640185	0.010435	78.706245	-12.204937	1.860741	-0.374208	0.000000	0.521738	0.000000	0.000000	0.000000	-0.002589	0.151100	0.056844	0.000000	0.000000	3.000000	86.000000	0.000000
15010.394403	0.092584	0.640725	0.010662	78.706245	-12.204937	1.860741	-0.374208	0.000000	0.521738	0.000000	0.000000	0.000000	0.020436	0.161812	0.068306	0.000000	0.000000	3.000000	86.000000	0.000000
15010.397737	0.092584	0.640725	0.010662	78.706245	-12.204937	1.860741	-0.374208	0.000000	0.521738	0.000000	0.000000	0.000000	0.020436	0.161812	0.068306	0.000000	0.000000	3.000000	86.000000	0.000000
15010.401070	0.092716	0.641289	0.010980	78.675018	-11.880551	2.225013	-0.374208	0.000000	0.521738	0.000000	0.000000	0.000000	0.039656	0.169211	0.095361	0.000000	0.000000	3.000000	86.000000	0.000000
15010.404403	0.092716	0.641289	0.010980	78.675018	-11.880551	2.225013	-0.374208	0.000000	0.521738	0.000000	0.000000	0.000000	0.039656	0.169211	0.095361	0.000000	0.000000	3.000000	86.000000	0.000000
15010.407737	0.092716	0.641289	0.010980	78.675018	-11.880551	2.225013	-0.374208	0.000000	0.521738	0.000000	0.000000	0.000000	0.039656	0.169211	0.095361	0.000000	0.000000	3.000000	86.000000	0.000000
15010.411070	0.092716	0.641289	0.010980	78.615311	-11.701482	2.406082	-0.364192	0.000000	0.549016	0.000000	0.000000	0.000000	0.039656	0.169211	0.095361	0.000000	0.000000	3.000000	86.000000	0.000000
15010.414403	0.092873	0.641708	0.011305	78.615311	-11.701482	2.406082	-0.364192	0.000000	0.549016	0.000000	0.000000	0.000000	0.046998	0.125775	0.097266	0.000000	0.000000	3.000000	86.000000	0.000000
15010.417737	0.092873	0.641708	0.011305	78.615311	-11.701482	2.406082	-0.364192	0.000000	0.549016	0.000000	0.000000	0.000000	0.046998	0.125775	0.097266	0.000000	0.000000	3.000000	86.000000	0.000000
15010.421070	0.093044	0.642111	0.011700	78.554733	-11.561468	2.535055	-0.364192	0.000000	0.549016	0.000000	0.000000	0.000000	0.051269	0.120847	0.118597	0.000000	0.000000	3.000000	86.000000	0.000000
15010.424403	0.093044	0.642111	0.011700	78.554733	-11.561468	2.535055	-0.364192	0.000000	0.549016	0.000000	0.000000	0.000000	0.051269	0.120847	0.118597	0.000000	0.000000	3.000000	86.000000	0.000000
15010.427737	0.093044	0.642111	0.011700	78.554733	-11.561468	2.535055	-0.364192	0.000000	0.549016	0.000000	0.000000	0.000000	0.051269	0.120847	0.118597	0.000000	0.000000	3.000000	86.000000	0.000000
15010.431070	0.093044	0.642111	0.011700	78.499855	-11.437372	2.650572	-0.347814	0.000000	0.584993	0.000000	0.000000	0.000000	0.051269	0.120847	0.118597	0.000000	0.000000	3.000000	86.000000	0.000000
15010.434403	0.093221	0.642435	0.012124	78.499855	-11.437372	2.650572	-0.347814	0.000000	0.584993	0.000000	0.000000	0.000000	0.053062	0.097398	0.127370	0.000000	0.000000	3.000000	86.000000	0.000000
15010.437737	0.093221	0.642435	0.012124	78.499855	-11.437372	2.650572	-0.347814	0.000000	0.584993	0.000000	0.000000	0.000000	0.053062	0.097398	0.127370	0.000000	0.000000	3.000000	86.000000	0.000000
15010.441070	0.093359	0.642682	0.012587	78.459366	-11.341207	2.744724	-0.347814	0.000000	0.584993	0.000000	0.000000	0.000000	0.041486	0.073899	0.138849	0.000000	0.000000	3.000000	86.000000	0.000000
15010.444403	0.093359	0.642682	0.012587	78.459366	-11.341207	2.744724	-0.347814	0.000000	0.584993	0.000000	0.000000	0.000000	0.041486	0.073899	0.138849	0.000000	0.000000	3.000000	86.000000	0.000000
15010.447737	0.093359	0.642682	0.012587	78.459366	-11.341207	2.744724	-0.347814	0.000000	0.584993	0.000000	0.000000	0.000000	0.041486	0.073899	0.138849	0.000000	0.000000	3.000000	86.000000	0.000000
15010.451070	0.093359	0.642682	0.012587	78.446625	-11.287750	2.808500	-0.332056	0.000000	0.629363	0.000000	0.000000	0.000000	0.041486	0.073899	0.138849	0.000000	0.000000	3.000000	86.000000	0.000000
15010.454403	0.093414	0.642805	0.012980	78.446625	-11.287750	2.808500	-0.332056	0.000000	0.629363	0.000000	0.000000	0.000000	0.016431	0.036910	0.117697	0.000000	0.000000	3.000000	86.000000	0.000000
15010.457737	0.093414	0.642805	0.012980	78.446625	-11.287750	2.808500	-0.332056	0.000000	0.629363	0.000000	0.000000	0.000000	0.016431	0.036910	0.117697	0.000000	0.000000	3.000000	86.000000	0.000000
15010.461070	0.093414	0.642805	0.012980	78.465866	-11.173236	2.955988	-0.332056	0.000000	0.629363	0.000000	0.000000	0.000000	0.016431	0.036910	0.117697	0.000000	0.000000	3.000000	86.000000	0.000000
15010.464403	0.093414	0.642805	0.012980	78.465866	-11.173236	2.955988	-0.332056	0.000000	0.629363	0.000000	0.000000	0.000000	0.016431	0.036910	0.117697	0.000000	0.000000	3.000000	86.000000	0.000000
15010.467737	0.093481	0.642817	0.013435	78.465866	-11.173236	2.955988	-0.332056	0.000000	0.629363	0.000000	0.000000	0.000000	0.020203	0.003738	0.136759	0.000000	0.000000	3.000000	86.000000	0.000000
15010.471070	0.093543	0.642744	0.013746	78.516502	-11.044102	3.128710	-0.329317	0.000000	0.648979	0.000000	0.000000	0.000000	0.018482	-0.022100	0.093056	0.000000	0.000000	3.000000	86.000000	0.000000
15010.474403	0.093543	0.642744	0.013746	78.516502	-11.044102	3.128710	-0.329317	0.000000	0.648979	0.000000	0.000000	0.000000	0.018482	-0.022100	0.093056	0.000000	0.000000	3.000000	86.000000	0.000000
15010.477737	0.093543	0.642744	0.013746	78.516502	-11.044102	3.128710	-0.329317	0.000000	0.648979	0.000000	0.000000	0.000000	0.018482	-0.022100	0.093056	0.000000	0.000000	3.000000	86.000000	0.000000
15010.481070	0.093543	0.642744	0.013746	78.617424	-10.903758	3.336633	-0.322870	0.000000	0.687282	0.000000	0.000000	0.000000	0.018482	-0.022100	0.093056	0.000000	0.000000	3.000000	86.000000	0.000000
15010.484403	0.093617	0.642559	0.014119	78.617424	-10.903758	3.336633	-0.322870	0.000000	0.687282	0.000000	0.000000	0.000000	0.022269	-0.055370	0.112119	0.000000	0.000000	3.000000	86.000000	0.000000
15010.487737	0.093617	0.642559	0.014119	78.617424	-10.903758	3.336633	-0.322870	0.000000	0.687282	0.000000	0.000000	0.000000	0.022269	-0.055370	0.112119	0.000000	0.000000	3.000000	86.000000	0.000000
15010.491070	0.093617	0.642559	0.014119	78.689903	-10.782866	3.501425	-0.322870	0.000000	0.687282	0.000000	0.000000	0.000000	0.022269	-0.055370	0.112119	0.000000	0.000000	3.000000	86.000000	0.000000
15010.494403	0.093617	0.642559	0.014119	78.689903	-10.782866	3.501425	-0.322870	0.000000	0.687282	0.000000	0.000000	0.000000	0.022269	-0.055370	0.112119	0.000000	0.000000	3.000000	86.000000	0.000000
15010.497737	0.093663	0.642288	0.014352	78.689903	-10.782866	3.501425	-0.322870	0.000000	0.687282	0.000000	0.000000	0.000000	0.013850	-0.081162	0.069729	0.000000	0.000000	3.000000	86.000000	0.000000
15010.501070	0.093682	0.641903	0.014566	78.742523	-10.759302	3.548789	-0.319158	0.000000	0.705968	0.000000	0.000000	0.000000	0.005812	-0.115501	0.064408	0.000000	0.000000	3.000000	86.000000	0.000000
15010.504403	0.093682	0.641903	0.014566	78.742523	-10.759302	3.548789	-0.319158	0.000000	0.705968	0.000000	0.000000	0.000000	0.005812	-0.115501	0.064408	0.000000	0.000000	3.000000	86.000000	0.000000
15010.507737	0.093682	0.641903	0.014566	78.742523	-10.759302	3.548789	-0.319158	0.000000	0.705968	0.000000	0.000000	0.000000	0.005812	-0.115501	0.064408	0.000000	0.000000	3.000000	86.000000	0.000000
15010.511070	0.093682	0.641903	0.014566	78.783127	-10.844758	3.464431	-0.315881	0.000000	0.728325	0.000000	0.000000	0.000000	0.005812	-0.115501	0.064408	0.000000	0.000000	3.000000	86.000000	0.000000
15010.514403	0.093685	0.641562	0.014699	78.783127	-10.844758	3.464431	-0.315881	0.000000	0.728325	0.000000	0.000000	0.000000	0.000937	-0.102489	0.039898	0.000000	0.000000	3.000000	86.000000	0.000000
15010.517737	0.093685	0.641562	0.014699	78.783127	-10.844758	3.464431	-0.315881	0.000000	0.728325	0.000000	0.000000	0.000000	0.000937	-0.102489	0.039898	0.000000	0.000000	3.000000	86.000000	0.000000
15010.521070	0.093685	0.641562	0.014699	78.838242	-10.966181	3.348972	-0.315881	0.000000	0.728325	0.000000	0.000000	0.000000	0.000937	-0.102489	0.039898	0.000000	0.000000	3.000000	86.000000	0.000000
15010.524403	0.093685	0.641562	0.014699	78.838242	-10.966181	3.348972	-0.315881	0.000000	0.728325	0.000000	0.000000	0.000000	0.000937	-0.102489	0.039898	0.000000	0.000000	3.000000	86.000000	0.000000
15010.527737	0.093616	0.641059	0.014819	78.838242	-10.966181	3.348972	-0.315881	0.000000	0.728325	0.000000	0.000000	0.000000	-0.020812	-0.150799	0.035925	0.000000	0.000000	3.000000	86.000000	0.000000
15010.531070	0.093556	0.640621	0.014867	78.890373	-11.082683	3.238558	-0.315725	0.000000	0.734974	0.000000	0.000000	0.000000	-0.018137	-0.131548	0.014239	0.000000	0.000000	3.000000	86.000000	0.000000
15010.534403	0.093556	0.640621	0.014867	78.890373	-11.082683	3.238558	-0.315725	0.000000	0.734974	0.000000	0.000000	0.000000	-0.018137	-0.131548	0.014239	0.000000	0.000000	3.000000	86.000000	0.000000
15010.537737	0.093556	0.640621	0.014867	78.890373	-11.082683	3.238558	-0.315725	0.000000	0.734974	0.000000	0.000000	0.000000	-0.018137	-0.131548	0.014239	0.000000	0.000000	3.000000	86.000000	0.000000
15010.541070	0.093556	0.640621	0.014867	78.954041	-11.230094	3.102195	-0.322217	0.000000	0.743335	0.000000	0.000000	0.000000	-0.018137	-0.131548	0.014239	0.000000	0.000000	3.000000	86.000000	0.000000
15010.544403	0.093449	0.640089	0.014914	78.954041	-11.230094	3.102195	-0.322217	0.000000	0.743335	0.000000	0.000000	0.000000	-0.032113	-0.159589	0.014245	0.000000	0.000000	3.000000	86.000000	0.000000
15010.547737	0.093449	0.640089	0.014914	78.954041	-11.230094	3.102195	-0.322217	0.000000	0.743335	0.000000	0.000000	0.000000	-0.032113	-0.159589	0.014245	0.000000	0.000000	3.000000	86.000000	0.000000
15010.551070	0.093348	0.639644	0.014993	79.008286	-11.331252	3.017049	-0.322217	0.000000	0.743335	0.000000	0.000000	0.000000	-0.030233	-0.133262	0.023773	0.000000	0.000000	3.000000	86.000000	0.000000
15010.554403	0.093348	0.639644	0.014993	79.008286	-11.331252	3.017049	-0.322217	0.000000	0.743335	0.000000	0.000000	0.000000	-0.030233	-0.133262	0.023773	0.000000	0.000000	3.000000	86.000000	0.000000
15010.557737	0.093348	0.639644	0.014993	79.008286	-11.331252	3.017049	-0.322217	0.000000	0.743335	0.000000	0.000000	0.000000	-0.030233	-0.133262	0.023773	0.000000	0.000000	3.000000	86.000000	0.000000
15010.561070	0.093348	0.639644	0.014993	79.075584	-11.376500	3.010721	-0.332608	0.000000	0.749671	0.000000	0.000000	0.000000	-0.030233	-0.133262	0.023773	0.000000	0.000000	3.000000	86.000000	0.000000
15010.564403	0.093188	0.639142	0.015129	79.075584	-11.376500	3.010721	-0.332608	0.000000	0.749671	0.000000	0.000000	0.000000	-0.047880	-0.150779	0.040626	0.000000	0.000000	3.000000	86.000000	0.000000
15010.567737	0.093188	0.639142	0.015129	79.075584	-11.376500	3.010721	-0.332608	0.000000	0.749671	0.000000	0.000000	0.000000	-0.047880	-0.150779	0.040626	0.000000	0.000000	3.000000	86.000000	0.000000
15010.571070	0.093035	0.638727	0.015296	79.139275	-11.311321	3.131777	-0.332608	0.000000	0.749671	0.000000	0.000000	0.000000	-0.046012	-0.124497	0.050218	0.000000	0.000000	3.000000	86.000000	0.000000
15010.574403	0.093035	0.638727	0.015296	79.139275	-11.311321	3.131777	-0.332608	0.000000	0.749671	0.000000	0.000000	0.000000	-0.046012	-0.124497	0.050218	0.000000	0.000000	3.000000	86.000000	0.000000
15010.577737	0.093035	0.638727	0.015296	79.139275	-11.311321	3.131777	-0.332608	0.000000	0.749671	0.000000	0.000000	0.000000	-0.046012	-0.124497	0.050218	0.000000	0.000000	3.000000	86.000000	0.000000
15010.581070	0.093035	0.638727	0.015296	79.216614	-11.074820	3.465221	-0.348256	0.000000	0.764812	0.000000	0.000000	0.000000	-0.046012	-0.124497	0.050218	0.000000	0.000000	3.000000	86.000000	0.000000
15010.584403	0.092833	0.638288	0.015572	79.216614	-11.074820	3.465221	-0.348256	0.000000	0.764812	0.000000	0.000000	0.000000	-0.060648	-0.131623	0.082646	0.000000	0.000000	3.000000	86.000000	0.000000
15010.587737	0.092833	0.638288	0.015572	79.216614	-11.074820	3.465221	-0.348256	0.000000	0.764812	0.000000	0.000000	0.000000	-0.060648	-0.131623	0.082646	0.000000	0.000000	3.000000	86.000000	0.000000
15010.591070	0.092575	0.637858	0.015922	79.304832	-10.703623	3.964566	-0.348256	0.000000	0.764812	0.000000	0.000000	0.000000	-0.077336	-0.129124	0.104985	0.000000	0.000000	3.000000	86.000000	0.000000
15010.594403	0.092575	0.637858	0.015922	79.304832	-10.703623	3.964566	-0.348256	0.000000	0.764812	0.000000	0.000000	0.000000	-0.077336	-0.129124	0.104985	0.000000	0.000000	3.000000	86.000000	0.000000
15010.597737	0.092575	0.637858	0.015922	79.304832	-10.703623	3.964566	-0.348256	0.000000	0.764812	0.000000	0.000000	0.000000	-0.077336	-0.129124	0.104985	0.000000	0.000000	3.000000	86.000000	0.000000
15010.601070	0.092309	0.637456	0.016351	79.394753	-10.221737	4.598310	-0.371254	0.000000	0.796084	0.000000	0.000000	0.000000	-0.079792	-0.120577	0.128916	0.000000	0.000000	3.000000	86.000000	0.000000
15010.604403	0.092309	0.637456	0.016351	79.394753	-10.221737	4.598310	-0.371254	0.000000	0.796084	0.000000	0.000000	0.000000	-0.079792	-0.120577	0.128916	0.000000	0.000000	3.000000	86.000000	0.000000
15010.607737	0.092309	0.637456	0.016351	79.394753	-10.221737	4.598310	-0.371254	0.000000	0.796084	0.000000	0.000000	0.000000	-0.079792	-0.120577	0.128916	0.000000	0.000000	3.000000	86.000000	0.000000
15010.611070	0.092055	0.637109	0.016847	79.480362	-9.688535	5.292377	-0.384552	0.000000	0.817570	0.000000	0.000000	0.000000	-0.076120	-0.104190	0.148651	0.000000	0.000000	3.000000	86.000000	0.000000
15010.614403	0.092055	0.637109	0.016847	79.480362	-9.688535	5.292377	-0.384552	0.000000	0.817570	0.000000	0.000000	0.000000	-0.076120	-0.104190	0.148651	0.000000	0.000000	3.000000	86.000000	0.000000
15010.617737	0.092055	0.637109	0.016847	79.480362	-9.688535	5.292377	-0.384552	0.000000	0.817570	0.000000	0.000000	0.000000	-0.076120	-0.104190	0.148651	0.000000	0.000000	3.000000	86.000000	0.000000
15010.621070	0.092055	0.637109	0.016847	79.563347	-9.081087	6.076905	-0.397239	0.000000	0.842345	0.000000	0.000000	0.000000	-0.076120	-0.104190	0.148651	0.000000	0.000000	3.000000	86.000000	0.000000
15010.624403	0.091723	0.636769	0.017421	79.563347	-9.081087	6.076905	-0.397239	0.000000	0.842345	0.000000	0.000000	0.000000	-0.099784	-0.101893	0.172285	0.000000	0.000000	3.000000	86.000000	0.000000
15010.627737	0.091723	0.636769	0.017421	79.563347	-9.081087	6.076905	-0.397239	0.000000	0.842345	0.000000	0.000000	0.000000	-0.099784	-0.101893	0.172285	0.000000	0.000000	3.000000	86.000000	0.000000
15010.631070	0.091311	0.636484	0.018079	79.640167	-8.397540	6.959251	-0.397239	0.000000	0.842345	0.000000	0.000000	0.000000	-0.123337	-0.085607	0.197232	0.000000	0.000000	3.000000	86.000000	0.000000
15010.634403	0.091311	0.636484	0.018079	79.640167	-8.397540	6.959251	-0.397239	0.000000	0.842345	0.000000	0.000000	0.000000	-0.123337	-0.085607	0.197232	0.000000	0.000000	3.000000	86.000000	0.000000
15010.637737	0.091311	0.636484	0.018079	79.640167	-8.397540	6.959251	-0.397239	0.000000	0.842345	0.000000	0.000000	0.000000	-0.123337	-0.085607	0.197232	0.000000	0.000000	3.000000	86.000000	0.000000
15010.641070	0.090769	0.636207	0.018913	79.737465	-7.350669	8.291326	-0.434426	0.000000	0.903931	0.000000	0.000000	0.000000	-0.162769	-0.082827	0.250305	0.000000	0.000000	3.000000	86.000000	0.000000
15010.644403	0.090769	0.636207	0.018913	79.737465	-7.350669	8.291326	-0.434426	0.000000	0.903931	0.000000	0.000000	0.000000	-0.162769	-0.082827	0.250305	0.000000	0.000000	3.000000	86.000000	0.000000
15010.647737	0.090769	0.636207	0.018913	79.737465	-7.350669	8.291326	-0.434426	0.000000	0.903931	0.000000	0.000000	0.000000	-0.162769	-0.082827	0.250305	0.000000	0.000000	3.000000	86.000000	0.000000
15010.651070	0.090248	0.636008	0.019623	79.832565	-6.074278	9.876548	-0.461554	0.000000	0.945649	0.000000	0.000000	0.000000	-0.156353	-0.059950	0.213150	0.000000	0.000000	3.000000	86.000000	0.000000
15010.654403	0.090248	0.636008	0.019623	79.832565	-6.074278	9.876548	-0.461554	0.000000	0.945649	0.000000	0.000000	0.000000	-0.156353	-0.059950	0.213150	0.000000	0.000000	3.000000	86.000000	0.000000
15010.657737	0.090248	0.636008	0.019623	79.832565	-6.074278	9.876548	-0.461554	0.000000	0.945649	0.000000	0.000000	0.000000	-0.156353	-0.059950	0.213150	0.000000	0.000000	3.000000	86.000000	0.000000
15010.661070	0.089605	0.635809	0.020444	79.955276	-4.108918	12.286597	-0.487613	0.000000	0.981174	0.000000	0.000000	0.000000	-0.192874	-0.059631	0.246248	0.000000	0.000000	3.000000	86.000000	0.000000
15010.664403	0.089605	0.635809	0.020444	79.955276	-4.108918	12.286597	-0.487613	0.000000	0.981174	0.000000	0.000000	0.000000	-0.192874	-0.059631	0.246248	0.000000	0.000000	3.000000	86.000000	0.000000
15010.667737	0.089605	0.635809	0.020444	79.955276	-4.108918	12.286597	-0.487613	0.000000	0.981174	0.000000	0.000000	0.000000	-0.192874	-0.059631	0.246248	0.000000	0.000000	3.000000	86.000000	0.000000
15010.671070	0.088813	0.635664	0.021360	80.079483	-1.570554	15.366089	-0.519759	0.000000	1.022215	0.000000	0.000000	0.000000	-0.237615	-0.043520	0.274691	0.000000	0.000000	3.000000	86.000000	0.000000
15010.674403	0.088813	0.635664	0.021360	80.079483	-1.570554	15.366089	-0.519759	0.000000	1.022215	0.000000	0.000000	0.000000	-0.237615	-0.043520	0.274691	0.000000	0.000000	3.000000	86.000000	0.000000
15010.677737	0.088813	0.635664	0.021360	80.079483	-1.570554	15.366089	-0.519759	0.000000	1.022215	0.000000	0.000000	0.000000	-0.237615	-0.043520	0.274691	0.000000	0.000000	3.000000	86.000000	0.000000
15010.681070	0.087899	0.635524	0.022271	80.182381	1.331170	18.869469	-0.559361	0.000000	1.067997	0.000000	0.000000	0.000000	-0.274050	-0.041983	0.273345	0.000000	0.000000	3.000000	86.000000	0.000000
15010.684403	0.087899	0.635524	0.022271	80.182381	1.331170	18.869469	-0.559361	0.000000	1.067997	0.000000	0.000000	0.000000	-0.274050	-0.041983	0.273345	0.000000	0.000000	3.000000	86.000000	0.000000
15010.687737	0.087899	0.635524	0.022271	80.182381	1.331170	18.869469	-0.559361	0.000000	1.067997	0.000000	0.000000	0.000000	-0.274050	-0.041983	0.273345	0.000000	0.000000	3.000000	86.000000	0.000000
15010.691070	0.086900	0.635417	0.023249	80.252930	4.426692	22.504156	-0.605036	0.000000	1.113554	0.000000	0.000000	0.000000	-0.299665	-0.031968	0.293357	0.000000	0.000000	3.000000	86.000000	0.000000
15010.694403	0.086900	0.635417	0.023249	80.252930	4.426692	22.504156	-0.605036	0.000000	1.113554	0.000000	0.000000	0.000000	-0.299665	-0.031968	0.293357	0.000000	0.000000	3.000000	86.000000	0.000000
15010.697737	0.086900	0.635417	0.023249	80.252930	4.426692	22.504156	-0.605036	0.000000	1.113554	0.000000	0.000000	0.000000	-0.299665	-0.031968	0.293357	0.000000	0.000000	3.000000	86.000000	0.000000
15010.701070	0.085852	0.635309	0.024233	80.287521	7.584197	25.883476	-0.654980	0.000000	1.162447	0.000000	0.000000	0.000000	-0.314637	-0.032332	0.295093	0.000000	0.000000	3.000000	86.000000	0.000000
15010.704403	0.085852	0.635309	0.024233	80.287521	7.584197	25.883476	-0.654980	0.000000	1.162447	0.000000	0.000000	0.000000	-0.314637	-0.032332	0.295093	0.000000	0.000000	3.000000	86.000000	0.000000
15010.707737	0.085852	0.635309	0.024233	80.287521	7.584197	25.883476	-0.654980	0.000000	1.162447	0.000000	0.000000	0.000000	-0.314637	-0.032332	0.295093	0.000000	0.000000	3.000000	86.000000	0.000000
15010.711070	0.084705	0.635227	0.025220	80.281616	10.833052	28.897007	-0.707420	0.000000	1.211629	0.000000	0.000000	0.000000	-0.343939	-0.024649	0.296273	0.000000	0.000000	3.000000	86.000000	0.000000
15010.714403	0.084705	0.635227	0.025220	80.281616	10.833052	28.897007	-0.707420	0.000000	1.211629	0.000000	0.000000	0.000000	-0.343939	-0.024649	0.296273	0.000000	0.000000	3.000000	86.000000	0.000000
15010.717737	0.084705	0.635227	0.025220	80.281616	10.833052	28.897007	-0.707420	0.000000	1.211629	0.000000	0.000000	0.000000	-0.343939	-0.024649	0.296273	0.000000	0.000000	3.000000	86.000000	0.000000
15010.721070	0.083533	0.635164	0.026223	80.234970	14.164117	31.894838	-0.764743	0.000000	1.261008	0.000000	0.000000	0.000000	-0.351493	-0.018868	0.300822	0.000000	0.000000	3.000000	86.000000	0.000000
15010.724403	0.083533	0.635164	0.026223	80.234970	14.164117	31.894838	-0.764743	0.000000	1.261008	0.000000	0.000000	0.000000	-0.351493	-0.018868	0.300822	0.000000	0.000000	3.000000	86.000000	0.000000
15010.727737	0.083533	0.635164	0.026223	80.234970	14.164117	31.894838	-0.764743	0.000000	1.261008	0.000000	0.000000	0.000000	-0.351493	-0.018868	0.300822	0.000000	0.000000	3.000000	86.000000	0.000000
15010.731070	0.082271	0.635114	0.027276	80.142265	17.805614	35.577934	-0.823325	0.000000	1.311145	0.000000	0.000000	0.000000	-0.378615	-0.015018	0.315967	0.000000	0.000000	3.000000	86.000000	0.000000
15010.734403	0.082271	0.635114	0.027276	80.142265	17.805614	35.577934	-0.823325	0.000000	1.311145	0.000000	0.000000	0.000000	-0.378615	-0.015018	0.315967	0.000000	0.000000	3.000000	86.000000	0.000000
15010.737737	0.082271	0.635114	0.027276	80.142265	17.805614	35.577934	-0.823325	0.000000	1.311145	0.000000	0.000000	0.000000	-0.378615	-0.015018	0.315967	0.000000	0.000000	3.000000	86.000000	0.000000
15010.741070	0.081225	0.635068	0.028088	80.105919	20.771236	38.973854	-0.886428	0.000000	1.363806	0.000000	0.000000	0.000000	-0.313988	-0.013969	0.243684	0.000000	0.000000	3.000000	86.000000	0.000000
15010.744403	0.081225	0.635068	0.028088	80.105919	20.771236	38.973854	-0.886428	0.000000	1.363806	0.000000	0.000000	0.000000	-0.313988	-0.013969	0.243684	0.000000	0.000000	3.000000	86.000000	0.000000
15010.747737	0.081225	0.635068	0.028088	80.105919	20.771236	38.973854	-0.886428	0.000000	1.363806	0.000000	0.000000	0.000000	-0.313988	-0.013969	0.243684	0.000000	0.000000	3.000000	86.000000	0.000000
15010.751070	0.079950	0.634987	0.028970	80.213409	24.318483	42.931580	-0.938759	0.000000	1.404420	0.000000	0.000000	0.000000	-0.382594	-0.024210	0.264362	0.000000	0.000000	3.000000	86.000000	0.000000
15010.754403	0.079950	0.634987	0.028970	80.213409	24.318483	42.931580	-0.938759	0.000000	1.404420	0.000000	0.000000	0.000000	-0.382594	-0.024210	0.264362	0.000000	0.000000	3.000000	86.000000	0.000000
15010.757737	0.079950	0.634987	0.028970	80.213409	24.318483	42.931580	-0.938759	0.000000	1.404420	0.000000	0.000000	0.000000	-0.382594	-0.024210	0.264362	0.000000	0.000000	3.000000	86.000000	0.000000
15010.761070	0.078937	0.634938	0.029594	80.395020	27.170004	45.969368	-1.002525	0.000000	1.448480	0.000000	0.000000	0.000000	-0.303705	-0.014885	0.187324	0.000000	0.000000	3.000000	86.000000	0.000000
15010.764403	0.078937	0.634938	0.029594	80.395020	27.170004	45.969368	-1.002525	0.000000	1.448480	0.000000	0.000000	0.000000	-0.303705	-0.014885	0.187324	0.000000	0.000000	3.000000	86.000000	0.000000
15010.767737	0.078937	0.634938	0.029594	80.395020	27.170004	45.969368	-1.002525	0.000000	1.448480	0.000000	0.000000	0.000000	-0.303705	-0.014885	0.187324	0.000000	0.000000	3.000000	86.000000	0.000000
15010.771070	0.077917	0.634921	0.030183	80.593414	29.980385	48.827667	-1.053142	0.000000	1.479701	0.000000	0.000000	0.000000	-0.306027	-0.004951	0.176645	0.000000	0.000000	3.000000	86.000000	0.000000
15010.774403	0.077917	0.634921	0.030183	80.593414	29.980385	48.827667	-1.053142	0.000000	1.479701	0.000000	0.000000	0.000000	-0.306027	-0.004951	0.176645	0.000000	0.000000	3.000000	86.000000	0.000000
15010.777737	0.077917	0.634921	0.030183	80.593414	29.980385	48.827667	-1.053142	0.000000	1.479701	0.000000	0.000000	0.000000	-0.306027	-0.004951	0.176645	0.000000	0.000000	3.000000	86.000000	0.000000
15010.781070	0.077017	0.634957	0.030643	80.759369	32.367607	51.223213	-1.104146	0.000000	1.509142	0.000000	0.000000	0.000000	-0.269973	0.010952	0.137959	0.000000	0.000000	3.000000	86.000000	0.000000
15010.784403	0.077017	0.634957	0.030643	80.759369	32.367607	51.223213	-1.104146	0.000000	1.509142	0.000000	0.000000	0.000000	-0.269973	0.010952	0.137959	0.000000	0.000000	3.000000	86.000000	0.000000
15010.787737	0.077017	0.634957	0.030643	80.759369	32.367607	51.223213	-1.104146	0.000000	1.509142	0.000000	0.000000	0.000000	-0.269973	0.010952	0.137959	0.000000	0.000000	3.000000	86.000000	0.000000
15010.791070	0.076309	0.635020	0.030973	80.900612	34.227329	53.272350	-1.149142	0.000000	1.532135	0.000000	0.000000	0.000000	-0.212308	0.018813	0.099105	0.000000	0.000000	3.000000	86.000000	0.000000
15010.794403	0.076309	0.635020	0.030973	80.900612	34.227329	53.272350	-1.149142	0.000000	1.532135	0.000000	0.000000	0.000000	-0.212308	0.018813	0.099105	0.000000	0.000000	3.000000	86.000000	0.000000
15010.797737	0.076309	0.635020	0.030973	80.900612	34.227329	53.272350	-1.149142	0.000000	1.532135	0.000000	0.000000	0.000000	-0.212308	0.018813	0.099105	0.000000	0.000000	3.000000	86.000000	0.000000
15010.801070	0.075861	0.635163	0.031145	81.046783	35.183479	54.333366	-1.184527	0.000000	1.548652	0.000000	0.000000	0.000000	-0.134416	0.042885	0.051506	0.000000	0.000000	3.000000	86.000000	0.000000
15010.804403	0.075861	0.635163	0.031145	81.046783	35.183479	54.333366	-1.184527	0.000000	1.548652	0.000000	0.000000	0.000000	-0.134416	0.042885	0.051506	0.000000	0.000000	3.000000	86.000000	0.000000
15010.807737	0.075861	0.635163	0.031145	81.046783	35.183479	54.333366	-1.184527	0.000000	1.548652	0.000000	0.000000	0.000000	-0.134416	0.042885	0.051506	0.000000	0.000000	3.000000	86.000000	0.000000
15010.811070	0.075861	0.635163	0.031145	81.226067	35.195591	54.294476	-1.206930	0.000000	1.557237	0.000000	0.000000	0.000000	-0.134416	0.042885	0.051506	0.000000	0.000000	3.000000	86.000000	0.000000
15010.814403	0.075642	0.635352	0.031110	81.226067	35.195591	54.294476	-1.206930	0.000000	1.557237	0.000000	0.000000	0.000000	-0.065718	0.056695	-0.010477	0.000000	0.000000	3.000000	86.000000	0.000000
15010.817737	0.075642	0.635352	0.031110	81.226067	35.195591	54.294476	-1.206930	0.000000	1.557237	0.000000	0.000000	0.000000	-0.065718	0.056695	-0.010477	0.000000	0.000000	3.000000	86.000000	0.000000
15010.821070	0.075642	0.635352	0.031110	81.376312	34.534500	53.495365	-1.206930	0.000000	1.557237	0.000000	0.000000	0.000000	-0.065718	0.056695	-0.010477	0.000000	0.000000	3.000000	86.000000	0.000000
15010.824403	0.075642	0.635352	0.031110	81.376312	34.534500	53.495365	-1.206930	0.000000	1.557237	0.000000	0.000000	0.000000	-0.065718	0.056695	-0.010477	0.000000	0.000000	3.000000	86.000000	0.000000
15010.827737	0.075582	0.635548	0.031026	81.376312	34.534500	53.495365	-1.206930	0.000000	1.557237	0.000000	0.000000	0.000000	-0.018143	0.058660	-0.025200	0.000000	0.000000	3.000000	86.000000	0.000000
15010.831070	0.075582	0.635548	0.031026	81.548775	33.057156	51.768391	-1.217883	0.000000	1.555490	0.000000	0.000000	0.000000	-0.018143	0.058660	-0.025200	0.000000	0.000000	3.000000	86.000000	0.000000
15010.834403	0.075582	0.635548	0.031026	81.548775	33.057156	51.768391	-1.217883	0.000000	1.555490	0.000000	0.000000	0.000000	-0.018143	0.058660	-0.025200	0.000000	0.000000	3.000000	86.000000	0.000000
15010.837737	0.075582	0.635548	0.031026	81.548775	33.057156	51.768391	-1.217883	0.000000	1.555490	0.000000	0.000000	0.000000	-0.018143	0.058660	-0.025200	0.000000	0.000000	3.000000	86.000000	0.000000
15010.841070	0.075757	0.636086	0.030626	81.704498	30.795750	49.174206	-1.220906	0.000000	1.551290	0.000000	0.000000	0.000000	0.052560	0.161362	-0.120022	0.000000	0.000000	3.000000	86.000000	0.000000
15010.844403	0.075757	0.636086	0.030626	81.704498	30.795750	49.174206	-1.220906	0.000000	1.551290	0.000000	0.000000	0.000000	0.052560	0.161362	-0.120022	0.000000	0.000000	3.000000	86.000000	0.000000
15010.847737	0.075757	0.636086	0.030626	81.704498	30.795750	49.174206	-1.220906	0.000000	1.551290	0.000000	0.000000	0.000000	0.052560	0.161362	-0.120022	0.000000	0.000000	3.000000	86.000000	0.000000
15010.851070	0.075757	0.636086	0.030626	81.848038	27.890656	45.867748	-1.212146	0.000000	1.531287	0.000000	0.000000	0.000000	0.052560	0.161362	-0.120022	0.000000	0.000000	3.000000	86.000000	0.000000
15010.854403	0.075905	0.636394	0.030357	81.848038	27.890656	45.867748	-1.212146	0.000000	1.531287	0.000000	0.000000	0.000000	0.044385	0.092597	-0.080526	0.000000	0.000000	3.000000	86.000000	0.000000
15010.857737	0.075905	0.636394	0.030357	81.848038	27.890656	45.867748	-1.212146	0.000000	1.531287	0.000000	0.000000	0.000000	0.044385	0.092597	-0.080526	0.000000	0.000000	3.000000	86.000000	0.000000
15010.861070	0.076095	0.636709	0.030058	81.983887	24.504078	42.026646	-1.212146	0.000000	1.531287	0.000000	0.000000	0.000000	0.057075	0.094489	-0.089915	0.000000	0.000000	3.000000	86.000000	0.000000
15010.864403	0.076095	0.636709	0.030058	81.983887	24.504078	42.026646	-1.212146	0.000000	1.531287	0.000000	0.000000	0.000000	0.057075	0.094489	-0.089915	0.000000	0.000000	3.000000	86.000000	0.000000
15010.867737	0.076095	0.636709	0.030058	81.983887	24.504078	42.026646	-1.212146	0.000000	1.531287	0.000000	0.000000	0.000000	0.057075	0.094489	-0.089915	0.000000	0.000000	3.000000	86.000000	0.000000
15010.871070	0.076372	0.637057	0.029710	82.089745	20.831863	37.867508	-1.195236	0.000000	1.502880	0.000000	0.000000	0.000000	0.083148	0.104393	-0.104412	0.000000	0.000000	3.000000	86.000000	0.000000
15010.874403	0.076372	0.637057	0.029710	82.089745	20.831863	37.867508	-1.195236	0.000000	1.502880	0.000000	0.000000	0.000000	0.083148	0.104393	-0.104412	0.000000	0.000000	3.000000	86.000000	0.000000
15010.877737	0.076372	0.637057	0.029710	82.089745	20.831863	37.867508	-1.195236	0.000000	1.502880	0.000000	0.000000	0.000000	0.083148	0.104393	-0.104412	0.000000	0.000000	3.000000	86.000000	0.000000
15010.881070	0.076695	0.637405	0.029354	82.151947	17.331743	33.908665	-1.181378	0.000000	1.485478	0.000000	0.000000	0.000000	0.096865	0.104280	-0.106720	0.000000	0.000000	3.000000	86.000000	0.000000
15010.884403	0.076695	0.637405	0.029354	82.151947	17.331743	33.908665	-1.181378	0.000000	1.485478	0.000000	0.000000	0.000000	0.096865	0.104280	-0.106720	0.000000	0.000000	3.000000	86.000000	0.000000
15010.887737	0.076695	0.637405	0.029354	82.151947	17.331743	33.908665	-1.181378	0.000000	1.485478	0.000000	0.000000	0.000000	0.096865	0.104280	-0.106720	0.000000	0.000000	3.000000	86.000000	0.000000
15010.891070	0.077035	0.637785	0.028960	82.169830	14.340165	30.514496	-1.165234	0.000000	1.467691	0.000000	0.000000	0.000000	0.102030	0.114143	-0.118034	0.000000	0.000000	3.000000	86.000000	0.000000
15010.894403	0.077035	0.637785	0.028960	82.169830	14.340165	30.514496	-1.165234	0.000000	1.467691	0.000000	0.000000	0.000000	0.102030	0.114143	-0.118034	0.000000	0.000000	3.000000	86.000000	0.000000
15010.897737	0.077035	0.637785	0.028960	82.169830	14.340165	30.514496	-1.165234	0.000000	1.467691	0.000000	0.000000	0.000000	0.102030	0.114143	-0.118034	0.000000	0.000000	3.000000	86.000000	0.000000
15010.901070	0.077035	0.637785	0.028960	82.158028	12.055766	27.907896	-1.148229	0.000000	1.448019	0.000000	0.000000	0.000000	0.102030	0.114143	-0.118034	0.000000	0.000000	3.000000	86.000000	0.000000
15010.904403	0.077444	0.638165	0.028555	82.158028	12.055766	27.907896	-1.148229	0.000000	1.448019	0.000000	0.000000	0.000000	0.122595	0.114026	-0.121504	0.000000	0.000000	3.000000	86.000000	0.000000
15010.907737	0.077444	0.638165	0.028555	82.158028	12.055766	27.907896	-1.148229	0.000000	1.448019	0.000000	0.000000	0.000000	0.122595	0.114026	-0.121504	0.000000	0.000000	3.000000	86.000000	0.000000
15010.911070	0.077848	0.638551	0.028126	82.130119	10.443876	26.048298	-1.148229	0.000000	1.448019	0.000000	0.000000	0.000000	0.121220	0.115756	-0.128855	0.000000	0.000000	3.000000	86.000000	0.000000
15010.914403	0.077848	0.638551	0.028126	82.130119	10.443876	26.048298	-1.148229	0.000000	1.448019	0.000000	0.000000	0.000000	0.121220	0.115756	-0.128855	0.000000	0.000000	3.000000	86.000000	0.000000
15010.917737	0.077848	0.638551	0.028126	82.130119	10.443876	26.048298	-1.148229	0.000000	1.448019	0.000000	0.000000	0.000000	0.121220	0.115756	-0.128855	0.000000	0.000000	3.000000	86.000000	0.000000
15010.921070	0.077848	0.638551	0.028126	82.091782	9.150473	24.534004	-1.107593	0.000000	1.406292	0.000000	0.000000	0.000000	0.121220	0.115756	-0.128855	0.000000	0.000000	3.000000	86.000000	0.000000
15010.924403	0.078303	0.638989	0.027579	82.091782	9.150473	24.534004	-1.107593	0.000000	1.406292	0.000000	0.000000	0.000000	0.136597	0.131223	-0.163967	0.000000	0.000000	3.000000	86.000000	0.000000
15010.927737	0.078303	0.638989	0.027579	82.091782	9.150473	24.534004	-1.107593	0.000000	1.406292	0.000000	0.000000	0.000000	0.136597	0.131223	-0.163967	0.000000	0.000000	3.000000	86.000000	0.000000
15010.931070	0.078605	0.639339	0.027111	82.059151	8.235034	23.467081	-1.107593	0.000000	1.406292	0.000000	0.000000	0.000000	0.090572	0.104984	-0.140377	0.000000	0.000000	3.000000	86.000000	0.000000
15010.934403	0.078605	0.639339	0.027111	82.059151	8.235034	23.467081	-1.107593	0.000000	1.406292	0.000000	0.000000	0.000000	0.090572	0.104984	-0.140377	0.000000	0.000000	3.000000	86.000000	0.000000
15010.937737	0.078605	0.639339	0.027111	82.059151	8.235034	23.467081	-1.107593	0.000000	1.406292	0.000000	0.000000	0.000000	0.090572	0.104984	-0.140377	0.000000	0.000000	3.000000	86.000000	0.000000
15010.941070	0.078605	0.639339	0.027111	82.017365	7.233949	22.435921	-1.069732	0.000000	1.355568	0.000000	0.000000	0.000000	0.090572	0.104984	-0.140377	0.000000	0.000000	3.000000	86.000000	0.000000
15010.944403	0.078938	0.639760	0.026544	82.017365	7.233949	22.435921	-1.069732	0.000000	1.355568	0.000000	0.000000	0.000000	0.099669	0.126474	-0.170153	0.000000	0.000000	3.000000	86.000000	0.000000
15010.947737	0.078938	0.639760	0.026544	82.017365	7.233949	22.435921	-1.069732	0.000000	1.355568	0.000000	0.000000	0.000000	0.099669	0.126474	-0.170153	0.000000	0.000000	3.000000	86.000000	0.000000
15010.951070	0.079282	0.640173	0.025911	81.976738	6.377023	21.756413	-1.069732	0.000000	1.355568	0.000000	0.000000	0.000000	0.103215	0.123760	-0.190003	0.000000	0.000000	3.000000	86.000000	0.000000
15010.954403	0.079282	0.640173	0.025911	81.976738	6.377023	21.756413	-1.069732	0.000000	1.355568	0.000000	0.000000	0.000000	0.103215	0.123760	-0.190003	0.000000	0.000000	3.000000	86.000000	0.000000
15010.957737	0.079282	0.640173	0.025911	81.976738	6.377023	21.756413	-1.069732	0.000000	1.355568	0.000000	0.000000	0.000000	0.103215	0.123760	-0.190003	0.000000	0.000000	3.000000	86.000000	0.000000
15010.961070	0.079282	0.640173	0.025911	81.938438	5.663985	21.186216	-1.035918	0.000000	1.295542	0.000000	0.000000	0.000000	0.103215	0.123760	-0.190003	0.000000	0.000000	3.000000	86.000000	0.000000
15010.964403	0.079610	0.640582	0.025191	81.938438	5.663985	21.186216	-1.035918	0.000000	1.295542	0.000000	0.000000	0.000000	0.098629	0.122793	-0.215897	0.000000	0.000000	3.000000	86.000000	0.000000
15010.967737	0.079610	0.640582	0.025191	81.938438	5.663985	21.186216	-1.035918	0.000000	1.295542	0.000000	0.000000	0.000000	0.098629	0.122793	-0.215897	0.000000	0.000000	3.000000	86.000000	0.000000
15010.971070	0.080015	0.640988	0.024370	81.902672	5.049156	20.572649	-1.035918	0.000000	1.295542	0.000000	0.000000	0.000000	0.121403	0.121730	-0.246353	0.000000	0.000000	3.000000	86.000000	0.000000
15010.974403	0.080015	0.640988	0.024370	81.902672	5.049156	20.572649	-1.035918	0.000000	1.295542	0.000000	0.000000	0.000000	0.121403	0.121730	-0.246353	0.000000	0.000000	3.000000	86.000000	0.000000
15010.977737	0.080015	0.640988	0.024370	81.902672	5.049156	20.572649	-1.035918	0.000000	1.295542	0.000000	0.000000	0.000000	0.121403	0.121730	-0.246353	0.000000	0.000000	3.000000	86.000000	0.000000
15010.981070	0.080431	0.641393	0.023345	81.869965	4.533250	20.065289	-0.999246	0.000000	1.218501	0.000000	0.000000	0.000000	0.124754	0.121594	-0.307467	0.000000	0.000000	3.000000	86.000000	0.000000
15010.984403	0.080431	0.641393	0.023345	81.869965	4.533250	20.065289	-0.999246	0.000000	1.218501	0.000000	0.000000	0.000000	0.124754	0.121594	-0.307467	0.000000	0.000000	3.000000	86.000000	0.000000
15010.987737	0.080431	0.641393	0.023345	81.869965	4.533250	20.065289	-0.999246	0.000000	1.218501	0.000000	0.000000	0.000000	0.124754	0.121594	-0.307467	0.000000	0.000000	3.000000	86.000000	0.000000
15010.991070	0.080758	0.641716	0.022364	81.851120	4.155422	19.608723	-0.978454	0.000000	1.167256	0.000000	0.000000	0.000000	0.098217	0.096955	-0.294205	0.000000	0.000000	3.000000	86.000000	0.000000
15010.994403	0.080758	0.641716	0.022364	81.851120	4.155422	19.608723	-0.978454	0.000000	1.167256	0.000000	0.000000	0.000000	0.098217	0.096955	-0.294205	0.000000	0.000000	3.000000	86.000000	0.000000
15010.997737	0.080758	0.641716	0.022364	81.851120	4.155422	19.608723	-0.978454	0.000000	1.167256	0.000000	0.000000	0.000000	0.098217	0.096955	-0.294205	0.000000	0.000000	3.000000	86.000000	0.000000
15011.001070	0.081121	0.642058	0.021190	81.833481	3.702225	19.026560	-0.962084	0.000000	1.118222	0.000000	0.000000	0.000000	0.108844	0.102632	-0.352304	0.000000	0.000000	3.000000	86.000000	0.000000
15011.004403	0.081121	0.642058	0.021190	81.833481	3.702225	19.026560	-0.962084	0.000000	1.118222	0.000000	0.000000	0.000000	0.108844	0.102632	-0.352304	0.000000	0.000000	3.000000	86.000000	0.000000
15011.007737	0.081121	0.642058	0.021190	81.833481	3.702225	19.026560	-0.962084	0.000000	1.118222	0.000000	0.000000	0.000000	0.108844	0.102632	-0.352304	0.000000	0.000000	3.000000	86.000000	0.000000
15011.011070	0.081450	0.642371	0.019829	81.822906	3.160866	18.354002	-0.943943	0.000000	1.059505	0.000000	0.000000	0.000000	0.098538	0.093798	-0.408222	0.000000	0.000000	3.000000	86.000000	0.000000
15011.014403	0.081450	0.642371	0.019829	81.822906	3.160866	18.354002	-0.943943	0.000000	1.059505	0.000000	0.000000	0.000000	0.098538	0.093798	-0.408222	0.000000	0.000000	3.000000	86.000000	0.000000
15011.017737	0.081450	0.642371	0.019829	81.822906	3.160866	18.354002	-0.943943	0.000000	1.059505	0.000000	0.000000	0.000000	0.098538	0.093798	-0.408222	0.000000	0.000000	3.000000	86.000000	0.000000
15011.021070	0.081780	0.642656	0.018364	81.812805	2.538357	17.579439	-0.927520	0.000000	0.991468	0.000000	0.000000	0.000000	0.099221	0.085539	-0.439616	0.000000	0.000000	3.000000	86.000000	0.000000
15011.024403	0.081780	0.642656	0.018364	81.812805	2.538357	17.579439	-0.927520	0.000000	0.991468	0.000000	0.000000	0.000000	0.099221	0.085539	-0.439616	0.000000	0.000000	3.000000	86.000000	0.000000
15011.027737	0.081780	0.642656	0.018364	81.812805	2.538357	17.579439	-0.927520	0.000000	0.991468	0.000000	0.000000	0.000000	0.099221	0.085539	-0.439616	0.000000	0.000000	3.000000	86.000000	0.000000
15011.031070	0.082184	0.642908	0.016806	81.809380	1.857939	16.739439	-0.910984	0.000000	0.918198	0.000000	0.000000	0.000000	0.121220	0.075379	-0.467374	0.000000	0.000000	3.000000	86.000000	0.000000
15011.034403	0.082184	0.642908	0.016806	81.809380	1.857939	16.739439	-0.910984	0.000000	0.918198	0.000000	0.000000	0.000000	0.121220	0.075379	-0.467374	0.000000	0.000000	3.000000	86.000000	0.000000
15011.037737	0.082184	0.642908	0.016806	81.809380	1.857939	16.739439	-0.910984	0.000000	0.918198	0.000000	0.000000	0.000000	0.121220	0.075379	-0.467374	0.000000	0.000000	3.000000	86.000000	0.000000
15011.041070	0.082616	0.643124	0.015163	81.807838	1.074038	15.774645	-0.890780	0.000000	0.840303	0.000000	0.000000	0.000000	0.129402	0.065085	-0.492866	0.000000	0.000000	3.000000	86.000000	0.000000
15011.044403	0.082616	0.643124	0.015163	81.807838	1.074038	15.774645	-0.890780	0.000000	0.840303	0.000000	0.000000	0.000000	0.129402	0.065085	-0.492866	0.000000	0.000000	3.000000	86.000000	0.000000
15011.047737	0.082616	0.643124	0.015163	81.807838	1.074038	15.774645	-0.890780	0.000000	0.840303	0.000000	0.000000	0.000000	0.129402	0.065085	-0.492866	0.000000	0.000000	3.000000	86.000000	0.000000
15011.051070	0.083153	0.643290	0.013495	81.803291	0.121630	14.640485	-0.869213	0.000000	0.758158	0.000000	0.000000	0.000000	0.161251	0.049673	-0.500381	0.000000	0.000000	3.000000	86.000000	0.000000
15011.054403	0.083153	0.643290	0.013495	81.803291	0.121630	14.640485	-0.869213	0.000000	0.758158	0.000000	0.000000	0.000000	0.161251	0.049673	-0.500381	0.000000	0.000000	3.000000	86.000000	0.000000
15011.057737	0.083153	0.643290	0.013495	81.803291	0.121630	14.640485	-0.869213	0.000000	0.758158	0.000000	0.000000	0.000000	0.161251	0.049673	-0.500381	0.000000	0.000000	3.000000	86.000000	0.000000
15011.061070	0.083778	0.643445	0.011834	81.792137	-0.955662	13.422085	-0.842338	0.000000	0.674762	0.000000	0.000000	0.000000	0.187558	0.046636	-0.498422	0.000000	0.000000	3.000000	86.000000	0.000000
15011.064403	0.083778	0.643445	0.011834	81.792137	-0.955662	13.422085	-0.842338	0.000000	0.674762	0.000000	0.000000	0.000000	0.187558	0.046636	-0.498422	0.000000	0.000000	3.000000	86.000000	0.000000
15011.067737	0.083778	0.643445	0.011834	81.792137	-0.955662	13.422085	-0.842338	0.000000	0.674762	0.000000	0.000000	0.000000	0.187558	0.046636	-0.498422	0.000000	0.000000	3.000000	86.000000	0.000000
15011.071070	0.084510	0.643571	0.010161	81.728439	-2.152004	12.219677	-0.811078	0.000000	0.591691	0.000000	0.000000	0.000000	0.219519	0.037538	-0.501950	0.000000	0.000000	3.000000	86.000000	0.000000
15011.074403	0.084510	0.643571	0.010161	81.728439	-2.152004	12.219677	-0.811078	0.000000	0.591691	0.000000	0.000000	0.000000	0.219519	0.037538	-0.501950	0.000000	0.000000	3.000000	86.000000	0.000000
15011.077737	0.084510	0.643571	0.010161	81.728439	-2.152004	12.219677	-0.811078	0.000000	0.591691	0.000000	0.000000	0.000000	0.219519	0.037538	-0.501950	0.000000	0.000000	3.000000	86.000000	0.000000
15011.081070	0.085405	0.643696	0.008543	81.570976	-3.492654	11.286102	-0.774492	0.000000	0.508033	0.000000	0.000000	0.000000	0.268584	0.037633	-0.485261	0.000000	0.000000	3.000000	86.000000	0.000000
15011.084403	0.085405	0.643696	0.008543	81.570976	-3.492654	11.286102	-0.774492	0.000000	0.508033	0.000000	0.000000	0.000000	0.268584	0.037633	-0.485261	0.000000	0.000000	3.000000	86.000000	0.000000
15011.087737	0.085405	0.643696	0.008543	81.570976	-3.492654	11.286102	-0.774492	0.000000	0.508033	0.000000	0.000000	0.000000	0.268584	0.037633	-0.485261	0.000000	0.000000	3.000000	86.000000	0.000000
15011.091070	0.086456	0.643807	0.006942	81.295990	-4.845536	10.192203	-0.729728	0.000000	0.427156	0.000000	0.000000	0.000000	0.315242	0.033299	-0.480209	0.000000	0.000000	3.000000	86.000000	0.000000
15011.094403	0.086456	0.643807	0.006942	81.295990	-4.845536	10.192203	-0.729728	0.000000	0.427156	0.000000	0.000000	0.000000	0.315242	0.033299	-0.480209	0.000000	0.000000	3.000000	86.000000	0.000000
15011.097737	0.086456	0.643807	0.006942	81.295990	-4.845536	10.192203	-0.729728	0.000000	0.427156	0.000000	0.000000	0.000000	0.315242	0.033299	-0.480209	0.000000	0.000000	3.000000	86.000000	0.000000
15011.101070	0.087712	0.643919	0.005387	80.918137	-6.207202	8.572148	-0.677188	0.000000	0.347121	0.000000	0.000000	0.000000	0.376874	0.033732	-0.466554	0.000000	0.000000	3.000000	86.000000	0.000000
15011.104403	0.087712	0.643919	0.005387	80.918137	-6.207202	8.572148	-0.677188	0.000000	0.347121	0.000000	0.000000	0.000000	0.376874	0.033732	-0.466554	0.000000	0.000000	3.000000	86.000000	0.000000
15011.107737	0.087712	0.643919	0.005387	80.918137	-6.207202	8.572148	-0.677188	0.000000	0.347121	0.000000	0.000000	0.000000	0.376874	0.033732	-0.466554	0.000000	0.000000	3.000000	86.000000	0.000000
15011.111070	0.089198	0.644054	0.003886	80.468567	-7.624011	6.679155	-0.614375	0.000000	0.269362	0.000000	0.000000	0.000000	0.445547	0.040493	-0.450447	0.000000	0.000000	3.000000	86.000000	0.000000
15011.114403	0.089198	0.644054	0.003886	80.468567	-7.624011	6.679155	-0.614375	0.000000	0.269362	0.000000	0.000000	0.000000	0.445547	0.040493	-0.450447	0.000000	0.000000	3.000000	86.000000	0.000000
15011.117737	0.089198	0.644054	0.003886	80.468567	-7.624011	6.679155	-0.614375	0.000000	0.269362	0.000000	0.000000	0.000000	0.445547	0.040493	-0.450447	0.000000	0.000000	3.000000	86.000000	0.000000
15011.121070	0.090816	0.644197	0.002415	79.986198	-9.159890	5.007076	-0.540117	0.000000	0.194288	0.000000	0.000000	0.000000	0.485473	0.042746	-0.441188	0.000000	0.000000	3.000000	86.000000	0.000000
15011.124403	0.090816	0.644197	0.002415	79.986198	-9.159890	5.007076	-0.540117	0.000000	0.194288	0.000000	0.000000	0.000000	0.485473	0.042746	-0.441188	0.000000	0.000000	3.000000	86.000000	0.000000
15011.127737	0.090816	0.644197	0.002415	79.986198	-9.159890	5.007076	-0.540117	0.000000	0.194288	0.000000	0.000000	0.000000	0.485473	0.042746	-0.441188	0.000000	0.000000	3.000000	86.000000	0.000000
15011.131070	0.092584	0.644352	0.000946	79.480247	-10.871918	3.758600	-0.459205	0.000000	0.120757	0.000000	0.000000	0.000000	0.530322	0.046611	-0.440855	0.000000	0.000000	3.000000	86.000000	0.000000
15011.134403	0.092584	0.644352	0.000946	79.480247	-10.871918	3.758600	-0.459205	0.000000	0.120757	0.000000	0.000000	0.000000	0.530322	0.046611	-0.440855	0.000000	0.000000	3.000000	86.000000	0.000000
15011.137737	0.092584	0.644352	0.000946	79.480247	-10.871918	3.758600	-0.459205	0.000000	0.120757	0.000000	0.000000	0.000000	0.530322	0.046611	-0.440855	0.000000	0.000000	3.000000	86.000000	0.000000
15011.141070	0.094512	0.644485	-0.000467	78.960068	-12.844496	2.265663	-0.370818	0.000000	0.047281	0.000000	0.000000	0.000000	0.578464	0.039929	-0.423655	0.000000	0.000000	3.000000	86.000000	0.000000
15011.144403	0.094512	0.644485	-0.000467	78.960068	-12.844496	2.265663	-0.370818	0.000000	0.047281	0.000000	0.000000	0.000000	0.578464	0.039929	-0.423655	0.000000	0.000000	3.000000	86.000000	0.000000
15011.147737	0.094512	0.644485	-0.000467	78.960068	-12.844496	2.265663	-0.370818	0.000000	0.047281	0.000000	0.000000	0.000000	0.578464	0.039929	-0.423655	0.000000	0.000000	3.000000	86.000000	0.000000
15011.151070	0.096696	0.644632	-0.001904	78.412468	-15.083109	-0.199994	-0.274407	0.000000	-0.023328	0.000000	0.000000	0.000000	0.655315	0.044000	-0.431313	0.000000	0.000000	3.000000	86.000000	0.000000
15011.154403	0.096696	0.644632	-0.001904	78.412468	-15.083109	-0.199994	-0.274407	0.000000	-0.023328	0.000000	0.000000	0.000000	0.655315	0.044000	-0.431313	0.000000	0.000000	3.000000	86.000000	0.000000
15011.157737	0.096696	0.644632	-0.001904	78.412468	-15.083109	-0.199994	-0.274407	0.000000	-0.023328	0.000000	0.000000	0.000000	0.655315	0.044000	-0.431313	0.000000	0.000000	3.000000	86.000000	0.000000
15011.161070	0.099041	0.644803	-0.003286	77.837753	-17.357145	-3.250953	-0.165188	0.000000	-0.095214	0.000000	0.000000	0.000000	0.703327	0.051355	-0.414495	0.000000	0.000000	3.000000	86.000000	0.000000
15011.164403	0.099041	0.644803	-0.003286	77.837753	-17.357145	-3.250953	-0.165188	0.000000	-0.095214	0.000000	0.000000	0.000000	0.703327	0.051355	-0.414495	0.000000	0.000000	3.000000	86.000000	0.000000
15011.167737	0.099041	0.644803	-0.003286	77.837753	-17.357145	-3.250953	-0.165188	0.000000	-0.095214	0.000000	0.000000	0.000000	0.703327	0.051355	-0.414495	0.000000	0.000000	3.000000	86.000000	0.000000
15011.171070	0.101442	0.644968	-0.004670	77.265518	-19.579954	-6.151828	-0.047967	0.000000	-0.164296	0.000000	0.000000	0.000000	0.720538	0.049402	-0.415340	0.000000	0.000000	3.000000	86.000000	0.000000
15011.174403	0.101442	0.644968	-0.004670	77.265518	-19.579954	-6.151828	-0.047967	0.000000	-0.164296	0.000000	0.000000	0.000000	0.720538	0.049402	-0.415340	0.000000	0.000000	3.000000	86.000000	0.000000
15011.177737	0.101442	0.644968	-0.004670	77.265518	-19.579954	-6.151828	-0.047967	0.000000	-0.164296	0.000000	0.000000	0.000000	0.720538	0.049402	-0.415340	0.000000	0.000000	3.000000	86.000000	0.000000
15011.181070	0.103843	0.645122	-0.006020	76.704216	-21.652912	-9.239051	0.072123	0.000000	-0.233520	0.000000	0.000000	0.000000	0.720052	0.046083	-0.404876	0.000000	0.000000	3.000000	86.000000	0.000000
15011.184403	0.103843	0.645122	-0.006020	76.704216	-21.652912	-9.239051	0.072123	0.000000	-0.233520	0.000000	0.000000	0.000000	0.720052	0.046083	-0.404876	0.000000	0.000000	3.000000	86.000000	0.000000
15011.187737	0.103843	0.645122	-0.006020	76.704216	-21.652912	-9.239051	0.072123	0.000000	-0.233520	0.000000	0.000000	0.000000	0.720052	0.046083	-0.404876	0.000000	0.000000	3.000000	86.000000	0.000000
15011.191070	0.106236	0.645269	-0.007359	76.181007	-23.521658	-12.082145	0.192132	0.000000	-0.300999	0.000000	0.000000	0.000000	0.718098	0.044259	-0.401584	0.000000	0.000000	3.000000	86.000000	0.000000
15011.194403	0.106236	0.645269	-0.007359	76.181007	-23.521658	-12.082145	0.192132	0.000000	-0.300999	0.000000	0.000000	0.000000	0.718098	0.044259	-0.401584	0.000000	0.000000	3.000000	86.000000	0.000000
15011.197737	0.106236	0.645269	-0.007359	76.181007	-23.521658	-12.082145	0.192132	0.000000	-0.300999	0.000000	0.000000	0.000000	0.718098	0.044259	-0.401584	0.000000	0.000000	3.000000	86.000000	0.000000
15011.201070	0.108612	0.645427	-0.008643	75.686806	-25.163345	-14.502368	0.311814	0.000000	-0.367930	0.000000	0.000000	0.000000	0.712604	0.047207	-0.385432	0.000000	0.000000	3.000000	86.000000	0.000000
15011.204403	0.108612	0.645427	-0.008643	75.686806	-25.163345	-14.502368	0.311814	0.000000	-0.367930	0.000000	0.000000	0.000000	0.712604	0.047207	-0.385432	0.000000	0.000000	3.000000	86.000000	0.000000
15011.207737	0.108612	0.645427	-0.008643	75.686806	-25.163345	-14.502368	0.311814	0.000000	-0.367930	0.000000	0.000000	0.000000	0.712604	0.047207	-0.385432	0.000000	0.000000	3.000000	86.000000	0.000000
15011.211070	0.110933	0.645589	-0.009840	75.206657	-26.528643	-16.055927	0.430582	0.000000	-0.432168	0.000000	0.000000	0.000000	0.696487	0.048816	-0.358909	0.000000	0.000000	3.000000	86.000000	0.000000
15011.214403	0.110933	0.645589	-0.009840	75.206657	-26.528643	-16.055927	0.430582	0.000000	-0.432168	0.000000	0.000000	0.000000	0.696487	0.048816	-0.358909	0.000000	0.000000	3.000000	86.000000	0.000000
15011.217737	0.110933	0.645589	-0.009840	75.206657	-26.528643	-16.055927	0.430582	0.000000	-0.432168	0.000000	0.000000	0.000000	0.696487	0.048816	-0.358909	0.000000	0.000000	3.000000	86.000000	0.000000
15011.221070	0.113200	0.645744	-0.010870	74.742363	-27.682604	-16.400723	0.546663	0.000000	-0.491987	0.000000	0.000000	0.000000	0.680005	0.046381	-0.309131	0.000000	0.000000	3.000000	86.000000	0.000000
15011.224403	0.113200	0.645744	-0.010870	74.742363	-27.682604	-16.400723	0.546663	0.000000	-0.491987	0.000000	0.000000	0.000000	0.680005	0.046381	-0.309131	0.000000	0.000000	3.000000	86.000000	0.000000
15011.227737	0.113200	0.645744	-0.010870	74.742363	-27.682604	-16.400723	0.546663	0.000000	-0.491987	0.000000	0.000000	0.000000	0.680005	0.046381	-0.309131	0.000000	0.000000	3.000000	86.000000	0.000000
15011.231070	0.115438	0.645859	-0.011820	74.274788	-28.698626	-15.128832	0.659997	0.000000	-0.543508	0.000000	0.000000	0.000000	0.671290	0.034512	-0.284929	0.000000	0.000000	3.000000	86.000000	0.000000
15011.234403	0.115438	0.645859	-0.011820	74.274788	-28.698626	-15.128832	0.659997	0.000000	-0.543508	0.000000	0.000000	0.000000	0.671290	0.034512	-0.284929	0.000000	0.000000	3.000000	86.000000	0.000000
15011.237737	0.115438	0.645859	-0.011820	74.274788	-28.698626	-15.128832	0.659997	0.000000	-0.543508	0.000000	0.000000	0.000000	0.671290	0.034512	-0.284929	0.000000	0.000000	3.000000	86.000000	0.000000
15011.241070	0.117723	0.645880	-0.012662	73.767899	-29.743805	-13.877120	0.771879	0.000000	-0.590997	0.000000	0.000000	0.000000	0.685483	0.006281	-0.252533	0.000000	0.000000	3.000000	86.000000	0.000000
15011.244403	0.117723	0.645880	-0.012662	73.767899	-29.743805	-13.877120	0.771879	0.000000	-0.590997	0.000000	0.000000	0.000000	0.685483	0.006281	-0.252533	0.000000	0.000000	3.000000	86.000000	0.000000
15011.247737	0.117723	0.645880	-0.012662	73.767899	-29.743805	-13.877120	0.771879	0.000000	-0.590997	0.000000	0.000000	0.000000	0.685483	0.006281	-0.252533	0.000000	0.000000	3.000000	86.000000	0.000000
15011.251070	0.120101	0.645898	-0.013400	73.188271	-30.805338	-13.457509	0.886126	0.000000	-0.633085	0.000000	0.000000	0.000000	0.713473	0.005535	-0.221506	0.000000	0.000000	3.000000	86.000000	0.000000
15011.254403	0.120101	0.645898	-0.013400	73.188271	-30.805338	-13.457509	0.886126	0.000000	-0.633085	0.000000	0.000000	0.000000	0.713473	0.005535	-0.221506	0.000000	0.000000	3.000000	86.000000	0.000000
15011.257737	0.120101	0.645898	-0.013400	73.188271	-30.805338	-13.457509	0.886126	0.000000	-0.633085	0.000000	0.000000	0.000000	0.713473	0.005535	-0.221506	0.000000	0.000000	3.000000	86.000000	0.000000
15011.261070	0.122353	0.645898	-0.014016	72.571838	-31.816780	-14.202950	1.005038	0.000000	-0.670003	0.000000	0.000000	0.000000	0.675781	-0.000008	-0.184722	0.000000	0.000000	3.000000	86.000000	0.000000
15011.264403	0.122353	0.645898	-0.014016	72.571838	-31.816780	-14.202950	1.005038	0.000000	-0.670003	0.000000	0.000000	0.000000	0.675781	-0.000008	-0.184722	0.000000	0.000000	3.000000	86.000000	0.000000
15011.267737	0.122353	0.645898	-0.014016	72.571838	-31.816780	-14.202950	1.005038	0.000000	-0.670003	0.000000	0.000000	0.000000	0.675781	-0.000008	-0.184722	0.000000	0.000000	3.000000	86.000000	0.000000
15011.271070	0.124380	0.645855	-0.014468	71.976257	-32.698662	-15.942912	1.117668	0.000000	-0.700790	0.000000	0.000000	0.000000	0.608005	-0.013064	-0.135542	0.000000	0.000000	3.000000	86.000000	0.000000
15011.274403	0.124380	0.645855	-0.014468	71.976257	-32.698662	-15.942912	1.117668	0.000000	-0.700790	0.000000	0.000000	0.000000	0.608005	-0.013064	-0.135542	0.000000	0.000000	3.000000	86.000000	0.000000
15011.277737	0.124380	0.645855	-0.014468	71.976257	-32.698662	-15.942912	1.117668	0.000000	-0.700790	0.000000	0.000000	0.000000	0.608005	-0.013064	-0.135542	0.000000	0.000000	3.000000	86.000000	0.000000
15011.281070	0.126292	0.645756	-0.014849	71.448967	-33.386951	-17.438858	1.219002	0.000000	-0.723380	0.000000	0.000000	0.000000	0.573454	-0.029527	-0.114503	0.000000	0.000000	3.000000	86.000000	0.000000
15011.284403	0.126292	0.645756	-0.014849	71.448967	-33.386951	-17.438858	1.219002	0.000000	-0.723380	0.000000	0.000000	0.000000	0.573454	-0.029527	-0.114503	0.000000	0.000000	3.000000	86.000000	0.000000
15011.287737	0.126292	0.645756	-0.014849	71.448967	-33.386951	-17.438858	1.219002	0.000000	-0.723380	0.000000	0.000000	0.000000	0.573454	-0.029527	-0.114503	0.000000	0.000000	3.000000	86.000000	0.000000
15011.291070	0.128048	0.645648	-0.015143	71.043312	-33.840466	-18.549572	1.314578	0.000000	-0.742464	0.000000	0.000000	0.000000	0.526893	-0.032342	-0.088245	0.000000	0.000000	3.000000	86.000000	0.000000
15011.294403	0.128048	0.645648	-0.015143	71.043312	-33.840466	-18.549572	1.314578	0.000000	-0.742464	0.000000	0.000000	0.000000	0.526893	-0.032342	-0.088245	0.000000	0.000000	3.000000	86.000000	0.000000
15011.297737	0.128048	0.645648	-0.015143	71.043312	-33.840466	-18.549572	1.314578	0.000000	-0.742464	0.000000	0.000000	0.000000	0.526893	-0.032342	-0.088245	0.000000	0.000000	3.000000	86.000000	0.000000
15011.301070	0.129528	0.645552	-0.015298	70.809242	-34.025852	-19.172194	1.402393	0.000000	-0.757172	0.000000	0.000000	0.000000	0.444035	-0.028998	-0.046262	0.000000	0.000000	3.000000	86.000000	0.000000
15011.304403	0.129528	0.645552	-0.015298	70.809242	-34.025852	-19.172194	1.402393	0.000000	-0.757172	0.000000	0.000000	0.000000	0.444035	-0.028998	-0.046262	0.000000	0.000000	3.000000	86.000000	0.000000
15011.307737	0.129528	0.645552	-0.015298	70.809242	-34.025852	-19.172194	1.402393	0.000000	-0.757172	0.000000	0.000000	0.000000	0.444035	-0.028998	-0.046262	0.000000	0.000000	3.000000	86.000000	0.000000
15011.311070	0.130740	0.645461	-0.015286	70.761932	-33.968353	-19.315826	1.476399	0.000000	-0.764882	0.000000	0.000000	0.000000	0.363523	-0.027094	0.003610	0.000000	0.000000	3.000000	86.000000	0.000000
15011.314403	0.130740	0.645461	-0.015286	70.761932	-33.968353	-19.315826	1.476399	0.000000	-0.764882	0.000000	0.000000	0.000000	0.363523	-0.027094	0.003610	0.000000	0.000000	3.000000	86.000000	0.000000
15011.317737	0.130740	0.645461	-0.015286	70.761932	-33.968353	-19.315826	1.476399	0.000000	-0.764882	0.000000	0.000000	0.000000	0.363523	-0.027094	0.003610	0.000000	0.000000	3.000000	86.000000	0.000000
15011.321070	0.130740	0.645461	-0.015286	70.816162	-33.774269	-19.179478	1.536987	0.000000	-0.764280	0.000000	0.000000	0.000000	0.363523	-0.027094	0.003610	0.000000	0.000000	3.000000	86.000000	0.000000
15011.324403	0.131712	0.645373	-0.015088	70.816162	-33.774269	-19.179478	1.536987	0.000000	-0.764280	0.000000	0.000000	0.000000	0.291590	-0.026664	0.059319	0.000000	0.000000	3.000000	86.000000	0.000000
15011.327737	0.131712	0.645373	-0.015088	70.816162	-33.774269	-19.179478	1.536987	0.000000	-0.764280	0.000000	0.000000	0.000000	0.291590	-0.026664	0.059319	0.000000	0.000000	3.000000	86.000000	0.000000
15011.331070	0.132427	0.645305	-0.014683	70.908730	-33.542976	-18.920055	1.536987	0.000000	-0.764280	0.000000	0.000000	0.000000	0.214644	-0.020163	0.121477	0.000000	0.000000	3.000000	86.000000	0.000000
15011.334403	0.132427	0.645305	-0.014683	70.908730	-33.542976	-18.920055	1.536987	0.000000	-0.764280	0.000000	0.000000	0.000000	0.214644	-0.020163	0.121477	0.000000	0.000000	3.000000	86.000000	0.000000
15011.337737	0.132427	0.645305	-0.014683	70.908730	-33.542976	-18.920055	1.536987	0.000000	-0.764280	0.000000	0.000000	0.000000	0.214644	-0.020163	0.121477	0.000000	0.000000	3.000000	86.000000	0.000000
15011.341070	0.132427	0.645305	-0.014683	71.054962	-33.256805	-18.519426	1.621359	0.000000	-0.734148	0.000000	0.000000	0.000000	0.214644	-0.020163	0.121477	0.000000	0.000000	3.000000	86.000000	0.000000
15011.344403	0.132941	0.645218	-0.014116	71.054962	-33.256805	-18.519426	1.621359	0.000000	-0.734148	0.000000	0.000000	0.000000	0.154056	-0.026085	0.170131	0.000000	0.000000	3.000000	86.000000	0.000000
15011.347737	0.132941	0.645218	-0.014116	71.054962	-33.256805	-18.519426	1.621359	0.000000	-0.734148	0.000000	0.000000	0.000000	0.154056	-0.026085	0.170131	0.000000	0.000000	3.000000	86.000000	0.000000
15011.351070	0.133343	0.645121	-0.013464	71.290573	-32.841568	-17.876251	1.621359	0.000000	-0.734148	0.000000	0.000000	0.000000	0.120628	-0.029238	0.195406	0.000000	0.000000	3.000000	86.000000	0.000000
15011.354403	0.133343	0.645121	-0.013464	71.290573	-32.841568	-17.876251	1.621359	0.000000	-0.734148	0.000000	0.000000	0.000000	0.120628	-0.029238	0.195406	0.000000	0.000000	3.000000	86.000000	0.000000
15011.357737	0.133343	0.645121	-0.013464	71.290573	-32.841568	-17.876251	1.621359	0.000000	-0.734148	0.000000	0.000000	0.000000	0.120628	-0.029238	0.195406	0.000000	0.000000	3.000000	86.000000	0.000000
15011.361070	0.133343	0.645121	-0.013464	71.649734	-32.218498	-16.876633	1.667140	0.000000	-0.673225	0.000000	0.000000	0.000000	0.120628	-0.029238	0.195406	0.000000	0.000000	3.000000	86.000000	0.000000
15011.364403	0.133605	0.645018	-0.012746	71.649734	-32.218498	-16.876633	1.667140	0.000000	-0.673225	0.000000	0.000000	0.000000	0.078598	-0.031038	0.215628	0.000000	0.000000	3.000000	86.000000	0.000000
15011.367737	0.133605	0.645018	-0.012746	71.649734	-32.218498	-16.876633	1.667140	0.000000	-0.673225	0.000000	0.000000	0.000000	0.078598	-0.031038	0.215628	0.000000	0.000000	3.000000	86.000000	0.000000
15011.371070	0.133789	0.644908	-0.011978	72.111130	-31.394670	-15.552430	1.667140	0.000000	-0.673225	0.000000	0.000000	0.000000	0.055376	-0.032864	0.230206	0.000000	0.000000	3.000000	86.000000	0.000000
15011.374403	0.133789	0.644908	-0.011978	72.111130	-31.394670	-15.552430	1.667140	0.000000	-0.673225	0.000000	0.000000	0.000000	0.055376	-0.032864	0.230206	0.000000	0.000000	3.000000	86.000000	0.000000
15011.377737	0.133789	0.644908	-0.011978	72.111130	-31.394670	-15.552430	1.667140	0.000000	-0.673225	0.000000	0.000000	0.000000	0.055376	-0.032864	0.230206	0.000000	0.000000	3.000000	86.000000	0.000000
15011.381070	0.133789	0.644908	-0.011978	72.619293	-30.415882	-14.008054	1.689470	0.000000	-0.598919	0.000000	0.000000	0.000000	0.055376	-0.032864	0.230206	0.000000	0.000000	3.000000	86.000000	0.000000
15011.384403	0.133881	0.644756	-0.011213	72.619293	-30.415882	-14.008054	1.689470	0.000000	-0.598919	0.000000	0.000000	0.000000	0.027445	-0.045554	0.229589	0.000000	0.000000	3.000000	86.000000	0.000000
15011.387737	0.133881	0.644756	-0.011213	72.619293	-30.415882	-14.008054	1.689470	0.000000	-0.598919	0.000000	0.000000	0.000000	0.027445	-0.045554	0.229589	0.000000	0.000000	3.000000	86.000000	0.000000
15011.391070	0.133900	0.644562	-0.010456	73.123375	-29.387234	-12.404386	1.689470	0.000000	-0.598919	0.000000	0.000000	0.000000	0.005756	-0.058257	0.227077	0.000000	0.000000	3.000000	86.000000	0.000000
15011.394403	0.133900	0.644562	-0.010456	73.123375	-29.387234	-12.404386	1.689470	0.000000	-0.598919	0.000000	0.000000	0.000000	0.005756	-0.058257	0.227077	0.000000	0.000000	3.000000	86.000000	0.000000
15011.397737	0.133900	0.644562	-0.010456	73.123375	-29.387234	-12.404386	1.689470	0.000000	-0.598919	0.000000	0.000000	0.000000	0.005756	-0.058257	0.227077	0.000000	0.000000	3.000000	86.000000	0.000000
15011.401070	0.133900	0.644562	-0.010456	73.574791	-28.409491	-10.890517	1.695003	0.000000	-0.522808	0.000000	0.000000	0.000000	0.005756	-0.058257	0.227077	0.000000	0.000000	3.000000	86.000000	0.000000
15011.404403	0.133816	0.644387	-0.009654	73.574791	-28.409491	-10.890517	1.695003	0.000000	-0.522808	0.000000	0.000000	0.000000	-0.025092	-0.052477	0.240657	0.000000	0.000000	3.000000	86.000000	0.000000
15011.407737	0.133816	0.644387	-0.009654	73.574791	-28.409491	-10.890517	1.695003	0.000000	-0.522808	0.000000	0.000000	0.000000	-0.025092	-0.052477	0.240657	0.000000	0.000000	3.000000	86.000000	0.000000
15011.411070	0.133649	0.644185	-0.008817	73.952011	-27.541592	-9.554508	1.695003	0.000000	-0.522808	0.000000	0.000000	0.000000	-0.050084	-0.060530	0.251159	0.000000	0.000000	3.000000	86.000000	0.000000
15011.414403	0.133649	0.644185	-0.008817	73.952011	-27.541592	-9.554508	1.695003	0.000000	-0.522808	0.000000	0.000000	0.000000	-0.050084	-0.060530	0.251159	0.000000	0.000000	3.000000	86.000000	0.000000
15011.417737	0.133649	0.644185	-0.008817	73.952011	-27.541592	-9.554508	1.695003	0.000000	-0.522808	0.000000	0.000000	0.000000	-0.050084	-0.060530	0.251159	0.000000	0.000000	3.000000	86.000000	0.000000
15011.421070	0.133649	0.644185	-0.008817	74.245094	-26.832403	-8.454103	1.682473	0.000000	-0.440839	0.000000	0.000000	0.000000	-0.050084	-0.060530	0.251159	0.000000	0.000000	3.000000	86.000000	0.000000
15011.424403	0.133400	0.644002	-0.007941	74.245094	-26.832403	-8.454103	1.682473	0.000000	-0.440839	0.000000	0.000000	0.000000	-0.074879	-0.054805	0.262788	0.000000	0.000000	3.000000	86.000000	0.000000
15011.427737	0.133400	0.644002	-0.007941	74.245094	-26.832403	-8.454103	1.682473	0.000000	-0.440839	0.000000	0.000000	0.000000	-0.074879	-0.054805	0.262788	0.000000	0.000000	3.000000	86.000000	0.000000
15011.431070	0.133077	0.643808	-0.006993	74.483711	-26.247210	-7.523268	1.682473	0.000000	-0.440839	0.000000	0.000000	0.000000	-0.096895	-0.058281	0.284343	0.000000	0.000000	3.000000	86.000000	0.000000
15011.434403	0.133077	0.643808	-0.006993	74.483711	-26.247210	-7.523268	1.682473	0.000000	-0.440839	0.000000	0.000000	0.000000	-0.096895	-0.058281	0.284343	0.000000	0.000000	3.000000	86.000000	0.000000
15011.437737	0.133077	0.643808	-0.006993	74.483711	-26.247210	-7.523268	1.682473	0.000000	-0.440839	0.000000	0.000000	0.000000	-0.096895	-0.058281	0.284343	0.000000	0.000000	3.000000	86.000000	0.000000
15011.441070	0.132634	0.643628	-0.005971	74.699272	-25.697279	-6.635093	1.653845	0.000000	-0.349651	0.000000	0.000000	0.000000	-0.132844	-0.054150	0.306687	0.000000	0.000000	3.000000	86.000000	0.000000
15011.444403	0.132634	0.643628	-0.005971	74.699272	-25.697279	-6.635093	1.653845	0.000000	-0.349651	0.000000	0.000000	0.000000	-0.132844	-0.054150	0.306687	0.000000	0.000000	3.000000	86.000000	0.000000
15011.447737	0.132634	0.643628	-0.005971	74.699272	-25.697279	-6.635093	1.653845	0.000000	-0.349651	0.000000	0.000000	0.000000	-0.132844	-0.054150	0.306687	0.000000	0.000000	3.000000	86.000000	0.000000
15011.451070	0.132062	0.643420	-0.004902	74.955963	-25.021112	-5.552216	1.631704	0.000000	-0.298536	0.000000	0.000000	0.000000	-0.171495	-0.062371	0.320714	0.000000	0.000000	3.000000	86.000000	0.000000
15011.454403	0.132062	0.643420	-0.004902	74.955963	-25.021112	-5.552216	1.631704	0.000000	-0.298536	0.000000	0.000000	0.000000	-0.171495	-0.062371	0.320714	0.000000	0.000000	3.000000	86.000000	0.000000
15011.457737	0.132062	0.643420	-0.004902	74.955963	-25.021112	-5.552216	1.631704	0.000000	-0.298536	0.000000	0.000000	0.000000	-0.171495	-0.062371	0.320714	0.000000	0.000000	3.000000	86.000000	0.000000
15011.461070	0.131415	0.643200	-0.003762	75.299797	-24.014063	-4.016056	1.603121	0.000000	-0.245084	0.000000	0.000000	0.000000	-0.194306	-0.066046	0.341985	0.000000	0.000000	3.000000	86.000000	0.000000
15011.464403	0.131415	0.643200	-0.003762	75.299797	-24.014063	-4.016056	1.603121	0.000000	-0.245084	0.000000	0.000000	0.000000	-0.194306	-0.066046	0.341985	0.000000	0.000000	3.000000	86.000000	0.000000
15011.467737	0.131415	0.643200	-0.003762	75.299797	-24.014063	-4.016056	1.603121	0.000000	-0.245084	0.000000	0.000000	0.000000	-0.194306	-0.066046	0.341985	0.000000	0.000000	3.000000	86.000000	0.000000
15011.471070	0.130748	0.642972	-0.002593	75.740562	-22.549450	-1.889923	1.570737	0.000000	-0.188086	0.000000	0.000000	0.000000	-0.199999	-0.068218	0.350525	0.000000	0.000000	3.000000	86.000000	0.000000
15011.474403	0.130748	0.642972	-0.002593	75.740562	-22.549450	-1.889923	1.570737	0.000000	-0.188086	0.000000	0.000000	0.000000	-0.199999	-0.068218	0.350525	0.000000	0.000000	3.000000	86.000000	0.000000
15011.477737	0.130748	0.642972	-0.002593	75.740562	-22.549450	-1.889923	1.570737	0.000000	-0.188086	0.000000	0.000000	0.000000	-0.199999	-0.068218	0.350525	0.000000	0.000000	3.000000	86.000000	0.000000
15011.481070	0.129957	0.642681	-0.001436	76.252892	-20.648975	0.763988	1.537404	0.000000	-0.129666	0.000000	0.000000	0.000000	-0.237273	-0.087287	0.347066	0.000000	0.000000	3.000000	86.000000	0.000000
15011.484403	0.129957	0.642681	-0.001436	76.252892	-20.648975	0.763988	1.537404	0.000000	-0.129666	0.000000	0.000000	0.000000	-0.237273	-0.087287	0.347066	0.000000	0.000000	3.000000	86.000000	0.000000
15011.487737	0.129957	0.642681	-0.001436	76.252892	-20.648975	0.763988	1.537404	0.000000	-0.129666	0.000000	0.000000	0.000000	-0.237273	-0.087287	0.347066	0.000000	0.000000	3.000000	86.000000	0.000000
15011.491070	0.129060	0.642383	-0.000227	76.765862	-18.480234	3.507216	1.497859	0.000000	-0.071821	0.000000	0.000000	0.000000	-0.269239	-0.089528	0.362789	0.000000	0.000000	3.000000	86.000000	0.000000
15011.494403	0.129060	0.642383	-0.000227	76.765862	-18.480234	3.507216	1.497859	0.000000	-0.071821	0.000000	0.000000	0.000000	-0.269239	-0.089528	0.362789	0.000000	0.000000	3.000000	86.000000	0.000000
15011.497737	0.129060	0.642383	-0.000227	76.765862	-18.480234	3.507216	1.497859	0.000000	-0.071821	0.000000	0.000000	0.000000	-0.269239	-0.089528	0.362789	0.000000	0.000000	3.000000	86.000000	0.000000
15011.501070	0.128027	0.642052	0.000936	77.237167	-16.229473	5.910040	1.452985	0.000000	-0.011356	0.000000	0.000000	0.000000	-0.309717	-0.099165	0.348951	0.000000	0.000000	3.000000	86.000000	0.000000
15011.504403	0.128027	0.642052	0.000936	77.237167	-16.229473	5.910040	1.452985	0.000000	-0.011356	0.000000	0.000000	0.000000	-0.309717	-0.099165	0.348951	0.000000	0.000000	3.000000	86.000000	0.000000
15011.507737	0.128027	0.642052	0.000936	77.237167	-16.229473	5.910040	1.452985	0.000000	-0.011356	0.000000	0.000000	0.000000	-0.309717	-0.099165	0.348951	0.000000	0.000000	3.000000	86.000000	0.000000
15011.511070	0.126901	0.641673	0.002117	77.647774	-14.042807	7.989179	1.401366	0.000000	0.046802	0.000000	0.000000	0.000000	-0.337889	-0.113685	0.354164	0.000000	0.000000	3.000000	86.000000	0.000000
15011.514403	0.126901	0.641673	0.002117	77.647774	-14.042807	7.989179	1.401366	0.000000	0.046802	0.000000	0.000000	0.000000	-0.337889	-0.113685	0.354164	0.000000	0.000000	3.000000	86.000000	0.000000
15011.517737	0.126901	0.641673	0.002117	77.647774	-14.042807	7.989179	1.401366	0.000000	0.046802	0.000000	0.000000	0.000000	-0.337889	-0.113685	0.354164	0.000000	0.000000	3.000000	86.000000	0.000000
15011.521070	0.125642	0.641237	0.003259	78.004082	-11.951861	9.863632	1.345052	0.000000	0.105829	0.000000	0.000000	0.000000	-0.377781	-0.131044	0.342709	0.000000	0.000000	3.000000	86.000000	0.000000
15011.524403	0.125642	0.641237	0.003259	78.004082	-11.951861	9.863632	1.345052	0.000000	0.105829	0.000000	0.000000	0.000000	-0.377781	-0.131044	0.342709	0.000000	0.000000	3.000000	86.000000	0.000000
15011.527737	0.125642	0.641237	0.003259	78.004082	-11.951861	9.863632	1.345052	0.000000	0.105829	0.000000	0.000000	0.000000	-0.377781	-0.131044	0.342709	0.000000	0.000000	3.000000	86.000000	0.000000
15011.531070	0.124303	0.640757	0.004387	78.325417	-9.938512	11.909512	1.282088	0.000000	0.162948	0.000000	0.000000	0.000000	-0.401571	-0.143876	0.338556	0.000000	0.000000	3.000000	86.000000	0.000000
15011.534403	0.124303	0.640757	0.004387	78.325417	-9.938512	11.909512	1.282088	0.000000	0.162948	0.000000	0.000000	0.000000	-0.401571	-0.143876	0.338556	0.000000	0.000000	3.000000	86.000000	0.000000
15011.537737	0.124303	0.640757	0.004387	78.325417	-9.938512	11.909512	1.282088	0.000000	0.162948	0.000000	0.000000	0.000000	-0.401571	-0.143876	0.338556	0.000000	0.000000	3.000000	86.000000	0.000000
15011.541070	0.122881	0.640214	0.005488	78.615486	-7.958322	14.208695	1.215160	0.000000	0.219374	0.000000	0.000000	0.000000	-0.426530	-0.162838	0.330021	0.000000	0.000000	3.000000	86.000000	0.000000
15011.544403	0.122881	0.640214	0.005488	78.615486	-7.958322	14.208695	1.215160	0.000000	0.219374	0.000000	0.000000	0.000000	-0.426530	-0.162838	0.330021	0.000000	0.000000	3.000000	86.000000	0.000000
15011.547737	0.122881	0.640214	0.005488	78.615486	-7.958322	14.208695	1.215160	0.000000	0.219374	0.000000	0.000000	0.000000	-0.426530	-0.162838	0.330021	0.000000	0.000000	3.000000	86.000000	0.000000
15011.551070	0.121442	0.639608	0.006541	78.875641	-6.042568	16.277525	1.144071	0.000000	0.274377	0.000000	0.000000	0.000000	-0.431700	-0.181742	0.316026	0.000000	0.000000	3.000000	86.000000	0.000000
15011.554403	0.121442	0.639608	0.006541	78.875641	-6.042568	16.277525	1.144071	0.000000	0.274377	0.000000	0.000000	0.000000	-0.431700	-0.181742	0.316026	0.000000	0.000000	3.000000	86.000000	0.000000
15011.557737	0.121442	0.639608	0.006541	78.875641	-6.042568	16.277525	1.144071	0.000000	0.274377	0.000000	0.000000	0.000000	-0.431700	-0.181742	0.316026	0.000000	0.000000	3.000000	86.000000	0.000000
15011.561070	0.120025	0.638945	0.007512	79.113388	-4.240139	17.602312	1.072122	0.000000	0.327048	0.000000	0.000000	0.000000	-0.425327	-0.198903	0.291455	0.000000	0.000000	3.000000	86.000000	0.000000
15011.564403	0.120025	0.638945	0.007512	79.113388	-4.240139	17.602312	1.072122	0.000000	0.327048	0.000000	0.000000	0.000000	-0.425327	-0.198903	0.291455	0.000000	0.000000	3.000000	86.000000	0.000000
15011.567737	0.120025	0.638945	0.007512	79.113388	-4.240139	17.602312	1.072122	0.000000	0.327048	0.000000	0.000000	0.000000	-0.425327	-0.198903	0.291455	0.000000	0.000000	3.000000	86.000000	0.000000
15011.571070	0.118522	0.638246	0.008444	79.327385	-2.559948	18.359621	1.001234	0.000000	0.375624	0.000000	0.000000	0.000000	-0.450776	-0.209829	0.279519	0.000000	0.000000	3.000000	86.000000	0.000000
15011.574403	0.118522	0.638246	0.008444	79.327385	-2.559948	18.359621	1.001234	0.000000	0.375624	0.000000	0.000000	0.000000	-0.450776	-0.209829	0.279519	0.000000	0.000000	3.000000	86.000000	0.000000
15011.577737	0.118522	0.638246	0.008444	79.327385	-2.559948	18.359621	1.001234	0.000000	0.375624	0.000000	0.000000	0.000000	-0.450776	-0.209829	0.279519	0.000000	0.000000	3.000000	86.000000	0.000000
15011.581070	0.116837	0.637545	0.009414	79.518631	-0.907114	19.472795	0.926104	0.000000	0.422210	0.000000	0.000000	0.000000	-0.505526	-0.210214	0.291084	0.000000	0.000000	3.000000	86.000000	0.000000
15011.584403	0.116837	0.637545	0.009414	79.518631	-0.907114	19.472795	0.926104	0.000000	0.422210	0.000000	0.000000	0.000000	-0.505526	-0.210214	0.291084	0.000000	0.000000	3.000000	86.000000	0.000000
15011.587737	0.116837	0.637545	0.009414	79.518631	-0.907114	19.472795	0.926104	0.000000	0.422210	0.000000	0.000000	0.000000	-0.505526	-0.210214	0.291084	0.000000	0.000000	3.000000	86.000000	0.000000
15011.591070	0.115022	0.636858	0.010448	79.698326	0.772947	21.230635	0.841850	0.000000	0.470724	0.000000	0.000000	0.000000	-0.544511	-0.206250	0.310064	0.000000	0.000000	3.000000	86.000000	0.000000
15011.594403	0.115022	0.636858	0.010448	79.698326	0.772947	21.230635	0.841850	0.000000	0.470724	0.000000	0.000000	0.000000	-0.544511	-0.206250	0.310064	0.000000	0.000000	3.000000	86.000000	0.000000
15011.597737	0.115022	0.636858	0.010448	79.698326	0.772947	21.230635	0.841850	0.000000	0.470724	0.000000	0.000000	0.000000	-0.544511	-0.206250	0.310064	0.000000	0.000000	3.000000	86.000000	0.000000
15011.601070	0.113064	0.636195	0.011496	79.862808	2.638103	23.107821	0.751098	0.000000	0.522402	0.000000	0.000000	0.000000	-0.587300	-0.198786	0.314469	0.000000	0.000000	3.000000	86.000000	0.000000
15011.604403	0.113064	0.636195	0.011496	79.862808	2.638103	23.107821	0.751098	0.000000	0.522402	0.000000	0.000000	0.000000	-0.587300	-0.198786	0.314469	0.000000	0.000000	3.000000	86.000000	0.000000
15011.607737	0.113064	0.636195	0.011496	79.862808	2.638103	23.107821	0.751098	0.000000	0.522402	0.000000	0.000000	0.000000	-0.587300	-0.198786	0.314469	0.000000	0.000000	3.000000	86.000000	0.000000
15011.611070	0.111056	0.635578	0.012551	80.015526	4.944962	25.139212	0.653215	0.000000	0.574813	0.000000	0.000000	0.000000	-0.602539	-0.185154	0.316288	0.000000	0.000000	3.000000	86.000000	0.000000
15011.614403	0.111056	0.635578	0.012551	80.015526	4.944962	25.139212	0.653215	0.000000	0.574813	0.000000	0.000000	0.000000	-0.602539	-0.185154	0.316288	0.000000	0.000000	3.000000	86.000000	0.000000
15011.617737	0.111056	0.635578	0.012551	80.015526	4.944962	25.139212	0.653215	0.000000	0.574813	0.000000	0.000000	0.000000	-0.602539	-0.185154	0.316288	0.000000	0.000000	3.000000	86.000000	0.000000
15011.621070	0.109097	0.634994	0.013637	80.151039	7.852836	27.916122	0.552791	0.000000	0.627528	0.000000	0.000000	0.000000	-0.587756	-0.175151	0.325923	0.000000	0.000000	3.000000	86.000000	0.000000
15011.624403	0.109097	0.634994	0.013637	80.151039	7.852836	27.916122	0.552791	0.000000	0.627528	0.000000	0.000000	0.000000	-0.587756	-0.175151	0.325923	0.000000	0.000000	3.000000	86.000000	0.000000
15011.627737	0.109097	0.634994	0.013637	80.151039	7.852836	27.916122	0.552791	0.000000	0.627528	0.000000	0.000000	0.000000	-0.587756	-0.175151	0.325923	0.000000	0.000000	3.000000	86.000000	0.000000
15011.631070	0.107153	0.634455	0.014714	80.241211	11.322334	31.346590	0.454832	0.000000	0.681848	0.000000	0.000000	0.000000	-0.583014	-0.161594	0.323143	0.000000	0.000000	3.000000	86.000000	0.000000
15011.634403	0.107153	0.634455	0.014714	80.241211	11.322334	31.346590	0.454832	0.000000	0.681848	0.000000	0.000000	0.000000	-0.583014	-0.161594	0.323143	0.000000	0.000000	3.000000	86.000000	0.000000
15011.637737	0.107153	0.634455	0.014714	80.241211	11.322334	31.346590	0.454832	0.000000	0.681848	0.000000	0.000000	0.000000	-0.583014	-0.161594	0.323143	0.000000	0.000000	3.000000	86.000000	0.000000
15011.641070	0.105172	0.633970	0.015859	80.278214	15.064194	34.956974	0.357663	0.000000	0.735705	0.000000	0.000000	0.000000	-0.594331	-0.145587	0.343406	0.000000	0.000000	3.000000	86.000000	0.000000
15011.644403	0.105172	0.633970	0.015859	80.278214	15.064194	34.956974	0.357663	0.000000	0.735705	0.000000	0.000000	0.000000	-0.594331	-0.145587	0.343406	0.000000	0.000000	3.000000	86.000000	0.000000
15011.647737	0.105172	0.633970	0.015859	80.278214	15.064194	34.956974	0.357663	0.000000	0.735705	0.000000	0.000000	0.000000	-0.594331	-0.145587	0.343406	0.000000	0.000000	3.000000	86.000000	0.000000
15011.651070	0.103116	0.633530	0.017014	80.256416	18.701075	38.251244	0.258608	0.000000	0.792940	0.000000	0.000000	0.000000	-0.616759	-0.132034	0.346589	0.000000	0.000000	3.000000	86.000000	0.000000
15011.654403	0.103116	0.633530	0.017014	80.256416	18.701075	38.251244	0.258608	0.000000	0.792940	0.000000	0.000000	0.000000	-0.616759	-0.132034	0.346589	0.000000	0.000000	3.000000	86.000000	0.000000
15011.657737	0.103116	0.633530	0.017014	80.256416	18.701075	38.251244	0.258608	0.000000	0.792940	0.000000	0.000000	0.000000	-0.616759	-0.132034	0.346589	0.000000	0.000000	3.000000	86.000000	0.000000
15011.661070	0.100987	0.633109	0.018189	80.186325	21.921415	41.104038	0.155815	0.000000	0.850705	0.000000	0.000000	0.000000	-0.638736	-0.126377	0.352347	0.000000	0.000000	3.000000	86.000000	0.000000
15011.664403	0.100987	0.633109	0.018189	80.186325	21.921415	41.104038	0.155815	0.000000	0.850705	0.000000	0.000000	0.000000	-0.638736	-0.126377	0.352347	0.000000	0.000000	3.000000	86.000000	0.000000
15011.667737	0.100987	0.633109	0.018189	80.186325	21.921415	41.104038	0.155815	0.000000	0.850705	0.000000	0.000000	0.000000	-0.638736	-0.126377	0.352347	0.000000	0.000000	3.000000	86.000000	0.000000
15011.671070	0.098717	0.632753	0.019400	80.089218	24.611370	43.543316	0.049359	0.000000	0.909429	0.000000	0.000000	0.000000	-0.680967	-0.106705	0.363522	0.000000	0.000000	3.000000	86.000000	0.000000
15011.674403	0.098717	0.632753	0.019400	80.089218	24.611370	43.543316	0.049359	0.000000	0.909429	0.000000	0.000000	0.000000	-0.680967	-0.106705	0.363522	0.000000	0.000000	3.000000	86.000000	0.000000
15011.677737	0.098717	0.632753	0.019400	80.089218	24.611370	43.543316	0.049359	0.000000	0.909429	0.000000	0.000000	0.000000	-0.680967	-0.106705	0.363522	0.000000	0.000000	3.000000	86.000000	0.000000
15011.681070	0.096416	0.632443	0.020610	79.969063	26.982370	45.701744	-0.064136	0.000000	0.970016	0.000000	0.000000	0.000000	-0.690414	-0.093079	0.362991	0.000000	0.000000	3.000000	86.000000	0.000000
15011.684403	0.096416	0.632443	0.020610	79.969063	26.982370	45.701744	-0.064136	0.000000	0.970016	0.000000	0.000000	0.000000	-0.690414	-0.093079	0.362991	0.000000	0.000000	3.000000	86.000000	0.000000
15011.687737	0.096416	0.632443	0.020610	79.969063	26.982370	45.701744	-0.064136	0.000000	0.970016	0.000000	0.000000	0.000000	-0.690414	-0.093079	0.362991	0.000000	0.000000	3.000000	86.000000	0.000000
15011.691070	0.094131	0.632198	0.021824	79.819626	29.252296	47.857113	-0.179205	0.000000	1.030515	0.000000	0.000000	0.000000	-0.685425	-0.073359	0.363979	0.000000	0.000000	3.000000	86.000000	0.000000
15011.694403	0.094131	0.632198	0.021824	79.819626	29.252296	47.857113	-0.179205	0.000000	1.030515	0.000000	0.000000	0.000000	-0.685425	-0.073359	0.363979	0.000000	0.000000	3.000000	86.000000	0.000000
15011.697737	0.094131	0.632198	0.021824	79.819626	29.252296	47.857113	-0.179205	0.000000	1.030515	0.000000	0.000000	0.000000	-0.685425	-0.073359	0.363979	0.000000	0.000000	3.000000	86.000000	0.000000
15011.701070	0.091924	0.632006	0.022989	79.627831	31.557814	50.143795	-0.293442	0.000000	1.091178	0.000000	0.000000	0.000000	-0.662121	-0.057706	0.349742	0.000000	0.000000	3.000000	86.000000	0.000000
15011.704403	0.091924	0.632006	0.022989	79.627831	31.557814	50.143795	-0.293442	0.000000	1.091178	0.000000	0.000000	0.000000	-0.662121	-0.057706	0.349742	0.000000	0.000000	3.000000	86.000000	0.000000
15011.707737	0.091924	0.632006	0.022989	79.627831	31.557814	50.143795	-0.293442	0.000000	1.091178	0.000000	0.000000	0.000000	-0.662121	-0.057706	0.349742	0.000000	0.000000	3.000000	86.000000	0.000000
15011.711070	0.089794	0.631893	0.024100	79.393013	33.897224	52.765106	-0.403796	0.000000	1.149468	0.000000	0.000000	0.000000	-0.639038	-0.034006	0.333049	0.000000	0.000000	3.000000	86.000000	0.000000
15011.714403	0.089794	0.631893	0.024100	79.393013	33.897224	52.765106	-0.403796	0.000000	1.149468	0.000000	0.000000	0.000000	-0.639038	-0.034006	0.333049	0.000000	0.000000	3.000000	86.000000	0.000000
15011.717737	0.089794	0.631893	0.024100	79.393013	33.897224	52.765106	-0.403796	0.000000	1.149468	0.000000	0.000000	0.000000	-0.639038	-0.034006	0.333049	0.000000	0.000000	3.000000	86.000000	0.000000
15011.721070	0.087723	0.631852	0.025183	79.136337	35.981037	55.322865	-0.510302	0.000000	1.204977	0.000000	0.000000	0.000000	-0.621210	-0.012117	0.325066	0.000000	0.000000	3.000000	86.000000	0.000000
15011.724403	0.087723	0.631852	0.025183	79.136337	35.981037	55.322865	-0.510302	0.000000	1.204977	0.000000	0.000000	0.000000	-0.621210	-0.012117	0.325066	0.000000	0.000000	3.000000	86.000000	0.000000
15011.727737	0.087723	0.631852	0.025183	79.136337	35.981037	55.322865	-0.510302	0.000000	1.204977	0.000000	0.000000	0.000000	-0.621210	-0.012117	0.325066	0.000000	0.000000	3.000000	86.000000	0.000000
15011.731070	0.085752	0.631871	0.026195	78.931656	37.635654	56.994724	-0.613837	0.000000	1.259154	0.000000	0.000000	0.000000	-0.591466	0.005683	0.303460	0.000000	0.000000	3.000000	86.000000	0.000000
15011.734403	0.085752	0.631871	0.026195	78.931656	37.635654	56.994724	-0.613837	0.000000	1.259154	0.000000	0.000000	0.000000	-0.591466	0.005683	0.303460	0.000000	0.000000	3.000000	86.000000	0.000000
15011.737737	0.085752	0.631871	0.026195	78.931656	37.635654	56.994724	-0.613837	0.000000	1.259154	0.000000	0.000000	0.000000	-0.591466	0.005683	0.303460	0.000000	0.000000	3.000000	86.000000	0.000000
15011.741070	0.083908	0.631956	0.027018	78.920662	38.996063	57.938141	-0.712414	0.000000	1.309731	0.000000	0.000000	0.000000	-0.553222	0.025357	0.247048	0.000000	0.000000	3.000000	86.000000	0.000000
15011.744403	0.083908	0.631956	0.027018	78.920662	38.996063	57.938141	-0.712414	0.000000	1.309731	0.000000	0.000000	0.000000	-0.553222	0.025357	0.247048	0.000000	0.000000	3.000000	86.000000	0.000000
15011.747737	0.083908	0.631956	0.027018	78.920662	38.996063	57.938141	-0.712414	0.000000	1.309731	0.000000	0.000000	0.000000	-0.553222	0.025357	0.247048	0.000000	0.000000	3.000000	86.000000	0.000000
15011.751070	0.082275	0.632087	0.027715	79.125160	40.327267	58.979286	-0.804618	0.000000	1.350906	0.000000	0.000000	0.000000	-0.489829	0.039277	0.208979	0.000000	0.000000	3.000000	86.000000	0.000000
15011.754403	0.082275	0.632087	0.027715	79.125160	40.327267	58.979286	-0.804618	0.000000	1.350906	0.000000	0.000000	0.000000	-0.489829	0.039277	0.208979	0.000000	0.000000	3.000000	86.000000	0.000000
15011.757737	0.082275	0.632087	0.027715	79.125160	40.327267	58.979286	-0.804618	0.000000	1.350906	0.000000	0.000000	0.000000	-0.489829	0.039277	0.208979	0.000000	0.000000	3.000000	86.000000	0.000000
15011.761070	0.080787	0.632311	0.028303	79.409607	41.583050	60.345352	-0.886256	0.000000	1.385736	0.000000	0.000000	0.000000	-0.446371	0.067375	0.176483	0.000000	0.000000	3.000000	86.000000	0.000000
15011.764403	0.080787	0.632311	0.028303	79.409607	41.583050	60.345352	-0.886256	0.000000	1.385736	0.000000	0.000000	0.000000	-0.446371	0.067375	0.176483	0.000000	0.000000	3.000000	86.000000	0.000000
15011.767737	0.080787	0.632311	0.028303	79.409607	41.583050	60.345352	-0.886256	0.000000	1.385736	0.000000	0.000000	0.000000	-0.446371	0.067375	0.176483	0.000000	0.000000	3.000000	86.000000	0.000000
15011.771070	0.079636	0.632644	0.028792	79.683464	42.643501	61.524738	-0.960651	0.000000	1.415149	0.000000	0.000000	0.000000	-0.345287	0.099698	0.146733	0.000000	0.000000	3.000000	86.000000	0.000000
15011.774403	0.079636	0.632644	0.028792	79.683464	42.643501	61.524738	-0.960651	0.000000	1.415149	0.000000	0.000000	0.000000	-0.345287	0.099698	0.146733	0.000000	0.000000	3.000000	86.000000	0.000000
15011.777737	0.079636	0.632644	0.028792	79.683464	42.643501	61.524738	-0.960651	0.000000	1.415149	0.000000	0.000000	0.000000	-0.345287	0.099698	0.146733	0.000000	0.000000	3.000000	86.000000	0.000000
15011.781070	0.079636	0.632644	0.028792	79.929535	43.582397	62.525990	-1.018199	0.000000	1.439605	0.000000	0.000000	0.000000	-0.345287	0.099698	0.146733	0.000000	0.000000	3.000000	86.000000	0.000000
15011.784403	0.078873	0.633030	0.029196	79.929535	43.582397	62.525990	-1.018199	0.000000	1.439605	0.000000	0.000000	0.000000	-0.229035	0.115916	0.121083	0.000000	0.000000	3.000000	86.000000	0.000000
15011.787737	0.078873	0.633030	0.029196	79.929535	43.582397	62.525990	-1.018199	0.000000	1.439605	0.000000	0.000000	0.000000	-0.229035	0.115916	0.121083	0.000000	0.000000	3.000000	86.000000	0.000000
15011.791070	0.078374	0.633436	0.029482	80.179474	44.136520	63.052284	-1.018199	0.000000	1.439605	0.000000	0.000000	0.000000	-0.149653	0.121939	0.085823	0.000000	0.000000	3.000000	86.000000	0.000000
15011.794403	0.078374	0.633436	0.029482	80.179474	44.136520	63.052284	-1.018199	0.000000	1.439605	0.000000	0.000000	0.000000	-0.149653	0.121939	0.085823	0.000000	0.000000	3.000000	86.000000	0.000000
15011.797737	0.078374	0.633436	0.029482	80.179474	44.136520	63.052284	-1.018199	0.000000	1.439605	0.000000	0.000000	0.000000	-0.149653	0.121939	0.085823	0.000000	0.000000	3.000000	86.000000	0.000000
15011.801070	0.078067	0.633869	0.029638	80.475563	44.073475	62.839245	-1.081314	0.000000	1.474089	0.000000	0.000000	0.000000	-0.091998	0.129882	0.047000	0.000000	0.000000	3.000000	86.000000	0.000000
15011.804403	0.078067	0.633869	0.029638	80.475563	44.073475	62.839245	-1.081314	0.000000	1.474089	0.000000	0.000000	0.000000	-0.091998	0.129882	0.047000	0.000000	0.000000	3.000000	86.000000	0.000000
15011.807737	0.078067	0.633869	0.029638	80.475563	44.073475	62.839245	-1.081314	0.000000	1.474089	0.000000	0.000000	0.000000	-0.091998	0.129882	0.047000	0.000000	0.000000	3.000000	86.000000	0.000000
15011.811070	0.078067	0.633869	0.029638	80.856239	43.164230	61.622726	-1.096647	0.000000	1.481923	0.000000	0.000000	0.000000	-0.091998	0.129882	0.047000	0.000000	0.000000	3.000000	86.000000	0.000000
15011.814403	0.077935	0.634295	0.029703	80.856239	43.164230	61.622726	-1.096647	0.000000	1.481923	0.000000	0.000000	0.000000	-0.039563	0.127744	0.019395	0.000000	0.000000	3.000000	86.000000	0.000000
15011.817737	0.077935	0.634295	0.029703	80.856239	43.164230	61.622726	-1.096647	0.000000	1.481923	0.000000	0.000000	0.000000	-0.039563	0.127744	0.019395	0.000000	0.000000	3.000000	86.000000	0.000000
15011.821070	0.077974	0.634720	0.029652	81.266579	41.457428	59.505928	-1.096647	0.000000	1.481923	0.000000	0.000000	0.000000	0.011773	0.127569	-0.015298	0.000000	0.000000	3.000000	86.000000	0.000000
15011.824403	0.077974	0.634720	0.029652	81.266579	41.457428	59.505928	-1.096647	0.000000	1.481923	0.000000	0.000000	0.000000	0.011773	0.127569	-0.015298	0.000000	0.000000	3.000000	86.000000	0.000000
15011.827737	0.077974	0.634720	0.029652	81.266579	41.457428	59.505928	-1.096647	0.000000	1.481923	0.000000	0.000000	0.000000	0.011773	0.127569	-0.015298	0.000000	0.000000	3.000000	86.000000	0.000000
15011.831070	0.077974	0.634720	0.029652	81.650475	39.348866	56.955631	-1.101278	0.000000	1.482606	0.000000	0.000000	0.000000	0.011773	0.127569	-0.015298	0.000000	0.000000	3.000000	86.000000	0.000000
15011.834403	0.078153	0.635110	0.029437	81.650475	39.348866	56.955631	-1.101278	0.000000	1.482606	0.000000	0.000000	0.000000	0.053637	0.117044	-0.064552	0.000000	0.000000	3.000000	86.000000	0.000000
15011.837737	0.078153	0.635110	0.029437	81.650475	39.348866	56.955631	-1.101278	0.000000	1.482606	0.000000	0.000000	0.000000	0.053637	0.117044	-0.064552	0.000000	0.000000	3.000000	86.000000	0.000000
15011.841070	0.078477	0.635432	0.029091	81.993965	36.914661	54.061630	-1.101278	0.000000	1.482606	0.000000	0.000000	0.000000	0.097004	0.096343	-0.103802	0.000000	0.000000	3.000000	86.000000	0.000000
15011.844403	0.078477	0.635432	0.029091	81.993965	36.914661	54.061630	-1.101278	0.000000	1.482606	0.000000	0.000000	0.000000	0.097004	0.096343	-0.103802	0.000000	0.000000	3.000000	86.000000	0.000000
15011.847737	0.078477	0.635432	0.029091	81.993965	36.914661	54.061630	-1.101278	0.000000	1.482606	0.000000	0.000000	0.000000	0.097004	0.096343	-0.103802	0.000000	0.000000	3.000000	86.000000	0.000000
15011.851070	0.078477	0.635432	0.029091	82.275665	34.271149	50.959236	-1.076172	0.000000	1.454547	0.000000	0.000000	0.000000	0.097004	0.096343	-0.103802	0.000000	0.000000	3.000000	86.000000	0.000000
15011.854403	0.078969	0.635704	0.028624	82.275665	34.271149	50.959236	-1.076172	0.000000	1.454547	0.000000	0.000000	0.000000	0.147812	0.081755	-0.139977	0.000000	0.000000	3.000000	86.000000	0.000000
15011.857737	0.078969	0.635704	0.028624	82.275665	34.271149	50.959236	-1.076172	0.000000	1.454547	0.000000	0.000000	0.000000	0.147812	0.081755	-0.139977	0.000000	0.000000	3.000000	86.000000	0.000000
15011.861070	0.079577	0.635866	0.028002	82.504700	31.364609	47.588902	-1.076172	0.000000	1.454547	0.000000	0.000000	0.000000	0.182453	0.048689	-0.186794	0.000000	0.000000	3.000000	86.000000	0.000000
15011.864403	0.079577	0.635866	0.028002	82.504700	31.364609	47.588902	-1.076172	0.000000	1.454547	0.000000	0.000000	0.000000	0.182453	0.048689	-0.186794	0.000000	0.000000	3.000000	86.000000	0.000000
15011.867737	0.079577	0.635866	0.028002	82.504700	31.364609	47.588902	-1.076172	0.000000	1.454547	0.000000	0.000000	0.000000	0.182453	0.048689	-0.186794	0.000000	0.000000	3.000000	86.000000	0.000000
15011.871070	0.080261	0.635980	0.027273	82.689514	28.131275	43.870869	-1.021127	0.000000	1.400085	0.000000	0.000000	0.000000	0.205083	0.033945	-0.218692	0.000000	0.000000	3.000000	86.000000	0.000000
15011.874403	0.080261	0.635980	0.027273	82.689514	28.131275	43.870869	-1.021127	0.000000	1.400085	0.000000	0.000000	0.000000	0.205083	0.033945	-0.218692	0.000000	0.000000	3.000000	86.000000	0.000000
15011.877737	0.080261	0.635980	0.027273	82.689514	28.131275	43.870869	-1.021127	0.000000	1.400085	0.000000	0.000000	0.000000	0.205083	0.033945	-0.218692	0.000000	0.000000	3.000000	86.000000	0.000000
15011.881070	0.080997	0.635970	0.026446	82.869064	24.543179	39.768303	-0.986947	0.000000	1.363636	0.000000	0.000000	0.000000	0.220822	-0.003015	-0.248026	0.000000	0.000000	3.000000	86.000000	0.000000
15011.884403	0.080997	0.635970	0.026446	82.869064	24.543179	39.768303	-0.986947	0.000000	1.363636	0.000000	0.000000	0.000000	0.220822	-0.003015	-0.248026	0.000000	0.000000	3.000000	86.000000	0.000000
15011.887737	0.080997	0.635970	0.026446	82.869064	24.543179	39.768303	-0.986947	0.000000	1.363636	0.000000	0.000000	0.000000	0.220822	-0.003015	-0.248026	0.000000	0.000000	3.000000	86.000000	0.000000
15011.891070	0.081736	0.635890	0.025510	83.027931	20.745251	35.492558	-0.950143	0.000000	1.322299	0.000000	0.000000	0.000000	0.221580	-0.023925	-0.280923	0.000000	0.000000	3.000000	86.000000	0.000000
15011.894403	0.081736	0.635890	0.025510	83.027931	20.745251	35.492558	-0.950143	0.000000	1.322299	0.000000	0.000000	0.000000	0.221580	-0.023925	-0.280923	0.000000	0.000000	3.000000	86.000000	0.000000
15011.897737	0.081736	0.635890	0.025510	83.027931	20.745251	35.492558	-0.950143	0.000000	1.322299	0.000000	0.000000	0.000000	0.221580	-0.023925	-0.280923	0.000000	0.000000	3.000000	86.000000	0.000000
15011.901070	0.082434	0.635734	0.024495	83.162956	16.926031	31.415844	-0.913213	0.000000	1.275478	0.000000	0.000000	0.000000	0.209625	-0.046765	-0.304388	0.000000	0.000000	3.000000	86.000000	0.000000
15011.904403	0.082434	0.635734	0.024495	83.162956	16.926031	31.415844	-0.913213	0.000000	1.275478	0.000000	0.000000	0.000000	0.209625	-0.046765	-0.304388	0.000000	0.000000	3.000000	86.000000	0.000000
15011.907737	0.082434	0.635734	0.024495	83.162956	16.926031	31.415844	-0.913213	0.000000	1.275478	0.000000	0.000000	0.000000	0.209625	-0.046765	-0.304388	0.000000	0.000000	3.000000	86.000000	0.000000
15011.911070	0.083054	0.635516	0.023448	83.267975	13.326810	27.821285	-0.878276	0.000000	1.224747	0.000000	0.000000	0.000000	0.185855	-0.065337	-0.314087	0.000000	0.000000	3.000000	86.000000	0.000000
15011.914403	0.083054	0.635516	0.023448	83.267975	13.326810	27.821285	-0.878276	0.000000	1.224747	0.000000	0.000000	0.000000	0.185855	-0.065337	-0.314087	0.000000	0.000000	3.000000	86.000000	0.000000
15011.917737	0.083054	0.635516	0.023448	83.267975	13.326810	27.821285	-0.878276	0.000000	1.224747	0.000000	0.000000	0.000000	0.185855	-0.065337	-0.314087	0.000000	0.000000	3.000000	86.000000	0.000000
15011.921070	0.083590	0.635196	0.022340	83.353943	10.079429	24.503603	-0.847300	0.000000	1.172399	0.000000	0.000000	0.000000	0.160660	-0.096074	-0.332299	0.000000	0.000000	3.000000	86.000000	0.000000
15011.924403	0.083590	0.635196	0.022340	83.353943	10.079429	24.503603	-0.847300	0.000000	1.172399	0.000000	0.000000	0.000000	0.160660	-0.096074	-0.332299	0.000000	0.000000	3.000000	86.000000	0.000000
15011.927737	0.083590	0.635196	0.022340	83.353943	10.079429	24.503603	-0.847300	0.000000	1.172399	0.000000	0.000000	0.000000	0.160660	-0.096074	-0.332299	0.000000	0.000000	3.000000	86.000000	0.000000
15011.931070	0.084051	0.634855	0.021229	83.424423	7.286769	21.684591	-0.820524	0.000000	1.117016	0.000000	0.000000	0.000000	0.138494	-0.102334	-0.333411	0.000000	0.000000	3.000000	86.000000	0.000000
15011.934403	0.084051	0.634855	0.021229	83.424423	7.286769	21.684591	-0.820524	0.000000	1.117016	0.000000	0.000000	0.000000	0.138494	-0.102334	-0.333411	0.000000	0.000000	3.000000	86.000000	0.000000
15011.937737	0.084051	0.634855	0.021229	83.424423	7.286769	21.684591	-0.820524	0.000000	1.117016	0.000000	0.000000	0.000000	0.138494	-0.102334	-0.333411	0.000000	0.000000	3.000000	86.000000	0.000000
15011.941070	0.084439	0.634493	0.020114	83.483345	5.158266	19.750765	-0.797442	0.000000	1.061447	0.000000	0.000000	0.000000	0.116453	-0.108581	-0.334483	0.000000	0.000000	3.000000	86.000000	0.000000
15011.944403	0.084439	0.634493	0.020114	83.483345	5.158266	19.750765	-0.797442	0.000000	1.061447	0.000000	0.000000	0.000000	0.116453	-0.108581	-0.334483	0.000000	0.000000	3.000000	86.000000	0.000000
15011.947737	0.084439	0.634493	0.020114	83.483345	5.158266	19.750765	-0.797442	0.000000	1.061447	0.000000	0.000000	0.000000	0.116453	-0.108581	-0.334483	0.000000	0.000000	3.000000	86.000000	0.000000
15011.951070	0.084816	0.634159	0.019078	83.506714	3.742241	18.440344	-0.778033	0.000000	1.005700	0.000000	0.000000	0.000000	0.112940	-0.100182	-0.310745	0.000000	0.000000	3.000000	86.000000	0.000000
15011.954403	0.084816	0.634159	0.019078	83.506714	3.742241	18.440344	-0.778033	0.000000	1.005700	0.000000	0.000000	0.000000	0.112940	-0.100182	-0.310745	0.000000	0.000000	3.000000	86.000000	0.000000
15011.957737	0.084816	0.634159	0.019078	83.506714	3.742241	18.440344	-0.778033	0.000000	1.005700	0.000000	0.000000	0.000000	0.112940	-0.100182	-0.310745	0.000000	0.000000	3.000000	86.000000	0.000000
15011.961070	0.085162	0.633800	0.018145	83.399513	3.023076	17.697132	-0.759210	0.000000	0.953909	0.000000	0.000000	0.000000	0.103808	-0.107622	-0.280029	0.000000	0.000000	3.000000	86.000000	0.000000
15011.964403	0.085162	0.633800	0.018145	83.399513	3.023076	17.697132	-0.759210	0.000000	0.953909	0.000000	0.000000	0.000000	0.103808	-0.107622	-0.280029	0.000000	0.000000	3.000000	86.000000	0.000000
15011.967737	0.085162	0.633800	0.018145	83.399513	3.023076	17.697132	-0.759210	0.000000	0.953909	0.000000	0.000000	0.000000	0.103808	-0.107622	-0.280029	0.000000	0.000000	3.000000	86.000000	0.000000
15011.971070	0.085162	0.633800	0.018145	83.147087	2.836099	17.467861	-0.741908	0.000000	0.907238	0.000000	0.000000	0.000000	0.103808	-0.107622	-0.280029	0.000000	0.000000	3.000000	86.000000	0.000000
15011.974403	0.085436	0.633484	0.017341	83.147087	2.836099	17.467861	-0.741908	0.000000	0.907238	0.000000	0.000000	0.000000	0.082377	-0.094879	-0.241062	0.000000	0.000000	3.000000	86.000000	0.000000
15011.977737	0.085436	0.633484	0.017341	83.147087	2.836099	17.467861	-0.741908	0.000000	0.907238	0.000000	0.000000	0.000000	0.082377	-0.094879	-0.241062	0.000000	0.000000	3.000000	86.000000	0.000000
15011.981070	0.085599	0.633157	0.016695	82.787758	3.054957	17.670155	-0.741908	0.000000	0.907238	0.000000	0.000000	0.000000	0.048715	-0.097907	-0.193870	0.000000	0.000000	3.000000	86.000000	0.000000
15011.984403	0.085599	0.633157	0.016695	82.787758	3.054957	17.670155	-0.741908	0.000000	0.907238	0.000000	0.000000	0.000000	0.048715	-0.097907	-0.193870	0.000000	0.000000	3.000000	86.000000	0.000000
15011.987737	0.085599	0.633157	0.016695	82.787758	3.054957	17.670155	-0.741908	0.000000	0.907238	0.000000	0.000000	0.000000	0.048715	-0.097907	-0.193870	0.000000	0.000000	3.000000	86.000000	0.000000
15011.991070	0.085756	0.632854	0.016153	82.382126	3.506159	18.085432	-0.720059	0.000000	0.834749	0.000000	0.000000	0.000000	0.047188	-0.091175	-0.162699	0.000000	0.000000	3.000000	86.000000	0.000000
15011.994403	0.085756	0.632854	0.016153	82.382126	3.506159	18.085432	-0.720059	0.000000	0.834749	0.000000	0.000000	0.000000	0.047188	-0.091175	-0.162699	0.000000	0.000000	3.000000	86.000000	0.000000
15011.997737	0.085756	0.632854	0.016153	82.382126	3.506159	18.085432	-0.720059	0.000000	0.834749	0.000000	0.000000	0.000000	0.047188	-0.091175	-0.162699	0.000000	0.000000	3.000000	86.000000	0.000000
15012.001070	0.085927	0.632578	0.015686	81.984970	3.928410	18.477602	-0.712195	0.000000	0.807633	0.000000	0.000000	0.000000	0.051177	-0.082614	-0.139862	0.000000	0.000000	3.000000	86.000000	0.000000
15012.004403	0.085927	0.632578	0.015686	81.984970	3.928410	18.477602	-0.712195	0.000000	0.807633	0.000000	0.000000	0.000000	0.051177	-0.082614	-0.139862	0.000000	0.000000	3.000000	86.000000	0.000000
15012.007737	0.085927	0.632578	0.015686	81.984970	3.928410	18.477602	-0.712195	0.000000	0.807633	0.000000	0.000000	0.000000	0.051177	-0.082614	-0.139862	0.000000	0.000000	3.000000	86.000000	0.000000
15012.011070	0.085927	0.632578	0.015686	81.633881	4.268682	18.789347	-0.703666	0.000000	0.784322	0.000000	0.000000	0.000000	0.051177	-0.082614	-0.139862	0.000000	0.000000	3.000000	86.000000	0.000000
15012.014403	0.086135	0.632305	0.015302	81.633881	4.268682	18.789347	-0.703666	0.000000	0.784322	0.000000	0.000000	0.000000	0.062453	-0.081942	-0.115400	0.000000	0.000000	3.000000	86.000000	0.000000
15012.017737	0.086135	0.632305	0.015302	81.633881	4.268682	18.789347	-0.703666	0.000000	0.784322	0.000000	0.000000	0.000000	0.062453	-0.081942	-0.115400	0.000000	0.000000	3.000000	86.000000	0.000000
15012.021070	0.086394	0.632046	0.014947	81.330322	4.564100	19.044807	-0.703666	0.000000	0.784322	0.000000	0.000000	0.000000	0.077863	-0.077647	-0.106472	0.000000	0.000000	3.000000	86.000000	0.000000
15012.024403	0.086394	0.632046	0.014947	81.330322	4.564100	19.044807	-0.703666	0.000000	0.784322	0.000000	0.000000	0.000000	0.077863	-0.077647	-0.106472	0.000000	0.000000	3.000000	86.000000	0.000000
15012.027737	0.086394	0.632046	0.014947	81.330322	4.564100	19.044807	-0.703666	0.000000	0.784322	0.000000	0.000000	0.000000	0.077863	-0.077647	-0.106472	0.000000	0.000000	3.000000	86.000000	0.000000
15012.031070	0.086687	0.631796	0.014650	81.080818	4.797634	19.231966	-0.680280	0.000000	0.747344	0.000000	0.000000	0.000000	0.087866	-0.075152	-0.089168	0.000000	0.000000	3.000000	86.000000	0.000000
15012.034403	0.086687	0.631796	0.014650	81.080818	4.797634	19.231966	-0.680280	0.000000	0.747344	0.000000	0.000000	0.000000	0.087866	-0.075152	-0.089168	0.000000	0.000000	3.000000	86.000000	0.000000
15012.037737	0.086687	0.631796	0.014650	81.080818	4.797634	19.231966	-0.680280	0.000000	0.747344	0.000000	0.000000	0.000000	0.087866	-0.075152	-0.089168	0.000000	0.000000	3.000000	86.000000	0.000000
15012.041070	0.086687	0.631796	0.014650	80.875664	4.989756	19.386200	-0.665635	0.000000	0.732482	0.000000	0.000000	0.000000	0.087866	-0.075152	-0.089168	0.000000	0.000000	3.000000	86.000000	0.000000
15012.044403	0.087039	0.631574	0.014420	80.875664	4.989756	19.386200	-0.665635	0.000000	0.732482	0.000000	0.000000	0.000000	0.105413	-0.066610	-0.068767	0.000000	0.000000	3.000000	86.000000	0.000000
15012.047737	0.087039	0.631574	0.014420	80.875664	4.989756	19.386200	-0.665635	0.000000	0.732482	0.000000	0.000000	0.000000	0.105413	-0.066610	-0.068767	0.000000	0.000000	3.000000	86.000000	0.000000
15012.051070	0.087353	0.631412	0.014243	80.721809	5.140668	19.499763	-0.665635	0.000000	0.732482	0.000000	0.000000	0.000000	0.094302	-0.048434	-0.053365	0.000000	0.000000	3.000000	86.000000	0.000000
15012.054403	0.087353	0.631412	0.014243	80.721809	5.140668	19.499763	-0.665635	0.000000	0.732482	0.000000	0.000000	0.000000	0.094302	-0.048434	-0.053365	0.000000	0.000000	3.000000	86.000000	0.000000
15012.057737	0.087353	0.631412	0.014243	80.721809	5.140668	19.499763	-0.665635	0.000000	0.732482	0.000000	0.000000	0.000000	0.094302	-0.048434	-0.053365	0.000000	0.000000	3.000000	86.000000	0.000000
15012.061070	0.087353	0.631412	0.014243	80.612358	5.253202	19.580883	-0.632349	0.000000	0.712127	0.000000	0.000000	0.000000	0.094302	-0.048434	-0.053365	0.000000	0.000000	3.000000	86.000000	0.000000
15012.064403	0.087647	0.631271	0.014083	80.612358	5.253202	19.580883	-0.632349	0.000000	0.712127	0.000000	0.000000	0.000000	0.088330	-0.042364	-0.047855	0.000000	0.000000	3.000000	86.000000	0.000000
15012.067737	0.087647	0.631271	0.014083	80.612358	5.253202	19.580883	-0.632349	0.000000	0.712127	0.000000	0.000000	0.000000	0.088330	-0.042364	-0.047855	0.000000	0.000000	3.000000	86.000000	0.000000
15012.071070	0.087647	0.631271	0.014083	80.540443	5.333951	19.628111	-0.632349	0.000000	0.712127	0.000000	0.000000	0.000000	0.088330	-0.042364	-0.047855	0.000000	0.000000	3.000000	86.000000	0.000000
15012.074403	0.087647	0.631271	0.014083	80.540443	5.333951	19.628111	-0.632349	0.000000	0.712127	0.000000	0.000000	0.000000	0.088330	-0.042364	-0.047855	0.000000	0.000000	3.000000	86.000000	0.000000
15012.077737	0.087916	0.631152	0.014032	80.540443	5.333951	19.628111	-0.632349	0.000000	0.712127	0.000000	0.000000	0.000000	0.080482	-0.035672	-0.015281	0.000000	0.000000	3.000000	86.000000	0.000000
15012.081070	0.087916	0.631152	0.014032	80.526909	5.380603	19.648819	-0.617628	0.000000	0.704151	0.000000	0.000000	0.000000	0.080482	-0.035672	-0.015281	0.000000	0.000000	3.000000	86.000000	0.000000
15012.084403	0.087916	0.631152	0.014032	80.526909	5.380603	19.648819	-0.617628	0.000000	0.704151	0.000000	0.000000	0.000000	0.080482	-0.035672	-0.015281	0.000000	0.000000	3.000000	86.000000	0.000000
15012.087737	0.087916	0.631152	0.014032	80.526909	5.380603	19.648819	-0.617628	0.000000	0.704151	0.000000	0.000000	0.000000	0.080482	-0.035672	-0.015281	0.000000	0.000000	3.000000	86.000000	0.000000
15012.091070	0.088366	0.631023	0.014085	80.530205	5.413190	19.666401	-0.604214	0.000000	0.701604	0.000000	0.000000	0.000000	0.134955	-0.038670	0.015948	0.000000	0.000000	3.000000	86.000000	0.000000
15012.094403	0.088366	0.631023	0.014085	80.530205	5.413190	19.666401	-0.604214	0.000000	0.701604	0.000000	0.000000	0.000000	0.134955	-0.038670	0.015948	0.000000	0.000000	3.000000	86.000000	0.000000
15012.097737	0.088366	0.631023	0.014085	80.530205	5.413190	19.666401	-0.604214	0.000000	0.701604	0.000000	0.000000	0.000000	0.134955	-0.038670	0.015948	0.000000	0.000000	3.000000	86.000000	0.000000
15012.101070	0.088366	0.631023	0.014085	80.527252	5.449150	19.679426	-0.581722	0.000000	0.704262	0.000000	0.000000	0.000000	0.134955	-0.038670	0.015948	0.000000	0.000000	3.000000	86.000000	0.000000
15012.104403	0.088596	0.631007	0.014205	80.527252	5.449150	19.679426	-0.581722	0.000000	0.704262	0.000000	0.000000	0.000000	0.069276	-0.004808	0.035884	0.000000	0.000000	3.000000	86.000000	0.000000
15012.107737	0.088596	0.631007	0.014205	80.527252	5.449150	19.679426	-0.581722	0.000000	0.704262	0.000000	0.000000	0.000000	0.069276	-0.004808	0.035884	0.000000	0.000000	3.000000	86.000000	0.000000
15012.111070	0.088596	0.631007	0.014205	80.521347	5.499325	19.705486	-0.581722	0.000000	0.704262	0.000000	0.000000	0.000000	0.069276	-0.004808	0.035884	0.000000	0.000000	3.000000	86.000000	0.000000
15012.114403	0.088596	0.631007	0.014205	80.521347	5.499325	19.705486	-0.581722	0.000000	0.704262	0.000000	0.000000	0.000000	0.069276	-0.004808	0.035884	0.000000	0.000000	3.000000	86.000000	0.000000
15012.117737	0.088866	0.630993	0.014406	80.521347	5.499325	19.705486	-0.581722	0.000000	0.704262	0.000000	0.000000	0.000000	0.080883	-0.004210	0.060360	0.000000	0.000000	3.000000	86.000000	0.000000
15012.121070	0.088866	0.630993	0.014406	80.512016	5.531578	19.718599	-0.570176	0.000000	0.710243	0.000000	0.000000	0.000000	0.080883	-0.004210	0.060360	0.000000	0.000000	3.000000	86.000000	0.000000
15012.124403	0.088866	0.630993	0.014406	80.512016	5.531578	19.718599	-0.570176	0.000000	0.710243	0.000000	0.000000	0.000000	0.080883	-0.004210	0.060360	0.000000	0.000000	3.000000	86.000000	0.000000
15012.127737	0.088866	0.630993	0.014406	80.512016	5.531578	19.718599	-0.570176	0.000000	0.710243	0.000000	0.000000	0.000000	0.080883	-0.004210	0.060360	0.000000	0.000000	3.000000	86.000000	0.000000
15012.131070	0.089392	0.630995	0.014979	80.499550	5.560074	19.725431	-0.556695	0.000000	0.720303	0.000000	0.000000	0.000000	0.157733	0.000469	0.171837	0.000000	0.000000	3.000000	86.000000	0.000000
15012.134403	0.089392	0.630995	0.014979	80.499550	5.560074	19.725431	-0.556695	0.000000	0.720303	0.000000	0.000000	0.000000	0.157733	0.000469	0.171837	0.000000	0.000000	3.000000	86.000000	0.000000
15012.137737	0.089392	0.630995	0.014979	80.499550	5.560074	19.725431	-0.556695	0.000000	0.720303	0.000000	0.000000	0.000000	0.157733	0.000469	0.171837	0.000000	0.000000	3.000000	86.000000	0.000000
15012.141070	0.089392	0.630995	0.014979	80.487068	5.585822	19.732233	-0.530406	0.000000	0.748943	0.000000	0.000000	0.000000	0.157733	0.000469	0.171837	0.000000	0.000000	3.000000	86.000000	0.000000
15012.144403	0.089612	0.630998	0.015407	80.487068	5.585822	19.732233	-0.530406	0.000000	0.748943	0.000000	0.000000	0.000000	0.066121	0.001011	0.128296	0.000000	0.000000	3.000000	86.000000	0.000000
15012.147737	0.089612	0.630998	0.015407	80.487068	5.585822	19.732233	-0.530406	0.000000	0.748943	0.000000	0.000000	0.000000	0.066121	0.001011	0.128296	0.000000	0.000000	3.000000	86.000000	0.000000
15012.151070	0.089803	0.630956	0.015923	80.471481	5.605081	19.748703	-0.530406	0.000000	0.748943	0.000000	0.000000	0.000000	0.057309	-0.012496	0.155004	0.000000	0.000000	3.000000	86.000000	0.000000
15012.154403	0.089803	0.630956	0.015923	80.471481	5.605081	19.748703	-0.530406	0.000000	0.748943	0.000000	0.000000	0.000000	0.057309	-0.012496	0.155004	0.000000	0.000000	3.000000	86.000000	0.000000
15012.157737	0.089803	0.630956	0.015923	80.471481	5.605081	19.748703	-0.530406	0.000000	0.748943	0.000000	0.000000	0.000000	0.057309	-0.012496	0.155004	0.000000	0.000000	3.000000	86.000000	0.000000
15012.161070	0.089803	0.630956	0.015923	80.462112	5.615525	19.753777	-0.509834	0.000000	0.796159	0.000000	0.000000	0.000000	0.057309	-0.012496	0.155004	0.000000	0.000000	3.000000	86.000000	0.000000
15012.164403	0.089960	0.630876	0.016505	80.462112	5.615525	19.753777	-0.509834	0.000000	0.796159	0.000000	0.000000	0.000000	0.047113	-0.024240	0.174570	0.000000	0.000000	3.000000	86.000000	0.000000
15012.167737	0.089960	0.630876	0.016505	80.462112	5.615525	19.753777	-0.509834	0.000000	0.796159	0.000000	0.000000	0.000000	0.047113	-0.024240	0.174570	0.000000	0.000000	3.000000	86.000000	0.000000
15012.171070	0.090092	0.630743	0.017200	80.455894	5.618868	19.757172	-0.509834	0.000000	0.796159	0.000000	0.000000	0.000000	0.039576	-0.039782	0.208395	0.000000	0.000000	3.000000	86.000000	0.000000
15012.174403	0.090092	0.630743	0.017200	80.455894	5.618868	19.757172	-0.509834	0.000000	0.796159	0.000000	0.000000	0.000000	0.039576	-0.039782	0.208395	0.000000	0.000000	3.000000	86.000000	0.000000
15012.177737	0.090092	0.630743	0.017200	80.455894	5.618868	19.757172	-0.509834	0.000000	0.796159	0.000000	0.000000	0.000000	0.039576	-0.039782	0.208395	0.000000	0.000000	3.000000	86.000000	0.000000
15012.181070	0.090092	0.630743	0.017200	80.453423	5.659399	19.803799	-0.495386	0.000000	0.859987	0.000000	0.000000	0.000000	0.039576	-0.039782	0.208395	0.000000	0.000000	3.000000	86.000000	0.000000
15012.184403	0.090230	0.630577	0.017927	80.453423	5.659399	19.803799	-0.495386	0.000000	0.859987	0.000000	0.000000	0.000000	0.041445	-0.049910	0.218236	0.000000	0.000000	3.000000	86.000000	0.000000
15012.187737	0.090230	0.630577	0.017927	80.453423	5.659399	19.803799	-0.495386	0.000000	0.859987	0.000000	0.000000	0.000000	0.041445	-0.049910	0.218236	0.000000	0.000000	3.000000	86.000000	0.000000
15012.191070	0.090349	0.630356	0.018677	80.459641	5.842569	20.015839	-0.495386	0.000000	0.859987	0.000000	0.000000	0.000000	0.035711	-0.066141	0.225009	0.000000	0.000000	3.000000	86.000000	0.000000
15012.194403	0.090349	0.630356	0.018677	80.459641	5.842569	20.015839	-0.495386	0.000000	0.859987	0.000000	0.000000	0.000000	0.035711	-0.066141	0.225009	0.000000	0.000000	3.000000	86.000000	0.000000
15012.197737	0.090349	0.630356	0.018677	80.459641	5.842569	20.015839	-0.495386	0.000000	0.859987	0.000000	0.000000	0.000000	0.035711	-0.066141	0.225009	0.000000	0.000000	3.000000	86.000000	0.000000
15012.201070	0.090349	0.630356	0.018677	80.473541	6.117676	20.337687	-0.482527	0.000000	0.933861	0.000000	0.000000	0.000000	0.035711	-0.066141	0.225009	0.000000	0.000000	3.000000	86.000000	0.000000
15012.204403	0.090490	0.630088	0.019417	80.473541	6.117676	20.337687	-0.482527	0.000000	0.933861	0.000000	0.000000	0.000000	0.042160	-0.080546	0.222067	0.000000	0.000000	3.000000	86.000000	0.000000
15012.207737	0.090490	0.630088	0.019417	80.473541	6.117676	20.337687	-0.482527	0.000000	0.933861	0.000000	0.000000	0.000000	0.042160	-0.080546	0.222067	0.000000	0.000000	3.000000	86.000000	0.000000
15012.211070	0.090600	0.629757	0.020118	80.503731	6.405207	20.675007	-0.482527	0.000000	0.933861	0.000000	0.000000	0.000000	0.032872	-0.099141	0.210225	0.000000	0.000000	3.000000	86.000000	0.000000
15012.214403	0.090600	0.629757	0.020118	80.503731	6.405207	20.675007	-0.482527	0.000000	0.933861	0.000000	0.000000	0.000000	0.032872	-0.099141	0.210225	0.000000	0.000000	3.000000	86.000000	0.000000
15012.217737	0.090600	0.629757	0.020118	80.503731	6.405207	20.675007	-0.482527	0.000000	0.933861	0.000000	0.000000	0.000000	0.032872	-0.099141	0.210225	0.000000	0.000000	3.000000	86.000000	0.000000
15012.221070	0.090600	0.629757	0.020118	80.553566	6.669819	20.993376	-0.470021	0.000000	1.005909	0.000000	0.000000	0.000000	0.032872	-0.099141	0.210225	0.000000	0.000000	3.000000	86.000000	0.000000
15012.224403	0.090621	0.629357	0.020726	80.553566	6.669819	20.993376	-0.470021	0.000000	1.005909	0.000000	0.000000	0.000000	0.006410	-0.119923	0.182376	0.000000	0.000000	3.000000	86.000000	0.000000
15012.227737	0.090621	0.629357	0.020726	80.553566	6.669819	20.993376	-0.470021	0.000000	1.005909	0.000000	0.000000	0.000000	0.006410	-0.119923	0.182376	0.000000	0.000000	3.000000	86.000000	0.000000
15012.231070	0.090652	0.628903	0.021262	80.647331	6.915310	21.295418	-0.470021	0.000000	1.005909	0.000000	0.000000	0.000000	0.009315	-0.136479	0.160806	0.000000	0.000000	3.000000	86.000000	0.000000
15012.234403	0.090652	0.628903	0.021262	80.647331	6.915310	21.295418	-0.470021	0.000000	1.005909	0.000000	0.000000	0.000000	0.009315	-0.136479	0.160806	0.000000	0.000000	3.000000	86.000000	0.000000
15012.237737	0.090652	0.628903	0.021262	80.647331	6.915310	21.295418	-0.470021	0.000000	1.005909	0.000000	0.000000	0.000000	0.009315	-0.136479	0.160806	0.000000	0.000000	3.000000	86.000000	0.000000
15012.241070	0.090652	0.628903	0.021262	80.773125	7.201866	21.636452	-0.467400	0.000000	1.063106	0.000000	0.000000	0.000000	0.009315	-0.136479	0.160806	0.000000	0.000000	3.000000	86.000000	0.000000
15012.244403	0.090705	0.628312	0.021664	80.773125	7.201866	21.636452	-0.467400	0.000000	1.063106	0.000000	0.000000	0.000000	0.015764	-0.177163	0.120497	0.000000	0.000000	3.000000	86.000000	0.000000
15012.247737	0.090705	0.628312	0.021664	80.773125	7.201866	21.636452	-0.467400	0.000000	1.063106	0.000000	0.000000	0.000000	0.015764	-0.177163	0.120497	0.000000	0.000000	3.000000	86.000000	0.000000
15012.251070	0.090764	0.627647	0.021979	80.892647	7.503016	21.989189	-0.467400	0.000000	1.063106	0.000000	0.000000	0.000000	0.017889	-0.199561	0.094435	0.000000	0.000000	3.000000	86.000000	0.000000
15012.254403	0.090764	0.627647	0.021979	80.892647	7.503016	21.989189	-0.467400	0.000000	1.063106	0.000000	0.000000	0.000000	0.017889	-0.199561	0.094435	0.000000	0.000000	3.000000	86.000000	0.000000
15012.257737	0.090764	0.627647	0.021979	80.892647	7.503016	21.989189	-0.467400	0.000000	1.063106	0.000000	0.000000	0.000000	0.017889	-0.199561	0.094435	0.000000	0.000000	3.000000	86.000000	0.000000
15012.261070	0.090764	0.627647	0.021979	80.988487	7.697183	22.216492	-0.461791	0.000000	1.098928	0.000000	0.000000	0.000000	0.017889	-0.199561	0.094435	0.000000	0.000000	3.000000	86.000000	0.000000
15012.264403	0.090806	0.626934	0.022201	80.988487	7.697183	22.216492	-0.461791	0.000000	1.098928	0.000000	0.000000	0.000000	0.012663	-0.213908	0.066847	0.000000	0.000000	3.000000	86.000000	0.000000
15012.267737	0.090806	0.626934	0.022201	80.988487	7.697183	22.216492	-0.461791	0.000000	1.098928	0.000000	0.000000	0.000000	0.012663	-0.213908	0.066847	0.000000	0.000000	3.000000	86.000000	0.000000
15012.271070	0.090901	0.626147	0.022328	81.085991	7.735511	22.255398	-0.461791	0.000000	1.098928	0.000000	0.000000	0.000000	0.028428	-0.236107	0.038035	0.000000	0.000000	3.000000	86.000000	0.000000
15012.274403	0.090901	0.626147	0.022328	81.085991	7.735511	22.255398	-0.461791	0.000000	1.098928	0.000000	0.000000	0.000000	0.028428	-0.236107	0.038035	0.000000	0.000000	3.000000	86.000000	0.000000
15012.277737	0.090901	0.626147	0.022328	81.085991	7.735511	22.255398	-0.461791	0.000000	1.098928	0.000000	0.000000	0.000000	0.028428	-0.236107	0.038035	0.000000	0.000000	3.000000	86.000000	0.000000
15012.281070	0.090901	0.626147	0.022328	81.189156	7.711540	22.220125	-0.454943	0.000000	1.116409	0.000000	0.000000	0.000000	0.028428	-0.236107	0.038035	0.000000	0.000000	3.000000	86.000000	0.000000
15012.284403	0.091001	0.625313	0.022358	81.189156	7.711540	22.220125	-0.454943	0.000000	1.116409	0.000000	0.000000	0.000000	0.030002	-0.250179	0.008986	0.000000	0.000000	3.000000	86.000000	0.000000
15012.287737	0.091001	0.625313	0.022358	81.189156	7.711540	22.220125	-0.454943	0.000000	1.116409	0.000000	0.000000	0.000000	0.030002	-0.250179	0.008986	0.000000	0.000000	3.000000	86.000000	0.000000
15012.291070	0.091066	0.624472	0.022329	81.301659	7.680723	22.180689	-0.454943	0.000000	1.116409	0.000000	0.000000	0.000000	0.019564	-0.252136	-0.008746	0.000000	0.000000	3.000000	86.000000	0.000000
15012.294403	0.091066	0.624472	0.022329	81.301659	7.680723	22.180689	-0.454943	0.000000	1.116409	0.000000	0.000000	0.000000	0.019564	-0.252136	-0.008746	0.000000	0.000000	3.000000	86.000000	0.000000
15012.297737	0.091066	0.624472	0.022329	81.301659	7.680723	22.180689	-0.454943	0.000000	1.116409	0.000000	0.000000	0.000000	0.019564	-0.252136	-0.008746	0.000000	0.000000	3.000000	86.000000	0.000000
15012.301070	0.091066	0.624472	0.022329	81.417320	7.636889	22.139107	-0.446682	0.000000	1.116449	0.000000	0.000000	0.000000	0.019564	-0.252136	-0.008746	0.000000	0.000000	3.000000	86.000000	0.000000
15012.304403	0.091023	0.623586	0.022224	81.417320	7.636889	22.139107	-0.446682	0.000000	1.116449	0.000000	0.000000	0.000000	-0.013042	-0.266006	-0.031435	0.000000	0.000000	3.000000	86.000000	0.000000
15012.307737	0.091023	0.623586	0.022224	81.417320	7.636889	22.139107	-0.446682	0.000000	1.116449	0.000000	0.000000	0.000000	-0.013042	-0.266006	-0.031435	0.000000	0.000000	3.000000	86.000000	0.000000
15012.311070	0.090995	0.622687	0.022075	81.539207	7.592328	22.094038	-0.446682	0.000000	1.116449	0.000000	0.000000	0.000000	-0.008498	-0.269753	-0.044755	0.000000	0.000000	3.000000	86.000000	0.000000
15012.314403	0.090995	0.622687	0.022075	81.539207	7.592328	22.094038	-0.446682	0.000000	1.116449	0.000000	0.000000	0.000000	-0.008498	-0.269753	-0.044755	0.000000	0.000000	3.000000	86.000000	0.000000
15012.317737	0.090995	0.622687	0.022075	81.539207	7.592328	22.094038	-0.446682	0.000000	1.116449	0.000000	0.000000	0.000000	-0.008498	-0.269753	-0.044755	0.000000	0.000000	3.000000	86.000000	0.000000
15012.321070	0.090995	0.622687	0.022075	81.664215	7.539819	22.046471	-0.450272	0.000000	1.103750	0.000000	0.000000	0.000000	-0.008498	-0.269753	-0.044755	0.000000	0.000000	3.000000	86.000000	0.000000
15012.324403	0.090913	0.621775	0.021894	81.664215	7.539819	22.046471	-0.450272	0.000000	1.103750	0.000000	0.000000	0.000000	-0.024431	-0.273481	-0.054219	0.000000	0.000000	3.000000	86.000000	0.000000
15012.327737	0.090913	0.621775	0.021894	81.664215	7.539819	22.046471	-0.450272	0.000000	1.103750	0.000000	0.000000	0.000000	-0.024431	-0.273481	-0.054219	0.000000	0.000000	3.000000	86.000000	0.000000
15012.331070	0.090783	0.620844	0.021705	81.792328	7.481923	21.996197	-0.450272	0.000000	1.103750	0.000000	0.000000	0.000000	-0.039008	-0.279147	-0.056635	0.000000	0.000000	3.000000	86.000000	0.000000
15012.334403	0.090783	0.620844	0.021705	81.792328	7.481923	21.996197	-0.450272	0.000000	1.103750	0.000000	0.000000	0.000000	-0.039008	-0.279147	-0.056635	0.000000	0.000000	3.000000	86.000000	0.000000
15012.337737	0.090783	0.620844	0.021705	81.792328	7.481923	21.996197	-0.450272	0.000000	1.103750	0.000000	0.000000	0.000000	-0.039008	-0.279147	-0.056635	0.000000	0.000000	3.000000	86.000000	0.000000
15012.341070	0.090783	0.620844	0.021705	81.917358	7.420990	21.945644	-0.460845	0.000000	1.085275	0.000000	0.000000	0.000000	-0.039008	-0.279147	-0.056635	0.000000	0.000000	3.000000	86.000000	0.000000
15012.344403	0.090671	0.619922	0.021487	81.917358	7.420990	21.945644	-0.460845	0.000000	1.085275	0.000000	0.000000	0.000000	-0.033618	-0.276838	-0.065592	0.000000	0.000000	3.000000	86.000000	0.000000
15012.347737	0.090671	0.619922	0.021487	81.917358	7.420990	21.945644	-0.460845	0.000000	1.085275	0.000000	0.000000	0.000000	-0.033618	-0.276838	-0.065592	0.000000	0.000000	3.000000	86.000000	0.000000
15012.351070	0.090559	0.619000	0.021266	82.048607	7.358593	21.890871	-0.460845	0.000000	1.085275	0.000000	0.000000	0.000000	-0.033706	-0.276506	-0.066164	0.000000	0.000000	3.000000	86.000000	0.000000
15012.354403	0.090559	0.619000	0.021266	82.048607	7.358593	21.890871	-0.460845	0.000000	1.085275	0.000000	0.000000	0.000000	-0.033706	-0.276506	-0.066164	0.000000	0.000000	3.000000	86.000000	0.000000
15012.357737	0.090559	0.619000	0.021266	82.048607	7.358593	21.890871	-0.460845	0.000000	1.085275	0.000000	0.000000	0.000000	-0.033706	-0.276506	-0.066164	0.000000	0.000000	3.000000	86.000000	0.000000
15012.361070	0.090425	0.618053	0.021057	82.176720	7.295720	21.835630	-0.472066	0.000000	1.063315	0.000000	0.000000	0.000000	-0.040114	-0.284167	-0.062857	0.000000	0.000000	3.000000	86.000000	0.000000
15012.364403	0.090425	0.618053	0.021057	82.176720	7.295720	21.835630	-0.472066	0.000000	1.063315	0.000000	0.000000	0.000000	-0.040114	-0.284167	-0.062857	0.000000	0.000000	3.000000	86.000000	0.000000
15012.367737	0.090425	0.618053	0.021057	82.176720	7.295720	21.835630	-0.472066	0.000000	1.063315	0.000000	0.000000	0.000000	-0.040114	-0.284167	-0.062857	0.000000	0.000000	3.000000	86.000000	0.000000
15012.371070	0.090335	0.617133	0.020828	82.304810	7.231009	21.778557	-0.478752	0.000000	1.052839	0.000000	0.000000	0.000000	-0.027074	-0.275863	-0.068609	0.000000	0.000000	3.000000	86.000000	0.000000
15012.374403	0.090335	0.617133	0.020828	82.304810	7.231009	21.778557	-0.478752	0.000000	1.052839	0.000000	0.000000	0.000000	-0.027074	-0.275863	-0.068609	0.000000	0.000000	3.000000	86.000000	0.000000
15012.377737	0.090335	0.617133	0.020828	82.304810	7.231009	21.778557	-0.478752	0.000000	1.052839	0.000000	0.000000	0.000000	-0.027074	-0.275863	-0.068609	0.000000	0.000000	3.000000	86.000000	0.000000
15012.381070	0.090335	0.617133	0.020828	82.430573	7.168314	21.720764	-0.483264	0.000000	1.041404	0.000000	0.000000	0.000000	-0.027074	-0.275863	-0.068609	0.000000	0.000000	3.000000	86.000000	0.000000
15012.384403	0.090247	0.616234	0.020613	82.430573	7.168314	21.720764	-0.483264	0.000000	1.041404	0.000000	0.000000	0.000000	-0.026311	-0.269648	-0.064656	0.000000	0.000000	3.000000	86.000000	0.000000
15012.387737	0.090247	0.616234	0.020613	82.430573	7.168314	21.720764	-0.483264	0.000000	1.041404	0.000000	0.000000	0.000000	-0.026311	-0.269648	-0.064656	0.000000	0.000000	3.000000	86.000000	0.000000
15012.391070	0.090162	0.615356	0.020410	82.527031	7.119191	21.676476	-0.483264	0.000000	1.041404	0.000000	0.000000	0.000000	-0.025547	-0.263412	-0.060663	0.000000	0.000000	3.000000	86.000000	0.000000
15012.394403	0.090162	0.615356	0.020410	82.527031	7.119191	21.676476	-0.483264	0.000000	1.041404	0.000000	0.000000	0.000000	-0.025547	-0.263412	-0.060663	0.000000	0.000000	3.000000	86.000000	0.000000
15012.397737	0.090162	0.615356	0.020410	82.527031	7.119191	21.676476	-0.483264	0.000000	1.041404	0.000000	0.000000	0.000000	-0.025547	-0.263412	-0.060663	0.000000	0.000000	3.000000	86.000000	0.000000
15012.401070	0.090162	0.615356	0.020410	82.544914	7.114566	21.673592	-0.491907	0.000000	1.020518	0.000000	0.000000	0.000000	-0.025547	-0.263412	-0.060663	0.000000	0.000000	3.000000	86.000000	0.000000
15012.404403	0.090099	0.614479	0.020202	82.544914	7.114566	21.673592	-0.491907	0.000000	1.020518	0.000000	0.000000	0.000000	-0.018833	-0.263160	-0.062460	0.000000	0.000000	3.000000	86.000000	0.000000
15012.407737	0.090099	0.614479	0.020202	82.544914	7.114566	21.673592	-0.491907	0.000000	1.020518	0.000000	0.000000	0.000000	-0.018833	-0.263160	-0.062460	0.000000	0.000000	3.000000	86.000000	0.000000
15012.411070	0.090062	0.613623	0.020003	82.464935	7.164902	21.722542	-0.491907	0.000000	1.020518	0.000000	0.000000	0.000000	-0.011267	-0.256970	-0.059697	0.000000	0.000000	3.000000	86.000000	0.000000
15012.414403	0.090062	0.613623	0.020003	82.464935	7.164902	21.722542	-0.491907	0.000000	1.020518	0.000000	0.000000	0.000000	-0.011267	-0.256970	-0.059697	0.000000	0.000000	3.000000	86.000000	0.000000
15012.417737	0.090062	0.613623	0.020003	82.464935	7.164902	21.722542	-0.491907	0.000000	1.020518	0.000000	0.000000	0.000000	-0.011267	-0.256970	-0.059697	0.000000	0.000000	3.000000	86.000000	0.000000
15012.421070	0.090062	0.613623	0.020003	82.319366	7.247586	21.803576	-0.496924	0.000000	1.000158	0.000000	0.000000	0.000000	-0.011267	-0.256970	-0.059697	0.000000	0.000000	3.000000	86.000000	0.000000
15012.424403	0.090007	0.612806	0.019837	82.319366	7.247586	21.803576	-0.496924	0.000000	1.000158	0.000000	0.000000	0.000000	-0.016427	-0.244955	-0.049763	0.000000	0.000000	3.000000	86.000000	0.000000
15012.427737	0.090007	0.612806	0.019837	82.319366	7.247586	21.803576	-0.496924	0.000000	1.000158	0.000000	0.000000	0.000000	-0.016427	-0.244955	-0.049763	0.000000	0.000000	3.000000	86.000000	0.000000
15012.431070	0.089971	0.612043	0.019649	82.148270	7.336417	21.893427	-0.496924	0.000000	1.000158	0.000000	0.000000	0.000000	-0.010655	-0.228806	-0.056470	0.000000	0.000000	3.000000	86.000000	0.000000
15012.434403	0.089971	0.612043	0.019649	82.148270	7.336417	21.893427	-0.496924	0.000000	1.000158	0.000000	0.000000	0.000000	-0.010655	-0.228806	-0.056470	0.000000	0.000000	3.000000	86.000000	0.000000
15012.437737	0.089971	0.612043	0.019649	82.148270	7.336417	21.893427	-0.496924	0.000000	1.000158	0.000000	0.000000	0.000000	-0.010655	-0.228806	-0.056470	0.000000	0.000000	3.000000	86.000000	0.000000
15012.441070	0.089971	0.612043	0.019649	81.981560	7.410102	21.963959	-0.501437	0.000000	0.982453	0.000000	0.000000	0.000000	-0.010655	-0.228806	-0.056470	0.000000	0.000000	3.000000	86.000000	0.000000
15012.444403	0.089940	0.611347	0.019482	81.981560	7.410102	21.963959	-0.501437	0.000000	0.982453	0.000000	0.000000	0.000000	-0.009464	-0.208937	-0.050160	0.000000	0.000000	3.000000	86.000000	0.000000
15012.447737	0.089940	0.611347	0.019482	81.981560	7.410102	21.963959	-0.501437	0.000000	0.982453	0.000000	0.000000	0.000000	-0.009464	-0.208937	-0.050160	0.000000	0.000000	3.000000	86.000000	0.000000
15012.451070	0.089897	0.610729	0.019379	81.828552	7.471473	22.025017	-0.501437	0.000000	0.982453	0.000000	0.000000	0.000000	-0.012841	-0.185333	-0.030810	0.000000	0.000000	3.000000	86.000000	0.000000
15012.454403	0.089897	0.610729	0.019379	81.828552	7.471473	22.025017	-0.501437	0.000000	0.982453	0.000000	0.000000	0.000000	-0.012841	-0.185333	-0.030810	0.000000	0.000000	3.000000	86.000000	0.000000
15012.457737	0.089897	0.610729	0.019379	81.828552	7.471473	22.025017	-0.501437	0.000000	0.982453	0.000000	0.000000	0.000000	-0.012841	-0.185333	-0.030810	0.000000	0.000000	3.000000	86.000000	0.000000
15012.461070	0.089897	0.610729	0.019379	81.697243	7.460190	22.011177	-0.505155	0.000000	0.968958	0.000000	0.000000	0.000000	-0.012841	-0.185333	-0.030810	0.000000	0.000000	3.000000	86.000000	0.000000
15012.464403	0.089813	0.610177	0.019307	81.697243	7.460190	22.011177	-0.505155	0.000000	0.968958	0.000000	0.000000	0.000000	-0.025186	-0.165574	-0.021753	0.000000	0.000000	3.000000	86.000000	0.000000
15012.467737	0.089813	0.610177	0.019307	81.697243	7.460190	22.011177	-0.505155	0.000000	0.968958	0.000000	0.000000	0.000000	-0.025186	-0.165574	-0.021753	0.000000	0.000000	3.000000	86.000000	0.000000
15012.471070	0.089644	0.609737	0.019280	81.591759	7.332039	21.874575	-0.505155	0.000000	0.968958	0.000000	0.000000	0.000000	-0.050674	-0.132067	-0.007923	0.000000	0.000000	3.000000	86.000000	0.000000
15012.474403	0.089644	0.609737	0.019280	81.591759	7.332039	21.874575	-0.505155	0.000000	0.968958	0.000000	0.000000	0.000000	-0.050674	-0.132067	-0.007923	0.000000	0.000000	3.000000	86.000000	0.000000
15012.477737	0.089644	0.609737	0.019280	81.591759	7.332039	21.874575	-0.505155	0.000000	0.968958	0.000000	0.000000	0.000000	-0.050674	-0.132067	-0.007923	0.000000	0.000000	3.000000	86.000000	0.000000
15012.481070	0.089644	0.609737	0.019280	81.520409	7.075678	21.602301	-0.517798	0.000000	0.964012	0.000000	0.000000	0.000000	-0.050674	-0.132067	-0.007923	0.000000	0.000000	3.000000	86.000000	0.000000
15012.484403	0.089441	0.609375	0.019323	81.520409	7.075678	21.602301	-0.517798	0.000000	0.964012	0.000000	0.000000	0.000000	-0.060796	-0.108649	0.012949	0.000000	0.000000	3.000000	86.000000	0.000000
15012.487737	0.089441	0.609375	0.019323	81.520409	7.075678	21.602301	-0.517798	0.000000	0.964012	0.000000	0.000000	0.000000	-0.060796	-0.108649	0.012949	0.000000	0.000000	3.000000	86.000000	0.000000
15012.491070	0.089441	0.609375	0.019323	81.479675	6.823165	21.342697	-0.517798	0.000000	0.964012	0.000000	0.000000	0.000000	-0.060796	-0.108649	0.012949	0.000000	0.000000	3.000000	86.000000	0.000000
15012.494403	0.089441	0.609375	0.019323	81.479675	6.823165	21.342697	-0.517798	0.000000	0.964012	0.000000	0.000000	0.000000	-0.060796	-0.108649	0.012949	0.000000	0.000000	3.000000	86.000000	0.000000
15012.497737	0.089188	0.609129	0.019471	81.479675	6.823165	21.342697	-0.517798	0.000000	0.964012	0.000000	0.000000	0.000000	-0.075990	-0.073647	0.044375	0.000000	0.000000	3.000000	86.000000	0.000000
15012.501070	0.088919	0.608969	0.019661	81.471840	6.761126	21.311047	-0.527931	0.000000	0.966170	0.000000	0.000000	0.000000	-0.080698	-0.048187	0.056986	0.000000	0.000000	3.000000	86.000000	0.000000
15012.504403	0.088919	0.608969	0.019661	81.471840	6.761126	21.311047	-0.527931	0.000000	0.966170	0.000000	0.000000	0.000000	-0.080698	-0.048187	0.056986	0.000000	0.000000	3.000000	86.000000	0.000000
15012.507737	0.088919	0.608969	0.019661	81.471840	6.761126	21.311047	-0.527931	0.000000	0.966170	0.000000	0.000000	0.000000	-0.080698	-0.048187	0.056986	0.000000	0.000000	3.000000	86.000000	0.000000
15012.511070	0.088919	0.608969	0.019661	81.474930	6.718936	21.309631	-0.554046	0.000000	0.983064	0.000000	0.000000	0.000000	-0.080698	-0.048187	0.056986	0.000000	0.000000	3.000000	86.000000	0.000000
15012.514403	0.088639	0.608886	0.019917	81.474930	6.718936	21.309631	-0.554046	0.000000	0.983064	0.000000	0.000000	0.000000	-0.084120	-0.024881	0.076678	0.000000	0.000000	3.000000	86.000000	0.000000
15012.517737	0.088639	0.608886	0.019917	81.474930	6.718936	21.309631	-0.554046	0.000000	0.983064	0.000000	0.000000	0.000000	-0.084120	-0.024881	0.076678	0.000000	0.000000	3.000000	86.000000	0.000000
15012.521070	0.088639	0.608886	0.019917	81.471840	6.679541	21.311052	-0.554046	0.000000	0.983064	0.000000	0.000000	0.000000	-0.084120	-0.024881	0.076678	0.000000	0.000000	3.000000	86.000000	0.000000
15012.524403	0.088639	0.608886	0.019917	81.471840	6.679541	21.311052	-0.554046	0.000000	0.983064	0.000000	0.000000	0.000000	-0.084120	-0.024881	0.076678	0.000000	0.000000	3.000000	86.000000	0.000000
15012.527737	0.088341	0.608841	0.020207	81.471840	6.679541	21.311052	-0.554046	0.000000	0.983064	0.000000	0.000000	0.000000	-0.089300	-0.013265	0.087125	0.000000	0.000000	3.000000	86.000000	0.000000
15012.531070	0.088019	0.608824	0.020494	81.465630	6.638789	21.313860	-0.568066	0.000000	0.995843	0.000000	0.000000	0.000000	-0.096664	-0.005307	0.085870	0.000000	0.000000	3.000000	86.000000	0.000000
15012.534403	0.088019	0.608824	0.020494	81.465630	6.638789	21.313860	-0.568066	0.000000	0.995843	0.000000	0.000000	0.000000	-0.096664	-0.005307	0.085870	0.000000	0.000000	3.000000	86.000000	0.000000
15012.537737	0.088019	0.608824	0.020494	81.465630	6.638789	21.313860	-0.568066	0.000000	0.995843	0.000000	0.000000	0.000000	-0.096664	-0.005307	0.085870	0.000000	0.000000	3.000000	86.000000	0.000000
15012.541070	0.088019	0.608824	0.020494	81.456245	6.602137	21.318048	-0.599060	0.000000	1.024676	0.000000	0.000000	0.000000	-0.096664	-0.005307	0.085870	0.000000	0.000000	3.000000	86.000000	0.000000
15012.544403	0.087695	0.608832	0.020771	81.456245	6.602137	21.318048	-0.599060	0.000000	1.024676	0.000000	0.000000	0.000000	-0.097231	0.002623	0.083353	0.000000	0.000000	3.000000	86.000000	0.000000
15012.547737	0.087695	0.608832	0.020771	81.456245	6.602137	21.318048	-0.599060	0.000000	1.024676	0.000000	0.000000	0.000000	-0.097231	0.002623	0.083353	0.000000	0.000000	3.000000	86.000000	0.000000
15012.551070	0.087695	0.608832	0.020771	81.449997	6.561386	21.320835	-0.599060	0.000000	1.024676	0.000000	0.000000	0.000000	-0.097231	0.002623	0.083353	0.000000	0.000000	3.000000	86.000000	0.000000
15012.554403	0.087695	0.608832	0.020771	81.449997	6.561386	21.320835	-0.599060	0.000000	1.024676	0.000000	0.000000	0.000000	-0.097231	0.002623	0.083353	0.000000	0.000000	3.000000	86.000000	0.000000
15012.557737	0.087367	0.608822	0.021034	81.449997	6.561386	21.320835	-0.599060	0.000000	1.024676	0.000000	0.000000	0.000000	-0.098189	-0.003247	0.078658	0.000000	0.000000	3.000000	86.000000	0.000000
15012.561070	0.087028	0.608806	0.021233	81.446892	6.516520	21.322231	-0.615265	0.000000	1.038568	0.000000	0.000000	0.000000	-0.101706	-0.004808	0.059826	0.000000	0.000000	3.000000	86.000000	0.000000
15012.564403	0.087028	0.608806	0.021233	81.446892	6.516520	21.322231	-0.615265	0.000000	1.038568	0.000000	0.000000	0.000000	-0.101706	-0.004808	0.059826	0.000000	0.000000	3.000000	86.000000	0.000000
15012.567737	0.087028	0.608806	0.021233	81.446892	6.516520	21.322231	-0.615265	0.000000	1.038568	0.000000	0.000000	0.000000	-0.101706	-0.004808	0.059826	0.000000	0.000000	3.000000	86.000000	0.000000
15012.571070	0.087028	0.608806	0.021233	81.453117	6.470251	21.319443	-0.648581	0.000000	1.061648	0.000000	0.000000	0.000000	-0.101706	-0.004808	0.059826	0.000000	0.000000	3.000000	86.000000	0.000000
15012.574403	0.086676	0.608738	0.021362	81.453117	6.470251	21.319443	-0.648581	0.000000	1.061648	0.000000	0.000000	0.000000	-0.105575	-0.020213	0.038814	0.000000	0.000000	3.000000	86.000000	0.000000
15012.577737	0.086676	0.608738	0.021362	81.453117	6.470251	21.319443	-0.648581	0.000000	1.061648	0.000000	0.000000	0.000000	-0.105575	-0.020213	0.038814	0.000000	0.000000	3.000000	86.000000	0.000000
15012.581070	0.086676	0.608738	0.021362	81.465698	6.434458	21.325970	-0.648581	0.000000	1.061648	0.000000	0.000000	0.000000	-0.105575	-0.020213	0.038814	0.000000	0.000000	3.000000	86.000000	0.000000
15012.584403	0.086676	0.608738	0.021362	81.465698	6.434458	21.325970	-0.648581	0.000000	1.061648	0.000000	0.000000	0.000000	-0.105575	-0.020213	0.038814	0.000000	0.000000	3.000000	86.000000	0.000000
15012.587737	0.086342	0.608632	0.021457	81.465698	6.434458	21.325970	-0.648581	0.000000	1.061648	0.000000	0.000000	0.000000	-0.100473	-0.031886	0.028252	0.000000	0.000000	3.000000	86.000000	0.000000
15012.591070	0.086018	0.608448	0.021485	81.487701	6.397271	21.328344	-0.666176	0.000000	1.068117	0.000000	0.000000	0.000000	-0.097007	-0.055228	0.008436	0.000000	0.000000	3.000000	86.000000	0.000000
15012.594403	0.086018	0.608448	0.021485	81.487701	6.397271	21.328344	-0.666176	0.000000	1.068117	0.000000	0.000000	0.000000	-0.097007	-0.055228	0.008436	0.000000	0.000000	3.000000	86.000000	0.000000
15012.597737	0.086018	0.608448	0.021485	81.487701	6.397271	21.328344	-0.666176	0.000000	1.068117	0.000000	0.000000	0.000000	-0.097007	-0.055228	0.008436	0.000000	0.000000	3.000000	86.000000	0.000000
15012.601070	0.086018	0.608448	0.021485	81.525780	6.401020	21.372492	-0.699090	0.000000	1.074232	0.000000	0.000000	0.000000	-0.097007	-0.055228	0.008436	0.000000	0.000000	3.000000	86.000000	0.000000
15012.604403	0.085711	0.608179	0.021470	81.525780	6.401020	21.372492	-0.699090	0.000000	1.074232	0.000000	0.000000	0.000000	-0.092247	-0.080668	-0.004332	0.000000	0.000000	3.000000	86.000000	0.000000
15012.607737	0.085711	0.608179	0.021470	81.525780	6.401020	21.372492	-0.699090	0.000000	1.074232	0.000000	0.000000	0.000000	-0.092247	-0.080668	-0.004332	0.000000	0.000000	3.000000	86.000000	0.000000
15012.611070	0.085711	0.608179	0.021470	81.577011	6.463726	21.485062	-0.699090	0.000000	1.074232	0.000000	0.000000	0.000000	-0.092247	-0.080668	-0.004332	0.000000	0.000000	3.000000	86.000000	0.000000
15012.614403	0.085711	0.608179	0.021470	81.577011	6.463726	21.485062	-0.699090	0.000000	1.074232	0.000000	0.000000	0.000000	-0.092247	-0.080668	-0.004332	0.000000	0.000000	3.000000	86.000000	0.000000
15012.617737	0.085423	0.607818	0.021437	81.577011	6.463726	21.485062	-0.699090	0.000000	1.074232	0.000000	0.000000	0.000000	-0.086212	-0.108239	-0.010070	0.000000	0.000000	3.000000	86.000000	0.000000
15012.621070	0.085173	0.607327	0.021349	81.644028	6.534445	21.604473	-0.714464	0.000000	1.073510	0.000000	0.000000	0.000000	-0.075021	-0.147421	-0.026366	0.000000	0.000000	3.000000	86.000000	0.000000
15012.624403	0.085173	0.607327	0.021349	81.644028	6.534445	21.604473	-0.714464	0.000000	1.073510	0.000000	0.000000	0.000000	-0.075021	-0.147421	-0.026366	0.000000	0.000000	3.000000	86.000000	0.000000
15012.627737	0.085173	0.607327	0.021349	81.644028	6.534445	21.604473	-0.714464	0.000000	1.073510	0.000000	0.000000	0.000000	-0.075021	-0.147421	-0.026366	0.000000	0.000000	3.000000	86.000000	0.000000
15012.631070	0.085173	0.607327	0.021349	81.725998	6.551336	21.656603	-0.741336	0.000000	1.067437	0.000000	0.000000	0.000000	-0.075021	-0.147421	-0.026366	0.000000	0.000000	3.000000	86.000000	0.000000
15012.634403	0.084936	0.606732	0.021202	81.725998	6.551336	21.656603	-0.741336	0.000000	1.067437	0.000000	0.000000	0.000000	-0.071082	-0.178553	-0.043978	0.000000	0.000000	3.000000	86.000000	0.000000
15012.637737	0.084936	0.606732	0.021202	81.725998	6.551336	21.656603	-0.741336	0.000000	1.067437	0.000000	0.000000	0.000000	-0.071082	-0.178553	-0.043978	0.000000	0.000000	3.000000	86.000000	0.000000
15012.641070	0.084759	0.606007	0.020996	81.829323	6.510176	21.637207	-0.741336	0.000000	1.067437	0.000000	0.000000	0.000000	-0.053104	-0.217537	-0.061724	0.000000	0.000000	3.000000	86.000000	0.000000
15012.644403	0.084759	0.606007	0.020996	81.829323	6.510176	21.637207	-0.741336	0.000000	1.067437	0.000000	0.000000	0.000000	-0.053104	-0.217537	-0.061724	0.000000	0.000000	3.000000	86.000000	0.000000
15012.647737	0.084759	0.606007	0.020996	81.829323	6.510176	21.637207	-0.741336	0.000000	1.067437	0.000000	0.000000	0.000000	-0.053104	-0.217537	-0.061724	0.000000	0.000000	3.000000	86.000000	0.000000
15012.651070	0.084759	0.606007	0.020996	81.942581	6.449924	21.587305	-0.762033	0.000000	1.049820	0.000000	0.000000	0.000000	-0.053104	-0.217537	-0.061724	0.000000	0.000000	3.000000	86.000000	0.000000
15012.654403	0.084618	0.605178	0.020727	81.942581	6.449924	21.587305	-0.762033	0.000000	1.049820	0.000000	0.000000	0.000000	-0.042405	-0.248448	-0.080827	0.000000	0.000000	3.000000	86.000000	0.000000
15012.657737	0.084618	0.605178	0.020727	81.942581	6.449924	21.587305	-0.762033	0.000000	1.049820	0.000000	0.000000	0.000000	-0.042405	-0.248448	-0.080827	0.000000	0.000000	3.000000	86.000000	0.000000
15012.661070	0.084519	0.604260	0.020432	82.042976	6.401379	21.543495	-0.762033	0.000000	1.049820	0.000000	0.000000	0.000000	-0.029672	-0.275614	-0.088346	0.000000	0.000000	3.000000	86.000000	0.000000
15012.664403	0.084519	0.604260	0.020432	82.042976	6.401379	21.543495	-0.762033	0.000000	1.049820	0.000000	0.000000	0.000000	-0.029672	-0.275614	-0.088346	0.000000	0.000000	3.000000	86.000000	0.000000
15012.667737	0.084519	0.604260	0.020432	82.042976	6.401379	21.543495	-0.762033	0.000000	1.049820	0.000000	0.000000	0.000000	-0.029672	-0.275614	-0.088346	0.000000	0.000000	3.000000	86.000000	0.000000
15012.671070	0.084427	0.603282	0.020175	82.049568	6.402228	21.548498	-0.774046	0.000000	1.021625	0.000000	0.000000	0.000000	-0.027674	-0.293306	-0.077147	0.000000	0.000000	3.000000	86.000000	0.000000
15012.674403	0.084427	0.603282	0.020175	82.049568	6.402228	21.548498	-0.774046	0.000000	1.021625	0.000000	0.000000	0.000000	-0.027674	-0.293306	-0.077147	0.000000	0.000000	3.000000	86.000000	0.000000
15012.677737	0.084427	0.603282	0.020175	82.049568	6.402228	21.548498	-0.774046	0.000000	1.021625	0.000000	0.000000	0.000000	-0.027674	-0.293306	-0.077147	0.000000	0.000000	3.000000	86.000000	0.000000
15012.681070	0.084334	0.602233	0.019916	81.908981	6.467841	21.615887	-0.778659	0.000000	1.008767	0.000000	0.000000	0.000000	-0.027777	-0.314573	-0.077826	0.000000	0.000000	3.000000	86.000000	0.000000
15012.684403	0.084334	0.602233	0.019916	81.908981	6.467841	21.615887	-0.778659	0.000000	1.008767	0.000000	0.000000	0.000000	-0.027777	-0.314573	-0.077826	0.000000	0.000000	3.000000	86.000000	0.000000
15012.687737	0.084334	0.602233	0.019916	81.908981	6.467841	21.615887	-0.778659	0.000000	1.008767	0.000000	0.000000	0.000000	-0.027777	-0.314573	-0.077826	0.000000	0.000000	3.000000	86.000000	0.000000
15012.691070	0.084228	0.601145	0.019713	81.636070	6.603271	21.756676	-0.783288	0.000000	0.995796	0.000000	0.000000	0.000000	-0.031781	-0.326462	-0.060924	0.000000	0.000000	3.000000	86.000000	0.000000
15012.694403	0.084228	0.601145	0.019713	81.636070	6.603271	21.756676	-0.783288	0.000000	0.995796	0.000000	0.000000	0.000000	-0.031781	-0.326462	-0.060924	0.000000	0.000000	3.000000	86.000000	0.000000
15012.697737	0.084228	0.601145	0.019713	81.636070	6.603271	21.756676	-0.783288	0.000000	0.995796	0.000000	0.000000	0.000000	-0.031781	-0.326462	-0.060924	0.000000	0.000000	3.000000	86.000000	0.000000
15012.701070	0.084108	0.600044	0.019558	81.326195	6.743360	21.904696	-0.788585	0.000000	0.985642	0.000000	0.000000	0.000000	-0.036197	-0.330452	-0.046398	0.000000	0.000000	3.000000	86.000000	0.000000
15012.704403	0.084108	0.600044	0.019558	81.326195	6.743360	21.904696	-0.788585	0.000000	0.985642	0.000000	0.000000	0.000000	-0.036197	-0.330452	-0.046398	0.000000	0.000000	3.000000	86.000000	0.000000
15012.707737	0.084108	0.600044	0.019558	81.326195	6.743360	21.904696	-0.788585	0.000000	0.985642	0.000000	0.000000	0.000000	-0.036197	-0.330452	-0.046398	0.000000	0.000000	3.000000	86.000000	0.000000
15012.711070	0.083943	0.598917	0.019416	81.026199	6.856890	22.027260	-0.794618	0.000000	0.977909	0.000000	0.000000	0.000000	-0.049489	-0.338035	-0.042513	0.000000	0.000000	3.000000	86.000000	0.000000
15012.714403	0.083943	0.598917	0.019416	81.026199	6.856890	22.027260	-0.794618	0.000000	0.977909	0.000000	0.000000	0.000000	-0.049489	-0.338035	-0.042513	0.000000	0.000000	3.000000	86.000000	0.000000
15012.717737	0.083943	0.598917	0.019416	81.026199	6.856890	22.027260	-0.794618	0.000000	0.977909	0.000000	0.000000	0.000000	-0.049489	-0.338035	-0.042513	0.000000	0.000000	3.000000	86.000000	0.000000
15012.721070	0.083757	0.597810	0.019292	80.746239	6.958526	22.145134	-0.802866	0.000000	0.970824	0.000000	0.000000	0.000000	-0.055555	-0.331957	-0.037376	0.000000	0.000000	3.000000	86.000000	0.000000
15012.724403	0.083757	0.597810	0.019292	80.746239	6.958526	22.145134	-0.802866	0.000000	0.970824	0.000000	0.000000	0.000000	-0.055555	-0.331957	-0.037376	0.000000	0.000000	3.000000	86.000000	0.000000
15012.727737	0.083757	0.597810	0.019292	80.746239	6.958526	22.145134	-0.802866	0.000000	0.970824	0.000000	0.000000	0.000000	-0.055555	-0.331957	-0.037376	0.000000	0.000000	3.000000	86.000000	0.000000
15012.731070	0.083563	0.596728	0.019248	80.492378	7.040647	22.246414	-0.812125	0.000000	0.964594	0.000000	0.000000	0.000000	-0.058293	-0.324671	-0.013316	0.000000	0.000000	3.000000	86.000000	0.000000
15012.734403	0.083563	0.596728	0.019248	80.492378	7.040647	22.246414	-0.812125	0.000000	0.964594	0.000000	0.000000	0.000000	-0.058293	-0.324671	-0.013316	0.000000	0.000000	3.000000	86.000000	0.000000
15012.737737	0.083563	0.596728	0.019248	80.492378	7.040647	22.246414	-0.812125	0.000000	0.964594	0.000000	0.000000	0.000000	-0.058293	-0.324671	-0.013316	0.000000	0.000000	3.000000	86.000000	0.000000
15012.741070	0.083358	0.595696	0.019276	80.280823	7.099759	22.327677	-0.821841	0.000000	0.962375	0.000000	0.000000	0.000000	-0.061439	-0.309593	0.008571	0.000000	0.000000	3.000000	86.000000	0.000000
15012.744403	0.083358	0.595696	0.019276	80.280823	7.099759	22.327677	-0.821841	0.000000	0.962375	0.000000	0.000000	0.000000	-0.061439	-0.309593	0.008571	0.000000	0.000000	3.000000	86.000000	0.000000
15012.747737	0.083358	0.595696	0.019276	80.280823	7.099759	22.327677	-0.821841	0.000000	0.962375	0.000000	0.000000	0.000000	-0.061439	-0.309593	0.008571	0.000000	0.000000	3.000000	86.000000	0.000000
15012.751070	0.083358	0.595696	0.019276	80.109894	7.141068	22.391472	-0.832080	0.000000	0.963804	0.000000	0.000000	0.000000	-0.061439	-0.309593	0.008571	0.000000	0.000000	3.000000	86.000000	0.000000
15012.754403	0.083162	0.594722	0.019351	80.109894	7.141068	22.391472	-0.832080	0.000000	0.963804	0.000000	0.000000	0.000000	-0.059036	-0.292396	0.022338	0.000000	0.000000	3.000000	86.000000	0.000000
15012.757737	0.083162	0.594722	0.019351	80.109894	7.141068	22.391472	-0.832080	0.000000	0.963804	0.000000	0.000000	0.000000	-0.059036	-0.292396	0.022338	0.000000	0.000000	3.000000	86.000000	0.000000
15012.761070	0.082943	0.593792	0.019436	79.983566	7.162624	22.438507	-0.832080	0.000000	0.963804	0.000000	0.000000	0.000000	-0.065484	-0.278723	0.025532	0.000000	0.000000	3.000000	86.000000	0.000000
15012.764403	0.082943	0.593792	0.019436	79.983566	7.162624	22.438507	-0.832080	0.000000	0.963804	0.000000	0.000000	0.000000	-0.065484	-0.278723	0.025532	0.000000	0.000000	3.000000	86.000000	0.000000
15012.767737	0.082943	0.593792	0.019436	79.983566	7.162624	22.438507	-0.832080	0.000000	0.963804	0.000000	0.000000	0.000000	-0.065484	-0.278723	0.025532	0.000000	0.000000	3.000000	86.000000	0.000000
15012.771070	0.082943	0.593792	0.019436	79.910316	7.160086	22.467243	-0.852834	0.000000	0.971782	0.000000	0.000000	0.000000	-0.065484	-0.278723	0.025532	0.000000	0.000000	3.000000	86.000000	0.000000
15012.774403	0.082688	0.592920	0.019575	79.910316	7.160086	22.467243	-0.852834	0.000000	0.971782	0.000000	0.000000	0.000000	-0.076652	-0.261663	0.041852	0.000000	0.000000	3.000000	86.000000	0.000000
15012.777737	0.082688	0.592920	0.019575	79.910316	7.160086	22.467243	-0.852834	0.000000	0.971782	0.000000	0.000000	0.000000	-0.076652	-0.261663	0.041852	0.000000	0.000000	3.000000	86.000000	0.000000
15012.781070	0.082433	0.592093	0.019722	79.889435	7.140312	22.479033	-0.852834	0.000000	0.971782	0.000000	0.000000	0.000000	-0.076308	-0.248058	0.044018	0.000000	0.000000	3.000000	86.000000	0.000000
15012.784403	0.082433	0.592093	0.019722	79.889435	7.140312	22.479033	-0.852834	0.000000	0.971782	0.000000	0.000000	0.000000	-0.076308	-0.248058	0.044018	0.000000	0.000000	3.000000	86.000000	0.000000
15012.787737	0.082433	0.592093	0.019722	79.889435	7.140312	22.479033	-0.852834	0.000000	0.971782	0.000000	0.000000	0.000000	-0.076308	-0.248058	0.044018	0.000000	0.000000	3.000000	86.000000	0.000000
15012.791070	0.082433	0.592093	0.019722	79.915466	7.102433	22.475739	-0.878327	0.000000	0.986094	0.000000	0.000000	0.000000	-0.076308	-0.248058	0.044018	0.000000	0.000000	3.000000	86.000000	0.000000
15012.794403	0.082128	0.591301	0.019844	79.915466	7.102433	22.475739	-0.878327	0.000000	0.986094	0.000000	0.000000	0.000000	-0.091596	-0.237843	0.036700	0.000000	0.000000	3.000000	86.000000	0.000000
15012.797737	0.082128	0.591301	0.019844	79.915466	7.102433	22.475739	-0.878327	0.000000	0.986094	0.000000	0.000000	0.000000	-0.091596	-0.237843	0.036700	0.000000	0.000000	3.000000	86.000000	0.000000
15012.801070	0.081836	0.590550	0.019907	80.000862	7.042452	22.453384	-0.878327	0.000000	0.986094	0.000000	0.000000	0.000000	-0.087685	-0.225240	0.018879	0.000000	0.000000	3.000000	86.000000	0.000000
15012.804403	0.081836	0.590550	0.019907	80.000862	7.042452	22.453384	-0.878327	0.000000	0.986094	0.000000	0.000000	0.000000	-0.087685	-0.225240	0.018879	0.000000	0.000000	3.000000	86.000000	0.000000
15012.807737	0.081836	0.590550	0.019907	80.000862	7.042452	22.453384	-0.878327	0.000000	0.986094	0.000000	0.000000	0.000000	-0.087685	-0.225240	0.018879	0.000000	0.000000	3.000000	86.000000	0.000000
15012.811070	0.081836	0.590550	0.019907	80.091522	6.979957	22.428579	-0.908207	0.000000	0.995357	0.000000	0.000000	0.000000	-0.087685	-0.225240	0.018879	0.000000	0.000000	3.000000	86.000000	0.000000
15012.814403	0.081492	0.589860	0.019939	80.091522	6.979957	22.428579	-0.908207	0.000000	0.995357	0.000000	0.000000	0.000000	-0.103282	-0.207007	0.009485	0.000000	0.000000	3.000000	86.000000	0.000000
15012.817737	0.081492	0.589860	0.019939	80.091522	6.979957	22.428579	-0.908207	0.000000	0.995357	0.000000	0.000000	0.000000	-0.103282	-0.207007	0.009485	0.000000	0.000000	3.000000	86.000000	0.000000
15012.821070	0.081134	0.589220	0.019892	80.176750	6.915937	22.404993	-0.908207	0.000000	0.995357	0.000000	0.000000	0.000000	-0.107278	-0.192017	-0.014097	0.000000	0.000000	3.000000	86.000000	0.000000
15012.824403	0.081134	0.589220	0.019892	80.176750	6.915937	22.404993	-0.908207	0.000000	0.995357	0.000000	0.000000	0.000000	-0.107278	-0.192017	-0.014097	0.000000	0.000000	3.000000	86.000000	0.000000
15012.827737	0.081134	0.589220	0.019892	80.176750	6.915937	22.404993	-0.908207	0.000000	0.995357	0.000000	0.000000	0.000000	-0.107278	-0.192017	-0.014097	0.000000	0.000000	3.000000	86.000000	0.000000
15012.831070	0.081134	0.589220	0.019892	80.242668	6.857904	22.387314	-0.943301	0.000000	0.994588	0.000000	0.000000	0.000000	-0.107278	-0.192017	-0.014097	0.000000	0.000000	3.000000	86.000000	0.000000
15012.834403	0.080801	0.588625	0.019849	80.242668	6.857904	22.387314	-0.943301	0.000000	0.994588	0.000000	0.000000	0.000000	-0.100030	-0.178388	-0.012815	0.000000	0.000000	3.000000	86.000000	0.000000
15012.837737	0.080801	0.588625	0.019849	80.242668	6.857904	22.387314	-0.943301	0.000000	0.994588	0.000000	0.000000	0.000000	-0.100030	-0.178388	-0.012815	0.000000	0.000000	3.000000	86.000000	0.000000
15012.841070	0.080457	0.588099	0.019744	80.243713	6.826709	22.390806	-0.943301	0.000000	0.994588	0.000000	0.000000	0.000000	-0.103124	-0.157748	-0.031391	0.000000	0.000000	3.000000	86.000000	0.000000
15012.844403	0.080457	0.588099	0.019744	80.243713	6.826709	22.390806	-0.943301	0.000000	0.994588	0.000000	0.000000	0.000000	-0.103124	-0.157748	-0.031391	0.000000	0.000000	3.000000	86.000000	0.000000
15012.847737	0.080457	0.588099	0.019744	80.243713	6.826709	22.390806	-0.943301	0.000000	0.994588	0.000000	0.000000	0.000000	-0.103124	-0.157748	-0.031391	0.000000	0.000000	3.000000	86.000000	0.000000
15012.851070	0.080457	0.588099	0.019744	80.142059	6.829307	22.427691	-0.977160	0.000000	0.987221	0.000000	0.000000	0.000000	-0.103124	-0.157748	-0.031391	0.000000	0.000000	3.000000	86.000000	0.000000
15012.854403	0.080169	0.587649	0.019697	80.142059	6.829307	22.427691	-0.977160	0.000000	0.987221	0.000000	0.000000	0.000000	-0.086215	-0.135240	-0.014272	0.000000	0.000000	3.000000	86.000000	0.000000
15012.857737	0.080169	0.587649	0.019697	80.142059	6.829307	22.427691	-0.977160	0.000000	0.987221	0.000000	0.000000	0.000000	-0.086215	-0.135240	-0.014272	0.000000	0.000000	3.000000	86.000000	0.000000
15012.861070	0.079875	0.587285	0.019604	79.973221	6.855054	22.484772	-0.977160	0.000000	0.987221	0.000000	0.000000	0.000000	-0.088446	-0.109079	-0.027785	0.000000	0.000000	3.000000	86.000000	0.000000
15012.864403	0.079875	0.587285	0.019604	79.973221	6.855054	22.484772	-0.977160	0.000000	0.987221	0.000000	0.000000	0.000000	-0.088446	-0.109079	-0.027785	0.000000	0.000000	3.000000	86.000000	0.000000
15012.867737	0.079875	0.587285	0.019604	79.973221	6.855054	22.484772	-0.977160	0.000000	0.987221	0.000000	0.000000	0.000000	-0.088446	-0.109079	-0.027785	0.000000	0.000000	3.000000	86.000000	0.000000
15012.871070	0.079875	0.587285	0.019604	79.773315	6.887782	22.548796	-1.006270	0.000000	0.980211	0.000000	0.000000	0.000000	-0.088446	-0.109079	-0.027785	0.000000	0.000000	3.000000	86.000000	0.000000
15012.874403	0.079590	0.587023	0.019570	79.773315	6.887782	22.548796	-1.006270	0.000000	0.980211	0.000000	0.000000	0.000000	-0.085483	-0.078738	-0.010328	0.000000	0.000000	3.000000	86.000000	0.000000
15012.877737	0.079590	0.587023	0.019570	79.588715	6.912808	22.605303	-1.006270	0.000000	0.980211	0.000000	0.000000	0.000000	-0.085483	-0.078738	-0.010328	0.000000	0.000000	3.000000	86.000000	0.000000
15012.881070	0.079590	0.587023	0.019570	79.588715	6.912808	22.605303	-1.006270	0.000000	0.980211	0.000000	0.000000	0.000000	-0.085483	-0.078738	-0.010328	0.000000	0.000000	3.000000	86.000000	0.000000
15012.884403	0.079590	0.587023	0.019570	79.588715	6.912808	22.605303	-1.006270	0.000000	0.980211	0.000000	0.000000	0.000000	-0.085483	-0.078738	-0.010328	0.000000	0.000000	3.000000	86.000000	0.000000
15012.887737	0.078980	0.586704	0.019538	79.394646	6.932570	22.662014	-1.020517	0.000000	0.978490	0.000000	0.000000	0.000000	-0.182974	-0.095477	-0.009435	0.000000	0.000000	3.000000	86.000000	0.000000
15012.891070	0.078980	0.586704	0.019538	79.394646	6.932570	22.662014	-1.020517	0.000000	0.978490	0.000000	0.000000	0.000000	-0.000001	-0.000009	0.000000	0.000000	0.000000	3.000000	86.000000	0.000000
15012.894403	0.078980	0.586704	0.019538	79.394646	6.932570	22.662014	-1.020517	0.000000	0.978490	0.000000	0.000000	0.000000	-0.000001	-0.000009	0.000000	0.000000	0.000000	3.000000	86.000000	0.000000
15012.897737	0.078980	0.586704	0.019538	79.231384	6.944118	22.708008	-1.051013	0.000000	0.976917	0.000000	0.000000	0.000000	-0.000001	-0.000009	0.000000	0.000000	0.000000	3.000000	86.000000	0.000000
15012.901070	0.078980	0.586704	0.019538	79.231384	6.944118	22.708008	-1.051013	0.000000	0.976917	0.000000	0.000000	0.000000	-0.000001	-0.000009	0.000000	0.000000	0.000000	3.000000	86.000000	0.000000
15012.904403	0.078655	0.586649	0.019541	79.231384	6.944118	22.708008	-1.051013	0.000000	0.976917	0.000000	0.000000	0.000000	-0.097495	-0.016745	0.000922	0.000000	0.000000	3.000000	86.000000	0.000000
15012.907737	0.078655	0.586649	0.019541	79.100342	6.942287	22.743589	-1.051013	0.000000	0.976917	0.000000	0.000000	0.000000	-0.097495	-0.016745	0.000922	0.000000	0.000000	3.000000	86.000000	0.000000
15012.911070	0.078655	0.586649	0.019541	79.100342	6.942287	22.743589	-1.051013	0.000000	0.976917	0.000000	0.000000	0.000000	-0.097495	-0.016745	0.000922	0.000000	0.000000	3.000000	86.000000	0.000000
15012.914403	0.078655	0.586649	0.019541	79.100342	6.942287	22.743589	-1.051013	0.000000	0.976917	0.000000	0.000000	0.000000	-0.097495	-0.016745	0.000922	0.000000	0.000000	3.000000	86.000000	0.000000
15012.917737	0.078060	0.586638	0.019598	79.024002	6.927561	22.763842	-1.067262	0.000000	0.977071	0.000000	0.000000	0.000000	-0.178495	-0.003267	0.017055	0.000000	0.000000	3.000000	86.000000	0.000000
15012.921070	0.078060	0.586638	0.019598	79.024002	6.927561	22.763842	-1.067262	0.000000	0.977071	0.000000	0.000000	0.000000	-0.178495	-0.003267	0.017055	0.000000	0.000000	3.000000	86.000000	0.000000
15012.924403	0.078060	0.586638	0.019598	79.024002	6.927561	22.763842	-1.067262	0.000000	0.977071	0.000000	0.000000	0.000000	-0.178495	-0.003267	0.017055	0.000000	0.000000	3.000000	86.000000	0.000000
15012.927737	0.078060	0.586638	0.019598	78.995415	6.902395	22.771198	-1.097011	0.000000	0.979913	0.000000	0.000000	0.000000	-0.178495	-0.003267	0.017055	0.000000	0.000000	3.000000	86.000000	0.000000
15012.931070	0.077787	0.586664	0.019636	78.995415	6.902395	22.771198	-1.097011	0.000000	0.979913	0.000000	0.000000	0.000000	-0.081826	0.007934	0.011222	0.000000	0.000000	3.000000	86.000000	0.000000
15012.934403	0.077787	0.586664	0.019636	78.995415	6.902395	22.771198	-1.097011	0.000000	0.979913	0.000000	0.000000	0.000000	-0.081826	0.007934	0.011222	0.000000	0.000000	3.000000	86.000000	0.000000
15012.937737	0.077787	0.586664	0.019636	78.997726	6.874584	22.770603	-1.110649	0.000000	0.981784	0.000000	0.000000	0.000000	-0.081826	0.007934	0.011222	0.000000	0.000000	3.000000	86.000000	0.000000
15012.941070	0.077787	0.586664	0.019636	78.997726	6.874584	22.770603	-1.110649	0.000000	0.981784	0.000000	0.000000	0.000000	-0.081826	0.007934	0.011222	0.000000	0.000000	3.000000	86.000000	0.000000
15012.944403	0.077557	0.586672	0.019649	78.997726	6.874584	22.770603	-1.110649	0.000000	0.981784	0.000000	0.000000	0.000000	-0.069052	0.002320	0.004034	0.000000	0.000000	3.000000	86.000000	0.000000
15012.947737	0.077557	0.586672	0.019649	78.997742	6.850108	22.770607	-1.110649	0.000000	0.981784	0.000000	0.000000	0.000000	-0.069052	0.002320	0.004034	0.000000	0.000000	3.000000	86.000000	0.000000
15012.951070	0.077557	0.586672	0.019649	78.997742	6.850108	22.770607	-1.110649	0.000000	0.981784	0.000000	0.000000	0.000000	-0.069052	0.002320	0.004034	0.000000	0.000000	3.000000	86.000000	0.000000
15012.954403	0.077557	0.586672	0.019649	78.997742	6.850108	22.770607	-1.110649	0.000000	0.981784	0.000000	0.000000	0.000000	-0.069052	0.002320	0.004034	0.000000	0.000000	3.000000	86.000000	0.000000
15012.957737	0.077157	0.586703	0.019618	78.997757	6.828344	22.770607	-1.122158	0.000000	0.982456	0.000000	0.000000	0.000000	-0.119999	0.009334	-0.009386	0.000000	0.000000	3.000000	86.000000	0.000000
15012.961070	0.077157	0.586703	0.019618	78.997757	6.828344	22.770607	-1.122158	0.000000	0.982456	0.000000	0.000000	0.000000	-0.119999	0.009334	-0.009386	0.000000	0.000000	3.000000	86.000000	0.000000
15012.964403	0.077157	0.586703	0.019618	78.997757	6.828344	22.770607	-1.122158	0.000000	0.982456	0.000000	0.000000	0.000000	-0.119999	0.009334	-0.009386	0.000000	0.000000	3.000000	86.000000	0.000000
15012.967737	0.077157	0.586703	0.019618	79.003983	6.805259	22.769243	-1.142158	0.000000	0.980892	0.000000	0.000000	0.000000	-0.119999	0.009334	-0.009386	0.000000	0.000000	3.000000	86.000000	0.000000
15012.971070	0.076959	0.586689	0.019544	79.003983	6.805259	22.769243	-1.142158	0.000000	0.980892	0.000000	0.000000	0.000000	-0.059321	-0.004157	-0.022178	0.000000	0.000000	3.000000	86.000000	0.000000
15012.974403	0.076959	0.586689	0.019544	79.003983	6.805259	22.769243	-1.142158	0.000000	0.980892	0.000000	0.000000	0.000000	-0.059321	-0.004157	-0.022178	0.000000	0.000000	3.000000	86.000000	0.000000
15012.977737	0.076959	0.586689	0.019544	79.013374	6.784211	22.767199	-1.152044	0.000000	0.977195	0.000000	0.000000	0.000000	-0.059321	-0.004157	-0.022178	0.000000	0.000000	3.000000	86.000000	0.000000
15012.981070	0.076778	0.586664	0.019426	79.013374	6.784211	22.767199	-1.152044	0.000000	0.977195	0.000000	0.000000	0.000000	-0.054441	-0.007424	-0.035265	0.000000	0.000000	3.000000	86.000000	0.000000
15012.984403	0.076778	0.586664	0.019426	79.013374	6.784211	22.767199	-1.152044	0.000000	0.977195	0.000000	0.000000	0.000000	-0.054441	-0.007424	-0.035265	0.000000	0.000000	3.000000	86.000000	0.000000
15012.987737	0.076778	0.586664	0.019426	79.029022	6.761848	22.763811	-1.161118	0.000000	0.971318	0.000000	0.000000	0.000000	-0.054441	-0.007424	-0.035265	0.000000	0.000000	3.000000	86.000000	0.000000
15012.991070	0.076778	0.586664	0.019426	79.029022	6.761848	22.763811	-1.161118	0.000000	0.971318	0.000000	0.000000	0.000000	-0.054441	-0.007424	-0.035265	0.000000	0.000000	3.000000	86.000000	0.000000
15012.994403	0.076591	0.586602	0.019276	79.029022	6.761848	22.763811	-1.161118	0.000000	0.971318	0.000000	0.000000	0.000000	-0.056004	-0.018588	-0.045165	0.000000	0.000000	3.000000	86.000000	0.000000
15012.997737	0.076591	0.586602	0.019276	79.047783	6.744228	22.759716	-1.161118	0.000000	0.971318	0.000000	0.000000	0.000000	-0.056004	-0.018588	-0.045165	0.000000	0.000000	3.000000	86.000000	0.000000
15013.001070	0.076591	0.586602	0.019276	79.047783	6.744228	22.759716	-1.161118	0.000000	0.971318	0.000000	0.000000	0.000000	-0.056004	-0.018588	-0.045165	0.000000	0.000000	3.000000	86.000000	0.000000
15013.004403	0.076591	0.586602	0.019276	79.047783	6.744228	22.759716	-1.161118	0.000000	0.971318	0.000000	0.000000	0.000000	-0.056004	-0.018588	-0.045165	0.000000	0.000000	3.000000	86.000000	0.000000
15013.007737	0.076339	0.586365	0.019008	79.067390	6.729270	22.755547	-1.170452	0.000000	0.963790	0.000000	0.000000	0.000000	-0.075539	-0.071110	-0.080458	0.000000	0.000000	3.000000	86.000000	0.000000
15013.011070	0.076339	0.586365	0.019008	79.067390	6.729270	22.755547	-1.170452	0.000000	0.963790	0.000000	0.000000	0.000000	-0.075539	-0.071110	-0.080458	0.000000	0.000000	3.000000	86.000000	0.000000
15013.014403	0.076339	0.586365	0.019008	79.067390	6.729270	22.755547	-1.170452	0.000000	0.963790	0.000000	0.000000	0.000000	-0.075539	-0.071110	-0.080458	0.000000	0.000000	3.000000	86.000000	0.000000
15013.017737	0.076339	0.586365	0.019008	79.083008	6.717743	22.752111	-1.183042	0.000000	0.950381	0.000000	0.000000	0.000000	-0.075539	-0.071110	-0.080458	0.000000	0.000000	3.000000	86.000000	0.000000
15013.021070	0.076285	0.586265	0.018956	79.083008	6.717743	22.752111	-1.183042	0.000000	0.950381	0.000000	0.000000	0.000000	-0.016397	-0.030190	-0.015510	0.000000	0.000000	3.000000	86.000000	0.000000
15013.024403	0.076285	0.586265	0.018956	79.083008	6.717743	22.752111	-1.183042	0.000000	0.950381	0.000000	0.000000	0.000000	-0.016397	-0.030190	-0.015510	0.000000	0.000000	3.000000	86.000000	0.000000
15013.027737	0.076285	0.586265	0.018956	79.098640	6.708925	22.748671	-1.185775	0.000000	0.947796	0.000000	0.000000	0.000000	-0.016397	-0.030190	-0.015510	0.000000	0.000000	3.000000	86.000000	0.000000
15013.031070	0.076285	0.586265	0.018956	79.098640	6.708925	22.748671	-1.185775	0.000000	0.947796	0.000000	0.000000	0.000000	-0.016397	-0.030190	-0.015510	0.000000	0.000000	3.000000	86.000000	0.000000
15013.034403	0.076237	0.586149	0.018951	79.098640	6.708925	22.748671	-1.185775	0.000000	0.947796	0.000000	0.000000	0.000000	-0.014142	-0.034869	-0.001454	0.000000	0.000000	3.000000	86.000000	0.000000
15013.037737	0.076237	0.586149	0.018951	79.108833	6.701397	22.746521	-1.185775	0.000000	0.947796	0.000000	0.000000	0.000000	-0.014142	-0.034869	-0.001454	0.000000	0.000000	3.000000	86.000000	0.000000
15013.041070	0.076237	0.586149	0.018951	79.108833	6.701397	22.746521	-1.185775	0.000000	0.947796	0.000000	0.000000	0.000000	-0.014142	-0.034869	-0.001454	0.000000	0.000000	3.000000	86.000000	0.000000
15013.044403	0.076237	0.586149	0.018951	79.108833	6.701397	22.746521	-1.185775	0.000000	0.947796	0.000000	0.000000	0.000000	-0.014142	-0.034869	-0.001454	0.000000	0.000000	3.000000	86.000000	0.000000
15013.047737	0.076086	0.585990	0.019018	79.115028	6.679040	22.736029	-1.188132	0.000000	0.947553	0.000000	0.000000	0.000000	-0.045467	-0.047425	0.020105	0.000000	0.000000	3.000000	86.000000	0.000000
15013.051070	0.076086	0.585990	0.019018	79.115028	6.679040	22.736029	-1.188132	0.000000	0.947553	0.000000	0.000000	0.000000	0.000001	-0.000003	-0.000000	0.000000	0.000000	3.000000	86.000000	0.000000
15013.054403	0.076086	0.585990	0.019018	79.115028	6.679040	22.736029	-1.188132	0.000000	0.947553	0.000000	0.000000	0.000000	0.000001	-0.000003	-0.000000	0.000000	0.000000	3.000000	86.000000	0.000000
15013.057737	0.076086	0.585990	0.019018	79.118141	6.659320	22.735327	-1.195710	0.000000	0.950904	0.000000	0.000000	0.000000	0.000001	-0.000003	-0.000000	0.000000	0.000000	3.000000	86.000000	0.000000
15013.061070	0.076086	0.585990	0.019018	79.118141	6.659320	22.735327	-1.195710	0.000000	0.950904	0.000000	0.000000	0.000000	0.000001	-0.000003	-0.000000	0.000000	0.000000	3.000000	86.000000	0.000000
15013.064403	0.075912	0.585975	0.019094	79.118141	6.659320	22.735327	-1.195710	0.000000	0.950904	0.000000	0.000000	0.000000	-0.052013	-0.004673	0.022723	0.000000	0.000000	3.000000	86.000000	0.000000
15013.067737	0.075912	0.585975	0.019094	79.118141	6.634841	22.735331	-1.195710	0.000000	0.950904	0.000000	0.000000	0.000000	-0.052013	-0.004673	0.022723	0.000000	0.000000	3.000000	86.000000	0.000000
15013.071070	0.075912	0.585975	0.019094	79.118141	6.634841	22.735331	-1.195710	0.000000	0.950904	0.000000	0.000000	0.000000	-0.052013	-0.004673	0.022723	0.000000	0.000000	3.000000	86.000000	0.000000
15013.074403	0.075912	0.585975	0.019094	79.118141	6.634841	22.735331	-1.195710	0.000000	0.950904	0.000000	0.000000	0.000000	-0.052013	-0.004673	0.022723	0.000000	0.000000	3.000000	86.000000	0.000000
15013.077737	0.075567	0.585989	0.019255	79.111900	6.614449	22.736727	-1.204378	0.000000	0.954691	0.000000	0.000000	0.000000	-0.103615	0.004151	0.048250	0.000000	0.000000	3.000000	86.000000	0.000000
15013.081070	0.075567	0.585989	0.019255	79.111900	6.614449	22.736727	-1.204378	0.000000	0.954691	0.000000	0.000000	0.000000	-0.103615	0.004151	0.048250	0.000000	0.000000	3.000000	86.000000	0.000000
15013.084403	0.075567	0.585989	0.019255	79.111900	6.614449	22.736727	-1.204378	0.000000	0.954691	0.000000	0.000000	0.000000	-0.103615	0.004151	0.048250	0.000000	0.000000	3.000000	86.000000	0.000000
15013.087737	0.075567	0.585989	0.019255	79.102509	6.597451	22.738798	-1.221648	0.000000	0.962733	0.000000	0.000000	0.000000	-0.103615	0.004151	0.048250	0.000000	0.000000	3.000000	86.000000	0.000000
15013.091070	0.075415	0.586071	0.019322	79.102509	6.597451	22.738798	-1.221648	0.000000	0.962733	0.000000	0.000000	0.000000	-0.045478	0.024612	0.020282	0.000000	0.000000	3.000000	86.000000	0.000000
15013.094403	0.075415	0.586071	0.019322	79.102509	6.597451	22.738798	-1.221648	0.000000	0.962733	0.000000	0.000000	0.000000	-0.045478	0.024612	0.020282	0.000000	0.000000	3.000000	86.000000	0.000000
15013.097737	0.075415	0.586071	0.019322	79.086945	6.591901	22.751339	-1.229228	0.000000	0.966113	0.000000	0.000000	0.000000	-0.045478	0.024612	0.020282	0.000000	0.000000	3.000000	86.000000	0.000000
15013.101070	0.075415	0.586071	0.019322	79.086945	6.591901	22.751339	-1.229228	0.000000	0.966113	0.000000	0.000000	0.000000	-0.045478	0.024612	0.020282	0.000000	0.000000	3.000000	86.000000	0.000000
15013.104403	0.075264	0.586153	0.019390	79.086945	6.591901	22.751339	-1.229228	0.000000	0.966113	0.000000	0.000000	0.000000	-0.045489	0.024653	0.020263	0.000000	0.000000	3.000000	86.000000	0.000000
15013.107737	0.075264	0.586153	0.019390	79.071297	6.578953	22.754776	-1.229228	0.000000	0.966113	0.000000	0.000000	0.000000	-0.045489	0.024653	0.020263	0.000000	0.000000	3.000000	86.000000	0.000000
15013.111070	0.075159	0.586280	0.019460	79.071297	6.578953	22.754776	-1.229228	0.000000	0.966113	0.000000	0.000000	0.000000	-0.031475	0.038099	0.020959	0.000000	0.000000	3.000000	86.000000	0.000000
15013.114403	0.075159	0.586280	0.019460	79.071297	6.578953	22.754776	-1.229228	0.000000	0.966113	0.000000	0.000000	0.000000	-0.031475	0.038099	0.020959	0.000000	0.000000	3.000000	86.000000	0.000000
15013.117737	0.075159	0.586280	0.019460	79.049431	6.575503	22.759584	-1.242055	0.000000	0.972984	0.000000	0.000000	0.000000	-0.031475	0.038099	0.020959	0.000000	0.000000	3.000000	86.000000	0.000000
15013.121070	0.075159	0.586280	0.019460	79.049431	6.575503	22.759584	-1.242055	0.000000	0.972984	0.000000	0.000000	0.000000	-0.031475	0.038099	0.020959	0.000000	0.000000	3.000000	86.000000	0.000000
15013.124403	0.075075	0.586433	0.019519	79.049431	6.575503	22.759584	-1.242055	0.000000	0.972984	0.000000	0.000000	0.000000	-0.025025	0.046026	0.017780	0.000000	0.000000	3.000000	86.000000	0.000000
15013.127737	0.075075	0.586433	0.019519	79.027534	6.572038	22.764362	-1.242055	0.000000	0.972984	0.000000	0.000000	0.000000	-0.025025	0.046026	0.017780	0.000000	0.000000	3.000000	86.000000	0.000000
15013.131070	0.075075	0.586433	0.019519	79.027534	6.572038	22.764362	-1.242055	0.000000	0.972984	0.000000	0.000000	0.000000	-0.025025	0.046026	0.017780	0.000000	0.000000	3.000000	86.000000	0.000000
15013.134403	0.075075	0.586433	0.019519	79.027534	6.572038	22.764362	-1.242055	0.000000	0.972984	0.000000	0.000000	0.000000	-0.025025	0.046026	0.017780	0.000000	0.000000	3.000000	86.000000	0.000000
15013.137737	0.075002	0.586759	0.019639	79.002502	6.571935	22.769794	-1.246226	0.000000	0.975947	0.000000	0.000000	0.000000	-0.022140	0.097686	0.036167	0.000000	0.000000	3.000000	86.000000	0.000000
15013.141070	0.075002	0.586759	0.019639	79.002502	6.571935	22.769794	-1.246226	0.000000	0.975947	0.000000	0.000000	0.000000	-0.022140	0.097686	0.036167	0.000000	0.000000	3.000000	86.000000	0.000000
15013.144403	0.075002	0.586759	0.019639	79.002502	6.571935	22.769794	-1.246226	0.000000	0.975947	0.000000	0.000000	0.000000	-0.022140	0.097686	0.036167	0.000000	0.000000	3.000000	86.000000	0.000000
15013.147737	0.075002	0.586759	0.019639	78.977486	6.571790	22.775188	-1.249916	0.000000	0.981975	0.000000	0.000000	0.000000	-0.022140	0.097686	0.036167	0.000000	0.000000	3.000000	86.000000	0.000000
15013.151070	0.074970	0.586923	0.019731	78.977486	6.571790	22.775188	-1.249916	0.000000	0.981975	0.000000	0.000000	0.000000	-0.009586	0.049329	0.027559	0.000000	0.000000	3.000000	86.000000	0.000000
15013.154403	0.074970	0.586923	0.019731	78.977486	6.571790	22.775188	-1.249916	0.000000	0.981975	0.000000	0.000000	0.000000	-0.009586	0.049329	0.027559	0.000000	0.000000	3.000000	86.000000	0.000000
15013.157737	0.074970	0.586923	0.019731	78.955605	6.570983	22.779905	-1.251514	0.000000	0.986568	0.000000	0.000000	0.000000	-0.009586	0.049329	0.027559	0.000000	0.000000	3.000000	86.000000	0.000000
15013.161070	0.074970	0.586923	0.019731	78.955605	6.570983	22.779905	-1.251514	0.000000	0.986568	0.000000	0.000000	0.000000	-0.009586	0.049329	0.027559	0.000000	0.000000	3.000000	86.000000	0.000000
15013.164403	0.074935	0.587069	0.019807	78.955605	6.570983	22.779905	-1.251514	0.000000	0.986568	0.000000	0.000000	0.000000	-0.010368	0.043756	0.022605	0.000000	0.000000	3.000000	86.000000	0.000000
15013.167737	0.074935	0.587069	0.019807	78.933685	6.572873	22.784603	-1.251514	0.000000	0.986568	0.000000	0.000000	0.000000	-0.010368	0.043756	0.022605	0.000000	0.000000	3.000000	86.000000	0.000000
15013.171070	0.074917	0.587204	0.019839	78.933685	6.572873	22.784603	-1.251514	0.000000	0.986568	0.000000	0.000000	0.000000	-0.005460	0.040504	0.009554	0.000000	0.000000	3.000000	86.000000	0.000000
15013.174403	0.074917	0.587204	0.019839	78.933685	6.572873	22.784603	-1.251514	0.000000	0.986568	0.000000	0.000000	0.000000	-0.005460	0.040504	0.009554	0.000000	0.000000	3.000000	86.000000	0.000000
15013.177737	0.074917	0.587204	0.019839	78.914925	6.574085	22.788610	-1.254152	0.000000	0.991928	0.000000	0.000000	0.000000	-0.005460	0.040504	0.009554	0.000000	0.000000	3.000000	86.000000	0.000000
15013.181070	0.074917	0.587204	0.019839	78.914925	6.574085	22.788610	-1.254152	0.000000	0.991928	0.000000	0.000000	0.000000	-0.005460	0.040504	0.009554	0.000000	0.000000	3.000000	86.000000	0.000000
15013.184403	0.074902	0.587332	0.019894	78.914925	6.574085	22.788610	-1.254152	0.000000	0.991928	0.000000	0.000000	0.000000	-0.004357	0.038180	0.016578	0.000000	0.000000	3.000000	86.000000	0.000000
15013.187737	0.074902	0.587332	0.019894	78.899307	6.577355	22.791945	-1.254152	0.000000	0.991928	0.000000	0.000000	0.000000	-0.004357	0.038180	0.016578	0.000000	0.000000	3.000000	86.000000	0.000000
15013.191070	0.074902	0.587332	0.019894	78.899307	6.577355	22.791945	-1.254152	0.000000	0.991928	0.000000	0.000000	0.000000	-0.004357	0.038180	0.016578	0.000000	0.000000	3.000000	86.000000	0.000000
15013.194403	0.074902	0.587332	0.019894	78.899307	6.577355	22.791945	-1.254152	0.000000	0.991928	0.000000	0.000000	0.000000	-0.004357	0.038180	0.016578	0.000000	0.000000	3.000000	86.000000	0.000000
15013.197737	0.074899	0.587580	0.019870	78.883636	6.580615	22.795263	-1.254878	0.000000	0.994691	0.000000	0.000000	0.000000	-0.001102	0.074508	-0.007015	0.000000	0.000000	3.000000	86.000000	0.000000
15013.201070	0.074899	0.587580	0.019870	78.883636	6.580615	22.795263	-1.254878	0.000000	0.994691	0.000000	0.000000	0.000000	-0.001102	0.074508	-0.007015	0.000000	0.000000	3.000000	86.000000	0.000000
15013.204403	0.074899	0.587580	0.019870	78.883636	6.580615	22.795263	-1.254878	0.000000	0.994691	0.000000	0.000000	0.000000	-0.001102	0.074508	-0.007015	0.000000	0.000000	3.000000	86.000000	0.000000
15013.207737	0.074899	0.587580	0.019870	78.871140	6.583206	22.797907	-1.255061	0.000000	0.993522	0.000000	0.000000	0.000000	-0.001102	0.074508	-0.007015	0.000000	0.000000	3.000000	86.000000	0.000000
15013.211070	0.074894	0.587685	0.019842	78.871140	6.583206	22.797907	-1.255061	0.000000	0.993522	0.000000	0.000000	0.000000	-0.001327	0.031656	-0.008448	0.000000	0.000000	3.000000	86.000000	0.000000
15013.214403	0.074894	0.587685	0.019842	78.871140	6.583206	22.797907	-1.255061	0.000000	0.993522	0.000000	0.000000	0.000000	-0.001327	0.031656	-0.008448	0.000000	0.000000	3.000000	86.000000	0.000000
15013.217737	0.074894	0.587685	0.019842	78.858643	6.588523	22.800556	-1.255283	0.000000	0.992114	0.000000	0.000000	0.000000	-0.001327	0.031656	-0.008448	0.000000	0.000000	3.000000	86.000000	0.000000
15013.221070	0.074894	0.587685	0.019842	78.858643	6.588523	22.800556	-1.255283	0.000000	0.992114	0.000000	0.000000	0.000000	-0.001327	0.031656	-0.008448	0.000000	0.000000	3.000000	86.000000	0.000000
15013.224403	0.074909	0.587799	0.019787	78.858643	6.588523	22.800556	-1.255283	0.000000	0.992114	0.000000	0.000000	0.000000	0.004361	0.033972	-0.016560	0.000000	0.000000	3.000000	86.000000	0.000000
15013.227737	0.074909	0.587799	0.019787	78.849243	6.590470	22.802538	-1.255283	0.000000	0.992114	0.000000	0.000000	0.000000	0.004361	0.033972	-0.016560	0.000000	0.000000	3.000000	86.000000	0.000000
15013.231070	0.074909	0.587799	0.019787	78.849243	6.590470	22.802538	-1.255283	0.000000	0.992114	0.000000	0.000000	0.000000	0.004361	0.033972	-0.016560	0.000000	0.000000	3.000000	86.000000	0.000000
15013.234403	0.074909	0.587799	0.019787	78.849243	6.590470	22.802538	-1.255283	0.000000	0.992114	0.000000	0.000000	0.000000	0.004361	0.033972	-0.016560	0.000000	0.000000	3.000000	86.000000	0.000000
15013.237737	0.074923	0.588010	0.019727	78.833618	6.596419	22.805832	-1.254556	0.000000	0.989354	0.000000	0.000000	0.000000	0.004134	0.063297	-0.017997	0.000000	0.000000	3.000000	86.000000	0.000000
15013.241070	0.074923	0.588010	0.019727	78.833618	6.596419	22.805832	-1.254556	0.000000	0.989354	0.000000	0.000000	0.000000	0.004134	0.063297	-0.017997	0.000000	0.000000	3.000000	86.000000	0.000000
15013.244403	0.074923	0.588010	0.019727	78.833618	6.596419	22.805832	-1.254556	0.000000	0.989354	0.000000	0.000000	0.000000	0.004134	0.063297	-0.017997	0.000000	0.000000	3.000000	86.000000	0.000000
15013.247737	0.074923	0.588010	0.019727	78.821129	6.601725	22.808466	-1.253867	0.000000	0.986354	0.000000	0.000000	0.000000	0.004134	0.063297	-0.017997	0.000000	0.000000	3.000000	86.000000	0.000000
15013.251070	0.074941	0.588115	0.019695	78.821129	6.601725	22.808466	-1.253867	0.000000	0.986354	0.000000	0.000000	0.000000	0.005462	0.031655	-0.009542	0.000000	0.000000	3.000000	86.000000	0.000000
15013.254403	0.074941	0.588115	0.019695	78.821129	6.601725	22.808466	-1.253867	0.000000	0.986354	0.000000	0.000000	0.000000	0.005462	0.031655	-0.009542	0.000000	0.000000	3.000000	86.000000	0.000000
15013.257737	0.074941	0.588115	0.019695	78.811707	6.611800	22.810421	-1.252957	0.000000	0.984764	0.000000	0.000000	0.000000	0.005462	0.031655	-0.009542	0.000000	0.000000	3.000000	86.000000	0.000000
15013.261070	0.074994	0.588217	0.019593	78.811707	6.611800	22.810421	-1.252957	0.000000	0.984764	0.000000	0.000000	0.000000	0.016048	0.030675	-0.030687	0.000000	0.000000	3.000000	86.000000	0.000000
15013.264403	0.074994	0.588217	0.019593	78.811707	6.611800	22.810421	-1.252957	0.000000	0.984764	0.000000	0.000000	0.000000	0.016048	0.030675	-0.030687	0.000000	0.000000	3.000000	86.000000	0.000000
15013.267737	0.074994	0.588217	0.019593	78.805443	6.618524	22.811718	-1.250282	0.000000	0.979650	0.000000	0.000000	0.000000	0.016048	0.030675	-0.030687	0.000000	0.000000	3.000000	86.000000	0.000000
15013.271070	0.074994	0.588217	0.019593	78.805443	6.618524	22.811718	-1.250282	0.000000	0.979650	0.000000	0.000000	0.000000	0.016048	0.030675	-0.030687	0.000000	1.000000	3.000000	86.000000	0.000000
15013.274403	0.075012	0.588324	0.019407	78.805443	6.618524	22.811718	-1.250282	0.000000	0.979650	0.000000	0.000000	0.000000	0.005154	0.031997	-0.055672	0.000000	1.000000	3.000000	86.000000	0.000000
