# Supplementary material for: Haptic Guidance Needs to Be Intuitive Not Just Informative to Improve Human Motor Accuracy
Source: PLoS One. 2016 Mar 16;11(3):e0150912. doi: 10.1371/journal.pone.0150912 (PMC4794196; doi:10.1371/journal.pone.0150912)
Supplement: S1 Data — (ZIP) [file pone.0150912.s001.zip › Subject6/exp1_0087.txt]

Time	PosX	PosY	PosZ	RotX	RotY	RotZ	ForceX	ForceY	ForceZ	MomentX	MomentY	MomentZ	VelocityX	VelocityY	VelocityZ	CalibratedWeight	ButtonDown	Condition	Trial	Visual
15015.397737	-0.002087	0.459387	0.247014	67.870102	30.649887	36.897129	1.842455	0.000000	4.648157	0.000000	0.000000	0.000000	-0.020085	-0.057680	0.009686	0.000000	1.000000	3.000000	87.000000	1.000000
15015.401070	-0.001921	0.459330	0.247222	67.870102	30.649887	36.897129	1.842455	0.000000	4.648157	0.000000	0.000000	0.000000	0.049973	-0.017133	0.062319	0.000000	1.000000	3.000000	87.000000	1.000000
15015.404403	-0.001921	0.459330	0.247222	67.870102	30.649887	36.897129	1.842455	0.000000	4.648157	0.000000	0.000000	0.000000	0.049973	-0.017133	0.062319	0.000000	1.000000	3.000000	87.000000	1.000000
15015.407737	-0.001921	0.459330	0.247222	67.782906	30.618717	36.823277	1.843824	0.000000	4.647614	0.000000	0.000000	0.000000	0.049973	-0.017133	0.062319	0.000000	1.000000	3.000000	87.000000	1.000000
15015.411070	-0.001387	0.459562	0.247605	67.782906	30.618717	36.823277	1.843824	0.000000	4.647614	0.000000	0.000000	0.000000	0.160280	0.069650	0.114773	0.000000	1.000000	3.000000	87.000000	1.000000
15015.414403	-0.001387	0.459562	0.247605	67.782906	30.618717	36.823277	1.843824	0.000000	4.647614	0.000000	0.000000	0.000000	0.160280	0.069650	0.114773	0.000000	1.000000	3.000000	87.000000	1.000000
15015.417737	-0.001387	0.459562	0.247605	67.747063	30.605621	36.756001	1.850022	0.000000	4.645150	0.000000	0.000000	0.000000	0.160280	0.069650	0.114773	0.000000	1.000000	3.000000	87.000000	1.000000
15015.421070	-0.001387	0.459562	0.247605	67.747063	30.605621	36.756001	1.850022	0.000000	4.645150	0.000000	0.000000	0.000000	0.160280	0.069650	0.114773	0.000000	1.000000	3.000000	87.000000	1.000000
15015.424403	-0.000852	0.459756	0.248145	67.747063	30.605621	36.756001	1.850022	0.000000	4.645150	0.000000	0.000000	0.000000	0.160397	0.058349	0.162274	0.000000	1.000000	3.000000	87.000000	1.000000
15015.427737	-0.000852	0.459756	0.248145	67.695435	30.439955	36.483292	1.850022	0.000000	4.645150	0.000000	0.000000	0.000000	0.160397	0.058349	0.162274	0.000000	1.000000	3.000000	87.000000	1.000000
15015.431070	-0.000484	0.459952	0.248844	67.695435	30.439955	36.483292	1.850022	0.000000	4.645150	0.000000	0.000000	0.000000	0.110348	0.058623	0.209551	0.000000	1.000000	3.000000	87.000000	1.000000
15015.434403	-0.000484	0.459952	0.248844	67.695435	30.439955	36.483292	1.850022	0.000000	4.645150	0.000000	0.000000	0.000000	0.110348	0.058623	0.209551	0.000000	1.000000	3.000000	87.000000	1.000000
15015.437737	-0.000484	0.459952	0.248844	67.691940	30.148855	36.031689	1.856604	0.000000	4.642523	0.000000	0.000000	0.000000	0.110348	0.058623	0.209551	0.000000	1.000000	3.000000	87.000000	1.000000
15015.441070	-0.000484	0.459952	0.248844	67.691940	30.148855	36.031689	1.856604	0.000000	4.642523	0.000000	0.000000	0.000000	0.110348	0.058623	0.209551	0.000000	1.000000	3.000000	87.000000	1.000000
15015.444403	-0.000350	0.460321	0.249556	67.691940	30.148855	36.031689	1.856604	0.000000	4.642523	0.000000	0.000000	0.000000	0.040113	0.110878	0.213674	0.000000	1.000000	3.000000	87.000000	1.000000
15015.447737	-0.000350	0.460321	0.249556	67.756493	29.830397	35.488400	1.856604	0.000000	4.642523	0.000000	0.000000	0.000000	0.040113	0.110878	0.213674	0.000000	1.000000	3.000000	87.000000	1.000000
15015.451070	-0.000351	0.460459	0.250078	67.756493	29.830397	35.488400	1.856604	0.000000	4.642523	0.000000	0.000000	0.000000	-0.000078	0.041259	0.156624	0.000000	1.000000	3.000000	87.000000	1.000000
15015.454403	-0.000351	0.460459	0.250078	67.756493	29.830397	35.488400	1.856604	0.000000	4.642523	0.000000	0.000000	0.000000	-0.000078	0.041259	0.156624	0.000000	1.000000	3.000000	87.000000	1.000000
15015.457737	-0.000351	0.460459	0.250078	67.869476	29.592239	35.034294	1.850835	0.000000	4.644826	0.000000	0.000000	0.000000	-0.000078	0.041259	0.156624	0.000000	1.000000	3.000000	87.000000	1.000000
15015.461070	-0.000351	0.460459	0.250078	67.869476	29.592239	35.034294	1.850835	0.000000	4.644826	0.000000	0.000000	0.000000	-0.000078	0.041259	0.156624	0.000000	1.000000	3.000000	87.000000	1.000000
15015.464403	-0.000519	0.460635	0.250441	67.869476	29.592239	35.034294	1.850835	0.000000	4.644826	0.000000	0.000000	0.000000	-0.050441	0.052686	0.108907	0.000000	1.000000	3.000000	87.000000	1.000000
15015.467737	-0.000519	0.460635	0.250441	67.974617	29.624716	34.968414	1.850835	0.000000	4.644826	0.000000	0.000000	0.000000	-0.050441	0.052686	0.108907	0.000000	1.000000	3.000000	87.000000	1.000000
15015.471070	-0.000519	0.460635	0.250441	67.974617	29.624716	34.968414	1.850835	0.000000	4.644826	0.000000	0.000000	0.000000	-0.050441	0.052686	0.108907	0.000000	1.000000	3.000000	87.000000	1.000000
15015.474403	-0.000519	0.460635	0.250441	67.974617	29.624716	34.968414	1.850835	0.000000	4.644826	0.000000	0.000000	0.000000	-0.050441	0.052686	0.108907	0.000000	1.000000	3.000000	87.000000	1.000000
15015.477737	-0.000922	0.460927	0.250866	68.061111	29.941732	35.296841	1.845825	0.000000	4.646819	0.000000	0.000000	0.000000	-0.121095	0.087660	0.127511	0.000000	1.000000	3.000000	87.000000	1.000000
15015.481070	-0.000922	0.460927	0.250866	68.061111	29.941732	35.296841	1.845825	0.000000	4.646819	0.000000	0.000000	0.000000	0.000000	-0.000003	-0.000001	0.000000	1.000000	3.000000	87.000000	1.000000
15015.484403	-0.000922	0.460927	0.250866	68.061111	29.941732	35.296841	1.845825	0.000000	4.646819	0.000000	0.000000	0.000000	0.000000	-0.000003	-0.000001	0.000000	1.000000	3.000000	87.000000	1.000000
15015.487737	-0.000922	0.460927	0.250866	68.155525	30.357374	35.740623	1.836655	0.000000	4.650451	0.000000	0.000000	0.000000	0.000000	-0.000003	-0.000001	0.000000	1.000000	3.000000	87.000000	1.000000
15015.491070	-0.000922	0.460927	0.250866	68.155525	30.357374	35.740623	1.836655	0.000000	4.650451	0.000000	0.000000	0.000000	0.000000	-0.000003	-0.000001	0.000000	1.000000	3.000000	87.000000	1.000000
15015.494403	-0.000956	0.461004	0.250866	68.155525	30.357374	35.740623	1.836655	0.000000	4.650451	0.000000	0.000000	0.000000	-0.010083	0.023205	-0.000139	0.000000	1.000000	3.000000	87.000000	1.000000
15015.497737	-0.000956	0.461004	0.250866	68.249237	30.660831	36.051167	1.836655	0.000000	4.650451	0.000000	0.000000	0.000000	-0.010083	0.023205	-0.000139	0.000000	1.000000	3.000000	87.000000	1.000000
15015.501070	-0.000956	0.461004	0.250866	68.249237	30.660831	36.051167	1.836655	0.000000	4.650451	0.000000	0.000000	0.000000	-0.010083	0.023205	-0.000139	0.000000	1.000000	3.000000	87.000000	1.000000
15015.504403	-0.000956	0.461004	0.250866	68.249237	30.660831	36.051167	1.836655	0.000000	4.650451	0.000000	0.000000	0.000000	-0.010083	0.023205	-0.000139	0.000000	1.000000	3.000000	87.000000	1.000000
15015.507737	-0.001090	0.461312	0.250516	68.339104	30.808153	36.159634	1.836120	0.000000	4.650663	0.000000	0.000000	0.000000	-0.040172	0.092234	-0.104920	0.000000	1.000000	3.000000	87.000000	1.000000
15015.511070	-0.001090	0.461312	0.250516	68.339104	30.808153	36.159634	1.836120	0.000000	4.650663	0.000000	0.000000	0.000000	-0.040172	0.092234	-0.104920	0.000000	1.000000	3.000000	87.000000	1.000000
15015.514403	-0.001090	0.461312	0.250516	68.339104	30.808153	36.159634	1.836120	0.000000	4.650663	0.000000	0.000000	0.000000	-0.040172	0.092234	-0.104920	0.000000	1.000000	3.000000	87.000000	1.000000
15015.517737	-0.001090	0.461312	0.250516	68.436661	30.756714	35.991825	1.836187	0.000000	4.650636	0.000000	0.000000	0.000000	-0.040172	0.092234	-0.104920	0.000000	1.000000	3.000000	87.000000	1.000000
15015.521070	-0.001090	0.461600	0.250277	68.436661	30.756714	35.991825	1.836187	0.000000	4.650636	0.000000	0.000000	0.000000	0.000110	0.086556	-0.071709	0.000000	0.000000	3.000000	87.000000	1.000000
15015.524403	-0.001090	0.461600	0.250277	68.436661	30.756714	35.991825	1.836187	0.000000	4.650636	0.000000	0.000000	0.000000	0.000110	0.086556	-0.071709	0.000000	0.000000	3.000000	87.000000	1.000000
15015.527737	-0.001090	0.461600	0.250277	68.578125	30.472347	35.463211	1.837709	0.000000	4.650034	0.000000	0.000000	0.000000	0.000110	0.086556	-0.071709	0.000000	0.000000	3.000000	87.000000	1.000000
15015.531070	-0.001022	0.461965	0.249911	68.578125	30.472347	35.463211	1.837709	0.000000	4.650034	0.000000	0.000000	0.000000	0.020309	0.109416	-0.109905	0.000000	0.000000	3.000000	87.000000	1.000000
15015.534403	-0.001022	0.461965	0.249911	68.578125	30.472347	35.463211	1.837709	0.000000	4.650034	0.000000	0.000000	0.000000	0.020309	0.109416	-0.109905	0.000000	0.000000	3.000000	87.000000	1.000000
15015.537737	-0.001022	0.461965	0.249911	68.753433	30.012617	34.685585	1.841127	0.000000	4.648683	0.000000	0.000000	0.000000	0.020309	0.109416	-0.109905	0.000000	0.000000	3.000000	87.000000	1.000000
15015.541070	-0.001122	0.462406	0.249448	68.753433	30.012617	34.685585	1.841127	0.000000	4.648683	0.000000	0.000000	0.000000	-0.029989	0.132266	-0.138823	0.000000	0.000000	3.000000	87.000000	1.000000
15015.544403	-0.001122	0.462406	0.249448	68.753433	30.012617	34.685585	1.841127	0.000000	4.648683	0.000000	0.000000	0.000000	-0.029989	0.132266	-0.138823	0.000000	0.000000	3.000000	87.000000	1.000000
15015.547737	-0.001122	0.462406	0.249448	68.935356	29.505850	33.854481	1.842469	0.000000	4.648151	0.000000	0.000000	0.000000	-0.029989	0.132266	-0.138823	0.000000	0.000000	3.000000	87.000000	1.000000
15015.551070	-0.001322	0.463057	0.248872	68.935356	29.505850	33.854481	1.842469	0.000000	4.648151	0.000000	0.000000	0.000000	-0.060056	0.195462	-0.172939	0.000000	0.000000	3.000000	87.000000	1.000000
15015.554403	-0.001322	0.463057	0.248872	68.935356	29.505850	33.854481	1.842469	0.000000	4.648151	0.000000	0.000000	0.000000	-0.060056	0.195462	-0.172939	0.000000	0.000000	3.000000	87.000000	1.000000
15015.557737	-0.001322	0.463057	0.248872	69.102837	29.102968	33.173065	1.842926	0.000000	4.647970	0.000000	0.000000	0.000000	-0.060056	0.195462	-0.172939	0.000000	0.000000	3.000000	87.000000	1.000000
15015.561070	-0.001455	0.463860	0.248134	69.102837	29.102968	33.173065	1.842926	0.000000	4.647970	0.000000	0.000000	0.000000	-0.039764	0.240940	-0.221401	0.000000	0.000000	3.000000	87.000000	1.000000
15015.564403	-0.001455	0.463860	0.248134	69.102837	29.102968	33.173065	1.842926	0.000000	4.647970	0.000000	0.000000	0.000000	-0.039764	0.240940	-0.221401	0.000000	0.000000	3.000000	87.000000	1.000000
15015.567737	-0.001455	0.463860	0.248134	69.262398	28.982763	32.869743	1.845516	0.000000	4.646942	0.000000	0.000000	0.000000	-0.039764	0.240940	-0.221401	0.000000	0.000000	3.000000	87.000000	1.000000
15015.571070	-0.001620	0.464872	0.247248	69.262398	28.982763	32.869743	1.845516	0.000000	4.646942	0.000000	0.000000	0.000000	-0.049612	0.303485	-0.265707	0.000000	0.000000	3.000000	87.000000	1.000000
15015.574403	-0.001620	0.464872	0.247248	69.262398	28.982763	32.869743	1.845516	0.000000	4.646942	0.000000	0.000000	0.000000	-0.049612	0.303485	-0.265707	0.000000	0.000000	3.000000	87.000000	1.000000
15015.577737	-0.001620	0.464872	0.247248	69.459793	29.116949	32.873051	1.848541	0.000000	4.645740	0.000000	0.000000	0.000000	-0.049612	0.303485	-0.265707	0.000000	0.000000	3.000000	87.000000	1.000000
15015.581070	-0.001785	0.466090	0.246181	69.459793	29.116949	32.873051	1.848541	0.000000	4.645740	0.000000	0.000000	0.000000	-0.049348	0.365463	-0.320067	0.000000	0.000000	3.000000	87.000000	1.000000
15015.584403	-0.001785	0.466090	0.246181	69.459793	29.116949	32.873051	1.848541	0.000000	4.645740	0.000000	0.000000	0.000000	-0.049348	0.365463	-0.320067	0.000000	0.000000	3.000000	87.000000	1.000000
15015.587737	-0.001785	0.466090	0.246181	69.727814	29.353765	32.940067	1.852775	0.000000	4.644053	0.000000	0.000000	0.000000	-0.049348	0.365463	-0.320067	0.000000	0.000000	3.000000	87.000000	1.000000
15015.591070	-0.002015	0.467570	0.244914	69.727814	29.353765	32.940067	1.852775	0.000000	4.644053	0.000000	0.000000	0.000000	-0.069027	0.444070	-0.380208	0.000000	0.000000	3.000000	87.000000	1.000000
15015.594403	-0.002015	0.467570	0.244914	69.727814	29.353765	32.940067	1.852775	0.000000	4.644053	0.000000	0.000000	0.000000	-0.069027	0.444070	-0.380208	0.000000	0.000000	3.000000	87.000000	1.000000
15015.597737	-0.002015	0.467570	0.244914	70.075218	29.598503	32.952824	1.857279	0.000000	4.642252	0.000000	0.000000	0.000000	-0.069027	0.444070	-0.380208	0.000000	0.000000	3.000000	87.000000	1.000000
15015.601070	-0.002343	0.469310	0.243442	70.075218	29.598503	32.952824	1.857279	0.000000	4.642252	0.000000	0.000000	0.000000	-0.098512	0.521854	-0.441340	0.000000	0.000000	3.000000	87.000000	1.000000
15015.604403	-0.002343	0.469310	0.243442	70.075218	29.598503	32.952824	1.857279	0.000000	4.642252	0.000000	0.000000	0.000000	-0.098512	0.521854	-0.441340	0.000000	0.000000	3.000000	87.000000	1.000000
15015.607737	-0.002343	0.469310	0.243442	70.447975	29.823336	32.929649	1.861554	0.000000	4.640541	0.000000	0.000000	0.000000	-0.098512	0.521854	-0.441340	0.000000	0.000000	3.000000	87.000000	1.000000
15015.611070	-0.002835	0.471306	0.241764	70.447975	29.823336	32.929649	1.861554	0.000000	4.640541	0.000000	0.000000	0.000000	-0.147625	0.598676	-0.503678	0.000000	0.000000	3.000000	87.000000	1.000000
15015.614403	-0.002835	0.471306	0.241764	70.447975	29.823336	32.929649	1.861554	0.000000	4.640541	0.000000	0.000000	0.000000	-0.147625	0.598676	-0.503678	0.000000	0.000000	3.000000	87.000000	1.000000
15015.617737	-0.002835	0.471306	0.241764	70.811836	30.082052	32.979961	1.864552	0.000000	4.639337	0.000000	0.000000	0.000000	-0.147625	0.598676	-0.503678	0.000000	0.000000	3.000000	87.000000	1.000000
15015.621070	-0.003489	0.473553	0.239840	70.811836	30.082052	32.979961	1.864552	0.000000	4.639337	0.000000	0.000000	0.000000	-0.196192	0.674156	-0.577047	0.000000	0.000000	3.000000	87.000000	1.000000
15015.624403	-0.003489	0.473553	0.239840	70.811836	30.082052	32.979961	1.864552	0.000000	4.639337	0.000000	0.000000	0.000000	-0.196192	0.674156	-0.577047	0.000000	0.000000	3.000000	87.000000	1.000000
15015.627737	-0.003489	0.473553	0.239840	71.122139	30.446241	33.232407	1.866535	0.000000	4.638539	0.000000	0.000000	0.000000	-0.196192	0.674156	-0.577047	0.000000	0.000000	3.000000	87.000000	1.000000
15015.631070	-0.004270	0.475991	0.237685	71.122139	30.446241	33.232407	1.866535	0.000000	4.638539	0.000000	0.000000	0.000000	-0.234268	0.731324	-0.646665	0.000000	0.000000	3.000000	87.000000	1.000000
15015.634403	-0.004270	0.475991	0.237685	71.122139	30.446241	33.232407	1.866535	0.000000	4.638539	0.000000	0.000000	0.000000	-0.234268	0.731324	-0.646665	0.000000	0.000000	3.000000	87.000000	1.000000
15015.637737	-0.004270	0.475991	0.237685	71.366714	30.934935	33.713017	1.867988	0.000000	4.637954	0.000000	0.000000	0.000000	-0.234268	0.731324	-0.646665	0.000000	0.000000	3.000000	87.000000	1.000000
15015.641070	-0.005143	0.478673	0.235339	71.366714	30.934935	33.713017	1.867988	0.000000	4.637954	0.000000	0.000000	0.000000	-0.261972	0.804640	-0.703595	0.000000	0.000000	3.000000	87.000000	1.000000
15015.644403	-0.005143	0.478673	0.235339	71.366714	30.934935	33.713017	1.867988	0.000000	4.637954	0.000000	0.000000	0.000000	-0.261972	0.804640	-0.703595	0.000000	0.000000	3.000000	87.000000	1.000000
15015.647737	-0.005143	0.478673	0.235339	71.568199	31.436121	34.240623	1.869197	0.000000	4.637466	0.000000	0.000000	0.000000	-0.261972	0.804640	-0.703595	0.000000	0.000000	3.000000	87.000000	1.000000
15015.651070	-0.005976	0.481537	0.232786	71.568199	31.436121	34.240623	1.869197	0.000000	4.637466	0.000000	0.000000	0.000000	-0.249802	0.859382	-0.766106	0.000000	0.000000	3.000000	87.000000	1.000000
15015.654403	-0.005976	0.481537	0.232786	71.568199	31.436121	34.240623	1.869197	0.000000	4.637466	0.000000	0.000000	0.000000	-0.249802	0.859382	-0.766106	0.000000	0.000000	3.000000	87.000000	1.000000
15015.657737	-0.005976	0.481537	0.232786	71.782944	31.839207	34.638863	1.872566	0.000000	4.636108	0.000000	0.000000	0.000000	-0.249802	0.859382	-0.766106	0.000000	0.000000	3.000000	87.000000	1.000000
15015.661070	-0.006898	0.484598	0.230000	71.782944	31.839207	34.638863	1.872566	0.000000	4.636108	0.000000	0.000000	0.000000	-0.276591	0.918093	-0.835588	0.000000	0.000000	3.000000	87.000000	1.000000
15015.664403	-0.006898	0.484598	0.230000	71.782944	31.839207	34.638863	1.872566	0.000000	4.636108	0.000000	0.000000	0.000000	-0.276591	0.918093	-0.835588	0.000000	0.000000	3.000000	87.000000	1.000000
15015.667737	-0.006898	0.484598	0.230000	72.021027	32.059090	34.795120	1.876083	0.000000	4.634686	0.000000	0.000000	0.000000	-0.276591	0.918093	-0.835588	0.000000	0.000000	3.000000	87.000000	1.000000
15015.671070	-0.007972	0.487831	0.227027	72.021027	32.059090	34.795120	1.876083	0.000000	4.634686	0.000000	0.000000	0.000000	-0.322381	0.970111	-0.891975	0.000000	0.000000	3.000000	87.000000	1.000000
15015.674403	-0.007972	0.487831	0.227027	72.021027	32.059090	34.795120	1.876083	0.000000	4.634686	0.000000	0.000000	0.000000	-0.322381	0.970111	-0.891975	0.000000	0.000000	3.000000	87.000000	1.000000
15015.677737	-0.007972	0.487831	0.227027	72.310005	32.157940	34.758831	1.878344	0.000000	4.633770	0.000000	0.000000	0.000000	-0.322381	0.970111	-0.891975	0.000000	0.000000	3.000000	87.000000	1.000000
15015.681070	-0.009035	0.491178	0.223882	72.310005	32.157940	34.758831	1.878344	0.000000	4.633770	0.000000	0.000000	0.000000	-0.318829	1.004078	-0.943595	0.000000	0.000000	3.000000	87.000000	1.000000
15015.684403	-0.009035	0.491178	0.223882	72.310005	32.157940	34.758831	1.878344	0.000000	4.633770	0.000000	0.000000	0.000000	-0.318829	1.004078	-0.943595	0.000000	0.000000	3.000000	87.000000	1.000000
15015.687737	-0.009035	0.491178	0.223882	72.670593	32.222054	34.619473	1.882114	0.000000	4.632240	0.000000	0.000000	0.000000	-0.318829	1.004078	-0.943595	0.000000	0.000000	3.000000	87.000000	1.000000
15015.691070	-0.010118	0.494616	0.220578	72.670593	32.222054	34.619473	1.882114	0.000000	4.632240	0.000000	0.000000	0.000000	-0.324742	1.031399	-0.991208	0.000000	0.000000	3.000000	87.000000	1.000000
15015.694403	-0.010118	0.494616	0.220578	72.670593	32.222054	34.619473	1.882114	0.000000	4.632240	0.000000	0.000000	0.000000	-0.324742	1.031399	-0.991208	0.000000	0.000000	3.000000	87.000000	1.000000
15015.697737	-0.010118	0.494616	0.220578	73.094368	32.357327	34.517525	1.886797	0.000000	4.630334	0.000000	0.000000	0.000000	-0.324742	1.031399	-0.991208	0.000000	0.000000	3.000000	87.000000	1.000000
15015.701070	-0.011219	0.498141	0.217111	73.094368	32.357327	34.517525	1.886797	0.000000	4.630334	0.000000	0.000000	0.000000	-0.330262	1.057470	-1.039908	0.000000	0.000000	3.000000	87.000000	1.000000
15015.704403	-0.011219	0.498141	0.217111	73.094368	32.357327	34.517525	1.886797	0.000000	4.630334	0.000000	0.000000	0.000000	-0.330262	1.057470	-1.039908	0.000000	0.000000	3.000000	87.000000	1.000000
15015.707737	-0.011219	0.498141	0.217111	73.569244	32.607441	34.515587	1.892493	0.000000	4.628009	0.000000	0.000000	0.000000	-0.330262	1.057470	-1.039908	0.000000	0.000000	3.000000	87.000000	1.000000
15015.711070	-0.012273	0.501677	0.213519	73.569244	32.607441	34.515587	1.892493	0.000000	4.628009	0.000000	0.000000	0.000000	-0.316477	1.060895	-1.077765	0.000000	0.000000	3.000000	87.000000	1.000000
15015.714403	-0.012273	0.501677	0.213519	73.569244	32.607441	34.515587	1.892493	0.000000	4.628009	0.000000	0.000000	0.000000	-0.316477	1.060895	-1.077765	0.000000	0.000000	3.000000	87.000000	1.000000
15015.717737	-0.012273	0.501677	0.213519	74.061218	32.970921	34.638241	1.900176	0.000000	4.624860	0.000000	0.000000	0.000000	-0.316477	1.060895	-1.077765	0.000000	0.000000	3.000000	87.000000	1.000000
15015.721070	-0.013346	0.505186	0.209800	74.061218	32.970921	34.638241	1.900176	0.000000	4.624860	0.000000	0.000000	0.000000	-0.321660	1.052528	-1.115703	0.000000	0.000000	3.000000	87.000000	1.000000
15015.724403	-0.013346	0.505186	0.209800	74.061218	32.970921	34.638241	1.900176	0.000000	4.624860	0.000000	0.000000	0.000000	-0.321660	1.052528	-1.115703	0.000000	0.000000	3.000000	87.000000	1.000000
15015.727737	-0.013346	0.505186	0.209800	74.555954	33.454826	34.913139	1.908762	0.000000	4.621324	0.000000	0.000000	0.000000	-0.321660	1.052528	-1.115703	0.000000	0.000000	3.000000	87.000000	1.000000
15015.731070	-0.014434	0.508647	0.205971	74.555954	33.454826	34.913139	1.908762	0.000000	4.621324	0.000000	0.000000	0.000000	-0.326605	1.038467	-1.148504	0.000000	0.000000	3.000000	87.000000	1.000000
15015.734403	-0.014434	0.508647	0.205971	74.555954	33.454826	34.913139	1.908762	0.000000	4.621324	0.000000	0.000000	0.000000	-0.326605	1.038467	-1.148504	0.000000	0.000000	3.000000	87.000000	1.000000
15015.737737	-0.014434	0.508647	0.205971	75.046234	34.065174	35.355274	1.918191	0.000000	4.617417	0.000000	0.000000	0.000000	-0.326605	1.038467	-1.148504	0.000000	0.000000	3.000000	87.000000	1.000000
15015.741070	-0.015600	0.512038	0.201981	75.046234	34.065174	35.355274	1.918191	0.000000	4.617417	0.000000	0.000000	0.000000	-0.349632	1.017211	-1.196993	0.000000	0.000000	3.000000	87.000000	1.000000
15015.744403	-0.015600	0.512038	0.201981	75.046234	34.065174	35.355274	1.918191	0.000000	4.617417	0.000000	0.000000	0.000000	-0.349632	1.017211	-1.196993	0.000000	0.000000	3.000000	87.000000	1.000000
15015.747737	-0.015600	0.512038	0.201981	75.501595	34.828350	36.013683	1.927773	0.000000	4.613425	0.000000	0.000000	0.000000	-0.349632	1.017211	-1.196993	0.000000	0.000000	3.000000	87.000000	1.000000
15015.751070	-0.016841	0.515378	0.197878	75.501595	34.828350	36.013683	1.927773	0.000000	4.613425	0.000000	0.000000	0.000000	-0.372256	1.001982	-1.230916	0.000000	0.000000	3.000000	87.000000	1.000000
15015.754403	-0.016841	0.515378	0.197878	75.501595	34.828350	36.013683	1.927773	0.000000	4.613425	0.000000	0.000000	0.000000	-0.372256	1.001982	-1.230916	0.000000	0.000000	3.000000	87.000000	1.000000
15015.757737	-0.016841	0.515378	0.197878	75.905594	35.744808	36.892471	1.937162	0.000000	4.609490	0.000000	0.000000	0.000000	-0.372256	1.001982	-1.230916	0.000000	0.000000	3.000000	87.000000	1.000000
15015.761070	-0.018125	0.518653	0.193716	75.905594	35.744808	36.892471	1.937162	0.000000	4.609490	0.000000	0.000000	0.000000	-0.385327	0.982414	-1.248785	0.000000	0.000000	3.000000	87.000000	1.000000
15015.764403	-0.018125	0.518653	0.193716	75.905594	35.744808	36.892471	1.937162	0.000000	4.609490	0.000000	0.000000	0.000000	-0.385327	0.982414	-1.248785	0.000000	0.000000	3.000000	87.000000	1.000000
15015.767737	-0.018125	0.518653	0.193716	76.259850	36.736866	37.903328	1.946552	0.000000	4.605533	0.000000	0.000000	0.000000	-0.385327	0.982414	-1.248785	0.000000	0.000000	3.000000	87.000000	1.000000
15015.771070	-0.019483	0.521917	0.189505	76.259850	36.736866	37.903328	1.946552	0.000000	4.605533	0.000000	0.000000	0.000000	-0.407259	0.979130	-1.263215	0.000000	0.000000	3.000000	87.000000	1.000000
15015.774403	-0.019483	0.521917	0.189505	76.259850	36.736866	37.903328	1.946552	0.000000	4.605533	0.000000	0.000000	0.000000	-0.407259	0.979130	-1.263215	0.000000	0.000000	3.000000	87.000000	1.000000
15015.777737	-0.019483	0.521917	0.189505	76.576416	37.682358	38.885815	1.955246	0.000000	4.601849	0.000000	0.000000	0.000000	-0.407259	0.979130	-1.263215	0.000000	0.000000	3.000000	87.000000	1.000000
15015.781070	-0.020881	0.525133	0.185250	76.576416	37.682358	38.885815	1.955246	0.000000	4.601849	0.000000	0.000000	0.000000	-0.419447	0.964965	-1.276384	0.000000	0.000000	3.000000	87.000000	1.000000
15015.784403	-0.020881	0.525133	0.185250	76.576416	37.682358	38.885815	1.955246	0.000000	4.601849	0.000000	0.000000	0.000000	-0.419447	0.964965	-1.276384	0.000000	0.000000	3.000000	87.000000	1.000000
15015.787737	-0.020881	0.525133	0.185250	76.861229	38.554031	39.813957	1.963854	0.000000	4.598182	0.000000	0.000000	0.000000	-0.419447	0.964965	-1.276384	0.000000	0.000000	3.000000	87.000000	1.000000
15015.791070	-0.022381	0.528275	0.181024	76.861229	38.554031	39.813957	1.963854	0.000000	4.598182	0.000000	0.000000	0.000000	-0.450154	0.942549	-1.267778	0.000000	0.000000	3.000000	87.000000	1.000000
15015.794403	-0.022381	0.528275	0.181024	76.861229	38.554031	39.813957	1.963854	0.000000	4.598182	0.000000	0.000000	0.000000	-0.450154	0.942549	-1.267778	0.000000	0.000000	3.000000	87.000000	1.000000
15015.797737	-0.022381	0.528275	0.181024	77.110825	39.320667	40.651192	1.970386	0.000000	4.595387	0.000000	0.000000	0.000000	-0.450154	0.942549	-1.267778	0.000000	0.000000	3.000000	87.000000	1.000000
15015.801070	-0.023984	0.531402	0.176876	77.110825	39.320667	40.651192	1.970386	0.000000	4.595387	0.000000	0.000000	0.000000	-0.480777	0.938107	-1.244614	0.000000	0.000000	3.000000	87.000000	1.000000
15015.804403	-0.023984	0.531402	0.176876	77.110825	39.320667	40.651192	1.970386	0.000000	4.595387	0.000000	0.000000	0.000000	-0.480777	0.938107	-1.244614	0.000000	0.000000	3.000000	87.000000	1.000000
15015.807737	-0.023984	0.531402	0.176876	77.328415	39.969364	41.380634	1.974253	0.000000	4.593727	0.000000	0.000000	0.000000	-0.480777	0.938107	-1.244614	0.000000	0.000000	3.000000	87.000000	1.000000
15015.811070	-0.025596	0.534442	0.172782	77.328415	39.969364	41.380634	1.974253	0.000000	4.593727	0.000000	0.000000	0.000000	-0.483677	0.912117	-1.228141	0.000000	0.000000	3.000000	87.000000	1.000000
15015.814403	-0.025596	0.534442	0.172782	77.328415	39.969364	41.380634	1.974253	0.000000	4.593727	0.000000	0.000000	0.000000	-0.483677	0.912117	-1.228141	0.000000	0.000000	3.000000	87.000000	1.000000
15015.817737	-0.025596	0.534442	0.172782	77.530869	40.467892	41.952923	1.977553	0.000000	4.592307	0.000000	0.000000	0.000000	-0.483677	0.912117	-1.228141	0.000000	0.000000	3.000000	87.000000	1.000000
15015.821070	-0.027251	0.537408	0.168816	77.530869	40.467892	41.952923	1.977553	0.000000	4.592307	0.000000	0.000000	0.000000	-0.496434	0.889587	-1.189876	0.000000	0.000000	3.000000	87.000000	1.000000
15015.824403	-0.027251	0.537408	0.168816	77.530869	40.467892	41.952923	1.977553	0.000000	4.592307	0.000000	0.000000	0.000000	-0.496434	0.889587	-1.189876	0.000000	0.000000	3.000000	87.000000	1.000000
15015.827737	-0.027251	0.537408	0.168816	77.739365	40.813835	42.348473	1.978773	0.000000	4.591781	0.000000	0.000000	0.000000	-0.496434	0.889587	-1.189876	0.000000	0.000000	3.000000	87.000000	1.000000
15015.831070	-0.028915	0.540326	0.164905	77.739365	40.813835	42.348473	1.978773	0.000000	4.591781	0.000000	0.000000	0.000000	-0.499316	0.875432	-1.173257	0.000000	0.000000	3.000000	87.000000	1.000000
15015.834403	-0.028915	0.540326	0.164905	77.739365	40.813835	42.348473	1.978773	0.000000	4.591781	0.000000	0.000000	0.000000	-0.499316	0.875432	-1.173257	0.000000	0.000000	3.000000	87.000000	1.000000
15015.837737	-0.028915	0.540326	0.164905	77.943718	41.005138	42.577641	1.979265	0.000000	4.591569	0.000000	0.000000	0.000000	-0.499316	0.875432	-1.173257	0.000000	0.000000	3.000000	87.000000	1.000000
15015.841070	-0.030620	0.543116	0.161079	77.943718	41.005138	42.577641	1.979265	0.000000	4.591569	0.000000	0.000000	0.000000	-0.511465	0.837135	-1.147655	0.000000	0.000000	3.000000	87.000000	1.000000
15015.844403	-0.030620	0.543116	0.161079	77.943718	41.005138	42.577641	1.979265	0.000000	4.591569	0.000000	0.000000	0.000000	-0.511465	0.837135	-1.147655	0.000000	0.000000	3.000000	87.000000	1.000000
15015.847737	-0.030620	0.543116	0.161079	78.177483	41.137875	42.716373	1.977923	0.000000	4.592148	0.000000	0.000000	0.000000	-0.511465	0.837135	-1.147655	0.000000	0.000000	3.000000	87.000000	1.000000
15015.851070	-0.032335	0.545830	0.157318	78.177483	41.137875	42.716373	1.977923	0.000000	4.592148	0.000000	0.000000	0.000000	-0.514432	0.814233	-1.128406	0.000000	0.000000	3.000000	87.000000	1.000000
15015.854403	-0.032335	0.545830	0.157318	78.177483	41.137875	42.716373	1.977923	0.000000	4.592148	0.000000	0.000000	0.000000	-0.514432	0.814233	-1.128406	0.000000	0.000000	3.000000	87.000000	1.000000
15015.857737	-0.032335	0.545830	0.157318	78.439766	41.210621	42.767822	1.975591	0.000000	4.593152	0.000000	0.000000	0.000000	-0.514432	0.814233	-1.128406	0.000000	0.000000	3.000000	87.000000	1.000000
15015.861070	-0.034031	0.548437	0.153629	78.439766	41.210621	42.767822	1.975591	0.000000	4.593152	0.000000	0.000000	0.000000	-0.508849	0.781974	-1.106603	0.000000	0.000000	3.000000	87.000000	1.000000
15015.864403	-0.034031	0.548437	0.153629	78.439766	41.210621	42.767822	1.975591	0.000000	4.593152	0.000000	0.000000	0.000000	-0.508849	0.781974	-1.106603	0.000000	0.000000	3.000000	87.000000	1.000000
15015.867737	-0.034031	0.548437	0.153629	78.728607	41.307190	42.828205	1.972824	0.000000	4.594341	0.000000	0.000000	0.000000	-0.508849	0.781974	-1.106603	0.000000	0.000000	3.000000	87.000000	1.000000
15015.871070	-0.035739	0.550905	0.150019	78.728607	41.307190	42.828205	1.972824	0.000000	4.594341	0.000000	0.000000	0.000000	-0.512256	0.740573	-1.083046	0.000000	0.000000	3.000000	87.000000	1.000000
15015.874403	-0.035739	0.550905	0.150019	78.728607	41.307190	42.828205	1.972824	0.000000	4.594341	0.000000	0.000000	0.000000	-0.512256	0.740573	-1.083046	0.000000	0.000000	3.000000	87.000000	1.000000
15015.877737	-0.035739	0.550905	0.150019	79.033127	41.514679	43.008694	1.968754	0.000000	4.596086	0.000000	0.000000	0.000000	-0.512256	0.740573	-1.083046	0.000000	0.000000	3.000000	87.000000	1.000000
15015.881070	-0.037485	0.553253	0.146467	79.033127	41.514679	43.008694	1.968754	0.000000	4.596086	0.000000	0.000000	0.000000	-0.524002	0.704239	-1.065542	0.000000	0.000000	3.000000	87.000000	1.000000
15015.884403	-0.037485	0.553253	0.146467	79.033127	41.514679	43.008694	1.968754	0.000000	4.596086	0.000000	0.000000	0.000000	-0.524002	0.704239	-1.065542	0.000000	0.000000	3.000000	87.000000	1.000000
15015.887737	-0.037485	0.553253	0.146467	79.337662	41.930614	43.419022	1.962777	0.000000	4.598642	0.000000	0.000000	0.000000	-0.524002	0.704239	-1.065542	0.000000	0.000000	3.000000	87.000000	1.000000
15015.891070	-0.039271	0.555482	0.142976	79.337662	41.930614	43.419022	1.962777	0.000000	4.598642	0.000000	0.000000	0.000000	-0.535677	0.668699	-1.047509	0.000000	0.000000	3.000000	87.000000	1.000000
15015.894403	-0.039271	0.555482	0.142976	79.337662	41.930614	43.419022	1.962777	0.000000	4.598642	0.000000	0.000000	0.000000	-0.535677	0.668699	-1.047509	0.000000	0.000000	3.000000	87.000000	1.000000
15015.897737	-0.039271	0.555482	0.142976	79.622559	42.747765	44.286880	1.954735	0.000000	4.602066	0.000000	0.000000	0.000000	-0.535677	0.668699	-1.047509	0.000000	0.000000	3.000000	87.000000	1.000000
15015.901070	-0.041036	0.557622	0.139507	79.622559	42.747765	44.286880	1.954735	0.000000	4.602066	0.000000	0.000000	0.000000	-0.529430	0.641901	-1.040500	0.000000	0.000000	3.000000	87.000000	1.000000
15015.904403	-0.041036	0.557622	0.139507	79.622559	42.747765	44.286880	1.954735	0.000000	4.602066	0.000000	0.000000	0.000000	-0.529430	0.641901	-1.040500	0.000000	0.000000	3.000000	87.000000	1.000000
15015.907737	-0.041036	0.557622	0.139507	79.875557	43.955475	45.602669	1.946577	0.000000	4.605523	0.000000	0.000000	0.000000	-0.529430	0.641901	-1.040500	0.000000	0.000000	3.000000	87.000000	1.000000
15015.911070	-0.042808	0.559641	0.136067	79.875557	43.955475	45.602669	1.946577	0.000000	4.605523	0.000000	0.000000	0.000000	-0.531859	0.605781	-1.032014	0.000000	0.000000	3.000000	87.000000	1.000000
15015.914403	-0.042808	0.559641	0.136067	79.875557	43.955475	45.602669	1.946577	0.000000	4.605523	0.000000	0.000000	0.000000	-0.531859	0.605781	-1.032014	0.000000	0.000000	3.000000	87.000000	1.000000
15015.917737	-0.042808	0.559641	0.136067	80.103203	45.507298	47.291126	1.937408	0.000000	4.609387	0.000000	0.000000	0.000000	-0.531859	0.605781	-1.032014	0.000000	0.000000	3.000000	87.000000	1.000000
15015.921070	-0.044533	0.561574	0.132655	80.103203	45.507298	47.291126	1.937408	0.000000	4.609387	0.000000	0.000000	0.000000	-0.517352	0.579982	-1.023540	0.000000	0.000000	3.000000	87.000000	1.000000
15015.924403	-0.044533	0.561574	0.132655	80.103203	45.507298	47.291126	1.937408	0.000000	4.609387	0.000000	0.000000	0.000000	-0.517352	0.579982	-1.023540	0.000000	0.000000	3.000000	87.000000	1.000000
15015.927737	-0.044533	0.561574	0.132655	80.325676	47.225288	49.121471	1.928820	0.000000	4.612988	0.000000	0.000000	0.000000	-0.517352	0.579982	-1.023540	0.000000	0.000000	3.000000	87.000000	1.000000
15015.931070	-0.046181	0.563436	0.129254	80.325676	47.225288	49.121471	1.928820	0.000000	4.612988	0.000000	0.000000	0.000000	-0.494250	0.558416	-1.020383	0.000000	0.000000	3.000000	87.000000	1.000000
15015.934403	-0.046181	0.563436	0.129254	80.325676	47.225288	49.121471	1.928820	0.000000	4.612988	0.000000	0.000000	0.000000	-0.494250	0.558416	-1.020383	0.000000	0.000000	3.000000	87.000000	1.000000
15015.937737	-0.046181	0.563436	0.129254	80.546181	48.810169	50.790058	1.921969	0.000000	4.615846	0.000000	0.000000	0.000000	-0.494250	0.558416	-1.020383	0.000000	0.000000	3.000000	87.000000	1.000000
15015.941070	-0.047803	0.565200	0.125807	80.546181	48.810169	50.790058	1.921969	0.000000	4.615846	0.000000	0.000000	0.000000	-0.486793	0.529264	-1.034021	0.000000	0.000000	3.000000	87.000000	1.000000
15015.944403	-0.047803	0.565200	0.125807	80.546181	48.810169	50.790058	1.921969	0.000000	4.615846	0.000000	0.000000	0.000000	-0.486793	0.529264	-1.034021	0.000000	0.000000	3.000000	87.000000	1.000000
15015.947737	-0.047803	0.565200	0.125807	80.752632	50.256062	52.205574	1.916102	0.000000	4.618285	0.000000	0.000000	0.000000	-0.486793	0.529264	-1.034021	0.000000	0.000000	3.000000	87.000000	1.000000
15015.951070	-0.049377	0.566925	0.122365	80.752632	50.256062	52.205574	1.916102	0.000000	4.618285	0.000000	0.000000	0.000000	-0.472176	0.517687	-1.032685	0.000000	0.000000	3.000000	87.000000	1.000000
15015.954403	-0.049377	0.566925	0.122365	80.752632	50.256062	52.205574	1.916102	0.000000	4.618285	0.000000	0.000000	0.000000	-0.472176	0.517687	-1.032685	0.000000	0.000000	3.000000	87.000000	1.000000
15015.957737	-0.049377	0.566925	0.122365	80.939697	51.509560	53.243240	1.911406	0.000000	4.620230	0.000000	0.000000	0.000000	-0.472176	0.517687	-1.032685	0.000000	0.000000	3.000000	87.000000	1.000000
15015.961070	-0.050926	0.568586	0.118873	80.939697	51.509560	53.243240	1.911406	0.000000	4.620230	0.000000	0.000000	0.000000	-0.464529	0.498269	-1.047737	0.000000	0.000000	3.000000	87.000000	1.000000
15015.964403	-0.050926	0.568586	0.118873	80.939697	51.509560	53.243240	1.911406	0.000000	4.620230	0.000000	0.000000	0.000000	-0.464529	0.498269	-1.047737	0.000000	0.000000	3.000000	87.000000	1.000000
15015.967737	-0.050926	0.568586	0.118873	81.099426	52.533768	54.025841	1.907967	0.000000	4.621652	0.000000	0.000000	0.000000	-0.464529	0.498269	-1.047737	0.000000	0.000000	3.000000	87.000000	1.000000
15015.971070	-0.052453	0.570178	0.115390	81.099426	52.533768	54.025841	1.907967	0.000000	4.621652	0.000000	0.000000	0.000000	-0.458383	0.477433	-1.044907	0.000000	0.000000	3.000000	87.000000	1.000000
15015.974403	-0.052453	0.570178	0.115390	81.099426	52.533768	54.025841	1.907967	0.000000	4.621652	0.000000	0.000000	0.000000	-0.458383	0.477433	-1.044907	0.000000	0.000000	3.000000	87.000000	1.000000
15015.977737	-0.052453	0.570178	0.115390	81.206917	53.363171	54.757103	1.904884	0.000000	4.622923	0.000000	0.000000	0.000000	-0.458383	0.477433	-1.044907	0.000000	0.000000	3.000000	87.000000	1.000000
15015.981070	-0.053961	0.571732	0.111911	81.206917	53.363171	54.757103	1.904884	0.000000	4.622923	0.000000	0.000000	0.000000	-0.452117	0.466260	-1.043700	0.000000	0.000000	3.000000	87.000000	1.000000
15015.984403	-0.053961	0.571732	0.111911	81.206917	53.363171	54.757103	1.904884	0.000000	4.622923	0.000000	0.000000	0.000000	-0.452117	0.466260	-1.043700	0.000000	0.000000	3.000000	87.000000	1.000000
15015.987737	-0.053961	0.571732	0.111911	81.269379	54.024319	55.528507	1.902287	0.000000	4.623992	0.000000	0.000000	0.000000	-0.452117	0.466260	-1.043700	0.000000	0.000000	3.000000	87.000000	1.000000
15015.991070	-0.055452	0.573276	0.108490	81.269379	54.024319	55.528507	1.902287	0.000000	4.623992	0.000000	0.000000	0.000000	-0.447453	0.463314	-1.026321	0.000000	0.000000	3.000000	87.000000	1.000000
15015.994403	-0.055452	0.573276	0.108490	81.269379	54.024319	55.528507	1.902287	0.000000	4.623992	0.000000	0.000000	0.000000	-0.447453	0.463314	-1.026321	0.000000	0.000000	3.000000	87.000000	1.000000
15015.997737	-0.055452	0.573276	0.108490	81.300240	54.292080	55.916729	1.899220	0.000000	4.625253	0.000000	0.000000	0.000000	-0.447453	0.463314	-1.026321	0.000000	0.000000	3.000000	87.000000	1.000000
15016.001070	-0.056849	0.574812	0.105135	81.300240	54.292080	55.916729	1.899220	0.000000	4.625253	0.000000	0.000000	0.000000	-0.418961	0.460682	-1.006263	0.000000	0.000000	3.000000	87.000000	1.000000
15016.004403	-0.056849	0.574812	0.105135	81.300240	54.292080	55.916729	1.899220	0.000000	4.625253	0.000000	0.000000	0.000000	-0.418961	0.460682	-1.006263	0.000000	0.000000	3.000000	87.000000	1.000000
15016.007737	-0.056849	0.574812	0.105135	81.311699	54.229660	55.854855	1.898496	0.000000	4.625550	0.000000	0.000000	0.000000	-0.418961	0.460682	-1.006263	0.000000	0.000000	3.000000	87.000000	1.000000
15016.011070	-0.058101	0.576328	0.101877	81.311699	54.229660	55.854855	1.898496	0.000000	4.625550	0.000000	0.000000	0.000000	-0.375861	0.454893	-0.977489	0.000000	0.000000	3.000000	87.000000	1.000000
15016.014403	-0.058101	0.576328	0.101877	81.311699	54.229660	55.854855	1.898496	0.000000	4.625550	0.000000	0.000000	0.000000	-0.375861	0.454893	-0.977489	0.000000	0.000000	3.000000	87.000000	1.000000
15016.017737	-0.058101	0.576328	0.101877	81.338165	53.985603	55.482624	1.901776	0.000000	4.624202	0.000000	0.000000	0.000000	-0.375861	0.454893	-0.977489	0.000000	0.000000	3.000000	87.000000	1.000000
15016.021070	-0.059217	0.577865	0.098748	81.338165	53.985603	55.482624	1.901776	0.000000	4.624202	0.000000	0.000000	0.000000	-0.334699	0.461178	-0.938764	0.000000	0.000000	3.000000	87.000000	1.000000
15016.024403	-0.059217	0.577865	0.098748	81.338165	53.985603	55.482624	1.901776	0.000000	4.624202	0.000000	0.000000	0.000000	-0.334699	0.461178	-0.938764	0.000000	0.000000	3.000000	87.000000	1.000000
15016.027737	-0.059217	0.577865	0.098748	81.404930	53.547970	54.904427	1.908630	0.000000	4.621377	0.000000	0.000000	0.000000	-0.334699	0.461178	-0.938764	0.000000	0.000000	3.000000	87.000000	1.000000
15016.031070	-0.060146	0.579425	0.095755	81.404930	53.547970	54.904427	1.908630	0.000000	4.621377	0.000000	0.000000	0.000000	-0.278759	0.467851	-0.897830	0.000000	0.000000	3.000000	87.000000	1.000000
15016.034403	-0.060146	0.579425	0.095755	81.404930	53.547970	54.904427	1.908630	0.000000	4.621377	0.000000	0.000000	0.000000	-0.278759	0.467851	-0.897830	0.000000	0.000000	3.000000	87.000000	1.000000
15016.037737	-0.060146	0.579425	0.095755	81.533226	52.891342	54.199150	1.921259	0.000000	4.616142	0.000000	0.000000	0.000000	-0.278759	0.467851	-0.897830	0.000000	0.000000	3.000000	87.000000	1.000000
15016.041070	-0.060943	0.580989	0.092879	81.533226	52.891342	54.199150	1.921259	0.000000	4.616142	0.000000	0.000000	0.000000	-0.239125	0.469156	-0.862814	0.000000	0.000000	3.000000	87.000000	1.000000
15016.044403	-0.060943	0.580989	0.092879	81.533226	52.891342	54.199150	1.921259	0.000000	4.616142	0.000000	0.000000	0.000000	-0.239125	0.469156	-0.862814	0.000000	0.000000	3.000000	87.000000	1.000000
15016.047737	-0.060943	0.580989	0.092879	81.715508	51.980553	53.189999	1.938162	0.000000	4.609070	0.000000	0.000000	0.000000	-0.239125	0.469156	-0.862814	0.000000	0.000000	3.000000	87.000000	1.000000
15016.051070	-0.061609	0.582539	0.090105	81.715508	51.980553	53.189999	1.938162	0.000000	4.609070	0.000000	0.000000	0.000000	-0.199789	0.465053	-0.832101	0.000000	0.000000	3.000000	87.000000	1.000000
15016.054403	-0.061609	0.582539	0.090105	81.715508	51.980553	53.189999	1.938162	0.000000	4.609070	0.000000	0.000000	0.000000	-0.199789	0.465053	-0.832101	0.000000	0.000000	3.000000	87.000000	1.000000
15016.057737	-0.061609	0.582539	0.090105	81.948479	50.798157	51.847126	1.919533	0.000000	4.505271	0.000000	0.000000	0.000000	-0.199789	0.465053	-0.832101	0.000000	0.000000	3.000000	87.000000	1.000000
15016.061070	-0.062200	0.584096	0.087445	81.948479	50.798157	51.847126	1.919533	0.000000	4.505271	0.000000	0.000000	0.000000	-0.177258	0.467205	-0.798122	0.000000	0.000000	3.000000	87.000000	1.000000
15016.064403	-0.062200	0.584096	0.087445	81.948479	50.798157	51.847126	1.919533	0.000000	4.505271	0.000000	0.000000	0.000000	-0.177258	0.467205	-0.798122	0.000000	0.000000	3.000000	87.000000	1.000000
15016.067737	-0.062200	0.584096	0.087445	82.220367	49.300564	50.137283	1.889990	0.000000	4.372251	0.000000	0.000000	0.000000	-0.177258	0.467205	-0.798122	0.000000	0.000000	3.000000	87.000000	1.000000
15016.071070	-0.062793	0.585643	0.084874	82.220367	49.300564	50.137283	1.889990	0.000000	4.372251	0.000000	0.000000	0.000000	-0.177859	0.463935	-0.771244	0.000000	0.000000	3.000000	87.000000	1.000000
15016.074403	-0.062793	0.585643	0.084874	82.220367	49.300564	50.137283	1.889990	0.000000	4.372251	0.000000	0.000000	0.000000	-0.177859	0.463935	-0.771244	0.000000	0.000000	3.000000	87.000000	1.000000
15016.077737	-0.062793	0.585643	0.084874	82.484146	47.647877	48.268143	1.860347	0.000000	4.243710	0.000000	0.000000	0.000000	-0.177859	0.463935	-0.771244	0.000000	0.000000	3.000000	87.000000	1.000000
15016.081070	-0.063391	0.587169	0.082416	82.484146	47.647877	48.268143	1.860347	0.000000	4.243710	0.000000	0.000000	0.000000	-0.179413	0.458022	-0.737400	0.000000	0.000000	3.000000	87.000000	1.000000
15016.084403	-0.063391	0.587169	0.082416	82.484146	47.647877	48.268143	1.860347	0.000000	4.243710	0.000000	0.000000	0.000000	-0.179413	0.458022	-0.737400	0.000000	0.000000	3.000000	87.000000	1.000000
15016.087737	-0.063391	0.587169	0.082416	82.679726	46.114948	46.579750	1.830445	0.000000	4.120811	0.000000	0.000000	0.000000	-0.179413	0.458022	-0.737400	0.000000	0.000000	3.000000	87.000000	1.000000
15016.091070	-0.063941	0.588688	0.080055	82.679726	46.114948	46.579750	1.830445	0.000000	4.120811	0.000000	0.000000	0.000000	-0.165046	0.455648	-0.708318	0.000000	0.000000	3.000000	87.000000	1.000000
15016.094403	-0.063941	0.588688	0.080055	82.679726	46.114948	46.579750	1.830445	0.000000	4.120811	0.000000	0.000000	0.000000	-0.165046	0.455648	-0.708318	0.000000	0.000000	3.000000	87.000000	1.000000
15016.097737	-0.063941	0.588688	0.080055	82.779251	44.975937	45.380222	1.802938	0.000000	4.002758	0.000000	0.000000	0.000000	-0.165046	0.455648	-0.708318	0.000000	0.000000	3.000000	87.000000	1.000000
15016.101070	-0.064497	0.590142	0.077800	82.779251	44.975937	45.380222	1.802938	0.000000	4.002758	0.000000	0.000000	0.000000	-0.166783	0.436023	-0.676548	0.000000	0.000000	3.000000	87.000000	1.000000
15016.104403	-0.064497	0.590142	0.077800	82.779251	44.975937	45.380222	1.802938	0.000000	4.002758	0.000000	0.000000	0.000000	-0.166783	0.436023	-0.676548	0.000000	0.000000	3.000000	87.000000	1.000000
15016.107737	-0.064497	0.590142	0.077800	82.779930	44.291512	44.739883	1.775140	0.000000	3.890000	0.000000	0.000000	0.000000	-0.166783	0.436023	-0.676548	0.000000	0.000000	3.000000	87.000000	1.000000
15016.111070	-0.065081	0.591571	0.075618	82.779930	44.291512	44.739883	1.775140	0.000000	3.890000	0.000000	0.000000	0.000000	-0.175185	0.428726	-0.654450	0.000000	0.000000	3.000000	87.000000	1.000000
15016.114403	-0.065081	0.591571	0.075618	82.779930	44.291512	44.739883	1.775140	0.000000	3.890000	0.000000	0.000000	0.000000	-0.175185	0.428726	-0.654450	0.000000	0.000000	3.000000	87.000000	1.000000
15016.117737	-0.065081	0.591571	0.075618	82.740555	43.818466	44.353512	1.745943	0.000000	3.780925	0.000000	0.000000	0.000000	-0.175185	0.428726	-0.654450	0.000000	0.000000	3.000000	87.000000	1.000000
15016.121070	-0.065669	0.592948	0.073522	82.740555	43.818466	44.353512	1.745943	0.000000	3.780925	0.000000	0.000000	0.000000	-0.176341	0.413051	-0.629084	0.000000	0.000000	3.000000	87.000000	1.000000
15016.124403	-0.065669	0.592948	0.073522	82.740555	43.818466	44.353512	1.745943	0.000000	3.780925	0.000000	0.000000	0.000000	-0.176341	0.413051	-0.629084	0.000000	0.000000	3.000000	87.000000	1.000000
15016.127737	-0.065669	0.592948	0.073522	82.703461	43.394836	44.018379	1.716552	0.000000	3.676077	0.000000	0.000000	0.000000	-0.176341	0.413051	-0.629084	0.000000	0.000000	3.000000	87.000000	1.000000
15016.131070	-0.066277	0.594254	0.071430	82.703461	43.394836	44.018379	1.716552	0.000000	3.676077	0.000000	0.000000	0.000000	-0.182288	0.391836	-0.627464	0.000000	0.000000	3.000000	87.000000	1.000000
15016.134403	-0.066277	0.594254	0.071430	82.703461	43.394836	44.018379	1.716552	0.000000	3.676077	0.000000	0.000000	0.000000	-0.182288	0.391836	-0.627464	0.000000	0.000000	3.000000	87.000000	1.000000
15016.137737	-0.066277	0.594254	0.071430	82.669525	42.980331	43.696453	1.686171	0.000000	3.571500	0.000000	0.000000	0.000000	-0.182288	0.391836	-0.627464	0.000000	0.000000	3.000000	87.000000	1.000000
15016.141070	-0.066904	0.595490	0.069344	82.669525	42.980331	43.696453	1.686171	0.000000	3.571500	0.000000	0.000000	0.000000	-0.188178	0.370808	-0.625719	0.000000	0.000000	3.000000	87.000000	1.000000
15016.144403	-0.066904	0.595490	0.069344	82.669525	42.980331	43.696453	1.686171	0.000000	3.571500	0.000000	0.000000	0.000000	-0.188178	0.370808	-0.625719	0.000000	0.000000	3.000000	87.000000	1.000000
15016.147737	-0.066904	0.595490	0.069344	82.641388	42.624397	43.433556	1.654808	0.000000	3.467213	0.000000	0.000000	0.000000	-0.188178	0.370808	-0.625719	0.000000	0.000000	3.000000	87.000000	1.000000
15016.151070	-0.067523	0.596666	0.067245	82.641388	42.624397	43.433556	1.654808	0.000000	3.467213	0.000000	0.000000	0.000000	-0.185651	0.352791	-0.629793	0.000000	0.000000	3.000000	87.000000	1.000000
15016.154403	-0.067523	0.596666	0.067245	82.641388	42.624397	43.433556	1.654808	0.000000	3.467213	0.000000	0.000000	0.000000	-0.185651	0.352791	-0.629793	0.000000	0.000000	3.000000	87.000000	1.000000
15016.157737	-0.067523	0.596666	0.067245	82.614403	42.327938	43.228031	1.623866	0.000000	3.362248	0.000000	0.000000	0.000000	-0.185651	0.352791	-0.629793	0.000000	0.000000	3.000000	87.000000	1.000000
15016.161070	-0.068086	0.597773	0.065162	82.614403	42.327938	43.228031	1.623866	0.000000	3.362248	0.000000	0.000000	0.000000	-0.169144	0.332053	-0.624922	0.000000	0.000000	3.000000	87.000000	1.000000
15016.164403	-0.068086	0.597773	0.065162	82.614403	42.327938	43.228031	1.623866	0.000000	3.362248	0.000000	0.000000	0.000000	-0.169144	0.332053	-0.624922	0.000000	0.000000	3.000000	87.000000	1.000000
15016.167737	-0.068086	0.597773	0.065162	82.588600	42.090256	43.079185	1.595675	0.000000	3.258094	0.000000	0.000000	0.000000	-0.169144	0.332053	-0.624922	0.000000	0.000000	3.000000	87.000000	1.000000
15016.171070	-0.068565	0.598829	0.063053	82.588600	42.090256	43.079185	1.595675	0.000000	3.258094	0.000000	0.000000	0.000000	-0.143609	0.316988	-0.632737	0.000000	0.000000	3.000000	87.000000	1.000000
15016.174403	-0.068565	0.598829	0.063053	82.588600	42.090256	43.079185	1.595675	0.000000	3.258094	0.000000	0.000000	0.000000	-0.143609	0.316988	-0.632737	0.000000	0.000000	3.000000	87.000000	1.000000
15016.177737	-0.068565	0.598829	0.063053	82.570961	41.878162	42.940807	1.571741	0.000000	3.152638	0.000000	0.000000	0.000000	-0.143609	0.316988	-0.632737	0.000000	0.000000	3.000000	87.000000	1.000000
15016.181070	-0.068933	0.599816	0.060906	82.570961	41.878162	42.940807	1.571741	0.000000	3.152638	0.000000	0.000000	0.000000	-0.110317	0.296049	-0.644076	0.000000	0.000000	3.000000	87.000000	1.000000
15016.184403	-0.068933	0.599816	0.060906	82.570961	41.878162	42.940807	1.571741	0.000000	3.152638	0.000000	0.000000	0.000000	-0.110317	0.296049	-0.644076	0.000000	0.000000	3.000000	87.000000	1.000000
15016.187737	-0.068933	0.599816	0.060906	82.562805	41.742744	42.867321	1.553355	0.000000	3.045292	0.000000	0.000000	0.000000	-0.110317	0.296049	-0.644076	0.000000	0.000000	3.000000	87.000000	1.000000
15016.191070	-0.069243	0.600724	0.058738	82.562805	41.742744	42.867321	1.553355	0.000000	3.045292	0.000000	0.000000	0.000000	-0.092961	0.272392	-0.650332	0.000000	0.000000	3.000000	87.000000	1.000000
15016.194403	-0.069243	0.600724	0.058738	82.562805	41.742744	42.867321	1.553355	0.000000	3.045292	0.000000	0.000000	0.000000	-0.092961	0.272392	-0.650332	0.000000	0.000000	3.000000	87.000000	1.000000
15016.197737	-0.069243	0.600724	0.058738	82.557373	41.654133	42.839752	1.537861	0.000000	2.936903	0.000000	0.000000	0.000000	-0.092961	0.272392	-0.650332	0.000000	0.000000	3.000000	87.000000	1.000000
15016.201070	-0.069464	0.601599	0.056499	82.557373	41.654133	42.839752	1.537861	0.000000	2.936903	0.000000	0.000000	0.000000	-0.066259	0.262597	-0.671756	0.000000	0.000000	3.000000	87.000000	1.000000
15016.204403	-0.069464	0.601599	0.056499	82.557373	41.654133	42.839752	1.537861	0.000000	2.936903	0.000000	0.000000	0.000000	-0.066259	0.262597	-0.671756	0.000000	0.000000	3.000000	87.000000	1.000000
15016.207737	-0.069464	0.601599	0.056499	82.557373	41.602448	42.839748	1.526818	0.000000	2.824944	0.000000	0.000000	0.000000	-0.066259	0.262597	-0.671756	0.000000	0.000000	3.000000	87.000000	1.000000
15016.211070	-0.069622	0.602413	0.054193	82.557373	41.602448	42.839748	1.526818	0.000000	2.824944	0.000000	0.000000	0.000000	-0.047366	0.244106	-0.691832	0.000000	0.000000	3.000000	87.000000	1.000000
15016.214403	-0.069622	0.602413	0.054193	82.557373	41.602448	42.839748	1.526818	0.000000	2.824944	0.000000	0.000000	0.000000	-0.047366	0.244106	-0.691832	0.000000	0.000000	3.000000	87.000000	1.000000
15016.217737	-0.069622	0.602413	0.054193	82.559425	41.571693	42.858101	1.518924	0.000000	2.709639	0.000000	0.000000	0.000000	-0.047366	0.244106	-0.691832	0.000000	0.000000	3.000000	87.000000	1.000000
15016.221070	-0.069751	0.603215	0.051886	82.559425	41.571693	42.858101	1.518924	0.000000	2.709639	0.000000	0.000000	0.000000	-0.038709	0.240553	-0.692087	0.000000	0.000000	3.000000	87.000000	1.000000
15016.224403	-0.069751	0.603215	0.051886	82.559425	41.571693	42.858101	1.518924	0.000000	2.709639	0.000000	0.000000	0.000000	-0.038709	0.240553	-0.692087	0.000000	0.000000	3.000000	87.000000	1.000000
15016.227737	-0.069751	0.603215	0.051886	82.567581	41.601028	42.931576	1.512472	0.000000	2.594291	0.000000	0.000000	0.000000	-0.038709	0.240553	-0.692087	0.000000	0.000000	3.000000	87.000000	1.000000
15016.231070	-0.069799	0.603966	0.049554	82.567581	41.601028	42.931576	1.512472	0.000000	2.594291	0.000000	0.000000	0.000000	-0.014445	0.225251	-0.699548	0.000000	0.000000	3.000000	87.000000	1.000000
15016.234403	-0.069799	0.603966	0.049554	82.567581	41.601028	42.931576	1.512472	0.000000	2.594291	0.000000	0.000000	0.000000	-0.014445	0.225251	-0.699548	0.000000	0.000000	3.000000	87.000000	1.000000
15016.237737	-0.069799	0.603966	0.049554	82.575691	41.638645	43.005161	1.510065	0.000000	2.477699	0.000000	0.000000	0.000000	-0.014445	0.225251	-0.699548	0.000000	0.000000	3.000000	87.000000	1.000000
15016.241070	-0.069818	0.604657	0.047214	82.575691	41.638645	43.005161	1.510065	0.000000	2.477699	0.000000	0.000000	0.000000	-0.005797	0.207476	-0.701972	0.000000	0.000000	3.000000	87.000000	1.000000
15016.244403	-0.069818	0.604657	0.047214	82.575691	41.638645	43.005161	1.510065	0.000000	2.477699	0.000000	0.000000	0.000000	-0.005797	0.207476	-0.701972	0.000000	0.000000	3.000000	87.000000	1.000000
15016.247737	-0.069818	0.604657	0.047214	82.587883	41.715832	43.115913	1.509098	0.000000	2.360704	0.000000	0.000000	0.000000	-0.005797	0.207476	-0.701972	0.000000	0.000000	3.000000	87.000000	1.000000
15016.251070	-0.069760	0.605318	0.044865	82.587883	41.715832	43.115913	1.509098	0.000000	2.360704	0.000000	0.000000	0.000000	0.017389	0.198137	-0.704759	0.000000	0.000000	3.000000	87.000000	1.000000
15016.254403	-0.069760	0.605318	0.044865	82.587883	41.715832	43.115913	1.509098	0.000000	2.360704	0.000000	0.000000	0.000000	0.017389	0.198137	-0.704759	0.000000	0.000000	3.000000	87.000000	1.000000
15016.257737	-0.069760	0.605318	0.044865	82.604080	41.835564	43.264084	1.511997	0.000000	2.243244	0.000000	0.000000	0.000000	0.017389	0.198137	-0.704759	0.000000	0.000000	3.000000	87.000000	1.000000
15016.261070	-0.069678	0.605911	0.042531	82.604080	41.835564	43.264084	1.511997	0.000000	2.243244	0.000000	0.000000	0.000000	0.024730	0.178118	-0.700079	0.000000	0.000000	3.000000	87.000000	1.000000
15016.264403	-0.069678	0.605911	0.042531	82.604080	41.835564	43.264084	1.511997	0.000000	2.243244	0.000000	0.000000	0.000000	0.024730	0.178118	-0.700079	0.000000	0.000000	3.000000	87.000000	1.000000
15016.267737	-0.069678	0.605911	0.042531	82.620247	41.958733	43.412968	1.516118	0.000000	2.126564	0.000000	0.000000	0.000000	0.024730	0.178118	-0.700079	0.000000	0.000000	3.000000	87.000000	1.000000
15016.271070	-0.069569	0.606494	0.040197	82.620247	41.958733	43.412968	1.516118	0.000000	2.126564	0.000000	0.000000	0.000000	0.032632	0.174775	-0.700177	0.000000	0.000000	3.000000	87.000000	1.000000
15016.274403	-0.069569	0.606494	0.040197	82.620247	41.958733	43.412968	1.516118	0.000000	2.126564	0.000000	0.000000	0.000000	0.032632	0.174775	-0.700177	0.000000	0.000000	3.000000	87.000000	1.000000
15016.277737	-0.069569	0.606494	0.040197	82.638306	42.101032	43.581127	1.521557	0.000000	2.009868	0.000000	0.000000	0.000000	0.032632	0.174775	-0.700177	0.000000	0.000000	3.000000	87.000000	1.000000
15016.281070	-0.069465	0.607023	0.037915	82.638306	42.101032	43.581127	1.521557	0.000000	2.009868	0.000000	0.000000	0.000000	0.031064	0.158572	-0.684710	0.000000	0.000000	3.000000	87.000000	1.000000
15016.284403	-0.069465	0.607023	0.037915	82.638306	42.101032	43.581127	1.521557	0.000000	2.009868	0.000000	0.000000	0.000000	0.031064	0.158572	-0.684710	0.000000	0.000000	3.000000	87.000000	1.000000
15016.287737	-0.069465	0.607023	0.037915	82.653564	42.259327	43.768326	1.526734	0.000000	1.895750	0.000000	0.000000	0.000000	0.031064	0.158572	-0.684710	0.000000	0.000000	3.000000	87.000000	1.000000
15016.291070	-0.069336	0.607541	0.035633	82.653564	42.259327	43.768326	1.526734	0.000000	1.895750	0.000000	0.000000	0.000000	0.038812	0.155456	-0.684718	0.000000	0.000000	3.000000	87.000000	1.000000
15016.294403	-0.069336	0.607541	0.035633	82.653564	42.259327	43.768326	1.526734	0.000000	1.895750	0.000000	0.000000	0.000000	0.038812	0.155456	-0.684718	0.000000	0.000000	3.000000	87.000000	1.000000
15016.297737	-0.069336	0.607541	0.035633	82.665962	42.444241	43.974304	1.533203	0.000000	1.781630	0.000000	0.000000	0.000000	0.038812	0.155456	-0.684718	0.000000	0.000000	3.000000	87.000000	1.000000
15016.301070	-0.069171	0.608018	0.033448	82.665962	42.444241	43.974304	1.533203	0.000000	1.781630	0.000000	0.000000	0.000000	0.049457	0.143257	-0.655431	0.000000	0.000000	3.000000	87.000000	1.000000
15016.304403	-0.069171	0.608018	0.033448	82.665962	42.444241	43.974304	1.533203	0.000000	1.781630	0.000000	0.000000	0.000000	0.049457	0.143257	-0.655431	0.000000	0.000000	3.000000	87.000000	1.000000
15016.307737	-0.069171	0.608018	0.033448	82.679672	42.625092	44.171986	1.541446	0.000000	1.672392	0.000000	0.000000	0.000000	0.049457	0.143257	-0.655431	0.000000	0.000000	3.000000	87.000000	1.000000
15016.311070	-0.068968	0.608464	0.031337	82.679672	42.625092	44.171986	1.541446	0.000000	1.672392	0.000000	0.000000	0.000000	0.060872	0.133695	-0.633107	0.000000	0.000000	3.000000	87.000000	1.000000
15016.314403	-0.068968	0.608464	0.031337	82.679672	42.625092	44.171986	1.541446	0.000000	1.672392	0.000000	0.000000	0.000000	0.060872	0.133695	-0.633107	0.000000	0.000000	3.000000	87.000000	1.000000
15016.317737	-0.068968	0.608464	0.031337	82.691986	42.794266	44.355385	1.551591	0.000000	1.566874	0.000000	0.000000	0.000000	0.060872	0.133695	-0.633107	0.000000	0.000000	3.000000	87.000000	1.000000
15016.321070	-0.068728	0.608879	0.029302	82.691986	42.794266	44.355385	1.551591	0.000000	1.566874	0.000000	0.000000	0.000000	0.072079	0.124453	-0.610697	0.000000	0.000000	3.000000	87.000000	1.000000
15016.324403	-0.068728	0.608879	0.029302	82.691986	42.794266	44.355385	1.551591	0.000000	1.566874	0.000000	0.000000	0.000000	0.072079	0.124453	-0.610697	0.000000	0.000000	3.000000	87.000000	1.000000
15016.327737	-0.068728	0.608879	0.029302	82.706367	42.965931	44.534607	1.563604	0.000000	1.465091	0.000000	0.000000	0.000000	0.072079	0.124453	-0.610697	0.000000	0.000000	3.000000	87.000000	1.000000
15016.331070	-0.068475	0.609237	0.027346	82.706367	42.965931	44.534607	1.563604	0.000000	1.465091	0.000000	0.000000	0.000000	0.075848	0.107426	-0.586718	0.000000	0.000000	3.000000	87.000000	1.000000
15016.334403	-0.068475	0.609237	0.027346	82.706367	42.965931	44.534607	1.563604	0.000000	1.465091	0.000000	0.000000	0.000000	0.075848	0.107426	-0.586718	0.000000	0.000000	3.000000	87.000000	1.000000
15016.337737	-0.068475	0.609237	0.027346	82.711205	43.094273	44.680996	1.576246	0.000000	1.367305	0.000000	0.000000	0.000000	0.075848	0.107426	-0.586718	0.000000	0.000000	3.000000	87.000000	1.000000
15016.341070	-0.068304	0.609559	0.025473	82.711205	43.094273	44.680996	1.576246	0.000000	1.367305	0.000000	0.000000	0.000000	0.051361	0.096638	-0.561895	0.000000	0.000000	3.000000	87.000000	1.000000
15016.344403	-0.068304	0.609559	0.025473	82.711205	43.094273	44.680996	1.576246	0.000000	1.367305	0.000000	0.000000	0.000000	0.051361	0.096638	-0.561895	0.000000	0.000000	3.000000	87.000000	1.000000
15016.347737	-0.068304	0.609559	0.025473	82.688583	43.110329	44.738018	1.584806	0.000000	1.273656	0.000000	0.000000	0.000000	0.051361	0.096638	-0.561895	0.000000	0.000000	3.000000	87.000000	1.000000
15016.351070	-0.068193	0.609866	0.023702	82.688583	43.110329	44.738018	1.584806	0.000000	1.273656	0.000000	0.000000	0.000000	0.033272	0.092036	-0.531331	0.000000	0.000000	3.000000	87.000000	1.000000
15016.354403	-0.068193	0.609866	0.023702	82.688583	43.110329	44.738018	1.584806	0.000000	1.273656	0.000000	0.000000	0.000000	0.033272	0.092036	-0.531331	0.000000	0.000000	3.000000	87.000000	1.000000
15016.357737	-0.068193	0.609866	0.023702	82.623634	43.003532	44.701561	1.590351	0.000000	1.185100	0.000000	0.000000	0.000000	0.033272	0.092036	-0.531331	0.000000	0.000000	3.000000	87.000000	1.000000
15016.361070	-0.068115	0.610119	0.022005	82.623634	43.003532	44.701561	1.590351	0.000000	1.185100	0.000000	0.000000	0.000000	0.023443	0.076026	-0.508968	0.000000	0.000000	3.000000	87.000000	1.000000
15016.364403	-0.068115	0.610119	0.022005	82.623634	43.003532	44.701561	1.590351	0.000000	1.185100	0.000000	0.000000	0.000000	0.023443	0.076026	-0.508968	0.000000	0.000000	3.000000	87.000000	1.000000
15016.367737	-0.068115	0.610119	0.022005	82.512161	43.030540	44.849579	1.594258	0.000000	1.100272	0.000000	0.000000	0.000000	0.023443	0.076026	-0.508968	0.000000	0.000000	3.000000	87.000000	1.000000
15016.371070	-0.068092	0.610320	0.020380	82.512161	43.030540	44.849579	1.594258	0.000000	1.100272	0.000000	0.000000	0.000000	0.006842	0.060345	-0.487492	0.000000	0.000000	3.000000	87.000000	1.000000
15016.374403	-0.068092	0.610320	0.020380	82.512161	43.030540	44.849579	1.594258	0.000000	1.100272	0.000000	0.000000	0.000000	0.006842	0.060345	-0.487492	0.000000	0.000000	3.000000	87.000000	1.000000
15016.377737	-0.068092	0.610320	0.020380	82.381165	43.357933	45.326782	1.595399	0.000000	1.019024	0.000000	0.000000	0.000000	0.006842	0.060345	-0.487492	0.000000	0.000000	3.000000	87.000000	1.000000
15016.381070	-0.068105	0.610464	0.018854	82.381165	43.357933	45.326782	1.595399	0.000000	1.019024	0.000000	0.000000	0.000000	-0.003900	0.042916	-0.457834	0.000000	0.000000	3.000000	87.000000	1.000000
15016.384403	-0.068105	0.610464	0.018854	82.381165	43.357933	45.326782	1.595399	0.000000	1.019024	0.000000	0.000000	0.000000	-0.003900	0.042916	-0.457834	0.000000	0.000000	3.000000	87.000000	1.000000
15016.387737	-0.068105	0.610464	0.018854	82.253136	43.874088	46.018234	1.594749	0.000000	0.942718	0.000000	0.000000	0.000000	-0.003900	0.042916	-0.457834	0.000000	0.000000	3.000000	87.000000	1.000000
15016.391070	-0.068173	0.610556	0.017400	82.253136	43.874088	46.018234	1.594749	0.000000	0.942718	0.000000	0.000000	0.000000	-0.020366	0.027832	-0.436212	0.000000	0.000000	3.000000	87.000000	1.000000
15016.394403	-0.068173	0.610556	0.017400	82.253136	43.874088	46.018234	1.594749	0.000000	0.942718	0.000000	0.000000	0.000000	-0.020366	0.027832	-0.436212	0.000000	0.000000	3.000000	87.000000	1.000000
15016.397737	-0.068173	0.610556	0.017400	82.141945	44.402897	46.695885	1.591354	0.000000	0.870016	0.000000	0.000000	0.000000	-0.020366	0.027832	-0.436212	0.000000	0.000000	3.000000	87.000000	1.000000
15016.401070	-0.068246	0.610561	0.015994	82.141945	44.402897	46.695885	1.591354	0.000000	0.870016	0.000000	0.000000	0.000000	-0.021937	0.001364	-0.421915	0.000000	0.000000	3.000000	87.000000	1.000000
15016.404403	-0.068246	0.610561	0.015994	82.141945	44.402897	46.695885	1.591354	0.000000	0.870016	0.000000	0.000000	0.000000	-0.021937	0.001364	-0.421915	0.000000	0.000000	3.000000	87.000000	1.000000
15016.407737	-0.068246	0.610561	0.015994	82.047173	44.965984	47.377464	1.587699	0.000000	0.799697	0.000000	0.000000	0.000000	-0.021937	0.001364	-0.421915	0.000000	0.000000	3.000000	87.000000	1.000000
15016.411070	-0.068369	0.610478	0.014629	82.047173	44.965984	47.377464	1.587699	0.000000	0.799697	0.000000	0.000000	0.000000	-0.036968	-0.024897	-0.409549	0.000000	0.000000	3.000000	87.000000	1.000000
15016.414403	-0.068369	0.610478	0.014629	82.047173	44.965984	47.377464	1.587699	0.000000	0.799697	0.000000	0.000000	0.000000	-0.036968	-0.024897	-0.409549	0.000000	0.000000	3.000000	87.000000	1.000000
15016.417737	-0.068369	0.610478	0.014629	81.970016	45.573704	47.970203	1.581537	0.000000	0.731439	0.000000	0.000000	0.000000	-0.036968	-0.024897	-0.409549	0.000000	0.000000	3.000000	87.000000	1.000000
15016.421070	-0.068475	0.610308	0.013315	81.970016	45.573704	47.970203	1.581537	0.000000	0.731439	0.000000	0.000000	0.000000	-0.031815	-0.050873	-0.394268	0.000000	0.000000	3.000000	87.000000	1.000000
15016.424403	-0.068475	0.610308	0.013315	81.970016	45.573704	47.970203	1.581537	0.000000	0.731439	0.000000	0.000000	0.000000	-0.031815	-0.050873	-0.394268	0.000000	0.000000	3.000000	87.000000	1.000000
15016.427737	-0.068475	0.610308	0.013315	81.895477	46.293358	48.583214	1.576235	0.000000	0.665727	0.000000	0.000000	0.000000	-0.031815	-0.050873	-0.394268	0.000000	0.000000	3.000000	87.000000	1.000000
15016.431070	-0.068604	0.610014	0.012014	81.895477	46.293358	48.583214	1.576235	0.000000	0.665727	0.000000	0.000000	0.000000	-0.038735	-0.088258	-0.390305	0.000000	0.000000	3.000000	87.000000	1.000000
15016.434403	-0.068604	0.610014	0.012014	81.895477	46.293358	48.583214	1.576235	0.000000	0.665727	0.000000	0.000000	0.000000	-0.038735	-0.088258	-0.390305	0.000000	0.000000	3.000000	87.000000	1.000000
15016.437737	-0.068604	0.610014	0.012014	81.808487	47.120029	49.496132	1.569779	0.000000	0.600677	0.000000	0.000000	0.000000	-0.038735	-0.088258	-0.390305	0.000000	0.000000	3.000000	87.000000	1.000000
15016.441070	-0.068731	0.609603	0.010705	81.808487	47.120029	49.496132	1.569779	0.000000	0.600677	0.000000	0.000000	0.000000	-0.037886	-0.123408	-0.392610	0.000000	0.000000	3.000000	87.000000	1.000000
15016.444403	-0.068731	0.609603	0.010705	81.808487	47.120029	49.496132	1.569779	0.000000	0.600677	0.000000	0.000000	0.000000	-0.037886	-0.123408	-0.392610	0.000000	0.000000	3.000000	87.000000	1.000000
15016.447737	-0.068731	0.609603	0.010705	81.707008	47.952404	50.519176	1.563464	0.000000	0.535242	0.000000	0.000000	0.000000	-0.037886	-0.123408	-0.392610	0.000000	0.000000	3.000000	87.000000	1.000000
15016.451070	-0.068876	0.609075	0.009385	81.707008	47.952404	50.519176	1.563464	0.000000	0.535242	0.000000	0.000000	0.000000	-0.043659	-0.158340	-0.396015	0.000000	0.000000	3.000000	87.000000	1.000000
15016.454403	-0.068876	0.609075	0.009385	81.707008	47.952404	50.519176	1.563464	0.000000	0.535242	0.000000	0.000000	0.000000	-0.043659	-0.158340	-0.396015	0.000000	0.000000	3.000000	87.000000	1.000000
15016.457737	-0.068876	0.609075	0.009385	81.577202	48.649311	51.411983	1.556188	0.000000	0.469239	0.000000	0.000000	0.000000	-0.043659	-0.158340	-0.396015	0.000000	0.000000	3.000000	87.000000	1.000000
15016.461070	-0.069015	0.608438	0.008032	81.577202	48.649311	51.411983	1.556188	0.000000	0.469239	0.000000	0.000000	0.000000	-0.041659	-0.191089	-0.405749	0.000000	0.000000	3.000000	87.000000	1.000000
15016.464403	-0.069015	0.608438	0.008032	81.577202	48.649311	51.411983	1.556188	0.000000	0.469239	0.000000	0.000000	0.000000	-0.041659	-0.191089	-0.405749	0.000000	0.000000	3.000000	87.000000	1.000000
15016.467737	-0.069015	0.608438	0.008032	81.419975	49.207016	52.091419	1.549245	0.000000	0.401614	0.000000	0.000000	0.000000	-0.041659	-0.191089	-0.405749	0.000000	0.000000	3.000000	87.000000	1.000000
15016.471070	-0.069167	0.607673	0.006628	81.419975	49.207016	52.091419	1.549245	0.000000	0.401614	0.000000	0.000000	0.000000	-0.045515	-0.229385	-0.421371	0.000000	0.000000	3.000000	87.000000	1.000000
15016.474403	-0.069167	0.607673	0.006628	81.419975	49.207016	52.091419	1.549245	0.000000	0.401614	0.000000	0.000000	0.000000	-0.045515	-0.229385	-0.421371	0.000000	0.000000	3.000000	87.000000	1.000000
15016.477737	-0.069167	0.607673	0.006628	81.246689	49.501308	52.307461	1.541659	0.000000	0.331386	0.000000	0.000000	0.000000	-0.045515	-0.229385	-0.421371	0.000000	0.000000	3.000000	87.000000	1.000000
15016.481070	-0.069359	0.606795	0.005207	81.246689	49.501308	52.307461	1.541659	0.000000	0.331386	0.000000	0.000000	0.000000	-0.057607	-0.263546	-0.426323	0.000000	0.000000	3.000000	87.000000	1.000000
15016.484403	-0.069359	0.606795	0.005207	81.246689	49.501308	52.307461	1.541659	0.000000	0.331386	0.000000	0.000000	0.000000	-0.057607	-0.263546	-0.426323	0.000000	0.000000	3.000000	87.000000	1.000000
15016.487737	-0.069359	0.606795	0.005207	81.038185	49.368679	52.040756	1.532058	0.000000	0.260332	0.000000	0.000000	0.000000	-0.057607	-0.263546	-0.426323	0.000000	0.000000	3.000000	87.000000	1.000000
15016.491070	-0.069614	0.605848	0.003773	81.038185	49.368679	52.040756	1.532058	0.000000	0.260332	0.000000	0.000000	0.000000	-0.076458	-0.283989	-0.430155	0.000000	0.000000	3.000000	87.000000	1.000000
15016.494403	-0.069614	0.605848	0.003773	81.038185	49.368679	52.040756	1.532058	0.000000	0.260332	0.000000	0.000000	0.000000	-0.076458	-0.283989	-0.430155	0.000000	0.000000	3.000000	87.000000	1.000000
15016.497737	-0.069614	0.605848	0.003773	80.776932	48.959663	51.730732	1.519315	0.000000	0.188639	0.000000	0.000000	0.000000	-0.076458	-0.283989	-0.430155	0.000000	0.000000	3.000000	87.000000	1.000000
15016.501070	-0.069953	0.604834	0.002322	80.776932	48.959663	51.730732	1.519315	0.000000	0.188639	0.000000	0.000000	0.000000	-0.101646	-0.304318	-0.435156	0.000000	0.000000	3.000000	87.000000	1.000000
15016.504403	-0.069953	0.604834	0.002322	80.776932	48.959663	51.730732	1.519315	0.000000	0.188639	0.000000	0.000000	0.000000	-0.101646	-0.304318	-0.435156	0.000000	0.000000	3.000000	87.000000	1.000000
15016.507737	-0.069953	0.604834	0.002322	80.457092	48.416771	51.406376	1.502373	0.000000	0.116113	0.000000	0.000000	0.000000	-0.101646	-0.304318	-0.435156	0.000000	0.000000	3.000000	87.000000	1.000000
15016.511070	-0.070365	0.603778	0.000937	80.457092	48.416771	51.406376	1.502373	0.000000	0.116113	0.000000	0.000000	0.000000	-0.123710	-0.316767	-0.415435	0.000000	0.000000	3.000000	87.000000	1.000000
15016.514403	-0.070365	0.603778	0.000937	80.457092	48.416771	51.406376	1.502373	0.000000	0.116113	0.000000	0.000000	0.000000	-0.123710	-0.316767	-0.415435	0.000000	0.000000	3.000000	87.000000	1.000000
15016.517737	-0.070365	0.603778	0.000937	80.113579	47.862061	50.945843	1.481755	0.000000	0.046874	0.000000	0.000000	0.000000	-0.123710	-0.316767	-0.415435	0.000000	0.000000	3.000000	87.000000	1.000000
15016.521070	-0.070755	0.602649	-0.000424	80.113579	47.862061	50.945843	1.481755	0.000000	0.046874	0.000000	0.000000	0.000000	-0.117057	-0.338615	-0.408573	0.000000	0.000000	3.000000	87.000000	1.000000
15016.524403	-0.070755	0.602649	-0.000424	80.113579	47.862061	50.945843	1.481755	0.000000	0.046874	0.000000	0.000000	0.000000	-0.117057	-0.338615	-0.408573	0.000000	0.000000	3.000000	87.000000	1.000000
15016.527737	-0.070755	0.602649	-0.000424	79.751411	47.367443	50.368999	1.462246	0.000000	-0.021221	0.000000	0.000000	0.000000	-0.117057	-0.338615	-0.408573	0.000000	0.000000	3.000000	87.000000	1.000000
15016.531070	-0.071170	0.601511	-0.001746	79.751411	47.367443	50.368999	1.462246	0.000000	-0.021221	0.000000	0.000000	0.000000	-0.124579	-0.341358	-0.396557	0.000000	0.000000	3.000000	87.000000	1.000000
15016.534403	-0.071170	0.601511	-0.001746	79.751411	47.367443	50.368999	1.462246	0.000000	-0.021221	0.000000	0.000000	0.000000	-0.124579	-0.341358	-0.396557	0.000000	0.000000	3.000000	87.000000	1.000000
15016.537737	-0.071170	0.601511	-0.001746	79.376717	46.886452	49.736084	1.441482	0.000000	-0.087314	0.000000	0.000000	0.000000	-0.124579	-0.341358	-0.396557	0.000000	0.000000	3.000000	87.000000	1.000000
15016.541070	-0.071597	0.600352	-0.002977	79.376717	46.886452	49.736084	1.441482	0.000000	-0.087314	0.000000	0.000000	0.000000	-0.127884	-0.347830	-0.369204	0.000000	0.000000	3.000000	87.000000	1.000000
15016.544403	-0.071597	0.600352	-0.002977	79.376717	46.886452	49.736084	1.441482	0.000000	-0.087314	0.000000	0.000000	0.000000	-0.127884	-0.347830	-0.369204	0.000000	0.000000	3.000000	87.000000	1.000000
15016.547737	-0.071597	0.600352	-0.002977	79.024315	46.437256	49.208195	1.420168	0.000000	-0.148848	0.000000	0.000000	0.000000	-0.127884	-0.347830	-0.369204	0.000000	0.000000	3.000000	87.000000	1.000000
15016.551070	-0.072070	0.599183	-0.004171	79.024315	46.437256	49.208195	1.420168	0.000000	-0.148848	0.000000	0.000000	0.000000	-0.141931	-0.350520	-0.358238	0.000000	0.000000	3.000000	87.000000	1.000000
15016.554403	-0.072070	0.599183	-0.004171	79.024315	46.437256	49.208195	1.420168	0.000000	-0.148848	0.000000	0.000000	0.000000	-0.141931	-0.350520	-0.358238	0.000000	0.000000	3.000000	87.000000	1.000000
15016.557737	-0.072070	0.599183	-0.004171	78.706856	45.955250	48.742275	1.396513	0.000000	-0.208554	0.000000	0.000000	0.000000	-0.141931	-0.350520	-0.358238	0.000000	0.000000	3.000000	87.000000	1.000000
15016.561070	-0.072615	0.598000	-0.005308	78.706856	45.955250	48.742275	1.396513	0.000000	-0.208554	0.000000	0.000000	0.000000	-0.163517	-0.355087	-0.341184	0.000000	0.000000	3.000000	87.000000	1.000000
15016.564403	-0.072615	0.598000	-0.005308	78.706856	45.955250	48.742275	1.396513	0.000000	-0.208554	0.000000	0.000000	0.000000	-0.163517	-0.355087	-0.341184	0.000000	0.000000	3.000000	87.000000	1.000000
15016.567737	-0.072615	0.598000	-0.005308	78.430336	45.437813	48.338963	1.369260	0.000000	-0.265418	0.000000	0.000000	0.000000	-0.163517	-0.355087	-0.341184	0.000000	0.000000	3.000000	87.000000	1.000000
15016.571070	-0.073226	0.596845	-0.006289	78.430336	45.437813	48.338963	1.369260	0.000000	-0.265418	0.000000	0.000000	0.000000	-0.183349	-0.346543	-0.294138	0.000000	0.000000	3.000000	87.000000	1.000000
15016.574403	-0.073226	0.596845	-0.006289	78.430336	45.437813	48.338963	1.369260	0.000000	-0.265418	0.000000	0.000000	0.000000	-0.183349	-0.346543	-0.294138	0.000000	0.000000	3.000000	87.000000	1.000000
15016.577737	-0.073226	0.596845	-0.006289	78.194145	44.898376	48.079311	1.338702	0.000000	-0.314442	0.000000	0.000000	0.000000	-0.183349	-0.346543	-0.294138	0.000000	0.000000	3.000000	87.000000	1.000000
15016.581070	-0.073872	0.595711	-0.007173	78.194145	44.898376	48.079311	1.338702	0.000000	-0.314442	0.000000	0.000000	0.000000	-0.193796	-0.340029	-0.265205	0.000000	0.000000	3.000000	87.000000	1.000000
15016.584403	-0.073872	0.595711	-0.007173	78.194145	44.898376	48.079311	1.338702	0.000000	-0.314442	0.000000	0.000000	0.000000	-0.193796	-0.340029	-0.265205	0.000000	0.000000	3.000000	87.000000	1.000000
15016.587737	-0.073872	0.595711	-0.007173	77.990929	44.406952	47.707535	1.306403	0.000000	-0.358642	0.000000	0.000000	0.000000	-0.193796	-0.340029	-0.265205	0.000000	0.000000	3.000000	87.000000	1.000000
15016.591070	-0.074557	0.594593	-0.007936	77.990929	44.406952	47.707535	1.306403	0.000000	-0.358642	0.000000	0.000000	0.000000	-0.205570	-0.335500	-0.229066	0.000000	0.000000	3.000000	87.000000	1.000000
15016.594403	-0.074557	0.594593	-0.007936	77.990929	44.406952	47.707535	1.306403	0.000000	-0.358642	0.000000	0.000000	0.000000	-0.205570	-0.335500	-0.229066	0.000000	0.000000	3.000000	87.000000	1.000000
15016.597737	-0.074557	0.594593	-0.007936	77.814171	44.002949	46.925682	1.272141	0.000000	-0.396820	0.000000	0.000000	0.000000	-0.205570	-0.335500	-0.229066	0.000000	0.000000	3.000000	87.000000	1.000000
15016.601070	-0.075266	0.593526	-0.008543	77.814171	44.002949	46.925682	1.272141	0.000000	-0.396820	0.000000	0.000000	0.000000	-0.212791	-0.319987	-0.181930	0.000000	0.000000	3.000000	87.000000	1.000000
15016.604403	-0.075266	0.593526	-0.008543	77.814171	44.002949	46.925682	1.272141	0.000000	-0.396820	0.000000	0.000000	0.000000	-0.212791	-0.319987	-0.181930	0.000000	0.000000	3.000000	87.000000	1.000000
15016.607737	-0.075266	0.593526	-0.008543	77.641197	43.705750	45.728672	1.236676	0.000000	-0.427142	0.000000	0.000000	0.000000	-0.212791	-0.319987	-0.181930	0.000000	0.000000	3.000000	87.000000	1.000000
15016.611070	-0.075957	0.592535	-0.008992	77.641197	43.705750	45.728672	1.236676	0.000000	-0.427142	0.000000	0.000000	0.000000	-0.207156	-0.297271	-0.134688	0.000000	0.000000	3.000000	87.000000	1.000000
15016.614403	-0.075957	0.592535	-0.008992	77.641197	43.705750	45.728672	1.236676	0.000000	-0.427142	0.000000	0.000000	0.000000	-0.207156	-0.297271	-0.134688	0.000000	0.000000	3.000000	87.000000	1.000000
15016.617737	-0.075957	0.592535	-0.008992	77.463432	43.515293	44.897682	1.202150	0.000000	-0.449590	0.000000	0.000000	0.000000	-0.207156	-0.297271	-0.134688	0.000000	0.000000	3.000000	87.000000	1.000000
15016.621070	-0.076678	0.591588	-0.009259	77.463432	43.515293	44.897682	1.202150	0.000000	-0.449590	0.000000	0.000000	0.000000	-0.216172	-0.284191	-0.080098	0.000000	0.000000	3.000000	87.000000	1.000000
15016.624403	-0.076678	0.591588	-0.009259	77.463432	43.515293	44.897682	1.202150	0.000000	-0.449590	0.000000	0.000000	0.000000	-0.216172	-0.284191	-0.080098	0.000000	0.000000	3.000000	87.000000	1.000000
15016.627737	-0.076678	0.591588	-0.009259	77.284355	43.457638	44.834007	1.166121	0.000000	-0.462939	0.000000	0.000000	0.000000	-0.216172	-0.284191	-0.080098	0.000000	0.000000	3.000000	87.000000	1.000000
15016.631070	-0.077427	0.590733	-0.009358	77.284355	43.457638	44.834007	1.166121	0.000000	-0.462939	0.000000	0.000000	0.000000	-0.224730	-0.256478	-0.029749	0.000000	0.000000	3.000000	87.000000	1.000000
15016.634403	-0.077427	0.590733	-0.009358	77.284355	43.457638	44.834007	1.166121	0.000000	-0.462939	0.000000	0.000000	0.000000	-0.224730	-0.256478	-0.029749	0.000000	0.000000	3.000000	87.000000	1.000000
15016.637737	-0.077427	0.590733	-0.009358	77.134819	43.481400	45.129070	1.128666	0.000000	-0.467898	0.000000	0.000000	0.000000	-0.224730	-0.256478	-0.029749	0.000000	0.000000	3.000000	87.000000	1.000000
15016.641070	-0.078147	0.589938	-0.009247	77.134819	43.481400	45.129070	1.128666	0.000000	-0.467898	0.000000	0.000000	0.000000	-0.216058	-0.238426	0.033347	0.000000	0.000000	3.000000	87.000000	1.000000
15016.644403	-0.078147	0.589938	-0.009247	77.134819	43.481400	45.129070	1.128666	0.000000	-0.467898	0.000000	0.000000	0.000000	-0.216058	-0.238426	0.033347	0.000000	0.000000	3.000000	87.000000	1.000000
15016.647737	-0.078147	0.589938	-0.009247	77.047104	43.495747	45.254169	1.092656	0.000000	-0.462340	0.000000	0.000000	0.000000	-0.216058	-0.238426	0.033347	0.000000	0.000000	3.000000	87.000000	1.000000
15016.651070	-0.078814	0.589209	-0.008945	77.047104	43.495747	45.254169	1.092656	0.000000	-0.462340	0.000000	0.000000	0.000000	-0.200024	-0.218734	0.090576	0.000000	0.000000	3.000000	87.000000	1.000000
15016.654403	-0.078814	0.589209	-0.008945	77.047104	43.495747	45.254169	1.092656	0.000000	-0.462340	0.000000	0.000000	0.000000	-0.200024	-0.218734	0.090576	0.000000	0.000000	3.000000	87.000000	1.000000
15016.657737	-0.078814	0.589209	-0.008945	77.043503	43.482632	44.966354	1.059319	0.000000	-0.447244	0.000000	0.000000	0.000000	-0.200024	-0.218734	0.090576	0.000000	0.000000	3.000000	87.000000	1.000000
15016.661070	-0.079420	0.588533	-0.008492	77.043503	43.482632	44.966354	1.059319	0.000000	-0.447244	0.000000	0.000000	0.000000	-0.182014	-0.202926	0.135831	0.000000	0.000000	3.000000	87.000000	1.000000
15016.664403	-0.079420	0.588533	-0.008492	77.043503	43.482632	44.966354	1.059319	0.000000	-0.447244	0.000000	0.000000	0.000000	-0.182014	-0.202926	0.135831	0.000000	0.000000	3.000000	87.000000	1.000000
15016.667737	-0.079420	0.588533	-0.008492	77.078163	43.604469	44.711514	1.028983	0.000000	-0.424605	0.000000	0.000000	0.000000	-0.182014	-0.202926	0.135831	0.000000	0.000000	3.000000	87.000000	1.000000
15016.671070	-0.079981	0.587897	-0.007932	77.078163	43.604469	44.711514	1.028983	0.000000	-0.424605	0.000000	0.000000	0.000000	-0.168317	-0.190804	0.167947	0.000000	0.000000	3.000000	87.000000	1.000000
15016.674403	-0.079981	0.587897	-0.007932	77.078163	43.604469	44.711514	1.028983	0.000000	-0.424605	0.000000	0.000000	0.000000	-0.168317	-0.190804	0.167947	0.000000	0.000000	3.000000	87.000000	1.000000
15016.677737	-0.079981	0.587897	-0.007932	77.111427	43.753941	44.627880	1.000930	0.000000	-0.396614	0.000000	0.000000	0.000000	-0.168317	-0.190804	0.167947	0.000000	0.000000	3.000000	87.000000	1.000000
15016.681070	-0.080468	0.587289	-0.007302	77.111427	43.753941	44.627880	1.000930	0.000000	-0.396614	0.000000	0.000000	0.000000	-0.146060	-0.182346	0.189168	0.000000	0.000000	3.000000	87.000000	1.000000
15016.684403	-0.080468	0.587289	-0.007302	77.111427	43.753941	44.627880	1.000930	0.000000	-0.396614	0.000000	0.000000	0.000000	-0.146060	-0.182346	0.189168	0.000000	0.000000	3.000000	87.000000	1.000000
15016.687737	-0.080468	0.587289	-0.007302	77.150963	43.884716	44.762272	0.976587	0.000000	-0.365086	0.000000	0.000000	0.000000	-0.146060	-0.182346	0.189168	0.000000	0.000000	3.000000	87.000000	1.000000
15016.691070	-0.080942	0.586691	-0.006628	77.150963	43.884716	44.762272	0.976587	0.000000	-0.365086	0.000000	0.000000	0.000000	-0.142095	-0.179472	0.202010	0.000000	0.000000	3.000000	87.000000	1.000000
15016.694403	-0.080942	0.586691	-0.006628	77.150963	43.884716	44.762272	0.976587	0.000000	-0.365086	0.000000	0.000000	0.000000	-0.142095	-0.179472	0.202010	0.000000	0.000000	3.000000	87.000000	1.000000
15016.697737	-0.080942	0.586691	-0.006628	77.222519	43.963608	44.834576	0.952905	0.000000	-0.331418	0.000000	0.000000	0.000000	-0.142095	-0.179472	0.202010	0.000000	0.000000	3.000000	87.000000	1.000000
15016.701070	-0.081396	0.586065	-0.005946	77.222519	43.963608	44.834576	0.952905	0.000000	-0.331418	0.000000	0.000000	0.000000	-0.136313	-0.187624	0.204824	0.000000	0.000000	3.000000	87.000000	1.000000
15016.704403	-0.081396	0.586065	-0.005946	77.222519	43.963608	44.834576	0.952905	0.000000	-0.331418	0.000000	0.000000	0.000000	-0.136313	-0.187624	0.204824	0.000000	0.000000	3.000000	87.000000	1.000000
15016.707737	-0.081396	0.586065	-0.005946	77.331108	43.970413	44.738571	0.930186	0.000000	-0.297280	0.000000	0.000000	0.000000	-0.136313	-0.187624	0.204824	0.000000	0.000000	3.000000	87.000000	1.000000
15016.711070	-0.081847	0.585444	-0.005288	77.331108	43.970413	44.738571	0.930186	0.000000	-0.297280	0.000000	0.000000	0.000000	-0.135275	-0.186268	0.197298	0.000000	0.000000	3.000000	87.000000	1.000000
15016.714403	-0.081847	0.585444	-0.005288	77.331108	43.970413	44.738571	0.930186	0.000000	-0.297280	0.000000	0.000000	0.000000	-0.135275	-0.186268	0.197298	0.000000	0.000000	3.000000	87.000000	1.000000
15016.717737	-0.081847	0.585444	-0.005288	77.457985	43.960102	44.400513	0.907640	0.000000	-0.264397	0.000000	0.000000	0.000000	-0.135275	-0.186268	0.197298	0.000000	0.000000	3.000000	87.000000	1.000000
15016.721070	-0.081847	0.585444	-0.005288	77.457985	43.960102	44.400513	0.907640	0.000000	-0.264397	0.000000	0.000000	0.000000	-0.135275	-0.186268	0.197298	0.000000	0.000000	3.000000	87.000000	1.000000
15016.724403	-0.082253	0.584803	-0.004641	77.457985	43.960102	44.400513	0.907640	0.000000	-0.264397	0.000000	0.000000	0.000000	-0.121710	-0.192387	0.194189	0.000000	0.000000	3.000000	87.000000	1.000000
15016.727737	-0.082253	0.584803	-0.004641	77.577919	43.969540	44.101082	0.907640	0.000000	-0.264397	0.000000	0.000000	0.000000	-0.121710	-0.192387	0.194189	0.000000	0.000000	3.000000	87.000000	1.000000
15016.731070	-0.082616	0.584160	-0.003987	77.577919	43.969540	44.101082	0.907640	0.000000	-0.264397	0.000000	0.000000	0.000000	-0.108996	-0.192994	0.196133	0.000000	0.000000	3.000000	87.000000	1.000000
15016.734403	-0.082616	0.584160	-0.003987	77.577919	43.969540	44.101082	0.907640	0.000000	-0.264397	0.000000	0.000000	0.000000	-0.108996	-0.192994	0.196133	0.000000	0.000000	3.000000	87.000000	1.000000
15016.737737	-0.082616	0.584160	-0.003987	77.695938	43.972931	44.005207	0.869189	0.000000	-0.199344	0.000000	0.000000	0.000000	-0.108996	-0.192994	0.196133	0.000000	0.000000	3.000000	87.000000	1.000000
15016.741070	-0.082616	0.584160	-0.003987	77.695938	43.972931	44.005207	0.869189	0.000000	-0.199344	0.000000	0.000000	0.000000	-0.108996	-0.192994	0.196133	0.000000	0.000000	3.000000	87.000000	1.000000
15016.744403	-0.082940	0.583533	-0.003310	77.695938	43.972931	44.005207	0.869189	0.000000	-0.199344	0.000000	0.000000	0.000000	-0.097145	-0.188177	0.203147	0.000000	0.000000	3.000000	87.000000	1.000000
15016.747737	-0.082940	0.583533	-0.003310	77.827141	43.981743	43.924606	0.869189	0.000000	-0.199344	0.000000	0.000000	0.000000	-0.097145	-0.188177	0.203147	0.000000	0.000000	3.000000	87.000000	1.000000
15016.751070	-0.083211	0.582874	-0.002683	77.827141	43.981743	43.924606	0.869189	0.000000	-0.199344	0.000000	0.000000	0.000000	-0.081175	-0.197619	0.187992	0.000000	0.000000	3.000000	87.000000	1.000000
15016.754403	-0.083211	0.582874	-0.002683	77.827141	43.981743	43.924606	0.869189	0.000000	-0.199344	0.000000	0.000000	0.000000	-0.081175	-0.197619	0.187992	0.000000	0.000000	3.000000	87.000000	1.000000
15016.757737	-0.083211	0.582874	-0.002683	77.970581	43.974113	43.801373	0.839469	0.000000	-0.134154	0.000000	0.000000	0.000000	-0.081175	-0.197619	0.187992	0.000000	0.000000	3.000000	87.000000	1.000000
15016.761070	-0.083211	0.582874	-0.002683	77.970581	43.974113	43.801373	0.839469	0.000000	-0.134154	0.000000	0.000000	0.000000	-0.081175	-0.197619	0.187992	0.000000	0.000000	3.000000	87.000000	1.000000
15016.764403	-0.083443	0.582206	-0.002026	77.970581	43.974113	43.801373	0.839469	0.000000	-0.134154	0.000000	0.000000	0.000000	-0.069578	-0.200312	0.197080	0.000000	0.000000	3.000000	87.000000	1.000000
15016.767737	-0.083443	0.582206	-0.002026	78.132179	43.946121	43.632198	0.839469	0.000000	-0.134154	0.000000	0.000000	0.000000	-0.069578	-0.200312	0.197080	0.000000	0.000000	3.000000	87.000000	1.000000
15016.771070	-0.083581	0.581525	-0.001395	78.132179	43.946121	43.632198	0.839469	0.000000	-0.134154	0.000000	0.000000	0.000000	-0.041424	-0.204258	0.189370	0.000000	0.000000	3.000000	87.000000	1.000000
15016.774403	-0.083581	0.581525	-0.001395	78.132179	43.946121	43.632198	0.839469	0.000000	-0.134154	0.000000	0.000000	0.000000	-0.041424	-0.204258	0.189370	0.000000	0.000000	3.000000	87.000000	1.000000
15016.777737	-0.083581	0.581525	-0.001395	78.318710	43.885658	43.391048	0.820968	0.000000	-0.069746	0.000000	0.000000	0.000000	-0.041424	-0.204258	0.189370	0.000000	0.000000	3.000000	87.000000	1.000000
15016.781070	-0.083581	0.581525	-0.001395	78.318710	43.885658	43.391048	0.820968	0.000000	-0.069746	0.000000	0.000000	0.000000	-0.041424	-0.204258	0.189370	0.000000	0.000000	3.000000	87.000000	1.000000
15016.784403	-0.083625	0.580832	-0.000789	78.318710	43.885658	43.391048	0.820968	0.000000	-0.069746	0.000000	0.000000	0.000000	-0.013161	-0.208099	0.181678	0.000000	0.000000	3.000000	87.000000	1.000000
15016.787737	-0.083625	0.580832	-0.000789	78.528656	43.789631	43.079220	0.820968	0.000000	-0.069746	0.000000	0.000000	0.000000	-0.013161	-0.208099	0.181678	0.000000	0.000000	3.000000	87.000000	1.000000
15016.791070	-0.083618	0.580100	-0.000211	78.528656	43.789631	43.079220	0.820968	0.000000	-0.069746	0.000000	0.000000	0.000000	0.001827	-0.219484	0.173588	0.000000	0.000000	3.000000	87.000000	1.000000
15016.794403	-0.083618	0.580100	-0.000211	78.528656	43.789631	43.079220	0.820968	0.000000	-0.069746	0.000000	0.000000	0.000000	0.001827	-0.219484	0.173588	0.000000	0.000000	3.000000	87.000000	1.000000
15016.797737	-0.083618	0.580100	-0.000211	78.757362	43.691406	42.748837	0.819079	0.000000	-0.010535	0.000000	0.000000	0.000000	0.001827	-0.219484	0.173588	0.000000	0.000000	3.000000	87.000000	1.000000
15016.801070	-0.083604	0.579356	0.000326	78.757362	43.691406	42.748837	0.819079	0.000000	-0.010535	0.000000	0.000000	0.000000	0.004189	-0.223231	0.161102	0.000000	0.000000	3.000000	87.000000	1.000000
15016.804403	-0.083604	0.579356	0.000326	78.757362	43.691406	42.748837	0.819079	0.000000	-0.010535	0.000000	0.000000	0.000000	0.004189	-0.223231	0.161102	0.000000	0.000000	3.000000	87.000000	1.000000
15016.807737	-0.083604	0.579356	0.000326	78.978058	43.617020	42.459614	0.819777	0.000000	0.016316	0.000000	0.000000	0.000000	0.004189	-0.223231	0.161102	0.000000	0.000000	3.000000	87.000000	1.000000
15016.811070	-0.083623	0.578581	0.000797	78.978058	43.617020	42.459614	0.819777	0.000000	0.016316	0.000000	0.000000	0.000000	-0.005571	-0.232324	0.141137	0.000000	0.000000	3.000000	87.000000	1.000000
15016.814403	-0.083623	0.578581	0.000797	78.978058	43.617020	42.459614	0.819777	0.000000	0.016316	0.000000	0.000000	0.000000	-0.005571	-0.232324	0.141137	0.000000	0.000000	3.000000	87.000000	1.000000
15016.817737	-0.083623	0.578581	0.000797	79.156975	43.660503	42.345215	0.818849	0.000000	0.039839	0.000000	0.000000	0.000000	-0.005571	-0.232324	0.141137	0.000000	0.000000	3.000000	87.000000	1.000000
15016.821070	-0.083623	0.578581	0.000797	79.156975	43.660503	42.345215	0.818849	0.000000	0.039839	0.000000	0.000000	0.000000	-0.005571	-0.232324	0.141137	0.000000	0.000000	3.000000	87.000000	1.000000
15016.824403	-0.083670	0.577784	0.001177	79.156975	43.660503	42.345215	0.818849	0.000000	0.039839	0.000000	0.000000	0.000000	-0.014088	-0.239090	0.114096	0.000000	0.000000	3.000000	87.000000	1.000000
15016.827737	-0.083670	0.577784	0.001177	79.272537	43.880821	42.497234	0.818849	0.000000	0.039839	0.000000	0.000000	0.000000	-0.014088	-0.239090	0.114096	0.000000	0.000000	3.000000	87.000000	1.000000
15016.831070	-0.083759	0.577012	0.001542	79.272537	43.880821	42.497234	0.818849	0.000000	0.039839	0.000000	0.000000	0.000000	-0.026715	-0.231736	0.109372	0.000000	0.000000	3.000000	87.000000	1.000000
15016.834403	-0.083759	0.577012	0.001542	79.272537	43.880821	42.497234	0.818849	0.000000	0.039839	0.000000	0.000000	0.000000	-0.026715	-0.231736	0.109372	0.000000	0.000000	3.000000	87.000000	1.000000
15016.837737	-0.083759	0.577012	0.001542	79.320343	44.247959	42.872509	0.812048	0.000000	0.077083	0.000000	0.000000	0.000000	-0.026715	-0.231736	0.109372	0.000000	0.000000	3.000000	87.000000	1.000000
15016.841070	-0.083759	0.577012	0.001542	79.320343	44.247959	42.872509	0.812048	0.000000	0.077083	0.000000	0.000000	0.000000	-0.026715	-0.231736	0.109372	0.000000	0.000000	3.000000	87.000000	1.000000
15016.844403	-0.083826	0.576239	0.001909	79.320343	44.247959	42.872509	0.812048	0.000000	0.077083	0.000000	0.000000	0.000000	-0.020117	-0.232025	0.110181	0.000000	0.000000	3.000000	87.000000	1.000000
15016.847737	-0.083826	0.576239	0.001909	79.367691	44.612961	43.251091	0.812048	0.000000	0.077083	0.000000	0.000000	0.000000	-0.020117	-0.232025	0.110181	0.000000	0.000000	3.000000	87.000000	1.000000
15016.851070	-0.083960	0.575508	0.002274	79.367691	44.612961	43.251091	0.812048	0.000000	0.077083	0.000000	0.000000	0.000000	-0.040263	-0.219265	0.109423	0.000000	0.000000	3.000000	87.000000	1.000000
15016.854403	-0.083960	0.575508	0.002274	79.367691	44.612961	43.251091	0.812048	0.000000	0.077083	0.000000	0.000000	0.000000	-0.040263	-0.219265	0.109423	0.000000	0.000000	3.000000	87.000000	1.000000
15016.857737	-0.083960	0.575508	0.002274	79.409309	44.940002	43.590988	0.801985	0.000000	0.113684	0.000000	0.000000	0.000000	-0.040263	-0.219265	0.109423	0.000000	0.000000	3.000000	87.000000	1.000000
15016.861070	-0.083960	0.575508	0.002274	79.409309	44.940002	43.590988	0.801985	0.000000	0.113684	0.000000	0.000000	0.000000	-0.040263	-0.219265	0.109423	0.000000	0.000000	3.000000	87.000000	1.000000
15016.864403	-0.084057	0.574812	0.002679	79.409309	44.940002	43.590988	0.801985	0.000000	0.113684	0.000000	0.000000	0.000000	-0.029011	-0.208798	0.121718	0.000000	0.000000	3.000000	87.000000	1.000000
15016.867737	-0.084057	0.574812	0.002679	79.444626	45.271496	43.934761	0.801985	0.000000	0.113684	0.000000	0.000000	0.000000	-0.029011	-0.208798	0.121718	0.000000	0.000000	3.000000	87.000000	1.000000
15016.871070	-0.084126	0.574148	0.003058	79.444626	45.271496	43.934761	0.801985	0.000000	0.113684	0.000000	0.000000	0.000000	-0.020781	-0.199124	0.113693	0.000000	0.000000	3.000000	87.000000	1.000000
15016.874403	-0.084126	0.574148	0.003058	79.444626	45.271496	43.934761	0.801985	0.000000	0.113684	0.000000	0.000000	0.000000	-0.020781	-0.199124	0.113693	0.000000	0.000000	3.000000	87.000000	1.000000
15016.877737	-0.084126	0.574148	0.003058	79.474342	45.566051	44.238174	0.793687	0.000000	0.152919	0.000000	0.000000	0.000000	-0.020781	-0.199124	0.113693	0.000000	0.000000	3.000000	87.000000	1.000000
15016.881070	-0.084126	0.574148	0.003058	79.474342	45.566051	44.238174	0.793687	0.000000	0.152919	0.000000	0.000000	0.000000	-0.020781	-0.199124	0.113693	0.000000	0.000000	3.000000	87.000000	1.000000
15016.884403	-0.084157	0.573545	0.003472	79.474342	45.566051	44.238174	0.793687	0.000000	0.152919	0.000000	0.000000	0.000000	-0.009145	-0.180997	0.124207	0.000000	0.000000	3.000000	87.000000	1.000000
15016.887737	-0.084157	0.573545	0.003472	79.507950	45.854881	44.528042	0.793687	0.000000	0.152919	0.000000	0.000000	0.000000	-0.009145	-0.180997	0.124207	0.000000	0.000000	3.000000	87.000000	1.000000
15016.891070	-0.084200	0.572956	0.003835	79.507950	45.854881	44.528042	0.793687	0.000000	0.152919	0.000000	0.000000	0.000000	-0.013083	-0.176643	0.108747	0.000000	0.000000	3.000000	87.000000	1.000000
15016.894403	-0.084200	0.572956	0.003835	79.507950	45.854881	44.528042	0.793687	0.000000	0.152919	0.000000	0.000000	0.000000	-0.013083	-0.176643	0.108747	0.000000	0.000000	3.000000	87.000000	1.000000
15016.897737	-0.084200	0.572956	0.003835	79.537415	46.097038	44.771542	0.789982	0.000000	0.191745	0.000000	0.000000	0.000000	-0.013083	-0.176643	0.108747	0.000000	0.000000	3.000000	87.000000	1.000000
15016.901070	-0.084200	0.572956	0.003835	79.537415	46.097038	44.771542	0.789982	0.000000	0.191745	0.000000	0.000000	0.000000	-0.013083	-0.176643	0.108747	0.000000	0.000000	3.000000	87.000000	1.000000
15016.904403	-0.084245	0.572435	0.004201	79.537415	46.097038	44.771542	0.789982	0.000000	0.191745	0.000000	0.000000	0.000000	-0.013292	-0.156145	0.109956	0.000000	0.000000	3.000000	87.000000	1.000000
15016.907737	-0.084245	0.572435	0.004201	79.563301	46.309441	44.979549	0.789982	0.000000	0.191745	0.000000	0.000000	0.000000	-0.013292	-0.156145	0.109956	0.000000	0.000000	3.000000	87.000000	1.000000
15016.911070	-0.084308	0.571965	0.004551	79.563301	46.309441	44.979549	0.789982	0.000000	0.191745	0.000000	0.000000	0.000000	-0.019148	-0.140996	0.104876	0.000000	0.000000	3.000000	87.000000	1.000000
15016.914403	-0.084308	0.571965	0.004551	79.563301	46.309441	44.979549	0.789982	0.000000	0.191745	0.000000	0.000000	0.000000	-0.019148	-0.140996	0.104876	0.000000	0.000000	3.000000	87.000000	1.000000
15016.917737	-0.084308	0.571965	0.004551	79.584229	46.489540	45.172611	0.784575	0.000000	0.227550	0.000000	0.000000	0.000000	-0.019148	-0.140996	0.104876	0.000000	0.000000	3.000000	87.000000	1.000000
15016.921070	-0.084308	0.571965	0.004551	79.584229	46.489540	45.172611	0.784575	0.000000	0.227550	0.000000	0.000000	0.000000	-0.019148	-0.140996	0.104876	0.000000	0.000000	3.000000	87.000000	1.000000
15016.924403	-0.084457	0.571572	0.004866	79.584229	46.489540	45.172611	0.784575	0.000000	0.227550	0.000000	0.000000	0.000000	-0.044432	-0.118086	0.094388	0.000000	0.000000	3.000000	87.000000	1.000000
15016.927737	-0.084457	0.571572	0.004866	79.597481	46.643478	45.336357	0.784575	0.000000	0.227550	0.000000	0.000000	0.000000	-0.044432	-0.118086	0.094388	0.000000	0.000000	3.000000	87.000000	1.000000
15016.931070	-0.084621	0.571211	0.005146	79.597481	46.643478	45.336357	0.784575	0.000000	0.227550	0.000000	0.000000	0.000000	-0.049419	-0.108194	0.084227	0.000000	0.000000	3.000000	87.000000	1.000000
15016.934403	-0.084621	0.571211	0.005146	79.597481	46.643478	45.336357	0.784575	0.000000	0.227550	0.000000	0.000000	0.000000	-0.049419	-0.108194	0.084227	0.000000	0.000000	3.000000	87.000000	1.000000
15016.937737	-0.084621	0.571211	0.005146	79.591339	46.769867	45.439068	0.768934	0.000000	0.257319	0.000000	0.000000	0.000000	-0.049419	-0.108194	0.084227	0.000000	0.000000	3.000000	87.000000	1.000000
15016.941070	-0.084621	0.571211	0.005146	79.591339	46.769867	45.439068	0.768934	0.000000	0.257319	0.000000	0.000000	0.000000	-0.049419	-0.108194	0.084227	0.000000	0.000000	3.000000	87.000000	1.000000
15016.944403	-0.084826	0.570953	0.005394	79.591339	46.769867	45.439068	0.768934	0.000000	0.257319	0.000000	0.000000	0.000000	-0.061273	-0.077503	0.074374	0.000000	0.000000	3.000000	87.000000	1.000000
15016.947737	-0.084826	0.570953	0.005394	79.563667	46.901215	45.393078	0.768934	0.000000	0.257319	0.000000	0.000000	0.000000	-0.061273	-0.077503	0.074374	0.000000	0.000000	3.000000	87.000000	1.000000
15016.951070	-0.084826	0.570953	0.005394	79.563667	46.901215	45.393078	0.768934	0.000000	0.257319	0.000000	0.000000	0.000000	-0.061273	-0.077503	0.074374	0.000000	0.000000	3.000000	87.000000	1.000000
15016.954403	-0.084826	0.570953	0.005394	79.563667	46.901215	45.393078	0.768934	0.000000	0.257319	0.000000	0.000000	0.000000	-0.061273	-0.077503	0.074374	0.000000	0.000000	3.000000	87.000000	1.000000
15016.957737	-0.085315	0.570615	0.005831	79.499100	47.079330	45.410355	0.758722	0.000000	0.269715	0.000000	0.000000	0.000000	-0.146700	-0.101280	0.130875	0.000000	0.000000	3.000000	87.000000	1.000000
15016.961070	-0.085315	0.570615	0.005831	79.499100	47.079330	45.410355	0.758722	0.000000	0.269715	0.000000	0.000000	0.000000	-0.000001	-0.000000	0.000000	0.000000	0.000000	3.000000	87.000000	1.000000
15016.964403	-0.085315	0.570615	0.005831	79.499100	47.079330	45.410355	0.758722	0.000000	0.269715	0.000000	0.000000	0.000000	-0.000001	-0.000000	0.000000	0.000000	0.000000	3.000000	87.000000	1.000000
15016.967737	-0.085315	0.570615	0.005831	79.395775	47.278065	45.735958	0.734272	0.000000	0.291528	0.000000	0.000000	0.000000	-0.000001	-0.000000	0.000000	0.000000	0.000000	3.000000	87.000000	1.000000
15016.971070	-0.085315	0.570615	0.005831	79.395775	47.278065	45.735958	0.734272	0.000000	0.291528	0.000000	0.000000	0.000000	-0.000001	-0.000000	0.000000	0.000000	0.000000	3.000000	87.000000	1.000000
15016.974403	-0.085616	0.570570	0.005985	79.395775	47.278065	45.735958	0.734272	0.000000	0.291528	0.000000	0.000000	0.000000	-0.090414	-0.013623	0.046478	0.000000	0.000000	3.000000	87.000000	1.000000
15016.977737	-0.085616	0.570570	0.005985	79.277649	47.464428	46.088993	0.734272	0.000000	0.291528	0.000000	0.000000	0.000000	-0.090414	-0.013623	0.046478	0.000000	0.000000	3.000000	87.000000	1.000000
15016.981070	-0.085616	0.570570	0.005985	79.277649	47.464428	46.088993	0.734272	0.000000	0.291528	0.000000	0.000000	0.000000	-0.090414	-0.013623	0.046478	0.000000	0.000000	3.000000	87.000000	1.000000
15016.984403	-0.085616	0.570570	0.005985	79.277649	47.464428	46.088993	0.734272	0.000000	0.291528	0.000000	0.000000	0.000000	-0.090414	-0.013623	0.046478	0.000000	0.000000	3.000000	87.000000	1.000000
15016.987737	-0.086279	0.570578	0.006126	79.175941	47.587036	46.353333	0.719203	0.000000	0.299274	0.000000	0.000000	0.000000	-0.198925	0.002401	0.042276	0.000000	0.000000	3.000000	87.000000	1.000000
15016.991070	-0.086279	0.570578	0.006126	79.175941	47.587036	46.353333	0.719203	0.000000	0.299274	0.000000	0.000000	0.000000	-0.000001	0.000005	-0.000000	0.000000	0.000000	3.000000	87.000000	1.000000
15016.994403	-0.086279	0.570578	0.006126	79.175941	47.587036	46.353333	0.719203	0.000000	0.299274	0.000000	0.000000	0.000000	-0.000001	0.000005	-0.000000	0.000000	0.000000	3.000000	87.000000	1.000000
15016.997737	-0.086279	0.570578	0.006126	79.094864	47.642815	46.430298	0.686049	0.000000	0.306320	0.000000	0.000000	0.000000	-0.000001	0.000005	-0.000000	0.000000	0.000000	3.000000	87.000000	1.000000
15017.001070	-0.086279	0.570578	0.006126	79.094864	47.642815	46.430298	0.686049	0.000000	0.306320	0.000000	0.000000	0.000000	-0.000001	0.000005	-0.000000	0.000000	0.000000	3.000000	87.000000	1.000000
15017.004403	-0.086644	0.570649	0.006130	79.094864	47.642815	46.430298	0.686049	0.000000	0.306320	0.000000	0.000000	0.000000	-0.109422	0.021392	0.000934	0.000000	0.000000	3.000000	87.000000	1.000000
15017.007737	-0.086644	0.570649	0.006130	79.032021	47.651241	46.190605	0.686049	0.000000	0.306320	0.000000	0.000000	0.000000	-0.109422	0.021392	0.000934	0.000000	0.000000	3.000000	87.000000	1.000000
15017.011070	-0.086644	0.570649	0.006130	79.032021	47.651241	46.190605	0.686049	0.000000	0.306320	0.000000	0.000000	0.000000	-0.109422	0.021392	0.000934	0.000000	0.000000	3.000000	87.000000	1.000000
15017.014403	-0.086644	0.570649	0.006130	79.032021	47.651241	46.190605	0.686049	0.000000	0.306320	0.000000	0.000000	0.000000	-0.109422	0.021392	0.000934	0.000000	0.000000	3.000000	87.000000	1.000000
15017.017737	-0.087583	0.570873	0.005920	78.966110	47.639660	45.828812	0.667812	0.000000	0.306476	0.000000	0.000000	0.000000	-0.281874	0.067169	-0.062822	0.000000	0.000000	3.000000	87.000000	1.000000
15017.021070	-0.087583	0.570873	0.005920	78.966110	47.639660	45.828812	0.667812	0.000000	0.306476	0.000000	0.000000	0.000000	-0.000001	0.000006	-0.000000	0.000000	0.000000	3.000000	87.000000	1.000000
15017.024403	-0.087583	0.570873	0.005920	78.966110	47.639660	45.828812	0.667812	0.000000	0.306476	0.000000	0.000000	0.000000	-0.000001	0.000006	-0.000000	0.000000	0.000000	3.000000	87.000000	1.000000
15017.027737	-0.087583	0.570873	0.005920	78.887680	47.655098	45.652588	0.620833	0.000000	0.296005	0.000000	0.000000	0.000000	-0.000001	0.000006	-0.000000	0.000000	0.000000	3.000000	87.000000	1.000000
15017.031070	-0.087583	0.570873	0.005920	78.887680	47.655098	45.652588	0.620833	0.000000	0.296005	0.000000	0.000000	0.000000	-0.000001	0.000006	-0.000000	0.000000	0.000000	3.000000	87.000000	1.000000
15017.034403	-0.088141	0.570992	0.005741	78.887680	47.655098	45.652588	0.620833	0.000000	0.296005	0.000000	0.000000	0.000000	-0.167403	0.035638	-0.053824	0.000000	0.000000	3.000000	87.000000	1.000000
15017.037737	-0.088141	0.570992	0.005741	78.766808	47.745331	45.655613	0.620833	0.000000	0.296005	0.000000	0.000000	0.000000	-0.167403	0.035638	-0.053824	0.000000	0.000000	3.000000	87.000000	1.000000
15017.041070	-0.088782	0.571118	0.005520	78.766808	47.745331	45.655613	0.620833	0.000000	0.296005	0.000000	0.000000	0.000000	-0.192329	0.037995	-0.066072	0.000000	0.000000	3.000000	87.000000	1.000000
15017.044403	-0.088782	0.571118	0.005520	78.766808	47.745331	45.655613	0.620833	0.000000	0.296005	0.000000	0.000000	0.000000	-0.192329	0.037995	-0.066072	0.000000	0.000000	3.000000	87.000000	1.000000
15017.047737	-0.088782	0.571118	0.005520	78.607758	47.909798	45.653427	0.560878	0.000000	0.276023	0.000000	0.000000	0.000000	-0.192329	0.037995	-0.066072	0.000000	0.000000	3.000000	87.000000	1.000000
15017.051070	-0.088782	0.571118	0.005520	78.607758	47.909798	45.653427	0.560878	0.000000	0.276023	0.000000	0.000000	0.000000	-0.192329	0.037995	-0.066072	0.000000	0.000000	3.000000	87.000000	1.000000
15017.054403	-0.089464	0.571227	0.005274	78.607758	47.909798	45.653427	0.560878	0.000000	0.276023	0.000000	0.000000	0.000000	-0.204370	0.032627	-0.074042	0.000000	0.000000	3.000000	87.000000	1.000000
15017.057737	-0.089464	0.571227	0.005274	78.415779	48.135963	45.756905	0.560878	0.000000	0.276023	0.000000	0.000000	0.000000	-0.204370	0.032627	-0.074042	0.000000	0.000000	3.000000	87.000000	1.000000
15017.061070	-0.090189	0.571310	0.005023	78.415779	48.135963	45.756905	0.560878	0.000000	0.276023	0.000000	0.000000	0.000000	-0.217727	0.024895	-0.075084	0.000000	0.000000	3.000000	87.000000	1.000000
15017.064403	-0.090189	0.571310	0.005023	78.415779	48.135963	45.756905	0.560878	0.000000	0.276023	0.000000	0.000000	0.000000	-0.217727	0.024895	-0.075084	0.000000	0.000000	3.000000	87.000000	1.000000
15017.067737	-0.090189	0.571310	0.005023	78.191994	48.402882	46.058022	0.490529	0.000000	0.251168	0.000000	0.000000	0.000000	-0.217727	0.024895	-0.075084	0.000000	0.000000	3.000000	87.000000	1.000000
15017.071070	-0.090189	0.571310	0.005023	78.191994	48.402882	46.058022	0.490529	0.000000	0.251168	0.000000	0.000000	0.000000	-0.217727	0.024895	-0.075084	0.000000	0.000000	3.000000	87.000000	1.000000
15017.074403	-0.090999	0.571375	0.004738	78.191994	48.402882	46.058022	0.490529	0.000000	0.251168	0.000000	0.000000	0.000000	-0.242856	0.019524	-0.085754	0.000000	0.000000	3.000000	87.000000	1.000000
15017.077737	-0.090999	0.571375	0.004738	77.944489	48.679272	46.388229	0.490529	0.000000	0.251168	0.000000	0.000000	0.000000	-0.242856	0.019524	-0.085754	0.000000	0.000000	3.000000	87.000000	1.000000
15017.081070	-0.091883	0.571424	0.004484	77.944489	48.679272	46.388229	0.490529	0.000000	0.251168	0.000000	0.000000	0.000000	-0.265130	0.014792	-0.076156	0.000000	0.000000	3.000000	87.000000	1.000000
15017.084403	-0.091883	0.571424	0.004484	77.944489	48.679272	46.388229	0.490529	0.000000	0.251168	0.000000	0.000000	0.000000	-0.265130	0.014792	-0.076156	0.000000	0.000000	3.000000	87.000000	1.000000
15017.087737	-0.091883	0.571424	0.004484	77.693352	48.962196	46.522556	0.405864	0.000000	0.224183	0.000000	0.000000	0.000000	-0.265130	0.014792	-0.076156	0.000000	0.000000	3.000000	87.000000	1.000000
15017.091070	-0.091883	0.571424	0.004484	77.693352	48.962196	46.522556	0.405864	0.000000	0.224183	0.000000	0.000000	0.000000	-0.265130	0.014792	-0.076156	0.000000	0.000000	3.000000	87.000000	1.000000
15017.094403	-0.092803	0.571438	0.004185	77.693352	48.962196	46.522556	0.405864	0.000000	0.224183	0.000000	0.000000	0.000000	-0.276016	0.004087	-0.089582	0.000000	0.000000	3.000000	87.000000	1.000000
15017.097737	-0.092803	0.571438	0.004185	77.451447	49.217773	46.577305	0.405864	0.000000	0.224183	0.000000	0.000000	0.000000	-0.276016	0.004087	-0.089582	0.000000	0.000000	3.000000	87.000000	1.000000
15017.101070	-0.093772	0.571418	0.003905	77.451447	49.217773	46.577305	0.405864	0.000000	0.224183	0.000000	0.000000	0.000000	-0.290685	-0.006013	-0.083999	0.000000	0.000000	3.000000	87.000000	1.000000
15017.104403	-0.093772	0.571418	0.003905	77.451447	49.217773	46.577305	0.405864	0.000000	0.224183	0.000000	0.000000	0.000000	-0.290685	-0.006013	-0.083999	0.000000	0.000000	3.000000	87.000000	1.000000
15017.107737	-0.093772	0.571418	0.003905	77.217369	49.439259	46.782055	0.311414	0.000000	0.195253	0.000000	0.000000	0.000000	-0.290685	-0.006013	-0.083999	0.000000	0.000000	3.000000	87.000000	1.000000
15017.111070	-0.094784	0.571398	0.003614	77.217369	49.439259	46.782055	0.311414	0.000000	0.195253	0.000000	0.000000	0.000000	-0.303578	-0.005993	-0.087310	0.000000	0.000000	3.000000	87.000000	1.000000
15017.114403	-0.094784	0.571398	0.003614	77.217369	49.439259	46.782055	0.311414	0.000000	0.195253	0.000000	0.000000	0.000000	-0.303578	-0.005993	-0.087310	0.000000	0.000000	3.000000	87.000000	1.000000
15017.117737	-0.094784	0.571398	0.003614	76.986862	49.645916	47.046268	0.260818	0.000000	0.180701	0.000000	0.000000	0.000000	-0.303578	-0.005993	-0.087310	0.000000	0.000000	3.000000	87.000000	1.000000
15017.121070	-0.095823	0.571344	0.003346	76.986862	49.645916	47.046268	0.260818	0.000000	0.180701	0.000000	0.000000	0.000000	-0.311715	-0.016079	-0.080546	0.000000	0.000000	3.000000	87.000000	1.000000
15017.124403	-0.095823	0.571344	0.003346	76.986862	49.645916	47.046268	0.260818	0.000000	0.180701	0.000000	0.000000	0.000000	-0.311715	-0.016079	-0.080546	0.000000	0.000000	3.000000	87.000000	1.000000
15017.127737	-0.095823	0.571344	0.003346	76.757080	49.826164	47.259102	0.208865	0.000000	0.167277	0.000000	0.000000	0.000000	-0.311715	-0.016079	-0.080546	0.000000	0.000000	3.000000	87.000000	1.000000
15017.131070	-0.096822	0.571283	0.003107	76.757080	49.826164	47.259102	0.208865	0.000000	0.167277	0.000000	0.000000	0.000000	-0.299854	-0.018406	-0.071532	0.000000	0.000000	3.000000	87.000000	1.000000
15017.134403	-0.096822	0.571283	0.003107	76.757080	49.826164	47.259102	0.208865	0.000000	0.167277	0.000000	0.000000	0.000000	-0.299854	-0.018406	-0.071532	0.000000	0.000000	3.000000	87.000000	1.000000
15017.137737	-0.096822	0.571283	0.003107	76.539757	49.995174	47.362255	0.158890	0.000000	0.155355	0.000000	0.000000	0.000000	-0.299854	-0.018406	-0.071532	0.000000	0.000000	3.000000	87.000000	1.000000
15017.141070	-0.096822	0.571283	0.003107	76.539757	49.995174	47.362255	0.158890	0.000000	0.155355	0.000000	0.000000	0.000000	-0.299854	-0.018406	-0.071532	0.000000	0.000000	3.000000	87.000000	1.000000
15017.144403	-0.097764	0.571232	0.002921	76.539757	49.995174	47.362255	0.158890	0.000000	0.155355	0.000000	0.000000	0.000000	-0.282587	-0.015423	-0.055920	0.000000	0.000000	3.000000	87.000000	1.000000
15017.147737	-0.097764	0.571232	0.002921	76.343849	50.109795	47.556709	0.158890	0.000000	0.155355	0.000000	0.000000	0.000000	-0.282587	-0.015423	-0.055920	0.000000	0.000000	3.000000	87.000000	1.000000
15017.151070	-0.098688	0.571198	0.002754	76.343849	50.109795	47.556709	0.158890	0.000000	0.155355	0.000000	0.000000	0.000000	-0.277033	-0.010063	-0.049967	0.000000	0.000000	3.000000	87.000000	1.000000
15017.154403	-0.098688	0.571198	0.002754	76.343849	50.109795	47.556709	0.158890	0.000000	0.155355	0.000000	0.000000	0.000000	-0.277033	-0.010063	-0.049967	0.000000	0.000000	3.000000	87.000000	1.000000
15017.157737	-0.098688	0.571198	0.002754	76.209114	50.154636	47.854103	0.065620	0.000000	0.137707	0.000000	0.000000	0.000000	-0.277033	-0.010063	-0.049967	0.000000	0.000000	3.000000	87.000000	1.000000
15017.161070	-0.098688	0.571198	0.002754	76.209114	50.154636	47.854103	0.065620	0.000000	0.137707	0.000000	0.000000	0.000000	-0.277033	-0.010063	-0.049967	0.000000	0.000000	3.000000	87.000000	1.000000
15017.164403	-0.099550	0.571157	0.002623	76.209114	50.154636	47.854103	0.065620	0.000000	0.137707	0.000000	0.000000	0.000000	-0.258809	-0.012428	-0.039318	0.000000	0.000000	3.000000	87.000000	1.000000
15017.167737	-0.099550	0.571157	0.002623	76.144608	50.104301	47.956554	0.065620	0.000000	0.137707	0.000000	0.000000	0.000000	-0.258809	-0.012428	-0.039318	0.000000	0.000000	3.000000	87.000000	1.000000
15017.171070	-0.100377	0.571151	0.002534	76.144608	50.104301	47.956554	0.065620	0.000000	0.137707	0.000000	0.000000	0.000000	-0.247911	-0.001722	-0.026698	0.000000	0.000000	3.000000	87.000000	1.000000
15017.174403	-0.100377	0.571151	0.002534	76.144608	50.104301	47.956554	0.065620	0.000000	0.137707	0.000000	0.000000	0.000000	-0.247911	-0.001722	-0.026698	0.000000	0.000000	3.000000	87.000000	1.000000
15017.177737	-0.100377	0.571151	0.002534	76.137283	50.003796	47.854046	-0.018833	0.000000	0.126705	0.000000	0.000000	0.000000	-0.247911	-0.001722	-0.026698	0.000000	0.000000	3.000000	87.000000	1.000000
15017.181070	-0.100377	0.571151	0.002534	76.137283	50.003796	47.854046	-0.018833	0.000000	0.126705	0.000000	0.000000	0.000000	-0.247911	-0.001722	-0.026698	0.000000	0.000000	3.000000	87.000000	1.000000
15017.184403	-0.101159	0.571145	0.002453	76.137283	50.003796	47.854046	-0.018833	0.000000	0.126705	0.000000	0.000000	0.000000	-0.234816	-0.001745	-0.024263	0.000000	0.000000	3.000000	87.000000	1.000000
15017.187737	-0.101159	0.571145	0.002453	76.133492	49.902458	47.524120	-0.018833	0.000000	0.126705	0.000000	0.000000	0.000000	-0.234816	-0.001745	-0.024263	0.000000	0.000000	3.000000	87.000000	1.000000
15017.191070	-0.101901	0.571183	0.002392	76.133492	49.902458	47.524120	-0.018833	0.000000	0.126705	0.000000	0.000000	0.000000	-0.222459	0.011342	-0.018465	0.000000	0.000000	3.000000	87.000000	1.000000
15017.194403	-0.101901	0.571183	0.002392	76.133492	49.902458	47.524120	-0.018833	0.000000	0.126705	0.000000	0.000000	0.000000	-0.222459	0.011342	-0.018465	0.000000	0.000000	3.000000	87.000000	1.000000
15017.197737	-0.101901	0.571183	0.002392	76.126183	49.787411	47.112865	-0.095046	0.000000	0.119583	0.000000	0.000000	0.000000	-0.222459	0.011342	-0.018465	0.000000	0.000000	3.000000	87.000000	1.000000
15017.201070	-0.101901	0.571183	0.002392	76.126183	49.787411	47.112865	-0.095046	0.000000	0.119583	0.000000	0.000000	0.000000	-0.222459	0.011342	-0.018465	0.000000	0.000000	3.000000	87.000000	1.000000
15017.204403	-0.102589	0.571237	0.002292	76.126183	49.787411	47.112865	-0.095046	0.000000	0.119583	0.000000	0.000000	0.000000	-0.206286	0.016082	-0.029785	0.000000	0.000000	3.000000	87.000000	1.000000
15017.207737	-0.102589	0.571237	0.002292	76.110664	49.686165	46.994434	-0.095046	0.000000	0.119583	0.000000	0.000000	0.000000	-0.206286	0.016082	-0.029785	0.000000	0.000000	3.000000	87.000000	1.000000
15017.211070	-0.103184	0.571298	0.002189	76.110664	49.686165	46.994434	-0.095046	0.000000	0.119583	0.000000	0.000000	0.000000	-0.178538	0.018427	-0.031154	0.000000	0.000000	3.000000	87.000000	1.000000
15017.214403	-0.103184	0.571298	0.002189	76.110664	49.686165	46.994434	-0.095046	0.000000	0.119583	0.000000	0.000000	0.000000	-0.178538	0.018427	-0.031154	0.000000	0.000000	3.000000	87.000000	1.000000
15017.217737	-0.103184	0.571298	0.002189	76.098976	49.579308	46.961075	-0.159184	0.000000	0.109427	0.000000	0.000000	0.000000	-0.178538	0.018427	-0.031154	0.000000	0.000000	3.000000	87.000000	1.000000
15017.221070	-0.103184	0.571298	0.002189	76.098976	49.579308	46.961075	-0.159184	0.000000	0.109427	0.000000	0.000000	0.000000	-0.178538	0.018427	-0.031154	0.000000	0.000000	3.000000	87.000000	1.000000
15017.224403	-0.103729	0.571393	0.002065	76.098976	49.579308	46.961075	-0.159184	0.000000	0.109427	0.000000	0.000000	0.000000	-0.163449	0.028501	-0.037195	0.000000	0.000000	3.000000	87.000000	1.000000
15017.227737	-0.103729	0.571393	0.002065	76.093704	49.496746	46.938774	-0.159184	0.000000	0.109427	0.000000	0.000000	0.000000	-0.163449	0.028501	-0.037195	0.000000	0.000000	3.000000	87.000000	1.000000
15017.231070	-0.104199	0.571478	0.001915	76.093704	49.496746	46.938774	-0.159184	0.000000	0.109427	0.000000	0.000000	0.000000	-0.141050	0.025504	-0.044986	0.000000	0.000000	3.000000	87.000000	1.000000
15017.234403	-0.104199	0.571478	0.001915	76.093704	49.496746	46.938774	-0.159184	0.000000	0.109427	0.000000	0.000000	0.000000	-0.141050	0.025504	-0.044986	0.000000	0.000000	3.000000	87.000000	1.000000
15017.237737	-0.104199	0.571478	0.001915	76.090775	49.419964	46.915718	-0.209934	0.000000	0.095730	0.000000	0.000000	0.000000	-0.141050	0.025504	-0.044986	0.000000	0.000000	3.000000	87.000000	1.000000
15017.241070	-0.104199	0.571478	0.001915	76.090775	49.419964	46.915718	-0.209934	0.000000	0.095730	0.000000	0.000000	0.000000	-0.141050	0.025504	-0.044986	0.000000	0.000000	3.000000	87.000000	1.000000
15017.244403	-0.104584	0.571569	0.001693	76.090775	49.419964	46.915718	-0.209934	0.000000	0.095730	0.000000	0.000000	0.000000	-0.115477	0.027215	-0.066578	0.000000	0.000000	3.000000	87.000000	1.000000
15017.247737	-0.104584	0.571569	0.001693	76.090790	49.376469	46.907757	-0.209934	0.000000	0.095730	0.000000	0.000000	0.000000	-0.115477	0.027215	-0.066578	0.000000	0.000000	3.000000	87.000000	1.000000
15017.251070	-0.104584	0.571569	0.001693	76.090790	49.376469	46.907757	-0.209934	0.000000	0.095730	0.000000	0.000000	0.000000	-0.115477	0.027215	-0.066578	0.000000	0.000000	3.000000	87.000000	1.000000
15017.254403	-0.104584	0.571569	0.001693	76.090790	49.376469	46.907757	-0.209934	0.000000	0.095730	0.000000	0.000000	0.000000	-0.115477	0.027215	-0.066578	0.000000	0.000000	3.000000	87.000000	1.000000
15017.257737	-0.105082	0.571702	0.001165	76.090775	49.346531	46.907738	-0.229180	0.000000	0.084633	0.000000	0.000000	0.000000	-0.149395	0.040008	-0.158211	0.000000	0.000000	3.000000	87.000000	1.000000
15017.261070	-0.105082	0.571702	0.001165	76.090775	49.346531	46.907738	-0.229180	0.000000	0.084633	0.000000	0.000000	0.000000	-0.000000	0.000007	0.000000	0.000000	0.000000	3.000000	87.000000	1.000000
15017.264403	-0.105082	0.571702	0.001165	76.090775	49.346531	46.907738	-0.229180	0.000000	0.084633	0.000000	0.000000	0.000000	-0.000000	0.000007	0.000000	0.000000	0.000000	3.000000	87.000000	1.000000
15017.267737	-0.105082	0.571702	0.001165	76.095154	49.348389	46.927593	-0.254079	0.000000	0.058265	0.000000	0.000000	0.000000	-0.000000	0.000007	0.000000	0.000000	0.000000	3.000000	87.000000	1.000000
15017.271070	-0.105082	0.571702	0.001165	76.095154	49.348389	46.927593	-0.254079	0.000000	0.058265	0.000000	0.000000	0.000000	-0.000000	0.000007	0.000000	0.000000	0.000000	3.000000	87.000000	1.000000
15017.274403	-0.105137	0.571742	0.000807	76.095154	49.348389	46.927593	-0.254079	0.000000	0.058265	0.000000	0.000000	0.000000	-0.016541	0.012092	-0.107533	0.000000	0.000000	3.000000	87.000000	1.000000
15017.277737	-0.105137	0.571742	0.000807	76.101013	49.372334	46.959003	-0.254079	0.000000	0.058265	0.000000	0.000000	0.000000	-0.016541	0.012092	-0.107533	0.000000	0.000000	3.000000	87.000000	1.000000
15017.281070	-0.105137	0.571742	0.000807	76.101013	49.372334	46.959003	-0.254079	0.000000	0.058265	0.000000	0.000000	0.000000	-0.016541	0.012092	-0.107533	0.000000	0.000000	3.000000	87.000000	1.000000
15017.284403	-0.105137	0.571742	0.000807	76.101013	49.372334	46.959003	-0.254079	0.000000	0.058265	0.000000	0.000000	0.000000	-0.016541	0.012092	-0.107533	0.000000	0.000000	3.000000	87.000000	1.000000
15017.287737	-0.105017	0.571826	-0.000015	76.120003	49.416481	46.991127	-0.256836	0.000000	0.040343	0.000000	0.000000	0.000000	0.036039	0.024998	-0.246560	0.000000	0.000000	3.000000	87.000000	1.000000
15017.291070	-0.105017	0.571826	-0.000015	76.120003	49.416481	46.991127	-0.256836	0.000000	0.040343	0.000000	0.000000	0.000000	0.000001	0.000000	-0.000000	0.000000	0.000000	3.000000	87.000000	1.000000
15017.294403	-0.105017	0.571826	-0.000015	76.120003	49.416481	46.991127	-0.256836	0.000000	0.040343	0.000000	0.000000	0.000000	0.000001	0.000000	-0.000000	0.000000	0.000000	3.000000	87.000000	1.000000
15017.297737	-0.105017	0.571826	-0.000015	76.166801	49.481552	47.006878	-0.250830	0.000000	-0.000750	0.000000	0.000000	0.000000	0.000001	0.000000	-0.000000	0.000000	0.000000	3.000000	87.000000	1.000000
15017.301070	-0.105017	0.571826	-0.000015	76.166801	49.481552	47.006878	-0.250830	0.000000	-0.000750	0.000000	0.000000	0.000000	0.000001	0.000000	-0.000000	0.000000	0.000000	3.000000	87.000000	1.000000
15017.304403	-0.104787	0.571815	-0.000520	76.166801	49.481552	47.006878	-0.250830	0.000000	-0.000750	0.000000	0.000000	0.000000	0.069011	-0.003204	-0.151412	0.000000	0.000000	3.000000	87.000000	1.000000
15017.307737	-0.104787	0.571815	-0.000520	76.264839	49.525444	46.940113	-0.250830	0.000000	-0.000750	0.000000	0.000000	0.000000	0.069011	-0.003204	-0.151412	0.000000	0.000000	3.000000	87.000000	1.000000
15017.311070	-0.104544	0.571776	-0.001082	76.264839	49.525444	46.940113	-0.250830	0.000000	-0.000750	0.000000	0.000000	0.000000	0.072887	-0.011686	-0.168664	0.000000	0.000000	3.000000	87.000000	1.000000
15017.314403	-0.104544	0.571776	-0.001082	76.264839	49.525444	46.940113	-0.250830	0.000000	-0.000750	0.000000	0.000000	0.000000	0.072887	-0.011686	-0.168664	0.000000	0.000000	3.000000	87.000000	1.000000
15017.317737	-0.104544	0.571776	-0.001082	76.408287	49.544971	46.802620	-0.227180	0.000000	-0.054096	0.000000	0.000000	0.000000	0.072887	-0.011686	-0.168664	0.000000	0.000000	3.000000	87.000000	1.000000
15017.321070	-0.104544	0.571776	-0.001082	76.408287	49.544971	46.802620	-0.227180	0.000000	-0.054096	0.000000	0.000000	0.000000	0.072887	-0.011686	-0.168664	0.000000	0.000000	3.000000	87.000000	1.000000
15017.324403	-0.104282	0.571717	-0.001725	76.408287	49.544971	46.802620	-0.227180	0.000000	-0.054096	0.000000	0.000000	0.000000	0.078345	-0.017844	-0.192891	0.000000	0.000000	3.000000	87.000000	1.000000
15017.327737	-0.104282	0.571717	-0.001725	76.559830	49.554688	46.650009	-0.227180	0.000000	-0.054096	0.000000	0.000000	0.000000	0.078345	-0.017844	-0.192891	0.000000	0.000000	3.000000	87.000000	1.000000
15017.331070	-0.104050	0.571623	-0.002344	76.559830	49.554688	46.650009	-0.227180	0.000000	-0.054096	0.000000	0.000000	0.000000	0.069786	-0.027922	-0.185713	0.000000	0.000000	3.000000	87.000000	1.000000
15017.334403	-0.104050	0.571623	-0.002344	76.559830	49.554688	46.650009	-0.227180	0.000000	-0.054096	0.000000	0.000000	0.000000	0.069786	-0.027922	-0.185713	0.000000	0.000000	3.000000	87.000000	1.000000
15017.337737	-0.104050	0.571623	-0.002344	76.674225	49.527992	46.499889	-0.202492	0.000000	-0.117197	0.000000	0.000000	0.000000	0.069786	-0.027922	-0.185713	0.000000	0.000000	3.000000	87.000000	1.000000
15017.341070	-0.104050	0.571623	-0.002344	76.674225	49.527992	46.499889	-0.202492	0.000000	-0.117197	0.000000	0.000000	0.000000	0.069786	-0.027922	-0.185713	0.000000	0.000000	3.000000	87.000000	1.000000
15017.344403	-0.103817	0.571530	-0.002963	76.674225	49.527992	46.499889	-0.202492	0.000000	-0.117197	0.000000	0.000000	0.000000	0.069735	-0.027970	-0.185823	0.000000	0.000000	3.000000	87.000000	1.000000
15017.347737	-0.103817	0.571530	-0.002963	76.706741	49.148674	46.069752	-0.202492	0.000000	-0.117197	0.000000	0.000000	0.000000	0.069735	-0.027970	-0.185823	0.000000	0.000000	3.000000	87.000000	1.000000
15017.351070	-0.103539	0.571457	-0.003488	76.706741	49.148674	46.069752	-0.202492	0.000000	-0.117197	0.000000	0.000000	0.000000	0.083548	-0.021994	-0.157337	0.000000	0.000000	3.000000	87.000000	1.000000
15017.354403	-0.103539	0.571457	-0.003488	76.706741	49.148674	46.069752	-0.202492	0.000000	-0.117197	0.000000	0.000000	0.000000	0.083548	-0.021994	-0.157337	0.000000	0.000000	3.000000	87.000000	1.000000
15017.357737	-0.103539	0.571457	-0.003488	76.657578	48.234459	45.171219	-0.176944	0.000000	-0.174390	0.000000	0.000000	0.000000	0.083548	-0.021994	-0.157337	0.000000	0.000000	3.000000	87.000000	1.000000
15017.361070	-0.103325	0.571353	-0.003930	76.657578	48.234459	45.171219	-0.176944	0.000000	-0.174390	0.000000	0.000000	0.000000	0.064203	-0.031201	-0.132555	0.000000	0.000000	3.000000	87.000000	1.000000
15017.364403	-0.103325	0.571353	-0.003930	76.657578	48.234459	45.171219	-0.176944	0.000000	-0.174390	0.000000	0.000000	0.000000	0.064203	-0.031201	-0.132555	0.000000	0.000000	3.000000	87.000000	1.000000
15017.367737	-0.103325	0.571353	-0.003930	76.577736	46.936916	43.904625	-0.166244	0.000000	-0.196483	0.000000	0.000000	0.000000	0.064203	-0.031201	-0.132555	0.000000	0.000000	3.000000	87.000000	1.000000
15017.371070	-0.103325	0.571353	-0.003930	76.577736	46.936916	43.904625	-0.166244	0.000000	-0.196483	0.000000	0.000000	0.000000	0.064203	-0.031201	-0.132555	0.000000	0.000000	3.000000	87.000000	1.000000
15017.374403	-0.103131	0.571244	-0.004285	76.577736	46.936916	43.904625	-0.166244	0.000000	-0.196483	0.000000	0.000000	0.000000	0.058225	-0.032737	-0.106617	0.000000	0.000000	3.000000	87.000000	1.000000
15017.377737	-0.103131	0.571244	-0.004285	76.482513	45.549809	42.550713	-0.166244	0.000000	-0.196483	0.000000	0.000000	0.000000	0.058225	-0.032737	-0.106617	0.000000	0.000000	3.000000	87.000000	1.000000
15017.381070	-0.102978	0.571130	-0.004559	76.482513	45.549809	42.550713	-0.166244	0.000000	-0.196483	0.000000	0.000000	0.000000	0.045819	-0.034237	-0.082123	0.000000	0.000000	3.000000	87.000000	1.000000
15017.384403	-0.102978	0.571130	-0.004559	76.482513	45.549809	42.550713	-0.166244	0.000000	-0.196483	0.000000	0.000000	0.000000	0.045819	-0.034237	-0.082123	0.000000	0.000000	3.000000	87.000000	1.000000
15017.387737	-0.102978	0.571130	-0.004559	76.386185	44.266983	41.303738	-0.148903	0.000000	-0.227940	0.000000	0.000000	0.000000	0.045819	-0.034237	-0.082123	0.000000	0.000000	3.000000	87.000000	1.000000
15017.391070	-0.102978	0.571130	-0.004559	76.386185	44.266983	41.303738	-0.148903	0.000000	-0.227940	0.000000	0.000000	0.000000	0.045819	-0.034237	-0.082123	0.000000	0.000000	3.000000	87.000000	1.000000
15017.394403	-0.102880	0.570975	-0.004790	76.386185	44.266983	41.303738	-0.148903	0.000000	-0.227940	0.000000	0.000000	0.000000	0.029331	-0.046412	-0.069352	0.000000	0.000000	3.000000	87.000000	1.000000
15017.397737	-0.102880	0.570975	-0.004790	76.296318	43.181938	40.252621	-0.148903	0.000000	-0.227940	0.000000	0.000000	0.000000	0.029331	-0.046412	-0.069352	0.000000	0.000000	3.000000	87.000000	1.000000
15017.401070	-0.102801	0.570841	-0.004941	76.296318	43.181938	40.252621	-0.148903	0.000000	-0.227940	0.000000	0.000000	0.000000	0.023819	-0.040293	-0.045176	0.000000	0.000000	3.000000	87.000000	1.000000
15017.404403	-0.102801	0.570841	-0.004941	76.296318	43.181938	40.252621	-0.148903	0.000000	-0.227940	0.000000	0.000000	0.000000	0.023819	-0.040293	-0.045176	0.000000	0.000000	3.000000	87.000000	1.000000
15017.407737	-0.102801	0.570841	-0.004941	76.215805	42.349300	39.461143	-0.140045	0.000000	-0.247028	0.000000	0.000000	0.000000	0.023819	-0.040293	-0.045176	0.000000	0.000000	3.000000	87.000000	1.000000
15017.411070	-0.102801	0.570841	-0.004941	76.215805	42.349300	39.461143	-0.140045	0.000000	-0.247028	0.000000	0.000000	0.000000	0.023819	-0.040293	-0.045176	0.000000	0.000000	3.000000	87.000000	1.000000
15017.414403	-0.102750	0.570673	-0.005067	76.215805	42.349300	39.461143	-0.140045	0.000000	-0.247028	0.000000	0.000000	0.000000	0.015384	-0.050159	-0.037886	0.000000	0.000000	3.000000	87.000000	1.000000
15017.417737	-0.102750	0.570673	-0.005067	76.135727	41.806721	38.980820	-0.140045	0.000000	-0.247028	0.000000	0.000000	0.000000	0.015384	-0.050159	-0.037886	0.000000	0.000000	3.000000	87.000000	1.000000
15017.421070	-0.102750	0.570673	-0.005067	76.135727	41.806721	38.980820	-0.140045	0.000000	-0.247028	0.000000	0.000000	0.000000	0.015384	-0.050159	-0.037886	0.000000	0.000000	3.000000	87.000000	1.000000
15017.424403	-0.102750	0.570673	-0.005067	76.135727	41.806721	38.980820	-0.140045	0.000000	-0.247028	0.000000	0.000000	0.000000	0.015384	-0.050159	-0.037886	0.000000	0.000000	3.000000	87.000000	1.000000
15017.427737	-0.102723	0.570362	-0.005185	76.052933	41.521591	38.781506	-0.137480	0.000000	-0.253342	0.000000	0.000000	0.000000	0.008060	-0.093459	-0.035475	0.000000	0.000000	3.000000	87.000000	1.000000
15017.431070	-0.102723	0.570362	-0.005185	76.052933	41.521591	38.781506	-0.137480	0.000000	-0.253342	0.000000	0.000000	0.000000	0.000000	0.000007	-0.000000	0.000000	0.000000	3.000000	87.000000	1.000000
15017.434403	-0.102723	0.570362	-0.005185	76.052933	41.521591	38.781506	-0.137480	0.000000	-0.253342	0.000000	0.000000	0.000000	0.000000	0.000007	-0.000000	0.000000	0.000000	3.000000	87.000000	1.000000
15017.437737	-0.102723	0.570362	-0.005185	75.980209	41.425228	38.768967	-0.136137	0.000000	-0.259255	0.000000	0.000000	0.000000	0.000000	0.000007	-0.000000	0.000000	0.000000	3.000000	87.000000	1.000000
15017.441070	-0.102723	0.570362	-0.005185	75.980209	41.425228	38.768967	-0.136137	0.000000	-0.259255	0.000000	0.000000	0.000000	0.000000	0.000007	-0.000000	0.000000	0.000000	3.000000	87.000000	1.000000
15017.444403	-0.102672	0.570233	-0.005209	75.980209	41.425228	38.768967	-0.136137	0.000000	-0.259255	0.000000	0.000000	0.000000	0.015155	-0.038719	-0.007109	0.000000	0.000000	3.000000	87.000000	1.000000
15017.447737	-0.102672	0.570233	-0.005209	75.942795	41.455200	38.838417	-0.136137	0.000000	-0.259255	0.000000	0.000000	0.000000	0.015155	-0.038719	-0.007109	0.000000	0.000000	3.000000	87.000000	1.000000
15017.451070	-0.102672	0.570233	-0.005209	75.942795	41.455200	38.838417	-0.136137	0.000000	-0.259255	0.000000	0.000000	0.000000	0.015155	-0.038719	-0.007109	0.000000	0.000000	3.000000	87.000000	1.000000
15017.454403	-0.102672	0.570233	-0.005209	75.942795	41.455200	38.838417	-0.136137	0.000000	-0.259255	0.000000	0.000000	0.000000	0.015155	-0.038719	-0.007109	0.000000	0.000000	3.000000	87.000000	1.000000
15017.457737	-0.102523	0.570083	-0.005070	75.933136	41.508312	38.898800	-0.133611	0.000000	-0.260439	0.000000	0.000000	0.000000	0.044715	-0.044849	0.041594	0.000000	0.000000	3.000000	87.000000	1.000000
15017.461070	-0.102523	0.570083	-0.005070	75.933136	41.508312	38.898800	-0.133611	0.000000	-0.260439	0.000000	0.000000	0.000000	0.044715	-0.044849	0.041594	0.000000	0.000000	3.000000	87.000000	1.000000
15017.464403	-0.102523	0.570083	-0.005070	75.933136	41.508312	38.898800	-0.133611	0.000000	-0.260439	0.000000	0.000000	0.000000	0.044715	-0.044849	0.041594	0.000000	0.000000	3.000000	87.000000	1.000000
15017.467737	-0.102523	0.570083	-0.005070	75.931305	41.514503	38.888355	-0.126159	0.000000	-0.253507	0.000000	0.000000	0.000000	0.044715	-0.044849	0.041594	0.000000	0.000000	3.000000	87.000000	1.000000
15017.471070	-0.102425	0.570063	-0.004908	75.931305	41.514503	38.888355	-0.126159	0.000000	-0.253507	0.000000	0.000000	0.000000	0.029585	-0.006136	0.048706	0.000000	0.000000	3.000000	87.000000	1.000000
15017.474403	-0.102425	0.570063	-0.004908	75.931305	41.514503	38.888355	-0.126159	0.000000	-0.253507	0.000000	0.000000	0.000000	0.029585	-0.006136	0.048706	0.000000	0.000000	3.000000	87.000000	1.000000
15017.477737	-0.102425	0.570063	-0.004908	75.925797	41.508556	38.856991	-0.121228	0.000000	-0.245389	0.000000	0.000000	0.000000	0.029585	-0.006136	0.048706	0.000000	0.000000	3.000000	87.000000	1.000000
15017.481070	-0.102425	0.570063	-0.004908	75.925797	41.508556	38.856991	-0.121228	0.000000	-0.245389	0.000000	0.000000	0.000000	0.029585	-0.006136	0.048706	0.000000	0.000000	3.000000	87.000000	1.000000
15017.484403	-0.102274	0.570070	-0.004673	75.925797	41.508556	38.856991	-0.121228	0.000000	-0.245389	0.000000	0.000000	0.000000	0.045042	0.002194	0.070335	0.000000	0.000000	3.000000	87.000000	1.000000
15017.487737	-0.102274	0.570070	-0.004673	75.916672	41.487862	38.804806	-0.121228	0.000000	-0.245389	0.000000	0.000000	0.000000	0.045042	0.002194	0.070335	0.000000	0.000000	3.000000	87.000000	1.000000
15017.491070	-0.102089	0.570113	-0.004395	75.916672	41.487862	38.804806	-0.121228	0.000000	-0.245389	0.000000	0.000000	0.000000	0.055667	0.012812	0.083531	0.000000	0.000000	3.000000	87.000000	1.000000
15017.494403	-0.102089	0.570113	-0.004395	75.916672	41.487862	38.804806	-0.121228	0.000000	-0.245389	0.000000	0.000000	0.000000	0.055667	0.012812	0.083531	0.000000	0.000000	3.000000	87.000000	1.000000
15017.497737	-0.102089	0.570113	-0.004395	75.907524	41.467224	38.752686	-0.104443	0.000000	-0.219745	0.000000	0.000000	0.000000	0.055667	0.012812	0.083531	0.000000	0.000000	3.000000	87.000000	1.000000
15017.501070	-0.102089	0.570113	-0.004395	75.907524	41.467224	38.752686	-0.104443	0.000000	-0.219745	0.000000	0.000000	0.000000	0.055667	0.012812	0.083531	0.000000	0.000000	3.000000	87.000000	1.000000
15017.504403	-0.101898	0.570163	-0.004140	75.907524	41.467224	38.752686	-0.104443	0.000000	-0.219745	0.000000	0.000000	0.000000	0.057315	0.015098	0.076539	0.000000	0.000000	3.000000	87.000000	1.000000
15017.507737	-0.101898	0.570163	-0.004140	75.898323	41.449356	38.700615	-0.104443	0.000000	-0.219745	0.000000	0.000000	0.000000	0.057315	0.015098	0.076539	0.000000	0.000000	3.000000	87.000000	1.000000
15017.511070	-0.101898	0.570163	-0.004140	75.898323	41.449356	38.700615	-0.104443	0.000000	-0.219745	0.000000	0.000000	0.000000	0.057315	0.015098	0.076539	0.000000	0.000000	3.000000	87.000000	1.000000
15017.514403	-0.101898	0.570163	-0.004140	75.898323	41.449356	38.700615	-0.104443	0.000000	-0.219745	0.000000	0.000000	0.000000	0.057315	0.015098	0.076539	0.000000	0.000000	3.000000	87.000000	1.000000
15017.517737	-0.101481	0.570236	-0.003683	75.892822	41.449005	38.669399	-0.094891	0.000000	-0.206989	0.000000	0.000000	0.000000	0.125171	0.021869	0.137162	0.000000	0.000000	3.000000	87.000000	1.000000
15017.521070	-0.101481	0.570236	-0.003683	75.892822	41.449005	38.669399	-0.094891	0.000000	-0.206989	0.000000	0.000000	0.000000	0.125171	0.021869	0.137162	0.000000	0.000000	3.000000	87.000000	1.000000
15017.524403	-0.101481	0.570236	-0.003683	75.892822	41.449005	38.669399	-0.094891	0.000000	-0.206989	0.000000	0.000000	0.000000	0.125171	0.021869	0.137162	0.000000	0.000000	3.000000	87.000000	1.000000
15017.527737	-0.101481	0.570236	-0.003683	75.889153	41.458763	38.648617	-0.074029	0.000000	-0.184128	0.000000	0.000000	0.000000	0.125171	0.021869	0.137162	0.000000	0.000000	3.000000	87.000000	1.000000
15017.531070	-0.101262	0.570256	-0.003549	75.889153	41.458763	38.648617	-0.074029	0.000000	-0.184128	0.000000	0.000000	0.000000	0.065640	0.006024	0.040104	0.000000	0.000000	3.000000	87.000000	1.000000
15017.534403	-0.101262	0.570256	-0.003549	75.889153	41.458763	38.648617	-0.074029	0.000000	-0.184128	0.000000	0.000000	0.000000	0.065640	0.006024	0.040104	0.000000	0.000000	3.000000	87.000000	1.000000
15017.537737	-0.101262	0.570256	-0.003549	75.889168	41.488686	38.648621	-0.063089	0.000000	-0.177444	0.000000	0.000000	0.000000	0.065640	0.006024	0.040104	0.000000	0.000000	3.000000	87.000000	1.000000
15017.541070	-0.101262	0.570256	-0.003549	75.889168	41.488686	38.648621	-0.063089	0.000000	-0.177444	0.000000	0.000000	0.000000	0.065640	0.006024	0.040104	0.000000	0.000000	3.000000	87.000000	1.000000
15017.544403	-0.101026	0.570231	-0.003490	75.889168	41.488686	38.648621	-0.063089	0.000000	-0.177444	0.000000	0.000000	0.000000	0.070665	-0.007619	0.017653	0.000000	0.000000	3.000000	87.000000	1.000000
15017.547737	-0.101026	0.570231	-0.003490	75.892822	41.541481	38.669407	-0.063089	0.000000	-0.177444	0.000000	0.000000	0.000000	0.070665	-0.007619	0.017653	0.000000	0.000000	3.000000	87.000000	1.000000
15017.551070	-0.101026	0.570231	-0.003490	75.892822	41.541481	38.669407	-0.063089	0.000000	-0.177444	0.000000	0.000000	0.000000	0.070665	-0.007619	0.017653	0.000000	0.000000	3.000000	87.000000	1.000000
15017.554403	-0.101026	0.570231	-0.003490	75.892822	41.541481	38.669407	-0.063089	0.000000	-0.177444	0.000000	0.000000	0.000000	0.070665	-0.007619	0.017653	0.000000	0.000000	3.000000	87.000000	1.000000
15017.557737	-0.100489	0.570168	-0.003467	75.898354	41.601685	38.700630	-0.051311	0.000000	-0.174502	0.000000	0.000000	0.000000	0.161197	-0.018972	0.006859	0.000000	0.000000	3.000000	87.000000	1.000000
15017.561070	-0.100489	0.570168	-0.003467	75.898354	41.601685	38.700630	-0.051311	0.000000	-0.174502	0.000000	0.000000	0.000000	0.161197	-0.018972	0.006859	0.000000	0.000000	3.000000	87.000000	1.000000
15017.564403	-0.100489	0.570168	-0.003467	75.898354	41.601685	38.700630	-0.051311	0.000000	-0.174502	0.000000	0.000000	0.000000	0.161197	-0.018972	0.006859	0.000000	0.000000	3.000000	87.000000	1.000000
15017.567737	-0.100489	0.570168	-0.003467	75.902000	41.659927	38.721420	-0.024445	0.000000	-0.173359	0.000000	0.000000	0.000000	0.161197	-0.018972	0.006859	0.000000	0.000000	3.000000	87.000000	1.000000
15017.571070	-0.100192	0.570122	-0.003480	75.902000	41.659927	38.721420	-0.024445	0.000000	-0.173359	0.000000	0.000000	0.000000	0.088960	-0.013641	-0.003855	0.000000	0.000000	3.000000	87.000000	1.000000
15017.574403	-0.100192	0.570122	-0.003480	75.902000	41.659927	38.721420	-0.024445	0.000000	-0.173359	0.000000	0.000000	0.000000	0.088960	-0.013641	-0.003855	0.000000	0.000000	3.000000	87.000000	1.000000
15017.577737	-0.100192	0.570122	-0.003480	75.907516	41.733765	38.752686	-0.009619	0.000000	-0.174002	0.000000	0.000000	0.000000	0.088960	-0.013641	-0.003855	0.000000	0.000000	3.000000	87.000000	1.000000
15017.581070	-0.100192	0.570122	-0.003480	75.907516	41.733765	38.752686	-0.009619	0.000000	-0.174002	0.000000	0.000000	0.000000	0.088960	-0.013641	-0.003855	0.000000	0.000000	3.000000	87.000000	1.000000
15017.584403	-0.099814	0.570094	-0.003457	75.907516	41.733765	38.752686	-0.009619	0.000000	-0.174002	0.000000	0.000000	0.000000	0.113654	-0.008329	0.006930	0.000000	0.000000	3.000000	87.000000	1.000000
15017.587737	-0.099814	0.570094	-0.003457	75.911163	41.802925	38.773518	-0.009619	0.000000	-0.174002	0.000000	0.000000	0.000000	0.113654	-0.008329	0.006930	0.000000	0.000000	3.000000	87.000000	1.000000
15017.591070	-0.099814	0.570094	-0.003457	75.911163	41.802925	38.773518	-0.009619	0.000000	-0.174002	0.000000	0.000000	0.000000	0.113654	-0.008329	0.006930	0.000000	0.000000	3.000000	87.000000	1.000000
15017.594403	-0.099814	0.570094	-0.003457	75.911163	41.802925	38.773518	-0.009619	0.000000	-0.174002	0.000000	0.000000	0.000000	0.113654	-0.008329	0.006930	0.000000	0.000000	3.000000	87.000000	1.000000
15017.597737	-0.098982	0.570067	-0.003335	75.911171	41.857330	38.773521	0.009324	0.000000	-0.172847	0.000000	0.000000	0.000000	0.249364	-0.008327	0.036503	0.000000	0.000000	3.000000	87.000000	1.000000
15017.601070	-0.098982	0.570067	-0.003335	75.911171	41.857330	38.773521	0.009324	0.000000	-0.172847	0.000000	0.000000	0.000000	-0.000001	0.000005	0.000000	0.000000	0.000000	3.000000	87.000000	1.000000
15017.604403	-0.098982	0.570067	-0.003335	75.911171	41.857330	38.773521	0.009324	0.000000	-0.172847	0.000000	0.000000	0.000000	-0.000001	0.000005	0.000000	0.000000	0.000000	3.000000	87.000000	1.000000
15017.607737	-0.098982	0.570067	-0.003335	75.909348	41.907055	38.763100	0.050884	0.000000	-0.166763	0.000000	0.000000	0.000000	-0.000001	0.000005	0.000000	0.000000	0.000000	3.000000	87.000000	1.000000
15017.611070	-0.098982	0.570067	-0.003335	75.909348	41.907055	38.763100	0.050884	0.000000	-0.166763	0.000000	0.000000	0.000000	-0.000001	0.000005	0.000000	0.000000	0.000000	3.000000	87.000000	1.000000
15017.614403	-0.098517	0.570077	-0.003192	75.909348	41.907055	38.763100	0.050884	0.000000	-0.166763	0.000000	0.000000	0.000000	0.139578	0.003008	0.043068	0.000000	0.000000	3.000000	87.000000	1.000000
15017.617737	-0.098517	0.570077	-0.003192	75.910667	41.970116	38.759140	0.050884	0.000000	-0.166763	0.000000	0.000000	0.000000	0.139578	0.003008	0.043068	0.000000	0.000000	3.000000	87.000000	1.000000
15017.621070	-0.097988	0.570061	-0.003029	75.910667	41.970116	38.759140	0.050884	0.000000	-0.166763	0.000000	0.000000	0.000000	0.158647	-0.004592	0.048921	0.000000	0.000000	3.000000	87.000000	1.000000
15017.624403	-0.097988	0.570061	-0.003029	75.910667	41.970116	38.759140	0.050884	0.000000	-0.166763	0.000000	0.000000	0.000000	0.158647	-0.004592	0.048921	0.000000	0.000000	3.000000	87.000000	1.000000
15017.627737	-0.097988	0.570061	-0.003029	75.914665	42.031517	38.747284	0.100589	0.000000	-0.151431	0.000000	0.000000	0.000000	0.158647	-0.004592	0.048921	0.000000	0.000000	3.000000	87.000000	1.000000
15017.631070	-0.097988	0.570061	-0.003029	75.914665	42.031517	38.747284	0.100589	0.000000	-0.151431	0.000000	0.000000	0.000000	0.158647	-0.004592	0.048921	0.000000	0.000000	3.000000	87.000000	1.000000
15017.634403	-0.097464	0.570038	-0.002843	75.914665	42.031517	38.747284	0.100589	0.000000	-0.151431	0.000000	0.000000	0.000000	0.157227	-0.006899	0.055708	0.000000	0.000000	3.000000	87.000000	1.000000
15017.637737	-0.097464	0.570038	-0.002843	75.928467	42.089767	38.722092	0.100589	0.000000	-0.151431	0.000000	0.000000	0.000000	0.157227	-0.006899	0.055708	0.000000	0.000000	3.000000	87.000000	1.000000
15017.641070	-0.096968	0.569982	-0.002633	75.928467	42.089767	38.722092	0.100589	0.000000	-0.151431	0.000000	0.000000	0.000000	0.148975	-0.016806	0.062927	0.000000	0.000000	3.000000	87.000000	1.000000
15017.644403	-0.096968	0.569982	-0.002633	75.928467	42.089767	38.722092	0.100589	0.000000	-0.151431	0.000000	0.000000	0.000000	0.148975	-0.016806	0.062927	0.000000	0.000000	3.000000	87.000000	1.000000
15017.647737	-0.096968	0.569982	-0.002633	75.956612	42.145145	38.686077	0.151622	0.000000	-0.131659	0.000000	0.000000	0.000000	0.148975	-0.016806	0.062927	0.000000	0.000000	3.000000	87.000000	1.000000
15017.651070	-0.096968	0.569982	-0.002633	75.956612	42.145145	38.686077	0.151622	0.000000	-0.131659	0.000000	0.000000	0.000000	0.148975	-0.016806	0.062927	0.000000	0.000000	3.000000	87.000000	1.000000
15017.654403	-0.096460	0.569873	-0.002476	75.956612	42.145145	38.686077	0.151622	0.000000	-0.131659	0.000000	0.000000	0.000000	0.152368	-0.032773	0.047258	0.000000	0.000000	3.000000	87.000000	1.000000
15017.657737	-0.096460	0.569873	-0.002476	75.996391	42.207409	38.647057	0.151622	0.000000	-0.131659	0.000000	0.000000	0.000000	0.152368	-0.032773	0.047258	0.000000	0.000000	3.000000	87.000000	1.000000
15017.661070	-0.096001	0.569731	-0.002299	75.996391	42.207409	38.647057	0.151622	0.000000	-0.131659	0.000000	0.000000	0.000000	0.137632	-0.042715	0.053127	0.000000	0.000000	3.000000	87.000000	1.000000
15017.664403	-0.096001	0.569731	-0.002299	75.996391	42.207409	38.647057	0.151622	0.000000	-0.131659	0.000000	0.000000	0.000000	0.137632	-0.042715	0.053127	0.000000	0.000000	3.000000	87.000000	1.000000
15017.667737	-0.096001	0.569731	-0.002299	76.039345	42.269428	38.614502	0.199955	0.000000	-0.114928	0.000000	0.000000	0.000000	0.137632	-0.042715	0.053127	0.000000	0.000000	3.000000	87.000000	1.000000
15017.671070	-0.096001	0.569731	-0.002299	76.039345	42.269428	38.614502	0.199955	0.000000	-0.114928	0.000000	0.000000	0.000000	0.137632	-0.042715	0.053127	0.000000	0.000000	3.000000	87.000000	1.000000
15017.674403	-0.095581	0.569570	-0.002148	76.039345	42.269428	38.614502	0.199955	0.000000	-0.114928	0.000000	0.000000	0.000000	0.125838	-0.048025	0.045079	0.000000	0.000000	3.000000	87.000000	1.000000
15017.677737	-0.095581	0.569570	-0.002148	76.079300	42.363102	38.622978	0.199955	0.000000	-0.114928	0.000000	0.000000	0.000000	0.125838	-0.048025	0.045079	0.000000	0.000000	3.000000	87.000000	1.000000
15017.681070	-0.095581	0.569570	-0.002148	76.079300	42.363102	38.622978	0.199955	0.000000	-0.114928	0.000000	0.000000	0.000000	0.125838	-0.048025	0.045079	0.000000	0.000000	3.000000	87.000000	1.000000
15017.684403	-0.095581	0.569570	-0.002148	76.079300	42.363102	38.622978	0.199955	0.000000	-0.114928	0.000000	0.000000	0.000000	0.125838	-0.048025	0.045079	0.000000	0.000000	3.000000	87.000000	1.000000
15017.687737	-0.094759	0.569164	-0.001876	76.111221	42.467667	38.655567	0.220928	0.000000	-0.107415	0.000000	0.000000	0.000000	0.246789	-0.121944	0.081648	0.000000	0.000000	3.000000	87.000000	1.000000
15017.691070	-0.094759	0.569164	-0.001876	76.111221	42.467667	38.655567	0.220928	0.000000	-0.107415	0.000000	0.000000	0.000000	-0.000001	0.000007	-0.000000	0.000000	0.000000	3.000000	87.000000	1.000000
15017.694403	-0.094759	0.569164	-0.001876	76.111221	42.467667	38.655567	0.220928	0.000000	-0.107415	0.000000	0.000000	0.000000	-0.000001	0.000007	-0.000000	0.000000	0.000000	3.000000	87.000000	1.000000
15017.697737	-0.094759	0.569164	-0.001876	76.130829	42.619965	38.757526	0.262060	0.000000	-0.093807	0.000000	0.000000	0.000000	-0.000001	0.000007	-0.000000	0.000000	0.000000	3.000000	87.000000	1.000000
15017.701070	-0.094759	0.569164	-0.001876	76.130829	42.619965	38.757526	0.262060	0.000000	-0.093807	0.000000	0.000000	0.000000	-0.000001	0.000007	-0.000000	0.000000	0.000000	3.000000	87.000000	1.000000
15017.704403	-0.094381	0.568935	-0.001741	76.130829	42.619965	38.757526	0.262060	0.000000	-0.093807	0.000000	0.000000	0.000000	0.113376	-0.068603	0.040395	0.000000	0.000000	3.000000	87.000000	1.000000
15017.707737	-0.094381	0.568935	-0.001741	76.147232	42.758995	38.853104	0.262060	0.000000	-0.093807	0.000000	0.000000	0.000000	0.113376	-0.068603	0.040395	0.000000	0.000000	3.000000	87.000000	1.000000
15017.711070	-0.094381	0.568935	-0.001741	76.147232	42.758995	38.853104	0.262060	0.000000	-0.093807	0.000000	0.000000	0.000000	0.113376	-0.068603	0.040395	0.000000	0.000000	3.000000	87.000000	1.000000
15017.714403	-0.094381	0.568935	-0.001741	76.147232	42.758995	38.853104	0.262060	0.000000	-0.093807	0.000000	0.000000	0.000000	0.113376	-0.068603	0.040395	0.000000	0.000000	3.000000	87.000000	1.000000
15017.717737	-0.093640	0.568429	-0.001398	76.163620	42.900997	38.948929	0.280956	0.000000	-0.087074	0.000000	0.000000	0.000000	0.222257	-0.151841	0.103126	0.000000	0.000000	3.000000	87.000000	1.000000
15017.721070	-0.093640	0.568429	-0.001398	76.163620	42.900997	38.948929	0.280956	0.000000	-0.087074	0.000000	0.000000	0.000000	-0.000000	0.000008	0.000000	0.000000	0.000000	3.000000	87.000000	1.000000
15017.724403	-0.093640	0.568429	-0.001398	76.163620	42.900997	38.948929	0.280956	0.000000	-0.087074	0.000000	0.000000	0.000000	-0.000000	0.000008	0.000000	0.000000	0.000000	3.000000	87.000000	1.000000
15017.727737	-0.093640	0.568429	-0.001398	76.181755	43.053551	39.055626	0.317999	0.000000	-0.069886	0.000000	0.000000	0.000000	-0.000000	0.000008	0.000000	0.000000	0.000000	3.000000	87.000000	1.000000
15017.731070	-0.093640	0.568429	-0.001398	76.181755	43.053551	39.055626	0.317999	0.000000	-0.069886	0.000000	0.000000	0.000000	-0.000000	0.000008	0.000000	0.000000	0.000000	3.000000	87.000000	1.000000
15017.734403	-0.093267	0.568167	-0.001235	76.181755	43.053551	39.055626	0.317999	0.000000	-0.069886	0.000000	0.000000	0.000000	0.111772	-0.078581	0.048770	0.000000	0.000000	3.000000	87.000000	1.000000
15017.737737	-0.093267	0.568167	-0.001235	76.199852	43.206409	39.162617	0.317999	0.000000	-0.069886	0.000000	0.000000	0.000000	0.111772	-0.078581	0.048770	0.000000	0.000000	3.000000	87.000000	1.000000
15017.741070	-0.093267	0.568167	-0.001235	76.199852	43.206409	39.162617	0.317999	0.000000	-0.069886	0.000000	0.000000	0.000000	0.111772	-0.078581	0.048770	0.000000	0.000000	3.000000	87.000000	1.000000
15017.744403	-0.093267	0.568167	-0.001235	76.199852	43.206409	39.162617	0.317999	0.000000	-0.069886	0.000000	0.000000	0.000000	0.111772	-0.078581	0.048770	0.000000	0.000000	3.000000	87.000000	1.000000
15017.747737	-0.092544	0.567618	-0.000910	76.217918	43.356831	39.269894	0.336627	0.000000	-0.061758	0.000000	0.000000	0.000000	0.216902	-0.164879	0.097591	0.000000	0.000000	3.000000	87.000000	1.000000
15017.751070	-0.092544	0.567618	-0.000910	76.217918	43.356831	39.269894	0.336627	0.000000	-0.061758	0.000000	0.000000	0.000000	0.000001	0.000005	0.000000	0.000000	0.000000	3.000000	87.000000	1.000000
15017.754403	-0.092544	0.567618	-0.000910	76.217918	43.356831	39.269894	0.336627	0.000000	-0.061758	0.000000	0.000000	0.000000	0.000001	0.000005	0.000000	0.000000	0.000000	3.000000	87.000000	1.000000
15017.757737	-0.092544	0.567618	-0.000910	76.240372	43.510860	39.380295	0.372777	0.000000	-0.045493	0.000000	0.000000	0.000000	0.000001	0.000005	0.000000	0.000000	0.000000	3.000000	87.000000	1.000000
15017.761070	-0.092544	0.567618	-0.000910	76.240372	43.510860	39.380295	0.372777	0.000000	-0.045493	0.000000	0.000000	0.000000	0.000001	0.000005	0.000000	0.000000	0.000000	3.000000	87.000000	1.000000
15017.764403	-0.092210	0.567363	-0.000781	76.240372	43.510860	39.380295	0.372777	0.000000	-0.045493	0.000000	0.000000	0.000000	0.100395	-0.076313	0.038765	0.000000	0.000000	3.000000	87.000000	1.000000
15017.767737	-0.092210	0.567363	-0.000781	76.261475	43.664738	39.495026	0.372777	0.000000	-0.045493	0.000000	0.000000	0.000000	0.100395	-0.076313	0.038765	0.000000	0.000000	3.000000	87.000000	1.000000
15017.771070	-0.092210	0.567363	-0.000781	76.261475	43.664738	39.495026	0.372777	0.000000	-0.045493	0.000000	0.000000	0.000000	0.100395	-0.076313	0.038765	0.000000	0.000000	3.000000	87.000000	1.000000
15017.774403	-0.092210	0.567363	-0.000781	76.261475	43.664738	39.495026	0.372777	0.000000	-0.045493	0.000000	0.000000	0.000000	0.100395	-0.076313	0.038765	0.000000	0.000000	3.000000	87.000000	1.000000
15017.777737	-0.091656	0.566878	-0.000619	76.277603	43.791946	39.592373	0.389510	0.000000	-0.039032	0.000000	0.000000	0.000000	0.166127	-0.145582	0.048434	0.000000	0.000000	3.000000	87.000000	1.000000
15017.781070	-0.091656	0.566878	-0.000619	76.277603	43.791946	39.592373	0.389510	0.000000	-0.039032	0.000000	0.000000	0.000000	0.000000	0.000008	-0.000000	0.000000	0.000000	3.000000	87.000000	1.000000
15017.784403	-0.091656	0.566878	-0.000619	76.277603	43.791946	39.592373	0.389510	0.000000	-0.039032	0.000000	0.000000	0.000000	0.000000	0.000008	-0.000000	0.000000	0.000000	3.000000	87.000000	1.000000
15017.787737	-0.091656	0.566878	-0.000619	76.295441	43.927174	39.700775	0.417198	0.000000	-0.030960	0.000000	0.000000	0.000000	0.000000	0.000008	-0.000000	0.000000	0.000000	3.000000	87.000000	1.000000
15017.791070	-0.091656	0.566878	-0.000619	76.295441	43.927174	39.700775	0.417198	0.000000	-0.030960	0.000000	0.000000	0.000000	0.000000	0.000008	-0.000000	0.000000	0.000000	3.000000	87.000000	1.000000
15017.794403	-0.091406	0.566663	-0.000629	76.295441	43.927174	39.700775	0.417198	0.000000	-0.030960	0.000000	0.000000	0.000000	0.074984	-0.064555	-0.002931	0.000000	0.000000	3.000000	87.000000	1.000000
15017.797737	-0.091406	0.566663	-0.000629	76.309731	44.038849	39.787724	0.417198	0.000000	-0.030960	0.000000	0.000000	0.000000	0.074984	-0.064555	-0.002931	0.000000	0.000000	3.000000	87.000000	1.000000
15017.801070	-0.091406	0.566663	-0.000629	76.309731	44.038849	39.787724	0.417198	0.000000	-0.030960	0.000000	0.000000	0.000000	0.074984	-0.064555	-0.002931	0.000000	0.000000	3.000000	87.000000	1.000000
15017.804403	-0.091406	0.566663	-0.000629	76.309731	44.038849	39.787724	0.417198	0.000000	-0.030960	0.000000	0.000000	0.000000	0.074984	-0.064555	-0.002931	0.000000	0.000000	3.000000	87.000000	1.000000
15017.807737	-0.090996	0.566344	-0.000649	76.323952	44.145256	39.874844	0.429695	0.000000	-0.031448	0.000000	0.000000	0.000000	0.122917	-0.095621	-0.006076	0.000000	0.000000	3.000000	87.000000	1.000000
15017.811070	-0.090996	0.566344	-0.000649	76.323952	44.145256	39.874844	0.429695	0.000000	-0.031448	0.000000	0.000000	0.000000	0.122917	-0.095621	-0.006076	0.000000	0.000000	3.000000	87.000000	1.000000
15017.814403	-0.090996	0.566344	-0.000649	76.323952	44.145256	39.874844	0.429695	0.000000	-0.031448	0.000000	0.000000	0.000000	0.122917	-0.095621	-0.006076	0.000000	0.000000	3.000000	87.000000	1.000000
15017.817737	-0.090996	0.566344	-0.000649	76.332825	44.219994	39.929371	0.450181	0.000000	-0.032461	0.000000	0.000000	0.000000	0.122917	-0.095621	-0.006076	0.000000	0.000000	3.000000	87.000000	1.000000
15017.821070	-0.090829	0.566231	-0.000700	76.332825	44.219994	39.929371	0.450181	0.000000	-0.032461	0.000000	0.000000	0.000000	0.050359	-0.033976	-0.015296	0.000000	0.000000	3.000000	87.000000	1.000000
15017.824403	-0.090829	0.566231	-0.000700	76.332825	44.219994	39.929371	0.450181	0.000000	-0.032461	0.000000	0.000000	0.000000	0.050359	-0.033976	-0.015296	0.000000	0.000000	3.000000	87.000000	1.000000
15017.827737	-0.090829	0.566231	-0.000700	76.341698	44.292095	39.983978	0.458574	0.000000	-0.035010	0.000000	0.000000	0.000000	0.050359	-0.033976	-0.015296	0.000000	0.000000	3.000000	87.000000	1.000000
15017.831070	-0.090829	0.566231	-0.000700	76.341698	44.292095	39.983978	0.458574	0.000000	-0.035010	0.000000	0.000000	0.000000	0.050359	-0.033976	-0.015296	0.000000	0.000000	3.000000	87.000000	1.000000
15017.834403	-0.090641	0.566160	-0.000735	76.341698	44.292095	39.983978	0.458574	0.000000	-0.035010	0.000000	0.000000	0.000000	0.056161	-0.021076	-0.010560	0.000000	0.000000	3.000000	87.000000	1.000000
15017.837737	-0.090641	0.566160	-0.000735	76.345650	44.345135	40.020668	0.458574	0.000000	-0.035010	0.000000	0.000000	0.000000	0.056161	-0.021076	-0.010560	0.000000	0.000000	3.000000	87.000000	1.000000
15017.841070	-0.090641	0.566160	-0.000735	76.345650	44.345135	40.020668	0.458574	0.000000	-0.035010	0.000000	0.000000	0.000000	0.056161	-0.021076	-0.010560	0.000000	0.000000	3.000000	87.000000	1.000000
15017.844403	-0.090641	0.566160	-0.000735	76.345650	44.345135	40.020668	0.458574	0.000000	-0.035010	0.000000	0.000000	0.000000	0.056161	-0.021076	-0.010560	0.000000	0.000000	3.000000	87.000000	1.000000
15017.847737	-0.090350	0.566096	-0.000841	76.349205	44.380005	40.042553	0.467934	0.000000	-0.036770	0.000000	0.000000	0.000000	0.087325	-0.019275	-0.031597	0.000000	0.000000	3.000000	87.000000	1.000000
15017.851070	-0.090350	0.566096	-0.000841	76.349205	44.380005	40.042553	0.467934	0.000000	-0.036770	0.000000	0.000000	0.000000	0.087325	-0.019275	-0.031597	0.000000	0.000000	3.000000	87.000000	1.000000
15017.854403	-0.090350	0.566096	-0.000841	76.349205	44.380005	40.042553	0.467934	0.000000	-0.036770	0.000000	0.000000	0.000000	0.087325	-0.019275	-0.031597	0.000000	0.000000	3.000000	87.000000	1.000000
15017.857737	-0.090350	0.566096	-0.000841	76.349220	44.390900	40.042568	0.482489	0.000000	-0.042036	0.000000	0.000000	0.000000	0.087325	-0.019275	-0.031597	0.000000	0.000000	3.000000	87.000000	1.000000
15017.861070	-0.090250	0.566120	-0.000893	76.349220	44.390900	40.042568	0.482489	0.000000	-0.042036	0.000000	0.000000	0.000000	0.030136	0.007069	-0.015790	0.000000	0.000000	3.000000	87.000000	1.000000
15017.864403	-0.090250	0.566120	-0.000893	76.349220	44.390900	40.042568	0.482489	0.000000	-0.042036	0.000000	0.000000	0.000000	0.030136	0.007069	-0.015790	0.000000	0.000000	3.000000	87.000000	1.000000
15017.867737	-0.090250	0.566120	-0.000893	76.349197	44.401768	40.042553	0.487512	0.000000	-0.044668	0.000000	0.000000	0.000000	0.030136	0.007069	-0.015790	0.000000	0.000000	3.000000	87.000000	1.000000
15017.871070	-0.090250	0.566120	-0.000893	76.349197	44.401768	40.042553	0.487512	0.000000	-0.044668	0.000000	0.000000	0.000000	0.030136	0.007069	-0.015790	0.000000	0.000000	3.000000	87.000000	1.000000
15017.874403	-0.090171	0.566143	-0.000950	76.349197	44.401768	40.042553	0.487512	0.000000	-0.044668	0.000000	0.000000	0.000000	0.023634	0.007074	-0.017082	0.000000	0.000000	3.000000	87.000000	1.000000
15017.877737	-0.090171	0.566143	-0.000950	76.345665	44.383232	40.020687	0.487512	0.000000	-0.044668	0.000000	0.000000	0.000000	0.023634	0.007074	-0.017082	0.000000	0.000000	3.000000	87.000000	1.000000
15017.881070	-0.090171	0.566143	-0.000950	76.345665	44.383232	40.020687	0.487512	0.000000	-0.044668	0.000000	0.000000	0.000000	0.023634	0.007074	-0.017082	0.000000	0.000000	3.000000	87.000000	1.000000
15017.884403	-0.090171	0.566143	-0.000950	76.345665	44.383232	40.020687	0.487512	0.000000	-0.044668	0.000000	0.000000	0.000000	0.023634	0.007074	-0.017082	0.000000	0.000000	3.000000	87.000000	1.000000
15017.887737	-0.090134	0.566286	-0.001022	76.342117	44.361988	39.998821	0.491451	0.000000	-0.047515	0.000000	0.000000	0.000000	0.010985	0.042803	-0.021439	0.000000	0.000000	3.000000	87.000000	1.000000
15017.891070	-0.090134	0.566286	-0.001022	76.342117	44.361988	39.998821	0.491451	0.000000	-0.047515	0.000000	0.000000	0.000000	0.010985	0.042803	-0.021439	0.000000	0.000000	3.000000	87.000000	1.000000
15017.894403	-0.090134	0.566286	-0.001022	76.342117	44.361988	39.998821	0.491451	0.000000	-0.047515	0.000000	0.000000	0.000000	0.010985	0.042803	-0.021439	0.000000	0.000000	3.000000	87.000000	1.000000
15017.897737	-0.090134	0.566286	-0.001022	76.333687	44.321678	39.959038	0.493282	0.000000	-0.051088	0.000000	0.000000	0.000000	0.010985	0.042803	-0.021439	0.000000	0.000000	3.000000	87.000000	1.000000
15017.901070	-0.090126	0.566370	-0.001063	76.333687	44.321678	39.959038	0.493282	0.000000	-0.051088	0.000000	0.000000	0.000000	0.002419	0.025208	-0.012244	0.000000	0.000000	3.000000	87.000000	1.000000
15017.904403	-0.090126	0.566370	-0.001063	76.333687	44.321678	39.959038	0.493282	0.000000	-0.051088	0.000000	0.000000	0.000000	0.002419	0.025208	-0.012244	0.000000	0.000000	3.000000	87.000000	1.000000
15017.907737	-0.090126	0.566370	-0.001063	76.328369	44.287144	39.926292	0.493685	0.000000	-0.053129	0.000000	0.000000	0.000000	0.002419	0.025208	-0.012244	0.000000	0.000000	3.000000	87.000000	1.000000
15017.911070	-0.090126	0.566370	-0.001063	76.328369	44.287144	39.926292	0.493685	0.000000	-0.053129	0.000000	0.000000	0.000000	0.002419	0.025208	-0.012244	0.000000	0.000000	3.000000	87.000000	1.000000
15017.914403	-0.090144	0.566446	-0.001084	76.328369	44.287144	39.926292	0.493685	0.000000	-0.053129	0.000000	0.000000	0.000000	-0.005454	0.022847	-0.006551	0.000000	0.000000	3.000000	87.000000	1.000000
15017.917737	-0.090144	0.566446	-0.001084	76.323051	44.249916	39.893578	0.493685	0.000000	-0.053129	0.000000	0.000000	0.000000	-0.005454	0.022847	-0.006551	0.000000	0.000000	3.000000	87.000000	1.000000
15017.921070	-0.090144	0.566446	-0.001084	76.323051	44.249916	39.893578	0.493685	0.000000	-0.053129	0.000000	0.000000	0.000000	-0.005454	0.022847	-0.006551	0.000000	0.000000	3.000000	87.000000	1.000000
15017.924403	-0.090144	0.566446	-0.001084	76.323051	44.249916	39.893578	0.493685	0.000000	-0.053129	0.000000	0.000000	0.000000	-0.005454	0.022847	-0.006551	0.000000	0.000000	3.000000	87.000000	1.000000
15017.927737	-0.090269	0.566573	-0.001139	76.318161	44.220005	39.875683	0.492776	0.000000	-0.054221	0.000000	0.000000	0.000000	-0.037232	0.038099	-0.016495	0.000000	0.000000	3.000000	87.000000	1.000000
15017.931070	-0.090269	0.566573	-0.001139	76.318161	44.220005	39.875683	0.492776	0.000000	-0.054221	0.000000	0.000000	0.000000	-0.037232	0.038099	-0.016495	0.000000	0.000000	3.000000	87.000000	1.000000
15017.934403	-0.090269	0.566573	-0.001139	76.318161	44.220005	39.875683	0.492776	0.000000	-0.054221	0.000000	0.000000	0.000000	-0.037232	0.038099	-0.016495	0.000000	0.000000	3.000000	87.000000	1.000000
15017.937737	-0.090269	0.566573	-0.001139	76.314590	44.185230	39.853889	0.486571	0.000000	-0.056970	0.000000	0.000000	0.000000	-0.037232	0.038099	-0.016495	0.000000	0.000000	3.000000	87.000000	1.000000
15017.941070	-0.090375	0.566624	-0.001173	76.314590	44.185230	39.853889	0.486571	0.000000	-0.056970	0.000000	0.000000	0.000000	-0.031777	0.015228	-0.009949	0.000000	0.000000	3.000000	87.000000	1.000000
15017.944403	-0.090375	0.566624	-0.001173	76.314590	44.185230	39.853889	0.486571	0.000000	-0.056970	0.000000	0.000000	0.000000	-0.031777	0.015228	-0.009949	0.000000	0.000000	3.000000	87.000000	1.000000
15017.947737	-0.090375	0.566624	-0.001173	76.311493	44.157787	39.846935	0.481274	0.000000	-0.058628	0.000000	0.000000	0.000000	-0.031777	0.015228	-0.009949	0.000000	0.000000	3.000000	87.000000	1.000000
15017.951070	-0.090375	0.566624	-0.001173	76.311493	44.157787	39.846935	0.481274	0.000000	-0.058628	0.000000	0.000000	0.000000	-0.031777	0.015228	-0.009949	0.000000	0.000000	3.000000	87.000000	1.000000
15017.954403	-0.090547	0.566649	-0.001213	76.311493	44.157787	39.846935	0.481274	0.000000	-0.058628	0.000000	0.000000	0.000000	-0.051603	0.007628	-0.012065	0.000000	0.000000	3.000000	87.000000	1.000000
15017.957737	-0.090547	0.566649	-0.001213	76.304344	44.134064	39.851685	0.481274	0.000000	-0.058628	0.000000	0.000000	0.000000	-0.051603	0.007628	-0.012065	0.000000	0.000000	3.000000	87.000000	1.000000
15017.961070	-0.090547	0.566649	-0.001213	76.304344	44.134064	39.851685	0.481274	0.000000	-0.058628	0.000000	0.000000	0.000000	-0.051603	0.007628	-0.012065	0.000000	0.000000	3.000000	87.000000	1.000000
15017.964403	-0.090547	0.566649	-0.001213	76.304344	44.134064	39.851685	0.481274	0.000000	-0.058628	0.000000	0.000000	0.000000	-0.051603	0.007628	-0.012065	0.000000	0.000000	3.000000	87.000000	1.000000
15017.967737	-0.090926	0.566677	-0.001228	76.289154	44.120567	39.879917	0.472674	0.000000	-0.060639	0.000000	0.000000	0.000000	-0.113854	0.008196	-0.004546	0.000000	0.000000	3.000000	87.000000	1.000000
15017.971070	-0.090926	0.566677	-0.001228	76.289154	44.120567	39.879917	0.472674	0.000000	-0.060639	0.000000	0.000000	0.000000	-0.113854	0.008196	-0.004546	0.000000	0.000000	3.000000	87.000000	1.000000
15017.974403	-0.090926	0.566677	-0.001228	76.289154	44.120567	39.879917	0.472674	0.000000	-0.060639	0.000000	0.000000	0.000000	-0.113854	0.008196	-0.004546	0.000000	0.000000	3.000000	87.000000	1.000000
15017.977737	-0.090926	0.566677	-0.001228	76.268585	44.115570	39.923687	0.453698	0.000000	-0.061397	0.000000	0.000000	0.000000	-0.113854	0.008196	-0.004546	0.000000	0.000000	3.000000	87.000000	1.000000
15017.981070	-0.091134	0.566679	-0.001203	76.268585	44.115570	39.923687	0.453698	0.000000	-0.061397	0.000000	0.000000	0.000000	-0.062271	0.000574	0.007510	0.000000	0.000000	3.000000	87.000000	1.000000
15017.984403	-0.091134	0.566679	-0.001203	76.268585	44.115570	39.923687	0.453698	0.000000	-0.061397	0.000000	0.000000	0.000000	-0.062271	0.000574	0.007510	0.000000	0.000000	3.000000	87.000000	1.000000
15017.987737	-0.091134	0.566679	-0.001203	76.247101	44.125305	39.985996	0.443319	0.000000	-0.060145	0.000000	0.000000	0.000000	-0.062271	0.000574	0.007510	0.000000	0.000000	3.000000	87.000000	1.000000
15017.991070	-0.091134	0.566679	-0.001203	76.247101	44.125305	39.985996	0.443319	0.000000	-0.060145	0.000000	0.000000	0.000000	-0.062271	0.000574	0.007510	0.000000	0.000000	3.000000	87.000000	1.000000
15017.994403	-0.091342	0.566655	-0.001172	76.247101	44.125305	39.985996	0.443319	0.000000	-0.060145	0.000000	0.000000	0.000000	-0.062633	-0.007029	0.009240	0.000000	0.000000	3.000000	87.000000	1.000000
15017.997737	-0.091342	0.566655	-0.001172	76.233658	44.119396	40.024860	0.443319	0.000000	-0.060145	0.000000	0.000000	0.000000	-0.062633	-0.007029	0.009240	0.000000	0.000000	3.000000	87.000000	1.000000
15018.001070	-0.091342	0.566655	-0.001172	76.233658	44.119396	40.024860	0.443319	0.000000	-0.060145	0.000000	0.000000	0.000000	-0.062633	-0.007029	0.009240	0.000000	0.000000	3.000000	87.000000	1.000000
15018.004403	-0.091342	0.566655	-0.001172	76.233658	44.119396	40.024860	0.443319	0.000000	-0.060145	0.000000	0.000000	0.000000	-0.062633	-0.007029	0.009240	0.000000	0.000000	3.000000	87.000000	1.000000
15018.007737	-0.091777	0.566616	-0.001138	76.229645	44.101311	40.036522	0.432881	0.000000	-0.058605	0.000000	0.000000	0.000000	-0.130399	-0.011739	0.010109	0.000000	0.000000	3.000000	87.000000	1.000000
15018.011070	-0.091777	0.566616	-0.001138	76.229645	44.101311	40.036522	0.432881	0.000000	-0.058605	0.000000	0.000000	0.000000	0.000001	-0.000009	-0.000000	0.000000	0.000000	3.000000	87.000000	1.000000
15018.014403	-0.091777	0.566616	-0.001138	76.229645	44.101311	40.036522	0.432881	0.000000	-0.058605	0.000000	0.000000	0.000000	0.000001	-0.000009	-0.000000	0.000000	0.000000	3.000000	87.000000	1.000000
15018.017737	-0.091777	0.566616	-0.001138	76.228287	44.073513	40.040398	0.411147	0.000000	-0.056920	0.000000	0.000000	0.000000	0.000001	-0.000009	-0.000000	0.000000	0.000000	3.000000	87.000000	1.000000
15018.021070	-0.091777	0.566616	-0.001138	76.228287	44.073513	40.040398	0.411147	0.000000	-0.056920	0.000000	0.000000	0.000000	0.000001	-0.000009	-0.000000	0.000000	0.000000	3.000000	87.000000	1.000000
15018.024403	-0.092029	0.566593	-0.001117	76.228287	44.073513	40.040398	0.411147	0.000000	-0.056920	0.000000	0.000000	0.000000	-0.075658	-0.007077	0.006528	0.000000	0.000000	3.000000	87.000000	1.000000
15018.027737	-0.092029	0.566593	-0.001117	76.225616	44.050571	40.048168	0.411147	0.000000	-0.056920	0.000000	0.000000	0.000000	-0.075658	-0.007077	0.006528	0.000000	0.000000	3.000000	87.000000	1.000000
15018.031070	-0.092029	0.566593	-0.001117	76.225616	44.050571	40.048168	0.411147	0.000000	-0.056920	0.000000	0.000000	0.000000	-0.075658	-0.007077	0.006528	0.000000	0.000000	3.000000	87.000000	1.000000
15018.034403	-0.092029	0.566593	-0.001117	76.225616	44.050571	40.048168	0.411147	0.000000	-0.056920	0.000000	0.000000	0.000000	-0.075658	-0.007077	0.006528	0.000000	0.000000	3.000000	87.000000	1.000000
15018.037737	-0.092481	0.566561	-0.001111	76.220207	44.031841	40.063663	0.398537	0.000000	-0.055832	0.000000	0.000000	0.000000	-0.135544	-0.009389	0.001618	0.000000	0.000000	3.000000	87.000000	1.000000
15018.041070	-0.092481	0.566561	-0.001111	76.220207	44.031841	40.063663	0.398537	0.000000	-0.055832	0.000000	0.000000	0.000000	-0.135544	-0.009389	0.001618	0.000000	0.000000	3.000000	87.000000	1.000000
15018.044403	-0.092481	0.566561	-0.001111	76.220207	44.031841	40.063663	0.398537	0.000000	-0.055832	0.000000	0.000000	0.000000	-0.135544	-0.009389	0.001618	0.000000	0.000000	3.000000	87.000000	1.000000
15018.047737	-0.092481	0.566561	-0.001111	76.213066	44.002617	40.068352	0.375947	0.000000	-0.055562	0.000000	0.000000	0.000000	-0.135544	-0.009389	0.001618	0.000000	0.000000	3.000000	87.000000	1.000000
15018.051070	-0.092711	0.566563	-0.001091	76.213066	44.002617	40.068352	0.375947	0.000000	-0.055562	0.000000	0.000000	0.000000	-0.068844	0.000566	0.005973	0.000000	0.000000	3.000000	87.000000	1.000000
15018.054403	-0.092711	0.566563	-0.001091	76.213066	44.002617	40.068352	0.375947	0.000000	-0.055562	0.000000	0.000000	0.000000	-0.068844	0.000566	0.005973	0.000000	0.000000	3.000000	87.000000	1.000000
15018.057737	-0.092711	0.566563	-0.001091	76.205925	43.976093	40.073021	0.364473	0.000000	-0.054567	0.000000	0.000000	0.000000	-0.068844	0.000566	0.005973	0.000000	0.000000	3.000000	87.000000	1.000000
15018.061070	-0.092914	0.566573	-0.001090	76.205925	43.976093	40.073021	0.364473	0.000000	-0.054567	0.000000	0.000000	0.000000	-0.060938	0.002906	0.000291	0.000000	0.000000	3.000000	87.000000	1.000000
15018.064403	-0.092914	0.566573	-0.001090	76.205925	43.976093	40.073021	0.364473	0.000000	-0.054567	0.000000	0.000000	0.000000	-0.060938	0.002906	0.000291	0.000000	0.000000	3.000000	87.000000	1.000000
15018.067737	-0.092914	0.566573	-0.001090	76.202820	43.945965	40.066093	0.354317	0.000000	-0.054518	0.000000	0.000000	0.000000	-0.060938	0.002906	0.000291	0.000000	0.000000	3.000000	87.000000	1.000000
15018.071070	-0.092914	0.566573	-0.001090	76.202820	43.945965	40.066093	0.354317	0.000000	-0.054518	0.000000	0.000000	0.000000	-0.060938	0.002906	0.000291	0.000000	0.000000	3.000000	87.000000	1.000000
15018.074403	-0.093078	0.566575	-0.001057	76.202820	43.945965	40.066093	0.354317	0.000000	-0.054518	0.000000	0.000000	0.000000	-0.049375	0.000576	0.009885	0.000000	0.000000	3.000000	87.000000	1.000000
15018.077737	-0.093078	0.566575	-0.001057	76.202820	43.926929	40.066101	0.354317	0.000000	-0.054518	0.000000	0.000000	0.000000	-0.049375	0.000576	0.009885	0.000000	0.000000	3.000000	87.000000	1.000000
15018.081070	-0.093078	0.566575	-0.001057	76.202820	43.926929	40.066101	0.354317	0.000000	-0.054518	0.000000	0.000000	0.000000	-0.049375	0.000576	0.009885	0.000000	0.000000	3.000000	87.000000	1.000000
15018.084403	-0.093078	0.566575	-0.001057	76.202820	43.926929	40.066101	0.354317	0.000000	-0.054518	0.000000	0.000000	0.000000	-0.049375	0.000576	0.009885	0.000000	0.000000	3.000000	87.000000	1.000000
15018.087737	-0.093383	0.566549	-0.001114	76.202797	43.907883	40.066090	0.346088	0.000000	-0.052871	0.000000	0.000000	0.000000	-0.091296	-0.007613	-0.016831	0.000000	0.000000	3.000000	87.000000	1.000000
15018.091070	-0.093383	0.566549	-0.001114	76.202797	43.907883	40.066090	0.346088	0.000000	-0.052871	0.000000	0.000000	0.000000	-0.091296	-0.007613	-0.016831	0.000000	0.000000	3.000000	87.000000	1.000000
15018.094403	-0.093383	0.566549	-0.001114	76.202797	43.907883	40.066090	0.346088	0.000000	-0.052871	0.000000	0.000000	0.000000	-0.091296	-0.007613	-0.016831	0.000000	0.000000	3.000000	87.000000	1.000000
15018.097737	-0.093383	0.566549	-0.001114	76.206367	43.909855	40.087727	0.330872	0.000000	-0.055676	0.000000	0.000000	0.000000	-0.091296	-0.007613	-0.016831	0.000000	0.000000	3.000000	87.000000	1.000000
15018.101070	-0.093552	0.566532	-0.001166	76.206367	43.909855	40.087727	0.330872	0.000000	-0.055676	0.000000	0.000000	0.000000	-0.050888	-0.005269	-0.015862	0.000000	0.000000	3.000000	87.000000	1.000000
15018.104403	-0.093552	0.566532	-0.001166	76.206367	43.909855	40.087727	0.330872	0.000000	-0.055676	0.000000	0.000000	0.000000	-0.050888	-0.005269	-0.015862	0.000000	0.000000	3.000000	87.000000	1.000000
15018.107737	-0.093552	0.566532	-0.001166	76.206779	43.900726	40.102428	0.322390	0.000000	-0.058320	0.000000	0.000000	0.000000	-0.050888	-0.005269	-0.015862	0.000000	0.000000	3.000000	87.000000	1.000000
15018.111070	-0.093552	0.566532	-0.001166	76.206779	43.900726	40.102428	0.322390	0.000000	-0.058320	0.000000	0.000000	0.000000	-0.050888	-0.005269	-0.015862	0.000000	0.000000	3.000000	87.000000	1.000000
15018.114403	-0.093717	0.566522	-0.001243	76.206779	43.900726	40.102428	0.322390	0.000000	-0.058320	0.000000	0.000000	0.000000	-0.049449	-0.002924	-0.022849	0.000000	0.000000	3.000000	87.000000	1.000000
15018.117737	-0.093717	0.566522	-0.001243	76.209000	43.899395	40.127953	0.322390	0.000000	-0.058320	0.000000	0.000000	0.000000	-0.049449	-0.002924	-0.022849	0.000000	0.000000	3.000000	87.000000	1.000000
15018.121070	-0.093900	0.566495	-0.001341	76.209000	43.899395	40.127953	0.322390	0.000000	-0.058320	0.000000	0.000000	0.000000	-0.054854	-0.008194	-0.029418	0.000000	0.000000	3.000000	87.000000	1.000000
15018.124403	-0.093900	0.566495	-0.001341	76.209000	43.899395	40.127953	0.322390	0.000000	-0.058320	0.000000	0.000000	0.000000	-0.054854	-0.008194	-0.029418	0.000000	0.000000	3.000000	87.000000	1.000000
15018.127737	-0.093900	0.566495	-0.001341	76.202698	43.892643	40.161976	0.305007	0.000000	-0.067031	0.000000	0.000000	0.000000	-0.054854	-0.008194	-0.029418	0.000000	0.000000	3.000000	87.000000	1.000000
15018.131070	-0.093900	0.566495	-0.001341	76.202698	43.892643	40.161976	0.305007	0.000000	-0.067031	0.000000	0.000000	0.000000	-0.054854	-0.008194	-0.029418	0.000000	0.000000	3.000000	87.000000	1.000000
15018.134403	-0.094151	0.566485	-0.001435	76.202698	43.892643	40.161976	0.305007	0.000000	-0.067031	0.000000	0.000000	0.000000	-0.075381	-0.002934	-0.028248	0.000000	0.000000	3.000000	87.000000	1.000000
15018.137737	-0.094151	0.566485	-0.001435	76.174873	43.914055	40.257706	0.305007	0.000000	-0.067031	0.000000	0.000000	0.000000	-0.075381	-0.002934	-0.028248	0.000000	0.000000	3.000000	87.000000	1.000000
15018.141070	-0.094151	0.566485	-0.001435	76.174873	43.914055	40.257706	0.305007	0.000000	-0.067031	0.000000	0.000000	0.000000	-0.075381	-0.002934	-0.028248	0.000000	0.000000	3.000000	87.000000	1.000000
15018.144403	-0.094151	0.566485	-0.001435	76.174873	43.914055	40.257706	0.305007	0.000000	-0.067031	0.000000	0.000000	0.000000	-0.075381	-0.002934	-0.028248	0.000000	0.000000	3.000000	87.000000	1.000000
15018.147737	-0.094647	0.566499	-0.001653	76.112946	43.977200	40.434322	0.292443	0.000000	-0.071739	0.000000	0.000000	0.000000	-0.148883	0.004137	-0.065342	0.000000	0.000000	3.000000	87.000000	1.000000
15018.151070	-0.094647	0.566499	-0.001653	76.112946	43.977200	40.434322	0.292443	0.000000	-0.071739	0.000000	0.000000	0.000000	-0.148883	0.004137	-0.065342	0.000000	0.000000	3.000000	87.000000	1.000000
15018.154403	-0.094647	0.566499	-0.001653	76.112946	43.977200	40.434322	0.292443	0.000000	-0.071739	0.000000	0.000000	0.000000	-0.148883	0.004137	-0.065342	0.000000	0.000000	3.000000	87.000000	1.000000
15018.157737	-0.094647	0.566499	-0.001653	76.019524	44.076263	40.682495	0.267629	0.000000	-0.082629	0.000000	0.000000	0.000000	-0.148883	0.004137	-0.065342	0.000000	0.000000	3.000000	87.000000	1.000000
15018.161070	-0.094906	0.566524	-0.001712	76.019524	44.076263	40.682495	0.267629	0.000000	-0.082629	0.000000	0.000000	0.000000	-0.077477	0.007642	-0.017950	0.000000	0.000000	3.000000	87.000000	1.000000
15018.164403	-0.094906	0.566524	-0.001712	76.019524	44.076263	40.682495	0.267629	0.000000	-0.082629	0.000000	0.000000	0.000000	-0.077477	0.007642	-0.017950	0.000000	0.000000	3.000000	87.000000	1.000000
15018.167737	-0.094906	0.566524	-0.001712	75.908554	44.162468	40.929970	0.254717	0.000000	-0.085621	0.000000	0.000000	0.000000	-0.077477	0.007642	-0.017950	0.000000	0.000000	3.000000	87.000000	1.000000
15018.171070	-0.094906	0.566524	-0.001712	75.908554	44.162468	40.929970	0.254717	0.000000	-0.085621	0.000000	0.000000	0.000000	-0.077477	0.007642	-0.017950	0.000000	0.000000	3.000000	87.000000	1.000000
15018.174403	-0.095110	0.566602	-0.001707	75.908554	44.162468	40.929970	0.254717	0.000000	-0.085621	0.000000	0.000000	0.000000	-0.061275	0.023444	0.001699	0.000000	0.000000	3.000000	87.000000	1.000000
15018.177737	-0.095110	0.566602	-0.001707	75.796074	44.258774	41.178429	0.254717	0.000000	-0.085621	0.000000	0.000000	0.000000	-0.061275	0.023444	0.001699	0.000000	0.000000	3.000000	87.000000	1.000000
15018.181070	-0.095110	0.566602	-0.001707	75.796074	44.258774	41.178429	0.254717	0.000000	-0.085621	0.000000	0.000000	0.000000	-0.061275	0.023444	0.001699	0.000000	0.000000	3.000000	87.000000	1.000000
15018.184403	-0.095110	0.566602	-0.001707	75.796074	44.258774	41.178429	0.254717	0.000000	-0.085621	0.000000	0.000000	0.000000	-0.061275	0.023444	0.001699	0.000000	0.000000	3.000000	87.000000	1.000000
15018.187737	-0.095357	0.566729	-0.001498	75.699715	44.337482	41.380051	0.244504	0.000000	-0.085338	0.000000	0.000000	0.000000	-0.074013	0.038088	0.062522	0.000000	0.000000	3.000000	87.000000	1.000000
15018.191070	-0.095357	0.566729	-0.001498	75.699715	44.337482	41.380051	0.244504	0.000000	-0.085338	0.000000	0.000000	0.000000	-0.000000	0.000000	0.000000	0.000000	0.000000	3.000000	87.000000	1.000000
15018.194403	-0.095357	0.566729	-0.001498	75.699715	44.337482	41.380051	0.244504	0.000000	-0.085338	0.000000	0.000000	0.000000	-0.000000	0.000000	0.000000	0.000000	0.000000	3.000000	87.000000	1.000000
15018.197737	-0.095357	0.566729	-0.001498	75.642632	44.362083	41.473835	0.232169	0.000000	-0.074917	0.000000	0.000000	0.000000	-0.000000	0.000000	0.000000	0.000000	0.000000	3.000000	87.000000	1.000000
15018.201070	-0.095357	0.566729	-0.001498	75.642632	44.362083	41.473835	0.232169	0.000000	-0.074917	0.000000	0.000000	0.000000	-0.000000	0.000000	0.000000	0.000000	0.000000	3.000000	87.000000	1.000000
15018.204403	-0.095403	0.566784	-0.001387	75.642632	44.362083	41.473835	0.232169	0.000000	-0.074917	0.000000	0.000000	0.000000	-0.013763	0.016406	0.033392	0.000000	0.000000	3.000000	87.000000	1.000000
15018.207737	-0.095403	0.566784	-0.001387	75.630226	44.331806	41.446560	0.232169	0.000000	-0.074917	0.000000	0.000000	0.000000	-0.013763	0.016406	0.033392	0.000000	0.000000	3.000000	87.000000	1.000000
15018.211070	-0.095403	0.566784	-0.001387	75.630226	44.331806	41.446560	0.232169	0.000000	-0.074917	0.000000	0.000000	0.000000	-0.013763	0.016406	0.033392	0.000000	0.000000	3.000000	87.000000	1.000000
15018.214403	-0.095403	0.566784	-0.001387	75.630226	44.331806	41.446560	0.232169	0.000000	-0.074917	0.000000	0.000000	0.000000	-0.013763	0.016406	0.033392	0.000000	0.000000	3.000000	87.000000	1.000000
15018.217737	-0.095369	0.566874	-0.001223	75.624992	44.306801	41.415131	0.229875	0.000000	-0.069352	0.000000	0.000000	0.000000	0.010029	0.026963	0.049229	0.000000	0.000000	3.000000	87.000000	1.000000
15018.221070	-0.095369	0.566874	-0.001223	75.624992	44.306801	41.415131	0.229875	0.000000	-0.069352	0.000000	0.000000	0.000000	0.010029	0.026963	0.049229	0.000000	0.000000	3.000000	87.000000	1.000000
15018.224403	-0.095369	0.566874	-0.001223	75.624992	44.306801	41.415131	0.229875	0.000000	-0.069352	0.000000	0.000000	0.000000	0.010029	0.026963	0.049229	0.000000	0.000000	3.000000	87.000000	1.000000
15018.227737	-0.095369	0.566874	-0.001223	75.624603	44.305656	41.401020	0.231546	0.000000	-0.061147	0.000000	0.000000	0.000000	0.010029	0.026963	0.049229	0.000000	0.000000	3.000000	87.000000	1.000000
15018.231070	-0.095286	0.566891	-0.001188	75.624603	44.305656	41.401020	0.231546	0.000000	-0.061147	0.000000	0.000000	0.000000	0.024886	0.005271	0.010634	0.000000	0.000000	3.000000	87.000000	1.000000
15018.234403	-0.095286	0.566891	-0.001188	75.624603	44.305656	41.401020	0.231546	0.000000	-0.061147	0.000000	0.000000	0.000000	0.024886	0.005271	0.010634	0.000000	0.000000	3.000000	87.000000	1.000000
15018.237737	-0.095286	0.566891	-0.001188	75.630035	44.306179	41.386353	0.235694	0.000000	-0.059375	0.000000	0.000000	0.000000	0.024886	0.005271	0.010634	0.000000	0.000000	3.000000	87.000000	1.000000
15018.241070	-0.095286	0.566891	-0.001188	75.630035	44.306179	41.386353	0.235694	0.000000	-0.059375	0.000000	0.000000	0.000000	0.024886	0.005271	0.010634	0.000000	0.000000	3.000000	87.000000	1.000000
15018.244403	-0.095200	0.566891	-0.001169	75.630035	44.306179	41.386353	0.235694	0.000000	-0.059375	0.000000	0.000000	0.000000	0.025978	-0.000004	0.005425	0.000000	0.000000	3.000000	87.000000	1.000000
15018.247737	-0.095200	0.566891	-0.001169	75.640297	44.325062	41.388943	0.235694	0.000000	-0.059375	0.000000	0.000000	0.000000	0.025978	-0.000004	0.005425	0.000000	0.000000	3.000000	87.000000	1.000000
15018.251070	-0.095200	0.566891	-0.001169	75.640297	44.325062	41.388943	0.235694	0.000000	-0.059375	0.000000	0.000000	0.000000	0.025978	-0.000004	0.005425	0.000000	0.000000	3.000000	87.000000	1.000000
15018.254403	-0.095200	0.566891	-0.001169	75.640297	44.325062	41.388943	0.235694	0.000000	-0.059375	0.000000	0.000000	0.000000	0.025978	-0.000004	0.005425	0.000000	0.000000	3.000000	87.000000	1.000000
15018.257737	-0.095102	0.566827	-0.001312	75.646896	44.356346	41.416729	0.240024	0.000000	-0.058471	0.000000	0.000000	0.000000	0.029270	-0.019340	-0.042850	0.000000	0.000000	3.000000	87.000000	1.000000
15018.261070	-0.095102	0.566827	-0.001312	75.646896	44.356346	41.416729	0.240024	0.000000	-0.058471	0.000000	0.000000	0.000000	0.029270	-0.019340	-0.042850	0.000000	0.000000	3.000000	87.000000	1.000000
15018.264403	-0.095102	0.566827	-0.001312	75.646896	44.356346	41.416729	0.240024	0.000000	-0.058471	0.000000	0.000000	0.000000	0.029270	-0.019340	-0.042850	0.000000	0.000000	3.000000	87.000000	1.000000
15018.267737	-0.095102	0.566827	-0.001312	75.653847	44.402431	41.458687	0.244902	0.000000	-0.065613	0.000000	0.000000	0.000000	0.029270	-0.019340	-0.042850	0.000000	0.000000	3.000000	87.000000	1.000000
15018.271070	-0.095044	0.566757	-0.001373	75.653847	44.402431	41.458687	0.244902	0.000000	-0.065613	0.000000	0.000000	0.000000	0.017327	-0.021104	-0.018116	0.000000	0.000000	3.000000	87.000000	1.000000
15018.274403	-0.095044	0.566757	-0.001373	75.653847	44.402431	41.458687	0.244902	0.000000	-0.065613	0.000000	0.000000	0.000000	0.017327	-0.021104	-0.018116	0.000000	0.000000	3.000000	87.000000	1.000000
15018.277737	-0.095044	0.566757	-0.001373	75.660828	44.443119	41.500683	0.247790	0.000000	-0.068632	0.000000	0.000000	0.000000	0.017327	-0.021104	-0.018116	0.000000	0.000000	3.000000	87.000000	1.000000
15018.281070	-0.095044	0.566757	-0.001373	75.660828	44.443119	41.500683	0.247790	0.000000	-0.068632	0.000000	0.000000	0.000000	0.017327	-0.021104	-0.018116	0.000000	0.000000	3.000000	87.000000	1.000000
15018.284403	-0.095026	0.566669	-0.001459	75.660828	44.443119	41.500683	0.247790	0.000000	-0.068632	0.000000	0.000000	0.000000	0.005429	-0.026390	-0.026037	0.000000	0.000000	3.000000	87.000000	1.000000
15018.287737	-0.095026	0.566669	-0.001459	75.667770	44.483849	41.542717	0.247790	0.000000	-0.068632	0.000000	0.000000	0.000000	0.005429	-0.026390	-0.026037	0.000000	0.000000	3.000000	87.000000	1.000000
15018.291070	-0.095026	0.566669	-0.001459	75.667770	44.483849	41.542717	0.247790	0.000000	-0.068632	0.000000	0.000000	0.000000	0.005429	-0.026390	-0.026037	0.000000	0.000000	3.000000	87.000000	1.000000
15018.294403	-0.095026	0.566669	-0.001459	75.667770	44.483849	41.542717	0.247790	0.000000	-0.068632	0.000000	0.000000	0.000000	0.005429	-0.026390	-0.026037	0.000000	0.000000	3.000000	87.000000	1.000000
15018.297737	-0.095020	0.566514	-0.001488	75.671623	44.516319	41.577927	0.248695	0.000000	-0.072971	0.000000	0.000000	0.000000	0.001794	-0.046341	-0.008607	0.000000	0.000000	3.000000	87.000000	1.000000
15018.301070	-0.095020	0.566514	-0.001488	75.671623	44.516319	41.577927	0.248695	0.000000	-0.072971	0.000000	0.000000	0.000000	0.001794	-0.046341	-0.008607	0.000000	0.000000	3.000000	87.000000	1.000000
15018.304403	-0.095020	0.566514	-0.001488	75.671623	44.516319	41.577927	0.248695	0.000000	-0.072971	0.000000	0.000000	0.000000	0.001794	-0.046341	-0.008607	0.000000	0.000000	3.000000	87.000000	1.000000
15018.307737	-0.095020	0.566514	-0.001488	75.671410	44.554501	41.624130	0.248994	0.000000	-0.074406	0.000000	0.000000	0.000000	0.001794	-0.046341	-0.008607	0.000000	0.000000	3.000000	87.000000	1.000000
15018.311070	-0.095019	0.566446	-0.001494	75.671410	44.554501	41.624130	0.248994	0.000000	-0.074406	0.000000	0.000000	0.000000	0.000354	-0.020537	-0.001704	0.000000	0.000000	3.000000	87.000000	1.000000
15018.314403	-0.095019	0.566446	-0.001494	75.671410	44.554501	41.624130	0.248994	0.000000	-0.074406	0.000000	0.000000	0.000000	0.000354	-0.020537	-0.001704	0.000000	0.000000	3.000000	87.000000	1.000000
15018.317737	-0.095019	0.566446	-0.001494	75.663017	44.606693	41.692173	0.249053	0.000000	-0.074690	0.000000	0.000000	0.000000	0.000354	-0.020537	-0.001704	0.000000	0.000000	3.000000	87.000000	1.000000
15018.321070	-0.095019	0.566446	-0.001494	75.663017	44.606693	41.692173	0.249053	0.000000	-0.074690	0.000000	0.000000	0.000000	0.000354	-0.020537	-0.001704	0.000000	0.000000	3.000000	87.000000	1.000000
15018.324403	-0.095000	0.566395	-0.001478	75.663017	44.606693	41.692173	0.249053	0.000000	-0.074690	0.000000	0.000000	0.000000	0.005759	-0.015262	0.004858	0.000000	0.000000	3.000000	87.000000	1.000000
15018.327737	-0.095000	0.566395	-0.001478	75.645142	44.669258	41.785625	0.249053	0.000000	-0.074690	0.000000	0.000000	0.000000	0.005759	-0.015262	0.004858	0.000000	0.000000	3.000000	87.000000	1.000000
15018.331070	-0.095000	0.566395	-0.001478	75.645142	44.669258	41.785625	0.249053	0.000000	-0.074690	0.000000	0.000000	0.000000	0.005759	-0.015262	0.004858	0.000000	0.000000	3.000000	87.000000	1.000000
15018.334403	-0.095000	0.566395	-0.001478	75.645142	44.669258	41.785625	0.249053	0.000000	-0.074690	0.000000	0.000000	0.000000	0.005759	-0.015262	0.004858	0.000000	0.000000	3.000000	87.000000	1.000000
15018.337737	-0.094958	0.566264	-0.001572	75.623184	44.739910	41.889740	0.250013	0.000000	-0.073880	0.000000	0.000000	0.000000	0.012643	-0.039267	-0.028172	0.000000	0.000000	3.000000	87.000000	1.000000
15018.341070	-0.094958	0.566264	-0.001572	75.623184	44.739910	41.889740	0.250013	0.000000	-0.073880	0.000000	0.000000	0.000000	0.012643	-0.039267	-0.028172	0.000000	0.000000	3.000000	87.000000	1.000000
15018.344403	-0.094958	0.566264	-0.001572	75.623184	44.739910	41.889740	0.250013	0.000000	-0.073880	0.000000	0.000000	0.000000	0.012643	-0.039267	-0.028172	0.000000	0.000000	3.000000	87.000000	1.000000
15018.347737	-0.094958	0.566264	-0.001572	75.609039	44.837093	42.017857	0.252120	0.000000	-0.078576	0.000000	0.000000	0.000000	0.012643	-0.039267	-0.028172	0.000000	0.000000	3.000000	87.000000	1.000000
15018.351070	-0.094905	0.566174	-0.001718	75.609039	44.837093	42.017857	0.252120	0.000000	-0.078576	0.000000	0.000000	0.000000	0.015910	-0.026916	-0.043862	0.000000	0.000000	3.000000	87.000000	1.000000
15018.354403	-0.094905	0.566174	-0.001718	75.609039	44.837093	42.017857	0.252120	0.000000	-0.078576	0.000000	0.000000	0.000000	0.015910	-0.026916	-0.043862	0.000000	0.000000	3.000000	87.000000	1.000000
15018.357737	-0.094905	0.566174	-0.001718	75.586700	44.936905	42.167324	0.254771	0.000000	-0.085886	0.000000	0.000000	0.000000	0.015910	-0.026916	-0.043862	0.000000	0.000000	3.000000	87.000000	1.000000
15018.361070	-0.094905	0.566174	-0.001718	75.586700	44.936905	42.167324	0.254771	0.000000	-0.085886	0.000000	0.000000	0.000000	0.015910	-0.026916	-0.043862	0.000000	1.000000	3.000000	87.000000	1.000000
15018.364403	-0.094912	0.566092	-0.001901	75.586700	44.936905	42.167324	0.254771	0.000000	-0.085886	0.000000	0.000000	0.000000	-0.002094	-0.024558	-0.054891	0.000000	1.000000	3.000000	87.000000	1.000000
