# Supplementary material for: Haptic Guidance Needs to Be Intuitive Not Just Informative to Improve Human Motor Accuracy
Source: PLoS One. 2016 Mar 16;11(3):e0150912. doi: 10.1371/journal.pone.0150912 (PMC4794196; doi:10.1371/journal.pone.0150912)
Supplement: S1 Data — (ZIP) [file pone.0150912.s001.zip › Subject6/exp1_0088.txt]

Time	PosX	PosY	PosZ	RotX	RotY	RotZ	ForceX	ForceY	ForceZ	MomentX	MomentY	MomentZ	VelocityX	VelocityY	VelocityZ	CalibratedWeight	ButtonDown	Condition	Trial	Visual
15020.068356	-0.001084	0.499661	0.246695	71.547470	20.332613	10.160687	1.860808	0.000000	4.640840	0.000000	0.000000	0.000000	0.000037	0.004332	-0.024157	0.000000	1.000000	3.000000	88.000000	0.000000
15020.071689	-0.001084	0.499661	0.246695	71.547470	20.332613	10.160687	1.860808	0.000000	4.640840	0.000000	0.000000	0.000000	0.000037	0.004332	-0.024157	0.000000	1.000000	3.000000	88.000000	0.000000
15020.075023	-0.000917	0.499716	0.246645	71.547470	20.332613	10.160687	1.860808	0.000000	4.640840	0.000000	0.000000	0.000000	0.050140	0.016439	-0.015256	0.000000	1.000000	3.000000	88.000000	0.000000
15020.078356	-0.000917	0.499716	0.246645	71.439224	20.370787	10.172329	1.860808	0.000000	4.640840	0.000000	0.000000	0.000000	0.050140	0.016439	-0.015256	0.000000	1.000000	3.000000	88.000000	0.000000
15020.081689	-0.000216	0.500212	0.247188	71.439224	20.370787	10.172329	1.860808	0.000000	4.640840	0.000000	0.000000	0.000000	0.210440	0.148889	0.163089	0.000000	1.000000	3.000000	88.000000	0.000000
15020.085023	-0.000216	0.500212	0.247188	71.439224	20.370787	10.172329	1.860808	0.000000	4.640840	0.000000	0.000000	0.000000	0.210440	0.148889	0.163089	0.000000	1.000000	3.000000	88.000000	0.000000
15020.088356	-0.000216	0.500212	0.247188	71.392601	20.386574	10.151057	1.871646	0.000000	4.636479	0.000000	0.000000	0.000000	0.210440	0.148889	0.163089	0.000000	1.000000	3.000000	88.000000	0.000000
15020.091689	-0.000216	0.500212	0.247188	71.392601	20.386574	10.151057	1.871646	0.000000	4.636479	0.000000	0.000000	0.000000	0.210440	0.148889	0.163089	0.000000	1.000000	3.000000	88.000000	0.000000
15020.095023	0.000353	0.500418	0.247700	71.392601	20.386574	10.151057	1.871646	0.000000	4.636479	0.000000	0.000000	0.000000	0.170605	0.061578	0.153673	0.000000	1.000000	3.000000	88.000000	0.000000
15020.098356	0.000353	0.500418	0.247700	71.287201	20.245428	10.069465	1.871646	0.000000	4.636479	0.000000	0.000000	0.000000	0.170605	0.061578	0.153673	0.000000	1.000000	3.000000	88.000000	0.000000
15020.101689	0.000722	0.500965	0.248429	71.287201	20.245428	10.069465	1.871646	0.000000	4.636479	0.000000	0.000000	0.000000	0.110646	0.164304	0.218504	0.000000	1.000000	3.000000	88.000000	0.000000
15020.105023	0.000722	0.500965	0.248429	71.287201	20.245428	10.069465	1.871646	0.000000	4.636479	0.000000	0.000000	0.000000	0.110646	0.164304	0.218504	0.000000	1.000000	3.000000	88.000000	0.000000
15020.108356	0.000722	0.500965	0.248429	71.207237	19.917255	10.009815	1.878648	0.000000	4.633646	0.000000	0.000000	0.000000	0.110646	0.164304	0.218504	0.000000	1.000000	3.000000	88.000000	0.000000
15020.111689	0.000722	0.500965	0.248429	71.207237	19.917255	10.009815	1.878648	0.000000	4.633646	0.000000	0.000000	0.000000	0.110646	0.164304	0.218504	0.000000	1.000000	3.000000	88.000000	0.000000
15020.115023	0.000790	0.501630	0.249148	71.207237	19.917255	10.009815	1.878648	0.000000	4.633646	0.000000	0.000000	0.000000	0.020339	0.199339	0.215898	0.000000	1.000000	3.000000	88.000000	0.000000
15020.118356	0.000790	0.501630	0.249148	71.155357	19.486164	9.838430	1.878648	0.000000	4.633646	0.000000	0.000000	0.000000	0.020339	0.199339	0.215898	0.000000	1.000000	3.000000	88.000000	0.000000
15020.121689	0.000656	0.502161	0.249891	71.155357	19.486164	9.838430	1.878648	0.000000	4.633646	0.000000	0.000000	0.000000	-0.040029	0.159446	0.222714	0.000000	1.000000	3.000000	88.000000	0.000000
15020.125023	0.000656	0.502161	0.249891	71.155357	19.486164	9.838430	1.878648	0.000000	4.633646	0.000000	0.000000	0.000000	-0.040029	0.159446	0.222714	0.000000	1.000000	3.000000	88.000000	0.000000
15020.128356	0.000656	0.502161	0.249891	71.166786	19.164583	9.431261	1.868148	0.000000	4.637889	0.000000	0.000000	0.000000	-0.040029	0.159446	0.222714	0.000000	1.000000	3.000000	88.000000	0.000000
15020.131689	0.000656	0.502161	0.249891	71.166786	19.164583	9.431261	1.868148	0.000000	4.637889	0.000000	0.000000	0.000000	-0.040029	0.159446	0.222714	0.000000	1.000000	3.000000	88.000000	0.000000
15020.135023	0.000287	0.502730	0.250598	71.166786	19.164583	9.431261	1.868148	0.000000	4.637889	0.000000	0.000000	0.000000	-0.110679	0.170725	0.212069	0.000000	1.000000	3.000000	88.000000	0.000000
15020.138356	0.000287	0.502730	0.250598	71.299835	19.220173	9.436416	1.868148	0.000000	4.637889	0.000000	0.000000	0.000000	-0.110679	0.170725	0.212069	0.000000	1.000000	3.000000	88.000000	0.000000
15020.141689	-0.000116	0.503274	0.251194	71.299835	19.220173	9.436416	1.868148	0.000000	4.637889	0.000000	0.000000	0.000000	-0.120985	0.163058	0.178908	0.000000	1.000000	3.000000	88.000000	0.000000
15020.145023	-0.000116	0.503274	0.251194	71.299835	19.220173	9.436416	1.868148	0.000000	4.637889	0.000000	0.000000	0.000000	-0.120985	0.163058	0.178908	0.000000	1.000000	3.000000	88.000000	0.000000
15020.148356	-0.000116	0.503274	0.251194	71.604362	19.730156	9.943484	1.847486	0.000000	4.646159	0.000000	0.000000	0.000000	-0.120985	0.163058	0.178908	0.000000	1.000000	3.000000	88.000000	0.000000
15020.151689	-0.000116	0.503274	0.251194	71.604362	19.730156	9.943484	1.847486	0.000000	4.646159	0.000000	0.000000	0.000000	-0.120985	0.163058	0.178908	0.000000	1.000000	3.000000	88.000000	0.000000
15020.155023	-0.000452	0.503814	0.251726	71.604362	19.730156	9.943484	1.847486	0.000000	4.646159	0.000000	0.000000	0.000000	-0.100983	0.162082	0.159646	0.000000	1.000000	3.000000	88.000000	0.000000
15020.158356	-0.000452	0.503814	0.251726	72.045921	20.472469	10.667111	1.847486	0.000000	4.646159	0.000000	0.000000	0.000000	-0.100983	0.162082	0.159646	0.000000	1.000000	3.000000	88.000000	0.000000
15020.161689	-0.000823	0.504314	0.252228	72.045921	20.472469	10.667111	1.847486	0.000000	4.646159	0.000000	0.000000	0.000000	-0.111228	0.150051	0.150632	0.000000	1.000000	3.000000	88.000000	0.000000
15020.165023	-0.000823	0.504314	0.252228	72.045921	20.472469	10.667111	1.847486	0.000000	4.646159	0.000000	0.000000	0.000000	-0.111228	0.150051	0.150632	0.000000	1.000000	3.000000	88.000000	0.000000
15020.168356	-0.000823	0.504314	0.252228	72.534378	21.343634	11.517763	1.829653	0.000000	4.653211	0.000000	0.000000	0.000000	-0.111228	0.150051	0.150632	0.000000	1.000000	3.000000	88.000000	0.000000
15020.171689	-0.000823	0.504314	0.252228	72.534378	21.343634	11.517763	1.829653	0.000000	4.653211	0.000000	0.000000	0.000000	-0.111228	0.150051	0.150632	0.000000	1.000000	3.000000	88.000000	0.000000
15020.175023	-0.001228	0.504852	0.252695	72.534378	21.343634	11.517763	1.829653	0.000000	4.653211	0.000000	0.000000	0.000000	-0.121477	0.161251	0.140093	0.000000	1.000000	3.000000	88.000000	0.000000
15020.178356	-0.001228	0.504852	0.252695	73.034363	22.281612	12.438166	1.829653	0.000000	4.653211	0.000000	0.000000	0.000000	-0.121477	0.161251	0.140093	0.000000	1.000000	3.000000	88.000000	0.000000
15020.181689	-0.001633	0.505404	0.253082	73.034363	22.281612	12.438166	1.829653	0.000000	4.653211	0.000000	0.000000	0.000000	-0.121581	0.165661	0.115894	0.000000	1.000000	3.000000	88.000000	0.000000
15020.185023	-0.001633	0.505404	0.253082	73.034363	22.281612	12.438166	1.829653	0.000000	4.653211	0.000000	0.000000	0.000000	-0.121581	0.165661	0.115894	0.000000	1.000000	3.000000	88.000000	0.000000
15020.188356	-0.001633	0.505404	0.253082	73.531311	23.273481	13.415826	1.811367	0.000000	4.660359	0.000000	0.000000	0.000000	-0.121581	0.165661	0.115894	0.000000	1.000000	3.000000	88.000000	0.000000
15020.191689	-0.002106	0.505914	0.253407	73.531311	23.273481	13.415826	1.811367	0.000000	4.660359	0.000000	0.000000	0.000000	-0.141900	0.152919	0.097567	0.000000	1.000000	3.000000	88.000000	0.000000
15020.195023	-0.002106	0.505914	0.253407	73.531311	23.273481	13.415826	1.811367	0.000000	4.660359	0.000000	0.000000	0.000000	-0.141900	0.152919	0.097567	0.000000	1.000000	3.000000	88.000000	0.000000
15020.198356	-0.002106	0.505914	0.253407	74.011787	24.291168	14.426941	1.801778	0.000000	4.664075	0.000000	0.000000	0.000000	-0.141900	0.152919	0.097567	0.000000	1.000000	3.000000	88.000000	0.000000
15020.201689	-0.002681	0.506438	0.253651	74.011787	24.291168	14.426941	1.801778	0.000000	4.664075	0.000000	0.000000	0.000000	-0.172312	0.157240	0.073336	0.000000	0.000000	3.000000	88.000000	0.000000
15020.205023	-0.002681	0.506438	0.253651	74.011787	24.291168	14.426941	1.801778	0.000000	4.664075	0.000000	0.000000	0.000000	-0.172312	0.157240	0.073336	0.000000	0.000000	3.000000	88.000000	0.000000
15020.208356	-0.002681	0.506438	0.253651	74.456367	25.292761	15.430422	1.791063	0.000000	4.668200	0.000000	0.000000	0.000000	-0.172312	0.157240	0.073336	0.000000	0.000000	3.000000	88.000000	0.000000
15020.211689	-0.002681	0.506438	0.253651	74.456367	25.292761	15.430422	1.791063	0.000000	4.668200	0.000000	0.000000	0.000000	-0.172312	0.157240	0.073336	0.000000	0.000000	3.000000	88.000000	0.000000
15020.215023	-0.003289	0.507015	0.253812	74.456367	25.292761	15.430422	1.791063	0.000000	4.668200	0.000000	0.000000	0.000000	-0.182443	0.173199	0.048358	0.000000	0.000000	3.000000	88.000000	0.000000
15020.218356	-0.003289	0.507015	0.253812	74.854233	26.256615	16.393890	1.791063	0.000000	4.668200	0.000000	0.000000	0.000000	-0.182443	0.173199	0.048358	0.000000	0.000000	3.000000	88.000000	0.000000
15020.221689	-0.003830	0.507687	0.253919	74.854233	26.256615	16.393890	1.791063	0.000000	4.668200	0.000000	0.000000	0.000000	-0.162183	0.201425	0.032027	0.000000	0.000000	3.000000	88.000000	0.000000
15020.225023	-0.003830	0.507687	0.253919	74.854233	26.256615	16.393890	1.791063	0.000000	4.668200	0.000000	0.000000	0.000000	-0.162183	0.201425	0.032027	0.000000	0.000000	3.000000	88.000000	0.000000
15020.228356	-0.003830	0.507687	0.253919	75.221542	27.207016	17.341143	1.770957	0.000000	4.675865	0.000000	0.000000	0.000000	-0.162183	0.201425	0.032027	0.000000	0.000000	3.000000	88.000000	0.000000
15020.231689	-0.003830	0.507687	0.253919	75.221542	27.207016	17.341143	1.770957	0.000000	4.675865	0.000000	0.000000	0.000000	-0.162183	0.201425	0.032027	0.000000	0.000000	3.000000	88.000000	0.000000
15020.235023	-0.004302	0.508429	0.253926	75.221542	27.207016	17.341143	1.770957	0.000000	4.675865	0.000000	0.000000	0.000000	-0.141794	0.222793	0.002075	0.000000	0.000000	3.000000	88.000000	0.000000
15020.238356	-0.004302	0.508429	0.253926	75.574898	28.160887	18.299841	1.770957	0.000000	4.675865	0.000000	0.000000	0.000000	-0.141794	0.222793	0.002075	0.000000	0.000000	3.000000	88.000000	0.000000
15020.241689	-0.004876	0.509224	0.253849	75.574898	28.160887	18.299841	1.770957	0.000000	4.675865	0.000000	0.000000	0.000000	-0.172008	0.238586	-0.023139	0.000000	0.000000	3.000000	88.000000	0.000000
15020.245023	-0.004876	0.509224	0.253849	75.574898	28.160887	18.299841	1.770957	0.000000	4.675865	0.000000	0.000000	0.000000	-0.172008	0.238586	-0.023139	0.000000	0.000000	3.000000	88.000000	0.000000
15020.248356	-0.004876	0.509224	0.253849	75.932373	29.172117	19.321844	1.754502	0.000000	4.682064	0.000000	0.000000	0.000000	-0.172008	0.238586	-0.023139	0.000000	0.000000	3.000000	88.000000	0.000000
15020.251689	-0.005549	0.510129	0.253668	75.932373	29.172117	19.321844	1.754502	0.000000	4.682064	0.000000	0.000000	0.000000	-0.202104	0.271412	-0.054451	0.000000	0.000000	3.000000	88.000000	0.000000
15020.255023	-0.005549	0.510129	0.253668	75.932373	29.172117	19.321844	1.754502	0.000000	4.682064	0.000000	0.000000	0.000000	-0.202104	0.271412	-0.054451	0.000000	0.000000	3.000000	88.000000	0.000000
15020.258356	-0.005549	0.510129	0.253668	76.308731	30.331320	20.495914	1.744688	0.000000	4.685730	0.000000	0.000000	0.000000	-0.202104	0.271412	-0.054451	0.000000	0.000000	3.000000	88.000000	0.000000
15020.261689	-0.006154	0.511099	0.253323	76.308731	30.331320	20.495914	1.744688	0.000000	4.685730	0.000000	0.000000	0.000000	-0.181337	0.291063	-0.103402	0.000000	0.000000	3.000000	88.000000	0.000000
15020.265023	-0.006154	0.511099	0.253323	76.308731	30.331320	20.495914	1.744688	0.000000	4.685730	0.000000	0.000000	0.000000	-0.181337	0.291063	-0.103402	0.000000	0.000000	3.000000	88.000000	0.000000
15020.268356	-0.006154	0.511099	0.253323	76.757050	31.752728	21.919306	1.736946	0.000000	4.688605	0.000000	0.000000	0.000000	-0.181337	0.291063	-0.103402	0.000000	0.000000	3.000000	88.000000	0.000000
15020.271689	-0.006856	0.512166	0.252716	76.757050	31.752728	21.919306	1.736946	0.000000	4.688605	0.000000	0.000000	0.000000	-0.210748	0.319912	-0.181955	0.000000	0.000000	3.000000	88.000000	0.000000
15020.275023	-0.006856	0.512166	0.252716	76.757050	31.752728	21.919306	1.736946	0.000000	4.688605	0.000000	0.000000	0.000000	-0.210748	0.319912	-0.181955	0.000000	0.000000	3.000000	88.000000	0.000000
15020.278356	-0.006856	0.512166	0.252716	77.375023	33.735962	23.912903	1.729144	0.000000	4.691488	0.000000	0.000000	0.000000	-0.210748	0.319912	-0.181955	0.000000	0.000000	3.000000	88.000000	0.000000
15020.281689	-0.007687	0.513289	0.251613	77.375023	33.735962	23.912903	1.729144	0.000000	4.691488	0.000000	0.000000	0.000000	-0.249182	0.336928	-0.331057	0.000000	0.000000	3.000000	88.000000	0.000000
15020.285023	-0.007687	0.513289	0.251613	77.375023	33.735962	23.912903	1.729144	0.000000	4.691488	0.000000	0.000000	0.000000	-0.249182	0.336928	-0.331057	0.000000	0.000000	3.000000	88.000000	0.000000
15020.288356	-0.007687	0.513289	0.251613	78.043320	36.309673	26.496454	1.722180	0.000000	4.694049	0.000000	0.000000	0.000000	-0.249182	0.336928	-0.331057	0.000000	0.000000	3.000000	88.000000	0.000000
15020.291689	-0.008777	0.514522	0.249986	78.043320	36.309673	26.496454	1.722180	0.000000	4.694049	0.000000	0.000000	0.000000	-0.327094	0.370008	-0.487922	0.000000	0.000000	3.000000	88.000000	0.000000
15020.295023	-0.008777	0.514522	0.249986	78.043320	36.309673	26.496454	1.722180	0.000000	4.694049	0.000000	0.000000	0.000000	-0.327094	0.370008	-0.487922	0.000000	0.000000	3.000000	88.000000	0.000000
15020.298356	-0.008777	0.514522	0.249986	78.663246	39.199158	29.435595	1.714003	0.000000	4.697041	0.000000	0.000000	0.000000	-0.327094	0.370008	-0.487922	0.000000	0.000000	3.000000	88.000000	0.000000
15020.301689	-0.010024	0.515890	0.247941	78.663246	39.199158	29.435595	1.714003	0.000000	4.697041	0.000000	0.000000	0.000000	-0.374039	0.410291	-0.613721	0.000000	0.000000	3.000000	88.000000	0.000000
15020.305023	-0.010024	0.515890	0.247941	78.663246	39.199158	29.435595	1.714003	0.000000	4.697041	0.000000	0.000000	0.000000	-0.374039	0.410291	-0.613721	0.000000	0.000000	3.000000	88.000000	0.000000
15020.308356	-0.010024	0.515890	0.247941	79.229584	42.343246	32.641830	1.705631	0.000000	4.700088	0.000000	0.000000	0.000000	-0.374039	0.410291	-0.613721	0.000000	0.000000	3.000000	88.000000	0.000000
15020.311689	-0.011258	0.517354	0.245539	79.229584	42.343246	32.641830	1.705631	0.000000	4.700088	0.000000	0.000000	0.000000	-0.370131	0.439345	-0.720630	0.000000	0.000000	3.000000	88.000000	0.000000
15020.315023	-0.011258	0.517354	0.245539	79.229584	42.343246	32.641830	1.705631	0.000000	4.700088	0.000000	0.000000	0.000000	-0.370131	0.439345	-0.720630	0.000000	0.000000	3.000000	88.000000	0.000000
15020.318356	-0.011258	0.517354	0.245539	79.707474	45.715347	36.106056	1.699503	0.000000	4.702307	0.000000	0.000000	0.000000	-0.370131	0.439345	-0.720630	0.000000	0.000000	3.000000	88.000000	0.000000
15020.321689	-0.012445	0.518843	0.242878	79.707474	45.715347	36.106056	1.699503	0.000000	4.702307	0.000000	0.000000	0.000000	-0.356196	0.446722	-0.798263	0.000000	0.000000	3.000000	88.000000	0.000000
15020.325023	-0.012445	0.518843	0.242878	79.707474	45.715347	36.106056	1.699503	0.000000	4.702307	0.000000	0.000000	0.000000	-0.356196	0.446722	-0.798263	0.000000	0.000000	3.000000	88.000000	0.000000
15020.328356	-0.012445	0.518843	0.242878	80.058449	48.888737	39.391850	1.695638	0.000000	4.703702	0.000000	0.000000	0.000000	-0.356196	0.446722	-0.798263	0.000000	0.000000	3.000000	88.000000	0.000000
15020.331689	-0.013587	0.520518	0.240069	80.058449	48.888737	39.391850	1.695638	0.000000	4.703702	0.000000	0.000000	0.000000	-0.342612	0.502469	-0.842736	0.000000	0.000000	3.000000	88.000000	0.000000
15020.335023	-0.013587	0.520518	0.240069	80.058449	48.888737	39.391850	1.695638	0.000000	4.703702	0.000000	0.000000	0.000000	-0.342612	0.502469	-0.842736	0.000000	0.000000	3.000000	88.000000	0.000000
15020.338356	-0.013587	0.520518	0.240069	80.205635	50.487804	41.110950	1.693394	0.000000	4.704511	0.000000	0.000000	0.000000	-0.342612	0.502469	-0.842736	0.000000	0.000000	3.000000	88.000000	0.000000
15020.341689	-0.014684	0.522264	0.237151	80.205635	50.487804	41.110950	1.693394	0.000000	4.704511	0.000000	0.000000	0.000000	-0.329173	0.523830	-0.875220	0.000000	0.000000	3.000000	88.000000	0.000000
15020.345023	-0.014684	0.522264	0.237151	80.205635	50.487804	41.110950	1.693394	0.000000	4.704511	0.000000	0.000000	0.000000	-0.329173	0.523830	-0.875220	0.000000	0.000000	3.000000	88.000000	0.000000
15020.348356	-0.014684	0.522264	0.237151	80.199150	50.257149	40.994846	1.692566	0.000000	4.704808	0.000000	0.000000	0.000000	-0.329173	0.523830	-0.875220	0.000000	0.000000	3.000000	88.000000	0.000000
15020.351689	-0.015804	0.524127	0.234216	80.199150	50.257149	40.994846	1.692566	0.000000	4.704808	0.000000	0.000000	0.000000	-0.336016	0.558722	-0.880661	0.000000	0.000000	3.000000	88.000000	0.000000
15020.355023	-0.015804	0.524127	0.234216	80.199150	50.257149	40.994846	1.692566	0.000000	4.704808	0.000000	0.000000	0.000000	-0.336016	0.558722	-0.880661	0.000000	0.000000	3.000000	88.000000	0.000000
15020.358356	-0.015804	0.524127	0.234216	80.148788	49.581589	40.431900	1.691428	0.000000	4.705217	0.000000	0.000000	0.000000	-0.336016	0.558722	-0.880661	0.000000	0.000000	3.000000	88.000000	0.000000
15020.361689	-0.016849	0.526104	0.231264	80.148788	49.581589	40.431900	1.691428	0.000000	4.705217	0.000000	0.000000	0.000000	-0.313290	0.593115	-0.885620	0.000000	0.000000	3.000000	88.000000	0.000000
15020.365023	-0.016849	0.526104	0.231264	80.148788	49.581589	40.431900	1.691428	0.000000	4.705217	0.000000	0.000000	0.000000	-0.313290	0.593115	-0.885620	0.000000	0.000000	3.000000	88.000000	0.000000
15020.368356	-0.016849	0.526104	0.231264	80.101509	48.996258	39.939411	1.691732	0.000000	4.705108	0.000000	0.000000	0.000000	-0.313290	0.593115	-0.885620	0.000000	0.000000	3.000000	88.000000	0.000000
15020.371689	-0.017689	0.528085	0.228342	80.101509	48.996258	39.939411	1.691732	0.000000	4.705108	0.000000	0.000000	0.000000	-0.252080	0.594313	-0.876415	0.000000	0.000000	3.000000	88.000000	0.000000
15020.375023	-0.017689	0.528085	0.228342	80.101509	48.996258	39.939411	1.691732	0.000000	4.705108	0.000000	0.000000	0.000000	-0.252080	0.594313	-0.876415	0.000000	0.000000	3.000000	88.000000	0.000000
15020.378356	-0.017689	0.528085	0.228342	80.083366	48.644722	39.668846	1.695565	0.000000	4.703729	0.000000	0.000000	0.000000	-0.252080	0.594313	-0.876415	0.000000	0.000000	3.000000	88.000000	0.000000
15020.381689	-0.018457	0.530012	0.225439	80.083366	48.644722	39.668846	1.695565	0.000000	4.703729	0.000000	0.000000	0.000000	-0.230459	0.578272	-0.870959	0.000000	0.000000	3.000000	88.000000	0.000000
15020.385023	-0.018457	0.530012	0.225439	80.083366	48.644722	39.668846	1.695565	0.000000	4.703729	0.000000	0.000000	0.000000	-0.230459	0.578272	-0.870959	0.000000	0.000000	3.000000	88.000000	0.000000
15020.388356	-0.018457	0.530012	0.225439	80.120399	48.394512	39.476261	1.700701	0.000000	4.701873	0.000000	0.000000	0.000000	-0.230459	0.578272	-0.870959	0.000000	0.000000	3.000000	88.000000	0.000000
15020.391689	-0.019250	0.531904	0.222534	80.120399	48.394512	39.476261	1.700701	0.000000	4.701873	0.000000	0.000000	0.000000	-0.237995	0.567431	-0.871523	0.000000	0.000000	3.000000	88.000000	0.000000
15020.395023	-0.019250	0.531904	0.222534	80.120399	48.394512	39.476261	1.700701	0.000000	4.701873	0.000000	0.000000	0.000000	-0.237995	0.567431	-0.871523	0.000000	0.000000	3.000000	88.000000	0.000000
15020.398356	-0.019250	0.531904	0.222534	80.249054	48.258770	39.330368	1.705509	0.000000	4.700132	0.000000	0.000000	0.000000	-0.237995	0.567431	-0.871523	0.000000	0.000000	3.000000	88.000000	0.000000
15020.401689	-0.020004	0.533722	0.219633	80.249054	48.258770	39.330368	1.705509	0.000000	4.700132	0.000000	0.000000	0.000000	-0.226173	0.545601	-0.870137	0.000000	0.000000	3.000000	88.000000	0.000000
15020.405023	-0.020004	0.533722	0.219633	80.249054	48.258770	39.330368	1.705509	0.000000	4.700132	0.000000	0.000000	0.000000	-0.226173	0.545601	-0.870137	0.000000	0.000000	3.000000	88.000000	0.000000
15020.408356	-0.020004	0.533722	0.219633	80.447716	48.239979	39.303356	1.711151	0.000000	4.698081	0.000000	0.000000	0.000000	-0.226173	0.545601	-0.870137	0.000000	0.000000	3.000000	88.000000	0.000000
15020.411689	-0.020877	0.535441	0.216653	80.447716	48.239979	39.303356	1.711151	0.000000	4.698081	0.000000	0.000000	0.000000	-0.261721	0.515574	-0.894234	0.000000	0.000000	3.000000	88.000000	0.000000
15020.415023	-0.020877	0.535441	0.216653	80.447716	48.239979	39.303356	1.711151	0.000000	4.698081	0.000000	0.000000	0.000000	-0.261721	0.515574	-0.894234	0.000000	0.000000	3.000000	88.000000	0.000000
15020.418356	-0.020877	0.535441	0.216653	80.760811	48.893021	39.922268	1.715232	0.000000	4.696592	0.000000	0.000000	0.000000	-0.261721	0.515574	-0.894234	0.000000	0.000000	3.000000	88.000000	0.000000
15020.421689	-0.021866	0.537117	0.213601	80.760811	48.893021	39.922268	1.715232	0.000000	4.696592	0.000000	0.000000	0.000000	-0.296760	0.502679	-0.915485	0.000000	0.000000	3.000000	88.000000	0.000000
15020.425023	-0.021866	0.537117	0.213601	80.760811	48.893021	39.922268	1.715232	0.000000	4.696592	0.000000	0.000000	0.000000	-0.296760	0.502679	-0.915485	0.000000	0.000000	3.000000	88.000000	0.000000
15020.428356	-0.021866	0.537117	0.213601	81.243103	51.133713	42.070419	1.717662	0.000000	4.695704	0.000000	0.000000	0.000000	-0.296760	0.502679	-0.915485	0.000000	0.000000	3.000000	88.000000	0.000000
15020.431689	-0.022937	0.538724	0.210431	81.243103	51.133713	42.070419	1.717662	0.000000	4.695704	0.000000	0.000000	0.000000	-0.321173	0.482352	-0.951130	0.000000	0.000000	3.000000	88.000000	0.000000
15020.435023	-0.022937	0.538724	0.210431	81.243103	51.133713	42.070419	1.717662	0.000000	4.695704	0.000000	0.000000	0.000000	-0.321173	0.482352	-0.951130	0.000000	0.000000	3.000000	88.000000	0.000000
15020.438356	-0.022937	0.538724	0.210431	81.797546	54.965496	45.819984	1.719416	0.000000	4.695062	0.000000	0.000000	0.000000	-0.321173	0.482352	-0.951130	0.000000	0.000000	3.000000	88.000000	0.000000
15020.441689	-0.024055	0.540320	0.207151	81.797546	54.965496	45.819984	1.719416	0.000000	4.695062	0.000000	0.000000	0.000000	-0.335635	0.478804	-0.983850	0.000000	0.000000	3.000000	88.000000	0.000000
15020.445023	-0.024055	0.540320	0.207151	81.797546	54.965496	45.819984	1.719416	0.000000	4.695062	0.000000	0.000000	0.000000	-0.335635	0.478804	-0.983850	0.000000	0.000000	3.000000	88.000000	0.000000
15020.448356	-0.024055	0.540320	0.207151	82.271957	59.805122	50.640301	1.721059	0.000000	4.694460	0.000000	0.000000	0.000000	-0.335635	0.478804	-0.983850	0.000000	0.000000	3.000000	88.000000	0.000000
15020.451689	-0.025255	0.542004	0.203833	82.271957	59.805122	50.640301	1.721059	0.000000	4.694460	0.000000	0.000000	0.000000	-0.359878	0.505182	-0.995423	0.000000	0.000000	3.000000	88.000000	0.000000
15020.455023	-0.025255	0.542004	0.203833	82.271957	59.805122	50.640301	1.721059	0.000000	4.694460	0.000000	0.000000	0.000000	-0.359878	0.505182	-0.995423	0.000000	0.000000	3.000000	88.000000	0.000000
15020.458356	-0.025255	0.542004	0.203833	82.605324	65.080444	55.950241	1.721401	0.000000	4.694335	0.000000	0.000000	0.000000	-0.359878	0.505182	-0.995423	0.000000	0.000000	3.000000	88.000000	0.000000
15020.461689	-0.026532	0.543770	0.200441	82.605324	65.080444	55.950241	1.721401	0.000000	4.694335	0.000000	0.000000	0.000000	-0.383216	0.529721	-1.017541	0.000000	0.000000	3.000000	88.000000	0.000000
15020.465023	-0.026532	0.543770	0.200441	82.605324	65.080444	55.950241	1.721401	0.000000	4.694335	0.000000	0.000000	0.000000	-0.383216	0.529721	-1.017541	0.000000	0.000000	3.000000	88.000000	0.000000
15020.468356	-0.026532	0.543770	0.200441	82.802605	70.405884	61.377666	1.720707	0.000000	4.694589	0.000000	0.000000	0.000000	-0.383216	0.529721	-1.017541	0.000000	0.000000	3.000000	88.000000	0.000000
15020.471689	-0.028044	0.545589	0.197041	82.802605	70.405884	61.377666	1.720707	0.000000	4.694589	0.000000	0.000000	0.000000	-0.453494	0.545656	-1.020182	0.000000	0.000000	3.000000	88.000000	0.000000
15020.475023	-0.028044	0.545589	0.197041	82.802605	70.405884	61.377666	1.720707	0.000000	4.694589	0.000000	0.000000	0.000000	-0.453494	0.545656	-1.020182	0.000000	0.000000	3.000000	88.000000	0.000000
15020.478356	-0.028044	0.545589	0.197041	82.915703	75.408775	66.513130	1.715133	0.000000	4.696629	0.000000	0.000000	0.000000	-0.453494	0.545656	-1.020182	0.000000	0.000000	3.000000	88.000000	0.000000
15020.481689	-0.029784	0.547435	0.193581	82.915703	75.408775	66.513130	1.715133	0.000000	4.696629	0.000000	0.000000	0.000000	-0.521944	0.553827	-1.038015	0.000000	0.000000	3.000000	88.000000	0.000000
15020.485023	-0.029784	0.547435	0.193581	82.915703	75.408775	66.513130	1.715133	0.000000	4.696629	0.000000	0.000000	0.000000	-0.521944	0.553827	-1.038015	0.000000	0.000000	3.000000	88.000000	0.000000
15020.488356	-0.029784	0.547435	0.193581	82.968178	80.042526	71.302132	1.704926	0.000000	4.700344	0.000000	0.000000	0.000000	-0.521944	0.553827	-1.038015	0.000000	0.000000	3.000000	88.000000	0.000000
15020.491689	-0.031688	0.549277	0.190101	82.968178	80.042526	71.302132	1.704926	0.000000	4.700344	0.000000	0.000000	0.000000	-0.571230	0.552488	-1.043788	0.000000	0.000000	3.000000	88.000000	0.000000
15020.495023	-0.031688	0.549277	0.190101	82.968178	80.042526	71.302132	1.704926	0.000000	4.700344	0.000000	0.000000	0.000000	-0.571230	0.552488	-1.043788	0.000000	0.000000	3.000000	88.000000	0.000000
15020.498356	-0.031688	0.549277	0.190101	82.969376	84.285828	75.717499	1.690873	0.000000	4.705417	0.000000	0.000000	0.000000	-0.571230	0.552488	-1.043788	0.000000	0.000000	3.000000	88.000000	0.000000
15020.501689	-0.033689	0.551124	0.186550	82.969376	84.285828	75.717499	1.690873	0.000000	4.705417	0.000000	0.000000	0.000000	-0.600413	0.554120	-1.065333	0.000000	0.000000	3.000000	88.000000	0.000000
15020.505023	-0.033689	0.551124	0.186550	82.969376	84.285828	75.717499	1.690873	0.000000	4.705417	0.000000	0.000000	0.000000	-0.600413	0.554120	-1.065333	0.000000	0.000000	3.000000	88.000000	0.000000
15020.508356	-0.033689	0.551124	0.186550	82.929062	88.025566	79.641289	1.674641	0.000000	4.711218	0.000000	0.000000	0.000000	-0.600413	0.554120	-1.065333	0.000000	0.000000	3.000000	88.000000	0.000000
15020.511689	-0.035730	0.553026	0.183028	82.929062	88.025566	79.641289	1.674641	0.000000	4.711218	0.000000	0.000000	0.000000	-0.612222	0.570551	-1.056578	0.000000	0.000000	3.000000	88.000000	0.000000
15020.515023	-0.035730	0.553026	0.183028	82.929062	88.025566	79.641289	1.674641	0.000000	4.711218	0.000000	0.000000	0.000000	-0.612222	0.570551	-1.056578	0.000000	0.000000	3.000000	88.000000	0.000000
15020.518356	-0.035730	0.553026	0.183028	82.854134	91.207626	83.012352	1.656577	0.000000	4.717600	0.000000	0.000000	0.000000	-0.612222	0.570551	-1.056578	0.000000	0.000000	3.000000	88.000000	0.000000
15020.521689	-0.037684	0.555006	0.179468	82.854134	91.207626	83.012352	1.656577	0.000000	4.717600	0.000000	0.000000	0.000000	-0.586249	0.594113	-1.068221	0.000000	0.000000	3.000000	88.000000	0.000000
15020.525023	-0.037684	0.555006	0.179468	82.854134	91.207626	83.012352	1.656577	0.000000	4.717600	0.000000	0.000000	0.000000	-0.586249	0.594113	-1.068221	0.000000	0.000000	3.000000	88.000000	0.000000
15020.528356	-0.037684	0.555006	0.179468	82.752098	93.794113	85.798088	1.640076	0.000000	4.723362	0.000000	0.000000	0.000000	-0.586249	0.594113	-1.068221	0.000000	0.000000	3.000000	88.000000	0.000000
15020.531689	-0.039553	0.557029	0.175873	82.752098	93.794113	85.798088	1.640076	0.000000	4.723362	0.000000	0.000000	0.000000	-0.560551	0.606761	-1.078239	0.000000	0.000000	3.000000	88.000000	0.000000
15020.535023	-0.039553	0.557029	0.175873	82.752098	93.794113	85.798088	1.640076	0.000000	4.723362	0.000000	0.000000	0.000000	-0.560551	0.606761	-1.078239	0.000000	0.000000	3.000000	88.000000	0.000000
15020.538356	-0.039553	0.557029	0.175873	82.663132	95.671700	87.871315	1.625180	0.000000	4.728509	0.000000	0.000000	0.000000	-0.560551	0.606761	-1.078239	0.000000	0.000000	3.000000	88.000000	0.000000
15020.541689	-0.041397	0.559146	0.172251	82.663132	95.671700	87.871315	1.625180	0.000000	4.728509	0.000000	0.000000	0.000000	-0.553167	0.635331	-1.086580	0.000000	0.000000	3.000000	88.000000	0.000000
15020.545023	-0.041397	0.559146	0.172251	82.663132	95.671700	87.871315	1.625180	0.000000	4.728509	0.000000	0.000000	0.000000	-0.553167	0.635331	-1.086580	0.000000	0.000000	3.000000	88.000000	0.000000
15020.548356	-0.041397	0.559146	0.172251	82.614189	96.964218	89.346344	1.610449	0.000000	4.733545	0.000000	0.000000	0.000000	-0.553167	0.635331	-1.086580	0.000000	0.000000	3.000000	88.000000	0.000000
15020.551689	-0.043244	0.561283	0.168575	82.614189	96.964218	89.346344	1.610449	0.000000	4.733545	0.000000	0.000000	0.000000	-0.554112	0.641039	-1.102921	0.000000	0.000000	3.000000	88.000000	0.000000
15020.555023	-0.043244	0.561283	0.168575	82.614189	96.964218	89.346344	1.610449	0.000000	4.733545	0.000000	0.000000	0.000000	-0.554112	0.641039	-1.102921	0.000000	0.000000	3.000000	88.000000	0.000000
15020.558356	-0.043244	0.561283	0.168575	82.588783	97.544571	90.114815	1.595419	0.000000	4.738632	0.000000	0.000000	0.000000	-0.554112	0.641039	-1.102921	0.000000	0.000000	3.000000	88.000000	0.000000
15020.561689	-0.045096	0.563532	0.164882	82.588783	97.544571	90.114815	1.595419	0.000000	4.738632	0.000000	0.000000	0.000000	-0.555587	0.674588	-1.107817	0.000000	0.000000	3.000000	88.000000	0.000000
15020.565023	-0.045096	0.563532	0.164882	82.588783	97.544571	90.114815	1.595419	0.000000	4.738632	0.000000	0.000000	0.000000	-0.555587	0.674588	-1.107817	0.000000	0.000000	3.000000	88.000000	0.000000
15020.568356	-0.045096	0.563532	0.164882	82.587456	97.618454	90.381660	1.579681	0.000000	4.743902	0.000000	0.000000	0.000000	-0.555587	0.674588	-1.107817	0.000000	0.000000	3.000000	88.000000	0.000000
15020.571689	-0.046977	0.565776	0.161117	82.587456	97.618454	90.381660	1.579681	0.000000	4.743902	0.000000	0.000000	0.000000	-0.564443	0.673328	-1.129676	0.000000	0.000000	3.000000	88.000000	0.000000
15020.575023	-0.046977	0.565776	0.161117	82.587456	97.618454	90.381660	1.579681	0.000000	4.743902	0.000000	0.000000	0.000000	-0.564443	0.673328	-1.129676	0.000000	0.000000	3.000000	88.000000	0.000000
15020.578356	-0.046977	0.565776	0.161117	82.606682	97.561081	90.512817	1.563018	0.000000	4.749418	0.000000	0.000000	0.000000	-0.564443	0.673328	-1.129676	0.000000	0.000000	3.000000	88.000000	0.000000
15020.581689	-0.048891	0.568061	0.157343	82.606682	97.561081	90.512817	1.563018	0.000000	4.749418	0.000000	0.000000	0.000000	-0.574322	0.685606	-1.132169	0.000000	0.000000	3.000000	88.000000	0.000000
15020.585023	-0.048891	0.568061	0.157343	82.606682	97.561081	90.512817	1.563018	0.000000	4.749418	0.000000	0.000000	0.000000	-0.574322	0.685606	-1.132169	0.000000	0.000000	3.000000	88.000000	0.000000
15020.588356	-0.048891	0.568061	0.157343	82.647156	97.500290	90.630676	1.544670	0.000000	4.755418	0.000000	0.000000	0.000000	-0.574322	0.685606	-1.132169	0.000000	0.000000	3.000000	88.000000	0.000000
15020.591689	-0.050861	0.570374	0.153486	82.647156	97.500290	90.630676	1.544670	0.000000	4.755418	0.000000	0.000000	0.000000	-0.590791	0.693674	-1.157012	0.000000	0.000000	3.000000	88.000000	0.000000
15020.595023	-0.050861	0.570374	0.153486	82.647156	97.500290	90.630676	1.544670	0.000000	4.755418	0.000000	0.000000	0.000000	-0.590791	0.693674	-1.157012	0.000000	0.000000	3.000000	88.000000	0.000000
15020.598356	-0.050861	0.570374	0.153486	82.699211	97.438736	90.744888	1.524546	0.000000	4.761907	0.000000	0.000000	0.000000	-0.590791	0.693674	-1.157012	0.000000	0.000000	3.000000	88.000000	0.000000
15020.601689	-0.052828	0.572684	0.149592	82.699211	97.438736	90.744888	1.524546	0.000000	4.761907	0.000000	0.000000	0.000000	-0.590324	0.693202	-1.168122	0.000000	0.000000	3.000000	88.000000	0.000000
15020.605023	-0.052828	0.572684	0.149592	82.699211	97.438736	90.744888	1.524546	0.000000	4.761907	0.000000	0.000000	0.000000	-0.590324	0.693202	-1.168122	0.000000	0.000000	3.000000	88.000000	0.000000
15020.608356	-0.052828	0.572684	0.149592	82.728294	97.293304	90.795380	1.503681	0.000000	4.768537	0.000000	0.000000	0.000000	-0.590324	0.693202	-1.168122	0.000000	0.000000	3.000000	88.000000	0.000000
15020.611689	-0.054792	0.575006	0.145640	82.728294	97.293304	90.795380	1.503681	0.000000	4.768537	0.000000	0.000000	0.000000	-0.589010	0.696399	-1.185637	0.000000	0.000000	3.000000	88.000000	0.000000
15020.615023	-0.054792	0.575006	0.145640	82.728294	97.293304	90.795380	1.503681	0.000000	4.768537	0.000000	0.000000	0.000000	-0.589010	0.696399	-1.185637	0.000000	0.000000	3.000000	88.000000	0.000000
15020.618356	-0.054792	0.575006	0.145640	82.730835	97.056381	90.774483	1.482279	0.000000	4.775233	0.000000	0.000000	0.000000	-0.589010	0.696399	-1.185637	0.000000	0.000000	3.000000	88.000000	0.000000
15020.621689	-0.056725	0.577311	0.141675	82.730835	97.056381	90.774483	1.482279	0.000000	4.775233	0.000000	0.000000	0.000000	-0.580027	0.691469	-1.189666	0.000000	0.000000	3.000000	88.000000	0.000000
15020.625023	-0.056725	0.577311	0.141675	82.730835	97.056381	90.774483	1.482279	0.000000	4.775233	0.000000	0.000000	0.000000	-0.580027	0.691469	-1.189666	0.000000	0.000000	3.000000	88.000000	0.000000
15020.628356	-0.056725	0.577311	0.141675	82.732590	96.848656	90.777542	1.460638	0.000000	4.781897	0.000000	0.000000	0.000000	-0.580027	0.691469	-1.189666	0.000000	0.000000	3.000000	88.000000	0.000000
15020.631689	-0.058565	0.579584	0.137629	82.732590	96.848656	90.777542	1.460638	0.000000	4.781897	0.000000	0.000000	0.000000	-0.551936	0.681991	-1.213650	0.000000	0.000000	3.000000	88.000000	0.000000
15020.635023	-0.058565	0.579584	0.137629	82.732590	96.848656	90.777542	1.460638	0.000000	4.781897	0.000000	0.000000	0.000000	-0.551936	0.681991	-1.213650	0.000000	0.000000	3.000000	88.000000	0.000000
15020.638356	-0.058565	0.579584	0.137629	82.753723	96.717728	90.839981	1.441405	0.000000	4.787729	0.000000	0.000000	0.000000	-0.551936	0.681991	-1.213650	0.000000	0.000000	3.000000	88.000000	0.000000
15020.641689	-0.060338	0.581804	0.133487	82.753723	96.717728	90.839981	1.441405	0.000000	4.787729	0.000000	0.000000	0.000000	-0.531869	0.666059	-1.242814	0.000000	0.000000	3.000000	88.000000	0.000000
15020.645023	-0.060338	0.581804	0.133487	82.753723	96.717728	90.839981	1.441405	0.000000	4.787729	0.000000	0.000000	0.000000	-0.531869	0.666059	-1.242814	0.000000	0.000000	3.000000	88.000000	0.000000
15020.648356	-0.060338	0.581804	0.133487	82.807915	96.723038	91.013298	1.424089	0.000000	4.792909	0.000000	0.000000	0.000000	-0.531869	0.666059	-1.242814	0.000000	0.000000	3.000000	88.000000	0.000000
15020.651689	-0.062044	0.584022	0.129255	82.807915	96.723038	91.013298	1.424089	0.000000	4.792909	0.000000	0.000000	0.000000	-0.511901	0.665345	-1.269552	0.000000	0.000000	3.000000	88.000000	0.000000
15020.655023	-0.062044	0.584022	0.129255	82.807915	96.723038	91.013298	1.424089	0.000000	4.792909	0.000000	0.000000	0.000000	-0.511901	0.665345	-1.269552	0.000000	0.000000	3.000000	88.000000	0.000000
15020.658356	-0.062044	0.584022	0.129255	82.918198	96.890419	91.301567	1.408770	0.000000	4.797433	0.000000	0.000000	0.000000	-0.511901	0.665345	-1.269552	0.000000	0.000000	3.000000	88.000000	0.000000
15020.661689	-0.063685	0.586171	0.124948	82.918198	96.890419	91.301567	1.408770	0.000000	4.797433	0.000000	0.000000	0.000000	-0.492265	0.644820	-1.292150	0.000000	0.000000	3.000000	88.000000	0.000000
15020.665023	-0.063685	0.586171	0.124948	82.918198	96.890419	91.301567	1.408770	0.000000	4.797433	0.000000	0.000000	0.000000	-0.492265	0.644820	-1.292150	0.000000	0.000000	3.000000	88.000000	0.000000
15020.668356	-0.063685	0.586171	0.124948	83.081429	97.206108	91.693825	1.395460	0.000000	4.801322	0.000000	0.000000	0.000000	-0.492265	0.644820	-1.292150	0.000000	0.000000	3.000000	88.000000	0.000000
15020.671689	-0.065262	0.588271	0.120580	83.081429	97.206108	91.693825	1.395460	0.000000	4.801322	0.000000	0.000000	0.000000	-0.473076	0.629992	-1.310158	0.000000	0.000000	3.000000	88.000000	0.000000
15020.675023	-0.065262	0.588271	0.120580	83.081429	97.206108	91.693825	1.395460	0.000000	4.801322	0.000000	0.000000	0.000000	-0.473076	0.629992	-1.310158	0.000000	0.000000	3.000000	88.000000	0.000000
15020.678356	-0.065262	0.588271	0.120580	83.281570	97.258339	91.804688	1.384153	0.000000	4.804593	0.000000	0.000000	0.000000	-0.473076	0.629992	-1.310158	0.000000	0.000000	3.000000	88.000000	0.000000
15020.681689	-0.066718	0.590333	0.116138	83.281570	97.258339	91.804688	1.384153	0.000000	4.804593	0.000000	0.000000	0.000000	-0.436786	0.618379	-1.332726	0.000000	0.000000	3.000000	88.000000	0.000000
15020.685023	-0.066718	0.590333	0.116138	83.281570	97.258339	91.804688	1.384153	0.000000	4.804593	0.000000	0.000000	0.000000	-0.436786	0.618379	-1.332726	0.000000	0.000000	3.000000	88.000000	0.000000
15020.688356	-0.066718	0.590333	0.116138	83.533707	96.182381	90.776703	1.377421	0.000000	4.806528	0.000000	0.000000	0.000000	-0.436786	0.618379	-1.332726	0.000000	0.000000	3.000000	88.000000	0.000000
15020.691689	-0.068061	0.592434	0.111680	83.533707	96.182381	90.776703	1.377421	0.000000	4.806528	0.000000	0.000000	0.000000	-0.402937	0.630345	-1.337356	0.000000	0.000000	3.000000	88.000000	0.000000
15020.695023	-0.068061	0.592434	0.111680	83.533707	96.182381	90.776703	1.377421	0.000000	4.806528	0.000000	0.000000	0.000000	-0.402937	0.630345	-1.337356	0.000000	0.000000	3.000000	88.000000	0.000000
15020.698356	-0.068061	0.592434	0.111680	83.830009	93.328033	87.973129	1.374810	0.000000	4.807276	0.000000	0.000000	0.000000	-0.402937	0.630345	-1.337356	0.000000	0.000000	3.000000	88.000000	0.000000
15020.701689	-0.069299	0.594520	0.107259	83.830009	93.328033	87.973129	1.374810	0.000000	4.807276	0.000000	0.000000	0.000000	-0.371498	0.625881	-1.326251	0.000000	0.000000	3.000000	88.000000	0.000000
15020.705023	-0.069299	0.594520	0.107259	83.830009	93.328033	87.973129	1.374810	0.000000	4.807276	0.000000	0.000000	0.000000	-0.371498	0.625881	-1.326251	0.000000	0.000000	3.000000	88.000000	0.000000
15020.708356	-0.069299	0.594520	0.107259	84.130013	89.071686	83.767227	1.375886	0.000000	4.806968	0.000000	0.000000	0.000000	-0.371498	0.625881	-1.326251	0.000000	0.000000	3.000000	88.000000	0.000000
15020.711689	-0.070439	0.596632	0.102906	84.130013	89.071686	83.767227	1.375886	0.000000	4.806968	0.000000	0.000000	0.000000	-0.341852	0.633559	-1.305850	0.000000	0.000000	3.000000	88.000000	0.000000
15020.715023	-0.070439	0.596632	0.102906	84.130013	89.071686	83.767227	1.375886	0.000000	4.806968	0.000000	0.000000	0.000000	-0.341852	0.633559	-1.305850	0.000000	0.000000	3.000000	88.000000	0.000000
15020.718356	-0.070439	0.596632	0.102906	84.391190	83.697044	78.436569	1.380478	0.000000	4.805651	0.000000	0.000000	0.000000	-0.341852	0.633559	-1.305850	0.000000	0.000000	3.000000	88.000000	0.000000
15020.721689	-0.071459	0.598759	0.098649	84.391190	83.697044	78.436569	1.380478	0.000000	4.805651	0.000000	0.000000	0.000000	-0.305902	0.638236	-1.277317	0.000000	0.000000	3.000000	88.000000	0.000000
15020.725023	-0.071459	0.598759	0.098649	84.391190	83.697044	78.436569	1.380478	0.000000	4.805651	0.000000	0.000000	0.000000	-0.305902	0.638236	-1.277317	0.000000	0.000000	3.000000	88.000000	0.000000
15020.728356	-0.071459	0.598759	0.098649	84.590500	77.626846	72.411156	1.389624	0.000000	4.803014	0.000000	0.000000	0.000000	-0.305902	0.638236	-1.277317	0.000000	0.000000	3.000000	88.000000	0.000000
15020.731689	-0.072448	0.600903	0.094537	84.590500	77.626846	72.411156	1.389624	0.000000	4.803014	0.000000	0.000000	0.000000	-0.296854	0.643080	-1.233451	0.000000	0.000000	3.000000	88.000000	0.000000
15020.735023	-0.072448	0.600903	0.094537	84.590500	77.626846	72.411156	1.389624	0.000000	4.803014	0.000000	0.000000	0.000000	-0.296854	0.643080	-1.233451	0.000000	0.000000	3.000000	88.000000	0.000000
15020.738356	-0.072448	0.600903	0.094537	84.713875	71.321800	66.155022	1.377593	0.000000	4.726859	0.000000	0.000000	0.000000	-0.296854	0.643080	-1.233451	0.000000	0.000000	3.000000	88.000000	0.000000
15020.741689	-0.073384	0.603035	0.090585	84.713875	71.321800	66.155022	1.377593	0.000000	4.726859	0.000000	0.000000	0.000000	-0.280903	0.639673	-1.185713	0.000000	0.000000	3.000000	88.000000	0.000000
15020.745023	-0.073384	0.603035	0.090585	84.713875	71.321800	66.155022	1.377593	0.000000	4.726859	0.000000	0.000000	0.000000	-0.280903	0.639673	-1.185713	0.000000	0.000000	3.000000	88.000000	0.000000
15020.748356	-0.073384	0.603035	0.090585	84.765572	65.240883	60.125008	1.330775	0.000000	4.529240	0.000000	0.000000	0.000000	-0.280903	0.639673	-1.185713	0.000000	0.000000	3.000000	88.000000	0.000000
15020.751689	-0.074324	0.605099	0.086802	84.765572	65.240883	60.125008	1.330775	0.000000	4.529240	0.000000	0.000000	0.000000	-0.281869	0.619264	-1.134743	0.000000	0.000000	3.000000	88.000000	0.000000
15020.755023	-0.074324	0.605099	0.086802	84.765572	65.240883	60.125008	1.330775	0.000000	4.529240	0.000000	0.000000	0.000000	-0.281869	0.619264	-1.134743	0.000000	0.000000	3.000000	88.000000	0.000000
15020.758356	-0.074324	0.605099	0.086802	84.740662	59.659286	54.615997	1.283797	0.000000	4.340116	0.000000	0.000000	0.000000	-0.281869	0.619264	-1.134743	0.000000	0.000000	3.000000	88.000000	0.000000
15020.761689	-0.075210	0.607149	0.083145	84.740662	59.659286	54.615997	1.283797	0.000000	4.340116	0.000000	0.000000	0.000000	-0.265696	0.614937	-1.097123	0.000000	0.000000	3.000000	88.000000	0.000000
15020.765023	-0.075210	0.607149	0.083145	84.740662	59.659286	54.615997	1.283797	0.000000	4.340116	0.000000	0.000000	0.000000	-0.265696	0.614937	-1.097123	0.000000	0.000000	3.000000	88.000000	0.000000
15020.768356	-0.075210	0.607149	0.083145	84.644051	54.857063	49.917366	1.239515	0.000000	4.157262	0.000000	0.000000	0.000000	-0.265696	0.614937	-1.097123	0.000000	0.000000	3.000000	88.000000	0.000000
15020.771689	-0.076126	0.609118	0.079643	84.644051	54.857063	49.917366	1.239515	0.000000	4.157262	0.000000	0.000000	0.000000	-0.274760	0.590731	-1.050560	0.000000	0.000000	3.000000	88.000000	0.000000
15020.775023	-0.076126	0.609118	0.079643	84.644051	54.857063	49.917366	1.239515	0.000000	4.157262	0.000000	0.000000	0.000000	-0.274760	0.590731	-1.050560	0.000000	0.000000	3.000000	88.000000	0.000000
15020.778356	-0.076126	0.609118	0.079643	84.506561	50.903316	46.091297	1.193722	0.000000	3.982168	0.000000	0.000000	0.000000	-0.274760	0.590731	-1.050560	0.000000	0.000000	3.000000	88.000000	0.000000
15020.781689	-0.076987	0.611039	0.076241	84.506561	50.903316	46.091297	1.193722	0.000000	3.982168	0.000000	0.000000	0.000000	-0.258356	0.576161	-1.020840	0.000000	0.000000	3.000000	88.000000	0.000000
15020.785023	-0.076987	0.611039	0.076241	84.506561	50.903316	46.091297	1.193722	0.000000	3.982168	0.000000	0.000000	0.000000	-0.258356	0.576161	-1.020840	0.000000	0.000000	3.000000	88.000000	0.000000
15020.788356	-0.076987	0.611039	0.076241	84.345596	47.683861	43.016335	1.150662	0.000000	3.812028	0.000000	0.000000	0.000000	-0.258356	0.576161	-1.020840	0.000000	0.000000	3.000000	88.000000	0.000000
15020.791689	-0.077872	0.612884	0.072935	84.345596	47.683861	43.016335	1.150662	0.000000	3.812028	0.000000	0.000000	0.000000	-0.265513	0.553514	-0.991520	0.000000	0.000000	3.000000	88.000000	0.000000
15020.795023	-0.077872	0.612884	0.072935	84.345596	47.683861	43.016335	1.150662	0.000000	3.812028	0.000000	0.000000	0.000000	-0.265513	0.553514	-0.991520	0.000000	0.000000	3.000000	88.000000	0.000000
15020.798356	-0.077872	0.612884	0.072935	84.184258	44.974972	40.451675	1.106410	0.000000	3.646775	0.000000	0.000000	0.000000	-0.265513	0.553514	-0.991520	0.000000	0.000000	3.000000	88.000000	0.000000
15020.801689	-0.078704	0.614636	0.069726	84.184258	44.974972	40.451675	1.106410	0.000000	3.646775	0.000000	0.000000	0.000000	-0.249663	0.525600	-0.962853	0.000000	0.000000	3.000000	88.000000	0.000000
15020.805023	-0.078704	0.614636	0.069726	84.184258	44.974972	40.451675	1.106410	0.000000	3.646775	0.000000	0.000000	0.000000	-0.249663	0.525600	-0.962853	0.000000	0.000000	3.000000	88.000000	0.000000
15020.808356	-0.078704	0.614636	0.069726	84.040993	42.830158	38.450806	1.064800	0.000000	3.486300	0.000000	0.000000	0.000000	-0.249663	0.525600	-0.962853	0.000000	0.000000	3.000000	88.000000	0.000000
15020.811689	-0.079538	0.616289	0.066629	84.040993	42.830158	38.450806	1.064800	0.000000	3.486300	0.000000	0.000000	0.000000	-0.250308	0.495862	-0.929054	0.000000	0.000000	3.000000	88.000000	0.000000
15020.815023	-0.079538	0.616289	0.066629	84.040993	42.830158	38.450806	1.064800	0.000000	3.486300	0.000000	0.000000	0.000000	-0.250308	0.495862	-0.929054	0.000000	0.000000	3.000000	88.000000	0.000000
15020.818356	-0.079538	0.616289	0.066629	83.914948	41.084187	36.847332	1.023082	0.000000	3.331457	0.000000	0.000000	0.000000	-0.250308	0.495862	-0.929054	0.000000	0.000000	3.000000	88.000000	0.000000
15020.821689	-0.080376	0.617846	0.063646	83.914948	41.084187	36.847332	1.023082	0.000000	3.331457	0.000000	0.000000	0.000000	-0.251276	0.467077	-0.894840	0.000000	0.000000	3.000000	88.000000	0.000000
15020.825023	-0.080376	0.617846	0.063646	83.914948	41.084187	36.847332	1.023082	0.000000	3.331457	0.000000	0.000000	0.000000	-0.251276	0.467077	-0.894840	0.000000	0.000000	3.000000	88.000000	0.000000
15020.828356	-0.080376	0.617846	0.063646	83.808304	39.708927	35.617496	0.981203	0.000000	3.182317	0.000000	0.000000	0.000000	-0.251276	0.467077	-0.894840	0.000000	0.000000	3.000000	88.000000	0.000000
15020.831689	-0.081206	0.619286	0.060703	83.808304	39.708927	35.617496	0.981203	0.000000	3.182317	0.000000	0.000000	0.000000	-0.249003	0.432053	-0.882876	0.000000	0.000000	3.000000	88.000000	0.000000
15020.835023	-0.081206	0.619286	0.060703	83.808304	39.708927	35.617496	0.981203	0.000000	3.182317	0.000000	0.000000	0.000000	-0.249003	0.432053	-0.882876	0.000000	0.000000	3.000000	88.000000	0.000000
15020.838356	-0.081206	0.619286	0.060703	83.740753	38.853531	34.899769	0.939702	0.000000	3.035171	0.000000	0.000000	0.000000	-0.249003	0.432053	-0.882876	0.000000	0.000000	3.000000	88.000000	0.000000
15020.841689	-0.082013	0.620644	0.057858	83.740753	38.853531	34.899769	0.939702	0.000000	3.035171	0.000000	0.000000	0.000000	-0.242031	0.407284	-0.853770	0.000000	0.000000	3.000000	88.000000	0.000000
15020.845023	-0.082013	0.620644	0.057858	83.740753	38.853531	34.899769	0.939702	0.000000	3.035171	0.000000	0.000000	0.000000	-0.242031	0.407284	-0.853770	0.000000	0.000000	3.000000	88.000000	0.000000
15020.848356	-0.082013	0.620644	0.057858	83.701477	38.512348	34.704666	0.899364	0.000000	2.892876	0.000000	0.000000	0.000000	-0.242031	0.407284	-0.853770	0.000000	0.000000	3.000000	88.000000	0.000000
15020.851689	-0.082813	0.621888	0.055054	83.701477	38.512348	34.704666	0.899364	0.000000	2.892876	0.000000	0.000000	0.000000	-0.240193	0.373443	-0.841184	0.000000	0.000000	3.000000	88.000000	0.000000
15020.855023	-0.082813	0.621888	0.055054	83.701477	38.512348	34.704666	0.899364	0.000000	2.892876	0.000000	0.000000	0.000000	-0.240193	0.373443	-0.841184	0.000000	0.000000	3.000000	88.000000	0.000000
15020.858356	-0.082813	0.621888	0.055054	83.645035	38.395977	34.748940	0.859332	0.000000	2.752679	0.000000	0.000000	0.000000	-0.240193	0.373443	-0.841184	0.000000	0.000000	3.000000	88.000000	0.000000
15020.861689	-0.083530	0.623010	0.052267	83.645035	38.395977	34.748940	0.859332	0.000000	2.752679	0.000000	0.000000	0.000000	-0.214868	0.336464	-0.836102	0.000000	0.000000	3.000000	88.000000	0.000000
15020.865023	-0.083530	0.623010	0.052267	83.645035	38.395977	34.748940	0.859332	0.000000	2.752679	0.000000	0.000000	0.000000	-0.214868	0.336464	-0.836102	0.000000	0.000000	3.000000	88.000000	0.000000
15020.868356	-0.083530	0.623010	0.052267	83.568367	38.604313	35.144474	0.823520	0.000000	2.613329	0.000000	0.000000	0.000000	-0.214868	0.336464	-0.836102	0.000000	0.000000	3.000000	88.000000	0.000000
15020.871689	-0.084192	0.624050	0.049522	83.568367	38.604313	35.144474	0.823520	0.000000	2.613329	0.000000	0.000000	0.000000	-0.198595	0.311983	-0.823262	0.000000	0.000000	3.000000	88.000000	0.000000
15020.875023	-0.084192	0.624050	0.049522	83.568367	38.604313	35.144474	0.823520	0.000000	2.613329	0.000000	0.000000	0.000000	-0.198595	0.311983	-0.823262	0.000000	0.000000	3.000000	88.000000	0.000000
15020.878356	-0.084192	0.624050	0.049522	83.466011	39.048363	35.803188	0.790421	0.000000	2.476118	0.000000	0.000000	0.000000	-0.198595	0.311983	-0.823262	0.000000	0.000000	3.000000	88.000000	0.000000
15020.881689	-0.084816	0.624977	0.046765	83.466011	39.048363	35.803188	0.790421	0.000000	2.476118	0.000000	0.000000	0.000000	-0.187195	0.278052	-0.827074	0.000000	0.000000	3.000000	88.000000	0.000000
15020.885023	-0.084816	0.624977	0.046765	83.466011	39.048363	35.803188	0.790421	0.000000	2.476118	0.000000	0.000000	0.000000	-0.187195	0.278052	-0.827074	0.000000	0.000000	3.000000	88.000000	0.000000
15020.888356	-0.084816	0.624977	0.046765	83.366234	39.558617	36.525909	0.759222	0.000000	2.338273	0.000000	0.000000	0.000000	-0.187195	0.278052	-0.827074	0.000000	0.000000	3.000000	88.000000	0.000000
15020.891689	-0.085355	0.625839	0.044010	83.366234	39.558617	36.525909	0.759222	0.000000	2.338273	0.000000	0.000000	0.000000	-0.161903	0.258725	-0.826692	0.000000	0.000000	3.000000	88.000000	0.000000
15020.895023	-0.085355	0.625839	0.044010	83.366234	39.558617	36.525909	0.759222	0.000000	2.338273	0.000000	0.000000	0.000000	-0.161903	0.258725	-0.826692	0.000000	0.000000	3.000000	88.000000	0.000000
15020.898356	-0.085355	0.625839	0.044010	83.277687	40.017548	37.176586	0.732238	0.000000	2.200491	0.000000	0.000000	0.000000	-0.161903	0.258725	-0.826692	0.000000	0.000000	3.000000	88.000000	0.000000
15020.901689	-0.085818	0.626650	0.041294	83.277687	40.017548	37.176586	0.732238	0.000000	2.200491	0.000000	0.000000	0.000000	-0.138914	0.243419	-0.814781	0.000000	0.000000	3.000000	88.000000	0.000000
15020.905023	-0.085818	0.626650	0.041294	83.277687	40.017548	37.176586	0.732238	0.000000	2.200491	0.000000	0.000000	0.000000	-0.138914	0.243419	-0.814781	0.000000	0.000000	3.000000	88.000000	0.000000
15020.908356	-0.085818	0.626650	0.041294	83.207397	40.451000	37.781239	0.709086	0.000000	2.064694	0.000000	0.000000	0.000000	-0.138914	0.243419	-0.814781	0.000000	0.000000	3.000000	88.000000	0.000000
15020.911689	-0.086201	0.627371	0.038589	83.207397	40.451000	37.781239	0.709086	0.000000	2.064694	0.000000	0.000000	0.000000	-0.114837	0.216211	-0.811342	0.000000	0.000000	3.000000	88.000000	0.000000
15020.915023	-0.086201	0.627371	0.038589	83.207397	40.451000	37.781239	0.709086	0.000000	2.064694	0.000000	0.000000	0.000000	-0.114837	0.216211	-0.811342	0.000000	0.000000	3.000000	88.000000	0.000000
15020.918356	-0.086201	0.627371	0.038589	83.164993	40.663036	38.137745	0.689946	0.000000	1.929471	0.000000	0.000000	0.000000	-0.114837	0.216211	-0.811342	0.000000	0.000000	3.000000	88.000000	0.000000
15020.921689	-0.086584	0.628035	0.035937	83.164993	40.663036	38.137745	0.689946	0.000000	1.929471	0.000000	0.000000	0.000000	-0.114945	0.199262	-0.795738	0.000000	0.000000	3.000000	88.000000	0.000000
15020.925023	-0.086584	0.628035	0.035937	83.164993	40.663036	38.137745	0.689946	0.000000	1.929471	0.000000	0.000000	0.000000	-0.114945	0.199262	-0.795738	0.000000	0.000000	3.000000	88.000000	0.000000
15020.928356	-0.086584	0.628035	0.035937	83.124794	40.236233	37.818295	0.670789	0.000000	1.796848	0.000000	0.000000	0.000000	-0.114945	0.199262	-0.795738	0.000000	0.000000	3.000000	88.000000	0.000000
15020.931689	-0.086977	0.628678	0.033389	83.124794	40.236233	37.818295	0.670789	0.000000	1.796848	0.000000	0.000000	0.000000	-0.117944	0.192710	-0.764291	0.000000	0.000000	3.000000	88.000000	0.000000
15020.935023	-0.086977	0.628678	0.033389	83.124794	40.236233	37.818295	0.670789	0.000000	1.796848	0.000000	0.000000	0.000000	-0.117944	0.192710	-0.764291	0.000000	0.000000	3.000000	88.000000	0.000000
15020.938356	-0.086977	0.628678	0.033389	82.992630	38.664433	36.352165	0.651132	0.000000	1.669466	0.000000	0.000000	0.000000	-0.117944	0.192710	-0.764291	0.000000	0.000000	3.000000	88.000000	0.000000
15020.941689	-0.087360	0.629273	0.030960	82.992630	38.664433	36.352165	0.651132	0.000000	1.669466	0.000000	0.000000	0.000000	-0.114672	0.178567	-0.728682	0.000000	0.000000	3.000000	88.000000	0.000000
15020.945023	-0.087360	0.629273	0.030960	82.992630	38.664433	36.352165	0.651132	0.000000	1.669466	0.000000	0.000000	0.000000	-0.114672	0.178567	-0.728682	0.000000	0.000000	3.000000	88.000000	0.000000
15020.948356	-0.087360	0.629273	0.030960	82.717003	36.078987	33.886208	0.632020	0.000000	1.548019	0.000000	0.000000	0.000000	-0.114672	0.178567	-0.728682	0.000000	0.000000	3.000000	88.000000	0.000000
15020.951689	-0.087721	0.629877	0.028722	82.717003	36.078987	33.886208	0.632020	0.000000	1.548019	0.000000	0.000000	0.000000	-0.108404	0.181113	-0.671605	0.000000	0.000000	3.000000	88.000000	0.000000
15020.955023	-0.087721	0.629877	0.028722	82.717003	36.078987	33.886208	0.632020	0.000000	1.548019	0.000000	0.000000	0.000000	-0.108404	0.181113	-0.671605	0.000000	0.000000	3.000000	88.000000	0.000000
15020.958356	-0.087721	0.629877	0.028722	82.378342	33.480911	31.423197	0.613952	0.000000	1.436085	0.000000	0.000000	0.000000	-0.108404	0.181113	-0.671605	0.000000	0.000000	3.000000	88.000000	0.000000
15020.961689	-0.087985	0.630457	0.026634	82.378342	33.480911	31.423197	0.613952	0.000000	1.436085	0.000000	0.000000	0.000000	-0.079075	0.174162	-0.626324	0.000000	0.000000	3.000000	88.000000	0.000000
15020.965023	-0.087985	0.630457	0.026634	82.378342	33.480911	31.423197	0.613952	0.000000	1.436085	0.000000	0.000000	0.000000	-0.079075	0.174162	-0.626324	0.000000	0.000000	3.000000	88.000000	0.000000
15020.968356	-0.087985	0.630457	0.026634	82.030922	31.270136	29.340809	0.600773	0.000000	1.331697	0.000000	0.000000	0.000000	-0.079075	0.174162	-0.626324	0.000000	0.000000	3.000000	88.000000	0.000000
15020.971689	-0.088150	0.630996	0.024683	82.030922	31.270136	29.340809	0.600773	0.000000	1.331697	0.000000	0.000000	0.000000	-0.049584	0.161606	-0.585178	0.000000	0.000000	3.000000	88.000000	0.000000
15020.975023	-0.088150	0.630996	0.024683	82.030922	31.270136	29.340809	0.600773	0.000000	1.331697	0.000000	0.000000	0.000000	-0.049584	0.161606	-0.585178	0.000000	0.000000	3.000000	88.000000	0.000000
15020.978356	-0.088150	0.630996	0.024683	81.717125	29.422461	27.598431	0.592510	0.000000	1.234168	0.000000	0.000000	0.000000	-0.049584	0.161606	-0.585178	0.000000	0.000000	3.000000	88.000000	0.000000
15020.981689	-0.088233	0.631507	0.022819	81.717125	29.422461	27.598431	0.592510	0.000000	1.234168	0.000000	0.000000	0.000000	-0.024857	0.153364	-0.559380	0.000000	0.000000	3.000000	88.000000	0.000000
15020.985023	-0.088233	0.631507	0.022819	81.717125	29.422461	27.598431	0.592510	0.000000	1.234168	0.000000	0.000000	0.000000	-0.024857	0.153364	-0.559380	0.000000	0.000000	3.000000	88.000000	0.000000
15020.988356	-0.088233	0.631507	0.022819	81.460312	27.867468	26.121443	0.588367	0.000000	1.140938	0.000000	0.000000	0.000000	-0.024857	0.153364	-0.559380	0.000000	0.000000	3.000000	88.000000	0.000000
15020.991689	-0.088309	0.631959	0.021061	81.460312	27.867468	26.121443	0.588367	0.000000	1.140938	0.000000	0.000000	0.000000	-0.022787	0.135548	-0.527321	0.000000	0.000000	3.000000	88.000000	0.000000
15020.995023	-0.088309	0.631959	0.021061	81.460312	27.867468	26.121443	0.588367	0.000000	1.140938	0.000000	0.000000	0.000000	-0.022787	0.135548	-0.527321	0.000000	0.000000	3.000000	88.000000	0.000000
15020.998356	-0.088309	0.631959	0.021061	81.251022	26.557840	24.872400	0.584569	0.000000	1.053051	0.000000	0.000000	0.000000	-0.022787	0.135548	-0.527321	0.000000	0.000000	3.000000	88.000000	0.000000
15021.001689	-0.088399	0.632379	0.019397	81.251022	26.557840	24.872400	0.584569	0.000000	1.053051	0.000000	0.000000	0.000000	-0.027150	0.126075	-0.499237	0.000000	0.000000	3.000000	88.000000	0.000000
15021.005023	-0.088399	0.632379	0.019397	81.251022	26.557840	24.872400	0.584569	0.000000	1.053051	0.000000	0.000000	0.000000	-0.027150	0.126075	-0.499237	0.000000	0.000000	3.000000	88.000000	0.000000
15021.008356	-0.088399	0.632379	0.019397	81.081520	25.543760	23.916609	0.580044	0.000000	0.969845	0.000000	0.000000	0.000000	-0.027150	0.126075	-0.499237	0.000000	0.000000	3.000000	88.000000	0.000000
15021.011689	-0.088495	0.632735	0.017774	81.081520	25.543760	23.916609	0.580044	0.000000	0.969845	0.000000	0.000000	0.000000	-0.028662	0.106616	-0.486839	0.000000	0.000000	3.000000	88.000000	0.000000
15021.015023	-0.088495	0.632735	0.017774	81.081520	25.543760	23.916609	0.580044	0.000000	0.969845	0.000000	0.000000	0.000000	-0.028662	0.106616	-0.486839	0.000000	0.000000	3.000000	88.000000	0.000000
15021.018356	-0.088495	0.632735	0.017774	80.952324	24.791586	23.219898	0.575267	0.000000	0.888705	0.000000	0.000000	0.000000	-0.028662	0.106616	-0.486839	0.000000	0.000000	3.000000	88.000000	0.000000
15021.021689	-0.088610	0.633054	0.016269	80.952324	24.791586	23.219898	0.575267	0.000000	0.888705	0.000000	0.000000	0.000000	-0.034507	0.095917	-0.451474	0.000000	0.000000	3.000000	88.000000	0.000000
15021.025023	-0.088610	0.633054	0.016269	80.952324	24.791586	23.219898	0.575267	0.000000	0.888705	0.000000	0.000000	0.000000	-0.034507	0.095917	-0.451474	0.000000	0.000000	3.000000	88.000000	0.000000
15021.028356	-0.088610	0.633054	0.016269	80.855827	24.303343	22.791929	0.569516	0.000000	0.813459	0.000000	0.000000	0.000000	-0.034507	0.095917	-0.451474	0.000000	0.000000	3.000000	88.000000	0.000000
15021.031689	-0.088715	0.633325	0.014848	80.855827	24.303343	22.791929	0.569516	0.000000	0.813459	0.000000	0.000000	0.000000	-0.031572	0.081245	-0.426229	0.000000	0.000000	3.000000	88.000000	0.000000
15021.035023	-0.088715	0.633325	0.014848	80.855827	24.303343	22.791929	0.569516	0.000000	0.813459	0.000000	0.000000	0.000000	-0.031572	0.081245	-0.426229	0.000000	0.000000	3.000000	88.000000	0.000000
15021.038356	-0.088715	0.633325	0.014848	80.784523	24.105551	22.663446	0.564254	0.000000	0.742421	0.000000	0.000000	0.000000	-0.031572	0.081245	-0.426229	0.000000	0.000000	3.000000	88.000000	0.000000
15021.041689	-0.088836	0.633568	0.013522	80.784523	24.105551	22.663446	0.564254	0.000000	0.742421	0.000000	0.000000	0.000000	-0.036285	0.072960	-0.397876	0.000000	0.000000	3.000000	88.000000	0.000000
15021.045023	-0.088836	0.633568	0.013522	80.784523	24.105551	22.663446	0.564254	0.000000	0.742421	0.000000	0.000000	0.000000	-0.036285	0.072960	-0.397876	0.000000	0.000000	3.000000	88.000000	0.000000
15021.048356	-0.088836	0.633568	0.013522	80.740395	24.242935	22.885086	0.558206	0.000000	0.676108	0.000000	0.000000	0.000000	-0.036285	0.072960	-0.397876	0.000000	0.000000	3.000000	88.000000	0.000000
15021.051689	-0.088937	0.633773	0.012347	80.740395	24.242935	22.885086	0.558206	0.000000	0.676108	0.000000	0.000000	0.000000	-0.030410	0.061363	-0.352627	0.000000	0.000000	3.000000	88.000000	0.000000
15021.055023	-0.088937	0.633773	0.012347	80.740395	24.242935	22.885086	0.558206	0.000000	0.676108	0.000000	0.000000	0.000000	-0.030410	0.061363	-0.352627	0.000000	0.000000	3.000000	88.000000	0.000000
15021.058356	-0.088937	0.633773	0.012347	80.699333	24.565363	23.305122	0.553138	0.000000	0.617337	0.000000	0.000000	0.000000	-0.030410	0.061363	-0.352627	0.000000	0.000000	3.000000	88.000000	0.000000
15021.061689	-0.089038	0.633992	0.011299	80.699333	24.565363	23.305122	0.553138	0.000000	0.617337	0.000000	0.000000	0.000000	-0.030332	0.065728	-0.314266	0.000000	0.000000	3.000000	88.000000	0.000000
15021.065023	-0.089038	0.633992	0.011299	80.699333	24.565363	23.305122	0.553138	0.000000	0.617337	0.000000	0.000000	0.000000	-0.030332	0.065728	-0.314266	0.000000	0.000000	3.000000	88.000000	0.000000
15021.068356	-0.089038	0.633992	0.011299	80.652115	24.850462	23.680738	0.548083	0.000000	0.564960	0.000000	0.000000	0.000000	-0.030332	0.065728	-0.314266	0.000000	0.000000	3.000000	88.000000	0.000000
15021.071689	-0.089038	0.633992	0.011299	80.652115	24.850462	23.680738	0.548083	0.000000	0.564960	0.000000	0.000000	0.000000	-0.030332	0.065728	-0.314266	0.000000	0.000000	3.000000	88.000000	0.000000
15021.075023	-0.089100	0.634221	0.010412	80.652115	24.850462	23.680738	0.548083	0.000000	0.564960	0.000000	0.000000	0.000000	-0.018419	0.068569	-0.266163	0.000000	0.000000	3.000000	88.000000	0.000000
15021.078356	-0.089100	0.634221	0.010412	80.615585	25.059162	23.959703	0.548083	0.000000	0.564960	0.000000	0.000000	0.000000	-0.018419	0.068569	-0.266163	0.000000	0.000000	3.000000	88.000000	0.000000
15021.081689	-0.089151	0.634428	0.009714	80.615585	25.059162	23.959703	0.548083	0.000000	0.564960	0.000000	0.000000	0.000000	-0.015254	0.062122	-0.209266	0.000000	0.000000	3.000000	88.000000	0.000000
15021.085023	-0.089151	0.634428	0.009714	80.615585	25.059162	23.959703	0.548083	0.000000	0.564960	0.000000	0.000000	0.000000	-0.015254	0.062122	-0.209266	0.000000	0.000000	3.000000	88.000000	0.000000
15021.088356	-0.089151	0.634428	0.009714	80.593689	25.114122	24.047070	0.542470	0.000000	0.485722	0.000000	0.000000	0.000000	-0.015254	0.062122	-0.209266	0.000000	0.000000	3.000000	88.000000	0.000000
15021.091689	-0.089153	0.634611	0.009125	80.593689	25.114122	24.047070	0.542470	0.000000	0.485722	0.000000	0.000000	0.000000	-0.000647	0.054970	-0.176861	0.000000	0.000000	3.000000	88.000000	0.000000
15021.095023	-0.089153	0.634611	0.009125	80.593689	25.114122	24.047070	0.542470	0.000000	0.485722	0.000000	0.000000	0.000000	-0.000647	0.054970	-0.176861	0.000000	0.000000	3.000000	88.000000	0.000000
15021.098356	-0.089153	0.634611	0.009125	80.586037	25.069981	24.013353	0.542362	0.000000	0.456245	0.000000	0.000000	0.000000	-0.000647	0.054970	-0.176861	0.000000	0.000000	3.000000	88.000000	0.000000
15021.101689	-0.089163	0.634780	0.008697	80.586037	25.069981	24.013353	0.542362	0.000000	0.456245	0.000000	0.000000	0.000000	-0.002978	0.050595	-0.128324	0.000000	0.000000	3.000000	88.000000	0.000000
15021.105023	-0.089163	0.634780	0.008697	80.586037	25.069981	24.013353	0.542362	0.000000	0.456245	0.000000	0.000000	0.000000	-0.002978	0.050595	-0.128324	0.000000	0.000000	3.000000	88.000000	0.000000
15021.108356	-0.089163	0.634780	0.008697	80.582092	25.031889	23.981638	0.541866	0.000000	0.434858	0.000000	0.000000	0.000000	-0.002978	0.050595	-0.128324	0.000000	0.000000	3.000000	88.000000	0.000000
15021.111689	-0.089163	0.634780	0.008697	80.582092	25.031889	23.981638	0.541866	0.000000	0.434858	0.000000	0.000000	0.000000	-0.002978	0.050595	-0.128324	0.000000	0.000000	3.000000	88.000000	0.000000
15021.115023	-0.089164	0.634931	0.008345	80.582092	25.031889	23.981638	0.541866	0.000000	0.434858	0.000000	0.000000	0.000000	-0.000411	0.045364	-0.105578	0.000000	0.000000	3.000000	88.000000	0.000000
15021.118356	-0.089164	0.634931	0.008345	80.573021	24.966270	23.927534	0.541866	0.000000	0.434858	0.000000	0.000000	0.000000	-0.000411	0.045364	-0.105578	0.000000	0.000000	3.000000	88.000000	0.000000
15021.121689	-0.089164	0.634931	0.008345	80.573021	24.966270	23.927534	0.541866	0.000000	0.434858	0.000000	0.000000	0.000000	-0.000411	0.045364	-0.105578	0.000000	0.000000	3.000000	88.000000	0.000000
15021.125023	-0.089164	0.634931	0.008345	80.573021	24.966270	23.927534	0.541866	0.000000	0.434858	0.000000	0.000000	0.000000	-0.000411	0.045364	-0.105578	0.000000	0.000000	3.000000	88.000000	0.000000
15021.128356	-0.089389	0.635176	0.007846	80.572021	24.864531	23.838213	0.541797	0.000000	0.417261	0.000000	0.000000	0.000000	-0.067460	0.073625	-0.149690	0.000000	0.000000	3.000000	88.000000	0.000000
15021.131689	-0.089389	0.635176	0.007846	80.572021	24.864531	23.838213	0.541797	0.000000	0.417261	0.000000	0.000000	0.000000	-0.067460	0.073625	-0.149690	0.000000	0.000000	3.000000	88.000000	0.000000
15021.135023	-0.089389	0.635176	0.007846	80.572021	24.864531	23.838213	0.541797	0.000000	0.417261	0.000000	0.000000	0.000000	-0.067460	0.073625	-0.149690	0.000000	0.000000	3.000000	88.000000	0.000000
15021.138356	-0.089389	0.635176	0.007846	80.584824	24.711140	23.696573	0.530554	0.000000	0.392313	0.000000	0.000000	0.000000	-0.067460	0.073625	-0.149690	0.000000	0.000000	3.000000	88.000000	0.000000
15021.141689	-0.089629	0.635230	0.007666	80.584824	24.711140	23.696573	0.530554	0.000000	0.392313	0.000000	0.000000	0.000000	-0.072004	0.016176	-0.054011	0.000000	0.000000	3.000000	88.000000	0.000000
15021.145023	-0.089629	0.635230	0.007666	80.584824	24.711140	23.696573	0.530554	0.000000	0.392313	0.000000	0.000000	0.000000	-0.072004	0.016176	-0.054011	0.000000	0.000000	3.000000	88.000000	0.000000
15021.148356	-0.089629	0.635230	0.007666	80.602280	24.538992	23.546967	0.518553	0.000000	0.383311	0.000000	0.000000	0.000000	-0.072004	0.016176	-0.054011	0.000000	0.000000	3.000000	88.000000	0.000000
15021.151689	-0.089629	0.635230	0.007666	80.602280	24.538992	23.546967	0.518553	0.000000	0.383311	0.000000	0.000000	0.000000	-0.072004	0.016176	-0.054011	0.000000	0.000000	3.000000	88.000000	0.000000
15021.155023	-0.090009	0.635227	0.007503	80.602280	24.538992	23.546967	0.518553	0.000000	0.383311	0.000000	0.000000	0.000000	-0.114153	-0.001032	-0.048837	0.000000	0.000000	3.000000	88.000000	0.000000
15021.158356	-0.090009	0.635227	0.007503	80.612083	24.493616	23.561636	0.518553	0.000000	0.383311	0.000000	0.000000	0.000000	-0.114153	-0.001032	-0.048837	0.000000	0.000000	3.000000	88.000000	0.000000
15021.161689	-0.090009	0.635227	0.007503	80.612083	24.493616	23.561636	0.518553	0.000000	0.383311	0.000000	0.000000	0.000000	-0.114153	-0.001032	-0.048837	0.000000	0.000000	3.000000	88.000000	0.000000
15021.165023	-0.090009	0.635227	0.007503	80.612083	24.493616	23.561636	0.518553	0.000000	0.383311	0.000000	0.000000	0.000000	-0.114153	-0.001032	-0.048837	0.000000	0.000000	3.000000	88.000000	0.000000
15021.168356	-0.091129	0.635070	0.007141	80.625519	24.489622	23.635899	0.499528	0.000000	0.375171	0.000000	0.000000	0.000000	-0.335878	-0.046925	-0.108674	0.000000	0.000000	3.000000	88.000000	0.000000
15021.171689	-0.091129	0.635070	0.007141	80.625519	24.489622	23.635899	0.499528	0.000000	0.375171	0.000000	0.000000	0.000000	-0.000000	-0.000004	-0.000000	0.000000	0.000000	3.000000	88.000000	0.000000
15021.175023	-0.091129	0.635070	0.007141	80.625519	24.489622	23.635899	0.499528	0.000000	0.375171	0.000000	0.000000	0.000000	-0.000000	-0.000004	-0.000000	0.000000	0.000000	3.000000	88.000000	0.000000
15021.178356	-0.091129	0.635070	0.007141	80.636787	24.524624	23.770586	0.443548	0.000000	0.357059	0.000000	0.000000	0.000000	-0.000000	-0.000004	-0.000000	0.000000	0.000000	3.000000	88.000000	0.000000
15021.181689	-0.091129	0.635070	0.007141	80.636787	24.524624	23.770586	0.443548	0.000000	0.357059	0.000000	0.000000	0.000000	-0.000000	-0.000004	-0.000000	0.000000	0.000000	3.000000	88.000000	0.000000
15021.185023	-0.091841	0.634923	0.006921	80.636787	24.524624	23.770586	0.443548	0.000000	0.357059	0.000000	0.000000	0.000000	-0.213639	-0.044188	-0.065967	0.000000	0.000000	3.000000	88.000000	0.000000
15021.188356	-0.091841	0.634923	0.006921	80.621803	24.764400	24.159618	0.443548	0.000000	0.357059	0.000000	0.000000	0.000000	-0.213639	-0.044188	-0.065967	0.000000	0.000000	3.000000	88.000000	0.000000
15021.191689	-0.092643	0.634750	0.006692	80.621803	24.764400	24.159618	0.443548	0.000000	0.357059	0.000000	0.000000	0.000000	-0.240489	-0.051950	-0.068731	0.000000	0.000000	3.000000	88.000000	0.000000
15021.195023	-0.092643	0.634750	0.006692	80.621803	24.764400	24.159618	0.443548	0.000000	0.357059	0.000000	0.000000	0.000000	-0.240489	-0.051950	-0.068731	0.000000	0.000000	3.000000	88.000000	0.000000
15021.198356	-0.092643	0.634750	0.006692	80.565536	25.315723	24.910213	0.367860	0.000000	0.334609	0.000000	0.000000	0.000000	-0.240489	-0.051950	-0.068731	0.000000	0.000000	3.000000	88.000000	0.000000
15021.201689	-0.092643	0.634750	0.006692	80.565536	25.315723	24.910213	0.367860	0.000000	0.334609	0.000000	0.000000	0.000000	-0.240489	-0.051950	-0.068731	0.000000	0.000000	3.000000	88.000000	0.000000
15021.205023	-0.093441	0.634556	0.006447	80.565536	25.315723	24.910213	0.367860	0.000000	0.334609	0.000000	0.000000	0.000000	-0.239461	-0.057994	-0.073476	0.000000	0.000000	3.000000	88.000000	0.000000
15021.208356	-0.093441	0.634556	0.006447	80.470512	26.159298	25.992376	0.367860	0.000000	0.334609	0.000000	0.000000	0.000000	-0.239461	-0.057994	-0.073476	0.000000	0.000000	3.000000	88.000000	0.000000
15021.211689	-0.094264	0.634311	0.006215	80.470512	26.159298	25.992376	0.367860	0.000000	0.334609	0.000000	0.000000	0.000000	-0.247039	-0.073485	-0.069567	0.000000	0.000000	3.000000	88.000000	0.000000
15021.215023	-0.094264	0.634311	0.006215	80.470512	26.159298	25.992376	0.367860	0.000000	0.334609	0.000000	0.000000	0.000000	-0.247039	-0.073485	-0.069567	0.000000	0.000000	3.000000	88.000000	0.000000
15021.218356	-0.094264	0.634311	0.006215	80.349236	27.124311	27.172674	0.286777	0.000000	0.310769	0.000000	0.000000	0.000000	-0.247039	-0.073485	-0.069567	0.000000	0.000000	3.000000	88.000000	0.000000
15021.221689	-0.095087	0.634067	0.005982	80.349236	27.124311	27.172674	0.286777	0.000000	0.310769	0.000000	0.000000	0.000000	-0.246870	-0.073454	-0.070046	0.000000	0.000000	3.000000	88.000000	0.000000
15021.225023	-0.095087	0.634067	0.005982	80.349236	27.124311	27.172674	0.286777	0.000000	0.310769	0.000000	0.000000	0.000000	-0.246870	-0.073454	-0.070046	0.000000	0.000000	3.000000	88.000000	0.000000
15021.228356	-0.095087	0.634067	0.005982	80.224228	28.082346	28.152576	0.245632	0.000000	0.299094	0.000000	0.000000	0.000000	-0.246870	-0.073454	-0.070046	0.000000	0.000000	3.000000	88.000000	0.000000
15021.231689	-0.095939	0.633790	0.005776	80.224228	28.082346	28.152576	0.245632	0.000000	0.299094	0.000000	0.000000	0.000000	-0.255363	-0.082871	-0.061908	0.000000	0.000000	3.000000	88.000000	0.000000
15021.235023	-0.095939	0.633790	0.005776	80.224228	28.082346	28.152576	0.245632	0.000000	0.299094	0.000000	0.000000	0.000000	-0.255363	-0.082871	-0.061908	0.000000	0.000000	3.000000	88.000000	0.000000
15021.238356	-0.095939	0.633790	0.005776	80.105171	28.953142	28.709177	0.203071	0.000000	0.288776	0.000000	0.000000	0.000000	-0.255363	-0.082871	-0.061908	0.000000	0.000000	3.000000	88.000000	0.000000
15021.241689	-0.095939	0.633790	0.005776	80.105171	28.953142	28.709177	0.203071	0.000000	0.288776	0.000000	0.000000	0.000000	-0.255363	-0.082871	-0.061908	0.000000	0.000000	3.000000	88.000000	0.000000
15021.245023	-0.096813	0.633488	0.005572	80.105171	28.953142	28.709177	0.203071	0.000000	0.288776	0.000000	0.000000	0.000000	-0.262401	-0.090591	-0.060977	0.000000	0.000000	3.000000	88.000000	0.000000
15021.248356	-0.096813	0.633488	0.005572	80.008514	29.731838	29.322348	0.203071	0.000000	0.288776	0.000000	0.000000	0.000000	-0.262401	-0.090591	-0.060977	0.000000	0.000000	3.000000	88.000000	0.000000
15021.251689	-0.097706	0.633166	0.005348	80.008514	29.731838	29.322348	0.203071	0.000000	0.288776	0.000000	0.000000	0.000000	-0.267938	-0.096647	-0.067244	0.000000	0.000000	3.000000	88.000000	0.000000
15021.255023	-0.097706	0.633166	0.005348	80.008514	29.731838	29.322348	0.203071	0.000000	0.288776	0.000000	0.000000	0.000000	-0.267938	-0.096647	-0.067244	0.000000	0.000000	3.000000	88.000000	0.000000
15021.258356	-0.097706	0.633166	0.005348	79.924126	30.436323	30.200535	0.114681	0.000000	0.267406	0.000000	0.000000	0.000000	-0.267938	-0.096647	-0.067244	0.000000	0.000000	3.000000	88.000000	0.000000
15021.261689	-0.098615	0.632804	0.005089	79.924126	30.436323	30.200535	0.114681	0.000000	0.267406	0.000000	0.000000	0.000000	-0.272511	-0.108707	-0.077879	0.000000	0.000000	3.000000	88.000000	0.000000
15021.265023	-0.098615	0.632804	0.005089	79.924126	30.436323	30.200535	0.114681	0.000000	0.267406	0.000000	0.000000	0.000000	-0.272511	-0.108707	-0.077879	0.000000	0.000000	3.000000	88.000000	0.000000
15021.268356	-0.098615	0.632804	0.005089	79.860207	31.040071	30.991697	0.069263	0.000000	0.254427	0.000000	0.000000	0.000000	-0.272511	-0.108707	-0.077879	0.000000	0.000000	3.000000	88.000000	0.000000
15021.271689	-0.099489	0.632407	0.004779	79.860207	31.040071	30.991697	0.069263	0.000000	0.254427	0.000000	0.000000	0.000000	-0.262320	-0.119062	-0.092872	0.000000	0.000000	3.000000	88.000000	0.000000
15021.275023	-0.099489	0.632407	0.004779	79.860207	31.040071	30.991697	0.069263	0.000000	0.254427	0.000000	0.000000	0.000000	-0.262320	-0.119062	-0.092872	0.000000	0.000000	3.000000	88.000000	0.000000
15021.278356	-0.099489	0.632407	0.004779	79.813278	31.603823	31.513958	0.025543	0.000000	0.238948	0.000000	0.000000	0.000000	-0.262320	-0.119062	-0.092872	0.000000	0.000000	3.000000	88.000000	0.000000
15021.281689	-0.099489	0.632407	0.004779	79.813278	31.603823	31.513958	0.025543	0.000000	0.238948	0.000000	0.000000	0.000000	-0.262320	-0.119062	-0.092872	0.000000	0.000000	3.000000	88.000000	0.000000
15021.285023	-0.100233	0.631985	0.004505	79.813278	31.603823	31.513958	0.025543	0.000000	0.238948	0.000000	0.000000	0.000000	-0.223203	-0.126735	-0.082106	0.000000	0.000000	3.000000	88.000000	0.000000
15021.288356	-0.100233	0.631985	0.004505	79.772354	32.162167	31.780226	0.025543	0.000000	0.238948	0.000000	0.000000	0.000000	-0.223203	-0.126735	-0.082106	0.000000	0.000000	3.000000	88.000000	0.000000
15021.291689	-0.100877	0.631528	0.004196	79.772354	32.162167	31.780226	0.025543	0.000000	0.238948	0.000000	0.000000	0.000000	-0.193248	-0.137027	-0.092639	0.000000	0.000000	3.000000	88.000000	0.000000
15021.295023	-0.100877	0.631528	0.004196	79.772354	32.162167	31.780226	0.025543	0.000000	0.238948	0.000000	0.000000	0.000000	-0.193248	-0.137027	-0.092639	0.000000	0.000000	3.000000	88.000000	0.000000
15021.298356	-0.100877	0.631528	0.004196	79.741035	32.712105	32.172035	-0.043865	0.000000	0.209824	0.000000	0.000000	0.000000	-0.193248	-0.137027	-0.092639	0.000000	0.000000	3.000000	88.000000	0.000000
15021.301689	-0.101494	0.631077	0.003867	79.741035	32.712105	32.172035	-0.043865	0.000000	0.209824	0.000000	0.000000	0.000000	-0.184874	-0.135244	-0.098733	0.000000	0.000000	3.000000	88.000000	0.000000
15021.305023	-0.101494	0.631077	0.003867	79.741035	32.712105	32.172035	-0.043865	0.000000	0.209824	0.000000	0.000000	0.000000	-0.184874	-0.135244	-0.098733	0.000000	0.000000	3.000000	88.000000	0.000000
15021.308356	-0.101494	0.631077	0.003867	79.724365	33.193222	32.806873	-0.074678	0.000000	0.193368	0.000000	0.000000	0.000000	-0.184874	-0.135244	-0.098733	0.000000	0.000000	3.000000	88.000000	0.000000
15021.311689	-0.102059	0.630587	0.003518	79.724365	33.193222	32.806873	-0.074678	0.000000	0.193368	0.000000	0.000000	0.000000	-0.169572	-0.147187	-0.104912	0.000000	0.000000	3.000000	88.000000	0.000000
15021.315023	-0.102059	0.630587	0.003518	79.724365	33.193222	32.806873	-0.074678	0.000000	0.193368	0.000000	0.000000	0.000000	-0.169572	-0.147187	-0.104912	0.000000	0.000000	3.000000	88.000000	0.000000
15021.318356	-0.102059	0.630587	0.003518	79.733849	33.604980	33.334034	-0.102940	0.000000	0.175883	0.000000	0.000000	0.000000	-0.169572	-0.147187	-0.104912	0.000000	0.000000	3.000000	88.000000	0.000000
15021.321689	-0.102059	0.630587	0.003518	79.733849	33.604980	33.334034	-0.102940	0.000000	0.175883	0.000000	0.000000	0.000000	-0.169572	-0.147187	-0.104912	0.000000	0.000000	3.000000	88.000000	0.000000
15021.325023	-0.102544	0.630087	0.003119	79.733849	33.604980	33.334034	-0.102940	0.000000	0.175883	0.000000	0.000000	0.000000	-0.145498	-0.149694	-0.119505	0.000000	0.000000	3.000000	88.000000	0.000000
15021.328356	-0.102544	0.630087	0.003119	79.777092	33.906883	33.710091	-0.102940	0.000000	0.175883	0.000000	0.000000	0.000000	-0.145498	-0.149694	-0.119505	0.000000	0.000000	3.000000	88.000000	0.000000
15021.331689	-0.102946	0.629583	0.002763	79.777092	33.906883	33.710091	-0.102940	0.000000	0.175883	0.000000	0.000000	0.000000	-0.120609	-0.151236	-0.106856	0.000000	0.000000	3.000000	88.000000	0.000000
15021.335023	-0.102946	0.629583	0.002763	79.777092	33.906883	33.710091	-0.102940	0.000000	0.175883	0.000000	0.000000	0.000000	-0.120609	-0.151236	-0.106856	0.000000	0.000000	3.000000	88.000000	0.000000
15021.338356	-0.102946	0.629583	0.002763	79.830818	34.179916	34.023739	-0.147291	0.000000	0.138156	0.000000	0.000000	0.000000	-0.120609	-0.151236	-0.106856	0.000000	0.000000	3.000000	88.000000	0.000000
15021.341689	-0.102946	0.629583	0.002763	79.830818	34.179916	34.023739	-0.147291	0.000000	0.138156	0.000000	0.000000	0.000000	-0.120609	-0.151236	-0.106856	0.000000	0.000000	3.000000	88.000000	0.000000
15021.345023	-0.103229	0.629065	0.002392	79.830818	34.179916	34.023739	-0.147291	0.000000	0.138156	0.000000	0.000000	0.000000	-0.085079	-0.155397	-0.111277	0.000000	0.000000	3.000000	88.000000	0.000000
15021.348356	-0.103229	0.629065	0.002392	79.884193	34.467163	34.348701	-0.147291	0.000000	0.138156	0.000000	0.000000	0.000000	-0.085079	-0.155397	-0.111277	0.000000	0.000000	3.000000	88.000000	0.000000
15021.351689	-0.103387	0.628542	0.002074	79.884193	34.467163	34.348701	-0.147291	0.000000	0.138156	0.000000	0.000000	0.000000	-0.047243	-0.156984	-0.095572	0.000000	0.000000	3.000000	88.000000	0.000000
15021.355023	-0.103387	0.628542	0.002074	79.884193	34.467163	34.348701	-0.147291	0.000000	0.138156	0.000000	0.000000	0.000000	-0.047243	-0.156984	-0.095572	0.000000	0.000000	3.000000	88.000000	0.000000
15021.358356	-0.103387	0.628542	0.002074	79.937233	34.774132	34.669090	-0.169345	0.000000	0.103681	0.000000	0.000000	0.000000	-0.047243	-0.156984	-0.095572	0.000000	0.000000	3.000000	88.000000	0.000000
15021.361689	-0.103387	0.628542	0.002074	79.937233	34.774132	34.669090	-0.169345	0.000000	0.103681	0.000000	0.000000	0.000000	-0.047243	-0.156984	-0.095572	0.000000	0.000000	3.000000	88.000000	0.000000
15021.365023	-0.103481	0.627994	0.001778	79.937233	34.774132	34.669090	-0.169345	0.000000	0.103681	0.000000	0.000000	0.000000	-0.028125	-0.164542	-0.088634	0.000000	0.000000	3.000000	88.000000	0.000000
15021.368356	-0.103481	0.627994	0.001778	79.995529	35.107891	35.020428	-0.169345	0.000000	0.103681	0.000000	0.000000	0.000000	-0.028125	-0.164542	-0.088634	0.000000	0.000000	3.000000	88.000000	0.000000
15021.371689	-0.103505	0.627426	0.001482	79.995529	35.107891	35.020428	-0.169345	0.000000	0.103681	0.000000	0.000000	0.000000	-0.007429	-0.170359	-0.088825	0.000000	0.000000	3.000000	88.000000	0.000000
15021.375023	-0.103505	0.627426	0.001482	79.995529	35.107891	35.020428	-0.169345	0.000000	0.103681	0.000000	0.000000	0.000000	-0.007429	-0.170359	-0.088825	0.000000	0.000000	3.000000	88.000000	0.000000
15021.378356	-0.103505	0.627426	0.001482	80.056915	35.458820	35.382202	-0.175271	0.000000	0.074105	0.000000	0.000000	0.000000	-0.007429	-0.170359	-0.088825	0.000000	0.000000	3.000000	88.000000	0.000000
15021.381689	-0.103505	0.627426	0.001482	80.056915	35.458820	35.382202	-0.175271	0.000000	0.074105	0.000000	0.000000	0.000000	-0.007429	-0.170359	-0.088825	0.000000	0.000000	3.000000	88.000000	0.000000
15021.385023	-0.103527	0.626839	0.001171	80.056915	35.458820	35.382202	-0.175271	0.000000	0.074105	0.000000	0.000000	0.000000	-0.006351	-0.176187	-0.093460	0.000000	0.000000	3.000000	88.000000	0.000000
15021.388356	-0.103527	0.626839	0.001171	80.131752	35.801811	35.717930	-0.175271	0.000000	0.074105	0.000000	0.000000	0.000000	-0.006351	-0.176187	-0.093460	0.000000	0.000000	3.000000	88.000000	0.000000
15021.391689	-0.103519	0.626212	0.000834	80.131752	35.801811	35.717930	-0.175271	0.000000	0.074105	0.000000	0.000000	0.000000	0.002256	-0.187959	-0.101058	0.000000	0.000000	3.000000	88.000000	0.000000
15021.395023	-0.103519	0.626212	0.000834	80.131752	35.801811	35.717930	-0.175271	0.000000	0.074105	0.000000	0.000000	0.000000	0.002256	-0.187959	-0.101058	0.000000	0.000000	3.000000	88.000000	0.000000
15021.398356	-0.103519	0.626212	0.000834	80.216003	36.118568	36.021824	-0.175953	0.000000	0.041685	0.000000	0.000000	0.000000	0.002256	-0.187959	-0.101058	0.000000	0.000000	3.000000	88.000000	0.000000
15021.401689	-0.103519	0.626212	0.000834	80.216003	36.118568	36.021824	-0.175953	0.000000	0.041685	0.000000	0.000000	0.000000	0.002256	-0.187959	-0.101058	0.000000	0.000000	3.000000	88.000000	0.000000
15021.405023	-0.103510	0.625541	0.000490	80.216003	36.118568	36.021824	-0.175953	0.000000	0.041685	0.000000	0.000000	0.000000	0.002742	-0.201387	-0.103073	0.000000	0.000000	3.000000	88.000000	0.000000
15021.408356	-0.103510	0.625541	0.000490	80.270149	36.284702	36.171265	-0.175953	0.000000	0.041685	0.000000	0.000000	0.000000	0.002742	-0.201387	-0.103073	0.000000	0.000000	3.000000	88.000000	0.000000
15021.411689	-0.103548	0.624819	0.000154	80.270149	36.284702	36.171265	-0.175953	0.000000	0.041685	0.000000	0.000000	0.000000	-0.011394	-0.216547	-0.100987	0.000000	0.000000	3.000000	88.000000	0.000000
15021.415023	-0.103548	0.624819	0.000154	80.270149	36.284702	36.171265	-0.175953	0.000000	0.041685	0.000000	0.000000	0.000000	-0.011394	-0.216547	-0.100987	0.000000	0.000000	3.000000	88.000000	0.000000
15021.418356	-0.103548	0.624819	0.000154	80.250771	35.974121	35.793709	-0.177395	0.000000	0.007675	0.000000	0.000000	0.000000	-0.011394	-0.216547	-0.100987	0.000000	0.000000	3.000000	88.000000	0.000000
15021.421689	-0.103548	0.624819	0.000154	80.250771	35.974121	35.793709	-0.177395	0.000000	0.007675	0.000000	0.000000	0.000000	-0.011394	-0.216547	-0.100987	0.000000	0.000000	3.000000	88.000000	0.000000
15021.425023	-0.103542	0.624098	-0.000175	80.250771	35.974121	35.793709	-0.177395	0.000000	0.007675	0.000000	0.000000	0.000000	0.001754	-0.216270	-0.098408	0.000000	0.000000	3.000000	88.000000	0.000000
15021.428356	-0.103542	0.624098	-0.000175	80.183899	35.271679	34.905354	-0.177395	0.000000	0.007675	0.000000	0.000000	0.000000	0.001754	-0.216270	-0.098408	0.000000	0.000000	3.000000	88.000000	0.000000
15021.431689	-0.103527	0.623341	-0.000443	80.183899	35.271679	34.905354	-0.177395	0.000000	0.007675	0.000000	0.000000	0.000000	0.004545	-0.227136	-0.080428	0.000000	0.000000	3.000000	88.000000	0.000000
15021.435023	-0.103527	0.623341	-0.000443	80.183899	35.271679	34.905354	-0.177395	0.000000	0.007675	0.000000	0.000000	0.000000	0.004545	-0.227136	-0.080428	0.000000	0.000000	3.000000	88.000000	0.000000
15021.438356	-0.103527	0.623341	-0.000443	80.087242	34.362843	33.885281	-0.176345	0.000000	-0.022131	0.000000	0.000000	0.000000	0.004545	-0.227136	-0.080428	0.000000	0.000000	3.000000	88.000000	0.000000
15021.441689	-0.103527	0.623341	-0.000443	80.087242	34.362843	33.885281	-0.176345	0.000000	-0.022131	0.000000	0.000000	0.000000	0.004545	-0.227136	-0.080428	0.000000	0.000000	3.000000	88.000000	0.000000
15021.445023	-0.103478	0.622551	-0.000761	80.087242	34.362843	33.885281	-0.176345	0.000000	-0.022131	0.000000	0.000000	0.000000	0.014785	-0.237019	-0.095389	0.000000	0.000000	3.000000	88.000000	0.000000
15021.448356	-0.103478	0.622551	-0.000761	79.975121	33.383484	32.909668	-0.176345	0.000000	-0.022131	0.000000	0.000000	0.000000	0.014785	-0.237019	-0.095389	0.000000	0.000000	3.000000	88.000000	0.000000
15021.451689	-0.103430	0.621736	-0.001071	79.975121	33.383484	32.909668	-0.176345	0.000000	-0.022131	0.000000	0.000000	0.000000	0.014297	-0.244373	-0.093199	0.000000	0.000000	3.000000	88.000000	0.000000
15021.455023	-0.103430	0.621736	-0.001071	79.975121	33.383484	32.909668	-0.176345	0.000000	-0.022131	0.000000	0.000000	0.000000	0.014297	-0.244373	-0.093199	0.000000	0.000000	3.000000	88.000000	0.000000
15021.458356	-0.103430	0.621736	-0.001071	79.870102	32.518227	32.064373	-0.171498	0.000000	-0.053562	0.000000	0.000000	0.000000	0.014297	-0.244373	-0.093199	0.000000	0.000000	3.000000	88.000000	0.000000
15021.461689	-0.103430	0.621736	-0.001071	79.870102	32.518227	32.064373	-0.171498	0.000000	-0.053562	0.000000	0.000000	0.000000	0.014297	-0.244373	-0.093199	0.000000	0.000000	3.000000	88.000000	0.000000
15021.465023	-0.103345	0.620869	-0.001447	79.870102	32.518227	32.064373	-0.171498	0.000000	-0.053562	0.000000	0.000000	0.000000	0.025572	-0.260053	-0.112768	0.000000	0.000000	3.000000	88.000000	0.000000
15021.468356	-0.103345	0.620869	-0.001447	79.772514	31.791313	31.344162	-0.171498	0.000000	-0.053562	0.000000	0.000000	0.000000	0.025572	-0.260053	-0.112768	0.000000	0.000000	3.000000	88.000000	0.000000
15021.471689	-0.103231	0.619965	-0.001850	79.772514	31.791313	31.344162	-0.171498	0.000000	-0.053562	0.000000	0.000000	0.000000	0.034219	-0.271476	-0.120843	0.000000	0.000000	3.000000	88.000000	0.000000
15021.475023	-0.103231	0.619965	-0.001850	79.772514	31.791313	31.344162	-0.171498	0.000000	-0.053562	0.000000	0.000000	0.000000	0.034219	-0.271476	-0.120843	0.000000	0.000000	3.000000	88.000000	0.000000
15021.478356	-0.103231	0.619965	-0.001850	79.677490	31.178734	30.646475	-0.161533	0.000000	-0.092497	0.000000	0.000000	0.000000	0.034219	-0.271476	-0.120843	0.000000	0.000000	3.000000	88.000000	0.000000
15021.481689	-0.103084	0.619073	-0.002297	79.677490	31.178734	30.646475	-0.161533	0.000000	-0.092497	0.000000	0.000000	0.000000	0.044042	-0.267536	-0.134178	0.000000	0.000000	3.000000	88.000000	0.000000
15021.485023	-0.103084	0.619073	-0.002297	79.677490	31.178734	30.646475	-0.161533	0.000000	-0.092497	0.000000	0.000000	0.000000	0.044042	-0.267536	-0.134178	0.000000	0.000000	3.000000	88.000000	0.000000
15021.488356	-0.103084	0.619073	-0.002297	79.570549	30.643429	29.881992	-0.154192	0.000000	-0.114860	0.000000	0.000000	0.000000	0.044042	-0.267536	-0.134178	0.000000	0.000000	3.000000	88.000000	0.000000
15021.491689	-0.102906	0.618169	-0.002780	79.570549	30.643429	29.881992	-0.154192	0.000000	-0.114860	0.000000	0.000000	0.000000	0.053255	-0.271210	-0.144941	0.000000	0.000000	3.000000	88.000000	0.000000
15021.495023	-0.102906	0.618169	-0.002780	79.570549	30.643429	29.881992	-0.154192	0.000000	-0.114860	0.000000	0.000000	0.000000	0.053255	-0.271210	-0.144941	0.000000	0.000000	3.000000	88.000000	0.000000
15021.498356	-0.102906	0.618169	-0.002780	79.434204	30.175835	29.180113	-0.145317	0.000000	-0.139017	0.000000	0.000000	0.000000	0.053255	-0.271210	-0.144941	0.000000	0.000000	3.000000	88.000000	0.000000
15021.501689	-0.102748	0.617292	-0.003279	79.434204	30.175835	29.180113	-0.145317	0.000000	-0.139017	0.000000	0.000000	0.000000	0.047467	-0.263107	-0.149587	0.000000	0.000000	3.000000	88.000000	0.000000
15021.505023	-0.102748	0.617292	-0.003279	79.434204	30.175835	29.180113	-0.145317	0.000000	-0.139017	0.000000	0.000000	0.000000	0.047467	-0.263107	-0.149587	0.000000	0.000000	3.000000	88.000000	0.000000
15021.508356	-0.102748	0.617292	-0.003279	79.254517	29.686031	28.571383	-0.137406	0.000000	-0.163948	0.000000	0.000000	0.000000	0.047467	-0.263107	-0.149587	0.000000	0.000000	3.000000	88.000000	0.000000
15021.511689	-0.102748	0.617292	-0.003279	79.254517	29.686031	28.571383	-0.137406	0.000000	-0.163948	0.000000	0.000000	0.000000	0.047467	-0.263107	-0.149587	0.000000	0.000000	3.000000	88.000000	0.000000
15021.515023	-0.102593	0.616436	-0.003764	79.254517	29.686031	28.571383	-0.137406	0.000000	-0.163948	0.000000	0.000000	0.000000	0.046537	-0.256806	-0.145618	0.000000	0.000000	3.000000	88.000000	0.000000
15021.518356	-0.102593	0.616436	-0.003764	79.027901	29.251894	28.248169	-0.137406	0.000000	-0.163948	0.000000	0.000000	0.000000	0.046537	-0.256806	-0.145618	0.000000	0.000000	3.000000	88.000000	0.000000
15021.521689	-0.102466	0.615620	-0.004226	79.027901	29.251894	28.248169	-0.137406	0.000000	-0.163948	0.000000	0.000000	0.000000	0.038119	-0.244659	-0.138496	0.000000	0.000000	3.000000	88.000000	0.000000
15021.525023	-0.102466	0.615620	-0.004226	79.027901	29.251894	28.248169	-0.137406	0.000000	-0.163948	0.000000	0.000000	0.000000	0.038119	-0.244659	-0.138496	0.000000	0.000000	3.000000	88.000000	0.000000
15021.528356	-0.102466	0.615620	-0.004226	78.773087	28.911125	27.965685	-0.123296	0.000000	-0.211301	0.000000	0.000000	0.000000	0.038119	-0.244659	-0.138496	0.000000	0.000000	3.000000	88.000000	0.000000
15021.531689	-0.102329	0.614839	-0.004630	78.773087	28.911125	27.965685	-0.123296	0.000000	-0.211301	0.000000	0.000000	0.000000	0.040981	-0.234381	-0.121276	0.000000	0.000000	3.000000	88.000000	0.000000
15021.535023	-0.102329	0.614839	-0.004630	78.773087	28.911125	27.965685	-0.123296	0.000000	-0.211301	0.000000	0.000000	0.000000	0.040981	-0.234381	-0.121276	0.000000	0.000000	3.000000	88.000000	0.000000
15021.538356	-0.102329	0.614839	-0.004630	78.505852	28.732168	27.771492	-0.116466	0.000000	-0.231513	0.000000	0.000000	0.000000	0.040981	-0.234381	-0.121276	0.000000	0.000000	3.000000	88.000000	0.000000
15021.541689	-0.102196	0.614125	-0.004923	78.505852	28.732168	27.771492	-0.116466	0.000000	-0.231513	0.000000	0.000000	0.000000	0.040139	-0.214243	-0.087701	0.000000	0.000000	3.000000	88.000000	0.000000
15021.545023	-0.102196	0.614125	-0.004923	78.505852	28.732168	27.771492	-0.116466	0.000000	-0.231513	0.000000	0.000000	0.000000	0.040139	-0.214243	-0.087701	0.000000	0.000000	3.000000	88.000000	0.000000
15021.548356	-0.102196	0.614125	-0.004923	78.250351	28.656824	27.692049	-0.109776	0.000000	-0.246130	0.000000	0.000000	0.000000	0.040139	-0.214243	-0.087701	0.000000	0.000000	3.000000	88.000000	0.000000
15021.551689	-0.102196	0.614125	-0.004923	78.250351	28.656824	27.692049	-0.109776	0.000000	-0.246130	0.000000	0.000000	0.000000	0.040139	-0.214243	-0.087701	0.000000	0.000000	3.000000	88.000000	0.000000
15021.555023	-0.102074	0.613444	-0.005162	78.250351	28.656824	27.692049	-0.109776	0.000000	-0.246130	0.000000	0.000000	0.000000	0.036515	-0.204114	-0.071768	0.000000	0.000000	3.000000	88.000000	0.000000
15021.558356	-0.102074	0.613444	-0.005162	78.020470	28.645987	27.751070	-0.109776	0.000000	-0.246130	0.000000	0.000000	0.000000	0.036515	-0.204114	-0.071768	0.000000	0.000000	3.000000	88.000000	0.000000
15021.561689	-0.101996	0.612856	-0.005306	78.020470	28.645987	27.751070	-0.109776	0.000000	-0.246130	0.000000	0.000000	0.000000	0.023322	-0.176603	-0.043391	0.000000	0.000000	3.000000	88.000000	0.000000
15021.565023	-0.101996	0.612856	-0.005306	78.020470	28.645987	27.751070	-0.109776	0.000000	-0.246130	0.000000	0.000000	0.000000	0.023322	-0.176603	-0.043391	0.000000	0.000000	3.000000	88.000000	0.000000
15021.568356	-0.101996	0.612856	-0.005306	77.834930	28.739323	28.013865	-0.099803	0.000000	-0.265323	0.000000	0.000000	0.000000	0.023322	-0.176603	-0.043391	0.000000	0.000000	3.000000	88.000000	0.000000
15021.571689	-0.101996	0.612856	-0.005306	77.834930	28.739323	28.013865	-0.099803	0.000000	-0.265323	0.000000	0.000000	0.000000	0.023322	-0.176603	-0.043391	0.000000	0.000000	3.000000	88.000000	0.000000
15021.575023	-0.101888	0.612300	-0.005388	77.834930	28.739323	28.013865	-0.099803	0.000000	-0.265323	0.000000	0.000000	0.000000	0.032552	-0.166632	-0.024389	0.000000	0.000000	3.000000	88.000000	0.000000
15021.578356	-0.101888	0.612300	-0.005388	77.702957	28.892958	28.296564	-0.099803	0.000000	-0.265323	0.000000	0.000000	0.000000	0.032552	-0.166632	-0.024389	0.000000	0.000000	3.000000	88.000000	0.000000
15021.581689	-0.101771	0.611822	-0.005403	77.702957	28.892958	28.296564	-0.099803	0.000000	-0.265323	0.000000	0.000000	0.000000	0.034853	-0.143331	-0.004646	0.000000	0.000000	3.000000	88.000000	0.000000
15021.585023	-0.101771	0.611822	-0.005403	77.702957	28.892958	28.296564	-0.099803	0.000000	-0.265323	0.000000	0.000000	0.000000	0.034853	-0.143331	-0.004646	0.000000	0.000000	3.000000	88.000000	0.000000
15021.588356	-0.101771	0.611822	-0.005403	77.623756	29.027719	28.514370	-0.088569	0.000000	-0.270163	0.000000	0.000000	0.000000	0.034853	-0.143331	-0.004646	0.000000	0.000000	3.000000	88.000000	0.000000
15021.591689	-0.101653	0.611416	-0.005329	77.623756	29.027719	28.514370	-0.088569	0.000000	-0.270163	0.000000	0.000000	0.000000	0.035550	-0.121868	0.022271	0.000000	0.000000	3.000000	88.000000	0.000000
15021.595023	-0.101653	0.611416	-0.005329	77.623756	29.027719	28.514370	-0.088569	0.000000	-0.270163	0.000000	0.000000	0.000000	0.035550	-0.121868	0.022271	0.000000	0.000000	3.000000	88.000000	0.000000
15021.598356	-0.101653	0.611416	-0.005329	77.618385	29.196138	28.700500	-0.082644	0.000000	-0.266451	0.000000	0.000000	0.000000	0.035550	-0.121868	0.022271	0.000000	0.000000	3.000000	88.000000	0.000000
15021.601689	-0.101653	0.611416	-0.005329	77.618385	29.196138	28.700500	-0.082644	0.000000	-0.266451	0.000000	0.000000	0.000000	0.035550	-0.121868	0.022271	0.000000	0.000000	3.000000	88.000000	0.000000
15021.605023	-0.101509	0.611107	-0.005168	77.618385	29.196138	28.700500	-0.082644	0.000000	-0.266451	0.000000	0.000000	0.000000	0.043249	-0.092914	0.048233	0.000000	0.000000	3.000000	88.000000	0.000000
15021.608356	-0.101509	0.611107	-0.005168	77.638229	29.292240	28.772320	-0.082644	0.000000	-0.266451	0.000000	0.000000	0.000000	0.043249	-0.092914	0.048233	0.000000	0.000000	3.000000	88.000000	0.000000
15021.611689	-0.101362	0.610868	-0.004917	77.638229	29.292240	28.772320	-0.082644	0.000000	-0.266451	0.000000	0.000000	0.000000	0.043987	-0.071560	0.075258	0.000000	0.000000	3.000000	88.000000	0.000000
15021.615023	-0.101362	0.610868	-0.004917	77.638229	29.292240	28.772320	-0.082644	0.000000	-0.266451	0.000000	0.000000	0.000000	0.043987	-0.071560	0.075258	0.000000	0.000000	3.000000	88.000000	0.000000
15021.618356	-0.101362	0.610868	-0.004917	77.647514	29.363071	28.811419	-0.068105	0.000000	-0.245869	0.000000	0.000000	0.000000	0.043987	-0.071560	0.075258	0.000000	0.000000	3.000000	88.000000	0.000000
15021.621689	-0.101362	0.610868	-0.004917	77.647514	29.363071	28.811419	-0.068105	0.000000	-0.245869	0.000000	0.000000	0.000000	0.043987	-0.071560	0.075258	0.000000	0.000000	3.000000	88.000000	0.000000
15021.625023	-0.101179	0.610714	-0.004528	77.647514	29.363071	28.811419	-0.068105	0.000000	-0.245869	0.000000	0.000000	0.000000	0.055029	-0.046306	0.116929	0.000000	0.000000	3.000000	88.000000	0.000000
15021.628356	-0.101179	0.610714	-0.004528	77.649925	29.386490	28.798973	-0.068105	0.000000	-0.245869	0.000000	0.000000	0.000000	0.055029	-0.046306	0.116929	0.000000	0.000000	3.000000	88.000000	0.000000
15021.631689	-0.101179	0.610714	-0.004528	77.649925	29.386490	28.798973	-0.068105	0.000000	-0.245869	0.000000	0.000000	0.000000	0.055029	-0.046306	0.116929	0.000000	0.000000	3.000000	88.000000	0.000000
15021.635023	-0.101179	0.610714	-0.004528	77.649925	29.386490	28.798973	-0.068105	0.000000	-0.245869	0.000000	0.000000	0.000000	0.055029	-0.046306	0.116929	0.000000	0.000000	3.000000	88.000000	0.000000
15021.638356	-0.100901	0.610580	-0.003441	77.651352	29.336653	28.703793	-0.058934	0.000000	-0.226381	0.000000	0.000000	0.000000	0.083165	-0.040130	0.325910	0.000000	0.000000	3.000000	88.000000	0.000000
15021.641689	-0.100901	0.610580	-0.003441	77.651352	29.336653	28.703793	-0.058934	0.000000	-0.226381	0.000000	0.000000	0.000000	0.000001	-0.000004	0.000000	0.000000	0.000000	3.000000	88.000000	0.000000
15021.645023	-0.100901	0.610580	-0.003441	77.651352	29.336653	28.703793	-0.058934	0.000000	-0.226381	0.000000	0.000000	0.000000	0.000001	-0.000004	0.000000	0.000000	0.000000	3.000000	88.000000	0.000000
15021.648356	-0.100901	0.610580	-0.003441	77.661369	29.154902	28.453581	-0.045073	0.000000	-0.172063	0.000000	0.000000	0.000000	0.000001	-0.000004	0.000000	0.000000	0.000000	3.000000	88.000000	0.000000
15021.651689	-0.100901	0.610580	-0.003441	77.661369	29.154902	28.453581	-0.045073	0.000000	-0.172063	0.000000	0.000000	0.000000	0.000001	-0.000004	0.000000	0.000000	0.000000	3.000000	88.000000	0.000000
15021.655023	-0.100854	0.610619	-0.002739	77.661369	29.154902	28.453581	-0.045073	0.000000	-0.172063	0.000000	0.000000	0.000000	0.014263	0.011861	0.210735	0.000000	0.000000	3.000000	88.000000	0.000000
15021.658356	-0.100854	0.610619	-0.002739	77.692535	28.885611	28.089544	-0.045073	0.000000	-0.172063	0.000000	0.000000	0.000000	0.014263	0.011861	0.210735	0.000000	0.000000	3.000000	88.000000	0.000000
15021.661689	-0.100858	0.610672	-0.002007	77.692535	28.885611	28.089544	-0.045073	0.000000	-0.172063	0.000000	0.000000	0.000000	-0.001110	0.015661	0.219530	0.000000	0.000000	3.000000	88.000000	0.000000
15021.665023	-0.100858	0.610672	-0.002007	77.692535	28.885611	28.089544	-0.045073	0.000000	-0.172063	0.000000	0.000000	0.000000	-0.001110	0.015661	0.219530	0.000000	0.000000	3.000000	88.000000	0.000000
15021.668356	-0.100858	0.610672	-0.002007	77.738617	28.509422	27.596243	-0.042881	0.000000	-0.100352	0.000000	0.000000	0.000000	-0.001110	0.015661	0.219530	0.000000	0.000000	3.000000	88.000000	0.000000
15021.671689	-0.100858	0.610672	-0.002007	77.738617	28.509422	27.596243	-0.042881	0.000000	-0.100352	0.000000	0.000000	0.000000	-0.001110	0.015661	0.219530	0.000000	0.000000	3.000000	88.000000	0.000000
15021.675023	-0.100896	0.610730	-0.001218	77.738617	28.509422	27.596243	-0.042881	0.000000	-0.100352	0.000000	0.000000	0.000000	-0.011606	0.017575	0.236836	0.000000	0.000000	3.000000	88.000000	0.000000
15021.678356	-0.100896	0.610730	-0.001218	77.787521	28.109741	27.080126	-0.042881	0.000000	-0.100352	0.000000	0.000000	0.000000	-0.011606	0.017575	0.236836	0.000000	0.000000	3.000000	88.000000	0.000000
15021.681689	-0.100985	0.610756	-0.000406	77.787521	28.109741	27.080126	-0.042881	0.000000	-0.100352	0.000000	0.000000	0.000000	-0.026569	0.007816	0.243423	0.000000	0.000000	3.000000	88.000000	0.000000
15021.685023	-0.100985	0.610756	-0.000406	77.787521	28.109741	27.080126	-0.042881	0.000000	-0.100352	0.000000	0.000000	0.000000	-0.026569	0.007816	0.243423	0.000000	0.000000	3.000000	88.000000	0.000000
15021.688356	-0.100985	0.610756	-0.000406	77.839272	27.727028	26.585810	-0.049244	0.000000	-0.020309	0.000000	0.000000	0.000000	-0.026569	0.007816	0.243423	0.000000	0.000000	3.000000	88.000000	0.000000
15021.691689	-0.100985	0.610756	-0.000406	77.839272	27.727028	26.585810	-0.049244	0.000000	-0.020309	0.000000	0.000000	0.000000	-0.026569	0.007816	0.243423	0.000000	0.000000	3.000000	88.000000	0.000000
15021.695023	-0.101097	0.610756	0.000408	77.839272	27.727028	26.585810	-0.049244	0.000000	-0.020309	0.000000	0.000000	0.000000	-0.033515	-0.000126	0.244353	0.000000	0.000000	3.000000	88.000000	0.000000
15021.698356	-0.101097	0.610756	0.000408	77.887131	27.382887	26.152704	-0.049244	0.000000	-0.020309	0.000000	0.000000	0.000000	-0.033515	-0.000126	0.244353	0.000000	0.000000	3.000000	88.000000	0.000000
15021.701689	-0.101290	0.610690	0.001181	77.887131	27.382887	26.152704	-0.049244	0.000000	-0.020309	0.000000	0.000000	0.000000	-0.058036	-0.019721	0.231703	0.000000	0.000000	3.000000	88.000000	0.000000
15021.705023	-0.101290	0.610690	0.001181	77.887131	27.382887	26.152704	-0.049244	0.000000	-0.020309	0.000000	0.000000	0.000000	-0.058036	-0.019721	0.231703	0.000000	0.000000	3.000000	88.000000	0.000000
15021.708356	-0.101290	0.610690	0.001181	77.926689	27.101152	25.808340	-0.064502	0.000000	0.059034	0.000000	0.000000	0.000000	-0.058036	-0.019721	0.231703	0.000000	0.000000	3.000000	88.000000	0.000000
15021.711689	-0.101290	0.610690	0.001181	77.926689	27.101152	25.808340	-0.064502	0.000000	0.059034	0.000000	0.000000	0.000000	-0.058036	-0.019721	0.231703	0.000000	0.000000	3.000000	88.000000	0.000000
15021.715023	-0.101571	0.610623	0.001933	77.926689	27.101152	25.808340	-0.064502	0.000000	0.059034	0.000000	0.000000	0.000000	-0.084189	-0.020048	0.225818	0.000000	0.000000	3.000000	88.000000	0.000000
15021.718356	-0.101571	0.610623	0.001933	77.930611	26.965353	25.667990	-0.064502	0.000000	0.059034	0.000000	0.000000	0.000000	-0.084189	-0.020048	0.225818	0.000000	0.000000	3.000000	88.000000	0.000000
15021.721689	-0.101888	0.610517	0.002645	77.930611	26.965353	25.667990	-0.064502	0.000000	0.059034	0.000000	0.000000	0.000000	-0.095329	-0.031992	0.213547	0.000000	0.000000	3.000000	88.000000	0.000000
15021.725023	-0.101888	0.610517	0.002645	77.930611	26.965353	25.667990	-0.064502	0.000000	0.059034	0.000000	0.000000	0.000000	-0.095329	-0.031992	0.213547	0.000000	0.000000	3.000000	88.000000	0.000000
15021.728356	-0.101888	0.610517	0.002645	77.925743	26.922266	25.648960	-0.094422	0.000000	0.132262	0.000000	0.000000	0.000000	-0.095329	-0.031992	0.213547	0.000000	0.000000	3.000000	88.000000	0.000000
15021.731689	-0.101888	0.610517	0.002645	77.925743	26.922266	25.648960	-0.094422	0.000000	0.132262	0.000000	0.000000	0.000000	-0.095329	-0.031992	0.213547	0.000000	0.000000	3.000000	88.000000	0.000000
15021.735023	-0.102249	0.610364	0.003340	77.925743	26.922266	25.648960	-0.094422	0.000000	0.132262	0.000000	0.000000	0.000000	-0.108090	-0.045870	0.208328	0.000000	0.000000	3.000000	88.000000	0.000000
15021.738356	-0.102249	0.610364	0.003340	77.923363	26.885790	25.639475	-0.094422	0.000000	0.132262	0.000000	0.000000	0.000000	-0.108090	-0.045870	0.208328	0.000000	0.000000	3.000000	88.000000	0.000000
15021.741689	-0.102623	0.610197	0.003990	77.923363	26.885790	25.639475	-0.094422	0.000000	0.132262	0.000000	0.000000	0.000000	-0.112218	-0.050102	0.195020	0.000000	0.000000	3.000000	88.000000	0.000000
15021.745023	-0.102623	0.610197	0.003990	77.923363	26.885790	25.639475	-0.094422	0.000000	0.132262	0.000000	0.000000	0.000000	-0.112218	-0.050102	0.195020	0.000000	0.000000	3.000000	88.000000	0.000000
15021.748356	-0.102623	0.610197	0.003990	77.925758	26.870594	25.648966	-0.131140	0.000000	0.199486	0.000000	0.000000	0.000000	-0.112218	-0.050102	0.195020	0.000000	0.000000	3.000000	88.000000	0.000000
15021.751689	-0.102623	0.610197	0.003990	77.925758	26.870594	25.648966	-0.131140	0.000000	0.199486	0.000000	0.000000	0.000000	-0.112218	-0.050102	0.195020	0.000000	0.000000	3.000000	88.000000	0.000000
15021.755023	-0.102979	0.609977	0.004660	77.925758	26.870594	25.648966	-0.131140	0.000000	0.199486	0.000000	0.000000	0.000000	-0.106907	-0.065934	0.201213	0.000000	0.000000	3.000000	88.000000	0.000000
15021.758356	-0.102979	0.609977	0.004660	77.936699	26.894941	25.703173	-0.131140	0.000000	0.199486	0.000000	0.000000	0.000000	-0.106907	-0.065934	0.201213	0.000000	0.000000	3.000000	88.000000	0.000000
15021.761689	-0.103341	0.609659	0.005249	77.936699	26.894941	25.703173	-0.131140	0.000000	0.199486	0.000000	0.000000	0.000000	-0.108489	-0.095367	0.176478	0.000000	0.000000	3.000000	88.000000	0.000000
15021.765023	-0.103341	0.609659	0.005249	77.936699	26.894941	25.703173	-0.131140	0.000000	0.199486	0.000000	0.000000	0.000000	-0.108489	-0.095367	0.176478	0.000000	0.000000	3.000000	88.000000	0.000000
15021.768356	-0.103341	0.609659	0.005249	77.953613	26.938484	25.769943	-0.167039	0.000000	0.262435	0.000000	0.000000	0.000000	-0.108489	-0.095367	0.176478	0.000000	0.000000	3.000000	88.000000	0.000000
15021.771689	-0.103341	0.609659	0.005249	77.953613	26.938484	25.769943	-0.167039	0.000000	0.262435	0.000000	0.000000	0.000000	-0.108489	-0.095367	0.176478	0.000000	0.000000	3.000000	88.000000	0.000000
15021.775023	-0.103666	0.609307	0.005878	77.953613	26.938484	25.769943	-0.167039	0.000000	0.262435	0.000000	0.000000	0.000000	-0.097570	-0.105474	0.188735	0.000000	0.000000	3.000000	88.000000	0.000000
15021.778356	-0.103666	0.609307	0.005878	77.977737	27.010321	25.865641	-0.167039	0.000000	0.262435	0.000000	0.000000	0.000000	-0.097570	-0.105474	0.188735	0.000000	0.000000	3.000000	88.000000	0.000000
15021.781689	-0.103961	0.608871	0.006473	77.977737	27.010321	25.865641	-0.167039	0.000000	0.262435	0.000000	0.000000	0.000000	-0.088522	-0.131095	0.178585	0.000000	0.000000	3.000000	88.000000	0.000000
15021.785023	-0.103961	0.608871	0.006473	77.977737	27.010321	25.865641	-0.167039	0.000000	0.262435	0.000000	0.000000	0.000000	-0.088522	-0.131095	0.178585	0.000000	0.000000	3.000000	88.000000	0.000000
15021.788356	-0.103961	0.608871	0.006473	78.005478	27.111835	25.987610	-0.198054	0.000000	0.323655	0.000000	0.000000	0.000000	-0.088522	-0.131095	0.178585	0.000000	0.000000	3.000000	88.000000	0.000000
15021.791689	-0.103961	0.608871	0.006473	78.005478	27.111835	25.987610	-0.198054	0.000000	0.323655	0.000000	0.000000	0.000000	-0.088522	-0.131095	0.178585	0.000000	0.000000	3.000000	88.000000	0.000000
15021.795023	-0.104253	0.608413	0.007052	78.005478	27.111835	25.987610	-0.198054	0.000000	0.323655	0.000000	0.000000	0.000000	-0.087566	-0.137336	0.173754	0.000000	0.000000	3.000000	88.000000	0.000000
15021.798356	-0.104253	0.608413	0.007052	78.041534	27.240030	26.132565	-0.198054	0.000000	0.323655	0.000000	0.000000	0.000000	-0.087566	-0.137336	0.173754	0.000000	0.000000	3.000000	88.000000	0.000000
15021.801689	-0.104491	0.607896	0.007594	78.041534	27.240030	26.132565	-0.198054	0.000000	0.323655	0.000000	0.000000	0.000000	-0.071286	-0.155134	0.162623	0.000000	0.000000	3.000000	88.000000	0.000000
15021.805023	-0.104491	0.607896	0.007594	78.041534	27.240030	26.132565	-0.198054	0.000000	0.323655	0.000000	0.000000	0.000000	-0.071286	-0.155134	0.162623	0.000000	0.000000	3.000000	88.000000	0.000000
15021.808356	-0.104491	0.607896	0.007594	78.082314	27.388178	26.297882	-0.224529	0.000000	0.379718	0.000000	0.000000	0.000000	-0.071286	-0.155134	0.162623	0.000000	0.000000	3.000000	88.000000	0.000000
15021.811689	-0.104491	0.607896	0.007594	78.082314	27.388178	26.297882	-0.224529	0.000000	0.379718	0.000000	0.000000	0.000000	-0.071286	-0.155134	0.162623	0.000000	0.000000	3.000000	88.000000	0.000000
15021.815023	-0.104720	0.607365	0.008097	78.082314	27.388178	26.297882	-0.224529	0.000000	0.379718	0.000000	0.000000	0.000000	-0.068692	-0.159297	0.150728	0.000000	0.000000	3.000000	88.000000	0.000000
15021.818356	-0.104720	0.607365	0.008097	78.123047	27.559799	26.487396	-0.224529	0.000000	0.379718	0.000000	0.000000	0.000000	-0.068692	-0.159297	0.150728	0.000000	0.000000	3.000000	88.000000	0.000000
15021.821689	-0.104887	0.606807	0.008531	78.123047	27.559799	26.487396	-0.224529	0.000000	0.379718	0.000000	0.000000	0.000000	-0.050197	-0.167148	0.130140	0.000000	0.000000	3.000000	88.000000	0.000000
15021.825023	-0.104887	0.606807	0.008531	78.123047	27.559799	26.487396	-0.224529	0.000000	0.379718	0.000000	0.000000	0.000000	-0.050197	-0.167148	0.130140	0.000000	0.000000	3.000000	88.000000	0.000000
15021.828356	-0.104887	0.606807	0.008531	78.163620	27.718409	26.655022	-0.244344	0.000000	0.426529	0.000000	0.000000	0.000000	-0.050197	-0.167148	0.130140	0.000000	0.000000	3.000000	88.000000	0.000000
15021.831689	-0.104887	0.606807	0.008531	78.163620	27.718409	26.655022	-0.244344	0.000000	0.426529	0.000000	0.000000	0.000000	-0.050197	-0.167148	0.130140	0.000000	0.000000	3.000000	88.000000	0.000000
15021.835023	-0.105032	0.606249	0.008969	78.163620	27.718409	26.655022	-0.244344	0.000000	0.426529	0.000000	0.000000	0.000000	-0.043546	-0.167461	0.131420	0.000000	0.000000	3.000000	88.000000	0.000000
15021.838356	-0.105032	0.606249	0.008969	78.206474	27.893343	26.833742	-0.244344	0.000000	0.426529	0.000000	0.000000	0.000000	-0.043546	-0.167461	0.131420	0.000000	0.000000	3.000000	88.000000	0.000000
15021.841689	-0.105122	0.605704	0.009369	78.206474	27.893343	26.833742	-0.244344	0.000000	0.426529	0.000000	0.000000	0.000000	-0.027070	-0.163625	0.120147	0.000000	0.000000	3.000000	88.000000	0.000000
15021.845023	-0.105122	0.605704	0.009369	78.206474	27.893343	26.833742	-0.244344	0.000000	0.426529	0.000000	0.000000	0.000000	-0.027070	-0.163625	0.120147	0.000000	0.000000	3.000000	88.000000	0.000000
15021.848356	-0.105122	0.605704	0.009369	78.249207	28.072302	27.013762	-0.256113	0.000000	0.468457	0.000000	0.000000	0.000000	-0.027070	-0.163625	0.120147	0.000000	0.000000	3.000000	88.000000	0.000000
15021.851689	-0.105122	0.605704	0.009369	78.249207	28.072302	27.013762	-0.256113	0.000000	0.468457	0.000000	0.000000	0.000000	-0.027070	-0.163625	0.120147	0.000000	0.000000	3.000000	88.000000	0.000000
15021.855023	-0.105185	0.605164	0.009751	78.249207	28.072302	27.013762	-0.256113	0.000000	0.468457	0.000000	0.000000	0.000000	-0.018796	-0.161803	0.114427	0.000000	0.000000	3.000000	88.000000	0.000000
15021.858356	-0.105185	0.605164	0.009751	78.289436	28.245350	27.184950	-0.256113	0.000000	0.468457	0.000000	0.000000	0.000000	-0.018796	-0.161803	0.114427	0.000000	0.000000	3.000000	88.000000	0.000000
15021.861689	-0.105223	0.604650	0.010129	78.289436	28.245350	27.184950	-0.256113	0.000000	0.468457	0.000000	0.000000	0.000000	-0.011554	-0.154169	0.113385	0.000000	0.000000	3.000000	88.000000	0.000000
15021.865023	-0.105223	0.604650	0.010129	78.289436	28.245350	27.184950	-0.256113	0.000000	0.468457	0.000000	0.000000	0.000000	-0.011554	-0.154169	0.113385	0.000000	0.000000	3.000000	88.000000	0.000000
15021.868356	-0.105223	0.604650	0.010129	78.331963	28.426828	27.367495	-0.261172	0.000000	0.506425	0.000000	0.000000	0.000000	-0.011554	-0.154169	0.113385	0.000000	0.000000	3.000000	88.000000	0.000000
15021.871689	-0.105223	0.604650	0.010129	78.331963	28.426828	27.367495	-0.261172	0.000000	0.506425	0.000000	0.000000	0.000000	-0.011554	-0.154169	0.113385	0.000000	0.000000	3.000000	88.000000	0.000000
15021.875023	-0.105284	0.604136	0.010501	78.331963	28.426828	27.367495	-0.261172	0.000000	0.506425	0.000000	0.000000	0.000000	-0.018158	-0.154390	0.111719	0.000000	0.000000	3.000000	88.000000	0.000000
15021.878356	-0.105284	0.604136	0.010501	78.371979	28.599566	27.541086	-0.261172	0.000000	0.506425	0.000000	0.000000	0.000000	-0.018158	-0.154390	0.111719	0.000000	0.000000	3.000000	88.000000	0.000000
15021.881689	-0.105344	0.603621	0.010873	78.371979	28.599566	27.541086	-0.261172	0.000000	0.506425	0.000000	0.000000	0.000000	-0.018108	-0.154598	0.111551	0.000000	0.000000	3.000000	88.000000	0.000000
15021.885023	-0.105344	0.603621	0.010873	78.371979	28.599566	27.541086	-0.261172	0.000000	0.506425	0.000000	0.000000	0.000000	-0.018108	-0.154598	0.111551	0.000000	0.000000	3.000000	88.000000	0.000000
15021.888356	-0.105344	0.603621	0.010873	78.411919	28.773495	27.715868	-0.267216	0.000000	0.543637	0.000000	0.000000	0.000000	-0.018108	-0.154598	0.111551	0.000000	0.000000	3.000000	88.000000	0.000000
15021.891689	-0.105344	0.603621	0.010873	78.411919	28.773495	27.715868	-0.267216	0.000000	0.543637	0.000000	0.000000	0.000000	-0.018108	-0.154598	0.111551	0.000000	0.000000	3.000000	88.000000	0.000000
15021.895023	-0.105401	0.603085	0.011228	78.411919	28.773495	27.715868	-0.267216	0.000000	0.543637	0.000000	0.000000	0.000000	-0.017003	-0.160561	0.106702	0.000000	0.000000	3.000000	88.000000	0.000000
15021.898356	-0.105401	0.603085	0.011228	78.454086	28.958786	27.902227	-0.267216	0.000000	0.543637	0.000000	0.000000	0.000000	-0.017003	-0.160561	0.106702	0.000000	0.000000	3.000000	88.000000	0.000000
15021.901689	-0.105458	0.602549	0.011583	78.454086	28.958786	27.902227	-0.267216	0.000000	0.543637	0.000000	0.000000	0.000000	-0.016955	-0.160770	0.106522	0.000000	0.000000	3.000000	88.000000	0.000000
15021.905023	-0.105458	0.602549	0.011583	78.454086	28.958786	27.902227	-0.267216	0.000000	0.543637	0.000000	0.000000	0.000000	-0.016955	-0.160770	0.106522	0.000000	0.000000	3.000000	88.000000	0.000000
15021.908356	-0.105458	0.602549	0.011583	78.500816	29.163242	28.110888	-0.272876	0.000000	0.579175	0.000000	0.000000	0.000000	-0.016955	-0.160770	0.106522	0.000000	0.000000	3.000000	88.000000	0.000000
15021.911689	-0.105458	0.602549	0.011583	78.500816	29.163242	28.110888	-0.272876	0.000000	0.579175	0.000000	0.000000	0.000000	-0.016955	-0.160770	0.106522	0.000000	0.000000	3.000000	88.000000	0.000000
15021.915023	-0.105529	0.601975	0.011902	78.500816	29.163242	28.110888	-0.272876	0.000000	0.579175	0.000000	0.000000	0.000000	-0.021473	-0.172466	0.095455	0.000000	0.000000	3.000000	88.000000	0.000000
15021.918356	-0.105529	0.601975	0.011902	78.552048	29.392776	28.342327	-0.272876	0.000000	0.579175	0.000000	0.000000	0.000000	-0.021473	-0.172466	0.095455	0.000000	0.000000	3.000000	88.000000	0.000000
15021.921689	-0.105571	0.601361	0.012193	78.552048	29.392776	28.342327	-0.272876	0.000000	0.579175	0.000000	0.000000	0.000000	-0.012627	-0.184130	0.087355	0.000000	0.000000	3.000000	88.000000	0.000000
15021.925023	-0.105571	0.601361	0.012193	78.552048	29.392776	28.342327	-0.272876	0.000000	0.579175	0.000000	0.000000	0.000000	-0.012627	-0.184130	0.087355	0.000000	0.000000	3.000000	88.000000	0.000000
15021.928356	-0.105571	0.601361	0.012193	78.605354	29.632082	28.586472	-0.278559	0.000000	0.609643	0.000000	0.000000	0.000000	-0.012627	-0.184130	0.087355	0.000000	0.000000	3.000000	88.000000	0.000000
15021.931689	-0.105571	0.601361	0.012193	78.605354	29.632082	28.586472	-0.278559	0.000000	0.609643	0.000000	0.000000	0.000000	-0.012627	-0.184130	0.087355	0.000000	0.000000	3.000000	88.000000	0.000000
15021.935023	-0.105604	0.600735	0.012444	78.605354	29.632082	28.586472	-0.278559	0.000000	0.609643	0.000000	0.000000	0.000000	-0.009936	-0.187854	0.075417	0.000000	0.000000	3.000000	88.000000	0.000000
15021.938356	-0.105604	0.600735	0.012444	78.657310	29.881413	28.839535	-0.278559	0.000000	0.609643	0.000000	0.000000	0.000000	-0.009936	-0.187854	0.075417	0.000000	0.000000	3.000000	88.000000	0.000000
15021.941689	-0.105651	0.600096	0.012651	78.657310	29.881413	28.839535	-0.278559	0.000000	0.609643	0.000000	0.000000	0.000000	-0.013935	-0.191557	0.061961	0.000000	0.000000	3.000000	88.000000	0.000000
15021.945023	-0.105651	0.600096	0.012651	78.657310	29.881413	28.839535	-0.278559	0.000000	0.609643	0.000000	0.000000	0.000000	-0.013935	-0.191557	0.061961	0.000000	0.000000	3.000000	88.000000	0.000000
15021.948356	-0.105651	0.600096	0.012651	78.712433	30.159315	29.123220	-0.282538	0.000000	0.632539	0.000000	0.000000	0.000000	-0.013935	-0.191557	0.061961	0.000000	0.000000	3.000000	88.000000	0.000000
15021.951689	-0.105651	0.600096	0.012651	78.712433	30.159315	29.123220	-0.282538	0.000000	0.632539	0.000000	0.000000	0.000000	-0.013935	-0.191557	0.061961	0.000000	0.000000	3.000000	88.000000	0.000000
15021.955023	-0.105666	0.599446	0.012822	78.712433	30.159315	29.123220	-0.282538	0.000000	0.632539	0.000000	0.000000	0.000000	-0.004547	-0.195165	0.051501	0.000000	0.000000	3.000000	88.000000	0.000000
15021.958356	-0.105666	0.599446	0.012822	78.762466	30.459923	29.436111	-0.282538	0.000000	0.632539	0.000000	0.000000	0.000000	-0.004547	-0.195165	0.051501	0.000000	0.000000	3.000000	88.000000	0.000000
15021.961689	-0.105674	0.598828	0.012962	78.762466	30.459923	29.436111	-0.282538	0.000000	0.632539	0.000000	0.000000	0.000000	-0.002406	-0.185182	0.041987	0.000000	0.000000	3.000000	88.000000	0.000000
15021.965023	-0.105674	0.598828	0.012962	78.762466	30.459923	29.436111	-0.282538	0.000000	0.632539	0.000000	0.000000	0.000000	-0.002406	-0.185182	0.041987	0.000000	0.000000	3.000000	88.000000	0.000000
15021.968356	-0.105674	0.598828	0.012962	78.809738	30.770403	29.756887	-0.283697	0.000000	0.648120	0.000000	0.000000	0.000000	-0.002406	-0.185182	0.041987	0.000000	0.000000	3.000000	88.000000	0.000000
15021.971689	-0.105674	0.598828	0.012962	78.809738	30.770403	29.756887	-0.283697	0.000000	0.648120	0.000000	0.000000	0.000000	-0.002406	-0.185182	0.041987	0.000000	0.000000	3.000000	88.000000	0.000000
15021.975023	-0.105690	0.598206	0.013034	78.809738	30.770403	29.756887	-0.283697	0.000000	0.648120	0.000000	0.000000	0.000000	-0.004840	-0.186532	0.021531	0.000000	0.000000	3.000000	88.000000	0.000000
15021.978356	-0.105690	0.598206	0.013034	78.845688	31.130800	30.147495	-0.283697	0.000000	0.648120	0.000000	0.000000	0.000000	-0.004840	-0.186532	0.021531	0.000000	0.000000	3.000000	88.000000	0.000000
15021.981689	-0.105673	0.597599	0.013064	78.845688	31.130800	30.147495	-0.283697	0.000000	0.648120	0.000000	0.000000	0.000000	0.005051	-0.182110	0.008821	0.000000	0.000000	3.000000	88.000000	0.000000
15021.985023	-0.105673	0.597599	0.013064	78.845688	31.130800	30.147495	-0.283697	0.000000	0.648120	0.000000	0.000000	0.000000	0.005051	-0.182110	0.008821	0.000000	0.000000	3.000000	88.000000	0.000000
15021.988356	-0.105673	0.597599	0.013064	78.875107	31.520763	30.573126	-0.283661	0.000000	0.653179	0.000000	0.000000	0.000000	0.005051	-0.182110	0.008821	0.000000	0.000000	3.000000	88.000000	0.000000
15021.991689	-0.105673	0.597599	0.013064	78.875107	31.520763	30.573126	-0.283661	0.000000	0.653179	0.000000	0.000000	0.000000	0.005051	-0.182110	0.008821	0.000000	0.000000	3.000000	88.000000	0.000000
15021.995023	-0.105629	0.597000	0.013074	78.875107	31.520763	30.573126	-0.283661	0.000000	0.653179	0.000000	0.000000	0.000000	0.013371	-0.179889	0.003110	0.000000	0.000000	3.000000	88.000000	0.000000
15021.998356	-0.105629	0.597000	0.013074	78.904228	31.888937	30.976265	-0.283661	0.000000	0.653179	0.000000	0.000000	0.000000	0.013371	-0.179889	0.003110	0.000000	0.000000	3.000000	88.000000	0.000000
15022.001689	-0.105605	0.596427	0.013071	78.904228	31.888937	30.976265	-0.283661	0.000000	0.653179	0.000000	0.000000	0.000000	0.007226	-0.171920	-0.000845	0.000000	0.000000	3.000000	88.000000	0.000000
15022.005023	-0.105605	0.596427	0.013071	78.904228	31.888937	30.976265	-0.283661	0.000000	0.653179	0.000000	0.000000	0.000000	0.007226	-0.171920	-0.000845	0.000000	0.000000	3.000000	88.000000	0.000000
15022.008356	-0.105605	0.596427	0.013071	78.935326	32.251945	31.368296	-0.280228	0.000000	0.653557	0.000000	0.000000	0.000000	0.007226	-0.171920	-0.000845	0.000000	0.000000	3.000000	88.000000	0.000000
15022.011689	-0.105605	0.596427	0.013071	78.935326	32.251945	31.368296	-0.280228	0.000000	0.653557	0.000000	0.000000	0.000000	0.007226	-0.171920	-0.000845	0.000000	0.000000	3.000000	88.000000	0.000000
15022.015023	-0.105553	0.595861	0.013049	78.935326	32.251945	31.368296	-0.280228	0.000000	0.653557	0.000000	0.000000	0.000000	0.015534	-0.169674	-0.006531	0.000000	0.000000	3.000000	88.000000	0.000000
15022.018356	-0.105553	0.595861	0.013049	78.970009	32.578613	31.718378	-0.280228	0.000000	0.653557	0.000000	0.000000	0.000000	0.015534	-0.169674	-0.006531	0.000000	0.000000	3.000000	88.000000	0.000000
15022.021689	-0.105522	0.595322	0.013015	78.970009	32.578613	31.718378	-0.280228	0.000000	0.653557	0.000000	0.000000	0.000000	0.009379	-0.161679	-0.010444	0.000000	0.000000	3.000000	88.000000	0.000000
15022.025023	-0.105522	0.595322	0.013015	78.970009	32.578613	31.718378	-0.280228	0.000000	0.653557	0.000000	0.000000	0.000000	0.009379	-0.161679	-0.010444	0.000000	0.000000	3.000000	88.000000	0.000000
15022.028356	-0.105522	0.595322	0.013015	79.003395	32.890976	32.052330	-0.276076	0.000000	0.650727	0.000000	0.000000	0.000000	0.009379	-0.161679	-0.010444	0.000000	0.000000	3.000000	88.000000	0.000000
15022.031689	-0.105522	0.595322	0.013015	79.003395	32.890976	32.052330	-0.276076	0.000000	0.650727	0.000000	0.000000	0.000000	0.009379	-0.161679	-0.010444	0.000000	0.000000	3.000000	88.000000	0.000000
15022.035023	-0.105488	0.594810	0.012972	79.003395	32.890976	32.052330	-0.276076	0.000000	0.650727	0.000000	0.000000	0.000000	0.009911	-0.153713	-0.012829	0.000000	0.000000	3.000000	88.000000	0.000000
15022.038356	-0.105488	0.594810	0.012972	79.025475	33.227032	32.421215	-0.276076	0.000000	0.650727	0.000000	0.000000	0.000000	0.009911	-0.153713	-0.012829	0.000000	0.000000	3.000000	88.000000	0.000000
15022.041689	-0.105431	0.594324	0.012926	79.025475	33.227032	32.421215	-0.276076	0.000000	0.650727	0.000000	0.000000	0.000000	0.017134	-0.145775	-0.013687	0.000000	0.000000	3.000000	88.000000	0.000000
15022.045023	-0.105431	0.594324	0.012926	79.025475	33.227032	32.421215	-0.276076	0.000000	0.650727	0.000000	0.000000	0.000000	0.017134	-0.145775	-0.013687	0.000000	0.000000	3.000000	88.000000	0.000000
15022.048356	-0.105431	0.594324	0.012926	79.032677	33.566933	32.802444	-0.271569	0.000000	0.646308	0.000000	0.000000	0.000000	0.017134	-0.145775	-0.013687	0.000000	0.000000	3.000000	88.000000	0.000000
15022.051689	-0.105431	0.594324	0.012926	79.032677	33.566933	32.802444	-0.271569	0.000000	0.646308	0.000000	0.000000	0.000000	0.017134	-0.145775	-0.013687	0.000000	0.000000	3.000000	88.000000	0.000000
15022.055023	-0.105393	0.593891	0.012860	79.032677	33.566933	32.802444	-0.271569	0.000000	0.646308	0.000000	0.000000	0.000000	0.011450	-0.129919	-0.019711	0.000000	0.000000	3.000000	88.000000	0.000000
15022.058356	-0.105393	0.593891	0.012860	79.024918	33.906448	33.194530	-0.271569	0.000000	0.646308	0.000000	0.000000	0.000000	0.011450	-0.129919	-0.019711	0.000000	0.000000	3.000000	88.000000	0.000000
15022.061689	-0.105393	0.593891	0.012860	79.024918	33.906448	33.194530	-0.271569	0.000000	0.646308	0.000000	0.000000	0.000000	0.011450	-0.129919	-0.019711	0.000000	0.000000	3.000000	88.000000	0.000000
15022.065023	-0.105393	0.593891	0.012860	79.024918	33.906448	33.194530	-0.271569	0.000000	0.646308	0.000000	0.000000	0.000000	0.011450	-0.129919	-0.019711	0.000000	0.000000	3.000000	88.000000	0.000000
15022.068356	-0.105276	0.593187	0.012757	79.005135	34.181904	33.526859	-0.269660	0.000000	0.643023	0.000000	0.000000	0.000000	0.035082	-0.211131	-0.031073	0.000000	0.000000	3.000000	88.000000	0.000000
15022.071689	-0.105276	0.593187	0.012757	79.005135	34.181904	33.526859	-0.269660	0.000000	0.643023	0.000000	0.000000	0.000000	-0.000001	-0.000006	0.000000	0.000000	0.000000	3.000000	88.000000	0.000000
15022.075023	-0.105276	0.593187	0.012757	79.005135	34.181904	33.526859	-0.269660	0.000000	0.643023	0.000000	0.000000	0.000000	-0.000001	-0.000006	0.000000	0.000000	0.000000	3.000000	88.000000	0.000000
15022.078356	-0.105276	0.593187	0.012757	78.978149	34.383358	33.782257	-0.263813	0.000000	0.637844	0.000000	0.000000	0.000000	-0.000001	-0.000006	0.000000	0.000000	0.000000	3.000000	88.000000	0.000000
15022.081689	-0.105276	0.593187	0.012757	78.978149	34.383358	33.782257	-0.263813	0.000000	0.637844	0.000000	0.000000	0.000000	-0.000001	-0.000006	0.000000	0.000000	0.000000	3.000000	88.000000	0.000000
15022.085023	-0.105268	0.592935	0.012720	78.978149	34.383358	33.782257	-0.263813	0.000000	0.637844	0.000000	0.000000	0.000000	0.002457	-0.075610	-0.010982	0.000000	0.000000	3.000000	88.000000	0.000000
15022.088356	-0.105268	0.592935	0.012720	78.948692	34.411961	33.845612	-0.263813	0.000000	0.637844	0.000000	0.000000	0.000000	0.002457	-0.075610	-0.010982	0.000000	0.000000	3.000000	88.000000	0.000000
15022.091689	-0.105268	0.592935	0.012720	78.948692	34.411961	33.845612	-0.263813	0.000000	0.637844	0.000000	0.000000	0.000000	0.002457	-0.075610	-0.010982	0.000000	0.000000	3.000000	88.000000	0.000000
15022.095023	-0.105268	0.592935	0.012720	78.948692	34.411961	33.845612	-0.263813	0.000000	0.637844	0.000000	0.000000	0.000000	0.002457	-0.075610	-0.010982	0.000000	0.000000	3.000000	88.000000	0.000000
15022.098356	-0.105220	0.592676	0.012717	78.925934	34.280785	33.722851	-0.263403	0.000000	0.636014	0.000000	0.000000	0.000000	0.014292	-0.077846	-0.001049	0.000000	0.000000	3.000000	88.000000	0.000000
15022.101689	-0.105220	0.592676	0.012717	78.925934	34.280785	33.722851	-0.263403	0.000000	0.636014	0.000000	0.000000	0.000000	0.014292	-0.077846	-0.001049	0.000000	0.000000	3.000000	88.000000	0.000000
15022.105023	-0.105220	0.592676	0.012717	78.925934	34.280785	33.722851	-0.263403	0.000000	0.636014	0.000000	0.000000	0.000000	0.014292	-0.077846	-0.001049	0.000000	0.000000	3.000000	88.000000	0.000000
15022.108356	-0.105220	0.592676	0.012717	78.898560	34.069019	33.513245	-0.261021	0.000000	0.635839	0.000000	0.000000	0.000000	0.014292	-0.077846	-0.001049	0.000000	0.000000	3.000000	88.000000	0.000000
15022.111689	-0.105201	0.592623	0.012736	78.898560	34.069019	33.513245	-0.261021	0.000000	0.635839	0.000000	0.000000	0.000000	0.005722	-0.015792	0.005831	0.000000	0.000000	3.000000	88.000000	0.000000
15022.115023	-0.105201	0.592623	0.012736	78.898560	34.069019	33.513245	-0.261021	0.000000	0.635839	0.000000	0.000000	0.000000	0.005722	-0.015792	0.005831	0.000000	0.000000	3.000000	88.000000	0.000000
15022.118356	-0.105201	0.592623	0.012736	78.870293	33.856594	33.302578	-0.260068	0.000000	0.636811	0.000000	0.000000	0.000000	0.005722	-0.015792	0.005831	0.000000	0.000000	3.000000	88.000000	0.000000
15022.121689	-0.105201	0.592623	0.012736	78.870293	33.856594	33.302578	-0.260068	0.000000	0.636811	0.000000	0.000000	0.000000	0.005722	-0.015792	0.005831	0.000000	0.000000	3.000000	88.000000	0.000000
15022.125023	-0.105181	0.592597	0.012748	78.870293	33.856594	33.302578	-0.260068	0.000000	0.636811	0.000000	0.000000	0.000000	0.006208	-0.007894	0.003664	0.000000	0.000000	3.000000	88.000000	0.000000
15022.128356	-0.105181	0.592597	0.012748	78.851662	33.719158	33.167728	-0.260068	0.000000	0.636811	0.000000	0.000000	0.000000	0.006208	-0.007894	0.003664	0.000000	0.000000	3.000000	88.000000	0.000000
15022.131689	-0.105181	0.592597	0.012748	78.851662	33.719158	33.167728	-0.260068	0.000000	0.636811	0.000000	0.000000	0.000000	0.006208	-0.007894	0.003664	0.000000	0.000000	3.000000	88.000000	0.000000
15022.135023	-0.105181	0.592597	0.012748	78.851662	33.719158	33.167728	-0.260068	0.000000	0.636811	0.000000	0.000000	0.000000	0.006208	-0.007894	0.003664	0.000000	0.000000	3.000000	88.000000	0.000000
15022.138356	-0.105203	0.592597	0.012743	78.839661	33.628338	33.081295	-0.259033	0.000000	0.637421	0.000000	0.000000	0.000000	-0.006692	-0.000009	-0.001498	0.000000	0.000000	3.000000	88.000000	0.000000
15022.141689	-0.105203	0.592597	0.012743	78.839661	33.628338	33.081295	-0.259033	0.000000	0.637421	0.000000	0.000000	0.000000	-0.006692	-0.000009	-0.001498	0.000000	0.000000	3.000000	88.000000	0.000000
15022.145023	-0.105203	0.592597	0.012743	78.839661	33.628338	33.081295	-0.259033	0.000000	0.637421	0.000000	0.000000	0.000000	-0.006692	-0.000009	-0.001498	0.000000	0.000000	3.000000	88.000000	0.000000
15022.148356	-0.105203	0.592597	0.012743	78.834328	33.581074	33.042927	-0.260149	0.000000	0.637172	0.000000	0.000000	0.000000	-0.006692	-0.000009	-0.001498	0.000000	0.000000	3.000000	88.000000	0.000000
15022.151689	-0.105282	0.592612	0.012677	78.834328	33.581074	33.042927	-0.260149	0.000000	0.637172	0.000000	0.000000	0.000000	-0.023643	0.004496	-0.019945	0.000000	0.000000	3.000000	88.000000	0.000000
15022.155023	-0.105282	0.592612	0.012677	78.834328	33.581074	33.042927	-0.260149	0.000000	0.637172	0.000000	0.000000	0.000000	-0.023643	0.004496	-0.019945	0.000000	0.000000	3.000000	88.000000	0.000000
15022.158356	-0.105282	0.592612	0.012677	78.831635	33.547935	33.023762	-0.264089	0.000000	0.633848	0.000000	0.000000	0.000000	-0.023643	0.004496	-0.019945	0.000000	0.000000	3.000000	88.000000	0.000000
15022.161689	-0.105282	0.592612	0.012677	78.831635	33.547935	33.023762	-0.264089	0.000000	0.633848	0.000000	0.000000	0.000000	-0.023643	0.004496	-0.019945	0.000000	0.000000	3.000000	88.000000	0.000000
15022.165023	-0.105355	0.592634	0.012587	78.831635	33.547935	33.023762	-0.264089	0.000000	0.633848	0.000000	0.000000	0.000000	-0.022071	0.006746	-0.026925	0.000000	0.000000	3.000000	88.000000	0.000000
15022.168356	-0.105355	0.592634	0.012587	78.830643	33.518162	33.008766	-0.264089	0.000000	0.633848	0.000000	0.000000	0.000000	-0.022071	0.006746	-0.026925	0.000000	0.000000	3.000000	88.000000	0.000000
15022.171689	-0.105355	0.592634	0.012587	78.830643	33.518162	33.008766	-0.264089	0.000000	0.633848	0.000000	0.000000	0.000000	-0.022071	0.006746	-0.026925	0.000000	0.000000	3.000000	88.000000	0.000000
15022.175023	-0.105355	0.592634	0.012587	78.830643	33.518162	33.008766	-0.264089	0.000000	0.633848	0.000000	0.000000	0.000000	-0.022071	0.006746	-0.026925	0.000000	0.000000	3.000000	88.000000	0.000000
15022.178356	-0.105553	0.592559	0.012320	78.827354	33.474087	32.985016	-0.267768	0.000000	0.629360	0.000000	0.000000	0.000000	-0.059260	-0.022627	-0.080255	0.000000	0.000000	3.000000	88.000000	0.000000
15022.181689	-0.105553	0.592559	0.012320	78.827354	33.474087	32.985016	-0.267768	0.000000	0.629360	0.000000	0.000000	0.000000	-0.059260	-0.022627	-0.080255	0.000000	0.000000	3.000000	88.000000	0.000000
15022.185023	-0.105553	0.592559	0.012320	78.827354	33.474087	32.985016	-0.267768	0.000000	0.629360	0.000000	0.000000	0.000000	-0.059260	-0.022627	-0.080255	0.000000	0.000000	3.000000	88.000000	0.000000
15022.188356	-0.105553	0.592559	0.012320	78.812660	33.395973	32.925022	-0.277644	0.000000	0.615984	0.000000	0.000000	0.000000	-0.059260	-0.022627	-0.080255	0.000000	0.000000	3.000000	88.000000	0.000000
15022.191689	-0.105646	0.592450	0.012108	78.812660	33.395973	32.925022	-0.277644	0.000000	0.615984	0.000000	0.000000	0.000000	-0.027824	-0.032765	-0.063629	0.000000	0.000000	3.000000	88.000000	0.000000
15022.195023	-0.105646	0.592450	0.012108	78.812660	33.395973	32.925022	-0.277644	0.000000	0.615984	0.000000	0.000000	0.000000	-0.027824	-0.032765	-0.063629	0.000000	0.000000	3.000000	88.000000	0.000000
15022.198356	-0.105646	0.592450	0.012108	78.780792	33.326408	32.902195	-0.282282	0.000000	0.605379	0.000000	0.000000	0.000000	-0.027824	-0.032765	-0.063629	0.000000	0.000000	3.000000	88.000000	0.000000
15022.201689	-0.105646	0.592450	0.012108	78.780792	33.326408	32.902195	-0.282282	0.000000	0.605379	0.000000	0.000000	0.000000	-0.027824	-0.032765	-0.063629	0.000000	0.000000	3.000000	88.000000	0.000000
15022.205023	-0.105683	0.592284	0.011857	78.780792	33.326408	32.902195	-0.282282	0.000000	0.605379	0.000000	0.000000	0.000000	-0.011175	-0.049664	-0.075082	0.000000	0.000000	3.000000	88.000000	0.000000
15022.208356	-0.105683	0.592284	0.011857	78.743774	33.266125	32.891434	-0.282282	0.000000	0.605379	0.000000	0.000000	0.000000	-0.011175	-0.049664	-0.075082	0.000000	0.000000	3.000000	88.000000	0.000000
15022.211689	-0.105683	0.592284	0.011857	78.743774	33.266125	32.891434	-0.282282	0.000000	0.605379	0.000000	0.000000	0.000000	-0.011175	-0.049664	-0.075082	0.000000	0.000000	3.000000	88.000000	0.000000
15022.215023	-0.105683	0.592284	0.011857	78.743774	33.266125	32.891434	-0.282282	0.000000	0.605379	0.000000	0.000000	0.000000	-0.011175	-0.049664	-0.075082	0.000000	0.000000	3.000000	88.000000	0.000000
15022.218356	-0.105654	0.591694	0.011209	78.707901	33.203468	32.872135	-0.284144	0.000000	0.592866	0.000000	0.000000	0.000000	0.008774	-0.176961	-0.194485	0.000000	0.000000	3.000000	88.000000	0.000000
15022.221689	-0.105654	0.591694	0.011209	78.707901	33.203468	32.872135	-0.284144	0.000000	0.592866	0.000000	0.000000	0.000000	0.000001	-0.000007	0.000000	0.000000	0.000000	3.000000	88.000000	0.000000
15022.225023	-0.105654	0.591694	0.011209	78.707901	33.203468	32.872135	-0.284144	0.000000	0.592866	0.000000	0.000000	0.000000	0.000001	-0.000007	0.000000	0.000000	0.000000	3.000000	88.000000	0.000000
15022.228356	-0.105654	0.591694	0.011209	78.650803	32.966656	32.689278	-0.282682	0.000000	0.560451	0.000000	0.000000	0.000000	0.000001	-0.000007	0.000000	0.000000	0.000000	3.000000	88.000000	0.000000
15022.231689	-0.105654	0.591694	0.011209	78.650803	32.966656	32.689278	-0.282682	0.000000	0.560451	0.000000	0.000000	0.000000	0.000001	-0.000007	0.000000	0.000000	0.000000	3.000000	88.000000	0.000000
15022.235023	-0.105628	0.591323	0.010786	78.650803	32.966656	32.689278	-0.282682	0.000000	0.560451	0.000000	0.000000	0.000000	0.007595	-0.111426	-0.126826	0.000000	0.000000	3.000000	88.000000	0.000000
15022.238356	-0.105628	0.591323	0.010786	78.553528	32.466087	32.247070	-0.282682	0.000000	0.560451	0.000000	0.000000	0.000000	0.007595	-0.111426	-0.126826	0.000000	0.000000	3.000000	88.000000	0.000000
15022.241689	-0.105575	0.590888	0.010343	78.553528	32.466087	32.247070	-0.282682	0.000000	0.560451	0.000000	0.000000	0.000000	0.016022	-0.130415	-0.132987	0.000000	0.000000	3.000000	88.000000	0.000000
15022.245023	-0.105575	0.590888	0.010343	78.553528	32.466087	32.247070	-0.282682	0.000000	0.560451	0.000000	0.000000	0.000000	0.016022	-0.130415	-0.132987	0.000000	0.000000	3.000000	88.000000	0.000000
15022.248356	-0.105575	0.590888	0.010343	78.409859	31.789242	31.650820	-0.278746	0.000000	0.517149	0.000000	0.000000	0.000000	0.016022	-0.130415	-0.132987	0.000000	0.000000	3.000000	88.000000	0.000000
15022.251689	-0.105575	0.590888	0.010343	78.409859	31.789242	31.650820	-0.278746	0.000000	0.517149	0.000000	0.000000	0.000000	0.016022	-0.130415	-0.132987	0.000000	0.000000	3.000000	88.000000	0.000000
15022.255023	-0.105510	0.590398	0.009851	78.409859	31.789242	31.650820	-0.278746	0.000000	0.517149	0.000000	0.000000	0.000000	0.019370	-0.147076	-0.147693	0.000000	0.000000	3.000000	88.000000	0.000000
15022.258356	-0.105510	0.590398	0.009851	78.220566	31.020954	30.987158	-0.278746	0.000000	0.517149	0.000000	0.000000	0.000000	0.019370	-0.147076	-0.147693	0.000000	0.000000	3.000000	88.000000	0.000000
15022.261689	-0.105435	0.589852	0.009309	78.220566	31.020954	30.987158	-0.278746	0.000000	0.517149	0.000000	0.000000	0.000000	0.022737	-0.163698	-0.162470	0.000000	0.000000	3.000000	88.000000	0.000000
15022.265023	-0.105435	0.589852	0.009309	78.220566	31.020954	30.987158	-0.278746	0.000000	0.517149	0.000000	0.000000	0.000000	0.022737	-0.163698	-0.162470	0.000000	0.000000	3.000000	88.000000	0.000000
15022.268356	-0.105435	0.589852	0.009309	77.998154	30.183189	30.174047	-0.271728	0.000000	0.465456	0.000000	0.000000	0.000000	0.022737	-0.163698	-0.162470	0.000000	0.000000	3.000000	88.000000	0.000000
15022.271689	-0.105336	0.589307	0.008772	77.998154	30.183189	30.174047	-0.271728	0.000000	0.465456	0.000000	0.000000	0.000000	0.029463	-0.163434	-0.161233	0.000000	0.000000	3.000000	88.000000	0.000000
15022.275023	-0.105336	0.589307	0.008772	77.998154	30.183189	30.174047	-0.271728	0.000000	0.465456	0.000000	0.000000	0.000000	0.029463	-0.163434	-0.161233	0.000000	0.000000	3.000000	88.000000	0.000000
15022.278356	-0.105336	0.589307	0.008772	77.761879	29.414965	29.312361	-0.266818	0.000000	0.438583	0.000000	0.000000	0.000000	0.029463	-0.163434	-0.161233	0.000000	0.000000	3.000000	88.000000	0.000000
15022.281689	-0.105208	0.588726	0.008206	77.761879	29.414965	29.312361	-0.266818	0.000000	0.438583	0.000000	0.000000	0.000000	0.038375	-0.174369	-0.169746	0.000000	0.000000	3.000000	88.000000	0.000000
15022.285023	-0.105208	0.588726	0.008206	77.761879	29.414965	29.312361	-0.266818	0.000000	0.438583	0.000000	0.000000	0.000000	0.038375	-0.174369	-0.169746	0.000000	0.000000	3.000000	88.000000	0.000000
15022.288356	-0.105208	0.588726	0.008206	77.522903	28.711357	28.545847	-0.260422	0.000000	0.410292	0.000000	0.000000	0.000000	0.038375	-0.174369	-0.169746	0.000000	0.000000	3.000000	88.000000	0.000000
15022.291689	-0.105208	0.588726	0.008206	77.522903	28.711357	28.545847	-0.260422	0.000000	0.410292	0.000000	0.000000	0.000000	0.038375	-0.174369	-0.169746	0.000000	0.000000	3.000000	88.000000	0.000000
15022.295023	-0.105049	0.588135	0.007604	77.522903	28.711357	28.545847	-0.260422	0.000000	0.410292	0.000000	0.000000	0.000000	0.047740	-0.177437	-0.180414	0.000000	0.000000	3.000000	88.000000	0.000000
15022.298356	-0.105049	0.588135	0.007604	77.285690	27.975061	27.948156	-0.260422	0.000000	0.410292	0.000000	0.000000	0.000000	0.047740	-0.177437	-0.180414	0.000000	0.000000	3.000000	88.000000	0.000000
15022.301689	-0.104923	0.587529	0.007044	77.285690	27.975061	27.948156	-0.260422	0.000000	0.410292	0.000000	0.000000	0.000000	0.038034	-0.181604	-0.168284	0.000000	0.000000	3.000000	88.000000	0.000000
15022.305023	-0.104923	0.587529	0.007044	77.285690	27.975061	27.948156	-0.260422	0.000000	0.410292	0.000000	0.000000	0.000000	0.038034	-0.181604	-0.168284	0.000000	0.000000	3.000000	88.000000	0.000000
15022.308356	-0.104923	0.587529	0.007044	77.054619	27.208815	27.303726	-0.246126	0.000000	0.352176	0.000000	0.000000	0.000000	0.038034	-0.181604	-0.168284	0.000000	0.000000	3.000000	88.000000	0.000000
15022.311689	-0.104923	0.587529	0.007044	77.054619	27.208815	27.303726	-0.246126	0.000000	0.352176	0.000000	0.000000	0.000000	0.038034	-0.181604	-0.168284	0.000000	0.000000	3.000000	88.000000	0.000000
15022.315023	-0.104753	0.586899	0.006498	77.054619	27.208815	27.303726	-0.246126	0.000000	0.352176	0.000000	0.000000	0.000000	0.050844	-0.189112	-0.163549	0.000000	0.000000	3.000000	88.000000	0.000000
15022.318356	-0.104753	0.586899	0.006498	76.830330	26.501686	26.681849	-0.246126	0.000000	0.352176	0.000000	0.000000	0.000000	0.050844	-0.189112	-0.163549	0.000000	0.000000	3.000000	88.000000	0.000000
15022.321689	-0.104583	0.586270	0.005952	76.830330	26.501686	26.681849	-0.246126	0.000000	0.352176	0.000000	0.000000	0.000000	0.050893	-0.188780	-0.163900	0.000000	0.000000	3.000000	88.000000	0.000000
15022.325023	-0.104583	0.586270	0.005952	76.830330	26.501686	26.681849	-0.246126	0.000000	0.352176	0.000000	0.000000	0.000000	0.050893	-0.188780	-0.163900	0.000000	0.000000	3.000000	88.000000	0.000000
15022.328356	-0.104583	0.586270	0.005952	76.605186	25.835447	26.088226	-0.229170	0.000000	0.297601	0.000000	0.000000	0.000000	0.050893	-0.188780	-0.163900	0.000000	0.000000	3.000000	88.000000	0.000000
15022.331689	-0.104583	0.586270	0.005952	76.605186	25.835447	26.088226	-0.229170	0.000000	0.297601	0.000000	0.000000	0.000000	0.050893	-0.188780	-0.163900	0.000000	0.000000	3.000000	88.000000	0.000000
15022.335023	-0.104398	0.585608	0.005440	76.605186	25.835447	26.088226	-0.229170	0.000000	0.297601	0.000000	0.000000	0.000000	0.055486	-0.198474	-0.153733	0.000000	0.000000	3.000000	88.000000	0.000000
15022.338356	-0.104398	0.585608	0.005440	76.388512	25.234528	25.561584	-0.229170	0.000000	0.297601	0.000000	0.000000	0.000000	0.055486	-0.198474	-0.153733	0.000000	0.000000	3.000000	88.000000	0.000000
15022.341689	-0.104213	0.584948	0.004926	76.388512	25.234528	25.561584	-0.229170	0.000000	0.297601	0.000000	0.000000	0.000000	0.055524	-0.198129	-0.154108	0.000000	0.000000	3.000000	88.000000	0.000000
15022.345023	-0.104213	0.584948	0.004926	76.388512	25.234528	25.561584	-0.229170	0.000000	0.297601	0.000000	0.000000	0.000000	0.055524	-0.198129	-0.154108	0.000000	0.000000	3.000000	88.000000	0.000000
15022.348356	-0.104213	0.584948	0.004926	76.176651	24.682592	25.098799	-0.210669	0.000000	0.246294	0.000000	0.000000	0.000000	0.055524	-0.198129	-0.154108	0.000000	0.000000	3.000000	88.000000	0.000000
15022.351689	-0.104213	0.584948	0.004926	76.176651	24.682592	25.098799	-0.210669	0.000000	0.246294	0.000000	0.000000	0.000000	0.055524	-0.198129	-0.154108	0.000000	0.000000	3.000000	88.000000	0.000000
15022.355023	-0.104006	0.584288	0.004416	76.176651	24.682592	25.098799	-0.210669	0.000000	0.246294	0.000000	0.000000	0.000000	0.062135	-0.197812	-0.153002	0.000000	0.000000	3.000000	88.000000	0.000000
15022.358356	-0.104006	0.584288	0.004416	75.980629	24.169312	24.699869	-0.210669	0.000000	0.246294	0.000000	0.000000	0.000000	0.062135	-0.197812	-0.153002	0.000000	0.000000	3.000000	88.000000	0.000000
15022.361689	-0.103835	0.583634	0.003963	75.980629	24.169312	24.699869	-0.210669	0.000000	0.246294	0.000000	0.000000	0.000000	0.051330	-0.196425	-0.135951	0.000000	0.000000	3.000000	88.000000	0.000000
15022.365023	-0.103835	0.583634	0.003963	75.980629	24.169312	24.699869	-0.210669	0.000000	0.246294	0.000000	0.000000	0.000000	0.051330	-0.196425	-0.135951	0.000000	0.000000	3.000000	88.000000	0.000000
15022.368356	-0.103835	0.583634	0.003963	75.794724	23.645662	24.279114	-0.191758	0.000000	0.198135	0.000000	0.000000	0.000000	0.051330	-0.196425	-0.135951	0.000000	0.000000	3.000000	88.000000	0.000000
15022.371689	-0.103681	0.582987	0.003480	75.794724	23.645662	24.279114	-0.191758	0.000000	0.198135	0.000000	0.000000	0.000000	0.046380	-0.193870	-0.144757	0.000000	0.000000	3.000000	88.000000	0.000000
15022.375023	-0.103681	0.582987	0.003480	75.794724	23.645662	24.279114	-0.191758	0.000000	0.198135	0.000000	0.000000	0.000000	0.046380	-0.193870	-0.144757	0.000000	0.000000	3.000000	88.000000	0.000000
15022.378356	-0.103681	0.582987	0.003480	75.613045	23.187065	23.865387	-0.184028	0.000000	0.174009	0.000000	0.000000	0.000000	0.046380	-0.193870	-0.144757	0.000000	0.000000	3.000000	88.000000	0.000000
15022.381689	-0.103535	0.582353	0.003036	75.613045	23.187065	23.865387	-0.184028	0.000000	0.174009	0.000000	0.000000	0.000000	0.043740	-0.190320	-0.133153	0.000000	0.000000	3.000000	88.000000	0.000000
15022.385023	-0.103535	0.582353	0.003036	75.613045	23.187065	23.865387	-0.184028	0.000000	0.174009	0.000000	0.000000	0.000000	0.043740	-0.190320	-0.133153	0.000000	0.000000	3.000000	88.000000	0.000000
15022.388356	-0.103535	0.582353	0.003036	75.429756	22.825731	23.451973	-0.176738	0.000000	0.151817	0.000000	0.000000	0.000000	0.043740	-0.190320	-0.133153	0.000000	0.000000	3.000000	88.000000	0.000000
15022.391689	-0.103535	0.582353	0.003036	75.429756	22.825731	23.451973	-0.176738	0.000000	0.151817	0.000000	0.000000	0.000000	0.043740	-0.190320	-0.133153	0.000000	0.000000	3.000000	88.000000	0.000000
15022.395023	-0.103371	0.581738	0.002613	75.429756	22.825731	23.451973	-0.176738	0.000000	0.151817	0.000000	0.000000	0.000000	0.049212	-0.184523	-0.127024	0.000000	0.000000	3.000000	88.000000	0.000000
15022.398356	-0.103371	0.581738	0.002613	75.240410	22.577150	23.179913	-0.176738	0.000000	0.151817	0.000000	0.000000	0.000000	0.049212	-0.184523	-0.127024	0.000000	0.000000	3.000000	88.000000	0.000000
15022.401689	-0.103218	0.581179	0.002238	75.240410	22.577150	23.179913	-0.176738	0.000000	0.151817	0.000000	0.000000	0.000000	0.045879	-0.167840	-0.112356	0.000000	0.000000	3.000000	88.000000	0.000000
15022.405023	-0.103218	0.581179	0.002238	75.240410	22.577150	23.179913	-0.176738	0.000000	0.151817	0.000000	0.000000	0.000000	0.045879	-0.167840	-0.112356	0.000000	0.000000	3.000000	88.000000	0.000000
15022.408356	-0.103218	0.581179	0.002238	75.049927	22.425253	23.092150	-0.160889	0.000000	0.111921	0.000000	0.000000	0.000000	0.045879	-0.167840	-0.112356	0.000000	0.000000	3.000000	88.000000	0.000000
15022.411689	-0.103218	0.581179	0.002238	75.049927	22.425253	23.092150	-0.160889	0.000000	0.111921	0.000000	0.000000	0.000000	0.045879	-0.167840	-0.112356	0.000000	0.000000	3.000000	88.000000	0.000000
15022.415023	-0.103090	0.580638	0.001875	75.049927	22.425253	23.092150	-0.160889	0.000000	0.111921	0.000000	0.000000	0.000000	0.038241	-0.162127	-0.109080	0.000000	0.000000	3.000000	88.000000	0.000000
15022.418356	-0.103090	0.580638	0.001875	74.878090	22.355606	23.128042	-0.160889	0.000000	0.111921	0.000000	0.000000	0.000000	0.038241	-0.162127	-0.109080	0.000000	0.000000	3.000000	88.000000	0.000000
15022.421689	-0.102996	0.580153	0.001556	74.878090	22.355606	23.128042	-0.160889	0.000000	0.111921	0.000000	0.000000	0.000000	0.028365	-0.145547	-0.095756	0.000000	0.000000	3.000000	88.000000	0.000000
15022.425023	-0.102996	0.580153	0.001556	74.878090	22.355606	23.128042	-0.160889	0.000000	0.111921	0.000000	0.000000	0.000000	0.028365	-0.145547	-0.095756	0.000000	0.000000	3.000000	88.000000	0.000000
15022.428356	-0.102996	0.580153	0.001556	74.734062	22.308109	23.132954	-0.149788	0.000000	0.077781	0.000000	0.000000	0.000000	0.028365	-0.145547	-0.095756	0.000000	0.000000	3.000000	88.000000	0.000000
15022.431689	-0.102996	0.580153	0.001556	74.734062	22.308109	23.132954	-0.149788	0.000000	0.077781	0.000000	0.000000	0.000000	0.028365	-0.145547	-0.095756	0.000000	0.000000	3.000000	88.000000	0.000000
15022.435023	-0.102921	0.579694	0.001224	74.734062	22.308109	23.132954	-0.149788	0.000000	0.077781	0.000000	0.000000	0.000000	0.022310	-0.137669	-0.099366	0.000000	0.000000	3.000000	88.000000	0.000000
15022.438356	-0.102921	0.579694	0.001224	74.600990	22.281696	23.037941	-0.149788	0.000000	0.077781	0.000000	0.000000	0.000000	0.022310	-0.137669	-0.099366	0.000000	0.000000	3.000000	88.000000	0.000000
15022.441689	-0.102858	0.579290	0.000943	74.600990	22.281696	23.037941	-0.149788	0.000000	0.077781	0.000000	0.000000	0.000000	0.018964	-0.121179	-0.084468	0.000000	0.000000	3.000000	88.000000	0.000000
15022.445023	-0.102858	0.579290	0.000943	74.600990	22.281696	23.037941	-0.149788	0.000000	0.077781	0.000000	0.000000	0.000000	0.018964	-0.121179	-0.084468	0.000000	0.000000	3.000000	88.000000	0.000000
15022.448356	-0.102858	0.579290	0.000943	74.492775	22.316931	22.828165	-0.142909	0.000000	0.047142	0.000000	0.000000	0.000000	0.018964	-0.121179	-0.084468	0.000000	0.000000	3.000000	88.000000	0.000000
15022.451689	-0.102858	0.579290	0.000943	74.492775	22.316931	22.828165	-0.142909	0.000000	0.047142	0.000000	0.000000	0.000000	0.018964	-0.121179	-0.084468	0.000000	0.000000	3.000000	88.000000	0.000000
15022.455023	-0.102786	0.578915	0.000722	74.492775	22.316931	22.828165	-0.142909	0.000000	0.047142	0.000000	0.000000	0.000000	0.021691	-0.112424	-0.066105	0.000000	0.000000	3.000000	88.000000	0.000000
15022.458356	-0.102786	0.578915	0.000722	74.398636	22.409426	22.723314	-0.142909	0.000000	0.047142	0.000000	0.000000	0.000000	0.021691	-0.112424	-0.066105	0.000000	0.000000	3.000000	88.000000	0.000000
15022.461689	-0.102786	0.578915	0.000722	74.398636	22.409426	22.723314	-0.142909	0.000000	0.047142	0.000000	0.000000	0.000000	0.021691	-0.112424	-0.066105	0.000000	0.000000	3.000000	88.000000	0.000000
15022.465023	-0.102786	0.578915	0.000722	74.398636	22.409426	22.723314	-0.142909	0.000000	0.047142	0.000000	0.000000	0.000000	0.021691	-0.112424	-0.066105	0.000000	0.000000	3.000000	88.000000	0.000000
15022.468356	-0.102711	0.578294	0.000388	74.303146	22.543589	22.964422	-0.139294	0.000000	0.036125	0.000000	0.000000	0.000000	0.022489	-0.186551	-0.100198	0.000000	0.000000	3.000000	88.000000	0.000000
15022.471689	-0.102711	0.578294	0.000388	74.303146	22.543589	22.964422	-0.139294	0.000000	0.036125	0.000000	0.000000	0.000000	0.000001	0.000005	-0.000000	0.000000	0.000000	3.000000	88.000000	0.000000
15022.475023	-0.102711	0.578294	0.000388	74.303146	22.543589	22.964422	-0.139294	0.000000	0.036125	0.000000	0.000000	0.000000	0.000001	0.000005	-0.000000	0.000000	0.000000	3.000000	88.000000	0.000000
15022.478356	-0.102711	0.578294	0.000388	74.212425	22.644550	23.194481	-0.135546	0.000000	0.019425	0.000000	0.000000	0.000000	0.000001	0.000005	-0.000000	0.000000	0.000000	3.000000	88.000000	0.000000
15022.481689	-0.102711	0.578294	0.000388	74.212425	22.644550	23.194481	-0.135546	0.000000	0.019425	0.000000	0.000000	0.000000	0.000001	0.000005	-0.000000	0.000000	0.000000	3.000000	88.000000	0.000000
15022.485023	-0.102696	0.578057	0.000320	74.212425	22.644550	23.194481	-0.135546	0.000000	0.019425	0.000000	0.000000	0.000000	0.004615	-0.071003	-0.020554	0.000000	0.000000	3.000000	88.000000	0.000000
15022.488356	-0.102696	0.578057	0.000320	74.154968	22.763472	23.416449	-0.135546	0.000000	0.019425	0.000000	0.000000	0.000000	0.004615	-0.071003	-0.020554	0.000000	0.000000	3.000000	88.000000	0.000000
15022.491689	-0.102696	0.578057	0.000320	74.154968	22.763472	23.416449	-0.135546	0.000000	0.019425	0.000000	0.000000	0.000000	0.004615	-0.071003	-0.020554	0.000000	0.000000	3.000000	88.000000	0.000000
15022.495023	-0.102696	0.578057	0.000320	74.154968	22.763472	23.416449	-0.135546	0.000000	0.019425	0.000000	0.000000	0.000000	0.004615	-0.071003	-0.020554	0.000000	0.000000	3.000000	88.000000	0.000000
15022.498356	-0.102659	0.577725	0.000259	74.133087	22.904366	23.619186	-0.134777	0.000000	0.015999	0.000000	0.000000	0.000000	0.010970	-0.099459	-0.018389	0.000000	0.000000	3.000000	88.000000	0.000000
15022.501689	-0.102659	0.577725	0.000259	74.133087	22.904366	23.619186	-0.134777	0.000000	0.015999	0.000000	0.000000	0.000000	0.010970	-0.099459	-0.018389	0.000000	0.000000	3.000000	88.000000	0.000000
15022.505023	-0.102659	0.577725	0.000259	74.133087	22.904366	23.619186	-0.134777	0.000000	0.015999	0.000000	0.000000	0.000000	0.010970	-0.099459	-0.018389	0.000000	0.000000	3.000000	88.000000	0.000000
15022.508356	-0.102659	0.577725	0.000259	74.133896	22.948711	23.674091	-0.132948	0.000000	0.012935	0.000000	0.000000	0.000000	0.010970	-0.099459	-0.018389	0.000000	0.000000	3.000000	88.000000	0.000000
15022.511689	-0.102624	0.577667	0.000305	74.133896	22.948711	23.674091	-0.132948	0.000000	0.012935	0.000000	0.000000	0.000000	0.010601	-0.017636	0.013748	0.000000	0.000000	3.000000	88.000000	0.000000
15022.515023	-0.102624	0.577667	0.000305	74.133896	22.948711	23.674091	-0.132948	0.000000	0.012935	0.000000	0.000000	0.000000	0.010601	-0.017636	0.013748	0.000000	0.000000	3.000000	88.000000	0.000000
15022.518356	-0.102624	0.577667	0.000305	74.132317	22.944532	23.662432	-0.131181	0.000000	0.015226	0.000000	0.000000	0.000000	0.010601	-0.017636	0.013748	0.000000	0.000000	3.000000	88.000000	0.000000
15022.521689	-0.102624	0.577667	0.000305	74.132317	22.944532	23.662432	-0.131181	0.000000	0.015226	0.000000	0.000000	0.000000	0.010601	-0.017636	0.013748	0.000000	0.000000	3.000000	88.000000	0.000000
15022.525023	-0.102600	0.577662	0.000401	74.132317	22.944532	23.662432	-0.131181	0.000000	0.015226	0.000000	0.000000	0.000000	0.007210	-0.001360	0.028880	0.000000	0.000000	3.000000	88.000000	0.000000
15022.528356	-0.102600	0.577662	0.000401	74.124687	22.933495	23.642469	-0.131181	0.000000	0.015226	0.000000	0.000000	0.000000	0.007210	-0.001360	0.028880	0.000000	0.000000	3.000000	88.000000	0.000000
15022.531689	-0.102600	0.577662	0.000401	74.124687	22.933495	23.642469	-0.131181	0.000000	0.015226	0.000000	0.000000	0.000000	0.007210	-0.001360	0.028880	0.000000	0.000000	3.000000	88.000000	0.000000
15022.535023	-0.102600	0.577662	0.000401	74.124687	22.933495	23.642469	-0.131181	0.000000	0.015226	0.000000	0.000000	0.000000	0.007210	-0.001360	0.028880	0.000000	0.000000	3.000000	88.000000	0.000000
15022.538356	-0.102578	0.577780	0.000711	74.112923	22.903744	23.604223	-0.129980	0.000000	0.020039	0.000000	0.000000	0.000000	0.006529	0.035247	0.093055	0.000000	0.000000	3.000000	88.000000	0.000000
15022.541689	-0.102578	0.577780	0.000711	74.112923	22.903744	23.604223	-0.129980	0.000000	0.020039	0.000000	0.000000	0.000000	0.006529	0.035247	0.093055	0.000000	0.000000	3.000000	88.000000	0.000000
15022.545023	-0.102578	0.577780	0.000711	74.112923	22.903744	23.604223	-0.129980	0.000000	0.020039	0.000000	0.000000	0.000000	0.006529	0.035247	0.093055	0.000000	0.000000	3.000000	88.000000	0.000000
15022.548356	-0.102578	0.577780	0.000711	74.099945	22.845778	23.532824	-0.128891	0.000000	0.035548	0.000000	0.000000	0.000000	0.006529	0.035247	0.093055	0.000000	0.000000	3.000000	88.000000	0.000000
15022.551689	-0.102593	0.577891	0.000880	74.099945	22.845778	23.532824	-0.128891	0.000000	0.035548	0.000000	0.000000	0.000000	-0.004504	0.033475	0.050688	0.000000	0.000000	3.000000	88.000000	0.000000
15022.555023	-0.102593	0.577891	0.000880	74.099945	22.845778	23.532824	-0.128891	0.000000	0.035548	0.000000	0.000000	0.000000	-0.004504	0.033475	0.050688	0.000000	0.000000	3.000000	88.000000	0.000000
15022.558356	-0.102593	0.577891	0.000880	74.091217	22.756380	23.419956	-0.129642	0.000000	0.043996	0.000000	0.000000	0.000000	-0.004504	0.033475	0.050688	0.000000	0.000000	3.000000	88.000000	0.000000
15022.561689	-0.102593	0.577891	0.000880	74.091217	22.756380	23.419956	-0.129642	0.000000	0.043996	0.000000	0.000000	0.000000	-0.004504	0.033475	0.050688	0.000000	0.000000	3.000000	88.000000	0.000000
15022.565023	-0.102633	0.578021	0.001061	74.091217	22.756380	23.419956	-0.129642	0.000000	0.043996	0.000000	0.000000	0.000000	-0.012149	0.038910	0.054250	0.000000	0.000000	3.000000	88.000000	0.000000
15022.568356	-0.102633	0.578021	0.001061	74.081490	22.670300	23.304211	-0.129642	0.000000	0.043996	0.000000	0.000000	0.000000	-0.012149	0.038910	0.054250	0.000000	0.000000	3.000000	88.000000	0.000000
15022.571689	-0.102633	0.578021	0.001061	74.081490	22.670300	23.304211	-0.129642	0.000000	0.043996	0.000000	0.000000	0.000000	-0.012149	0.038910	0.054250	0.000000	0.000000	3.000000	88.000000	0.000000
15022.575023	-0.102633	0.578021	0.001061	74.081490	22.670300	23.304211	-0.129642	0.000000	0.043996	0.000000	0.000000	0.000000	-0.012149	0.038910	0.054250	0.000000	0.000000	3.000000	88.000000	0.000000
15022.578356	-0.102731	0.578288	0.001394	74.061394	22.600952	23.229950	-0.131667	0.000000	0.053038	0.000000	0.000000	0.000000	-0.029257	0.080146	0.100011	0.000000	0.000000	3.000000	88.000000	0.000000
15022.581689	-0.102731	0.578288	0.001394	74.061394	22.600952	23.229950	-0.131667	0.000000	0.053038	0.000000	0.000000	0.000000	-0.000001	0.000001	0.000000	0.000000	0.000000	3.000000	88.000000	0.000000
15022.585023	-0.102731	0.578288	0.001394	74.061394	22.600952	23.229950	-0.131667	0.000000	0.053038	0.000000	0.000000	0.000000	-0.000001	0.000001	0.000000	0.000000	0.000000	3.000000	88.000000	0.000000
15022.588356	-0.102731	0.578288	0.001394	74.042862	22.538584	23.167427	-0.136543	0.000000	0.069707	0.000000	0.000000	0.000000	-0.000001	0.000001	0.000000	0.000000	0.000000	3.000000	88.000000	0.000000
15022.591689	-0.102731	0.578288	0.001394	74.042862	22.538584	23.167427	-0.136543	0.000000	0.069707	0.000000	0.000000	0.000000	-0.000001	0.000001	0.000000	0.000000	0.000000	3.000000	88.000000	0.000000
15022.595023	-0.102819	0.578436	0.001582	74.042862	22.538584	23.167427	-0.136543	0.000000	0.069707	0.000000	0.000000	0.000000	-0.026334	0.044386	0.056296	0.000000	0.000000	3.000000	88.000000	0.000000
15022.598356	-0.102819	0.578436	0.001582	74.025269	22.473118	23.100019	-0.136543	0.000000	0.069707	0.000000	0.000000	0.000000	-0.026334	0.044386	0.056296	0.000000	0.000000	3.000000	88.000000	0.000000
15022.601689	-0.102819	0.578436	0.001582	74.025269	22.473118	23.100019	-0.136543	0.000000	0.069707	0.000000	0.000000	0.000000	-0.026334	0.044386	0.056296	0.000000	0.000000	3.000000	88.000000	0.000000
15022.605023	-0.102819	0.578436	0.001582	74.025269	22.473118	23.100019	-0.136543	0.000000	0.069707	0.000000	0.000000	0.000000	-0.026334	0.044386	0.056296	0.000000	0.000000	3.000000	88.000000	0.000000
15022.608356	-0.102998	0.578711	0.001872	74.009605	22.398645	23.022760	-0.140932	0.000000	0.079089	0.000000	0.000000	0.000000	-0.053843	0.082530	0.087054	0.000000	0.000000	3.000000	88.000000	0.000000
15022.611689	-0.102998	0.578711	0.001872	74.009605	22.398645	23.022760	-0.140932	0.000000	0.079089	0.000000	0.000000	0.000000	-0.053843	0.082530	0.087054	0.000000	0.000000	3.000000	88.000000	0.000000
15022.615023	-0.102998	0.578711	0.001872	74.009605	22.398645	23.022760	-0.140932	0.000000	0.079089	0.000000	0.000000	0.000000	-0.053843	0.082530	0.087054	0.000000	0.000000	3.000000	88.000000	0.000000
15022.618356	-0.102998	0.578711	0.001872	73.994576	22.339716	22.962145	-0.149906	0.000000	0.093598	0.000000	0.000000	0.000000	-0.053843	0.082530	0.087054	0.000000	0.000000	3.000000	88.000000	0.000000
15022.621689	-0.103073	0.578830	0.002003	73.994576	22.339716	22.962145	-0.149906	0.000000	0.093598	0.000000	0.000000	0.000000	-0.022534	0.035841	0.039203	0.000000	0.000000	3.000000	88.000000	0.000000
15022.625023	-0.103073	0.578830	0.002003	73.994576	22.339716	22.962145	-0.149906	0.000000	0.093598	0.000000	0.000000	0.000000	-0.022534	0.035841	0.039203	0.000000	0.000000	3.000000	88.000000	0.000000
15022.628356	-0.103073	0.578830	0.002003	73.981125	22.287619	22.913126	-0.153661	0.000000	0.100132	0.000000	0.000000	0.000000	-0.022534	0.035841	0.039203	0.000000	0.000000	3.000000	88.000000	0.000000
15022.631689	-0.103157	0.578921	0.002072	73.981125	22.287619	22.913126	-0.153661	0.000000	0.100132	0.000000	0.000000	0.000000	-0.025258	0.027235	0.020707	0.000000	0.000000	3.000000	88.000000	0.000000
15022.635023	-0.103157	0.578921	0.002072	73.981125	22.287619	22.913126	-0.153661	0.000000	0.100132	0.000000	0.000000	0.000000	-0.025258	0.027235	0.020707	0.000000	0.000000	3.000000	88.000000	0.000000
15022.638356	-0.103157	0.578921	0.002072	73.973412	22.260731	22.893641	-0.157871	0.000000	0.103583	0.000000	0.000000	0.000000	-0.025258	0.027235	0.020707	0.000000	0.000000	3.000000	88.000000	0.000000
15022.641689	-0.103157	0.578921	0.002072	73.973412	22.260731	22.893641	-0.157871	0.000000	0.103583	0.000000	0.000000	0.000000	-0.025258	0.027235	0.020707	0.000000	0.000000	3.000000	88.000000	0.000000
15022.645023	-0.103243	0.578986	0.002147	73.973412	22.260731	22.893641	-0.157871	0.000000	0.103583	0.000000	0.000000	0.000000	-0.025702	0.019520	0.022642	0.000000	0.000000	3.000000	88.000000	0.000000
15022.648356	-0.103243	0.578986	0.002147	73.968285	22.240089	22.880653	-0.157871	0.000000	0.103583	0.000000	0.000000	0.000000	-0.025702	0.019520	0.022642	0.000000	0.000000	3.000000	88.000000	0.000000
15022.651689	-0.103243	0.578986	0.002147	73.968285	22.240089	22.880653	-0.157871	0.000000	0.103583	0.000000	0.000000	0.000000	-0.025702	0.019520	0.022642	0.000000	0.000000	3.000000	88.000000	0.000000
15022.655023	-0.103243	0.578986	0.002147	73.968285	22.240089	22.880653	-0.157871	0.000000	0.103583	0.000000	0.000000	0.000000	-0.025702	0.019520	0.022642	0.000000	0.000000	3.000000	88.000000	0.000000
15022.658356	-0.103372	0.579012	0.002111	73.968285	22.231941	22.872686	-0.162155	0.000000	0.107357	0.000000	0.000000	0.000000	-0.038808	0.007703	-0.010775	0.000000	0.000000	3.000000	88.000000	0.000000
15022.661689	-0.103372	0.579012	0.002111	73.968285	22.231941	22.872686	-0.162155	0.000000	0.107357	0.000000	0.000000	0.000000	-0.038808	0.007703	-0.010775	0.000000	0.000000	3.000000	88.000000	0.000000
15022.665023	-0.103372	0.579012	0.002111	73.968285	22.231941	22.872686	-0.162155	0.000000	0.107357	0.000000	0.000000	0.000000	-0.038808	0.007703	-0.010775	0.000000	0.000000	3.000000	88.000000	0.000000
15022.668356	-0.103372	0.579012	0.002111	73.968285	22.223782	22.872684	-0.168623	0.000000	0.105561	0.000000	0.000000	0.000000	-0.038808	0.007703	-0.010775	0.000000	0.000000	3.000000	88.000000	0.000000
15022.671689	-0.103449	0.579027	0.002045	73.968285	22.223782	22.872684	-0.168623	0.000000	0.105561	0.000000	0.000000	0.000000	-0.023025	0.004537	-0.019825	0.000000	0.000000	3.000000	88.000000	0.000000
15022.675023	-0.103449	0.579027	0.002045	73.968285	22.223782	22.872684	-0.168623	0.000000	0.105561	0.000000	0.000000	0.000000	-0.023025	0.004537	-0.019825	0.000000	0.000000	3.000000	88.000000	0.000000
15022.678356	-0.103449	0.579027	0.002045	73.969894	22.222351	22.884172	-0.172460	0.000000	0.102257	0.000000	0.000000	0.000000	-0.023025	0.004537	-0.019825	0.000000	0.000000	3.000000	88.000000	0.000000
15022.681689	-0.103449	0.579027	0.002045	73.969894	22.222351	22.884172	-0.172460	0.000000	0.102257	0.000000	0.000000	0.000000	-0.023025	0.004537	-0.019825	0.000000	0.000000	3.000000	88.000000	0.000000
15022.685023	-0.103491	0.579013	0.001927	73.969894	22.222351	22.884172	-0.172460	0.000000	0.102257	0.000000	0.000000	0.000000	-0.012646	-0.004088	-0.035362	0.000000	0.000000	3.000000	88.000000	0.000000
15022.688356	-0.103491	0.579013	0.001927	73.972450	22.223145	22.866722	-0.172460	0.000000	0.102257	0.000000	0.000000	0.000000	-0.012646	-0.004088	-0.035362	0.000000	0.000000	3.000000	88.000000	0.000000
15022.691689	-0.103491	0.579013	0.001927	73.972450	22.223145	22.866722	-0.172460	0.000000	0.102257	0.000000	0.000000	0.000000	-0.012646	-0.004088	-0.035362	0.000000	0.000000	3.000000	88.000000	0.000000
15022.695023	-0.103491	0.579013	0.001927	73.972450	22.223145	22.866722	-0.172460	0.000000	0.102257	0.000000	0.000000	0.000000	-0.012646	-0.004088	-0.035362	0.000000	0.000000	3.000000	88.000000	0.000000
15022.698356	-0.103515	0.579074	0.001727	73.972443	22.220425	22.794924	-0.174568	0.000000	0.096363	0.000000	0.000000	0.000000	-0.007040	0.018116	-0.060164	0.000000	0.000000	3.000000	88.000000	0.000000
15022.701689	-0.103515	0.579074	0.001727	73.972443	22.220425	22.794924	-0.174568	0.000000	0.096363	0.000000	0.000000	0.000000	-0.007040	0.018116	-0.060164	0.000000	0.000000	3.000000	88.000000	0.000000
15022.705023	-0.103515	0.579074	0.001727	73.972443	22.220425	22.794924	-0.174568	0.000000	0.096363	0.000000	0.000000	0.000000	-0.007040	0.018116	-0.060164	0.000000	0.000000	3.000000	88.000000	0.000000
15022.708356	-0.103515	0.579074	0.001727	73.967308	22.210665	22.662273	-0.175741	0.000000	0.086336	0.000000	0.000000	0.000000	-0.007040	0.018116	-0.060164	0.000000	0.000000	3.000000	88.000000	0.000000
15022.711689	-0.103480	0.579140	0.001672	73.967308	22.210665	22.662273	-0.175741	0.000000	0.086336	0.000000	0.000000	0.000000	0.010555	0.019942	-0.016361	0.000000	0.000000	3.000000	88.000000	0.000000
15022.715023	-0.103480	0.579140	0.001672	73.967308	22.210665	22.662273	-0.175741	0.000000	0.086336	0.000000	0.000000	0.000000	0.010555	0.019942	-0.016361	0.000000	0.000000	3.000000	88.000000	0.000000
15022.718356	-0.103480	0.579140	0.001672	73.962196	22.203644	22.585482	-0.173982	0.000000	0.083609	0.000000	0.000000	0.000000	0.010555	0.019942	-0.016361	0.000000	0.000000	3.000000	88.000000	0.000000
15022.721689	-0.103480	0.579140	0.001672	73.962196	22.203644	22.585482	-0.173982	0.000000	0.083609	0.000000	0.000000	0.000000	0.010555	0.019942	-0.016361	0.000000	0.000000	3.000000	88.000000	0.000000
15022.725023	-0.103432	0.579217	0.001663	73.962196	22.203644	22.585482	-0.173982	0.000000	0.083609	0.000000	0.000000	0.000000	0.014390	0.023149	-0.002904	0.000000	0.000000	3.000000	88.000000	0.000000
15022.728356	-0.103432	0.579217	0.001663	73.946785	22.174454	22.546619	-0.173982	0.000000	0.083609	0.000000	0.000000	0.000000	0.014390	0.023149	-0.002904	0.000000	0.000000	3.000000	88.000000	0.000000
15022.731689	-0.103432	0.579217	0.001663	73.946785	22.174454	22.546619	-0.173982	0.000000	0.083609	0.000000	0.000000	0.000000	0.014390	0.023149	-0.002904	0.000000	0.000000	3.000000	88.000000	0.000000
15022.735023	-0.103432	0.579217	0.001663	73.946785	22.174454	22.546619	-0.173982	0.000000	0.083609	0.000000	0.000000	0.000000	0.014390	0.023149	-0.002904	0.000000	0.000000	3.000000	88.000000	0.000000
15022.738356	-0.103368	0.579435	0.001888	73.931366	22.142616	22.507830	-0.171584	0.000000	0.083125	0.000000	0.000000	0.000000	0.019119	0.065379	0.067564	0.000000	0.000000	3.000000	88.000000	0.000000
15022.741689	-0.103368	0.579435	0.001888	73.931366	22.142616	22.507830	-0.171584	0.000000	0.083125	0.000000	0.000000	0.000000	0.019119	0.065379	0.067564	0.000000	0.000000	3.000000	88.000000	0.000000
15022.745023	-0.103368	0.579435	0.001888	73.931366	22.142616	22.507830	-0.171584	0.000000	0.083125	0.000000	0.000000	0.000000	0.019119	0.065379	0.067564	0.000000	0.000000	3.000000	88.000000	0.000000
15022.748356	-0.103368	0.579435	0.001888	73.915298	22.095514	22.444696	-0.168397	0.000000	0.094386	0.000000	0.000000	0.000000	0.019119	0.065379	0.067564	0.000000	0.000000	3.000000	88.000000	0.000000
15022.751689	-0.103383	0.579548	0.002056	73.915298	22.095514	22.444696	-0.168397	0.000000	0.094386	0.000000	0.000000	0.000000	-0.004503	0.033660	0.050510	0.000000	0.000000	3.000000	88.000000	0.000000
15022.755023	-0.103383	0.579548	0.002056	73.915298	22.095514	22.444696	-0.168397	0.000000	0.094386	0.000000	0.000000	0.000000	-0.004503	0.033660	0.050510	0.000000	0.000000	3.000000	88.000000	0.000000
15022.758356	-0.103383	0.579548	0.002056	73.896645	22.039610	22.383202	-0.169148	0.000000	0.102804	0.000000	0.000000	0.000000	-0.004503	0.033660	0.050510	0.000000	0.000000	3.000000	88.000000	0.000000
15022.761689	-0.103383	0.579548	0.002056	73.896645	22.039610	22.383202	-0.169148	0.000000	0.102804	0.000000	0.000000	0.000000	-0.004503	0.033660	0.050510	0.000000	0.000000	3.000000	88.000000	0.000000
15022.765023	-0.103439	0.579655	0.002306	73.896645	22.039610	22.383202	-0.169148	0.000000	0.102804	0.000000	0.000000	0.000000	-0.016870	0.032325	0.074942	0.000000	0.000000	3.000000	88.000000	0.000000
15022.768356	-0.103439	0.579655	0.002306	73.876053	21.984818	22.331831	-0.169148	0.000000	0.102804	0.000000	0.000000	0.000000	-0.016870	0.032325	0.074942	0.000000	0.000000	3.000000	88.000000	0.000000
15022.771689	-0.103544	0.579756	0.002569	73.876053	21.984818	22.331831	-0.169148	0.000000	0.102804	0.000000	0.000000	0.000000	-0.031527	0.030080	0.078940	0.000000	0.000000	3.000000	88.000000	0.000000
15022.775023	-0.103544	0.579756	0.002569	73.876053	21.984818	22.331831	-0.169148	0.000000	0.102804	0.000000	0.000000	0.000000	-0.031527	0.030080	0.078940	0.000000	0.000000	3.000000	88.000000	0.000000
15022.778356	-0.103544	0.579756	0.002569	73.855461	21.927450	22.280607	-0.177214	0.000000	0.128451	0.000000	0.000000	0.000000	-0.031527	0.030080	0.078940	0.000000	0.000000	3.000000	88.000000	0.000000
15022.781689	-0.103544	0.579756	0.002569	73.855461	21.927450	22.280607	-0.177214	0.000000	0.128451	0.000000	0.000000	0.000000	-0.031527	0.030080	0.078940	0.000000	0.000000	3.000000	88.000000	0.000000
15022.785023	-0.103682	0.579841	0.002874	73.855461	21.927450	22.280607	-0.177214	0.000000	0.128451	0.000000	0.000000	0.000000	-0.041231	0.025528	0.091370	0.000000	0.000000	3.000000	88.000000	0.000000
15022.788356	-0.103682	0.579841	0.002874	73.834846	21.870193	22.229492	-0.177214	0.000000	0.128451	0.000000	0.000000	0.000000	-0.041231	0.025528	0.091370	0.000000	0.000000	3.000000	88.000000	0.000000
15022.791689	-0.103682	0.579841	0.002874	73.834846	21.870193	22.229492	-0.177214	0.000000	0.128451	0.000000	0.000000	0.000000	-0.041231	0.025528	0.091370	0.000000	0.000000	3.000000	88.000000	0.000000
15022.795023	-0.103682	0.579841	0.002874	73.834846	21.870193	22.229492	-0.177214	0.000000	0.128451	0.000000	0.000000	0.000000	-0.041231	0.025528	0.091370	0.000000	0.000000	3.000000	88.000000	0.000000
15022.798356	-0.103936	0.579985	0.003494	73.816803	21.821909	22.184879	-0.184086	0.000000	0.143680	0.000000	0.000000	0.000000	-0.076406	0.043316	0.186077	0.000000	0.000000	3.000000	88.000000	0.000000
15022.801689	-0.103936	0.579985	0.003494	73.816803	21.821909	22.184879	-0.184086	0.000000	0.143680	0.000000	0.000000	0.000000	0.000001	0.000008	0.000000	0.000000	0.000000	3.000000	88.000000	0.000000
15022.805023	-0.103936	0.579985	0.003494	73.816803	21.821909	22.184879	-0.184086	0.000000	0.143680	0.000000	0.000000	0.000000	0.000001	0.000008	0.000000	0.000000	0.000000	3.000000	88.000000	0.000000
15022.808356	-0.103936	0.579985	0.003494	73.796173	21.767614	22.134008	-0.196820	0.000000	0.174692	0.000000	0.000000	0.000000	0.000001	0.000008	0.000000	0.000000	0.000000	3.000000	88.000000	0.000000
15022.811689	-0.103936	0.579985	0.003494	73.796173	21.767614	22.134008	-0.196820	0.000000	0.174692	0.000000	0.000000	0.000000	0.000001	0.000008	0.000000	0.000000	0.000000	3.000000	88.000000	0.000000
15022.815023	-0.104065	0.580060	0.003758	73.796173	21.767614	22.134008	-0.196820	0.000000	0.174692	0.000000	0.000000	0.000000	-0.038586	0.022328	0.079305	0.000000	0.000000	3.000000	88.000000	0.000000
15022.818356	-0.104065	0.580060	0.003758	73.779709	21.723375	22.100916	-0.196820	0.000000	0.174692	0.000000	0.000000	0.000000	-0.038586	0.022328	0.079305	0.000000	0.000000	3.000000	88.000000	0.000000
15022.821689	-0.104065	0.580060	0.003758	73.779709	21.723375	22.100916	-0.196820	0.000000	0.174692	0.000000	0.000000	0.000000	-0.038586	0.022328	0.079305	0.000000	0.000000	3.000000	88.000000	0.000000
15022.825023	-0.104065	0.580060	0.003758	73.779709	21.723375	22.100916	-0.196820	0.000000	0.174692	0.000000	0.000000	0.000000	-0.038586	0.022328	0.079305	0.000000	0.000000	3.000000	88.000000	0.000000
15022.828356	-0.104325	0.580213	0.004195	73.764229	21.678726	22.062916	-0.203251	0.000000	0.187910	0.000000	0.000000	0.000000	-0.077953	0.045990	0.131160	0.000000	0.000000	3.000000	88.000000	0.000000
15022.831689	-0.104325	0.580213	0.004195	73.764229	21.678726	22.062916	-0.203251	0.000000	0.187910	0.000000	0.000000	0.000000	-0.077953	0.045990	0.131160	0.000000	0.000000	3.000000	88.000000	0.000000
15022.835023	-0.104325	0.580213	0.004195	73.764229	21.678726	22.062916	-0.203251	0.000000	0.187910	0.000000	0.000000	0.000000	-0.077953	0.045990	0.131160	0.000000	0.000000	3.000000	88.000000	0.000000
15022.838356	-0.104325	0.580213	0.004195	73.742340	21.638193	22.038620	-0.216243	0.000000	0.209770	0.000000	0.000000	0.000000	-0.077953	0.045990	0.131160	0.000000	0.000000	3.000000	88.000000	0.000000
15022.841689	-0.104460	0.580310	0.004385	73.742340	21.638193	22.038620	-0.216243	0.000000	0.209770	0.000000	0.000000	0.000000	-0.040493	0.029168	0.056854	0.000000	0.000000	3.000000	88.000000	0.000000
15022.845023	-0.104460	0.580310	0.004385	73.742340	21.638193	22.038620	-0.216243	0.000000	0.209770	0.000000	0.000000	0.000000	-0.040493	0.029168	0.056854	0.000000	0.000000	3.000000	88.000000	0.000000
15022.848356	-0.104460	0.580310	0.004385	73.715652	21.613739	22.039310	-0.222992	0.000000	0.219246	0.000000	0.000000	0.000000	-0.040493	0.029168	0.056854	0.000000	0.000000	3.000000	88.000000	0.000000
15022.851689	-0.104460	0.580310	0.004385	73.715652	21.613739	22.039310	-0.222992	0.000000	0.219246	0.000000	0.000000	0.000000	-0.040493	0.029168	0.056854	0.000000	0.000000	3.000000	88.000000	0.000000
15022.855023	-0.104595	0.580407	0.004574	73.715652	21.613739	22.039310	-0.222992	0.000000	0.219246	0.000000	0.000000	0.000000	-0.040515	0.029172	0.056827	0.000000	0.000000	3.000000	88.000000	0.000000
15022.858356	-0.104595	0.580407	0.004574	73.677788	21.617451	22.078503	-0.222992	0.000000	0.219246	0.000000	0.000000	0.000000	-0.040515	0.029172	0.056827	0.000000	0.000000	3.000000	88.000000	0.000000
15022.861689	-0.104595	0.580407	0.004574	73.677788	21.617451	22.078503	-0.222992	0.000000	0.219246	0.000000	0.000000	0.000000	-0.040515	0.029172	0.056827	0.000000	0.000000	3.000000	88.000000	0.000000
15022.865023	-0.104595	0.580407	0.004574	73.677788	21.617451	22.078503	-0.222992	0.000000	0.219246	0.000000	0.000000	0.000000	-0.040515	0.029172	0.056827	0.000000	0.000000	3.000000	88.000000	0.000000
15022.868356	-0.104696	0.580664	0.005019	73.642105	21.607328	22.086533	-0.229745	0.000000	0.228717	0.000000	0.000000	0.000000	-0.030240	0.077095	0.133511	0.000000	0.000000	3.000000	88.000000	0.000000
15022.871689	-0.104696	0.580664	0.005019	73.642105	21.607328	22.086533	-0.229745	0.000000	0.228717	0.000000	0.000000	0.000000	-0.030240	0.077095	0.133511	0.000000	0.000000	3.000000	88.000000	0.000000
15022.875023	-0.104696	0.580664	0.005019	73.642105	21.607328	22.086533	-0.229745	0.000000	0.228717	0.000000	0.000000	0.000000	-0.030240	0.077095	0.133511	0.000000	0.000000	3.000000	88.000000	0.000000
15022.878356	-0.104696	0.580664	0.005019	73.616936	21.562305	22.040064	-0.234785	0.000000	0.250969	0.000000	0.000000	0.000000	-0.030240	0.077095	0.133511	0.000000	0.000000	3.000000	88.000000	0.000000
15022.881689	-0.104723	0.580806	0.005243	73.616936	21.562305	22.040064	-0.234785	0.000000	0.250969	0.000000	0.000000	0.000000	-0.008304	0.042471	0.067225	0.000000	0.000000	3.000000	88.000000	0.000000
15022.885023	-0.104723	0.580806	0.005243	73.616936	21.562305	22.040064	-0.234785	0.000000	0.250969	0.000000	0.000000	0.000000	-0.008304	0.042471	0.067225	0.000000	0.000000	3.000000	88.000000	0.000000
15022.888356	-0.104723	0.580806	0.005243	73.591064	21.507807	21.977587	-0.236169	0.000000	0.262173	0.000000	0.000000	0.000000	-0.008304	0.042471	0.067225	0.000000	0.000000	3.000000	88.000000	0.000000
15022.891689	-0.104723	0.580806	0.005243	73.591064	21.507807	21.977587	-0.236169	0.000000	0.262173	0.000000	0.000000	0.000000	-0.008304	0.042471	0.067225	0.000000	0.000000	3.000000	88.000000	0.000000
15022.895023	-0.104731	0.580992	0.005482	73.591064	21.507807	21.977587	-0.236169	0.000000	0.262173	0.000000	0.000000	0.000000	-0.002383	0.055740	0.071695	0.000000	0.000000	3.000000	88.000000	0.000000
15022.898356	-0.104731	0.580992	0.005482	73.562622	21.447548	21.909092	-0.236169	0.000000	0.262173	0.000000	0.000000	0.000000	-0.002383	0.055740	0.071695	0.000000	0.000000	3.000000	88.000000	0.000000
15022.901689	-0.104731	0.580992	0.005482	73.562622	21.447548	21.909092	-0.236169	0.000000	0.262173	0.000000	0.000000	0.000000	-0.002383	0.055740	0.071695	0.000000	0.000000	3.000000	88.000000	0.000000
15022.905023	-0.104731	0.580992	0.005482	73.562622	21.447548	21.909092	-0.236169	0.000000	0.262173	0.000000	0.000000	0.000000	-0.002383	0.055740	0.071695	0.000000	0.000000	3.000000	88.000000	0.000000
15022.908356	-0.104751	0.581342	0.005876	73.536720	21.390724	21.847010	-0.236566	0.000000	0.274122	0.000000	0.000000	0.000000	-0.005899	0.105161	0.117931	0.000000	0.000000	3.000000	88.000000	0.000000
15022.911689	-0.104751	0.581342	0.005876	73.536720	21.390724	21.847010	-0.236566	0.000000	0.274122	0.000000	0.000000	0.000000	-0.005899	0.105161	0.117931	0.000000	0.000000	3.000000	88.000000	0.000000
15022.915023	-0.104751	0.581342	0.005876	73.536720	21.390724	21.847010	-0.236566	0.000000	0.274122	0.000000	0.000000	0.000000	-0.005899	0.105161	0.117931	0.000000	0.000000	3.000000	88.000000	0.000000
15022.918356	-0.104751	0.581342	0.005876	73.510796	21.331383	21.785126	-0.237549	0.000000	0.293777	0.000000	0.000000	0.000000	-0.005899	0.105161	0.117931	0.000000	0.000000	3.000000	88.000000	0.000000
15022.921689	-0.104788	0.581525	0.006041	73.510796	21.331383	21.785126	-0.237549	0.000000	0.293777	0.000000	0.000000	0.000000	-0.011247	0.054914	0.049726	0.000000	0.000000	3.000000	88.000000	0.000000
15022.925023	-0.104788	0.581525	0.006041	73.510796	21.331383	21.785126	-0.237549	0.000000	0.293777	0.000000	0.000000	0.000000	-0.011247	0.054914	0.049726	0.000000	0.000000	3.000000	88.000000	0.000000
15022.928356	-0.104788	0.581525	0.006041	73.486458	21.275421	21.729097	-0.239423	0.000000	0.302065	0.000000	0.000000	0.000000	-0.011247	0.054914	0.049726	0.000000	0.000000	3.000000	88.000000	0.000000
15022.931689	-0.104788	0.581525	0.006041	73.486458	21.275421	21.729097	-0.239423	0.000000	0.302065	0.000000	0.000000	0.000000	-0.011247	0.054914	0.049726	0.000000	0.000000	3.000000	88.000000	0.000000
15022.935023	-0.104848	0.581708	0.006202	73.486458	21.275421	21.729097	-0.239423	0.000000	0.302065	0.000000	0.000000	0.000000	-0.017841	0.054950	0.048204	0.000000	0.000000	3.000000	88.000000	0.000000
15022.938356	-0.104848	0.581708	0.006202	73.460518	21.216431	21.667570	-0.239423	0.000000	0.302065	0.000000	0.000000	0.000000	-0.017841	0.054950	0.048204	0.000000	0.000000	3.000000	88.000000	0.000000
15022.941689	-0.104848	0.581708	0.006202	73.460518	21.216431	21.667570	-0.239423	0.000000	0.302065	0.000000	0.000000	0.000000	-0.017841	0.054950	0.048204	0.000000	0.000000	3.000000	88.000000	0.000000
15022.945023	-0.104848	0.581708	0.006202	73.460518	21.216431	21.667570	-0.239423	0.000000	0.302065	0.000000	0.000000	0.000000	-0.017841	0.054950	0.048204	0.000000	0.000000	3.000000	88.000000	0.000000
15022.948356	-0.104901	0.582075	0.006538	73.436134	21.166231	21.611862	-0.242397	0.000000	0.310099	0.000000	0.000000	0.000000	-0.015866	0.109973	0.100799	0.000000	0.000000	3.000000	88.000000	0.000000
15022.951689	-0.104901	0.582075	0.006538	73.436134	21.166231	21.611862	-0.242397	0.000000	0.310099	0.000000	0.000000	0.000000	-0.015866	0.109973	0.100799	0.000000	0.000000	3.000000	88.000000	0.000000
15022.955023	-0.104901	0.582075	0.006538	73.436134	21.166231	21.611862	-0.242397	0.000000	0.310099	0.000000	0.000000	0.000000	-0.015866	0.109973	0.100799	0.000000	0.000000	3.000000	88.000000	0.000000
15022.958356	-0.104901	0.582075	0.006538	73.412331	21.122076	21.561459	-0.245041	0.000000	0.326899	0.000000	0.000000	0.000000	-0.015866	0.109973	0.100799	0.000000	0.000000	3.000000	88.000000	0.000000
15022.961689	-0.104920	0.582277	0.006725	73.412331	21.122076	21.561459	-0.245041	0.000000	0.326899	0.000000	0.000000	0.000000	-0.005737	0.060538	0.056063	0.000000	0.000000	3.000000	88.000000	0.000000
15022.965023	-0.104920	0.582277	0.006725	73.412331	21.122076	21.561459	-0.245041	0.000000	0.326899	0.000000	0.000000	0.000000	-0.005737	0.060538	0.056063	0.000000	0.000000	3.000000	88.000000	0.000000
15022.968356	-0.104920	0.582277	0.006725	73.412941	21.160112	21.590822	-0.245997	0.000000	0.336243	0.000000	0.000000	0.000000	-0.005737	0.060538	0.056063	0.000000	0.000000	3.000000	88.000000	0.000000
15022.971689	-0.104920	0.582277	0.006725	73.412941	21.160112	21.590822	-0.245997	0.000000	0.336243	0.000000	0.000000	0.000000	-0.005737	0.060538	0.056063	0.000000	0.000000	3.000000	88.000000	0.000000
15022.975023	-0.104932	0.582442	0.006879	73.412941	21.160112	21.590822	-0.245997	0.000000	0.336243	0.000000	0.000000	0.000000	-0.003483	0.049539	0.046116	0.000000	0.000000	3.000000	88.000000	0.000000
15022.978356	-0.104932	0.582442	0.006879	73.438820	21.304981	21.723425	-0.245997	0.000000	0.336243	0.000000	0.000000	0.000000	-0.003483	0.049539	0.046116	0.000000	0.000000	3.000000	88.000000	0.000000
15022.981689	-0.104932	0.582442	0.006879	73.438820	21.304981	21.723425	-0.245997	0.000000	0.336243	0.000000	0.000000	0.000000	-0.003483	0.049539	0.046116	0.000000	0.000000	3.000000	88.000000	0.000000
15022.985023	-0.104932	0.582442	0.006879	73.438820	21.304981	21.723425	-0.245997	0.000000	0.336243	0.000000	0.000000	0.000000	-0.003483	0.049539	0.046116	0.000000	0.000000	3.000000	88.000000	0.000000
15022.988356	-0.105002	0.582737	0.006984	73.463326	21.497126	21.932199	-0.246578	0.000000	0.343929	0.000000	0.000000	0.000000	-0.021037	0.088576	0.031579	0.000000	0.000000	3.000000	88.000000	0.000000
15022.991689	-0.105002	0.582737	0.006984	73.463326	21.497126	21.932199	-0.246578	0.000000	0.343929	0.000000	0.000000	0.000000	-0.021037	0.088576	0.031579	0.000000	1.000000	3.000000	88.000000	0.000000
15022.995023	-0.105002	0.582737	0.006984	73.463326	21.497126	21.932199	-0.246578	0.000000	0.343929	0.000000	0.000000	0.000000	-0.021037	0.088576	0.031579	0.000000	1.000000	3.000000	88.000000	0.000000
