# Supplementary material for: Haptic Guidance Needs to Be Intuitive Not Just Informative to Improve Human Motor Accuracy
Source: PLoS One. 2016 Mar 16;11(3):e0150912. doi: 10.1371/journal.pone.0150912 (PMC4794196; doi:10.1371/journal.pone.0150912)
Supplement: S1 Data — (ZIP) [file pone.0150912.s001.zip › Subject6/exp1_0089.txt]

Time	PosX	PosY	PosZ	RotX	RotY	RotZ	ForceX	ForceY	ForceZ	MomentX	MomentY	MomentZ	VelocityX	VelocityY	VelocityZ	CalibratedWeight	ButtonDown	Condition	Trial	Visual
15024.448356	0.001496	0.499869	0.250142	67.596283	25.331249	18.443245	-1.832029	0.000000	4.652276	0.000000	0.000000	0.000000	-0.131035	-0.042583	-0.030315	0.000000	1.000000	3.000000	89.000000	1.000000
15024.451689	0.001060	0.499768	0.250402	67.596283	25.331249	18.443245	-1.832029	0.000000	4.652276	0.000000	0.000000	0.000000	-0.130835	-0.030229	0.077951	0.000000	1.000000	3.000000	89.000000	1.000000
15024.455023	0.001060	0.499768	0.250402	67.596283	25.331249	18.443245	-1.832029	0.000000	4.652276	0.000000	0.000000	0.000000	-0.130835	-0.030229	0.077951	0.000000	1.000000	3.000000	89.000000	1.000000
15024.458356	0.001060	0.499768	0.250402	67.523697	25.180361	18.360331	-1.837394	0.000000	4.650159	0.000000	0.000000	0.000000	-0.130835	-0.030229	0.077951	0.000000	1.000000	3.000000	89.000000	1.000000
15024.461689	0.001060	0.499768	0.250402	67.523697	25.180361	18.360331	-1.837394	0.000000	4.650159	0.000000	0.000000	0.000000	-0.130835	-0.030229	0.077951	0.000000	1.000000	3.000000	89.000000	1.000000
15024.465023	0.000254	0.500027	0.250830	67.523697	25.180361	18.360331	-1.837394	0.000000	4.650159	0.000000	0.000000	0.000000	-0.241799	0.077581	0.128253	0.000000	1.000000	3.000000	89.000000	1.000000
15024.468356	0.000254	0.500027	0.250830	67.474030	25.060026	18.313822	-1.837394	0.000000	4.650159	0.000000	0.000000	0.000000	-0.241799	0.077581	0.128253	0.000000	1.000000	3.000000	89.000000	1.000000
15024.471689	-0.000722	0.500226	0.251543	67.474030	25.060026	18.313822	-1.837394	0.000000	4.650159	0.000000	0.000000	0.000000	-0.292623	0.059585	0.214045	0.000000	1.000000	3.000000	89.000000	1.000000
15024.475023	-0.000722	0.500226	0.251543	67.474030	25.060026	18.313822	-1.837394	0.000000	4.650159	0.000000	0.000000	0.000000	-0.292623	0.059585	0.214045	0.000000	1.000000	3.000000	89.000000	1.000000
15024.478356	-0.000722	0.500226	0.251543	67.476280	25.232521	18.585377	-1.858612	0.000000	4.641719	0.000000	0.000000	0.000000	-0.292623	0.059585	0.214045	0.000000	1.000000	3.000000	89.000000	1.000000
15024.481689	-0.001666	0.500348	0.252589	67.476280	25.232521	18.585377	-1.858612	0.000000	4.641719	0.000000	0.000000	0.000000	-0.283344	0.036598	0.313861	0.000000	1.000000	3.000000	89.000000	1.000000
15024.485023	-0.001666	0.500348	0.252589	67.476280	25.232521	18.585377	-1.858612	0.000000	4.641719	0.000000	0.000000	0.000000	-0.283344	0.036598	0.313861	0.000000	1.000000	3.000000	89.000000	1.000000
15024.488356	-0.001666	0.500348	0.252589	67.687988	26.214287	19.786018	-1.866927	0.000000	4.638381	0.000000	0.000000	0.000000	-0.283344	0.036598	0.313861	0.000000	1.000000	3.000000	89.000000	1.000000
15024.491689	-0.002816	0.500627	0.253653	67.687988	26.214287	19.786018	-1.866927	0.000000	4.638381	0.000000	0.000000	0.000000	-0.344939	0.083775	0.319073	0.000000	1.000000	3.000000	89.000000	1.000000
15024.495023	-0.002816	0.500627	0.253653	67.687988	26.214287	19.786018	-1.866927	0.000000	4.638381	0.000000	0.000000	0.000000	-0.344939	0.083775	0.319073	0.000000	1.000000	3.000000	89.000000	1.000000
15024.498356	-0.002816	0.500627	0.253653	68.150276	28.050062	21.881981	-1.878267	0.000000	4.633801	0.000000	0.000000	0.000000	-0.344939	0.083775	0.319073	0.000000	1.000000	3.000000	89.000000	1.000000
15024.501689	-0.004003	0.500812	0.254765	68.150276	28.050062	21.881981	-1.878267	0.000000	4.633801	0.000000	0.000000	0.000000	-0.356193	0.055619	0.333501	0.000000	1.000000	3.000000	89.000000	1.000000
15024.505023	-0.004003	0.500812	0.254765	68.150276	28.050062	21.881981	-1.878267	0.000000	4.633801	0.000000	0.000000	0.000000	-0.356193	0.055619	0.333501	0.000000	1.000000	3.000000	89.000000	1.000000
15024.508356	-0.004003	0.500812	0.254765	68.606865	30.308134	24.462965	-1.889759	0.000000	4.629127	0.000000	0.000000	0.000000	-0.356193	0.055619	0.333501	0.000000	1.000000	3.000000	89.000000	1.000000
15024.511689	-0.005297	0.500970	0.256060	68.606865	30.308134	24.462965	-1.889759	0.000000	4.629127	0.000000	0.000000	0.000000	-0.388183	0.047432	0.388568	0.000000	1.000000	3.000000	89.000000	1.000000
15024.515023	-0.005297	0.500970	0.256060	68.606865	30.308134	24.462965	-1.889759	0.000000	4.629127	0.000000	0.000000	0.000000	-0.388183	0.047432	0.388568	0.000000	1.000000	3.000000	89.000000	1.000000
15024.518356	-0.005297	0.500970	0.256060	68.938301	32.737331	27.296131	-1.901597	0.000000	4.624276	0.000000	0.000000	0.000000	-0.388183	0.047432	0.388568	0.000000	1.000000	3.000000	89.000000	1.000000
15024.521689	-0.006732	0.501093	0.257412	68.938301	32.737331	27.296131	-1.901597	0.000000	4.624276	0.000000	0.000000	0.000000	-0.430464	0.036861	0.405666	0.000000	1.000000	3.000000	89.000000	1.000000
15024.525023	-0.006732	0.501093	0.257412	68.938301	32.737331	27.296131	-1.901597	0.000000	4.624276	0.000000	0.000000	0.000000	-0.430464	0.036861	0.405666	0.000000	1.000000	3.000000	89.000000	1.000000
15024.528356	-0.006732	0.501093	0.257412	69.159904	35.165714	30.165613	-1.915077	0.000000	4.618710	0.000000	0.000000	0.000000	-0.430464	0.036861	0.405666	0.000000	1.000000	3.000000	89.000000	1.000000
15024.531689	-0.008309	0.501199	0.258803	69.159904	35.165714	30.165613	-1.915077	0.000000	4.618710	0.000000	0.000000	0.000000	-0.473022	0.031840	0.417362	0.000000	1.000000	3.000000	89.000000	1.000000
15024.535023	-0.008309	0.501199	0.258803	69.159904	35.165714	30.165613	-1.915077	0.000000	4.618710	0.000000	0.000000	0.000000	-0.473022	0.031840	0.417362	0.000000	1.000000	3.000000	89.000000	1.000000
15024.538356	-0.008309	0.501199	0.258803	69.314590	37.496754	32.919735	-1.930273	0.000000	4.612380	0.000000	0.000000	0.000000	-0.473022	0.031840	0.417362	0.000000	1.000000	3.000000	89.000000	1.000000
15024.541689	-0.010028	0.501249	0.260234	69.314590	37.496754	32.919735	-1.930273	0.000000	4.612380	0.000000	0.000000	0.000000	-0.515910	0.014971	0.429374	0.000000	1.000000	3.000000	89.000000	1.000000
15024.545023	-0.010028	0.501249	0.260234	69.314590	37.496754	32.919735	-1.930273	0.000000	4.612380	0.000000	0.000000	0.000000	-0.515910	0.014971	0.429374	0.000000	1.000000	3.000000	89.000000	1.000000
15024.548356	-0.010028	0.501249	0.260234	69.439903	39.711731	35.511086	-1.947137	0.000000	4.605286	0.000000	0.000000	0.000000	-0.515910	0.014971	0.429374	0.000000	1.000000	3.000000	89.000000	1.000000
15024.551689	-0.011824	0.501205	0.261739	69.439903	39.711731	35.511086	-1.947137	0.000000	4.605286	0.000000	0.000000	0.000000	-0.538821	-0.013197	0.451215	0.000000	1.000000	3.000000	89.000000	1.000000
15024.555023	-0.011824	0.501205	0.261739	69.439903	39.711731	35.511086	-1.947137	0.000000	4.605286	0.000000	0.000000	0.000000	-0.538821	-0.013197	0.451215	0.000000	1.000000	3.000000	89.000000	1.000000
15024.558356	-0.011824	0.501205	0.261739	69.555855	41.770061	37.881317	-1.964413	0.000000	4.597944	0.000000	0.000000	0.000000	-0.538821	-0.013197	0.451215	0.000000	1.000000	3.000000	89.000000	1.000000
15024.561689	-0.013628	0.501121	0.263235	69.555855	41.770061	37.881317	-1.964413	0.000000	4.597944	0.000000	0.000000	0.000000	-0.541051	-0.025279	0.449007	0.000000	1.000000	3.000000	89.000000	1.000000
15024.565023	-0.013628	0.501121	0.263235	69.555855	41.770061	37.881317	-1.964413	0.000000	4.597944	0.000000	0.000000	0.000000	-0.541051	-0.025279	0.449007	0.000000	1.000000	3.000000	89.000000	1.000000
15024.568356	-0.013628	0.501121	0.263235	69.666473	43.651558	40.010082	-1.981566	0.000000	4.590577	0.000000	0.000000	0.000000	-0.541051	-0.025279	0.449007	0.000000	1.000000	3.000000	89.000000	1.000000
15024.571689	-0.015370	0.500955	0.264698	69.666473	43.651558	40.010082	-1.981566	0.000000	4.590577	0.000000	0.000000	0.000000	-0.522530	-0.049817	0.438790	0.000000	1.000000	3.000000	89.000000	1.000000
15024.575023	-0.015370	0.500955	0.264698	69.666473	43.651558	40.010082	-1.981566	0.000000	4.590577	0.000000	0.000000	0.000000	-0.522530	-0.049817	0.438790	0.000000	1.000000	3.000000	89.000000	1.000000
15024.578356	-0.015370	0.500955	0.264698	69.768822	45.361145	41.909702	-1.997761	0.000000	4.583552	0.000000	0.000000	0.000000	-0.522530	-0.049817	0.438790	0.000000	1.000000	3.000000	89.000000	1.000000
15024.581689	-0.016981	0.500727	0.266143	69.768822	45.361145	41.909702	-1.997761	0.000000	4.583552	0.000000	0.000000	0.000000	-0.483313	-0.068298	0.433483	0.000000	1.000000	3.000000	89.000000	1.000000
15024.585023	-0.016981	0.500727	0.266143	69.768822	45.361145	41.909702	-1.997761	0.000000	4.583552	0.000000	0.000000	0.000000	-0.483313	-0.068298	0.433483	0.000000	1.000000	3.000000	89.000000	1.000000
15024.588356	-0.016981	0.500727	0.266143	69.879570	46.872513	43.555286	-2.011934	0.000000	4.577349	0.000000	0.000000	0.000000	-0.483313	-0.068298	0.433483	0.000000	1.000000	3.000000	89.000000	1.000000
15024.591689	-0.018495	0.500438	0.267570	69.879570	46.872513	43.555286	-2.011934	0.000000	4.577349	0.000000	0.000000	0.000000	-0.454137	-0.086856	0.428212	0.000000	1.000000	3.000000	89.000000	1.000000
15024.595023	-0.018495	0.500438	0.267570	69.879570	46.872513	43.555286	-2.011934	0.000000	4.577349	0.000000	0.000000	0.000000	-0.454137	-0.086856	0.428212	0.000000	1.000000	3.000000	89.000000	1.000000
15024.598356	-0.018495	0.500438	0.267570	70.030205	48.196964	44.926739	-2.024619	0.000000	4.571752	0.000000	0.000000	0.000000	-0.454137	-0.086856	0.428212	0.000000	1.000000	3.000000	89.000000	1.000000
15024.601689	-0.019840	0.500143	0.268934	70.030205	48.196964	44.926739	-2.024619	0.000000	4.571752	0.000000	0.000000	0.000000	-0.403661	-0.088483	0.409064	0.000000	0.000000	3.000000	89.000000	1.000000
15024.605023	-0.019840	0.500143	0.268934	70.030205	48.196964	44.926739	-2.024619	0.000000	4.571752	0.000000	0.000000	0.000000	-0.403661	-0.088483	0.409064	0.000000	0.000000	3.000000	89.000000	1.000000
15024.608356	-0.019840	0.500143	0.268934	70.222343	49.361988	46.054539	-2.035144	0.000000	4.567077	0.000000	0.000000	0.000000	-0.403661	-0.088483	0.409064	0.000000	0.000000	3.000000	89.000000	1.000000
15024.611689	-0.020946	0.499820	0.270193	70.222343	49.361988	46.054539	-2.035144	0.000000	4.567077	0.000000	0.000000	0.000000	-0.331695	-0.096814	0.377793	0.000000	0.000000	3.000000	89.000000	1.000000
15024.615023	-0.020946	0.499820	0.270193	70.222343	49.361988	46.054539	-2.035144	0.000000	4.567077	0.000000	0.000000	0.000000	-0.331695	-0.096814	0.377793	0.000000	0.000000	3.000000	89.000000	1.000000
15024.618356	-0.020946	0.499820	0.270193	70.430046	50.376385	46.985859	-2.042814	0.000000	4.563651	0.000000	0.000000	0.000000	-0.331695	-0.096814	0.377793	0.000000	0.000000	3.000000	89.000000	1.000000
15024.621689	-0.021776	0.499511	0.271379	70.430046	50.376385	46.985859	-2.042814	0.000000	4.563651	0.000000	0.000000	0.000000	-0.249088	-0.092628	0.355741	0.000000	0.000000	3.000000	89.000000	1.000000
15024.625023	-0.021776	0.499511	0.271379	70.430046	50.376385	46.985859	-2.042814	0.000000	4.563651	0.000000	0.000000	0.000000	-0.249088	-0.092628	0.355741	0.000000	0.000000	3.000000	89.000000	1.000000
15024.628356	-0.021776	0.499511	0.271379	70.679527	51.147087	47.592995	-2.047007	0.000000	4.561771	0.000000	0.000000	0.000000	-0.249088	-0.092628	0.355741	0.000000	0.000000	3.000000	89.000000	1.000000
15024.631689	-0.022398	0.499236	0.272474	70.679527	51.147087	47.592995	-2.047007	0.000000	4.561771	0.000000	0.000000	0.000000	-0.186636	-0.082638	0.328702	0.000000	0.000000	3.000000	89.000000	1.000000
15024.635023	-0.022398	0.499236	0.272474	70.679527	51.147087	47.592995	-2.047007	0.000000	4.561771	0.000000	0.000000	0.000000	-0.186636	-0.082638	0.328702	0.000000	0.000000	3.000000	89.000000	1.000000
15024.638356	-0.022398	0.499236	0.272474	70.982613	51.606075	47.819950	-2.048825	0.000000	4.560956	0.000000	0.000000	0.000000	-0.186636	-0.082638	0.328702	0.000000	0.000000	3.000000	89.000000	1.000000
15024.641689	-0.022844	0.499012	0.273434	70.982613	51.606075	47.819950	-2.048825	0.000000	4.560956	0.000000	0.000000	0.000000	-0.133817	-0.067327	0.287939	0.000000	0.000000	3.000000	89.000000	1.000000
15024.645023	-0.022844	0.499012	0.273434	70.982613	51.606075	47.819950	-2.048825	0.000000	4.560956	0.000000	0.000000	0.000000	-0.133817	-0.067327	0.287939	0.000000	0.000000	3.000000	89.000000	1.000000
15024.648356	-0.022844	0.499012	0.273434	71.360222	51.699982	47.580673	-2.049032	0.000000	4.560863	0.000000	0.000000	0.000000	-0.133817	-0.067327	0.287939	0.000000	0.000000	3.000000	89.000000	1.000000
15024.651689	-0.023043	0.498797	0.274234	71.360222	51.699982	47.580673	-2.049032	0.000000	4.560863	0.000000	0.000000	0.000000	-0.059635	-0.064392	0.239982	0.000000	0.000000	3.000000	89.000000	1.000000
15024.655023	-0.023043	0.498797	0.274234	71.360222	51.699982	47.580673	-2.049032	0.000000	4.560863	0.000000	0.000000	0.000000	-0.059635	-0.064392	0.239982	0.000000	0.000000	3.000000	89.000000	1.000000
15024.658356	-0.023043	0.498797	0.274234	71.793068	51.364971	46.835136	-2.046808	0.000000	4.561861	0.000000	0.000000	0.000000	-0.059635	-0.064392	0.239982	0.000000	0.000000	3.000000	89.000000	1.000000
15024.661689	-0.023098	0.498632	0.274870	71.793068	51.364971	46.835136	-2.046808	0.000000	4.561861	0.000000	0.000000	0.000000	-0.016443	-0.049348	0.190691	0.000000	0.000000	3.000000	89.000000	1.000000
15024.665023	-0.023098	0.498632	0.274870	71.793068	51.364971	46.835136	-2.046808	0.000000	4.561861	0.000000	0.000000	0.000000	-0.016443	-0.049348	0.190691	0.000000	0.000000	3.000000	89.000000	1.000000
15024.668356	-0.023098	0.498632	0.274870	72.255478	50.598640	45.605480	-2.043624	0.000000	4.563288	0.000000	0.000000	0.000000	-0.016443	-0.049348	0.190691	0.000000	0.000000	3.000000	89.000000	1.000000
15024.671689	-0.023041	0.498515	0.275281	72.255478	50.598640	45.605480	-2.043624	0.000000	4.563288	0.000000	0.000000	0.000000	0.016987	-0.035216	0.123490	0.000000	0.000000	3.000000	89.000000	1.000000
15024.675023	-0.023041	0.498515	0.275281	72.255478	50.598640	45.605480	-2.043624	0.000000	4.563288	0.000000	0.000000	0.000000	0.016987	-0.035216	0.123490	0.000000	0.000000	3.000000	89.000000	1.000000
15024.678356	-0.023041	0.498515	0.275281	72.713432	49.760834	44.291435	-2.040295	0.000000	4.564777	0.000000	0.000000	0.000000	0.016987	-0.035216	0.123490	0.000000	0.000000	3.000000	89.000000	1.000000
15024.681689	-0.023041	0.498515	0.275281	72.713432	49.760834	44.291435	-2.040295	0.000000	4.564777	0.000000	0.000000	0.000000	0.016987	-0.035216	0.123490	0.000000	0.000000	3.000000	89.000000	1.000000
15024.685023	-0.022804	0.498527	0.275497	72.713432	49.760834	44.291435	-2.040295	0.000000	4.564777	0.000000	0.000000	0.000000	0.071076	0.003517	0.064702	0.000000	0.000000	3.000000	89.000000	1.000000
15024.688356	-0.022804	0.498527	0.275497	73.127914	48.997143	43.090328	-2.040295	0.000000	4.564777	0.000000	0.000000	0.000000	0.071076	0.003517	0.064702	0.000000	0.000000	3.000000	89.000000	1.000000
15024.691689	-0.022422	0.498668	0.275516	73.127914	48.997143	43.090328	-2.040295	0.000000	4.564777	0.000000	0.000000	0.000000	0.114714	0.042310	0.005629	0.000000	0.000000	3.000000	89.000000	1.000000
15024.695023	-0.022422	0.498668	0.275516	73.127914	48.997143	43.090328	-2.040295	0.000000	4.564777	0.000000	0.000000	0.000000	0.114714	0.042310	0.005629	0.000000	0.000000	3.000000	89.000000	1.000000
15024.698356	-0.022422	0.498668	0.275516	73.466850	48.376366	42.105640	-2.030282	0.000000	4.569241	0.000000	0.000000	0.000000	0.114714	0.042310	0.005629	0.000000	0.000000	3.000000	89.000000	1.000000
15024.701689	-0.021964	0.498898	0.275338	73.466850	48.376366	42.105640	-2.030282	0.000000	4.569241	0.000000	0.000000	0.000000	0.137376	0.069042	-0.053480	0.000000	0.000000	3.000000	89.000000	1.000000
15024.705023	-0.021964	0.498898	0.275338	73.466850	48.376366	42.105640	-2.030282	0.000000	4.569241	0.000000	0.000000	0.000000	0.137376	0.069042	-0.053480	0.000000	0.000000	3.000000	89.000000	1.000000
15024.708356	-0.021964	0.498898	0.275338	73.727783	47.855728	41.288589	-2.025029	0.000000	4.571571	0.000000	0.000000	0.000000	0.137376	0.069042	-0.053480	0.000000	0.000000	3.000000	89.000000	1.000000
15024.711689	-0.021964	0.498898	0.275338	73.727783	47.855728	41.288589	-2.025029	0.000000	4.571571	0.000000	0.000000	0.000000	0.137376	0.069042	-0.053480	0.000000	0.000000	3.000000	89.000000	1.000000
15024.715023	-0.021502	0.499239	0.275003	73.727783	47.855728	41.288589	-2.025029	0.000000	4.571571	0.000000	0.000000	0.000000	0.138679	0.102468	-0.100284	0.000000	0.000000	3.000000	89.000000	1.000000
15024.718356	-0.021502	0.499239	0.275003	73.932861	47.423950	40.615726	-2.025029	0.000000	4.571571	0.000000	0.000000	0.000000	0.138679	0.102468	-0.100284	0.000000	0.000000	3.000000	89.000000	1.000000
15024.721689	-0.020967	0.499715	0.274558	73.932861	47.423950	40.615726	-2.025029	0.000000	4.571571	0.000000	0.000000	0.000000	0.160368	0.142537	-0.133599	0.000000	0.000000	3.000000	89.000000	1.000000
15024.725023	-0.020967	0.499715	0.274558	73.932861	47.423950	40.615726	-2.025029	0.000000	4.571571	0.000000	0.000000	0.000000	0.160368	0.142537	-0.133599	0.000000	0.000000	3.000000	89.000000	1.000000
15024.728356	-0.020967	0.499715	0.274558	74.125069	47.046677	40.010311	-2.015949	0.000000	4.575582	0.000000	0.000000	0.000000	0.160368	0.142537	-0.133599	0.000000	0.000000	3.000000	89.000000	1.000000
15024.731689	-0.020967	0.499715	0.274558	74.125069	47.046677	40.010311	-2.015949	0.000000	4.575582	0.000000	0.000000	0.000000	0.160368	0.142537	-0.133599	0.000000	0.000000	3.000000	89.000000	1.000000
15024.735023	-0.020429	0.500239	0.273944	74.125069	47.046677	40.010311	-2.015949	0.000000	4.575582	0.000000	0.000000	0.000000	0.161585	0.157439	-0.184202	0.000000	0.000000	3.000000	89.000000	1.000000
15024.738356	-0.020429	0.500239	0.273944	74.318138	46.725803	39.467190	-2.015949	0.000000	4.575582	0.000000	0.000000	0.000000	0.161585	0.157439	-0.184202	0.000000	0.000000	3.000000	89.000000	1.000000
15024.741689	-0.019817	0.500874	0.273174	74.318138	46.725803	39.467190	-2.015949	0.000000	4.575582	0.000000	0.000000	0.000000	0.183410	0.190405	-0.231085	0.000000	0.000000	3.000000	89.000000	1.000000
15024.745023	-0.019817	0.500874	0.273174	74.318138	46.725803	39.467190	-2.015949	0.000000	4.575582	0.000000	0.000000	0.000000	0.183410	0.190405	-0.231085	0.000000	0.000000	3.000000	89.000000	1.000000
15024.748356	-0.019817	0.500874	0.273174	74.498734	46.505482	39.053059	-2.008365	0.000000	4.578916	0.000000	0.000000	0.000000	0.183410	0.190405	-0.231085	0.000000	0.000000	3.000000	89.000000	1.000000
15024.751689	-0.019271	0.501536	0.272217	74.498734	46.505482	39.053059	-2.008365	0.000000	4.578916	0.000000	0.000000	0.000000	0.163710	0.198636	-0.286976	0.000000	0.000000	3.000000	89.000000	1.000000
15024.755023	-0.019271	0.501536	0.272217	74.498734	46.505482	39.053059	-2.008365	0.000000	4.578916	0.000000	0.000000	0.000000	0.163710	0.198636	-0.286976	0.000000	0.000000	3.000000	89.000000	1.000000
15024.758356	-0.019271	0.501536	0.272217	74.643448	46.427574	38.832027	-2.006585	0.000000	4.579696	0.000000	0.000000	0.000000	0.163710	0.198636	-0.286976	0.000000	0.000000	3.000000	89.000000	1.000000
15024.761689	-0.018791	0.502303	0.271038	74.643448	46.427574	38.832027	-2.006585	0.000000	4.579696	0.000000	0.000000	0.000000	0.144256	0.229954	-0.353684	0.000000	0.000000	3.000000	89.000000	1.000000
15024.765023	-0.018791	0.502303	0.271038	74.643448	46.427574	38.832027	-2.006585	0.000000	4.579696	0.000000	0.000000	0.000000	0.144256	0.229954	-0.353684	0.000000	0.000000	3.000000	89.000000	1.000000
15024.768356	-0.018791	0.502303	0.271038	74.729065	46.533150	38.874832	-2.007091	0.000000	4.579474	0.000000	0.000000	0.000000	0.144256	0.229954	-0.353684	0.000000	0.000000	3.000000	89.000000	1.000000
15024.771689	-0.018409	0.503151	0.269620	74.729065	46.533150	38.874832	-2.007091	0.000000	4.579474	0.000000	0.000000	0.000000	0.114549	0.254607	-0.425380	0.000000	0.000000	3.000000	89.000000	1.000000
15024.775023	-0.018409	0.503151	0.269620	74.729065	46.533150	38.874832	-2.007091	0.000000	4.579474	0.000000	0.000000	0.000000	0.114549	0.254607	-0.425380	0.000000	0.000000	3.000000	89.000000	1.000000
15024.778356	-0.018409	0.503151	0.269620	74.784729	46.806679	39.132797	-2.010504	0.000000	4.577977	0.000000	0.000000	0.000000	0.114549	0.254607	-0.425380	0.000000	0.000000	3.000000	89.000000	1.000000
15024.781689	-0.018022	0.504060	0.267950	74.784729	46.806679	39.132797	-2.010504	0.000000	4.577977	0.000000	0.000000	0.000000	0.116025	0.272547	-0.501160	0.000000	0.000000	3.000000	89.000000	1.000000
15024.785023	-0.018022	0.504060	0.267950	74.784729	46.806679	39.132797	-2.010504	0.000000	4.577977	0.000000	0.000000	0.000000	0.116025	0.272547	-0.501160	0.000000	0.000000	3.000000	89.000000	1.000000
15024.788356	-0.018022	0.504060	0.267950	74.842583	47.133026	39.447945	-2.015469	0.000000	4.575793	0.000000	0.000000	0.000000	0.116025	0.272547	-0.501160	0.000000	0.000000	3.000000	89.000000	1.000000
15024.791689	-0.017562	0.505066	0.266023	74.842583	47.133026	39.447945	-2.015469	0.000000	4.575793	0.000000	0.000000	0.000000	0.138034	0.301802	-0.578126	0.000000	0.000000	3.000000	89.000000	1.000000
15024.795023	-0.017562	0.505066	0.266023	74.842583	47.133026	39.447945	-2.015469	0.000000	4.575793	0.000000	0.000000	0.000000	0.138034	0.301802	-0.578126	0.000000	0.000000	3.000000	89.000000	1.000000
15024.798356	-0.017562	0.505066	0.266023	74.900826	47.544014	39.858566	-2.021064	0.000000	4.573325	0.000000	0.000000	0.000000	0.138034	0.301802	-0.578126	0.000000	0.000000	3.000000	89.000000	1.000000
15024.801689	-0.017098	0.506167	0.263834	74.900826	47.544014	39.858566	-2.021064	0.000000	4.573325	0.000000	0.000000	0.000000	0.139235	0.330368	-0.656683	0.000000	0.000000	3.000000	89.000000	1.000000
15024.805023	-0.017098	0.506167	0.263834	74.900826	47.544014	39.858566	-2.021064	0.000000	4.573325	0.000000	0.000000	0.000000	0.139235	0.330368	-0.656683	0.000000	0.000000	3.000000	89.000000	1.000000
15024.808356	-0.017098	0.506167	0.263834	74.969444	47.994633	40.299042	-2.028354	0.000000	4.570096	0.000000	0.000000	0.000000	0.139235	0.330368	-0.656683	0.000000	0.000000	3.000000	89.000000	1.000000
15024.811689	-0.016528	0.507363	0.261412	74.969444	47.994633	40.299042	-2.028354	0.000000	4.570096	0.000000	0.000000	0.000000	0.170816	0.358768	-0.726533	0.000000	0.000000	3.000000	89.000000	1.000000
15024.815023	-0.016528	0.507363	0.261412	74.969444	47.994633	40.299042	-2.028354	0.000000	4.570096	0.000000	0.000000	0.000000	0.170816	0.358768	-0.726533	0.000000	0.000000	3.000000	89.000000	1.000000
15024.818356	-0.016528	0.507363	0.261412	75.057068	48.466179	40.741882	-2.035728	0.000000	4.566816	0.000000	0.000000	0.000000	0.170816	0.358768	-0.726533	0.000000	0.000000	3.000000	89.000000	1.000000
15024.821689	-0.015888	0.508667	0.258705	75.057068	48.466179	40.741882	-2.035728	0.000000	4.566816	0.000000	0.000000	0.000000	0.192085	0.391247	-0.812158	0.000000	0.000000	3.000000	89.000000	1.000000
15024.825023	-0.015888	0.508667	0.258705	75.057068	48.466179	40.741882	-2.035728	0.000000	4.566816	0.000000	0.000000	0.000000	0.192085	0.391247	-0.812158	0.000000	0.000000	3.000000	89.000000	1.000000
15024.828356	-0.015888	0.508667	0.258705	75.157738	48.968456	41.216125	-2.044060	0.000000	4.563093	0.000000	0.000000	0.000000	0.192085	0.391247	-0.812158	0.000000	0.000000	3.000000	89.000000	1.000000
15024.831689	-0.015146	0.510062	0.255787	75.157738	48.968456	41.216125	-2.044060	0.000000	4.563093	0.000000	0.000000	0.000000	0.222595	0.418517	-0.875458	0.000000	0.000000	3.000000	89.000000	1.000000
15024.835023	-0.015146	0.510062	0.255787	75.157738	48.968456	41.216125	-2.044060	0.000000	4.563093	0.000000	0.000000	0.000000	0.222595	0.418517	-0.875458	0.000000	0.000000	3.000000	89.000000	1.000000
15024.838356	-0.015146	0.510062	0.255787	75.264900	49.506687	41.720345	-2.052448	0.000000	4.559326	0.000000	0.000000	0.000000	0.222595	0.418517	-0.875458	0.000000	0.000000	3.000000	89.000000	1.000000
15024.841689	-0.014371	0.511561	0.252603	75.264900	49.506687	41.720345	-2.052448	0.000000	4.559326	0.000000	0.000000	0.000000	0.232650	0.449600	-0.954957	0.000000	0.000000	3.000000	89.000000	1.000000
15024.845023	-0.014371	0.511561	0.252603	75.264900	49.506687	41.720345	-2.052448	0.000000	4.559326	0.000000	0.000000	0.000000	0.232650	0.449600	-0.954957	0.000000	0.000000	3.000000	89.000000	1.000000
15024.848356	-0.014371	0.511561	0.252603	75.377312	50.095360	42.267033	-2.062301	0.000000	4.554878	0.000000	0.000000	0.000000	0.232650	0.449600	-0.954957	0.000000	0.000000	3.000000	89.000000	1.000000
15024.851689	-0.013564	0.513126	0.249216	75.377312	50.095360	42.267033	-2.062301	0.000000	4.554878	0.000000	0.000000	0.000000	0.241981	0.469408	-1.016282	0.000000	0.000000	3.000000	89.000000	1.000000
15024.855023	-0.013564	0.513126	0.249216	75.377312	50.095360	42.267033	-2.062301	0.000000	4.554878	0.000000	0.000000	0.000000	0.241981	0.469408	-1.016282	0.000000	0.000000	3.000000	89.000000	1.000000
15024.858356	-0.013564	0.513126	0.249216	75.497261	50.719772	42.889862	-2.073313	0.000000	4.549876	0.000000	0.000000	0.000000	0.241981	0.469408	-1.016282	0.000000	0.000000	3.000000	89.000000	1.000000
15024.861689	-0.012693	0.514789	0.245585	75.497261	50.719772	42.889862	-2.073313	0.000000	4.549876	0.000000	0.000000	0.000000	0.261194	0.498966	-1.089104	0.000000	0.000000	3.000000	89.000000	1.000000
15024.865023	-0.012693	0.514789	0.245585	75.497261	50.719772	42.889862	-2.073313	0.000000	4.549876	0.000000	0.000000	0.000000	0.261194	0.498966	-1.089104	0.000000	0.000000	3.000000	89.000000	1.000000
15024.868356	-0.012693	0.514789	0.245585	75.627296	51.338692	43.843094	-2.085313	0.000000	4.544388	0.000000	0.000000	0.000000	0.261194	0.498966	-1.089104	0.000000	0.000000	3.000000	89.000000	1.000000
15024.871689	-0.011795	0.516493	0.241759	75.627296	51.338692	43.843094	-2.085313	0.000000	4.544388	0.000000	0.000000	0.000000	0.269652	0.511271	-1.147877	0.000000	0.000000	3.000000	89.000000	1.000000
15024.875023	-0.011795	0.516493	0.241759	75.627296	51.338692	43.843094	-2.085313	0.000000	4.544388	0.000000	0.000000	0.000000	0.269652	0.511271	-1.147877	0.000000	0.000000	3.000000	89.000000	1.000000
15024.878356	-0.011795	0.516493	0.241759	75.778740	51.854580	44.816936	-2.098593	0.000000	4.538272	0.000000	0.000000	0.000000	0.269652	0.511271	-1.147877	0.000000	0.000000	3.000000	89.000000	1.000000
15024.881689	-0.010935	0.518218	0.237750	75.778740	51.854580	44.816936	-2.098593	0.000000	4.538272	0.000000	0.000000	0.000000	0.257880	0.517352	-1.202828	0.000000	0.000000	3.000000	89.000000	1.000000
15024.885023	-0.010935	0.518218	0.237750	75.778740	51.854580	44.816936	-2.098593	0.000000	4.538272	0.000000	0.000000	0.000000	0.257880	0.517352	-1.202828	0.000000	0.000000	3.000000	89.000000	1.000000
15024.888356	-0.010935	0.518218	0.237750	75.939896	52.180401	45.056091	-2.114193	0.000000	4.531025	0.000000	0.000000	0.000000	0.257880	0.517352	-1.202828	0.000000	0.000000	3.000000	89.000000	1.000000
15024.891689	-0.009951	0.520018	0.233567	75.939896	52.180401	45.056091	-2.114193	0.000000	4.531025	0.000000	0.000000	0.000000	0.295245	0.540004	-1.254716	0.000000	0.000000	3.000000	89.000000	1.000000
15024.895023	-0.009951	0.520018	0.233567	75.939896	52.180401	45.056091	-2.114193	0.000000	4.531025	0.000000	0.000000	0.000000	0.295245	0.540004	-1.254716	0.000000	0.000000	3.000000	89.000000	1.000000
15024.898356	-0.009951	0.520018	0.233567	76.075783	52.249454	45.018780	-2.129568	0.000000	4.523820	0.000000	0.000000	0.000000	0.295245	0.540004	-1.254716	0.000000	0.000000	3.000000	89.000000	1.000000
15024.901689	-0.008943	0.521831	0.229196	76.075783	52.249454	45.018780	-2.129568	0.000000	4.523820	0.000000	0.000000	0.000000	0.302417	0.544193	-1.311522	0.000000	0.000000	3.000000	89.000000	1.000000
15024.905023	-0.008943	0.521831	0.229196	76.075783	52.249454	45.018780	-2.129568	0.000000	4.523820	0.000000	0.000000	0.000000	0.302417	0.544193	-1.311522	0.000000	0.000000	3.000000	89.000000	1.000000
15024.908356	-0.008943	0.521831	0.229196	76.173149	52.066586	44.751137	-2.146487	0.000000	4.515816	0.000000	0.000000	0.000000	0.302417	0.544193	-1.311522	0.000000	0.000000	3.000000	89.000000	1.000000
15024.911689	-0.007945	0.523700	0.224693	76.173149	52.066586	44.751137	-2.146487	0.000000	4.515816	0.000000	0.000000	0.000000	0.299254	0.560513	-1.350867	0.000000	0.000000	3.000000	89.000000	1.000000
15024.915023	-0.007945	0.523700	0.224693	76.173149	52.066586	44.751137	-2.146487	0.000000	4.515816	0.000000	0.000000	0.000000	0.299254	0.560513	-1.350867	0.000000	0.000000	3.000000	89.000000	1.000000
15024.918356	-0.007945	0.523700	0.224693	76.235291	51.519627	44.196552	-2.165167	0.000000	4.506890	0.000000	0.000000	0.000000	0.299254	0.560513	-1.350867	0.000000	0.000000	3.000000	89.000000	1.000000
15024.921689	-0.006927	0.525582	0.220060	76.235291	51.519627	44.196552	-2.165167	0.000000	4.506890	0.000000	0.000000	0.000000	0.305569	0.564792	-1.389669	0.000000	0.000000	3.000000	89.000000	1.000000
15024.925023	-0.006927	0.525582	0.220060	76.235291	51.519627	44.196552	-2.165167	0.000000	4.506890	0.000000	0.000000	0.000000	0.305569	0.564792	-1.389669	0.000000	0.000000	3.000000	89.000000	1.000000
15024.928356	-0.006927	0.525582	0.220060	76.270897	50.607182	43.655285	-2.185183	0.000000	4.497219	0.000000	0.000000	0.000000	0.305569	0.564792	-1.389669	0.000000	0.000000	3.000000	89.000000	1.000000
15024.931689	-0.005889	0.527500	0.215345	76.270897	50.607182	43.655285	-2.185183	0.000000	4.497219	0.000000	0.000000	0.000000	0.311401	0.575380	-1.414635	0.000000	0.000000	3.000000	89.000000	1.000000
15024.935023	-0.005889	0.527500	0.215345	76.270897	50.607182	43.655285	-2.185183	0.000000	4.497219	0.000000	0.000000	0.000000	0.311401	0.575380	-1.414635	0.000000	0.000000	3.000000	89.000000	1.000000
15024.938356	-0.005889	0.527500	0.215345	76.297874	49.385788	43.123383	-2.206284	0.000000	4.486905	0.000000	0.000000	0.000000	0.311401	0.575380	-1.414635	0.000000	0.000000	3.000000	89.000000	1.000000
15024.941689	-0.004801	0.529415	0.210549	76.297874	49.385788	43.123383	-2.206284	0.000000	4.486905	0.000000	0.000000	0.000000	0.326424	0.574321	-1.438667	0.000000	0.000000	3.000000	89.000000	1.000000
15024.945023	-0.004801	0.529415	0.210549	76.297874	49.385788	43.123383	-2.206284	0.000000	4.486905	0.000000	0.000000	0.000000	0.326424	0.574321	-1.438667	0.000000	0.000000	3.000000	89.000000	1.000000
15024.948356	-0.004801	0.529415	0.210549	76.345016	47.937199	41.814068	-2.228000	0.000000	4.476161	0.000000	0.000000	0.000000	0.326424	0.574321	-1.438667	0.000000	0.000000	3.000000	89.000000	1.000000
15024.951689	-0.003570	0.531388	0.205752	76.345016	47.937199	41.814068	-2.228000	0.000000	4.476161	0.000000	0.000000	0.000000	0.369119	0.591913	-1.439178	0.000000	0.000000	3.000000	89.000000	1.000000
15024.955023	-0.003570	0.531388	0.205752	76.345016	47.937199	41.814068	-2.228000	0.000000	4.476161	0.000000	0.000000	0.000000	0.369119	0.591913	-1.439178	0.000000	0.000000	3.000000	89.000000	1.000000
15024.958356	-0.003570	0.531388	0.205752	76.419815	46.409340	40.015858	-2.248112	0.000000	4.466094	0.000000	0.000000	0.000000	0.369119	0.591913	-1.439178	0.000000	0.000000	3.000000	89.000000	1.000000
15024.961689	-0.002263	0.533358	0.200908	76.419815	46.409340	40.015858	-2.248112	0.000000	4.466094	0.000000	0.000000	0.000000	0.392086	0.591068	-1.453266	0.000000	0.000000	3.000000	89.000000	1.000000
15024.965023	-0.002263	0.533358	0.200908	76.419815	46.409340	40.015858	-2.248112	0.000000	4.466094	0.000000	0.000000	0.000000	0.392086	0.591068	-1.453266	0.000000	0.000000	3.000000	89.000000	1.000000
15024.968356	-0.002263	0.533358	0.200908	76.518723	44.827160	38.135719	-2.268112	0.000000	4.455970	0.000000	0.000000	0.000000	0.392086	0.591068	-1.453266	0.000000	0.000000	3.000000	89.000000	1.000000
15024.971689	-0.000975	0.535348	0.196066	76.518723	44.827160	38.135719	-2.268112	0.000000	4.455970	0.000000	0.000000	0.000000	0.386423	0.597069	-1.452640	0.000000	0.000000	3.000000	89.000000	1.000000
15024.975023	-0.000975	0.535348	0.196066	76.518723	44.827160	38.135719	-2.268112	0.000000	4.455970	0.000000	0.000000	0.000000	0.386423	0.597069	-1.452640	0.000000	0.000000	3.000000	89.000000	1.000000
15024.978356	-0.000975	0.535348	0.196066	76.633812	43.254547	36.236450	-2.289273	0.000000	4.445136	0.000000	0.000000	0.000000	0.386423	0.597069	-1.452640	0.000000	0.000000	3.000000	89.000000	1.000000
15024.981689	0.000325	0.537307	0.191251	76.633812	43.254547	36.236450	-2.289273	0.000000	4.445136	0.000000	0.000000	0.000000	0.390005	0.587503	-1.444496	0.000000	0.000000	3.000000	89.000000	1.000000
15024.985023	0.000325	0.537307	0.191251	76.633812	43.254547	36.236450	-2.289273	0.000000	4.445136	0.000000	0.000000	0.000000	0.390005	0.587503	-1.444496	0.000000	0.000000	3.000000	89.000000	1.000000
15024.988356	0.000325	0.537307	0.191251	76.751549	41.788151	34.492096	-2.310863	0.000000	4.433950	0.000000	0.000000	0.000000	0.390005	0.587503	-1.444496	0.000000	0.000000	3.000000	89.000000	1.000000
15024.991689	0.001606	0.539249	0.186445	76.751549	41.788151	34.492096	-2.310863	0.000000	4.433950	0.000000	0.000000	0.000000	0.384253	0.582744	-1.441710	0.000000	0.000000	3.000000	89.000000	1.000000
15024.995023	0.001606	0.539249	0.186445	76.751549	41.788151	34.492096	-2.310863	0.000000	4.433950	0.000000	0.000000	0.000000	0.384253	0.582744	-1.441710	0.000000	0.000000	3.000000	89.000000	1.000000
15024.998356	0.001606	0.539249	0.186445	76.861588	40.492111	33.317852	-2.333657	0.000000	4.421996	0.000000	0.000000	0.000000	0.384253	0.582744	-1.441710	0.000000	0.000000	3.000000	89.000000	1.000000
15025.001689	0.002868	0.541161	0.181670	76.861588	40.492111	33.317852	-2.333657	0.000000	4.421996	0.000000	0.000000	0.000000	0.378549	0.573457	-1.432540	0.000000	0.000000	3.000000	89.000000	1.000000
15025.005023	0.002868	0.541161	0.181670	76.861588	40.492111	33.317852	-2.333657	0.000000	4.421996	0.000000	0.000000	0.000000	0.378549	0.573457	-1.432540	0.000000	0.000000	3.000000	89.000000	1.000000
15025.008356	0.002868	0.541161	0.181670	76.961220	39.413528	33.994694	-2.357508	0.000000	4.409326	0.000000	0.000000	0.000000	0.378549	0.573457	-1.432540	0.000000	0.000000	3.000000	89.000000	1.000000
15025.011689	0.004050	0.543027	0.176948	76.961220	39.413528	33.994694	-2.357508	0.000000	4.409326	0.000000	0.000000	0.000000	0.354884	0.559864	-1.416672	0.000000	0.000000	3.000000	89.000000	1.000000
15025.015023	0.004050	0.543027	0.176948	76.961220	39.413528	33.994694	-2.357508	0.000000	4.409326	0.000000	0.000000	0.000000	0.354884	0.559864	-1.416672	0.000000	0.000000	3.000000	89.000000	1.000000
15025.018356	0.004050	0.543027	0.176948	77.093674	38.333069	35.082108	-2.383389	0.000000	4.395391	0.000000	0.000000	0.000000	0.354884	0.559864	-1.416672	0.000000	0.000000	3.000000	89.000000	1.000000
15025.021689	0.005277	0.544933	0.172377	77.093674	38.333069	35.082108	-2.383389	0.000000	4.395391	0.000000	0.000000	0.000000	0.367822	0.571762	-1.371191	0.000000	0.000000	3.000000	89.000000	1.000000
15025.025023	0.005277	0.544933	0.172377	77.093674	38.333069	35.082108	-2.383389	0.000000	4.395391	0.000000	0.000000	0.000000	0.367822	0.571762	-1.371191	0.000000	0.000000	3.000000	89.000000	1.000000
15025.028356	0.005277	0.544933	0.172377	77.291901	37.206078	35.240181	-2.407954	0.000000	4.381981	0.000000	0.000000	0.000000	0.367822	0.571762	-1.371191	0.000000	0.000000	3.000000	89.000000	1.000000
15025.031689	0.006782	0.546767	0.167902	77.291901	37.206078	35.240181	-2.407954	0.000000	4.381981	0.000000	0.000000	0.000000	0.451693	0.550273	-1.342599	0.000000	0.000000	3.000000	89.000000	1.000000
15025.035023	0.006782	0.546767	0.167902	77.291901	37.206078	35.240181	-2.407954	0.000000	4.381981	0.000000	0.000000	0.000000	0.451693	0.550273	-1.342599	0.000000	0.000000	3.000000	89.000000	1.000000
15025.038356	0.006782	0.546767	0.167902	77.519646	36.092525	34.670174	-2.427001	0.000000	4.371461	0.000000	0.000000	0.000000	0.451693	0.550273	-1.342599	0.000000	0.000000	3.000000	89.000000	1.000000
15025.041689	0.008386	0.548577	0.163592	77.519646	36.092525	34.670174	-2.427001	0.000000	4.371461	0.000000	0.000000	0.000000	0.481119	0.542899	-1.292959	0.000000	0.000000	3.000000	89.000000	1.000000
15025.045023	0.008386	0.548577	0.163592	77.519646	36.092525	34.670174	-2.427001	0.000000	4.371461	0.000000	0.000000	0.000000	0.481119	0.542899	-1.292959	0.000000	0.000000	3.000000	89.000000	1.000000
15025.048356	0.008386	0.548577	0.163592	77.788765	35.011448	33.418396	-2.443068	0.000000	4.362501	0.000000	0.000000	0.000000	0.481119	0.542899	-1.292959	0.000000	0.000000	3.000000	89.000000	1.000000
15025.051689	0.010027	0.550354	0.159379	77.788765	35.011448	33.418396	-2.443068	0.000000	4.362501	0.000000	0.000000	0.000000	0.492315	0.533114	-1.263890	0.000000	0.000000	3.000000	89.000000	1.000000
15025.055023	0.010027	0.550354	0.159379	77.788765	35.011448	33.418396	-2.443068	0.000000	4.362501	0.000000	0.000000	0.000000	0.492315	0.533114	-1.263890	0.000000	0.000000	3.000000	89.000000	1.000000
15025.058356	0.010027	0.550354	0.159379	78.116188	33.826496	31.660990	-2.457992	0.000000	4.354110	0.000000	0.000000	0.000000	0.492315	0.533114	-1.263890	0.000000	0.000000	3.000000	89.000000	1.000000
15025.061689	0.011850	0.552114	0.155241	78.116188	33.826496	31.660990	-2.457992	0.000000	4.354110	0.000000	0.000000	0.000000	0.546903	0.528074	-1.241297	0.000000	0.000000	3.000000	89.000000	1.000000
15025.065023	0.011850	0.552114	0.155241	78.116188	33.826496	31.660990	-2.457992	0.000000	4.354110	0.000000	0.000000	0.000000	0.546903	0.528074	-1.241297	0.000000	0.000000	3.000000	89.000000	1.000000
15025.068356	0.011850	0.552114	0.155241	78.497131	32.457500	29.994171	-2.468875	0.000000	4.347949	0.000000	0.000000	0.000000	0.546903	0.528074	-1.241297	0.000000	0.000000	3.000000	89.000000	1.000000
15025.071689	0.013792	0.553794	0.151097	78.497131	32.457500	29.994171	-2.468875	0.000000	4.347949	0.000000	0.000000	0.000000	0.582600	0.504108	-1.243233	0.000000	0.000000	3.000000	89.000000	1.000000
15025.075023	0.013792	0.553794	0.151097	78.497131	32.457500	29.994171	-2.468875	0.000000	4.347949	0.000000	0.000000	0.000000	0.582600	0.504108	-1.243233	0.000000	0.000000	3.000000	89.000000	1.000000
15025.078356	0.013792	0.553794	0.151097	78.893295	30.722839	28.290367	-2.477806	0.000000	4.342865	0.000000	0.000000	0.000000	0.582600	0.504108	-1.243233	0.000000	0.000000	3.000000	89.000000	1.000000
15025.081689	0.015595	0.555480	0.147052	78.893295	30.722839	28.290367	-2.477806	0.000000	4.342865	0.000000	0.000000	0.000000	0.540754	0.505605	-1.213502	0.000000	0.000000	3.000000	89.000000	1.000000
15025.085023	0.015595	0.555480	0.147052	78.893295	30.722839	28.290367	-2.477806	0.000000	4.342865	0.000000	0.000000	0.000000	0.540754	0.505605	-1.213502	0.000000	0.000000	3.000000	89.000000	1.000000
15025.088356	0.015595	0.555480	0.147052	79.291656	28.571047	26.260220	-2.489040	0.000000	4.336436	0.000000	0.000000	0.000000	0.540754	0.505605	-1.213502	0.000000	0.000000	3.000000	89.000000	1.000000
15025.091689	0.017344	0.557159	0.143033	79.291656	28.571047	26.260220	-2.489040	0.000000	4.336436	0.000000	0.000000	0.000000	0.524908	0.503842	-1.205685	0.000000	0.000000	3.000000	89.000000	1.000000
15025.095023	0.017344	0.557159	0.143033	79.291656	28.571047	26.260220	-2.489040	0.000000	4.336436	0.000000	0.000000	0.000000	0.524908	0.503842	-1.205685	0.000000	0.000000	3.000000	89.000000	1.000000
15025.098356	0.017344	0.557159	0.143033	79.663094	26.215937	24.135178	-2.501713	0.000000	4.329137	0.000000	0.000000	0.000000	0.524908	0.503842	-1.205685	0.000000	0.000000	3.000000	89.000000	1.000000
15025.101689	0.018985	0.558846	0.139022	79.663094	26.215937	24.135178	-2.501713	0.000000	4.329137	0.000000	0.000000	0.000000	0.492139	0.506046	-1.203328	0.000000	0.000000	3.000000	89.000000	1.000000
15025.105023	0.018985	0.558846	0.139022	79.663094	26.215937	24.135178	-2.501713	0.000000	4.329137	0.000000	0.000000	0.000000	0.492139	0.506046	-1.203328	0.000000	0.000000	3.000000	89.000000	1.000000
15025.108356	0.018985	0.558846	0.139022	79.959839	24.056234	21.778139	-2.517478	0.000000	4.319989	0.000000	0.000000	0.000000	0.492139	0.506046	-1.203328	0.000000	0.000000	3.000000	89.000000	1.000000
15025.111689	0.020492	0.560533	0.135080	79.959839	24.056234	21.778139	-2.517478	0.000000	4.319989	0.000000	0.000000	0.000000	0.452082	0.506235	-1.182792	0.000000	0.000000	3.000000	89.000000	1.000000
15025.115023	0.020492	0.560533	0.135080	79.959839	24.056234	21.778139	-2.517478	0.000000	4.319989	0.000000	0.000000	0.000000	0.452082	0.506235	-1.182792	0.000000	0.000000	3.000000	89.000000	1.000000
15025.118356	0.020492	0.560533	0.135080	80.161629	22.600025	19.914721	-2.536281	0.000000	4.308977	0.000000	0.000000	0.000000	0.452082	0.506235	-1.182792	0.000000	0.000000	3.000000	89.000000	1.000000
15025.121689	0.021893	0.562261	0.131142	80.161629	22.600025	19.914721	-2.536281	0.000000	4.308977	0.000000	0.000000	0.000000	0.420544	0.518146	-1.181228	0.000000	0.000000	3.000000	89.000000	1.000000
15025.125023	0.021893	0.562261	0.131142	80.161629	22.600025	19.914721	-2.536281	0.000000	4.308977	0.000000	0.000000	0.000000	0.420544	0.518146	-1.181228	0.000000	0.000000	3.000000	89.000000	1.000000
15025.128356	0.021893	0.562261	0.131142	80.253090	22.330889	19.853319	-2.558526	0.000000	4.295805	0.000000	0.000000	0.000000	0.420544	0.518146	-1.181228	0.000000	0.000000	3.000000	89.000000	1.000000
15025.131689	0.023112	0.563976	0.127300	80.253090	22.330889	19.853319	-2.558526	0.000000	4.295805	0.000000	0.000000	0.000000	0.365577	0.514688	-1.152542	0.000000	0.000000	3.000000	89.000000	1.000000
15025.135023	0.023112	0.563976	0.127300	80.253090	22.330889	19.853319	-2.558526	0.000000	4.295805	0.000000	0.000000	0.000000	0.365577	0.514688	-1.152542	0.000000	0.000000	3.000000	89.000000	1.000000
15025.138356	0.023112	0.563976	0.127300	80.283051	22.684078	20.960127	-2.585021	0.000000	4.279914	0.000000	0.000000	0.000000	0.365577	0.514688	-1.152542	0.000000	0.000000	3.000000	89.000000	1.000000
15025.141689	0.024097	0.565733	0.123569	80.283051	22.684078	20.960127	-2.585021	0.000000	4.279914	0.000000	0.000000	0.000000	0.295388	0.527022	-1.119467	0.000000	0.000000	3.000000	89.000000	1.000000
15025.145023	0.024097	0.565733	0.123569	80.283051	22.684078	20.960127	-2.585021	0.000000	4.279914	0.000000	0.000000	0.000000	0.295388	0.527022	-1.119467	0.000000	0.000000	3.000000	89.000000	1.000000
15025.148356	0.024097	0.565733	0.123569	80.313530	22.950975	21.663818	-2.617011	0.000000	4.260429	0.000000	0.000000	0.000000	0.295388	0.527022	-1.119467	0.000000	0.000000	3.000000	89.000000	1.000000
15025.151689	0.024851	0.567430	0.119930	80.313530	22.950975	21.663818	-2.617011	0.000000	4.260429	0.000000	0.000000	0.000000	0.226416	0.509037	-1.091547	0.000000	0.000000	3.000000	89.000000	1.000000
15025.155023	0.024851	0.567430	0.119930	80.313530	22.950975	21.663818	-2.617011	0.000000	4.260429	0.000000	0.000000	0.000000	0.226416	0.509037	-1.091547	0.000000	0.000000	3.000000	89.000000	1.000000
15025.158356	0.024851	0.567430	0.119930	80.334862	23.155043	21.826626	-2.654876	0.000000	4.236937	0.000000	0.000000	0.000000	0.226416	0.509037	-1.091547	0.000000	0.000000	3.000000	89.000000	1.000000
15025.161689	0.025466	0.569115	0.116453	80.334862	23.155043	21.826626	-2.654876	0.000000	4.236937	0.000000	0.000000	0.000000	0.184256	0.505470	-1.043229	0.000000	0.000000	3.000000	89.000000	1.000000
15025.165023	0.025466	0.569115	0.116453	80.334862	23.155043	21.826626	-2.654876	0.000000	4.236937	0.000000	0.000000	0.000000	0.184256	0.505470	-1.043229	0.000000	0.000000	3.000000	89.000000	1.000000
15025.168356	0.025466	0.569115	0.116453	80.343636	23.511528	22.158714	-2.695387	0.000000	4.211281	0.000000	0.000000	0.000000	0.184256	0.505470	-1.043229	0.000000	0.000000	3.000000	89.000000	1.000000
15025.171689	0.026019	0.570787	0.113038	80.343636	23.511528	22.158714	-2.695387	0.000000	4.211281	0.000000	0.000000	0.000000	0.166082	0.501690	-1.024585	0.000000	0.000000	3.000000	89.000000	1.000000
15025.175023	0.026019	0.570787	0.113038	80.343636	23.511528	22.158714	-2.695387	0.000000	4.211281	0.000000	0.000000	0.000000	0.166082	0.501690	-1.024585	0.000000	0.000000	3.000000	89.000000	1.000000
15025.178356	0.026019	0.570787	0.113038	80.361488	24.198145	22.870815	-2.738104	0.000000	4.183633	0.000000	0.000000	0.000000	0.166082	0.501690	-1.024585	0.000000	0.000000	3.000000	89.000000	1.000000
15025.181689	0.026544	0.572463	0.109760	80.361488	24.198145	22.870815	-2.738104	0.000000	4.183633	0.000000	0.000000	0.000000	0.157413	0.502836	-0.983310	0.000000	0.000000	3.000000	89.000000	1.000000
15025.185023	0.026544	0.572463	0.109760	80.361488	24.198145	22.870815	-2.738104	0.000000	4.183633	0.000000	0.000000	0.000000	0.157413	0.502836	-0.983310	0.000000	0.000000	3.000000	89.000000	1.000000
15025.188356	0.026544	0.572463	0.109760	80.424622	25.284794	24.036089	-2.780910	0.000000	4.155302	0.000000	0.000000	0.000000	0.157413	0.502836	-0.983310	0.000000	0.000000	3.000000	89.000000	1.000000
15025.191689	0.027116	0.574141	0.106519	80.424622	25.284794	24.036089	-2.780910	0.000000	4.155302	0.000000	0.000000	0.000000	0.171726	0.503259	-0.972169	0.000000	0.000000	3.000000	89.000000	1.000000
15025.195023	0.027116	0.574141	0.106519	80.424622	25.284794	24.036089	-2.780910	0.000000	4.155302	0.000000	0.000000	0.000000	0.171726	0.503259	-0.972169	0.000000	0.000000	3.000000	89.000000	1.000000
15025.198356	0.027116	0.574141	0.106519	80.540688	26.554619	25.412415	-2.823474	0.000000	4.126499	0.000000	0.000000	0.000000	0.171726	0.503259	-0.972169	0.000000	0.000000	3.000000	89.000000	1.000000
15025.201689	0.027709	0.575789	0.103324	80.540688	26.554619	25.412415	-2.823474	0.000000	4.126499	0.000000	0.000000	0.000000	0.177926	0.494664	-0.958594	0.000000	0.000000	3.000000	89.000000	1.000000
15025.205023	0.027709	0.575789	0.103324	80.540688	26.554619	25.412415	-2.823474	0.000000	4.126499	0.000000	0.000000	0.000000	0.177926	0.494664	-0.958594	0.000000	0.000000	3.000000	89.000000	1.000000
15025.208356	0.027709	0.575789	0.103324	80.696548	27.766514	26.794382	-2.866349	0.000000	4.096834	0.000000	0.000000	0.000000	0.177926	0.494664	-0.958594	0.000000	0.000000	3.000000	89.000000	1.000000
15025.211689	0.028223	0.577466	0.100288	80.696548	27.766514	26.794382	-2.866349	0.000000	4.096834	0.000000	0.000000	0.000000	0.153944	0.502856	-0.910896	0.000000	0.000000	3.000000	89.000000	1.000000
15025.215023	0.028223	0.577466	0.100288	80.696548	27.766514	26.794382	-2.866349	0.000000	4.096834	0.000000	0.000000	0.000000	0.153944	0.502856	-0.910896	0.000000	0.000000	3.000000	89.000000	1.000000
15025.218356	0.028223	0.577466	0.100288	80.869270	28.743277	28.012423	-2.910040	0.000000	4.065916	0.000000	0.000000	0.000000	0.153944	0.502856	-0.910896	0.000000	0.000000	3.000000	89.000000	1.000000
15025.221689	0.028601	0.579124	0.097345	80.869270	28.743277	28.012423	-2.910040	0.000000	4.065916	0.000000	0.000000	0.000000	0.113660	0.497529	-0.882896	0.000000	0.000000	3.000000	89.000000	1.000000
15025.225023	0.028601	0.579124	0.097345	80.869270	28.743277	28.012423	-2.910040	0.000000	4.065916	0.000000	0.000000	0.000000	0.113660	0.497529	-0.882896	0.000000	0.000000	3.000000	89.000000	1.000000
15025.228356	0.028601	0.579124	0.097345	81.028282	29.478411	29.045073	-2.957155	0.000000	4.031778	0.000000	0.000000	0.000000	0.113660	0.497529	-0.882896	0.000000	0.000000	3.000000	89.000000	1.000000
15025.231689	0.028904	0.580794	0.094547	81.028282	29.478411	29.045073	-2.957155	0.000000	4.031778	0.000000	0.000000	0.000000	0.090654	0.501029	-0.839184	0.000000	0.000000	3.000000	89.000000	1.000000
15025.235023	0.028904	0.580794	0.094547	81.028282	29.478411	29.045073	-2.957155	0.000000	4.031778	0.000000	0.000000	0.000000	0.090654	0.501029	-0.839184	0.000000	0.000000	3.000000	89.000000	1.000000
15025.238356	0.028904	0.580794	0.094547	81.163223	30.215712	29.856270	-3.005025	0.000000	3.996226	0.000000	0.000000	0.000000	0.090654	0.501029	-0.839184	0.000000	0.000000	3.000000	89.000000	1.000000
15025.241689	0.029131	0.582398	0.091895	81.163223	30.215712	29.856270	-3.005025	0.000000	3.996226	0.000000	0.000000	0.000000	0.068091	0.481267	-0.795777	0.000000	0.000000	3.000000	89.000000	1.000000
15025.245023	0.029131	0.582398	0.091895	81.163223	30.215712	29.856270	-3.005025	0.000000	3.996226	0.000000	0.000000	0.000000	0.068091	0.481267	-0.795777	0.000000	0.000000	3.000000	89.000000	1.000000
15025.248356	0.029131	0.582398	0.091895	81.255226	31.104572	30.761642	-3.053454	0.000000	3.959346	0.000000	0.000000	0.000000	0.068091	0.481267	-0.795777	0.000000	0.000000	3.000000	89.000000	1.000000
15025.251689	0.029386	0.583931	0.089345	81.255226	31.104572	30.761642	-3.053454	0.000000	3.959346	0.000000	0.000000	0.000000	0.076492	0.459693	-0.765090	0.000000	0.000000	3.000000	89.000000	1.000000
15025.255023	0.029386	0.583931	0.089345	81.255226	31.104572	30.761642	-3.053454	0.000000	3.959346	0.000000	0.000000	0.000000	0.076492	0.459693	-0.765090	0.000000	0.000000	3.000000	89.000000	1.000000
15025.258356	0.029386	0.583931	0.089345	81.326286	32.442028	32.180416	-3.100366	0.000000	3.922719	0.000000	0.000000	0.000000	0.076492	0.459693	-0.765090	0.000000	0.000000	3.000000	89.000000	1.000000
15025.261689	0.029719	0.585404	0.086872	81.326286	32.442028	32.180416	-3.100366	0.000000	3.922719	0.000000	0.000000	0.000000	0.099995	0.441868	-0.741720	0.000000	0.000000	3.000000	89.000000	1.000000
15025.265023	0.029719	0.585404	0.086872	81.326286	32.442028	32.180416	-3.100366	0.000000	3.922719	0.000000	0.000000	0.000000	0.099995	0.441868	-0.741720	0.000000	0.000000	3.000000	89.000000	1.000000
15025.268356	0.029719	0.585404	0.086872	81.393463	34.210155	34.117977	-3.144804	0.000000	3.887185	0.000000	0.000000	0.000000	0.099995	0.441868	-0.741720	0.000000	0.000000	3.000000	89.000000	1.000000
15025.271689	0.030178	0.586761	0.084428	81.393463	34.210155	34.117977	-3.144804	0.000000	3.887185	0.000000	0.000000	0.000000	0.137901	0.407063	-0.733097	0.000000	0.000000	3.000000	89.000000	1.000000
15025.275023	0.030178	0.586761	0.084428	81.393463	34.210155	34.117977	-3.144804	0.000000	3.887185	0.000000	0.000000	0.000000	0.137901	0.407063	-0.733097	0.000000	0.000000	3.000000	89.000000	1.000000
15025.278356	0.030178	0.586761	0.084428	81.477486	36.098454	36.550461	-3.186475	0.000000	3.853100	0.000000	0.000000	0.000000	0.137901	0.407063	-0.733097	0.000000	0.000000	3.000000	89.000000	1.000000
15025.281689	0.030760	0.588053	0.081961	81.477486	36.098454	36.550461	-3.186475	0.000000	3.853100	0.000000	0.000000	0.000000	0.174433	0.387646	-0.740119	0.000000	0.000000	3.000000	89.000000	1.000000
15025.285023	0.030760	0.588053	0.081961	81.477486	36.098454	36.550461	-3.186475	0.000000	3.853100	0.000000	0.000000	0.000000	0.174433	0.387646	-0.740119	0.000000	0.000000	3.000000	89.000000	1.000000
15025.288356	0.030760	0.588053	0.081961	81.610443	37.511299	39.197971	-3.226671	0.000000	3.819502	0.000000	0.000000	0.000000	0.174433	0.387646	-0.740119	0.000000	0.000000	3.000000	89.000000	1.000000
15025.291689	0.031560	0.589252	0.079411	81.610443	37.511299	39.197971	-3.226671	0.000000	3.819502	0.000000	0.000000	0.000000	0.240038	0.359651	-0.765218	0.000000	0.000000	3.000000	89.000000	1.000000
15025.295023	0.031560	0.589252	0.079411	81.610443	37.511299	39.197971	-3.226671	0.000000	3.819502	0.000000	0.000000	0.000000	0.240038	0.359651	-0.765218	0.000000	0.000000	3.000000	89.000000	1.000000
15025.298356	0.031560	0.589252	0.079411	81.835449	37.850933	40.269264	-3.264217	0.000000	3.787464	0.000000	0.000000	0.000000	0.240038	0.359651	-0.765218	0.000000	0.000000	3.000000	89.000000	1.000000
15025.301689	0.032554	0.590357	0.076839	81.835449	37.850933	40.269264	-3.264217	0.000000	3.787464	0.000000	0.000000	0.000000	0.298076	0.331588	-0.771644	0.000000	0.000000	3.000000	89.000000	1.000000
15025.305023	0.032554	0.590357	0.076839	81.835449	37.850933	40.269264	-3.264217	0.000000	3.787464	0.000000	0.000000	0.000000	0.298076	0.331588	-0.771644	0.000000	0.000000	3.000000	89.000000	1.000000
15025.308356	0.032554	0.590357	0.076839	82.167671	36.802097	38.960789	-3.298409	0.000000	3.757726	0.000000	0.000000	0.000000	0.298076	0.331588	-0.771644	0.000000	0.000000	3.000000	89.000000	1.000000
15025.311689	0.033683	0.591447	0.074187	82.167671	36.802097	38.960789	-3.298409	0.000000	3.757726	0.000000	0.000000	0.000000	0.338938	0.327003	-0.795485	0.000000	0.000000	3.000000	89.000000	1.000000
15025.315023	0.033683	0.591447	0.074187	82.167671	36.802097	38.960789	-3.298409	0.000000	3.757726	0.000000	0.000000	0.000000	0.338938	0.327003	-0.795485	0.000000	0.000000	3.000000	89.000000	1.000000
15025.318356	0.033683	0.591447	0.074187	82.565811	34.335033	36.245731	-3.315828	0.000000	3.709347	0.000000	0.000000	0.000000	0.338938	0.327003	-0.795485	0.000000	0.000000	3.000000	89.000000	1.000000
15025.321689	0.034847	0.592463	0.071476	82.565811	34.335033	36.245731	-3.315828	0.000000	3.709347	0.000000	0.000000	0.000000	0.349143	0.304767	-0.813259	0.000000	0.000000	3.000000	89.000000	1.000000
15025.325023	0.034847	0.592463	0.071476	82.565811	34.335033	36.245731	-3.315828	0.000000	3.709347	0.000000	0.000000	0.000000	0.349143	0.304767	-0.813259	0.000000	0.000000	3.000000	89.000000	1.000000
15025.328356	0.034847	0.592463	0.071476	82.966751	30.495821	32.097576	-3.257637	0.000000	3.573803	0.000000	0.000000	0.000000	0.349143	0.304767	-0.813259	0.000000	0.000000	3.000000	89.000000	1.000000
15025.331689	0.035973	0.593482	0.068774	82.966751	30.495821	32.097576	-3.257637	0.000000	3.573803	0.000000	0.000000	0.000000	0.337814	0.305856	-0.810742	0.000000	0.000000	3.000000	89.000000	1.000000
15025.335023	0.035973	0.593482	0.068774	82.966751	30.495821	32.097576	-3.257637	0.000000	3.573803	0.000000	0.000000	0.000000	0.337814	0.305856	-0.810742	0.000000	0.000000	3.000000	89.000000	1.000000
15025.338356	0.035973	0.593482	0.068774	83.309273	25.855284	27.062054	-3.201335	0.000000	3.438679	0.000000	0.000000	0.000000	0.337814	0.305856	-0.810742	0.000000	0.000000	3.000000	89.000000	1.000000
15025.341689	0.037191	0.594430	0.066132	83.309273	25.855284	27.062054	-3.201335	0.000000	3.438679	0.000000	0.000000	0.000000	0.365185	0.284193	-0.792403	0.000000	0.000000	3.000000	89.000000	1.000000
15025.345023	0.037191	0.594430	0.066132	83.309273	25.855284	27.062054	-3.201335	0.000000	3.438679	0.000000	0.000000	0.000000	0.365185	0.284193	-0.792403	0.000000	0.000000	3.000000	89.000000	1.000000
15025.348356	0.037191	0.594430	0.066132	83.545242	21.098417	22.626123	-3.140471	0.000000	3.306612	0.000000	0.000000	0.000000	0.365185	0.284193	-0.792403	0.000000	0.000000	3.000000	89.000000	1.000000
15025.351689	0.038470	0.595353	0.063500	83.545242	21.098417	22.626123	-3.140471	0.000000	3.306612	0.000000	0.000000	0.000000	0.383678	0.277024	-0.789672	0.000000	0.000000	3.000000	89.000000	1.000000
15025.355023	0.038470	0.595353	0.063500	83.545242	21.098417	22.626123	-3.140471	0.000000	3.306612	0.000000	0.000000	0.000000	0.383678	0.277024	-0.789672	0.000000	0.000000	3.000000	89.000000	1.000000
15025.358356	0.038470	0.595353	0.063500	83.694717	16.840372	19.137075	-3.076524	0.000000	3.175000	0.000000	0.000000	0.000000	0.383678	0.277024	-0.789672	0.000000	0.000000	3.000000	89.000000	1.000000
15025.361689	0.039789	0.596254	0.060941	83.694717	16.840372	19.137075	-3.076524	0.000000	3.175000	0.000000	0.000000	0.000000	0.395933	0.270416	-0.767805	0.000000	0.000000	3.000000	89.000000	1.000000
15025.365023	0.039789	0.596254	0.060941	83.694717	16.840372	19.137075	-3.076524	0.000000	3.175000	0.000000	0.000000	0.000000	0.395933	0.270416	-0.767805	0.000000	0.000000	3.000000	89.000000	1.000000
15025.368356	0.039789	0.596254	0.060941	83.790504	13.012209	15.836359	-3.010536	0.000000	3.047033	0.000000	0.000000	0.000000	0.395933	0.270416	-0.767805	0.000000	0.000000	3.000000	89.000000	1.000000
15025.371689	0.041320	0.597115	0.058425	83.790504	13.012209	15.836359	-3.010536	0.000000	3.047033	0.000000	0.000000	0.000000	0.459215	0.258302	-0.754693	0.000000	0.000000	3.000000	89.000000	1.000000
15025.375023	0.041320	0.597115	0.058425	83.790504	13.012209	15.836359	-3.010536	0.000000	3.047033	0.000000	0.000000	0.000000	0.459215	0.258302	-0.754693	0.000000	0.000000	3.000000	89.000000	1.000000
15025.378356	0.041320	0.597115	0.058425	83.849289	9.364762	12.393726	-2.934000	0.000000	2.921251	0.000000	0.000000	0.000000	0.459215	0.258302	-0.754693	0.000000	0.000000	3.000000	89.000000	1.000000
15025.381689	0.043082	0.597946	0.055926	83.849289	9.364762	12.393726	-2.934000	0.000000	2.921251	0.000000	0.000000	0.000000	0.528453	0.249194	-0.749618	0.000000	0.000000	3.000000	89.000000	1.000000
15025.385023	0.043082	0.597946	0.055926	83.849289	9.364762	12.393726	-2.934000	0.000000	2.921251	0.000000	0.000000	0.000000	0.528453	0.249194	-0.749618	0.000000	0.000000	3.000000	89.000000	1.000000
15025.388356	0.043082	0.597946	0.055926	83.876923	5.527986	8.702416	-2.845924	0.000000	2.796314	0.000000	0.000000	0.000000	0.528453	0.249194	-0.749618	0.000000	0.000000	3.000000	89.000000	1.000000
15025.391689	0.044896	0.598745	0.053395	83.876923	5.527986	8.702416	-2.845924	0.000000	2.796314	0.000000	0.000000	0.000000	0.544219	0.239611	-0.759402	0.000000	0.000000	3.000000	89.000000	1.000000
15025.395023	0.044896	0.598745	0.053395	83.876923	5.527986	8.702416	-2.845924	0.000000	2.796314	0.000000	0.000000	0.000000	0.544219	0.239611	-0.759402	0.000000	0.000000	3.000000	89.000000	1.000000
15025.398356	0.044896	0.598745	0.053395	83.872955	1.090756	4.471978	-2.755221	0.000000	2.669747	0.000000	0.000000	0.000000	0.544219	0.239611	-0.759402	0.000000	0.000000	3.000000	89.000000	1.000000
15025.401689	0.046785	0.599511	0.050828	83.872955	1.090756	4.471978	-2.755221	0.000000	2.669747	0.000000	0.000000	0.000000	0.566816	0.230017	-0.770027	0.000000	0.000000	3.000000	89.000000	1.000000
15025.405023	0.046785	0.599511	0.050828	83.872955	1.090756	4.471978	-2.755221	0.000000	2.669747	0.000000	0.000000	0.000000	0.566816	0.230017	-0.770027	0.000000	0.000000	3.000000	89.000000	1.000000
15025.408356	0.046785	0.599511	0.050828	83.811226	-4.253856	-0.691365	-2.660752	0.000000	2.541409	0.000000	0.000000	0.000000	0.566816	0.230017	-0.770027	0.000000	0.000000	3.000000	89.000000	1.000000
15025.411689	0.048771	0.600199	0.048215	83.811226	-4.253856	-0.691365	-2.660752	0.000000	2.541409	0.000000	0.000000	0.000000	0.595864	0.206277	-0.783971	0.000000	0.000000	3.000000	89.000000	1.000000
15025.415023	0.048771	0.600199	0.048215	83.811226	-4.253856	-0.691365	-2.660752	0.000000	2.541409	0.000000	0.000000	0.000000	0.595864	0.206277	-0.783971	0.000000	0.000000	3.000000	89.000000	1.000000
15025.418356	0.048771	0.600199	0.048215	83.654739	-10.048665	-6.334456	-2.561441	0.000000	2.410748	0.000000	0.000000	0.000000	0.595864	0.206277	-0.783971	0.000000	0.000000	3.000000	89.000000	1.000000
15025.421689	0.050736	0.600847	0.045598	83.654739	-10.048665	-6.334456	-2.561441	0.000000	2.410748	0.000000	0.000000	0.000000	0.589390	0.194309	-0.785235	0.000000	0.000000	3.000000	89.000000	1.000000
15025.425023	0.050736	0.600847	0.045598	83.654739	-10.048665	-6.334456	-2.561441	0.000000	2.410748	0.000000	0.000000	0.000000	0.589390	0.194309	-0.785235	0.000000	0.000000	3.000000	89.000000	1.000000
15025.428356	0.050736	0.600847	0.045598	83.375519	-15.757986	-12.082038	-2.463210	0.000000	2.279875	0.000000	0.000000	0.000000	0.589390	0.194309	-0.785235	0.000000	0.000000	3.000000	89.000000	1.000000
15025.431689	0.052746	0.601444	0.042929	83.375519	-15.757986	-12.082038	-2.463210	0.000000	2.279875	0.000000	0.000000	0.000000	0.603053	0.179050	-0.800408	0.000000	0.000000	3.000000	89.000000	1.000000
15025.435023	0.052746	0.601444	0.042929	83.375519	-15.757986	-12.082038	-2.463210	0.000000	2.279875	0.000000	0.000000	0.000000	0.603053	0.179050	-0.800408	0.000000	0.000000	3.000000	89.000000	1.000000
15025.438356	0.052746	0.601444	0.042929	82.980408	-20.577396	-17.000134	-2.362701	0.000000	2.146474	0.000000	0.000000	0.000000	0.603053	0.179050	-0.800408	0.000000	0.000000	3.000000	89.000000	1.000000
15025.441689	0.054832	0.602012	0.040286	82.980408	-20.577396	-17.000134	-2.362701	0.000000	2.146474	0.000000	0.000000	0.000000	0.625898	0.170658	-0.793037	0.000000	0.000000	3.000000	89.000000	1.000000
15025.445023	0.054832	0.602012	0.040286	82.980408	-20.577396	-17.000134	-2.362701	0.000000	2.146474	0.000000	0.000000	0.000000	0.625898	0.170658	-0.793037	0.000000	0.000000	3.000000	89.000000	1.000000
15025.448356	0.054832	0.602012	0.040286	82.525436	-24.035879	-20.522406	-2.258384	0.000000	2.014301	0.000000	0.000000	0.000000	0.625898	0.170658	-0.793037	0.000000	0.000000	3.000000	89.000000	1.000000
15025.451689	0.056853	0.602554	0.037683	82.525436	-24.035879	-20.522406	-2.258384	0.000000	2.014301	0.000000	0.000000	0.000000	0.606188	0.162468	-0.781039	0.000000	0.000000	3.000000	89.000000	1.000000
15025.455023	0.056853	0.602554	0.037683	82.525436	-24.035879	-20.522406	-2.258384	0.000000	2.014301	0.000000	0.000000	0.000000	0.606188	0.162468	-0.781039	0.000000	0.000000	3.000000	89.000000	1.000000
15025.458356	0.056853	0.602554	0.037683	82.091827	-26.073929	-22.540752	-2.157353	0.000000	1.884128	0.000000	0.000000	0.000000	0.606188	0.162468	-0.781039	0.000000	0.000000	3.000000	89.000000	1.000000
15025.461689	0.058813	0.603108	0.035151	82.091827	-26.073929	-22.540752	-2.157353	0.000000	1.884128	0.000000	0.000000	0.000000	0.588002	0.166111	-0.759349	0.000000	0.000000	3.000000	89.000000	1.000000
15025.465023	0.058813	0.603108	0.035151	82.091827	-26.073929	-22.540752	-2.157353	0.000000	1.884128	0.000000	0.000000	0.000000	0.588002	0.166111	-0.759349	0.000000	0.000000	3.000000	89.000000	1.000000
15025.468356	0.058813	0.603108	0.035151	81.741508	-27.004044	-23.538086	-2.059353	0.000000	1.757570	0.000000	0.000000	0.000000	0.588002	0.166111	-0.759349	0.000000	0.000000	3.000000	89.000000	1.000000
15025.471689	0.060779	0.603662	0.032646	81.741508	-27.004044	-23.538086	-2.059353	0.000000	1.757570	0.000000	0.000000	0.000000	0.589808	0.166417	-0.751761	0.000000	0.000000	3.000000	89.000000	1.000000
15025.475023	0.060779	0.603662	0.032646	81.741508	-27.004044	-23.538086	-2.059353	0.000000	1.757570	0.000000	0.000000	0.000000	0.589808	0.166417	-0.751761	0.000000	0.000000	3.000000	89.000000	1.000000
15025.478356	0.060779	0.603662	0.032646	81.479073	-27.072325	-23.963787	-1.961051	0.000000	1.632276	0.000000	0.000000	0.000000	0.589808	0.166417	-0.751761	0.000000	0.000000	3.000000	89.000000	1.000000
15025.481689	0.062636	0.604192	0.030188	81.479073	-27.072325	-23.963787	-1.961051	0.000000	1.632276	0.000000	0.000000	0.000000	0.557255	0.158784	-0.737325	0.000000	0.000000	3.000000	89.000000	1.000000
15025.485023	0.062636	0.604192	0.030188	81.479073	-27.072325	-23.963787	-1.961051	0.000000	1.632276	0.000000	0.000000	0.000000	0.557255	0.158784	-0.737325	0.000000	0.000000	3.000000	89.000000	1.000000
15025.488356	0.062636	0.604192	0.030188	81.305504	-26.609900	-23.320467	-1.868176	0.000000	1.509389	0.000000	0.000000	0.000000	0.557255	0.158784	-0.737325	0.000000	0.000000	3.000000	89.000000	1.000000
15025.491689	0.064316	0.604750	0.027773	81.305504	-26.609900	-23.320467	-1.868176	0.000000	1.509389	0.000000	0.000000	0.000000	0.503944	0.167392	-0.724517	0.000000	0.000000	3.000000	89.000000	1.000000
15025.495023	0.064316	0.604750	0.027773	81.305504	-26.609900	-23.320467	-1.868176	0.000000	1.509389	0.000000	0.000000	0.000000	0.503944	0.167392	-0.724517	0.000000	0.000000	3.000000	89.000000	1.000000
15025.498356	0.064316	0.604750	0.027773	81.198105	-25.999754	-21.455379	-1.784185	0.000000	1.388636	0.000000	0.000000	0.000000	0.503944	0.167392	-0.724517	0.000000	0.000000	3.000000	89.000000	1.000000
15025.501689	0.065756	0.605329	0.025435	81.198105	-25.999754	-21.455379	-1.784185	0.000000	1.388636	0.000000	0.000000	0.000000	0.431801	0.173790	-0.701249	0.000000	0.000000	3.000000	89.000000	1.000000
15025.505023	0.065756	0.605329	0.025435	81.198105	-25.999754	-21.455379	-1.784185	0.000000	1.388636	0.000000	0.000000	0.000000	0.431801	0.173790	-0.701249	0.000000	0.000000	3.000000	89.000000	1.000000
15025.508356	0.065756	0.605329	0.025435	81.122894	-25.472691	-19.839569	-1.712218	0.000000	1.271761	0.000000	0.000000	0.000000	0.431801	0.173790	-0.701249	0.000000	0.000000	3.000000	89.000000	1.000000
15025.511689	0.067136	0.605891	0.023121	81.122894	-25.472691	-19.839569	-1.712218	0.000000	1.271761	0.000000	0.000000	0.000000	0.414245	0.168677	-0.694346	0.000000	0.000000	3.000000	89.000000	1.000000
15025.515023	0.067136	0.605891	0.023121	81.122894	-25.472691	-19.839569	-1.712218	0.000000	1.271761	0.000000	0.000000	0.000000	0.414245	0.168677	-0.694346	0.000000	0.000000	3.000000	89.000000	1.000000
15025.518356	0.067136	0.605891	0.023121	81.079842	-25.082058	-19.339602	-1.643177	0.000000	1.156037	0.000000	0.000000	0.000000	0.414245	0.168677	-0.694346	0.000000	0.000000	3.000000	89.000000	1.000000
15025.521689	0.068481	0.606463	0.020819	81.079842	-25.082058	-19.339602	-1.643177	0.000000	1.156037	0.000000	0.000000	0.000000	0.403411	0.171590	-0.690661	0.000000	0.000000	3.000000	89.000000	1.000000
15025.525023	0.068481	0.606463	0.020819	81.079842	-25.082058	-19.339602	-1.643177	0.000000	1.156037	0.000000	0.000000	0.000000	0.403411	0.171590	-0.690661	0.000000	0.000000	3.000000	89.000000	1.000000
15025.528356	0.068481	0.606463	0.020819	81.077003	-24.872263	-19.315397	-1.575942	0.000000	1.040927	0.000000	0.000000	0.000000	0.403411	0.171590	-0.690661	0.000000	0.000000	3.000000	89.000000	1.000000
15025.531689	0.069793	0.607064	0.018545	81.077003	-24.872263	-19.315397	-1.575942	0.000000	1.040927	0.000000	0.000000	0.000000	0.393407	0.180268	-0.682194	0.000000	0.000000	3.000000	89.000000	1.000000
15025.535023	0.069793	0.607064	0.018545	81.077003	-24.872263	-19.315397	-1.575942	0.000000	1.040927	0.000000	0.000000	0.000000	0.393407	0.180268	-0.682194	0.000000	0.000000	3.000000	89.000000	1.000000
15025.538356	0.069793	0.607064	0.018545	81.077003	-24.679157	-19.275509	-1.510375	0.000000	0.927227	0.000000	0.000000	0.000000	0.393407	0.180268	-0.682194	0.000000	0.000000	3.000000	89.000000	1.000000
15025.541689	0.071092	0.607648	0.016288	81.077003	-24.679157	-19.275509	-1.510375	0.000000	0.927227	0.000000	0.000000	0.000000	0.389985	0.175329	-0.676912	0.000000	0.000000	3.000000	89.000000	1.000000
15025.545023	0.071092	0.607648	0.016288	81.077003	-24.679157	-19.275509	-1.510375	0.000000	0.927227	0.000000	0.000000	0.000000	0.389985	0.175329	-0.676912	0.000000	0.000000	3.000000	89.000000	1.000000
15025.548356	0.071092	0.607648	0.016288	81.075333	-24.472475	-19.159044	-1.445377	0.000000	0.814409	0.000000	0.000000	0.000000	0.389985	0.175329	-0.676912	0.000000	0.000000	3.000000	89.000000	1.000000
15025.551689	0.072361	0.608236	0.014069	81.075333	-24.472475	-19.159044	-1.445377	0.000000	0.814409	0.000000	0.000000	0.000000	0.380645	0.176278	-0.665859	0.000000	0.000000	3.000000	89.000000	1.000000
15025.555023	0.072361	0.608236	0.014069	81.075333	-24.472475	-19.159044	-1.445377	0.000000	0.814409	0.000000	0.000000	0.000000	0.380645	0.176278	-0.665859	0.000000	0.000000	3.000000	89.000000	1.000000
15025.558356	0.072361	0.608236	0.014069	81.061974	-24.224575	-18.659960	-1.381936	0.000000	0.703432	0.000000	0.000000	0.000000	0.380645	0.176278	-0.665859	0.000000	0.000000	3.000000	89.000000	1.000000
15025.561689	0.073598	0.608853	0.011878	81.061974	-24.224575	-18.659960	-1.381936	0.000000	0.703432	0.000000	0.000000	0.000000	0.371125	0.185086	-0.657163	0.000000	0.000000	3.000000	89.000000	1.000000
15025.565023	0.073598	0.608853	0.011878	81.061974	-24.224575	-18.659960	-1.381936	0.000000	0.703432	0.000000	0.000000	0.000000	0.371125	0.185086	-0.657163	0.000000	0.000000	3.000000	89.000000	1.000000
15025.568356	0.073598	0.608853	0.011878	81.029572	-23.878502	-17.550455	-1.320082	0.000000	0.593905	0.000000	0.000000	0.000000	0.371125	0.185086	-0.657163	0.000000	0.000000	3.000000	89.000000	1.000000
15025.571689	0.074882	0.609480	0.009778	81.029572	-23.878502	-17.550455	-1.320082	0.000000	0.593905	0.000000	0.000000	0.000000	0.385170	0.188082	-0.630164	0.000000	0.000000	3.000000	89.000000	1.000000
15025.575023	0.074882	0.609480	0.009778	81.029572	-23.878502	-17.550455	-1.320082	0.000000	0.593905	0.000000	0.000000	0.000000	0.385170	0.188082	-0.630164	0.000000	0.000000	3.000000	89.000000	1.000000
15025.578356	0.074882	0.609480	0.009778	80.980644	-23.454086	-16.410347	-1.255887	0.000000	0.488878	0.000000	0.000000	0.000000	0.385170	0.188082	-0.630164	0.000000	0.000000	3.000000	89.000000	1.000000
15025.581689	0.076272	0.610060	0.007709	80.980644	-23.454086	-16.410347	-1.255887	0.000000	0.488878	0.000000	0.000000	0.000000	0.416911	0.173937	-0.620509	0.000000	0.000000	3.000000	89.000000	1.000000
15025.585023	0.076272	0.610060	0.007709	80.980644	-23.454086	-16.410347	-1.255887	0.000000	0.488878	0.000000	0.000000	0.000000	0.416911	0.173937	-0.620509	0.000000	0.000000	3.000000	89.000000	1.000000
15025.588356	0.076272	0.610060	0.007709	80.901993	-22.938366	-15.523500	-1.186402	0.000000	0.385459	0.000000	0.000000	0.000000	0.416911	0.173937	-0.620509	0.000000	0.000000	3.000000	89.000000	1.000000
15025.591689	0.077818	0.610651	0.005712	80.901993	-22.938366	-15.523500	-1.186402	0.000000	0.385459	0.000000	0.000000	0.000000	0.463934	0.177470	-0.599271	0.000000	0.000000	3.000000	89.000000	1.000000
15025.595023	0.077818	0.610651	0.005712	80.901993	-22.938366	-15.523500	-1.186402	0.000000	0.385459	0.000000	0.000000	0.000000	0.463934	0.177470	-0.599271	0.000000	0.000000	3.000000	89.000000	1.000000
15025.598356	0.077818	0.610651	0.005712	80.786293	-22.539738	-15.121819	-1.109079	0.000000	0.285581	0.000000	0.000000	0.000000	0.463934	0.177470	-0.599271	0.000000	0.000000	3.000000	89.000000	1.000000
15025.601689	0.079533	0.611223	0.003725	80.786293	-22.539738	-15.121819	-1.109079	0.000000	0.285581	0.000000	0.000000	0.000000	0.514445	0.171549	-0.596079	0.000000	0.000000	3.000000	89.000000	1.000000
15025.605023	0.079533	0.611223	0.003725	80.786293	-22.539738	-15.121819	-1.109079	0.000000	0.285581	0.000000	0.000000	0.000000	0.514445	0.171549	-0.596079	0.000000	0.000000	3.000000	89.000000	1.000000
15025.608356	0.079533	0.611223	0.003725	80.609489	-22.502403	-15.383556	-1.023338	0.000000	0.186234	0.000000	0.000000	0.000000	0.514445	0.171549	-0.596079	0.000000	0.000000	3.000000	89.000000	1.000000
15025.611689	0.081400	0.611789	0.001790	80.609489	-22.502403	-15.383556	-1.023338	0.000000	0.186234	0.000000	0.000000	0.000000	0.560016	0.169752	-0.580448	0.000000	0.000000	3.000000	89.000000	1.000000
15025.615023	0.081400	0.611789	0.001790	80.609489	-22.502403	-15.383556	-1.023338	0.000000	0.186234	0.000000	0.000000	0.000000	0.560016	0.169752	-0.580448	0.000000	0.000000	3.000000	89.000000	1.000000
15025.618356	0.081400	0.611789	0.001790	80.373589	-22.932526	-16.037731	-0.930002	0.000000	0.089493	0.000000	0.000000	0.000000	0.560016	0.169752	-0.580448	0.000000	0.000000	3.000000	89.000000	1.000000
15025.621689	0.083229	0.612278	-0.000149	80.373589	-22.932526	-16.037731	-0.930002	0.000000	0.089493	0.000000	0.000000	0.000000	0.548600	0.146800	-0.581620	0.000000	0.000000	3.000000	89.000000	1.000000
15025.625023	0.083229	0.612278	-0.000149	80.373589	-22.932526	-16.037731	-0.930002	0.000000	0.089493	0.000000	0.000000	0.000000	0.548600	0.146800	-0.581620	0.000000	0.000000	3.000000	89.000000	1.000000
15025.628356	0.083229	0.612278	-0.000149	80.107216	-23.689470	-16.223585	-0.838569	0.000000	-0.007443	0.000000	0.000000	0.000000	0.548600	0.146800	-0.581620	0.000000	0.000000	3.000000	89.000000	1.000000
15025.631689	0.084971	0.612763	-0.001993	80.107216	-23.689470	-16.223585	-0.838569	0.000000	-0.007443	0.000000	0.000000	0.000000	0.522626	0.145434	-0.553236	0.000000	0.000000	3.000000	89.000000	1.000000
15025.635023	0.084971	0.612763	-0.001993	80.107216	-23.689470	-16.223585	-0.838569	0.000000	-0.007443	0.000000	0.000000	0.000000	0.522626	0.145434	-0.553236	0.000000	0.000000	3.000000	89.000000	1.000000
15025.638356	0.084971	0.612763	-0.001993	79.822060	-24.707611	-16.286526	-0.751464	0.000000	-0.099649	0.000000	0.000000	0.000000	0.522626	0.145434	-0.553236	0.000000	0.000000	3.000000	89.000000	1.000000
15025.641689	0.086609	0.613153	-0.003843	79.822060	-24.707611	-16.286526	-0.751464	0.000000	-0.099649	0.000000	0.000000	0.000000	0.491512	0.117009	-0.554911	0.000000	0.000000	3.000000	89.000000	1.000000
15025.645023	0.086609	0.613153	-0.003843	79.822060	-24.707611	-16.286526	-0.751464	0.000000	-0.099649	0.000000	0.000000	0.000000	0.491512	0.117009	-0.554911	0.000000	0.000000	3.000000	89.000000	1.000000
15025.648356	0.086609	0.613153	-0.003843	79.520805	-25.861502	-17.167797	-0.669546	0.000000	-0.192135	0.000000	0.000000	0.000000	0.491512	0.117009	-0.554911	0.000000	0.000000	3.000000	89.000000	1.000000
15025.651689	0.088249	0.613495	-0.005619	79.520805	-25.861502	-17.167797	-0.669546	0.000000	-0.192135	0.000000	0.000000	0.000000	0.491894	0.102697	-0.533010	0.000000	0.000000	3.000000	89.000000	1.000000
15025.655023	0.088249	0.613495	-0.005619	79.520805	-25.861502	-17.167797	-0.669546	0.000000	-0.192135	0.000000	0.000000	0.000000	0.491894	0.102697	-0.533010	0.000000	0.000000	3.000000	89.000000	1.000000
15025.658356	0.088249	0.613495	-0.005619	79.248657	-26.963892	-18.796810	-0.587563	0.000000	-0.280970	0.000000	0.000000	0.000000	0.491894	0.102697	-0.533010	0.000000	0.000000	3.000000	89.000000	1.000000
15025.661689	0.089948	0.613822	-0.007368	79.248657	-26.963892	-18.796810	-0.587563	0.000000	-0.280970	0.000000	0.000000	0.000000	0.509868	0.097911	-0.524585	0.000000	0.000000	3.000000	89.000000	1.000000
15025.665023	0.089948	0.613822	-0.007368	79.248657	-26.963892	-18.796810	-0.587563	0.000000	-0.280970	0.000000	0.000000	0.000000	0.509868	0.097911	-0.524585	0.000000	0.000000	3.000000	89.000000	1.000000
15025.668356	0.089948	0.613822	-0.007368	79.029495	-27.778683	-20.146111	-0.502585	0.000000	-0.368400	0.000000	0.000000	0.000000	0.509868	0.097911	-0.524585	0.000000	0.000000	3.000000	89.000000	1.000000
15025.671689	0.091600	0.614088	-0.009074	79.029495	-27.778683	-20.146111	-0.502585	0.000000	-0.368400	0.000000	0.000000	0.000000	0.495465	0.079936	-0.511941	0.000000	0.000000	3.000000	89.000000	1.000000
15025.675023	0.091600	0.614088	-0.009074	79.029495	-27.778683	-20.146111	-0.502585	0.000000	-0.368400	0.000000	0.000000	0.000000	0.495465	0.079936	-0.511941	0.000000	0.000000	3.000000	89.000000	1.000000
15025.678356	0.091600	0.614088	-0.009074	78.881927	-28.169832	-20.726580	-0.420008	0.000000	-0.453724	0.000000	0.000000	0.000000	0.495465	0.079936	-0.511941	0.000000	0.000000	3.000000	89.000000	1.000000
15025.681689	0.093219	0.614279	-0.010667	78.881927	-28.169832	-20.726580	-0.420008	0.000000	-0.453724	0.000000	0.000000	0.000000	0.485836	0.057172	-0.477664	0.000000	0.000000	3.000000	89.000000	1.000000
15025.685023	0.093219	0.614279	-0.010667	78.881927	-28.169832	-20.726580	-0.420008	0.000000	-0.453724	0.000000	0.000000	0.000000	0.485836	0.057172	-0.477664	0.000000	0.000000	3.000000	89.000000	1.000000
15025.688356	0.093219	0.614279	-0.010667	78.786903	-28.160429	-20.713829	-0.339035	0.000000	-0.533335	0.000000	0.000000	0.000000	0.485836	0.057172	-0.477664	0.000000	0.000000	3.000000	89.000000	1.000000
15025.691689	0.094810	0.614439	-0.012137	78.786903	-28.160429	-20.713829	-0.339035	0.000000	-0.533335	0.000000	0.000000	0.000000	0.477224	0.048015	-0.441133	0.000000	0.000000	3.000000	89.000000	1.000000
15025.695023	0.094810	0.614439	-0.012137	78.786903	-28.160429	-20.713829	-0.339035	0.000000	-0.533335	0.000000	0.000000	0.000000	0.477224	0.048015	-0.441133	0.000000	0.000000	3.000000	89.000000	1.000000
15025.698356	0.094810	0.614439	-0.012137	78.714371	-27.829399	-20.520247	-0.259497	0.000000	-0.606857	0.000000	0.000000	0.000000	0.477224	0.048015	-0.441133	0.000000	0.000000	3.000000	89.000000	1.000000
15025.701689	0.096371	0.614550	-0.013501	78.714371	-27.829399	-20.520247	-0.259497	0.000000	-0.606857	0.000000	0.000000	0.000000	0.468177	0.033311	-0.409107	0.000000	0.000000	3.000000	89.000000	1.000000
15025.705023	0.096371	0.614550	-0.013501	78.714371	-27.829399	-20.520247	-0.259497	0.000000	-0.606857	0.000000	0.000000	0.000000	0.468177	0.033311	-0.409107	0.000000	0.000000	3.000000	89.000000	1.000000
15025.708356	0.096371	0.614550	-0.013501	78.638016	-27.333412	-19.951349	-0.181468	0.000000	-0.675041	0.000000	0.000000	0.000000	0.468177	0.033311	-0.409107	0.000000	0.000000	3.000000	89.000000	1.000000
15025.711689	0.097906	0.614632	-0.014742	78.638016	-27.333412	-19.951349	-0.181468	0.000000	-0.675041	0.000000	0.000000	0.000000	0.460643	0.024644	-0.372341	0.000000	0.000000	3.000000	89.000000	1.000000
15025.715023	0.097906	0.614632	-0.014742	78.638016	-27.333412	-19.951349	-0.181468	0.000000	-0.675041	0.000000	0.000000	0.000000	0.460643	0.024644	-0.372341	0.000000	0.000000	3.000000	89.000000	1.000000
15025.718356	0.097906	0.614632	-0.014742	78.563583	-26.870777	-19.117235	-0.104694	0.000000	-0.737098	0.000000	0.000000	0.000000	0.460643	0.024644	-0.372341	0.000000	0.000000	3.000000	89.000000	1.000000
15025.721689	0.099331	0.614667	-0.015857	78.563583	-26.870777	-19.117235	-0.104694	0.000000	-0.737098	0.000000	0.000000	0.000000	0.427455	0.010367	-0.334439	0.000000	0.000000	3.000000	89.000000	1.000000
15025.725023	0.099331	0.614667	-0.015857	78.563583	-26.870777	-19.117235	-0.104694	0.000000	-0.737098	0.000000	0.000000	0.000000	0.427455	0.010367	-0.334439	0.000000	0.000000	3.000000	89.000000	1.000000
15025.728356	0.099331	0.614667	-0.015857	78.480103	-26.519541	-18.410236	-0.033452	0.000000	-0.792838	0.000000	0.000000	0.000000	0.427455	0.010367	-0.334439	0.000000	0.000000	3.000000	89.000000	1.000000
15025.731689	0.100636	0.614665	-0.016892	78.480103	-26.519541	-18.410236	-0.033452	0.000000	-0.792838	0.000000	0.000000	0.000000	0.391626	-0.000535	-0.310478	0.000000	0.000000	3.000000	89.000000	1.000000
15025.735023	0.100636	0.614665	-0.016892	78.480103	-26.519541	-18.410236	-0.033452	0.000000	-0.792838	0.000000	0.000000	0.000000	0.391626	-0.000535	-0.310478	0.000000	0.000000	3.000000	89.000000	1.000000
15025.738356	0.100636	0.614665	-0.016892	78.375694	-26.352085	-18.110664	0.031820	0.000000	-0.844585	0.000000	0.000000	0.000000	0.391626	-0.000535	-0.310478	0.000000	0.000000	3.000000	89.000000	1.000000
15025.741689	0.101772	0.614616	-0.017784	78.375694	-26.352085	-18.110664	0.031820	0.000000	-0.844585	0.000000	0.000000	0.000000	0.340766	-0.014538	-0.267583	0.000000	0.000000	3.000000	89.000000	1.000000
15025.745023	0.101772	0.614616	-0.017784	78.375694	-26.352085	-18.110664	0.031820	0.000000	-0.844585	0.000000	0.000000	0.000000	0.340766	-0.014538	-0.267583	0.000000	0.000000	3.000000	89.000000	1.000000
15025.748356	0.101772	0.614616	-0.017784	78.258522	-26.352102	-18.260853	0.088614	0.000000	-0.889182	0.000000	0.000000	0.000000	0.340766	-0.014538	-0.267583	0.000000	0.000000	3.000000	89.000000	1.000000
15025.751689	0.102723	0.614541	-0.018511	78.258522	-26.352102	-18.260853	0.088614	0.000000	-0.889182	0.000000	0.000000	0.000000	0.285356	-0.022577	-0.218206	0.000000	0.000000	3.000000	89.000000	1.000000
15025.755023	0.102723	0.614541	-0.018511	78.258522	-26.352102	-18.260853	0.088614	0.000000	-0.889182	0.000000	0.000000	0.000000	0.285356	-0.022577	-0.218206	0.000000	0.000000	3.000000	89.000000	1.000000
15025.758356	0.102723	0.614541	-0.018511	78.157082	-26.360577	-18.440779	0.136173	0.000000	-0.925549	0.000000	0.000000	0.000000	0.285356	-0.022577	-0.218206	0.000000	0.000000	3.000000	89.000000	1.000000
15025.761689	0.102723	0.614541	-0.018511	78.157082	-26.360577	-18.440779	0.136173	0.000000	-0.925549	0.000000	0.000000	0.000000	0.285356	-0.022577	-0.218206	0.000000	0.000000	3.000000	89.000000	1.000000
15025.765023	0.103469	0.614464	-0.019076	78.157082	-26.360577	-18.440779	0.136173	0.000000	-0.925549	0.000000	0.000000	0.000000	0.223682	-0.023174	-0.169495	0.000000	0.000000	3.000000	89.000000	1.000000
15025.768356	0.103469	0.614464	-0.019076	78.144989	-26.308855	-18.423069	0.136173	0.000000	-0.925549	0.000000	0.000000	0.000000	0.223682	-0.023174	-0.169495	0.000000	0.000000	3.000000	89.000000	1.000000
15025.771689	0.104051	0.614341	-0.019494	78.144989	-26.308855	-18.423069	0.136173	0.000000	-0.925549	0.000000	0.000000	0.000000	0.174432	-0.036895	-0.125537	0.000000	0.000000	3.000000	89.000000	1.000000
15025.775023	0.104051	0.614341	-0.019494	78.144989	-26.308855	-18.423069	0.136173	0.000000	-0.925549	0.000000	0.000000	0.000000	0.174432	-0.036895	-0.125537	0.000000	0.000000	3.000000	89.000000	1.000000
15025.778356	0.104051	0.614341	-0.019494	78.208839	-26.128197	-18.206425	0.202526	0.000000	-0.974721	0.000000	0.000000	0.000000	0.174432	-0.036895	-0.125537	0.000000	0.000000	3.000000	89.000000	1.000000
15025.781689	0.104051	0.614341	-0.019494	78.208839	-26.128197	-18.206425	0.202526	0.000000	-0.974721	0.000000	0.000000	0.000000	0.174432	-0.036895	-0.125537	0.000000	0.000000	3.000000	89.000000	1.000000
15025.785023	0.104429	0.614216	-0.019749	78.208839	-26.128197	-18.206425	0.202526	0.000000	-0.974721	0.000000	0.000000	0.000000	0.113527	-0.037414	-0.076292	0.000000	0.000000	3.000000	89.000000	1.000000
15025.788356	0.104429	0.614216	-0.019749	78.329071	-25.689291	-17.646967	0.202526	0.000000	-0.974721	0.000000	0.000000	0.000000	0.113527	-0.037414	-0.076292	0.000000	0.000000	3.000000	89.000000	1.000000
15025.791689	0.104429	0.614216	-0.019749	78.329071	-25.689291	-17.646967	0.202526	0.000000	-0.974721	0.000000	0.000000	0.000000	0.113527	-0.037414	-0.076292	0.000000	0.000000	3.000000	89.000000	1.000000
15025.795023	0.104429	0.614216	-0.019749	78.329071	-25.689291	-17.646967	0.202526	0.000000	-0.974721	0.000000	0.000000	0.000000	0.113527	-0.037414	-0.076292	0.000000	0.000000	3.000000	89.000000	1.000000
15025.798356	0.104738	0.613855	-0.019832	78.524582	-24.912920	-16.632786	0.221447	0.000000	-0.987437	0.000000	0.000000	0.000000	0.092780	-0.108460	-0.025085	0.000000	0.000000	3.000000	89.000000	1.000000
15025.801689	0.104738	0.613855	-0.019832	78.524582	-24.912920	-16.632786	0.221447	0.000000	-0.987437	0.000000	0.000000	0.000000	0.092780	-0.108460	-0.025085	0.000000	0.000000	3.000000	89.000000	1.000000
15025.805023	0.104738	0.613855	-0.019832	78.524582	-24.912920	-16.632786	0.221447	0.000000	-0.987437	0.000000	0.000000	0.000000	0.092780	-0.108460	-0.025085	0.000000	0.000000	3.000000	89.000000	1.000000
15025.808356	0.104738	0.613855	-0.019832	78.764534	-23.859726	-15.253097	0.236910	0.000000	-0.991617	0.000000	0.000000	0.000000	0.092780	-0.108460	-0.025085	0.000000	0.000000	3.000000	89.000000	1.000000
15025.811689	0.104728	0.613667	-0.019693	78.764534	-23.859726	-15.253097	0.236910	0.000000	-0.991617	0.000000	0.000000	0.000000	-0.003161	-0.056351	0.041820	0.000000	0.000000	3.000000	89.000000	1.000000
15025.815023	0.104728	0.613667	-0.019693	78.764534	-23.859726	-15.253097	0.236910	0.000000	-0.991617	0.000000	0.000000	0.000000	-0.003161	-0.056351	0.041820	0.000000	0.000000	3.000000	89.000000	1.000000
15025.818356	0.104728	0.613667	-0.019693	79.026375	-22.576052	-13.585613	0.236384	0.000000	-0.984648	0.000000	0.000000	0.000000	-0.003161	-0.056351	0.041820	0.000000	0.000000	3.000000	89.000000	1.000000
15025.821689	0.104691	0.613419	-0.019480	79.026375	-22.576052	-13.585613	0.236384	0.000000	-0.984648	0.000000	0.000000	0.000000	-0.011040	-0.074330	0.064003	0.000000	0.000000	3.000000	89.000000	1.000000
15025.825023	0.104691	0.613419	-0.019480	79.026375	-22.576052	-13.585613	0.236384	0.000000	-0.984648	0.000000	0.000000	0.000000	-0.011040	-0.074330	0.064003	0.000000	0.000000	3.000000	89.000000	1.000000
15025.828356	0.104691	0.613419	-0.019480	79.292625	-21.162239	-11.762360	0.234544	0.000000	-0.973980	0.000000	0.000000	0.000000	-0.011040	-0.074330	0.064003	0.000000	0.000000	3.000000	89.000000	1.000000
15025.831689	0.104691	0.613419	-0.019480	79.292625	-21.162239	-11.762360	0.234544	0.000000	-0.973980	0.000000	0.000000	0.000000	-0.011040	-0.074330	0.064003	0.000000	0.000000	3.000000	89.000000	1.000000
15025.835023	0.104567	0.613155	-0.019170	79.292625	-21.162239	-11.762360	0.234544	0.000000	-0.973980	0.000000	0.000000	0.000000	-0.037159	-0.079153	0.092773	0.000000	0.000000	3.000000	89.000000	1.000000
15025.838356	0.104567	0.613155	-0.019170	79.540817	-19.743992	-9.942815	0.234544	0.000000	-0.973980	0.000000	0.000000	0.000000	-0.037159	-0.079153	0.092773	0.000000	0.000000	3.000000	89.000000	1.000000
15025.841689	0.104420	0.612850	-0.018772	79.540817	-19.743992	-9.942815	0.234544	0.000000	-0.973980	0.000000	0.000000	0.000000	-0.044047	-0.091453	0.119533	0.000000	0.000000	3.000000	89.000000	1.000000
15025.845023	0.104420	0.612850	-0.018772	79.540817	-19.743992	-9.942815	0.234544	0.000000	-0.973980	0.000000	0.000000	0.000000	-0.044047	-0.091453	0.119533	0.000000	0.000000	3.000000	89.000000	1.000000
15025.848356	0.104420	0.612850	-0.018772	79.743469	-18.492634	-8.340364	0.221009	0.000000	-0.938596	0.000000	0.000000	0.000000	-0.044047	-0.091453	0.119533	0.000000	0.000000	3.000000	89.000000	1.000000
15025.851689	0.104203	0.612510	-0.018298	79.743469	-18.492634	-8.340364	0.221009	0.000000	-0.938596	0.000000	0.000000	0.000000	-0.065210	-0.102236	0.142106	0.000000	0.000000	3.000000	89.000000	1.000000
15025.855023	0.104203	0.612510	-0.018298	79.743469	-18.492634	-8.340364	0.221009	0.000000	-0.938596	0.000000	0.000000	0.000000	-0.065210	-0.102236	0.142106	0.000000	0.000000	3.000000	89.000000	1.000000
15025.858356	0.104203	0.612510	-0.018298	79.902679	-17.494305	-7.053508	0.210141	0.000000	-0.914912	0.000000	0.000000	0.000000	-0.065210	-0.102236	0.142106	0.000000	0.000000	3.000000	89.000000	1.000000
15025.861689	0.104203	0.612510	-0.018298	79.902679	-17.494305	-7.053508	0.210141	0.000000	-0.914912	0.000000	0.000000	0.000000	-0.065210	-0.102236	0.142106	0.000000	0.000000	3.000000	89.000000	1.000000
15025.865023	0.103979	0.612108	-0.017756	79.902679	-17.494305	-7.053508	0.210141	0.000000	-0.914912	0.000000	0.000000	0.000000	-0.067139	-0.120491	0.162653	0.000000	0.000000	3.000000	89.000000	1.000000
15025.868356	0.103979	0.612108	-0.017756	80.007843	-16.743578	-6.080460	0.210141	0.000000	-0.914912	0.000000	0.000000	0.000000	-0.067139	-0.120491	0.162653	0.000000	0.000000	3.000000	89.000000	1.000000
15025.871689	0.103726	0.611670	-0.017149	80.007843	-16.743578	-6.080460	0.210141	0.000000	-0.914912	0.000000	0.000000	0.000000	-0.075992	-0.131439	0.182160	0.000000	0.000000	3.000000	89.000000	1.000000
15025.875023	0.103726	0.611670	-0.017149	80.007843	-16.743578	-6.080460	0.210141	0.000000	-0.914912	0.000000	0.000000	0.000000	-0.075992	-0.131439	0.182160	0.000000	0.000000	3.000000	89.000000	1.000000
15025.878356	0.103726	0.611670	-0.017149	80.074432	-16.279955	-5.455606	0.186286	0.000000	-0.857443	0.000000	0.000000	0.000000	-0.075992	-0.131439	0.182160	0.000000	0.000000	3.000000	89.000000	1.000000
15025.881689	0.103726	0.611670	-0.017149	80.074432	-16.279955	-5.455606	0.186286	0.000000	-0.857443	0.000000	0.000000	0.000000	-0.075992	-0.131439	0.182160	0.000000	0.000000	3.000000	89.000000	1.000000
15025.885023	0.103435	0.611156	-0.016508	80.074432	-16.279955	-5.455606	0.186286	0.000000	-0.857443	0.000000	0.000000	0.000000	-0.087133	-0.154022	0.192300	0.000000	0.000000	3.000000	89.000000	1.000000
15025.888356	0.103435	0.611156	-0.016508	80.111328	-16.095600	-5.169979	0.186286	0.000000	-0.857443	0.000000	0.000000	0.000000	-0.087133	-0.154022	0.192300	0.000000	0.000000	3.000000	89.000000	1.000000
15025.891689	0.103151	0.610611	-0.015836	80.111328	-16.095600	-5.169979	0.186286	0.000000	-0.857443	0.000000	0.000000	0.000000	-0.085279	-0.163504	0.201626	0.000000	0.000000	3.000000	89.000000	1.000000
15025.895023	0.103151	0.610611	-0.015836	80.111328	-16.095600	-5.169979	0.186286	0.000000	-0.857443	0.000000	0.000000	0.000000	-0.085279	-0.163504	0.201626	0.000000	0.000000	3.000000	89.000000	1.000000
15025.898356	0.103151	0.610611	-0.015836	80.138435	-16.137886	-5.151467	0.157550	0.000000	-0.791788	0.000000	0.000000	0.000000	-0.085279	-0.163504	0.201626	0.000000	0.000000	3.000000	89.000000	1.000000
15025.901689	0.103151	0.610611	-0.015836	80.138435	-16.137886	-5.151467	0.157550	0.000000	-0.791788	0.000000	0.000000	0.000000	-0.085279	-0.163504	0.201626	0.000000	0.000000	3.000000	89.000000	1.000000
15025.905023	0.102892	0.609991	-0.015145	80.138435	-16.137886	-5.151467	0.157550	0.000000	-0.791788	0.000000	0.000000	0.000000	-0.077687	-0.186252	0.207222	0.000000	0.000000	3.000000	89.000000	1.000000
15025.908356	0.102892	0.609991	-0.015145	80.173325	-16.273699	-5.246010	0.157550	0.000000	-0.791788	0.000000	0.000000	0.000000	-0.077687	-0.186252	0.207222	0.000000	0.000000	3.000000	89.000000	1.000000
15025.911689	0.102668	0.609305	-0.014488	80.173325	-16.273699	-5.246010	0.157550	0.000000	-0.791788	0.000000	0.000000	0.000000	-0.067094	-0.205700	0.197062	0.000000	0.000000	3.000000	89.000000	1.000000
15025.915023	0.102668	0.609305	-0.014488	80.173325	-16.273699	-5.246010	0.157550	0.000000	-0.791788	0.000000	0.000000	0.000000	-0.067094	-0.205700	0.197062	0.000000	0.000000	3.000000	89.000000	1.000000
15025.918356	0.102668	0.609305	-0.014488	80.208771	-16.397896	-5.337928	0.133420	0.000000	-0.724408	0.000000	0.000000	0.000000	-0.067094	-0.205700	0.197062	0.000000	0.000000	3.000000	89.000000	1.000000
15025.921689	0.102518	0.608537	-0.013799	80.208771	-16.397896	-5.337928	0.133420	0.000000	-0.724408	0.000000	0.000000	0.000000	-0.045207	-0.230266	0.206700	0.000000	0.000000	3.000000	89.000000	1.000000
15025.925023	0.102518	0.608537	-0.013799	80.208771	-16.397896	-5.337928	0.133420	0.000000	-0.724408	0.000000	0.000000	0.000000	-0.045207	-0.230266	0.206700	0.000000	0.000000	3.000000	89.000000	1.000000
15025.928356	0.102518	0.608537	-0.013799	80.235191	-16.474440	-5.389037	0.125886	0.000000	-0.689958	0.000000	0.000000	0.000000	-0.045207	-0.230266	0.206700	0.000000	0.000000	3.000000	89.000000	1.000000
15025.931689	0.102404	0.607680	-0.013137	80.235191	-16.474440	-5.389037	0.125886	0.000000	-0.689958	0.000000	0.000000	0.000000	-0.033971	-0.257270	0.198791	0.000000	0.000000	3.000000	89.000000	1.000000
15025.935023	0.102404	0.607680	-0.013137	80.235191	-16.474440	-5.389037	0.125886	0.000000	-0.689958	0.000000	0.000000	0.000000	-0.033971	-0.257270	0.198791	0.000000	0.000000	3.000000	89.000000	1.000000
15025.938356	0.102404	0.607680	-0.013137	80.260239	-16.536592	-5.429420	0.120224	0.000000	-0.656826	0.000000	0.000000	0.000000	-0.033971	-0.257270	0.198791	0.000000	0.000000	3.000000	89.000000	1.000000
15025.941689	0.102311	0.606751	-0.012480	80.260239	-16.536592	-5.429420	0.120224	0.000000	-0.656826	0.000000	0.000000	0.000000	-0.027950	-0.278533	0.196918	0.000000	0.000000	3.000000	89.000000	1.000000
15025.945023	0.102311	0.606751	-0.012480	80.260239	-16.536592	-5.429420	0.120224	0.000000	-0.656826	0.000000	0.000000	0.000000	-0.027950	-0.278533	0.196918	0.000000	0.000000	3.000000	89.000000	1.000000
15025.948356	0.102311	0.606751	-0.012480	80.299957	-16.650572	-5.521916	0.115566	0.000000	-0.624006	0.000000	0.000000	0.000000	-0.027950	-0.278533	0.196918	0.000000	0.000000	3.000000	89.000000	1.000000
15025.951689	0.102223	0.605746	-0.011802	80.299957	-16.650572	-5.521916	0.115566	0.000000	-0.624006	0.000000	0.000000	0.000000	-0.026645	-0.301606	0.203478	0.000000	0.000000	3.000000	89.000000	1.000000
15025.955023	0.102223	0.605746	-0.011802	80.299957	-16.650572	-5.521916	0.115566	0.000000	-0.624006	0.000000	0.000000	0.000000	-0.026645	-0.301606	0.203478	0.000000	0.000000	3.000000	89.000000	1.000000
15025.958356	0.102223	0.605746	-0.011802	80.348007	-16.818163	-5.668827	0.111125	0.000000	-0.590093	0.000000	0.000000	0.000000	-0.026645	-0.301606	0.203478	0.000000	0.000000	3.000000	89.000000	1.000000
15025.961689	0.102108	0.604650	-0.011137	80.348007	-16.818163	-5.668827	0.111125	0.000000	-0.590093	0.000000	0.000000	0.000000	-0.034442	-0.328693	0.199520	0.000000	0.000000	3.000000	89.000000	1.000000
15025.965023	0.102108	0.604650	-0.011137	80.348007	-16.818163	-5.668827	0.111125	0.000000	-0.590093	0.000000	0.000000	0.000000	-0.034442	-0.328693	0.199520	0.000000	0.000000	3.000000	89.000000	1.000000
15025.968356	0.102108	0.604650	-0.011137	80.394951	-17.066830	-5.905546	0.105385	0.000000	-0.556840	0.000000	0.000000	0.000000	-0.034442	-0.328693	0.199520	0.000000	0.000000	3.000000	89.000000	1.000000
15025.971689	0.101914	0.603476	-0.010523	80.394951	-17.066830	-5.905546	0.105385	0.000000	-0.556840	0.000000	0.000000	0.000000	-0.058255	-0.352146	0.184102	0.000000	0.000000	3.000000	89.000000	1.000000
15025.975023	0.101914	0.603476	-0.010523	80.394951	-17.066830	-5.905546	0.105385	0.000000	-0.556840	0.000000	0.000000	0.000000	-0.058255	-0.352146	0.184102	0.000000	0.000000	3.000000	89.000000	1.000000
15025.978356	0.101914	0.603476	-0.010523	80.408226	-17.330282	-6.164249	0.095676	0.000000	-0.526156	0.000000	0.000000	0.000000	-0.058255	-0.352146	0.184102	0.000000	0.000000	3.000000	89.000000	1.000000
15025.981689	0.101590	0.602256	-0.009983	80.408226	-17.330282	-6.164249	0.095676	0.000000	-0.526156	0.000000	0.000000	0.000000	-0.097020	-0.366090	0.161975	0.000000	0.000000	3.000000	89.000000	1.000000
15025.985023	0.101590	0.602256	-0.009983	80.408226	-17.330282	-6.164249	0.095676	0.000000	-0.526156	0.000000	0.000000	0.000000	-0.097020	-0.366090	0.161975	0.000000	0.000000	3.000000	89.000000	1.000000
15025.988356	0.101590	0.602256	-0.009983	80.352959	-17.444864	-6.281969	0.079506	0.000000	-0.499160	0.000000	0.000000	0.000000	-0.097020	-0.366090	0.161975	0.000000	0.000000	3.000000	89.000000	1.000000
15025.991689	0.101100	0.600984	-0.009484	80.352959	-17.444864	-6.281969	0.079506	0.000000	-0.499160	0.000000	0.000000	0.000000	-0.146991	-0.381651	0.149618	0.000000	0.000000	3.000000	89.000000	1.000000
15025.995023	0.101100	0.600984	-0.009484	80.352959	-17.444864	-6.281969	0.079506	0.000000	-0.499160	0.000000	0.000000	0.000000	-0.146991	-0.381651	0.149618	0.000000	0.000000	3.000000	89.000000	1.000000
15025.998356	0.101100	0.600984	-0.009484	80.218315	-17.223352	-6.053828	0.055007	0.000000	-0.474224	0.000000	0.000000	0.000000	-0.146991	-0.381651	0.149618	0.000000	0.000000	3.000000	89.000000	1.000000
15026.001689	0.100482	0.599711	-0.009053	80.218315	-17.223352	-6.053828	0.055007	0.000000	-0.474224	0.000000	0.000000	0.000000	-0.185311	-0.381985	0.129552	0.000000	0.000000	3.000000	89.000000	1.000000
15026.005023	0.100482	0.599711	-0.009053	80.218315	-17.223352	-6.053828	0.055007	0.000000	-0.474224	0.000000	0.000000	0.000000	-0.185311	-0.381985	0.129552	0.000000	0.000000	3.000000	89.000000	1.000000
15026.008356	0.100482	0.599711	-0.009053	80.006607	-16.419212	-5.186784	0.024122	0.000000	-0.452632	0.000000	0.000000	0.000000	-0.185311	-0.381985	0.129552	0.000000	0.000000	3.000000	89.000000	1.000000
15026.011689	0.099767	0.598450	-0.008653	80.006607	-16.419212	-5.186784	0.024122	0.000000	-0.452632	0.000000	0.000000	0.000000	-0.214564	-0.378335	0.119794	0.000000	0.000000	3.000000	89.000000	1.000000
15026.015023	0.099767	0.598450	-0.008653	80.006607	-16.419212	-5.186784	0.024122	0.000000	-0.452632	0.000000	0.000000	0.000000	-0.214564	-0.378335	0.119794	0.000000	0.000000	3.000000	89.000000	1.000000
15026.018356	0.099767	0.598450	-0.008653	79.736534	-15.248537	-3.921096	-0.011638	0.000000	-0.432666	0.000000	0.000000	0.000000	-0.214564	-0.378335	0.119794	0.000000	0.000000	3.000000	89.000000	1.000000
15026.021689	0.098985	0.597213	-0.008252	79.736534	-15.248537	-3.921096	-0.011638	0.000000	-0.432666	0.000000	0.000000	0.000000	-0.234788	-0.370862	0.120425	0.000000	0.000000	3.000000	89.000000	1.000000
15026.025023	0.098985	0.597213	-0.008252	79.736534	-15.248537	-3.921096	-0.011638	0.000000	-0.432666	0.000000	0.000000	0.000000	-0.234788	-0.370862	0.120425	0.000000	0.000000	3.000000	89.000000	1.000000
15026.028356	0.098985	0.597213	-0.008252	79.437408	-13.820164	-2.355911	-0.050770	0.000000	-0.412596	0.000000	0.000000	0.000000	-0.234788	-0.370862	0.120425	0.000000	0.000000	3.000000	89.000000	1.000000
15026.031689	0.098215	0.596009	-0.007891	79.437408	-13.820164	-2.355911	-0.050770	0.000000	-0.412596	0.000000	0.000000	0.000000	-0.230975	-0.361471	0.108343	0.000000	0.000000	3.000000	89.000000	1.000000
15026.035023	0.098215	0.596009	-0.007891	79.437408	-13.820164	-2.355911	-0.050770	0.000000	-0.412596	0.000000	0.000000	0.000000	-0.230975	-0.361471	0.108343	0.000000	0.000000	3.000000	89.000000	1.000000
15026.038356	0.098215	0.596009	-0.007891	79.123878	-12.237547	-0.607184	-0.089265	0.000000	-0.394538	0.000000	0.000000	0.000000	-0.230975	-0.361471	0.108343	0.000000	0.000000	3.000000	89.000000	1.000000
15026.041689	0.097528	0.594804	-0.007553	79.123878	-12.237547	-0.607184	-0.089265	0.000000	-0.394538	0.000000	0.000000	0.000000	-0.205859	-0.361485	0.101465	0.000000	0.000000	3.000000	89.000000	1.000000
15026.045023	0.097528	0.594804	-0.007553	79.123878	-12.237547	-0.607184	-0.089265	0.000000	-0.394538	0.000000	0.000000	0.000000	-0.205859	-0.361485	0.101465	0.000000	0.000000	3.000000	89.000000	1.000000
15026.048356	0.097528	0.594804	-0.007553	78.819153	-10.629395	1.196890	-0.123575	0.000000	-0.377627	0.000000	0.000000	0.000000	-0.205859	-0.361485	0.101465	0.000000	0.000000	3.000000	89.000000	1.000000
15026.051689	0.096933	0.593636	-0.007204	78.819153	-10.629395	1.196890	-0.123575	0.000000	-0.377627	0.000000	0.000000	0.000000	-0.178571	-0.350331	0.104471	0.000000	0.000000	3.000000	89.000000	1.000000
15026.055023	0.096933	0.593636	-0.007204	78.819153	-10.629395	1.196890	-0.123575	0.000000	-0.377627	0.000000	0.000000	0.000000	-0.178571	-0.350331	0.104471	0.000000	0.000000	3.000000	89.000000	1.000000
15026.058356	0.096933	0.593636	-0.007204	78.542313	-9.109423	2.930506	-0.153337	0.000000	-0.360216	0.000000	0.000000	0.000000	-0.178571	-0.350331	0.104471	0.000000	0.000000	3.000000	89.000000	1.000000
15026.061689	0.096404	0.592486	-0.006857	78.542313	-9.109423	2.930506	-0.153337	0.000000	-0.360216	0.000000	0.000000	0.000000	-0.158710	-0.344841	0.104146	0.000000	0.000000	3.000000	89.000000	1.000000
15026.065023	0.096404	0.592486	-0.006857	78.542313	-9.109423	2.930506	-0.153337	0.000000	-0.360216	0.000000	0.000000	0.000000	-0.158710	-0.344841	0.104146	0.000000	0.000000	3.000000	89.000000	1.000000
15026.068356	0.096404	0.592486	-0.006857	78.290764	-7.812411	4.413801	-0.179789	0.000000	-0.342858	0.000000	0.000000	0.000000	-0.158710	-0.344841	0.104146	0.000000	0.000000	3.000000	89.000000	1.000000
15026.071689	0.095986	0.591399	-0.006511	78.290764	-7.812411	4.413801	-0.179789	0.000000	-0.342858	0.000000	0.000000	0.000000	-0.125383	-0.326255	0.103965	0.000000	0.000000	3.000000	89.000000	1.000000
15026.075023	0.095986	0.591399	-0.006511	78.290764	-7.812411	4.413801	-0.179789	0.000000	-0.342858	0.000000	0.000000	0.000000	-0.125383	-0.326255	0.103965	0.000000	0.000000	3.000000	89.000000	1.000000
15026.078356	0.095986	0.591399	-0.006511	78.067551	-6.787321	5.578119	-0.200686	0.000000	-0.325530	0.000000	0.000000	0.000000	-0.125383	-0.326255	0.103965	0.000000	0.000000	3.000000	89.000000	1.000000
15026.081689	0.095689	0.590274	-0.006227	78.067551	-6.787321	5.578119	-0.200686	0.000000	-0.325530	0.000000	0.000000	0.000000	-0.089281	-0.337473	0.085069	0.000000	0.000000	3.000000	89.000000	1.000000
15026.085023	0.095689	0.590274	-0.006227	78.067551	-6.787321	5.578119	-0.200686	0.000000	-0.325530	0.000000	0.000000	0.000000	-0.089281	-0.337473	0.085069	0.000000	0.000000	3.000000	89.000000	1.000000
15026.088356	0.095689	0.590274	-0.006227	77.864769	-6.092987	6.342999	-0.215566	0.000000	-0.311352	0.000000	0.000000	0.000000	-0.089281	-0.337473	0.085069	0.000000	0.000000	3.000000	89.000000	1.000000
15026.091689	0.095471	0.589155	-0.005988	77.864769	-6.092987	6.342999	-0.215566	0.000000	-0.311352	0.000000	0.000000	0.000000	-0.065356	-0.335520	0.071709	0.000000	0.000000	3.000000	89.000000	1.000000
15026.095023	0.095471	0.589155	-0.005988	77.864769	-6.092987	6.342999	-0.215566	0.000000	-0.311352	0.000000	0.000000	0.000000	-0.065356	-0.335520	0.071709	0.000000	0.000000	3.000000	89.000000	1.000000
15026.098356	0.095471	0.589155	-0.005988	77.680161	-5.688294	6.750636	-0.226458	0.000000	-0.299401	0.000000	0.000000	0.000000	-0.065356	-0.335520	0.071709	0.000000	0.000000	3.000000	89.000000	1.000000
15026.101689	0.095358	0.588062	-0.005781	77.680161	-5.688294	6.750636	-0.226458	0.000000	-0.299401	0.000000	0.000000	0.000000	-0.033892	-0.328027	0.061995	0.000000	0.000000	3.000000	89.000000	1.000000
15026.105023	0.095358	0.588062	-0.005781	77.680161	-5.688294	6.750636	-0.226458	0.000000	-0.299401	0.000000	0.000000	0.000000	-0.033892	-0.328027	0.061995	0.000000	0.000000	3.000000	89.000000	1.000000
15026.108356	0.095358	0.588062	-0.005781	77.531281	-5.368783	7.053510	-0.232107	0.000000	-0.289069	0.000000	0.000000	0.000000	-0.033892	-0.328027	0.061995	0.000000	0.000000	3.000000	89.000000	1.000000
15026.111689	0.095388	0.587001	-0.005639	77.531281	-5.368783	7.053510	-0.232107	0.000000	-0.289069	0.000000	0.000000	0.000000	0.008995	-0.318432	0.042590	0.000000	0.000000	3.000000	89.000000	1.000000
15026.115023	0.095388	0.587001	-0.005639	77.531281	-5.368783	7.053510	-0.232107	0.000000	-0.289069	0.000000	0.000000	0.000000	0.008995	-0.318432	0.042590	0.000000	0.000000	3.000000	89.000000	1.000000
15026.118356	0.095388	0.587001	-0.005639	77.423149	-5.136776	7.247182	-0.230608	0.000000	-0.281970	0.000000	0.000000	0.000000	0.008995	-0.318432	0.042590	0.000000	0.000000	3.000000	89.000000	1.000000
15026.121689	0.095388	0.587001	-0.005639	77.423149	-5.136776	7.247182	-0.230608	0.000000	-0.281970	0.000000	0.000000	0.000000	0.008995	-0.318432	0.042590	0.000000	0.000000	3.000000	89.000000	1.000000
15026.125023	0.095524	0.586033	-0.005527	77.423149	-5.136776	7.247182	-0.230608	0.000000	-0.281970	0.000000	0.000000	0.000000	0.040751	-0.290240	0.033857	0.000000	0.000000	3.000000	89.000000	1.000000
15026.128356	0.095524	0.586033	-0.005527	77.357613	-5.066683	7.250803	-0.230608	0.000000	-0.281970	0.000000	0.000000	0.000000	0.040751	-0.290240	0.033857	0.000000	0.000000	3.000000	89.000000	1.000000
15026.131689	0.095724	0.585134	-0.005426	77.357613	-5.066683	7.250803	-0.230608	0.000000	-0.281970	0.000000	0.000000	0.000000	0.060133	-0.269630	0.030050	0.000000	0.000000	3.000000	89.000000	1.000000
15026.135023	0.095724	0.585134	-0.005426	77.357613	-5.066683	7.250803	-0.230608	0.000000	-0.281970	0.000000	0.000000	0.000000	0.060133	-0.269630	0.030050	0.000000	0.000000	3.000000	89.000000	1.000000
15026.138356	0.095724	0.585134	-0.005426	77.319748	-5.171113	7.050907	-0.213794	0.000000	-0.271319	0.000000	0.000000	0.000000	0.060133	-0.269630	0.030050	0.000000	0.000000	3.000000	89.000000	1.000000
15026.141689	0.095724	0.585134	-0.005426	77.319748	-5.171113	7.050907	-0.213794	0.000000	-0.271319	0.000000	0.000000	0.000000	0.060133	-0.269630	0.030050	0.000000	0.000000	3.000000	89.000000	1.000000
15026.145023	0.095928	0.584322	-0.005308	77.319748	-5.171113	7.050907	-0.213794	0.000000	-0.271319	0.000000	0.000000	0.000000	0.061306	-0.243564	0.035435	0.000000	0.000000	3.000000	89.000000	1.000000
15026.148356	0.095928	0.584322	-0.005308	77.308960	-5.469051	6.618275	-0.213794	0.000000	-0.271319	0.000000	0.000000	0.000000	0.061306	-0.243564	0.035435	0.000000	0.000000	3.000000	89.000000	1.000000
15026.151689	0.096155	0.583579	-0.005193	77.308960	-5.469051	6.618275	-0.213794	0.000000	-0.271319	0.000000	0.000000	0.000000	0.067888	-0.222969	0.034578	0.000000	0.000000	3.000000	89.000000	1.000000
15026.155023	0.096155	0.583579	-0.005193	77.308960	-5.469051	6.618275	-0.213794	0.000000	-0.271319	0.000000	0.000000	0.000000	0.067888	-0.222969	0.034578	0.000000	0.000000	3.000000	89.000000	1.000000
15026.158356	0.096155	0.583579	-0.005193	77.342216	-5.910613	6.033401	-0.192262	0.000000	-0.259650	0.000000	0.000000	0.000000	0.067888	-0.222969	0.034578	0.000000	0.000000	3.000000	89.000000	1.000000
15026.161689	0.096155	0.583579	-0.005193	77.342216	-5.910613	6.033401	-0.192262	0.000000	-0.259650	0.000000	0.000000	0.000000	0.067888	-0.222969	0.034578	0.000000	0.000000	3.000000	89.000000	1.000000
15026.165023	0.096355	0.582911	-0.005095	77.342216	-5.910613	6.033401	-0.192262	0.000000	-0.259650	0.000000	0.000000	0.000000	0.060122	-0.200323	0.029522	0.000000	0.000000	3.000000	89.000000	1.000000
15026.168356	0.096355	0.582911	-0.005095	77.372894	-6.354545	5.451642	-0.192262	0.000000	-0.259650	0.000000	0.000000	0.000000	0.060122	-0.200323	0.029522	0.000000	0.000000	3.000000	89.000000	1.000000
15026.171689	0.096545	0.582367	-0.004939	77.372894	-6.354545	5.451642	-0.192262	0.000000	-0.259650	0.000000	0.000000	0.000000	0.057081	-0.163364	0.046668	0.000000	0.000000	3.000000	89.000000	1.000000
15026.175023	0.096545	0.582367	-0.004939	77.372894	-6.354545	5.451642	-0.192262	0.000000	-0.259650	0.000000	0.000000	0.000000	0.057081	-0.163364	0.046668	0.000000	0.000000	3.000000	89.000000	1.000000
15026.178356	0.096545	0.582367	-0.004939	77.399200	-6.661213	5.044660	-0.172728	0.000000	-0.246952	0.000000	0.000000	0.000000	0.057081	-0.163364	0.046668	0.000000	0.000000	3.000000	89.000000	1.000000
15026.181689	0.096545	0.582367	-0.004939	77.399200	-6.661213	5.044660	-0.172728	0.000000	-0.246952	0.000000	0.000000	0.000000	0.057081	-0.163364	0.046668	0.000000	0.000000	3.000000	89.000000	1.000000
15026.185023	0.096709	0.581923	-0.004806	77.399200	-6.661213	5.044660	-0.172728	0.000000	-0.246952	0.000000	0.000000	0.000000	0.048923	-0.133118	0.039842	0.000000	0.000000	3.000000	89.000000	1.000000
15026.188356	0.096709	0.581923	-0.004806	77.431183	-6.767557	4.896648	-0.172728	0.000000	-0.246952	0.000000	0.000000	0.000000	0.048923	-0.133118	0.039842	0.000000	0.000000	3.000000	89.000000	1.000000
15026.191689	0.096709	0.581923	-0.004806	77.431183	-6.767557	4.896648	-0.172728	0.000000	-0.246952	0.000000	0.000000	0.000000	0.048923	-0.133118	0.039842	0.000000	0.000000	3.000000	89.000000	1.000000
15026.195023	0.096709	0.581923	-0.004806	77.431183	-6.767557	4.896648	-0.172728	0.000000	-0.246952	0.000000	0.000000	0.000000	0.048923	-0.133118	0.039842	0.000000	0.000000	3.000000	89.000000	1.000000
15026.198356	0.097104	0.581353	-0.004532	77.454895	-6.784880	4.859393	-0.164574	0.000000	-0.240312	0.000000	0.000000	0.000000	0.118743	-0.170938	0.082395	0.000000	0.000000	3.000000	89.000000	1.000000
15026.201689	0.097104	0.581353	-0.004532	77.454895	-6.784880	4.859393	-0.164574	0.000000	-0.240312	0.000000	0.000000	0.000000	-0.000000	0.000009	0.000000	0.000000	0.000000	3.000000	89.000000	1.000000
15026.205023	0.097104	0.581353	-0.004532	77.454895	-6.784880	4.859393	-0.164574	0.000000	-0.240312	0.000000	0.000000	0.000000	-0.000000	0.000009	0.000000	0.000000	0.000000	3.000000	89.000000	1.000000
15026.208356	0.097104	0.581353	-0.004532	77.469711	-6.794084	4.836037	-0.144783	0.000000	-0.226579	0.000000	0.000000	0.000000	-0.000000	0.000009	0.000000	0.000000	0.000000	3.000000	89.000000	1.000000
15026.211689	0.097104	0.581353	-0.004532	77.469711	-6.794084	4.836037	-0.144783	0.000000	-0.226579	0.000000	0.000000	0.000000	-0.000000	0.000009	0.000000	0.000000	0.000000	3.000000	89.000000	1.000000
15026.215023	0.097243	0.581217	-0.004411	77.469711	-6.794084	4.836037	-0.144783	0.000000	-0.226579	0.000000	0.000000	0.000000	0.041478	-0.041062	0.036137	0.000000	0.000000	3.000000	89.000000	1.000000
15026.218356	0.097243	0.581217	-0.004411	77.472656	-6.785049	4.831360	-0.144783	0.000000	-0.226579	0.000000	0.000000	0.000000	0.041478	-0.041062	0.036137	0.000000	0.000000	3.000000	89.000000	1.000000
15026.221689	0.097243	0.581217	-0.004411	77.472656	-6.785049	4.831360	-0.144783	0.000000	-0.226579	0.000000	0.000000	0.000000	0.041478	-0.041062	0.036137	0.000000	0.000000	3.000000	89.000000	1.000000
15026.225023	0.097243	0.581217	-0.004411	77.472656	-6.785049	4.831360	-0.144783	0.000000	-0.226579	0.000000	0.000000	0.000000	0.041478	-0.041062	0.036137	0.000000	0.000000	3.000000	89.000000	1.000000
15026.228356	0.097463	0.581170	-0.004221	77.466721	-6.765041	4.840709	-0.137870	0.000000	-0.220556	0.000000	0.000000	0.000000	0.066256	-0.013867	0.057112	0.000000	0.000000	3.000000	89.000000	1.000000
15026.231689	0.097463	0.581170	-0.004221	77.466721	-6.765041	4.840709	-0.137870	0.000000	-0.220556	0.000000	0.000000	0.000000	0.066256	-0.013867	0.057112	0.000000	0.000000	3.000000	89.000000	1.000000
15026.235023	0.097463	0.581170	-0.004221	77.466721	-6.765041	4.840709	-0.137870	0.000000	-0.220556	0.000000	0.000000	0.000000	0.066256	-0.013867	0.057112	0.000000	0.000000	3.000000	89.000000	1.000000
15026.238356	0.097463	0.581170	-0.004221	77.455437	-6.730354	4.866728	-0.126828	0.000000	-0.211038	0.000000	0.000000	0.000000	0.066256	-0.013867	0.057112	0.000000	0.000000	3.000000	89.000000	1.000000
15026.241689	0.097559	0.581250	-0.004196	77.455437	-6.730354	4.866728	-0.126828	0.000000	-0.211038	0.000000	0.000000	0.000000	0.028625	0.023940	0.007552	0.000000	0.000000	3.000000	89.000000	1.000000
15026.245023	0.097559	0.581250	-0.004196	77.455437	-6.730354	4.866728	-0.126828	0.000000	-0.211038	0.000000	0.000000	0.000000	0.028625	0.023940	0.007552	0.000000	0.000000	3.000000	89.000000	1.000000
15026.248356	0.097559	0.581250	-0.004196	77.437653	-6.694915	4.894675	-0.122057	0.000000	-0.209779	0.000000	0.000000	0.000000	0.028625	0.023940	0.007552	0.000000	0.000000	3.000000	89.000000	1.000000
15026.251689	0.097559	0.581250	-0.004196	77.437653	-6.694915	4.894675	-0.122057	0.000000	-0.209779	0.000000	0.000000	0.000000	0.028625	0.023940	0.007552	0.000000	0.000000	3.000000	89.000000	1.000000
15026.255023	0.097651	0.581381	-0.004184	77.437653	-6.694915	4.894675	-0.122057	0.000000	-0.209779	0.000000	0.000000	0.000000	0.027772	0.039127	0.003563	0.000000	0.000000	3.000000	89.000000	1.000000
15026.258356	0.097651	0.581381	-0.004184	77.417465	-6.646757	4.934502	-0.122057	0.000000	-0.209779	0.000000	0.000000	0.000000	0.027772	0.039127	0.003563	0.000000	0.000000	3.000000	89.000000	1.000000
15026.261689	0.097651	0.581381	-0.004184	77.417465	-6.646757	4.934502	-0.122057	0.000000	-0.209779	0.000000	0.000000	0.000000	0.027772	0.039127	0.003563	0.000000	0.000000	3.000000	89.000000	1.000000
15026.265023	0.097651	0.581381	-0.004184	77.417465	-6.646757	4.934502	-0.122057	0.000000	-0.209779	0.000000	0.000000	0.000000	0.027772	0.039127	0.003563	0.000000	0.000000	3.000000	89.000000	1.000000
15026.268356	0.097739	0.581735	-0.004300	77.396706	-6.609705	4.966892	-0.117428	0.000000	-0.209185	0.000000	0.000000	0.000000	0.026236	0.106313	-0.034849	0.000000	0.000000	3.000000	89.000000	1.000000
15026.271689	0.097739	0.581735	-0.004300	77.396706	-6.609705	4.966892	-0.117428	0.000000	-0.209185	0.000000	0.000000	0.000000	0.026236	0.106313	-0.034849	0.000000	0.000000	3.000000	89.000000	1.000000
15026.275023	0.097739	0.581735	-0.004300	77.396706	-6.609705	4.966892	-0.117428	0.000000	-0.209185	0.000000	0.000000	0.000000	0.026236	0.106313	-0.034849	0.000000	0.000000	3.000000	89.000000	1.000000
15026.278356	0.097739	0.581735	-0.004300	77.378952	-6.579972	4.994575	-0.113055	0.000000	-0.214993	0.000000	0.000000	0.000000	0.026236	0.106313	-0.034849	0.000000	0.000000	3.000000	89.000000	1.000000
15026.281689	0.097742	0.581901	-0.004391	77.378952	-6.579972	4.994575	-0.113055	0.000000	-0.214993	0.000000	0.000000	0.000000	0.000833	0.049850	-0.027410	0.000000	0.000000	3.000000	89.000000	1.000000
15026.285023	0.097742	0.581901	-0.004391	77.378952	-6.579972	4.994575	-0.113055	0.000000	-0.214993	0.000000	0.000000	0.000000	0.000833	0.049850	-0.027410	0.000000	0.000000	3.000000	89.000000	1.000000
15026.288356	0.097742	0.581901	-0.004391	77.364143	-6.554795	5.017588	-0.112916	0.000000	-0.219562	0.000000	0.000000	0.000000	0.000833	0.049850	-0.027410	0.000000	0.000000	3.000000	89.000000	1.000000
15026.291689	0.097742	0.581901	-0.004391	77.364143	-6.554795	5.017588	-0.112916	0.000000	-0.219562	0.000000	0.000000	0.000000	0.000833	0.049850	-0.027410	0.000000	0.000000	3.000000	89.000000	1.000000
15026.295023	0.097771	0.582060	-0.004464	77.364143	-6.554795	5.017588	-0.112916	0.000000	-0.219562	0.000000	0.000000	0.000000	0.008788	0.047677	-0.021799	0.000000	0.000000	3.000000	89.000000	1.000000
15026.298356	0.097771	0.582060	-0.004464	77.349297	-6.529677	5.040542	-0.112916	0.000000	-0.219562	0.000000	0.000000	0.000000	0.008788	0.047677	-0.021799	0.000000	0.000000	3.000000	89.000000	1.000000
15026.301689	0.097750	0.582183	-0.004561	77.349297	-6.529677	5.040542	-0.112916	0.000000	-0.219562	0.000000	0.000000	0.000000	-0.006276	0.036773	-0.029069	0.000000	0.000000	3.000000	89.000000	1.000000
15026.305023	0.097750	0.582183	-0.004561	77.349297	-6.529677	5.040542	-0.112916	0.000000	-0.219562	0.000000	0.000000	0.000000	-0.006276	0.036773	-0.029069	0.000000	0.000000	3.000000	89.000000	1.000000
15026.308356	0.097750	0.582183	-0.004561	77.343346	-6.520728	5.049709	-0.112498	0.000000	-0.228040	0.000000	0.000000	0.000000	-0.006276	0.036773	-0.029069	0.000000	0.000000	3.000000	89.000000	1.000000
15026.311689	0.097750	0.582183	-0.004561	77.343346	-6.520728	5.049709	-0.112498	0.000000	-0.228040	0.000000	0.000000	0.000000	-0.006276	0.036773	-0.029069	0.000000	0.000000	3.000000	89.000000	1.000000
15026.315023	0.097736	0.582273	-0.004628	77.343346	-6.520728	5.049709	-0.112498	0.000000	-0.228040	0.000000	0.000000	0.000000	-0.004330	0.027035	-0.020053	0.000000	0.000000	3.000000	89.000000	1.000000
15026.318356	0.097736	0.582273	-0.004628	77.340424	-6.516263	5.054291	-0.112498	0.000000	-0.228040	0.000000	0.000000	0.000000	-0.004330	0.027035	-0.020053	0.000000	0.000000	3.000000	89.000000	1.000000
15026.321689	0.097736	0.582273	-0.004628	77.340424	-6.516263	5.054291	-0.112498	0.000000	-0.228040	0.000000	0.000000	0.000000	-0.004330	0.027035	-0.020053	0.000000	0.000000	3.000000	89.000000	1.000000
15026.325023	0.097736	0.582273	-0.004628	77.340424	-6.516263	5.054291	-0.112498	0.000000	-0.228040	0.000000	0.000000	0.000000	-0.004330	0.027035	-0.020053	0.000000	0.000000	3.000000	89.000000	1.000000
15026.328356	0.097722	0.582269	-0.004691	77.343346	-6.520728	5.049709	-0.113219	0.000000	-0.231382	0.000000	0.000000	0.000000	-0.004118	-0.001192	-0.019063	0.000000	0.000000	3.000000	89.000000	1.000000
15026.331689	0.097722	0.582269	-0.004691	77.343346	-6.520728	5.049709	-0.113219	0.000000	-0.231382	0.000000	0.000000	0.000000	-0.004118	-0.001192	-0.019063	0.000000	0.000000	3.000000	89.000000	1.000000
15026.335023	0.097722	0.582269	-0.004691	77.343346	-6.520728	5.049709	-0.113219	0.000000	-0.231382	0.000000	0.000000	0.000000	-0.004118	-0.001192	-0.019063	0.000000	0.000000	3.000000	89.000000	1.000000
15026.338356	0.097722	0.582269	-0.004691	77.352257	-6.534152	5.035956	-0.113906	0.000000	-0.234559	0.000000	0.000000	0.000000	-0.004118	-0.001192	-0.019063	0.000000	0.000000	3.000000	89.000000	1.000000
15026.341689	0.097726	0.582193	-0.004671	77.352257	-6.534152	5.035956	-0.113906	0.000000	-0.234559	0.000000	0.000000	0.000000	0.001299	-0.022754	0.006009	0.000000	0.000000	3.000000	89.000000	1.000000
15026.345023	0.097726	0.582193	-0.004671	77.352257	-6.534152	5.035956	-0.113906	0.000000	-0.234559	0.000000	0.000000	0.000000	0.001299	-0.022754	0.006009	0.000000	0.000000	3.000000	89.000000	1.000000
15026.348356	0.097726	0.582193	-0.004671	77.367081	-6.559283	5.012986	-0.113689	0.000000	-0.233557	0.000000	0.000000	0.000000	0.001299	-0.022754	0.006009	0.000000	0.000000	3.000000	89.000000	1.000000
15026.351689	0.097726	0.582193	-0.004671	77.367081	-6.559283	5.012986	-0.113689	0.000000	-0.233557	0.000000	0.000000	0.000000	0.001299	-0.022754	0.006009	0.000000	0.000000	3.000000	89.000000	1.000000
15026.355023	0.097708	0.582048	-0.004650	77.367081	-6.559283	5.012986	-0.113689	0.000000	-0.233557	0.000000	0.000000	0.000000	-0.005367	-0.043404	0.006377	0.000000	0.000000	3.000000	89.000000	1.000000
15026.358356	0.097708	0.582048	-0.004650	77.387856	-6.593465	4.980746	-0.113689	0.000000	-0.233557	0.000000	0.000000	0.000000	-0.005367	-0.043404	0.006377	0.000000	0.000000	3.000000	89.000000	1.000000
15026.361689	0.097708	0.582048	-0.004650	77.387856	-6.593465	4.980746	-0.113689	0.000000	-0.233557	0.000000	0.000000	0.000000	-0.005367	-0.043404	0.006377	0.000000	0.000000	3.000000	89.000000	1.000000
15026.365023	0.097708	0.582048	-0.004650	77.387856	-6.593465	4.980746	-0.113689	0.000000	-0.233557	0.000000	0.000000	0.000000	-0.005367	-0.043404	0.006377	0.000000	0.000000	3.000000	89.000000	1.000000
15026.368356	0.097701	0.581632	-0.004579	77.417465	-6.638599	4.934498	-0.114584	0.000000	-0.232495	0.000000	0.000000	0.000000	-0.002150	-0.124738	0.021296	0.000000	0.000000	3.000000	89.000000	1.000000
15026.371689	0.097701	0.581632	-0.004579	77.417465	-6.638599	4.934498	-0.114584	0.000000	-0.232495	0.000000	0.000000	0.000000	-0.002150	-0.124738	0.021296	0.000000	0.000000	3.000000	89.000000	1.000000
15026.375023	0.097701	0.581632	-0.004579	77.417465	-6.638599	4.934498	-0.114584	0.000000	-0.232495	0.000000	0.000000	0.000000	-0.002150	-0.124738	0.021296	0.000000	0.000000	3.000000	89.000000	1.000000
15026.378356	0.097701	0.581632	-0.004579	77.447662	-6.678380	4.895374	-0.114942	0.000000	-0.228945	0.000000	0.000000	0.000000	-0.002150	-0.124738	0.021296	0.000000	0.000000	3.000000	89.000000	1.000000
15026.381689	0.097710	0.581387	-0.004536	77.447662	-6.678380	4.895374	-0.114942	0.000000	-0.228945	0.000000	0.000000	0.000000	0.002784	-0.073752	0.012896	0.000000	0.000000	3.000000	89.000000	1.000000
15026.385023	0.097710	0.581387	-0.004536	77.447662	-6.678380	4.895374	-0.114942	0.000000	-0.228945	0.000000	0.000000	0.000000	0.002784	-0.073752	0.012896	0.000000	0.000000	3.000000	89.000000	1.000000
15026.388356	0.097710	0.581387	-0.004536	77.486443	-6.696857	4.883435	-0.114478	0.000000	-0.226796	0.000000	0.000000	0.000000	0.002784	-0.073752	0.012896	0.000000	0.000000	3.000000	89.000000	1.000000
15026.391689	0.097745	0.581065	-0.004478	77.486443	-6.696857	4.883435	-0.114478	0.000000	-0.226796	0.000000	0.000000	0.000000	0.010509	-0.096524	0.017420	0.000000	0.000000	3.000000	89.000000	1.000000
15026.395023	0.097745	0.581065	-0.004478	77.486443	-6.696857	4.883435	-0.114478	0.000000	-0.226796	0.000000	0.000000	0.000000	0.010509	-0.096524	0.017420	0.000000	0.000000	3.000000	89.000000	1.000000
15026.398356	0.097745	0.581065	-0.004478	77.536087	-6.674195	4.928317	-0.112727	0.000000	-0.223893	0.000000	0.000000	0.000000	0.010509	-0.096524	0.017420	0.000000	0.000000	3.000000	89.000000	1.000000
15026.401689	0.097745	0.581065	-0.004478	77.536087	-6.674195	4.928317	-0.112727	0.000000	-0.223893	0.000000	0.000000	0.000000	0.010509	-0.096524	0.017420	0.000000	0.000000	3.000000	89.000000	1.000000
15026.405023	0.097803	0.580718	-0.004418	77.536087	-6.674195	4.928317	-0.112727	0.000000	-0.223893	0.000000	0.000000	0.000000	0.017371	-0.104133	0.017941	0.000000	0.000000	3.000000	89.000000	1.000000
15026.408356	0.097803	0.580718	-0.004418	77.591087	-6.589594	5.047386	-0.112727	0.000000	-0.223893	0.000000	0.000000	0.000000	0.017371	-0.104133	0.017941	0.000000	0.000000	3.000000	89.000000	1.000000
15026.411689	0.097803	0.580718	-0.004418	77.591087	-6.589594	5.047386	-0.112727	0.000000	-0.223893	0.000000	0.000000	0.000000	0.017371	-0.104133	0.017941	0.000000	0.000000	3.000000	89.000000	1.000000
15026.415023	0.097803	0.580718	-0.004418	77.591087	-6.589594	5.047386	-0.112727	0.000000	-0.223893	0.000000	0.000000	0.000000	0.017371	-0.104133	0.017941	0.000000	0.000000	3.000000	89.000000	1.000000
15026.418356	0.098045	0.579966	-0.004131	77.645821	-6.537432	5.117893	-0.109832	0.000000	-0.220903	0.000000	0.000000	0.000000	0.072640	-0.225596	0.086159	0.000000	0.000000	3.000000	89.000000	1.000000
15026.421689	0.098045	0.579966	-0.004131	77.645821	-6.537432	5.117893	-0.109832	0.000000	-0.220903	0.000000	0.000000	0.000000	0.000001	-0.000004	0.000000	0.000000	0.000000	3.000000	89.000000	1.000000
15026.425023	0.098045	0.579966	-0.004131	77.645821	-6.537432	5.117893	-0.109832	0.000000	-0.220903	0.000000	0.000000	0.000000	0.000001	-0.000004	0.000000	0.000000	0.000000	3.000000	89.000000	1.000000
15026.428356	0.098045	0.579966	-0.004131	77.690025	-6.554500	5.089105	-0.097725	0.000000	-0.206543	0.000000	0.000000	0.000000	0.000001	-0.000004	0.000000	0.000000	0.000000	3.000000	89.000000	1.000000
15026.431689	0.098045	0.579966	-0.004131	77.690025	-6.554500	5.089105	-0.097725	0.000000	-0.206543	0.000000	0.000000	0.000000	0.000001	-0.000004	0.000000	0.000000	0.000000	3.000000	89.000000	1.000000
15026.435023	0.098238	0.579557	-0.003972	77.690025	-6.554500	5.089105	-0.097725	0.000000	-0.206543	0.000000	0.000000	0.000000	0.057622	-0.122667	0.047705	0.000000	0.000000	3.000000	89.000000	1.000000
15026.438356	0.098238	0.579557	-0.003972	77.734489	-6.599547	5.017950	-0.097725	0.000000	-0.206543	0.000000	0.000000	0.000000	0.057622	-0.122667	0.047705	0.000000	0.000000	3.000000	89.000000	1.000000
15026.441689	0.098483	0.579133	-0.003776	77.734489	-6.599547	5.017950	-0.097725	0.000000	-0.206543	0.000000	0.000000	0.000000	0.073592	-0.127094	0.058781	0.000000	0.000000	3.000000	89.000000	1.000000
15026.445023	0.098483	0.579133	-0.003776	77.734489	-6.599547	5.017950	-0.097725	0.000000	-0.206543	0.000000	0.000000	0.000000	0.073592	-0.127094	0.058781	0.000000	0.000000	3.000000	89.000000	1.000000
15026.448356	0.098483	0.579133	-0.003776	77.781853	-6.652512	4.941483	-0.075856	0.000000	-0.188795	0.000000	0.000000	0.000000	0.073592	-0.127094	0.058781	0.000000	0.000000	3.000000	89.000000	1.000000
15026.451689	0.098483	0.579133	-0.003776	77.781853	-6.652512	4.941483	-0.075856	0.000000	-0.188795	0.000000	0.000000	0.000000	0.073592	-0.127094	0.058781	0.000000	0.000000	3.000000	89.000000	1.000000
15026.455023	0.098703	0.578691	-0.003593	77.781853	-6.652512	4.941483	-0.075856	0.000000	-0.188795	0.000000	0.000000	0.000000	0.066061	-0.132634	0.054976	0.000000	0.000000	3.000000	89.000000	1.000000
15026.458356	0.098703	0.578691	-0.003593	77.826263	-6.704061	4.869266	-0.075856	0.000000	-0.188795	0.000000	0.000000	0.000000	0.066061	-0.132634	0.054976	0.000000	0.000000	3.000000	89.000000	1.000000
15026.461689	0.098905	0.578267	-0.003388	77.826263	-6.704061	4.869266	-0.075856	0.000000	-0.188795	0.000000	0.000000	0.000000	0.060722	-0.127321	0.061289	0.000000	0.000000	3.000000	89.000000	1.000000
15026.465023	0.098905	0.578267	-0.003388	77.826263	-6.704061	4.869266	-0.075856	0.000000	-0.188795	0.000000	0.000000	0.000000	0.060722	-0.127321	0.061289	0.000000	0.000000	3.000000	89.000000	1.000000
15026.468356	0.098905	0.578267	-0.003388	77.870667	-6.761570	4.796532	-0.054726	0.000000	-0.169417	0.000000	0.000000	0.000000	0.060722	-0.127321	0.061289	0.000000	0.000000	3.000000	89.000000	1.000000
15026.471689	0.098905	0.578267	-0.003388	77.870667	-6.761570	4.796532	-0.054726	0.000000	-0.169417	0.000000	0.000000	0.000000	0.060722	-0.127321	0.061289	0.000000	0.000000	3.000000	89.000000	1.000000
15026.475023	0.099055	0.577857	-0.003222	77.870667	-6.761570	4.796532	-0.054726	0.000000	-0.169417	0.000000	0.000000	0.000000	0.044753	-0.123016	0.049976	0.000000	0.000000	3.000000	89.000000	1.000000
15026.478356	0.099055	0.577857	-0.003222	77.915024	-6.819601	4.723270	-0.054726	0.000000	-0.169417	0.000000	0.000000	0.000000	0.044753	-0.123016	0.049976	0.000000	0.000000	3.000000	89.000000	1.000000
15026.481689	0.099055	0.577857	-0.003222	77.915024	-6.819601	4.723270	-0.054726	0.000000	-0.169417	0.000000	0.000000	0.000000	0.044753	-0.123016	0.049976	0.000000	0.000000	3.000000	89.000000	1.000000
15026.485023	0.099055	0.577857	-0.003222	77.915024	-6.819601	4.723270	-0.054726	0.000000	-0.169417	0.000000	0.000000	0.000000	0.044753	-0.123016	0.049976	0.000000	0.000000	3.000000	89.000000	1.000000
15026.488356	0.099318	0.577101	-0.002944	77.956413	-6.876061	4.654410	-0.047267	0.000000	-0.161088	0.000000	0.000000	0.000000	0.079147	-0.226567	0.083181	0.000000	0.000000	3.000000	89.000000	1.000000
15026.491689	0.099318	0.577101	-0.002944	77.956413	-6.876061	4.654410	-0.047267	0.000000	-0.161088	0.000000	0.000000	0.000000	-0.000000	0.000008	-0.000000	0.000000	0.000000	3.000000	89.000000	1.000000
15026.495023	0.099318	0.577101	-0.002944	77.956413	-6.876061	4.654410	-0.047267	0.000000	-0.161088	0.000000	0.000000	0.000000	-0.000000	0.000008	-0.000000	0.000000	0.000000	3.000000	89.000000	1.000000
15026.498356	0.099318	0.577101	-0.002944	77.991859	-6.925990	4.595016	-0.034076	0.000000	-0.147225	0.000000	0.000000	0.000000	-0.000000	0.000008	-0.000000	0.000000	0.000000	3.000000	89.000000	1.000000
15026.501689	0.099318	0.577101	-0.002944	77.991859	-6.925990	4.595016	-0.034076	0.000000	-0.147225	0.000000	0.000000	0.000000	-0.000000	0.000008	-0.000000	0.000000	0.000000	3.000000	89.000000	1.000000
15026.505023	0.099405	0.576789	-0.002859	77.991859	-6.925990	4.595016	-0.034076	0.000000	-0.147225	0.000000	0.000000	0.000000	0.025969	-0.093687	0.025753	0.000000	0.000000	3.000000	89.000000	1.000000
15026.508356	0.099405	0.576789	-0.002859	78.024391	-6.971388	4.540267	-0.034076	0.000000	-0.147225	0.000000	0.000000	0.000000	0.025969	-0.093687	0.025753	0.000000	0.000000	3.000000	89.000000	1.000000
15026.511689	0.099405	0.576789	-0.002859	78.024391	-6.971388	4.540267	-0.034076	0.000000	-0.147225	0.000000	0.000000	0.000000	0.025969	-0.093687	0.025753	0.000000	0.000000	3.000000	89.000000	1.000000
15026.515023	0.099405	0.576789	-0.002859	78.024391	-6.971388	4.540267	-0.034076	0.000000	-0.147225	0.000000	0.000000	0.000000	0.025969	-0.093687	0.025753	0.000000	0.000000	3.000000	89.000000	1.000000
15026.518356	0.099556	0.576258	-0.002685	78.053917	-7.012167	4.490242	-0.029747	0.000000	-0.142933	0.000000	0.000000	0.000000	0.045312	-0.159161	0.052092	0.000000	0.000000	3.000000	89.000000	1.000000
15026.521689	0.099556	0.576258	-0.002685	78.053917	-7.012167	4.490242	-0.029747	0.000000	-0.142933	0.000000	0.000000	0.000000	0.045312	-0.159161	0.052092	0.000000	0.000000	3.000000	89.000000	1.000000
15026.525023	0.099556	0.576258	-0.002685	78.053917	-7.012167	4.490242	-0.029747	0.000000	-0.142933	0.000000	0.000000	0.000000	0.045312	-0.159161	0.052092	0.000000	0.000000	3.000000	89.000000	1.000000
15026.528356	0.099556	0.576258	-0.002685	78.074585	-7.043851	4.455077	-0.022196	0.000000	-0.134251	0.000000	0.000000	0.000000	0.045312	-0.159161	0.052092	0.000000	0.000000	3.000000	89.000000	1.000000
15026.531689	0.099594	0.576048	-0.002616	78.074585	-7.043851	4.455077	-0.022196	0.000000	-0.134251	0.000000	0.000000	0.000000	0.011342	-0.063244	0.020804	0.000000	0.000000	3.000000	89.000000	1.000000
15026.535023	0.099594	0.576048	-0.002616	78.074585	-7.043851	4.455077	-0.022196	0.000000	-0.134251	0.000000	0.000000	0.000000	0.011342	-0.063244	0.020804	0.000000	0.000000	3.000000	89.000000	1.000000
15026.538356	0.099594	0.576048	-0.002616	78.095238	-7.078376	4.419792	-0.020305	0.000000	-0.130783	0.000000	0.000000	0.000000	0.011342	-0.063244	0.020804	0.000000	0.000000	3.000000	89.000000	1.000000
15026.541689	0.099594	0.576048	-0.002616	78.095238	-7.078376	4.419792	-0.020305	0.000000	-0.130783	0.000000	0.000000	0.000000	0.011342	-0.063244	0.020804	0.000000	0.000000	3.000000	89.000000	1.000000
15026.545023	0.099609	0.575862	-0.002548	78.095238	-7.078376	4.419792	-0.020305	0.000000	-0.130783	0.000000	0.000000	0.000000	0.004448	-0.055643	0.020295	0.000000	0.000000	3.000000	89.000000	1.000000
15026.548356	0.099609	0.575862	-0.002548	78.112968	-7.110778	4.389457	-0.020305	0.000000	-0.130783	0.000000	0.000000	0.000000	0.004448	-0.055643	0.020295	0.000000	0.000000	3.000000	89.000000	1.000000
15026.551689	0.099609	0.575862	-0.002548	78.112968	-7.110778	4.389457	-0.020305	0.000000	-0.130783	0.000000	0.000000	0.000000	0.004448	-0.055643	0.020295	0.000000	0.000000	3.000000	89.000000	1.000000
15026.555023	0.099609	0.575862	-0.002548	78.112968	-7.110778	4.389457	-0.020305	0.000000	-0.130783	0.000000	0.000000	0.000000	0.004448	-0.055643	0.020295	0.000000	0.000000	3.000000	89.000000	1.000000
15026.558356	0.099606	0.575600	-0.002457	78.127716	-7.135585	4.364106	-0.019564	0.000000	-0.127401	0.000000	0.000000	0.000000	-0.000787	-0.078512	0.027380	0.000000	0.000000	3.000000	89.000000	1.000000
15026.561689	0.099606	0.575600	-0.002457	78.127716	-7.135585	4.364106	-0.019564	0.000000	-0.127401	0.000000	0.000000	0.000000	-0.000787	-0.078512	0.027380	0.000000	0.000000	3.000000	89.000000	1.000000
15026.565023	0.099606	0.575600	-0.002457	78.127716	-7.135585	4.364106	-0.019564	0.000000	-0.127401	0.000000	0.000000	0.000000	-0.000787	-0.078512	0.027380	0.000000	0.000000	3.000000	89.000000	1.000000
15026.568356	0.099606	0.575600	-0.002457	78.139503	-7.155484	4.343776	-0.019695	0.000000	-0.122837	0.000000	0.000000	0.000000	-0.000787	-0.078512	0.027380	0.000000	0.000000	3.000000	89.000000	1.000000
15026.571689	0.099617	0.575491	-0.002408	78.139503	-7.155484	4.343776	-0.019695	0.000000	-0.122837	0.000000	0.000000	0.000000	0.003188	-0.032770	0.014563	0.000000	0.000000	3.000000	89.000000	1.000000
15026.575023	0.099617	0.575491	-0.002408	78.139503	-7.155484	4.343776	-0.019695	0.000000	-0.122837	0.000000	0.000000	0.000000	0.003188	-0.032770	0.014563	0.000000	0.000000	3.000000	89.000000	1.000000
15026.578356	0.099617	0.575491	-0.002408	78.145401	-7.162720	4.333600	-0.019164	0.000000	-0.120410	0.000000	0.000000	0.000000	0.003188	-0.032770	0.014563	0.000000	0.000000	3.000000	89.000000	1.000000
15026.581689	0.099617	0.575491	-0.002408	78.145401	-7.162720	4.333600	-0.019164	0.000000	-0.120410	0.000000	0.000000	0.000000	0.003188	-0.032770	0.014563	0.000000	0.000000	3.000000	89.000000	1.000000
15026.585023	0.099653	0.575400	-0.002347	78.145401	-7.162720	4.333600	-0.019164	0.000000	-0.120410	0.000000	0.000000	0.000000	0.010781	-0.027368	0.018227	0.000000	0.000000	3.000000	89.000000	1.000000
15026.588356	0.099653	0.575400	-0.002347	78.151329	-7.172693	4.323414	-0.019164	0.000000	-0.120410	0.000000	0.000000	0.000000	0.010781	-0.027368	0.018227	0.000000	0.000000	3.000000	89.000000	1.000000
15026.591689	0.099653	0.575400	-0.002347	78.151329	-7.172693	4.323414	-0.019164	0.000000	-0.120410	0.000000	0.000000	0.000000	0.010781	-0.027368	0.018227	0.000000	0.000000	3.000000	89.000000	1.000000
15026.595023	0.099653	0.575400	-0.002347	78.151329	-7.172693	4.323414	-0.019164	0.000000	-0.120410	0.000000	0.000000	0.000000	0.010781	-0.027368	0.018227	0.000000	0.000000	3.000000	89.000000	1.000000
15026.598356	0.099713	0.575241	-0.002073	78.157211	-7.182673	4.313216	-0.017367	0.000000	-0.117373	0.000000	0.000000	0.000000	0.018071	-0.047654	0.082475	0.000000	0.000000	3.000000	89.000000	1.000000
15026.601689	0.099713	0.575241	-0.002073	78.157211	-7.182673	4.313216	-0.017367	0.000000	-0.117373	0.000000	0.000000	0.000000	0.018071	-0.047654	0.082475	0.000000	0.000000	3.000000	89.000000	1.000000
15026.605023	0.099713	0.575241	-0.002073	78.157211	-7.182673	4.313216	-0.017367	0.000000	-0.117373	0.000000	0.000000	0.000000	0.018071	-0.047654	0.082475	0.000000	0.000000	3.000000	89.000000	1.000000
15026.608356	0.099713	0.575241	-0.002073	78.163109	-7.195386	4.303002	-0.014355	0.000000	-0.103627	0.000000	0.000000	0.000000	0.018071	-0.047654	0.082475	0.000000	0.000000	3.000000	89.000000	1.000000
15026.611689	0.099725	0.575145	-0.001916	78.163109	-7.195386	4.303002	-0.014355	0.000000	-0.103627	0.000000	0.000000	0.000000	0.003519	-0.028802	0.047082	0.000000	0.000000	3.000000	89.000000	1.000000
15026.615023	0.099725	0.575145	-0.001916	78.163109	-7.195386	4.303002	-0.014355	0.000000	-0.103627	0.000000	0.000000	0.000000	0.003519	-0.028802	0.047082	0.000000	0.000000	3.000000	89.000000	1.000000
15026.618356	0.099725	0.575145	-0.001916	78.171402	-7.216261	4.280028	-0.013769	0.000000	-0.095780	0.000000	0.000000	0.000000	0.003519	-0.028802	0.047082	0.000000	0.000000	3.000000	89.000000	1.000000
15026.621689	0.099725	0.575145	-0.001916	78.171402	-7.216261	4.280028	-0.013769	0.000000	-0.095780	0.000000	0.000000	0.000000	0.003519	-0.028802	0.047082	0.000000	0.000000	3.000000	89.000000	1.000000
15026.625023	0.099759	0.575024	-0.001757	78.171402	-7.216261	4.280028	-0.013769	0.000000	-0.095780	0.000000	0.000000	0.000000	0.010413	-0.036452	0.047540	0.000000	0.000000	3.000000	89.000000	1.000000
15026.628356	0.099759	0.575024	-0.001757	78.185303	-7.246502	4.254895	-0.013769	0.000000	-0.095780	0.000000	0.000000	0.000000	0.010413	-0.036452	0.047540	0.000000	0.000000	3.000000	89.000000	1.000000
15026.631689	0.099759	0.575024	-0.001757	78.185303	-7.246502	4.254895	-0.013769	0.000000	-0.095780	0.000000	0.000000	0.000000	0.010413	-0.036452	0.047540	0.000000	0.000000	3.000000	89.000000	1.000000
15026.635023	0.099759	0.575024	-0.001757	78.185303	-7.246502	4.254895	-0.013769	0.000000	-0.095780	0.000000	0.000000	0.000000	0.010413	-0.036452	0.047540	0.000000	0.000000	3.000000	89.000000	1.000000
15026.638356	0.099717	0.574723	-0.001536	78.198921	-7.288837	4.213903	-0.012033	0.000000	-0.087856	0.000000	0.000000	0.000000	-0.012660	-0.090006	0.066391	0.000000	0.000000	3.000000	89.000000	1.000000
15026.641689	0.099717	0.574723	-0.001536	78.198921	-7.288837	4.213903	-0.012033	0.000000	-0.087856	0.000000	0.000000	0.000000	0.000000	0.000009	-0.000000	0.000000	0.000000	3.000000	89.000000	1.000000
15026.645023	0.099717	0.574723	-0.001536	78.198921	-7.288837	4.213903	-0.012033	0.000000	-0.087856	0.000000	0.000000	0.000000	0.000000	0.000009	-0.000000	0.000000	0.000000	3.000000	89.000000	1.000000
15026.648356	0.099717	0.574723	-0.001536	78.217308	-7.355859	4.147182	-0.014143	0.000000	-0.076791	0.000000	0.000000	0.000000	0.000000	0.000009	-0.000000	0.000000	0.000000	3.000000	89.000000	1.000000
15026.651689	0.099717	0.574723	-0.001536	78.217308	-7.355859	4.147182	-0.014143	0.000000	-0.076791	0.000000	0.000000	0.000000	0.000000	0.000009	-0.000000	0.000000	0.000000	3.000000	89.000000	1.000000
15026.655023	0.099666	0.574563	-0.001461	78.217308	-7.355859	4.147182	-0.014143	0.000000	-0.076791	0.000000	0.000000	0.000000	-0.015475	-0.048130	0.022518	0.000000	0.000000	3.000000	89.000000	1.000000
15026.658356	0.099666	0.574563	-0.001461	78.234024	-7.440748	4.057268	-0.014143	0.000000	-0.076791	0.000000	0.000000	0.000000	-0.015475	-0.048130	0.022518	0.000000	0.000000	3.000000	89.000000	1.000000
15026.661689	0.099666	0.574563	-0.001461	78.234024	-7.440748	4.057268	-0.014143	0.000000	-0.076791	0.000000	0.000000	0.000000	-0.015475	-0.048130	0.022518	0.000000	0.000000	3.000000	89.000000	1.000000
15026.665023	0.099666	0.574563	-0.001461	78.234024	-7.440748	4.057268	-0.014143	0.000000	-0.076791	0.000000	0.000000	0.000000	-0.015475	-0.048130	0.022518	0.000000	0.000000	3.000000	89.000000	1.000000
15026.668356	0.099481	0.574196	-0.001371	78.250702	-7.531290	3.967138	-0.016722	0.000000	-0.073038	0.000000	0.000000	0.000000	-0.055317	-0.110131	0.026953	0.000000	0.000000	3.000000	89.000000	1.000000
15026.671689	0.099481	0.574196	-0.001371	78.250702	-7.531290	3.967138	-0.016722	0.000000	-0.073038	0.000000	0.000000	0.000000	-0.000001	0.000000	0.000000	0.000000	0.000000	3.000000	89.000000	1.000000
15026.675023	0.099481	0.574196	-0.001371	78.250702	-7.531290	3.967138	-0.016722	0.000000	-0.073038	0.000000	0.000000	0.000000	-0.000001	0.000000	0.000000	0.000000	0.000000	3.000000	89.000000	1.000000
15026.678356	0.099481	0.574196	-0.001371	78.270172	-7.592532	3.915181	-0.025941	0.000000	-0.068546	0.000000	0.000000	0.000000	-0.000001	0.000000	0.000000	0.000000	0.000000	3.000000	89.000000	1.000000
15026.681689	0.099481	0.574196	-0.001371	78.270172	-7.592532	3.915181	-0.025941	0.000000	-0.068546	0.000000	0.000000	0.000000	-0.000001	0.000000	0.000000	0.000000	0.000000	3.000000	89.000000	1.000000
15026.685023	0.099377	0.574025	-0.001327	78.270172	-7.592532	3.915181	-0.025941	0.000000	-0.068546	0.000000	0.000000	0.000000	-0.031122	-0.051251	0.013209	0.000000	0.000000	3.000000	89.000000	1.000000
15026.688356	0.099377	0.574025	-0.001327	78.287857	-7.636953	3.883703	-0.025941	0.000000	-0.068546	0.000000	0.000000	0.000000	-0.031122	-0.051251	0.013209	0.000000	0.000000	3.000000	89.000000	1.000000
15026.691689	0.099377	0.574025	-0.001327	78.287857	-7.636953	3.883703	-0.025941	0.000000	-0.068546	0.000000	0.000000	0.000000	-0.031122	-0.051251	0.013209	0.000000	0.000000	3.000000	89.000000	1.000000
15026.695023	0.099377	0.574025	-0.001327	78.287857	-7.636953	3.883703	-0.025941	0.000000	-0.068546	0.000000	0.000000	0.000000	-0.031122	-0.051251	0.013209	0.000000	0.000000	3.000000	89.000000	1.000000
15026.698356	0.099246	0.573737	-0.001202	78.305466	-7.676034	3.852124	-0.031128	0.000000	-0.066345	0.000000	0.000000	0.000000	-0.039454	-0.086410	0.037429	0.000000	0.000000	3.000000	89.000000	1.000000
15026.701689	0.099246	0.573737	-0.001202	78.305466	-7.676034	3.852124	-0.031128	0.000000	-0.066345	0.000000	0.000000	0.000000	-0.039454	-0.086410	0.037429	0.000000	0.000000	3.000000	89.000000	1.000000
15026.705023	0.099246	0.573737	-0.001202	78.305466	-7.676034	3.852124	-0.031128	0.000000	-0.066345	0.000000	0.000000	0.000000	-0.039454	-0.086410	0.037429	0.000000	0.000000	3.000000	89.000000	1.000000
15026.708356	0.099246	0.573737	-0.001202	78.317215	-7.696692	3.831023	-0.037704	0.000000	-0.060106	0.000000	0.000000	0.000000	-0.039454	-0.086410	0.037429	0.000000	0.000000	3.000000	89.000000	1.000000
15026.711689	0.099263	0.573594	-0.001125	78.317215	-7.696692	3.831023	-0.037704	0.000000	-0.060106	0.000000	0.000000	0.000000	0.005064	-0.042817	0.023274	0.000000	0.000000	3.000000	89.000000	1.000000
15026.715023	0.099263	0.573594	-0.001125	78.317215	-7.696692	3.831023	-0.037704	0.000000	-0.060106	0.000000	0.000000	0.000000	0.005064	-0.042817	0.023274	0.000000	0.000000	3.000000	89.000000	1.000000
15026.718356	0.099263	0.573594	-0.001125	78.331963	-7.717147	3.804588	-0.036860	0.000000	-0.056227	0.000000	0.000000	0.000000	0.005064	-0.042817	0.023274	0.000000	0.000000	3.000000	89.000000	1.000000
15026.721689	0.099263	0.573594	-0.001125	78.331963	-7.717147	3.804588	-0.036860	0.000000	-0.056227	0.000000	0.000000	0.000000	0.005064	-0.042817	0.023274	0.000000	0.000000	3.000000	89.000000	1.000000
15026.725023	0.099313	0.573467	-0.001103	78.331963	-7.717147	3.804588	-0.036860	0.000000	-0.056227	0.000000	0.000000	0.000000	0.015019	-0.038242	0.006487	0.000000	0.000000	3.000000	89.000000	1.000000
15026.728356	0.099313	0.573467	-0.001103	78.346649	-7.740384	3.778084	-0.036860	0.000000	-0.056227	0.000000	0.000000	0.000000	0.015019	-0.038242	0.006487	0.000000	0.000000	3.000000	89.000000	1.000000
15026.731689	0.099313	0.573467	-0.001103	78.346649	-7.740384	3.778084	-0.036860	0.000000	-0.056227	0.000000	0.000000	0.000000	0.015019	-0.038242	0.006487	0.000000	0.000000	3.000000	89.000000	1.000000
15026.735023	0.099313	0.573467	-0.001103	78.346649	-7.740384	3.778084	-0.036860	0.000000	-0.056227	0.000000	0.000000	0.000000	0.015019	-0.038242	0.006487	0.000000	0.000000	3.000000	89.000000	1.000000
15026.738356	0.099316	0.573283	-0.001191	78.361351	-7.766402	3.751512	-0.034357	0.000000	-0.055146	0.000000	0.000000	0.000000	0.001031	-0.055127	-0.026507	0.000000	0.000000	3.000000	89.000000	1.000000
15026.741689	0.099316	0.573283	-0.001191	78.361351	-7.766402	3.751512	-0.034357	0.000000	-0.055146	0.000000	0.000000	0.000000	0.001031	-0.055127	-0.026507	0.000000	0.000000	3.000000	89.000000	1.000000
15026.745023	0.099316	0.573283	-0.001191	78.361351	-7.766402	3.751512	-0.034357	0.000000	-0.055146	0.000000	0.000000	0.000000	0.001031	-0.055127	-0.026507	0.000000	0.000000	3.000000	89.000000	1.000000
15026.748356	0.099316	0.573283	-0.001191	78.373154	-7.787269	3.730216	-0.034185	0.000000	-0.059564	0.000000	0.000000	0.000000	0.001031	-0.055127	-0.026507	0.000000	0.000000	3.000000	89.000000	1.000000
15026.751689	0.099275	0.573219	-0.001278	78.373154	-7.787269	3.730216	-0.034185	0.000000	-0.059564	0.000000	0.000000	0.000000	-0.012467	-0.019170	-0.026015	0.000000	0.000000	3.000000	89.000000	1.000000
15026.755023	0.099275	0.573219	-0.001278	78.373154	-7.787269	3.730216	-0.034185	0.000000	-0.059564	0.000000	0.000000	0.000000	-0.012467	-0.019170	-0.026015	0.000000	0.000000	3.000000	89.000000	1.000000
15026.758356	0.099275	0.573219	-0.001278	78.381935	-7.808383	3.714209	-0.036263	0.000000	-0.063900	0.000000	0.000000	0.000000	-0.012467	-0.019170	-0.026015	0.000000	0.000000	3.000000	89.000000	1.000000
15026.761689	0.099275	0.573219	-0.001278	78.381935	-7.808383	3.714209	-0.036263	0.000000	-0.063900	0.000000	0.000000	0.000000	-0.012467	-0.019170	-0.026015	0.000000	0.000000	3.000000	89.000000	1.000000
15026.765023	0.099223	0.573171	-0.001411	78.381935	-7.808383	3.714209	-0.036263	0.000000	-0.063900	0.000000	0.000000	0.000000	-0.015499	-0.014594	-0.039967	0.000000	0.000000	3.000000	89.000000	1.000000
15026.768356	0.099223	0.573171	-0.001411	78.387833	-7.818851	3.703526	-0.036263	0.000000	-0.063900	0.000000	0.000000	0.000000	-0.015499	-0.014594	-0.039967	0.000000	0.000000	3.000000	89.000000	1.000000
15026.771689	0.099223	0.573171	-0.001411	78.387833	-7.818851	3.703526	-0.036263	0.000000	-0.063900	0.000000	0.000000	0.000000	-0.015499	-0.014594	-0.039967	0.000000	0.000000	3.000000	89.000000	1.000000
15026.775023	0.099223	0.573171	-0.001411	78.387833	-7.818851	3.703526	-0.036263	0.000000	-0.063900	0.000000	0.000000	0.000000	-0.015499	-0.014594	-0.039967	0.000000	0.000000	3.000000	89.000000	1.000000
15026.778356	0.099148	0.573203	-0.001650	78.390755	-7.826804	3.698181	-0.038846	0.000000	-0.070561	0.000000	0.000000	0.000000	-0.022380	0.009830	-0.071584	0.000000	0.000000	3.000000	89.000000	1.000000
15026.781689	0.099148	0.573203	-0.001650	78.390755	-7.826804	3.698181	-0.038846	0.000000	-0.070561	0.000000	0.000000	0.000000	-0.022380	0.009830	-0.071584	0.000000	0.000000	3.000000	89.000000	1.000000
15026.785023	0.099148	0.573203	-0.001650	78.390755	-7.826804	3.698181	-0.038846	0.000000	-0.070561	0.000000	0.000000	0.000000	-0.022380	0.009830	-0.071584	0.000000	0.000000	3.000000	89.000000	1.000000
15026.788356	0.099148	0.573203	-0.001650	78.388397	-7.812896	3.711255	-0.042576	0.000000	-0.082492	0.000000	0.000000	0.000000	-0.022380	0.009830	-0.071584	0.000000	0.000000	3.000000	89.000000	1.000000
15026.791689	0.099154	0.573252	-0.001730	78.388397	-7.812896	3.711255	-0.042576	0.000000	-0.082492	0.000000	0.000000	0.000000	0.001529	0.014478	-0.024194	0.000000	0.000000	3.000000	89.000000	1.000000
15026.795023	0.099154	0.573252	-0.001730	78.388397	-7.812896	3.711255	-0.042576	0.000000	-0.082492	0.000000	0.000000	0.000000	0.001529	0.014478	-0.024194	0.000000	0.000000	3.000000	89.000000	1.000000
15026.798356	0.099154	0.573252	-0.001730	78.385468	-7.807663	3.716600	-0.042321	0.000000	-0.086524	0.000000	0.000000	0.000000	0.001529	0.014478	-0.024194	0.000000	0.000000	3.000000	89.000000	1.000000
15026.801689	0.099154	0.573252	-0.001730	78.385468	-7.807663	3.716600	-0.042321	0.000000	-0.086524	0.000000	0.000000	0.000000	0.001529	0.014478	-0.024194	0.000000	0.000000	3.000000	89.000000	1.000000
15026.805023	0.099142	0.573292	-0.001783	78.385468	-7.807663	3.716600	-0.042321	0.000000	-0.086524	0.000000	0.000000	0.000000	-0.003442	0.012189	-0.015809	0.000000	0.000000	3.000000	89.000000	1.000000
15026.808356	0.099142	0.573292	-0.001783	78.376648	-7.786540	3.732610	-0.042321	0.000000	-0.086524	0.000000	0.000000	0.000000	-0.003442	0.012189	-0.015809	0.000000	0.000000	3.000000	89.000000	1.000000
15026.811689	0.099142	0.573292	-0.001783	78.376648	-7.786540	3.732610	-0.042321	0.000000	-0.086524	0.000000	0.000000	0.000000	-0.003442	0.012189	-0.015809	0.000000	0.000000	3.000000	89.000000	1.000000
15026.815023	0.099142	0.573292	-0.001783	78.376648	-7.786540	3.732610	-0.042321	0.000000	-0.086524	0.000000	0.000000	0.000000	-0.003442	0.012189	-0.015809	0.000000	0.000000	3.000000	89.000000	1.000000
15026.818356	0.099246	0.573463	-0.001827	78.364883	-7.757512	3.753916	-0.042895	0.000000	-0.089159	0.000000	0.000000	0.000000	0.031110	0.051191	-0.013111	0.000000	0.000000	3.000000	89.000000	1.000000
15026.821689	0.099246	0.573463	-0.001827	78.364883	-7.757512	3.753916	-0.042895	0.000000	-0.089159	0.000000	0.000000	0.000000	0.031110	0.051191	-0.013111	0.000000	0.000000	3.000000	89.000000	1.000000
15026.825023	0.099246	0.573463	-0.001827	78.364883	-7.757512	3.753916	-0.042895	0.000000	-0.089159	0.000000	0.000000	0.000000	0.031110	0.051191	-0.013111	0.000000	0.000000	3.000000	89.000000	1.000000
15026.828356	0.099246	0.573463	-0.001827	78.353127	-7.728524	3.775181	-0.037710	0.000000	-0.091344	0.000000	0.000000	0.000000	0.031110	0.051191	-0.013111	0.000000	0.000000	3.000000	89.000000	1.000000
15026.831689	0.099319	0.573567	-0.001802	78.353127	-7.728524	3.775181	-0.037710	0.000000	-0.091344	0.000000	0.000000	0.000000	0.021987	0.031362	0.007372	0.000000	0.000000	3.000000	89.000000	1.000000
15026.835023	0.099319	0.573567	-0.001802	78.353127	-7.728524	3.775181	-0.037710	0.000000	-0.091344	0.000000	0.000000	0.000000	0.021987	0.031362	0.007372	0.000000	0.000000	3.000000	89.000000	1.000000
15026.838356	0.099319	0.573567	-0.001802	78.341339	-7.702300	3.796404	-0.034046	0.000000	-0.090115	0.000000	0.000000	0.000000	0.021987	0.031362	0.007372	0.000000	0.000000	3.000000	89.000000	1.000000
15026.841689	0.099319	0.573567	-0.001802	78.341339	-7.702300	3.796404	-0.034046	0.000000	-0.090115	0.000000	0.000000	0.000000	0.021987	0.031362	0.007372	0.000000	0.000000	3.000000	89.000000	1.000000
15026.845023	0.099385	0.573636	-0.001812	78.341339	-7.702300	3.796404	-0.034046	0.000000	-0.090115	0.000000	0.000000	0.000000	0.019757	0.020634	-0.002861	0.000000	0.000000	3.000000	89.000000	1.000000
15026.848356	0.099385	0.573636	-0.001812	78.332527	-7.681298	3.812294	-0.034046	0.000000	-0.090115	0.000000	0.000000	0.000000	0.019757	0.020634	-0.002861	0.000000	0.000000	3.000000	89.000000	1.000000
15026.851689	0.099385	0.573636	-0.001812	78.332527	-7.681298	3.812294	-0.034046	0.000000	-0.090115	0.000000	0.000000	0.000000	0.019757	0.020634	-0.002861	0.000000	0.000000	3.000000	89.000000	1.000000
15026.855023	0.099385	0.573636	-0.001812	78.332527	-7.681298	3.812294	-0.034046	0.000000	-0.090115	0.000000	0.000000	0.000000	0.019757	0.020634	-0.002861	0.000000	0.000000	3.000000	89.000000	1.000000
15026.858356	0.099409	0.573774	-0.001807	78.326660	-7.670938	3.822873	-0.030753	0.000000	-0.090592	0.000000	0.000000	0.000000	0.007088	0.041289	0.001343	0.000000	0.000000	3.000000	89.000000	1.000000
15026.861689	0.099409	0.573774	-0.001807	78.326660	-7.670938	3.822873	-0.030753	0.000000	-0.090592	0.000000	0.000000	0.000000	0.007088	0.041289	0.001343	0.000000	0.000000	3.000000	89.000000	1.000000
15026.865023	0.099409	0.573774	-0.001807	78.326660	-7.670938	3.822873	-0.030753	0.000000	-0.090592	0.000000	0.000000	0.000000	0.007088	0.041289	0.001343	0.000000	0.000000	3.000000	89.000000	1.000000
15026.868356	0.099409	0.573774	-0.001807	78.320793	-7.663311	3.833444	-0.029572	0.000000	-0.090368	0.000000	0.000000	0.000000	0.007088	0.041289	0.001343	0.000000	0.000000	3.000000	89.000000	1.000000
15026.871689	0.099386	0.573799	-0.001809	78.320793	-7.663311	3.833444	-0.029572	0.000000	-0.090368	0.000000	0.000000	0.000000	-0.006893	0.007637	-0.000451	0.000000	0.000000	3.000000	89.000000	1.000000
15026.875023	0.099386	0.573799	-0.001809	78.320793	-7.663311	3.833444	-0.029572	0.000000	-0.090368	0.000000	0.000000	0.000000	-0.006893	0.007637	-0.000451	0.000000	0.000000	3.000000	89.000000	1.000000
15026.878356	0.099386	0.573799	-0.001809	78.320793	-7.663311	3.833444	-0.030721	0.000000	-0.090444	0.000000	0.000000	0.000000	-0.006893	0.007637	-0.000451	0.000000	0.000000	3.000000	89.000000	1.000000
15026.881689	0.099386	0.573799	-0.001809	78.320793	-7.663311	3.833444	-0.030721	0.000000	-0.090444	0.000000	0.000000	0.000000	-0.006893	0.007637	-0.000451	0.000000	0.000000	3.000000	89.000000	1.000000
15026.885023	0.099381	0.573807	-0.001832	78.320793	-7.663311	3.833444	-0.030721	0.000000	-0.090444	0.000000	0.000000	0.000000	-0.001522	0.002290	-0.006976	0.000000	0.000000	3.000000	89.000000	1.000000
15026.888356	0.099381	0.573807	-0.001832	78.321350	-7.660102	3.841145	-0.030721	0.000000	-0.090444	0.000000	0.000000	0.000000	-0.001522	0.002290	-0.006976	0.000000	0.000000	3.000000	89.000000	1.000000
15026.891689	0.099381	0.573807	-0.001832	78.321350	-7.660102	3.841145	-0.030721	0.000000	-0.090444	0.000000	0.000000	0.000000	-0.001522	0.002290	-0.006976	0.000000	0.000000	3.000000	89.000000	1.000000
15026.895023	0.099381	0.573807	-0.001832	78.321350	-7.660102	3.841145	-0.030721	0.000000	-0.090444	0.000000	0.000000	0.000000	-0.001522	0.002290	-0.006976	0.000000	0.000000	3.000000	89.000000	1.000000
15026.898356	0.099334	0.573789	-0.001840	78.321350	-7.662820	3.841145	-0.030974	0.000000	-0.091606	0.000000	0.000000	0.000000	-0.014083	-0.005382	-0.002279	0.000000	0.000000	3.000000	89.000000	1.000000
15026.901689	0.099334	0.573789	-0.001840	78.321350	-7.662820	3.841145	-0.030974	0.000000	-0.091606	0.000000	0.000000	0.000000	-0.014083	-0.005382	-0.002279	0.000000	0.000000	3.000000	89.000000	1.000000
15026.905023	0.099334	0.573789	-0.001840	78.321350	-7.662820	3.841145	-0.030974	0.000000	-0.091606	0.000000	0.000000	0.000000	-0.014083	-0.005382	-0.002279	0.000000	0.000000	3.000000	89.000000	1.000000
15026.908356	0.099334	0.573789	-0.001840	78.324265	-7.665271	3.835863	-0.033322	0.000000	-0.091986	0.000000	0.000000	0.000000	-0.014083	-0.005382	-0.002279	0.000000	0.000000	3.000000	89.000000	1.000000
15026.911689	0.099360	0.573781	-0.001821	78.324265	-7.665271	3.835863	-0.033322	0.000000	-0.091986	0.000000	0.000000	0.000000	0.008007	-0.002270	0.005562	0.000000	0.000000	3.000000	89.000000	1.000000
15026.915023	0.099360	0.573781	-0.001821	78.324265	-7.665271	3.835863	-0.033322	0.000000	-0.091986	0.000000	0.000000	0.000000	0.008007	-0.002270	0.005562	0.000000	0.000000	3.000000	89.000000	1.000000
15026.918356	0.099360	0.573781	-0.001821	78.330139	-7.678346	3.825290	-0.031987	0.000000	-0.091059	0.000000	0.000000	0.000000	0.008007	-0.002270	0.005562	0.000000	0.000000	3.000000	89.000000	1.000000
15026.921689	0.099360	0.573781	-0.001821	78.330139	-7.678346	3.825290	-0.031987	0.000000	-0.091059	0.000000	0.000000	0.000000	0.008007	-0.002270	0.005562	0.000000	0.000000	3.000000	89.000000	1.000000
15026.925023	0.099336	0.573738	-0.001827	78.330139	-7.678346	3.825290	-0.031987	0.000000	-0.091059	0.000000	0.000000	0.000000	-0.007193	-0.013000	-0.001829	0.000000	0.000000	3.000000	89.000000	1.000000
15026.928356	0.099336	0.573738	-0.001827	78.336052	-7.688710	3.814710	-0.031987	0.000000	-0.091059	0.000000	0.000000	0.000000	-0.007193	-0.013000	-0.001829	0.000000	0.000000	3.000000	89.000000	1.000000
15026.931689	0.099336	0.573738	-0.001827	78.336052	-7.688710	3.814710	-0.031987	0.000000	-0.091059	0.000000	0.000000	0.000000	-0.007193	-0.013000	-0.001829	0.000000	0.000000	3.000000	89.000000	1.000000
15026.935023	0.099336	0.573738	-0.001827	78.336052	-7.688710	3.814710	-0.031987	0.000000	-0.091059	0.000000	0.000000	0.000000	-0.007193	-0.013000	-0.001829	0.000000	0.000000	3.000000	89.000000	1.000000
15026.938356	0.099308	0.573608	-0.001855	78.344856	-7.706996	3.798815	-0.033186	0.000000	-0.091364	0.000000	0.000000	0.000000	-0.008608	-0.039001	-0.008323	0.000000	0.000000	3.000000	89.000000	1.000000
15026.941689	0.099308	0.573608	-0.001855	78.344856	-7.706996	3.798815	-0.033186	0.000000	-0.091364	0.000000	0.000000	0.000000	-0.008608	-0.039001	-0.008323	0.000000	0.000000	3.000000	89.000000	1.000000
15026.945023	0.099308	0.573608	-0.001855	78.344856	-7.706996	3.798815	-0.033186	0.000000	-0.091364	0.000000	0.000000	0.000000	-0.008608	-0.039001	-0.008323	0.000000	0.000000	3.000000	89.000000	1.000000
15026.948356	0.099308	0.573608	-0.001855	78.356644	-7.730505	3.777587	-0.034621	0.000000	-0.092751	0.000000	0.000000	0.000000	-0.008608	-0.039001	-0.008323	0.000000	0.000000	3.000000	89.000000	1.000000
15026.951689	0.099280	0.573547	-0.001878	78.356644	-7.730505	3.777587	-0.034621	0.000000	-0.092751	0.000000	0.000000	0.000000	-0.008307	-0.018368	-0.006947	0.000000	0.000000	3.000000	89.000000	1.000000
15026.955023	0.099280	0.573547	-0.001878	78.356644	-7.730505	3.777587	-0.034621	0.000000	-0.092751	0.000000	0.000000	0.000000	-0.008307	-0.018368	-0.006947	0.000000	0.000000	3.000000	89.000000	1.000000
15026.958356	0.099280	0.573547	-0.001878	78.368408	-7.754061	3.756317	-0.036005	0.000000	-0.093909	0.000000	0.000000	0.000000	-0.008307	-0.018368	-0.006947	0.000000	0.000000	3.000000	89.000000	1.000000
15026.961689	0.099280	0.573547	-0.001878	78.368408	-7.754061	3.756317	-0.036005	0.000000	-0.093909	0.000000	0.000000	0.000000	-0.008307	-0.018368	-0.006947	0.000000	0.000000	3.000000	89.000000	1.000000
15026.965023	0.099248	0.573468	-0.001918	78.368408	-7.754061	3.756317	-0.036005	0.000000	-0.093909	0.000000	0.000000	0.000000	-0.009424	-0.023734	-0.012064	0.000000	0.000000	3.000000	89.000000	1.000000
15026.968356	0.099248	0.573468	-0.001918	78.377205	-7.769711	3.740332	-0.036005	0.000000	-0.093909	0.000000	0.000000	0.000000	-0.009424	-0.023734	-0.012064	0.000000	0.000000	3.000000	89.000000	1.000000
15026.971689	0.099248	0.573468	-0.001918	78.377205	-7.769711	3.740332	-0.036005	0.000000	-0.093909	0.000000	0.000000	0.000000	-0.009424	-0.023734	-0.012064	0.000000	0.000000	3.000000	89.000000	1.000000
15026.975023	0.099248	0.573468	-0.001918	78.377205	-7.769711	3.740332	-0.036005	0.000000	-0.093909	0.000000	0.000000	0.000000	-0.009424	-0.023734	-0.012064	0.000000	0.000000	3.000000	89.000000	1.000000
15026.978356	0.099238	0.573320	-0.001968	78.387161	-7.773483	3.739788	-0.037575	0.000000	-0.095920	0.000000	0.000000	0.000000	-0.003244	-0.044372	-0.014878	0.000000	0.000000	3.000000	89.000000	1.000000
15026.981689	0.099238	0.573320	-0.001968	78.387161	-7.773483	3.739788	-0.037575	0.000000	-0.095920	0.000000	0.000000	0.000000	-0.003244	-0.044372	-0.014878	0.000000	0.000000	3.000000	89.000000	1.000000
15026.985023	0.099238	0.573320	-0.001968	78.387161	-7.773483	3.739788	-0.037575	0.000000	-0.095920	0.000000	0.000000	0.000000	-0.003244	-0.044372	-0.014878	0.000000	0.000000	3.000000	89.000000	1.000000
15026.988356	0.099238	0.573320	-0.001968	78.396561	-7.780498	3.731505	-0.038116	0.000000	-0.098399	0.000000	0.000000	0.000000	-0.003244	-0.044372	-0.014878	0.000000	0.000000	3.000000	89.000000	1.000000
15026.991689	0.099289	0.573261	-0.001942	78.396561	-7.780498	3.731505	-0.038116	0.000000	-0.098399	0.000000	0.000000	0.000000	0.015298	-0.017550	0.007866	0.000000	0.000000	3.000000	89.000000	1.000000
15026.995023	0.099289	0.573261	-0.001942	78.396561	-7.780498	3.731505	-0.038116	0.000000	-0.098399	0.000000	0.000000	0.000000	0.015298	-0.017550	0.007866	0.000000	0.000000	3.000000	89.000000	1.000000
15026.998356	0.099289	0.573261	-0.001942	78.405373	-7.788051	3.715465	-0.035566	0.000000	-0.097088	0.000000	0.000000	0.000000	0.015298	-0.017550	0.007866	0.000000	0.000000	3.000000	89.000000	1.000000
15027.001689	0.099289	0.573261	-0.001942	78.405373	-7.788051	3.715465	-0.035566	0.000000	-0.097088	0.000000	0.000000	0.000000	0.015298	-0.017550	0.007866	0.000000	0.000000	3.000000	89.000000	1.000000
15027.005023	0.099336	0.573185	-0.001933	78.405373	-7.788051	3.715465	-0.035566	0.000000	-0.097088	0.000000	0.000000	0.000000	0.014182	-0.022914	0.002745	0.000000	0.000000	3.000000	89.000000	1.000000
15027.008356	0.099336	0.573185	-0.001933	78.414177	-7.795630	3.699397	-0.035566	0.000000	-0.097088	0.000000	0.000000	0.000000	0.014182	-0.022914	0.002745	0.000000	0.000000	3.000000	89.000000	1.000000
15027.011689	0.099336	0.573185	-0.001933	78.414177	-7.795630	3.699397	-0.035566	0.000000	-0.097088	0.000000	0.000000	0.000000	0.014182	-0.022914	0.002745	0.000000	0.000000	3.000000	89.000000	1.000000
15027.015023	0.099336	0.573185	-0.001933	78.414177	-7.795630	3.699397	-0.035566	0.000000	-0.097088	0.000000	0.000000	0.000000	0.014182	-0.022914	0.002745	0.000000	0.000000	3.000000	89.000000	1.000000
15027.018356	0.099475	0.573007	-0.001918	78.423027	-7.803236	3.683308	-0.033203	0.000000	-0.096631	0.000000	0.000000	0.000000	0.041736	-0.053475	0.004497	0.000000	0.000000	3.000000	89.000000	1.000000
15027.021689	0.099475	0.573007	-0.001918	78.423027	-7.803236	3.683308	-0.033203	0.000000	-0.096631	0.000000	0.000000	0.000000	0.041736	-0.053475	0.004497	0.000000	0.000000	3.000000	89.000000	1.000000
15027.025023	0.099475	0.573007	-0.001918	78.423027	-7.803236	3.683308	-0.033203	0.000000	-0.096631	0.000000	0.000000	0.000000	0.041736	-0.053475	0.004497	0.000000	0.000000	3.000000	89.000000	1.000000
15027.028356	0.099475	0.573007	-0.001918	78.437721	-7.826842	3.656441	-0.026246	0.000000	-0.095882	0.000000	0.000000	0.000000	0.041736	-0.053475	0.004497	0.000000	0.000000	3.000000	89.000000	1.000000
15027.031689	0.099487	0.572928	-0.001967	78.437721	-7.826842	3.656441	-0.026246	0.000000	-0.095882	0.000000	0.000000	0.000000	0.003533	-0.023704	-0.014921	0.000000	0.000000	3.000000	89.000000	1.000000
15027.035023	0.099487	0.572928	-0.001967	78.437721	-7.826842	3.656441	-0.026246	0.000000	-0.095882	0.000000	0.000000	0.000000	0.003533	-0.023704	-0.014921	0.000000	0.000000	3.000000	89.000000	1.000000
15027.038356	0.099487	0.572928	-0.001967	78.452385	-7.850513	3.629497	-0.025657	0.000000	-0.098368	0.000000	0.000000	0.000000	0.003533	-0.023704	-0.014921	0.000000	0.000000	3.000000	89.000000	1.000000
15027.041689	0.099487	0.572928	-0.001967	78.452385	-7.850513	3.629497	-0.025657	0.000000	-0.098368	0.000000	0.000000	0.000000	0.003533	-0.023704	-0.014921	0.000000	0.000000	3.000000	89.000000	1.000000
15027.045023	0.099491	0.572813	-0.002051	78.452385	-7.850513	3.629497	-0.025657	0.000000	-0.098368	0.000000	0.000000	0.000000	0.001290	-0.034399	-0.025169	0.000000	0.000000	3.000000	89.000000	1.000000
15027.048356	0.099491	0.572813	-0.002051	78.470039	-7.884995	3.597081	-0.025657	0.000000	-0.098368	0.000000	0.000000	0.000000	0.001290	-0.034399	-0.025169	0.000000	0.000000	3.000000	89.000000	1.000000
15027.051689	0.099452	0.572698	-0.002126	78.470039	-7.884995	3.597081	-0.025657	0.000000	-0.098368	0.000000	0.000000	0.000000	-0.011675	-0.034401	-0.022346	0.000000	0.000000	3.000000	89.000000	1.000000
15027.055023	0.099452	0.572698	-0.002126	78.470039	-7.884995	3.597081	-0.025657	0.000000	-0.098368	0.000000	0.000000	0.000000	-0.011675	-0.034401	-0.022346	0.000000	0.000000	3.000000	89.000000	1.000000
15027.058356	0.099452	0.572698	-0.002126	78.490593	-7.924892	3.559138	-0.027388	0.000000	-0.106288	0.000000	0.000000	0.000000	-0.011675	-0.034401	-0.022346	0.000000	0.000000	3.000000	89.000000	1.000000
15027.061689	0.099452	0.572698	-0.002126	78.490593	-7.924892	3.559138	-0.027388	0.000000	-0.106288	0.000000	0.000000	0.000000	-0.011675	-0.034401	-0.022346	0.000000	0.000000	3.000000	89.000000	1.000000
15027.065023	0.099405	0.572574	-0.002241	78.490593	-7.924892	3.559138	-0.027388	0.000000	-0.106288	0.000000	0.000000	0.000000	-0.014320	-0.037442	-0.034455	0.000000	0.000000	3.000000	89.000000	1.000000
15027.068356	0.099405	0.572574	-0.002241	78.514061	-7.972978	3.515614	-0.027388	0.000000	-0.106288	0.000000	0.000000	0.000000	-0.014320	-0.037442	-0.034455	0.000000	0.000000	3.000000	89.000000	1.000000
15027.071689	0.099405	0.572574	-0.002241	78.514061	-7.972978	3.515614	-0.027388	0.000000	-0.106288	0.000000	0.000000	0.000000	-0.014320	-0.037442	-0.034455	0.000000	0.000000	3.000000	89.000000	1.000000
15027.075023	0.099405	0.572574	-0.002241	78.514061	-7.972978	3.515614	-0.027388	0.000000	-0.106288	0.000000	0.000000	0.000000	-0.014320	-0.037442	-0.034455	0.000000	0.000000	3.000000	89.000000	1.000000
15027.078356	0.099257	0.572314	-0.002501	78.534630	-8.015886	3.477386	-0.029775	0.000000	-0.112030	0.000000	0.000000	0.000000	-0.044230	-0.077946	-0.078230	0.000000	0.000000	3.000000	89.000000	1.000000
15027.081689	0.099257	0.572314	-0.002501	78.534630	-8.015886	3.477386	-0.029775	0.000000	-0.112030	0.000000	0.000000	0.000000	-0.044230	-0.077946	-0.078230	0.000000	0.000000	3.000000	89.000000	1.000000
15027.085023	0.099257	0.572314	-0.002501	78.534630	-8.015886	3.477386	-0.029775	0.000000	-0.112030	0.000000	0.000000	0.000000	-0.044230	-0.077946	-0.078230	0.000000	0.000000	3.000000	89.000000	1.000000
15027.088356	0.099257	0.572314	-0.002501	78.555161	-8.056208	3.439019	-0.037146	0.000000	-0.125068	0.000000	0.000000	0.000000	-0.044230	-0.077946	-0.078230	0.000000	0.000000	3.000000	89.000000	1.000000
15027.091689	0.099208	0.572214	-0.002623	78.555161	-8.056208	3.439019	-0.037146	0.000000	-0.125068	0.000000	0.000000	0.000000	-0.014715	-0.029792	-0.036345	0.000000	0.000000	3.000000	89.000000	1.000000
15027.095023	0.099208	0.572214	-0.002623	78.555161	-8.056208	3.439019	-0.037146	0.000000	-0.125068	0.000000	0.000000	0.000000	-0.014715	-0.029792	-0.036345	0.000000	0.000000	3.000000	89.000000	1.000000
15027.098356	0.099208	0.572214	-0.002623	78.572762	-8.091259	3.406030	-0.039599	0.000000	-0.131126	0.000000	0.000000	0.000000	-0.014715	-0.029792	-0.036345	0.000000	0.000000	3.000000	89.000000	1.000000
15027.101689	0.099208	0.572214	-0.002623	78.572762	-8.091259	3.406030	-0.039599	0.000000	-0.131126	0.000000	0.000000	0.000000	-0.014715	-0.029792	-0.036345	0.000000	0.000000	3.000000	89.000000	1.000000
15027.105023	0.099164	0.572108	-0.002720	78.572762	-8.091259	3.406030	-0.039599	0.000000	-0.131126	0.000000	0.000000	0.000000	-0.013192	-0.032064	-0.029383	0.000000	0.000000	3.000000	89.000000	1.000000
15027.108356	0.099164	0.572108	-0.002720	78.587425	-8.121003	3.378463	-0.039599	0.000000	-0.131126	0.000000	0.000000	0.000000	-0.013192	-0.032064	-0.029383	0.000000	0.000000	3.000000	89.000000	1.000000
15027.111689	0.099124	0.572019	-0.002801	78.587425	-8.121003	3.378463	-0.039599	0.000000	-0.131126	0.000000	0.000000	0.000000	-0.012073	-0.026699	-0.024259	0.000000	0.000000	3.000000	89.000000	1.000000
15027.115023	0.099124	0.572019	-0.002801	78.587425	-8.121003	3.378463	-0.039599	0.000000	-0.131126	0.000000	0.000000	0.000000	-0.012073	-0.026699	-0.024259	0.000000	0.000000	3.000000	89.000000	1.000000
15027.118356	0.099124	0.572019	-0.002801	78.599167	-8.142676	3.356351	-0.043810	0.000000	-0.140066	0.000000	0.000000	0.000000	-0.012073	-0.026699	-0.024259	0.000000	0.000000	3.000000	89.000000	1.000000
15027.121689	0.099124	0.572019	-0.002801	78.599167	-8.142676	3.356351	-0.043810	0.000000	-0.140066	0.000000	0.000000	0.000000	-0.012073	-0.026699	-0.024259	0.000000	0.000000	3.000000	89.000000	1.000000
15027.125023	0.099109	0.571947	-0.002870	78.599167	-8.142676	3.356351	-0.043810	0.000000	-0.140066	0.000000	0.000000	0.000000	-0.004483	-0.021371	-0.020542	0.000000	0.000000	3.000000	89.000000	1.000000
15027.128356	0.099109	0.571947	-0.002870	78.607979	-8.158962	3.339744	-0.043810	0.000000	-0.140066	0.000000	0.000000	0.000000	-0.004483	-0.021371	-0.020542	0.000000	0.000000	3.000000	89.000000	1.000000
15027.131689	0.099109	0.571947	-0.002870	78.607979	-8.158962	3.339744	-0.043810	0.000000	-0.140066	0.000000	0.000000	0.000000	-0.004483	-0.021371	-0.020542	0.000000	0.000000	3.000000	89.000000	1.000000
15027.135023	0.099109	0.571947	-0.002870	78.607979	-8.158962	3.339744	-0.043810	0.000000	-0.140066	0.000000	0.000000	0.000000	-0.004483	-0.021371	-0.020542	0.000000	0.000000	3.000000	89.000000	1.000000
15027.138356	0.099070	0.571833	-0.002945	78.613846	-8.172546	3.328658	-0.044557	0.000000	-0.143490	0.000000	0.000000	0.000000	-0.011672	-0.034316	-0.022437	0.000000	0.000000	3.000000	89.000000	1.000000
15027.141689	0.099070	0.571833	-0.002945	78.613846	-8.172546	3.328658	-0.044557	0.000000	-0.143490	0.000000	0.000000	0.000000	-0.011672	-0.034316	-0.022437	0.000000	0.000000	3.000000	89.000000	1.000000
15027.145023	0.099070	0.571833	-0.002945	78.613846	-8.172546	3.328658	-0.044557	0.000000	-0.143490	0.000000	0.000000	0.000000	-0.011672	-0.034316	-0.022437	0.000000	0.000000	3.000000	89.000000	1.000000
15027.148356	0.099070	0.571833	-0.002945	78.619713	-8.183427	3.317558	-0.046502	0.000000	-0.147229	0.000000	0.000000	0.000000	-0.011672	-0.034316	-0.022437	0.000000	0.000000	3.000000	89.000000	1.000000
15027.151689	0.099066	0.571815	-0.002962	78.619713	-8.183427	3.317558	-0.046502	0.000000	-0.147229	0.000000	0.000000	0.000000	-0.001119	-0.005349	-0.005138	0.000000	0.000000	3.000000	89.000000	1.000000
15027.155023	0.099066	0.571815	-0.002962	78.619713	-8.183427	3.317558	-0.046502	0.000000	-0.147229	0.000000	0.000000	0.000000	-0.001119	-0.005349	-0.005138	0.000000	0.000000	3.000000	89.000000	1.000000
15027.158356	0.099066	0.571815	-0.002962	78.625557	-8.197040	3.306444	-0.046689	0.000000	-0.148086	0.000000	0.000000	0.000000	-0.001119	-0.005349	-0.005138	0.000000	0.000000	3.000000	89.000000	1.000000
15027.161689	0.099066	0.571815	-0.002962	78.625557	-8.197040	3.306444	-0.046689	0.000000	-0.148086	0.000000	0.000000	0.000000	-0.001119	-0.005349	-0.005138	0.000000	0.000000	3.000000	89.000000	1.000000
15027.165023	0.099037	0.571780	-0.002991	78.625557	-8.197040	3.306444	-0.046689	0.000000	-0.148086	0.000000	0.000000	0.000000	-0.008710	-0.010677	-0.008866	0.000000	0.000000	3.000000	89.000000	1.000000
15027.168356	0.099037	0.571780	-0.002991	78.631416	-8.207941	3.295325	-0.046689	0.000000	-0.148086	0.000000	0.000000	0.000000	-0.008710	-0.010677	-0.008866	0.000000	0.000000	3.000000	89.000000	1.000000
15027.171689	0.099037	0.571780	-0.002991	78.631416	-8.207941	3.295325	-0.046689	0.000000	-0.148086	0.000000	0.000000	0.000000	-0.008710	-0.010677	-0.008866	0.000000	0.000000	3.000000	89.000000	1.000000
15027.175023	0.099037	0.571780	-0.002991	78.631416	-8.207941	3.295325	-0.046689	0.000000	-0.148086	0.000000	0.000000	0.000000	-0.008710	-0.010677	-0.008866	0.000000	0.000000	3.000000	89.000000	1.000000
15027.178356	0.098999	0.571734	-0.003061	78.634361	-8.216115	3.289763	-0.048140	0.000000	-0.149563	0.000000	0.000000	0.000000	-0.011348	-0.013717	-0.020981	0.000000	0.000000	3.000000	89.000000	1.000000
15027.181689	0.098999	0.571734	-0.003061	78.634361	-8.216115	3.289763	-0.048140	0.000000	-0.149563	0.000000	0.000000	0.000000	-0.011348	-0.013717	-0.020981	0.000000	0.000000	3.000000	89.000000	1.000000
15027.185023	0.098999	0.571734	-0.003061	78.634361	-8.216115	3.289763	-0.048140	0.000000	-0.149563	0.000000	0.000000	0.000000	-0.011348	-0.013717	-0.020981	0.000000	0.000000	3.000000	89.000000	1.000000
15027.188356	0.098999	0.571734	-0.003061	78.637276	-8.227013	3.284195	-0.050032	0.000000	-0.153060	0.000000	0.000000	0.000000	-0.011348	-0.013717	-0.020981	0.000000	0.000000	3.000000	89.000000	1.000000
15027.191689	0.098947	0.571724	-0.003092	78.637276	-8.227013	3.284195	-0.050032	0.000000	-0.153060	0.000000	0.000000	0.000000	-0.015575	-0.003059	-0.009295	0.000000	0.000000	3.000000	89.000000	1.000000
15027.195023	0.098947	0.571724	-0.003092	78.637276	-8.227013	3.284195	-0.050032	0.000000	-0.153060	0.000000	0.000000	0.000000	-0.015575	-0.003059	-0.009295	0.000000	0.000000	3.000000	89.000000	1.000000
15027.198356	0.098947	0.571724	-0.003092	78.640205	-8.235189	3.278627	-0.052627	0.000000	-0.154609	0.000000	0.000000	0.000000	-0.015575	-0.003059	-0.009295	0.000000	0.000000	3.000000	89.000000	1.000000
15027.201689	0.098947	0.571724	-0.003092	78.640205	-8.235189	3.278627	-0.052627	0.000000	-0.154609	0.000000	0.000000	0.000000	-0.015575	-0.003059	-0.009295	0.000000	0.000000	3.000000	89.000000	1.000000
15027.205023	0.098922	0.571706	-0.003105	78.640205	-8.235189	3.278627	-0.052627	0.000000	-0.154609	0.000000	0.000000	0.000000	-0.007588	-0.005348	-0.003731	0.000000	0.000000	3.000000	89.000000	1.000000
15027.208356	0.098922	0.571706	-0.003105	78.640205	-8.240627	3.278628	-0.052627	0.000000	-0.154609	0.000000	0.000000	0.000000	-0.007588	-0.005348	-0.003731	0.000000	0.000000	3.000000	89.000000	1.000000
15027.211689	0.098922	0.571706	-0.003105	78.640205	-8.240627	3.278628	-0.052627	0.000000	-0.154609	0.000000	0.000000	0.000000	-0.007588	-0.005348	-0.003731	0.000000	0.000000	3.000000	89.000000	1.000000
15027.215023	0.098922	0.571706	-0.003105	78.640205	-8.240627	3.278628	-0.052627	0.000000	-0.154609	0.000000	0.000000	0.000000	-0.007588	-0.005348	-0.003731	0.000000	0.000000	3.000000	89.000000	1.000000
15027.218356	0.098855	0.571757	-0.003103	78.634361	-8.232434	3.289764	-0.053892	0.000000	-0.155231	0.000000	0.000000	0.000000	-0.020198	0.015233	0.000557	0.000000	0.000000	3.000000	89.000000	1.000000
15027.221689	0.098855	0.571757	-0.003103	78.634361	-8.232434	3.289764	-0.053892	0.000000	-0.155231	0.000000	0.000000	0.000000	-0.020198	0.015233	0.000557	0.000000	0.000000	3.000000	89.000000	1.000000
15027.225023	0.098855	0.571757	-0.003103	78.634361	-8.232434	3.289764	-0.053892	0.000000	-0.155231	0.000000	0.000000	0.000000	-0.020198	0.015233	0.000557	0.000000	0.000000	3.000000	89.000000	1.000000
15027.228356	0.098855	0.571757	-0.003103	78.631432	-8.229703	3.295329	-0.057259	0.000000	-0.155139	0.000000	0.000000	0.000000	-0.020198	0.015233	0.000557	0.000000	0.000000	3.000000	89.000000	1.000000
15027.231689	0.098836	0.571800	-0.003087	78.631432	-8.229703	3.295329	-0.057259	0.000000	-0.155139	0.000000	0.000000	0.000000	-0.005746	0.012961	0.004712	0.000000	0.000000	3.000000	89.000000	1.000000
15027.235023	0.098836	0.571800	-0.003087	78.631432	-8.229703	3.295329	-0.057259	0.000000	-0.155139	0.000000	0.000000	0.000000	-0.005746	0.012961	0.004712	0.000000	0.000000	3.000000	89.000000	1.000000
15027.238356	0.098836	0.571800	-0.003087	78.622612	-8.213347	3.312005	-0.058217	0.000000	-0.154353	0.000000	0.000000	0.000000	-0.005746	0.012961	0.004712	0.000000	0.000000	3.000000	89.000000	1.000000
15027.241689	0.098836	0.571800	-0.003087	78.622612	-8.213347	3.312005	-0.058217	0.000000	-0.154353	0.000000	0.000000	0.000000	-0.005746	0.012961	0.004712	0.000000	0.000000	3.000000	89.000000	1.000000
15027.245023	0.098843	0.571835	-0.003053	78.622612	-8.213347	3.312005	-0.058217	0.000000	-0.154353	0.000000	0.000000	0.000000	0.002239	0.010672	0.010278	0.000000	0.000000	3.000000	89.000000	1.000000
15027.248356	0.098843	0.571835	-0.003053	78.613846	-8.197028	3.328657	-0.058217	0.000000	-0.154353	0.000000	0.000000	0.000000	0.002239	0.010672	0.010278	0.000000	0.000000	3.000000	89.000000	1.000000
15027.251689	0.098843	0.571835	-0.003053	78.613846	-8.197028	3.328657	-0.058217	0.000000	-0.154353	0.000000	0.000000	0.000000	0.002239	0.010672	0.010278	0.000000	0.000000	3.000000	89.000000	1.000000
15027.255023	0.098843	0.571835	-0.003053	78.613846	-8.197028	3.328657	-0.058217	0.000000	-0.154353	0.000000	0.000000	0.000000	0.002239	0.010672	0.010278	0.000000	0.000000	3.000000	89.000000	1.000000
15027.258356	0.098834	0.571957	-0.002992	78.607964	-8.188874	3.339744	-0.057843	0.000000	-0.152640	0.000000	0.000000	0.000000	-0.002796	0.036582	0.018286	0.000000	0.000000	3.000000	89.000000	1.000000
15027.261689	0.098834	0.571957	-0.002992	78.607964	-8.188874	3.339744	-0.057843	0.000000	-0.152640	0.000000	0.000000	0.000000	-0.002796	0.036582	0.018286	0.000000	0.000000	3.000000	89.000000	1.000000
15027.265023	0.098834	0.571957	-0.002992	78.607964	-8.188874	3.339744	-0.057843	0.000000	-0.152640	0.000000	0.000000	0.000000	-0.002796	0.036582	0.018286	0.000000	0.000000	3.000000	89.000000	1.000000
15027.268356	0.098834	0.571957	-0.002992	78.599167	-8.172590	3.356354	-0.058309	0.000000	-0.149592	0.000000	0.000000	0.000000	-0.002796	0.036582	0.018286	0.000000	0.000000	3.000000	89.000000	1.000000
15027.271689	0.098831	0.572008	-0.003004	78.599167	-8.172590	3.356354	-0.058309	0.000000	-0.149592	0.000000	0.000000	0.000000	-0.000800	0.015231	-0.003677	0.000000	0.000000	3.000000	89.000000	1.000000
15027.275023	0.098831	0.572008	-0.003004	78.599167	-8.172590	3.356354	-0.058309	0.000000	-0.149592	0.000000	0.000000	0.000000	-0.000800	0.015231	-0.003677	0.000000	0.000000	3.000000	89.000000	1.000000
15027.278356	0.098831	0.572008	-0.003004	78.593315	-8.161754	3.367411	-0.058443	0.000000	-0.150205	0.000000	0.000000	0.000000	-0.000800	0.015231	-0.003677	0.000000	0.000000	3.000000	89.000000	1.000000
15027.281689	0.098831	0.572008	-0.003004	78.593315	-8.161754	3.367411	-0.058443	0.000000	-0.150205	0.000000	0.000000	0.000000	-0.000800	0.015231	-0.003677	0.000000	1.000000	3.000000	89.000000	1.000000
15027.285023	0.098828	0.572059	-0.003016	78.593315	-8.161754	3.367411	-0.058443	0.000000	-0.150205	0.000000	0.000000	0.000000	-0.000801	0.015230	-0.003678	0.000000	1.000000	3.000000	89.000000	1.000000
