# Supplementary material for: Haptic Guidance Needs to Be Intuitive Not Just Informative to Improve Human Motor Accuracy
Source: PLoS One. 2016 Mar 16;11(3):e0150912. doi: 10.1371/journal.pone.0150912 (PMC4794196; doi:10.1371/journal.pone.0150912)
Supplement: S1 Data — (ZIP) [file pone.0150912.s001.zip › Subject6/exp1_0090.txt]

Time	PosX	PosY	PosZ	RotX	RotY	RotZ	ForceX	ForceY	ForceZ	MomentX	MomentY	MomentZ	VelocityX	VelocityY	VelocityZ	CalibratedWeight	ButtonDown	Condition	Trial	Visual
15028.778356	0.001359	0.484884	0.248845	77.636124	37.407753	41.185909	-1.839505	0.000000	4.649325	0.000000	0.000000	0.000000	-0.060302	-0.057478	0.011906	0.000000	1.000000	3.000000	90.000000	0.000000
15028.781689	0.001359	0.484884	0.248845	77.636124	37.407753	41.185909	-1.839505	0.000000	4.649325	0.000000	0.000000	0.000000	-0.060302	-0.057478	0.011906	0.000000	1.000000	3.000000	90.000000	0.000000
15028.785023	0.001359	0.484884	0.248845	77.636124	37.407753	41.185909	-1.839505	0.000000	4.649325	0.000000	0.000000	0.000000	-0.060302	-0.057478	0.011906	0.000000	1.000000	3.000000	90.000000	0.000000
15028.788356	0.000153	0.484658	0.249505	77.467270	37.722149	41.721313	-1.842497	0.000000	4.648140	0.000000	0.000000	0.000000	-0.361926	-0.067656	0.198048	0.000000	1.000000	3.000000	90.000000	0.000000
15028.791689	0.000153	0.484658	0.249505	77.467270	37.722149	41.721313	-1.842497	0.000000	4.648140	0.000000	0.000000	0.000000	0.000000	-0.000001	-0.000001	0.000000	1.000000	3.000000	90.000000	0.000000
15028.795023	0.000153	0.484658	0.249505	77.467270	37.722149	41.721313	-1.842497	0.000000	4.648140	0.000000	0.000000	0.000000	0.000000	-0.000001	-0.000001	0.000000	1.000000	3.000000	90.000000	0.000000
15028.798356	0.000153	0.484658	0.249505	77.301735	38.071049	42.313332	-1.857678	0.000000	4.642094	0.000000	0.000000	0.000000	0.000000	-0.000001	-0.000001	0.000000	1.000000	3.000000	90.000000	0.000000
15028.801689	-0.000821	0.484550	0.250190	77.301735	38.071049	42.313332	-1.857678	0.000000	4.642094	0.000000	0.000000	0.000000	-0.292097	-0.032649	0.205374	0.000000	1.000000	3.000000	90.000000	0.000000
15028.805023	-0.000821	0.484550	0.250190	77.301735	38.071049	42.313332	-1.857678	0.000000	4.642094	0.000000	0.000000	0.000000	-0.292097	-0.032649	0.205374	0.000000	1.000000	3.000000	90.000000	0.000000
15028.808356	-0.000821	0.484550	0.250190	77.089508	38.550217	42.914803	-1.868852	0.000000	4.637607	0.000000	0.000000	0.000000	-0.292097	-0.032649	0.205374	0.000000	1.000000	3.000000	90.000000	0.000000
15028.811689	-0.001629	0.484297	0.251162	77.089508	38.550217	42.914803	-1.868852	0.000000	4.637607	0.000000	0.000000	0.000000	-0.242443	-0.075904	0.291730	0.000000	1.000000	3.000000	90.000000	0.000000
15028.815023	-0.001629	0.484297	0.251162	77.089508	38.550217	42.914803	-1.868852	0.000000	4.637607	0.000000	0.000000	0.000000	-0.242443	-0.075904	0.291730	0.000000	1.000000	3.000000	90.000000	0.000000
15028.818356	-0.001629	0.484297	0.251162	76.758675	39.258511	43.652981	-1.875458	0.000000	4.634938	0.000000	0.000000	0.000000	-0.242443	-0.075904	0.291730	0.000000	1.000000	3.000000	90.000000	0.000000
15028.821689	-0.002642	0.484242	0.252281	76.758675	39.258511	43.652981	-1.875458	0.000000	4.634938	0.000000	0.000000	0.000000	-0.303883	-0.016239	0.335614	0.000000	1.000000	3.000000	90.000000	0.000000
15028.825023	-0.002642	0.484242	0.252281	76.758675	39.258511	43.652981	-1.875458	0.000000	4.634938	0.000000	0.000000	0.000000	-0.303883	-0.016239	0.335614	0.000000	1.000000	3.000000	90.000000	0.000000
15028.828356	-0.002642	0.484242	0.252281	76.343246	40.118118	44.290646	-1.884294	0.000000	4.631353	0.000000	0.000000	0.000000	-0.303883	-0.016239	0.335614	0.000000	1.000000	3.000000	90.000000	0.000000
15028.831689	-0.003861	0.484153	0.253490	76.343246	40.118118	44.290646	-1.884294	0.000000	4.631353	0.000000	0.000000	0.000000	-0.365708	-0.026947	0.362734	0.000000	1.000000	3.000000	90.000000	0.000000
15028.835023	-0.003861	0.484153	0.253490	76.343246	40.118118	44.290646	-1.884294	0.000000	4.631353	0.000000	0.000000	0.000000	-0.365708	-0.026947	0.362734	0.000000	1.000000	3.000000	90.000000	0.000000
15028.838356	-0.003861	0.484153	0.253490	75.940002	41.283848	44.977627	-1.895674	0.000000	4.626707	0.000000	0.000000	0.000000	-0.365708	-0.026947	0.362734	0.000000	1.000000	3.000000	90.000000	0.000000
15028.841689	-0.005253	0.484045	0.254740	75.940002	41.283848	44.977627	-1.895674	0.000000	4.626707	0.000000	0.000000	0.000000	-0.417739	-0.032409	0.375093	0.000000	1.000000	3.000000	90.000000	0.000000
15028.845023	-0.005253	0.484045	0.254740	75.940002	41.283848	44.977627	-1.895674	0.000000	4.626707	0.000000	0.000000	0.000000	-0.417739	-0.032409	0.375093	0.000000	1.000000	3.000000	90.000000	0.000000
15028.848356	-0.005253	0.484045	0.254740	75.731888	43.625523	47.013847	-1.909338	0.000000	4.621086	0.000000	0.000000	0.000000	-0.417739	-0.032409	0.375093	0.000000	1.000000	3.000000	90.000000	0.000000
15028.851689	-0.006853	0.483834	0.255877	75.731888	43.625523	47.013847	-1.909338	0.000000	4.621086	0.000000	0.000000	0.000000	-0.479827	-0.063070	0.341001	0.000000	1.000000	3.000000	90.000000	0.000000
15028.855023	-0.006853	0.483834	0.255877	75.731888	43.625523	47.013847	-1.909338	0.000000	4.621086	0.000000	0.000000	0.000000	-0.479827	-0.063070	0.341001	0.000000	1.000000	3.000000	90.000000	0.000000
15028.858356	-0.006853	0.483834	0.255877	75.682129	46.878349	50.242443	-1.926725	0.000000	4.613863	0.000000	0.000000	0.000000	-0.479827	-0.063070	0.341001	0.000000	1.000000	3.000000	90.000000	0.000000
15028.861689	-0.008592	0.483582	0.256945	75.682129	46.878349	50.242443	-1.926725	0.000000	4.613863	0.000000	0.000000	0.000000	-0.521810	-0.075734	0.320314	0.000000	1.000000	3.000000	90.000000	0.000000
15028.865023	-0.008592	0.483582	0.256945	75.682129	46.878349	50.242443	-1.926725	0.000000	4.613863	0.000000	0.000000	0.000000	-0.521810	-0.075734	0.320314	0.000000	1.000000	3.000000	90.000000	0.000000
15028.868356	-0.008592	0.483582	0.256945	75.654816	50.108341	53.322361	-1.946450	0.000000	4.605577	0.000000	0.000000	0.000000	-0.521810	-0.075734	0.320314	0.000000	1.000000	3.000000	90.000000	0.000000
15028.871689	-0.010405	0.483330	0.258036	75.654816	50.108341	53.322361	-1.946450	0.000000	4.605577	0.000000	0.000000	0.000000	-0.543868	-0.075685	0.327278	0.000000	1.000000	3.000000	90.000000	0.000000
15028.875023	-0.010405	0.483330	0.258036	75.654816	50.108341	53.322361	-1.946450	0.000000	4.605577	0.000000	0.000000	0.000000	-0.543868	-0.075685	0.327278	0.000000	1.000000	3.000000	90.000000	0.000000
15028.878356	-0.010405	0.483330	0.258036	75.637856	53.075989	55.866917	-1.966864	0.000000	4.596896	0.000000	0.000000	0.000000	-0.543868	-0.075685	0.327278	0.000000	1.000000	3.000000	90.000000	0.000000
15028.881689	-0.012360	0.483038	0.259149	75.637856	53.075989	55.866917	-1.966864	0.000000	4.596896	0.000000	0.000000	0.000000	-0.586488	-0.087407	0.334080	0.000000	1.000000	3.000000	90.000000	0.000000
15028.885023	-0.012360	0.483038	0.259149	75.637856	53.075989	55.866917	-1.966864	0.000000	4.596896	0.000000	0.000000	0.000000	-0.586488	-0.087407	0.334080	0.000000	1.000000	3.000000	90.000000	0.000000
15028.888356	-0.012360	0.483038	0.259149	75.632072	55.714943	57.956074	-1.988963	0.000000	4.587377	0.000000	0.000000	0.000000	-0.586488	-0.087407	0.334080	0.000000	1.000000	3.000000	90.000000	0.000000
15028.891689	-0.014320	0.482783	0.260191	75.632072	55.714943	57.956074	-1.988963	0.000000	4.587377	0.000000	0.000000	0.000000	-0.587923	-0.076651	0.312627	0.000000	1.000000	3.000000	90.000000	0.000000
15028.895023	-0.014320	0.482783	0.260191	75.632072	55.714943	57.956074	-1.988963	0.000000	4.587377	0.000000	0.000000	0.000000	-0.587923	-0.076651	0.312627	0.000000	1.000000	3.000000	90.000000	0.000000
15028.898356	-0.014320	0.482783	0.260191	75.640488	58.111729	59.857784	-2.011271	0.000000	4.577641	0.000000	0.000000	0.000000	-0.587923	-0.076651	0.312627	0.000000	1.000000	3.000000	90.000000	0.000000
15028.901689	-0.016112	0.482522	0.261106	75.640488	58.111729	59.857784	-2.011271	0.000000	4.577641	0.000000	0.000000	0.000000	-0.537638	-0.078243	0.274363	0.000000	1.000000	3.000000	90.000000	0.000000
15028.905023	-0.016112	0.482522	0.261106	75.640488	58.111729	59.857784	-2.011271	0.000000	4.577641	0.000000	0.000000	0.000000	-0.537638	-0.078243	0.274363	0.000000	1.000000	3.000000	90.000000	0.000000
15028.908356	-0.016112	0.482522	0.261106	75.656616	60.224888	61.557907	-2.031641	0.000000	4.568636	0.000000	0.000000	0.000000	-0.537638	-0.078243	0.274363	0.000000	1.000000	3.000000	90.000000	0.000000
15028.911689	-0.017702	0.482356	0.261939	75.656616	60.224888	61.557907	-2.031641	0.000000	4.568636	0.000000	0.000000	0.000000	-0.476957	-0.049826	0.249801	0.000000	0.000000	3.000000	90.000000	0.000000
15028.915023	-0.017702	0.482356	0.261939	75.656616	60.224888	61.557907	-2.031641	0.000000	4.568636	0.000000	0.000000	0.000000	-0.476957	-0.049826	0.249801	0.000000	0.000000	3.000000	90.000000	0.000000
15028.918356	-0.017702	0.482356	0.261939	75.688576	62.098625	63.023708	-2.049354	0.000000	4.560718	0.000000	0.000000	0.000000	-0.476957	-0.049826	0.249801	0.000000	0.000000	3.000000	90.000000	0.000000
15028.921689	-0.019052	0.482282	0.262600	75.688576	62.098625	63.023708	-2.049354	0.000000	4.560718	0.000000	0.000000	0.000000	-0.404917	-0.022238	0.198421	0.000000	0.000000	3.000000	90.000000	0.000000
15028.925023	-0.019052	0.482282	0.262600	75.688576	62.098625	63.023708	-2.049354	0.000000	4.560718	0.000000	0.000000	0.000000	-0.404917	-0.022238	0.198421	0.000000	0.000000	3.000000	90.000000	0.000000
15028.928356	-0.019052	0.482282	0.262600	75.745087	63.777042	64.312119	-2.064529	0.000000	4.553869	0.000000	0.000000	0.000000	-0.404917	-0.022238	0.198421	0.000000	0.000000	3.000000	90.000000	0.000000
15028.931689	-0.020126	0.482359	0.263106	75.745087	63.777042	64.312119	-2.064529	0.000000	4.553869	0.000000	0.000000	0.000000	-0.322248	0.023326	0.151977	0.000000	0.000000	3.000000	90.000000	0.000000
15028.935023	-0.020126	0.482359	0.263106	75.745087	63.777042	64.312119	-2.064529	0.000000	4.553869	0.000000	0.000000	0.000000	-0.322248	0.023326	0.151977	0.000000	0.000000	3.000000	90.000000	0.000000
15028.938356	-0.020126	0.482359	0.263106	75.839859	65.283630	65.486519	-2.076632	0.000000	4.548363	0.000000	0.000000	0.000000	-0.322248	0.023326	0.151977	0.000000	0.000000	3.000000	90.000000	0.000000
15028.941689	-0.020886	0.482468	0.263373	75.839859	65.283630	65.486519	-2.076632	0.000000	4.548363	0.000000	0.000000	0.000000	-0.228172	0.032592	0.079984	0.000000	0.000000	3.000000	90.000000	0.000000
15028.945023	-0.020886	0.482468	0.263373	75.839859	65.283630	65.486519	-2.076632	0.000000	4.548363	0.000000	0.000000	0.000000	-0.228172	0.032592	0.079984	0.000000	0.000000	3.000000	90.000000	0.000000
15028.948356	-0.020886	0.482468	0.263373	75.987144	66.592270	66.570328	-2.085748	0.000000	4.544188	0.000000	0.000000	0.000000	-0.228172	0.032592	0.079984	0.000000	0.000000	3.000000	90.000000	0.000000
15028.951689	-0.021262	0.482704	0.263354	75.987144	66.592270	66.570328	-2.085748	0.000000	4.544188	0.000000	0.000000	0.000000	-0.112803	0.070892	-0.005795	0.000000	0.000000	3.000000	90.000000	0.000000
15028.955023	-0.021262	0.482704	0.263354	75.987144	66.592270	66.570328	-2.085748	0.000000	4.544188	0.000000	0.000000	0.000000	-0.112803	0.070892	-0.005795	0.000000	0.000000	3.000000	90.000000	0.000000
15028.958356	-0.021262	0.482704	0.263354	76.245796	67.478394	67.228767	-2.091229	0.000000	4.541669	0.000000	0.000000	0.000000	-0.112803	0.070892	-0.005795	0.000000	0.000000	3.000000	90.000000	0.000000
15028.961689	-0.021262	0.482704	0.263354	76.245796	67.478394	67.228767	-2.091229	0.000000	4.541669	0.000000	0.000000	0.000000	-0.112803	0.070892	-0.005795	0.000000	0.000000	3.000000	90.000000	0.000000
15028.965023	-0.021323	0.483030	0.263079	76.245796	67.478394	67.228767	-2.091229	0.000000	4.541669	0.000000	0.000000	0.000000	-0.018100	0.097624	-0.082417	0.000000	0.000000	3.000000	90.000000	0.000000
15028.968356	-0.021323	0.483030	0.263079	76.644356	67.482964	66.906761	-2.091229	0.000000	4.541669	0.000000	0.000000	0.000000	-0.018100	0.097624	-0.082417	0.000000	0.000000	3.000000	90.000000	0.000000
15028.971689	-0.021169	0.483540	0.262496	76.644356	67.482964	66.906761	-2.091229	0.000000	4.541669	0.000000	0.000000	0.000000	0.046212	0.153196	-0.174977	0.000000	0.000000	3.000000	90.000000	0.000000
15028.975023	-0.021169	0.483540	0.262496	76.644356	67.482964	66.906761	-2.091229	0.000000	4.541669	0.000000	0.000000	0.000000	0.046212	0.153196	-0.174977	0.000000	0.000000	3.000000	90.000000	0.000000
15028.978356	-0.021169	0.483540	0.262496	77.185036	66.739273	65.697289	-2.095529	0.000000	4.539688	0.000000	0.000000	0.000000	0.046212	0.153196	-0.174977	0.000000	0.000000	3.000000	90.000000	0.000000
15028.981689	-0.020802	0.484236	0.261633	77.185036	66.739273	65.697289	-2.095529	0.000000	4.539688	0.000000	0.000000	0.000000	0.110068	0.208756	-0.258837	0.000000	0.000000	3.000000	90.000000	0.000000
15028.985023	-0.020802	0.484236	0.261633	77.185036	66.739273	65.697289	-2.095529	0.000000	4.539688	0.000000	0.000000	0.000000	0.110068	0.208756	-0.258837	0.000000	0.000000	3.000000	90.000000	0.000000
15028.988356	-0.020802	0.484236	0.261633	77.813171	65.636818	64.037201	-2.095977	0.000000	4.539480	0.000000	0.000000	0.000000	0.110068	0.208756	-0.258837	0.000000	0.000000	3.000000	90.000000	0.000000
15028.991689	-0.020189	0.485097	0.260505	77.813171	65.636818	64.037201	-2.095977	0.000000	4.539480	0.000000	0.000000	0.000000	0.183683	0.258142	-0.338282	0.000000	0.000000	3.000000	90.000000	0.000000
15028.995023	-0.020189	0.485097	0.260505	77.813171	65.636818	64.037201	-2.095977	0.000000	4.539480	0.000000	0.000000	0.000000	0.183683	0.258142	-0.338282	0.000000	0.000000	3.000000	90.000000	0.000000
15028.998356	-0.020189	0.485097	0.260505	78.432068	64.366386	62.189541	-2.094661	0.000000	4.540088	0.000000	0.000000	0.000000	0.183683	0.258142	-0.338282	0.000000	0.000000	3.000000	90.000000	0.000000
15029.001689	-0.019299	0.486080	0.259081	78.432068	64.366386	62.189541	-2.094661	0.000000	4.540088	0.000000	0.000000	0.000000	0.267223	0.294815	-0.427205	0.000000	0.000000	3.000000	90.000000	0.000000
15029.005023	-0.019299	0.486080	0.259081	78.432068	64.366386	62.189541	-2.094661	0.000000	4.540088	0.000000	0.000000	0.000000	0.267223	0.294815	-0.427205	0.000000	0.000000	3.000000	90.000000	0.000000
15029.008356	-0.019299	0.486080	0.259081	78.974182	63.147797	60.433064	-2.091282	0.000000	4.541645	0.000000	0.000000	0.000000	0.267223	0.294815	-0.427205	0.000000	0.000000	3.000000	90.000000	0.000000
15029.011689	-0.018132	0.487221	0.257355	78.974182	63.147797	60.433064	-2.091282	0.000000	4.541645	0.000000	0.000000	0.000000	0.349988	0.342549	-0.517933	0.000000	0.000000	3.000000	90.000000	0.000000
15029.015023	-0.018132	0.487221	0.257355	78.974182	63.147797	60.433064	-2.091282	0.000000	4.541645	0.000000	0.000000	0.000000	0.349988	0.342549	-0.517933	0.000000	0.000000	3.000000	90.000000	0.000000
15029.018356	-0.018132	0.487221	0.257355	79.423309	61.959679	58.754673	-2.085866	0.000000	4.544135	0.000000	0.000000	0.000000	0.349988	0.342549	-0.517933	0.000000	0.000000	3.000000	90.000000	0.000000
15029.021689	-0.016659	0.488500	0.255338	79.423309	61.959679	58.754673	-2.085866	0.000000	4.544135	0.000000	0.000000	0.000000	0.441788	0.383747	-0.605102	0.000000	0.000000	3.000000	90.000000	0.000000
15029.025023	-0.016659	0.488500	0.255338	79.423309	61.959679	58.754673	-2.085866	0.000000	4.544135	0.000000	0.000000	0.000000	0.441788	0.383747	-0.605102	0.000000	0.000000	3.000000	90.000000	0.000000
15029.028356	-0.016659	0.488500	0.255338	79.822235	60.429504	56.739269	-2.077819	0.000000	4.547821	0.000000	0.000000	0.000000	0.441788	0.383747	-0.605102	0.000000	0.000000	3.000000	90.000000	0.000000
15029.031689	-0.014919	0.489915	0.253055	79.822235	60.429504	56.739269	-2.077819	0.000000	4.547821	0.000000	0.000000	0.000000	0.521995	0.424424	-0.684971	0.000000	0.000000	3.000000	90.000000	0.000000
15029.035023	-0.014919	0.489915	0.253055	79.822235	60.429504	56.739269	-2.077819	0.000000	4.547821	0.000000	0.000000	0.000000	0.521995	0.424424	-0.684971	0.000000	0.000000	3.000000	90.000000	0.000000
15029.038356	-0.014919	0.489915	0.253055	80.233948	58.239185	54.055328	-2.067443	0.000000	4.552547	0.000000	0.000000	0.000000	0.521995	0.424424	-0.684971	0.000000	0.000000	3.000000	90.000000	0.000000
15029.041689	-0.013017	0.491481	0.250480	80.233948	58.239185	54.055328	-2.067443	0.000000	4.552547	0.000000	0.000000	0.000000	0.570727	0.469675	-0.772341	0.000000	0.000000	3.000000	90.000000	0.000000
15029.045023	-0.013017	0.491481	0.250480	80.233948	58.239185	54.055328	-2.067443	0.000000	4.552547	0.000000	0.000000	0.000000	0.570727	0.469675	-0.772341	0.000000	0.000000	3.000000	90.000000	0.000000
15029.048356	-0.013017	0.491481	0.250480	80.634262	54.922489	50.313759	-2.056376	0.000000	4.557556	0.000000	0.000000	0.000000	0.570727	0.469675	-0.772341	0.000000	0.000000	3.000000	90.000000	0.000000
15029.051689	-0.011057	0.493138	0.247657	80.634262	54.922489	50.313759	-2.056376	0.000000	4.557556	0.000000	0.000000	0.000000	0.587898	0.497069	-0.847021	0.000000	0.000000	3.000000	90.000000	0.000000
15029.055023	-0.011057	0.493138	0.247657	80.634262	54.922489	50.313759	-2.056376	0.000000	4.557556	0.000000	0.000000	0.000000	0.587898	0.497069	-0.847021	0.000000	0.000000	3.000000	90.000000	0.000000
15029.058356	-0.011057	0.493138	0.247657	80.965912	50.395477	46.027454	-2.045874	0.000000	4.562280	0.000000	0.000000	0.000000	0.587898	0.497069	-0.847021	0.000000	0.000000	3.000000	90.000000	0.000000
15029.061689	-0.009110	0.494882	0.244579	80.965912	50.395477	46.027454	-2.045874	0.000000	4.562280	0.000000	0.000000	0.000000	0.584257	0.523446	-0.923467	0.000000	0.000000	3.000000	90.000000	0.000000
15029.065023	-0.009110	0.494882	0.244579	80.965912	50.395477	46.027454	-2.045874	0.000000	4.562280	0.000000	0.000000	0.000000	0.584257	0.523446	-0.923467	0.000000	0.000000	3.000000	90.000000	0.000000
15029.068356	-0.009110	0.494882	0.244579	81.185730	45.112888	41.413078	-2.037055	0.000000	4.566225	0.000000	0.000000	0.000000	0.584257	0.523446	-0.923467	0.000000	0.000000	3.000000	90.000000	0.000000
15029.071689	-0.007143	0.496712	0.241241	81.185730	45.112888	41.413078	-2.037055	0.000000	4.566225	0.000000	0.000000	0.000000	0.589966	0.548716	-1.001226	0.000000	0.000000	3.000000	90.000000	0.000000
15029.075023	-0.007143	0.496712	0.241241	81.185730	45.112888	41.413078	-2.037055	0.000000	4.566225	0.000000	0.000000	0.000000	0.589966	0.548716	-1.001226	0.000000	0.000000	3.000000	90.000000	0.000000
15029.078356	-0.007143	0.496712	0.241241	81.264793	39.764877	36.457714	-2.029505	0.000000	4.569585	0.000000	0.000000	0.000000	0.589966	0.548716	-1.001226	0.000000	0.000000	3.000000	90.000000	0.000000
15029.081689	-0.005029	0.498627	0.237737	81.264793	39.764877	36.457714	-2.029505	0.000000	4.569585	0.000000	0.000000	0.000000	0.634278	0.574501	-1.051178	0.000000	0.000000	3.000000	90.000000	0.000000
15029.085023	-0.005029	0.498627	0.237737	81.264793	39.764877	36.457714	-2.029505	0.000000	4.569585	0.000000	0.000000	0.000000	0.634278	0.574501	-1.051178	0.000000	0.000000	3.000000	90.000000	0.000000
15029.088356	-0.005029	0.498627	0.237737	81.198639	34.875843	31.711439	-2.020535	0.000000	4.573559	0.000000	0.000000	0.000000	0.634278	0.574501	-1.051178	0.000000	0.000000	3.000000	90.000000	0.000000
15029.091689	-0.002804	0.500646	0.234110	81.198639	34.875843	31.711439	-2.020535	0.000000	4.573559	0.000000	0.000000	0.000000	0.667501	0.605895	-1.088290	0.000000	0.000000	3.000000	90.000000	0.000000
15029.095023	-0.002804	0.500646	0.234110	81.198639	34.875843	31.711439	-2.020535	0.000000	4.573559	0.000000	0.000000	0.000000	0.667501	0.605895	-1.088290	0.000000	0.000000	3.000000	90.000000	0.000000
15029.098356	-0.002804	0.500646	0.234110	81.036301	30.707386	27.866699	-2.010346	0.000000	4.578046	0.000000	0.000000	0.000000	0.667501	0.605895	-1.088290	0.000000	0.000000	3.000000	90.000000	0.000000
15029.101689	-0.000537	0.502730	0.230357	81.036301	30.707386	27.866699	-2.010346	0.000000	4.578046	0.000000	0.000000	0.000000	0.680177	0.625051	-1.125794	0.000000	0.000000	3.000000	90.000000	0.000000
15029.105023	-0.000537	0.502730	0.230357	81.036301	30.707386	27.866699	-2.010346	0.000000	4.578046	0.000000	0.000000	0.000000	0.680177	0.625051	-1.125794	0.000000	0.000000	3.000000	90.000000	0.000000
15029.108356	-0.000537	0.502730	0.230357	80.822731	27.264835	24.898045	-2.000012	0.000000	4.582571	0.000000	0.000000	0.000000	0.680177	0.625051	-1.125794	0.000000	0.000000	3.000000	90.000000	0.000000
15029.111689	0.001771	0.504861	0.226560	80.822731	27.264835	24.898045	-2.000012	0.000000	4.582571	0.000000	0.000000	0.000000	0.692240	0.639530	-1.138979	0.000000	0.000000	3.000000	90.000000	0.000000
15029.115023	0.001771	0.504861	0.226560	80.822731	27.264835	24.898045	-2.000012	0.000000	4.582571	0.000000	0.000000	0.000000	0.692240	0.639530	-1.138979	0.000000	0.000000	3.000000	90.000000	0.000000
15029.118356	0.001771	0.504861	0.226560	80.608238	24.283886	22.405979	-1.988943	0.000000	4.587386	0.000000	0.000000	0.000000	0.692240	0.639530	-1.138979	0.000000	0.000000	3.000000	90.000000	0.000000
15029.121689	0.004117	0.507057	0.222701	80.608238	24.283886	22.405979	-1.988943	0.000000	4.587386	0.000000	0.000000	0.000000	0.703828	0.658742	-1.157841	0.000000	0.000000	3.000000	90.000000	0.000000
15029.125023	0.004117	0.507057	0.222701	80.608238	24.283886	22.405979	-1.988943	0.000000	4.587386	0.000000	0.000000	0.000000	0.703828	0.658742	-1.157841	0.000000	0.000000	3.000000	90.000000	0.000000
15029.128356	0.004117	0.507057	0.222701	80.409027	21.636452	20.043968	-1.977258	0.000000	4.592434	0.000000	0.000000	0.000000	0.703828	0.658742	-1.157841	0.000000	0.000000	3.000000	90.000000	0.000000
15029.131689	0.006372	0.509298	0.218796	80.409027	21.636452	20.043968	-1.977258	0.000000	4.592434	0.000000	0.000000	0.000000	0.676449	0.672163	-1.171334	0.000000	0.000000	3.000000	90.000000	0.000000
15029.135023	0.006372	0.509298	0.218796	80.409027	21.636452	20.043968	-1.977258	0.000000	4.592434	0.000000	0.000000	0.000000	0.676449	0.672163	-1.171334	0.000000	0.000000	3.000000	90.000000	0.000000
15029.138356	0.006372	0.509298	0.218796	80.231911	19.418434	17.759703	-1.967084	0.000000	4.596801	0.000000	0.000000	0.000000	0.676449	0.672163	-1.171334	0.000000	0.000000	3.000000	90.000000	0.000000
15029.141689	0.008568	0.511525	0.214835	80.231911	19.418434	17.759703	-1.967084	0.000000	4.596801	0.000000	0.000000	0.000000	0.658804	0.668226	-1.188551	0.000000	0.000000	3.000000	90.000000	0.000000
15029.145023	0.008568	0.511525	0.214835	80.231911	19.418434	17.759703	-1.967084	0.000000	4.596801	0.000000	0.000000	0.000000	0.658804	0.668226	-1.188551	0.000000	0.000000	3.000000	90.000000	0.000000
15029.148356	0.008568	0.511525	0.214835	80.084518	17.766344	16.168905	-1.958018	0.000000	4.600670	0.000000	0.000000	0.000000	0.658804	0.668226	-1.188551	0.000000	0.000000	3.000000	90.000000	0.000000
15029.151689	0.010735	0.513769	0.210744	80.084518	17.766344	16.168905	-1.958018	0.000000	4.600670	0.000000	0.000000	0.000000	0.650341	0.673241	-1.227074	0.000000	0.000000	3.000000	90.000000	0.000000
15029.155023	0.010735	0.513769	0.210744	80.084518	17.766344	16.168905	-1.958018	0.000000	4.600670	0.000000	0.000000	0.000000	0.650341	0.673241	-1.227074	0.000000	0.000000	3.000000	90.000000	0.000000
15029.158356	0.010735	0.513769	0.210744	80.058754	16.944159	15.850332	-1.950117	0.000000	4.604024	0.000000	0.000000	0.000000	0.650341	0.673241	-1.227074	0.000000	0.000000	3.000000	90.000000	0.000000
15029.161689	0.012747	0.516008	0.206511	80.058754	16.944159	15.850332	-1.950117	0.000000	4.604024	0.000000	0.000000	0.000000	0.603602	0.671637	-1.269995	0.000000	0.000000	3.000000	90.000000	0.000000
15029.165023	0.012747	0.516008	0.206511	80.058754	16.944159	15.850332	-1.950117	0.000000	4.604024	0.000000	0.000000	0.000000	0.603602	0.671637	-1.269995	0.000000	0.000000	3.000000	90.000000	0.000000
15029.168356	0.012747	0.516008	0.206511	80.232956	17.062363	16.605129	-1.945977	0.000000	4.605776	0.000000	0.000000	0.000000	0.603602	0.671637	-1.269995	0.000000	0.000000	3.000000	90.000000	0.000000
15029.171689	0.014635	0.518236	0.202099	80.232956	17.062363	16.605129	-1.945977	0.000000	4.605776	0.000000	0.000000	0.000000	0.566337	0.668384	-1.323624	0.000000	0.000000	3.000000	90.000000	0.000000
15029.175023	0.014635	0.518236	0.202099	80.232956	17.062363	16.605129	-1.945977	0.000000	4.605776	0.000000	0.000000	0.000000	0.566337	0.668384	-1.323624	0.000000	0.000000	3.000000	90.000000	0.000000
15029.178356	0.014635	0.518236	0.202099	80.456985	17.653107	17.614315	-1.945519	0.000000	4.605969	0.000000	0.000000	0.000000	0.566337	0.668384	-1.323624	0.000000	0.000000	3.000000	90.000000	0.000000
15029.181689	0.016462	0.520470	0.197520	80.456985	17.653107	17.614315	-1.945519	0.000000	4.605969	0.000000	0.000000	0.000000	0.547907	0.670107	-1.373574	0.000000	0.000000	3.000000	90.000000	0.000000
15029.185023	0.016462	0.520470	0.197520	80.456985	17.653107	17.614315	-1.945519	0.000000	4.605969	0.000000	0.000000	0.000000	0.547907	0.670107	-1.373574	0.000000	0.000000	3.000000	90.000000	0.000000
15029.188356	0.016462	0.520470	0.197520	80.679283	18.238512	18.258776	-1.947648	0.000000	4.605070	0.000000	0.000000	0.000000	0.547907	0.670107	-1.373574	0.000000	0.000000	3.000000	90.000000	0.000000
15029.191689	0.018228	0.522733	0.192858	80.679283	18.238512	18.258776	-1.947648	0.000000	4.605070	0.000000	0.000000	0.000000	0.529934	0.678828	-1.398638	0.000000	0.000000	3.000000	90.000000	0.000000
15029.195023	0.018228	0.522733	0.192858	80.679283	18.238512	18.258776	-1.947648	0.000000	4.605070	0.000000	0.000000	0.000000	0.529934	0.678828	-1.398638	0.000000	0.000000	3.000000	90.000000	0.000000
15029.198356	0.018228	0.522733	0.192858	80.871140	18.773203	19.137737	-1.951804	0.000000	4.603310	0.000000	0.000000	0.000000	0.529934	0.678828	-1.398638	0.000000	0.000000	3.000000	90.000000	0.000000
15029.201689	0.019874	0.525026	0.188149	80.871140	18.773203	19.137737	-1.951804	0.000000	4.603310	0.000000	0.000000	0.000000	0.493883	0.687942	-1.412815	0.000000	0.000000	3.000000	90.000000	0.000000
15029.205023	0.019874	0.525026	0.188149	80.871140	18.773203	19.137737	-1.951804	0.000000	4.603310	0.000000	0.000000	0.000000	0.493883	0.687942	-1.412815	0.000000	0.000000	3.000000	90.000000	0.000000
15029.208356	0.019874	0.525026	0.188149	81.020424	19.223492	20.398785	-1.959066	0.000000	4.600224	0.000000	0.000000	0.000000	0.493883	0.687942	-1.412815	0.000000	0.000000	3.000000	90.000000	0.000000
15029.211689	0.021494	0.527332	0.183409	81.020424	19.223492	20.398785	-1.959066	0.000000	4.600224	0.000000	0.000000	0.000000	0.485883	0.691801	-1.421889	0.000000	0.000000	3.000000	90.000000	0.000000
15029.215023	0.021494	0.527332	0.183409	81.020424	19.223492	20.398785	-1.959066	0.000000	4.600224	0.000000	0.000000	0.000000	0.485883	0.691801	-1.421889	0.000000	0.000000	3.000000	90.000000	0.000000
15029.218356	0.021494	0.527332	0.183409	81.152603	19.648087	21.567762	-1.967523	0.000000	4.596613	0.000000	0.000000	0.000000	0.485883	0.691801	-1.421889	0.000000	0.000000	3.000000	90.000000	0.000000
15029.221689	0.023146	0.529645	0.178602	81.152603	19.648087	21.567762	-1.967523	0.000000	4.596613	0.000000	0.000000	0.000000	0.495540	0.694067	-1.442130	0.000000	0.000000	3.000000	90.000000	0.000000
15029.225023	0.023146	0.529645	0.178602	81.152603	19.648087	21.567762	-1.967523	0.000000	4.596613	0.000000	0.000000	0.000000	0.495540	0.694067	-1.442130	0.000000	0.000000	3.000000	90.000000	0.000000
15029.228356	0.023146	0.529645	0.178602	81.280823	20.079018	22.370443	-1.976340	0.000000	4.592829	0.000000	0.000000	0.000000	0.495540	0.694067	-1.442130	0.000000	0.000000	3.000000	90.000000	0.000000
15029.231689	0.024799	0.531969	0.173764	81.280823	20.079018	22.370443	-1.976340	0.000000	4.592829	0.000000	0.000000	0.000000	0.496056	0.697046	-1.451546	0.000000	0.000000	3.000000	90.000000	0.000000
15029.235023	0.024799	0.531969	0.173764	81.280823	20.079018	22.370443	-1.976340	0.000000	4.592829	0.000000	0.000000	0.000000	0.496056	0.697046	-1.451546	0.000000	0.000000	3.000000	90.000000	0.000000
15029.238356	0.024799	0.531969	0.173764	81.400497	20.486061	22.934744	-1.985884	0.000000	4.588711	0.000000	0.000000	0.000000	0.496056	0.697046	-1.451546	0.000000	0.000000	3.000000	90.000000	0.000000
15029.241689	0.026396	0.534305	0.168932	81.400497	20.486061	22.934744	-1.985884	0.000000	4.588711	0.000000	0.000000	0.000000	0.478920	0.700976	-1.449409	0.000000	0.000000	3.000000	90.000000	0.000000
15029.245023	0.026396	0.534305	0.168932	81.400497	20.486061	22.934744	-1.985884	0.000000	4.588711	0.000000	0.000000	0.000000	0.478920	0.700976	-1.449409	0.000000	0.000000	3.000000	90.000000	0.000000
15029.248356	0.026396	0.534305	0.168932	81.510498	20.890123	23.202253	-1.997179	0.000000	4.583806	0.000000	0.000000	0.000000	0.478920	0.700976	-1.449409	0.000000	0.000000	3.000000	90.000000	0.000000
15029.251689	0.027963	0.536684	0.164068	81.510498	20.890123	23.202253	-1.997179	0.000000	4.583806	0.000000	0.000000	0.000000	0.470328	0.713478	-1.459403	0.000000	0.000000	3.000000	90.000000	0.000000
15029.255023	0.027963	0.536684	0.164068	81.510498	20.890123	23.202253	-1.997179	0.000000	4.583806	0.000000	0.000000	0.000000	0.470328	0.713478	-1.459403	0.000000	0.000000	3.000000	90.000000	0.000000
15029.258356	0.027963	0.536684	0.164068	81.614426	21.284286	23.462440	-2.010111	0.000000	4.578149	0.000000	0.000000	0.000000	0.470328	0.713478	-1.459403	0.000000	0.000000	3.000000	90.000000	0.000000
15029.261689	0.029449	0.539029	0.159274	81.614426	21.284286	23.462440	-2.010111	0.000000	4.578149	0.000000	0.000000	0.000000	0.445559	0.703704	-1.438027	0.000000	0.000000	3.000000	90.000000	0.000000
15029.265023	0.029449	0.539029	0.159274	81.614426	21.284286	23.462440	-2.010111	0.000000	4.578149	0.000000	0.000000	0.000000	0.445559	0.703704	-1.438027	0.000000	0.000000	3.000000	90.000000	0.000000
15029.268356	0.029449	0.539029	0.159274	81.709328	21.658119	23.731449	-2.025007	0.000000	4.571580	0.000000	0.000000	0.000000	0.445559	0.703704	-1.438027	0.000000	0.000000	3.000000	90.000000	0.000000
15029.271689	0.030881	0.541339	0.154517	81.709328	21.658119	23.731449	-2.025007	0.000000	4.571580	0.000000	0.000000	0.000000	0.429571	0.692834	-1.427176	0.000000	0.000000	3.000000	90.000000	0.000000
15029.275023	0.030881	0.541339	0.154517	81.709328	21.658119	23.731449	-2.025007	0.000000	4.571580	0.000000	0.000000	0.000000	0.429571	0.692834	-1.427176	0.000000	0.000000	3.000000	90.000000	0.000000
15029.278356	0.030881	0.541339	0.154517	81.795227	22.010391	23.968163	-2.041670	0.000000	4.564163	0.000000	0.000000	0.000000	0.429571	0.692834	-1.427176	0.000000	0.000000	3.000000	90.000000	0.000000
15029.281689	0.032232	0.543632	0.149815	81.795227	22.010391	23.968163	-2.041670	0.000000	4.564163	0.000000	0.000000	0.000000	0.405514	0.688002	-1.410483	0.000000	0.000000	3.000000	90.000000	0.000000
15029.285023	0.032232	0.543632	0.149815	81.795227	22.010391	23.968163	-2.041670	0.000000	4.564163	0.000000	0.000000	0.000000	0.405514	0.688002	-1.410483	0.000000	0.000000	3.000000	90.000000	0.000000
15029.288356	0.032232	0.543632	0.149815	81.872131	22.339899	24.155418	-2.060692	0.000000	4.555606	0.000000	0.000000	0.000000	0.405514	0.688002	-1.410483	0.000000	0.000000	3.000000	90.000000	0.000000
15029.291689	0.033508	0.545915	0.145208	81.872131	22.339899	24.155418	-2.060692	0.000000	4.555606	0.000000	0.000000	0.000000	0.382630	0.684995	-1.382107	0.000000	0.000000	3.000000	90.000000	0.000000
15029.295023	0.033508	0.545915	0.145208	81.872131	22.339899	24.155418	-2.060692	0.000000	4.555606	0.000000	0.000000	0.000000	0.382630	0.684995	-1.382107	0.000000	0.000000	3.000000	90.000000	0.000000
15029.298356	0.033508	0.545915	0.145208	81.937149	22.640949	24.324623	-2.081682	0.000000	4.546053	0.000000	0.000000	0.000000	0.382630	0.684995	-1.382107	0.000000	0.000000	3.000000	90.000000	0.000000
15029.301689	0.034736	0.548171	0.140681	81.937149	22.640949	24.324623	-2.081682	0.000000	4.546053	0.000000	0.000000	0.000000	0.368627	0.676716	-1.358258	0.000000	0.000000	3.000000	90.000000	0.000000
15029.305023	0.034736	0.548171	0.140681	81.937149	22.640949	24.324623	-2.081682	0.000000	4.546053	0.000000	0.000000	0.000000	0.368627	0.676716	-1.358258	0.000000	0.000000	3.000000	90.000000	0.000000
15029.308356	0.034736	0.548171	0.140681	81.987366	22.902052	24.450979	-2.104163	0.000000	4.535691	0.000000	0.000000	0.000000	0.368627	0.676716	-1.358258	0.000000	0.000000	3.000000	90.000000	0.000000
15029.311689	0.035895	0.550458	0.136285	81.987366	22.902052	24.450979	-2.104163	0.000000	4.535691	0.000000	0.000000	0.000000	0.347449	0.686091	-1.318823	0.000000	0.000000	3.000000	90.000000	0.000000
15029.315023	0.035895	0.550458	0.136285	81.987366	22.902052	24.450979	-2.104163	0.000000	4.535691	0.000000	0.000000	0.000000	0.347449	0.686091	-1.318823	0.000000	0.000000	3.000000	90.000000	0.000000
15029.318356	0.035895	0.550458	0.136285	82.021591	23.142771	24.565229	-2.128208	0.000000	4.524459	0.000000	0.000000	0.000000	0.347449	0.686091	-1.318823	0.000000	0.000000	3.000000	90.000000	0.000000
15029.321689	0.036954	0.552740	0.131992	82.021591	23.142771	24.565229	-2.128208	0.000000	4.524459	0.000000	0.000000	0.000000	0.317970	0.684448	-1.287761	0.000000	0.000000	3.000000	90.000000	0.000000
15029.325023	0.036954	0.552740	0.131992	82.021591	23.142771	24.565229	-2.128208	0.000000	4.524459	0.000000	0.000000	0.000000	0.317970	0.684448	-1.287761	0.000000	0.000000	3.000000	90.000000	0.000000
15029.328356	0.036954	0.552740	0.131992	82.037399	23.401363	24.722755	-2.155018	0.000000	4.511751	0.000000	0.000000	0.000000	0.317970	0.684448	-1.287761	0.000000	0.000000	3.000000	90.000000	0.000000
15029.331689	0.037949	0.555023	0.127841	82.037399	23.401363	24.722755	-2.155018	0.000000	4.511751	0.000000	0.000000	0.000000	0.298334	0.685146	-1.245340	0.000000	0.000000	3.000000	90.000000	0.000000
15029.335023	0.037949	0.555023	0.127841	82.037399	23.401363	24.722755	-2.155018	0.000000	4.511751	0.000000	0.000000	0.000000	0.298334	0.685146	-1.245340	0.000000	0.000000	3.000000	90.000000	0.000000
15029.338356	0.037949	0.555023	0.127841	82.036049	23.721403	24.958603	-2.183291	0.000000	4.498137	0.000000	0.000000	0.000000	0.298334	0.685146	-1.245340	0.000000	0.000000	3.000000	90.000000	0.000000
15029.341689	0.038905	0.557305	0.123794	82.036049	23.721403	24.958603	-2.183291	0.000000	4.498137	0.000000	0.000000	0.000000	0.286884	0.684597	-1.214007	0.000000	0.000000	3.000000	90.000000	0.000000
15029.345023	0.038905	0.557305	0.123794	82.036049	23.721403	24.958603	-2.183291	0.000000	4.498137	0.000000	0.000000	0.000000	0.286884	0.684597	-1.214007	0.000000	0.000000	3.000000	90.000000	0.000000
15029.348356	0.038905	0.557305	0.123794	82.024200	24.081781	25.257553	-2.212788	0.000000	4.483700	0.000000	0.000000	0.000000	0.286884	0.684597	-1.214007	0.000000	0.000000	3.000000	90.000000	0.000000
15029.351689	0.039794	0.559612	0.119813	82.024200	24.081781	25.257553	-2.212788	0.000000	4.483700	0.000000	0.000000	0.000000	0.266724	0.692000	-1.194542	0.000000	0.000000	3.000000	90.000000	0.000000
15029.355023	0.039794	0.559612	0.119813	82.024200	24.081781	25.257553	-2.212788	0.000000	4.483700	0.000000	0.000000	0.000000	0.266724	0.692000	-1.194542	0.000000	0.000000	3.000000	90.000000	0.000000
15029.358356	0.039794	0.559612	0.119813	82.001099	24.402706	25.520399	-2.244996	0.000000	4.467661	0.000000	0.000000	0.000000	0.266724	0.692000	-1.194542	0.000000	0.000000	3.000000	90.000000	0.000000
15029.361689	0.040725	0.561925	0.115873	82.001099	24.402706	25.520399	-2.244996	0.000000	4.467661	0.000000	0.000000	0.000000	0.279335	0.693813	-1.181896	0.000000	0.000000	3.000000	90.000000	0.000000
15029.365023	0.040725	0.561925	0.115873	82.001099	24.402706	25.520399	-2.244996	0.000000	4.467661	0.000000	0.000000	0.000000	0.279335	0.693813	-1.181896	0.000000	0.000000	3.000000	90.000000	0.000000
15029.368356	0.040725	0.561925	0.115873	81.986115	24.560333	25.604494	-2.277098	0.000000	4.451385	0.000000	0.000000	0.000000	0.279335	0.693813	-1.181896	0.000000	0.000000	3.000000	90.000000	0.000000
15029.371689	0.041644	0.564213	0.111986	81.986115	24.560333	25.604494	-2.277098	0.000000	4.451385	0.000000	0.000000	0.000000	0.275631	0.686368	-1.166170	0.000000	0.000000	3.000000	90.000000	0.000000
15029.375023	0.041644	0.564213	0.111986	81.986115	24.560333	25.604494	-2.277098	0.000000	4.451385	0.000000	0.000000	0.000000	0.275631	0.686368	-1.166170	0.000000	0.000000	3.000000	90.000000	0.000000
15029.378356	0.041644	0.564213	0.111986	81.973930	24.643278	25.682184	-2.310605	0.000000	4.434084	0.000000	0.000000	0.000000	0.275631	0.686368	-1.166170	0.000000	0.000000	3.000000	90.000000	0.000000
15029.381689	0.042603	0.566520	0.108120	81.973930	24.643278	25.682184	-2.310605	0.000000	4.434084	0.000000	0.000000	0.000000	0.287523	0.692147	-1.159699	0.000000	0.000000	3.000000	90.000000	0.000000
15029.385023	0.042603	0.566520	0.108120	81.973930	24.643278	25.682184	-2.310605	0.000000	4.434084	0.000000	0.000000	0.000000	0.287523	0.692147	-1.159699	0.000000	0.000000	3.000000	90.000000	0.000000
15029.388356	0.042603	0.566520	0.108120	81.967911	24.734371	26.492067	-2.344459	0.000000	4.416278	0.000000	0.000000	0.000000	0.287523	0.692147	-1.159699	0.000000	0.000000	3.000000	90.000000	0.000000
15029.391689	0.043495	0.568754	0.104302	81.967911	24.734371	26.492067	-2.344459	0.000000	4.416278	0.000000	0.000000	0.000000	0.267584	0.670142	-1.145262	0.000000	0.000000	3.000000	90.000000	0.000000
15029.395023	0.043495	0.568754	0.104302	81.967911	24.734371	26.492067	-2.344459	0.000000	4.416278	0.000000	0.000000	0.000000	0.267584	0.670142	-1.145262	0.000000	0.000000	3.000000	90.000000	0.000000
15029.398356	0.043495	0.568754	0.104302	81.988518	24.586063	28.315708	-2.381686	0.000000	4.396314	0.000000	0.000000	0.000000	0.267584	0.670142	-1.145262	0.000000	0.000000	3.000000	90.000000	0.000000
15029.401689	0.044373	0.570927	0.100508	81.988518	24.586063	28.315708	-2.381686	0.000000	4.396314	0.000000	0.000000	0.000000	0.263443	0.652113	-1.138240	0.000000	0.000000	3.000000	90.000000	0.000000
15029.405023	0.044373	0.570927	0.100508	81.988518	24.586063	28.315708	-2.381686	0.000000	4.396314	0.000000	0.000000	0.000000	0.263443	0.652113	-1.138240	0.000000	0.000000	3.000000	90.000000	0.000000
15029.408356	0.044373	0.570927	0.100508	82.034248	23.774195	29.393173	-2.421205	0.000000	4.374673	0.000000	0.000000	0.000000	0.263443	0.652113	-1.138240	0.000000	0.000000	3.000000	90.000000	0.000000
15029.411689	0.045191	0.573058	0.096819	82.034248	23.774195	29.393173	-2.421205	0.000000	4.374673	0.000000	0.000000	0.000000	0.245467	0.639181	-1.106694	0.000000	0.000000	3.000000	90.000000	0.000000
15029.415023	0.045191	0.573058	0.096819	82.034248	23.774195	29.393173	-2.421205	0.000000	4.374673	0.000000	0.000000	0.000000	0.245467	0.639181	-1.106694	0.000000	0.000000	3.000000	90.000000	0.000000
15029.418356	0.045191	0.573058	0.096819	82.101341	22.323904	29.116230	-2.463184	0.000000	4.351175	0.000000	0.000000	0.000000	0.245467	0.639181	-1.106694	0.000000	0.000000	3.000000	90.000000	0.000000
15029.421689	0.046026	0.575140	0.093192	82.101341	22.323904	29.116230	-2.463184	0.000000	4.351175	0.000000	0.000000	0.000000	0.250582	0.624510	-1.088078	0.000000	0.000000	3.000000	90.000000	0.000000
15029.425023	0.046026	0.575140	0.093192	82.101341	22.323904	29.116230	-2.463184	0.000000	4.351175	0.000000	0.000000	0.000000	0.250582	0.624510	-1.088078	0.000000	0.000000	3.000000	90.000000	0.000000
15029.428356	0.046026	0.575140	0.093192	82.161209	20.542271	27.734320	-2.505888	0.000000	4.326723	0.000000	0.000000	0.000000	0.250582	0.624510	-1.088078	0.000000	0.000000	3.000000	90.000000	0.000000
15029.431689	0.046856	0.577183	0.089669	82.161209	20.542271	27.734320	-2.505888	0.000000	4.326723	0.000000	0.000000	0.000000	0.248890	0.612875	-1.056962	0.000000	0.000000	3.000000	90.000000	0.000000
15029.435023	0.046856	0.577183	0.089669	82.161209	20.542271	27.734320	-2.505888	0.000000	4.326723	0.000000	0.000000	0.000000	0.248890	0.612875	-1.056962	0.000000	0.000000	3.000000	90.000000	0.000000
15029.438356	0.046856	0.577183	0.089669	82.201050	18.805277	25.700251	-2.549256	0.000000	4.301313	0.000000	0.000000	0.000000	0.248890	0.612875	-1.056962	0.000000	0.000000	3.000000	90.000000	0.000000
15029.441689	0.047703	0.579180	0.086210	82.201050	18.805277	25.700251	-2.549256	0.000000	4.301313	0.000000	0.000000	0.000000	0.254154	0.599367	-1.037652	0.000000	0.000000	3.000000	90.000000	0.000000
15029.445023	0.047703	0.579180	0.086210	82.201050	18.805277	25.700251	-2.549256	0.000000	4.301313	0.000000	0.000000	0.000000	0.254154	0.599367	-1.037652	0.000000	0.000000	3.000000	90.000000	0.000000
15029.448356	0.047703	0.579180	0.086210	82.231560	17.400835	23.947350	-2.593260	0.000000	4.274928	0.000000	0.000000	0.000000	0.254154	0.599367	-1.037652	0.000000	0.000000	3.000000	90.000000	0.000000
15029.451689	0.048671	0.581105	0.082814	82.231560	17.400835	23.947350	-2.593260	0.000000	4.274928	0.000000	0.000000	0.000000	0.290370	0.577460	-1.018805	0.000000	0.000000	3.000000	90.000000	0.000000
15029.455023	0.048671	0.581105	0.082814	82.231560	17.400835	23.947350	-2.593260	0.000000	4.274928	0.000000	0.000000	0.000000	0.290370	0.577460	-1.018805	0.000000	0.000000	3.000000	90.000000	0.000000
15029.458356	0.048671	0.581105	0.082814	82.290848	16.564386	22.822432	-2.566456	0.000000	4.140719	0.000000	0.000000	0.000000	0.290370	0.577460	-1.018805	0.000000	0.000000	3.000000	90.000000	0.000000
15029.461689	0.049703	0.582950	0.079448	82.290848	16.564386	22.822432	-2.566456	0.000000	4.140719	0.000000	0.000000	0.000000	0.309696	0.553508	-1.009915	0.000000	0.000000	3.000000	90.000000	0.000000
15029.465023	0.049703	0.582950	0.079448	82.290848	16.564386	22.822432	-2.566456	0.000000	4.140719	0.000000	0.000000	0.000000	0.309696	0.553508	-1.009915	0.000000	0.000000	3.000000	90.000000	0.000000
15029.468356	0.049703	0.582950	0.079448	82.413750	16.149496	22.153437	-2.514840	0.000000	3.972400	0.000000	0.000000	0.000000	0.309696	0.553508	-1.009915	0.000000	0.000000	3.000000	90.000000	0.000000
15029.471689	0.050800	0.584688	0.076119	82.413750	16.149496	22.153437	-2.514840	0.000000	3.972400	0.000000	0.000000	0.000000	0.328904	0.521235	-0.998747	0.000000	0.000000	3.000000	90.000000	0.000000
15029.475023	0.050800	0.584688	0.076119	82.413750	16.149496	22.153437	-2.514840	0.000000	3.972400	0.000000	0.000000	0.000000	0.328904	0.521235	-0.998747	0.000000	0.000000	3.000000	90.000000	0.000000
15029.478356	0.050800	0.584688	0.076119	82.576988	15.830712	21.589384	-2.460022	0.000000	3.805943	0.000000	0.000000	0.000000	0.328904	0.521235	-0.998747	0.000000	0.000000	3.000000	90.000000	0.000000
15029.481689	0.051955	0.586339	0.072782	82.576988	15.830712	21.589384	-2.460022	0.000000	3.805943	0.000000	0.000000	0.000000	0.346486	0.495476	-1.001039	0.000000	0.000000	3.000000	90.000000	0.000000
15029.485023	0.051955	0.586339	0.072782	82.576988	15.830712	21.589384	-2.460022	0.000000	3.805943	0.000000	0.000000	0.000000	0.346486	0.495476	-1.001039	0.000000	0.000000	3.000000	90.000000	0.000000
15029.488356	0.051955	0.586339	0.072782	82.738586	15.411357	21.133743	-2.402275	0.000000	3.639103	0.000000	0.000000	0.000000	0.346486	0.495476	-1.001039	0.000000	0.000000	3.000000	90.000000	0.000000
15029.491689	0.053117	0.587906	0.069443	82.738586	15.411357	21.133743	-2.402275	0.000000	3.639103	0.000000	0.000000	0.000000	0.348669	0.470051	-1.001716	0.000000	0.000000	3.000000	90.000000	0.000000
15029.495023	0.053117	0.587906	0.069443	82.738586	15.411357	21.133743	-2.402275	0.000000	3.639103	0.000000	0.000000	0.000000	0.348669	0.470051	-1.001716	0.000000	0.000000	3.000000	90.000000	0.000000
15029.498356	0.053117	0.587906	0.069443	82.893585	14.686065	20.631147	-2.344163	0.000000	3.472150	0.000000	0.000000	0.000000	0.348669	0.470051	-1.001716	0.000000	0.000000	3.000000	90.000000	0.000000
15029.501689	0.054210	0.589341	0.066101	82.893585	14.686065	20.631147	-2.344163	0.000000	3.472150	0.000000	0.000000	0.000000	0.328109	0.430465	-1.002473	0.000000	0.000000	3.000000	90.000000	0.000000
15029.505023	0.054210	0.589341	0.066101	82.893585	14.686065	20.631147	-2.344163	0.000000	3.472150	0.000000	0.000000	0.000000	0.328109	0.430465	-1.002473	0.000000	0.000000	3.000000	90.000000	0.000000
15029.508356	0.054210	0.589341	0.066101	83.028473	13.502160	19.667517	-2.289478	0.000000	3.305071	0.000000	0.000000	0.000000	0.328109	0.430465	-1.002473	0.000000	0.000000	3.000000	90.000000	0.000000
15029.511689	0.055312	0.590693	0.062759	83.028473	13.502160	19.667517	-2.289478	0.000000	3.305071	0.000000	0.000000	0.000000	0.330337	0.405695	-1.002640	0.000000	0.000000	3.000000	90.000000	0.000000
15029.515023	0.055312	0.590693	0.062759	83.028473	13.502160	19.667517	-2.289478	0.000000	3.305071	0.000000	0.000000	0.000000	0.330337	0.405695	-1.002640	0.000000	0.000000	3.000000	90.000000	0.000000
15029.518356	0.055312	0.590693	0.062759	83.107216	11.907550	18.074062	-2.234422	0.000000	3.137965	0.000000	0.000000	0.000000	0.330337	0.405695	-1.002640	0.000000	0.000000	3.000000	90.000000	0.000000
15029.521689	0.056444	0.591964	0.059414	83.107216	11.907550	18.074062	-2.234422	0.000000	3.137965	0.000000	0.000000	0.000000	0.339810	0.381209	-1.003446	0.000000	0.000000	3.000000	90.000000	0.000000
15029.525023	0.056444	0.591964	0.059414	83.107216	11.907550	18.074062	-2.234422	0.000000	3.137965	0.000000	0.000000	0.000000	0.339810	0.381209	-1.003446	0.000000	0.000000	3.000000	90.000000	0.000000
15029.528356	0.056444	0.591964	0.059414	83.133301	10.134165	16.321541	-2.177787	0.000000	2.970724	0.000000	0.000000	0.000000	0.339810	0.381209	-1.003446	0.000000	0.000000	3.000000	90.000000	0.000000
15029.531689	0.057558	0.593182	0.056065	83.133301	10.134165	16.321541	-2.177787	0.000000	2.970724	0.000000	0.000000	0.000000	0.334160	0.365493	-1.004722	0.000000	0.000000	3.000000	90.000000	0.000000
15029.535023	0.057558	0.593182	0.056065	83.133301	10.134165	16.321541	-2.177787	0.000000	2.970724	0.000000	0.000000	0.000000	0.334160	0.365493	-1.004722	0.000000	0.000000	3.000000	90.000000	0.000000
15029.538356	0.057558	0.593182	0.056065	83.148483	8.486440	14.912506	-2.122094	0.000000	2.803270	0.000000	0.000000	0.000000	0.334160	0.365493	-1.004722	0.000000	0.000000	3.000000	90.000000	0.000000
15029.541689	0.058711	0.594342	0.052792	83.148483	8.486440	14.912506	-2.122094	0.000000	2.803270	0.000000	0.000000	0.000000	0.345994	0.347787	-0.981887	0.000000	0.000000	3.000000	90.000000	0.000000
15029.545023	0.058711	0.594342	0.052792	83.148483	8.486440	14.912506	-2.122094	0.000000	2.803270	0.000000	0.000000	0.000000	0.345994	0.347787	-0.981887	0.000000	0.000000	3.000000	90.000000	0.000000
15029.548356	0.058711	0.594342	0.052792	83.155937	6.945202	13.617160	-2.064428	0.000000	2.639622	0.000000	0.000000	0.000000	0.345994	0.347787	-0.981887	0.000000	0.000000	3.000000	90.000000	0.000000
15029.551689	0.059906	0.595463	0.049612	83.155937	6.945202	13.617160	-2.064428	0.000000	2.639622	0.000000	0.000000	0.000000	0.358361	0.336451	-0.954136	0.000000	0.000000	3.000000	90.000000	0.000000
15029.555023	0.059906	0.595463	0.049612	83.155937	6.945202	13.617160	-2.064428	0.000000	2.639622	0.000000	0.000000	0.000000	0.358361	0.336451	-0.954136	0.000000	0.000000	3.000000	90.000000	0.000000
15029.558356	0.059906	0.595463	0.049612	83.153236	5.349007	11.965350	-2.004702	0.000000	2.480600	0.000000	0.000000	0.000000	0.358361	0.336451	-0.954136	0.000000	0.000000	3.000000	90.000000	0.000000
15029.561689	0.061116	0.596530	0.046512	83.153236	5.349007	11.965350	-2.004702	0.000000	2.480600	0.000000	0.000000	0.000000	0.363012	0.319916	-0.930095	0.000000	0.000000	3.000000	90.000000	0.000000
15029.565023	0.061116	0.596530	0.046512	83.153236	5.349007	11.965350	-2.004702	0.000000	2.480600	0.000000	0.000000	0.000000	0.363012	0.319916	-0.930095	0.000000	0.000000	3.000000	90.000000	0.000000
15029.568356	0.061116	0.596530	0.046512	83.138191	3.520193	9.977950	-1.944200	0.000000	2.325584	0.000000	0.000000	0.000000	0.363012	0.319916	-0.930095	0.000000	0.000000	3.000000	90.000000	0.000000
15029.571689	0.062296	0.597562	0.043514	83.138191	3.520193	9.977950	-1.944200	0.000000	2.325584	0.000000	0.000000	0.000000	0.354128	0.309741	-0.899351	0.000000	0.000000	3.000000	90.000000	0.000000
15029.575023	0.062296	0.597562	0.043514	83.138191	3.520193	9.977950	-1.944200	0.000000	2.325584	0.000000	0.000000	0.000000	0.354128	0.309741	-0.899351	0.000000	0.000000	3.000000	90.000000	0.000000
15029.578356	0.062296	0.597562	0.043514	83.109856	1.406569	8.011488	-1.885178	0.000000	2.175692	0.000000	0.000000	0.000000	0.354128	0.309741	-0.899351	0.000000	0.000000	3.000000	90.000000	0.000000
15029.581689	0.063447	0.598543	0.040604	83.109856	1.406569	8.011488	-1.885178	0.000000	2.175692	0.000000	0.000000	0.000000	0.345077	0.294305	-0.873062	0.000000	0.000000	3.000000	90.000000	0.000000
15029.585023	0.063447	0.598543	0.040604	83.109856	1.406569	8.011488	-1.885178	0.000000	2.175692	0.000000	0.000000	0.000000	0.345077	0.294305	-0.873062	0.000000	0.000000	3.000000	90.000000	0.000000
15029.588356	0.063447	0.598543	0.040604	83.060448	-0.830538	5.643849	-1.827665	0.000000	2.030181	0.000000	0.000000	0.000000	0.345077	0.294305	-0.873062	0.000000	0.000000	3.000000	90.000000	0.000000
15029.591689	0.064502	0.599513	0.037823	83.060448	-0.830538	5.643849	-1.827665	0.000000	2.030181	0.000000	0.000000	0.000000	0.316498	0.290987	-0.834303	0.000000	0.000000	3.000000	90.000000	0.000000
15029.595023	0.064502	0.599513	0.037823	83.060448	-0.830538	5.643849	-1.827665	0.000000	2.030181	0.000000	0.000000	0.000000	0.316498	0.290987	-0.834303	0.000000	0.000000	3.000000	90.000000	0.000000
15029.598356	0.064502	0.599513	0.037823	83.001541	-2.878688	3.170493	-1.774916	0.000000	1.891131	0.000000	0.000000	0.000000	0.316498	0.290987	-0.834303	0.000000	0.000000	3.000000	90.000000	0.000000
15029.601689	0.065504	0.600443	0.035111	83.001541	-2.878688	3.170493	-1.774916	0.000000	1.891131	0.000000	0.000000	0.000000	0.300546	0.278964	-0.813540	0.000000	0.000000	3.000000	90.000000	0.000000
15029.605023	0.065504	0.600443	0.035111	83.001541	-2.878688	3.170493	-1.774916	0.000000	1.891131	0.000000	0.000000	0.000000	0.300546	0.278964	-0.813540	0.000000	0.000000	3.000000	90.000000	0.000000
15029.608356	0.065504	0.600443	0.035111	82.944305	-4.463516	1.246318	-1.724825	0.000000	1.755541	0.000000	0.000000	0.000000	0.300546	0.278964	-0.813540	0.000000	0.000000	3.000000	90.000000	0.000000
15029.611689	0.066407	0.601334	0.032475	82.944305	-4.463516	1.246318	-1.724825	0.000000	1.755541	0.000000	0.000000	0.000000	0.271061	0.267312	-0.790650	0.000000	0.000000	3.000000	90.000000	0.000000
15029.615023	0.066407	0.601334	0.032475	82.944305	-4.463516	1.246318	-1.724825	0.000000	1.755541	0.000000	0.000000	0.000000	0.271061	0.267312	-0.790650	0.000000	0.000000	3.000000	90.000000	0.000000
15029.618356	0.066407	0.601334	0.032475	82.908646	-5.167118	0.355231	-1.679648	0.000000	1.623766	0.000000	0.000000	0.000000	0.271061	0.267312	-0.790650	0.000000	0.000000	3.000000	90.000000	0.000000
15029.621689	0.067243	0.602199	0.029953	82.908646	-5.167118	0.355231	-1.679648	0.000000	1.623766	0.000000	0.000000	0.000000	0.250757	0.259555	-0.756628	0.000000	0.000000	3.000000	90.000000	0.000000
15029.625023	0.067243	0.602199	0.029953	82.908646	-5.167118	0.355231	-1.679648	0.000000	1.623766	0.000000	0.000000	0.000000	0.250757	0.259555	-0.756628	0.000000	0.000000	3.000000	90.000000	0.000000
15029.628356	0.067243	0.602199	0.029953	82.900436	-4.888752	0.622733	-1.637855	0.000000	1.497661	0.000000	0.000000	0.000000	0.250757	0.259555	-0.756628	0.000000	0.000000	3.000000	90.000000	0.000000
15029.631689	0.068028	0.603009	0.027487	82.900436	-4.888752	0.622733	-1.637855	0.000000	1.497661	0.000000	0.000000	0.000000	0.235613	0.242933	-0.739829	0.000000	0.000000	3.000000	90.000000	0.000000
15029.635023	0.068028	0.603009	0.027487	82.900436	-4.888752	0.622733	-1.637855	0.000000	1.497661	0.000000	0.000000	0.000000	0.235613	0.242933	-0.739829	0.000000	0.000000	3.000000	90.000000	0.000000
15029.638356	0.068028	0.603009	0.027487	82.904198	-4.322331	1.376682	-1.598586	0.000000	1.374357	0.000000	0.000000	0.000000	0.235613	0.242933	-0.739829	0.000000	0.000000	3.000000	90.000000	0.000000
15029.641689	0.068865	0.603769	0.025128	82.904198	-4.322331	1.376682	-1.598586	0.000000	1.374357	0.000000	0.000000	0.000000	0.250970	0.228017	-0.707853	0.000000	0.000000	3.000000	90.000000	0.000000
15029.645023	0.068865	0.603769	0.025128	82.904198	-4.322331	1.376682	-1.598586	0.000000	1.374357	0.000000	0.000000	0.000000	0.250970	0.228017	-0.707853	0.000000	0.000000	3.000000	90.000000	0.000000
15029.648356	0.068865	0.603769	0.025128	82.912521	-3.803646	2.716293	-1.556758	0.000000	1.256381	0.000000	0.000000	0.000000	0.250970	0.228017	-0.707853	0.000000	0.000000	3.000000	90.000000	0.000000
15029.651689	0.069692	0.604464	0.022779	82.912521	-3.803646	2.716293	-1.556758	0.000000	1.256381	0.000000	0.000000	0.000000	0.248264	0.208606	-0.704520	0.000000	0.000000	3.000000	90.000000	0.000000
15029.655023	0.069692	0.604464	0.022779	82.912521	-3.803646	2.716293	-1.556758	0.000000	1.256381	0.000000	0.000000	0.000000	0.248264	0.208606	-0.704520	0.000000	0.000000	3.000000	90.000000	0.000000
15029.658356	0.069692	0.604464	0.022779	82.912415	-3.556178	4.382705	-1.515381	0.000000	1.138961	0.000000	0.000000	0.000000	0.248264	0.208606	-0.704520	0.000000	0.000000	3.000000	90.000000	0.000000
15029.661689	0.070566	0.605101	0.020499	82.912415	-3.556178	4.382705	-1.515381	0.000000	1.138961	0.000000	0.000000	0.000000	0.261995	0.190926	-0.684177	0.000000	0.000000	3.000000	90.000000	0.000000
15029.665023	0.070566	0.605101	0.020499	82.912415	-3.556178	4.382705	-1.515381	0.000000	1.138961	0.000000	0.000000	0.000000	0.261995	0.190926	-0.684177	0.000000	0.000000	3.000000	90.000000	0.000000
15029.668356	0.070566	0.605101	0.020499	82.915154	-3.424415	5.528029	-1.471715	0.000000	1.024932	0.000000	0.000000	0.000000	0.261995	0.190926	-0.684177	0.000000	0.000000	3.000000	90.000000	0.000000
15029.671689	0.071522	0.605720	0.018224	82.915154	-3.424415	5.528029	-1.471715	0.000000	1.024932	0.000000	0.000000	0.000000	0.286758	0.185711	-0.682456	0.000000	0.000000	3.000000	90.000000	0.000000
15029.675023	0.071522	0.605720	0.018224	82.915154	-3.424415	5.528029	-1.471715	0.000000	1.024932	0.000000	0.000000	0.000000	0.286758	0.185711	-0.682456	0.000000	0.000000	3.000000	90.000000	0.000000
15029.678356	0.071522	0.605720	0.018224	82.918251	-3.292533	5.756711	-1.423923	0.000000	0.911189	0.000000	0.000000	0.000000	0.286758	0.185711	-0.682456	0.000000	0.000000	3.000000	90.000000	0.000000
15029.681689	0.072561	0.606270	0.015970	82.918251	-3.292533	5.756711	-1.423923	0.000000	0.911189	0.000000	0.000000	0.000000	0.311932	0.164918	-0.676017	0.000000	0.000000	3.000000	90.000000	0.000000
15029.685023	0.072561	0.606270	0.015970	82.918251	-3.292533	5.756711	-1.423923	0.000000	0.911189	0.000000	0.000000	0.000000	0.311932	0.164918	-0.676017	0.000000	0.000000	3.000000	90.000000	0.000000
15029.688356	0.072561	0.606270	0.015970	82.922935	-3.293767	5.602401	-1.371934	0.000000	0.798519	0.000000	0.000000	0.000000	0.311932	0.164918	-0.676017	0.000000	0.000000	3.000000	90.000000	0.000000
15029.691689	0.073616	0.606777	0.013741	82.922935	-3.293767	5.602401	-1.371934	0.000000	0.798519	0.000000	0.000000	0.000000	0.316327	0.152250	-0.668935	0.000000	0.000000	3.000000	90.000000	0.000000
15029.695023	0.073616	0.606777	0.013741	82.922935	-3.293767	5.602401	-1.371934	0.000000	0.798519	0.000000	0.000000	0.000000	0.316327	0.152250	-0.668935	0.000000	0.000000	3.000000	90.000000	0.000000
15029.698356	0.073616	0.606777	0.013741	82.904274	-3.615670	5.369391	-1.319213	0.000000	0.687030	0.000000	0.000000	0.000000	0.316327	0.152250	-0.668935	0.000000	0.000000	3.000000	90.000000	0.000000
15029.701689	0.074601	0.607282	0.011580	82.904274	-3.615670	5.369391	-1.319213	0.000000	0.687030	0.000000	0.000000	0.000000	0.295512	0.151327	-0.648169	0.000000	0.000000	3.000000	90.000000	0.000000
15029.705023	0.074601	0.607282	0.011580	82.904274	-3.615670	5.369391	-1.319213	0.000000	0.687030	0.000000	0.000000	0.000000	0.295512	0.151327	-0.648169	0.000000	0.000000	3.000000	90.000000	0.000000
15029.708356	0.074601	0.607282	0.011580	82.854912	-4.157350	5.313922	-1.269961	0.000000	0.579002	0.000000	0.000000	0.000000	0.295512	0.151327	-0.648169	0.000000	0.000000	3.000000	90.000000	0.000000
15029.711689	0.075574	0.607764	0.009554	82.854912	-4.157350	5.313922	-1.269961	0.000000	0.579002	0.000000	0.000000	0.000000	0.291890	0.144705	-0.607958	0.000000	0.000000	3.000000	90.000000	0.000000
15029.715023	0.075574	0.607764	0.009554	82.854912	-4.157350	5.313922	-1.269961	0.000000	0.579002	0.000000	0.000000	0.000000	0.291890	0.144705	-0.607958	0.000000	0.000000	3.000000	90.000000	0.000000
15029.718356	0.075574	0.607764	0.009554	82.744934	-4.910904	4.851460	-1.221313	0.000000	0.477676	0.000000	0.000000	0.000000	0.291890	0.144705	-0.607958	0.000000	0.000000	3.000000	90.000000	0.000000
15029.721689	0.076501	0.608200	0.007586	82.744934	-4.910904	4.851460	-1.221313	0.000000	0.477676	0.000000	0.000000	0.000000	0.278184	0.130819	-0.590209	0.000000	0.000000	3.000000	90.000000	0.000000
15029.725023	0.076501	0.608200	0.007586	82.744934	-4.910904	4.851460	-1.221313	0.000000	0.477676	0.000000	0.000000	0.000000	0.278184	0.130819	-0.590209	0.000000	0.000000	3.000000	90.000000	0.000000
15029.728356	0.076501	0.608200	0.007586	82.596199	-5.790548	4.008542	-1.174949	0.000000	0.379308	0.000000	0.000000	0.000000	0.278184	0.130819	-0.590209	0.000000	0.000000	3.000000	90.000000	0.000000
15029.731689	0.077459	0.608623	0.005723	82.596199	-5.790548	4.008542	-1.174949	0.000000	0.379308	0.000000	0.000000	0.000000	0.287323	0.126872	-0.559076	0.000000	0.000000	3.000000	90.000000	0.000000
15029.735023	0.077459	0.608623	0.005723	82.596199	-5.790548	4.008542	-1.174949	0.000000	0.379308	0.000000	0.000000	0.000000	0.287323	0.126872	-0.559076	0.000000	0.000000	3.000000	90.000000	0.000000
15029.738356	0.077459	0.608623	0.005723	82.438103	-6.521773	3.377698	-1.127062	0.000000	0.286128	0.000000	0.000000	0.000000	0.287323	0.126872	-0.559076	0.000000	0.000000	3.000000	90.000000	0.000000
15029.741689	0.078392	0.608982	0.003899	82.438103	-6.521773	3.377698	-1.127062	0.000000	0.286128	0.000000	0.000000	0.000000	0.279914	0.107780	-0.546932	0.000000	0.000000	3.000000	90.000000	0.000000
15029.745023	0.078392	0.608982	0.003899	82.438103	-6.521773	3.377698	-1.127062	0.000000	0.286128	0.000000	0.000000	0.000000	0.279914	0.107780	-0.546932	0.000000	0.000000	3.000000	90.000000	0.000000
15029.748356	0.078392	0.608982	0.003899	82.277016	-7.041757	3.023171	-1.080409	0.000000	0.194973	0.000000	0.000000	0.000000	0.279914	0.107780	-0.546932	0.000000	0.000000	3.000000	90.000000	0.000000
15029.751689	0.079323	0.609278	0.002113	82.277016	-7.041757	3.023171	-1.080409	0.000000	0.194973	0.000000	0.000000	0.000000	0.279223	0.088925	-0.535821	0.000000	0.000000	3.000000	90.000000	0.000000
15029.755023	0.079323	0.609278	0.002113	82.277016	-7.041757	3.023171	-1.080409	0.000000	0.194973	0.000000	0.000000	0.000000	0.279223	0.088925	-0.535821	0.000000	0.000000	3.000000	90.000000	0.000000
15029.758356	0.079323	0.609278	0.002113	82.105316	-7.303639	2.645199	-1.033872	0.000000	0.105669	0.000000	0.000000	0.000000	0.279223	0.088925	-0.535821	0.000000	0.000000	3.000000	90.000000	0.000000
15029.761689	0.080272	0.609538	0.000353	82.105316	-7.303639	2.645199	-1.033872	0.000000	0.105669	0.000000	0.000000	0.000000	0.284720	0.077912	-0.528265	0.000000	0.000000	3.000000	90.000000	0.000000
15029.765023	0.080272	0.609538	0.000353	82.105316	-7.303639	2.645199	-1.033872	0.000000	0.105669	0.000000	0.000000	0.000000	0.284720	0.077912	-0.528265	0.000000	0.000000	3.000000	90.000000	0.000000
15029.768356	0.080272	0.609538	0.000353	81.922867	-7.360807	2.372166	-0.986419	0.000000	0.017625	0.000000	0.000000	0.000000	0.284720	0.077912	-0.528265	0.000000	0.000000	3.000000	90.000000	0.000000
15029.771689	0.081199	0.609781	-0.001360	81.922867	-7.360807	2.372166	-0.986419	0.000000	0.017625	0.000000	0.000000	0.000000	0.278068	0.072824	-0.513706	0.000000	0.000000	3.000000	90.000000	0.000000
15029.775023	0.081199	0.609781	-0.001360	81.922867	-7.360807	2.372166	-0.986419	0.000000	0.017625	0.000000	0.000000	0.000000	0.278068	0.072824	-0.513706	0.000000	0.000000	3.000000	90.000000	0.000000
15029.778356	0.081199	0.609781	-0.001360	81.723129	-7.242716	2.381516	-0.940074	0.000000	-0.067992	0.000000	0.000000	0.000000	0.278068	0.072824	-0.513706	0.000000	0.000000	3.000000	90.000000	0.000000
15029.781689	0.082067	0.609976	-0.002984	81.723129	-7.242716	2.381516	-0.940074	0.000000	-0.067992	0.000000	0.000000	0.000000	0.260416	0.058495	-0.487115	0.000000	0.000000	3.000000	90.000000	0.000000
15029.785023	0.082067	0.609976	-0.002984	81.723129	-7.242716	2.381516	-0.940074	0.000000	-0.067992	0.000000	0.000000	0.000000	0.260416	0.058495	-0.487115	0.000000	0.000000	3.000000	90.000000	0.000000
15029.788356	0.082067	0.609976	-0.002984	81.518463	-6.946289	2.943758	-0.896672	0.000000	-0.149178	0.000000	0.000000	0.000000	0.260416	0.058495	-0.487115	0.000000	0.000000	3.000000	90.000000	0.000000
15029.791689	0.082876	0.610149	-0.004526	81.518463	-6.946289	2.943758	-0.896672	0.000000	-0.149178	0.000000	0.000000	0.000000	0.242702	0.052025	-0.462840	0.000000	0.000000	3.000000	90.000000	0.000000
15029.795023	0.082876	0.610149	-0.004526	81.518463	-6.946289	2.943758	-0.896672	0.000000	-0.149178	0.000000	0.000000	0.000000	0.242702	0.052025	-0.462840	0.000000	0.000000	3.000000	90.000000	0.000000
15029.798356	0.082876	0.610149	-0.004526	81.322960	-6.588796	4.134781	-0.856221	0.000000	-0.226318	0.000000	0.000000	0.000000	0.242702	0.052025	-0.462840	0.000000	0.000000	3.000000	90.000000	0.000000
15029.801689	0.083584	0.610302	-0.005980	81.322960	-6.588796	4.134781	-0.856221	0.000000	-0.226318	0.000000	0.000000	0.000000	0.212489	0.045730	-0.436053	0.000000	0.000000	3.000000	90.000000	0.000000
15029.805023	0.083584	0.610302	-0.005980	81.322960	-6.588796	4.134781	-0.856221	0.000000	-0.226318	0.000000	0.000000	0.000000	0.212489	0.045730	-0.436053	0.000000	0.000000	3.000000	90.000000	0.000000
15029.808356	0.083584	0.610302	-0.005980	81.144058	-6.322768	5.035875	-0.820807	0.000000	-0.298994	0.000000	0.000000	0.000000	0.212489	0.045730	-0.436053	0.000000	0.000000	3.000000	90.000000	0.000000
15029.811689	0.084207	0.610420	-0.007387	81.144058	-6.322768	5.035875	-0.820807	0.000000	-0.298994	0.000000	0.000000	0.000000	0.186914	0.035566	-0.422153	0.000000	0.000000	3.000000	90.000000	0.000000
15029.815023	0.084207	0.610420	-0.007387	81.144058	-6.322768	5.035875	-0.820807	0.000000	-0.298994	0.000000	0.000000	0.000000	0.186914	0.035566	-0.422153	0.000000	0.000000	3.000000	90.000000	0.000000
15029.818356	0.084207	0.610420	-0.007387	80.996994	-6.193040	5.254564	-0.789654	0.000000	-0.369353	0.000000	0.000000	0.000000	0.186914	0.035566	-0.422153	0.000000	0.000000	3.000000	90.000000	0.000000
15029.821689	0.084838	0.610519	-0.008724	80.996994	-6.193040	5.254564	-0.789654	0.000000	-0.369353	0.000000	0.000000	0.000000	0.189427	0.029535	-0.401094	0.000000	0.000000	3.000000	90.000000	0.000000
15029.825023	0.084838	0.610519	-0.008724	80.996994	-6.193040	5.254564	-0.789654	0.000000	-0.369353	0.000000	0.000000	0.000000	0.189427	0.029535	-0.401094	0.000000	0.000000	3.000000	90.000000	0.000000
15029.828356	0.084838	0.610519	-0.008724	80.873184	-6.126099	5.166691	-0.758083	0.000000	-0.436202	0.000000	0.000000	0.000000	0.189427	0.029535	-0.401094	0.000000	0.000000	3.000000	90.000000	0.000000
15029.831689	0.085418	0.610617	-0.009963	80.873184	-6.126099	5.166691	-0.758083	0.000000	-0.436202	0.000000	0.000000	0.000000	0.173862	0.029475	-0.371665	0.000000	0.000000	3.000000	90.000000	0.000000
15029.835023	0.085418	0.610617	-0.009963	80.873184	-6.126099	5.166691	-0.758083	0.000000	-0.436202	0.000000	0.000000	0.000000	0.173862	0.029475	-0.371665	0.000000	0.000000	3.000000	90.000000	0.000000
15029.838356	0.085418	0.610617	-0.009963	80.779144	-6.027583	5.208881	-0.729106	0.000000	-0.498146	0.000000	0.000000	0.000000	0.173862	0.029475	-0.371665	0.000000	0.000000	3.000000	90.000000	0.000000
15029.841689	0.085885	0.610691	-0.011083	80.779144	-6.027583	5.208881	-0.729106	0.000000	-0.498146	0.000000	0.000000	0.000000	0.140015	0.022107	-0.336003	0.000000	0.000000	3.000000	90.000000	0.000000
15029.845023	0.085885	0.610691	-0.011083	80.779144	-6.027583	5.208881	-0.729106	0.000000	-0.498146	0.000000	0.000000	0.000000	0.140015	0.022107	-0.336003	0.000000	0.000000	3.000000	90.000000	0.000000
15029.848356	0.085885	0.610691	-0.011083	80.721931	-5.840610	5.460201	-0.705770	0.000000	-0.554147	0.000000	0.000000	0.000000	0.140015	0.022107	-0.336003	0.000000	0.000000	3.000000	90.000000	0.000000
15029.851689	0.086281	0.610765	-0.012100	80.721931	-5.840610	5.460201	-0.705770	0.000000	-0.554147	0.000000	0.000000	0.000000	0.118786	0.022345	-0.305128	0.000000	0.000000	3.000000	90.000000	0.000000
15029.855023	0.086281	0.610765	-0.012100	80.721931	-5.840610	5.460201	-0.705770	0.000000	-0.554147	0.000000	0.000000	0.000000	0.118786	0.022345	-0.305128	0.000000	0.000000	3.000000	90.000000	0.000000
15029.858356	0.086281	0.610765	-0.012100	80.683144	-5.683499	5.613767	-0.685973	0.000000	-0.605001	0.000000	0.000000	0.000000	0.118786	0.022345	-0.305128	0.000000	0.000000	3.000000	90.000000	0.000000
15029.861689	0.086281	0.610765	-0.012100	80.683144	-5.683499	5.613767	-0.685973	0.000000	-0.605001	0.000000	0.000000	0.000000	0.118786	0.022345	-0.305128	0.000000	0.000000	3.000000	90.000000	0.000000
15029.865023	0.086616	0.610830	-0.012966	80.683144	-5.683499	5.613767	-0.685973	0.000000	-0.605001	0.000000	0.000000	0.000000	0.100637	0.019347	-0.259824	0.000000	0.000000	3.000000	90.000000	0.000000
15029.868356	0.086616	0.610830	-0.012966	80.651131	-5.531089	5.718534	-0.685973	0.000000	-0.605001	0.000000	0.000000	0.000000	0.100637	0.019347	-0.259824	0.000000	0.000000	3.000000	90.000000	0.000000
15029.871689	0.086931	0.610866	-0.013705	80.651131	-5.531089	5.718534	-0.685973	0.000000	-0.605001	0.000000	0.000000	0.000000	0.094490	0.010821	-0.221621	0.000000	0.000000	3.000000	90.000000	0.000000
15029.875023	0.086931	0.610866	-0.013705	80.651131	-5.531089	5.718534	-0.685973	0.000000	-0.605001	0.000000	0.000000	0.000000	0.094490	0.010821	-0.221621	0.000000	0.000000	3.000000	90.000000	0.000000
15029.878356	0.086931	0.610866	-0.013705	80.634941	-5.353031	5.860997	-0.653452	0.000000	-0.685242	0.000000	0.000000	0.000000	0.094490	0.010821	-0.221621	0.000000	0.000000	3.000000	90.000000	0.000000
15029.881689	0.086931	0.610866	-0.013705	80.634941	-5.353031	5.860997	-0.653452	0.000000	-0.685242	0.000000	0.000000	0.000000	0.094490	0.010821	-0.221621	0.000000	0.000000	3.000000	90.000000	0.000000
15029.885023	0.087191	0.610890	-0.014384	80.634941	-5.353031	5.860997	-0.653452	0.000000	-0.685242	0.000000	0.000000	0.000000	0.077971	0.007309	-0.203660	0.000000	0.000000	3.000000	90.000000	0.000000
15029.888356	0.087191	0.610890	-0.014384	80.639854	-5.033564	6.178578	-0.653452	0.000000	-0.685242	0.000000	0.000000	0.000000	0.077971	0.007309	-0.203660	0.000000	0.000000	3.000000	90.000000	0.000000
15029.891689	0.087443	0.610898	-0.014987	80.639854	-5.033564	6.178578	-0.653452	0.000000	-0.685242	0.000000	0.000000	0.000000	0.075590	0.002247	-0.180976	0.000000	0.000000	3.000000	90.000000	0.000000
15029.895023	0.087443	0.610898	-0.014987	80.639854	-5.033564	6.178578	-0.653452	0.000000	-0.685242	0.000000	0.000000	0.000000	0.075590	0.002247	-0.180976	0.000000	0.000000	3.000000	90.000000	0.000000
15029.898356	0.087443	0.610898	-0.014987	80.667122	-4.538373	6.705084	-0.627858	0.000000	-0.749348	0.000000	0.000000	0.000000	0.075590	0.002247	-0.180976	0.000000	0.000000	3.000000	90.000000	0.000000
15029.901689	0.087443	0.610898	-0.014987	80.667122	-4.538373	6.705084	-0.627858	0.000000	-0.749348	0.000000	0.000000	0.000000	0.075590	0.002247	-0.180976	0.000000	0.000000	3.000000	90.000000	0.000000
15029.905023	0.087720	0.610899	-0.015571	80.667122	-4.538373	6.705084	-0.627858	0.000000	-0.749348	0.000000	0.000000	0.000000	0.083023	0.000470	-0.175124	0.000000	0.000000	3.000000	90.000000	0.000000
15029.908356	0.087720	0.610899	-0.015571	80.698341	-3.950763	7.340280	-0.627858	0.000000	-0.749348	0.000000	0.000000	0.000000	0.083023	0.000470	-0.175124	0.000000	0.000000	3.000000	90.000000	0.000000
15029.911689	0.087982	0.610846	-0.016110	80.698341	-3.950763	7.340280	-0.627858	0.000000	-0.749348	0.000000	0.000000	0.000000	0.078870	-0.015998	-0.161837	0.000000	0.000000	3.000000	90.000000	0.000000
15029.915023	0.087982	0.610846	-0.016110	80.698341	-3.950763	7.340280	-0.627858	0.000000	-0.749348	0.000000	0.000000	0.000000	0.078870	-0.015998	-0.161837	0.000000	0.000000	3.000000	90.000000	0.000000
15029.918356	0.087982	0.610846	-0.016110	80.720833	-3.333072	8.019093	-0.600876	0.000000	-0.805508	0.000000	0.000000	0.000000	0.078870	-0.015998	-0.161837	0.000000	0.000000	3.000000	90.000000	0.000000
15029.921689	0.087982	0.610846	-0.016110	80.720833	-3.333072	8.019093	-0.600876	0.000000	-0.805508	0.000000	0.000000	0.000000	0.078870	-0.015998	-0.161837	0.000000	0.000000	3.000000	90.000000	0.000000
15029.925023	0.088201	0.610748	-0.016649	80.720833	-3.333072	8.019093	-0.600876	0.000000	-0.805508	0.000000	0.000000	0.000000	0.065625	-0.029181	-0.161639	0.000000	0.000000	3.000000	90.000000	0.000000
15029.928356	0.088201	0.610748	-0.016649	80.713318	-2.799123	8.593433	-0.600876	0.000000	-0.805508	0.000000	0.000000	0.000000	0.065625	-0.029181	-0.161639	0.000000	0.000000	3.000000	90.000000	0.000000
15029.931689	0.088360	0.610602	-0.017159	80.713318	-2.799123	8.593433	-0.600876	0.000000	-0.805508	0.000000	0.000000	0.000000	0.047589	-0.043962	-0.153001	0.000000	0.000000	3.000000	90.000000	0.000000
15029.935023	0.088360	0.610602	-0.017159	80.713318	-2.799123	8.593433	-0.600876	0.000000	-0.805508	0.000000	0.000000	0.000000	0.047589	-0.043962	-0.153001	0.000000	0.000000	3.000000	90.000000	0.000000
15029.938356	0.088360	0.610602	-0.017159	80.679955	-2.312583	9.110284	-0.582007	0.000000	-0.857948	0.000000	0.000000	0.000000	0.047589	-0.043962	-0.153001	0.000000	0.000000	3.000000	90.000000	0.000000
15029.941689	0.088494	0.610368	-0.017680	80.679955	-2.312583	9.110284	-0.582007	0.000000	-0.857948	0.000000	0.000000	0.000000	0.040249	-0.070176	-0.156306	0.000000	0.000000	3.000000	90.000000	0.000000
15029.945023	0.088494	0.610368	-0.017680	80.679955	-2.312583	9.110284	-0.582007	0.000000	-0.857948	0.000000	0.000000	0.000000	0.040249	-0.070176	-0.156306	0.000000	0.000000	3.000000	90.000000	0.000000
15029.948356	0.088494	0.610368	-0.017680	80.629105	-1.849340	9.595408	-0.575299	0.000000	-0.883999	0.000000	0.000000	0.000000	0.040249	-0.070176	-0.156306	0.000000	0.000000	3.000000	90.000000	0.000000
15029.951689	0.088647	0.610090	-0.018213	80.629105	-1.849340	9.595408	-0.575299	0.000000	-0.883999	0.000000	0.000000	0.000000	0.045871	-0.083232	-0.159915	0.000000	0.000000	3.000000	90.000000	0.000000
15029.955023	0.088647	0.610090	-0.018213	80.629105	-1.849340	9.595408	-0.575299	0.000000	-0.883999	0.000000	0.000000	0.000000	0.045871	-0.083232	-0.159915	0.000000	0.000000	3.000000	90.000000	0.000000
15029.958356	0.088647	0.610090	-0.018213	80.552231	-1.421721	10.028415	-0.567654	0.000000	-0.910652	0.000000	0.000000	0.000000	0.045871	-0.083232	-0.159915	0.000000	0.000000	3.000000	90.000000	0.000000
15029.961689	0.088647	0.610090	-0.018213	80.552231	-1.421721	10.028415	-0.567654	0.000000	-0.910652	0.000000	0.000000	0.000000	0.045871	-0.083232	-0.159915	0.000000	0.000000	3.000000	90.000000	0.000000
15029.965023	0.088787	0.609759	-0.018702	80.552231	-1.421721	10.028415	-0.567654	0.000000	-0.910652	0.000000	0.000000	0.000000	0.041881	-0.099457	-0.146678	0.000000	0.000000	3.000000	90.000000	0.000000
15029.968356	0.088787	0.609759	-0.018702	80.448547	-1.012763	10.442007	-0.567654	0.000000	-0.910652	0.000000	0.000000	0.000000	0.041881	-0.099457	-0.146678	0.000000	0.000000	3.000000	90.000000	0.000000
15029.971689	0.088884	0.609360	-0.019182	80.448547	-1.012763	10.442007	-0.567654	0.000000	-0.910652	0.000000	0.000000	0.000000	0.029268	-0.119751	-0.144109	0.000000	0.000000	3.000000	90.000000	0.000000
15029.975023	0.088884	0.609360	-0.019182	80.448547	-1.012763	10.442007	-0.567654	0.000000	-0.910652	0.000000	0.000000	0.000000	0.029268	-0.119751	-0.144109	0.000000	0.000000	3.000000	90.000000	0.000000
15029.978356	0.088884	0.609360	-0.019182	80.327339	-0.717652	10.721170	-0.555796	0.000000	-0.959116	0.000000	0.000000	0.000000	0.029268	-0.119751	-0.144109	0.000000	0.000000	3.000000	90.000000	0.000000
15029.981689	0.088884	0.609360	-0.019182	80.327339	-0.717652	10.721170	-0.555796	0.000000	-0.959116	0.000000	0.000000	0.000000	0.029268	-0.119751	-0.144109	0.000000	0.000000	3.000000	90.000000	0.000000
15029.985023	0.088965	0.608888	-0.019635	80.327339	-0.717652	10.721170	-0.555796	0.000000	-0.959116	0.000000	0.000000	0.000000	0.024374	-0.141595	-0.135683	0.000000	0.000000	3.000000	90.000000	0.000000
15029.988356	0.088965	0.608888	-0.019635	80.209175	-0.491258	10.926881	-0.555796	0.000000	-0.959116	0.000000	0.000000	0.000000	0.024374	-0.141595	-0.135683	0.000000	0.000000	3.000000	90.000000	0.000000
15029.991689	0.089005	0.608349	-0.020079	80.209175	-0.491258	10.926881	-0.555796	0.000000	-0.959116	0.000000	0.000000	0.000000	0.011807	-0.161748	-0.133229	0.000000	0.000000	3.000000	90.000000	0.000000
15029.995023	0.089005	0.608349	-0.020079	80.209175	-0.491258	10.926881	-0.555796	0.000000	-0.959116	0.000000	0.000000	0.000000	0.011807	-0.161748	-0.133229	0.000000	0.000000	3.000000	90.000000	0.000000
15029.998356	0.089005	0.608349	-0.020079	80.106438	-0.304455	11.096789	-0.549765	0.000000	-1.003935	0.000000	0.000000	0.000000	0.011807	-0.161748	-0.133229	0.000000	0.000000	3.000000	90.000000	0.000000
15030.001689	0.089005	0.608349	-0.020079	80.106438	-0.304455	11.096789	-0.549765	0.000000	-1.003935	0.000000	0.000000	0.000000	0.011807	-0.161748	-0.133229	0.000000	0.000000	3.000000	90.000000	0.000000
15030.005023	0.089002	0.607742	-0.020515	80.106438	-0.304455	11.096789	-0.549765	0.000000	-1.003935	0.000000	0.000000	0.000000	-0.000738	-0.181871	-0.130850	0.000000	0.000000	3.000000	90.000000	0.000000
15030.008356	0.089002	0.607742	-0.020515	80.015724	-0.140265	11.246960	-0.549765	0.000000	-1.003935	0.000000	0.000000	0.000000	-0.000738	-0.181871	-0.130850	0.000000	0.000000	3.000000	90.000000	0.000000
15030.011689	0.088960	0.607113	-0.020936	80.015724	-0.140265	11.246960	-0.549765	0.000000	-1.003935	0.000000	0.000000	0.000000	-0.012779	-0.188928	-0.126196	0.000000	0.000000	3.000000	90.000000	0.000000
15030.015023	0.088960	0.607113	-0.020936	80.015724	-0.140265	11.246960	-0.549765	0.000000	-1.003935	0.000000	0.000000	0.000000	-0.012779	-0.188928	-0.126196	0.000000	0.000000	3.000000	90.000000	0.000000
15030.018356	0.088960	0.607113	-0.020936	79.927933	0.047864	11.432946	-0.552018	0.000000	-1.046776	0.000000	0.000000	0.000000	-0.012779	-0.188928	-0.126196	0.000000	0.000000	3.000000	90.000000	0.000000
15030.021689	0.088960	0.607113	-0.020936	79.927933	0.047864	11.432946	-0.552018	0.000000	-1.046776	0.000000	0.000000	0.000000	-0.012779	-0.188928	-0.126196	0.000000	0.000000	3.000000	90.000000	0.000000
15030.025023	0.088899	0.606435	-0.021337	79.927933	0.047864	11.432946	-0.552018	0.000000	-1.046776	0.000000	0.000000	0.000000	-0.018096	-0.203222	-0.120447	0.000000	0.000000	3.000000	90.000000	0.000000
15030.028356	0.088899	0.606435	-0.021337	79.829506	0.264187	11.650268	-0.552018	0.000000	-1.046776	0.000000	0.000000	0.000000	-0.018096	-0.203222	-0.120447	0.000000	0.000000	3.000000	90.000000	0.000000
15030.031689	0.088840	0.605734	-0.021732	79.829506	0.264187	11.650268	-0.552018	0.000000	-1.046776	0.000000	0.000000	0.000000	-0.017692	-0.210241	-0.118414	0.000000	0.000000	3.000000	90.000000	0.000000
15030.035023	0.088840	0.605734	-0.021732	79.829506	0.264187	11.650268	-0.552018	0.000000	-1.046776	0.000000	0.000000	0.000000	-0.017692	-0.210241	-0.118414	0.000000	0.000000	3.000000	90.000000	0.000000
15030.038356	0.088840	0.605734	-0.021732	79.698418	0.552625	11.945720	-0.557982	0.000000	-1.086586	0.000000	0.000000	0.000000	-0.017692	-0.210241	-0.118414	0.000000	0.000000	3.000000	90.000000	0.000000
15030.041689	0.088840	0.605734	-0.021732	79.698418	0.552625	11.945720	-0.557982	0.000000	-1.086586	0.000000	0.000000	0.000000	-0.017692	-0.210241	-0.118414	0.000000	0.000000	3.000000	90.000000	0.000000
15030.045023	0.088797	0.605062	-0.022048	79.698418	0.552625	11.945720	-0.557982	0.000000	-1.086586	0.000000	0.000000	0.000000	-0.012896	-0.201774	-0.094852	0.000000	0.000000	3.000000	90.000000	0.000000
15030.048356	0.088797	0.605062	-0.022048	79.548553	0.927187	12.335050	-0.557982	0.000000	-1.086586	0.000000	0.000000	0.000000	-0.012896	-0.201774	-0.094852	0.000000	0.000000	3.000000	90.000000	0.000000
15030.051689	0.088800	0.604385	-0.022350	79.548553	0.927187	12.335050	-0.557982	0.000000	-1.086586	0.000000	0.000000	0.000000	0.000875	-0.203138	-0.090546	0.000000	0.000000	3.000000	90.000000	0.000000
15030.055023	0.088800	0.604385	-0.022350	79.548553	0.927187	12.335050	-0.557982	0.000000	-1.086586	0.000000	0.000000	0.000000	0.000875	-0.203138	-0.090546	0.000000	0.000000	3.000000	90.000000	0.000000
15030.058356	0.088800	0.604385	-0.022350	79.390465	1.360245	12.789306	-0.559986	0.000000	-1.117486	0.000000	0.000000	0.000000	0.000875	-0.203138	-0.090546	0.000000	0.000000	3.000000	90.000000	0.000000
15030.061689	0.088800	0.604385	-0.022350	79.390465	1.360245	12.789306	-0.559986	0.000000	-1.117486	0.000000	0.000000	0.000000	0.000875	-0.203138	-0.090546	0.000000	0.000000	3.000000	90.000000	0.000000
15030.065023	0.088862	0.603711	-0.022573	79.390465	1.360245	12.789306	-0.559986	0.000000	-1.117486	0.000000	0.000000	0.000000	0.018538	-0.202080	-0.067090	0.000000	0.000000	3.000000	90.000000	0.000000
15030.068356	0.088862	0.603711	-0.022573	79.239723	1.764194	13.210615	-0.559986	0.000000	-1.117486	0.000000	0.000000	0.000000	0.018538	-0.202080	-0.067090	0.000000	0.000000	3.000000	90.000000	0.000000
15030.071689	0.088956	0.603070	-0.022746	79.239723	1.764194	13.210615	-0.559986	0.000000	-1.117486	0.000000	0.000000	0.000000	0.028072	-0.192190	-0.051864	0.000000	0.000000	3.000000	90.000000	0.000000
15030.075023	0.088956	0.603070	-0.022746	79.239723	1.764194	13.210615	-0.559986	0.000000	-1.117486	0.000000	0.000000	0.000000	0.028072	-0.192190	-0.051864	0.000000	0.000000	3.000000	90.000000	0.000000
15030.078356	0.088956	0.603070	-0.022746	79.092682	2.022918	13.463156	-0.552218	0.000000	-1.137311	0.000000	0.000000	0.000000	0.028072	-0.192190	-0.051864	0.000000	0.000000	3.000000	90.000000	0.000000
15030.081689	0.088956	0.603070	-0.022746	79.092682	2.022918	13.463156	-0.552218	0.000000	-1.137311	0.000000	0.000000	0.000000	0.028072	-0.192190	-0.051864	0.000000	0.000000	3.000000	90.000000	0.000000
15030.085023	0.089050	0.602452	-0.022812	79.092682	2.022918	13.463156	-0.552218	0.000000	-1.137311	0.000000	0.000000	0.000000	0.028190	-0.185633	-0.019727	0.000000	0.000000	3.000000	90.000000	0.000000
15030.088356	0.089050	0.602452	-0.022812	78.971024	2.180073	13.606881	-0.552218	0.000000	-1.137311	0.000000	0.000000	0.000000	0.028190	-0.185633	-0.019727	0.000000	0.000000	3.000000	90.000000	0.000000
15030.091689	0.089110	0.601847	-0.022830	78.971024	2.180073	13.606881	-0.552218	0.000000	-1.137311	0.000000	0.000000	0.000000	0.018221	-0.181556	-0.005451	0.000000	0.000000	3.000000	90.000000	0.000000
15030.095023	0.089110	0.601847	-0.022830	78.971024	2.180073	13.606881	-0.552218	0.000000	-1.137311	0.000000	0.000000	0.000000	0.018221	-0.181556	-0.005451	0.000000	0.000000	3.000000	90.000000	0.000000
15030.098356	0.089110	0.601847	-0.022830	78.875710	2.300352	13.719804	-0.544482	0.000000	-1.141508	0.000000	0.000000	0.000000	0.018221	-0.181556	-0.005451	0.000000	0.000000	3.000000	90.000000	0.000000
15030.101689	0.089110	0.601847	-0.022830	78.875710	2.300352	13.719804	-0.544482	0.000000	-1.141508	0.000000	0.000000	0.000000	0.018221	-0.181556	-0.005451	0.000000	0.000000	3.000000	90.000000	0.000000
15030.105023	0.089149	0.601287	-0.022744	78.875710	2.300352	13.719804	-0.544482	0.000000	-1.141508	0.000000	0.000000	0.000000	0.011721	-0.167877	0.025708	0.000000	0.000000	3.000000	90.000000	0.000000
15030.108356	0.089149	0.601287	-0.022744	78.827263	2.364174	13.782757	-0.544482	0.000000	-1.141508	0.000000	0.000000	0.000000	0.011721	-0.167877	0.025708	0.000000	0.000000	3.000000	90.000000	0.000000
15030.111689	0.089147	0.600727	-0.022651	78.827263	2.364174	13.782757	-0.544482	0.000000	-1.141508	0.000000	0.000000	0.000000	-0.000696	-0.167896	0.028038	0.000000	0.000000	3.000000	90.000000	0.000000
15030.115023	0.089147	0.600727	-0.022651	78.827263	2.364174	13.782757	-0.544482	0.000000	-1.141508	0.000000	0.000000	0.000000	-0.000696	-0.167896	0.028038	0.000000	0.000000	3.000000	90.000000	0.000000
15030.118356	0.089147	0.600727	-0.022651	78.821129	2.380404	13.801773	-0.542645	0.000000	-1.132550	0.000000	0.000000	0.000000	-0.000696	-0.167896	0.028038	0.000000	0.000000	3.000000	90.000000	0.000000
15030.121689	0.089147	0.600727	-0.022651	78.821129	2.380404	13.801773	-0.542645	0.000000	-1.132550	0.000000	0.000000	0.000000	-0.000696	-0.167896	0.028038	0.000000	0.000000	3.000000	90.000000	0.000000
15030.125023	0.089127	0.600186	-0.022538	78.821129	2.380404	13.801773	-0.542645	0.000000	-1.132550	0.000000	0.000000	0.000000	-0.005934	-0.162276	0.033962	0.000000	0.000000	3.000000	90.000000	0.000000
15030.128356	0.089127	0.600186	-0.022538	78.851288	2.353519	13.783840	-0.542645	0.000000	-1.132550	0.000000	0.000000	0.000000	-0.005934	-0.162276	0.033962	0.000000	0.000000	3.000000	90.000000	0.000000
15030.131689	0.089071	0.599640	-0.022393	78.851288	2.353519	13.783840	-0.542645	0.000000	-1.132550	0.000000	0.000000	0.000000	-0.016895	-0.163973	0.043461	0.000000	0.000000	3.000000	90.000000	0.000000
15030.135023	0.089071	0.599640	-0.022393	78.851288	2.353519	13.783840	-0.542645	0.000000	-1.132550	0.000000	0.000000	0.000000	-0.016895	-0.163973	0.043461	0.000000	0.000000	3.000000	90.000000	0.000000
15030.138356	0.089071	0.599640	-0.022393	78.900818	2.295472	13.736254	-0.546450	0.000000	-1.119646	0.000000	0.000000	0.000000	-0.016895	-0.163973	0.043461	0.000000	0.000000	3.000000	90.000000	0.000000
15030.141689	0.089071	0.599640	-0.022393	78.900818	2.295472	13.736254	-0.546450	0.000000	-1.119646	0.000000	0.000000	0.000000	-0.016895	-0.163973	0.043461	0.000000	0.000000	3.000000	90.000000	0.000000
15030.145023	0.088978	0.599088	-0.022216	78.900818	2.295472	13.736254	-0.546450	0.000000	-1.119646	0.000000	0.000000	0.000000	-0.027877	-0.165656	0.052952	0.000000	0.000000	3.000000	90.000000	0.000000
15030.148356	0.088978	0.599088	-0.022216	78.965881	2.226696	13.682442	-0.546450	0.000000	-1.119646	0.000000	0.000000	0.000000	-0.027877	-0.165656	0.052952	0.000000	0.000000	3.000000	90.000000	0.000000
15030.151689	0.088906	0.598535	-0.022045	78.965881	2.226696	13.682442	-0.546450	0.000000	-1.119646	0.000000	0.000000	0.000000	-0.021751	-0.165713	0.051478	0.000000	0.000000	3.000000	90.000000	0.000000
15030.155023	0.088906	0.598535	-0.022045	78.965881	2.226696	13.682442	-0.546450	0.000000	-1.119646	0.000000	0.000000	0.000000	-0.021751	-0.165713	0.051478	0.000000	0.000000	3.000000	90.000000	0.000000
15030.158356	0.088906	0.598535	-0.022045	79.030647	2.150044	13.619049	-0.554721	0.000000	-1.102241	0.000000	0.000000	0.000000	-0.021751	-0.165713	0.051478	0.000000	0.000000	3.000000	90.000000	0.000000
15030.161689	0.088906	0.598535	-0.022045	79.030647	2.150044	13.619049	-0.554721	0.000000	-1.102241	0.000000	0.000000	0.000000	-0.021751	-0.165713	0.051478	0.000000	0.000000	3.000000	90.000000	0.000000
15030.165023	0.088823	0.597947	-0.021814	79.030647	2.150044	13.619049	-0.554721	0.000000	-1.102241	0.000000	0.000000	0.000000	-0.024635	-0.176447	0.069103	0.000000	0.000000	3.000000	90.000000	0.000000
15030.168356	0.088823	0.597947	-0.021814	79.091133	2.084883	13.568765	-0.554721	0.000000	-1.102241	0.000000	0.000000	0.000000	-0.024635	-0.176447	0.069103	0.000000	0.000000	3.000000	90.000000	0.000000
15030.171689	0.088720	0.597359	-0.021581	79.091133	2.084883	13.568765	-0.554721	0.000000	-1.102241	0.000000	0.000000	0.000000	-0.030919	-0.176525	0.070134	0.000000	0.000000	3.000000	90.000000	0.000000
15030.175023	0.088720	0.597359	-0.021581	79.091133	2.084883	13.568765	-0.554721	0.000000	-1.102241	0.000000	0.000000	0.000000	-0.030919	-0.176525	0.070134	0.000000	0.000000	3.000000	90.000000	0.000000
15030.178356	0.088720	0.597359	-0.021581	79.141762	2.029308	13.527985	-0.563980	0.000000	-1.079035	0.000000	0.000000	0.000000	-0.030919	-0.176525	0.070134	0.000000	0.000000	3.000000	90.000000	0.000000
15030.181689	0.088720	0.597359	-0.021581	79.141762	2.029308	13.527985	-0.563980	0.000000	-1.079035	0.000000	0.000000	0.000000	-0.030919	-0.176525	0.070134	0.000000	0.000000	3.000000	90.000000	0.000000
15030.185023	0.088638	0.596770	-0.021352	79.141762	2.029308	13.527985	-0.563980	0.000000	-1.079035	0.000000	0.000000	0.000000	-0.024806	-0.176605	0.068637	0.000000	0.000000	3.000000	90.000000	0.000000
15030.188356	0.088638	0.596770	-0.021352	79.179565	1.990841	13.501238	-0.563980	0.000000	-1.079035	0.000000	0.000000	0.000000	-0.024806	-0.176605	0.068637	0.000000	0.000000	3.000000	90.000000	0.000000
15030.191689	0.088601	0.596175	-0.021108	79.179565	1.990841	13.501238	-0.563980	0.000000	-1.079035	0.000000	0.000000	0.000000	-0.011016	-0.178445	0.073027	0.000000	0.000000	3.000000	90.000000	0.000000
15030.195023	0.088601	0.596175	-0.021108	79.179565	1.990841	13.501238	-0.563980	0.000000	-1.079035	0.000000	0.000000	0.000000	-0.011016	-0.178445	0.073027	0.000000	0.000000	3.000000	90.000000	0.000000
15030.198356	0.088601	0.596175	-0.021108	79.210548	1.962429	13.481689	-0.569950	0.000000	-1.055424	0.000000	0.000000	0.000000	-0.011016	-0.178445	0.073027	0.000000	0.000000	3.000000	90.000000	0.000000
15030.201689	0.088601	0.596175	-0.021108	79.210548	1.962429	13.481689	-0.569950	0.000000	-1.055424	0.000000	0.000000	0.000000	-0.011016	-0.178445	0.073027	0.000000	0.000000	3.000000	90.000000	0.000000
15030.205023	0.088547	0.595599	-0.020845	79.210548	1.962429	13.481689	-0.569950	0.000000	-1.055424	0.000000	0.000000	0.000000	-0.016306	-0.173004	0.078976	0.000000	0.000000	3.000000	90.000000	0.000000
15030.208356	0.088547	0.595599	-0.020845	79.250610	1.923860	13.452163	-0.569950	0.000000	-1.055424	0.000000	0.000000	0.000000	-0.016306	-0.173004	0.078976	0.000000	0.000000	3.000000	90.000000	0.000000
15030.211689	0.088530	0.595003	-0.020608	79.250610	1.923860	13.452163	-0.569950	0.000000	-1.055424	0.000000	0.000000	0.000000	-0.004952	-0.178658	0.071306	0.000000	0.000000	3.000000	90.000000	0.000000
15030.215023	0.088530	0.595003	-0.020608	79.250610	1.923860	13.452163	-0.569950	0.000000	-1.055424	0.000000	0.000000	0.000000	-0.004952	-0.178658	0.071306	0.000000	0.000000	3.000000	90.000000	0.000000
15030.218356	0.088530	0.595003	-0.020608	79.288399	1.893056	13.424919	-0.573493	0.000000	-1.030377	0.000000	0.000000	0.000000	-0.004952	-0.178658	0.071306	0.000000	0.000000	3.000000	90.000000	0.000000
15030.221689	0.088530	0.595003	-0.020608	79.288399	1.893056	13.424919	-0.573493	0.000000	-1.030377	0.000000	0.000000	0.000000	-0.004952	-0.178658	0.071306	0.000000	0.000000	3.000000	90.000000	0.000000
15030.225023	0.088534	0.594407	-0.020375	79.288399	1.893056	13.424919	-0.573493	0.000000	-1.030377	0.000000	0.000000	0.000000	0.001203	-0.178771	0.069812	0.000000	0.000000	3.000000	90.000000	0.000000
15030.228356	0.088534	0.594407	-0.020375	79.311111	1.879669	13.414694	-0.573493	0.000000	-1.030377	0.000000	0.000000	0.000000	0.001203	-0.178771	0.069812	0.000000	0.000000	3.000000	90.000000	0.000000
15030.231689	0.088530	0.593798	-0.020183	79.311111	1.879669	13.414694	-0.573493	0.000000	-1.030377	0.000000	0.000000	0.000000	-0.001304	-0.182659	0.057498	0.000000	0.000000	3.000000	90.000000	0.000000
15030.235023	0.088530	0.593798	-0.020183	79.311111	1.879669	13.414694	-0.573493	0.000000	-1.030377	0.000000	0.000000	0.000000	-0.001304	-0.182659	0.057498	0.000000	0.000000	3.000000	90.000000	0.000000
15030.238356	0.088530	0.593798	-0.020183	79.304085	1.894639	13.427816	-0.573510	0.000000	-1.009159	0.000000	0.000000	0.000000	-0.001304	-0.182659	0.057498	0.000000	0.000000	3.000000	90.000000	0.000000
15030.241689	0.088530	0.593798	-0.020183	79.304085	1.894639	13.427816	-0.573510	0.000000	-1.009159	0.000000	0.000000	0.000000	-0.001304	-0.182659	0.057498	0.000000	0.000000	3.000000	90.000000	0.000000
15030.245023	0.088546	0.593189	-0.019997	79.304085	1.894639	13.427816	-0.573510	0.000000	-1.009159	0.000000	0.000000	0.000000	0.004861	-0.182740	0.055994	0.000000	0.000000	3.000000	90.000000	0.000000
15030.248356	0.088546	0.593189	-0.019997	79.255119	1.950650	13.476837	-0.573510	0.000000	-1.009159	0.000000	0.000000	0.000000	0.004861	-0.182740	0.055994	0.000000	0.000000	3.000000	90.000000	0.000000
15030.251689	0.088586	0.592598	-0.019798	79.255119	1.950650	13.476837	-0.573510	0.000000	-1.009159	0.000000	0.000000	0.000000	0.012038	-0.177274	0.059447	0.000000	0.000000	3.000000	90.000000	0.000000
15030.255023	0.088586	0.592598	-0.019798	79.255119	1.950650	13.476837	-0.573510	0.000000	-1.009159	0.000000	0.000000	0.000000	0.012038	-0.177274	0.059447	0.000000	0.000000	3.000000	90.000000	0.000000
15030.258356	0.088586	0.592598	-0.019798	79.176125	2.024117	13.539292	-0.570693	0.000000	-0.989919	0.000000	0.000000	0.000000	0.012038	-0.177274	0.059447	0.000000	0.000000	3.000000	90.000000	0.000000
15030.261689	0.088586	0.592598	-0.019798	79.176125	2.024117	13.539292	-0.570693	0.000000	-0.989919	0.000000	0.000000	0.000000	0.012038	-0.177274	0.059447	0.000000	0.000000	3.000000	90.000000	0.000000
15030.265023	0.088626	0.592007	-0.019601	79.176125	2.024117	13.539292	-0.570693	0.000000	-0.989919	0.000000	0.000000	0.000000	0.011993	-0.177373	0.059216	0.000000	0.000000	3.000000	90.000000	0.000000
15030.268356	0.088626	0.592007	-0.019601	79.099991	2.070567	13.569702	-0.570693	0.000000	-0.989919	0.000000	0.000000	0.000000	0.011993	-0.177373	0.059216	0.000000	0.000000	3.000000	90.000000	0.000000
15030.271689	0.088671	0.591409	-0.019381	79.099991	2.070567	13.569702	-0.570693	0.000000	-0.989919	0.000000	0.000000	0.000000	0.013389	-0.179286	0.066114	0.000000	0.000000	3.000000	90.000000	0.000000
15030.275023	0.088671	0.591409	-0.019381	79.099991	2.070567	13.569702	-0.570693	0.000000	-0.989919	0.000000	0.000000	0.000000	0.013389	-0.179286	0.066114	0.000000	0.000000	3.000000	90.000000	0.000000
15030.278356	0.088671	0.591409	-0.019381	79.050781	2.080340	13.562199	-0.566463	0.000000	-0.969031	0.000000	0.000000	0.000000	0.013389	-0.179286	0.066114	0.000000	0.000000	3.000000	90.000000	0.000000
15030.281689	0.088671	0.591409	-0.019381	79.050781	2.080340	13.562199	-0.566463	0.000000	-0.969031	0.000000	0.000000	0.000000	0.013389	-0.179286	0.066114	0.000000	0.000000	3.000000	90.000000	0.000000
15030.285023	0.088717	0.590854	-0.019152	79.050781	2.080340	13.562199	-0.566463	0.000000	-0.969031	0.000000	0.000000	0.000000	0.013916	-0.166541	0.068710	0.000000	0.000000	3.000000	90.000000	0.000000
15030.288356	0.088717	0.590854	-0.019152	79.024117	2.064020	13.529349	-0.566463	0.000000	-0.969031	0.000000	0.000000	0.000000	0.013916	-0.166541	0.068710	0.000000	0.000000	3.000000	90.000000	0.000000
15030.291689	0.088775	0.590329	-0.018866	79.024117	2.064020	13.529349	-0.566463	0.000000	-0.969031	0.000000	0.000000	0.000000	0.017335	-0.157483	0.085599	0.000000	0.000000	3.000000	90.000000	0.000000
15030.295023	0.088775	0.590329	-0.018866	79.024117	2.064020	13.529349	-0.566463	0.000000	-0.969031	0.000000	0.000000	0.000000	0.017335	-0.157483	0.085599	0.000000	0.000000	3.000000	90.000000	0.000000
15030.298356	0.088775	0.590329	-0.018866	79.022179	2.059435	13.514836	-0.561254	0.000000	-0.943313	0.000000	0.000000	0.000000	0.017335	-0.157483	0.085599	0.000000	0.000000	3.000000	90.000000	0.000000
15030.301689	0.088775	0.590329	-0.018866	79.022179	2.059435	13.514836	-0.561254	0.000000	-0.943313	0.000000	0.000000	0.000000	0.017335	-0.157483	0.085599	0.000000	0.000000	3.000000	90.000000	0.000000
15030.305023	0.088860	0.589841	-0.018552	79.022179	2.059435	13.514836	-0.561254	0.000000	-0.943313	0.000000	0.000000	0.000000	0.025568	-0.146632	0.094128	0.000000	0.000000	3.000000	90.000000	0.000000
15030.308356	0.088860	0.589841	-0.018552	79.058784	2.034471	13.486004	-0.561254	0.000000	-0.943313	0.000000	0.000000	0.000000	0.025568	-0.146632	0.094128	0.000000	0.000000	3.000000	90.000000	0.000000
15030.311689	0.088952	0.589388	-0.018206	79.058784	2.034471	13.486004	-0.561254	0.000000	-0.943313	0.000000	0.000000	0.000000	0.027566	-0.135833	0.103953	0.000000	0.000000	3.000000	90.000000	0.000000
15030.315023	0.088952	0.589388	-0.018206	79.058784	2.034471	13.486004	-0.561254	0.000000	-0.943313	0.000000	0.000000	0.000000	0.027566	-0.135833	0.103953	0.000000	0.000000	3.000000	90.000000	0.000000
15030.318356	0.088952	0.589388	-0.018206	79.102013	2.008105	13.448071	-0.552398	0.000000	-0.910299	0.000000	0.000000	0.000000	0.027566	-0.135833	0.103953	0.000000	0.000000	3.000000	90.000000	0.000000
15030.321689	0.088952	0.589388	-0.018206	79.102013	2.008105	13.448071	-0.552398	0.000000	-0.910299	0.000000	0.000000	0.000000	0.027566	-0.135833	0.103953	0.000000	0.000000	3.000000	90.000000	0.000000
15030.325023	0.089110	0.588953	-0.017856	79.102013	2.008105	13.448071	-0.552398	0.000000	-0.910299	0.000000	0.000000	0.000000	0.047330	-0.130541	0.105001	0.000000	0.000000	3.000000	90.000000	0.000000
15030.328356	0.089110	0.588953	-0.017856	79.145256	1.984154	13.409841	-0.552398	0.000000	-0.910299	0.000000	0.000000	0.000000	0.047330	-0.130541	0.105001	0.000000	0.000000	3.000000	90.000000	0.000000
15030.331689	0.089313	0.588535	-0.017498	79.145256	1.984154	13.409841	-0.552398	0.000000	-0.910299	0.000000	0.000000	0.000000	0.060885	-0.125270	0.107315	0.000000	0.000000	3.000000	90.000000	0.000000
15030.335023	0.089313	0.588535	-0.017498	79.145256	1.984154	13.409841	-0.552398	0.000000	-0.910299	0.000000	0.000000	0.000000	0.060885	-0.125270	0.107315	0.000000	0.000000	3.000000	90.000000	0.000000
15030.338356	0.089313	0.588535	-0.017498	79.188484	1.957181	13.371305	-0.534362	0.000000	-0.874913	0.000000	0.000000	0.000000	0.060885	-0.125270	0.107315	0.000000	0.000000	3.000000	90.000000	0.000000
15030.341689	0.089313	0.588535	-0.017498	79.188484	1.957181	13.371305	-0.534362	0.000000	-0.874913	0.000000	0.000000	0.000000	0.060885	-0.125270	0.107315	0.000000	0.000000	3.000000	90.000000	0.000000
15030.345023	0.089448	0.588123	-0.017152	79.188484	1.957181	13.371305	-0.534362	0.000000	-0.874913	0.000000	0.000000	0.000000	0.040676	-0.123589	0.103879	0.000000	0.000000	3.000000	90.000000	0.000000
15030.348356	0.089448	0.588123	-0.017152	79.234772	1.924450	13.329676	-0.534362	0.000000	-0.874913	0.000000	0.000000	0.000000	0.040676	-0.123589	0.103879	0.000000	0.000000	3.000000	90.000000	0.000000
15030.351689	0.089579	0.587717	-0.016830	79.234772	1.924450	13.329676	-0.534362	0.000000	-0.874913	0.000000	0.000000	0.000000	0.039235	-0.121886	0.096644	0.000000	0.000000	3.000000	90.000000	0.000000
15030.355023	0.089579	0.587717	-0.016830	79.234772	1.924450	13.329676	-0.534362	0.000000	-0.874913	0.000000	0.000000	0.000000	0.039235	-0.121886	0.096644	0.000000	0.000000	3.000000	90.000000	0.000000
15030.358356	0.089579	0.587717	-0.016830	79.274887	1.899598	13.293303	-0.521044	0.000000	-0.841493	0.000000	0.000000	0.000000	0.039235	-0.121886	0.096644	0.000000	0.000000	3.000000	90.000000	0.000000
15030.361689	0.089579	0.587717	-0.016830	79.274887	1.899598	13.293303	-0.521044	0.000000	-0.841493	0.000000	0.000000	0.000000	0.039235	-0.121886	0.096644	0.000000	0.000000	3.000000	90.000000	0.000000
15030.365023	0.089707	0.587341	-0.016631	79.274887	1.899598	13.293303	-0.521044	0.000000	-0.841493	0.000000	0.000000	0.000000	0.038284	-0.112598	0.059723	0.000000	0.000000	3.000000	90.000000	0.000000
15030.368356	0.089707	0.587341	-0.016631	79.321175	1.868911	13.251002	-0.521044	0.000000	-0.841493	0.000000	0.000000	0.000000	0.038284	-0.112598	0.059723	0.000000	0.000000	3.000000	90.000000	0.000000
15030.371689	0.089707	0.587341	-0.016631	79.321175	1.868911	13.251002	-0.521044	0.000000	-0.841493	0.000000	0.000000	0.000000	0.038284	-0.112598	0.059723	0.000000	0.000000	3.000000	90.000000	0.000000
15030.375023	0.089707	0.587341	-0.016631	79.321175	1.868911	13.251002	-0.521044	0.000000	-0.841493	0.000000	0.000000	0.000000	0.038284	-0.112598	0.059723	0.000000	0.000000	3.000000	90.000000	0.000000
15030.378356	0.089920	0.586573	-0.016334	79.370567	1.832341	13.205487	-0.514663	0.000000	-0.831539	0.000000	0.000000	0.000000	0.063908	-0.230657	0.089072	0.000000	0.000000	3.000000	90.000000	0.000000
15030.381689	0.089920	0.586573	-0.016334	79.370567	1.832341	13.205487	-0.514663	0.000000	-0.831539	0.000000	0.000000	0.000000	0.000000	-0.000005	0.000000	0.000000	0.000000	3.000000	90.000000	0.000000
15030.385023	0.089920	0.586573	-0.016334	79.370567	1.832341	13.205487	-0.514663	0.000000	-0.831539	0.000000	0.000000	0.000000	0.000000	-0.000005	0.000000	0.000000	0.000000	3.000000	90.000000	0.000000
15030.388356	0.089920	0.586573	-0.016334	79.416824	1.795463	13.162431	-0.504012	0.000000	-0.816694	0.000000	0.000000	0.000000	0.000000	-0.000005	0.000000	0.000000	0.000000	3.000000	90.000000	0.000000
15030.391689	0.089920	0.586573	-0.016334	79.416824	1.795463	13.162431	-0.504012	0.000000	-0.816694	0.000000	0.000000	0.000000	0.000000	-0.000005	0.000000	0.000000	0.000000	3.000000	90.000000	0.000000
15030.395023	0.089975	0.586192	-0.016279	79.416824	1.795463	13.162431	-0.504012	0.000000	-0.816694	0.000000	0.000000	0.000000	0.016434	-0.114189	0.016432	0.000000	0.000000	3.000000	90.000000	0.000000
15030.398356	0.089975	0.586192	-0.016279	79.466194	1.749912	13.116099	-0.504012	0.000000	-0.816694	0.000000	0.000000	0.000000	0.016434	-0.114189	0.016432	0.000000	0.000000	3.000000	90.000000	0.000000
15030.401689	0.089975	0.586192	-0.016279	79.466194	1.749912	13.116099	-0.504012	0.000000	-0.816694	0.000000	0.000000	0.000000	0.016434	-0.114189	0.016432	0.000000	0.000000	3.000000	90.000000	0.000000
15030.405023	0.089975	0.586192	-0.016279	79.466194	1.749912	13.116099	-0.504012	0.000000	-0.816694	0.000000	0.000000	0.000000	0.016434	-0.114189	0.016432	0.000000	0.000000	3.000000	90.000000	0.000000
15030.408356	0.089945	0.585476	-0.016315	79.518631	1.698317	13.066389	-0.501273	0.000000	-0.813955	0.000000	0.000000	0.000000	-0.008719	-0.214891	-0.010688	0.000000	0.000000	3.000000	90.000000	0.000000
15030.411689	0.089945	0.585476	-0.016315	79.518631	1.698317	13.066389	-0.501273	0.000000	-0.813955	0.000000	0.000000	0.000000	0.000000	0.000007	0.000000	0.000000	0.000000	3.000000	90.000000	0.000000
15030.415023	0.089945	0.585476	-0.016315	79.518631	1.698317	13.066389	-0.501273	0.000000	-0.813955	0.000000	0.000000	0.000000	0.000000	0.000007	0.000000	0.000000	0.000000	3.000000	90.000000	0.000000
15030.418356	0.089945	0.585476	-0.016315	79.571075	1.643511	13.016195	-0.502726	0.000000	-0.815736	0.000000	0.000000	0.000000	0.000000	0.000007	0.000000	0.000000	0.000000	3.000000	90.000000	0.000000
15030.421689	0.089945	0.585476	-0.016315	79.571075	1.643511	13.016195	-0.502726	0.000000	-0.815736	0.000000	0.000000	0.000000	0.000000	0.000007	0.000000	0.000000	0.000000	3.000000	90.000000	0.000000
15030.425023	0.089890	0.585085	-0.016372	79.571075	1.643511	13.016195	-0.502726	0.000000	-0.815736	0.000000	0.000000	0.000000	-0.016585	-0.117345	-0.017183	0.000000	0.000000	3.000000	90.000000	0.000000
15030.428356	0.089890	0.585085	-0.016372	79.618958	1.590911	12.970826	-0.502726	0.000000	-0.815736	0.000000	0.000000	0.000000	-0.016585	-0.117345	-0.017183	0.000000	0.000000	3.000000	90.000000	0.000000
15030.431689	0.089890	0.585085	-0.016372	79.618958	1.590911	12.970826	-0.502726	0.000000	-0.815736	0.000000	0.000000	0.000000	-0.016585	-0.117345	-0.017183	0.000000	0.000000	3.000000	90.000000	0.000000
15030.435023	0.089890	0.585085	-0.016372	79.618958	1.590911	12.970826	-0.502726	0.000000	-0.815736	0.000000	0.000000	0.000000	-0.016585	-0.117345	-0.017183	0.000000	0.000000	3.000000	90.000000	0.000000
15030.438356	0.089754	0.584377	-0.016504	79.654663	1.554512	12.938813	-0.505490	0.000000	-0.818600	0.000000	0.000000	0.000000	-0.040743	-0.212409	-0.039534	0.000000	0.000000	3.000000	90.000000	0.000000
15030.441689	0.089754	0.584377	-0.016504	79.654663	1.554512	12.938813	-0.505490	0.000000	-0.818600	0.000000	0.000000	0.000000	-0.000000	0.000004	0.000000	0.000000	0.000000	3.000000	90.000000	0.000000
15030.445023	0.089754	0.584377	-0.016504	79.654663	1.554512	12.938813	-0.505490	0.000000	-0.818600	0.000000	0.000000	0.000000	-0.000000	0.000004	0.000000	0.000000	0.000000	3.000000	90.000000	0.000000
15030.448356	0.089754	0.584377	-0.016504	79.674065	1.544813	12.935037	-0.512281	0.000000	-0.825189	0.000000	0.000000	0.000000	-0.000000	0.000004	0.000000	0.000000	0.000000	3.000000	90.000000	0.000000
15030.451689	0.089754	0.584377	-0.016504	79.674065	1.544813	12.935037	-0.512281	0.000000	-0.825189	0.000000	0.000000	0.000000	-0.000000	0.000004	0.000000	0.000000	0.000000	3.000000	90.000000	0.000000
15030.455023	0.089700	0.584053	-0.016559	79.674065	1.544813	12.935037	-0.512281	0.000000	-0.825189	0.000000	0.000000	0.000000	-0.016432	-0.097006	-0.016502	0.000000	0.000000	3.000000	90.000000	0.000000
15030.458356	0.089700	0.584053	-0.016559	79.671944	1.557908	12.946563	-0.512281	0.000000	-0.825189	0.000000	0.000000	0.000000	-0.016432	-0.097006	-0.016502	0.000000	0.000000	3.000000	90.000000	0.000000
15030.461689	0.089700	0.584053	-0.016559	79.671944	1.557908	12.946563	-0.512281	0.000000	-0.825189	0.000000	0.000000	0.000000	-0.016432	-0.097006	-0.016502	0.000000	0.000000	3.000000	90.000000	0.000000
15030.465023	0.089700	0.584053	-0.016559	79.671944	1.557908	12.946563	-0.512281	0.000000	-0.825189	0.000000	0.000000	0.000000	-0.016432	-0.097006	-0.016502	0.000000	0.000000	3.000000	90.000000	0.000000
15030.468356	0.089699	0.583492	-0.016671	79.641006	1.606848	12.990864	-0.515019	0.000000	-0.827939	0.000000	0.000000	0.000000	-0.000294	-0.168328	-0.033536	0.000000	0.000000	3.000000	90.000000	0.000000
15030.471689	0.089699	0.583492	-0.016671	79.641006	1.606848	12.990864	-0.515019	0.000000	-0.827939	0.000000	0.000000	0.000000	-0.000294	-0.168328	-0.033536	0.000000	0.000000	3.000000	90.000000	0.000000
15030.475023	0.089699	0.583492	-0.016671	79.641006	1.606848	12.990864	-0.515019	0.000000	-0.827939	0.000000	0.000000	0.000000	-0.000294	-0.168328	-0.033536	0.000000	0.000000	3.000000	90.000000	0.000000
15030.478356	0.089699	0.583492	-0.016671	79.594231	1.674368	13.053447	-0.515068	0.000000	-0.833529	0.000000	0.000000	0.000000	-0.000294	-0.168328	-0.033536	0.000000	0.000000	3.000000	90.000000	0.000000
15030.481689	0.089711	0.583254	-0.016719	79.594231	1.674368	13.053447	-0.515068	0.000000	-0.833529	0.000000	0.000000	0.000000	0.003590	-0.071330	-0.014446	0.000000	0.000000	3.000000	90.000000	0.000000
15030.485023	0.089711	0.583254	-0.016719	79.594231	1.674368	13.053447	-0.515068	0.000000	-0.833529	0.000000	0.000000	0.000000	0.003590	-0.071330	-0.014446	0.000000	0.000000	3.000000	90.000000	0.000000
15030.488356	0.089711	0.583254	-0.016719	79.526848	1.763238	13.137298	-0.514470	0.000000	-0.835936	0.000000	0.000000	0.000000	0.003590	-0.071330	-0.014446	0.000000	0.000000	3.000000	90.000000	0.000000
15030.491689	0.089711	0.583254	-0.016719	79.526848	1.763238	13.137298	-0.514470	0.000000	-0.835936	0.000000	0.000000	0.000000	0.003590	-0.071330	-0.014446	0.000000	0.000000	3.000000	90.000000	0.000000
15030.495023	0.089720	0.583066	-0.016780	79.526848	1.763238	13.137298	-0.514470	0.000000	-0.835936	0.000000	0.000000	0.000000	0.002758	-0.056581	-0.018526	0.000000	0.000000	3.000000	90.000000	0.000000
15030.498356	0.089720	0.583066	-0.016780	79.452644	1.858886	13.227803	-0.514470	0.000000	-0.835936	0.000000	0.000000	0.000000	0.002758	-0.056581	-0.018526	0.000000	0.000000	3.000000	90.000000	0.000000
15030.501689	0.089720	0.583066	-0.016780	79.452644	1.858886	13.227803	-0.514470	0.000000	-0.835936	0.000000	0.000000	0.000000	0.002758	-0.056581	-0.018526	0.000000	0.000000	3.000000	90.000000	0.000000
15030.505023	0.089720	0.583066	-0.016780	79.452644	1.858886	13.227803	-0.514470	0.000000	-0.835936	0.000000	0.000000	0.000000	0.002758	-0.056581	-0.018526	0.000000	0.000000	3.000000	90.000000	0.000000
15030.508356	0.089712	0.582787	-0.016927	79.369179	1.958861	13.325500	-0.514010	0.000000	-0.839024	0.000000	0.000000	0.000000	-0.002414	-0.083647	-0.043914	0.000000	0.000000	3.000000	90.000000	0.000000
15030.511689	0.089712	0.582787	-0.016927	79.369179	1.958861	13.325500	-0.514010	0.000000	-0.839024	0.000000	0.000000	0.000000	-0.002414	-0.083647	-0.043914	0.000000	0.000000	3.000000	90.000000	0.000000
15030.515023	0.089712	0.582787	-0.016927	79.369179	1.958861	13.325500	-0.514010	0.000000	-0.839024	0.000000	0.000000	0.000000	-0.002414	-0.083647	-0.043914	0.000000	0.000000	3.000000	90.000000	0.000000
15030.518356	0.089712	0.582787	-0.016927	79.306694	2.029574	13.397283	-0.514412	0.000000	-0.846343	0.000000	0.000000	0.000000	-0.002414	-0.083647	-0.043914	0.000000	0.000000	3.000000	90.000000	0.000000
15030.521689	0.089677	0.582715	-0.016990	79.306694	2.029574	13.397283	-0.514412	0.000000	-0.846343	0.000000	0.000000	0.000000	-0.010405	-0.021678	-0.019018	0.000000	0.000000	3.000000	90.000000	0.000000
15030.525023	0.089677	0.582715	-0.016990	79.306694	2.029574	13.397283	-0.514412	0.000000	-0.846343	0.000000	0.000000	0.000000	-0.010405	-0.021678	-0.019018	0.000000	0.000000	3.000000	90.000000	0.000000
15030.528356	0.089677	0.582715	-0.016990	79.264465	2.077531	13.444312	-0.516146	0.000000	-0.849513	0.000000	0.000000	0.000000	-0.010405	-0.021678	-0.019018	0.000000	0.000000	3.000000	90.000000	0.000000
15030.531689	0.089677	0.582715	-0.016990	79.264465	2.077531	13.444312	-0.516146	0.000000	-0.849513	0.000000	0.000000	0.000000	-0.010405	-0.021678	-0.019018	0.000000	0.000000	3.000000	90.000000	0.000000
15030.535023	0.089674	0.582697	-0.017007	79.264465	2.077531	13.444312	-0.516146	0.000000	-0.849513	0.000000	0.000000	0.000000	-0.001035	-0.005407	-0.005074	0.000000	0.000000	3.000000	90.000000	0.000000
15030.538356	0.089674	0.582697	-0.017007	79.253105	2.087415	13.456691	-0.516146	0.000000	-0.849513	0.000000	0.000000	0.000000	-0.001035	-0.005407	-0.005074	0.000000	0.000000	3.000000	90.000000	0.000000
15030.541689	0.089674	0.582697	-0.017007	79.253105	2.087415	13.456691	-0.516146	0.000000	-0.849513	0.000000	0.000000	0.000000	-0.001035	-0.005407	-0.005074	0.000000	0.000000	3.000000	90.000000	0.000000
15030.545023	0.089674	0.582697	-0.017007	79.253105	2.087415	13.456691	-0.516146	0.000000	-0.849513	0.000000	0.000000	0.000000	-0.001035	-0.005407	-0.005074	0.000000	0.000000	3.000000	90.000000	0.000000
15030.548356	0.089624	0.582752	-0.017036	79.246895	2.090093	13.462186	-0.516319	0.000000	-0.850358	0.000000	0.000000	0.000000	-0.014802	0.016656	-0.008569	0.000000	0.000000	3.000000	90.000000	0.000000
15030.551689	0.089624	0.582752	-0.017036	79.246895	2.090093	13.462186	-0.516319	0.000000	-0.850358	0.000000	0.000000	0.000000	-0.014802	0.016656	-0.008569	0.000000	0.000000	3.000000	90.000000	0.000000
15030.555023	0.089624	0.582752	-0.017036	79.246895	2.090093	13.462186	-0.516319	0.000000	-0.850358	0.000000	0.000000	0.000000	-0.014802	0.016656	-0.008569	0.000000	0.000000	3.000000	90.000000	0.000000
15030.558356	0.089624	0.582752	-0.017036	79.237640	2.095456	13.470410	-0.518786	0.000000	-0.851787	0.000000	0.000000	0.000000	-0.014802	0.016656	-0.008569	0.000000	0.000000	3.000000	90.000000	0.000000
15030.561689	0.089608	0.582837	-0.017011	79.237640	2.095456	13.470410	-0.518786	0.000000	-0.851787	0.000000	0.000000	0.000000	-0.005025	0.025570	0.007389	0.000000	0.000000	3.000000	90.000000	0.000000
15030.565023	0.089608	0.582837	-0.017011	79.237640	2.095456	13.470410	-0.518786	0.000000	-0.851787	0.000000	0.000000	0.000000	-0.005025	0.025570	0.007389	0.000000	0.000000	3.000000	90.000000	0.000000
15030.568356	0.089608	0.582837	-0.017011	79.222221	2.106178	13.484095	-0.519623	0.000000	-0.850555	0.000000	0.000000	0.000000	-0.005025	0.025570	0.007389	0.000000	0.000000	3.000000	90.000000	0.000000
15030.571689	0.089608	0.582837	-0.017011	79.222221	2.106178	13.484095	-0.519623	0.000000	-0.850555	0.000000	0.000000	0.000000	-0.005025	0.025570	0.007389	0.000000	0.000000	3.000000	90.000000	0.000000
15030.575023	0.089565	0.582929	-0.017006	79.222221	2.106178	13.484095	-0.519623	0.000000	-0.850555	0.000000	0.000000	0.000000	-0.012737	0.027502	0.001568	0.000000	0.000000	3.000000	90.000000	0.000000
15030.578356	0.089565	0.582929	-0.017006	79.206772	2.114144	13.497744	-0.519623	0.000000	-0.850555	0.000000	0.000000	0.000000	-0.012737	0.027502	0.001568	0.000000	0.000000	3.000000	90.000000	0.000000
15030.581689	0.089565	0.582929	-0.017006	79.206772	2.114144	13.497744	-0.519623	0.000000	-0.850555	0.000000	0.000000	0.000000	-0.012737	0.027502	0.001568	0.000000	0.000000	3.000000	90.000000	0.000000
15030.585023	0.089565	0.582929	-0.017006	79.206772	2.114144	13.497744	-0.519623	0.000000	-0.850555	0.000000	0.000000	0.000000	-0.012737	0.027502	0.001568	0.000000	0.000000	3.000000	90.000000	0.000000
15030.588356	0.089486	0.583173	-0.016968	79.188248	2.124742	13.514071	-0.521746	0.000000	-0.850294	0.000000	0.000000	0.000000	-0.023828	0.073224	0.011233	0.000000	0.000000	3.000000	90.000000	0.000000
15030.591689	0.089486	0.583173	-0.016968	79.188248	2.124742	13.514071	-0.521746	0.000000	-0.850294	0.000000	0.000000	0.000000	-0.023828	0.073224	0.011233	0.000000	0.000000	3.000000	90.000000	0.000000
15030.595023	0.089486	0.583173	-0.016968	79.188248	2.124742	13.514071	-0.521746	0.000000	-0.850294	0.000000	0.000000	0.000000	-0.023828	0.073224	0.011233	0.000000	0.000000	3.000000	90.000000	0.000000
15030.598356	0.089486	0.583173	-0.016968	79.172798	2.129905	13.527635	-0.525717	0.000000	-0.848421	0.000000	0.000000	0.000000	-0.023828	0.073224	0.011233	0.000000	0.000000	3.000000	90.000000	0.000000
15030.601689	0.089442	0.583289	-0.016970	79.172798	2.129905	13.527635	-0.525717	0.000000	-0.848421	0.000000	0.000000	0.000000	-0.013155	0.034863	-0.000480	0.000000	0.000000	3.000000	90.000000	0.000000
15030.605023	0.089442	0.583289	-0.016970	79.172798	2.129905	13.527635	-0.525717	0.000000	-0.848421	0.000000	0.000000	0.000000	-0.013155	0.034863	-0.000480	0.000000	0.000000	3.000000	90.000000	0.000000
15030.608356	0.089442	0.583289	-0.016970	79.160446	2.135092	13.538450	-0.527910	0.000000	-0.848501	0.000000	0.000000	0.000000	-0.013155	0.034863	-0.000480	0.000000	0.000000	3.000000	90.000000	0.000000
15030.611689	0.089442	0.583289	-0.016970	79.160446	2.135092	13.538450	-0.527910	0.000000	-0.848501	0.000000	0.000000	0.000000	-0.013155	0.034863	-0.000480	0.000000	0.000000	3.000000	90.000000	0.000000
15030.615023	0.089399	0.583381	-0.016965	79.160446	2.135092	13.538450	-0.527910	0.000000	-0.848501	0.000000	0.000000	0.000000	-0.012745	0.027515	0.001536	0.000000	0.000000	3.000000	90.000000	0.000000
15030.618356	0.089399	0.583381	-0.016965	79.148087	2.140259	13.549250	-0.527910	0.000000	-0.848501	0.000000	0.000000	0.000000	-0.012745	0.027515	0.001536	0.000000	0.000000	3.000000	90.000000	0.000000
15030.621689	0.089399	0.583381	-0.016965	79.148087	2.140259	13.549250	-0.527910	0.000000	-0.848501	0.000000	0.000000	0.000000	-0.012745	0.027515	0.001536	0.000000	0.000000	3.000000	90.000000	0.000000
15030.625023	0.089399	0.583381	-0.016965	79.148087	2.140259	13.549250	-0.527910	0.000000	-0.848501	0.000000	0.000000	0.000000	-0.012745	0.027515	0.001536	0.000000	0.000000	3.000000	90.000000	0.000000
15030.628356	0.089300	0.583533	-0.016920	79.141624	2.130362	13.545855	-0.530034	0.000000	-0.848245	0.000000	0.000000	0.000000	-0.029908	0.045717	0.013447	0.000000	0.000000	3.000000	90.000000	0.000000
15030.631689	0.089300	0.583533	-0.016920	79.141624	2.130362	13.545855	-0.530034	0.000000	-0.848245	0.000000	0.000000	0.000000	-0.029908	0.045717	0.013447	0.000000	0.000000	3.000000	90.000000	0.000000
15030.635023	0.089300	0.583533	-0.016920	79.141624	2.130362	13.545855	-0.530034	0.000000	-0.848245	0.000000	0.000000	0.000000	-0.029908	0.045717	0.013447	0.000000	0.000000	3.000000	90.000000	0.000000
15030.638356	0.089300	0.583533	-0.016920	79.135445	2.132934	13.551239	-0.535019	0.000000	-0.846004	0.000000	0.000000	0.000000	-0.029908	0.045717	0.013447	0.000000	0.000000	3.000000	90.000000	0.000000
15030.641689	0.089273	0.583564	-0.016946	79.135445	2.132934	13.551239	-0.535019	0.000000	-0.846004	0.000000	0.000000	0.000000	-0.008120	0.009296	-0.007852	0.000000	0.000000	3.000000	90.000000	0.000000
15030.645023	0.089273	0.583564	-0.016946	79.135445	2.132934	13.551239	-0.535019	0.000000	-0.846004	0.000000	0.000000	0.000000	-0.008120	0.009296	-0.007852	0.000000	0.000000	3.000000	90.000000	0.000000
15030.648356	0.089273	0.583564	-0.016946	79.132370	2.130139	13.553935	-0.536372	0.000000	-0.847313	0.000000	0.000000	0.000000	-0.008120	0.009296	-0.007852	0.000000	0.000000	3.000000	90.000000	0.000000
15030.651689	0.089273	0.583564	-0.016946	79.132370	2.130139	13.553935	-0.536372	0.000000	-0.847313	0.000000	0.000000	0.000000	-0.008120	0.009296	-0.007852	0.000000	0.000000	3.000000	90.000000	0.000000
15030.655023	0.089225	0.583595	-0.016968	79.132370	2.130139	13.553935	-0.536372	0.000000	-0.847313	0.000000	0.000000	0.000000	-0.014389	0.009300	-0.006583	0.000000	0.000000	3.000000	90.000000	0.000000
15030.658356	0.089225	0.583595	-0.016968	79.132370	2.130139	13.553935	-0.536372	0.000000	-0.847313	0.000000	0.000000	0.000000	-0.014389	0.009300	-0.006583	0.000000	0.000000	3.000000	90.000000	0.000000
15030.661689	0.089225	0.583595	-0.016968	79.132370	2.130139	13.553935	-0.536372	0.000000	-0.847313	0.000000	0.000000	0.000000	-0.014389	0.009300	-0.006583	0.000000	0.000000	3.000000	90.000000	0.000000
15030.665023	0.089225	0.583595	-0.016968	79.132370	2.130139	13.553935	-0.536372	0.000000	-0.847313	0.000000	0.000000	0.000000	-0.014389	0.009300	-0.006583	0.000000	0.000000	3.000000	90.000000	0.000000
15030.668356	0.089216	0.583584	-0.017009	79.135483	2.127492	13.551246	-0.538770	0.000000	-0.848410	0.000000	0.000000	0.000000	-0.002462	-0.003496	-0.012160	0.000000	0.000000	3.000000	90.000000	0.000000
15030.671689	0.089216	0.583584	-0.017009	79.135483	2.127492	13.551246	-0.538770	0.000000	-0.848410	0.000000	0.000000	0.000000	-0.002462	-0.003496	-0.012160	0.000000	0.000000	3.000000	90.000000	0.000000
15030.675023	0.089216	0.583584	-0.017009	79.135483	2.127492	13.551246	-0.538770	0.000000	-0.848410	0.000000	0.000000	0.000000	-0.002462	-0.003496	-0.012160	0.000000	0.000000	3.000000	90.000000	0.000000
15030.678356	0.089216	0.583584	-0.017009	79.135483	2.127492	13.551246	-0.539181	0.000000	-0.850436	0.000000	0.000000	0.000000	-0.002462	-0.003496	-0.012160	0.000000	0.000000	3.000000	90.000000	0.000000
15030.681689	0.089213	0.583566	-0.017026	79.135483	2.127492	13.551246	-0.539181	0.000000	-0.850436	0.000000	0.000000	0.000000	-0.001027	-0.005411	-0.005065	0.000000	0.000000	3.000000	90.000000	0.000000
15030.685023	0.089213	0.583566	-0.017026	79.135483	2.127492	13.551246	-0.539181	0.000000	-0.850436	0.000000	0.000000	0.000000	-0.001027	-0.005411	-0.005065	0.000000	0.000000	3.000000	90.000000	0.000000
15030.688356	0.089213	0.583566	-0.017026	79.141373	2.115169	13.537068	-0.539352	0.000000	-0.851281	0.000000	0.000000	0.000000	-0.001027	-0.005411	-0.005065	0.000000	0.000000	3.000000	90.000000	0.000000
15030.691689	0.089213	0.583566	-0.017026	79.141373	2.115169	13.537068	-0.539352	0.000000	-0.851281	0.000000	0.000000	0.000000	-0.001027	-0.005411	-0.005065	0.000000	0.000000	3.000000	90.000000	0.000000
15030.695023	0.089214	0.583541	-0.017019	79.141373	2.115169	13.537068	-0.539352	0.000000	-0.851281	0.000000	0.000000	0.000000	0.000411	-0.007372	0.002030	0.000000	0.000000	3.000000	90.000000	0.000000
15030.698356	0.089214	0.583541	-0.017019	79.147537	2.109873	13.531671	-0.539352	0.000000	-0.851281	0.000000	0.000000	0.000000	0.000411	-0.007372	0.002030	0.000000	0.000000	3.000000	90.000000	0.000000
15030.701689	0.089214	0.583541	-0.017019	79.147537	2.109873	13.531671	-0.539352	0.000000	-0.851281	0.000000	0.000000	0.000000	0.000411	-0.007372	0.002030	0.000000	0.000000	3.000000	90.000000	0.000000
15030.705023	0.089214	0.583541	-0.017019	79.147537	2.109873	13.531671	-0.539352	0.000000	-0.851281	0.000000	0.000000	0.000000	0.000411	-0.007372	0.002030	0.000000	0.000000	3.000000	90.000000	0.000000
15030.708356	0.089195	0.583425	-0.017004	79.156815	2.099193	13.523569	-0.539283	0.000000	-0.850942	0.000000	0.000000	0.000000	-0.005651	-0.034868	0.004319	0.000000	0.000000	3.000000	90.000000	0.000000
15030.711689	0.089195	0.583425	-0.017004	79.156815	2.099193	13.523569	-0.539283	0.000000	-0.850942	0.000000	0.000000	0.000000	-0.005651	-0.034868	0.004319	0.000000	0.000000	3.000000	90.000000	0.000000
15030.715023	0.089195	0.583425	-0.017004	79.156815	2.099193	13.523569	-0.539283	0.000000	-0.850942	0.000000	0.000000	0.000000	-0.005651	-0.034868	0.004319	0.000000	0.000000	3.000000	90.000000	0.000000
15030.718356	0.089195	0.583425	-0.017004	79.166077	2.088492	13.515445	-0.540225	0.000000	-0.850223	0.000000	0.000000	0.000000	-0.005651	-0.034868	0.004319	0.000000	0.000000	3.000000	90.000000	0.000000
15030.721689	0.089174	0.583358	-0.017004	79.166077	2.088492	13.515445	-0.540225	0.000000	-0.850223	0.000000	0.000000	0.000000	-0.006476	-0.020141	0.000257	0.000000	0.000000	3.000000	90.000000	0.000000
15030.725023	0.089174	0.583358	-0.017004	79.166077	2.088492	13.515445	-0.540225	0.000000	-0.850223	0.000000	0.000000	0.000000	-0.006476	-0.020141	0.000257	0.000000	0.000000	3.000000	90.000000	0.000000
15030.728356	0.089174	0.583358	-0.017004	79.172234	2.080445	13.510017	-0.541304	0.000000	-0.850180	0.000000	0.000000	0.000000	-0.006476	-0.020141	0.000257	0.000000	0.000000	3.000000	90.000000	0.000000
15030.731689	0.089174	0.583358	-0.017004	79.172234	2.080445	13.510017	-0.541304	0.000000	-0.850180	0.000000	0.000000	0.000000	-0.006476	-0.020141	0.000257	0.000000	0.000000	3.000000	90.000000	0.000000
15030.735023	0.089157	0.583284	-0.016979	79.172234	2.080445	13.510017	-0.541304	0.000000	-0.850180	0.000000	0.000000	0.000000	-0.005038	-0.022089	0.007348	0.000000	0.000000	3.000000	90.000000	0.000000
15030.738356	0.089157	0.583284	-0.016979	79.181511	2.069725	13.501870	-0.541304	0.000000	-0.850180	0.000000	0.000000	0.000000	-0.005038	-0.022089	0.007348	0.000000	0.000000	3.000000	90.000000	0.000000
15030.741689	0.089157	0.583284	-0.016979	79.181511	2.069725	13.501870	-0.541304	0.000000	-0.850180	0.000000	0.000000	0.000000	-0.005038	-0.022089	0.007348	0.000000	0.000000	3.000000	90.000000	0.000000
15030.745023	0.089157	0.583284	-0.016979	79.181511	2.069725	13.501870	-0.541304	0.000000	-0.850180	0.000000	0.000000	0.000000	-0.005038	-0.022089	0.007348	0.000000	0.000000	3.000000	90.000000	0.000000
15030.748356	0.089135	0.583167	-0.016873	79.187698	2.061668	13.496442	-0.542144	0.000000	-0.848955	0.000000	0.000000	0.000000	-0.006589	-0.035272	0.031918	0.000000	0.000000	3.000000	90.000000	0.000000
15030.751689	0.089135	0.583167	-0.016873	79.187698	2.061668	13.496442	-0.542144	0.000000	-0.848955	0.000000	0.000000	0.000000	-0.006589	-0.035272	0.031918	0.000000	0.000000	3.000000	90.000000	0.000000
15030.755023	0.089135	0.583167	-0.016873	79.187698	2.061668	13.496442	-0.542144	0.000000	-0.848955	0.000000	0.000000	0.000000	-0.006589	-0.035272	0.031918	0.000000	0.000000	3.000000	90.000000	0.000000
15030.758356	0.089135	0.583167	-0.016873	79.193893	2.053598	13.490997	-0.543242	0.000000	-0.843636	0.000000	0.000000	0.000000	-0.006589	-0.035272	0.031918	0.000000	0.000000	3.000000	90.000000	0.000000
15030.761689	0.089117	0.583117	-0.016855	79.193893	2.053598	13.490997	-0.543242	0.000000	-0.843636	0.000000	0.000000	0.000000	-0.005452	-0.014732	0.005316	0.000000	0.000000	3.000000	90.000000	0.000000
15030.765023	0.089117	0.583117	-0.016855	79.193893	2.053598	13.490997	-0.543242	0.000000	-0.843636	0.000000	0.000000	0.000000	-0.005452	-0.014732	0.005316	0.000000	0.000000	3.000000	90.000000	0.000000
15030.768356	0.089117	0.583117	-0.016855	79.196968	2.048203	13.488273	-0.544151	0.000000	-0.842750	0.000000	0.000000	0.000000	-0.005452	-0.014732	0.005316	0.000000	0.000000	3.000000	90.000000	0.000000
15030.771689	0.089117	0.583117	-0.016855	79.196968	2.048203	13.488273	-0.544151	0.000000	-0.842750	0.000000	0.000000	0.000000	-0.005452	-0.014732	0.005316	0.000000	0.000000	3.000000	90.000000	0.000000
15030.775023	0.089102	0.583086	-0.016820	79.196968	2.048203	13.488273	-0.544151	0.000000	-0.842750	0.000000	0.000000	0.000000	-0.004427	-0.009299	0.010384	0.000000	0.000000	3.000000	90.000000	0.000000
15030.778356	0.089102	0.583086	-0.016820	79.196968	2.045487	13.488275	-0.544151	0.000000	-0.842750	0.000000	0.000000	0.000000	-0.004427	-0.009299	0.010384	0.000000	0.000000	3.000000	90.000000	0.000000
15030.781689	0.089102	0.583086	-0.016820	79.196968	2.045487	13.488275	-0.544151	0.000000	-0.842750	0.000000	0.000000	0.000000	-0.004427	-0.009299	0.010384	0.000000	0.000000	3.000000	90.000000	0.000000
15030.785023	0.089102	0.583086	-0.016820	79.196968	2.045487	13.488275	-0.544151	0.000000	-0.842750	0.000000	0.000000	0.000000	-0.004427	-0.009299	0.010384	0.000000	0.000000	3.000000	90.000000	0.000000
15030.788356	0.089044	0.583080	-0.016784	79.196953	2.042768	13.488273	-0.544889	0.000000	-0.841019	0.000000	0.000000	0.000000	-0.017380	-0.001942	0.010899	0.000000	0.000000	3.000000	90.000000	0.000000
15030.791689	0.089044	0.583080	-0.016784	79.196953	2.042768	13.488273	-0.544889	0.000000	-0.841019	0.000000	0.000000	0.000000	-0.017380	-0.001942	0.010899	0.000000	0.000000	3.000000	90.000000	0.000000
15030.795023	0.089044	0.583080	-0.016784	79.196953	2.042768	13.488273	-0.544889	0.000000	-0.841019	0.000000	0.000000	0.000000	-0.017380	-0.001942	0.010899	0.000000	0.000000	3.000000	90.000000	0.000000
15030.798356	0.089044	0.583080	-0.016784	79.190811	2.045401	13.493726	-0.547786	0.000000	-0.839202	0.000000	0.000000	0.000000	-0.017380	-0.001942	0.010899	0.000000	0.000000	3.000000	90.000000	0.000000
15030.801689	0.089051	0.583116	-0.016750	79.190811	2.045401	13.493726	-0.547786	0.000000	-0.839202	0.000000	0.000000	0.000000	0.002051	0.010847	0.010142	0.000000	0.000000	3.000000	90.000000	0.000000
15030.805023	0.089051	0.583116	-0.016750	79.190811	2.045401	13.493726	-0.547786	0.000000	-0.839202	0.000000	0.000000	0.000000	0.002051	0.010847	0.010142	0.000000	0.000000	3.000000	90.000000	0.000000
15030.808356	0.089051	0.583116	-0.016750	79.184624	2.050740	13.499162	-0.547444	0.000000	-0.837512	0.000000	0.000000	0.000000	0.002051	0.010847	0.010142	0.000000	0.000000	3.000000	90.000000	0.000000
15030.811689	0.089051	0.583116	-0.016750	79.184624	2.050740	13.499162	-0.547444	0.000000	-0.837512	0.000000	0.000000	0.000000	0.002051	0.010847	0.010142	0.000000	0.000000	3.000000	90.000000	0.000000
15030.815023	0.089057	0.583177	-0.016723	79.184624	2.050740	13.499162	-0.547444	0.000000	-0.837512	0.000000	0.000000	0.000000	0.001640	0.018194	0.008117	0.000000	0.000000	3.000000	90.000000	0.000000
15030.818356	0.089057	0.583177	-0.016723	79.172234	2.064127	13.510021	-0.547444	0.000000	-0.837512	0.000000	0.000000	0.000000	0.001640	0.018194	0.008117	0.000000	0.000000	3.000000	90.000000	0.000000
15030.821689	0.089057	0.583177	-0.016723	79.172234	2.064127	13.510021	-0.547444	0.000000	-0.837512	0.000000	0.000000	0.000000	0.001640	0.018194	0.008117	0.000000	0.000000	3.000000	90.000000	0.000000
15030.825023	0.089057	0.583177	-0.016723	79.172234	2.064127	13.510021	-0.547444	0.000000	-0.837512	0.000000	0.000000	0.000000	0.001640	0.018194	0.008117	0.000000	0.000000	3.000000	90.000000	0.000000
15030.828356	0.089108	0.583323	-0.016684	79.159897	2.077495	13.520860	-0.547170	0.000000	-0.836159	0.000000	0.000000	0.000000	0.015417	0.043807	0.011662	0.000000	0.000000	3.000000	90.000000	0.000000
15030.831689	0.089108	0.583323	-0.016684	79.159897	2.077495	13.520860	-0.547170	0.000000	-0.836159	0.000000	0.000000	0.000000	0.015417	0.043807	0.011662	0.000000	0.000000	3.000000	90.000000	0.000000
15030.835023	0.089108	0.583323	-0.016684	79.159897	2.077495	13.520860	-0.547170	0.000000	-0.836159	0.000000	0.000000	0.000000	0.015417	0.043807	0.011662	0.000000	0.000000	3.000000	90.000000	0.000000
15030.838356	0.089108	0.583323	-0.016684	79.147560	2.090835	13.531674	-0.544601	0.000000	-0.834216	0.000000	0.000000	0.000000	0.015417	0.043807	0.011662	0.000000	0.000000	3.000000	90.000000	0.000000
15030.841689	0.089136	0.583426	-0.016651	79.147560	2.090835	13.531674	-0.544601	0.000000	-0.834216	0.000000	0.000000	0.000000	0.008529	0.030997	0.009877	0.000000	0.000000	3.000000	90.000000	0.000000
15030.845023	0.089136	0.583426	-0.016651	79.147560	2.090835	13.531674	-0.544601	0.000000	-0.834216	0.000000	0.000000	0.000000	0.008529	0.030997	0.009877	0.000000	0.000000	3.000000	90.000000	0.000000
15030.848356	0.089136	0.583426	-0.016651	79.132103	2.104078	13.545156	-0.543179	0.000000	-0.832569	0.000000	0.000000	0.000000	0.008529	0.030997	0.009877	0.000000	0.000000	3.000000	90.000000	0.000000
15030.851689	0.089136	0.583426	-0.016651	79.132103	2.104078	13.545156	-0.543179	0.000000	-0.832569	0.000000	0.000000	0.000000	0.008529	0.030997	0.009877	0.000000	0.000000	3.000000	90.000000	0.000000
15030.855023	0.089141	0.583511	-0.016631	79.132103	2.104078	13.545156	-0.543179	0.000000	-0.832569	0.000000	0.000000	0.000000	0.001229	0.025607	0.006074	0.000000	0.000000	3.000000	90.000000	0.000000
15030.858356	0.089141	0.583511	-0.016631	79.119751	2.114637	13.555913	-0.543179	0.000000	-0.832569	0.000000	0.000000	0.000000	0.001229	0.025607	0.006074	0.000000	0.000000	3.000000	90.000000	0.000000
15030.861689	0.089141	0.583511	-0.016631	79.119751	2.114637	13.555913	-0.543179	0.000000	-0.832569	0.000000	0.000000	0.000000	0.001229	0.025607	0.006074	0.000000	0.000000	3.000000	90.000000	0.000000
15030.865023	0.089141	0.583511	-0.016631	79.119751	2.114637	13.555913	-0.543179	0.000000	-0.832569	0.000000	0.000000	0.000000	0.001229	0.025607	0.006074	0.000000	0.000000	3.000000	90.000000	0.000000
15030.868356	0.089110	0.583683	-0.016674	79.110489	2.119828	13.563966	-0.542974	0.000000	-0.831557	0.000000	0.000000	0.000000	-0.009149	0.051563	-0.012944	0.000000	0.000000	3.000000	90.000000	0.000000
15030.871689	0.089110	0.583683	-0.016674	79.110489	2.119828	13.563966	-0.542974	0.000000	-0.831557	0.000000	0.000000	0.000000	-0.009149	0.051563	-0.012944	0.000000	0.000000	3.000000	90.000000	0.000000
15030.875023	0.089110	0.583683	-0.016674	79.110489	2.119828	13.563966	-0.542974	0.000000	-0.831557	0.000000	0.000000	0.000000	-0.009149	0.051563	-0.012944	0.000000	0.000000	3.000000	90.000000	0.000000
15030.878356	0.089110	0.583683	-0.016674	79.101204	2.122283	13.572001	-0.544499	0.000000	-0.833714	0.000000	0.000000	0.000000	-0.009149	0.051563	-0.012944	0.000000	0.000000	3.000000	90.000000	0.000000
15030.881689	0.089064	0.583757	-0.016686	79.101204	2.122283	13.572001	-0.544499	0.000000	-0.833714	0.000000	0.000000	0.000000	-0.013781	0.022094	-0.003560	0.000000	0.000000	3.000000	90.000000	0.000000
15030.885023	0.089064	0.583757	-0.016686	79.101204	2.122283	13.572001	-0.544499	0.000000	-0.833714	0.000000	0.000000	0.000000	-0.013781	0.022094	-0.003560	0.000000	0.000000	3.000000	90.000000	0.000000
15030.888356	0.089064	0.583757	-0.016686	79.091957	2.130162	13.580034	-0.546796	0.000000	-0.834308	0.000000	0.000000	0.000000	-0.013781	0.022094	-0.003560	0.000000	0.000000	3.000000	90.000000	0.000000
15030.891689	0.089064	0.583757	-0.016686	79.091957	2.130162	13.580034	-0.546796	0.000000	-0.834308	0.000000	0.000000	0.000000	-0.013781	0.022094	-0.003560	0.000000	0.000000	3.000000	90.000000	0.000000
15030.895023	0.089060	0.583831	-0.016706	79.091957	2.130162	13.580034	-0.546796	0.000000	-0.834308	0.000000	0.000000	0.000000	-0.001233	0.022075	-0.006101	0.000000	0.000000	3.000000	90.000000	0.000000
15030.898356	0.089060	0.583831	-0.016706	79.082703	2.135314	13.588052	-0.546796	0.000000	-0.834308	0.000000	0.000000	0.000000	-0.001233	0.022075	-0.006101	0.000000	0.000000	3.000000	90.000000	0.000000
15030.901689	0.089060	0.583831	-0.016706	79.082703	2.135314	13.588052	-0.546796	0.000000	-0.834308	0.000000	0.000000	0.000000	-0.001233	0.022075	-0.006101	0.000000	0.000000	3.000000	90.000000	0.000000
15030.905023	0.089060	0.583831	-0.016706	79.082703	2.135314	13.588052	-0.546796	0.000000	-0.834308	0.000000	0.000000	0.000000	-0.001233	0.022075	-0.006101	0.000000	0.000000	3.000000	90.000000	0.000000
15030.908356	0.089044	0.583983	-0.016679	79.073425	2.143170	13.596050	-0.547002	0.000000	-0.835325	0.000000	0.000000	0.000000	-0.004849	0.045750	0.008307	0.000000	0.000000	3.000000	90.000000	0.000000
15030.911689	0.089044	0.583983	-0.016679	79.073425	2.143170	13.596050	-0.547002	0.000000	-0.835325	0.000000	0.000000	0.000000	-0.004849	0.045750	0.008307	0.000000	0.000000	3.000000	90.000000	0.000000
15030.915023	0.089044	0.583983	-0.016679	79.073425	2.143170	13.596050	-0.547002	0.000000	-0.835325	0.000000	0.000000	0.000000	-0.004849	0.045750	0.008307	0.000000	0.000000	3.000000	90.000000	0.000000
15030.918356	0.089044	0.583983	-0.016679	79.061050	2.153617	13.606688	-0.547810	0.000000	-0.833940	0.000000	0.000000	0.000000	-0.004849	0.045750	0.008307	0.000000	0.000000	3.000000	90.000000	0.000000
15030.921689	0.089044	0.584050	-0.016676	79.061050	2.153617	13.606688	-0.547810	0.000000	-0.833940	0.000000	0.000000	0.000000	0.000198	0.020170	0.000985	0.000000	0.000000	3.000000	90.000000	0.000000
15030.925023	0.089044	0.584050	-0.016676	79.061050	2.153617	13.606688	-0.547810	0.000000	-0.833940	0.000000	0.000000	0.000000	0.000198	0.020170	0.000985	0.000000	0.000000	3.000000	90.000000	0.000000
15030.928356	0.089044	0.584050	-0.016676	79.051773	2.164159	13.614652	-0.547777	0.000000	-0.833776	0.000000	0.000000	0.000000	0.000198	0.020170	0.000985	0.000000	0.000000	3.000000	90.000000	0.000000
15030.931689	0.089044	0.584050	-0.016676	79.051773	2.164159	13.614652	-0.547777	0.000000	-0.833776	0.000000	0.000000	0.000000	0.000198	0.020170	0.000985	0.000000	0.000000	3.000000	90.000000	0.000000
15030.935023	0.089066	0.584118	-0.016676	79.051773	2.164159	13.614652	-0.547777	0.000000	-0.833776	0.000000	0.000000	0.000000	0.006472	0.020159	-0.000287	0.000000	0.000000	3.000000	90.000000	0.000000
15030.938356	0.089066	0.584118	-0.016676	79.042526	2.174689	13.622614	-0.547777	0.000000	-0.833776	0.000000	0.000000	0.000000	0.006472	0.020159	-0.000287	0.000000	0.000000	3.000000	90.000000	0.000000
15030.941689	0.089066	0.584118	-0.016676	79.042526	2.174689	13.622614	-0.547777	0.000000	-0.833776	0.000000	0.000000	0.000000	0.006472	0.020159	-0.000287	0.000000	0.000000	3.000000	90.000000	0.000000
15030.945023	0.089066	0.584118	-0.016676	79.042526	2.174689	13.622614	-0.547777	0.000000	-0.833776	0.000000	0.000000	0.000000	0.006472	0.020159	-0.000287	0.000000	0.000000	3.000000	90.000000	0.000000
15030.948356	0.089109	0.584252	-0.016678	79.033264	2.185211	13.630561	-0.546698	0.000000	-0.833824	0.000000	0.000000	0.000000	0.012940	0.040345	-0.000584	0.000000	0.000000	3.000000	90.000000	0.000000
15030.951689	0.089109	0.584252	-0.016678	79.033264	2.185211	13.630561	-0.546698	0.000000	-0.833824	0.000000	0.000000	0.000000	0.012940	0.040345	-0.000584	0.000000	0.000000	3.000000	90.000000	0.000000
15030.955023	0.089109	0.584252	-0.016678	79.033264	2.185211	13.630561	-0.546698	0.000000	-0.833824	0.000000	0.000000	0.000000	0.012940	0.040345	-0.000584	0.000000	0.000000	3.000000	90.000000	0.000000
15030.958356	0.089109	0.584252	-0.016678	79.020905	2.201017	13.641118	-0.544541	0.000000	-0.833921	0.000000	0.000000	0.000000	0.012940	0.040345	-0.000584	0.000000	0.000000	3.000000	90.000000	0.000000
15030.961689	0.089150	0.584344	-0.016690	79.020905	2.201017	13.641118	-0.544541	0.000000	-0.833921	0.000000	0.000000	0.000000	0.012330	0.027525	-0.003608	0.000000	0.000000	3.000000	90.000000	0.000000
15030.965023	0.089150	0.584344	-0.016690	79.020905	2.201017	13.641118	-0.544541	0.000000	-0.833921	0.000000	0.000000	0.000000	0.012330	0.027525	-0.003608	0.000000	0.000000	3.000000	90.000000	0.000000
15030.968356	0.089150	0.584344	-0.016690	79.008537	2.216814	13.651669	-0.542486	0.000000	-0.834523	0.000000	0.000000	0.000000	0.012330	0.027525	-0.003608	0.000000	0.000000	3.000000	90.000000	0.000000
15030.971689	0.089150	0.584344	-0.016690	79.008537	2.216814	13.651669	-0.542486	0.000000	-0.834523	0.000000	0.000000	0.000000	0.012330	0.027525	-0.003608	0.000000	0.000000	3.000000	90.000000	0.000000
15030.975023	0.089196	0.584429	-0.016679	79.008537	2.216814	13.651669	-0.542486	0.000000	-0.834523	0.000000	0.000000	0.000000	0.013764	0.025622	0.003482	0.000000	0.000000	3.000000	90.000000	0.000000
15030.978356	0.089196	0.584429	-0.016679	78.993073	2.232440	13.664814	-0.542486	0.000000	-0.834523	0.000000	0.000000	0.000000	0.013764	0.025622	0.003482	0.000000	0.000000	3.000000	90.000000	0.000000
15030.981689	0.089196	0.584429	-0.016679	78.993073	2.232440	13.664814	-0.542486	0.000000	-0.834523	0.000000	0.000000	0.000000	0.013764	0.025622	0.003482	0.000000	0.000000	3.000000	90.000000	0.000000
15030.985023	0.089196	0.584429	-0.016679	78.993073	2.232440	13.664814	-0.542486	0.000000	-0.834523	0.000000	0.000000	0.000000	0.013764	0.025622	0.003482	0.000000	0.000000	3.000000	90.000000	0.000000
15030.988356	0.089224	0.584625	-0.016650	78.980736	2.242732	13.675298	-0.540192	0.000000	-0.833943	0.000000	0.000000	0.000000	0.008294	0.058592	0.008710	0.000000	0.000000	3.000000	90.000000	0.000000
15030.991689	0.089224	0.584625	-0.016650	78.980736	2.242732	13.675298	-0.540192	0.000000	-0.833943	0.000000	0.000000	0.000000	0.008294	0.058592	0.008710	0.000000	0.000000	3.000000	90.000000	0.000000
15030.995023	0.089224	0.584625	-0.016650	78.980736	2.242732	13.675298	-0.540192	0.000000	-0.833943	0.000000	0.000000	0.000000	0.008294	0.058592	0.008710	0.000000	0.000000	3.000000	90.000000	0.000000
15030.998356	0.089224	0.584625	-0.016650	78.968384	2.250295	13.685776	-0.538810	0.000000	-0.832491	0.000000	0.000000	0.000000	0.008294	0.058592	0.008710	0.000000	0.000000	3.000000	90.000000	0.000000
15031.001689	0.089197	0.584723	-0.016673	78.968384	2.250295	13.685776	-0.538810	0.000000	-0.832491	0.000000	0.000000	0.000000	-0.007931	0.029457	-0.006920	0.000000	0.000000	3.000000	90.000000	0.000000
15031.005023	0.089197	0.584723	-0.016673	78.968384	2.250295	13.685776	-0.538810	0.000000	-0.832491	0.000000	0.000000	0.000000	-0.007931	0.029457	-0.006920	0.000000	0.000000	3.000000	90.000000	0.000000
15031.008356	0.089197	0.584723	-0.016673	78.958832	2.248349	13.684944	-0.540131	0.000000	-0.833644	0.000000	0.000000	0.000000	-0.007931	0.029457	-0.006920	0.000000	0.000000	3.000000	90.000000	0.000000
15031.011689	0.089197	0.584723	-0.016673	78.958832	2.248349	13.684944	-0.540131	0.000000	-0.833644	0.000000	0.000000	0.000000	-0.007931	0.029457	-0.006920	0.000000	0.000000	3.000000	90.000000	0.000000
15031.015023	0.089147	0.584803	-0.016709	78.958832	2.248349	13.684944	-0.540131	0.000000	-0.833644	0.000000	0.000000	0.000000	-0.015228	0.024029	-0.010706	0.000000	0.000000	3.000000	90.000000	0.000000
15031.018356	0.089147	0.584803	-0.016709	78.952652	2.248029	13.690159	-0.540131	0.000000	-0.833644	0.000000	0.000000	0.000000	-0.015228	0.024029	-0.010706	0.000000	0.000000	3.000000	90.000000	0.000000
15031.021689	0.089147	0.584803	-0.016709	78.952652	2.248029	13.690159	-0.540131	0.000000	-0.833644	0.000000	0.000000	0.000000	-0.015228	0.024029	-0.010706	0.000000	0.000000	3.000000	90.000000	0.000000
15031.025023	0.089147	0.584803	-0.016709	78.952652	2.248029	13.690159	-0.540131	0.000000	-0.833644	0.000000	0.000000	0.000000	-0.015228	0.024029	-0.010706	0.000000	0.000000	3.000000	90.000000	0.000000
15031.028356	0.089054	0.584933	-0.016842	78.946198	2.240798	13.686712	-0.542669	0.000000	-0.835428	0.000000	0.000000	0.000000	-0.027658	0.039071	-0.039892	0.000000	0.000000	3.000000	90.000000	0.000000
15031.031689	0.089054	0.584933	-0.016842	78.946198	2.240798	13.686712	-0.542669	0.000000	-0.835428	0.000000	0.000000	0.000000	-0.027658	0.039071	-0.039892	0.000000	0.000000	3.000000	90.000000	0.000000
15031.035023	0.089054	0.584933	-0.016842	78.946198	2.240798	13.686712	-0.542669	0.000000	-0.835428	0.000000	0.000000	0.000000	-0.027658	0.039071	-0.039892	0.000000	0.000000	3.000000	90.000000	0.000000
15031.038356	0.089054	0.584933	-0.016842	78.939491	2.229380	13.674607	-0.547279	0.000000	-0.842077	0.000000	0.000000	0.000000	-0.027658	0.039071	-0.039892	0.000000	0.000000	3.000000	90.000000	0.000000
15031.041689	0.089016	0.585001	-0.016922	78.939491	2.229380	13.674607	-0.547279	0.000000	-0.842077	0.000000	0.000000	0.000000	-0.011408	0.020472	-0.024136	0.000000	0.000000	3.000000	90.000000	0.000000
15031.045023	0.089016	0.585001	-0.016922	78.939491	2.229380	13.674607	-0.547279	0.000000	-0.842077	0.000000	0.000000	0.000000	-0.011408	0.020472	-0.024136	0.000000	0.000000	3.000000	90.000000	0.000000
15031.048356	0.089016	0.585001	-0.016922	78.931068	2.216042	13.655970	-0.549180	0.000000	-0.846100	0.000000	0.000000	0.000000	-0.011408	0.020472	-0.024136	0.000000	0.000000	3.000000	90.000000	0.000000
15031.051689	0.089001	0.585045	-0.017000	78.931068	2.216042	13.655970	-0.549180	0.000000	-0.846100	0.000000	0.000000	0.000000	-0.004719	0.013108	-0.023354	0.000000	0.000000	3.000000	90.000000	0.000000
15031.055023	0.089001	0.585045	-0.017000	78.931068	2.216042	13.655970	-0.549180	0.000000	-0.846100	0.000000	0.000000	0.000000	-0.004719	0.013108	-0.023354	0.000000	0.000000	3.000000	90.000000	0.000000
15031.058356	0.089001	0.585045	-0.017000	78.899384	2.189491	13.617531	-0.549967	0.000000	-0.849992	0.000000	0.000000	0.000000	-0.004719	0.013108	-0.023354	0.000000	0.000000	3.000000	90.000000	0.000000
15031.061689	0.089001	0.585045	-0.017000	78.899384	2.189491	13.617531	-0.549967	0.000000	-0.849992	0.000000	0.000000	0.000000	-0.004719	0.013108	-0.023354	0.000000	0.000000	3.000000	90.000000	0.000000
15031.065023	0.088970	0.585058	-0.017043	78.899384	2.189491	13.617531	-0.549967	0.000000	-0.849992	0.000000	0.000000	0.000000	-0.009142	0.003846	-0.012933	0.000000	0.000000	3.000000	90.000000	0.000000
15031.068356	0.088970	0.585058	-0.017043	78.821869	2.163890	13.564274	-0.549967	0.000000	-0.849992	0.000000	0.000000	0.000000	-0.009142	0.003846	-0.012933	0.000000	0.000000	3.000000	90.000000	0.000000
15031.071689	0.088970	0.585058	-0.017043	78.821869	2.163890	13.564274	-0.549967	0.000000	-0.849992	0.000000	0.000000	0.000000	-0.009142	0.003846	-0.012933	0.000000	1.000000	3.000000	90.000000	0.000000
15031.075023	0.088970	0.585058	-0.017043	78.821869	2.163890	13.564274	-0.549967	0.000000	-0.849992	0.000000	0.000000	0.000000	-0.009142	0.003846	-0.012933	0.000000	1.000000	3.000000	90.000000	0.000000
