# Supplementary material for: Haptic Guidance Needs to Be Intuitive Not Just Informative to Improve Human Motor Accuracy
Source: PLoS One. 2016 Mar 16;11(3):e0150912. doi: 10.1371/journal.pone.0150912 (PMC4794196; doi:10.1371/journal.pone.0150912)
Supplement: S1 Data — (ZIP) [file pone.0150912.s001.zip › Subject6/exp1_0091.txt]

Time	PosX	PosY	PosZ	RotX	RotY	RotZ	ForceX	ForceY	ForceZ	MomentX	MomentY	MomentZ	VelocityX	VelocityY	VelocityZ	CalibratedWeight	ButtonDown	Condition	Trial	Visual
15032.727602	-0.002288	0.491689	0.246937	74.835007	27.204687	21.956251	1.834350	0.000000	4.651361	0.000000	0.000000	0.000000	0.080387	-0.036960	-0.045681	0.000000	1.000000	3.000000	91.000000	1.000000
15032.730935	-0.002288	0.491689	0.246937	74.835007	27.204687	21.956251	1.834350	0.000000	4.651361	0.000000	0.000000	0.000000	0.080387	-0.036960	-0.045681	0.000000	1.000000	3.000000	91.000000	1.000000
15032.734269	-0.002288	0.491689	0.246937	74.835007	27.204687	21.956251	1.834350	0.000000	4.651361	0.000000	0.000000	0.000000	0.080387	-0.036960	-0.045681	0.000000	1.000000	3.000000	91.000000	1.000000
15032.737602	-0.002288	0.491689	0.246937	74.767708	27.240658	21.958750	1.839693	0.000000	4.649250	0.000000	0.000000	0.000000	0.080387	-0.036960	-0.045681	0.000000	1.000000	3.000000	91.000000	1.000000
15032.740935	-0.001653	0.491832	0.247107	74.767708	27.240658	21.958750	1.839693	0.000000	4.649250	0.000000	0.000000	0.000000	0.190404	0.042967	0.050974	0.000000	1.000000	3.000000	91.000000	1.000000
15032.744269	-0.001653	0.491832	0.247107	74.767708	27.240658	21.958750	1.839693	0.000000	4.649250	0.000000	0.000000	0.000000	0.190404	0.042967	0.050974	0.000000	1.000000	3.000000	91.000000	1.000000
15032.747602	-0.001653	0.491832	0.247107	74.727737	27.361757	22.070784	1.848913	0.000000	4.645591	0.000000	0.000000	0.000000	0.190404	0.042967	0.050974	0.000000	1.000000	3.000000	91.000000	1.000000
15032.750935	-0.001085	0.491930	0.247517	74.727737	27.361757	22.070784	1.848913	0.000000	4.645591	0.000000	0.000000	0.000000	0.170320	0.029185	0.123018	0.000000	1.000000	3.000000	91.000000	1.000000
15032.754269	-0.001085	0.491930	0.247517	74.727737	27.361757	22.070784	1.848913	0.000000	4.645591	0.000000	0.000000	0.000000	0.170320	0.029185	0.123018	0.000000	1.000000	3.000000	91.000000	1.000000
15032.757602	-0.001085	0.491930	0.247517	74.665909	27.229239	21.878195	1.855462	0.000000	4.642980	0.000000	0.000000	0.000000	0.170320	0.029185	0.123018	0.000000	1.000000	3.000000	91.000000	1.000000
15032.760935	-0.001085	0.491930	0.247517	74.665909	27.229239	21.878195	1.855462	0.000000	4.642980	0.000000	0.000000	0.000000	0.170320	0.029185	0.123018	0.000000	1.000000	3.000000	91.000000	1.000000
15032.764269	-0.000685	0.491983	0.248198	74.665909	27.229239	21.878195	1.855462	0.000000	4.642980	0.000000	0.000000	0.000000	0.120231	0.015868	0.204422	0.000000	1.000000	3.000000	91.000000	1.000000
15032.767602	-0.000685	0.491983	0.248198	74.622925	26.939474	21.495113	1.855462	0.000000	4.642980	0.000000	0.000000	0.000000	0.120231	0.015868	0.204422	0.000000	1.000000	3.000000	91.000000	1.000000
15032.770935	-0.000283	0.492233	0.248964	74.622925	26.939474	21.495113	1.855462	0.000000	4.642980	0.000000	0.000000	0.000000	0.120454	0.075127	0.229680	0.000000	1.000000	3.000000	91.000000	1.000000
15032.774269	-0.000283	0.492233	0.248964	74.622925	26.939474	21.495113	1.855462	0.000000	4.642980	0.000000	0.000000	0.000000	0.120454	0.075127	0.229680	0.000000	1.000000	3.000000	91.000000	1.000000
15032.777602	-0.000283	0.492233	0.248964	74.598022	26.657927	21.136408	1.859063	0.000000	4.641539	0.000000	0.000000	0.000000	0.120454	0.075127	0.229680	0.000000	1.000000	3.000000	91.000000	1.000000
15032.780935	-0.000283	0.492233	0.248964	74.598022	26.657927	21.136408	1.859063	0.000000	4.641539	0.000000	0.000000	0.000000	0.120454	0.075127	0.229680	0.000000	1.000000	3.000000	91.000000	1.000000
15032.784269	-0.000183	0.492247	0.249645	74.598022	26.657927	21.136408	1.859063	0.000000	4.641539	0.000000	0.000000	0.000000	0.030116	0.004319	0.204225	0.000000	1.000000	3.000000	91.000000	1.000000
15032.787602	-0.000183	0.492247	0.249645	74.626579	26.609213	21.039186	1.859063	0.000000	4.641539	0.000000	0.000000	0.000000	0.030116	0.004319	0.204225	0.000000	1.000000	3.000000	91.000000	1.000000
15032.790935	-0.000216	0.492299	0.250291	74.626579	26.609213	21.039186	1.859063	0.000000	4.641539	0.000000	0.000000	0.000000	-0.010125	0.015428	0.193882	0.000000	1.000000	3.000000	91.000000	1.000000
15032.794269	-0.000216	0.492299	0.250291	74.626579	26.609213	21.039186	1.859063	0.000000	4.641539	0.000000	0.000000	0.000000	-0.010125	0.015428	0.193882	0.000000	1.000000	3.000000	91.000000	1.000000
15032.797602	-0.000216	0.492299	0.250291	74.786232	27.057959	21.475220	1.851627	0.000000	4.644511	0.000000	0.000000	0.000000	-0.010125	0.015428	0.193882	0.000000	1.000000	3.000000	91.000000	1.000000
15032.800935	-0.000216	0.492299	0.250291	74.786232	27.057959	21.475220	1.851627	0.000000	4.644511	0.000000	0.000000	0.000000	-0.010125	0.015428	0.193882	0.000000	1.000000	3.000000	91.000000	1.000000
15032.804269	-0.000284	0.492171	0.250835	74.786232	27.057959	21.475220	1.851627	0.000000	4.644511	0.000000	0.000000	0.000000	-0.020216	-0.038438	0.163109	0.000000	1.000000	3.000000	91.000000	1.000000
15032.807602	-0.000284	0.492171	0.250835	75.068794	27.836805	22.218267	1.851627	0.000000	4.644511	0.000000	0.000000	0.000000	-0.020216	-0.038438	0.163109	0.000000	1.000000	3.000000	91.000000	1.000000
15032.810935	-0.000217	0.492021	0.251332	75.068794	27.836805	22.218267	1.851627	0.000000	4.644511	0.000000	0.000000	0.000000	0.020120	-0.045027	0.149057	0.000000	1.000000	3.000000	91.000000	1.000000
15032.814269	-0.000217	0.492021	0.251332	75.068794	27.836805	22.218267	1.851627	0.000000	4.644511	0.000000	0.000000	0.000000	0.020120	-0.045027	0.149057	0.000000	1.000000	3.000000	91.000000	1.000000
15032.817602	-0.000217	0.492021	0.251332	75.366425	28.690517	23.037691	1.845001	0.000000	4.647146	0.000000	0.000000	0.000000	0.020120	-0.045027	0.149057	0.000000	1.000000	3.000000	91.000000	1.000000
15032.820935	-0.000217	0.492021	0.251332	75.366425	28.690517	23.037691	1.845001	0.000000	4.647146	0.000000	0.000000	0.000000	0.020120	-0.045027	0.149057	0.000000	1.000000	3.000000	91.000000	1.000000
15032.824269	-0.000183	0.491791	0.251800	75.366425	28.690517	23.037691	1.845001	0.000000	4.647146	0.000000	0.000000	0.000000	0.010054	-0.068804	0.140581	0.000000	1.000000	3.000000	91.000000	1.000000
15032.827602	-0.000183	0.491791	0.251800	75.628326	29.478321	23.794714	1.845001	0.000000	4.647146	0.000000	0.000000	0.000000	0.010054	-0.068804	0.140581	0.000000	1.000000	3.000000	91.000000	1.000000
15032.830935	-0.000116	0.491563	0.252300	75.628326	29.478321	23.794714	1.845001	0.000000	4.647146	0.000000	0.000000	0.000000	0.020169	-0.068450	0.149856	0.000000	1.000000	3.000000	91.000000	1.000000
15032.834269	-0.000116	0.491563	0.252300	75.628326	29.478321	23.794714	1.845001	0.000000	4.647146	0.000000	0.000000	0.000000	0.020169	-0.068450	0.149856	0.000000	1.000000	3.000000	91.000000	1.000000
15032.837602	-0.000116	0.491563	0.252300	75.852386	30.178087	24.466118	1.840486	0.000000	4.648936	0.000000	0.000000	0.000000	0.020169	-0.068450	0.149856	0.000000	1.000000	3.000000	91.000000	1.000000
15032.840935	-0.000116	0.491563	0.252300	75.852386	30.178087	24.466118	1.840486	0.000000	4.648936	0.000000	0.000000	0.000000	0.020169	-0.068450	0.149856	0.000000	1.000000	3.000000	91.000000	1.000000
15032.844269	-0.000082	0.491271	0.252692	75.852386	30.178087	24.466118	1.840486	0.000000	4.648936	0.000000	0.000000	0.000000	0.010090	-0.087598	0.117559	0.000000	1.000000	3.000000	91.000000	1.000000
15032.847602	-0.000082	0.491271	0.252692	76.039597	30.776924	25.046259	1.840486	0.000000	4.648936	0.000000	0.000000	0.000000	0.010090	-0.087598	0.117559	0.000000	1.000000	3.000000	91.000000	1.000000
15032.850935	-0.000082	0.491271	0.252692	76.039597	30.776924	25.046259	1.840486	0.000000	4.648936	0.000000	0.000000	0.000000	0.010090	-0.087598	0.117559	0.000000	1.000000	3.000000	91.000000	1.000000
15032.854269	-0.000082	0.491271	0.252692	76.039597	30.776924	25.046259	1.840486	0.000000	4.648936	0.000000	0.000000	0.000000	0.010090	-0.087598	0.117559	0.000000	1.000000	3.000000	91.000000	1.000000
15032.857602	-0.000150	0.490562	0.253323	76.184341	31.242987	25.504366	1.838553	0.000000	4.649702	0.000000	0.000000	0.000000	-0.020259	-0.212665	0.189338	0.000000	1.000000	3.000000	91.000000	1.000000
15032.860935	-0.000150	0.490562	0.253323	76.184341	31.242987	25.504366	1.838553	0.000000	4.649702	0.000000	0.000000	0.000000	0.000000	-0.000002	0.000001	0.000000	1.000000	3.000000	91.000000	1.000000
15032.864269	-0.000150	0.490562	0.253323	76.184341	31.242987	25.504366	1.838553	0.000000	4.649702	0.000000	0.000000	0.000000	0.000000	-0.000002	0.000001	0.000000	1.000000	3.000000	91.000000	1.000000
15032.867602	-0.000150	0.490562	0.253323	76.293922	31.594383	25.847383	1.833517	0.000000	4.651689	0.000000	0.000000	0.000000	0.000000	-0.000002	0.000001	0.000000	1.000000	3.000000	91.000000	1.000000
15032.870935	-0.000150	0.490562	0.253323	76.293922	31.594383	25.847383	1.833517	0.000000	4.651689	0.000000	0.000000	0.000000	0.000000	-0.000002	0.000001	0.000000	0.000000	3.000000	91.000000	1.000000
15032.874269	-0.000184	0.490223	0.253558	76.293922	31.594383	25.847383	1.833517	0.000000	4.651689	0.000000	0.000000	0.000000	-0.010137	-0.101753	0.070730	0.000000	0.000000	3.000000	91.000000	1.000000
15032.877602	-0.000184	0.490223	0.253558	76.374687	31.808027	26.041172	1.833517	0.000000	4.651689	0.000000	0.000000	0.000000	-0.010137	-0.101753	0.070730	0.000000	0.000000	3.000000	91.000000	1.000000
15032.880935	-0.000184	0.490223	0.253558	76.374687	31.808027	26.041172	1.833517	0.000000	4.651689	0.000000	0.000000	0.000000	-0.010137	-0.101753	0.070730	0.000000	0.000000	3.000000	91.000000	1.000000
15032.884269	-0.000184	0.490223	0.253558	76.374687	31.808027	26.041172	1.833517	0.000000	4.651689	0.000000	0.000000	0.000000	-0.010137	-0.101753	0.070730	0.000000	0.000000	3.000000	91.000000	1.000000
15032.887602	-0.000049	0.489678	0.253976	76.420120	31.746464	25.931725	1.831504	0.000000	4.652483	0.000000	0.000000	0.000000	0.040479	-0.163549	0.125281	0.000000	0.000000	3.000000	91.000000	1.000000
15032.890935	-0.000049	0.489678	0.253976	76.420120	31.746464	25.931725	1.831504	0.000000	4.652483	0.000000	0.000000	0.000000	-0.000000	0.000003	0.000004	0.000000	0.000000	3.000000	91.000000	1.000000
15032.894269	-0.000049	0.489678	0.253976	76.420120	31.746464	25.931725	1.831504	0.000000	4.652483	0.000000	0.000000	0.000000	-0.000000	0.000003	0.000004	0.000000	0.000000	3.000000	91.000000	1.000000
15032.897602	-0.000049	0.489678	0.253976	76.470566	31.442934	25.530792	1.831037	0.000000	4.652666	0.000000	0.000000	0.000000	-0.000000	0.000003	0.000004	0.000000	0.000000	3.000000	91.000000	1.000000
15032.900935	-0.000049	0.489678	0.253976	76.470566	31.442934	25.530792	1.831037	0.000000	4.652666	0.000000	0.000000	0.000000	-0.000000	0.000003	0.000004	0.000000	0.000000	3.000000	91.000000	1.000000
15032.904269	0.000019	0.489531	0.254171	76.470566	31.442934	25.530792	1.831037	0.000000	4.652666	0.000000	0.000000	0.000000	0.020257	-0.044052	0.058488	0.000000	0.000000	3.000000	91.000000	1.000000
15032.907602	0.000019	0.489531	0.254171	76.547684	30.962488	24.907185	1.831037	0.000000	4.652666	0.000000	0.000000	0.000000	0.020257	-0.044052	0.058488	0.000000	0.000000	3.000000	91.000000	1.000000
15032.910935	0.000019	0.489531	0.254171	76.547684	30.962488	24.907185	1.831037	0.000000	4.652666	0.000000	0.000000	0.000000	0.020257	-0.044052	0.058488	0.000000	0.000000	3.000000	91.000000	1.000000
15032.914269	0.000019	0.489531	0.254171	76.547684	30.962488	24.907185	1.831037	0.000000	4.652666	0.000000	0.000000	0.000000	0.020257	-0.044052	0.058488	0.000000	0.000000	3.000000	91.000000	1.000000
15032.917602	0.000086	0.489431	0.254552	76.642738	30.316109	24.082260	1.830891	0.000000	4.652724	0.000000	0.000000	0.000000	0.020275	-0.029875	0.114237	0.000000	0.000000	3.000000	91.000000	1.000000
15032.920935	0.000086	0.489431	0.254552	76.642738	30.316109	24.082260	1.830891	0.000000	4.652724	0.000000	0.000000	0.000000	-0.000000	-0.000004	0.000002	0.000000	0.000000	3.000000	91.000000	1.000000
15032.924269	0.000086	0.489431	0.254552	76.642738	30.316109	24.082260	1.830891	0.000000	4.652724	0.000000	0.000000	0.000000	-0.000000	-0.000004	0.000002	0.000000	0.000000	3.000000	91.000000	1.000000
15032.927602	0.000086	0.489431	0.254552	76.730194	29.645958	23.233292	1.829589	0.000000	4.653235	0.000000	0.000000	0.000000	-0.000000	-0.000004	0.000002	0.000000	0.000000	3.000000	91.000000	1.000000
15032.930935	0.000086	0.489431	0.254552	76.730194	29.645958	23.233292	1.829589	0.000000	4.653235	0.000000	0.000000	0.000000	-0.000000	-0.000004	0.000002	0.000000	0.000000	3.000000	91.000000	1.000000
15032.934269	0.000086	0.489535	0.254688	76.730194	29.645958	23.233292	1.829589	0.000000	4.653235	0.000000	0.000000	0.000000	0.000005	0.031069	0.040903	0.000000	0.000000	3.000000	91.000000	1.000000
15032.937602	0.000086	0.489535	0.254688	76.788139	29.063887	22.504662	1.829589	0.000000	4.653235	0.000000	0.000000	0.000000	0.000005	0.031069	0.040903	0.000000	0.000000	3.000000	91.000000	1.000000
15032.940935	0.000086	0.489535	0.254688	76.788139	29.063887	22.504662	1.829589	0.000000	4.653235	0.000000	0.000000	0.000000	0.000005	0.031069	0.040903	0.000000	0.000000	3.000000	91.000000	1.000000
15032.944269	0.000086	0.489535	0.254688	76.788139	29.063887	22.504662	1.829589	0.000000	4.653235	0.000000	0.000000	0.000000	0.000005	0.031069	0.040903	0.000000	0.000000	3.000000	91.000000	1.000000
15032.947602	0.000053	0.490110	0.254897	76.813904	28.641994	21.987091	1.828741	0.000000	4.653569	0.000000	0.000000	0.000000	-0.010133	0.172431	0.062585	0.000000	0.000000	3.000000	91.000000	1.000000
15032.950935	0.000053	0.490110	0.254897	76.813904	28.641994	21.987091	1.828741	0.000000	4.653569	0.000000	0.000000	0.000000	0.000000	0.000000	-0.000000	0.000000	0.000000	3.000000	91.000000	1.000000
15032.954269	0.000053	0.490110	0.254897	76.813904	28.641994	21.987091	1.828741	0.000000	4.653569	0.000000	0.000000	0.000000	0.000000	0.000000	-0.000000	0.000000	0.000000	3.000000	91.000000	1.000000
15032.957602	0.000053	0.490110	0.254897	76.814240	28.381531	21.673767	1.826910	0.000000	4.654288	0.000000	0.000000	0.000000	0.000000	0.000000	-0.000000	0.000000	0.000000	3.000000	91.000000	1.000000
15032.960935	0.000053	0.490110	0.254897	76.814240	28.381531	21.673767	1.826910	0.000000	4.654288	0.000000	0.000000	0.000000	0.000000	0.000000	-0.000000	0.000000	0.000000	3.000000	91.000000	1.000000
15032.964269	0.000019	0.490578	0.254906	76.814240	28.381531	21.673767	1.826910	0.000000	4.654288	0.000000	0.000000	0.000000	-0.010141	0.140488	0.002856	0.000000	0.000000	3.000000	91.000000	1.000000
15032.967602	0.000019	0.490578	0.254906	76.898399	28.485579	21.746891	1.826910	0.000000	4.654288	0.000000	0.000000	0.000000	-0.010141	0.140488	0.002856	0.000000	0.000000	3.000000	91.000000	1.000000
15032.970935	-0.000150	0.491177	0.254800	76.898399	28.485579	21.746891	1.826910	0.000000	4.654288	0.000000	0.000000	0.000000	-0.050698	0.179785	-0.031993	0.000000	0.000000	3.000000	91.000000	1.000000
15032.974269	-0.000150	0.491177	0.254800	76.898399	28.485579	21.746891	1.826910	0.000000	4.654288	0.000000	0.000000	0.000000	-0.050698	0.179785	-0.031993	0.000000	0.000000	3.000000	91.000000	1.000000
15032.977602	-0.000150	0.491177	0.254800	77.293556	29.514355	22.722506	1.824302	0.000000	4.655311	0.000000	0.000000	0.000000	-0.050698	0.179785	-0.031993	0.000000	0.000000	3.000000	91.000000	1.000000
15032.980935	-0.000150	0.491177	0.254800	77.293556	29.514355	22.722506	1.824302	0.000000	4.655311	0.000000	0.000000	0.000000	-0.050698	0.179785	-0.031993	0.000000	0.000000	3.000000	91.000000	1.000000
15032.984269	-0.000387	0.491826	0.254518	77.293556	29.514355	22.722506	1.824302	0.000000	4.655311	0.000000	0.000000	0.000000	-0.070930	0.194720	-0.084617	0.000000	0.000000	3.000000	91.000000	1.000000
15032.987602	-0.000387	0.491826	0.254518	77.917122	31.312481	24.442911	1.824302	0.000000	4.655311	0.000000	0.000000	0.000000	-0.070930	0.194720	-0.084617	0.000000	0.000000	3.000000	91.000000	1.000000
15032.990935	-0.000724	0.492584	0.254072	77.917122	31.312481	24.442911	1.824302	0.000000	4.655311	0.000000	0.000000	0.000000	-0.101219	0.227216	-0.133559	0.000000	0.000000	3.000000	91.000000	1.000000
15032.994269	-0.000724	0.492584	0.254072	77.917122	31.312481	24.442911	1.824302	0.000000	4.655311	0.000000	0.000000	0.000000	-0.101219	0.227216	-0.133559	0.000000	0.000000	3.000000	91.000000	1.000000
15032.997602	-0.000724	0.492584	0.254072	78.525986	33.397591	26.487289	1.819712	0.000000	4.657107	0.000000	0.000000	0.000000	-0.101219	0.227216	-0.133559	0.000000	0.000000	3.000000	91.000000	1.000000
15033.000935	-0.001297	0.493432	0.253511	78.525986	33.397591	26.487289	1.819712	0.000000	4.657107	0.000000	0.000000	0.000000	-0.171888	0.254376	-0.168446	0.000000	0.000000	3.000000	91.000000	1.000000
15033.004269	-0.001297	0.493432	0.253511	78.525986	33.397591	26.487289	1.819712	0.000000	4.657107	0.000000	0.000000	0.000000	-0.171888	0.254376	-0.168446	0.000000	0.000000	3.000000	91.000000	1.000000
15033.007602	-0.001297	0.493432	0.253511	79.063156	35.734848	28.827957	1.814073	0.000000	4.659307	0.000000	0.000000	0.000000	-0.171888	0.254376	-0.168446	0.000000	0.000000	3.000000	91.000000	1.000000
15033.010935	-0.001936	0.494388	0.252816	79.063156	35.734848	28.827957	1.814073	0.000000	4.659307	0.000000	0.000000	0.000000	-0.191734	0.286922	-0.208583	0.000000	0.000000	3.000000	91.000000	1.000000
15033.014269	-0.001936	0.494388	0.252816	79.063156	35.734848	28.827957	1.814073	0.000000	4.659307	0.000000	0.000000	0.000000	-0.191734	0.286922	-0.208583	0.000000	0.000000	3.000000	91.000000	1.000000
15033.017602	-0.001936	0.494388	0.252816	79.540337	38.202854	31.319321	1.808173	0.000000	4.661600	0.000000	0.000000	0.000000	-0.191734	0.286922	-0.208583	0.000000	0.000000	3.000000	91.000000	1.000000
15033.020935	-0.002573	0.495430	0.251940	79.540337	38.202854	31.319321	1.808173	0.000000	4.661600	0.000000	0.000000	0.000000	-0.191161	0.312613	-0.262799	0.000000	0.000000	3.000000	91.000000	1.000000
15033.024269	-0.002573	0.495430	0.251940	79.540337	38.202854	31.319321	1.808173	0.000000	4.661600	0.000000	0.000000	0.000000	-0.191161	0.312613	-0.262799	0.000000	0.000000	3.000000	91.000000	1.000000
15033.027602	-0.002573	0.495430	0.251940	79.943161	40.883526	34.064419	1.803386	0.000000	4.663454	0.000000	0.000000	0.000000	-0.191161	0.312613	-0.262799	0.000000	0.000000	3.000000	91.000000	1.000000
15033.030935	-0.003275	0.496595	0.250879	79.943161	40.883526	34.064419	1.803386	0.000000	4.663454	0.000000	0.000000	0.000000	-0.210606	0.349559	-0.318147	0.000000	0.000000	3.000000	91.000000	1.000000
15033.034269	-0.003275	0.496595	0.250879	79.943161	40.883526	34.064419	1.803386	0.000000	4.663454	0.000000	0.000000	0.000000	-0.210606	0.349559	-0.318147	0.000000	0.000000	3.000000	91.000000	1.000000
15033.037602	-0.003275	0.496595	0.250879	80.266701	43.679962	36.947529	1.798663	0.000000	4.665277	0.000000	0.000000	0.000000	-0.210606	0.349559	-0.318147	0.000000	0.000000	3.000000	91.000000	1.000000
15033.040935	-0.003974	0.497807	0.249669	80.266701	43.679962	36.947529	1.798663	0.000000	4.665277	0.000000	0.000000	0.000000	-0.209720	0.363387	-0.363159	0.000000	0.000000	3.000000	91.000000	1.000000
15033.044269	-0.003974	0.497807	0.249669	80.266701	43.679962	36.947529	1.798663	0.000000	4.665277	0.000000	0.000000	0.000000	-0.209720	0.363387	-0.363159	0.000000	0.000000	3.000000	91.000000	1.000000
15033.047602	-0.003974	0.497807	0.249669	80.535316	46.504337	39.882904	1.794882	0.000000	4.666733	0.000000	0.000000	0.000000	-0.209720	0.363387	-0.363159	0.000000	0.000000	3.000000	91.000000	1.000000
15033.050935	-0.004736	0.499057	0.248211	80.535316	46.504337	39.882904	1.794882	0.000000	4.666733	0.000000	0.000000	0.000000	-0.228601	0.375212	-0.437156	0.000000	0.000000	3.000000	91.000000	1.000000
15033.054269	-0.004736	0.499057	0.248211	80.535316	46.504337	39.882904	1.794882	0.000000	4.666733	0.000000	0.000000	0.000000	-0.228601	0.375212	-0.437156	0.000000	0.000000	3.000000	91.000000	1.000000
15033.057602	-0.004736	0.499057	0.248211	80.765694	49.228966	42.709244	1.791579	0.000000	4.668003	0.000000	0.000000	0.000000	-0.228601	0.375212	-0.437156	0.000000	0.000000	3.000000	91.000000	1.000000
15033.060935	-0.005594	0.500368	0.246551	80.765694	49.228966	42.709244	1.791579	0.000000	4.668003	0.000000	0.000000	0.000000	-0.257242	0.393098	-0.498034	0.000000	0.000000	3.000000	91.000000	1.000000
15033.064269	-0.005594	0.500368	0.246551	80.765694	49.228966	42.709244	1.791579	0.000000	4.668003	0.000000	0.000000	0.000000	-0.257242	0.393098	-0.498034	0.000000	0.000000	3.000000	91.000000	1.000000
15033.067602	-0.005594	0.500368	0.246551	80.989365	51.695240	45.256741	1.787941	0.000000	4.669396	0.000000	0.000000	0.000000	-0.257242	0.393098	-0.498034	0.000000	0.000000	3.000000	91.000000	1.000000
15033.070935	-0.006446	0.501738	0.244719	80.989365	51.695240	45.256741	1.787941	0.000000	4.669396	0.000000	0.000000	0.000000	-0.255542	0.411065	-0.549853	0.000000	0.000000	3.000000	91.000000	1.000000
15033.074269	-0.006446	0.501738	0.244719	80.989365	51.695240	45.256741	1.787941	0.000000	4.669396	0.000000	0.000000	0.000000	-0.255542	0.411065	-0.549853	0.000000	0.000000	3.000000	91.000000	1.000000
15033.077602	-0.006446	0.501738	0.244719	81.213783	53.999756	47.607784	1.785444	0.000000	4.670352	0.000000	0.000000	0.000000	-0.255542	0.411065	-0.549853	0.000000	0.000000	3.000000	91.000000	1.000000
15033.080935	-0.007358	0.503108	0.242698	81.213783	53.999756	47.607784	1.785444	0.000000	4.670352	0.000000	0.000000	0.000000	-0.273540	0.410969	-0.606153	0.000000	0.000000	3.000000	91.000000	1.000000
15033.084269	-0.007358	0.503108	0.242698	81.213783	53.999756	47.607784	1.785444	0.000000	4.670352	0.000000	0.000000	0.000000	-0.273540	0.410969	-0.606153	0.000000	0.000000	3.000000	91.000000	1.000000
15033.087602	-0.007358	0.503108	0.242698	81.409447	56.213009	49.874626	1.783104	0.000000	4.671246	0.000000	0.000000	0.000000	-0.273540	0.410969	-0.606153	0.000000	0.000000	3.000000	91.000000	1.000000
15033.090935	-0.008295	0.504536	0.240532	81.409447	56.213009	49.874626	1.783104	0.000000	4.671246	0.000000	0.000000	0.000000	-0.281358	0.428569	-0.649750	0.000000	0.000000	3.000000	91.000000	1.000000
15033.094269	-0.008295	0.504536	0.240532	81.409447	56.213009	49.874626	1.783104	0.000000	4.671246	0.000000	0.000000	0.000000	-0.281358	0.428569	-0.649750	0.000000	0.000000	3.000000	91.000000	1.000000
15033.097602	-0.008295	0.504536	0.240532	81.576477	58.304047	52.033173	1.781220	0.000000	4.671965	0.000000	0.000000	0.000000	-0.281358	0.428569	-0.649750	0.000000	0.000000	3.000000	91.000000	1.000000
15033.100935	-0.009258	0.505984	0.238222	81.576477	58.304047	52.033173	1.781220	0.000000	4.671965	0.000000	0.000000	0.000000	-0.288908	0.434258	-0.693158	0.000000	0.000000	3.000000	91.000000	1.000000
15033.104269	-0.009258	0.505984	0.238222	81.576477	58.304047	52.033173	1.781220	0.000000	4.671965	0.000000	0.000000	0.000000	-0.288908	0.434258	-0.693158	0.000000	0.000000	3.000000	91.000000	1.000000
15033.107602	-0.009258	0.505984	0.238222	81.720207	60.283928	54.075840	1.779813	0.000000	4.672501	0.000000	0.000000	0.000000	-0.288908	0.434258	-0.693158	0.000000	0.000000	3.000000	91.000000	1.000000
15033.110935	-0.010212	0.507505	0.235745	81.720207	60.283928	54.075840	1.779813	0.000000	4.672501	0.000000	0.000000	0.000000	-0.286208	0.456188	-0.743096	0.000000	0.000000	3.000000	91.000000	1.000000
15033.114269	-0.010212	0.507505	0.235745	81.720207	60.283928	54.075840	1.779813	0.000000	4.672501	0.000000	0.000000	0.000000	-0.286208	0.456188	-0.743096	0.000000	0.000000	3.000000	91.000000	1.000000
15033.117602	-0.010212	0.507505	0.235745	81.842430	62.128502	55.994095	1.779631	0.000000	4.672570	0.000000	0.000000	0.000000	-0.286208	0.456188	-0.743096	0.000000	0.000000	3.000000	91.000000	1.000000
15033.120935	-0.011157	0.509078	0.233116	81.842430	62.128502	55.994095	1.779631	0.000000	4.672570	0.000000	0.000000	0.000000	-0.283371	0.472126	-0.788460	0.000000	0.000000	3.000000	91.000000	1.000000
15033.124269	-0.011157	0.509078	0.233116	81.842430	62.128502	55.994095	1.779631	0.000000	4.672570	0.000000	0.000000	0.000000	-0.283371	0.472126	-0.788460	0.000000	0.000000	3.000000	91.000000	1.000000
15033.127602	-0.011157	0.509078	0.233116	81.941460	63.742851	57.690369	1.780619	0.000000	4.672194	0.000000	0.000000	0.000000	-0.283371	0.472126	-0.788460	0.000000	0.000000	3.000000	91.000000	1.000000
15033.130935	-0.012191	0.510708	0.230398	81.941460	63.742851	57.690369	1.780619	0.000000	4.672194	0.000000	0.000000	0.000000	-0.310049	0.488987	-0.815399	0.000000	0.000000	3.000000	91.000000	1.000000
15033.134269	-0.012191	0.510708	0.230398	81.941460	63.742851	57.690369	1.780619	0.000000	4.672194	0.000000	0.000000	0.000000	-0.310049	0.488987	-0.815399	0.000000	0.000000	3.000000	91.000000	1.000000
15033.137602	-0.012191	0.510708	0.230398	82.018349	65.058731	59.088890	1.780661	0.000000	4.672178	0.000000	0.000000	0.000000	-0.310049	0.488987	-0.815399	0.000000	0.000000	3.000000	91.000000	1.000000
15033.140935	-0.013246	0.512428	0.227554	82.018349	65.058731	59.088890	1.780661	0.000000	4.672178	0.000000	0.000000	0.000000	-0.316537	0.515783	-0.853247	0.000000	0.000000	3.000000	91.000000	1.000000
15033.144269	-0.013246	0.512428	0.227554	82.018349	65.058731	59.088890	1.780661	0.000000	4.672178	0.000000	0.000000	0.000000	-0.316537	0.515783	-0.853247	0.000000	0.000000	3.000000	91.000000	1.000000
15033.147602	-0.013246	0.512428	0.227554	82.079376	66.085777	60.213493	1.781178	0.000000	4.671981	0.000000	0.000000	0.000000	-0.316537	0.515783	-0.853247	0.000000	0.000000	3.000000	91.000000	1.000000
15033.150935	-0.014322	0.514216	0.224600	82.079376	66.085777	60.213493	1.781178	0.000000	4.671981	0.000000	0.000000	0.000000	-0.322822	0.536695	-0.886359	0.000000	0.000000	3.000000	91.000000	1.000000
15033.154269	-0.014322	0.514216	0.224600	82.079376	66.085777	60.213493	1.781178	0.000000	4.671981	0.000000	0.000000	0.000000	-0.322822	0.536695	-0.886359	0.000000	0.000000	3.000000	91.000000	1.000000
15033.157602	-0.014322	0.514216	0.224600	82.123238	66.842522	61.070786	1.782092	0.000000	4.671632	0.000000	0.000000	0.000000	-0.322822	0.536695	-0.886359	0.000000	0.000000	3.000000	91.000000	1.000000
15033.160935	-0.015452	0.516119	0.221628	82.123238	66.842522	61.070786	1.782092	0.000000	4.671632	0.000000	0.000000	0.000000	-0.339130	0.570651	-0.891376	0.000000	0.000000	3.000000	91.000000	1.000000
15033.164269	-0.015452	0.516119	0.221628	82.123238	66.842522	61.070786	1.782092	0.000000	4.671632	0.000000	0.000000	0.000000	-0.339130	0.570651	-0.891376	0.000000	0.000000	3.000000	91.000000	1.000000
15033.167602	-0.015452	0.516119	0.221628	82.154518	67.336906	61.667469	1.782148	0.000000	4.671611	0.000000	0.000000	0.000000	-0.339130	0.570651	-0.891376	0.000000	0.000000	3.000000	91.000000	1.000000
15033.170935	-0.016539	0.518055	0.218615	82.154518	67.336906	61.667469	1.782148	0.000000	4.671611	0.000000	0.000000	0.000000	-0.326087	0.581051	-0.903985	0.000000	0.000000	3.000000	91.000000	1.000000
15033.174269	-0.016539	0.518055	0.218615	82.154518	67.336906	61.667469	1.782148	0.000000	4.671611	0.000000	0.000000	0.000000	-0.326087	0.581051	-0.903985	0.000000	0.000000	3.000000	91.000000	1.000000
15033.177602	-0.016539	0.518055	0.218615	82.183174	67.745399	62.177250	1.783314	0.000000	4.671166	0.000000	0.000000	0.000000	-0.326087	0.581051	-0.903985	0.000000	0.000000	3.000000	91.000000	1.000000
15033.180935	-0.017583	0.520009	0.215578	82.183174	67.745399	62.177250	1.783314	0.000000	4.671166	0.000000	0.000000	0.000000	-0.313248	0.586079	-0.911174	0.000000	0.000000	3.000000	91.000000	1.000000
15033.184269	-0.017583	0.520009	0.215578	82.183174	67.745399	62.177250	1.783314	0.000000	4.671166	0.000000	0.000000	0.000000	-0.313248	0.586079	-0.911174	0.000000	0.000000	3.000000	91.000000	1.000000
15033.187602	-0.017583	0.520009	0.215578	82.216583	68.076736	62.602051	1.785496	0.000000	4.670332	0.000000	0.000000	0.000000	-0.313248	0.586079	-0.911174	0.000000	0.000000	3.000000	91.000000	1.000000
15033.190935	-0.018681	0.522035	0.212526	82.216583	68.076736	62.602051	1.785496	0.000000	4.670332	0.000000	0.000000	0.000000	-0.329211	0.607908	-0.915693	0.000000	0.000000	3.000000	91.000000	1.000000
15033.194269	-0.018681	0.522035	0.212526	82.216583	68.076736	62.602051	1.785496	0.000000	4.670332	0.000000	0.000000	0.000000	-0.329211	0.607908	-0.915693	0.000000	0.000000	3.000000	91.000000	1.000000
15033.197602	-0.018681	0.522035	0.212526	82.267006	68.374054	62.983860	1.786829	0.000000	4.669823	0.000000	0.000000	0.000000	-0.329211	0.607908	-0.915693	0.000000	0.000000	3.000000	91.000000	1.000000
15033.200935	-0.019766	0.524057	0.209433	82.267006	68.374054	62.983860	1.786829	0.000000	4.669823	0.000000	0.000000	0.000000	-0.325668	0.606458	-0.927805	0.000000	0.000000	3.000000	91.000000	1.000000
15033.204269	-0.019766	0.524057	0.209433	82.267006	68.374054	62.983860	1.786829	0.000000	4.669823	0.000000	0.000000	0.000000	-0.325668	0.606458	-0.927805	0.000000	0.000000	3.000000	91.000000	1.000000
15033.207602	-0.019766	0.524057	0.209433	82.341400	68.643806	63.317390	1.788731	0.000000	4.669095	0.000000	0.000000	0.000000	-0.325668	0.606458	-0.927805	0.000000	0.000000	3.000000	91.000000	1.000000
15033.210935	-0.020903	0.526109	0.206294	82.341400	68.643806	63.317390	1.788731	0.000000	4.669095	0.000000	0.000000	0.000000	-0.340923	0.615722	-0.941700	0.000000	0.000000	3.000000	91.000000	1.000000
15033.214269	-0.020903	0.526109	0.206294	82.341400	68.643806	63.317390	1.788731	0.000000	4.669095	0.000000	0.000000	0.000000	-0.340923	0.615722	-0.941700	0.000000	0.000000	3.000000	91.000000	1.000000
15033.217602	-0.020903	0.526109	0.206294	82.440384	69.135323	63.861080	1.790036	0.000000	4.668594	0.000000	0.000000	0.000000	-0.340923	0.615722	-0.941700	0.000000	0.000000	3.000000	91.000000	1.000000
15033.220935	-0.022057	0.528192	0.203109	82.440384	69.135323	63.861080	1.790036	0.000000	4.668594	0.000000	0.000000	0.000000	-0.346427	0.624658	-0.955525	0.000000	0.000000	3.000000	91.000000	1.000000
15033.224269	-0.022057	0.528192	0.203109	82.440384	69.135323	63.861080	1.790036	0.000000	4.668594	0.000000	0.000000	0.000000	-0.346427	0.624658	-0.955525	0.000000	0.000000	3.000000	91.000000	1.000000
15033.227602	-0.022057	0.528192	0.203109	82.563965	70.117966	64.889221	1.791368	0.000000	4.668083	0.000000	0.000000	0.000000	-0.346427	0.624658	-0.955525	0.000000	0.000000	3.000000	91.000000	1.000000
15033.230935	-0.023259	0.530259	0.199811	82.563965	70.117966	64.889221	1.791368	0.000000	4.668083	0.000000	0.000000	0.000000	-0.360389	0.620185	-0.989252	0.000000	0.000000	3.000000	91.000000	1.000000
15033.234269	-0.023259	0.530259	0.199811	82.563965	70.117966	64.889221	1.791368	0.000000	4.668083	0.000000	0.000000	0.000000	-0.360389	0.620185	-0.989252	0.000000	0.000000	3.000000	91.000000	1.000000
15033.237602	-0.023259	0.530259	0.199811	82.692070	71.375320	66.185287	1.792673	0.000000	4.667582	0.000000	0.000000	0.000000	-0.360389	0.620185	-0.989252	0.000000	0.000000	3.000000	91.000000	1.000000
15033.240935	-0.024415	0.532357	0.196503	82.692070	71.375320	66.185287	1.792673	0.000000	4.667582	0.000000	0.000000	0.000000	-0.347046	0.629540	-0.992605	0.000000	0.000000	3.000000	91.000000	1.000000
15033.244269	-0.024415	0.532357	0.196503	82.692070	71.375320	66.185287	1.792673	0.000000	4.667582	0.000000	0.000000	0.000000	-0.347046	0.629540	-0.992605	0.000000	0.000000	3.000000	91.000000	1.000000
15033.247602	-0.024415	0.532357	0.196503	82.820450	72.708511	67.556892	1.795031	0.000000	4.666676	0.000000	0.000000	0.000000	-0.347046	0.629540	-0.992605	0.000000	0.000000	3.000000	91.000000	1.000000
15033.250935	-0.025589	0.534466	0.193165	82.820450	72.708511	67.556892	1.795031	0.000000	4.666676	0.000000	0.000000	0.000000	-0.352171	0.632710	-1.001207	0.000000	0.000000	3.000000	91.000000	1.000000
15033.254269	-0.025589	0.534466	0.193165	82.820450	72.708511	67.556892	1.795031	0.000000	4.666676	0.000000	0.000000	0.000000	-0.352171	0.632710	-1.001207	0.000000	0.000000	3.000000	91.000000	1.000000
15033.257602	-0.025589	0.534466	0.193165	82.952408	73.872833	68.750153	1.797341	0.000000	4.665786	0.000000	0.000000	0.000000	-0.352171	0.632710	-1.001207	0.000000	0.000000	3.000000	91.000000	1.000000
15033.260935	-0.026752	0.536558	0.189874	82.952408	73.872833	68.750153	1.797341	0.000000	4.665786	0.000000	0.000000	0.000000	-0.348805	0.627589	-0.987374	0.000000	0.000000	3.000000	91.000000	1.000000
15033.264269	-0.026752	0.536558	0.189874	82.952408	73.872833	68.750153	1.797341	0.000000	4.665786	0.000000	0.000000	0.000000	-0.348805	0.627589	-0.987374	0.000000	0.000000	3.000000	91.000000	1.000000
15033.267602	-0.026752	0.536558	0.189874	83.086960	74.673828	69.575050	1.799591	0.000000	4.664920	0.000000	0.000000	0.000000	-0.348805	0.627589	-0.987374	0.000000	0.000000	3.000000	91.000000	1.000000
15033.270935	-0.027934	0.538634	0.186629	83.086960	74.673828	69.575050	1.799591	0.000000	4.664920	0.000000	0.000000	0.000000	-0.354709	0.622711	-0.973599	0.000000	0.000000	3.000000	91.000000	1.000000
15033.274269	-0.027934	0.538634	0.186629	83.086960	74.673828	69.575050	1.799591	0.000000	4.664920	0.000000	0.000000	0.000000	-0.354709	0.622711	-0.973599	0.000000	0.000000	3.000000	91.000000	1.000000
15033.277602	-0.027934	0.538634	0.186629	83.209244	75.311935	70.240898	1.801105	0.000000	4.664335	0.000000	0.000000	0.000000	-0.354709	0.622711	-0.973599	0.000000	0.000000	3.000000	91.000000	1.000000
15033.280935	-0.029076	0.540694	0.183433	83.209244	75.311935	70.240898	1.801105	0.000000	4.664335	0.000000	0.000000	0.000000	-0.342331	0.618046	-0.958719	0.000000	0.000000	3.000000	91.000000	1.000000
15033.284269	-0.029076	0.540694	0.183433	83.209244	75.311935	70.240898	1.801105	0.000000	4.664335	0.000000	0.000000	0.000000	-0.342331	0.618046	-0.958719	0.000000	0.000000	3.000000	91.000000	1.000000
15033.287602	-0.029076	0.540694	0.183433	83.328323	76.012451	70.974770	1.803160	0.000000	4.663541	0.000000	0.000000	0.000000	-0.342331	0.618046	-0.958719	0.000000	0.000000	3.000000	91.000000	1.000000
15033.290935	-0.030268	0.542759	0.180299	83.328323	76.012451	70.974770	1.803160	0.000000	4.663541	0.000000	0.000000	0.000000	-0.357645	0.619530	-0.940191	0.000000	0.000000	3.000000	91.000000	1.000000
15033.294269	-0.030268	0.542759	0.180299	83.328323	76.012451	70.974770	1.803160	0.000000	4.663541	0.000000	0.000000	0.000000	-0.357645	0.619530	-0.940191	0.000000	0.000000	3.000000	91.000000	1.000000
15033.297602	-0.030268	0.542759	0.180299	83.445877	77.111938	72.110184	1.803601	0.000000	4.663370	0.000000	0.000000	0.000000	-0.357645	0.619530	-0.940191	0.000000	0.000000	3.000000	91.000000	1.000000
15033.300935	-0.031509	0.544845	0.177208	83.445877	77.111938	72.110184	1.803601	0.000000	4.663370	0.000000	0.000000	0.000000	-0.372532	0.625739	-0.927466	0.000000	0.000000	3.000000	91.000000	1.000000
15033.304269	-0.031509	0.544845	0.177208	83.445877	77.111938	72.110184	1.803601	0.000000	4.663370	0.000000	0.000000	0.000000	-0.372532	0.625739	-0.927466	0.000000	0.000000	3.000000	91.000000	1.000000
15033.307602	-0.031509	0.544845	0.177208	83.550163	78.727989	73.768028	1.802546	0.000000	4.663778	0.000000	0.000000	0.000000	-0.372532	0.625739	-0.927466	0.000000	0.000000	3.000000	91.000000	1.000000
15033.310935	-0.032710	0.546932	0.174148	83.550163	78.727989	73.768028	1.802546	0.000000	4.663778	0.000000	0.000000	0.000000	-0.360048	0.626108	-0.917815	0.000000	0.000000	3.000000	91.000000	1.000000
15033.314269	-0.032710	0.546932	0.174148	83.550163	78.727989	73.768028	1.802546	0.000000	4.663778	0.000000	0.000000	0.000000	-0.360048	0.626108	-0.917815	0.000000	0.000000	3.000000	91.000000	1.000000
15033.317602	-0.032710	0.546932	0.174148	83.617889	80.623726	75.725349	1.802133	0.000000	4.663938	0.000000	0.000000	0.000000	-0.360048	0.626108	-0.917815	0.000000	0.000000	3.000000	91.000000	1.000000
15033.320935	-0.033841	0.549060	0.171154	83.617889	80.623726	75.725349	1.802133	0.000000	4.663938	0.000000	0.000000	0.000000	-0.339309	0.638443	-0.898323	0.000000	0.000000	3.000000	91.000000	1.000000
15033.324269	-0.033841	0.549060	0.171154	83.617889	80.623726	75.725349	1.802133	0.000000	4.663938	0.000000	0.000000	0.000000	-0.339309	0.638443	-0.898323	0.000000	0.000000	3.000000	91.000000	1.000000
15033.327602	-0.033841	0.549060	0.171154	83.668159	82.495384	77.657318	1.802750	0.000000	4.663700	0.000000	0.000000	0.000000	-0.339309	0.638443	-0.898323	0.000000	0.000000	3.000000	91.000000	1.000000
15033.330935	-0.034992	0.551176	0.168210	83.668159	82.495384	77.657318	1.802750	0.000000	4.663700	0.000000	0.000000	0.000000	-0.345502	0.634649	-0.883097	0.000000	0.000000	3.000000	91.000000	1.000000
15033.334269	-0.034992	0.551176	0.168210	83.668159	82.495384	77.657318	1.802750	0.000000	4.663700	0.000000	0.000000	0.000000	-0.345502	0.634649	-0.883097	0.000000	0.000000	3.000000	91.000000	1.000000
15033.337602	-0.036063	0.553114	0.165606	83.732651	83.976723	79.174629	1.802417	0.000000	4.663828	0.000000	0.000000	0.000000	-0.321106	0.581344	-0.781258	0.000000	0.000000	3.000000	91.000000	1.000000
15033.340935	-0.036063	0.553114	0.165606	83.732651	83.976723	79.174629	1.802417	0.000000	4.663828	0.000000	0.000000	0.000000	-0.321106	0.581344	-0.781258	0.000000	0.000000	3.000000	91.000000	1.000000
15033.344269	-0.036063	0.553114	0.165606	83.732651	83.976723	79.174629	1.802417	0.000000	4.663828	0.000000	0.000000	0.000000	-0.321106	0.581344	-0.781258	0.000000	0.000000	3.000000	91.000000	1.000000
15033.347602	-0.036063	0.553114	0.165606	83.856400	85.408279	80.520821	1.800850	0.000000	4.664433	0.000000	0.000000	0.000000	-0.321106	0.581344	-0.781258	0.000000	0.000000	3.000000	91.000000	1.000000
15033.350935	-0.037331	0.555432	0.162525	83.856400	85.408279	80.520821	1.800850	0.000000	4.664433	0.000000	0.000000	0.000000	-0.380440	0.695437	-0.924181	0.000000	0.000000	3.000000	91.000000	1.000000
15033.354269	-0.037331	0.555432	0.162525	83.856400	85.408279	80.520821	1.800850	0.000000	4.664433	0.000000	0.000000	0.000000	-0.380440	0.695437	-0.924181	0.000000	0.000000	3.000000	91.000000	1.000000
15033.357602	-0.037331	0.555432	0.162525	83.988884	86.487877	81.393394	1.798882	0.000000	4.665193	0.000000	0.000000	0.000000	-0.380440	0.695437	-0.924181	0.000000	0.000000	3.000000	91.000000	1.000000
15033.360935	-0.038516	0.557534	0.159755	83.988884	86.487877	81.393394	1.798882	0.000000	4.665193	0.000000	0.000000	0.000000	-0.355614	0.630773	-0.831060	0.000000	0.000000	3.000000	91.000000	1.000000
15033.364269	-0.038516	0.557534	0.159755	83.988884	86.487877	81.393394	1.798882	0.000000	4.665193	0.000000	0.000000	0.000000	-0.355614	0.630773	-0.831060	0.000000	0.000000	3.000000	91.000000	1.000000
15033.367602	-0.038516	0.557534	0.159755	84.099236	87.364952	82.137527	1.795902	0.000000	4.666341	0.000000	0.000000	0.000000	-0.355614	0.630773	-0.831060	0.000000	0.000000	3.000000	91.000000	1.000000
15033.370935	-0.039752	0.559594	0.157042	84.099236	87.364952	82.137527	1.795902	0.000000	4.666341	0.000000	0.000000	0.000000	-0.370755	0.617952	-0.813931	0.000000	0.000000	3.000000	91.000000	1.000000
15033.374269	-0.039752	0.559594	0.157042	84.099236	87.364952	82.137527	1.795902	0.000000	4.666341	0.000000	0.000000	0.000000	-0.370755	0.617952	-0.813931	0.000000	0.000000	3.000000	91.000000	1.000000
15033.377602	-0.039752	0.559594	0.157042	84.158730	88.349770	83.171661	1.790938	0.000000	4.668249	0.000000	0.000000	0.000000	-0.370755	0.617952	-0.813931	0.000000	0.000000	3.000000	91.000000	1.000000
15033.380935	-0.040981	0.561632	0.154406	84.158730	88.349770	83.171661	1.790938	0.000000	4.668249	0.000000	0.000000	0.000000	-0.368700	0.611432	-0.790871	0.000000	0.000000	3.000000	91.000000	1.000000
15033.384269	-0.040981	0.561632	0.154406	84.158730	88.349770	83.171661	1.790938	0.000000	4.668249	0.000000	0.000000	0.000000	-0.368700	0.611432	-0.790871	0.000000	0.000000	3.000000	91.000000	1.000000
15033.387602	-0.040981	0.561632	0.154406	84.162758	89.650185	84.565987	1.785198	0.000000	4.670446	0.000000	0.000000	0.000000	-0.368700	0.611432	-0.790871	0.000000	0.000000	3.000000	91.000000	1.000000
15033.390935	-0.042201	0.563644	0.151811	84.162758	89.650185	84.565987	1.785198	0.000000	4.670446	0.000000	0.000000	0.000000	-0.366076	0.603420	-0.778353	0.000000	0.000000	3.000000	91.000000	1.000000
15033.394269	-0.042201	0.563644	0.151811	84.162758	89.650185	84.565987	1.785198	0.000000	4.670446	0.000000	0.000000	0.000000	-0.366076	0.603420	-0.778353	0.000000	0.000000	3.000000	91.000000	1.000000
15033.397602	-0.042201	0.563644	0.151811	84.126808	91.551445	86.561699	1.779059	0.000000	4.672788	0.000000	0.000000	0.000000	-0.366076	0.603420	-0.778353	0.000000	0.000000	3.000000	91.000000	1.000000
15033.400935	-0.043357	0.565583	0.149290	84.126808	91.551445	86.561699	1.779059	0.000000	4.672788	0.000000	0.000000	0.000000	-0.346859	0.581684	-0.756311	0.000000	0.000000	3.000000	91.000000	1.000000
15033.404269	-0.043357	0.565583	0.149290	84.126808	91.551445	86.561699	1.779059	0.000000	4.672788	0.000000	0.000000	0.000000	-0.346859	0.581684	-0.756311	0.000000	0.000000	3.000000	91.000000	1.000000
15033.407602	-0.043357	0.565583	0.149290	84.070107	94.101517	89.184952	1.773687	0.000000	4.674830	0.000000	0.000000	0.000000	-0.346859	0.581684	-0.756311	0.000000	0.000000	3.000000	91.000000	1.000000
15033.410935	-0.044506	0.567497	0.146813	84.070107	94.101517	89.184952	1.773687	0.000000	4.674830	0.000000	0.000000	0.000000	-0.344628	0.574349	-0.743215	0.000000	0.000000	3.000000	91.000000	1.000000
15033.414269	-0.044506	0.567497	0.146813	84.070107	94.101517	89.184952	1.773687	0.000000	4.674830	0.000000	0.000000	0.000000	-0.344628	0.574349	-0.743215	0.000000	0.000000	3.000000	91.000000	1.000000
15033.417602	-0.044506	0.567497	0.146813	83.993904	97.108582	92.262207	1.767871	0.000000	4.677032	0.000000	0.000000	0.000000	-0.344628	0.574349	-0.743215	0.000000	0.000000	3.000000	91.000000	1.000000
15033.420935	-0.045648	0.569355	0.144386	83.993904	97.108582	92.262207	1.767871	0.000000	4.677032	0.000000	0.000000	0.000000	-0.342641	0.557353	-0.728098	0.000000	0.000000	3.000000	91.000000	1.000000
15033.424269	-0.045648	0.569355	0.144386	83.993904	97.108582	92.262207	1.767871	0.000000	4.677032	0.000000	0.000000	0.000000	-0.342641	0.557353	-0.728098	0.000000	0.000000	3.000000	91.000000	1.000000
15033.427602	-0.045648	0.569355	0.144386	83.898804	100.195442	95.421272	1.761495	0.000000	4.679437	0.000000	0.000000	0.000000	-0.342641	0.557353	-0.728098	0.000000	0.000000	3.000000	91.000000	1.000000
15033.430935	-0.046698	0.571137	0.142002	83.898804	100.195442	95.421272	1.761495	0.000000	4.679437	0.000000	0.000000	0.000000	-0.314823	0.534768	-0.715232	0.000000	0.000000	3.000000	91.000000	1.000000
15033.434269	-0.046698	0.571137	0.142002	83.898804	100.195442	95.421272	1.761495	0.000000	4.679437	0.000000	0.000000	0.000000	-0.314823	0.534768	-0.715232	0.000000	0.000000	3.000000	91.000000	1.000000
15033.437602	-0.046698	0.571137	0.142002	83.789848	103.130821	98.411774	1.757107	0.000000	4.681087	0.000000	0.000000	0.000000	-0.314823	0.534768	-0.715232	0.000000	0.000000	3.000000	91.000000	1.000000
15033.440935	-0.047680	0.572904	0.139610	83.789848	103.130821	98.411774	1.757107	0.000000	4.681087	0.000000	0.000000	0.000000	-0.294726	0.530024	-0.717360	0.000000	0.000000	3.000000	91.000000	1.000000
15033.444269	-0.047680	0.572904	0.139610	83.789848	103.130821	98.411774	1.757107	0.000000	4.681087	0.000000	0.000000	0.000000	-0.294726	0.530024	-0.717360	0.000000	0.000000	3.000000	91.000000	1.000000
15033.447602	-0.047680	0.572904	0.139610	83.678391	105.730858	101.041061	1.754613	0.000000	4.682022	0.000000	0.000000	0.000000	-0.294726	0.530024	-0.717360	0.000000	0.000000	3.000000	91.000000	1.000000
15033.450935	-0.048627	0.574577	0.137245	83.678391	105.730858	101.041061	1.754613	0.000000	4.682022	0.000000	0.000000	0.000000	-0.284124	0.501894	-0.709784	0.000000	0.000000	3.000000	91.000000	1.000000
15033.454269	-0.048627	0.574577	0.137245	83.678391	105.730858	101.041061	1.754613	0.000000	4.682022	0.000000	0.000000	0.000000	-0.284124	0.501894	-0.709784	0.000000	0.000000	3.000000	91.000000	1.000000
15033.457602	-0.048627	0.574577	0.137245	83.585617	108.020699	103.352692	1.752805	0.000000	4.682699	0.000000	0.000000	0.000000	-0.284124	0.501894	-0.709784	0.000000	0.000000	3.000000	91.000000	1.000000
15033.460935	-0.049479	0.576215	0.134860	83.585617	108.020699	103.352692	1.752805	0.000000	4.682699	0.000000	0.000000	0.000000	-0.255579	0.491362	-0.715347	0.000000	0.000000	3.000000	91.000000	1.000000
15033.464269	-0.049479	0.576215	0.134860	83.585617	108.020699	103.352692	1.752805	0.000000	4.682699	0.000000	0.000000	0.000000	-0.255579	0.491362	-0.715347	0.000000	0.000000	3.000000	91.000000	1.000000
15033.467602	-0.049479	0.576215	0.134860	83.524193	109.967407	105.327652	1.754042	0.000000	4.682237	0.000000	0.000000	0.000000	-0.255579	0.491362	-0.715347	0.000000	0.000000	3.000000	91.000000	1.000000
15033.470935	-0.050293	0.577818	0.132453	83.524193	109.967407	105.327652	1.754042	0.000000	4.682237	0.000000	0.000000	0.000000	-0.244099	0.480816	-0.722179	0.000000	0.000000	3.000000	91.000000	1.000000
15033.474269	-0.050293	0.577818	0.132453	83.524193	109.967407	105.327652	1.754042	0.000000	4.682237	0.000000	0.000000	0.000000	-0.244099	0.480816	-0.722179	0.000000	0.000000	3.000000	91.000000	1.000000
15033.477602	-0.050293	0.577818	0.132453	83.516563	111.773819	107.114449	1.756773	0.000000	4.681212	0.000000	0.000000	0.000000	-0.244099	0.480816	-0.722179	0.000000	0.000000	3.000000	91.000000	1.000000
15033.480935	-0.051065	0.579325	0.129978	83.516563	111.773819	107.114449	1.756773	0.000000	4.681212	0.000000	0.000000	0.000000	-0.231513	0.452329	-0.742446	0.000000	0.000000	3.000000	91.000000	1.000000
15033.484269	-0.051065	0.579325	0.129978	83.516563	111.773819	107.114449	1.756773	0.000000	4.681212	0.000000	0.000000	0.000000	-0.231513	0.452329	-0.742446	0.000000	0.000000	3.000000	91.000000	1.000000
15033.487602	-0.051065	0.579325	0.129978	83.567848	113.404091	108.615082	1.761728	0.000000	4.679350	0.000000	0.000000	0.000000	-0.231513	0.452329	-0.742446	0.000000	0.000000	3.000000	91.000000	1.000000
15033.490935	-0.051800	0.580786	0.127503	83.567848	113.404091	108.615082	1.761728	0.000000	4.679350	0.000000	0.000000	0.000000	-0.220708	0.438081	-0.742588	0.000000	0.000000	3.000000	91.000000	1.000000
15033.494269	-0.051800	0.580786	0.127503	83.567848	113.404091	108.615082	1.761728	0.000000	4.679350	0.000000	0.000000	0.000000	-0.220708	0.438081	-0.742588	0.000000	0.000000	3.000000	91.000000	1.000000
15033.497602	-0.051800	0.580786	0.127503	83.652916	114.923988	109.957451	1.768031	0.000000	4.676972	0.000000	0.000000	0.000000	-0.220708	0.438081	-0.742588	0.000000	0.000000	3.000000	91.000000	1.000000
15033.500935	-0.052495	0.582203	0.124969	83.652916	114.923988	109.957451	1.768031	0.000000	4.676972	0.000000	0.000000	0.000000	-0.208429	0.425157	-0.760174	0.000000	0.000000	3.000000	91.000000	1.000000
15033.504269	-0.052495	0.582203	0.124969	83.652916	114.923988	109.957451	1.768031	0.000000	4.676972	0.000000	0.000000	0.000000	-0.208429	0.425157	-0.760174	0.000000	0.000000	3.000000	91.000000	1.000000
15033.507602	-0.052495	0.582203	0.124969	83.751732	116.155991	111.142708	1.776638	0.000000	4.673709	0.000000	0.000000	0.000000	-0.208429	0.425157	-0.760174	0.000000	0.000000	3.000000	91.000000	1.000000
15033.510935	-0.053154	0.583573	0.122435	83.751732	116.155991	111.142708	1.776638	0.000000	4.673709	0.000000	0.000000	0.000000	-0.197786	0.410953	-0.760124	0.000000	0.000000	3.000000	91.000000	1.000000
15033.514269	-0.053154	0.583573	0.122435	83.751732	116.155991	111.142708	1.776638	0.000000	4.673709	0.000000	0.000000	0.000000	-0.197786	0.410953	-0.760124	0.000000	0.000000	3.000000	91.000000	1.000000
15033.517602	-0.053154	0.583573	0.122435	83.850502	117.092133	112.047661	1.786761	0.000000	4.669848	0.000000	0.000000	0.000000	-0.197786	0.410953	-0.760124	0.000000	0.000000	3.000000	91.000000	1.000000
15033.520935	-0.053806	0.584896	0.119899	83.850502	117.092133	112.047661	1.786761	0.000000	4.669848	0.000000	0.000000	0.000000	-0.195478	0.396866	-0.760711	0.000000	0.000000	3.000000	91.000000	1.000000
15033.524269	-0.053806	0.584896	0.119899	83.850502	117.092133	112.047661	1.786761	0.000000	4.669848	0.000000	0.000000	0.000000	-0.195478	0.396866	-0.760711	0.000000	0.000000	3.000000	91.000000	1.000000
15033.527602	-0.053806	0.584896	0.119899	83.942329	117.603043	112.535606	1.797571	0.000000	4.665698	0.000000	0.000000	0.000000	-0.195478	0.396866	-0.760711	0.000000	0.000000	3.000000	91.000000	1.000000
15033.530935	-0.054455	0.586200	0.117414	83.942329	117.603043	112.535606	1.797571	0.000000	4.665698	0.000000	0.000000	0.000000	-0.194653	0.391357	-0.745597	0.000000	0.000000	3.000000	91.000000	1.000000
15033.534269	-0.054455	0.586200	0.117414	83.942329	117.603043	112.535606	1.797571	0.000000	4.665698	0.000000	0.000000	0.000000	-0.194653	0.391357	-0.745597	0.000000	0.000000	3.000000	91.000000	1.000000
15033.537602	-0.054455	0.586200	0.117414	84.005898	117.927834	112.824455	1.808237	0.000000	4.661574	0.000000	0.000000	0.000000	-0.194653	0.391357	-0.745597	0.000000	0.000000	3.000000	91.000000	1.000000
15033.540935	-0.055126	0.587498	0.114955	84.005898	117.927834	112.824455	1.808237	0.000000	4.661574	0.000000	0.000000	0.000000	-0.201424	0.389489	-0.737740	0.000000	0.000000	3.000000	91.000000	1.000000
15033.544269	-0.055126	0.587498	0.114955	84.005898	117.927834	112.824455	1.808237	0.000000	4.661574	0.000000	0.000000	0.000000	-0.201424	0.389489	-0.737740	0.000000	0.000000	3.000000	91.000000	1.000000
15033.547602	-0.055126	0.587498	0.114955	84.049553	118.041954	112.826790	1.818182	0.000000	4.657705	0.000000	0.000000	0.000000	-0.201424	0.389489	-0.737740	0.000000	0.000000	3.000000	91.000000	1.000000
15033.550935	-0.055794	0.588760	0.112532	84.049553	118.041954	112.826790	1.818182	0.000000	4.657705	0.000000	0.000000	0.000000	-0.200236	0.378366	-0.726888	0.000000	0.000000	3.000000	91.000000	1.000000
15033.554269	-0.055794	0.588760	0.112532	84.049553	118.041954	112.826790	1.818182	0.000000	4.657705	0.000000	0.000000	0.000000	-0.200236	0.378366	-0.726888	0.000000	0.000000	3.000000	91.000000	1.000000
15033.557602	-0.055794	0.588760	0.112532	84.074806	118.026009	112.776306	1.828168	0.000000	4.653794	0.000000	0.000000	0.000000	-0.200236	0.378366	-0.726888	0.000000	0.000000	3.000000	91.000000	1.000000
15033.560935	-0.056431	0.590036	0.110156	84.074806	118.026009	112.776306	1.828168	0.000000	4.653794	0.000000	0.000000	0.000000	-0.191268	0.382777	-0.712752	0.000000	0.000000	3.000000	91.000000	1.000000
15033.564269	-0.056431	0.590036	0.110156	84.074806	118.026009	112.776306	1.828168	0.000000	4.653794	0.000000	0.000000	0.000000	-0.191268	0.382777	-0.712752	0.000000	0.000000	3.000000	91.000000	1.000000
15033.567602	-0.056431	0.590036	0.110156	84.098801	117.928886	112.749374	1.838978	0.000000	4.649534	0.000000	0.000000	0.000000	-0.191268	0.382777	-0.712752	0.000000	0.000000	3.000000	91.000000	1.000000
15033.570935	-0.057040	0.591296	0.107835	84.098801	117.928886	112.749374	1.838978	0.000000	4.649534	0.000000	0.000000	0.000000	-0.182689	0.377993	-0.696336	0.000000	0.000000	3.000000	91.000000	1.000000
15033.574269	-0.057040	0.591296	0.107835	84.098801	117.928886	112.749374	1.838978	0.000000	4.649534	0.000000	0.000000	0.000000	-0.182689	0.377993	-0.696336	0.000000	0.000000	3.000000	91.000000	1.000000
15033.577602	-0.057040	0.591296	0.107835	84.141571	117.931496	112.799324	1.850484	0.000000	4.644966	0.000000	0.000000	0.000000	-0.182689	0.377993	-0.696336	0.000000	0.000000	3.000000	91.000000	1.000000
15033.580935	-0.057642	0.592542	0.105507	84.141571	117.931496	112.799324	1.850484	0.000000	4.644966	0.000000	0.000000	0.000000	-0.180474	0.374046	-0.698464	0.000000	0.000000	3.000000	91.000000	1.000000
15033.584269	-0.057642	0.592542	0.105507	84.141571	117.931496	112.799324	1.850484	0.000000	4.644966	0.000000	0.000000	0.000000	-0.180474	0.374046	-0.698464	0.000000	0.000000	3.000000	91.000000	1.000000
15033.587602	-0.057642	0.592542	0.105507	84.202850	118.036613	112.944855	1.862849	0.000000	4.640021	0.000000	0.000000	0.000000	-0.180474	0.374046	-0.698464	0.000000	0.000000	3.000000	91.000000	1.000000
15033.590935	-0.058243	0.593825	0.103239	84.202850	118.036613	112.944855	1.862849	0.000000	4.640021	0.000000	0.000000	0.000000	-0.180351	0.384762	-0.680394	0.000000	0.000000	3.000000	91.000000	1.000000
15033.594269	-0.058243	0.593825	0.103239	84.202850	118.036613	112.944855	1.862849	0.000000	4.640021	0.000000	0.000000	0.000000	-0.180351	0.384762	-0.680394	0.000000	0.000000	3.000000	91.000000	1.000000
15033.597602	-0.058243	0.593825	0.103239	84.284576	118.217720	113.156837	1.874804	0.000000	4.635203	0.000000	0.000000	0.000000	-0.180351	0.384762	-0.680394	0.000000	0.000000	3.000000	91.000000	1.000000
15033.600935	-0.058889	0.595125	0.100951	84.284576	118.217720	113.156837	1.874804	0.000000	4.635203	0.000000	0.000000	0.000000	-0.193847	0.390060	-0.686375	0.000000	0.000000	3.000000	91.000000	1.000000
15033.604269	-0.058889	0.595125	0.100951	84.284576	118.217720	113.156837	1.874804	0.000000	4.635203	0.000000	0.000000	0.000000	-0.193847	0.390060	-0.686375	0.000000	0.000000	3.000000	91.000000	1.000000
15033.607602	-0.058889	0.595125	0.100951	84.380363	118.435112	113.390236	1.885808	0.000000	4.630738	0.000000	0.000000	0.000000	-0.193847	0.390060	-0.686375	0.000000	0.000000	3.000000	91.000000	1.000000
15033.610935	-0.059557	0.596452	0.098683	84.380363	118.435112	113.390236	1.885808	0.000000	4.630738	0.000000	0.000000	0.000000	-0.200410	0.398048	-0.680372	0.000000	0.000000	3.000000	91.000000	1.000000
15033.614269	-0.059557	0.596452	0.098683	84.380363	118.435112	113.390236	1.885808	0.000000	4.630738	0.000000	0.000000	0.000000	-0.200410	0.398048	-0.680372	0.000000	0.000000	3.000000	91.000000	1.000000
15033.617602	-0.059557	0.596452	0.098683	84.469261	118.478714	113.457726	1.896079	0.000000	4.626541	0.000000	0.000000	0.000000	-0.200410	0.398048	-0.680372	0.000000	0.000000	3.000000	91.000000	1.000000
15033.620935	-0.060303	0.597815	0.096467	84.469261	118.478714	113.457726	1.896079	0.000000	4.626541	0.000000	0.000000	0.000000	-0.223905	0.408919	-0.664870	0.000000	0.000000	3.000000	91.000000	1.000000
15033.624269	-0.060303	0.597815	0.096467	84.469261	118.478714	113.457726	1.896079	0.000000	4.626541	0.000000	0.000000	0.000000	-0.223905	0.408919	-0.664870	0.000000	0.000000	3.000000	91.000000	1.000000
15033.627602	-0.060303	0.597815	0.096467	84.532768	118.230537	113.256172	1.902722	0.000000	4.623813	0.000000	0.000000	0.000000	-0.223905	0.408919	-0.664870	0.000000	0.000000	3.000000	91.000000	1.000000
15033.630935	-0.061078	0.599204	0.094330	84.532768	118.230537	113.256172	1.902722	0.000000	4.623813	0.000000	0.000000	0.000000	-0.232255	0.416811	-0.640915	0.000000	0.000000	3.000000	91.000000	1.000000
15033.634269	-0.061078	0.599204	0.094330	84.532768	118.230537	113.256172	1.902722	0.000000	4.623813	0.000000	0.000000	0.000000	-0.232255	0.416811	-0.640915	0.000000	0.000000	3.000000	91.000000	1.000000
15033.637602	-0.061078	0.599204	0.094330	84.574326	117.591736	112.700890	1.907119	0.000000	4.622001	0.000000	0.000000	0.000000	-0.232255	0.416811	-0.640915	0.000000	0.000000	3.000000	91.000000	1.000000
15033.640935	-0.061855	0.600641	0.092292	84.574326	117.591736	112.700890	1.907119	0.000000	4.622001	0.000000	0.000000	0.000000	-0.233337	0.430952	-0.611585	0.000000	0.000000	3.000000	91.000000	1.000000
15033.644269	-0.061855	0.600641	0.092292	84.574326	117.591736	112.700890	1.907119	0.000000	4.622001	0.000000	0.000000	0.000000	-0.233337	0.430952	-0.611585	0.000000	0.000000	3.000000	91.000000	1.000000
15033.647602	-0.061855	0.600641	0.092292	84.616028	116.824867	112.021187	1.907228	0.000000	4.614586	0.000000	0.000000	0.000000	-0.233337	0.430952	-0.611585	0.000000	0.000000	3.000000	91.000000	1.000000
15033.650935	-0.062695	0.602075	0.090398	84.616028	116.824867	112.021187	1.907228	0.000000	4.614586	0.000000	0.000000	0.000000	-0.252008	0.430272	-0.568037	0.000000	0.000000	3.000000	91.000000	1.000000
15033.654269	-0.062695	0.602075	0.090398	84.616028	116.824867	112.021187	1.907228	0.000000	4.614586	0.000000	0.000000	0.000000	-0.252008	0.430272	-0.568037	0.000000	0.000000	3.000000	91.000000	1.000000
15033.657602	-0.062695	0.602075	0.090398	84.661896	116.000847	111.277489	1.865227	0.000000	4.519913	0.000000	0.000000	0.000000	-0.252008	0.430272	-0.568037	0.000000	0.000000	3.000000	91.000000	1.000000
15033.660935	-0.063541	0.603529	0.088611	84.661896	116.000847	111.277489	1.865227	0.000000	4.519913	0.000000	0.000000	0.000000	-0.253661	0.436168	-0.536240	0.000000	0.000000	3.000000	91.000000	1.000000
15033.664269	-0.063541	0.603529	0.088611	84.661896	116.000847	111.277489	1.865227	0.000000	4.519913	0.000000	0.000000	0.000000	-0.253661	0.436168	-0.536240	0.000000	0.000000	3.000000	91.000000	1.000000
15033.667602	-0.063541	0.603529	0.088611	84.716614	115.114326	110.411087	1.822950	0.000000	4.430540	0.000000	0.000000	0.000000	-0.253661	0.436168	-0.536240	0.000000	0.000000	3.000000	91.000000	1.000000
15033.670935	-0.064391	0.604984	0.086915	84.716614	115.114326	110.411087	1.822950	0.000000	4.430540	0.000000	0.000000	0.000000	-0.254983	0.436419	-0.508817	0.000000	0.000000	3.000000	91.000000	1.000000
15033.674269	-0.064391	0.604984	0.086915	84.716614	115.114326	110.411087	1.822950	0.000000	4.430540	0.000000	0.000000	0.000000	-0.254983	0.436419	-0.508817	0.000000	0.000000	3.000000	91.000000	1.000000
15033.677602	-0.064391	0.604984	0.086915	84.773560	114.186005	109.397903	1.780453	0.000000	4.345737	0.000000	0.000000	0.000000	-0.254983	0.436419	-0.508817	0.000000	0.000000	3.000000	91.000000	1.000000
15033.680935	-0.065347	0.606420	0.085283	84.773560	114.186005	109.397903	1.780453	0.000000	4.345737	0.000000	0.000000	0.000000	-0.286840	0.430944	-0.489468	0.000000	0.000000	3.000000	91.000000	1.000000
15033.684269	-0.065347	0.606420	0.085283	84.773560	114.186005	109.397903	1.780453	0.000000	4.345737	0.000000	0.000000	0.000000	-0.286840	0.430944	-0.489468	0.000000	0.000000	3.000000	91.000000	1.000000
15033.687602	-0.065347	0.606420	0.085283	84.826500	113.197174	108.273735	1.732646	0.000000	4.264159	0.000000	0.000000	0.000000	-0.286840	0.430944	-0.489468	0.000000	0.000000	3.000000	91.000000	1.000000
15033.690935	-0.066358	0.607840	0.083722	84.826500	113.197174	108.273735	1.732646	0.000000	4.264159	0.000000	0.000000	0.000000	-0.303175	0.425796	-0.468295	0.000000	0.000000	3.000000	91.000000	1.000000
15033.694269	-0.066358	0.607840	0.083722	84.826500	113.197174	108.273735	1.732646	0.000000	4.264159	0.000000	0.000000	0.000000	-0.303175	0.425796	-0.468295	0.000000	0.000000	3.000000	91.000000	1.000000
15033.697602	-0.066358	0.607840	0.083722	84.861191	112.360550	107.270241	1.682117	0.000000	4.186110	0.000000	0.000000	0.000000	-0.303175	0.425796	-0.468295	0.000000	0.000000	3.000000	91.000000	1.000000
15033.700935	-0.067471	0.609252	0.082202	84.861191	112.360550	107.270241	1.682117	0.000000	4.186110	0.000000	0.000000	0.000000	-0.334042	0.423783	-0.455914	0.000000	0.000000	3.000000	91.000000	1.000000
15033.704269	-0.067471	0.609252	0.082202	84.861191	112.360550	107.270241	1.682117	0.000000	4.186110	0.000000	0.000000	0.000000	-0.334042	0.423783	-0.455914	0.000000	0.000000	3.000000	91.000000	1.000000
15033.707602	-0.067471	0.609252	0.082202	84.845352	112.388268	107.154625	1.626443	0.000000	4.110124	0.000000	0.000000	0.000000	-0.334042	0.423783	-0.455914	0.000000	0.000000	3.000000	91.000000	1.000000
15033.710935	-0.068649	0.610647	0.080629	84.845352	112.388268	107.154625	1.626443	0.000000	4.110124	0.000000	0.000000	0.000000	-0.353361	0.418409	-0.472109	0.000000	0.000000	3.000000	91.000000	1.000000
15033.714269	-0.068649	0.610647	0.080629	84.845352	112.388268	107.154625	1.626443	0.000000	4.110124	0.000000	0.000000	0.000000	-0.353361	0.418409	-0.472109	0.000000	0.000000	3.000000	91.000000	1.000000
15033.717602	-0.068649	0.610647	0.080629	84.787292	113.121796	107.806114	1.567550	0.000000	4.031439	0.000000	0.000000	0.000000	-0.353361	0.418409	-0.472109	0.000000	0.000000	3.000000	91.000000	1.000000
15033.720935	-0.069925	0.611995	0.079066	84.787292	113.121796	107.806114	1.567550	0.000000	4.031439	0.000000	0.000000	0.000000	-0.382716	0.404482	-0.468759	0.000000	0.000000	3.000000	91.000000	1.000000
15033.724269	-0.069925	0.611995	0.079066	84.787292	113.121796	107.806114	1.567550	0.000000	4.031439	0.000000	0.000000	0.000000	-0.382716	0.404482	-0.468759	0.000000	0.000000	3.000000	91.000000	1.000000
15033.727602	-0.069925	0.611995	0.079066	84.714912	114.032310	108.724358	1.503764	0.000000	3.953313	0.000000	0.000000	0.000000	-0.382716	0.404482	-0.468759	0.000000	0.000000	3.000000	91.000000	1.000000
15033.730935	-0.071252	0.613308	0.077559	84.714912	114.032310	108.724358	1.503764	0.000000	3.953313	0.000000	0.000000	0.000000	-0.398152	0.393993	-0.452220	0.000000	0.000000	3.000000	91.000000	1.000000
15033.734269	-0.071252	0.613308	0.077559	84.714912	114.032310	108.724358	1.503764	0.000000	3.953313	0.000000	0.000000	0.000000	-0.398152	0.393993	-0.452220	0.000000	0.000000	3.000000	91.000000	1.000000
15033.737602	-0.071252	0.613308	0.077559	84.649940	114.740196	109.473877	1.437405	0.000000	3.877943	0.000000	0.000000	0.000000	-0.398152	0.393993	-0.452220	0.000000	0.000000	3.000000	91.000000	1.000000
15033.740935	-0.072626	0.614577	0.076069	84.649940	114.740196	109.473877	1.437405	0.000000	3.877943	0.000000	0.000000	0.000000	-0.412102	0.380451	-0.446953	0.000000	0.000000	3.000000	91.000000	1.000000
15033.744269	-0.072626	0.614577	0.076069	84.649940	114.740196	109.473877	1.437405	0.000000	3.877943	0.000000	0.000000	0.000000	-0.412102	0.380451	-0.446953	0.000000	0.000000	3.000000	91.000000	1.000000
15033.747602	-0.072626	0.614577	0.076069	84.595459	115.192879	110.059731	1.368722	0.000000	3.803450	0.000000	0.000000	0.000000	-0.412102	0.380451	-0.446953	0.000000	0.000000	3.000000	91.000000	1.000000
15033.750935	-0.073980	0.615822	0.074682	84.595459	115.192879	110.059731	1.368722	0.000000	3.803450	0.000000	0.000000	0.000000	-0.406419	0.373761	-0.416028	0.000000	0.000000	3.000000	91.000000	1.000000
15033.754269	-0.073980	0.615822	0.074682	84.595459	115.192879	110.059731	1.368722	0.000000	3.803450	0.000000	0.000000	0.000000	-0.406419	0.373761	-0.416028	0.000000	0.000000	3.000000	91.000000	1.000000
15033.757602	-0.073980	0.615822	0.074682	84.550110	115.211617	110.217941	1.300985	0.000000	3.734112	0.000000	0.000000	0.000000	-0.406419	0.373761	-0.416028	0.000000	0.000000	3.000000	91.000000	1.000000
15033.760935	-0.075359	0.617045	0.073331	84.550110	115.211617	110.217941	1.300985	0.000000	3.734112	0.000000	0.000000	0.000000	-0.413601	0.366728	-0.405290	0.000000	0.000000	3.000000	91.000000	1.000000
15033.764269	-0.075359	0.617045	0.073331	84.550110	115.211617	110.217941	1.300985	0.000000	3.734112	0.000000	0.000000	0.000000	-0.413601	0.366728	-0.405290	0.000000	0.000000	3.000000	91.000000	1.000000
15033.767602	-0.075359	0.617045	0.073331	84.493729	114.809090	109.893173	1.232052	0.000000	3.666564	0.000000	0.000000	0.000000	-0.413601	0.366728	-0.405290	0.000000	0.000000	3.000000	91.000000	1.000000
15033.770935	-0.076664	0.618186	0.072048	84.493729	114.809090	109.893173	1.232052	0.000000	3.666564	0.000000	0.000000	0.000000	-0.391456	0.342277	-0.384956	0.000000	0.000000	3.000000	91.000000	1.000000
15033.774269	-0.076664	0.618186	0.072048	84.493729	114.809090	109.893173	1.232052	0.000000	3.666564	0.000000	0.000000	0.000000	-0.391456	0.342277	-0.384956	0.000000	0.000000	3.000000	91.000000	1.000000
15033.777602	-0.076664	0.618186	0.072048	84.435318	114.169373	109.094635	1.166809	0.000000	3.602405	0.000000	0.000000	0.000000	-0.391456	0.342277	-0.384956	0.000000	0.000000	3.000000	91.000000	1.000000
15033.780935	-0.077913	0.619293	0.070775	84.435318	114.169373	109.094635	1.166809	0.000000	3.602405	0.000000	0.000000	0.000000	-0.374733	0.332163	-0.381906	0.000000	0.000000	3.000000	91.000000	1.000000
15033.784269	-0.077913	0.619293	0.070775	84.435318	114.169373	109.094635	1.166809	0.000000	3.602405	0.000000	0.000000	0.000000	-0.374733	0.332163	-0.381906	0.000000	0.000000	3.000000	91.000000	1.000000
15033.787602	-0.077913	0.619293	0.070775	84.365250	113.780151	108.325424	1.104353	0.000000	3.538754	0.000000	0.000000	0.000000	-0.374733	0.332163	-0.381906	0.000000	0.000000	3.000000	91.000000	1.000000
15033.790935	-0.079153	0.620375	0.069482	84.365250	113.780151	108.325424	1.104353	0.000000	3.538754	0.000000	0.000000	0.000000	-0.372100	0.324718	-0.387877	0.000000	0.000000	3.000000	91.000000	1.000000
15033.794269	-0.079153	0.620375	0.069482	84.365250	113.780151	108.325424	1.104353	0.000000	3.538754	0.000000	0.000000	0.000000	-0.372100	0.324718	-0.387877	0.000000	0.000000	3.000000	91.000000	1.000000
15033.797602	-0.079153	0.620375	0.069482	84.301506	113.675438	107.926956	1.042336	0.000000	3.474107	0.000000	0.000000	0.000000	-0.372100	0.324718	-0.387877	0.000000	0.000000	3.000000	91.000000	1.000000
15033.800935	-0.080409	0.621383	0.068160	84.301506	113.675438	107.926956	1.042336	0.000000	3.474107	0.000000	0.000000	0.000000	-0.376659	0.302409	-0.396579	0.000000	0.000000	3.000000	91.000000	1.000000
15033.804269	-0.080409	0.621383	0.068160	84.301506	113.675438	107.926956	1.042336	0.000000	3.474107	0.000000	0.000000	0.000000	-0.376659	0.302409	-0.396579	0.000000	0.000000	3.000000	91.000000	1.000000
15033.807602	-0.080409	0.621383	0.068160	84.263184	113.648972	108.013680	0.979560	0.000000	3.408011	0.000000	0.000000	0.000000	-0.376659	0.302409	-0.396579	0.000000	0.000000	3.000000	91.000000	1.000000
15033.810935	-0.081712	0.622350	0.066857	84.263184	113.648972	108.013680	0.979560	0.000000	3.408011	0.000000	0.000000	0.000000	-0.391004	0.289800	-0.390869	0.000000	0.000000	3.000000	91.000000	1.000000
15033.814269	-0.081712	0.622350	0.066857	84.263184	113.648972	108.013680	0.979560	0.000000	3.408011	0.000000	0.000000	0.000000	-0.391004	0.289800	-0.390869	0.000000	0.000000	3.000000	91.000000	1.000000
15033.817602	-0.081712	0.622350	0.066857	84.251717	113.520782	108.013763	0.914393	0.000000	3.342866	0.000000	0.000000	0.000000	-0.391004	0.289800	-0.390869	0.000000	0.000000	3.000000	91.000000	1.000000
15033.820935	-0.083054	0.623270	0.065513	84.251717	113.520782	108.013763	0.914393	0.000000	3.342866	0.000000	0.000000	0.000000	-0.402430	0.276284	-0.403384	0.000000	0.000000	3.000000	91.000000	1.000000
15033.824269	-0.083054	0.623270	0.065513	84.251717	113.520782	108.013763	0.914393	0.000000	3.342866	0.000000	0.000000	0.000000	-0.402430	0.276284	-0.403384	0.000000	0.000000	3.000000	91.000000	1.000000
15033.827602	-0.083054	0.623270	0.065513	84.250214	113.221626	107.675392	0.847321	0.000000	3.275635	0.000000	0.000000	0.000000	-0.402430	0.276284	-0.403384	0.000000	0.000000	3.000000	91.000000	1.000000
15033.830935	-0.084405	0.624126	0.064116	84.250214	113.221626	107.675392	0.847321	0.000000	3.275635	0.000000	0.000000	0.000000	-0.405553	0.256621	-0.419007	0.000000	0.000000	3.000000	91.000000	1.000000
15033.834269	-0.084405	0.624126	0.064116	84.250214	113.221626	107.675392	0.847321	0.000000	3.275635	0.000000	0.000000	0.000000	-0.405553	0.256621	-0.419007	0.000000	0.000000	3.000000	91.000000	1.000000
15033.837602	-0.084405	0.624126	0.064116	84.241020	112.661964	106.820564	0.779729	0.000000	3.205801	0.000000	0.000000	0.000000	-0.405553	0.256621	-0.419007	0.000000	0.000000	3.000000	91.000000	1.000000
15033.840935	-0.085783	0.624931	0.062765	84.241020	112.661964	106.820564	0.779729	0.000000	3.205801	0.000000	0.000000	0.000000	-0.413357	0.241649	-0.405195	0.000000	0.000000	3.000000	91.000000	1.000000
15033.844269	-0.085783	0.624931	0.062765	84.241020	112.661964	106.820564	0.779729	0.000000	3.205801	0.000000	0.000000	0.000000	-0.413357	0.241649	-0.405195	0.000000	0.000000	3.000000	91.000000	1.000000
15033.847602	-0.085783	0.624931	0.062765	84.212769	111.791550	105.691299	0.710836	0.000000	3.138269	0.000000	0.000000	0.000000	-0.413357	0.241649	-0.405195	0.000000	0.000000	3.000000	91.000000	1.000000
15033.850935	-0.087149	0.625692	0.061381	84.212769	111.791550	105.691299	0.710836	0.000000	3.138269	0.000000	0.000000	0.000000	-0.409645	0.228186	-0.415284	0.000000	0.000000	3.000000	91.000000	1.000000
15033.854269	-0.087149	0.625692	0.061381	84.212769	111.791550	105.691299	0.710836	0.000000	3.138269	0.000000	0.000000	0.000000	-0.409645	0.228186	-0.415284	0.000000	0.000000	3.000000	91.000000	1.000000
15033.857602	-0.087149	0.625692	0.061381	84.165314	110.776772	104.715034	0.642562	0.000000	3.069055	0.000000	0.000000	0.000000	-0.409645	0.228186	-0.415284	0.000000	0.000000	3.000000	91.000000	1.000000
15033.860935	-0.088584	0.626440	0.060002	84.165314	110.776772	104.715034	0.642562	0.000000	3.069055	0.000000	0.000000	0.000000	-0.430596	0.224525	-0.413642	0.000000	0.000000	3.000000	91.000000	1.000000
15033.864269	-0.088584	0.626440	0.060002	84.165314	110.776772	104.715034	0.642562	0.000000	3.069055	0.000000	0.000000	0.000000	-0.430596	0.224525	-0.413642	0.000000	0.000000	3.000000	91.000000	1.000000
15033.867602	-0.088584	0.626440	0.060002	84.110275	109.801460	103.858253	0.570796	0.000000	3.000114	0.000000	0.000000	0.000000	-0.430596	0.224525	-0.413642	0.000000	0.000000	3.000000	91.000000	1.000000
15033.870935	-0.090035	0.627136	0.058609	84.110275	109.801460	103.858253	0.570796	0.000000	3.000114	0.000000	0.000000	0.000000	-0.435263	0.208637	-0.418064	0.000000	0.000000	3.000000	91.000000	1.000000
15033.874269	-0.090035	0.627136	0.058609	84.110275	109.801460	103.858253	0.570796	0.000000	3.000114	0.000000	0.000000	0.000000	-0.435263	0.208637	-0.418064	0.000000	0.000000	3.000000	91.000000	1.000000
15033.877602	-0.090035	0.627136	0.058609	84.041023	108.801155	102.820518	0.498253	0.000000	2.930437	0.000000	0.000000	0.000000	-0.435263	0.208637	-0.418064	0.000000	0.000000	3.000000	91.000000	1.000000
15033.880935	-0.091430	0.627799	0.057228	84.041023	108.801155	102.820518	0.498253	0.000000	2.930437	0.000000	0.000000	0.000000	-0.418635	0.198941	-0.414346	0.000000	0.000000	3.000000	91.000000	1.000000
15033.884269	-0.091430	0.627799	0.057228	84.041023	108.801155	102.820518	0.498253	0.000000	2.930437	0.000000	0.000000	0.000000	-0.418635	0.198941	-0.414346	0.000000	0.000000	3.000000	91.000000	1.000000
15033.887602	-0.091430	0.627799	0.057228	83.942329	107.694740	101.731697	0.428480	0.000000	2.861379	0.000000	0.000000	0.000000	-0.418635	0.198941	-0.414346	0.000000	0.000000	3.000000	91.000000	1.000000
15033.890935	-0.092747	0.628430	0.055864	83.942329	107.694740	101.731697	0.428480	0.000000	2.861379	0.000000	0.000000	0.000000	-0.394838	0.189269	-0.409148	0.000000	0.000000	3.000000	91.000000	1.000000
15033.894269	-0.092747	0.628430	0.055864	83.942329	107.694740	101.731697	0.428480	0.000000	2.861379	0.000000	0.000000	0.000000	-0.394838	0.189269	-0.409148	0.000000	0.000000	3.000000	91.000000	1.000000
15033.897602	-0.092747	0.628430	0.055864	83.827530	106.606117	100.683098	0.362674	0.000000	2.793188	0.000000	0.000000	0.000000	-0.394838	0.189269	-0.409148	0.000000	0.000000	3.000000	91.000000	1.000000
15033.900935	-0.094023	0.628996	0.054458	83.827530	106.606117	100.683098	0.362674	0.000000	2.793188	0.000000	0.000000	0.000000	-0.382982	0.169788	-0.421841	0.000000	0.000000	3.000000	91.000000	1.000000
15033.904269	-0.094023	0.628996	0.054458	83.827530	106.606117	100.683098	0.362674	0.000000	2.793188	0.000000	0.000000	0.000000	-0.382982	0.169788	-0.421841	0.000000	0.000000	3.000000	91.000000	1.000000
15033.907602	-0.094023	0.628996	0.054458	83.720467	105.673813	99.683479	0.298844	0.000000	2.722881	0.000000	0.000000	0.000000	-0.382982	0.169788	-0.421841	0.000000	0.000000	3.000000	91.000000	1.000000
15033.910935	-0.095244	0.629558	0.053056	83.720467	105.673813	99.683479	0.298844	0.000000	2.722881	0.000000	0.000000	0.000000	-0.366170	0.168699	-0.420429	0.000000	0.000000	3.000000	91.000000	1.000000
15033.914269	-0.095244	0.629558	0.053056	83.720467	105.673813	99.683479	0.298844	0.000000	2.722881	0.000000	0.000000	0.000000	-0.366170	0.168699	-0.420429	0.000000	0.000000	3.000000	91.000000	1.000000
15033.917602	-0.095244	0.629558	0.053056	83.636719	104.926781	98.868561	0.237815	0.000000	2.652810	0.000000	0.000000	0.000000	-0.366170	0.168699	-0.420429	0.000000	0.000000	3.000000	91.000000	1.000000
15033.920935	-0.096376	0.630055	0.051622	83.636719	104.926781	98.868561	0.237815	0.000000	2.652810	0.000000	0.000000	0.000000	-0.339834	0.149200	-0.430156	0.000000	0.000000	3.000000	91.000000	1.000000
15033.924269	-0.096376	0.630055	0.051622	83.636719	104.926781	98.868561	0.237815	0.000000	2.652810	0.000000	0.000000	0.000000	-0.339834	0.149200	-0.430156	0.000000	0.000000	3.000000	91.000000	1.000000
15033.927602	-0.096376	0.630055	0.051622	83.578957	104.394119	98.304962	0.181176	0.000000	2.581117	0.000000	0.000000	0.000000	-0.339834	0.149200	-0.430156	0.000000	0.000000	3.000000	91.000000	1.000000
15033.930935	-0.097442	0.630544	0.050133	83.578957	104.394119	98.304962	0.181176	0.000000	2.581117	0.000000	0.000000	0.000000	-0.319735	0.146592	-0.446662	0.000000	0.000000	3.000000	91.000000	1.000000
15033.934269	-0.097442	0.630544	0.050133	83.578957	104.394119	98.304962	0.181176	0.000000	2.581117	0.000000	0.000000	0.000000	-0.319735	0.146592	-0.446662	0.000000	0.000000	3.000000	91.000000	1.000000
15033.937602	-0.097442	0.630544	0.050133	83.573036	104.159889	98.066650	0.127887	0.000000	2.506674	0.000000	0.000000	0.000000	-0.319735	0.146592	-0.446662	0.000000	0.000000	3.000000	91.000000	1.000000
15033.940935	-0.098424	0.631037	0.048632	83.573036	104.159889	98.066650	0.127887	0.000000	2.506674	0.000000	0.000000	0.000000	-0.294587	0.147712	-0.450470	0.000000	0.000000	3.000000	91.000000	1.000000
15033.944269	-0.098424	0.631037	0.048632	83.573036	104.159889	98.066650	0.127887	0.000000	2.506674	0.000000	0.000000	0.000000	-0.294587	0.147712	-0.450470	0.000000	0.000000	3.000000	91.000000	1.000000
15033.947602	-0.098424	0.631037	0.048632	83.575722	103.973564	97.976112	0.078789	0.000000	2.431595	0.000000	0.000000	0.000000	-0.294587	0.147712	-0.450470	0.000000	0.000000	3.000000	91.000000	1.000000
15033.950935	-0.099341	0.631491	0.047085	83.575722	103.973564	97.976112	0.078789	0.000000	2.431595	0.000000	0.000000	0.000000	-0.275102	0.136462	-0.463968	0.000000	0.000000	3.000000	91.000000	1.000000
15033.954269	-0.099341	0.631491	0.047085	83.575722	103.973564	97.976112	0.078789	0.000000	2.431595	0.000000	0.000000	0.000000	-0.275102	0.136462	-0.463968	0.000000	0.000000	3.000000	91.000000	1.000000
15033.957602	-0.099341	0.631491	0.047085	83.577065	103.820564	97.847069	0.032939	0.000000	2.354267	0.000000	0.000000	0.000000	-0.275102	0.136462	-0.463968	0.000000	0.000000	3.000000	91.000000	1.000000
15033.960935	-0.100204	0.631942	0.045545	83.577065	103.820564	97.847069	0.032939	0.000000	2.354267	0.000000	0.000000	0.000000	-0.258706	0.135196	-0.461966	0.000000	0.000000	3.000000	91.000000	1.000000
15033.964269	-0.100204	0.631942	0.045545	83.577065	103.820564	97.847069	0.032939	0.000000	2.354267	0.000000	0.000000	0.000000	-0.258706	0.135196	-0.461966	0.000000	0.000000	3.000000	91.000000	1.000000
15033.967602	-0.100204	0.631942	0.045545	83.576607	103.672592	97.583092	-0.010178	0.000000	2.277273	0.000000	0.000000	0.000000	-0.258706	0.135196	-0.461966	0.000000	0.000000	3.000000	91.000000	1.000000
15033.970935	-0.100936	0.632396	0.044004	83.576607	103.672592	97.583092	-0.010178	0.000000	2.277273	0.000000	0.000000	0.000000	-0.219612	0.136153	-0.462580	0.000000	0.000000	3.000000	91.000000	1.000000
15033.974269	-0.100936	0.632396	0.044004	83.576607	103.672592	97.583092	-0.010178	0.000000	2.277273	0.000000	0.000000	0.000000	-0.219612	0.136153	-0.462580	0.000000	0.000000	3.000000	91.000000	1.000000
15033.977602	-0.100936	0.632396	0.044004	83.576637	103.566536	97.495354	-0.046780	0.000000	2.200176	0.000000	0.000000	0.000000	-0.219612	0.136153	-0.462580	0.000000	0.000000	3.000000	91.000000	1.000000
15033.980935	-0.101564	0.632825	0.042465	83.576637	103.566536	97.495354	-0.046780	0.000000	2.200176	0.000000	0.000000	0.000000	-0.188491	0.128708	-0.461664	0.000000	0.000000	3.000000	91.000000	1.000000
15033.984269	-0.101564	0.632825	0.042465	83.576637	103.566536	97.495354	-0.046780	0.000000	2.200176	0.000000	0.000000	0.000000	-0.188491	0.128708	-0.461664	0.000000	0.000000	3.000000	91.000000	1.000000
15033.987602	-0.101564	0.632825	0.042465	83.576637	103.471336	97.487366	-0.078195	0.000000	2.123232	0.000000	0.000000	0.000000	-0.188491	0.128708	-0.461664	0.000000	0.000000	3.000000	91.000000	1.000000
15033.990935	-0.102121	0.633242	0.040962	83.576637	103.471336	97.487366	-0.078195	0.000000	2.123232	0.000000	0.000000	0.000000	-0.167000	0.125187	-0.450865	0.000000	0.000000	3.000000	91.000000	1.000000
15033.994269	-0.102121	0.633242	0.040962	83.576637	103.471336	97.487366	-0.078195	0.000000	2.123232	0.000000	0.000000	0.000000	-0.167000	0.125187	-0.450865	0.000000	0.000000	3.000000	91.000000	1.000000
15033.997602	-0.102121	0.633242	0.040962	83.577034	103.420677	97.511917	-0.106029	0.000000	2.048088	0.000000	0.000000	0.000000	-0.167000	0.125187	-0.450865	0.000000	0.000000	3.000000	91.000000	1.000000
15034.000935	-0.102575	0.633635	0.039463	83.577034	103.420677	97.511917	-0.106029	0.000000	2.048088	0.000000	0.000000	0.000000	-0.136348	0.117791	-0.449733	0.000000	0.000000	3.000000	91.000000	1.000000
15034.004269	-0.102575	0.633635	0.039463	83.577034	103.420677	97.511917	-0.106029	0.000000	2.048088	0.000000	0.000000	0.000000	-0.136348	0.117791	-0.449733	0.000000	0.000000	3.000000	91.000000	1.000000
15034.007602	-0.102575	0.633635	0.039463	83.579201	103.386757	97.535805	-0.128754	0.000000	1.973132	0.000000	0.000000	0.000000	-0.136348	0.117791	-0.449733	0.000000	0.000000	3.000000	91.000000	1.000000
15034.010935	-0.102950	0.634030	0.037953	83.579201	103.386757	97.535805	-0.128754	0.000000	1.973132	0.000000	0.000000	0.000000	-0.112398	0.118641	-0.452818	0.000000	0.000000	3.000000	91.000000	1.000000
15034.014269	-0.102950	0.634030	0.037953	83.579201	103.386757	97.535805	-0.128754	0.000000	1.973132	0.000000	0.000000	0.000000	-0.112398	0.118641	-0.452818	0.000000	0.000000	3.000000	91.000000	1.000000
15034.017602	-0.102950	0.634030	0.037953	83.588516	103.425926	97.613129	-0.147487	0.000000	1.897663	0.000000	0.000000	0.000000	-0.112398	0.118641	-0.452818	0.000000	0.000000	3.000000	91.000000	1.000000
15034.020935	-0.103252	0.634394	0.036467	83.588516	103.425926	97.613129	-0.147487	0.000000	1.897663	0.000000	0.000000	0.000000	-0.090673	0.109055	-0.445982	0.000000	0.000000	3.000000	91.000000	1.000000
15034.024269	-0.103252	0.634394	0.036467	83.588516	103.425926	97.613129	-0.147487	0.000000	1.897663	0.000000	0.000000	0.000000	-0.090673	0.109055	-0.445982	0.000000	0.000000	3.000000	91.000000	1.000000
15034.027602	-0.103252	0.634394	0.036467	83.618500	103.571518	97.786774	-0.162599	0.000000	1.823332	0.000000	0.000000	0.000000	-0.090673	0.109055	-0.445982	0.000000	0.000000	3.000000	91.000000	1.000000
15034.030935	-0.103551	0.634753	0.034979	83.618500	103.571518	97.786774	-0.162599	0.000000	1.823332	0.000000	0.000000	0.000000	-0.089579	0.107791	-0.446356	0.000000	0.000000	3.000000	91.000000	1.000000
15034.034269	-0.103551	0.634753	0.034979	83.618500	103.571518	97.786774	-0.162599	0.000000	1.823332	0.000000	0.000000	0.000000	-0.089579	0.107791	-0.446356	0.000000	0.000000	3.000000	91.000000	1.000000
15034.037602	-0.103551	0.634753	0.034979	83.650383	103.767097	98.010544	-0.177529	0.000000	1.748940	0.000000	0.000000	0.000000	-0.089579	0.107791	-0.446356	0.000000	0.000000	3.000000	91.000000	1.000000
15034.040935	-0.103829	0.635074	0.033528	83.650383	103.767097	98.010544	-0.177529	0.000000	1.748940	0.000000	0.000000	0.000000	-0.083592	0.096205	-0.435350	0.000000	0.000000	3.000000	91.000000	1.000000
15034.044269	-0.103829	0.635074	0.033528	83.650383	103.767097	98.010544	-0.177529	0.000000	1.748940	0.000000	0.000000	0.000000	-0.083592	0.096205	-0.435350	0.000000	0.000000	3.000000	91.000000	1.000000
15034.047602	-0.103829	0.635074	0.033528	83.662094	103.893593	98.187424	-0.191461	0.000000	1.676382	0.000000	0.000000	0.000000	-0.083592	0.096205	-0.435350	0.000000	0.000000	3.000000	91.000000	1.000000
15034.050935	-0.104065	0.635356	0.032118	83.662094	103.893593	98.187424	-0.191461	0.000000	1.676382	0.000000	0.000000	0.000000	-0.070742	0.084781	-0.422817	0.000000	0.000000	3.000000	91.000000	1.000000
15034.054269	-0.104065	0.635356	0.032118	83.662094	103.893593	98.187424	-0.191461	0.000000	1.676382	0.000000	0.000000	0.000000	-0.070742	0.084781	-0.422817	0.000000	0.000000	3.000000	91.000000	1.000000
15034.057602	-0.104065	0.635356	0.032118	83.658325	103.946587	98.288902	-0.203251	0.000000	1.605912	0.000000	0.000000	0.000000	-0.070742	0.084781	-0.422817	0.000000	0.000000	3.000000	91.000000	1.000000
15034.060935	-0.104277	0.635608	0.030722	83.658325	103.946587	98.288902	-0.203251	0.000000	1.605912	0.000000	0.000000	0.000000	-0.063488	0.075500	-0.418771	0.000000	0.000000	3.000000	91.000000	1.000000
15034.064269	-0.104277	0.635608	0.030722	83.658325	103.946587	98.288902	-0.203251	0.000000	1.605912	0.000000	0.000000	0.000000	-0.063488	0.075500	-0.418771	0.000000	0.000000	3.000000	91.000000	1.000000
15034.067602	-0.104277	0.635608	0.030722	83.650070	104.041191	98.441566	-0.213832	0.000000	1.536117	0.000000	0.000000	0.000000	-0.063488	0.075500	-0.418771	0.000000	0.000000	3.000000	91.000000	1.000000
15034.070935	-0.104492	0.635822	0.029359	83.650070	104.041191	98.441566	-0.213832	0.000000	1.536117	0.000000	0.000000	0.000000	-0.064751	0.064275	-0.409133	0.000000	0.000000	3.000000	91.000000	1.000000
15034.074269	-0.104492	0.635822	0.029359	83.650070	104.041191	98.441566	-0.213832	0.000000	1.536117	0.000000	0.000000	0.000000	-0.064751	0.064275	-0.409133	0.000000	0.000000	3.000000	91.000000	1.000000
15034.077602	-0.104492	0.635822	0.029359	83.640388	104.165947	98.619080	-0.224624	0.000000	1.467928	0.000000	0.000000	0.000000	-0.064751	0.064275	-0.409133	0.000000	0.000000	3.000000	91.000000	1.000000
15034.080935	-0.104670	0.636020	0.028051	83.640388	104.165947	98.619080	-0.224624	0.000000	1.467928	0.000000	0.000000	0.000000	-0.053130	0.059299	-0.392294	0.000000	0.000000	3.000000	91.000000	1.000000
15034.084269	-0.104670	0.636020	0.028051	83.640388	104.165947	98.619080	-0.224624	0.000000	1.467928	0.000000	0.000000	0.000000	-0.053130	0.059299	-0.392294	0.000000	0.000000	3.000000	91.000000	1.000000
15034.087602	-0.104670	0.636020	0.028051	83.627541	104.311798	98.813698	-0.233479	0.000000	1.402545	0.000000	0.000000	0.000000	-0.053130	0.059299	-0.392294	0.000000	0.000000	3.000000	91.000000	1.000000
15034.090935	-0.104799	0.636140	0.026758	83.627541	104.311798	98.813698	-0.233479	0.000000	1.402545	0.000000	0.000000	0.000000	-0.038942	0.036040	-0.388007	0.000000	0.000000	3.000000	91.000000	1.000000
15034.094269	-0.104799	0.636140	0.026758	83.627541	104.311798	98.813698	-0.233479	0.000000	1.402545	0.000000	0.000000	0.000000	-0.038942	0.036040	-0.388007	0.000000	0.000000	3.000000	91.000000	1.000000
15034.097602	-0.104799	0.636140	0.026758	83.613220	104.484573	99.032677	-0.239969	0.000000	1.337878	0.000000	0.000000	0.000000	-0.038942	0.036040	-0.388007	0.000000	0.000000	3.000000	91.000000	1.000000
15034.100935	-0.104893	0.636217	0.025530	83.613220	104.484573	99.032677	-0.239969	0.000000	1.337878	0.000000	0.000000	0.000000	-0.028231	0.023208	-0.368233	0.000000	0.000000	3.000000	91.000000	1.000000
15034.104269	-0.104893	0.636217	0.025530	83.613220	104.484573	99.032677	-0.239969	0.000000	1.337878	0.000000	0.000000	0.000000	-0.028231	0.023208	-0.368233	0.000000	0.000000	3.000000	91.000000	1.000000
15034.107602	-0.104893	0.636217	0.025530	83.581276	104.703644	99.296669	-0.244674	0.000000	1.276505	0.000000	0.000000	0.000000	-0.028231	0.023208	-0.368233	0.000000	0.000000	3.000000	91.000000	1.000000
15034.110935	-0.104918	0.636218	0.024322	83.581276	104.703644	99.296669	-0.244674	0.000000	1.276505	0.000000	0.000000	0.000000	-0.007435	0.000199	-0.362411	0.000000	0.000000	3.000000	91.000000	1.000000
15034.114269	-0.104918	0.636218	0.024322	83.581276	104.703644	99.296669	-0.244674	0.000000	1.276505	0.000000	0.000000	0.000000	-0.007435	0.000199	-0.362411	0.000000	0.000000	3.000000	91.000000	1.000000
15034.117602	-0.104918	0.636218	0.024322	83.522797	104.851845	99.491928	-0.245913	0.000000	1.216104	0.000000	0.000000	0.000000	-0.007435	0.000199	-0.362411	0.000000	0.000000	3.000000	91.000000	1.000000
15034.120935	-0.104877	0.636163	0.023147	83.522797	104.851845	99.491928	-0.245913	0.000000	1.216104	0.000000	0.000000	0.000000	0.012288	-0.016532	-0.352388	0.000000	0.000000	3.000000	91.000000	1.000000
15034.124269	-0.104877	0.636163	0.023147	83.522797	104.851845	99.491928	-0.245913	0.000000	1.216104	0.000000	0.000000	0.000000	0.012288	-0.016532	-0.352388	0.000000	0.000000	3.000000	91.000000	1.000000
15034.127602	-0.104877	0.636163	0.023147	83.451744	105.066078	99.758850	-0.243865	0.000000	1.157372	0.000000	0.000000	0.000000	0.012288	-0.016532	-0.352388	0.000000	0.000000	3.000000	91.000000	1.000000
15034.130935	-0.104765	0.636012	0.021978	83.451744	105.066078	99.758850	-0.243865	0.000000	1.157372	0.000000	0.000000	0.000000	0.033695	-0.045402	-0.350804	0.000000	0.000000	3.000000	91.000000	1.000000
15034.134269	-0.104765	0.636012	0.021978	83.451744	105.066078	99.758850	-0.243865	0.000000	1.157372	0.000000	0.000000	0.000000	0.033695	-0.045402	-0.350804	0.000000	0.000000	3.000000	91.000000	1.000000
15034.137602	-0.104765	0.636012	0.021978	83.391525	105.468117	100.193253	-0.238249	0.000000	1.098905	0.000000	0.000000	0.000000	0.033695	-0.045402	-0.350804	0.000000	0.000000	3.000000	91.000000	1.000000
15034.140935	-0.104561	0.635738	0.020828	83.391525	105.468117	100.193253	-0.238249	0.000000	1.098905	0.000000	0.000000	0.000000	0.061148	-0.082178	-0.344938	0.000000	0.000000	3.000000	91.000000	1.000000
15034.144269	-0.104561	0.635738	0.020828	83.391525	105.468117	100.193253	-0.238249	0.000000	1.098905	0.000000	0.000000	0.000000	0.061148	-0.082178	-0.344938	0.000000	0.000000	3.000000	91.000000	1.000000
15034.147602	-0.104561	0.635738	0.020828	83.341827	106.087852	100.823898	-0.228058	0.000000	1.041415	0.000000	0.000000	0.000000	0.061148	-0.082178	-0.344938	0.000000	0.000000	3.000000	91.000000	1.000000
15034.150935	-0.104299	0.635381	0.019631	83.341827	106.087852	100.823898	-0.228058	0.000000	1.041415	0.000000	0.000000	0.000000	0.078566	-0.106947	-0.359184	0.000000	0.000000	3.000000	91.000000	1.000000
15034.154269	-0.104299	0.635381	0.019631	83.341827	106.087852	100.823898	-0.228058	0.000000	1.041415	0.000000	0.000000	0.000000	0.078566	-0.106947	-0.359184	0.000000	0.000000	3.000000	91.000000	1.000000
15034.157602	-0.104299	0.635381	0.019631	83.288780	106.844620	101.585808	-0.214963	0.000000	0.981551	0.000000	0.000000	0.000000	0.078566	-0.106947	-0.359184	0.000000	0.000000	3.000000	91.000000	1.000000
15034.160935	-0.103991	0.634908	0.018329	83.288780	106.844620	101.585808	-0.214963	0.000000	0.981551	0.000000	0.000000	0.000000	0.092537	-0.141997	-0.390614	0.000000	0.000000	3.000000	91.000000	1.000000
15034.164269	-0.103991	0.634908	0.018329	83.288780	106.844620	101.585808	-0.214963	0.000000	0.981551	0.000000	0.000000	0.000000	0.092537	-0.141997	-0.390614	0.000000	0.000000	3.000000	91.000000	1.000000
15034.167602	-0.103991	0.634908	0.018329	83.218170	107.596954	102.355797	-0.199541	0.000000	0.916449	0.000000	0.000000	0.000000	0.092537	-0.141997	-0.390614	0.000000	0.000000	3.000000	91.000000	1.000000
15034.170935	-0.103718	0.634373	0.016973	83.218170	107.596954	102.355797	-0.199541	0.000000	0.916449	0.000000	0.000000	0.000000	0.081894	-0.160493	-0.406839	0.000000	0.000000	3.000000	91.000000	1.000000
15034.174269	-0.103718	0.634373	0.016973	83.218170	107.596954	102.355797	-0.199541	0.000000	0.916449	0.000000	0.000000	0.000000	0.081894	-0.160493	-0.406839	0.000000	0.000000	3.000000	91.000000	1.000000
15034.177602	-0.103718	0.634373	0.016973	83.135590	108.334885	103.119148	-0.185892	0.000000	0.848642	0.000000	0.000000	0.000000	0.081894	-0.160493	-0.406839	0.000000	0.000000	3.000000	91.000000	1.000000
15034.180935	-0.103365	0.633734	0.015468	83.135590	108.334885	103.119148	-0.185892	0.000000	0.848642	0.000000	0.000000	0.000000	0.105778	-0.191664	-0.451346	0.000000	0.000000	3.000000	91.000000	1.000000
15034.184269	-0.103365	0.633734	0.015468	83.135590	108.334885	103.119148	-0.185892	0.000000	0.848642	0.000000	0.000000	0.000000	0.105778	-0.191664	-0.451346	0.000000	0.000000	3.000000	91.000000	1.000000
15034.187602	-0.103365	0.633734	0.015468	83.063385	108.589020	103.420898	-0.168262	0.000000	0.773418	0.000000	0.000000	0.000000	0.105778	-0.191664	-0.451346	0.000000	0.000000	3.000000	91.000000	1.000000
15034.190935	-0.103042	0.633040	0.013885	83.063385	108.589020	103.420898	-0.168262	0.000000	0.773418	0.000000	0.000000	0.000000	0.096842	-0.208184	-0.474982	0.000000	0.000000	3.000000	91.000000	1.000000
15034.194269	-0.103042	0.633040	0.013885	83.063385	108.589020	103.420898	-0.168262	0.000000	0.773418	0.000000	0.000000	0.000000	0.096842	-0.208184	-0.474982	0.000000	0.000000	3.000000	91.000000	1.000000
15034.197602	-0.103042	0.633040	0.013885	83.040886	107.804016	102.709412	-0.152122	0.000000	0.694254	0.000000	0.000000	0.000000	0.096842	-0.208184	-0.474982	0.000000	0.000000	3.000000	91.000000	1.000000
15034.200935	-0.102687	0.632285	0.012261	83.040886	107.804016	102.709412	-0.152122	0.000000	0.694254	0.000000	0.000000	0.000000	0.106575	-0.226474	-0.487243	0.000000	0.000000	3.000000	91.000000	1.000000
15034.204269	-0.102687	0.632285	0.012261	83.040886	107.804016	102.709412	-0.152122	0.000000	0.694254	0.000000	0.000000	0.000000	0.106575	-0.226474	-0.487243	0.000000	0.000000	3.000000	91.000000	1.000000
15034.207602	-0.102687	0.632285	0.012261	83.087036	105.847229	100.848709	-0.134359	0.000000	0.613047	0.000000	0.000000	0.000000	0.106575	-0.226474	-0.487243	0.000000	0.000000	3.000000	91.000000	1.000000
15034.210935	-0.102327	0.631464	0.010614	83.087036	105.847229	100.848709	-0.134359	0.000000	0.613047	0.000000	0.000000	0.000000	0.108055	-0.246485	-0.494008	0.000000	0.000000	3.000000	91.000000	1.000000
15034.214269	-0.102327	0.631464	0.010614	83.087036	105.847229	100.848709	-0.134359	0.000000	0.613047	0.000000	0.000000	0.000000	0.108055	-0.246485	-0.494008	0.000000	0.000000	3.000000	91.000000	1.000000
15034.217602	-0.102327	0.631464	0.010614	83.174149	102.886940	98.001732	-0.116350	0.000000	0.530712	0.000000	0.000000	0.000000	0.108055	-0.246485	-0.494008	0.000000	0.000000	3.000000	91.000000	1.000000
15034.220935	-0.101948	0.630590	0.008988	83.174149	102.886940	98.001732	-0.116350	0.000000	0.530712	0.000000	0.000000	0.000000	0.113702	-0.262031	-0.488015	0.000000	0.000000	3.000000	91.000000	1.000000
15034.224269	-0.101948	0.630590	0.008988	83.174149	102.886940	98.001732	-0.116350	0.000000	0.530712	0.000000	0.000000	0.000000	0.113702	-0.262031	-0.488015	0.000000	0.000000	3.000000	91.000000	1.000000
15034.227602	-0.101948	0.630590	0.008988	83.272293	99.352455	94.584297	-0.097400	0.000000	0.449377	0.000000	0.000000	0.000000	0.113702	-0.262031	-0.488015	0.000000	0.000000	3.000000	91.000000	1.000000
15034.230935	-0.101550	0.629665	0.007380	83.272293	99.352455	94.584297	-0.097400	0.000000	0.449377	0.000000	0.000000	0.000000	0.119299	-0.277421	-0.482119	0.000000	0.000000	3.000000	91.000000	1.000000
15034.234269	-0.101550	0.629665	0.007380	83.272293	99.352455	94.584297	-0.097400	0.000000	0.449377	0.000000	0.000000	0.000000	0.119299	-0.277421	-0.482119	0.000000	0.000000	3.000000	91.000000	1.000000
15034.237602	-0.101550	0.629665	0.007380	83.344124	95.826546	91.175591	-0.077517	0.000000	0.369024	0.000000	0.000000	0.000000	0.119299	-0.277421	-0.482119	0.000000	0.000000	3.000000	91.000000	1.000000
15034.240935	-0.101132	0.628716	0.005784	83.344124	95.826546	91.175591	-0.077517	0.000000	0.369024	0.000000	0.000000	0.000000	0.125442	-0.284884	-0.479071	0.000000	0.000000	3.000000	91.000000	1.000000
15034.244269	-0.101132	0.628716	0.005784	83.344124	95.826546	91.175591	-0.077517	0.000000	0.369024	0.000000	0.000000	0.000000	0.125442	-0.284884	-0.479071	0.000000	0.000000	3.000000	91.000000	1.000000
15034.247602	-0.101132	0.628716	0.005784	83.377472	92.576385	88.032646	-0.056610	0.000000	0.289178	0.000000	0.000000	0.000000	0.125442	-0.284884	-0.479071	0.000000	0.000000	3.000000	91.000000	1.000000
15034.250935	-0.100650	0.627742	0.004206	83.377472	92.576385	88.032646	-0.056610	0.000000	0.289178	0.000000	0.000000	0.000000	0.144671	-0.292271	-0.473216	0.000000	0.000000	3.000000	91.000000	1.000000
15034.254269	-0.100650	0.627742	0.004206	83.377472	92.576385	88.032646	-0.056610	0.000000	0.289178	0.000000	0.000000	0.000000	0.144671	-0.292271	-0.473216	0.000000	0.000000	3.000000	91.000000	1.000000
15034.257602	-0.100650	0.627742	0.004206	83.375694	89.726387	85.285042	-0.032498	0.000000	0.210309	0.000000	0.000000	0.000000	0.144671	-0.292271	-0.473216	0.000000	0.000000	3.000000	91.000000	1.000000
15034.260935	-0.100133	0.626712	0.002676	83.375694	89.726387	85.285042	-0.032498	0.000000	0.210309	0.000000	0.000000	0.000000	0.155016	-0.309008	-0.459053	0.000000	0.000000	3.000000	91.000000	1.000000
15034.264269	-0.100133	0.626712	0.002676	83.375694	89.726387	85.285042	-0.032498	0.000000	0.210309	0.000000	0.000000	0.000000	0.155016	-0.309008	-0.459053	0.000000	0.000000	3.000000	91.000000	1.000000
15034.267602	-0.100133	0.626712	0.002676	83.345627	87.367310	83.018654	-0.006662	0.000000	0.133800	0.000000	0.000000	0.000000	0.155016	-0.309008	-0.459053	0.000000	0.000000	3.000000	91.000000	1.000000
15034.270935	-0.099548	0.625664	0.001141	83.345627	87.367310	83.018654	-0.006662	0.000000	0.133800	0.000000	0.000000	0.000000	0.175475	-0.314410	-0.460552	0.000000	0.000000	3.000000	91.000000	1.000000
15034.274269	-0.099548	0.625664	0.001141	83.345627	87.367310	83.018654	-0.006662	0.000000	0.133800	0.000000	0.000000	0.000000	0.175475	-0.314410	-0.460552	0.000000	0.000000	3.000000	91.000000	1.000000
15034.277602	-0.099548	0.625664	0.001141	83.306778	85.545265	81.278511	0.022584	0.000000	0.057042	0.000000	0.000000	0.000000	0.175475	-0.314410	-0.460552	0.000000	0.000000	3.000000	91.000000	1.000000
15034.280935	-0.098970	0.624541	-0.000372	83.306778	85.545265	81.278511	0.022584	0.000000	0.057042	0.000000	0.000000	0.000000	0.173518	-0.336824	-0.453917	0.000000	0.000000	3.000000	91.000000	1.000000
15034.284269	-0.098970	0.624541	-0.000372	83.306778	85.545265	81.278511	0.022584	0.000000	0.057042	0.000000	0.000000	0.000000	0.173518	-0.336824	-0.453917	0.000000	0.000000	3.000000	91.000000	1.000000
15034.287602	-0.098970	0.624541	-0.000372	83.280693	84.133438	79.928276	0.051504	0.000000	-0.018611	0.000000	0.000000	0.000000	0.173518	-0.336824	-0.453917	0.000000	0.000000	3.000000	91.000000	1.000000
15034.290935	-0.098386	0.623381	-0.001920	83.280693	84.133438	79.928276	0.051504	0.000000	-0.018611	0.000000	0.000000	0.000000	0.175258	-0.347929	-0.464366	0.000000	0.000000	3.000000	91.000000	1.000000
15034.294269	-0.098386	0.623381	-0.001920	83.280693	84.133438	79.928276	0.051504	0.000000	-0.018611	0.000000	0.000000	0.000000	0.175258	-0.347929	-0.464366	0.000000	0.000000	3.000000	91.000000	1.000000
15034.297602	-0.098386	0.623381	-0.001920	83.265160	82.905907	78.752731	0.080714	0.000000	-0.096006	0.000000	0.000000	0.000000	0.175258	-0.347929	-0.464366	0.000000	0.000000	3.000000	91.000000	1.000000
15034.300935	-0.097829	0.622148	-0.003452	83.265160	82.905907	78.752731	0.080714	0.000000	-0.096006	0.000000	0.000000	0.000000	0.166910	-0.369940	-0.459417	0.000000	0.000000	3.000000	91.000000	1.000000
15034.304269	-0.097829	0.622148	-0.003452	83.265160	82.905907	78.752731	0.080714	0.000000	-0.096006	0.000000	0.000000	0.000000	0.166910	-0.369940	-0.459417	0.000000	0.000000	3.000000	91.000000	1.000000
15034.307602	-0.097829	0.622148	-0.003452	83.245476	81.294731	77.207176	0.108532	0.000000	-0.172575	0.000000	0.000000	0.000000	0.166910	-0.369940	-0.459417	0.000000	0.000000	3.000000	91.000000	1.000000
15034.310935	-0.097302	0.620887	-0.004961	83.245476	81.294731	77.207176	0.108532	0.000000	-0.172575	0.000000	0.000000	0.000000	0.158259	-0.378196	-0.452720	0.000000	0.000000	3.000000	91.000000	1.000000
15034.314269	-0.097302	0.620887	-0.004961	83.245476	81.294731	77.207176	0.108532	0.000000	-0.172575	0.000000	0.000000	0.000000	0.158259	-0.378196	-0.452720	0.000000	0.000000	3.000000	91.000000	1.000000
15034.317602	-0.097302	0.620887	-0.004961	83.209587	78.705154	74.708305	0.134908	0.000000	-0.248029	0.000000	0.000000	0.000000	0.158259	-0.378196	-0.452720	0.000000	0.000000	3.000000	91.000000	1.000000
15034.320935	-0.096765	0.619594	-0.006414	83.209587	78.705154	74.708305	0.134908	0.000000	-0.248029	0.000000	0.000000	0.000000	0.161000	-0.388078	-0.436151	0.000000	0.000000	3.000000	91.000000	1.000000
15034.324269	-0.096765	0.619594	-0.006414	83.209587	78.705154	74.708305	0.134908	0.000000	-0.248029	0.000000	0.000000	0.000000	0.161000	-0.388078	-0.436151	0.000000	0.000000	3.000000	91.000000	1.000000
15034.327602	-0.096765	0.619594	-0.006414	83.141075	75.326584	71.443062	0.161742	0.000000	-0.320720	0.000000	0.000000	0.000000	0.161000	-0.388078	-0.436151	0.000000	0.000000	3.000000	91.000000	1.000000
15034.330935	-0.096285	0.618427	-0.007610	83.141075	75.326584	71.443062	0.161742	0.000000	-0.320720	0.000000	0.000000	0.000000	0.143935	-0.350004	-0.358545	0.000000	0.000000	3.000000	91.000000	1.000000
15034.334269	-0.096285	0.618427	-0.007610	83.141075	75.326584	71.443062	0.161742	0.000000	-0.320720	0.000000	0.000000	0.000000	0.143935	-0.350004	-0.358545	0.000000	0.000000	3.000000	91.000000	1.000000
15034.337602	-0.096285	0.618427	-0.007610	83.008095	70.604263	66.882813	0.185731	0.000000	-0.380478	0.000000	0.000000	0.000000	0.143935	-0.350004	-0.358545	0.000000	0.000000	3.000000	91.000000	1.000000
15034.340935	-0.095723	0.616985	-0.008990	83.008095	70.604263	66.882813	0.185731	0.000000	-0.380478	0.000000	0.000000	0.000000	0.168799	-0.432581	-0.414176	0.000000	0.000000	3.000000	91.000000	1.000000
15034.344269	-0.095723	0.616985	-0.008990	83.008095	70.604263	66.882813	0.185731	0.000000	-0.380478	0.000000	0.000000	0.000000	0.168799	-0.432581	-0.414176	0.000000	0.000000	3.000000	91.000000	1.000000
15034.347602	-0.095723	0.616985	-0.008990	82.839958	66.339760	62.776199	0.213864	0.000000	-0.449507	0.000000	0.000000	0.000000	0.168799	-0.432581	-0.414176	0.000000	0.000000	3.000000	91.000000	1.000000
15034.350935	-0.095232	0.615631	-0.010147	82.839958	66.339760	62.776199	0.213864	0.000000	-0.449507	0.000000	0.000000	0.000000	0.147330	-0.406103	-0.347021	0.000000	0.000000	3.000000	91.000000	1.000000
15034.354269	-0.095232	0.615631	-0.010147	82.839958	66.339760	62.776199	0.213864	0.000000	-0.449507	0.000000	0.000000	0.000000	0.147330	-0.406103	-0.347021	0.000000	0.000000	3.000000	91.000000	1.000000
15034.357602	-0.095232	0.615631	-0.010147	82.655518	62.443668	59.026974	0.238419	0.000000	-0.507344	0.000000	0.000000	0.000000	0.147330	-0.406103	-0.347021	0.000000	0.000000	3.000000	91.000000	1.000000
15034.360935	-0.094764	0.614279	-0.011199	82.655518	62.443668	59.026974	0.238419	0.000000	-0.507344	0.000000	0.000000	0.000000	0.140236	-0.405688	-0.315493	0.000000	0.000000	3.000000	91.000000	1.000000
15034.364269	-0.094764	0.614279	-0.011199	82.655518	62.443668	59.026974	0.238419	0.000000	-0.507344	0.000000	0.000000	0.000000	0.140236	-0.405688	-0.315493	0.000000	0.000000	3.000000	91.000000	1.000000
15034.367602	-0.094764	0.614279	-0.011199	82.474152	58.988651	55.699631	0.261791	0.000000	-0.559926	0.000000	0.000000	0.000000	0.140236	-0.405688	-0.315493	0.000000	0.000000	3.000000	91.000000	1.000000
15034.370935	-0.094345	0.612947	-0.012134	82.474152	58.988651	55.699631	0.261791	0.000000	-0.559926	0.000000	0.000000	0.000000	0.125850	-0.399476	-0.280577	0.000000	0.000000	3.000000	91.000000	1.000000
15034.374269	-0.094345	0.612947	-0.012134	82.474152	58.988651	55.699631	0.261791	0.000000	-0.559926	0.000000	0.000000	0.000000	0.125850	-0.399476	-0.280577	0.000000	0.000000	3.000000	91.000000	1.000000
15034.377602	-0.094345	0.612947	-0.012134	82.297173	56.023701	52.846230	0.282766	0.000000	-0.606689	0.000000	0.000000	0.000000	0.125850	-0.399476	-0.280577	0.000000	0.000000	3.000000	91.000000	1.000000
15034.380935	-0.093945	0.611598	-0.012979	82.297173	56.023701	52.846230	0.282766	0.000000	-0.606689	0.000000	0.000000	0.000000	0.119836	-0.404943	-0.253508	0.000000	0.000000	3.000000	91.000000	1.000000
15034.384269	-0.093945	0.611598	-0.012979	82.297173	56.023701	52.846230	0.282766	0.000000	-0.606689	0.000000	0.000000	0.000000	0.119836	-0.404943	-0.253508	0.000000	0.000000	3.000000	91.000000	1.000000
15034.387602	-0.093945	0.611598	-0.012979	82.106834	53.528839	50.472672	0.302739	0.000000	-0.648940	0.000000	0.000000	0.000000	0.119836	-0.404943	-0.253508	0.000000	0.000000	3.000000	91.000000	1.000000
15034.390935	-0.093588	0.610273	-0.013731	82.106834	53.528839	50.472672	0.302739	0.000000	-0.648940	0.000000	0.000000	0.000000	0.107068	-0.397267	-0.225528	0.000000	0.000000	3.000000	91.000000	1.000000
15034.394269	-0.093588	0.610273	-0.013731	82.106834	53.528839	50.472672	0.302739	0.000000	-0.648940	0.000000	0.000000	0.000000	0.107068	-0.397267	-0.225528	0.000000	0.000000	3.000000	91.000000	1.000000
15034.397602	-0.093588	0.610273	-0.013731	81.925499	51.681194	48.745430	0.320584	0.000000	-0.686528	0.000000	0.000000	0.000000	0.107068	-0.397267	-0.225528	0.000000	0.000000	3.000000	91.000000	1.000000
15034.400935	-0.093285	0.609076	-0.014334	81.925499	51.681194	48.745430	0.320584	0.000000	-0.686528	0.000000	0.000000	0.000000	0.090893	-0.359304	-0.180994	0.000000	0.000000	3.000000	91.000000	1.000000
15034.404269	-0.093285	0.609076	-0.014334	81.925499	51.681194	48.745430	0.320584	0.000000	-0.686528	0.000000	0.000000	0.000000	0.090893	-0.359304	-0.180994	0.000000	0.000000	3.000000	91.000000	1.000000
15034.407602	-0.093285	0.609076	-0.014334	81.700287	49.873325	47.085678	0.335733	0.000000	-0.716694	0.000000	0.000000	0.000000	0.090893	-0.359304	-0.180994	0.000000	0.000000	3.000000	91.000000	1.000000
15034.410935	-0.092932	0.607662	-0.014971	81.700287	49.873325	47.085678	0.335733	0.000000	-0.716694	0.000000	0.000000	0.000000	0.106010	-0.424104	-0.191058	0.000000	0.000000	3.000000	91.000000	1.000000
15034.414269	-0.092932	0.607662	-0.014971	81.700287	49.873325	47.085678	0.335733	0.000000	-0.716694	0.000000	0.000000	0.000000	0.106010	-0.424104	-0.191058	0.000000	0.000000	3.000000	91.000000	1.000000
15034.417602	-0.092932	0.607662	-0.014971	81.505417	48.609276	45.955868	0.353401	0.000000	-0.748537	0.000000	0.000000	0.000000	0.106010	-0.424104	-0.191058	0.000000	0.000000	3.000000	91.000000	1.000000
15034.420935	-0.092647	0.606404	-0.015495	81.505417	48.609276	45.955868	0.353401	0.000000	-0.748537	0.000000	0.000000	0.000000	0.085580	-0.377318	-0.157226	0.000000	0.000000	3.000000	91.000000	1.000000
15034.424269	-0.092647	0.606404	-0.015495	81.505417	48.609276	45.955868	0.353401	0.000000	-0.748537	0.000000	0.000000	0.000000	0.085580	-0.377318	-0.157226	0.000000	0.000000	3.000000	91.000000	1.000000
15034.427602	-0.092647	0.606404	-0.015495	81.344086	47.730656	45.159729	0.367664	0.000000	-0.774741	0.000000	0.000000	0.000000	0.085580	-0.377318	-0.157226	0.000000	0.000000	3.000000	91.000000	1.000000
15034.430935	-0.092400	0.605288	-0.015940	81.344086	47.730656	45.159729	0.367664	0.000000	-0.774741	0.000000	0.000000	0.000000	0.073921	-0.334921	-0.133507	0.000000	0.000000	3.000000	91.000000	1.000000
15034.434269	-0.092400	0.605288	-0.015940	81.344086	47.730656	45.159729	0.367664	0.000000	-0.774741	0.000000	0.000000	0.000000	0.073921	-0.334921	-0.133507	0.000000	0.000000	3.000000	91.000000	1.000000
15034.437602	-0.092400	0.605288	-0.015940	81.142220	46.968525	44.463333	0.379985	0.000000	-0.796993	0.000000	0.000000	0.000000	0.073921	-0.334921	-0.133507	0.000000	0.000000	3.000000	91.000000	1.000000
15034.440935	-0.092156	0.603967	-0.016481	81.142220	46.968525	44.463333	0.379985	0.000000	-0.796993	0.000000	0.000000	0.000000	0.073271	-0.396115	-0.162203	0.000000	0.000000	3.000000	91.000000	1.000000
15034.444269	-0.092156	0.603967	-0.016481	81.142220	46.968525	44.463333	0.379985	0.000000	-0.796993	0.000000	0.000000	0.000000	0.073271	-0.396115	-0.162203	0.000000	0.000000	3.000000	91.000000	1.000000
15034.447602	-0.092156	0.603967	-0.016481	80.980209	46.617752	44.224705	0.392197	0.000000	-0.824026	0.000000	0.000000	0.000000	0.073271	-0.396115	-0.162203	0.000000	0.000000	3.000000	91.000000	1.000000
15034.450935	-0.091985	0.602931	-0.016881	80.980209	46.617752	44.224705	0.392197	0.000000	-0.824026	0.000000	0.000000	0.000000	0.051329	-0.310791	-0.120274	0.000000	0.000000	3.000000	91.000000	1.000000
15034.454269	-0.091985	0.602931	-0.016881	80.980209	46.617752	44.224705	0.392197	0.000000	-0.824026	0.000000	0.000000	0.000000	0.051329	-0.310791	-0.120274	0.000000	0.000000	3.000000	91.000000	1.000000
15034.457602	-0.091985	0.602931	-0.016881	80.799927	46.527760	44.287548	0.400751	0.000000	-0.844072	0.000000	0.000000	0.000000	0.051329	-0.310791	-0.120274	0.000000	0.000000	3.000000	91.000000	1.000000
15034.460935	-0.091833	0.601854	-0.017298	80.799927	46.527760	44.287548	0.400751	0.000000	-0.844072	0.000000	0.000000	0.000000	0.045699	-0.323212	-0.124874	0.000000	0.000000	3.000000	91.000000	1.000000
15034.464269	-0.091833	0.601854	-0.017298	80.799927	46.527760	44.287548	0.400751	0.000000	-0.844072	0.000000	0.000000	0.000000	0.045699	-0.323212	-0.124874	0.000000	0.000000	3.000000	91.000000	1.000000
15034.467602	-0.091833	0.601854	-0.017298	80.618202	46.712090	44.537857	0.408368	0.000000	-0.864885	0.000000	0.000000	0.000000	0.045699	-0.323212	-0.124874	0.000000	0.000000	3.000000	91.000000	1.000000
15034.470935	-0.091707	0.600748	-0.017690	80.618202	46.712090	44.537857	0.408368	0.000000	-0.864885	0.000000	0.000000	0.000000	0.037613	-0.331702	-0.117593	0.000000	0.000000	3.000000	91.000000	1.000000
15034.474269	-0.091707	0.600748	-0.017690	80.618202	46.712090	44.537857	0.408368	0.000000	-0.864885	0.000000	0.000000	0.000000	0.037613	-0.331702	-0.117593	0.000000	0.000000	3.000000	91.000000	1.000000
15034.477602	-0.091707	0.600748	-0.017690	80.490067	47.079586	44.859024	0.414637	0.000000	-0.884483	0.000000	0.000000	0.000000	0.037613	-0.331702	-0.117593	0.000000	0.000000	3.000000	91.000000	1.000000
15034.480935	-0.091707	0.600748	-0.017690	80.490067	47.079586	44.859024	0.414637	0.000000	-0.884483	0.000000	0.000000	0.000000	0.037613	-0.331702	-0.117593	0.000000	0.000000	3.000000	91.000000	1.000000
15034.484269	-0.091589	0.599906	-0.017941	80.490067	47.079586	44.859024	0.414637	0.000000	-0.884483	0.000000	0.000000	0.000000	0.035344	-0.252797	-0.075540	0.000000	0.000000	3.000000	91.000000	1.000000
15034.487602	-0.091589	0.599906	-0.017941	80.368484	47.775688	45.599571	0.414637	0.000000	-0.884483	0.000000	0.000000	0.000000	0.035344	-0.252797	-0.075540	0.000000	0.000000	3.000000	91.000000	1.000000
15034.490935	-0.091464	0.599004	-0.018128	80.368484	47.775688	45.599571	0.414637	0.000000	-0.884483	0.000000	0.000000	0.000000	0.037760	-0.270656	-0.055927	0.000000	0.000000	3.000000	91.000000	1.000000
15034.494269	-0.091464	0.599004	-0.018128	80.368484	47.775688	45.599571	0.414637	0.000000	-0.884483	0.000000	0.000000	0.000000	0.037760	-0.270656	-0.055927	0.000000	0.000000	3.000000	91.000000	1.000000
15034.497602	-0.091464	0.599004	-0.018128	80.301193	48.479366	46.416336	0.426820	0.000000	-0.906395	0.000000	0.000000	0.000000	0.037760	-0.270656	-0.055927	0.000000	0.000000	3.000000	91.000000	1.000000
15034.500935	-0.091464	0.599004	-0.018128	80.301193	48.479366	46.416336	0.426820	0.000000	-0.906395	0.000000	0.000000	0.000000	0.037760	-0.270656	-0.055927	0.000000	0.000000	3.000000	91.000000	1.000000
15034.504269	-0.091363	0.598344	-0.018193	80.301193	48.479366	46.416336	0.426820	0.000000	-0.906395	0.000000	0.000000	0.000000	0.030145	-0.197867	-0.019448	0.000000	0.000000	3.000000	91.000000	1.000000
15034.507602	-0.091363	0.598344	-0.018193	80.268936	49.149067	47.163162	0.426820	0.000000	-0.906395	0.000000	0.000000	0.000000	0.030145	-0.197867	-0.019448	0.000000	0.000000	3.000000	91.000000	1.000000
15034.510935	-0.091266	0.597656	-0.018135	80.268936	49.149067	47.163162	0.426820	0.000000	-0.906395	0.000000	0.000000	0.000000	0.029035	-0.206480	0.017212	0.000000	0.000000	3.000000	91.000000	1.000000
15034.514269	-0.091266	0.597656	-0.018135	80.268936	49.149067	47.163162	0.426820	0.000000	-0.906395	0.000000	0.000000	0.000000	0.029035	-0.206480	0.017212	0.000000	0.000000	3.000000	91.000000	1.000000
15034.517602	-0.091266	0.597656	-0.018135	80.284019	49.615250	47.643036	0.436683	0.000000	-0.906767	0.000000	0.000000	0.000000	0.029035	-0.206480	0.017212	0.000000	0.000000	3.000000	91.000000	1.000000
15034.520935	-0.091266	0.597656	-0.018135	80.284019	49.615250	47.643036	0.436683	0.000000	-0.906767	0.000000	0.000000	0.000000	0.029035	-0.206480	0.017212	0.000000	0.000000	3.000000	91.000000	1.000000
15034.524269	-0.091174	0.597073	-0.017953	80.284019	49.615250	47.643036	0.436683	0.000000	-0.906767	0.000000	0.000000	0.000000	0.027793	-0.174686	0.054644	0.000000	0.000000	3.000000	91.000000	1.000000
15034.527602	-0.091058	0.596560	-0.017674	80.313896	49.956135	47.969551	0.436683	0.000000	-0.906767	0.000000	0.000000	0.000000	0.034850	-0.154159	0.083713	0.000000	0.000000	3.000000	91.000000	1.000000
15034.530935	-0.091058	0.596560	-0.017674	80.313896	49.956135	47.969551	0.436683	0.000000	-0.906767	0.000000	0.000000	0.000000	0.034850	-0.154159	0.083713	0.000000	0.000000	3.000000	91.000000	1.000000
15034.534269	-0.091058	0.596560	-0.017674	80.313896	49.956135	47.969551	0.436683	0.000000	-0.906767	0.000000	0.000000	0.000000	0.034850	-0.154159	0.083713	0.000000	0.000000	3.000000	91.000000	1.000000
15034.537602	-0.091058	0.596560	-0.017674	80.339096	50.233578	48.227356	0.447124	0.000000	-0.883708	0.000000	0.000000	0.000000	0.034850	-0.154159	0.083713	0.000000	0.000000	3.000000	91.000000	1.000000
15034.540935	-0.090968	0.596126	-0.017267	80.339096	50.233578	48.227356	0.447124	0.000000	-0.883708	0.000000	0.000000	0.000000	0.026934	-0.129954	0.122277	0.000000	0.000000	3.000000	91.000000	1.000000
15034.544269	-0.090968	0.596126	-0.017267	80.339096	50.233578	48.227356	0.447124	0.000000	-0.883708	0.000000	0.000000	0.000000	0.026934	-0.129954	0.122277	0.000000	0.000000	3.000000	91.000000	1.000000
15034.547602	-0.090968	0.596126	-0.017267	80.356796	50.430878	48.403847	0.451613	0.000000	-0.863328	0.000000	0.000000	0.000000	0.026934	-0.129954	0.122277	0.000000	0.000000	3.000000	91.000000	1.000000
15034.550935	-0.090896	0.595761	-0.016770	80.356796	50.430878	48.403847	0.451613	0.000000	-0.863328	0.000000	0.000000	0.000000	0.021534	-0.109635	0.148878	0.000000	0.000000	3.000000	91.000000	1.000000
15034.554269	-0.090896	0.595761	-0.016770	80.356796	50.430878	48.403847	0.451613	0.000000	-0.863328	0.000000	0.000000	0.000000	0.021534	-0.109635	0.148878	0.000000	0.000000	3.000000	91.000000	1.000000
15034.557602	-0.090896	0.595761	-0.016770	80.374573	50.570271	48.516888	0.455202	0.000000	-0.838515	0.000000	0.000000	0.000000	0.021534	-0.109635	0.148878	0.000000	0.000000	3.000000	91.000000	1.000000
15034.560935	-0.090896	0.595761	-0.016770	80.374573	50.570271	48.516888	0.455202	0.000000	-0.838515	0.000000	0.000000	0.000000	0.021534	-0.109635	0.148878	0.000000	0.000000	3.000000	91.000000	1.000000
15034.564269	-0.090863	0.595463	-0.016190	80.374573	50.570271	48.516888	0.455202	0.000000	-0.838515	0.000000	0.000000	0.000000	0.009876	-0.089415	0.174220	0.000000	0.000000	3.000000	91.000000	1.000000
15034.567602	-0.090863	0.595463	-0.016190	80.394218	50.601009	48.518578	0.455202	0.000000	-0.838515	0.000000	0.000000	0.000000	0.009876	-0.089415	0.174220	0.000000	0.000000	3.000000	91.000000	1.000000
15034.570935	-0.090869	0.595232	-0.015524	80.394218	50.601009	48.518578	0.455202	0.000000	-0.838515	0.000000	0.000000	0.000000	-0.001784	-0.069222	0.199587	0.000000	0.000000	3.000000	91.000000	1.000000
15034.574269	-0.090869	0.595232	-0.015524	80.394218	50.601009	48.518578	0.455202	0.000000	-0.838515	0.000000	0.000000	0.000000	-0.001784	-0.069222	0.199587	0.000000	0.000000	3.000000	91.000000	1.000000
15034.577602	-0.090869	0.595232	-0.015524	80.412491	50.570705	48.460724	0.456551	0.000000	-0.776214	0.000000	0.000000	0.000000	-0.001784	-0.069222	0.199587	0.000000	0.000000	3.000000	91.000000	1.000000
15034.580935	-0.090869	0.595232	-0.015524	80.412491	50.570705	48.460724	0.456551	0.000000	-0.776214	0.000000	0.000000	0.000000	-0.001784	-0.069222	0.199587	0.000000	0.000000	3.000000	91.000000	1.000000
15034.584269	-0.090973	0.595050	-0.014804	80.412491	50.570705	48.460724	0.456551	0.000000	-0.776214	0.000000	0.000000	0.000000	-0.031341	-0.054660	0.216170	0.000000	0.000000	3.000000	91.000000	1.000000
15034.587602	-0.090973	0.595050	-0.014804	80.417183	50.519138	48.403343	0.456551	0.000000	-0.776214	0.000000	0.000000	0.000000	-0.031341	-0.054660	0.216170	0.000000	0.000000	3.000000	91.000000	1.000000
15034.590935	-0.091148	0.594904	-0.014064	80.417183	50.519138	48.403343	0.456551	0.000000	-0.776214	0.000000	0.000000	0.000000	-0.052228	-0.043868	0.222006	0.000000	0.000000	3.000000	91.000000	1.000000
15034.594269	-0.091148	0.594904	-0.014064	80.417183	50.519138	48.403343	0.456551	0.000000	-0.776214	0.000000	0.000000	0.000000	-0.052228	-0.043868	0.222006	0.000000	0.000000	3.000000	91.000000	1.000000
15034.597602	-0.091148	0.594904	-0.014064	80.412750	50.467232	48.353455	0.442623	0.000000	-0.703185	0.000000	0.000000	0.000000	-0.052228	-0.043868	0.222006	0.000000	0.000000	3.000000	91.000000	1.000000
15034.600935	-0.091148	0.594904	-0.014064	80.412750	50.467232	48.353455	0.442623	0.000000	-0.703185	0.000000	0.000000	0.000000	-0.052228	-0.043868	0.222006	0.000000	0.000000	3.000000	91.000000	1.000000
15034.604269	-0.091328	0.594793	-0.013291	80.412750	50.467232	48.353455	0.442623	0.000000	-0.703185	0.000000	0.000000	0.000000	-0.054253	-0.033093	0.231718	0.000000	0.000000	3.000000	91.000000	1.000000
15034.607602	-0.091328	0.594793	-0.013291	80.403984	50.360905	48.253895	0.442623	0.000000	-0.703185	0.000000	0.000000	0.000000	-0.054253	-0.033093	0.231718	0.000000	0.000000	3.000000	91.000000	1.000000
15034.610935	-0.091571	0.594707	-0.012540	80.403984	50.360905	48.253895	0.442623	0.000000	-0.703185	0.000000	0.000000	0.000000	-0.072796	-0.025977	0.225501	0.000000	0.000000	3.000000	91.000000	1.000000
15034.614269	-0.091571	0.594707	-0.012540	80.403984	50.360905	48.253895	0.442623	0.000000	-0.703185	0.000000	0.000000	0.000000	-0.072796	-0.025977	0.225501	0.000000	0.000000	3.000000	91.000000	1.000000
15034.617602	-0.091571	0.594707	-0.012540	80.395180	50.249359	48.154560	0.421448	0.000000	-0.626982	0.000000	0.000000	0.000000	-0.072796	-0.025977	0.225501	0.000000	0.000000	3.000000	91.000000	1.000000
15034.620935	-0.091571	0.594707	-0.012540	80.395180	50.249359	48.154560	0.421448	0.000000	-0.626982	0.000000	0.000000	0.000000	-0.072796	-0.025977	0.225501	0.000000	0.000000	3.000000	91.000000	1.000000
15034.624269	-0.091847	0.594650	-0.011736	80.395180	50.249359	48.154560	0.421448	0.000000	-0.626982	0.000000	0.000000	0.000000	-0.082692	-0.017024	0.240983	0.000000	0.000000	3.000000	91.000000	1.000000
15034.627602	-0.091847	0.594650	-0.011736	80.386261	50.137913	48.055321	0.421448	0.000000	-0.626982	0.000000	0.000000	0.000000	-0.082692	-0.017024	0.240983	0.000000	0.000000	3.000000	91.000000	1.000000
15034.630935	-0.092085	0.594568	-0.011009	80.386261	50.137913	48.055321	0.421448	0.000000	-0.626982	0.000000	0.000000	0.000000	-0.071477	-0.024757	0.218160	0.000000	0.000000	3.000000	91.000000	1.000000
15034.634269	-0.092085	0.594568	-0.011009	80.386261	50.137913	48.055321	0.421448	0.000000	-0.626982	0.000000	0.000000	0.000000	-0.071477	-0.024757	0.218160	0.000000	0.000000	3.000000	91.000000	1.000000
15034.637602	-0.092085	0.594568	-0.011009	80.377411	50.026707	47.956318	0.395753	0.000000	-0.550458	0.000000	0.000000	0.000000	-0.071477	-0.024757	0.218160	0.000000	0.000000	3.000000	91.000000	1.000000
15034.640935	-0.092085	0.594568	-0.011009	80.377411	50.026707	47.956318	0.395753	0.000000	-0.550458	0.000000	0.000000	0.000000	-0.071477	-0.024757	0.218160	0.000000	0.000000	3.000000	91.000000	1.000000
15034.644269	-0.092374	0.594496	-0.010251	80.377411	50.026707	47.956318	0.395753	0.000000	-0.550458	0.000000	0.000000	0.000000	-0.086754	-0.021396	0.227415	0.000000	0.000000	3.000000	91.000000	1.000000
15034.647602	-0.092374	0.594496	-0.010251	80.370750	49.944874	47.886745	0.395753	0.000000	-0.550458	0.000000	0.000000	0.000000	-0.086754	-0.021396	0.227415	0.000000	0.000000	3.000000	91.000000	1.000000
15034.650935	-0.092613	0.594412	-0.009525	80.370750	49.944874	47.886745	0.395753	0.000000	-0.550458	0.000000	0.000000	0.000000	-0.071633	-0.025370	0.217930	0.000000	0.000000	3.000000	91.000000	1.000000
15034.654269	-0.092613	0.594412	-0.009525	80.370750	49.944874	47.886745	0.395753	0.000000	-0.550458	0.000000	0.000000	0.000000	-0.071633	-0.025370	0.217930	0.000000	0.000000	3.000000	91.000000	1.000000
15034.657602	-0.092613	0.594412	-0.009525	80.364815	49.871857	47.820957	0.369355	0.000000	-0.476234	0.000000	0.000000	0.000000	-0.071633	-0.025370	0.217930	0.000000	0.000000	3.000000	91.000000	1.000000
15034.660935	-0.092613	0.594412	-0.009525	80.364815	49.871857	47.820957	0.369355	0.000000	-0.476234	0.000000	0.000000	0.000000	-0.071633	-0.025370	0.217930	0.000000	0.000000	3.000000	91.000000	1.000000
15034.664269	-0.092852	0.594326	-0.008799	80.364815	49.871857	47.820957	0.369355	0.000000	-0.476234	0.000000	0.000000	0.000000	-0.071697	-0.025686	0.217820	0.000000	0.000000	3.000000	91.000000	1.000000
15034.667602	-0.092852	0.594326	-0.008799	80.361977	49.875824	47.827827	0.369355	0.000000	-0.476234	0.000000	0.000000	0.000000	-0.071697	-0.025686	0.217820	0.000000	0.000000	3.000000	91.000000	1.000000
15034.670935	-0.092991	0.594190	-0.008128	80.361977	49.875824	47.827827	0.369355	0.000000	-0.476234	0.000000	0.000000	0.000000	-0.041674	-0.040823	0.201247	0.000000	0.000000	3.000000	91.000000	1.000000
15034.674269	-0.092991	0.594190	-0.008128	80.361977	49.875824	47.827827	0.369355	0.000000	-0.476234	0.000000	0.000000	0.000000	-0.041674	-0.040823	0.201247	0.000000	0.000000	3.000000	91.000000	1.000000
15034.677602	-0.092991	0.594190	-0.008128	80.366875	49.973442	47.923145	0.350460	0.000000	-0.406389	0.000000	0.000000	0.000000	-0.041674	-0.040823	0.201247	0.000000	0.000000	3.000000	91.000000	1.000000
15034.680935	-0.092991	0.594190	-0.008128	80.366875	49.973442	47.923145	0.350460	0.000000	-0.406389	0.000000	0.000000	0.000000	-0.041674	-0.040823	0.201247	0.000000	0.000000	3.000000	91.000000	1.000000
15034.684269	-0.093135	0.594047	-0.007434	80.366875	49.973442	47.923145	0.350460	0.000000	-0.406389	0.000000	0.000000	0.000000	-0.043123	-0.043029	0.208258	0.000000	0.000000	3.000000	91.000000	1.000000
15034.687602	-0.093135	0.594047	-0.007434	80.384865	50.281574	48.218899	0.350460	0.000000	-0.406389	0.000000	0.000000	0.000000	-0.043123	-0.043029	0.208258	0.000000	0.000000	3.000000	91.000000	1.000000
15034.690935	-0.093176	0.593878	-0.006802	80.384865	50.281574	48.218899	0.350460	0.000000	-0.406389	0.000000	0.000000	0.000000	-0.012492	-0.050635	0.189536	0.000000	0.000000	3.000000	91.000000	1.000000
15034.694269	-0.093176	0.593878	-0.006802	80.384865	50.281574	48.218899	0.350460	0.000000	-0.406389	0.000000	0.000000	0.000000	-0.012492	-0.050635	0.189536	0.000000	0.000000	3.000000	91.000000	1.000000
15034.697602	-0.093176	0.593878	-0.006802	80.412445	50.757038	48.674755	0.341190	0.000000	-0.340090	0.000000	0.000000	0.000000	-0.012492	-0.050635	0.189536	0.000000	0.000000	3.000000	91.000000	1.000000
15034.700935	-0.093176	0.593878	-0.006802	80.412445	50.757038	48.674755	0.341190	0.000000	-0.340090	0.000000	0.000000	0.000000	-0.012492	-0.050635	0.189536	0.000000	0.000000	3.000000	91.000000	1.000000
15034.704269	-0.093193	0.593690	-0.006182	80.412445	50.757038	48.674755	0.341190	0.000000	-0.340090	0.000000	0.000000	0.000000	-0.004974	-0.056465	0.185911	0.000000	0.000000	3.000000	91.000000	1.000000
15034.707602	-0.093193	0.593690	-0.006182	80.449615	51.405952	49.297253	0.341190	0.000000	-0.340090	0.000000	0.000000	0.000000	-0.004974	-0.056465	0.185911	0.000000	0.000000	3.000000	91.000000	1.000000
15034.710935	-0.093169	0.593450	-0.005539	80.449615	51.405952	49.297253	0.341190	0.000000	-0.340090	0.000000	0.000000	0.000000	0.007088	-0.071846	0.192879	0.000000	0.000000	3.000000	91.000000	1.000000
15034.714269	-0.093169	0.593450	-0.005539	80.449615	51.405952	49.297253	0.341190	0.000000	-0.340090	0.000000	0.000000	0.000000	0.007088	-0.071846	0.192879	0.000000	0.000000	3.000000	91.000000	1.000000
15034.717602	-0.093169	0.593450	-0.005539	80.493309	52.182110	50.041344	0.341543	0.000000	-0.276958	0.000000	0.000000	0.000000	0.007088	-0.071846	0.192879	0.000000	0.000000	3.000000	91.000000	1.000000
15034.720935	-0.093169	0.593450	-0.005539	80.493309	52.182110	50.041344	0.341543	0.000000	-0.276958	0.000000	0.000000	0.000000	0.007088	-0.071846	0.192879	0.000000	0.000000	3.000000	91.000000	1.000000
15034.724269	-0.093102	0.593140	-0.004889	80.493309	52.182110	50.041344	0.341543	0.000000	-0.276958	0.000000	0.000000	0.000000	0.020224	-0.092888	0.194927	0.000000	0.000000	3.000000	91.000000	1.000000
15034.727602	-0.093102	0.593140	-0.004889	80.523132	52.722885	50.553360	0.341543	0.000000	-0.276958	0.000000	0.000000	0.000000	0.020224	-0.092888	0.194927	0.000000	0.000000	3.000000	91.000000	1.000000
15034.730935	-0.093006	0.592844	-0.004374	80.523132	52.722885	50.553360	0.341543	0.000000	-0.276958	0.000000	0.000000	0.000000	0.028680	-0.088818	0.154557	0.000000	0.000000	3.000000	91.000000	1.000000
15034.734269	-0.093006	0.592844	-0.004374	80.523132	52.722885	50.553360	0.341543	0.000000	-0.276958	0.000000	0.000000	0.000000	0.028680	-0.088818	0.154557	0.000000	0.000000	3.000000	91.000000	1.000000
15034.737602	-0.093006	0.592844	-0.004374	80.553711	53.234009	51.035915	0.349693	0.000000	-0.218711	0.000000	0.000000	0.000000	0.028680	-0.088818	0.154557	0.000000	0.000000	3.000000	91.000000	1.000000
15034.740935	-0.093006	0.592844	-0.004374	80.553711	53.234009	51.035915	0.349693	0.000000	-0.218711	0.000000	0.000000	0.000000	0.028680	-0.088818	0.154557	0.000000	0.000000	3.000000	91.000000	1.000000
15034.744269	-0.092918	0.592490	-0.003821	80.553711	53.234009	51.035915	0.349693	0.000000	-0.218711	0.000000	0.000000	0.000000	0.026479	-0.106239	0.165894	0.000000	0.000000	3.000000	91.000000	1.000000
15034.747602	-0.092918	0.592490	-0.003821	80.576836	53.625053	51.399956	0.349693	0.000000	-0.218711	0.000000	0.000000	0.000000	0.026479	-0.106239	0.165894	0.000000	0.000000	3.000000	91.000000	1.000000
15034.750935	-0.092801	0.592098	-0.003297	80.576836	53.625053	51.399956	0.349693	0.000000	-0.218711	0.000000	0.000000	0.000000	0.035110	-0.117688	0.157301	0.000000	0.000000	3.000000	91.000000	1.000000
15034.754269	-0.092801	0.592098	-0.003297	80.576836	53.625053	51.399956	0.349693	0.000000	-0.218711	0.000000	0.000000	0.000000	0.035110	-0.117688	0.157301	0.000000	0.000000	3.000000	91.000000	1.000000
15034.757602	-0.092801	0.592098	-0.003297	80.592514	53.865307	51.617943	0.359958	0.000000	-0.164845	0.000000	0.000000	0.000000	0.035110	-0.117688	0.157301	0.000000	0.000000	3.000000	91.000000	1.000000
15034.760935	-0.092801	0.592098	-0.003297	80.592514	53.865307	51.617943	0.359958	0.000000	-0.164845	0.000000	0.000000	0.000000	0.035110	-0.117688	0.157301	0.000000	0.000000	3.000000	91.000000	1.000000
15034.764269	-0.092700	0.591712	-0.002801	80.592514	53.865307	51.617943	0.359958	0.000000	-0.164845	0.000000	0.000000	0.000000	0.030249	-0.115917	0.148790	0.000000	0.000000	3.000000	91.000000	1.000000
15034.767602	-0.092700	0.591712	-0.002801	80.609406	54.110779	51.844700	0.359958	0.000000	-0.164845	0.000000	0.000000	0.000000	0.030249	-0.115917	0.148790	0.000000	0.000000	3.000000	91.000000	1.000000
15034.770935	-0.092635	0.591287	-0.002347	80.609406	54.110779	51.844700	0.359958	0.000000	-0.164845	0.000000	0.000000	0.000000	0.019439	-0.127305	0.136212	0.000000	0.000000	3.000000	91.000000	1.000000
15034.774269	-0.092635	0.591287	-0.002347	80.609406	54.110779	51.844700	0.359958	0.000000	-0.164845	0.000000	0.000000	0.000000	0.019439	-0.127305	0.136212	0.000000	0.000000	3.000000	91.000000	1.000000
15034.777602	-0.092635	0.591287	-0.002347	80.626129	54.351627	52.072277	0.368240	0.000000	-0.117345	0.000000	0.000000	0.000000	0.019439	-0.127305	0.136212	0.000000	0.000000	3.000000	91.000000	1.000000
15034.780935	-0.092635	0.591287	-0.002347	80.626129	54.351627	52.072277	0.368240	0.000000	-0.117345	0.000000	0.000000	0.000000	0.019439	-0.127305	0.136212	0.000000	0.000000	3.000000	91.000000	1.000000
15034.784269	-0.092565	0.590869	-0.001917	80.626129	54.351627	52.072277	0.368240	0.000000	-0.117345	0.000000	0.000000	0.000000	0.020986	-0.125526	0.129021	0.000000	0.000000	3.000000	91.000000	1.000000
15034.787602	-0.092565	0.590869	-0.001917	80.642685	54.593250	52.300625	0.368240	0.000000	-0.117345	0.000000	0.000000	0.000000	0.020986	-0.125526	0.129021	0.000000	0.000000	3.000000	91.000000	1.000000
15034.790935	-0.092529	0.590463	-0.001543	80.642685	54.593250	52.300625	0.368240	0.000000	-0.117345	0.000000	0.000000	0.000000	0.010986	-0.121617	0.112141	0.000000	0.000000	3.000000	91.000000	1.000000
15034.794269	-0.092529	0.590463	-0.001543	80.642685	54.593250	52.300625	0.368240	0.000000	-0.117345	0.000000	0.000000	0.000000	0.010986	-0.121617	0.112141	0.000000	0.000000	3.000000	91.000000	1.000000
15034.797602	-0.092529	0.590463	-0.001543	80.656326	54.818199	52.516396	0.373568	0.000000	-0.077151	0.000000	0.000000	0.000000	0.010986	-0.121617	0.112141	0.000000	0.000000	3.000000	91.000000	1.000000
15034.800935	-0.092529	0.590463	-0.001543	80.656326	54.818199	52.516396	0.373568	0.000000	-0.077151	0.000000	0.000000	0.000000	0.010986	-0.121617	0.112141	0.000000	0.000000	3.000000	91.000000	1.000000
15034.804269	-0.092486	0.590090	-0.001200	80.656326	54.818199	52.516396	0.373568	0.000000	-0.077151	0.000000	0.000000	0.000000	0.012923	-0.112103	0.102836	0.000000	0.000000	3.000000	91.000000	1.000000
15034.807602	-0.092486	0.590090	-0.001200	80.671341	55.038418	52.728546	0.373568	0.000000	-0.077151	0.000000	0.000000	0.000000	0.012923	-0.112103	0.102836	0.000000	0.000000	3.000000	91.000000	1.000000
15034.810935	-0.092486	0.590090	-0.001200	80.671341	55.038418	52.728546	0.373568	0.000000	-0.077151	0.000000	0.000000	0.000000	0.012923	-0.112103	0.102836	0.000000	0.000000	3.000000	91.000000	1.000000
15034.814269	-0.092486	0.590090	-0.001200	80.671341	55.038418	52.728546	0.373568	0.000000	-0.077151	0.000000	0.000000	0.000000	0.012923	-0.112103	0.102836	0.000000	0.000000	3.000000	91.000000	1.000000
15034.817602	-0.092403	0.589413	-0.000605	80.683777	55.224266	52.905849	0.375722	0.000000	-0.060012	0.000000	0.000000	0.000000	0.024686	-0.203142	0.178660	0.000000	0.000000	3.000000	91.000000	1.000000
15034.820935	-0.092403	0.589413	-0.000605	80.683777	55.224266	52.905849	0.375722	0.000000	-0.060012	0.000000	0.000000	0.000000	0.000001	0.000009	-0.000000	0.000000	0.000000	3.000000	91.000000	1.000000
15034.824269	-0.092403	0.589413	-0.000605	80.683777	55.224266	52.905849	0.375722	0.000000	-0.060012	0.000000	0.000000	0.000000	0.000001	0.000009	-0.000000	0.000000	0.000000	3.000000	91.000000	1.000000
15034.827602	-0.092403	0.589413	-0.000605	80.692451	55.357910	53.030262	0.379836	0.000000	-0.030235	0.000000	0.000000	0.000000	0.000001	0.000009	-0.000000	0.000000	0.000000	3.000000	91.000000	1.000000
15034.830935	-0.092403	0.589413	-0.000605	80.692451	55.357910	53.030262	0.379836	0.000000	-0.030235	0.000000	0.000000	0.000000	0.000001	0.000009	-0.000000	0.000000	0.000000	3.000000	91.000000	1.000000
15034.834269	-0.092386	0.589179	-0.000354	80.692451	55.357910	53.030262	0.379836	0.000000	-0.030235	0.000000	0.000000	0.000000	0.005091	-0.070121	0.075237	0.000000	0.000000	3.000000	91.000000	1.000000
15034.837602	-0.092386	0.589179	-0.000354	80.699837	55.471481	53.137077	0.379836	0.000000	-0.030235	0.000000	0.000000	0.000000	0.005091	-0.070121	0.075237	0.000000	0.000000	3.000000	91.000000	1.000000
15034.840935	-0.092386	0.589179	-0.000354	80.699837	55.471481	53.137077	0.379836	0.000000	-0.030235	0.000000	0.000000	0.000000	0.005091	-0.070121	0.075237	0.000000	0.000000	3.000000	91.000000	1.000000
15034.844269	-0.092386	0.589179	-0.000354	80.699837	55.471481	53.137077	0.379836	0.000000	-0.030235	0.000000	0.000000	0.000000	0.005091	-0.070121	0.075237	0.000000	0.000000	3.000000	91.000000	1.000000
15034.847602	-0.092342	0.588889	0.000098	80.701073	55.494522	53.154911	0.380685	0.000000	-0.017696	0.000000	0.000000	0.000000	0.013256	-0.087001	0.135559	0.000000	0.000000	3.000000	91.000000	1.000000
15034.850935	-0.092342	0.588889	0.000098	80.701073	55.494522	53.154911	0.380685	0.000000	-0.017696	0.000000	0.000000	0.000000	0.013256	-0.087001	0.135559	0.000000	0.000000	3.000000	91.000000	1.000000
15034.854269	-0.092342	0.588889	0.000098	80.701073	55.494522	53.154911	0.380685	0.000000	-0.017696	0.000000	0.000000	0.000000	0.013256	-0.087001	0.135559	0.000000	0.000000	3.000000	91.000000	1.000000
15034.857602	-0.092342	0.588889	0.000098	80.701073	55.499950	53.154896	0.382895	0.000000	0.004897	0.000000	0.000000	0.000000	0.013256	-0.087001	0.135559	0.000000	0.000000	3.000000	91.000000	1.000000
15034.860935	-0.092366	0.588844	0.000330	80.701073	55.499950	53.154896	0.382895	0.000000	0.004897	0.000000	0.000000	0.000000	-0.007297	-0.013338	0.069711	0.000000	0.000000	3.000000	91.000000	1.000000
15034.864269	-0.092366	0.588844	0.000330	80.701073	55.499950	53.154896	0.382895	0.000000	0.004897	0.000000	0.000000	0.000000	-0.007297	-0.013338	0.069711	0.000000	0.000000	3.000000	91.000000	1.000000
15034.867602	-0.092366	0.588844	0.000330	80.697388	55.449944	53.101467	0.381678	0.000000	0.016516	0.000000	0.000000	0.000000	-0.007297	-0.013338	0.069711	0.000000	0.000000	3.000000	91.000000	1.000000
15034.870935	-0.092366	0.588844	0.000330	80.697388	55.449944	53.101467	0.381678	0.000000	0.016516	0.000000	0.000000	0.000000	-0.007297	-0.013338	0.069711	0.000000	0.000000	3.000000	91.000000	1.000000
15034.874269	-0.092378	0.588865	0.000502	80.697388	55.449944	53.101467	0.381678	0.000000	0.016516	0.000000	0.000000	0.000000	-0.003586	0.006135	0.051373	0.000000	0.000000	3.000000	91.000000	1.000000
15034.877602	-0.092378	0.588865	0.000502	80.692451	55.382389	53.030258	0.381678	0.000000	0.016516	0.000000	0.000000	0.000000	-0.003586	0.006135	0.051373	0.000000	0.000000	3.000000	91.000000	1.000000
15034.880935	-0.092378	0.588865	0.000502	80.692451	55.382389	53.030258	0.381678	0.000000	0.016516	0.000000	0.000000	0.000000	-0.003586	0.006135	0.051373	0.000000	0.000000	3.000000	91.000000	1.000000
15034.884269	-0.092378	0.588865	0.000502	80.692451	55.382389	53.030258	0.381678	0.000000	0.016516	0.000000	0.000000	0.000000	-0.003586	0.006135	0.051373	0.000000	0.000000	3.000000	91.000000	1.000000
15034.887602	-0.092409	0.589022	0.000764	80.685036	55.277187	52.923649	0.381081	0.000000	0.025078	0.000000	0.000000	0.000000	-0.009128	0.047115	0.078849	0.000000	0.000000	3.000000	91.000000	1.000000
15034.890935	-0.092409	0.589022	0.000764	80.685036	55.277187	52.923649	0.381081	0.000000	0.025078	0.000000	0.000000	0.000000	-0.009128	0.047115	0.078849	0.000000	0.000000	3.000000	91.000000	1.000000
15034.894269	-0.092409	0.589022	0.000764	80.685036	55.277187	52.923649	0.381081	0.000000	0.025078	0.000000	0.000000	0.000000	-0.009128	0.047115	0.078849	0.000000	0.000000	3.000000	91.000000	1.000000
15034.897602	-0.092409	0.589022	0.000764	80.679131	55.166767	52.812935	0.379559	0.000000	0.038219	0.000000	0.000000	0.000000	-0.009128	0.047115	0.078849	0.000000	0.000000	3.000000	91.000000	1.000000
15034.900935	-0.092450	0.589133	0.000859	80.679131	55.166767	52.812935	0.379559	0.000000	0.038219	0.000000	0.000000	0.000000	-0.012492	0.033304	0.028270	0.000000	0.000000	3.000000	91.000000	1.000000
15034.904269	-0.092450	0.589133	0.000859	80.679131	55.166767	52.812935	0.379559	0.000000	0.038219	0.000000	0.000000	0.000000	-0.012492	0.033304	0.028270	0.000000	0.000000	3.000000	91.000000	1.000000
15034.907602	-0.092450	0.589133	0.000859	80.676079	55.071400	52.715900	0.377477	0.000000	0.042931	0.000000	0.000000	0.000000	-0.012492	0.033304	0.028270	0.000000	0.000000	3.000000	91.000000	1.000000
15034.910935	-0.092450	0.589133	0.000859	80.676079	55.071400	52.715900	0.377477	0.000000	0.042931	0.000000	0.000000	0.000000	-0.012492	0.033304	0.028270	0.000000	0.000000	3.000000	91.000000	1.000000
15034.914269	-0.092479	0.589240	0.000889	80.676079	55.071400	52.715900	0.377477	0.000000	0.042931	0.000000	0.000000	0.000000	-0.008652	0.031980	0.009230	0.000000	0.000000	3.000000	91.000000	1.000000
15034.917602	-0.092479	0.589240	0.000889	80.680862	54.957447	52.597668	0.377477	0.000000	0.042931	0.000000	0.000000	0.000000	-0.008652	0.031980	0.009230	0.000000	0.000000	3.000000	91.000000	1.000000
15034.920935	-0.092479	0.589240	0.000889	80.680862	54.957447	52.597668	0.377477	0.000000	0.042931	0.000000	0.000000	0.000000	-0.008652	0.031980	0.009230	0.000000	0.000000	3.000000	91.000000	1.000000
15034.924269	-0.092479	0.589240	0.000889	80.680862	54.957447	52.597668	0.377477	0.000000	0.042931	0.000000	0.000000	0.000000	-0.008652	0.031980	0.009230	0.000000	0.000000	3.000000	91.000000	1.000000
15034.927602	-0.092695	0.589430	0.000836	80.695953	54.856819	52.493336	0.376035	0.000000	0.044469	0.000000	0.000000	0.000000	-0.064649	0.057082	-0.016067	0.000000	0.000000	3.000000	91.000000	1.000000
15034.930935	-0.092695	0.589430	0.000836	80.695953	54.856819	52.493336	0.376035	0.000000	0.044469	0.000000	0.000000	0.000000	-0.064649	0.057082	-0.016067	0.000000	0.000000	3.000000	91.000000	1.000000
15034.934269	-0.092695	0.589430	0.000836	80.695953	54.856819	52.493336	0.376035	0.000000	0.044469	0.000000	0.000000	0.000000	-0.064649	0.057082	-0.016067	0.000000	0.000000	3.000000	91.000000	1.000000
15034.937602	-0.092695	0.589430	0.000836	80.701302	54.786732	52.436489	0.365260	0.000000	0.041791	0.000000	0.000000	0.000000	-0.064649	0.057082	-0.016067	0.000000	0.000000	3.000000	91.000000	1.000000
15034.940935	-0.092847	0.589509	0.000692	80.701302	54.786732	52.436489	0.365260	0.000000	0.041791	0.000000	0.000000	0.000000	-0.045602	0.023717	-0.043018	0.000000	0.000000	3.000000	91.000000	1.000000
15034.944269	-0.092847	0.589509	0.000692	80.701302	54.786732	52.436489	0.365260	0.000000	0.041791	0.000000	0.000000	0.000000	-0.045602	0.023717	-0.043018	0.000000	0.000000	3.000000	91.000000	1.000000
15034.947602	-0.092847	0.589509	0.000692	80.700050	54.739342	52.418789	0.357660	0.000000	0.034622	0.000000	0.000000	0.000000	-0.045602	0.023717	-0.043018	0.000000	0.000000	3.000000	91.000000	1.000000
15034.950935	-0.093065	0.589562	0.000543	80.700050	54.739342	52.418789	0.357660	0.000000	0.034622	0.000000	0.000000	0.000000	-0.065558	0.016064	-0.044886	0.000000	0.000000	3.000000	91.000000	1.000000
15034.954269	-0.093065	0.589562	0.000543	80.700050	54.739342	52.418789	0.357660	0.000000	0.034622	0.000000	0.000000	0.000000	-0.065558	0.016064	-0.044886	0.000000	0.000000	3.000000	91.000000	1.000000
15034.957602	-0.093065	0.589562	0.000543	80.696861	54.709278	52.427299	0.346734	0.000000	0.027141	0.000000	0.000000	0.000000	-0.065558	0.016064	-0.044886	0.000000	0.000000	3.000000	91.000000	1.000000
15034.960935	-0.093065	0.589562	0.000543	80.696861	54.709278	52.427299	0.346734	0.000000	0.027141	0.000000	0.000000	0.000000	-0.065558	0.016064	-0.044886	0.000000	0.000000	3.000000	91.000000	1.000000
15034.964269	-0.093346	0.589597	0.000363	80.696861	54.709278	52.427299	0.346734	0.000000	0.027141	0.000000	0.000000	0.000000	-0.084064	0.010480	-0.053830	0.000000	0.000000	3.000000	91.000000	1.000000
15034.967602	-0.093346	0.589597	0.000363	80.683968	54.709969	52.483517	0.346734	0.000000	0.027141	0.000000	0.000000	0.000000	-0.084064	0.010480	-0.053830	0.000000	0.000000	3.000000	91.000000	1.000000
15034.970935	-0.093346	0.589597	0.000363	80.683968	54.709969	52.483517	0.346734	0.000000	0.027141	0.000000	0.000000	0.000000	-0.084064	0.010480	-0.053830	0.000000	0.000000	3.000000	91.000000	1.000000
15034.974269	-0.093346	0.589597	0.000363	80.683968	54.709969	52.483517	0.346734	0.000000	0.027141	0.000000	0.000000	0.000000	-0.084064	0.010480	-0.053830	0.000000	0.000000	3.000000	91.000000	1.000000
15034.977602	-0.093899	0.589630	-0.000029	80.631752	54.779095	52.645676	0.332723	0.000000	0.018169	0.000000	0.000000	0.000000	-0.165927	0.009816	-0.117666	0.000000	0.000000	3.000000	91.000000	1.000000
15034.980935	-0.093899	0.589630	-0.000029	80.631752	54.779095	52.645676	0.332723	0.000000	0.018169	0.000000	0.000000	0.000000	0.000001	-0.000000	-0.000000	0.000000	0.000000	3.000000	91.000000	1.000000
15034.984269	-0.093899	0.589630	-0.000029	80.631752	54.779095	52.645676	0.332723	0.000000	0.018169	0.000000	0.000000	0.000000	0.000001	-0.000000	-0.000000	0.000000	0.000000	3.000000	91.000000	1.000000
15034.987602	-0.093899	0.589630	-0.000029	80.538155	54.941273	52.936455	0.305068	0.000000	-0.001442	0.000000	0.000000	0.000000	0.000001	-0.000000	-0.000000	0.000000	0.000000	3.000000	91.000000	1.000000
15034.990935	-0.093899	0.589630	-0.000029	80.538155	54.941273	52.936455	0.305068	0.000000	-0.001442	0.000000	0.000000	0.000000	0.000001	-0.000000	-0.000000	0.000000	0.000000	3.000000	91.000000	1.000000
15034.994269	-0.094116	0.589614	-0.000181	80.538155	54.941273	52.936455	0.305068	0.000000	-0.001442	0.000000	0.000000	0.000000	-0.065230	-0.004853	-0.045716	0.000000	0.000000	3.000000	91.000000	1.000000
15034.997602	-0.094116	0.589614	-0.000181	80.406502	55.160450	53.320179	0.305068	0.000000	-0.001442	0.000000	0.000000	0.000000	-0.065230	-0.004853	-0.045716	0.000000	0.000000	3.000000	91.000000	1.000000
15035.000935	-0.094116	0.589614	-0.000181	80.406502	55.160450	53.320179	0.305068	0.000000	-0.001442	0.000000	0.000000	0.000000	-0.065230	-0.004853	-0.045716	0.000000	0.000000	3.000000	91.000000	1.000000
15035.004269	-0.094116	0.589614	-0.000181	80.406502	55.160450	53.320179	0.305068	0.000000	-0.001442	0.000000	0.000000	0.000000	-0.065230	-0.004853	-0.045716	0.000000	0.000000	3.000000	91.000000	1.000000
15035.007602	-0.094478	0.589561	-0.000398	80.257584	55.383133	53.717873	0.294196	0.000000	-0.009061	0.000000	0.000000	0.000000	-0.108693	-0.015974	-0.065006	0.000000	0.000000	3.000000	91.000000	1.000000
15035.010935	-0.094478	0.589561	-0.000398	80.257584	55.383133	53.717873	0.294196	0.000000	-0.009061	0.000000	0.000000	0.000000	-0.108693	-0.015974	-0.065006	0.000000	0.000000	3.000000	91.000000	1.000000
15035.014269	-0.094478	0.589561	-0.000398	80.257584	55.383133	53.717873	0.294196	0.000000	-0.009061	0.000000	0.000000	0.000000	-0.108693	-0.015974	-0.065006	0.000000	0.000000	3.000000	91.000000	1.000000
15035.017602	-0.094478	0.589561	-0.000398	80.112404	55.629772	54.135750	0.276081	0.000000	-0.019896	0.000000	0.000000	0.000000	-0.108693	-0.015974	-0.065006	0.000000	0.000000	3.000000	91.000000	1.000000
15035.020935	-0.094623	0.589524	-0.000462	80.112404	55.629772	54.135750	0.276081	0.000000	-0.019896	0.000000	0.000000	0.000000	-0.043497	-0.011120	-0.019271	0.000000	0.000000	3.000000	91.000000	1.000000
15035.024269	-0.094623	0.589524	-0.000462	80.112404	55.629772	54.135750	0.276081	0.000000	-0.019896	0.000000	0.000000	0.000000	-0.043497	-0.011120	-0.019271	0.000000	0.000000	3.000000	91.000000	1.000000
15035.027602	-0.094623	0.589524	-0.000462	80.012924	55.809196	54.434273	0.268831	0.000000	-0.023108	0.000000	0.000000	0.000000	-0.043497	-0.011120	-0.019271	0.000000	0.000000	3.000000	91.000000	1.000000
15035.030935	-0.094623	0.589524	-0.000462	80.012924	55.809196	54.434273	0.268831	0.000000	-0.023108	0.000000	0.000000	0.000000	-0.043497	-0.011120	-0.019271	0.000000	0.000000	3.000000	91.000000	1.000000
15035.034269	-0.094700	0.589468	-0.000529	80.012924	55.809196	54.434273	0.268831	0.000000	-0.023108	0.000000	0.000000	0.000000	-0.022953	-0.016660	-0.020163	0.000000	0.000000	3.000000	91.000000	1.000000
15035.037602	-0.094700	0.589468	-0.000529	79.972046	55.913342	54.589748	0.268831	0.000000	-0.023108	0.000000	0.000000	0.000000	-0.022953	-0.016660	-0.020163	0.000000	0.000000	3.000000	91.000000	1.000000
15035.040935	-0.094725	0.589401	-0.000627	79.972046	55.913342	54.589748	0.268831	0.000000	-0.023108	0.000000	0.000000	0.000000	-0.007459	-0.020118	-0.029441	0.000000	0.000000	3.000000	91.000000	1.000000
15035.044269	-0.094725	0.589401	-0.000627	79.972046	55.913342	54.589748	0.268831	0.000000	-0.023108	0.000000	0.000000	0.000000	-0.007459	-0.020118	-0.029441	0.000000	0.000000	3.000000	91.000000	1.000000
15035.047602	-0.094725	0.589401	-0.000627	79.975182	55.983685	54.660004	0.263763	0.000000	-0.031375	0.000000	0.000000	0.000000	-0.007459	-0.020118	-0.029441	0.000000	0.000000	3.000000	91.000000	1.000000
15035.050935	-0.094725	0.589401	-0.000627	79.975182	55.983685	54.660004	0.263763	0.000000	-0.031375	0.000000	0.000000	0.000000	-0.007459	-0.020118	-0.029441	0.000000	0.000000	3.000000	91.000000	1.000000
15035.054269	-0.094693	0.589345	-0.000672	79.975182	55.983685	54.660004	0.263763	0.000000	-0.031375	0.000000	0.000000	0.000000	0.009567	-0.016664	-0.013427	0.000000	0.000000	3.000000	91.000000	1.000000
15035.057602	-0.094693	0.589345	-0.000672	79.978760	56.041008	54.709930	0.263763	0.000000	-0.031375	0.000000	0.000000	0.000000	0.009567	-0.016664	-0.013427	0.000000	0.000000	3.000000	91.000000	1.000000
15035.060935	-0.094693	0.589345	-0.000672	79.978760	56.041008	54.709930	0.263763	0.000000	-0.031375	0.000000	0.000000	0.000000	0.009567	-0.016664	-0.013427	0.000000	0.000000	3.000000	91.000000	1.000000
15035.064269	-0.094693	0.589345	-0.000672	79.978760	56.041008	54.709930	0.263763	0.000000	-0.031375	0.000000	0.000000	0.000000	0.009567	-0.016664	-0.013427	0.000000	0.000000	3.000000	91.000000	1.000000
15035.067602	-0.094521	0.589234	-0.000739	79.983917	56.096252	54.756161	0.265357	0.000000	-0.033613	0.000000	0.000000	0.000000	0.051631	-0.033324	-0.020130	0.000000	0.000000	3.000000	91.000000	1.000000
15035.070935	-0.094521	0.589234	-0.000739	79.983917	56.096252	54.756161	0.265357	0.000000	-0.033613	0.000000	0.000000	0.000000	0.051631	-0.033324	-0.020130	0.000000	0.000000	3.000000	91.000000	1.000000
15035.074269	-0.094521	0.589234	-0.000739	79.983917	56.096252	54.756161	0.265357	0.000000	-0.033613	0.000000	0.000000	0.000000	0.051631	-0.033324	-0.020130	0.000000	0.000000	3.000000	91.000000	1.000000
15035.077602	-0.094521	0.589234	-0.000739	79.986275	56.137260	54.789516	0.273962	0.000000	-0.036968	0.000000	0.000000	0.000000	0.051631	-0.033324	-0.020130	0.000000	0.000000	3.000000	91.000000	1.000000
15035.080935	-0.094446	0.589179	-0.000775	79.986275	56.137260	54.789516	0.273962	0.000000	-0.036968	0.000000	0.000000	0.000000	0.022564	-0.016637	-0.010749	0.000000	0.000000	3.000000	91.000000	1.000000
15035.084269	-0.094446	0.589179	-0.000775	79.986275	56.137260	54.789516	0.273962	0.000000	-0.036968	0.000000	0.000000	0.000000	0.022564	-0.016637	-0.010749	0.000000	0.000000	3.000000	91.000000	1.000000
15035.087602	-0.094446	0.589179	-0.000775	79.989792	56.191940	54.839520	0.277723	0.000000	-0.038759	0.000000	0.000000	0.000000	0.022564	-0.016637	-0.010749	0.000000	0.000000	3.000000	91.000000	1.000000
15035.090935	-0.094446	0.589179	-0.000775	79.989792	56.191940	54.839520	0.277723	0.000000	-0.038759	0.000000	0.000000	0.000000	0.022564	-0.016637	-0.010749	0.000000	0.000000	3.000000	91.000000	1.000000
15035.094269	-0.094422	0.589135	-0.000780	79.989792	56.191940	54.839520	0.277723	0.000000	-0.038759	0.000000	0.000000	0.000000	0.007079	-0.013210	-0.001467	0.000000	0.000000	3.000000	91.000000	1.000000
15035.097602	-0.094422	0.589135	-0.000780	79.993324	56.241257	54.889599	0.277723	0.000000	-0.038759	0.000000	0.000000	0.000000	0.007079	-0.013210	-0.001467	0.000000	0.000000	3.000000	91.000000	1.000000
15035.100935	-0.094422	0.589135	-0.000780	79.993324	56.241257	54.889599	0.277723	0.000000	-0.038759	0.000000	0.000000	0.000000	0.007079	-0.013210	-0.001467	0.000000	0.000000	3.000000	91.000000	1.000000
15035.104269	-0.094422	0.589135	-0.000780	79.993324	56.241257	54.889599	0.277723	0.000000	-0.038759	0.000000	0.000000	0.000000	0.007079	-0.013210	-0.001467	0.000000	0.000000	3.000000	91.000000	1.000000
15035.107602	-0.094416	0.589003	-0.000808	79.995270	56.292675	54.943394	0.278903	0.000000	-0.039004	0.000000	0.000000	0.000000	0.001749	-0.039564	-0.008442	0.000000	0.000000	3.000000	91.000000	1.000000
15035.110935	-0.094416	0.589003	-0.000808	79.995270	56.292675	54.943394	0.278903	0.000000	-0.039004	0.000000	0.000000	0.000000	0.001749	-0.039564	-0.008442	0.000000	0.000000	3.000000	91.000000	1.000000
15035.114269	-0.094416	0.589003	-0.000808	79.995270	56.292675	54.943394	0.278903	0.000000	-0.039004	0.000000	0.000000	0.000000	0.001749	-0.039564	-0.008442	0.000000	0.000000	3.000000	91.000000	1.000000
15035.117602	-0.094416	0.589003	-0.000808	79.998360	56.360596	55.013935	0.279194	0.000000	-0.040411	0.000000	0.000000	0.000000	0.001749	-0.039564	-0.008442	0.000000	0.000000	3.000000	91.000000	1.000000
15035.120935	-0.094407	0.588922	-0.000850	79.998360	56.360596	55.013935	0.279194	0.000000	-0.040411	0.000000	0.000000	0.000000	0.002622	-0.024273	-0.012681	0.000000	0.000000	3.000000	91.000000	1.000000
15035.124269	-0.094407	0.588922	-0.000850	79.998360	56.360596	55.013935	0.279194	0.000000	-0.040411	0.000000	0.000000	0.000000	0.002622	-0.024273	-0.012681	0.000000	0.000000	3.000000	91.000000	1.000000
15035.127602	-0.094407	0.588922	-0.000850	79.996696	56.440208	55.095585	0.279631	0.000000	-0.042524	0.000000	0.000000	0.000000	0.002622	-0.024273	-0.012681	0.000000	0.000000	3.000000	91.000000	1.000000
15035.130935	-0.094407	0.588922	-0.000850	79.996696	56.440208	55.095585	0.279631	0.000000	-0.042524	0.000000	0.000000	0.000000	0.002622	-0.024273	-0.012681	0.000000	0.000000	3.000000	91.000000	1.000000
15035.134269	-0.094360	0.588834	-0.000860	79.996696	56.440208	55.095585	0.279631	0.000000	-0.042524	0.000000	0.000000	0.000000	0.014163	-0.026375	-0.002951	0.000000	0.000000	3.000000	91.000000	1.000000
15035.137602	-0.094360	0.588834	-0.000860	79.995392	56.503910	55.156731	0.279631	0.000000	-0.042524	0.000000	0.000000	0.000000	0.014163	-0.026375	-0.002951	0.000000	0.000000	3.000000	91.000000	1.000000
15035.140935	-0.094360	0.588834	-0.000860	79.995392	56.503910	55.156731	0.279631	0.000000	-0.042524	0.000000	0.000000	0.000000	0.014163	-0.026375	-0.002951	0.000000	0.000000	3.000000	91.000000	1.000000
15035.144269	-0.094360	0.588834	-0.000860	79.995392	56.503910	55.156731	0.279631	0.000000	-0.042524	0.000000	0.000000	0.000000	0.014163	-0.026375	-0.002951	0.000000	0.000000	3.000000	91.000000	1.000000
15035.147602	-0.094186	0.588695	-0.000829	79.998894	56.566959	55.206940	0.281992	0.000000	-0.043016	0.000000	0.000000	0.000000	0.052285	-0.041638	0.009317	0.000000	0.000000	3.000000	91.000000	1.000000
15035.150935	-0.094186	0.588695	-0.000829	79.998894	56.566959	55.206940	0.281992	0.000000	-0.043016	0.000000	0.000000	0.000000	0.052285	-0.041638	0.009317	0.000000	0.000000	3.000000	91.000000	1.000000
15035.154269	-0.094186	0.588695	-0.000829	79.998894	56.566959	55.206940	0.281992	0.000000	-0.043016	0.000000	0.000000	0.000000	0.052285	-0.041638	0.009317	0.000000	0.000000	3.000000	91.000000	1.000000
15035.157602	-0.094186	0.588695	-0.000829	80.001213	56.613533	55.240421	0.290706	0.000000	-0.041463	0.000000	0.000000	0.000000	0.052285	-0.041638	0.009317	0.000000	0.000000	3.000000	91.000000	1.000000
15035.160935	-0.094076	0.588651	-0.000816	80.001213	56.613533	55.240421	0.290706	0.000000	-0.041463	0.000000	0.000000	0.000000	0.033078	-0.013176	0.003876	0.000000	0.000000	3.000000	91.000000	1.000000
15035.164269	-0.094076	0.588651	-0.000816	80.001213	56.613533	55.240421	0.290706	0.000000	-0.041463	0.000000	0.000000	0.000000	0.033078	-0.013176	0.003876	0.000000	0.000000	3.000000	91.000000	1.000000
15035.167602	-0.094076	0.588651	-0.000816	80.001236	56.624416	55.240429	0.296219	0.000000	-0.040817	0.000000	0.000000	0.000000	0.033078	-0.013176	0.003876	0.000000	0.000000	3.000000	91.000000	1.000000
15035.170935	-0.094076	0.588651	-0.000816	80.001236	56.624416	55.240429	0.296219	0.000000	-0.040817	0.000000	0.000000	0.000000	0.033078	-0.013176	0.003876	0.000000	0.000000	3.000000	91.000000	1.000000
15035.174269	-0.093994	0.588644	-0.000775	80.001236	56.624416	55.240429	0.296219	0.000000	-0.040817	0.000000	0.000000	0.000000	0.024547	-0.002085	0.012404	0.000000	0.000000	3.000000	91.000000	1.000000
15035.177602	-0.093994	0.588644	-0.000775	80.001236	56.632591	55.240444	0.296219	0.000000	-0.040817	0.000000	0.000000	0.000000	0.024547	-0.002085	0.012404	0.000000	0.000000	3.000000	91.000000	1.000000
15035.180935	-0.093994	0.588644	-0.000775	80.001236	56.632591	55.240444	0.296219	0.000000	-0.040817	0.000000	0.000000	0.000000	0.024547	-0.002085	0.012404	0.000000	0.000000	3.000000	91.000000	1.000000
15035.184269	-0.093994	0.588644	-0.000775	80.001236	56.632591	55.240444	0.296219	0.000000	-0.040817	0.000000	0.000000	0.000000	0.024547	-0.002085	0.012404	0.000000	0.000000	3.000000	91.000000	1.000000
15035.187602	-0.093873	0.588630	-0.000701	80.001190	56.640717	55.240414	0.300310	0.000000	-0.038750	0.000000	0.000000	0.000000	0.036102	-0.004186	0.022121	0.000000	0.000000	3.000000	91.000000	1.000000
15035.190935	-0.093873	0.588630	-0.000701	80.001190	56.640717	55.240414	0.300310	0.000000	-0.038750	0.000000	0.000000	0.000000	0.036102	-0.004186	0.022121	0.000000	0.000000	3.000000	91.000000	1.000000
15035.194269	-0.093873	0.588630	-0.000701	80.001190	56.640717	55.240414	0.300310	0.000000	-0.038750	0.000000	0.000000	0.000000	0.036102	-0.004186	0.022121	0.000000	0.000000	3.000000	91.000000	1.000000
15035.197602	-0.093873	0.588630	-0.000701	79.998444	56.628994	55.227329	0.306328	0.000000	-0.035063	0.000000	0.000000	0.000000	0.036102	-0.004186	0.022121	0.000000	0.000000	3.000000	91.000000	1.000000
15035.200935	-0.093860	0.588642	-0.000657	79.998444	56.628994	55.227329	0.306328	0.000000	-0.035063	0.000000	0.000000	0.000000	0.004037	0.003459	0.013321	0.000000	0.000000	3.000000	91.000000	1.000000
15035.204269	-0.093860	0.588642	-0.000657	79.998444	56.628994	55.227329	0.306328	0.000000	-0.035063	0.000000	0.000000	0.000000	0.004037	0.003459	0.013321	0.000000	0.000000	3.000000	91.000000	1.000000
15035.207602	-0.093860	0.588642	-0.000657	79.995293	56.635818	55.234661	0.307000	0.000000	-0.032843	0.000000	0.000000	0.000000	0.004037	0.003459	0.013321	0.000000	0.000000	3.000000	91.000000	1.000000
15035.210935	-0.093860	0.588642	-0.000657	79.995293	56.635818	55.234661	0.307000	0.000000	-0.032843	0.000000	0.000000	0.000000	0.004037	0.003459	0.013321	0.000000	0.000000	3.000000	91.000000	1.000000
15035.214269	-0.093843	0.588635	-0.000629	79.995293	56.635818	55.234661	0.307000	0.000000	-0.032843	0.000000	0.000000	0.000000	0.005051	-0.002097	0.008384	0.000000	0.000000	3.000000	91.000000	1.000000
15035.217602	-0.093843	0.588635	-0.000629	79.985741	56.648052	55.256580	0.307000	0.000000	-0.032843	0.000000	0.000000	0.000000	0.005051	-0.002097	0.008384	0.000000	0.000000	3.000000	91.000000	1.000000
15035.220935	-0.093843	0.588635	-0.000629	79.985741	56.648052	55.256580	0.307000	0.000000	-0.032843	0.000000	0.000000	0.000000	0.005051	-0.002097	0.008384	0.000000	0.000000	3.000000	91.000000	1.000000
15035.224269	-0.093843	0.588635	-0.000629	79.985741	56.648052	55.256580	0.307000	0.000000	-0.032843	0.000000	0.000000	0.000000	0.005051	-0.002097	0.008384	0.000000	0.000000	3.000000	91.000000	1.000000
15035.227602	-0.093847	0.588654	-0.000612	79.959091	56.664116	55.298203	0.307842	0.000000	-0.031446	0.000000	0.000000	0.000000	-0.001014	0.005543	0.004937	0.000000	0.000000	3.000000	91.000000	1.000000
15035.230935	-0.093847	0.588654	-0.000612	79.959091	56.664116	55.298203	0.307842	0.000000	-0.031446	0.000000	0.000000	0.000000	-0.001014	0.005543	0.004937	0.000000	0.000000	3.000000	91.000000	1.000000
15035.234269	-0.093847	0.588654	-0.000612	79.959091	56.664116	55.298203	0.307842	0.000000	-0.031446	0.000000	0.000000	0.000000	-0.001014	0.005543	0.004937	0.000000	0.000000	3.000000	91.000000	1.000000
15035.237602	-0.093847	0.588654	-0.000612	79.910866	56.740070	55.427158	0.307673	0.000000	-0.030623	0.000000	0.000000	0.000000	-0.001014	0.005543	0.004937	0.000000	0.000000	3.000000	91.000000	1.000000
15035.240935	-0.093865	0.588635	-0.000633	79.910866	56.740070	55.427158	0.307673	0.000000	-0.030623	0.000000	0.000000	0.000000	-0.005486	-0.005549	-0.006274	0.000000	0.000000	3.000000	91.000000	1.000000
15035.244269	-0.093865	0.588635	-0.000633	79.910866	56.740070	55.427158	0.307673	0.000000	-0.030623	0.000000	0.000000	0.000000	-0.005486	-0.005549	-0.006274	0.000000	0.000000	3.000000	91.000000	1.000000
15035.247602	-0.093865	0.588635	-0.000633	79.840302	56.842426	55.605122	0.306759	0.000000	-0.031669	0.000000	0.000000	0.000000	-0.005486	-0.005549	-0.006274	0.000000	0.000000	3.000000	91.000000	1.000000
15035.250935	-0.093865	0.588635	-0.000633	79.840302	56.842426	55.605122	0.306759	0.000000	-0.031669	0.000000	0.000000	0.000000	-0.005486	-0.005549	-0.006274	0.000000	0.000000	3.000000	91.000000	1.000000
15035.254269	-0.093873	0.588630	-0.000701	79.840302	56.842426	55.605122	0.306759	0.000000	-0.031669	0.000000	0.000000	0.000000	-0.002589	-0.001360	-0.020369	0.000000	0.000000	3.000000	91.000000	1.000000
15035.257602	-0.093873	0.588630	-0.000701	79.766495	56.943962	55.788227	0.306759	0.000000	-0.031669	0.000000	0.000000	0.000000	-0.002589	-0.001360	-0.020369	0.000000	0.000000	3.000000	91.000000	1.000000
15035.260935	-0.093873	0.588630	-0.000701	79.766495	56.943962	55.788227	0.306759	0.000000	-0.031669	0.000000	0.000000	0.000000	-0.002589	-0.001360	-0.020369	0.000000	0.000000	3.000000	91.000000	1.000000
15035.264269	-0.093873	0.588630	-0.000701	79.766495	56.943962	55.788227	0.306759	0.000000	-0.031669	0.000000	0.000000	0.000000	-0.002589	-0.001360	-0.020369	0.000000	0.000000	3.000000	91.000000	1.000000
15035.267602	-0.093987	0.588591	-0.000916	79.696510	57.068188	55.998383	0.306328	0.000000	-0.035063	0.000000	0.000000	0.000000	-0.034180	-0.011720	-0.064352	0.000000	0.000000	3.000000	91.000000	1.000000
15035.270935	-0.093987	0.588591	-0.000916	79.696510	57.068188	55.998383	0.306328	0.000000	-0.035063	0.000000	0.000000	0.000000	-0.034180	-0.011720	-0.064352	0.000000	0.000000	3.000000	91.000000	1.000000
15035.274269	-0.093987	0.588591	-0.000916	79.696510	57.068188	55.998383	0.306328	0.000000	-0.035063	0.000000	0.000000	0.000000	-0.034180	-0.011720	-0.064352	0.000000	0.000000	3.000000	91.000000	1.000000
15035.277602	-0.093987	0.588591	-0.000916	79.624382	57.204182	56.229256	0.300631	0.000000	-0.045789	0.000000	0.000000	0.000000	-0.034180	-0.011720	-0.064352	0.000000	0.000000	3.000000	91.000000	1.000000
15035.280935	-0.094069	0.588513	-0.001067	79.624382	57.204182	56.229256	0.300631	0.000000	-0.045789	0.000000	0.000000	0.000000	-0.024490	-0.023537	-0.045484	0.000000	0.000000	3.000000	91.000000	1.000000
15035.284269	-0.094069	0.588513	-0.001067	79.624382	57.204182	56.229256	0.300631	0.000000	-0.045789	0.000000	0.000000	0.000000	-0.024490	-0.023537	-0.045484	0.000000	0.000000	3.000000	91.000000	1.000000
15035.287602	-0.094069	0.588513	-0.001067	79.544777	57.382442	56.509941	0.296549	0.000000	-0.053369	0.000000	0.000000	0.000000	-0.024490	-0.023537	-0.045484	0.000000	0.000000	3.000000	91.000000	1.000000
15035.290935	-0.094069	0.588513	-0.001067	79.544777	57.382442	56.509941	0.296549	0.000000	-0.053369	0.000000	0.000000	0.000000	-0.024490	-0.023537	-0.045484	0.000000	0.000000	3.000000	91.000000	1.000000
15035.294269	-0.094169	0.588416	-0.001240	79.544777	57.382442	56.509941	0.296549	0.000000	-0.053369	0.000000	0.000000	0.000000	-0.029939	-0.029064	-0.051778	0.000000	0.000000	3.000000	91.000000	1.000000
15035.297602	-0.094169	0.588416	-0.001240	79.445885	57.569363	56.826870	0.296549	0.000000	-0.053369	0.000000	0.000000	0.000000	-0.029939	-0.029064	-0.051778	0.000000	0.000000	3.000000	91.000000	1.000000
15035.300935	-0.094169	0.588416	-0.001240	79.445885	57.569363	56.826870	0.296549	0.000000	-0.053369	0.000000	0.000000	0.000000	-0.029939	-0.029064	-0.051778	0.000000	0.000000	3.000000	91.000000	1.000000
15035.304269	-0.094169	0.588416	-0.001240	79.445885	57.569363	56.826870	0.296549	0.000000	-0.053369	0.000000	0.000000	0.000000	-0.029939	-0.029064	-0.051778	0.000000	0.000000	3.000000	91.000000	1.000000
15035.307602	-0.094466	0.588183	-0.001549	79.322205	57.792778	57.206493	0.291559	0.000000	-0.061999	0.000000	0.000000	0.000000	-0.089105	-0.069916	-0.092790	0.000000	0.000000	3.000000	91.000000	1.000000
15035.310935	-0.094466	0.588183	-0.001549	79.322205	57.792778	57.206493	0.291559	0.000000	-0.061999	0.000000	0.000000	0.000000	-0.089105	-0.069916	-0.092790	0.000000	0.000000	3.000000	91.000000	1.000000
15035.314269	-0.094466	0.588183	-0.001549	79.322205	57.792778	57.206493	0.291559	0.000000	-0.061999	0.000000	0.000000	0.000000	-0.089105	-0.069916	-0.092790	0.000000	0.000000	3.000000	91.000000	1.000000
15035.317602	-0.094466	0.588183	-0.001549	79.170494	58.054710	57.651379	0.276709	0.000000	-0.077464	0.000000	0.000000	0.000000	-0.089105	-0.069916	-0.092790	0.000000	0.000000	3.000000	91.000000	1.000000
15035.320935	-0.094595	0.588028	-0.001689	79.170494	58.054710	57.651379	0.276709	0.000000	-0.077464	0.000000	0.000000	0.000000	-0.038667	-0.046380	-0.041938	0.000000	0.000000	3.000000	91.000000	1.000000
15035.324269	-0.094595	0.588028	-0.001689	79.170494	58.054710	57.651379	0.276709	0.000000	-0.077464	0.000000	0.000000	0.000000	-0.038667	-0.046380	-0.041938	0.000000	0.000000	3.000000	91.000000	1.000000
15035.327602	-0.094595	0.588028	-0.001689	79.005013	58.331764	58.121086	0.270264	0.000000	-0.084453	0.000000	0.000000	0.000000	-0.038667	-0.046380	-0.041938	0.000000	0.000000	3.000000	91.000000	1.000000
15035.330935	-0.094595	0.588028	-0.001689	79.005013	58.331764	58.121086	0.270264	0.000000	-0.084453	0.000000	0.000000	0.000000	-0.038667	-0.046380	-0.041938	0.000000	0.000000	3.000000	91.000000	1.000000
15035.334269	-0.094751	0.587842	-0.001803	79.005013	58.331764	58.121086	0.270264	0.000000	-0.084453	0.000000	0.000000	0.000000	-0.047027	-0.056063	-0.034175	0.000000	0.000000	3.000000	91.000000	1.000000
15035.337602	-0.094751	0.587842	-0.001803	78.839157	58.591633	58.579201	0.270264	0.000000	-0.084453	0.000000	0.000000	0.000000	-0.047027	-0.056063	-0.034175	0.000000	0.000000	3.000000	91.000000	1.000000
15035.340935	-0.094751	0.587842	-0.001803	78.839157	58.591633	58.579201	0.270264	0.000000	-0.084453	0.000000	0.000000	0.000000	-0.047027	-0.056063	-0.034175	0.000000	0.000000	3.000000	91.000000	1.000000
15035.344269	-0.094751	0.587842	-0.001803	78.839157	58.591633	58.579201	0.270264	0.000000	-0.084453	0.000000	0.000000	0.000000	-0.047027	-0.056063	-0.034175	0.000000	0.000000	3.000000	91.000000	1.000000
15035.347602	-0.095149	0.587371	-0.001953	78.679298	58.884686	59.049587	0.262426	0.000000	-0.090149	0.000000	0.000000	0.000000	-0.119145	-0.141234	-0.045143	0.000000	0.000000	3.000000	91.000000	1.000000
15035.350935	-0.095149	0.587371	-0.001953	78.679298	58.884686	59.049587	0.262426	0.000000	-0.090149	0.000000	0.000000	0.000000	-0.119145	-0.141234	-0.045143	0.000000	0.000000	3.000000	91.000000	1.000000
15035.354269	-0.095149	0.587371	-0.001953	78.679298	58.884686	59.049587	0.262426	0.000000	-0.090149	0.000000	0.000000	0.000000	-0.119145	-0.141234	-0.045143	0.000000	0.000000	3.000000	91.000000	1.000000
15035.357602	-0.095149	0.587371	-0.001953	78.545418	59.139721	59.438129	0.242569	0.000000	-0.097673	0.000000	0.000000	0.000000	-0.119145	-0.141234	-0.045143	0.000000	0.000000	3.000000	91.000000	1.000000
15035.360935	-0.095250	0.587101	-0.002010	78.545418	59.139721	59.438129	0.242569	0.000000	-0.097673	0.000000	0.000000	0.000000	-0.030285	-0.080994	-0.016952	0.000000	0.000000	3.000000	91.000000	1.000000
15035.364269	-0.095250	0.587101	-0.002010	78.545418	59.139721	59.438129	0.242569	0.000000	-0.097673	0.000000	0.000000	0.000000	-0.030285	-0.080994	-0.016952	0.000000	0.000000	3.000000	91.000000	1.000000
15035.367602	-0.095250	0.587101	-0.002010	78.400368	59.429703	59.718311	0.237521	0.000000	-0.100499	0.000000	0.000000	0.000000	-0.030285	-0.080994	-0.016952	0.000000	0.000000	3.000000	91.000000	1.000000
15035.370935	-0.095250	0.587101	-0.002010	78.400368	59.429703	59.718311	0.237521	0.000000	-0.100499	0.000000	0.000000	0.000000	-0.030285	-0.080994	-0.016952	0.000000	0.000000	3.000000	91.000000	1.000000
15035.374269	-0.095349	0.586803	-0.001968	78.400368	59.429703	59.718311	0.237521	0.000000	-0.100499	0.000000	0.000000	0.000000	-0.029687	-0.089365	0.012509	0.000000	0.000000	3.000000	91.000000	1.000000
15035.377602	-0.095349	0.586803	-0.001968	78.254890	59.718113	59.797447	0.237521	0.000000	-0.100499	0.000000	0.000000	0.000000	-0.029687	-0.089365	0.012509	0.000000	0.000000	3.000000	91.000000	1.000000
15035.380935	-0.095349	0.586803	-0.001968	78.254890	59.718113	59.797447	0.237521	0.000000	-0.100499	0.000000	0.000000	0.000000	-0.029687	-0.089365	0.012509	0.000000	0.000000	3.000000	91.000000	1.000000
15035.384269	-0.095349	0.586803	-0.001968	78.254890	59.718113	59.797447	0.237521	0.000000	-0.100499	0.000000	0.000000	0.000000	-0.029687	-0.089365	0.012509	0.000000	0.000000	3.000000	91.000000	1.000000
15035.387602	-0.095384	0.586098	-0.001798	78.133728	60.017487	59.915985	0.232574	0.000000	-0.098414	0.000000	0.000000	0.000000	-0.010683	-0.211353	0.051017	0.000000	0.000000	3.000000	91.000000	1.000000
15035.390935	-0.095384	0.586098	-0.001798	78.133728	60.017487	59.915985	0.232574	0.000000	-0.098414	0.000000	0.000000	0.000000	0.000001	0.000005	0.000000	0.000000	0.000000	3.000000	91.000000	1.000000
15035.394269	-0.095384	0.586098	-0.001798	78.133728	60.017487	59.915985	0.232574	0.000000	-0.098414	0.000000	0.000000	0.000000	0.000001	0.000005	0.000000	0.000000	0.000000	3.000000	91.000000	1.000000
15035.397602	-0.095384	0.586098	-0.001798	78.040352	60.276276	60.246464	0.230793	0.000000	-0.089911	0.000000	0.000000	0.000000	0.000001	0.000005	0.000000	0.000000	0.000000	3.000000	91.000000	1.000000
15035.400935	-0.095384	0.586098	-0.001798	78.040352	60.276276	60.246464	0.230793	0.000000	-0.089911	0.000000	0.000000	0.000000	0.000001	0.000005	0.000000	0.000000	0.000000	3.000000	91.000000	1.000000
15035.404269	-0.095406	0.585717	-0.001695	78.040352	60.276276	60.246464	0.230793	0.000000	-0.089911	0.000000	0.000000	0.000000	-0.006486	-0.114399	0.030970	0.000000	0.000000	3.000000	91.000000	1.000000
15035.407602	-0.095406	0.585717	-0.001695	77.981773	60.526215	60.574249	0.230793	0.000000	-0.089911	0.000000	0.000000	0.000000	-0.006486	-0.114399	0.030970	0.000000	0.000000	3.000000	91.000000	1.000000
15035.410935	-0.095406	0.585717	-0.001695	77.981773	60.526215	60.574249	0.230793	0.000000	-0.089911	0.000000	0.000000	0.000000	-0.006486	-0.114399	0.030970	0.000000	0.000000	3.000000	91.000000	1.000000
15035.414269	-0.095406	0.585717	-0.001695	77.981773	60.526215	60.574249	0.230793	0.000000	-0.089911	0.000000	0.000000	0.000000	-0.006486	-0.114399	0.030970	0.000000	0.000000	3.000000	91.000000	1.000000
15035.417602	-0.095449	0.584954	-0.001489	77.953041	60.772640	60.861645	0.229712	0.000000	-0.084749	0.000000	0.000000	0.000000	-0.012915	-0.228876	0.061664	0.000000	0.000000	3.000000	91.000000	1.000000
15035.420935	-0.095449	0.584954	-0.001489	77.953041	60.772640	60.861645	0.229712	0.000000	-0.084749	0.000000	0.000000	0.000000	-0.000000	0.000006	0.000000	0.000000	0.000000	3.000000	91.000000	1.000000
15035.424269	-0.095449	0.584954	-0.001489	77.953041	60.772640	60.861645	0.229712	0.000000	-0.084749	0.000000	0.000000	0.000000	-0.000000	0.000006	0.000000	0.000000	0.000000	3.000000	91.000000	1.000000
15035.427602	-0.095449	0.584954	-0.001489	77.922272	60.987087	61.127174	0.227559	0.000000	-0.074472	0.000000	0.000000	0.000000	-0.000000	0.000006	0.000000	0.000000	0.000000	3.000000	91.000000	1.000000
15035.430935	-0.095449	0.584954	-0.001489	77.922272	60.987087	61.127174	0.227559	0.000000	-0.074472	0.000000	0.000000	0.000000	-0.000000	0.000006	0.000000	0.000000	0.000000	3.000000	91.000000	1.000000
15035.434269	-0.095487	0.584580	-0.001415	77.922272	60.987087	61.127174	0.227559	0.000000	-0.074472	0.000000	0.000000	0.000000	-0.011449	-0.112329	0.022305	0.000000	0.000000	3.000000	91.000000	1.000000
15035.437602	-0.095487	0.584580	-0.001415	77.876686	61.209473	61.412601	0.227559	0.000000	-0.074472	0.000000	0.000000	0.000000	-0.011449	-0.112329	0.022305	0.000000	0.000000	3.000000	91.000000	1.000000
15035.440935	-0.095487	0.584580	-0.001415	77.876686	61.209473	61.412601	0.227559	0.000000	-0.074472	0.000000	0.000000	0.000000	-0.011449	-0.112329	0.022305	0.000000	0.000000	3.000000	91.000000	1.000000
15035.444269	-0.095487	0.584580	-0.001415	77.876686	61.209473	61.412601	0.227559	0.000000	-0.074472	0.000000	0.000000	0.000000	-0.011449	-0.112329	0.022305	0.000000	0.000000	3.000000	91.000000	1.000000
15035.447602	-0.095463	0.583936	-0.001208	77.811234	61.417793	61.693146	0.225651	0.000000	-0.070754	0.000000	0.000000	0.000000	0.007333	-0.192991	0.062062	0.000000	0.000000	3.000000	91.000000	1.000000
15035.450935	-0.095463	0.583936	-0.001208	77.811234	61.417793	61.693146	0.225651	0.000000	-0.070754	0.000000	0.000000	0.000000	-0.000000	0.000002	0.000000	0.000000	0.000000	3.000000	91.000000	1.000000
15035.454269	-0.095463	0.583936	-0.001208	77.811234	61.417793	61.693146	0.225651	0.000000	-0.070754	0.000000	0.000000	0.000000	-0.000000	0.000002	0.000000	0.000000	0.000000	3.000000	91.000000	1.000000
15035.457602	-0.095463	0.583936	-0.001208	77.738235	61.614941	61.958073	0.226873	0.000000	-0.060411	0.000000	0.000000	0.000000	-0.000000	0.000002	0.000000	0.000000	0.000000	3.000000	91.000000	1.000000
15035.460935	-0.095463	0.583936	-0.001208	77.738235	61.614941	61.958073	0.226873	0.000000	-0.060411	0.000000	0.000000	0.000000	-0.000000	0.000002	0.000000	0.000000	0.000000	3.000000	91.000000	1.000000
15035.464269	-0.095375	0.583649	-0.001088	77.738235	61.614941	61.958073	0.226873	0.000000	-0.060411	0.000000	0.000000	0.000000	0.026330	-0.086149	0.036159	0.000000	0.000000	3.000000	91.000000	1.000000
15035.467602	-0.095375	0.583649	-0.001088	77.671471	61.781467	62.188908	0.226873	0.000000	-0.060411	0.000000	0.000000	0.000000	0.026330	-0.086149	0.036159	0.000000	0.000000	3.000000	91.000000	1.000000
15035.470935	-0.095375	0.583649	-0.001088	77.671471	61.781467	62.188908	0.226873	0.000000	-0.060411	0.000000	0.000000	0.000000	0.026330	-0.086149	0.036159	0.000000	0.000000	3.000000	91.000000	1.000000
15035.474269	-0.095375	0.583649	-0.001088	77.671471	61.781467	62.188908	0.226873	0.000000	-0.060411	0.000000	0.000000	0.000000	0.026330	-0.086149	0.036159	0.000000	0.000000	3.000000	91.000000	1.000000
15035.477602	-0.095253	0.583184	-0.000911	77.627373	61.929531	62.386642	0.231262	0.000000	-0.054384	0.000000	0.000000	0.000000	0.036392	-0.139632	0.052975	0.000000	0.000000	3.000000	91.000000	1.000000
15035.480935	-0.095253	0.583184	-0.000911	77.627373	61.929531	62.386642	0.231262	0.000000	-0.054384	0.000000	0.000000	0.000000	0.036392	-0.139632	0.052975	0.000000	0.000000	3.000000	91.000000	1.000000
15035.484269	-0.095253	0.583184	-0.000911	77.627373	61.929531	62.386642	0.231262	0.000000	-0.054384	0.000000	0.000000	0.000000	0.036392	-0.139632	0.052975	0.000000	0.000000	3.000000	91.000000	1.000000
15035.487602	-0.095253	0.583184	-0.000911	77.608337	62.056408	62.534069	0.237327	0.000000	-0.045555	0.000000	0.000000	0.000000	0.036392	-0.139632	0.052975	0.000000	0.000000	3.000000	91.000000	1.000000
15035.490935	-0.095212	0.582994	-0.000895	77.608337	62.056408	62.534069	0.237327	0.000000	-0.045555	0.000000	0.000000	0.000000	0.012555	-0.056796	0.004823	0.000000	0.000000	3.000000	91.000000	1.000000
15035.494269	-0.095212	0.582994	-0.000895	77.608337	62.056408	62.534069	0.237327	0.000000	-0.045555	0.000000	0.000000	0.000000	0.012555	-0.056796	0.004823	0.000000	0.000000	3.000000	91.000000	1.000000
15035.497602	-0.095212	0.582994	-0.000895	77.601410	62.156662	62.641682	0.239420	0.000000	-0.044751	0.000000	0.000000	0.000000	0.012555	-0.056796	0.004823	0.000000	0.000000	3.000000	91.000000	1.000000
15035.500935	-0.095212	0.582994	-0.000895	77.601410	62.156662	62.641682	0.239420	0.000000	-0.044751	0.000000	0.000000	0.000000	0.012555	-0.056796	0.004823	0.000000	0.000000	3.000000	91.000000	1.000000
15035.504269	-0.095190	0.582831	-0.000890	77.601410	62.156662	62.641682	0.239420	0.000000	-0.044751	0.000000	0.000000	0.000000	0.006485	-0.049150	0.001428	0.000000	0.000000	3.000000	91.000000	1.000000
15035.507602	-0.095190	0.582831	-0.000890	77.591209	62.260563	62.761475	0.239420	0.000000	-0.044751	0.000000	0.000000	0.000000	0.006485	-0.049150	0.001428	0.000000	0.000000	3.000000	91.000000	1.000000
15035.510935	-0.095190	0.582831	-0.000890	77.591209	62.260563	62.761475	0.239420	0.000000	-0.044751	0.000000	0.000000	0.000000	0.006485	-0.049150	0.001428	0.000000	0.000000	3.000000	91.000000	1.000000
15035.514269	-0.095190	0.582831	-0.000890	77.591209	62.260563	62.761475	0.239420	0.000000	-0.044751	0.000000	0.000000	0.000000	0.006485	-0.049150	0.001428	0.000000	0.000000	3.000000	91.000000	1.000000
15035.517602	-0.095146	0.582583	-0.000992	77.561310	62.342594	62.876701	0.240501	0.000000	-0.044513	0.000000	0.000000	0.000000	0.013175	-0.074353	-0.030662	0.000000	0.000000	3.000000	91.000000	1.000000
15035.520935	-0.095146	0.582583	-0.000992	77.561310	62.342594	62.876701	0.240501	0.000000	-0.044513	0.000000	0.000000	0.000000	0.013175	-0.074353	-0.030662	0.000000	0.000000	3.000000	91.000000	1.000000
15035.524269	-0.095146	0.582583	-0.000992	77.561310	62.342594	62.876701	0.240501	0.000000	-0.044513	0.000000	0.000000	0.000000	0.013175	-0.074353	-0.030662	0.000000	0.000000	3.000000	91.000000	1.000000
15035.527602	-0.095146	0.582583	-0.000992	77.514275	62.412807	62.990875	0.242696	0.000000	-0.049624	0.000000	0.000000	0.000000	0.013175	-0.074353	-0.030662	0.000000	0.000000	3.000000	91.000000	1.000000
15035.530935	-0.095119	0.582521	-0.001015	77.514275	62.412807	62.990875	0.242696	0.000000	-0.049624	0.000000	0.000000	0.000000	0.008170	-0.018588	-0.006657	0.000000	0.000000	3.000000	91.000000	1.000000
15035.534269	-0.095119	0.582521	-0.001015	77.514275	62.412807	62.990875	0.242696	0.000000	-0.049624	0.000000	0.000000	0.000000	0.008170	-0.018588	-0.006657	0.000000	0.000000	3.000000	91.000000	1.000000
15035.537602	-0.095119	0.582521	-0.001015	77.457390	62.463043	63.095116	0.244058	0.000000	-0.050733	0.000000	0.000000	0.000000	0.008170	-0.018588	-0.006657	0.000000	0.000000	3.000000	91.000000	1.000000
15035.540935	-0.095082	0.582473	-0.001084	77.457390	62.463043	63.095116	0.244058	0.000000	-0.050733	0.000000	0.000000	0.000000	0.011094	-0.014254	-0.020705	0.000000	0.000000	3.000000	91.000000	1.000000
15035.544269	-0.095082	0.582473	-0.001084	77.457390	62.463043	63.095116	0.244058	0.000000	-0.050733	0.000000	0.000000	0.000000	0.011094	-0.014254	-0.020705	0.000000	0.000000	3.000000	91.000000	1.000000
15035.547602	-0.095082	0.582473	-0.001084	77.415131	62.508347	63.179741	0.245907	0.000000	-0.054184	0.000000	0.000000	0.000000	0.011094	-0.014254	-0.020705	0.000000	0.000000	3.000000	91.000000	1.000000
15035.550935	-0.095082	0.582473	-0.001084	77.415131	62.508347	63.179741	0.245907	0.000000	-0.054184	0.000000	0.000000	0.000000	0.011094	-0.014254	-0.020705	0.000000	0.000000	3.000000	91.000000	1.000000
15035.554269	-0.095030	0.582462	-0.001115	77.415131	62.508347	63.179741	0.245907	0.000000	-0.054184	0.000000	0.000000	0.000000	0.015501	-0.003299	-0.009328	0.000000	0.000000	3.000000	91.000000	1.000000
15035.557602	-0.095030	0.582462	-0.001115	77.394005	62.519905	63.199112	0.245907	0.000000	-0.054184	0.000000	0.000000	0.000000	0.015501	-0.003299	-0.009328	0.000000	0.000000	3.000000	91.000000	1.000000
15035.560935	-0.095030	0.582462	-0.001115	77.394005	62.519905	63.199112	0.245907	0.000000	-0.054184	0.000000	0.000000	0.000000	0.015501	-0.003299	-0.009328	0.000000	0.000000	3.000000	91.000000	1.000000
15035.564269	-0.095030	0.582462	-0.001115	77.394005	62.519905	63.199112	0.245907	0.000000	-0.054184	0.000000	0.000000	0.000000	0.015501	-0.003299	-0.009328	0.000000	0.000000	3.000000	91.000000	1.000000
15035.567602	-0.094906	0.582509	-0.001169	77.389893	62.515514	63.189495	0.248490	0.000000	-0.055739	0.000000	0.000000	0.000000	0.037278	0.014109	-0.016318	0.000000	0.000000	3.000000	91.000000	1.000000
15035.570935	-0.094906	0.582509	-0.001169	77.389893	62.515514	63.189495	0.248490	0.000000	-0.055739	0.000000	0.000000	0.000000	0.037278	0.014109	-0.016318	0.000000	0.000000	3.000000	91.000000	1.000000
15035.574269	-0.094906	0.582509	-0.001169	77.389893	62.515514	63.189495	0.248490	0.000000	-0.055739	0.000000	0.000000	0.000000	0.037278	0.014109	-0.016318	0.000000	0.000000	3.000000	91.000000	1.000000
15035.577602	-0.094906	0.582509	-0.001169	77.389030	62.507473	63.175686	0.254703	0.000000	-0.058458	0.000000	0.000000	0.000000	0.037278	0.014109	-0.016318	0.000000	0.000000	3.000000	91.000000	1.000000
15035.580935	-0.094852	0.582549	-0.001214	77.389030	62.507473	63.175686	0.254703	0.000000	-0.058458	0.000000	0.000000	0.000000	0.016330	0.011957	-0.013357	0.000000	0.000000	3.000000	91.000000	1.000000
15035.584269	-0.094852	0.582549	-0.001214	77.389030	62.507473	63.175686	0.254703	0.000000	-0.058458	0.000000	0.000000	0.000000	0.016330	0.011957	-0.013357	0.000000	0.000000	3.000000	91.000000	1.000000
15035.587602	-0.094852	0.582549	-0.001214	77.387337	62.480564	63.148113	0.257425	0.000000	-0.060684	0.000000	0.000000	0.000000	0.016330	0.011957	-0.013357	0.000000	0.000000	3.000000	91.000000	1.000000
15035.590935	-0.094852	0.582549	-0.001214	77.387337	62.480564	63.148113	0.257425	0.000000	-0.060684	0.000000	0.000000	0.000000	0.016330	0.011957	-0.013357	0.000000	0.000000	3.000000	91.000000	1.000000
15035.594269	-0.094849	0.582600	-0.001227	77.387337	62.480564	63.148113	0.257425	0.000000	-0.060684	0.000000	0.000000	0.000000	0.000835	0.015265	-0.004024	0.000000	0.000000	3.000000	91.000000	1.000000
15035.597602	-0.094849	0.582600	-0.001227	77.386475	62.464363	63.134300	0.257425	0.000000	-0.060684	0.000000	0.000000	0.000000	0.000835	0.015265	-0.004024	0.000000	0.000000	3.000000	91.000000	1.000000
15035.600935	-0.094849	0.582600	-0.001227	77.386475	62.464363	63.134300	0.257425	0.000000	-0.060684	0.000000	0.000000	0.000000	0.000835	0.015265	-0.004024	0.000000	0.000000	3.000000	91.000000	1.000000
15035.604269	-0.094849	0.582600	-0.001227	77.386475	62.464363	63.134300	0.257425	0.000000	-0.060684	0.000000	0.000000	0.000000	0.000835	0.015265	-0.004024	0.000000	0.000000	3.000000	91.000000	1.000000
15035.607602	-0.094911	0.582651	-0.001254	77.384010	62.448666	63.122620	0.257564	0.000000	-0.061355	0.000000	0.000000	0.000000	-0.018643	0.015266	-0.008079	0.000000	0.000000	3.000000	91.000000	1.000000
15035.610935	-0.094911	0.582651	-0.001254	77.384010	62.448666	63.122620	0.257564	0.000000	-0.061355	0.000000	0.000000	0.000000	-0.018643	0.015266	-0.008079	0.000000	0.000000	3.000000	91.000000	1.000000
15035.614269	-0.094911	0.582651	-0.001254	77.384010	62.448666	63.122620	0.257564	0.000000	-0.061355	0.000000	0.000000	0.000000	-0.018643	0.015266	-0.008079	0.000000	0.000000	3.000000	91.000000	1.000000
15035.617602	-0.094911	0.582651	-0.001254	77.375832	62.442860	63.133141	0.254457	0.000000	-0.062701	0.000000	0.000000	0.000000	-0.018643	0.015266	-0.008079	0.000000	0.000000	3.000000	91.000000	1.000000
15035.620935	-0.094959	0.582644	-0.001240	77.375832	62.442860	63.133141	0.254457	0.000000	-0.062701	0.000000	0.000000	0.000000	-0.014446	-0.002166	0.004320	0.000000	0.000000	3.000000	91.000000	1.000000
15035.624269	-0.094959	0.582644	-0.001240	77.375832	62.442860	63.133141	0.254457	0.000000	-0.062701	0.000000	0.000000	0.000000	-0.014446	-0.002166	0.004320	0.000000	0.000000	3.000000	91.000000	1.000000
15035.627602	-0.094959	0.582644	-0.001240	77.366066	62.437534	63.145767	0.252049	0.000000	-0.061981	0.000000	0.000000	0.000000	-0.014446	-0.002166	0.004320	0.000000	0.000000	3.000000	91.000000	1.000000
15035.630935	-0.094959	0.582644	-0.001240	77.366066	62.437534	63.145767	0.252049	0.000000	-0.061981	0.000000	0.000000	0.000000	-0.014446	-0.002166	0.004320	0.000000	0.000000	3.000000	91.000000	1.000000
15035.634269	-0.095034	0.582629	-0.001206	77.366066	62.437534	63.145767	0.252049	0.000000	-0.061981	0.000000	0.000000	0.000000	-0.022408	-0.004323	0.009989	0.000000	0.000000	3.000000	91.000000	1.000000
15035.637602	-0.095034	0.582629	-0.001206	77.350670	62.447483	63.180550	0.252049	0.000000	-0.061981	0.000000	0.000000	0.000000	-0.022408	-0.004323	0.009989	0.000000	0.000000	3.000000	91.000000	1.000000
15035.640935	-0.095034	0.582629	-0.001206	77.350670	62.447483	63.180550	0.252049	0.000000	-0.061981	0.000000	0.000000	0.000000	-0.022408	-0.004323	0.009989	0.000000	0.000000	3.000000	91.000000	1.000000
15035.644269	-0.095034	0.582629	-0.001206	77.350670	62.447483	63.180550	0.252049	0.000000	-0.061981	0.000000	0.000000	0.000000	-0.022408	-0.004323	0.009989	0.000000	0.000000	3.000000	91.000000	1.000000
15035.647602	-0.095181	0.582557	-0.001150	77.328728	62.459232	63.215683	0.248315	0.000000	-0.060316	0.000000	0.000000	0.000000	-0.044200	-0.021767	0.016967	0.000000	0.000000	3.000000	91.000000	1.000000
15035.650935	-0.095181	0.582557	-0.001150	77.328728	62.459232	63.215683	0.248315	0.000000	-0.060316	0.000000	0.000000	0.000000	-0.044200	-0.021767	0.016967	0.000000	0.000000	3.000000	91.000000	1.000000
15035.654269	-0.095181	0.582557	-0.001150	77.328728	62.459232	63.215683	0.248315	0.000000	-0.060316	0.000000	0.000000	0.000000	-0.044200	-0.021767	0.016967	0.000000	0.000000	3.000000	91.000000	1.000000
15035.657602	-0.095181	0.582557	-0.001150	77.314926	62.468563	63.248215	0.240948	0.000000	-0.057489	0.000000	0.000000	0.000000	-0.044200	-0.021767	0.016967	0.000000	0.000000	3.000000	91.000000	1.000000
15035.660935	-0.095254	0.582499	-0.001127	77.314926	62.468563	63.248215	0.240948	0.000000	-0.057489	0.000000	0.000000	0.000000	-0.021789	-0.017437	0.006976	0.000000	0.000000	3.000000	91.000000	1.000000
15035.664269	-0.095254	0.582499	-0.001127	77.314926	62.468563	63.248215	0.240948	0.000000	-0.057489	0.000000	0.000000	0.000000	-0.021789	-0.017437	0.006976	0.000000	0.000000	3.000000	91.000000	1.000000
15035.667602	-0.095254	0.582499	-0.001127	77.306084	62.506462	63.303989	0.237317	0.000000	-0.056326	0.000000	0.000000	0.000000	-0.021789	-0.017437	0.006976	0.000000	0.000000	3.000000	91.000000	1.000000
15035.670935	-0.095254	0.582499	-0.001127	77.306084	62.506462	63.303989	0.237317	0.000000	-0.056326	0.000000	0.000000	0.000000	-0.021789	-0.017437	0.006976	0.000000	0.000000	3.000000	91.000000	1.000000
15035.674269	-0.095326	0.582441	-0.001103	77.306084	62.506462	63.303989	0.237317	0.000000	-0.056326	0.000000	0.000000	0.000000	-0.021792	-0.017435	0.006970	0.000000	0.000000	3.000000	91.000000	1.000000
15035.677602	-0.095326	0.582441	-0.001103	77.298859	62.541084	63.357578	0.237317	0.000000	-0.056326	0.000000	0.000000	0.000000	-0.021792	-0.017435	0.006970	0.000000	0.000000	3.000000	91.000000	1.000000
15035.680935	-0.095326	0.582441	-0.001103	77.298859	62.541084	63.357578	0.237317	0.000000	-0.056326	0.000000	0.000000	0.000000	-0.021792	-0.017435	0.006970	0.000000	0.000000	3.000000	91.000000	1.000000
15035.684269	-0.095326	0.582441	-0.001103	77.298859	62.541084	63.357578	0.237317	0.000000	-0.056326	0.000000	0.000000	0.000000	-0.021792	-0.017435	0.006970	0.000000	0.000000	3.000000	91.000000	1.000000
15035.687602	-0.095467	0.582237	-0.001077	77.290039	62.603260	63.442669	0.233684	0.000000	-0.055164	0.000000	0.000000	0.000000	-0.042331	-0.061102	0.007909	0.000000	0.000000	3.000000	91.000000	1.000000
15035.690935	-0.095467	0.582237	-0.001077	77.290039	62.603260	63.442669	0.233684	0.000000	-0.055164	0.000000	0.000000	0.000000	-0.042331	-0.061102	0.007909	0.000000	0.000000	3.000000	91.000000	1.000000
15035.694269	-0.095467	0.582237	-0.001077	77.290039	62.603260	63.442669	0.233684	0.000000	-0.055164	0.000000	0.000000	0.000000	-0.042331	-0.061102	0.007909	0.000000	0.000000	3.000000	91.000000	1.000000
15035.697602	-0.095467	0.582237	-0.001077	77.275528	62.677620	63.549534	0.226629	0.000000	-0.053846	0.000000	0.000000	0.000000	-0.042331	-0.061102	0.007909	0.000000	0.000000	3.000000	91.000000	1.000000
15035.700935	-0.095553	0.582099	-0.001102	77.275528	62.677620	63.549534	0.226629	0.000000	-0.053846	0.000000	0.000000	0.000000	-0.025558	-0.041493	-0.007452	0.000000	0.000000	3.000000	91.000000	1.000000
15035.704269	-0.095553	0.582099	-0.001102	77.275528	62.677620	63.549534	0.226629	0.000000	-0.053846	0.000000	0.000000	0.000000	-0.025558	-0.041493	-0.007452	0.000000	0.000000	3.000000	91.000000	1.000000
15035.707602	-0.095553	0.582099	-0.001102	77.252060	62.767498	63.682068	0.222369	0.000000	-0.055088	0.000000	0.000000	0.000000	-0.025558	-0.041493	-0.007452	0.000000	0.000000	3.000000	91.000000	1.000000
15035.710935	-0.095614	0.581917	-0.001132	77.252060	62.767498	63.682068	0.222369	0.000000	-0.055088	0.000000	0.000000	0.000000	-0.018429	-0.054592	-0.009125	0.000000	0.000000	3.000000	91.000000	1.000000
15035.714269	-0.095614	0.581917	-0.001132	77.252060	62.767498	63.682068	0.222369	0.000000	-0.055088	0.000000	0.000000	0.000000	-0.018429	-0.054592	-0.009125	0.000000	0.000000	3.000000	91.000000	1.000000
15035.717602	-0.095614	0.581917	-0.001132	77.213852	62.860287	63.832256	0.219298	0.000000	-0.056609	0.000000	0.000000	0.000000	-0.018429	-0.054592	-0.009125	0.000000	0.000000	3.000000	91.000000	1.000000
15035.720935	-0.095614	0.581917	-0.001132	77.213852	62.860287	63.832256	0.219298	0.000000	-0.056609	0.000000	0.000000	0.000000	-0.018429	-0.054592	-0.009125	0.000000	0.000000	3.000000	91.000000	1.000000
15035.724269	-0.095701	0.581753	-0.001150	77.213852	62.860287	63.832256	0.219298	0.000000	-0.056609	0.000000	0.000000	0.000000	-0.025968	-0.049109	-0.005491	0.000000	0.000000	3.000000	91.000000	1.000000
15035.727602	-0.095701	0.581753	-0.001150	77.161797	62.968784	63.997269	0.219298	0.000000	-0.056609	0.000000	0.000000	0.000000	-0.025968	-0.049109	-0.005491	0.000000	0.000000	3.000000	91.000000	1.000000
15035.730935	-0.095701	0.581753	-0.001150	77.161797	62.968784	63.997269	0.219298	0.000000	-0.056609	0.000000	0.000000	0.000000	-0.025968	-0.049109	-0.005491	0.000000	0.000000	3.000000	91.000000	1.000000
15035.734269	-0.095701	0.581753	-0.001150	77.161797	62.968784	63.997269	0.219298	0.000000	-0.056609	0.000000	0.000000	0.000000	-0.025968	-0.049109	-0.005491	0.000000	0.000000	3.000000	91.000000	1.000000
15035.737602	-0.095883	0.581397	-0.001249	77.103165	63.074566	64.113029	0.214970	0.000000	-0.057524	0.000000	0.000000	0.000000	-0.054831	-0.106959	-0.029478	0.000000	0.000000	3.000000	91.000000	1.000000
15035.740935	-0.095883	0.581397	-0.001249	77.103165	63.074566	64.113029	0.214970	0.000000	-0.057524	0.000000	0.000000	0.000000	-0.054831	-0.106959	-0.029478	0.000000	0.000000	3.000000	91.000000	1.000000
15035.744269	-0.095883	0.581397	-0.001249	77.103165	63.074566	64.113029	0.214970	0.000000	-0.057524	0.000000	0.000000	0.000000	-0.054831	-0.106959	-0.029478	0.000000	0.000000	3.000000	91.000000	1.000000
15035.747602	-0.095883	0.581397	-0.001249	77.037933	63.182831	64.003761	0.205831	0.000000	-0.062437	0.000000	0.000000	0.000000	-0.054831	-0.106959	-0.029478	0.000000	0.000000	3.000000	91.000000	1.000000
15035.750935	-0.095965	0.581240	-0.001291	77.037933	63.182831	64.003761	0.205831	0.000000	-0.062437	0.000000	0.000000	0.000000	-0.024477	-0.046904	-0.012577	0.000000	0.000000	3.000000	91.000000	1.000000
15035.754269	-0.095965	0.581240	-0.001291	77.037933	63.182831	64.003761	0.205831	0.000000	-0.062437	0.000000	0.000000	0.000000	-0.024477	-0.046904	-0.012577	0.000000	0.000000	3.000000	91.000000	1.000000
15035.757602	-0.095965	0.581240	-0.001291	76.958015	63.270981	63.729832	0.201752	0.000000	-0.064533	0.000000	0.000000	0.000000	-0.024477	-0.046904	-0.012577	0.000000	0.000000	3.000000	91.000000	1.000000
15035.760935	-0.095965	0.581240	-0.001291	76.958015	63.270981	63.729832	0.201752	0.000000	-0.064533	0.000000	0.000000	0.000000	-0.024477	-0.046904	-0.012577	0.000000	0.000000	3.000000	91.000000	1.000000
15035.764269	-0.096025	0.581084	-0.001328	76.958015	63.270981	63.729832	0.201752	0.000000	-0.064533	0.000000	0.000000	0.000000	-0.017973	-0.046913	-0.011230	0.000000	0.000000	3.000000	91.000000	1.000000
15035.767602	-0.096025	0.581084	-0.001328	76.871521	63.355656	63.621281	0.201752	0.000000	-0.064533	0.000000	0.000000	0.000000	-0.017973	-0.046913	-0.011230	0.000000	0.000000	3.000000	91.000000	1.000000
15035.770935	-0.096057	0.580960	-0.001391	76.871521	63.355656	63.621281	0.201752	0.000000	-0.064533	0.000000	0.000000	0.000000	-0.009584	-0.037071	-0.018879	0.000000	0.000000	3.000000	91.000000	1.000000
15035.774269	-0.096057	0.580960	-0.001391	76.871521	63.355656	63.621281	0.201752	0.000000	-0.064533	0.000000	0.000000	0.000000	-0.009584	-0.037071	-0.018879	0.000000	0.000000	3.000000	91.000000	1.000000
15035.777602	-0.096057	0.580960	-0.001391	76.783386	63.441433	63.784058	0.197159	0.000000	-0.069552	0.000000	0.000000	0.000000	-0.009584	-0.037071	-0.018879	0.000000	0.000000	3.000000	91.000000	1.000000
15035.780935	-0.096057	0.580960	-0.001391	76.783386	63.441433	63.784058	0.197159	0.000000	-0.069552	0.000000	0.000000	0.000000	-0.009584	-0.037071	-0.018879	0.000000	0.000000	3.000000	91.000000	1.000000
15035.784269	-0.096109	0.580862	-0.001465	76.783386	63.441433	63.784058	0.197159	0.000000	-0.069552	0.000000	0.000000	0.000000	-0.015646	-0.029446	-0.022242	0.000000	0.000000	3.000000	91.000000	1.000000
15035.787602	-0.096109	0.580862	-0.001465	76.717209	63.506840	63.913906	0.197159	0.000000	-0.069552	0.000000	0.000000	0.000000	-0.015646	-0.029446	-0.022242	0.000000	0.000000	3.000000	91.000000	1.000000
15035.790935	-0.096109	0.580862	-0.001465	76.717209	63.506840	63.913906	0.197159	0.000000	-0.069552	0.000000	0.000000	0.000000	-0.015646	-0.029446	-0.022242	0.000000	0.000000	3.000000	91.000000	1.000000
15035.794269	-0.096109	0.580862	-0.001465	76.717209	63.506840	63.913906	0.197159	0.000000	-0.069552	0.000000	0.000000	0.000000	-0.015646	-0.029446	-0.022242	0.000000	0.000000	3.000000	91.000000	1.000000
15035.797602	-0.096202	0.580706	-0.001667	76.677986	63.555130	63.966518	0.194551	0.000000	-0.073259	0.000000	0.000000	0.000000	-0.027893	-0.046852	-0.060519	0.000000	0.000000	3.000000	91.000000	1.000000
15035.800935	-0.096202	0.580706	-0.001667	76.677986	63.555130	63.966518	0.194551	0.000000	-0.073259	0.000000	0.000000	0.000000	-0.027893	-0.046852	-0.060519	0.000000	0.000000	3.000000	91.000000	1.000000
15035.804269	-0.096202	0.580706	-0.001667	76.677986	63.555130	63.966518	0.194551	0.000000	-0.073259	0.000000	0.000000	0.000000	-0.027893	-0.046852	-0.060519	0.000000	0.000000	3.000000	91.000000	1.000000
15035.807602	-0.096202	0.580706	-0.001667	76.662384	63.584705	63.938316	0.189902	0.000000	-0.083345	0.000000	0.000000	0.000000	-0.027893	-0.046852	-0.060519	0.000000	0.000000	3.000000	91.000000	1.000000
15035.810935	-0.096263	0.580673	-0.001806	76.662384	63.584705	63.938316	0.189902	0.000000	-0.083345	0.000000	0.000000	0.000000	-0.018309	-0.009799	-0.041624	0.000000	0.000000	3.000000	91.000000	1.000000
15035.814269	-0.096263	0.580673	-0.001806	76.662384	63.584705	63.938316	0.189902	0.000000	-0.083345	0.000000	0.000000	0.000000	-0.018309	-0.009799	-0.041624	0.000000	0.000000	3.000000	91.000000	1.000000
15035.817602	-0.096263	0.580673	-0.001806	76.652565	63.600700	63.849728	0.186851	0.000000	-0.090282	0.000000	0.000000	0.000000	-0.018309	-0.009799	-0.041624	0.000000	0.000000	3.000000	91.000000	1.000000
15035.820935	-0.096263	0.580673	-0.001806	76.652565	63.600700	63.849728	0.186851	0.000000	-0.090282	0.000000	0.000000	0.000000	-0.018309	-0.009799	-0.041624	0.000000	0.000000	3.000000	91.000000	1.000000
15035.824269	-0.096332	0.580651	-0.001904	76.652565	63.600700	63.849728	0.186851	0.000000	-0.090282	0.000000	0.000000	0.000000	-0.020842	-0.006537	-0.029581	0.000000	0.000000	3.000000	91.000000	1.000000
15035.827602	-0.096332	0.580651	-0.001904	76.613358	63.617004	63.817627	0.186851	0.000000	-0.090282	0.000000	0.000000	0.000000	-0.020842	-0.006537	-0.029581	0.000000	0.000000	3.000000	91.000000	1.000000
15035.830935	-0.096332	0.580651	-0.001904	76.613358	63.617004	63.817627	0.186851	0.000000	-0.090282	0.000000	0.000000	0.000000	-0.020842	-0.006537	-0.029581	0.000000	0.000000	3.000000	91.000000	1.000000
15035.834269	-0.096332	0.580651	-0.001904	76.613358	63.617004	63.817627	0.186851	0.000000	-0.090282	0.000000	0.000000	0.000000	-0.020842	-0.006537	-0.029581	0.000000	0.000000	3.000000	91.000000	1.000000
15035.837602	-0.096524	0.580633	-0.002277	76.520332	63.632801	63.868534	0.183377	0.000000	-0.095213	0.000000	0.000000	0.000000	-0.057579	-0.005449	-0.111792	0.000000	0.000000	3.000000	91.000000	1.000000
15035.840935	-0.096524	0.580633	-0.002277	76.520332	63.632801	63.868534	0.183377	0.000000	-0.095213	0.000000	0.000000	0.000000	-0.000001	0.000005	0.000000	0.000000	1.000000	3.000000	91.000000	1.000000
15035.844269	-0.096524	0.580633	-0.002277	76.520332	63.632801	63.868534	0.183377	0.000000	-0.095213	0.000000	0.000000	0.000000	-0.000001	0.000005	0.000000	0.000000	1.000000	3.000000	91.000000	1.000000
