# Supplementary material for: Haptic Guidance Needs to Be Intuitive Not Just Informative to Improve Human Motor Accuracy
Source: PLoS One. 2016 Mar 16;11(3):e0150912. doi: 10.1371/journal.pone.0150912 (PMC4794196; doi:10.1371/journal.pone.0150912)
Supplement: S1 Data — (ZIP) [file pone.0150912.s001.zip › Subject6/exp1_0092.txt]

Time	PosX	PosY	PosZ	RotX	RotY	RotZ	ForceX	ForceY	ForceZ	MomentX	MomentY	MomentZ	VelocityX	VelocityY	VelocityZ	CalibratedWeight	ButtonDown	Condition	Trial	Visual
15037.117602	0.002705	0.513640	0.241527	71.864899	39.432209	30.749201	1.960743	0.000000	4.599510	0.000000	0.000000	0.000000	-0.089684	-0.042797	-0.029962	0.000000	1.000000	3.000000	92.000000	0.000000
15037.120935	0.002705	0.513640	0.241527	71.864899	39.432209	30.749201	1.960743	0.000000	4.599510	0.000000	0.000000	0.000000	-0.089684	-0.042797	-0.029962	0.000000	1.000000	3.000000	92.000000	0.000000
15037.124269	0.002705	0.513640	0.241527	71.864899	39.432209	30.749201	1.960743	0.000000	4.599510	0.000000	0.000000	0.000000	-0.089684	-0.042797	-0.029962	0.000000	1.000000	3.000000	92.000000	0.000000
15037.127602	0.002705	0.513640	0.241527	71.800591	39.314167	30.589159	1.956610	0.000000	4.601269	0.000000	0.000000	0.000000	-0.089684	-0.042797	-0.029962	0.000000	1.000000	3.000000	92.000000	0.000000
15037.130935	0.003205	0.513931	0.242032	71.800591	39.314167	30.589159	1.956610	0.000000	4.601269	0.000000	0.000000	0.000000	0.149954	0.087261	0.151509	0.000000	1.000000	3.000000	92.000000	0.000000
15037.134269	0.003205	0.513931	0.242032	71.800591	39.314167	30.589159	1.956610	0.000000	4.601269	0.000000	0.000000	0.000000	0.149954	0.087261	0.151509	0.000000	1.000000	3.000000	92.000000	0.000000
15037.137602	0.003205	0.513931	0.242032	71.795387	39.310959	30.550661	1.961196	0.000000	4.599316	0.000000	0.000000	0.000000	0.149954	0.087261	0.151509	0.000000	1.000000	3.000000	92.000000	0.000000
15037.140935	0.003205	0.513931	0.242032	71.795387	39.310959	30.550661	1.961196	0.000000	4.599316	0.000000	0.000000	0.000000	0.149954	0.087261	0.151509	0.000000	1.000000	3.000000	92.000000	0.000000
15037.144269	0.003506	0.513756	0.242478	71.795387	39.310959	30.550661	1.961196	0.000000	4.599316	0.000000	0.000000	0.000000	0.090292	-0.052588	0.133960	0.000000	1.000000	3.000000	92.000000	0.000000
15037.147602	0.003506	0.513756	0.242478	71.760666	39.108925	30.289854	1.961196	0.000000	4.599316	0.000000	0.000000	0.000000	0.090292	-0.052588	0.133960	0.000000	1.000000	3.000000	92.000000	0.000000
15037.150935	0.003642	0.513925	0.243138	71.760666	39.108925	30.289854	1.961196	0.000000	4.599316	0.000000	0.000000	0.000000	0.040886	0.050685	0.197897	0.000000	1.000000	3.000000	92.000000	0.000000
15037.154269	0.003642	0.513925	0.243138	71.760666	39.108925	30.289854	1.961196	0.000000	4.599316	0.000000	0.000000	0.000000	0.040886	0.050685	0.197897	0.000000	1.000000	3.000000	92.000000	0.000000
15037.157602	0.003642	0.513925	0.243138	71.783981	38.769508	29.839308	1.960645	0.000000	4.599551	0.000000	0.000000	0.000000	0.040886	0.050685	0.197897	0.000000	1.000000	3.000000	92.000000	0.000000
15037.160935	0.003642	0.513925	0.243138	71.783981	38.769508	29.839308	1.960645	0.000000	4.599551	0.000000	0.000000	0.000000	0.040886	0.050685	0.197897	0.000000	1.000000	3.000000	92.000000	0.000000
15037.164269	0.003679	0.514130	0.243762	71.783981	38.769508	29.839308	1.960645	0.000000	4.599551	0.000000	0.000000	0.000000	0.010957	0.061423	0.187280	0.000000	1.000000	3.000000	92.000000	0.000000
15037.167602	0.003679	0.514130	0.243762	71.859779	38.417076	29.345419	1.960645	0.000000	4.599551	0.000000	0.000000	0.000000	0.010957	0.061423	0.187280	0.000000	1.000000	3.000000	92.000000	0.000000
15037.170935	0.003549	0.514158	0.244353	71.859779	38.417076	29.345419	1.960645	0.000000	4.599551	0.000000	0.000000	0.000000	-0.039034	0.008570	0.177172	0.000000	1.000000	3.000000	92.000000	0.000000
15037.174269	0.003549	0.514158	0.244353	71.859779	38.417076	29.345419	1.960645	0.000000	4.599551	0.000000	0.000000	0.000000	-0.039034	0.008570	0.177172	0.000000	1.000000	3.000000	92.000000	0.000000
15037.177602	0.003549	0.514158	0.244353	71.985504	38.192028	28.971638	1.950893	0.000000	4.603696	0.000000	0.000000	0.000000	-0.039034	0.008570	0.177172	0.000000	1.000000	3.000000	92.000000	0.000000
15037.180935	0.003549	0.514158	0.244353	71.985504	38.192028	28.971638	1.950893	0.000000	4.603696	0.000000	0.000000	0.000000	-0.039034	0.008570	0.177172	0.000000	1.000000	3.000000	92.000000	0.000000
15037.184269	0.003351	0.514184	0.244911	71.985504	38.192028	28.971638	1.950893	0.000000	4.603696	0.000000	0.000000	0.000000	-0.059146	0.007805	0.167526	0.000000	1.000000	3.000000	92.000000	0.000000
15037.187602	0.003351	0.514184	0.244911	72.119011	38.167957	28.827417	1.950893	0.000000	4.603696	0.000000	0.000000	0.000000	-0.059146	0.007805	0.167526	0.000000	1.000000	3.000000	92.000000	0.000000
15037.190935	0.003220	0.514225	0.245419	72.119011	38.167957	28.827417	1.950893	0.000000	4.603696	0.000000	0.000000	0.000000	-0.039297	0.012368	0.152490	0.000000	1.000000	3.000000	92.000000	0.000000
15037.194269	0.003220	0.514225	0.245419	72.119011	38.167957	28.827417	1.950893	0.000000	4.603696	0.000000	0.000000	0.000000	-0.039297	0.012368	0.152490	0.000000	1.000000	3.000000	92.000000	0.000000
15037.197602	0.003220	0.514225	0.245419	72.245186	38.339119	28.936623	1.938464	0.000000	4.608943	0.000000	0.000000	0.000000	-0.039297	0.012368	0.152490	0.000000	1.000000	3.000000	92.000000	0.000000
15037.200935	0.003220	0.514225	0.245419	72.245186	38.339119	28.936623	1.938464	0.000000	4.608943	0.000000	0.000000	0.000000	-0.039297	0.012368	0.152490	0.000000	1.000000	3.000000	92.000000	0.000000
15037.204269	0.003256	0.514223	0.245866	72.245186	38.339119	28.936623	1.938464	0.000000	4.608943	0.000000	0.000000	0.000000	0.010627	-0.000720	0.134022	0.000000	1.000000	3.000000	92.000000	0.000000
15037.207602	0.003256	0.514223	0.245866	72.365387	38.613544	29.264215	1.938464	0.000000	4.608943	0.000000	0.000000	0.000000	0.010627	-0.000720	0.134022	0.000000	1.000000	3.000000	92.000000	0.000000
15037.210935	0.003256	0.514223	0.245866	72.365387	38.613544	29.264215	1.938464	0.000000	4.608943	0.000000	0.000000	0.000000	0.010627	-0.000720	0.134022	0.000000	1.000000	3.000000	92.000000	0.000000
15037.214269	0.003256	0.514223	0.245866	72.365387	38.613544	29.264215	1.938464	0.000000	4.608943	0.000000	0.000000	0.000000	0.010627	-0.000720	0.134022	0.000000	1.000000	3.000000	92.000000	0.000000
15037.217602	0.003628	0.514082	0.246752	72.526245	38.900238	29.657415	1.936035	0.000000	4.609964	0.000000	0.000000	0.000000	0.111507	-0.042284	0.265751	0.000000	1.000000	3.000000	92.000000	0.000000
15037.220935	0.003628	0.514082	0.246752	72.526245	38.900238	29.657415	1.936035	0.000000	4.609964	0.000000	0.000000	0.000000	0.000000	0.000006	0.000002	0.000000	1.000000	3.000000	92.000000	0.000000
15037.224269	0.003628	0.514082	0.246752	72.526245	38.900238	29.657415	1.936035	0.000000	4.609964	0.000000	0.000000	0.000000	0.000000	0.000006	0.000002	0.000000	1.000000	3.000000	92.000000	0.000000
15037.227602	0.003628	0.514082	0.246752	72.747505	39.048649	29.645361	1.936030	0.000000	4.609967	0.000000	0.000000	0.000000	0.000000	0.000006	0.000002	0.000000	1.000000	3.000000	92.000000	0.000000
15037.230935	0.003628	0.514082	0.246752	72.747505	39.048649	29.645361	1.936030	0.000000	4.609967	0.000000	0.000000	0.000000	0.000000	0.000006	0.000002	0.000000	1.000000	3.000000	92.000000	0.000000
15037.234269	0.003796	0.513992	0.247077	72.747505	39.048649	29.645361	1.936030	0.000000	4.609967	0.000000	0.000000	0.000000	0.050651	-0.026966	0.097382	0.000000	1.000000	3.000000	92.000000	0.000000
15037.237602	0.003796	0.513992	0.247077	73.019341	38.960308	29.304514	1.936030	0.000000	4.609967	0.000000	0.000000	0.000000	0.050651	-0.026966	0.097382	0.000000	1.000000	3.000000	92.000000	0.000000
15037.240935	0.003998	0.513856	0.247309	73.019341	38.960308	29.304514	1.936030	0.000000	4.609967	0.000000	0.000000	0.000000	0.060575	-0.040833	0.069745	0.000000	0.000000	3.000000	92.000000	0.000000
15037.244269	0.003998	0.513856	0.247309	73.019341	38.960308	29.304514	1.936030	0.000000	4.609967	0.000000	0.000000	0.000000	0.060575	-0.040833	0.069745	0.000000	0.000000	3.000000	92.000000	0.000000
15037.247602	0.003998	0.513856	0.247309	73.311440	38.649570	28.695301	1.938197	0.000000	4.609056	0.000000	0.000000	0.000000	0.060575	-0.040833	0.069745	0.000000	0.000000	3.000000	92.000000	0.000000
15037.250935	0.003998	0.513856	0.247309	73.311440	38.649570	28.695301	1.938197	0.000000	4.609056	0.000000	0.000000	0.000000	0.060575	-0.040833	0.069745	0.000000	0.000000	3.000000	92.000000	0.000000
15037.254269	0.004200	0.513715	0.247478	73.311440	38.649570	28.695301	1.938197	0.000000	4.609056	0.000000	0.000000	0.000000	0.060501	-0.042381	0.050737	0.000000	0.000000	3.000000	92.000000	0.000000
15037.257602	0.004200	0.513715	0.247478	73.583214	38.237759	27.998882	1.938197	0.000000	4.609056	0.000000	0.000000	0.000000	0.060501	-0.042381	0.050737	0.000000	0.000000	3.000000	92.000000	0.000000
15037.260935	0.004502	0.513586	0.247566	73.583214	38.237759	27.998882	1.938197	0.000000	4.609056	0.000000	0.000000	0.000000	0.090489	-0.038527	0.026361	0.000000	0.000000	3.000000	92.000000	0.000000
15037.264269	0.004502	0.513586	0.247566	73.583214	38.237759	27.998882	1.938197	0.000000	4.609056	0.000000	0.000000	0.000000	0.090489	-0.038527	0.026361	0.000000	0.000000	3.000000	92.000000	0.000000
15037.267602	0.004502	0.513586	0.247566	73.783600	37.769112	27.466438	1.944444	0.000000	4.606424	0.000000	0.000000	0.000000	0.090489	-0.038527	0.026361	0.000000	0.000000	3.000000	92.000000	0.000000
15037.270935	0.004502	0.513586	0.247566	73.783600	37.769112	27.466438	1.944444	0.000000	4.606424	0.000000	0.000000	0.000000	0.090489	-0.038527	0.026361	0.000000	0.000000	3.000000	92.000000	0.000000
15037.274269	0.004836	0.513494	0.247619	73.783600	37.769112	27.466438	1.944444	0.000000	4.606424	0.000000	0.000000	0.000000	0.100478	-0.027733	0.015852	0.000000	0.000000	3.000000	92.000000	0.000000
15037.277602	0.004836	0.513494	0.247619	73.922363	37.329590	27.291782	1.944444	0.000000	4.606424	0.000000	0.000000	0.000000	0.100478	-0.027733	0.015852	0.000000	0.000000	3.000000	92.000000	0.000000
15037.280935	0.004836	0.513494	0.247619	73.922363	37.329590	27.291782	1.944444	0.000000	4.606424	0.000000	0.000000	0.000000	0.100478	-0.027733	0.015852	0.000000	0.000000	3.000000	92.000000	0.000000
15037.284269	0.004836	0.513494	0.247619	73.922363	37.329590	27.291782	1.944444	0.000000	4.606424	0.000000	0.000000	0.000000	0.100478	-0.027733	0.015852	0.000000	0.000000	3.000000	92.000000	0.000000
15037.287602	0.005640	0.513437	0.247633	74.053024	36.905567	27.118469	1.949377	0.000000	4.604339	0.000000	0.000000	0.000000	0.240941	-0.016955	0.004330	0.000000	0.000000	3.000000	92.000000	0.000000
15037.290935	0.005640	0.513437	0.247633	74.053024	36.905567	27.118469	1.949377	0.000000	4.604339	0.000000	0.000000	0.000000	0.000000	-0.000003	-0.000001	0.000000	0.000000	3.000000	92.000000	0.000000
15037.294269	0.005640	0.513437	0.247633	74.053024	36.905567	27.118469	1.949377	0.000000	4.604339	0.000000	0.000000	0.000000	0.000000	-0.000003	-0.000001	0.000000	0.000000	3.000000	92.000000	0.000000
15037.297602	0.005640	0.513437	0.247633	74.200447	36.418709	26.632494	1.961921	0.000000	4.599007	0.000000	0.000000	0.000000	0.000000	-0.000003	-0.000001	0.000000	0.000000	3.000000	92.000000	0.000000
15037.300935	0.005640	0.513437	0.247633	74.200447	36.418709	26.632494	1.961921	0.000000	4.599007	0.000000	0.000000	0.000000	0.000000	-0.000003	-0.000001	0.000000	0.000000	3.000000	92.000000	0.000000
15037.304269	0.006041	0.513453	0.247581	74.200447	36.418709	26.632494	1.961921	0.000000	4.599007	0.000000	0.000000	0.000000	0.120323	0.004648	-0.015671	0.000000	0.000000	3.000000	92.000000	0.000000
15037.307602	0.006041	0.513453	0.247581	74.354530	35.869022	25.855467	1.961921	0.000000	4.599007	0.000000	0.000000	0.000000	0.120323	0.004648	-0.015671	0.000000	0.000000	3.000000	92.000000	0.000000
15037.310935	0.006041	0.513453	0.247581	74.354530	35.869022	25.855467	1.961921	0.000000	4.599007	0.000000	0.000000	0.000000	0.120323	0.004648	-0.015671	0.000000	0.000000	3.000000	92.000000	0.000000
15037.314269	0.006041	0.513453	0.247581	74.354530	35.869022	25.855467	1.961921	0.000000	4.599007	0.000000	0.000000	0.000000	0.120323	0.004648	-0.015671	0.000000	0.000000	3.000000	92.000000	0.000000
15037.317602	0.006707	0.513756	0.247249	74.513893	35.299816	25.091778	1.968569	0.000000	4.596166	0.000000	0.000000	0.000000	0.199801	0.090947	-0.099689	0.000000	0.000000	3.000000	92.000000	0.000000
15037.320935	0.006707	0.513756	0.247249	74.513893	35.299816	25.091778	1.968569	0.000000	4.596166	0.000000	0.000000	0.000000	0.000000	0.000002	-0.000000	0.000000	0.000000	3.000000	92.000000	0.000000
15037.324269	0.006707	0.513756	0.247249	74.513893	35.299816	25.091778	1.968569	0.000000	4.596166	0.000000	0.000000	0.000000	0.000000	0.000002	-0.000000	0.000000	0.000000	3.000000	92.000000	0.000000
15037.327602	0.006707	0.513756	0.247249	74.662872	34.731331	24.575096	1.981243	0.000000	4.590716	0.000000	0.000000	0.000000	0.000000	0.000002	-0.000000	0.000000	0.000000	3.000000	92.000000	0.000000
15037.330935	0.006707	0.513756	0.247249	74.662872	34.731331	24.575096	1.981243	0.000000	4.590716	0.000000	0.000000	0.000000	0.000000	0.000002	-0.000000	0.000000	0.000000	3.000000	92.000000	0.000000
15037.334269	0.006938	0.514005	0.246972	74.662872	34.731331	24.575096	1.981243	0.000000	4.590716	0.000000	0.000000	0.000000	0.069412	0.074709	-0.083030	0.000000	0.000000	3.000000	92.000000	0.000000
15037.337602	0.006938	0.514005	0.246972	74.809746	34.171608	23.858175	1.981243	0.000000	4.590716	0.000000	0.000000	0.000000	0.069412	0.074709	-0.083030	0.000000	0.000000	3.000000	92.000000	0.000000
15037.340935	0.007068	0.514323	0.246595	74.809746	34.171608	23.858175	1.981243	0.000000	4.590716	0.000000	0.000000	0.000000	0.038980	0.095399	-0.113152	0.000000	0.000000	3.000000	92.000000	0.000000
15037.344269	0.007068	0.514323	0.246595	74.809746	34.171608	23.858175	1.981243	0.000000	4.590716	0.000000	0.000000	0.000000	0.038980	0.095399	-0.113152	0.000000	0.000000	3.000000	92.000000	0.000000
15037.347602	0.007068	0.514323	0.246595	74.938370	33.692699	23.200438	1.991328	0.000000	4.586351	0.000000	0.000000	0.000000	0.038980	0.095399	-0.113152	0.000000	0.000000	3.000000	92.000000	0.000000
15037.350935	0.007097	0.514748	0.246114	74.938370	33.692699	23.200438	1.991328	0.000000	4.586351	0.000000	0.000000	0.000000	0.008568	0.127553	-0.144286	0.000000	0.000000	3.000000	92.000000	0.000000
15037.354269	0.007097	0.514748	0.246114	74.938370	33.692699	23.200438	1.991328	0.000000	4.586351	0.000000	0.000000	0.000000	0.008568	0.127553	-0.144286	0.000000	0.000000	3.000000	92.000000	0.000000
15037.357602	0.007097	0.514748	0.246114	75.053902	33.405392	22.788269	1.995048	0.000000	4.584734	0.000000	0.000000	0.000000	0.008568	0.127553	-0.144286	0.000000	0.000000	3.000000	92.000000	0.000000
15037.360935	0.007097	0.514748	0.246114	75.053902	33.405392	22.788269	1.995048	0.000000	4.584734	0.000000	0.000000	0.000000	0.008568	0.127553	-0.144286	0.000000	0.000000	3.000000	92.000000	0.000000
15037.364269	0.007057	0.515242	0.245532	75.053902	33.405392	22.788269	1.995048	0.000000	4.584734	0.000000	0.000000	0.000000	-0.011771	0.148045	-0.174711	0.000000	0.000000	3.000000	92.000000	0.000000
15037.367602	0.007057	0.515242	0.245532	75.204720	33.440563	22.751831	1.995048	0.000000	4.584734	0.000000	0.000000	0.000000	-0.011771	0.148045	-0.174711	0.000000	0.000000	3.000000	92.000000	0.000000
15037.370935	0.006850	0.515839	0.244813	75.204720	33.440563	22.751831	1.995048	0.000000	4.584734	0.000000	0.000000	0.000000	-0.062153	0.179119	-0.215461	0.000000	0.000000	3.000000	92.000000	0.000000
15037.374269	0.006850	0.515839	0.244813	75.204720	33.440563	22.751831	1.995048	0.000000	4.584734	0.000000	0.000000	0.000000	-0.062153	0.179119	-0.215461	0.000000	0.000000	3.000000	92.000000	0.000000
15037.377602	0.006850	0.515839	0.244813	75.484497	33.903778	23.135801	2.000075	0.000000	4.582542	0.000000	0.000000	0.000000	-0.062153	0.179119	-0.215461	0.000000	0.000000	3.000000	92.000000	0.000000
15037.380935	0.006542	0.516498	0.243929	75.484497	33.903778	23.135801	2.000075	0.000000	4.582542	0.000000	0.000000	0.000000	-0.092458	0.197645	-0.265236	0.000000	0.000000	3.000000	92.000000	0.000000
15037.384269	0.006542	0.516498	0.243929	75.484497	33.903778	23.135801	2.000075	0.000000	4.582542	0.000000	0.000000	0.000000	-0.092458	0.197645	-0.265236	0.000000	0.000000	3.000000	92.000000	0.000000
15037.387602	0.006542	0.516498	0.243929	75.799866	34.695560	23.891727	2.001301	0.000000	4.582007	0.000000	0.000000	0.000000	-0.092458	0.197645	-0.265236	0.000000	0.000000	3.000000	92.000000	0.000000
15037.390935	0.006034	0.517220	0.242911	75.799866	34.695560	23.891727	2.001301	0.000000	4.582007	0.000000	0.000000	0.000000	-0.152415	0.216781	-0.305541	0.000000	0.000000	3.000000	92.000000	0.000000
15037.394269	0.006034	0.517220	0.242911	75.799866	34.695560	23.891727	2.001301	0.000000	4.582007	0.000000	0.000000	0.000000	-0.152415	0.216781	-0.305541	0.000000	0.000000	3.000000	92.000000	0.000000
15037.397602	0.006034	0.517220	0.242911	76.068489	35.625626	24.853268	2.000299	0.000000	4.582445	0.000000	0.000000	0.000000	-0.152415	0.216781	-0.305541	0.000000	0.000000	3.000000	92.000000	0.000000
15037.400935	0.005427	0.518064	0.241767	76.068489	35.625626	24.853268	2.000299	0.000000	4.582445	0.000000	0.000000	0.000000	-0.182140	0.253221	-0.343196	0.000000	0.000000	3.000000	92.000000	0.000000
15037.404269	0.005427	0.518064	0.241767	76.068489	35.625626	24.853268	2.000299	0.000000	4.582445	0.000000	0.000000	0.000000	-0.182140	0.253221	-0.343196	0.000000	0.000000	3.000000	92.000000	0.000000
15037.407602	0.005427	0.518064	0.241767	76.310440	36.486286	25.749743	1.998584	0.000000	4.583194	0.000000	0.000000	0.000000	-0.182140	0.253221	-0.343196	0.000000	0.000000	3.000000	92.000000	0.000000
15037.410935	0.004721	0.518914	0.240506	76.310440	36.486286	25.749743	1.998584	0.000000	4.583194	0.000000	0.000000	0.000000	-0.211602	0.255014	-0.378235	0.000000	0.000000	3.000000	92.000000	0.000000
15037.414269	0.004721	0.518914	0.240506	76.310440	36.486286	25.749743	1.998584	0.000000	4.583194	0.000000	0.000000	0.000000	-0.211602	0.255014	-0.378235	0.000000	0.000000	3.000000	92.000000	0.000000
15037.417602	0.004721	0.518914	0.240506	76.518280	37.237053	26.551273	1.996092	0.000000	4.584280	0.000000	0.000000	0.000000	-0.211602	0.255014	-0.378235	0.000000	0.000000	3.000000	92.000000	0.000000
15037.420935	0.003853	0.519828	0.239139	76.518280	37.237053	26.551273	1.996092	0.000000	4.584280	0.000000	0.000000	0.000000	-0.260613	0.274189	-0.410242	0.000000	0.000000	3.000000	92.000000	0.000000
15037.424269	0.003853	0.519828	0.239139	76.518280	37.237053	26.551273	1.996092	0.000000	4.584280	0.000000	0.000000	0.000000	-0.260613	0.274189	-0.410242	0.000000	0.000000	3.000000	92.000000	0.000000
15037.427602	0.003853	0.519828	0.239139	76.699699	37.893417	27.270910	1.991685	0.000000	4.586195	0.000000	0.000000	0.000000	-0.260613	0.274189	-0.410242	0.000000	0.000000	3.000000	92.000000	0.000000
15037.430935	0.002921	0.520782	0.237616	76.699699	37.893417	27.270910	1.991685	0.000000	4.586195	0.000000	0.000000	0.000000	-0.279587	0.286007	-0.456795	0.000000	0.000000	3.000000	92.000000	0.000000
15037.434269	0.002921	0.520782	0.237616	76.699699	37.893417	27.270910	1.991685	0.000000	4.586195	0.000000	0.000000	0.000000	-0.279587	0.286007	-0.456795	0.000000	0.000000	3.000000	92.000000	0.000000
15037.437602	0.002921	0.520782	0.237616	76.856018	38.460102	27.922636	1.987287	0.000000	4.588104	0.000000	0.000000	0.000000	-0.279587	0.286007	-0.456795	0.000000	0.000000	3.000000	92.000000	0.000000
15037.440935	0.001861	0.521718	0.235958	76.856018	38.460102	27.922636	1.987287	0.000000	4.588104	0.000000	0.000000	0.000000	-0.317971	0.280914	-0.497367	0.000000	0.000000	3.000000	92.000000	0.000000
15037.444269	0.001861	0.521718	0.235958	76.856018	38.460102	27.922636	1.987287	0.000000	4.588104	0.000000	0.000000	0.000000	-0.317971	0.280914	-0.497367	0.000000	0.000000	3.000000	92.000000	0.000000
15037.447602	0.001861	0.521718	0.235958	76.983688	38.958065	28.519787	1.981686	0.000000	4.590525	0.000000	0.000000	0.000000	-0.317971	0.280914	-0.497367	0.000000	0.000000	3.000000	92.000000	0.000000
15037.450935	0.000740	0.522689	0.234109	76.983688	38.958065	28.519787	1.981686	0.000000	4.590525	0.000000	0.000000	0.000000	-0.336214	0.291209	-0.554645	0.000000	0.000000	3.000000	92.000000	0.000000
15037.454269	0.000740	0.522689	0.234109	76.983688	38.958065	28.519787	1.981686	0.000000	4.590525	0.000000	0.000000	0.000000	-0.336214	0.291209	-0.554645	0.000000	0.000000	3.000000	92.000000	0.000000
15037.457602	0.000740	0.522689	0.234109	77.088165	39.422398	29.105158	1.976350	0.000000	4.592824	0.000000	0.000000	0.000000	-0.336214	0.291209	-0.554645	0.000000	0.000000	3.000000	92.000000	0.000000
15037.460935	-0.000473	0.523675	0.232085	77.088165	39.422398	29.105158	1.976350	0.000000	4.592824	0.000000	0.000000	0.000000	-0.363842	0.295872	-0.607196	0.000000	0.000000	3.000000	92.000000	0.000000
15037.464269	-0.000473	0.523675	0.232085	77.088165	39.422398	29.105158	1.976350	0.000000	4.592824	0.000000	0.000000	0.000000	-0.363842	0.295872	-0.607196	0.000000	0.000000	3.000000	92.000000	0.000000
15037.467602	-0.000473	0.523675	0.232085	77.186981	39.931522	29.753376	1.970637	0.000000	4.595279	0.000000	0.000000	0.000000	-0.363842	0.295872	-0.607196	0.000000	0.000000	3.000000	92.000000	0.000000
15037.470935	-0.001743	0.524675	0.229884	77.186981	39.931522	29.753376	1.970637	0.000000	4.595279	0.000000	0.000000	0.000000	-0.381150	0.300153	-0.660431	0.000000	0.000000	3.000000	92.000000	0.000000
15037.474269	-0.001743	0.524675	0.229884	77.186981	39.931522	29.753376	1.970637	0.000000	4.595279	0.000000	0.000000	0.000000	-0.381150	0.300153	-0.660431	0.000000	0.000000	3.000000	92.000000	0.000000
15037.477602	-0.001743	0.524675	0.229884	77.294113	40.533985	30.503416	1.965121	0.000000	4.597641	0.000000	0.000000	0.000000	-0.381150	0.300153	-0.660431	0.000000	0.000000	3.000000	92.000000	0.000000
15037.480935	-0.003070	0.525706	0.227484	77.294113	40.533985	30.503416	1.965121	0.000000	4.597641	0.000000	0.000000	0.000000	-0.397948	0.309060	-0.719838	0.000000	0.000000	3.000000	92.000000	0.000000
15037.484269	-0.003070	0.525706	0.227484	77.294113	40.533985	30.503416	1.965121	0.000000	4.597641	0.000000	0.000000	0.000000	-0.397948	0.309060	-0.719838	0.000000	0.000000	3.000000	92.000000	0.000000
15037.487602	-0.003070	0.525706	0.227484	77.420738	41.309242	31.444582	1.959975	0.000000	4.599837	0.000000	0.000000	0.000000	-0.397948	0.309060	-0.719838	0.000000	0.000000	3.000000	92.000000	0.000000
15037.490935	-0.004450	0.526784	0.224899	77.420738	41.309242	31.444582	1.959975	0.000000	4.599837	0.000000	0.000000	0.000000	-0.414222	0.323545	-0.775726	0.000000	0.000000	3.000000	92.000000	0.000000
15037.494269	-0.004450	0.526784	0.224899	77.420738	41.309242	31.444582	1.959975	0.000000	4.599837	0.000000	0.000000	0.000000	-0.414222	0.323545	-0.775726	0.000000	0.000000	3.000000	92.000000	0.000000
15037.497602	-0.004450	0.526784	0.224899	77.559814	42.232555	32.538181	1.955143	0.000000	4.601892	0.000000	0.000000	0.000000	-0.414222	0.323545	-0.775726	0.000000	0.000000	3.000000	92.000000	0.000000
15037.500935	-0.005883	0.527946	0.222120	77.559814	42.232555	32.538181	1.955143	0.000000	4.601892	0.000000	0.000000	0.000000	-0.429920	0.348504	-0.833606	0.000000	0.000000	3.000000	92.000000	0.000000
15037.504269	-0.005883	0.527946	0.222120	77.559814	42.232555	32.538181	1.955143	0.000000	4.601892	0.000000	0.000000	0.000000	-0.429920	0.348504	-0.833606	0.000000	0.000000	3.000000	92.000000	0.000000
15037.507602	-0.005883	0.527946	0.222120	77.694199	43.131165	33.606941	1.950708	0.000000	4.603774	0.000000	0.000000	0.000000	-0.429920	0.348504	-0.833606	0.000000	0.000000	3.000000	92.000000	0.000000
15037.510935	-0.007271	0.529155	0.219183	77.694199	43.131165	33.606941	1.950708	0.000000	4.603774	0.000000	0.000000	0.000000	-0.416230	0.362636	-0.880992	0.000000	0.000000	3.000000	92.000000	0.000000
15037.514269	-0.007271	0.529155	0.219183	77.694199	43.131165	33.606941	1.950708	0.000000	4.603774	0.000000	0.000000	0.000000	-0.416230	0.362636	-0.880992	0.000000	0.000000	3.000000	92.000000	0.000000
15037.517602	-0.007271	0.529155	0.219183	77.821907	43.895016	34.526798	1.948159	0.000000	4.604854	0.000000	0.000000	0.000000	-0.416230	0.362636	-0.880992	0.000000	0.000000	3.000000	92.000000	0.000000
15037.520935	-0.008676	0.530465	0.216097	77.821907	43.895016	34.526798	1.948159	0.000000	4.604854	0.000000	0.000000	0.000000	-0.421580	0.393239	-0.926012	0.000000	0.000000	3.000000	92.000000	0.000000
15037.524269	-0.008676	0.530465	0.216097	77.821907	43.895016	34.526798	1.948159	0.000000	4.604854	0.000000	0.000000	0.000000	-0.421580	0.393239	-0.926012	0.000000	0.000000	3.000000	92.000000	0.000000
15037.527602	-0.008676	0.530465	0.216097	77.941261	44.391579	35.155136	1.946362	0.000000	4.605613	0.000000	0.000000	0.000000	-0.421580	0.393239	-0.926012	0.000000	0.000000	3.000000	92.000000	0.000000
15037.530935	-0.010066	0.531875	0.212858	77.941261	44.391579	35.155136	1.946362	0.000000	4.605613	0.000000	0.000000	0.000000	-0.416961	0.422946	-0.971642	0.000000	0.000000	3.000000	92.000000	0.000000
15037.534269	-0.010066	0.531875	0.212858	77.941261	44.391579	35.155136	1.946362	0.000000	4.605613	0.000000	0.000000	0.000000	-0.416961	0.422946	-0.971642	0.000000	0.000000	3.000000	92.000000	0.000000
15037.537602	-0.010066	0.531875	0.212858	78.034866	44.718521	35.614140	1.945974	0.000000	4.605778	0.000000	0.000000	0.000000	-0.416961	0.422946	-0.971642	0.000000	0.000000	3.000000	92.000000	0.000000
15037.540935	-0.011472	0.533352	0.209536	78.034866	44.718521	35.614140	1.945974	0.000000	4.605778	0.000000	0.000000	0.000000	-0.421905	0.443113	-0.996678	0.000000	0.000000	3.000000	92.000000	0.000000
15037.544269	-0.011472	0.533352	0.209536	78.034866	44.718521	35.614140	1.945974	0.000000	4.605778	0.000000	0.000000	0.000000	-0.421905	0.443113	-0.996678	0.000000	0.000000	3.000000	92.000000	0.000000
15037.547602	-0.011472	0.533352	0.209536	78.127663	45.033302	36.065094	1.945925	0.000000	4.605799	0.000000	0.000000	0.000000	-0.421905	0.443113	-0.996678	0.000000	0.000000	3.000000	92.000000	0.000000
15037.550935	-0.012894	0.534891	0.206095	78.127663	45.033302	36.065094	1.945925	0.000000	4.605799	0.000000	0.000000	0.000000	-0.426343	0.461493	-1.032299	0.000000	0.000000	3.000000	92.000000	0.000000
15037.554269	-0.012894	0.534891	0.206095	78.127663	45.033302	36.065094	1.945925	0.000000	4.605799	0.000000	0.000000	0.000000	-0.426343	0.461493	-1.032299	0.000000	0.000000	3.000000	92.000000	0.000000
15037.557602	-0.012894	0.534891	0.206095	78.231133	45.293812	36.449162	1.946544	0.000000	4.605537	0.000000	0.000000	0.000000	-0.426343	0.461493	-1.032299	0.000000	0.000000	3.000000	92.000000	0.000000
15037.560935	-0.014329	0.536472	0.202552	78.231133	45.293812	36.449162	1.946544	0.000000	4.605537	0.000000	0.000000	0.000000	-0.430514	0.474345	-1.062727	0.000000	0.000000	3.000000	92.000000	0.000000
15037.564269	-0.014329	0.536472	0.202552	78.231133	45.293812	36.449162	1.946544	0.000000	4.605537	0.000000	0.000000	0.000000	-0.430514	0.474345	-1.062727	0.000000	0.000000	3.000000	92.000000	0.000000
15037.567602	-0.014329	0.536472	0.202552	78.373322	45.419838	36.657585	1.947743	0.000000	4.605030	0.000000	0.000000	0.000000	-0.430514	0.474345	-1.062727	0.000000	0.000000	3.000000	92.000000	0.000000
15037.570935	-0.015808	0.538134	0.198936	78.373322	45.419838	36.657585	1.947743	0.000000	4.605030	0.000000	0.000000	0.000000	-0.443880	0.498620	-1.084896	0.000000	0.000000	3.000000	92.000000	0.000000
15037.574269	-0.015808	0.538134	0.198936	78.373322	45.419838	36.657585	1.947743	0.000000	4.605030	0.000000	0.000000	0.000000	-0.443880	0.498620	-1.084896	0.000000	0.000000	3.000000	92.000000	0.000000
15037.577602	-0.015808	0.538134	0.198936	78.547043	45.408722	36.701523	1.948724	0.000000	4.604615	0.000000	0.000000	0.000000	-0.443880	0.498620	-1.084896	0.000000	0.000000	3.000000	92.000000	0.000000
15037.580935	-0.017361	0.539819	0.195233	78.547043	45.408722	36.701523	1.948724	0.000000	4.604615	0.000000	0.000000	0.000000	-0.465986	0.505479	-1.110883	0.000000	0.000000	3.000000	92.000000	0.000000
15037.584269	-0.017361	0.539819	0.195233	78.547043	45.408722	36.701523	1.948724	0.000000	4.604615	0.000000	0.000000	0.000000	-0.465986	0.505479	-1.110883	0.000000	0.000000	3.000000	92.000000	0.000000
15037.587602	-0.017361	0.539819	0.195233	78.738182	45.328770	36.664867	1.949000	0.000000	4.604497	0.000000	0.000000	0.000000	-0.465986	0.505479	-1.110883	0.000000	0.000000	3.000000	92.000000	0.000000
15037.590935	-0.018986	0.541540	0.191422	78.738182	45.328770	36.664867	1.949000	0.000000	4.604497	0.000000	0.000000	0.000000	-0.487250	0.516493	-1.143229	0.000000	0.000000	3.000000	92.000000	0.000000
15037.594269	-0.018986	0.541540	0.191422	78.738182	45.328770	36.664867	1.949000	0.000000	4.604497	0.000000	0.000000	0.000000	-0.487250	0.516493	-1.143229	0.000000	0.000000	3.000000	92.000000	0.000000
15037.597602	-0.018986	0.541540	0.191422	78.906693	45.306190	36.716019	1.948773	0.000000	4.604594	0.000000	0.000000	0.000000	-0.487250	0.516493	-1.143229	0.000000	0.000000	3.000000	92.000000	0.000000
15037.600935	-0.020649	0.543301	0.187537	78.906693	45.306190	36.716019	1.948773	0.000000	4.604594	0.000000	0.000000	0.000000	-0.498920	0.528193	-1.165435	0.000000	0.000000	3.000000	92.000000	0.000000
15037.604269	-0.020649	0.543301	0.187537	78.906693	45.306190	36.716019	1.948773	0.000000	4.604594	0.000000	0.000000	0.000000	-0.498920	0.528193	-1.165435	0.000000	0.000000	3.000000	92.000000	0.000000
15037.607602	-0.020649	0.543301	0.187537	79.032974	45.444679	36.975071	1.948379	0.000000	4.604760	0.000000	0.000000	0.000000	-0.498920	0.528193	-1.165435	0.000000	0.000000	3.000000	92.000000	0.000000
15037.610935	-0.022348	0.545094	0.183542	79.032974	45.444679	36.975071	1.948379	0.000000	4.604760	0.000000	0.000000	0.000000	-0.509712	0.537903	-1.198504	0.000000	0.000000	3.000000	92.000000	0.000000
15037.614269	-0.022348	0.545094	0.183542	79.032974	45.444679	36.975071	1.948379	0.000000	4.604760	0.000000	0.000000	0.000000	-0.509712	0.537903	-1.198504	0.000000	0.000000	3.000000	92.000000	0.000000
15037.617602	-0.022348	0.545094	0.183542	79.115089	45.709663	37.406872	1.948195	0.000000	4.604838	0.000000	0.000000	0.000000	-0.509712	0.537903	-1.198504	0.000000	0.000000	3.000000	92.000000	0.000000
15037.620935	-0.024052	0.546942	0.179487	79.115089	45.709663	37.406872	1.948195	0.000000	4.604838	0.000000	0.000000	0.000000	-0.511379	0.554329	-1.216671	0.000000	0.000000	3.000000	92.000000	0.000000
15037.624269	-0.024052	0.546942	0.179487	79.115089	45.709663	37.406872	1.948195	0.000000	4.604838	0.000000	0.000000	0.000000	-0.511379	0.554329	-1.216671	0.000000	0.000000	3.000000	92.000000	0.000000
15037.627602	-0.024052	0.546942	0.179487	79.192421	45.948566	37.820301	1.948439	0.000000	4.604735	0.000000	0.000000	0.000000	-0.511379	0.554329	-1.216671	0.000000	0.000000	3.000000	92.000000	0.000000
15037.630935	-0.025790	0.548892	0.175343	79.192421	45.948566	37.820301	1.948439	0.000000	4.604735	0.000000	0.000000	0.000000	-0.521419	0.584936	-1.243020	0.000000	0.000000	3.000000	92.000000	0.000000
15037.634269	-0.025790	0.548892	0.175343	79.192421	45.948566	37.820301	1.948439	0.000000	4.604735	0.000000	0.000000	0.000000	-0.521419	0.584936	-1.243020	0.000000	0.000000	3.000000	92.000000	0.000000
15037.637602	-0.025790	0.548892	0.175343	79.273361	46.090645	38.130459	1.948776	0.000000	4.604592	0.000000	0.000000	0.000000	-0.521419	0.584936	-1.243020	0.000000	0.000000	3.000000	92.000000	0.000000
15037.640935	-0.027592	0.550896	0.171170	79.273361	46.090645	38.130459	1.948776	0.000000	4.604592	0.000000	0.000000	0.000000	-0.540613	0.601428	-1.252038	0.000000	0.000000	3.000000	92.000000	0.000000
15037.644269	-0.027592	0.550896	0.171170	79.273361	46.090645	38.130459	1.948776	0.000000	4.604592	0.000000	0.000000	0.000000	-0.540613	0.601428	-1.252038	0.000000	0.000000	3.000000	92.000000	0.000000
15037.647602	-0.027592	0.550896	0.171170	79.367119	46.086777	38.270355	1.947961	0.000000	4.604938	0.000000	0.000000	0.000000	-0.540613	0.601428	-1.252038	0.000000	0.000000	3.000000	92.000000	0.000000
15037.650935	-0.029398	0.553008	0.166978	79.367119	46.086777	38.270355	1.947961	0.000000	4.604938	0.000000	0.000000	0.000000	-0.541567	0.633623	-1.257491	0.000000	0.000000	3.000000	92.000000	0.000000
15037.654269	-0.029398	0.553008	0.166978	79.367119	46.086777	38.270355	1.947961	0.000000	4.604938	0.000000	0.000000	0.000000	-0.541567	0.633623	-1.257491	0.000000	0.000000	3.000000	92.000000	0.000000
15037.657602	-0.029398	0.553008	0.166978	79.482231	45.902992	38.196823	1.947210	0.000000	4.605255	0.000000	0.000000	0.000000	-0.541567	0.633623	-1.257491	0.000000	0.000000	3.000000	92.000000	0.000000
15037.660935	-0.031209	0.555203	0.162845	79.482231	45.902992	38.196823	1.947210	0.000000	4.605255	0.000000	0.000000	0.000000	-0.543459	0.658279	-1.240040	0.000000	0.000000	3.000000	92.000000	0.000000
15037.664269	-0.031209	0.555203	0.162845	79.482231	45.902992	38.196823	1.947210	0.000000	4.605255	0.000000	0.000000	0.000000	-0.543459	0.658279	-1.240040	0.000000	0.000000	3.000000	92.000000	0.000000
15037.667602	-0.031209	0.555203	0.162845	79.609711	45.584385	37.970097	1.945679	0.000000	4.605902	0.000000	0.000000	0.000000	-0.543459	0.658279	-1.240040	0.000000	0.000000	3.000000	92.000000	0.000000
15037.670935	-0.033055	0.557439	0.158738	79.609711	45.584385	37.970097	1.945679	0.000000	4.605902	0.000000	0.000000	0.000000	-0.553652	0.670928	-1.232027	0.000000	0.000000	3.000000	92.000000	0.000000
15037.674269	-0.033055	0.557439	0.158738	79.609711	45.584385	37.970097	1.945679	0.000000	4.605902	0.000000	0.000000	0.000000	-0.553652	0.670928	-1.232027	0.000000	0.000000	3.000000	92.000000	0.000000
15037.677602	-0.033055	0.557439	0.158738	79.747116	45.073025	37.524303	1.942953	0.000000	4.607052	0.000000	0.000000	0.000000	-0.553652	0.670928	-1.232027	0.000000	0.000000	3.000000	92.000000	0.000000
15037.680935	-0.034908	0.559730	0.154732	79.747116	45.073025	37.524303	1.942953	0.000000	4.607052	0.000000	0.000000	0.000000	-0.556125	0.687085	-1.201811	0.000000	0.000000	3.000000	92.000000	0.000000
15037.684269	-0.034908	0.559730	0.154732	79.747116	45.073025	37.524303	1.942953	0.000000	4.607052	0.000000	0.000000	0.000000	-0.556125	0.687085	-1.201811	0.000000	0.000000	3.000000	92.000000	0.000000
15037.687602	-0.034908	0.559730	0.154732	79.895317	44.401699	36.890343	1.938799	0.000000	4.608803	0.000000	0.000000	0.000000	-0.556125	0.687085	-1.201811	0.000000	0.000000	3.000000	92.000000	0.000000
15037.690935	-0.036742	0.562074	0.150830	79.895317	44.401699	36.890343	1.938799	0.000000	4.608803	0.000000	0.000000	0.000000	-0.550115	0.703466	-1.170720	0.000000	0.000000	3.000000	92.000000	0.000000
15037.694269	-0.036742	0.562074	0.150830	79.895317	44.401699	36.890343	1.938799	0.000000	4.608803	0.000000	0.000000	0.000000	-0.550115	0.703466	-1.170720	0.000000	0.000000	3.000000	92.000000	0.000000
15037.697602	-0.036742	0.562074	0.150830	80.056122	43.543736	36.043999	1.933808	0.000000	4.610898	0.000000	0.000000	0.000000	-0.550115	0.703466	-1.170720	0.000000	0.000000	3.000000	92.000000	0.000000
15037.700935	-0.038528	0.564422	0.147025	80.056122	43.543736	36.043999	1.933808	0.000000	4.610898	0.000000	0.000000	0.000000	-0.535670	0.704309	-1.141514	0.000000	0.000000	3.000000	92.000000	0.000000
15037.704269	-0.038528	0.564422	0.147025	80.056122	43.543736	36.043999	1.933808	0.000000	4.610898	0.000000	0.000000	0.000000	-0.535670	0.704309	-1.141514	0.000000	0.000000	3.000000	92.000000	0.000000
15037.707602	-0.038528	0.564422	0.147025	80.224266	42.506596	34.994690	1.928744	0.000000	4.613019	0.000000	0.000000	0.000000	-0.535670	0.704309	-1.141514	0.000000	0.000000	3.000000	92.000000	0.000000
15037.710935	-0.040325	0.566794	0.143330	80.224266	42.506596	34.994690	1.928744	0.000000	4.613019	0.000000	0.000000	0.000000	-0.539125	0.711526	-1.108344	0.000000	0.000000	3.000000	92.000000	0.000000
15037.714269	-0.040325	0.566794	0.143330	80.224266	42.506596	34.994690	1.928744	0.000000	4.613019	0.000000	0.000000	0.000000	-0.539125	0.711526	-1.108344	0.000000	0.000000	3.000000	92.000000	0.000000
15037.717602	-0.040325	0.566794	0.143330	80.384483	41.382561	33.864670	1.921824	0.000000	4.615907	0.000000	0.000000	0.000000	-0.539125	0.711526	-1.108344	0.000000	0.000000	3.000000	92.000000	0.000000
15037.720935	-0.042191	0.569159	0.139749	80.384483	41.382561	33.864670	1.921824	0.000000	4.615907	0.000000	0.000000	0.000000	-0.559935	0.709486	-1.074199	0.000000	0.000000	3.000000	92.000000	0.000000
15037.724269	-0.042191	0.569159	0.139749	80.384483	41.382561	33.864670	1.921824	0.000000	4.615907	0.000000	0.000000	0.000000	-0.559935	0.709486	-1.074199	0.000000	0.000000	3.000000	92.000000	0.000000
15037.727602	-0.042191	0.569159	0.139749	80.528503	40.208282	32.699787	1.911234	0.000000	4.620301	0.000000	0.000000	0.000000	-0.559935	0.709486	-1.074199	0.000000	0.000000	3.000000	92.000000	0.000000
15037.730935	-0.044151	0.571492	0.136229	80.528503	40.208282	32.699787	1.911234	0.000000	4.620301	0.000000	0.000000	0.000000	-0.588007	0.700019	-1.055984	0.000000	0.000000	3.000000	92.000000	0.000000
15037.734269	-0.044151	0.571492	0.136229	80.528503	40.208282	32.699787	1.911234	0.000000	4.620301	0.000000	0.000000	0.000000	-0.588007	0.700019	-1.055984	0.000000	0.000000	3.000000	92.000000	0.000000
15037.737602	-0.044151	0.571492	0.136229	80.644234	39.099895	31.636351	1.896610	0.000000	4.626323	0.000000	0.000000	0.000000	-0.588007	0.700019	-1.055984	0.000000	0.000000	3.000000	92.000000	0.000000
15037.740935	-0.046148	0.573763	0.132781	80.644234	39.099895	31.636351	1.896610	0.000000	4.626323	0.000000	0.000000	0.000000	-0.599096	0.681370	-1.034471	0.000000	0.000000	3.000000	92.000000	0.000000
15037.744269	-0.046148	0.573763	0.132781	80.644234	39.099895	31.636351	1.896610	0.000000	4.626323	0.000000	0.000000	0.000000	-0.599096	0.681370	-1.034471	0.000000	0.000000	3.000000	92.000000	0.000000
15037.747602	-0.046148	0.573763	0.132781	80.720894	38.314766	30.959948	1.879170	0.000000	4.633435	0.000000	0.000000	0.000000	-0.599096	0.681370	-1.034471	0.000000	0.000000	3.000000	92.000000	0.000000
15037.750935	-0.048179	0.575967	0.129369	80.720894	38.314766	30.959948	1.879170	0.000000	4.633435	0.000000	0.000000	0.000000	-0.609296	0.661083	-1.023698	0.000000	0.000000	3.000000	92.000000	0.000000
15037.754269	-0.048179	0.575967	0.129369	80.720894	38.314766	30.959948	1.879170	0.000000	4.633435	0.000000	0.000000	0.000000	-0.609296	0.661083	-1.023698	0.000000	0.000000	3.000000	92.000000	0.000000
15037.757602	-0.048179	0.575967	0.129369	80.808670	38.301563	31.126303	1.859217	0.000000	4.641478	0.000000	0.000000	0.000000	-0.609296	0.661083	-1.023698	0.000000	0.000000	3.000000	92.000000	0.000000
15037.760935	-0.050294	0.578109	0.125930	80.808670	38.301563	31.126303	1.859217	0.000000	4.641478	0.000000	0.000000	0.000000	-0.634488	0.642672	-1.031712	0.000000	0.000000	3.000000	92.000000	0.000000
15037.764269	-0.050294	0.578109	0.125930	80.808670	38.301563	31.126303	1.859217	0.000000	4.641478	0.000000	0.000000	0.000000	-0.634488	0.642672	-1.031712	0.000000	0.000000	3.000000	92.000000	0.000000
15037.767602	-0.050294	0.578109	0.125930	80.954887	39.183163	32.231941	1.835725	0.000000	4.650819	0.000000	0.000000	0.000000	-0.634488	0.642672	-1.031712	0.000000	0.000000	3.000000	92.000000	0.000000
15037.770935	-0.052436	0.580107	0.122467	80.954887	39.183163	32.231941	1.835725	0.000000	4.650819	0.000000	0.000000	0.000000	-0.642504	0.599319	-1.038888	0.000000	0.000000	3.000000	92.000000	0.000000
15037.774269	-0.052436	0.580107	0.122467	80.954887	39.183163	32.231941	1.835725	0.000000	4.650819	0.000000	0.000000	0.000000	-0.642504	0.599319	-1.038888	0.000000	0.000000	3.000000	92.000000	0.000000
15037.777602	-0.052436	0.580107	0.122467	81.142349	40.433556	33.706837	1.810185	0.000000	4.660819	0.000000	0.000000	0.000000	-0.642504	0.599319	-1.038888	0.000000	0.000000	3.000000	92.000000	0.000000
15037.780935	-0.054605	0.582033	0.119004	81.142349	40.433556	33.706837	1.810185	0.000000	4.660819	0.000000	0.000000	0.000000	-0.650876	0.577777	-1.038779	0.000000	0.000000	3.000000	92.000000	0.000000
15037.784269	-0.054605	0.582033	0.119004	81.142349	40.433556	33.706837	1.810185	0.000000	4.660819	0.000000	0.000000	0.000000	-0.650876	0.577777	-1.038779	0.000000	0.000000	3.000000	92.000000	0.000000
15037.787602	-0.054605	0.582033	0.119004	81.317459	41.707424	35.207592	1.782018	0.000000	4.671661	0.000000	0.000000	0.000000	-0.650876	0.577777	-1.038779	0.000000	0.000000	3.000000	92.000000	0.000000
15037.790935	-0.056749	0.583908	0.115563	81.317459	41.707424	35.207592	1.782018	0.000000	4.671661	0.000000	0.000000	0.000000	-0.643155	0.562494	-1.032403	0.000000	0.000000	3.000000	92.000000	0.000000
15037.794269	-0.056749	0.583908	0.115563	81.317459	41.707424	35.207592	1.782018	0.000000	4.671661	0.000000	0.000000	0.000000	-0.643155	0.562494	-1.032403	0.000000	0.000000	3.000000	92.000000	0.000000
15037.797602	-0.056749	0.583908	0.115563	81.463509	42.804024	36.534801	1.752581	0.000000	4.682783	0.000000	0.000000	0.000000	-0.643155	0.562494	-1.032403	0.000000	0.000000	3.000000	92.000000	0.000000
15037.800935	-0.058923	0.585670	0.112152	81.463509	42.804024	36.534801	1.752581	0.000000	4.682783	0.000000	0.000000	0.000000	-0.652214	0.528716	-1.023233	0.000000	0.000000	3.000000	92.000000	0.000000
15037.804269	-0.058923	0.585670	0.112152	81.463509	42.804024	36.534801	1.752581	0.000000	4.682783	0.000000	0.000000	0.000000	-0.652214	0.528716	-1.023233	0.000000	0.000000	3.000000	92.000000	0.000000
15037.807602	-0.058923	0.585670	0.112152	81.571678	43.675919	37.647606	1.719581	0.000000	4.695002	0.000000	0.000000	0.000000	-0.652214	0.528716	-1.023233	0.000000	0.000000	3.000000	92.000000	0.000000
15037.810935	-0.061076	0.587393	0.108802	81.571678	43.675919	37.647606	1.719581	0.000000	4.695002	0.000000	0.000000	0.000000	-0.645813	0.516777	-1.005134	0.000000	0.000000	3.000000	92.000000	0.000000
15037.814269	-0.061076	0.587393	0.108802	81.571678	43.675919	37.647606	1.719581	0.000000	4.695002	0.000000	0.000000	0.000000	-0.645813	0.516777	-1.005134	0.000000	0.000000	3.000000	92.000000	0.000000
15037.817602	-0.061076	0.587393	0.108802	81.635597	44.345062	38.555485	1.684220	0.000000	4.707802	0.000000	0.000000	0.000000	-0.645813	0.516777	-1.005134	0.000000	0.000000	3.000000	92.000000	0.000000
15037.820935	-0.063158	0.589066	0.105541	81.635597	44.345062	38.555485	1.684220	0.000000	4.707802	0.000000	0.000000	0.000000	-0.624429	0.501952	-0.978253	0.000000	0.000000	3.000000	92.000000	0.000000
15037.824269	-0.063158	0.589066	0.105541	81.635597	44.345062	38.555485	1.684220	0.000000	4.707802	0.000000	0.000000	0.000000	-0.624429	0.501952	-0.978253	0.000000	0.000000	3.000000	92.000000	0.000000
15037.827602	-0.063158	0.589066	0.105541	81.636909	44.845730	39.340031	1.647893	0.000000	4.720641	0.000000	0.000000	0.000000	-0.624429	0.501952	-0.978253	0.000000	0.000000	3.000000	92.000000	0.000000
15037.830935	-0.065196	0.590641	0.102361	81.636909	44.845730	39.340031	1.647893	0.000000	4.720641	0.000000	0.000000	0.000000	-0.611404	0.472525	-0.954101	0.000000	0.000000	3.000000	92.000000	0.000000
15037.834269	-0.065196	0.590641	0.102361	81.636909	44.845730	39.340031	1.647893	0.000000	4.720641	0.000000	0.000000	0.000000	-0.611404	0.472525	-0.954101	0.000000	0.000000	3.000000	92.000000	0.000000
15037.837602	-0.065196	0.590641	0.102361	81.590805	45.190128	39.976780	1.609592	0.000000	4.733837	0.000000	0.000000	0.000000	-0.611404	0.472525	-0.954101	0.000000	0.000000	3.000000	92.000000	0.000000
15037.840935	-0.067109	0.592162	0.099242	81.590805	45.190128	39.976780	1.609592	0.000000	4.733837	0.000000	0.000000	0.000000	-0.574034	0.456236	-0.935478	0.000000	0.000000	3.000000	92.000000	0.000000
15037.844269	-0.067109	0.592162	0.099242	81.590805	45.190128	39.976780	1.609592	0.000000	4.733837	0.000000	0.000000	0.000000	-0.574034	0.456236	-0.935478	0.000000	0.000000	3.000000	92.000000	0.000000
15037.847602	-0.067109	0.592162	0.099242	81.519348	45.379501	40.467682	1.572970	0.000000	4.746132	0.000000	0.000000	0.000000	-0.574034	0.456236	-0.935478	0.000000	0.000000	3.000000	92.000000	0.000000
15037.850935	-0.068952	0.593660	0.096174	81.519348	45.379501	40.467682	1.572970	0.000000	4.746132	0.000000	0.000000	0.000000	-0.552904	0.449479	-0.920436	0.000000	0.000000	3.000000	92.000000	0.000000
15037.854269	-0.068952	0.593660	0.096174	81.519348	45.379501	40.467682	1.572970	0.000000	4.746132	0.000000	0.000000	0.000000	-0.552904	0.449479	-0.920436	0.000000	0.000000	3.000000	92.000000	0.000000
15037.857602	-0.068952	0.593660	0.096174	81.447975	45.308674	40.669106	1.536093	0.000000	4.758195	0.000000	0.000000	0.000000	-0.552904	0.449479	-0.920436	0.000000	0.000000	3.000000	92.000000	0.000000
15037.860935	-0.070732	0.595116	0.093202	81.447975	45.308674	40.669106	1.536093	0.000000	4.758195	0.000000	0.000000	0.000000	-0.533975	0.436738	-0.891553	0.000000	0.000000	3.000000	92.000000	0.000000
15037.864269	-0.070732	0.595116	0.093202	81.447975	45.308674	40.669106	1.536093	0.000000	4.758195	0.000000	0.000000	0.000000	-0.533975	0.436738	-0.891553	0.000000	0.000000	3.000000	92.000000	0.000000
15037.867602	-0.070732	0.595116	0.093202	81.416588	45.094475	40.683567	1.463405	0.000000	4.660116	0.000000	0.000000	0.000000	-0.533975	0.436738	-0.891553	0.000000	0.000000	3.000000	92.000000	0.000000
15037.870935	-0.072388	0.596542	0.090252	81.416588	45.094475	40.683567	1.463405	0.000000	4.660116	0.000000	0.000000	0.000000	-0.496784	0.427865	-0.884967	0.000000	0.000000	3.000000	92.000000	0.000000
15037.874269	-0.072388	0.596542	0.090252	81.416588	45.094475	40.683567	1.463405	0.000000	4.660116	0.000000	0.000000	0.000000	-0.496784	0.427865	-0.884967	0.000000	0.000000	3.000000	92.000000	0.000000
15037.877602	-0.072388	0.596542	0.090252	81.422127	44.974270	40.750916	1.380607	0.000000	4.512622	0.000000	0.000000	0.000000	-0.496784	0.427865	-0.884967	0.000000	0.000000	3.000000	92.000000	0.000000
15037.880935	-0.073972	0.597889	0.087311	81.422127	44.974270	40.750916	1.380607	0.000000	4.512622	0.000000	0.000000	0.000000	-0.475357	0.404113	-0.882295	0.000000	0.000000	3.000000	92.000000	0.000000
15037.884269	-0.073972	0.597889	0.087311	81.422127	44.974270	40.750916	1.380607	0.000000	4.512622	0.000000	0.000000	0.000000	-0.475357	0.404113	-0.882295	0.000000	0.000000	3.000000	92.000000	0.000000
15037.887602	-0.073972	0.597889	0.087311	81.458977	45.204620	41.122993	1.301381	0.000000	4.365573	0.000000	0.000000	0.000000	-0.475357	0.404113	-0.882295	0.000000	0.000000	3.000000	92.000000	0.000000
15037.890935	-0.075453	0.599208	0.084331	81.458977	45.204620	41.122993	1.301381	0.000000	4.365573	0.000000	0.000000	0.000000	-0.444299	0.395593	-0.894118	0.000000	0.000000	3.000000	92.000000	0.000000
15037.894269	-0.075453	0.599208	0.084331	81.458977	45.204620	41.122993	1.301381	0.000000	4.365573	0.000000	0.000000	0.000000	-0.444299	0.395593	-0.894118	0.000000	0.000000	3.000000	92.000000	0.000000
15037.897602	-0.075453	0.599208	0.084331	81.510803	45.615543	41.538727	1.227331	0.000000	4.216553	0.000000	0.000000	0.000000	-0.444299	0.395593	-0.894118	0.000000	0.000000	3.000000	92.000000	0.000000
15037.900935	-0.076839	0.600448	0.081365	81.510803	45.615543	41.538727	1.227331	0.000000	4.216553	0.000000	0.000000	0.000000	-0.415752	0.372110	-0.889763	0.000000	0.000000	3.000000	92.000000	0.000000
15037.904269	-0.076839	0.600448	0.081365	81.510803	45.615543	41.538727	1.227331	0.000000	4.216553	0.000000	0.000000	0.000000	-0.415752	0.372110	-0.889763	0.000000	0.000000	3.000000	92.000000	0.000000
15037.907602	-0.076839	0.600448	0.081365	81.550827	45.903126	41.662685	1.158039	0.000000	4.068260	0.000000	0.000000	0.000000	-0.415752	0.372110	-0.889763	0.000000	0.000000	3.000000	92.000000	0.000000
15037.910935	-0.078178	0.601650	0.078377	81.550827	45.903126	41.662685	1.158039	0.000000	4.068260	0.000000	0.000000	0.000000	-0.401544	0.360606	-0.896451	0.000000	0.000000	3.000000	92.000000	0.000000
15037.914269	-0.078178	0.601650	0.078377	81.550827	45.903126	41.662685	1.158039	0.000000	4.068260	0.000000	0.000000	0.000000	-0.401544	0.360606	-0.896451	0.000000	0.000000	3.000000	92.000000	0.000000
15037.917602	-0.078178	0.601650	0.078377	81.574333	46.005177	41.520683	1.091115	0.000000	3.918851	0.000000	0.000000	0.000000	-0.401544	0.360606	-0.896451	0.000000	0.000000	3.000000	92.000000	0.000000
15037.920935	-0.079449	0.602824	0.075409	81.574333	46.005177	41.520683	1.091115	0.000000	3.918851	0.000000	0.000000	0.000000	-0.381507	0.352232	-0.890541	0.000000	0.000000	3.000000	92.000000	0.000000
15037.924269	-0.079449	0.602824	0.075409	81.574333	46.005177	41.520683	1.091115	0.000000	3.918851	0.000000	0.000000	0.000000	-0.381507	0.352232	-0.890541	0.000000	0.000000	3.000000	92.000000	0.000000
15037.927602	-0.079449	0.602824	0.075409	81.585342	45.955654	41.287949	1.027531	0.000000	3.770428	0.000000	0.000000	0.000000	-0.381507	0.352232	-0.890541	0.000000	0.000000	3.000000	92.000000	0.000000
15037.930935	-0.080679	0.603922	0.072450	81.585342	45.955654	41.287949	1.027531	0.000000	3.770428	0.000000	0.000000	0.000000	-0.369001	0.329246	-0.887668	0.000000	0.000000	3.000000	92.000000	0.000000
15037.934269	-0.080679	0.603922	0.072450	81.585342	45.955654	41.287949	1.027531	0.000000	3.770428	0.000000	0.000000	0.000000	-0.369001	0.329246	-0.887668	0.000000	0.000000	3.000000	92.000000	0.000000
15037.937602	-0.080679	0.603922	0.072450	81.587440	45.821888	41.234375	0.966031	0.000000	3.622483	0.000000	0.000000	0.000000	-0.369001	0.329246	-0.887668	0.000000	0.000000	3.000000	92.000000	0.000000
15037.940935	-0.081871	0.604963	0.069516	81.587440	45.821888	41.234375	0.966031	0.000000	3.622483	0.000000	0.000000	0.000000	-0.357363	0.312429	-0.880097	0.000000	0.000000	3.000000	92.000000	0.000000
15037.944269	-0.081871	0.604963	0.069516	81.587440	45.821888	41.234375	0.966031	0.000000	3.622483	0.000000	0.000000	0.000000	-0.357363	0.312429	-0.880097	0.000000	0.000000	3.000000	92.000000	0.000000
15037.947602	-0.081871	0.604963	0.069516	81.579041	45.734177	41.327515	0.906470	0.000000	3.475800	0.000000	0.000000	0.000000	-0.357363	0.312429	-0.880097	0.000000	0.000000	3.000000	92.000000	0.000000
15037.950935	-0.083005	0.605960	0.066650	81.579041	45.734177	41.327515	0.906470	0.000000	3.475800	0.000000	0.000000	0.000000	-0.340278	0.299144	-0.859766	0.000000	0.000000	3.000000	92.000000	0.000000
15037.954269	-0.083005	0.605960	0.066650	81.579041	45.734177	41.327515	0.906470	0.000000	3.475800	0.000000	0.000000	0.000000	-0.340278	0.299144	-0.859766	0.000000	0.000000	3.000000	92.000000	0.000000
15037.957602	-0.083005	0.605960	0.066650	81.545296	45.772293	41.543983	0.849757	0.000000	3.332506	0.000000	0.000000	0.000000	-0.340278	0.299144	-0.859766	0.000000	0.000000	3.000000	92.000000	0.000000
15037.960935	-0.084085	0.606886	0.063861	81.545296	45.772293	41.543983	0.849757	0.000000	3.332506	0.000000	0.000000	0.000000	-0.324021	0.277558	-0.836747	0.000000	0.000000	3.000000	92.000000	0.000000
15037.964269	-0.084085	0.606886	0.063861	81.545296	45.772293	41.543983	0.849757	0.000000	3.332506	0.000000	0.000000	0.000000	-0.324021	0.277558	-0.836747	0.000000	0.000000	3.000000	92.000000	0.000000
15037.967602	-0.084085	0.606886	0.063861	81.470551	45.965931	41.934593	0.795754	0.000000	3.193048	0.000000	0.000000	0.000000	-0.324021	0.277558	-0.836747	0.000000	0.000000	3.000000	92.000000	0.000000
15037.970935	-0.085111	0.607769	0.061141	81.470551	45.965931	41.934593	0.795754	0.000000	3.193048	0.000000	0.000000	0.000000	-0.307824	0.265066	-0.815861	0.000000	0.000000	3.000000	92.000000	0.000000
15037.974269	-0.085111	0.607769	0.061141	81.470551	45.965931	41.934593	0.795754	0.000000	3.193048	0.000000	0.000000	0.000000	-0.307824	0.265066	-0.815861	0.000000	0.000000	3.000000	92.000000	0.000000
15037.977602	-0.085111	0.607769	0.061141	81.374428	46.251556	42.447628	0.744450	0.000000	3.057071	0.000000	0.000000	0.000000	-0.307824	0.265066	-0.815861	0.000000	0.000000	3.000000	92.000000	0.000000
15037.980935	-0.086114	0.608575	0.058519	81.374428	46.251556	42.447628	0.744450	0.000000	3.057071	0.000000	0.000000	0.000000	-0.300945	0.241747	-0.786585	0.000000	0.000000	3.000000	92.000000	0.000000
15037.984269	-0.086114	0.608575	0.058519	81.374428	46.251556	42.447628	0.744450	0.000000	3.057071	0.000000	0.000000	0.000000	-0.300945	0.241747	-0.786585	0.000000	0.000000	3.000000	92.000000	0.000000
15037.987602	-0.086114	0.608575	0.058519	81.262611	46.603821	43.009220	0.694292	0.000000	2.925974	0.000000	0.000000	0.000000	-0.300945	0.241747	-0.786585	0.000000	0.000000	3.000000	92.000000	0.000000
15037.990935	-0.087137	0.609322	0.055941	81.262611	46.603821	43.009220	0.694292	0.000000	2.925974	0.000000	0.000000	0.000000	-0.306715	0.224184	-0.773414	0.000000	0.000000	3.000000	92.000000	0.000000
15037.994269	-0.087137	0.609322	0.055941	81.262611	46.603821	43.009220	0.694292	0.000000	2.925974	0.000000	0.000000	0.000000	-0.306715	0.224184	-0.773414	0.000000	0.000000	3.000000	92.000000	0.000000
15037.997602	-0.087137	0.609322	0.055941	81.151711	46.958378	43.294144	0.643173	0.000000	2.797071	0.000000	0.000000	0.000000	-0.306715	0.224184	-0.773414	0.000000	0.000000	3.000000	92.000000	0.000000
15038.000935	-0.088103	0.609992	0.053405	81.151711	46.958378	43.294144	0.643173	0.000000	2.797071	0.000000	0.000000	0.000000	-0.289929	0.200982	-0.760867	0.000000	0.000000	3.000000	92.000000	0.000000
15038.004269	-0.088103	0.609992	0.053405	81.151711	46.958378	43.294144	0.643173	0.000000	2.797071	0.000000	0.000000	0.000000	-0.289929	0.200982	-0.760867	0.000000	0.000000	3.000000	92.000000	0.000000
15038.007602	-0.088103	0.609992	0.053405	81.040131	47.322971	43.316891	0.594851	0.000000	2.670260	0.000000	0.000000	0.000000	-0.289929	0.200982	-0.760867	0.000000	0.000000	3.000000	92.000000	0.000000
15038.010935	-0.089084	0.610642	0.050882	81.040131	47.322971	43.316891	0.594851	0.000000	2.670260	0.000000	0.000000	0.000000	-0.294308	0.195002	-0.756874	0.000000	0.000000	3.000000	92.000000	0.000000
15038.014269	-0.089084	0.610642	0.050882	81.040131	47.322971	43.316891	0.594851	0.000000	2.670260	0.000000	0.000000	0.000000	-0.294308	0.195002	-0.756874	0.000000	0.000000	3.000000	92.000000	0.000000
15038.017602	-0.089084	0.610642	0.050882	80.923050	47.684631	43.431709	0.545800	0.000000	2.544115	0.000000	0.000000	0.000000	-0.294308	0.195002	-0.756874	0.000000	0.000000	3.000000	92.000000	0.000000
15038.020935	-0.090040	0.611256	0.048428	80.923050	47.684631	43.431709	0.545800	0.000000	2.544115	0.000000	0.000000	0.000000	-0.286713	0.184210	-0.736361	0.000000	0.000000	3.000000	92.000000	0.000000
15038.024269	-0.090040	0.611256	0.048428	80.923050	47.684631	43.431709	0.545800	0.000000	2.544115	0.000000	0.000000	0.000000	-0.286713	0.184210	-0.736361	0.000000	0.000000	3.000000	92.000000	0.000000
15038.027602	-0.090040	0.611256	0.048428	80.788055	48.123402	43.954586	0.498015	0.000000	2.421388	0.000000	0.000000	0.000000	-0.286713	0.184210	-0.736361	0.000000	0.000000	3.000000	92.000000	0.000000
15038.030935	-0.091009	0.611804	0.045980	80.788055	48.123402	43.954586	0.498015	0.000000	2.421388	0.000000	0.000000	0.000000	-0.290855	0.164259	-0.734224	0.000000	0.000000	3.000000	92.000000	0.000000
15038.034269	-0.091009	0.611804	0.045980	80.788055	48.123402	43.954586	0.498015	0.000000	2.421388	0.000000	0.000000	0.000000	-0.290855	0.164259	-0.734224	0.000000	0.000000	3.000000	92.000000	0.000000
15038.037602	-0.091009	0.611804	0.045980	80.617226	48.622852	44.707405	0.449539	0.000000	2.299017	0.000000	0.000000	0.000000	-0.290855	0.164259	-0.734224	0.000000	0.000000	3.000000	92.000000	0.000000
15038.040935	-0.091929	0.612345	0.043598	80.617226	48.622852	44.707405	0.449539	0.000000	2.299017	0.000000	0.000000	0.000000	-0.276011	0.162379	-0.714676	0.000000	0.000000	3.000000	92.000000	0.000000
15038.044269	-0.091929	0.612345	0.043598	80.617226	48.622852	44.707405	0.449539	0.000000	2.299017	0.000000	0.000000	0.000000	-0.276011	0.162379	-0.714676	0.000000	0.000000	3.000000	92.000000	0.000000
15038.047602	-0.091929	0.612345	0.043598	80.419594	49.204082	45.470898	0.403537	0.000000	2.179904	0.000000	0.000000	0.000000	-0.276011	0.162379	-0.714676	0.000000	0.000000	3.000000	92.000000	0.000000
15038.050935	-0.092825	0.612805	0.041279	80.419594	49.204082	45.470898	0.403537	0.000000	2.179904	0.000000	0.000000	0.000000	-0.268720	0.138096	-0.695760	0.000000	0.000000	3.000000	92.000000	0.000000
15038.054269	-0.092825	0.612805	0.041279	80.419594	49.204082	45.470898	0.403537	0.000000	2.179904	0.000000	0.000000	0.000000	-0.268720	0.138096	-0.695760	0.000000	0.000000	3.000000	92.000000	0.000000
15038.057602	-0.092825	0.612805	0.041279	80.202705	49.756969	45.969139	0.358751	0.000000	2.063944	0.000000	0.000000	0.000000	-0.268720	0.138096	-0.695760	0.000000	0.000000	3.000000	92.000000	0.000000
15038.060935	-0.093700	0.613281	0.039036	80.202705	49.756969	45.969139	0.358751	0.000000	2.063944	0.000000	0.000000	0.000000	-0.262434	0.142692	-0.672756	0.000000	0.000000	3.000000	92.000000	0.000000
15038.064269	-0.093700	0.613281	0.039036	80.202705	49.756969	45.969139	0.358751	0.000000	2.063944	0.000000	0.000000	0.000000	-0.262434	0.142692	-0.672756	0.000000	0.000000	3.000000	92.000000	0.000000
15038.067602	-0.093700	0.613281	0.039036	79.988808	50.288284	46.429832	0.315012	0.000000	1.951818	0.000000	0.000000	0.000000	-0.262434	0.142692	-0.672756	0.000000	0.000000	3.000000	92.000000	0.000000
15038.070935	-0.094527	0.613705	0.036854	79.988808	50.288284	46.429832	0.315012	0.000000	1.951818	0.000000	0.000000	0.000000	-0.248158	0.127294	-0.654749	0.000000	0.000000	3.000000	92.000000	0.000000
15038.074269	-0.094527	0.613705	0.036854	79.988808	50.288284	46.429832	0.315012	0.000000	1.951818	0.000000	0.000000	0.000000	-0.248158	0.127294	-0.654749	0.000000	0.000000	3.000000	92.000000	0.000000
15038.077602	-0.094527	0.613705	0.036854	79.778114	50.779102	47.122265	0.273652	0.000000	1.842693	0.000000	0.000000	0.000000	-0.248158	0.127294	-0.654749	0.000000	0.000000	3.000000	92.000000	0.000000
15038.080935	-0.095329	0.614107	0.034719	79.778114	50.779102	47.122265	0.273652	0.000000	1.842693	0.000000	0.000000	0.000000	-0.240713	0.120388	-0.640472	0.000000	0.000000	3.000000	92.000000	0.000000
15038.084269	-0.095329	0.614107	0.034719	79.778114	50.779102	47.122265	0.273652	0.000000	1.842693	0.000000	0.000000	0.000000	-0.240713	0.120388	-0.640472	0.000000	0.000000	3.000000	92.000000	0.000000
15038.087602	-0.095329	0.614107	0.034719	79.583672	51.225578	47.856876	0.233533	0.000000	1.735948	0.000000	0.000000	0.000000	-0.240713	0.120388	-0.640472	0.000000	0.000000	3.000000	92.000000	0.000000
15038.090935	-0.096109	0.614458	0.032640	79.583672	51.225578	47.856876	0.233533	0.000000	1.735948	0.000000	0.000000	0.000000	-0.233966	0.105498	-0.623578	0.000000	0.000000	3.000000	92.000000	0.000000
15038.094269	-0.096109	0.614458	0.032640	79.583672	51.225578	47.856876	0.233533	0.000000	1.735948	0.000000	0.000000	0.000000	-0.233966	0.105498	-0.623578	0.000000	0.000000	3.000000	92.000000	0.000000
15038.097602	-0.096109	0.614458	0.032640	79.412659	51.588379	48.334827	0.194539	0.000000	1.632018	0.000000	0.000000	0.000000	-0.233966	0.105498	-0.623578	0.000000	0.000000	3.000000	92.000000	0.000000
15038.100935	-0.096836	0.614823	0.030583	79.412659	51.588379	48.334827	0.194539	0.000000	1.632018	0.000000	0.000000	0.000000	-0.218084	0.109366	-0.617290	0.000000	0.000000	3.000000	92.000000	0.000000
15038.104269	-0.096836	0.614823	0.030583	79.412659	51.588379	48.334827	0.194539	0.000000	1.632018	0.000000	0.000000	0.000000	-0.218084	0.109366	-0.617290	0.000000	0.000000	3.000000	92.000000	0.000000
15038.107602	-0.096836	0.614823	0.030583	79.261955	51.894402	48.545280	0.158192	0.000000	1.529137	0.000000	0.000000	0.000000	-0.218084	0.109366	-0.617290	0.000000	0.000000	3.000000	92.000000	0.000000
15038.110935	-0.097536	0.615173	0.028550	79.261955	51.894402	48.545280	0.158192	0.000000	1.529137	0.000000	0.000000	0.000000	-0.209837	0.105125	-0.609773	0.000000	0.000000	3.000000	92.000000	0.000000
15038.114269	-0.097536	0.615173	0.028550	79.261955	51.894402	48.545280	0.158192	0.000000	1.529137	0.000000	0.000000	0.000000	-0.209837	0.105125	-0.609773	0.000000	0.000000	3.000000	92.000000	0.000000
15038.117602	-0.097536	0.615173	0.028550	79.118996	52.157284	48.644924	0.123219	0.000000	1.427508	0.000000	0.000000	0.000000	-0.209837	0.105125	-0.609773	0.000000	0.000000	3.000000	92.000000	0.000000
15038.120935	-0.098234	0.615530	0.026553	79.118996	52.157284	48.644924	0.123219	0.000000	1.427508	0.000000	0.000000	0.000000	-0.209520	0.106897	-0.599100	0.000000	0.000000	3.000000	92.000000	0.000000
15038.124269	-0.098234	0.615530	0.026553	79.118996	52.157284	48.644924	0.123219	0.000000	1.427508	0.000000	0.000000	0.000000	-0.209520	0.106897	-0.599100	0.000000	0.000000	3.000000	92.000000	0.000000
15038.127602	-0.098234	0.615530	0.026553	78.975449	52.413536	48.748558	0.088299	0.000000	1.327658	0.000000	0.000000	0.000000	-0.209520	0.106897	-0.599100	0.000000	0.000000	3.000000	92.000000	0.000000
15038.130935	-0.098883	0.615872	0.024586	78.975449	52.413536	48.748558	0.088299	0.000000	1.327658	0.000000	0.000000	0.000000	-0.194645	0.102797	-0.590068	0.000000	0.000000	3.000000	92.000000	0.000000
15038.134269	-0.098883	0.615872	0.024586	78.975449	52.413536	48.748558	0.088299	0.000000	1.327658	0.000000	0.000000	0.000000	-0.194645	0.102797	-0.590068	0.000000	0.000000	3.000000	92.000000	0.000000
15038.137602	-0.098883	0.615872	0.024586	78.808472	52.682896	48.942951	0.055858	0.000000	1.229313	0.000000	0.000000	0.000000	-0.194645	0.102797	-0.590068	0.000000	0.000000	3.000000	92.000000	0.000000
15038.140935	-0.099486	0.616221	0.022665	78.808472	52.682896	48.942951	0.055858	0.000000	1.229313	0.000000	0.000000	0.000000	-0.180914	0.104697	-0.576459	0.000000	0.000000	3.000000	92.000000	0.000000
15038.144269	-0.099486	0.616221	0.022665	78.808472	52.682896	48.942951	0.055858	0.000000	1.229313	0.000000	0.000000	0.000000	-0.180914	0.104697	-0.576459	0.000000	0.000000	3.000000	92.000000	0.000000
15038.147602	-0.099486	0.616221	0.022665	78.611061	52.985455	49.402279	0.025705	0.000000	1.133236	0.000000	0.000000	0.000000	-0.180914	0.104697	-0.576459	0.000000	0.000000	3.000000	92.000000	0.000000
15038.150935	-0.100072	0.616570	0.020808	78.611061	52.985455	49.402279	0.025705	0.000000	1.133236	0.000000	0.000000	0.000000	-0.175700	0.104628	-0.557147	0.000000	0.000000	3.000000	92.000000	0.000000
15038.154269	-0.100072	0.616570	0.020808	78.611061	52.985455	49.402279	0.025705	0.000000	1.133236	0.000000	0.000000	0.000000	-0.175700	0.104628	-0.557147	0.000000	0.000000	3.000000	92.000000	0.000000
15038.157602	-0.100072	0.616570	0.020808	78.398247	53.283348	49.980293	-0.003578	0.000000	1.040378	0.000000	0.000000	0.000000	-0.175700	0.104628	-0.557147	0.000000	0.000000	3.000000	92.000000	0.000000
15038.160935	-0.100566	0.616879	0.018999	78.398247	53.283348	49.980293	-0.003578	0.000000	1.040378	0.000000	0.000000	0.000000	-0.148446	0.092820	-0.542452	0.000000	0.000000	3.000000	92.000000	0.000000
15038.164269	-0.100566	0.616879	0.018999	78.398247	53.283348	49.980293	-0.003578	0.000000	1.040378	0.000000	0.000000	0.000000	-0.148446	0.092820	-0.542452	0.000000	0.000000	3.000000	92.000000	0.000000
15038.167602	-0.100566	0.616879	0.018999	78.187988	53.566689	50.476906	-0.028319	0.000000	0.949970	0.000000	0.000000	0.000000	-0.148446	0.092820	-0.542452	0.000000	0.000000	3.000000	92.000000	0.000000
15038.170935	-0.101031	0.617203	0.017299	78.187988	53.566689	50.476906	-0.028319	0.000000	0.949970	0.000000	0.000000	0.000000	-0.139438	0.096952	-0.509984	0.000000	0.000000	3.000000	92.000000	0.000000
15038.174269	-0.101031	0.617203	0.017299	78.187988	53.566689	50.476906	-0.028319	0.000000	0.949970	0.000000	0.000000	0.000000	-0.139438	0.096952	-0.509984	0.000000	0.000000	3.000000	92.000000	0.000000
15038.177602	-0.101031	0.617203	0.017299	78.007553	53.785416	50.795071	-0.051559	0.000000	0.864973	0.000000	0.000000	0.000000	-0.139438	0.096952	-0.509984	0.000000	0.000000	3.000000	92.000000	0.000000
15038.180935	-0.101456	0.617507	0.015655	78.007553	53.785416	50.795071	-0.051559	0.000000	0.864973	0.000000	0.000000	0.000000	-0.127299	0.091405	-0.493466	0.000000	0.000000	3.000000	92.000000	0.000000
15038.184269	-0.101456	0.617507	0.015655	78.007553	53.785416	50.795071	-0.051559	0.000000	0.864973	0.000000	0.000000	0.000000	-0.127299	0.091405	-0.493466	0.000000	0.000000	3.000000	92.000000	0.000000
15038.187602	-0.101456	0.617507	0.015655	77.866791	53.946728	50.977345	-0.072775	0.000000	0.782728	0.000000	0.000000	0.000000	-0.127299	0.091405	-0.493466	0.000000	0.000000	3.000000	92.000000	0.000000
15038.190935	-0.101857	0.617801	0.014037	77.866791	53.946728	50.977345	-0.072775	0.000000	0.782728	0.000000	0.000000	0.000000	-0.120560	0.088033	-0.485395	0.000000	0.000000	3.000000	92.000000	0.000000
15038.194269	-0.101857	0.617801	0.014037	77.866791	53.946728	50.977345	-0.072775	0.000000	0.782728	0.000000	0.000000	0.000000	-0.120560	0.088033	-0.485395	0.000000	0.000000	3.000000	92.000000	0.000000
15038.197602	-0.101857	0.617801	0.014037	77.782227	54.054619	51.171341	-0.092869	0.000000	0.701829	0.000000	0.000000	0.000000	-0.120560	0.088033	-0.485395	0.000000	0.000000	3.000000	92.000000	0.000000
15038.200935	-0.102222	0.618050	0.012483	77.782227	54.054619	51.171341	-0.092869	0.000000	0.701829	0.000000	0.000000	0.000000	-0.109334	0.074856	-0.466186	0.000000	0.000000	3.000000	92.000000	0.000000
15038.204269	-0.102222	0.618050	0.012483	77.782227	54.054619	51.171341	-0.092869	0.000000	0.701829	0.000000	0.000000	0.000000	-0.109334	0.074856	-0.466186	0.000000	0.000000	3.000000	92.000000	0.000000
15038.207602	-0.102222	0.618050	0.012483	77.732773	54.124237	51.353985	-0.111091	0.000000	0.624131	0.000000	0.000000	0.000000	-0.109334	0.074856	-0.466186	0.000000	0.000000	3.000000	92.000000	0.000000
15038.210935	-0.102534	0.618276	0.010922	77.732773	54.124237	51.353985	-0.111091	0.000000	0.624131	0.000000	0.000000	0.000000	-0.093677	0.067717	-0.468121	0.000000	0.000000	3.000000	92.000000	0.000000
15038.214269	-0.102534	0.618276	0.010922	77.732773	54.124237	51.353985	-0.111091	0.000000	0.624131	0.000000	0.000000	0.000000	-0.093677	0.067717	-0.468121	0.000000	0.000000	3.000000	92.000000	0.000000
15038.217602	-0.102534	0.618276	0.010922	77.697456	54.208157	51.530376	-0.126704	0.000000	0.546111	0.000000	0.000000	0.000000	-0.093677	0.067717	-0.468121	0.000000	0.000000	3.000000	92.000000	0.000000
15038.220935	-0.102822	0.618472	0.009374	77.697456	54.208157	51.530376	-0.126704	0.000000	0.546111	0.000000	0.000000	0.000000	-0.086337	0.058667	-0.464414	0.000000	0.000000	3.000000	92.000000	0.000000
15038.224269	-0.102822	0.618472	0.009374	77.697456	54.208157	51.530376	-0.126704	0.000000	0.546111	0.000000	0.000000	0.000000	-0.086337	0.058667	-0.464414	0.000000	0.000000	3.000000	92.000000	0.000000
15038.227602	-0.102822	0.618472	0.009374	77.651947	54.302197	51.606255	-0.141093	0.000000	0.468709	0.000000	0.000000	0.000000	-0.086337	0.058667	-0.464414	0.000000	0.000000	3.000000	92.000000	0.000000
15038.230935	-0.103078	0.618669	0.007806	77.651947	54.302197	51.606255	-0.141093	0.000000	0.468709	0.000000	0.000000	0.000000	-0.076933	0.059361	-0.470343	0.000000	0.000000	3.000000	92.000000	0.000000
15038.234269	-0.103078	0.618669	0.007806	77.651947	54.302197	51.606255	-0.141093	0.000000	0.468709	0.000000	0.000000	0.000000	-0.076933	0.059361	-0.470343	0.000000	0.000000	3.000000	92.000000	0.000000
15038.237602	-0.103078	0.618669	0.007806	77.573914	54.444298	51.505276	-0.153915	0.000000	0.390318	0.000000	0.000000	0.000000	-0.076933	0.059361	-0.470343	0.000000	0.000000	3.000000	92.000000	0.000000
15038.240935	-0.103371	0.618844	0.006213	77.573914	54.444298	51.505276	-0.153915	0.000000	0.390318	0.000000	0.000000	0.000000	-0.087939	0.052235	-0.478095	0.000000	0.000000	3.000000	92.000000	0.000000
15038.244269	-0.103371	0.618844	0.006213	77.573914	54.444298	51.505276	-0.153915	0.000000	0.390318	0.000000	0.000000	0.000000	-0.087939	0.052235	-0.478095	0.000000	0.000000	3.000000	92.000000	0.000000
15038.247602	-0.103371	0.618844	0.006213	77.462692	54.612614	51.349670	-0.168572	0.000000	0.310636	0.000000	0.000000	0.000000	-0.087939	0.052235	-0.478095	0.000000	0.000000	3.000000	92.000000	0.000000
15038.250935	-0.103723	0.618994	0.004588	77.462692	54.612614	51.349670	-0.168572	0.000000	0.310636	0.000000	0.000000	0.000000	-0.105369	0.045102	-0.487348	0.000000	0.000000	3.000000	92.000000	0.000000
15038.254269	-0.103723	0.618994	0.004588	77.462692	54.612614	51.349670	-0.168572	0.000000	0.310636	0.000000	0.000000	0.000000	-0.105369	0.045102	-0.487348	0.000000	0.000000	3.000000	92.000000	0.000000
15038.257602	-0.103723	0.618994	0.004588	77.296227	54.822327	51.488087	-0.186133	0.000000	0.229411	0.000000	0.000000	0.000000	-0.105369	0.045102	-0.487348	0.000000	0.000000	3.000000	92.000000	0.000000
15038.260935	-0.104104	0.619127	0.002914	77.296227	54.822327	51.488087	-0.186133	0.000000	0.229411	0.000000	0.000000	0.000000	-0.114410	0.039813	-0.502248	0.000000	0.000000	3.000000	92.000000	0.000000
15038.264269	-0.104104	0.619127	0.002914	77.296227	54.822327	51.488087	-0.186133	0.000000	0.229411	0.000000	0.000000	0.000000	-0.114410	0.039813	-0.502248	0.000000	0.000000	3.000000	92.000000	0.000000
15038.267602	-0.104104	0.619127	0.002914	77.068382	54.956833	51.792889	-0.205201	0.000000	0.145703	0.000000	0.000000	0.000000	-0.114410	0.039813	-0.502248	0.000000	0.000000	3.000000	92.000000	0.000000
15038.270935	-0.104551	0.619249	0.001247	77.068382	54.956833	51.792889	-0.205201	0.000000	0.145703	0.000000	0.000000	0.000000	-0.134033	0.036758	-0.499994	0.000000	0.000000	3.000000	92.000000	0.000000
15038.274269	-0.104551	0.619249	0.001247	77.068382	54.956833	51.792889	-0.205201	0.000000	0.145703	0.000000	0.000000	0.000000	-0.134033	0.036758	-0.499994	0.000000	0.000000	3.000000	92.000000	0.000000
15038.277602	-0.104551	0.619249	0.001247	76.787422	54.819836	51.799164	-0.227540	0.000000	0.062371	0.000000	0.000000	0.000000	-0.134033	0.036758	-0.499994	0.000000	0.000000	3.000000	92.000000	0.000000
15038.280935	-0.105053	0.619395	-0.000353	76.787422	54.819836	51.799164	-0.227540	0.000000	0.062371	0.000000	0.000000	0.000000	-0.150681	0.043756	-0.480187	0.000000	0.000000	3.000000	92.000000	0.000000
15038.284269	-0.105053	0.619395	-0.000353	76.787422	54.819836	51.799164	-0.227540	0.000000	0.062371	0.000000	0.000000	0.000000	-0.150681	0.043756	-0.480187	0.000000	0.000000	3.000000	92.000000	0.000000
15038.287602	-0.105053	0.619395	-0.000353	76.491600	54.470673	51.457466	-0.252653	0.000000	-0.017660	0.000000	0.000000	0.000000	-0.150681	0.043756	-0.480187	0.000000	0.000000	3.000000	92.000000	0.000000
15038.290935	-0.105573	0.619511	-0.001952	76.491600	54.470673	51.457466	-0.252653	0.000000	-0.017660	0.000000	0.000000	0.000000	-0.156064	0.034955	-0.479496	0.000000	0.000000	3.000000	92.000000	0.000000
15038.294269	-0.105573	0.619511	-0.001952	76.491600	54.470673	51.457466	-0.252653	0.000000	-0.017660	0.000000	0.000000	0.000000	-0.156064	0.034955	-0.479496	0.000000	0.000000	3.000000	92.000000	0.000000
15038.297602	-0.105573	0.619511	-0.001952	76.196953	54.025726	50.971317	-0.278664	0.000000	-0.097576	0.000000	0.000000	0.000000	-0.156064	0.034955	-0.479496	0.000000	0.000000	3.000000	92.000000	0.000000
15038.300935	-0.106102	0.619632	-0.003489	76.196953	54.025726	50.971317	-0.278664	0.000000	-0.097576	0.000000	0.000000	0.000000	-0.158699	0.036270	-0.461199	0.000000	0.000000	3.000000	92.000000	0.000000
15038.304269	-0.106102	0.619632	-0.003489	76.196953	54.025726	50.971317	-0.278664	0.000000	-0.097576	0.000000	0.000000	0.000000	-0.158699	0.036270	-0.461199	0.000000	0.000000	3.000000	92.000000	0.000000
15038.307602	-0.106102	0.619632	-0.003489	75.898766	53.575222	50.625206	-0.305114	0.000000	-0.174443	0.000000	0.000000	0.000000	-0.158699	0.036270	-0.461199	0.000000	0.000000	3.000000	92.000000	0.000000
15038.310935	-0.106583	0.619750	-0.005017	75.898766	53.575222	50.625206	-0.305114	0.000000	-0.174443	0.000000	0.000000	0.000000	-0.144161	0.035273	-0.458548	0.000000	0.000000	3.000000	92.000000	0.000000
15038.314269	-0.106583	0.619750	-0.005017	75.898766	53.575222	50.625206	-0.305114	0.000000	-0.174443	0.000000	0.000000	0.000000	-0.144161	0.035273	-0.458548	0.000000	0.000000	3.000000	92.000000	0.000000
15038.317602	-0.106583	0.619750	-0.005017	75.601059	53.166557	50.381126	-0.329141	0.000000	-0.250868	0.000000	0.000000	0.000000	-0.144161	0.035273	-0.458548	0.000000	0.000000	3.000000	92.000000	0.000000
15038.320935	-0.107069	0.619853	-0.006500	75.601059	53.166557	50.381126	-0.329141	0.000000	-0.250868	0.000000	0.000000	0.000000	-0.145957	0.030846	-0.444696	0.000000	0.000000	3.000000	92.000000	0.000000
15038.324269	-0.107069	0.619853	-0.006500	75.601059	53.166557	50.381126	-0.329141	0.000000	-0.250868	0.000000	0.000000	0.000000	-0.145957	0.030846	-0.444696	0.000000	0.000000	3.000000	92.000000	0.000000
15038.327602	-0.107069	0.619853	-0.006500	75.320175	52.793404	50.118336	-0.353467	0.000000	-0.324984	0.000000	0.000000	0.000000	-0.145957	0.030846	-0.444696	0.000000	0.000000	3.000000	92.000000	0.000000
15038.330935	-0.107510	0.619927	-0.007964	75.320175	52.793404	50.118336	-0.353467	0.000000	-0.324984	0.000000	0.000000	0.000000	-0.132264	0.022339	-0.439375	0.000000	0.000000	3.000000	92.000000	0.000000
15038.334269	-0.107510	0.619927	-0.007964	75.320175	52.793404	50.118336	-0.353467	0.000000	-0.324984	0.000000	0.000000	0.000000	-0.132264	0.022339	-0.439375	0.000000	0.000000	3.000000	92.000000	0.000000
15038.337602	-0.107510	0.619927	-0.007964	75.077782	52.449348	49.867722	-0.375511	0.000000	-0.398213	0.000000	0.000000	0.000000	-0.132264	0.022339	-0.439375	0.000000	0.000000	3.000000	92.000000	0.000000
15038.340935	-0.107931	0.619993	-0.009401	75.077782	52.449348	49.867722	-0.375511	0.000000	-0.398213	0.000000	0.000000	0.000000	-0.126171	0.019799	-0.431037	0.000000	0.000000	3.000000	92.000000	0.000000
15038.344269	-0.107931	0.619993	-0.009401	75.077782	52.449348	49.867722	-0.375511	0.000000	-0.398213	0.000000	0.000000	0.000000	-0.126171	0.019799	-0.431037	0.000000	0.000000	3.000000	92.000000	0.000000
15038.347602	-0.107931	0.619993	-0.009401	74.895897	52.102448	49.762173	-0.396540	0.000000	-0.470052	0.000000	0.000000	0.000000	-0.126171	0.019799	-0.431037	0.000000	0.000000	3.000000	92.000000	0.000000
15038.350935	-0.108328	0.620031	-0.010825	74.895897	52.102448	49.762173	-0.396540	0.000000	-0.470052	0.000000	0.000000	0.000000	-0.119082	0.011394	-0.427183	0.000000	0.000000	3.000000	92.000000	0.000000
15038.354269	-0.108328	0.620031	-0.010825	74.895897	52.102448	49.762173	-0.396540	0.000000	-0.470052	0.000000	0.000000	0.000000	-0.119082	0.011394	-0.427183	0.000000	0.000000	3.000000	92.000000	0.000000
15038.357602	-0.108328	0.620031	-0.010825	74.769936	51.740452	49.606544	-0.416387	0.000000	-0.541249	0.000000	0.000000	0.000000	-0.119082	0.011394	-0.427183	0.000000	0.000000	3.000000	92.000000	0.000000
15038.360935	-0.108670	0.620100	-0.012181	74.769936	51.740452	49.606544	-0.416387	0.000000	-0.541249	0.000000	0.000000	0.000000	-0.102696	0.020731	-0.406674	0.000000	0.000000	3.000000	92.000000	0.000000
15038.364269	-0.108670	0.620100	-0.012181	74.769936	51.740452	49.606544	-0.416387	0.000000	-0.541249	0.000000	0.000000	0.000000	-0.102696	0.020731	-0.406674	0.000000	0.000000	3.000000	92.000000	0.000000
15038.367602	-0.108670	0.620100	-0.012181	74.674240	51.374168	49.402836	-0.433503	0.000000	-0.609028	0.000000	0.000000	0.000000	-0.102696	0.020731	-0.406674	0.000000	0.000000	3.000000	92.000000	0.000000
15038.370935	-0.108953	0.620136	-0.013489	74.674240	51.374168	49.402836	-0.433503	0.000000	-0.609028	0.000000	0.000000	0.000000	-0.084985	0.010828	-0.392538	0.000000	0.000000	3.000000	92.000000	0.000000
15038.374269	-0.108953	0.620136	-0.013489	74.674240	51.374168	49.402836	-0.433503	0.000000	-0.609028	0.000000	0.000000	0.000000	-0.084985	0.010828	-0.392538	0.000000	0.000000	3.000000	92.000000	0.000000
15038.377602	-0.108953	0.620136	-0.013489	74.609795	51.082207	49.245773	-0.447667	0.000000	-0.674452	0.000000	0.000000	0.000000	-0.084985	0.010828	-0.392538	0.000000	0.000000	3.000000	92.000000	0.000000
15038.380935	-0.109182	0.620160	-0.014735	74.609795	51.082207	49.245773	-0.447667	0.000000	-0.674452	0.000000	0.000000	0.000000	-0.068590	0.006931	-0.373842	0.000000	0.000000	3.000000	92.000000	0.000000
15038.384269	-0.109182	0.620160	-0.014735	74.609795	51.082207	49.245773	-0.447667	0.000000	-0.674452	0.000000	0.000000	0.000000	-0.068590	0.006931	-0.373842	0.000000	0.000000	3.000000	92.000000	0.000000
15038.387602	-0.109182	0.620160	-0.014735	74.562828	50.773560	49.050056	-0.459099	0.000000	-0.736759	0.000000	0.000000	0.000000	-0.068590	0.006931	-0.373842	0.000000	0.000000	3.000000	92.000000	0.000000
15038.390935	-0.109355	0.620195	-0.015927	74.562828	50.773560	49.050056	-0.459099	0.000000	-0.736759	0.000000	0.000000	0.000000	-0.051770	0.010559	-0.357698	0.000000	0.000000	3.000000	92.000000	0.000000
15038.394269	-0.109355	0.620195	-0.015927	74.562828	50.773560	49.050056	-0.459099	0.000000	-0.736759	0.000000	0.000000	0.000000	-0.051770	0.010559	-0.357698	0.000000	0.000000	3.000000	92.000000	0.000000
15038.397602	-0.109355	0.620195	-0.015927	74.514526	50.437325	48.817661	-0.467727	0.000000	-0.796375	0.000000	0.000000	0.000000	-0.051770	0.010559	-0.357698	0.000000	0.000000	3.000000	92.000000	0.000000
15038.400935	-0.109479	0.620208	-0.017125	74.514526	50.437325	48.817661	-0.467727	0.000000	-0.796375	0.000000	0.000000	0.000000	-0.037392	0.004092	-0.359229	0.000000	0.000000	3.000000	92.000000	0.000000
15038.404269	-0.109479	0.620208	-0.017125	74.514526	50.437325	48.817661	-0.467727	0.000000	-0.796375	0.000000	0.000000	0.000000	-0.037392	0.004092	-0.359229	0.000000	0.000000	3.000000	92.000000	0.000000
15038.407602	-0.109479	0.620208	-0.017125	74.459435	50.015762	48.502937	-0.473959	0.000000	-0.856246	0.000000	0.000000	0.000000	-0.037392	0.004092	-0.359229	0.000000	0.000000	3.000000	92.000000	0.000000
15038.410935	-0.109566	0.620215	-0.018289	74.459435	50.015762	48.502937	-0.473959	0.000000	-0.856246	0.000000	0.000000	0.000000	-0.026005	0.001920	-0.349117	0.000000	0.000000	3.000000	92.000000	0.000000
15038.414269	-0.109566	0.620215	-0.018289	74.459435	50.015762	48.502937	-0.473959	0.000000	-0.856246	0.000000	0.000000	0.000000	-0.026005	0.001920	-0.349117	0.000000	0.000000	3.000000	92.000000	0.000000
15038.417602	-0.109566	0.620215	-0.018289	74.396385	49.537800	48.132042	-0.478293	0.000000	-0.914433	0.000000	0.000000	0.000000	-0.026005	0.001920	-0.349117	0.000000	0.000000	3.000000	92.000000	0.000000
15038.420935	-0.109636	0.620214	-0.019424	74.396385	49.537800	48.132042	-0.478293	0.000000	-0.914433	0.000000	0.000000	0.000000	-0.020973	-0.000177	-0.340551	0.000000	0.000000	3.000000	92.000000	0.000000
15038.424269	-0.109636	0.620214	-0.019424	74.396385	49.537800	48.132042	-0.478293	0.000000	-0.914433	0.000000	0.000000	0.000000	-0.020973	-0.000177	-0.340551	0.000000	0.000000	3.000000	92.000000	0.000000
15038.427602	-0.109636	0.620214	-0.019424	74.332451	48.933273	47.628876	-0.481789	0.000000	-0.971191	0.000000	0.000000	0.000000	-0.020973	-0.000177	-0.340551	0.000000	0.000000	3.000000	92.000000	0.000000
15038.430935	-0.109695	0.620202	-0.020507	74.332451	48.933273	47.628876	-0.481789	0.000000	-0.971191	0.000000	0.000000	0.000000	-0.017794	-0.003770	-0.324860	0.000000	0.000000	3.000000	92.000000	0.000000
15038.434269	-0.109695	0.620202	-0.020507	74.332451	48.933273	47.628876	-0.481789	0.000000	-0.971191	0.000000	0.000000	0.000000	-0.017794	-0.003770	-0.324860	0.000000	0.000000	3.000000	92.000000	0.000000
15038.437602	-0.109695	0.620202	-0.020507	74.272331	48.203667	46.988163	-0.484755	0.000000	-1.025334	0.000000	0.000000	0.000000	-0.017794	-0.003770	-0.324860	0.000000	0.000000	3.000000	92.000000	0.000000
15038.440935	-0.109720	0.620158	-0.021547	74.272331	48.203667	46.988163	-0.484755	0.000000	-1.025334	0.000000	0.000000	0.000000	-0.007352	-0.013126	-0.312119	0.000000	0.000000	3.000000	92.000000	0.000000
15038.444269	-0.109720	0.620158	-0.021547	74.272331	48.203667	46.988163	-0.484755	0.000000	-1.025334	0.000000	0.000000	0.000000	-0.007352	-0.013126	-0.312119	0.000000	0.000000	3.000000	92.000000	0.000000
15038.447602	-0.109720	0.620158	-0.021547	74.226547	47.450432	46.301876	-0.485980	0.000000	-1.077354	0.000000	0.000000	0.000000	-0.007352	-0.013126	-0.312119	0.000000	0.000000	3.000000	92.000000	0.000000
15038.450935	-0.109720	0.620158	-0.021547	74.226547	47.450432	46.301876	-0.485980	0.000000	-1.077354	0.000000	0.000000	0.000000	-0.007352	-0.013126	-0.312119	0.000000	0.000000	3.000000	92.000000	0.000000
15038.454269	-0.109719	0.620098	-0.022506	74.226547	47.450432	46.301876	-0.485980	0.000000	-1.077354	0.000000	0.000000	0.000000	0.000039	-0.018055	-0.287722	0.000000	0.000000	3.000000	92.000000	0.000000
15038.457602	-0.109719	0.620098	-0.022506	74.178749	46.688759	45.600742	-0.485980	0.000000	-1.077354	0.000000	0.000000	0.000000	0.000039	-0.018055	-0.287722	0.000000	0.000000	3.000000	92.000000	0.000000
15038.460935	-0.109685	0.620007	-0.023423	74.178749	46.688759	45.600742	-0.485980	0.000000	-1.077354	0.000000	0.000000	0.000000	0.010259	-0.027186	-0.274965	0.000000	0.000000	3.000000	92.000000	0.000000
15038.464269	-0.109685	0.620007	-0.023423	74.178749	46.688759	45.600742	-0.485980	0.000000	-1.077354	0.000000	0.000000	0.000000	0.010259	-0.027186	-0.274965	0.000000	0.000000	3.000000	92.000000	0.000000
15038.467602	-0.109685	0.620007	-0.023423	74.136322	46.007397	44.978481	-0.484264	0.000000	-1.171136	0.000000	0.000000	0.000000	0.010259	-0.027186	-0.274965	0.000000	0.000000	3.000000	92.000000	0.000000
15038.470935	-0.109685	0.620007	-0.023423	74.136322	46.007397	44.978481	-0.484264	0.000000	-1.171136	0.000000	0.000000	0.000000	0.010259	-0.027186	-0.274965	0.000000	0.000000	3.000000	92.000000	0.000000
15038.474269	-0.109668	0.619901	-0.024268	74.136322	46.007397	44.978481	-0.484264	0.000000	-1.171136	0.000000	0.000000	0.000000	0.005102	-0.031921	-0.253675	0.000000	0.000000	3.000000	92.000000	0.000000
15038.477602	-0.109668	0.619901	-0.024268	74.097679	45.387363	44.416039	-0.484264	0.000000	-1.171136	0.000000	0.000000	0.000000	0.005102	-0.031921	-0.253675	0.000000	0.000000	3.000000	92.000000	0.000000
15038.480935	-0.109661	0.619740	-0.025073	74.097679	45.387363	44.416039	-0.484264	0.000000	-1.171136	0.000000	0.000000	0.000000	0.002221	-0.048215	-0.241454	0.000000	0.000000	3.000000	92.000000	0.000000
15038.484269	-0.109661	0.619740	-0.025073	74.097679	45.387363	44.416039	-0.484264	0.000000	-1.171136	0.000000	0.000000	0.000000	0.002221	-0.048215	-0.241454	0.000000	0.000000	3.000000	92.000000	0.000000
15038.487602	-0.109661	0.619740	-0.025073	74.069832	44.896145	43.976398	-0.483043	0.000000	-1.253657	0.000000	0.000000	0.000000	0.002221	-0.048215	-0.241454	0.000000	0.000000	3.000000	92.000000	0.000000
15038.490935	-0.109661	0.619740	-0.025073	74.069832	44.896145	43.976398	-0.483043	0.000000	-1.253657	0.000000	0.000000	0.000000	0.002221	-0.048215	-0.241454	0.000000	0.000000	3.000000	92.000000	0.000000
15038.494269	-0.109643	0.619525	-0.025832	74.069832	44.896145	43.976398	-0.483043	0.000000	-1.253657	0.000000	0.000000	0.000000	0.005465	-0.064423	-0.227687	0.000000	0.000000	3.000000	92.000000	0.000000
15038.497602	-0.109643	0.619525	-0.025832	74.047546	44.518856	43.652752	-0.483043	0.000000	-1.253657	0.000000	0.000000	0.000000	0.005465	-0.064423	-0.227687	0.000000	0.000000	3.000000	92.000000	0.000000
15038.500935	-0.109624	0.619242	-0.026589	74.047546	44.518856	43.652752	-0.483043	0.000000	-1.253657	0.000000	0.000000	0.000000	0.005509	-0.084921	-0.227176	0.000000	0.000000	3.000000	92.000000	0.000000
15038.504269	-0.109624	0.619242	-0.026589	74.047546	44.518856	43.652752	-0.483043	0.000000	-1.253657	0.000000	0.000000	0.000000	0.005509	-0.084921	-0.227176	0.000000	0.000000	3.000000	92.000000	0.000000
15038.507602	-0.109624	0.619242	-0.026589	74.029724	44.279652	43.466404	-0.481214	0.000000	-1.329467	0.000000	0.000000	0.000000	0.005509	-0.084921	-0.227176	0.000000	0.000000	3.000000	92.000000	0.000000
15038.510935	-0.109624	0.619242	-0.026589	74.029724	44.279652	43.466404	-0.481214	0.000000	-1.329467	0.000000	0.000000	0.000000	0.005509	-0.084921	-0.227176	0.000000	0.000000	3.000000	92.000000	0.000000
15038.514269	-0.109579	0.618925	-0.027281	74.029724	44.279652	43.466404	-0.481214	0.000000	-1.329467	0.000000	0.000000	0.000000	0.013668	-0.095107	-0.207348	0.000000	0.000000	3.000000	92.000000	0.000000
15038.517602	-0.109579	0.618925	-0.027281	74.012215	44.180653	43.426991	-0.481214	0.000000	-1.329467	0.000000	0.000000	0.000000	0.013668	-0.095107	-0.207348	0.000000	0.000000	3.000000	92.000000	0.000000
15038.520935	-0.109496	0.618560	-0.027945	74.012215	44.180653	43.426991	-0.481214	0.000000	-1.329467	0.000000	0.000000	0.000000	0.024738	-0.109603	-0.199225	0.000000	0.000000	3.000000	92.000000	0.000000
15038.524269	-0.109496	0.618560	-0.027945	74.012215	44.180653	43.426991	-0.481214	0.000000	-1.329467	0.000000	0.000000	0.000000	0.024738	-0.109603	-0.199225	0.000000	0.000000	3.000000	92.000000	0.000000
15038.527602	-0.109496	0.618560	-0.027945	73.993271	44.152172	43.454742	-0.474813	0.000000	-1.397229	0.000000	0.000000	0.000000	0.024738	-0.109603	-0.199225	0.000000	0.000000	3.000000	92.000000	0.000000
15038.530935	-0.109496	0.618560	-0.027945	73.993271	44.152172	43.454742	-0.474813	0.000000	-1.397229	0.000000	0.000000	0.000000	0.024738	-0.109603	-0.199225	0.000000	0.000000	3.000000	92.000000	0.000000
15038.534269	-0.109357	0.618146	-0.028577	73.993271	44.152172	43.454742	-0.474813	0.000000	-1.397229	0.000000	0.000000	0.000000	0.041857	-0.124062	-0.189588	0.000000	0.000000	3.000000	92.000000	0.000000
15038.537602	-0.109357	0.618146	-0.028577	73.977257	44.060066	43.405972	-0.474813	0.000000	-1.397229	0.000000	0.000000	0.000000	0.041857	-0.124062	-0.189588	0.000000	0.000000	3.000000	92.000000	0.000000
15038.540935	-0.109166	0.617680	-0.029153	73.977257	44.060066	43.405972	-0.474813	0.000000	-1.397229	0.000000	0.000000	0.000000	0.057093	-0.139838	-0.172878	0.000000	0.000000	3.000000	92.000000	0.000000
15038.544269	-0.109166	0.617680	-0.029153	73.977257	44.060066	43.405972	-0.474813	0.000000	-1.397229	0.000000	0.000000	0.000000	0.057093	-0.139838	-0.172878	0.000000	0.000000	3.000000	92.000000	0.000000
15038.547602	-0.109166	0.617680	-0.029153	73.975090	43.829029	43.194965	-0.458321	0.000000	-1.457640	0.000000	0.000000	0.000000	0.057093	-0.139838	-0.172878	0.000000	0.000000	3.000000	92.000000	0.000000
15038.550935	-0.109166	0.617680	-0.029153	73.975090	43.829029	43.194965	-0.458321	0.000000	-1.457640	0.000000	0.000000	0.000000	0.057093	-0.139838	-0.172878	0.000000	0.000000	3.000000	92.000000	0.000000
15038.554269	-0.108935	0.617176	-0.029635	73.975090	43.829029	43.194965	-0.458321	0.000000	-1.457640	0.000000	0.000000	0.000000	0.069280	-0.151214	-0.144518	0.000000	0.000000	3.000000	92.000000	0.000000
15038.557602	-0.108935	0.617176	-0.029635	73.976868	43.609394	42.992043	-0.458321	0.000000	-1.457640	0.000000	0.000000	0.000000	0.069280	-0.151214	-0.144518	0.000000	0.000000	3.000000	92.000000	0.000000
15038.560935	-0.108715	0.616620	-0.030076	73.976868	43.609394	42.992043	-0.458321	0.000000	-1.457640	0.000000	0.000000	0.000000	0.066162	-0.166892	-0.132574	0.000000	0.000000	3.000000	92.000000	0.000000
15038.564269	-0.108715	0.616620	-0.030076	73.976868	43.609394	42.992043	-0.458321	0.000000	-1.457640	0.000000	0.000000	0.000000	0.066162	-0.166892	-0.132574	0.000000	0.000000	3.000000	92.000000	0.000000
15038.567602	-0.108715	0.616620	-0.030076	73.983490	43.417286	42.817715	-0.435748	0.000000	-1.503822	0.000000	0.000000	0.000000	0.066162	-0.166892	-0.132574	0.000000	0.000000	3.000000	92.000000	0.000000
15038.570935	-0.108715	0.616620	-0.030076	73.983490	43.417286	42.817715	-0.435748	0.000000	-1.503822	0.000000	0.000000	0.000000	0.066162	-0.166892	-0.132574	0.000000	0.000000	3.000000	92.000000	0.000000
15038.574269	-0.108505	0.615982	-0.030562	73.983490	43.417286	42.817715	-0.435748	0.000000	-1.503822	0.000000	0.000000	0.000000	0.062962	-0.191277	-0.145701	0.000000	0.000000	3.000000	92.000000	0.000000
15038.577602	-0.108505	0.615982	-0.030562	73.994301	43.236485	42.664200	-0.435748	0.000000	-1.503822	0.000000	0.000000	0.000000	0.062962	-0.191277	-0.145701	0.000000	0.000000	3.000000	92.000000	0.000000
15038.580935	-0.108330	0.615312	-0.030998	73.994301	43.236485	42.664200	-0.435748	0.000000	-1.503822	0.000000	0.000000	0.000000	0.052655	-0.201031	-0.130825	0.000000	0.000000	3.000000	92.000000	0.000000
15038.584269	-0.108330	0.615312	-0.030998	73.994301	43.236485	42.664200	-0.435748	0.000000	-1.503822	0.000000	0.000000	0.000000	0.052655	-0.201031	-0.130825	0.000000	0.000000	3.000000	92.000000	0.000000
15038.587602	-0.108330	0.615312	-0.030998	74.005203	43.066402	42.523342	-0.416478	0.000000	-1.549910	0.000000	0.000000	0.000000	0.052655	-0.201031	-0.130825	0.000000	0.000000	3.000000	92.000000	0.000000
15038.590935	-0.108330	0.615312	-0.030998	74.005203	43.066402	42.523342	-0.416478	0.000000	-1.549910	0.000000	0.000000	0.000000	0.052655	-0.201031	-0.130825	0.000000	0.000000	3.000000	92.000000	0.000000
15038.594269	-0.108168	0.614580	-0.031463	74.005203	43.066402	42.523342	-0.416478	0.000000	-1.549910	0.000000	0.000000	0.000000	0.048364	-0.219497	-0.139490	0.000000	0.000000	3.000000	92.000000	0.000000
15038.597602	-0.108168	0.614580	-0.031463	74.009109	42.888123	42.382515	-0.416478	0.000000	-1.549910	0.000000	0.000000	0.000000	0.048364	-0.219497	-0.139490	0.000000	0.000000	3.000000	92.000000	0.000000
15038.600935	-0.107991	0.613802	-0.031908	74.009109	42.888123	42.382515	-0.416478	0.000000	-1.549910	0.000000	0.000000	0.000000	0.053235	-0.233536	-0.133403	0.000000	0.000000	3.000000	92.000000	0.000000
15038.604269	-0.107991	0.613802	-0.031908	74.009109	42.888123	42.382515	-0.416478	0.000000	-1.549910	0.000000	0.000000	0.000000	0.053235	-0.233536	-0.133403	0.000000	0.000000	3.000000	92.000000	0.000000
15038.607602	-0.107991	0.613802	-0.031908	73.989029	42.632187	42.179440	-0.399545	0.000000	-1.595392	0.000000	0.000000	0.000000	0.053235	-0.233536	-0.133403	0.000000	0.000000	3.000000	92.000000	0.000000
15038.610935	-0.107991	0.613802	-0.031908	73.989029	42.632187	42.179440	-0.399545	0.000000	-1.595392	0.000000	0.000000	0.000000	0.053235	-0.233536	-0.133403	0.000000	0.000000	3.000000	92.000000	0.000000
15038.614269	-0.107781	0.612996	-0.032312	73.989029	42.632187	42.179440	-0.399545	0.000000	-1.595392	0.000000	0.000000	0.000000	0.062979	-0.241740	-0.121209	0.000000	0.000000	3.000000	92.000000	0.000000
15038.617602	-0.107781	0.612996	-0.032312	73.948997	42.371735	41.990589	-0.399545	0.000000	-1.595392	0.000000	0.000000	0.000000	0.062979	-0.241740	-0.121209	0.000000	0.000000	3.000000	92.000000	0.000000
15038.620935	-0.107569	0.612149	-0.032725	73.948997	42.371735	41.990589	-0.399545	0.000000	-1.595392	0.000000	0.000000	0.000000	0.063605	-0.254280	-0.123929	0.000000	0.000000	3.000000	92.000000	0.000000
15038.624269	-0.107569	0.612149	-0.032725	73.948997	42.371735	41.990589	-0.399545	0.000000	-1.595392	0.000000	0.000000	0.000000	0.063605	-0.254280	-0.123929	0.000000	0.000000	3.000000	92.000000	0.000000
15038.627602	-0.107569	0.612149	-0.032725	73.890594	42.055183	41.770054	-0.378447	0.000000	-1.636248	0.000000	0.000000	0.000000	0.063605	-0.254280	-0.123929	0.000000	0.000000	3.000000	92.000000	0.000000
15038.630935	-0.107569	0.612149	-0.032725	73.890594	42.055183	41.770054	-0.378447	0.000000	-1.636248	0.000000	0.000000	0.000000	0.063605	-0.254280	-0.123929	0.000000	0.000000	3.000000	92.000000	0.000000
15038.634269	-0.107363	0.611298	-0.033116	73.890594	42.055183	41.770054	-0.378447	0.000000	-1.636248	0.000000	0.000000	0.000000	0.061877	-0.255293	-0.117365	0.000000	0.000000	3.000000	92.000000	0.000000
15038.637602	-0.107363	0.611298	-0.033116	73.816513	41.701221	41.515308	-0.378447	0.000000	-1.636248	0.000000	0.000000	0.000000	0.061877	-0.255293	-0.117365	0.000000	0.000000	3.000000	92.000000	0.000000
15038.640935	-0.107162	0.610415	-0.033569	73.816513	41.701221	41.515308	-0.378447	0.000000	-1.636248	0.000000	0.000000	0.000000	0.060100	-0.264862	-0.135972	0.000000	0.000000	3.000000	92.000000	0.000000
15038.644269	-0.107162	0.610415	-0.033569	73.816513	41.701221	41.515308	-0.378447	0.000000	-1.636248	0.000000	0.000000	0.000000	0.060100	-0.264862	-0.135972	0.000000	0.000000	3.000000	92.000000	0.000000
15038.647602	-0.107162	0.610415	-0.033569	73.733658	41.294865	41.225281	-0.358118	0.000000	-1.678471	0.000000	0.000000	0.000000	0.060100	-0.264862	-0.135972	0.000000	0.000000	3.000000	92.000000	0.000000
15038.650935	-0.106928	0.609529	-0.033991	73.733658	41.294865	41.225281	-0.358118	0.000000	-1.678471	0.000000	0.000000	0.000000	0.070451	-0.265817	-0.126409	0.000000	0.000000	3.000000	92.000000	0.000000
15038.654269	-0.106928	0.609529	-0.033991	73.733658	41.294865	41.225281	-0.358118	0.000000	-1.678471	0.000000	0.000000	0.000000	0.070451	-0.265817	-0.126409	0.000000	0.000000	3.000000	92.000000	0.000000
15038.657602	-0.106928	0.609529	-0.033991	73.658516	40.856960	40.882809	-0.346376	0.000000	-1.699539	0.000000	0.000000	0.000000	0.070451	-0.265817	-0.126409	0.000000	0.000000	3.000000	92.000000	0.000000
15038.660935	-0.106688	0.608625	-0.034430	73.658516	40.856960	40.882809	-0.346376	0.000000	-1.699539	0.000000	0.000000	0.000000	0.071716	-0.271043	-0.131753	0.000000	0.000000	3.000000	92.000000	0.000000
15038.664269	-0.106688	0.608625	-0.034430	73.658516	40.856960	40.882809	-0.346376	0.000000	-1.699539	0.000000	0.000000	0.000000	0.071716	-0.271043	-0.131753	0.000000	0.000000	3.000000	92.000000	0.000000
15038.667602	-0.106688	0.608625	-0.034430	73.588043	40.382206	40.489487	-0.334424	0.000000	-1.721498	0.000000	0.000000	0.000000	0.071716	-0.271043	-0.131753	0.000000	0.000000	3.000000	92.000000	0.000000
15038.670935	-0.106441	0.607686	-0.034903	73.588043	40.382206	40.489487	-0.334424	0.000000	-1.721498	0.000000	0.000000	0.000000	0.074181	-0.281906	-0.141874	0.000000	0.000000	3.000000	92.000000	0.000000
15038.674269	-0.106441	0.607686	-0.034903	73.588043	40.382206	40.489487	-0.334424	0.000000	-1.721498	0.000000	0.000000	0.000000	0.074181	-0.281906	-0.141874	0.000000	0.000000	3.000000	92.000000	0.000000
15038.677602	-0.106441	0.607686	-0.034903	73.505882	39.892719	40.042828	-0.322060	0.000000	-1.745144	0.000000	0.000000	0.000000	0.074181	-0.281906	-0.141874	0.000000	0.000000	3.000000	92.000000	0.000000
15038.680935	-0.106198	0.606738	-0.035447	73.505882	39.892719	40.042828	-0.322060	0.000000	-1.745144	0.000000	0.000000	0.000000	0.073045	-0.284131	-0.163097	0.000000	0.000000	3.000000	92.000000	0.000000
15038.684269	-0.106198	0.606738	-0.035447	73.505882	39.892719	40.042828	-0.322060	0.000000	-1.745144	0.000000	0.000000	0.000000	0.073045	-0.284131	-0.163097	0.000000	0.000000	3.000000	92.000000	0.000000
15038.687602	-0.106198	0.606738	-0.035447	73.362953	39.331196	39.386875	-0.309886	0.000000	-1.772327	0.000000	0.000000	0.000000	0.073045	-0.284131	-0.163097	0.000000	0.000000	3.000000	92.000000	0.000000
15038.690935	-0.105994	0.605793	-0.036003	73.362953	39.331196	39.386875	-0.309886	0.000000	-1.772327	0.000000	0.000000	0.000000	0.061145	-0.283516	-0.166840	0.000000	0.000000	3.000000	92.000000	0.000000
15038.694269	-0.105994	0.605793	-0.036003	73.362953	39.331196	39.386875	-0.309886	0.000000	-1.772327	0.000000	0.000000	0.000000	0.061145	-0.283516	-0.166840	0.000000	0.000000	3.000000	92.000000	0.000000
15038.697602	-0.105994	0.605793	-0.036003	73.144821	38.668858	38.486115	-0.299695	0.000000	-1.800133	0.000000	0.000000	0.000000	0.061145	-0.283516	-0.166840	0.000000	0.000000	3.000000	92.000000	0.000000
15038.700935	-0.105798	0.604860	-0.036614	73.144821	38.668858	38.486115	-0.299695	0.000000	-1.800133	0.000000	0.000000	0.000000	0.058868	-0.280011	-0.183311	0.000000	0.000000	3.000000	92.000000	0.000000
15038.704269	-0.105798	0.604860	-0.036614	73.144821	38.668858	38.486115	-0.299695	0.000000	-1.800133	0.000000	0.000000	0.000000	0.058868	-0.280011	-0.183311	0.000000	0.000000	3.000000	92.000000	0.000000
15038.707602	-0.105798	0.604860	-0.036614	72.846054	37.967224	37.654705	-0.289884	0.000000	-1.830685	0.000000	0.000000	0.000000	0.058868	-0.280011	-0.183311	0.000000	0.000000	3.000000	92.000000	0.000000
15038.710935	-0.105599	0.603952	-0.037235	72.846054	37.967224	37.654705	-0.289884	0.000000	-1.830685	0.000000	0.000000	0.000000	0.059592	-0.272303	-0.186344	0.000000	0.000000	3.000000	92.000000	0.000000
15038.714269	-0.105599	0.603952	-0.037235	72.846054	37.967224	37.654705	-0.289884	0.000000	-1.830685	0.000000	0.000000	0.000000	0.059592	-0.272303	-0.186344	0.000000	0.000000	3.000000	92.000000	0.000000
15038.717602	-0.105599	0.603952	-0.037235	72.483047	37.257286	36.961899	-0.279952	0.000000	-1.861742	0.000000	0.000000	0.000000	0.059592	-0.272303	-0.186344	0.000000	0.000000	3.000000	92.000000	0.000000
15038.720935	-0.105424	0.603065	-0.037847	72.483047	37.257286	36.961899	-0.279952	0.000000	-1.861742	0.000000	0.000000	0.000000	0.052542	-0.266094	-0.183710	0.000000	0.000000	3.000000	92.000000	0.000000
15038.724269	-0.105424	0.603065	-0.037847	72.483047	37.257286	36.961899	-0.279952	0.000000	-1.861742	0.000000	0.000000	0.000000	0.052542	-0.266094	-0.183710	0.000000	0.000000	3.000000	92.000000	0.000000
15038.727602	-0.105424	0.603065	-0.037847	72.098770	36.561279	36.409191	-0.271195	0.000000	-1.892361	0.000000	0.000000	0.000000	0.052542	-0.266094	-0.183710	0.000000	0.000000	3.000000	92.000000	0.000000
15038.730935	-0.105246	0.602204	-0.038469	72.098770	36.561279	36.409191	-0.271195	0.000000	-1.892361	0.000000	0.000000	0.000000	0.053263	-0.258454	-0.186651	0.000000	0.000000	3.000000	92.000000	0.000000
15038.734269	-0.105246	0.602204	-0.038469	72.098770	36.561279	36.409191	-0.271195	0.000000	-1.892361	0.000000	0.000000	0.000000	0.053263	-0.258454	-0.186651	0.000000	0.000000	3.000000	92.000000	0.000000
15038.737602	-0.105246	0.602204	-0.038469	71.748764	35.819756	35.811531	-0.262318	0.000000	-1.923469	0.000000	0.000000	0.000000	0.053263	-0.258454	-0.186651	0.000000	0.000000	3.000000	92.000000	0.000000
15038.740935	-0.105092	0.601363	-0.039082	71.748764	35.819756	35.811531	-0.262318	0.000000	-1.923469	0.000000	0.000000	0.000000	0.046226	-0.252316	-0.183920	0.000000	0.000000	3.000000	92.000000	0.000000
15038.744269	-0.105092	0.601363	-0.039082	71.748764	35.819756	35.811531	-0.262318	0.000000	-1.923469	0.000000	0.000000	0.000000	0.046226	-0.252316	-0.183920	0.000000	0.000000	3.000000	92.000000	0.000000
15038.747602	-0.105092	0.601363	-0.039082	71.462631	35.058010	35.061054	-0.254613	0.000000	-1.954123	0.000000	0.000000	0.000000	0.046226	-0.252316	-0.183920	0.000000	0.000000	3.000000	92.000000	0.000000
15038.750935	-0.104946	0.600561	-0.039665	71.462631	35.058010	35.061054	-0.254613	0.000000	-1.954123	0.000000	0.000000	0.000000	0.043937	-0.240629	-0.174801	0.000000	0.000000	3.000000	92.000000	0.000000
15038.754269	-0.104946	0.600561	-0.039665	71.462631	35.058010	35.061054	-0.254613	0.000000	-1.954123	0.000000	0.000000	0.000000	0.043937	-0.240629	-0.174801	0.000000	0.000000	3.000000	92.000000	0.000000
15038.757602	-0.104946	0.600561	-0.039665	71.242210	34.301254	34.164238	-0.247290	0.000000	-1.983256	0.000000	0.000000	0.000000	0.043937	-0.240629	-0.174801	0.000000	0.000000	3.000000	92.000000	0.000000
15038.760935	-0.104946	0.600561	-0.039665	71.242210	34.301254	34.164238	-0.247290	0.000000	-1.983256	0.000000	0.000000	0.000000	0.043937	-0.240629	-0.174801	0.000000	0.000000	3.000000	92.000000	0.000000
15038.764269	-0.104813	0.599792	-0.040193	71.242210	34.301254	34.164238	-0.247290	0.000000	-1.983256	0.000000	0.000000	0.000000	0.039835	-0.230474	-0.158480	0.000000	0.000000	3.000000	92.000000	0.000000
15038.767602	-0.104813	0.599792	-0.040193	71.069618	33.595917	33.164761	-0.247290	0.000000	-1.983256	0.000000	0.000000	0.000000	0.039835	-0.230474	-0.158480	0.000000	0.000000	3.000000	92.000000	0.000000
15038.770935	-0.104668	0.599063	-0.040686	71.069618	33.595917	33.164761	-0.247290	0.000000	-1.983256	0.000000	0.000000	0.000000	0.043434	-0.218940	-0.147725	0.000000	0.000000	3.000000	92.000000	0.000000
15038.774269	-0.104668	0.599063	-0.040686	71.069618	33.595917	33.164761	-0.247290	0.000000	-1.983256	0.000000	0.000000	0.000000	0.043434	-0.218940	-0.147725	0.000000	0.000000	3.000000	92.000000	0.000000
15038.777602	-0.104668	0.599063	-0.040686	70.931007	32.976494	32.357624	-0.233412	0.000000	-2.034290	0.000000	0.000000	0.000000	0.043434	-0.218940	-0.147725	0.000000	0.000000	3.000000	92.000000	0.000000
15038.780935	-0.104551	0.598398	-0.041067	70.931007	32.976494	32.357624	-0.233412	0.000000	-2.034290	0.000000	0.000000	0.000000	0.035044	-0.199292	-0.114385	0.000000	0.000000	3.000000	92.000000	0.000000
15038.784269	-0.104551	0.598398	-0.041067	70.931007	32.976494	32.357624	-0.233412	0.000000	-2.034290	0.000000	0.000000	0.000000	0.035044	-0.199292	-0.114385	0.000000	0.000000	3.000000	92.000000	0.000000
15038.787602	-0.104551	0.598398	-0.041067	70.813431	32.435112	31.893278	-0.227571	0.000000	-2.053355	0.000000	0.000000	0.000000	0.035044	-0.199292	-0.114385	0.000000	0.000000	3.000000	92.000000	0.000000
15038.790935	-0.104429	0.597767	-0.041388	70.813431	32.435112	31.893278	-0.227571	0.000000	-2.053355	0.000000	0.000000	0.000000	0.036797	-0.189390	-0.096341	0.000000	0.000000	3.000000	92.000000	0.000000
15038.794269	-0.104429	0.597767	-0.041388	70.813431	32.435112	31.893278	-0.227571	0.000000	-2.053355	0.000000	0.000000	0.000000	0.036797	-0.189390	-0.096341	0.000000	0.000000	3.000000	92.000000	0.000000
15038.797602	-0.104429	0.597767	-0.041388	70.716713	31.991217	31.549009	-0.221439	0.000000	-2.069411	0.000000	0.000000	0.000000	0.036797	-0.189390	-0.096341	0.000000	0.000000	3.000000	92.000000	0.000000
15038.800935	-0.104429	0.597767	-0.041388	70.716713	31.991217	31.549009	-0.221439	0.000000	-2.069411	0.000000	0.000000	0.000000	0.036797	-0.189390	-0.096341	0.000000	0.000000	3.000000	92.000000	0.000000
15038.804269	-0.104336	0.597177	-0.041590	70.716713	31.991217	31.549009	-0.221439	0.000000	-2.069411	0.000000	0.000000	0.000000	0.027801	-0.176998	-0.060588	0.000000	0.000000	3.000000	92.000000	0.000000
15038.807602	-0.104336	0.597177	-0.041590	70.634048	31.640923	31.282309	-0.221439	0.000000	-2.069411	0.000000	0.000000	0.000000	0.027801	-0.176998	-0.060588	0.000000	0.000000	3.000000	92.000000	0.000000
15038.810935	-0.104224	0.596680	-0.041701	70.634048	31.640923	31.282309	-0.221439	0.000000	-2.069411	0.000000	0.000000	0.000000	0.033529	-0.149184	-0.033349	0.000000	0.000000	3.000000	92.000000	0.000000
15038.814269	-0.104224	0.596680	-0.041701	70.634048	31.640923	31.282309	-0.221439	0.000000	-2.069411	0.000000	0.000000	0.000000	0.033529	-0.149184	-0.033349	0.000000	0.000000	3.000000	92.000000	0.000000
15038.817602	-0.104224	0.596680	-0.041701	70.567169	31.367449	31.086561	-0.211217	0.000000	-2.085067	0.000000	0.000000	0.000000	0.033529	-0.149184	-0.033349	0.000000	0.000000	3.000000	92.000000	0.000000
15038.820935	-0.104224	0.596680	-0.041701	70.567169	31.367449	31.086561	-0.211217	0.000000	-2.085067	0.000000	0.000000	0.000000	0.033529	-0.149184	-0.033349	0.000000	0.000000	3.000000	92.000000	0.000000
15038.824269	-0.104143	0.596223	-0.041693	70.567169	31.367449	31.086561	-0.211217	0.000000	-2.085067	0.000000	0.000000	0.000000	0.024512	-0.136962	0.002567	0.000000	0.000000	3.000000	92.000000	0.000000
15038.827602	-0.104143	0.596223	-0.041693	70.516846	31.145782	30.906879	-0.211217	0.000000	-2.085067	0.000000	0.000000	0.000000	0.024512	-0.136962	0.002567	0.000000	0.000000	3.000000	92.000000	0.000000
15038.830935	-0.104143	0.596223	-0.041693	70.516846	31.145782	30.906879	-0.211217	0.000000	-2.085067	0.000000	0.000000	0.000000	0.024512	-0.136962	0.002567	0.000000	0.000000	3.000000	92.000000	0.000000
15038.834269	-0.104143	0.596223	-0.041693	70.516846	31.145782	30.906879	-0.211217	0.000000	-2.085067	0.000000	0.000000	0.000000	0.024512	-0.136962	0.002567	0.000000	0.000000	3.000000	92.000000	0.000000
15038.837602	-0.103981	0.595521	-0.041418	70.504120	31.035988	30.799776	-0.207131	0.000000	-2.084640	0.000000	0.000000	0.000000	0.048550	-0.210690	0.082443	0.000000	0.000000	3.000000	92.000000	0.000000
15038.840935	-0.103981	0.595521	-0.041418	70.504120	31.035988	30.799776	-0.207131	0.000000	-2.084640	0.000000	0.000000	0.000000	-0.000001	0.000007	-0.000000	0.000000	0.000000	3.000000	92.000000	0.000000
15038.844269	-0.103981	0.595521	-0.041418	70.504120	31.035988	30.799776	-0.207131	0.000000	-2.084640	0.000000	0.000000	0.000000	-0.000001	0.000007	-0.000000	0.000000	0.000000	3.000000	92.000000	0.000000
15038.847602	-0.103981	0.595521	-0.041418	70.513771	31.034477	30.775146	-0.199040	0.000000	-2.070899	0.000000	0.000000	0.000000	-0.000001	0.000007	-0.000000	0.000000	0.000000	3.000000	92.000000	0.000000
15038.850935	-0.103981	0.595521	-0.041418	70.513771	31.034477	30.775146	-0.199040	0.000000	-2.070899	0.000000	0.000000	0.000000	-0.000001	0.000007	-0.000000	0.000000	0.000000	3.000000	92.000000	0.000000
15038.854269	-0.103924	0.595228	-0.041142	70.513771	31.034477	30.775146	-0.199040	0.000000	-2.070899	0.000000	0.000000	0.000000	0.017042	-0.087865	0.082888	0.000000	0.000000	3.000000	92.000000	0.000000
15038.857602	-0.103924	0.595228	-0.041142	70.531456	31.103657	30.796419	-0.199040	0.000000	-2.070899	0.000000	0.000000	0.000000	0.017042	-0.087865	0.082888	0.000000	0.000000	3.000000	92.000000	0.000000
15038.860935	-0.103924	0.595228	-0.041142	70.531456	31.103657	30.796419	-0.199040	0.000000	-2.070899	0.000000	0.000000	0.000000	0.017042	-0.087865	0.082888	0.000000	0.000000	3.000000	92.000000	0.000000
15038.864269	-0.103924	0.595228	-0.041142	70.531456	31.103657	30.796419	-0.199040	0.000000	-2.070899	0.000000	0.000000	0.000000	0.017042	-0.087865	0.082888	0.000000	0.000000	3.000000	92.000000	0.000000
15038.867602	-0.103884	0.594791	-0.040376	70.544701	31.154921	30.812431	-0.196200	0.000000	-2.057084	0.000000	0.000000	0.000000	0.011951	-0.131081	0.229844	0.000000	0.000000	3.000000	92.000000	0.000000
15038.870935	-0.103884	0.594791	-0.040376	70.544701	31.154921	30.812431	-0.196200	0.000000	-2.057084	0.000000	0.000000	0.000000	-0.000001	0.000007	0.000000	0.000000	0.000000	3.000000	92.000000	0.000000
15038.874269	-0.103884	0.594791	-0.040376	70.544701	31.154921	30.812431	-0.196200	0.000000	-2.057084	0.000000	0.000000	0.000000	-0.000001	0.000007	0.000000	0.000000	0.000000	3.000000	92.000000	0.000000
15038.877602	-0.103884	0.594791	-0.040376	70.553543	31.185507	30.831125	-0.194208	0.000000	-2.018777	0.000000	0.000000	0.000000	-0.000001	0.000007	0.000000	0.000000	0.000000	3.000000	92.000000	0.000000
15038.880935	-0.103884	0.594791	-0.040376	70.553543	31.185507	30.831125	-0.194208	0.000000	-2.018777	0.000000	0.000000	0.000000	-0.000001	0.000007	0.000000	0.000000	0.000000	3.000000	92.000000	0.000000
15038.884269	-0.103958	0.594605	-0.039910	70.553543	31.185507	30.831125	-0.194208	0.000000	-2.018777	0.000000	0.000000	0.000000	-0.022221	-0.055822	0.139803	0.000000	0.000000	3.000000	92.000000	0.000000
15038.887602	-0.103958	0.594605	-0.039910	70.561356	31.202551	30.839554	-0.194208	0.000000	-2.018777	0.000000	0.000000	0.000000	-0.022221	-0.055822	0.139803	0.000000	0.000000	3.000000	92.000000	0.000000
15038.890935	-0.104078	0.594413	-0.039430	70.561356	31.202551	30.839554	-0.194208	0.000000	-2.018777	0.000000	0.000000	0.000000	-0.035855	-0.057564	0.143914	0.000000	0.000000	3.000000	92.000000	0.000000
15038.894269	-0.104078	0.594413	-0.039430	70.561356	31.202551	30.839554	-0.194208	0.000000	-2.018777	0.000000	0.000000	0.000000	-0.035855	-0.057564	0.143914	0.000000	0.000000	3.000000	92.000000	0.000000
15038.897602	-0.104078	0.594413	-0.039430	70.570168	31.227724	30.858269	-0.203887	0.000000	-1.971491	0.000000	0.000000	0.000000	-0.035855	-0.057564	0.143914	0.000000	0.000000	3.000000	92.000000	0.000000
15038.900935	-0.104078	0.594413	-0.039430	70.570168	31.227724	30.858269	-0.203887	0.000000	-1.971491	0.000000	0.000000	0.000000	-0.035855	-0.057564	0.143914	0.000000	0.000000	3.000000	92.000000	0.000000
15038.904269	-0.104201	0.594239	-0.038934	70.570168	31.227724	30.858269	-0.203887	0.000000	-1.971491	0.000000	0.000000	0.000000	-0.037070	-0.052281	0.148798	0.000000	0.000000	3.000000	92.000000	0.000000
15038.907602	-0.104201	0.594239	-0.038934	70.576782	31.241186	30.878313	-0.203887	0.000000	-1.971491	0.000000	0.000000	0.000000	-0.037070	-0.052281	0.148798	0.000000	0.000000	3.000000	92.000000	0.000000
15038.910935	-0.104366	0.594040	-0.038441	70.576782	31.241186	30.878313	-0.203887	0.000000	-1.971491	0.000000	0.000000	0.000000	-0.049528	-0.059560	0.147957	0.000000	0.000000	3.000000	92.000000	0.000000
15038.914269	-0.104366	0.594040	-0.038441	70.576782	31.241186	30.878313	-0.203887	0.000000	-1.971491	0.000000	0.000000	0.000000	-0.049528	-0.059560	0.147957	0.000000	0.000000	3.000000	92.000000	0.000000
15038.917602	-0.104366	0.594040	-0.038441	70.586807	31.256418	30.901453	-0.218320	0.000000	-1.922032	0.000000	0.000000	0.000000	-0.049528	-0.059560	0.147957	0.000000	0.000000	3.000000	92.000000	0.000000
15038.920935	-0.104366	0.594040	-0.038441	70.586807	31.256418	30.901453	-0.218320	0.000000	-1.922032	0.000000	0.000000	0.000000	-0.049528	-0.059560	0.147957	0.000000	0.000000	3.000000	92.000000	0.000000
15038.924269	-0.104561	0.593854	-0.037912	70.586807	31.256418	30.901453	-0.218320	0.000000	-1.922032	0.000000	0.000000	0.000000	-0.058517	-0.055862	0.158450	0.000000	0.000000	3.000000	92.000000	0.000000
15038.927602	-0.104561	0.593854	-0.037912	70.596832	31.268974	30.924627	-0.218320	0.000000	-1.922032	0.000000	0.000000	0.000000	-0.058517	-0.055862	0.158450	0.000000	0.000000	3.000000	92.000000	0.000000
15038.930935	-0.104772	0.593649	-0.037406	70.596832	31.268974	30.924627	-0.218320	0.000000	-1.922032	0.000000	0.000000	0.000000	-0.063295	-0.061598	0.151953	0.000000	0.000000	3.000000	92.000000	0.000000
15038.934269	-0.104772	0.593649	-0.037406	70.596832	31.268974	30.924627	-0.218320	0.000000	-1.922032	0.000000	0.000000	0.000000	-0.063295	-0.061598	0.151953	0.000000	0.000000	3.000000	92.000000	0.000000
15038.937602	-0.104772	0.593649	-0.037406	70.604645	31.277946	30.933146	-0.238622	0.000000	-1.870298	0.000000	0.000000	0.000000	-0.063295	-0.061598	0.151953	0.000000	0.000000	3.000000	92.000000	0.000000
15038.940935	-0.104772	0.593649	-0.037406	70.604645	31.277946	30.933146	-0.238622	0.000000	-1.870298	0.000000	0.000000	0.000000	-0.063295	-0.061598	0.151953	0.000000	0.000000	3.000000	92.000000	0.000000
15038.944269	-0.104975	0.593432	-0.036847	70.604645	31.277946	30.933146	-0.238622	0.000000	-1.870298	0.000000	0.000000	0.000000	-0.060900	-0.065054	0.167577	0.000000	0.000000	3.000000	92.000000	0.000000
15038.947602	-0.104975	0.593432	-0.036847	70.617302	31.282339	30.927254	-0.238622	0.000000	-1.870298	0.000000	0.000000	0.000000	-0.060900	-0.065054	0.167577	0.000000	0.000000	3.000000	92.000000	0.000000
15038.950935	-0.105167	0.593251	-0.036251	70.617302	31.282339	30.927254	-0.238622	0.000000	-1.870298	0.000000	0.000000	0.000000	-0.057406	-0.054347	0.178867	0.000000	0.000000	3.000000	92.000000	0.000000
15038.954269	-0.105167	0.593251	-0.036251	70.617302	31.282339	30.927254	-0.238622	0.000000	-1.870298	0.000000	0.000000	0.000000	-0.057406	-0.054347	0.178867	0.000000	0.000000	3.000000	92.000000	0.000000
15038.957602	-0.105167	0.593251	-0.036251	70.641258	31.258467	30.861076	-0.258339	0.000000	-1.812557	0.000000	0.000000	0.000000	-0.057406	-0.054347	0.178867	0.000000	0.000000	3.000000	92.000000	0.000000
15038.960935	-0.105167	0.593251	-0.036251	70.641258	31.258467	30.861076	-0.258339	0.000000	-1.812557	0.000000	0.000000	0.000000	-0.057406	-0.054347	0.178867	0.000000	0.000000	3.000000	92.000000	0.000000
15038.964269	-0.105326	0.593065	-0.035529	70.641258	31.258467	30.861076	-0.258339	0.000000	-1.812557	0.000000	0.000000	0.000000	-0.047740	-0.055614	0.216620	0.000000	0.000000	3.000000	92.000000	0.000000
15038.967602	-0.105326	0.593065	-0.035529	70.692947	31.194851	30.703588	-0.258339	0.000000	-1.812557	0.000000	0.000000	0.000000	-0.047740	-0.055614	0.216620	0.000000	0.000000	3.000000	92.000000	0.000000
15038.970935	-0.105451	0.592873	-0.034774	70.692947	31.194851	30.703588	-0.258339	0.000000	-1.812557	0.000000	0.000000	0.000000	-0.037438	-0.057645	0.226640	0.000000	0.000000	3.000000	92.000000	0.000000
15038.974269	-0.105451	0.592873	-0.034774	70.692947	31.194851	30.703588	-0.258339	0.000000	-1.812557	0.000000	0.000000	0.000000	-0.037438	-0.057645	0.226640	0.000000	0.000000	3.000000	92.000000	0.000000
15038.977602	-0.105451	0.592873	-0.034774	70.778130	31.088575	30.473597	-0.272536	0.000000	-1.738680	0.000000	0.000000	0.000000	-0.037438	-0.057645	0.226640	0.000000	0.000000	3.000000	92.000000	0.000000
15038.980935	-0.105451	0.592873	-0.034774	70.778130	31.088575	30.473597	-0.272536	0.000000	-1.738680	0.000000	0.000000	0.000000	-0.037438	-0.057645	0.226640	0.000000	0.000000	3.000000	92.000000	0.000000
15038.984269	-0.105623	0.592651	-0.033998	70.778130	31.088575	30.473597	-0.272536	0.000000	-1.738680	0.000000	0.000000	0.000000	-0.051714	-0.066829	0.232805	0.000000	0.000000	3.000000	92.000000	0.000000
15038.987602	-0.105623	0.592651	-0.033998	70.884468	30.962358	30.199783	-0.272536	0.000000	-1.738680	0.000000	0.000000	0.000000	-0.051714	-0.066829	0.232805	0.000000	0.000000	3.000000	92.000000	0.000000
15038.990935	-0.105803	0.592397	-0.033191	70.884468	30.962358	30.199783	-0.272536	0.000000	-1.738680	0.000000	0.000000	0.000000	-0.053969	-0.076141	0.241945	0.000000	0.000000	3.000000	92.000000	0.000000
15038.994269	-0.105803	0.592397	-0.033191	70.884468	30.962358	30.199783	-0.272536	0.000000	-1.738680	0.000000	0.000000	0.000000	-0.053969	-0.076141	0.241945	0.000000	0.000000	3.000000	92.000000	0.000000
15038.997602	-0.105803	0.592397	-0.033191	70.992485	30.861544	29.954411	-0.290150	0.000000	-1.659555	0.000000	0.000000	0.000000	-0.053969	-0.076141	0.241945	0.000000	0.000000	3.000000	92.000000	0.000000
15039.000935	-0.105803	0.592397	-0.033191	70.992485	30.861544	29.954411	-0.290150	0.000000	-1.659555	0.000000	0.000000	0.000000	-0.053969	-0.076141	0.241945	0.000000	0.000000	3.000000	92.000000	0.000000
15039.004269	-0.105954	0.592105	-0.032413	70.992485	30.861544	29.954411	-0.290150	0.000000	-1.659555	0.000000	0.000000	0.000000	-0.045404	-0.087637	0.233462	0.000000	0.000000	3.000000	92.000000	0.000000
15039.007602	-0.105954	0.592105	-0.032413	71.111145	30.898783	29.859787	-0.290150	0.000000	-1.659555	0.000000	0.000000	0.000000	-0.045404	-0.087637	0.233462	0.000000	0.000000	3.000000	92.000000	0.000000
15039.010935	-0.106099	0.591750	-0.031661	71.111145	30.898783	29.859787	-0.290150	0.000000	-1.659555	0.000000	0.000000	0.000000	-0.043397	-0.106329	0.225605	0.000000	0.000000	3.000000	92.000000	0.000000
15039.014269	-0.106099	0.591750	-0.031661	71.111145	30.898783	29.859787	-0.290150	0.000000	-1.659555	0.000000	0.000000	0.000000	-0.043397	-0.106329	0.225605	0.000000	0.000000	3.000000	92.000000	0.000000
15039.017602	-0.106099	0.591750	-0.031661	71.269569	31.242945	30.076786	-0.304950	0.000000	-1.583044	0.000000	0.000000	0.000000	-0.043397	-0.106329	0.225605	0.000000	0.000000	3.000000	92.000000	0.000000
15039.020935	-0.106099	0.591750	-0.031661	71.269569	31.242945	30.076786	-0.304950	0.000000	-1.583044	0.000000	0.000000	0.000000	-0.043397	-0.106329	0.225605	0.000000	0.000000	3.000000	92.000000	0.000000
15039.024269	-0.106235	0.591357	-0.030942	71.269569	31.242945	30.076786	-0.304950	0.000000	-1.583044	0.000000	0.000000	0.000000	-0.040857	-0.117853	0.215581	0.000000	0.000000	3.000000	92.000000	0.000000
15039.027602	-0.106235	0.591357	-0.030942	71.456764	31.909899	30.639385	-0.304950	0.000000	-1.583044	0.000000	0.000000	0.000000	-0.040857	-0.117853	0.215581	0.000000	0.000000	3.000000	92.000000	0.000000
15039.030935	-0.106389	0.590895	-0.030324	71.456764	31.909899	30.639385	-0.304950	0.000000	-1.583044	0.000000	0.000000	0.000000	-0.046239	-0.138589	0.185533	0.000000	0.000000	3.000000	92.000000	0.000000
15039.034269	-0.106389	0.590895	-0.030324	71.456764	31.909899	30.639385	-0.304950	0.000000	-1.583044	0.000000	0.000000	0.000000	-0.046239	-0.138589	0.185533	0.000000	0.000000	3.000000	92.000000	0.000000
15039.037602	-0.106389	0.590895	-0.030324	71.630920	32.692417	31.359062	-0.319466	0.000000	-1.516192	0.000000	0.000000	0.000000	-0.046239	-0.138589	0.185533	0.000000	0.000000	3.000000	92.000000	0.000000
15039.040935	-0.106389	0.590895	-0.030324	71.630920	32.692417	31.359062	-0.319466	0.000000	-1.516192	0.000000	0.000000	0.000000	-0.046239	-0.138589	0.185533	0.000000	0.000000	3.000000	92.000000	0.000000
15039.044269	-0.106551	0.590377	-0.029761	71.630920	32.692417	31.359062	-0.319466	0.000000	-1.516192	0.000000	0.000000	0.000000	-0.048578	-0.155520	0.168976	0.000000	0.000000	3.000000	92.000000	0.000000
15039.047602	-0.106551	0.590377	-0.029761	71.774429	33.485058	32.131187	-0.319466	0.000000	-1.516192	0.000000	0.000000	0.000000	-0.048578	-0.155520	0.168976	0.000000	0.000000	3.000000	92.000000	0.000000
15039.050935	-0.106745	0.589821	-0.029241	71.774429	33.485058	32.131187	-0.319466	0.000000	-1.516192	0.000000	0.000000	0.000000	-0.058262	-0.166906	0.155809	0.000000	0.000000	3.000000	92.000000	0.000000
15039.054269	-0.106745	0.589821	-0.029241	71.774429	33.485058	32.131187	-0.319466	0.000000	-1.516192	0.000000	0.000000	0.000000	-0.058262	-0.166906	0.155809	0.000000	0.000000	3.000000	92.000000	0.000000
15039.057602	-0.106745	0.589821	-0.029241	71.898033	34.167885	32.805519	-0.337273	0.000000	-1.462061	0.000000	0.000000	0.000000	-0.058262	-0.166906	0.155809	0.000000	0.000000	3.000000	92.000000	0.000000
15039.060935	-0.106966	0.589232	-0.028789	71.898033	34.167885	32.805519	-0.337273	0.000000	-1.462061	0.000000	0.000000	0.000000	-0.066207	-0.176497	0.135526	0.000000	0.000000	3.000000	92.000000	0.000000
15039.064269	-0.106966	0.589232	-0.028789	71.898033	34.167885	32.805519	-0.337273	0.000000	-1.462061	0.000000	0.000000	0.000000	-0.066207	-0.176497	0.135526	0.000000	0.000000	3.000000	92.000000	0.000000
15039.067602	-0.106966	0.589232	-0.028789	71.998672	34.724472	33.367313	-0.348307	0.000000	-1.439473	0.000000	0.000000	0.000000	-0.066207	-0.176497	0.135526	0.000000	0.000000	3.000000	92.000000	0.000000
15039.070935	-0.107179	0.588606	-0.028372	71.998672	34.724472	33.367313	-0.348307	0.000000	-1.439473	0.000000	0.000000	0.000000	-0.063731	-0.187800	0.125314	0.000000	0.000000	3.000000	92.000000	0.000000
15039.074269	-0.107179	0.588606	-0.028372	71.998672	34.724472	33.367313	-0.348307	0.000000	-1.439473	0.000000	0.000000	0.000000	-0.063731	-0.187800	0.125314	0.000000	0.000000	3.000000	92.000000	0.000000
15039.077602	-0.107179	0.588606	-0.028372	72.076660	35.110832	33.768963	-0.358929	0.000000	-1.418588	0.000000	0.000000	0.000000	-0.063731	-0.187800	0.125314	0.000000	0.000000	3.000000	92.000000	0.000000
15039.080935	-0.107179	0.588606	-0.028372	72.076660	35.110832	33.768963	-0.358929	0.000000	-1.418588	0.000000	0.000000	0.000000	-0.063731	-0.187800	0.125314	0.000000	0.000000	3.000000	92.000000	0.000000
15039.084269	-0.107377	0.588015	-0.028009	72.076660	35.110832	33.768963	-0.358929	0.000000	-1.418588	0.000000	0.000000	0.000000	-0.059669	-0.177293	0.108826	0.000000	0.000000	3.000000	92.000000	0.000000
15039.087602	-0.107377	0.588015	-0.028009	72.125351	35.325390	33.997322	-0.358929	0.000000	-1.418588	0.000000	0.000000	0.000000	-0.059669	-0.177293	0.108826	0.000000	0.000000	3.000000	92.000000	0.000000
15039.090935	-0.107519	0.587442	-0.027615	72.125351	35.325390	33.997322	-0.358929	0.000000	-1.418588	0.000000	0.000000	0.000000	-0.042561	-0.172118	0.118147	0.000000	0.000000	3.000000	92.000000	0.000000
15039.094269	-0.107519	0.587442	-0.027615	72.125351	35.325390	33.997322	-0.358929	0.000000	-1.418588	0.000000	0.000000	0.000000	-0.042561	-0.172118	0.118147	0.000000	0.000000	3.000000	92.000000	0.000000
15039.097602	-0.107519	0.587442	-0.027615	72.164764	35.477596	34.156036	-0.375967	0.000000	-1.380759	0.000000	0.000000	0.000000	-0.042561	-0.172118	0.118147	0.000000	0.000000	3.000000	92.000000	0.000000
15039.100935	-0.107519	0.587442	-0.027615	72.164764	35.477596	34.156036	-0.375967	0.000000	-1.380759	0.000000	0.000000	0.000000	-0.042561	-0.172118	0.118147	0.000000	0.000000	3.000000	92.000000	0.000000
15039.104269	-0.107592	0.586897	-0.027237	72.164764	35.477596	34.156036	-0.375967	0.000000	-1.380759	0.000000	0.000000	0.000000	-0.021876	-0.163304	0.113399	0.000000	0.000000	3.000000	92.000000	0.000000
15039.107602	-0.107592	0.586897	-0.027237	72.205338	35.631393	34.311871	-0.375967	0.000000	-1.380759	0.000000	0.000000	0.000000	-0.021876	-0.163304	0.113399	0.000000	0.000000	3.000000	92.000000	0.000000
15039.110935	-0.107618	0.586358	-0.026873	72.205338	35.631393	34.311871	-0.375967	0.000000	-1.380759	0.000000	0.000000	0.000000	-0.007793	-0.161730	0.109216	0.000000	0.000000	3.000000	92.000000	0.000000
15039.114269	-0.107618	0.586358	-0.026873	72.205338	35.631393	34.311871	-0.375967	0.000000	-1.380759	0.000000	0.000000	0.000000	-0.007793	-0.161730	0.109216	0.000000	0.000000	3.000000	92.000000	0.000000
15039.117602	-0.107618	0.586358	-0.026873	72.245804	35.788605	34.468391	-0.380912	0.000000	-1.343656	0.000000	0.000000	0.000000	-0.007793	-0.161730	0.109216	0.000000	0.000000	3.000000	92.000000	0.000000
15039.120935	-0.107618	0.586358	-0.026873	72.245804	35.788605	34.468391	-0.380912	0.000000	-1.343656	0.000000	0.000000	0.000000	-0.007793	-0.161730	0.109216	0.000000	0.000000	3.000000	92.000000	0.000000
15039.124269	-0.107654	0.585806	-0.026555	72.245804	35.788605	34.468391	-0.380912	0.000000	-1.343656	0.000000	0.000000	0.000000	-0.010835	-0.165538	0.095440	0.000000	0.000000	3.000000	92.000000	0.000000
15039.127602	-0.107654	0.585806	-0.026555	72.290154	35.958797	34.641369	-0.380912	0.000000	-1.343656	0.000000	0.000000	0.000000	-0.010835	-0.165538	0.095440	0.000000	0.000000	3.000000	92.000000	0.000000
15039.130935	-0.107673	0.585272	-0.026308	72.290154	35.958797	34.641369	-0.380912	0.000000	-1.343656	0.000000	0.000000	0.000000	-0.005487	-0.160191	0.074105	0.000000	0.000000	3.000000	92.000000	0.000000
15039.134269	-0.107673	0.585272	-0.026308	72.290154	35.958797	34.641369	-0.380912	0.000000	-1.343656	0.000000	0.000000	0.000000	-0.005487	-0.160191	0.074105	0.000000	0.000000	3.000000	92.000000	0.000000
15039.137602	-0.107673	0.585272	-0.026308	72.336349	36.131935	34.823090	-0.383632	0.000000	-1.315399	0.000000	0.000000	0.000000	-0.005487	-0.160191	0.074105	0.000000	0.000000	3.000000	92.000000	0.000000
15039.140935	-0.107673	0.585272	-0.026308	72.336349	36.131935	34.823090	-0.383632	0.000000	-1.315399	0.000000	0.000000	0.000000	-0.005487	-0.160191	0.074105	0.000000	0.000000	3.000000	92.000000	0.000000
15039.144269	-0.107707	0.584696	-0.026169	72.336349	36.131935	34.823090	-0.383632	0.000000	-1.315399	0.000000	0.000000	0.000000	-0.010425	-0.172880	0.041720	0.000000	0.000000	3.000000	92.000000	0.000000
15039.147602	-0.107707	0.584696	-0.026169	72.387077	36.330528	35.033157	-0.383632	0.000000	-1.315399	0.000000	0.000000	0.000000	-0.010425	-0.172880	0.041720	0.000000	0.000000	3.000000	92.000000	0.000000
15039.150935	-0.107722	0.584096	-0.026111	72.387077	36.330528	35.033157	-0.383632	0.000000	-1.315399	0.000000	0.000000	0.000000	-0.004342	-0.180014	0.017376	0.000000	0.000000	3.000000	92.000000	0.000000
15039.154269	-0.107722	0.584096	-0.026111	72.387077	36.330528	35.033157	-0.383632	0.000000	-1.315399	0.000000	0.000000	0.000000	-0.004342	-0.180014	0.017376	0.000000	0.000000	3.000000	92.000000	0.000000
15039.157602	-0.107722	0.584096	-0.026111	72.433830	36.553360	35.281532	-0.386094	0.000000	-1.305550	0.000000	0.000000	0.000000	-0.004342	-0.180014	0.017376	0.000000	0.000000	3.000000	92.000000	0.000000
15039.160935	-0.107722	0.584096	-0.026111	72.433830	36.553360	35.281532	-0.386094	0.000000	-1.305550	0.000000	0.000000	0.000000	-0.004342	-0.180014	0.017376	0.000000	0.000000	3.000000	92.000000	0.000000
15039.164269	-0.107757	0.583472	-0.026145	72.433830	36.553360	35.281532	-0.386094	0.000000	-1.305550	0.000000	0.000000	0.000000	-0.010528	-0.187099	-0.010070	0.000000	0.000000	3.000000	92.000000	0.000000
15039.167602	-0.107757	0.583472	-0.026145	72.464157	36.806644	35.588215	-0.386094	0.000000	-1.305550	0.000000	0.000000	0.000000	-0.010528	-0.187099	-0.010070	0.000000	0.000000	3.000000	92.000000	0.000000
15039.170935	-0.107776	0.582844	-0.026243	72.464157	36.806644	35.588215	-0.386094	0.000000	-1.305550	0.000000	0.000000	0.000000	-0.005681	-0.188641	-0.029444	0.000000	0.000000	3.000000	92.000000	0.000000
15039.174269	-0.107776	0.582844	-0.026243	72.464157	36.806644	35.588215	-0.386094	0.000000	-1.305550	0.000000	0.000000	0.000000	-0.005681	-0.188641	-0.029444	0.000000	0.000000	3.000000	92.000000	0.000000
15039.177602	-0.107776	0.582844	-0.026243	72.476585	37.094055	35.955986	-0.388795	0.000000	-1.312135	0.000000	0.000000	0.000000	-0.005681	-0.188641	-0.029444	0.000000	0.000000	3.000000	92.000000	0.000000
15039.180935	-0.107776	0.582844	-0.026243	72.476585	37.094055	35.955986	-0.388795	0.000000	-1.312135	0.000000	0.000000	0.000000	-0.005681	-0.188641	-0.029444	0.000000	0.000000	3.000000	92.000000	0.000000
15039.184269	-0.107764	0.582204	-0.026377	72.476585	37.094055	35.955986	-0.388795	0.000000	-1.312135	0.000000	0.000000	0.000000	0.003551	-0.192015	-0.040261	0.000000	0.000000	3.000000	92.000000	0.000000
15039.187602	-0.107764	0.582204	-0.026377	72.472908	37.407177	36.365368	-0.388795	0.000000	-1.312135	0.000000	0.000000	0.000000	0.003551	-0.192015	-0.040261	0.000000	0.000000	3.000000	92.000000	0.000000
15039.190935	-0.107720	0.581577	-0.026554	72.472908	37.407177	36.365368	-0.388795	0.000000	-1.312135	0.000000	0.000000	0.000000	0.013274	-0.188091	-0.053077	0.000000	0.000000	3.000000	92.000000	0.000000
15039.194269	-0.107720	0.581577	-0.026554	72.472908	37.407177	36.365368	-0.388795	0.000000	-1.312135	0.000000	0.000000	0.000000	0.013274	-0.188091	-0.053077	0.000000	0.000000	3.000000	92.000000	0.000000
15039.197602	-0.107720	0.581577	-0.026554	72.471275	37.719219	36.759541	-0.385991	0.000000	-1.327691	0.000000	0.000000	0.000000	0.013274	-0.188091	-0.053077	0.000000	0.000000	3.000000	92.000000	0.000000
15039.200935	-0.107720	0.581577	-0.026554	72.471275	37.719219	36.759541	-0.385991	0.000000	-1.327691	0.000000	0.000000	0.000000	0.013274	-0.188091	-0.053077	0.000000	0.000000	3.000000	92.000000	0.000000
15039.204269	-0.107655	0.580950	-0.026727	72.471275	37.719219	36.759541	-0.385991	0.000000	-1.327691	0.000000	0.000000	0.000000	0.019477	-0.187899	-0.051820	0.000000	0.000000	3.000000	92.000000	0.000000
15039.207602	-0.107655	0.580950	-0.026727	72.468468	38.024086	37.149765	-0.385991	0.000000	-1.327691	0.000000	0.000000	0.000000	0.019477	-0.187899	-0.051820	0.000000	0.000000	3.000000	92.000000	0.000000
15039.210935	-0.107547	0.580349	-0.026897	72.468468	38.024086	37.149765	-0.385991	0.000000	-1.327691	0.000000	0.000000	0.000000	0.032284	-0.180470	-0.050991	0.000000	0.000000	3.000000	92.000000	0.000000
15039.214269	-0.107547	0.580349	-0.026897	72.468468	38.024086	37.149765	-0.385991	0.000000	-1.327691	0.000000	0.000000	0.000000	0.032284	-0.180470	-0.050991	0.000000	0.000000	3.000000	92.000000	0.000000
15039.217602	-0.107547	0.580349	-0.026897	72.468346	38.342926	37.536533	-0.377364	0.000000	-1.344827	0.000000	0.000000	0.000000	0.032284	-0.180470	-0.050991	0.000000	0.000000	3.000000	92.000000	0.000000
15039.220935	-0.107547	0.580349	-0.026897	72.468346	38.342926	37.536533	-0.377364	0.000000	-1.344827	0.000000	0.000000	0.000000	0.032284	-0.180470	-0.050991	0.000000	0.000000	3.000000	92.000000	0.000000
15039.224269	-0.107415	0.579730	-0.027079	72.468346	38.342926	37.536533	-0.377364	0.000000	-1.344827	0.000000	0.000000	0.000000	0.039728	-0.185626	-0.054806	0.000000	0.000000	3.000000	92.000000	0.000000
15039.227602	-0.107415	0.579730	-0.027079	72.471649	38.654026	37.921040	-0.377364	0.000000	-1.344827	0.000000	0.000000	0.000000	0.039728	-0.185626	-0.054806	0.000000	0.000000	3.000000	92.000000	0.000000
15039.230935	-0.107282	0.579112	-0.027263	72.471649	38.654026	37.921040	-0.377364	0.000000	-1.344827	0.000000	0.000000	0.000000	0.039773	-0.185448	-0.055090	0.000000	0.000000	3.000000	92.000000	0.000000
15039.234269	-0.107282	0.579112	-0.027263	72.471649	38.654026	37.921040	-0.377364	0.000000	-1.344827	0.000000	0.000000	0.000000	0.039773	-0.185448	-0.055090	0.000000	0.000000	3.000000	92.000000	0.000000
15039.237602	-0.107282	0.579112	-0.027263	72.484398	38.940540	38.259426	-0.364114	0.000000	-1.363143	0.000000	0.000000	0.000000	0.039773	-0.185448	-0.055090	0.000000	0.000000	3.000000	92.000000	0.000000
15039.240935	-0.107282	0.579112	-0.027263	72.484398	38.940540	38.259426	-0.364114	0.000000	-1.363143	0.000000	0.000000	0.000000	0.039773	-0.185448	-0.055090	0.000000	0.000000	3.000000	92.000000	0.000000
15039.244269	-0.107174	0.578512	-0.027436	72.484398	38.940540	38.259426	-0.364114	0.000000	-1.363143	0.000000	0.000000	0.000000	0.032431	-0.179920	-0.051799	0.000000	0.000000	3.000000	92.000000	0.000000
15039.247602	-0.107174	0.578512	-0.027436	72.505394	39.207260	38.571453	-0.364114	0.000000	-1.363143	0.000000	0.000000	0.000000	0.032431	-0.179920	-0.051799	0.000000	0.000000	3.000000	92.000000	0.000000
15039.250935	-0.107070	0.577931	-0.027592	72.505394	39.207260	38.571453	-0.364114	0.000000	-1.363143	0.000000	0.000000	0.000000	0.031204	-0.174423	-0.046953	0.000000	0.000000	3.000000	92.000000	0.000000
15039.254269	-0.107070	0.577931	-0.027592	72.505394	39.207260	38.571453	-0.364114	0.000000	-1.363143	0.000000	0.000000	0.000000	0.031204	-0.174423	-0.046953	0.000000	0.000000	3.000000	92.000000	0.000000
15039.257602	-0.107070	0.577931	-0.027592	72.520180	39.473679	38.877480	-0.353508	0.000000	-1.379601	0.000000	0.000000	0.000000	0.031204	-0.174423	-0.046953	0.000000	0.000000	3.000000	92.000000	0.000000
15039.260935	-0.107070	0.577931	-0.027592	72.520180	39.473679	38.877480	-0.353508	0.000000	-1.379601	0.000000	0.000000	0.000000	0.031204	-0.174423	-0.046953	0.000000	0.000000	3.000000	92.000000	0.000000
15039.264269	-0.106940	0.577379	-0.027682	72.520180	39.473679	38.877480	-0.353508	0.000000	-1.379601	0.000000	0.000000	0.000000	0.039185	-0.165536	-0.026895	0.000000	0.000000	3.000000	92.000000	0.000000
15039.267602	-0.106940	0.577379	-0.027682	72.519768	39.729267	39.181320	-0.353508	0.000000	-1.379601	0.000000	0.000000	0.000000	0.039185	-0.165536	-0.026895	0.000000	0.000000	3.000000	92.000000	0.000000
15039.270935	-0.106838	0.576863	-0.027743	72.519768	39.729267	39.181320	-0.353508	0.000000	-1.379601	0.000000	0.000000	0.000000	0.030559	-0.154787	-0.018395	0.000000	0.000000	3.000000	92.000000	0.000000
15039.274269	-0.106838	0.576863	-0.027743	72.519768	39.729267	39.181320	-0.353508	0.000000	-1.379601	0.000000	0.000000	0.000000	0.030559	-0.154787	-0.018395	0.000000	0.000000	3.000000	92.000000	0.000000
15039.277602	-0.106838	0.576863	-0.027743	72.508789	39.954800	39.462410	-0.341884	0.000000	-1.387150	0.000000	0.000000	0.000000	0.030559	-0.154787	-0.018395	0.000000	0.000000	3.000000	92.000000	0.000000
15039.280935	-0.106838	0.576863	-0.027743	72.508789	39.954800	39.462410	-0.341884	0.000000	-1.387150	0.000000	0.000000	0.000000	0.030559	-0.154787	-0.018395	0.000000	0.000000	3.000000	92.000000	0.000000
15039.284269	-0.106748	0.576400	-0.027754	72.508789	39.954800	39.462410	-0.341884	0.000000	-1.387150	0.000000	0.000000	0.000000	0.026769	-0.138744	-0.003198	0.000000	0.000000	3.000000	92.000000	0.000000
15039.287602	-0.106748	0.576400	-0.027754	72.489189	40.157928	39.704853	-0.341884	0.000000	-1.387150	0.000000	0.000000	0.000000	0.026769	-0.138744	-0.003198	0.000000	0.000000	3.000000	92.000000	0.000000
15039.290935	-0.106748	0.576400	-0.027754	72.489189	40.157928	39.704853	-0.341884	0.000000	-1.387150	0.000000	0.000000	0.000000	0.026769	-0.138744	-0.003198	0.000000	0.000000	3.000000	92.000000	0.000000
15039.294269	-0.106748	0.576400	-0.027754	72.489189	40.157928	39.704853	-0.341884	0.000000	-1.387150	0.000000	0.000000	0.000000	0.026769	-0.138744	-0.003198	0.000000	0.000000	3.000000	92.000000	0.000000
15039.297602	-0.106681	0.575622	-0.027591	72.464035	40.315304	39.803806	-0.337423	0.000000	-1.387683	0.000000	0.000000	0.000000	0.020326	-0.233554	0.048894	0.000000	0.000000	3.000000	92.000000	0.000000
15039.300935	-0.106681	0.575622	-0.027591	72.464035	40.315304	39.803806	-0.337423	0.000000	-1.387683	0.000000	0.000000	0.000000	-0.000001	-0.000005	-0.000000	0.000000	0.000000	3.000000	92.000000	0.000000
15039.304269	-0.106681	0.575622	-0.027591	72.464035	40.315304	39.803806	-0.337423	0.000000	-1.387683	0.000000	0.000000	0.000000	-0.000001	-0.000005	-0.000000	0.000000	0.000000	3.000000	92.000000	0.000000
15039.307602	-0.106681	0.575622	-0.027591	72.444351	40.424786	39.694405	-0.334035	0.000000	-1.379534	0.000000	0.000000	0.000000	-0.000001	-0.000005	-0.000000	0.000000	0.000000	3.000000	92.000000	0.000000
15039.310935	-0.106681	0.575622	-0.027591	72.444351	40.424786	39.694405	-0.334035	0.000000	-1.379534	0.000000	0.000000	0.000000	-0.000001	-0.000005	-0.000000	0.000000	0.000000	3.000000	92.000000	0.000000
15039.314269	-0.106718	0.575288	-0.027439	72.444351	40.424786	39.694405	-0.334035	0.000000	-1.379534	0.000000	0.000000	0.000000	-0.011303	-0.100200	0.045515	0.000000	0.000000	3.000000	92.000000	0.000000
15039.317602	-0.106718	0.575288	-0.027439	72.423019	40.518295	39.531700	-0.334035	0.000000	-1.379534	0.000000	0.000000	0.000000	-0.011303	-0.100200	0.045515	0.000000	0.000000	3.000000	92.000000	0.000000
15039.320935	-0.106718	0.575288	-0.027439	72.423019	40.518295	39.531700	-0.334035	0.000000	-1.379534	0.000000	0.000000	0.000000	-0.011303	-0.100200	0.045515	0.000000	0.000000	3.000000	92.000000	0.000000
15039.324269	-0.106718	0.575288	-0.027439	72.423019	40.518295	39.531700	-0.334035	0.000000	-1.379534	0.000000	0.000000	0.000000	-0.011303	-0.100200	0.045515	0.000000	0.000000	3.000000	92.000000	0.000000
15039.327602	-0.106889	0.574738	-0.027100	72.386681	40.630779	39.587543	-0.335919	0.000000	-1.371948	0.000000	0.000000	0.000000	-0.051235	-0.164843	0.101575	0.000000	0.000000	3.000000	92.000000	0.000000
15039.330935	-0.106889	0.574738	-0.027100	72.386681	40.630779	39.587543	-0.335919	0.000000	-1.371948	0.000000	0.000000	0.000000	-0.000001	0.000006	0.000000	0.000000	0.000000	3.000000	92.000000	0.000000
15039.334269	-0.106889	0.574738	-0.027100	72.386681	40.630779	39.587543	-0.335919	0.000000	-1.371948	0.000000	0.000000	0.000000	-0.000001	0.000006	0.000000	0.000000	0.000000	3.000000	92.000000	0.000000
15039.337602	-0.106889	0.574738	-0.027100	72.332634	40.748386	39.794712	-0.344458	0.000000	-1.355019	0.000000	0.000000	0.000000	-0.000001	0.000006	0.000000	0.000000	0.000000	3.000000	92.000000	0.000000
15039.340935	-0.106889	0.574738	-0.027100	72.332634	40.748386	39.794712	-0.344458	0.000000	-1.355019	0.000000	0.000000	0.000000	-0.000001	0.000006	0.000000	0.000000	0.000000	3.000000	92.000000	0.000000
15039.344269	-0.106982	0.574523	-0.026903	72.332634	40.748386	39.794712	-0.344458	0.000000	-1.355019	0.000000	0.000000	0.000000	-0.027709	-0.064649	0.059138	0.000000	0.000000	3.000000	92.000000	0.000000
15039.347602	-0.106982	0.574523	-0.026903	72.263313	40.869961	40.031338	-0.344458	0.000000	-1.355019	0.000000	0.000000	0.000000	-0.027709	-0.064649	0.059138	0.000000	0.000000	3.000000	92.000000	0.000000
15039.350935	-0.106982	0.574523	-0.026903	72.263313	40.869961	40.031338	-0.344458	0.000000	-1.355019	0.000000	0.000000	0.000000	-0.027709	-0.064649	0.059138	0.000000	0.000000	3.000000	92.000000	0.000000
15039.354269	-0.106982	0.574523	-0.026903	72.263313	40.869961	40.031338	-0.344458	0.000000	-1.355019	0.000000	0.000000	0.000000	-0.027709	-0.064649	0.059138	0.000000	0.000000	3.000000	92.000000	0.000000
15039.357602	-0.107193	0.574241	-0.026488	72.200035	40.942543	40.194279	-0.349076	0.000000	-1.345163	0.000000	0.000000	0.000000	-0.063555	-0.084565	0.124646	0.000000	0.000000	3.000000	92.000000	0.000000
15039.360935	-0.107193	0.574241	-0.026488	72.200035	40.942543	40.194279	-0.349076	0.000000	-1.345163	0.000000	0.000000	0.000000	-0.000000	-0.000004	-0.000000	0.000000	0.000000	3.000000	92.000000	0.000000
15039.364269	-0.107193	0.574241	-0.026488	72.200035	40.942543	40.194279	-0.349076	0.000000	-1.345163	0.000000	0.000000	0.000000	-0.000000	-0.000004	-0.000000	0.000000	0.000000	3.000000	92.000000	0.000000
15039.367602	-0.107193	0.574241	-0.026488	72.152298	40.992435	40.316158	-0.359669	0.000000	-1.324388	0.000000	0.000000	0.000000	-0.000000	-0.000004	-0.000000	0.000000	0.000000	3.000000	92.000000	0.000000
15039.370935	-0.107282	0.574164	-0.026305	72.152298	40.992435	40.316158	-0.359669	0.000000	-1.324388	0.000000	0.000000	0.000000	-0.026697	-0.023167	0.054896	0.000000	0.000000	3.000000	92.000000	0.000000
15039.374269	-0.107282	0.574164	-0.026305	72.152298	40.992435	40.316158	-0.359669	0.000000	-1.324388	0.000000	0.000000	0.000000	-0.026697	-0.023167	0.054896	0.000000	0.000000	3.000000	92.000000	0.000000
15039.377602	-0.107282	0.574164	-0.026305	72.129097	41.002106	40.356762	-0.364118	0.000000	-1.315239	0.000000	0.000000	0.000000	-0.026697	-0.023167	0.054896	0.000000	0.000000	3.000000	92.000000	0.000000
15039.380935	-0.107282	0.574164	-0.026305	72.129097	41.002106	40.356762	-0.364118	0.000000	-1.315239	0.000000	0.000000	0.000000	-0.026697	-0.023167	0.054896	0.000000	0.000000	3.000000	92.000000	0.000000
15039.384269	-0.107359	0.574122	-0.026082	72.129097	41.002106	40.356762	-0.364118	0.000000	-1.315239	0.000000	0.000000	0.000000	-0.023129	-0.012627	0.066713	0.000000	0.000000	3.000000	92.000000	0.000000
15039.387602	-0.107359	0.574122	-0.026082	72.124161	40.987473	40.335129	-0.364118	0.000000	-1.315239	0.000000	0.000000	0.000000	-0.023129	-0.012627	0.066713	0.000000	0.000000	3.000000	92.000000	0.000000
15039.390935	-0.107359	0.574122	-0.026082	72.124161	40.987473	40.335129	-0.364118	0.000000	-1.315239	0.000000	0.000000	0.000000	-0.023129	-0.012627	0.066713	0.000000	0.000000	3.000000	92.000000	0.000000
15039.394269	-0.107359	0.574122	-0.026082	72.124161	40.987473	40.335129	-0.364118	0.000000	-1.315239	0.000000	0.000000	0.000000	-0.023129	-0.012627	0.066713	0.000000	0.000000	3.000000	92.000000	0.000000
15039.397602	-0.107445	0.574137	-0.025740	72.120583	40.971596	40.318447	-0.367973	0.000000	-1.304120	0.000000	0.000000	0.000000	-0.025611	0.004520	0.102847	0.000000	0.000000	3.000000	92.000000	0.000000
15039.400935	-0.107445	0.574137	-0.025740	72.120583	40.971596	40.318447	-0.367973	0.000000	-1.304120	0.000000	0.000000	0.000000	-0.025611	0.004520	0.102847	0.000000	0.000000	3.000000	92.000000	0.000000
15039.404269	-0.107445	0.574137	-0.025740	72.120583	40.971596	40.318447	-0.367973	0.000000	-1.304120	0.000000	0.000000	0.000000	-0.025611	0.004520	0.102847	0.000000	0.000000	3.000000	92.000000	0.000000
15039.407602	-0.107445	0.574137	-0.025740	72.115189	40.945045	40.293404	-0.372241	0.000000	-1.286979	0.000000	0.000000	0.000000	-0.025611	0.004520	0.102847	0.000000	0.000000	3.000000	92.000000	0.000000
15039.410935	-0.107497	0.574145	-0.025617	72.115189	40.945045	40.293404	-0.372241	0.000000	-1.286979	0.000000	0.000000	0.000000	-0.015693	0.002596	0.036799	0.000000	0.000000	3.000000	92.000000	0.000000
15039.414269	-0.107497	0.574145	-0.025617	72.115189	40.945045	40.293404	-0.372241	0.000000	-1.286979	0.000000	0.000000	0.000000	-0.015693	0.002596	0.036799	0.000000	0.000000	3.000000	92.000000	0.000000
15039.417602	-0.107497	0.574145	-0.025617	72.111557	40.923729	40.276722	-0.374857	0.000000	-1.280846	0.000000	0.000000	0.000000	-0.015693	0.002596	0.036799	0.000000	0.000000	3.000000	92.000000	0.000000
15039.420935	-0.107497	0.574145	-0.025617	72.111557	40.923729	40.276722	-0.374857	0.000000	-1.280846	0.000000	0.000000	0.000000	-0.015693	0.002596	0.036799	0.000000	0.000000	3.000000	92.000000	0.000000
15039.424269	-0.107573	0.574174	-0.025575	72.111557	40.923729	40.276722	-0.374857	0.000000	-1.280846	0.000000	0.000000	0.000000	-0.022750	0.008591	0.012708	0.000000	0.000000	3.000000	92.000000	0.000000
15039.427602	-0.107573	0.574174	-0.025575	72.107979	40.902428	40.260052	-0.374857	0.000000	-1.280846	0.000000	0.000000	0.000000	-0.022750	0.008591	0.012708	0.000000	0.000000	3.000000	92.000000	0.000000
15039.430935	-0.107573	0.574174	-0.025575	72.107979	40.902428	40.260052	-0.374857	0.000000	-1.280846	0.000000	0.000000	0.000000	-0.022750	0.008591	0.012708	0.000000	0.000000	3.000000	92.000000	0.000000
15039.434269	-0.107573	0.574174	-0.025575	72.107979	40.902428	40.260052	-0.374857	0.000000	-1.280846	0.000000	0.000000	0.000000	-0.022750	0.008591	0.012708	0.000000	0.000000	3.000000	92.000000	0.000000
15039.437602	-0.107654	0.574287	-0.025510	72.102577	40.873203	40.227077	-0.378649	0.000000	-1.278728	0.000000	0.000000	0.000000	-0.024393	0.033754	0.019273	0.000000	0.000000	3.000000	92.000000	0.000000
15039.440935	-0.107654	0.574287	-0.025510	72.102577	40.873203	40.227077	-0.378649	0.000000	-1.278728	0.000000	0.000000	0.000000	-0.024393	0.033754	0.019273	0.000000	0.000000	3.000000	92.000000	0.000000
15039.444269	-0.107654	0.574287	-0.025510	72.102577	40.873203	40.227077	-0.378649	0.000000	-1.278728	0.000000	0.000000	0.000000	-0.024393	0.033754	0.019273	0.000000	0.000000	3.000000	92.000000	0.000000
15039.447602	-0.107654	0.574287	-0.025510	72.097183	40.846710	40.202099	-0.382714	0.000000	-1.275515	0.000000	0.000000	0.000000	-0.024393	0.033754	0.019273	0.000000	0.000000	3.000000	92.000000	0.000000
15039.450935	-0.107698	0.574329	-0.025510	72.097183	40.846710	40.202099	-0.382714	0.000000	-1.275515	0.000000	0.000000	0.000000	-0.013115	0.012592	0.000216	0.000000	0.000000	3.000000	92.000000	0.000000
15039.454269	-0.107698	0.574329	-0.025510	72.097183	40.846710	40.202099	-0.382714	0.000000	-1.275515	0.000000	0.000000	0.000000	-0.013115	0.012592	0.000216	0.000000	0.000000	3.000000	92.000000	0.000000
15039.457602	-0.107698	0.574329	-0.025510	72.093567	40.825420	40.185444	-0.384900	0.000000	-1.275479	0.000000	0.000000	0.000000	-0.013115	0.012592	0.000216	0.000000	0.000000	3.000000	92.000000	0.000000
15039.460935	-0.107698	0.574329	-0.025510	72.093567	40.825420	40.185444	-0.384900	0.000000	-1.275479	0.000000	0.000000	0.000000	-0.013115	0.012592	0.000216	0.000000	0.000000	3.000000	92.000000	0.000000
15039.464269	-0.107720	0.574395	-0.025510	72.093567	40.825420	40.185444	-0.384900	0.000000	-1.275479	0.000000	0.000000	0.000000	-0.006499	0.019870	-0.000116	0.000000	0.000000	3.000000	92.000000	0.000000
15039.467602	-0.107720	0.574395	-0.025510	72.088158	40.798950	40.160480	-0.384900	0.000000	-1.275479	0.000000	0.000000	0.000000	-0.006499	0.019870	-0.000116	0.000000	0.000000	3.000000	92.000000	0.000000
15039.470935	-0.107720	0.574395	-0.025510	72.088158	40.798950	40.160480	-0.384900	0.000000	-1.275479	0.000000	0.000000	0.000000	-0.006499	0.019870	-0.000116	0.000000	0.000000	3.000000	92.000000	0.000000
15039.474269	-0.107720	0.574395	-0.025510	72.088158	40.798950	40.160480	-0.384900	0.000000	-1.275479	0.000000	0.000000	0.000000	-0.006499	0.019870	-0.000116	0.000000	0.000000	3.000000	92.000000	0.000000
15039.477602	-0.107744	0.574481	-0.025586	72.086349	40.788307	40.152153	-0.385983	0.000000	-1.275499	0.000000	0.000000	0.000000	-0.007399	0.025877	-0.022676	0.000000	0.000000	3.000000	92.000000	0.000000
15039.480935	-0.107744	0.574481	-0.025586	72.086349	40.788307	40.152153	-0.385983	0.000000	-1.275499	0.000000	0.000000	0.000000	-0.007399	0.025877	-0.022676	0.000000	0.000000	3.000000	92.000000	0.000000
15039.484269	-0.107744	0.574481	-0.025586	72.086349	40.788307	40.152153	-0.385983	0.000000	-1.275499	0.000000	0.000000	0.000000	-0.007399	0.025877	-0.022676	0.000000	0.000000	3.000000	92.000000	0.000000
15039.487602	-0.107744	0.574481	-0.025586	72.084557	40.780399	40.143845	-0.387216	0.000000	-1.279278	0.000000	0.000000	0.000000	-0.007399	0.025877	-0.022676	0.000000	0.000000	3.000000	92.000000	0.000000
15039.490935	-0.107737	0.574512	-0.025615	72.084557	40.780399	40.143845	-0.387216	0.000000	-1.279278	0.000000	0.000000	0.000000	0.002212	0.009286	-0.008873	0.000000	0.000000	3.000000	92.000000	0.000000
15039.494269	-0.107737	0.574512	-0.025615	72.084557	40.780399	40.143845	-0.387216	0.000000	-1.279278	0.000000	0.000000	0.000000	0.002212	0.009286	-0.008873	0.000000	0.000000	3.000000	92.000000	0.000000
15039.497602	-0.107737	0.574512	-0.025615	72.084099	40.771214	40.132469	-0.386848	0.000000	-1.280757	0.000000	0.000000	0.000000	0.002212	0.009286	-0.008873	0.000000	0.000000	3.000000	92.000000	0.000000
15039.500935	-0.107737	0.574512	-0.025615	72.084099	40.771214	40.132469	-0.386848	0.000000	-1.280757	0.000000	0.000000	0.000000	0.002212	0.009286	-0.008873	0.000000	0.000000	3.000000	92.000000	0.000000
15039.504269	-0.107724	0.574550	-0.025668	72.084099	40.771214	40.132469	-0.386848	0.000000	-1.280757	0.000000	0.000000	0.000000	0.003966	0.011285	-0.015882	0.000000	0.000000	3.000000	92.000000	0.000000
15039.507602	-0.107724	0.574550	-0.025668	72.085884	40.781837	40.140781	-0.386848	0.000000	-1.280757	0.000000	0.000000	0.000000	0.003966	0.011285	-0.015882	0.000000	0.000000	3.000000	92.000000	0.000000
15039.510935	-0.107724	0.574550	-0.025668	72.085884	40.781837	40.140781	-0.386848	0.000000	-1.280757	0.000000	0.000000	0.000000	0.003966	0.011285	-0.015882	0.000000	0.000000	3.000000	92.000000	0.000000
15039.514269	-0.107724	0.574550	-0.025668	72.085884	40.781837	40.140781	-0.386848	0.000000	-1.280757	0.000000	0.000000	0.000000	0.003966	0.011285	-0.015882	0.000000	0.000000	3.000000	92.000000	0.000000
15039.517602	-0.107652	0.574516	-0.025779	72.089508	40.800388	40.157413	-0.386187	0.000000	-1.283404	0.000000	0.000000	0.000000	0.021388	-0.009923	-0.033388	0.000000	0.000000	3.000000	92.000000	0.000000
15039.520935	-0.107652	0.574516	-0.025779	72.089508	40.800388	40.157413	-0.386187	0.000000	-1.283404	0.000000	0.000000	0.000000	0.021388	-0.009923	-0.033388	0.000000	0.000000	3.000000	92.000000	0.000000
15039.524269	-0.107652	0.574516	-0.025779	72.089508	40.800388	40.157413	-0.386187	0.000000	-1.283404	0.000000	0.000000	0.000000	0.021388	-0.009923	-0.033388	0.000000	0.000000	3.000000	92.000000	0.000000
15039.527602	-0.107652	0.574516	-0.025779	72.094437	40.814926	40.170971	-0.382622	0.000000	-1.288969	0.000000	0.000000	0.000000	0.021388	-0.009923	-0.033388	0.000000	0.000000	3.000000	92.000000	0.000000
15039.530935	-0.107638	0.574488	-0.025837	72.094437	40.814926	40.170971	-0.382622	0.000000	-1.288969	0.000000	0.000000	0.000000	0.004316	-0.008586	-0.017296	0.000000	0.000000	3.000000	92.000000	0.000000
15039.534269	-0.107638	0.574488	-0.025837	72.094437	40.814926	40.170971	-0.382622	0.000000	-1.288969	0.000000	0.000000	0.000000	0.004316	-0.008586	-0.017296	0.000000	0.000000	3.000000	92.000000	0.000000
15039.537602	-0.107638	0.574488	-0.025837	72.096237	40.822861	40.179310	-0.381903	0.000000	-1.291851	0.000000	0.000000	0.000000	0.004316	-0.008586	-0.017296	0.000000	0.000000	3.000000	92.000000	0.000000
15039.540935	-0.107638	0.574488	-0.025837	72.096237	40.822861	40.179310	-0.381903	0.000000	-1.291851	0.000000	0.000000	0.000000	0.004316	-0.008586	-0.017296	0.000000	0.000000	3.000000	92.000000	0.000000
15039.544269	-0.107630	0.574453	-0.025871	72.096237	40.822861	40.179310	-0.381903	0.000000	-1.291851	0.000000	0.000000	0.000000	0.002566	-0.010605	-0.010288	0.000000	0.000000	3.000000	92.000000	0.000000
15039.547602	-0.107630	0.574453	-0.025871	72.099861	40.838711	40.195961	-0.381903	0.000000	-1.291851	0.000000	0.000000	0.000000	0.002566	-0.010605	-0.010288	0.000000	0.000000	3.000000	92.000000	0.000000
15039.550935	-0.107630	0.574453	-0.025871	72.099861	40.838711	40.195961	-0.381903	0.000000	-1.291851	0.000000	0.000000	0.000000	0.002566	-0.010605	-0.010288	0.000000	0.000000	3.000000	92.000000	0.000000
15039.554269	-0.107630	0.574453	-0.025871	72.099861	40.838711	40.195961	-0.381903	0.000000	-1.291851	0.000000	0.000000	0.000000	0.002566	-0.010605	-0.010288	0.000000	0.000000	3.000000	92.000000	0.000000
15039.557602	-0.107646	0.574435	-0.025894	72.099861	40.835979	40.195953	-0.381475	0.000000	-1.293566	0.000000	0.000000	0.000000	-0.004857	-0.005293	-0.006677	0.000000	0.000000	3.000000	92.000000	0.000000
15039.560935	-0.107646	0.574435	-0.025894	72.099861	40.835979	40.195953	-0.381475	0.000000	-1.293566	0.000000	0.000000	0.000000	-0.004857	-0.005293	-0.006677	0.000000	0.000000	3.000000	92.000000	0.000000
15039.564269	-0.107646	0.574435	-0.025894	72.099861	40.835979	40.195953	-0.381475	0.000000	-1.293566	0.000000	0.000000	0.000000	-0.004857	-0.005293	-0.006677	0.000000	0.000000	3.000000	92.000000	0.000000
15039.567602	-0.107646	0.574435	-0.025894	72.099846	40.833263	40.195957	-0.382285	0.000000	-1.294679	0.000000	0.000000	0.000000	-0.004857	-0.005293	-0.006677	0.000000	0.000000	3.000000	92.000000	0.000000
15039.570935	-0.107666	0.574435	-0.025899	72.099846	40.833263	40.195957	-0.382285	0.000000	-1.294679	0.000000	0.000000	0.000000	-0.006143	-0.000000	-0.001533	0.000000	0.000000	3.000000	92.000000	0.000000
15039.574269	-0.107666	0.574435	-0.025899	72.099846	40.833263	40.195957	-0.382285	0.000000	-1.294679	0.000000	0.000000	0.000000	-0.006143	-0.000000	-0.001533	0.000000	0.000000	3.000000	92.000000	0.000000
15039.577602	-0.107666	0.574435	-0.025899	72.098061	40.819901	40.187630	-0.383308	0.000000	-1.294935	0.000000	0.000000	0.000000	-0.006143	-0.000000	-0.001533	0.000000	0.000000	3.000000	92.000000	0.000000
15039.580935	-0.107666	0.574435	-0.025899	72.098061	40.819901	40.187630	-0.383308	0.000000	-1.294935	0.000000	0.000000	0.000000	-0.006143	-0.000000	-0.001533	0.000000	0.000000	3.000000	92.000000	0.000000
15039.584269	-0.107711	0.574453	-0.025892	72.098061	40.819901	40.187630	-0.383308	0.000000	-1.294935	0.000000	0.000000	0.000000	-0.013569	0.005291	0.002077	0.000000	0.000000	3.000000	92.000000	0.000000
15039.587602	-0.107711	0.574453	-0.025892	72.092628	40.793407	40.162651	-0.383308	0.000000	-1.294935	0.000000	0.000000	0.000000	-0.013569	0.005291	0.002077	0.000000	0.000000	3.000000	92.000000	0.000000
15039.590935	-0.107711	0.574453	-0.025892	72.092628	40.793407	40.162651	-0.383308	0.000000	-1.294935	0.000000	0.000000	0.000000	-0.013569	0.005291	0.002077	0.000000	0.000000	3.000000	92.000000	0.000000
15039.594269	-0.107711	0.574453	-0.025892	72.092628	40.793407	40.162651	-0.383308	0.000000	-1.294935	0.000000	0.000000	0.000000	-0.013569	0.005291	0.002077	0.000000	0.000000	3.000000	92.000000	0.000000
15039.597602	-0.107756	0.574583	-0.025800	72.087234	40.769669	40.137703	-0.385570	0.000000	-1.294588	0.000000	0.000000	0.000000	-0.013384	0.039073	0.027460	0.000000	0.000000	3.000000	92.000000	0.000000
15039.600935	-0.107756	0.574583	-0.025800	72.087234	40.769669	40.137703	-0.385570	0.000000	-1.294588	0.000000	0.000000	0.000000	-0.013384	0.039073	0.027460	0.000000	0.000000	3.000000	92.000000	0.000000
15039.604269	-0.107756	0.574583	-0.025800	72.087234	40.769669	40.137703	-0.385570	0.000000	-1.294588	0.000000	0.000000	0.000000	-0.013384	0.039073	0.027460	0.000000	0.000000	3.000000	92.000000	0.000000
15039.607602	-0.107756	0.574583	-0.025800	72.078201	40.732853	40.096149	-0.387801	0.000000	-1.290012	0.000000	0.000000	0.000000	-0.013384	0.039073	0.027460	0.000000	0.000000	3.000000	92.000000	0.000000
15039.610935	-0.107753	0.574653	-0.025727	72.078201	40.732853	40.096149	-0.387801	0.000000	-1.290012	0.000000	0.000000	0.000000	0.001007	0.021188	0.022101	0.000000	0.000000	3.000000	92.000000	0.000000
15039.614269	-0.107753	0.574653	-0.025727	72.078201	40.732853	40.096149	-0.387801	0.000000	-1.290012	0.000000	0.000000	0.000000	0.001007	0.021188	0.022101	0.000000	0.000000	3.000000	92.000000	0.000000
15039.617602	-0.107753	0.574653	-0.025727	72.067352	40.690899	40.046337	-0.387633	0.000000	-1.286328	0.000000	0.000000	0.000000	0.001007	0.021188	0.022101	0.000000	0.000000	3.000000	92.000000	0.000000
15039.620935	-0.107732	0.574766	-0.025637	72.067352	40.690899	40.046337	-0.387633	0.000000	-1.286328	0.000000	0.000000	0.000000	0.006341	0.033781	0.026902	0.000000	0.000000	3.000000	92.000000	0.000000
15039.624269	-0.107732	0.574766	-0.025637	72.067352	40.690899	40.046337	-0.387633	0.000000	-1.286328	0.000000	0.000000	0.000000	0.006341	0.033781	0.026902	0.000000	0.000000	3.000000	92.000000	0.000000
15039.627602	-0.107732	0.574766	-0.025637	72.060509	40.639683	39.987347	-0.386576	0.000000	-1.281844	0.000000	0.000000	0.000000	0.006341	0.033781	0.026902	0.000000	0.000000	3.000000	92.000000	0.000000
15039.630935	-0.107732	0.574766	-0.025637	72.060509	40.639683	39.987347	-0.386576	0.000000	-1.281844	0.000000	0.000000	0.000000	0.006341	0.033781	0.026902	0.000000	0.000000	3.000000	92.000000	0.000000
15039.634269	-0.107761	0.574890	-0.025517	72.060509	40.639683	39.987347	-0.386576	0.000000	-1.281844	0.000000	0.000000	0.000000	-0.008979	0.037100	0.035970	0.000000	0.000000	3.000000	92.000000	0.000000
15039.637602	-0.107761	0.574890	-0.025517	72.059868	40.572857	39.901619	-0.386576	0.000000	-1.281844	0.000000	0.000000	0.000000	-0.008979	0.037100	0.035970	0.000000	0.000000	3.000000	92.000000	0.000000
15039.640935	-0.107761	0.574890	-0.025517	72.059868	40.572857	39.901619	-0.386576	0.000000	-1.281844	0.000000	0.000000	0.000000	-0.008979	0.037100	0.035970	0.000000	0.000000	3.000000	92.000000	0.000000
15039.644269	-0.107761	0.574890	-0.025517	72.059868	40.572857	39.901619	-0.386576	0.000000	-1.281844	0.000000	0.000000	0.000000	-0.008979	0.037100	0.035970	0.000000	0.000000	3.000000	92.000000	0.000000
15039.647602	-0.107817	0.575119	-0.025294	72.065849	40.499493	39.800426	-0.388072	0.000000	-1.275850	0.000000	0.000000	0.000000	-0.016668	0.068954	0.066765	0.000000	0.000000	3.000000	92.000000	0.000000
15039.650935	-0.107817	0.575119	-0.025294	72.065849	40.499493	39.800426	-0.388072	0.000000	-1.275850	0.000000	0.000000	0.000000	-0.016668	0.068954	0.066765	0.000000	0.000000	3.000000	92.000000	0.000000
15039.654269	-0.107817	0.575119	-0.025294	72.065849	40.499493	39.800426	-0.388072	0.000000	-1.275850	0.000000	0.000000	0.000000	-0.016668	0.068954	0.066765	0.000000	0.000000	3.000000	92.000000	0.000000
15039.657602	-0.107817	0.575119	-0.025294	72.072304	40.432514	39.710545	-0.390850	0.000000	-1.264722	0.000000	0.000000	0.000000	-0.016668	0.068954	0.066765	0.000000	0.000000	3.000000	92.000000	0.000000
15039.660935	-0.107873	0.575237	-0.025156	72.072304	40.432514	39.710545	-0.390850	0.000000	-1.264722	0.000000	0.000000	0.000000	-0.016871	0.035160	0.041404	0.000000	0.000000	3.000000	92.000000	0.000000
15039.664269	-0.107873	0.575237	-0.025156	72.072304	40.432514	39.710545	-0.390850	0.000000	-1.264722	0.000000	0.000000	0.000000	-0.016871	0.035160	0.041404	0.000000	0.000000	3.000000	92.000000	0.000000
15039.667602	-0.107873	0.575237	-0.025156	72.068031	40.373260	39.645401	-0.393662	0.000000	-1.257821	0.000000	0.000000	0.000000	-0.016871	0.035160	0.041404	0.000000	0.000000	3.000000	92.000000	0.000000
15039.670935	-0.107873	0.575237	-0.025156	72.068031	40.373260	39.645401	-0.393662	0.000000	-1.257821	0.000000	0.000000	0.000000	-0.016871	0.035160	0.041404	0.000000	0.000000	3.000000	92.000000	0.000000
15039.674269	-0.107936	0.575325	-0.025081	72.068031	40.373260	39.645401	-0.393662	0.000000	-1.257821	0.000000	0.000000	0.000000	-0.018713	0.026555	0.022583	0.000000	0.000000	3.000000	92.000000	0.000000
15039.677602	-0.107936	0.575325	-0.025081	72.057098	40.323406	39.595848	-0.393662	0.000000	-1.257821	0.000000	0.000000	0.000000	-0.018713	0.026555	0.022583	0.000000	0.000000	3.000000	92.000000	0.000000
15039.680935	-0.107936	0.575325	-0.025081	72.057098	40.323406	39.595848	-0.393662	0.000000	-1.257821	0.000000	0.000000	0.000000	-0.018713	0.026555	0.022583	0.000000	0.000000	3.000000	92.000000	0.000000
15039.684269	-0.107936	0.575325	-0.025081	72.057098	40.323406	39.595848	-0.393662	0.000000	-1.257821	0.000000	0.000000	0.000000	-0.018713	0.026555	0.022583	0.000000	0.000000	3.000000	92.000000	0.000000
15039.687602	-0.108043	0.575544	-0.024915	72.047966	40.278702	39.554581	-0.396781	0.000000	-1.254058	0.000000	0.000000	0.000000	-0.032092	0.065718	0.049921	0.000000	0.000000	3.000000	92.000000	0.000000
15039.690935	-0.108043	0.575544	-0.024915	72.047966	40.278702	39.554581	-0.396781	0.000000	-1.254058	0.000000	0.000000	0.000000	0.000001	0.000004	-0.000000	0.000000	0.000000	3.000000	92.000000	0.000000
15039.694269	-0.108043	0.575544	-0.024915	72.047966	40.278702	39.554581	-0.396781	0.000000	-1.254058	0.000000	0.000000	0.000000	0.000001	0.000004	-0.000000	0.000000	0.000000	3.000000	92.000000	0.000000
15039.697602	-0.108043	0.575544	-0.024915	72.037010	40.228943	39.505127	-0.402130	0.000000	-1.245738	0.000000	0.000000	0.000000	0.000001	0.000004	-0.000000	0.000000	0.000000	3.000000	92.000000	0.000000
15039.700935	-0.108043	0.575544	-0.024915	72.037010	40.228943	39.505127	-0.402130	0.000000	-1.245738	0.000000	0.000000	0.000000	0.000001	0.000004	-0.000000	0.000000	0.000000	3.000000	92.000000	0.000000
15039.704269	-0.108089	0.575651	-0.024817	72.037010	40.228943	39.505127	-0.402130	0.000000	-1.245738	0.000000	0.000000	0.000000	-0.013842	0.031882	0.029217	0.000000	0.000000	3.000000	92.000000	0.000000
15039.707602	-0.108089	0.575651	-0.024817	72.026024	40.181923	39.455704	-0.402130	0.000000	-1.245738	0.000000	0.000000	0.000000	-0.013842	0.031882	0.029217	0.000000	0.000000	3.000000	92.000000	0.000000
15039.710935	-0.108089	0.575651	-0.024817	72.026024	40.181923	39.455704	-0.402130	0.000000	-1.245738	0.000000	0.000000	0.000000	-0.013842	0.031882	0.029217	0.000000	0.000000	3.000000	92.000000	0.000000
15039.714269	-0.108089	0.575651	-0.024817	72.026024	40.181923	39.455704	-0.402130	0.000000	-1.245738	0.000000	0.000000	0.000000	-0.013842	0.031882	0.029217	0.000000	0.000000	3.000000	92.000000	0.000000
15039.717602	-0.108140	0.575863	-0.024612	72.017723	40.132336	39.400135	-0.404437	0.000000	-1.240868	0.000000	0.000000	0.000000	-0.015369	0.063794	0.061480	0.000000	0.000000	3.000000	92.000000	0.000000
15039.720935	-0.108140	0.575863	-0.024612	72.017723	40.132336	39.400135	-0.404437	0.000000	-1.240868	0.000000	0.000000	0.000000	-0.015369	0.063794	0.061480	0.000000	0.000000	3.000000	92.000000	0.000000
15039.724269	-0.108140	0.575863	-0.024612	72.017723	40.132336	39.400135	-0.404437	0.000000	-1.240868	0.000000	0.000000	0.000000	-0.015369	0.063794	0.061480	0.000000	0.000000	3.000000	92.000000	0.000000
15039.727602	-0.108140	0.575863	-0.024612	72.008865	40.073647	39.333282	-0.406998	0.000000	-1.230621	0.000000	0.000000	0.000000	-0.015369	0.063794	0.061480	0.000000	0.000000	3.000000	92.000000	0.000000
15039.730935	-0.108170	0.575987	-0.024493	72.008865	40.073647	39.333282	-0.406998	0.000000	-1.230621	0.000000	0.000000	0.000000	-0.008961	0.037218	0.035845	0.000000	0.000000	3.000000	92.000000	0.000000
15039.734269	-0.108170	0.575987	-0.024493	72.008865	40.073647	39.333282	-0.406998	0.000000	-1.230621	0.000000	0.000000	0.000000	-0.008961	0.037218	0.035845	0.000000	0.000000	3.000000	92.000000	0.000000
15039.737602	-0.108170	0.575987	-0.024493	72.004517	40.020107	39.268417	-0.408492	0.000000	-1.224647	0.000000	0.000000	0.000000	-0.008961	0.037218	0.035845	0.000000	0.000000	3.000000	92.000000	0.000000
15039.740935	-0.108170	0.575987	-0.024493	72.004517	40.020107	39.268417	-0.408492	0.000000	-1.224647	0.000000	0.000000	0.000000	-0.008961	0.037218	0.035845	0.000000	0.000000	3.000000	92.000000	0.000000
15039.744269	-0.108195	0.576094	-0.024391	72.004517	40.020107	39.268417	-0.408492	0.000000	-1.224647	0.000000	0.000000	0.000000	-0.007679	0.031922	0.030713	0.000000	0.000000	3.000000	92.000000	0.000000
15039.747602	-0.108195	0.576094	-0.024391	72.004631	39.971699	39.205521	-0.408492	0.000000	-1.224647	0.000000	0.000000	0.000000	-0.007679	0.031922	0.030713	0.000000	0.000000	3.000000	92.000000	0.000000
15039.750935	-0.108195	0.576094	-0.024391	72.004631	39.971699	39.205521	-0.408492	0.000000	-1.224647	0.000000	0.000000	0.000000	-0.007679	0.031922	0.030713	0.000000	0.000000	3.000000	92.000000	0.000000
15039.754269	-0.108195	0.576094	-0.024391	72.004631	39.971699	39.205521	-0.408492	0.000000	-1.224647	0.000000	0.000000	0.000000	-0.007679	0.031922	0.030713	0.000000	0.000000	3.000000	92.000000	0.000000
15039.757602	-0.108230	0.576236	-0.024254	72.007904	39.929733	39.147682	-0.409772	0.000000	-1.219528	0.000000	0.000000	0.000000	-0.010234	0.042594	0.040935	0.000000	0.000000	3.000000	92.000000	0.000000
15039.760935	-0.108230	0.576236	-0.024254	72.007904	39.929733	39.147682	-0.409772	0.000000	-1.219528	0.000000	0.000000	0.000000	-0.010234	0.042594	0.040935	0.000000	0.000000	3.000000	92.000000	0.000000
15039.764269	-0.108230	0.576236	-0.024254	72.007904	39.929733	39.147682	-0.409772	0.000000	-1.219528	0.000000	0.000000	0.000000	-0.010234	0.042594	0.040935	0.000000	0.000000	3.000000	92.000000	0.000000
15039.767602	-0.108230	0.576236	-0.024254	72.014885	39.900604	39.106209	-0.411477	0.000000	-1.212706	0.000000	0.000000	0.000000	-0.010234	0.042594	0.040935	0.000000	0.000000	3.000000	92.000000	0.000000
15039.770935	-0.108259	0.576271	-0.024225	72.014885	39.900604	39.106209	-0.411477	0.000000	-1.212706	0.000000	0.000000	0.000000	-0.008722	0.010658	0.008689	0.000000	0.000000	3.000000	92.000000	0.000000
15039.774269	-0.108259	0.576271	-0.024225	72.014885	39.900604	39.106209	-0.411477	0.000000	-1.212706	0.000000	0.000000	0.000000	-0.008722	0.010658	0.008689	0.000000	0.000000	3.000000	92.000000	0.000000
15039.777602	-0.108259	0.576271	-0.024225	72.019699	39.883316	39.082317	-0.412931	0.000000	-1.211258	0.000000	0.000000	0.000000	-0.008722	0.010658	0.008689	0.000000	0.000000	3.000000	92.000000	0.000000
15039.780935	-0.108259	0.576271	-0.024225	72.019699	39.883316	39.082317	-0.412931	0.000000	-1.211258	0.000000	0.000000	0.000000	-0.008722	0.010658	0.008689	0.000000	0.000000	3.000000	92.000000	0.000000
15039.784269	-0.108283	0.576289	-0.024213	72.019699	39.883316	39.082317	-0.412931	0.000000	-1.211258	0.000000	0.000000	0.000000	-0.007446	0.005310	0.003573	0.000000	0.000000	3.000000	92.000000	0.000000
15039.787602	-0.108283	0.576289	-0.024213	72.019173	39.871441	39.070984	-0.412931	0.000000	-1.211258	0.000000	0.000000	0.000000	-0.007446	0.005310	0.003573	0.000000	0.000000	3.000000	92.000000	0.000000
15039.790935	-0.108283	0.576289	-0.024213	72.019173	39.871441	39.070984	-0.412931	0.000000	-1.211258	0.000000	0.000000	0.000000	-0.007446	0.005310	0.003573	0.000000	0.000000	3.000000	92.000000	0.000000
15039.794269	-0.108283	0.576289	-0.024213	72.019173	39.871441	39.070984	-0.412931	0.000000	-1.211258	0.000000	0.000000	0.000000	-0.007446	0.005310	0.003573	0.000000	0.000000	3.000000	92.000000	0.000000
15039.797602	-0.108349	0.576307	-0.024212	72.019173	39.866009	39.070992	-0.414172	0.000000	-1.210662	0.000000	0.000000	0.000000	-0.019778	0.005328	0.000487	0.000000	0.000000	3.000000	92.000000	0.000000
15039.800935	-0.108349	0.576307	-0.024212	72.019173	39.866009	39.070992	-0.414172	0.000000	-1.210662	0.000000	0.000000	0.000000	-0.019778	0.005328	0.000487	0.000000	0.000000	3.000000	92.000000	0.000000
15039.804269	-0.108349	0.576307	-0.024212	72.019173	39.866009	39.070992	-0.414172	0.000000	-1.210662	0.000000	0.000000	0.000000	-0.019778	0.005328	0.000487	0.000000	0.000000	3.000000	92.000000	0.000000
15039.807602	-0.108349	0.576307	-0.024212	72.019173	39.860569	39.070992	-0.417468	0.000000	-1.210581	0.000000	0.000000	0.000000	-0.019778	0.005328	0.000487	0.000000	0.000000	3.000000	92.000000	0.000000
15039.810935	-0.108390	0.576307	-0.024222	72.019173	39.860569	39.070992	-0.417468	0.000000	-1.210581	0.000000	0.000000	0.000000	-0.012331	-0.000001	-0.003086	0.000000	0.000000	3.000000	92.000000	0.000000
15039.814269	-0.108390	0.576307	-0.024222	72.019173	39.860569	39.070992	-0.417468	0.000000	-1.210581	0.000000	0.000000	0.000000	-0.012331	-0.000001	-0.003086	0.000000	0.000000	3.000000	92.000000	0.000000
15039.817602	-0.108390	0.576307	-0.024222	72.019203	39.855129	39.070995	-0.419524	0.000000	-1.211095	0.000000	0.000000	0.000000	-0.012331	-0.000001	-0.003086	0.000000	0.000000	3.000000	92.000000	0.000000
15039.820935	-0.108390	0.576307	-0.024222	72.019203	39.855129	39.070995	-0.419524	0.000000	-1.211095	0.000000	0.000000	0.000000	-0.012331	-0.000001	-0.003086	0.000000	0.000000	3.000000	92.000000	0.000000
15039.824269	-0.108436	0.576324	-0.024215	72.019203	39.855129	39.070995	-0.419524	0.000000	-1.211095	0.000000	0.000000	0.000000	-0.013611	0.005328	0.002026	0.000000	0.000000	3.000000	92.000000	0.000000
15039.827602	-0.108436	0.576324	-0.024215	72.015472	39.839531	39.054592	-0.419524	0.000000	-1.211095	0.000000	0.000000	0.000000	-0.013611	0.005328	0.002026	0.000000	0.000000	3.000000	92.000000	0.000000
15039.830935	-0.108436	0.576324	-0.024215	72.015472	39.839531	39.054592	-0.419524	0.000000	-1.211095	0.000000	0.000000	0.000000	-0.013611	0.005328	0.002026	0.000000	0.000000	3.000000	92.000000	0.000000
15039.834269	-0.108436	0.576324	-0.024215	72.015472	39.839531	39.054592	-0.419524	0.000000	-1.211095	0.000000	0.000000	0.000000	-0.013611	0.005328	0.002026	0.000000	0.000000	3.000000	92.000000	0.000000
15039.837602	-0.108461	0.576431	-0.024113	72.008110	39.808380	39.021843	-0.421792	0.000000	-1.210758	0.000000	0.000000	0.000000	-0.007683	0.031951	0.030678	0.000000	0.000000	3.000000	92.000000	0.000000
15039.840935	-0.108461	0.576431	-0.024113	72.008110	39.808380	39.021843	-0.421792	0.000000	-1.210758	0.000000	0.000000	0.000000	-0.007683	0.031951	0.030678	0.000000	0.000000	3.000000	92.000000	0.000000
15039.844269	-0.108461	0.576431	-0.024113	72.008110	39.808380	39.021843	-0.421792	0.000000	-1.210758	0.000000	0.000000	0.000000	-0.007683	0.031951	0.030678	0.000000	0.000000	3.000000	92.000000	0.000000
15039.847602	-0.108461	0.576431	-0.024113	71.998878	39.772213	38.980953	-0.423073	0.000000	-1.205645	0.000000	0.000000	0.000000	-0.007683	0.031951	0.030678	0.000000	0.000000	3.000000	92.000000	0.000000
15039.850935	-0.108452	0.576509	-0.024063	71.998878	39.772213	38.980953	-0.423073	0.000000	-1.205645	0.000000	0.000000	0.000000	0.002803	0.023306	0.014982	0.000000	0.000000	3.000000	92.000000	0.000000
15039.854269	-0.108452	0.576509	-0.024063	71.998878	39.772213	38.980953	-0.423073	0.000000	-1.205645	0.000000	0.000000	0.000000	0.002803	0.023306	0.014982	0.000000	0.000000	3.000000	92.000000	0.000000
15039.857602	-0.108452	0.576509	-0.024063	71.991486	39.738396	38.948257	-0.422606	0.000000	-1.203148	0.000000	0.000000	0.000000	0.002803	0.023306	0.014982	0.000000	0.000000	3.000000	92.000000	0.000000
15039.860935	-0.108452	0.576509	-0.024063	71.991486	39.738396	38.948257	-0.422606	0.000000	-1.203148	0.000000	0.000000	0.000000	0.002803	0.023306	0.014982	0.000000	0.000000	3.000000	92.000000	0.000000
15039.864269	-0.108484	0.576586	-0.024023	71.991486	39.738396	38.948257	-0.422606	0.000000	-1.203148	0.000000	0.000000	0.000000	-0.009533	0.023298	0.011889	0.000000	0.000000	3.000000	92.000000	0.000000
15039.867602	-0.108484	0.576586	-0.024023	71.985939	39.709656	38.915775	-0.422606	0.000000	-1.203148	0.000000	0.000000	0.000000	-0.009533	0.023298	0.011889	0.000000	0.000000	3.000000	92.000000	0.000000
15039.870935	-0.108484	0.576586	-0.024023	71.985939	39.709656	38.915775	-0.422606	0.000000	-1.203148	0.000000	0.000000	0.000000	-0.009533	0.023298	0.011889	0.000000	0.000000	3.000000	92.000000	0.000000
15039.874269	-0.108484	0.576586	-0.024023	71.985939	39.709656	38.915775	-0.422606	0.000000	-1.203148	0.000000	0.000000	0.000000	-0.009533	0.023298	0.011889	0.000000	0.000000	3.000000	92.000000	0.000000
15039.877602	-0.108598	0.576733	-0.024092	71.980400	39.675491	38.843422	-0.424194	0.000000	-1.201166	0.000000	0.000000	0.000000	-0.034156	0.043925	-0.020669	0.000000	0.000000	3.000000	92.000000	0.000000
15039.880935	-0.108598	0.576733	-0.024092	71.980400	39.675491	38.843422	-0.424194	0.000000	-1.201166	0.000000	0.000000	0.000000	-0.034156	0.043925	-0.020669	0.000000	0.000000	3.000000	92.000000	0.000000
15039.884269	-0.108598	0.576733	-0.024092	71.980400	39.675491	38.843422	-0.424194	0.000000	-1.201166	0.000000	0.000000	0.000000	-0.034156	0.043925	-0.020669	0.000000	0.000000	3.000000	92.000000	0.000000
15039.887602	-0.108598	0.576733	-0.024092	71.974831	39.644062	38.651417	-0.429887	0.000000	-1.204611	0.000000	0.000000	0.000000	-0.034156	0.043925	-0.020669	0.000000	0.000000	3.000000	92.000000	0.000000
15039.890935	-0.108649	0.576812	-0.024150	71.974831	39.644062	38.651417	-0.429887	0.000000	-1.204611	0.000000	0.000000	0.000000	-0.015312	0.023941	-0.017352	0.000000	0.000000	3.000000	92.000000	0.000000
15039.894269	-0.108649	0.576812	-0.024150	71.974831	39.644062	38.651417	-0.429887	0.000000	-1.204611	0.000000	0.000000	0.000000	-0.015312	0.023941	-0.017352	0.000000	0.000000	3.000000	92.000000	0.000000
15039.897602	-0.108649	0.576812	-0.024150	71.967964	39.616722	38.326942	-0.432439	0.000000	-1.207503	0.000000	0.000000	0.000000	-0.015312	0.023941	-0.017352	0.000000	0.000000	3.000000	92.000000	0.000000
15039.900935	-0.108649	0.576812	-0.024150	71.967964	39.616722	38.326942	-0.432439	0.000000	-1.207503	0.000000	0.000000	0.000000	-0.015312	0.023941	-0.017352	0.000000	0.000000	3.000000	92.000000	0.000000
15039.904269	-0.108706	0.576886	-0.024185	71.967964	39.616722	38.326942	-0.432439	0.000000	-1.207503	0.000000	0.000000	0.000000	-0.017069	0.021952	-0.010349	0.000000	0.000000	3.000000	92.000000	0.000000
15039.907602	-0.108706	0.576886	-0.024185	71.961067	39.592136	38.249809	-0.432439	0.000000	-1.207503	0.000000	0.000000	0.000000	-0.017069	0.021952	-0.010349	0.000000	0.000000	3.000000	92.000000	0.000000
15039.910935	-0.108706	0.576886	-0.024185	71.961067	39.592136	38.249809	-0.432439	0.000000	-1.207503	0.000000	0.000000	0.000000	-0.017069	0.021952	-0.010349	0.000000	0.000000	3.000000	92.000000	0.000000
15039.914269	-0.108706	0.576886	-0.024185	71.961067	39.592136	38.249809	-0.432439	0.000000	-1.207503	0.000000	0.000000	0.000000	-0.017069	0.021952	-0.010349	0.000000	0.000000	3.000000	92.000000	0.000000
15039.917602	-0.108735	0.577079	-0.024153	71.949921	39.542973	38.192986	-0.435284	0.000000	-1.209228	0.000000	0.000000	0.000000	-0.008900	0.057910	0.009349	0.000000	0.000000	3.000000	92.000000	0.000000
15039.920935	-0.108735	0.577079	-0.024153	71.949921	39.542973	38.192986	-0.435284	0.000000	-1.209228	0.000000	0.000000	0.000000	-0.008900	0.057910	0.009349	0.000000	0.000000	3.000000	92.000000	0.000000
15039.924269	-0.108735	0.577079	-0.024153	71.949921	39.542973	38.192986	-0.435284	0.000000	-1.209228	0.000000	0.000000	0.000000	-0.008900	0.057910	0.009349	0.000000	0.000000	3.000000	92.000000	0.000000
15039.927602	-0.108735	0.577079	-0.024153	71.939323	39.508411	38.155483	-0.436768	0.000000	-1.207669	0.000000	0.000000	0.000000	-0.008900	0.057910	0.009349	0.000000	0.000000	3.000000	92.000000	0.000000
15039.930935	-0.108729	0.577199	-0.024093	71.939323	39.508411	38.155483	-0.436768	0.000000	-1.207669	0.000000	0.000000	0.000000	0.002001	0.035972	0.018145	0.000000	0.000000	3.000000	92.000000	0.000000
15039.934269	-0.108729	0.577199	-0.024093	71.939323	39.508411	38.155483	-0.436768	0.000000	-1.207669	0.000000	0.000000	0.000000	0.002001	0.035972	0.018145	0.000000	0.000000	3.000000	92.000000	0.000000
15039.937602	-0.108729	0.577199	-0.024093	71.926857	39.463474	38.101952	-0.436434	0.000000	-1.204645	0.000000	0.000000	0.000000	0.002001	0.035972	0.018145	0.000000	0.000000	3.000000	92.000000	0.000000
15039.940935	-0.108729	0.577199	-0.024093	71.926857	39.463474	38.101952	-0.436434	0.000000	-1.204645	0.000000	0.000000	0.000000	0.002001	0.035972	0.018145	0.000000	1.000000	3.000000	92.000000	0.000000
15039.944269	-0.108757	0.577325	-0.024066	71.926857	39.463474	38.101952	-0.436434	0.000000	-1.204645	0.000000	0.000000	0.000000	-0.008574	0.037971	0.008027	0.000000	1.000000	3.000000	92.000000	0.000000
