# Supplementary material for: Haptic Guidance Needs to Be Intuitive Not Just Informative to Improve Human Motor Accuracy
Source: PLoS One. 2016 Mar 16;11(3):e0150912. doi: 10.1371/journal.pone.0150912 (PMC4794196; doi:10.1371/journal.pone.0150912)
Supplement: S1 Data — (ZIP) [file pone.0150912.s001.zip › Subject6/exp1_0093.txt]

Time	PosX	PosY	PosZ	RotX	RotY	RotZ	ForceX	ForceY	ForceZ	MomentX	MomentY	MomentZ	VelocityX	VelocityY	VelocityZ	CalibratedWeight	ButtonDown	Condition	Trial	Visual
15041.447602	-0.002043	0.494704	0.243090	72.411957	27.994022	15.716484	-1.935274	0.000000	4.610284	0.000000	0.000000	0.000000	-0.000000	-0.000002	0.000001	0.000000	1.000000	3.000000	93.000000	1.000000
15041.450935	-0.002043	0.494704	0.243090	72.411957	27.994022	15.716484	-1.935274	0.000000	4.610284	0.000000	0.000000	0.000000	-0.000000	-0.000002	0.000001	0.000000	1.000000	3.000000	93.000000	1.000000
15041.454269	-0.002275	0.494733	0.242927	72.411957	27.994022	15.716484	-1.935274	0.000000	4.610284	0.000000	0.000000	0.000000	-0.069651	0.008906	-0.048851	0.000000	1.000000	3.000000	93.000000	1.000000
15041.457602	-0.002275	0.494733	0.242927	72.267876	28.055103	15.962108	-1.935274	0.000000	4.610284	0.000000	0.000000	0.000000	-0.069651	0.008906	-0.048851	0.000000	1.000000	3.000000	93.000000	1.000000
15041.460935	-0.003075	0.495144	0.243415	72.267876	28.055103	15.962108	-1.935274	0.000000	4.610284	0.000000	0.000000	0.000000	-0.239936	0.123066	0.146517	0.000000	1.000000	3.000000	93.000000	1.000000
15041.464269	-0.003075	0.495144	0.243415	72.267876	28.055103	15.962108	-1.935274	0.000000	4.610284	0.000000	0.000000	0.000000	-0.239936	0.123066	0.146517	0.000000	1.000000	3.000000	93.000000	1.000000
15041.467602	-0.003075	0.495144	0.243415	72.149536	28.213367	16.311914	-1.949662	0.000000	4.604217	0.000000	0.000000	0.000000	-0.239936	0.123066	0.146517	0.000000	1.000000	3.000000	93.000000	1.000000
15041.470935	-0.003909	0.495328	0.243978	72.149536	28.213367	16.311914	-1.949662	0.000000	4.604217	0.000000	0.000000	0.000000	-0.250382	0.055314	0.168889	0.000000	1.000000	3.000000	93.000000	1.000000
15041.474269	-0.003909	0.495328	0.243978	72.149536	28.213367	16.311914	-1.949662	0.000000	4.604217	0.000000	0.000000	0.000000	-0.250382	0.055314	0.168889	0.000000	1.000000	3.000000	93.000000	1.000000
15041.477602	-0.003909	0.495328	0.243978	71.971031	28.464254	16.778585	-1.959190	0.000000	4.600171	0.000000	0.000000	0.000000	-0.250382	0.055314	0.168889	0.000000	1.000000	3.000000	93.000000	1.000000
15041.480935	-0.004480	0.495508	0.244814	71.971031	28.464254	16.778585	-1.959190	0.000000	4.600171	0.000000	0.000000	0.000000	-0.171356	0.054069	0.250560	0.000000	1.000000	3.000000	93.000000	1.000000
15041.484269	-0.004480	0.495508	0.244814	71.971031	28.464254	16.778585	-1.959190	0.000000	4.600171	0.000000	0.000000	0.000000	-0.171356	0.054069	0.250560	0.000000	1.000000	3.000000	93.000000	1.000000
15041.487602	-0.004480	0.495508	0.244814	71.688080	28.888880	17.584557	-1.962616	0.000000	4.598711	0.000000	0.000000	0.000000	-0.171356	0.054069	0.250560	0.000000	1.000000	3.000000	93.000000	1.000000
15041.490935	-0.005355	0.495796	0.245846	71.688080	28.888880	17.584557	-1.962616	0.000000	4.598711	0.000000	0.000000	0.000000	-0.262301	0.086348	0.309789	0.000000	1.000000	3.000000	93.000000	1.000000
15041.494269	-0.005355	0.495796	0.245846	71.688080	28.888880	17.584557	-1.962616	0.000000	4.598711	0.000000	0.000000	0.000000	-0.262301	0.086348	0.309789	0.000000	1.000000	3.000000	93.000000	1.000000
15041.497602	-0.005355	0.495796	0.245846	71.412506	29.586191	18.752146	-1.969471	0.000000	4.595779	0.000000	0.000000	0.000000	-0.262301	0.086348	0.309789	0.000000	1.000000	3.000000	93.000000	1.000000
15041.500935	-0.006534	0.495996	0.247021	71.412506	29.586191	18.752146	-1.969471	0.000000	4.595779	0.000000	0.000000	0.000000	-0.353713	0.060030	0.352366	0.000000	1.000000	3.000000	93.000000	1.000000
15041.504269	-0.006534	0.495996	0.247021	71.412506	29.586191	18.752146	-1.969471	0.000000	4.595779	0.000000	0.000000	0.000000	-0.353713	0.060030	0.352366	0.000000	1.000000	3.000000	93.000000	1.000000
15041.507602	-0.006534	0.495996	0.247021	71.422493	31.212831	20.844727	-1.980076	0.000000	4.591220	0.000000	0.000000	0.000000	-0.353713	0.060030	0.352366	0.000000	1.000000	3.000000	93.000000	1.000000
15041.510935	-0.007783	0.496039	0.248135	71.422493	31.212831	20.844727	-1.980076	0.000000	4.591220	0.000000	0.000000	0.000000	-0.374788	0.012819	0.334209	0.000000	1.000000	3.000000	93.000000	1.000000
15041.514269	-0.007783	0.496039	0.248135	71.422493	31.212831	20.844727	-1.980076	0.000000	4.591220	0.000000	0.000000	0.000000	-0.374788	0.012819	0.334209	0.000000	1.000000	3.000000	93.000000	1.000000
15041.517602	-0.007783	0.496039	0.248135	71.739487	33.970028	24.035521	-1.992051	0.000000	4.586037	0.000000	0.000000	0.000000	-0.374788	0.012819	0.334209	0.000000	1.000000	3.000000	93.000000	1.000000
15041.520935	-0.009035	0.495959	0.249124	71.739487	33.970028	24.035521	-1.992051	0.000000	4.586037	0.000000	0.000000	0.000000	-0.375497	-0.024053	0.296742	0.000000	1.000000	3.000000	93.000000	1.000000
15041.524269	-0.009035	0.495959	0.249124	71.739487	33.970028	24.035521	-1.992051	0.000000	4.586037	0.000000	0.000000	0.000000	-0.375497	-0.024053	0.296742	0.000000	1.000000	3.000000	93.000000	1.000000
15041.527602	-0.009035	0.495959	0.249124	72.078835	37.084202	27.556297	-2.004758	0.000000	4.580496	0.000000	0.000000	0.000000	-0.375497	-0.024053	0.296742	0.000000	1.000000	3.000000	93.000000	1.000000
15041.530935	-0.010392	0.495922	0.250200	72.078835	37.084202	27.556297	-2.004758	0.000000	4.580496	0.000000	0.000000	0.000000	-0.407163	-0.011071	0.322742	0.000000	1.000000	3.000000	93.000000	1.000000
15041.534269	-0.010392	0.495922	0.250200	72.078835	37.084202	27.556297	-2.004758	0.000000	4.580496	0.000000	0.000000	0.000000	-0.407163	-0.011071	0.322742	0.000000	1.000000	3.000000	93.000000	1.000000
15041.537602	-0.010392	0.495922	0.250200	72.359192	40.134098	30.978958	-2.018349	0.000000	4.574524	0.000000	0.000000	0.000000	-0.407163	-0.011071	0.322742	0.000000	1.000000	3.000000	93.000000	1.000000
15041.540935	-0.011991	0.495775	0.251399	72.359192	40.134098	30.978958	-2.018349	0.000000	4.574524	0.000000	0.000000	0.000000	-0.479681	-0.043975	0.359661	0.000000	1.000000	3.000000	93.000000	1.000000
15041.544269	-0.011991	0.495775	0.251399	72.359192	40.134098	30.978958	-2.018349	0.000000	4.574524	0.000000	0.000000	0.000000	-0.479681	-0.043975	0.359661	0.000000	1.000000	3.000000	93.000000	1.000000
15041.547602	-0.011991	0.495775	0.251399	72.602989	43.041637	34.186283	-2.034608	0.000000	4.567316	0.000000	0.000000	0.000000	-0.479681	-0.043975	0.359661	0.000000	1.000000	3.000000	93.000000	1.000000
15041.550935	-0.013530	0.495594	0.252688	72.602989	43.041637	34.186283	-2.034608	0.000000	4.567316	0.000000	0.000000	0.000000	-0.461617	-0.054351	0.386873	0.000000	1.000000	3.000000	93.000000	1.000000
15041.554269	-0.013530	0.495594	0.252688	72.602989	43.041637	34.186283	-2.034608	0.000000	4.567316	0.000000	0.000000	0.000000	-0.461617	-0.054351	0.386873	0.000000	1.000000	3.000000	93.000000	1.000000
15041.557602	-0.013530	0.495594	0.252688	72.822090	45.760921	37.136612	-2.049120	0.000000	4.560823	0.000000	0.000000	0.000000	-0.461617	-0.054351	0.386873	0.000000	1.000000	3.000000	93.000000	1.000000
15041.560935	-0.015108	0.495334	0.253974	72.822090	45.760921	37.136612	-2.049120	0.000000	4.560823	0.000000	0.000000	0.000000	-0.473417	-0.078012	0.385794	0.000000	1.000000	3.000000	93.000000	1.000000
15041.564269	-0.015108	0.495334	0.253974	72.822090	45.760921	37.136612	-2.049120	0.000000	4.560823	0.000000	0.000000	0.000000	-0.473417	-0.078012	0.385794	0.000000	1.000000	3.000000	93.000000	1.000000
15041.567602	-0.015108	0.495334	0.253974	73.027573	48.274147	39.825809	-2.064033	0.000000	4.554094	0.000000	0.000000	0.000000	-0.473417	-0.078012	0.385794	0.000000	1.000000	3.000000	93.000000	1.000000
15041.570935	-0.016761	0.495039	0.255347	73.027573	48.274147	39.825809	-2.064033	0.000000	4.554094	0.000000	0.000000	0.000000	-0.496062	-0.088619	0.411821	0.000000	1.000000	3.000000	93.000000	1.000000
15041.574269	-0.016761	0.495039	0.255347	73.027573	48.274147	39.825809	-2.064033	0.000000	4.554094	0.000000	0.000000	0.000000	-0.496062	-0.088619	0.411821	0.000000	1.000000	3.000000	93.000000	1.000000
15041.577602	-0.016761	0.495039	0.255347	73.222282	50.617451	42.297279	-2.079258	0.000000	4.547163	0.000000	0.000000	0.000000	-0.496062	-0.088619	0.411821	0.000000	1.000000	3.000000	93.000000	1.000000
15041.580935	-0.018423	0.494726	0.256790	73.222282	50.617451	42.297279	-2.079258	0.000000	4.547163	0.000000	0.000000	0.000000	-0.498537	-0.093749	0.432989	0.000000	0.000000	3.000000	93.000000	1.000000
15041.584269	-0.018423	0.494726	0.256790	73.222282	50.617451	42.297279	-2.079258	0.000000	4.547163	0.000000	0.000000	0.000000	-0.498537	-0.093749	0.432989	0.000000	0.000000	3.000000	93.000000	1.000000
15041.587602	-0.018423	0.494726	0.256790	73.388283	52.823814	44.603802	-2.093898	0.000000	4.540440	0.000000	0.000000	0.000000	-0.498537	-0.093749	0.432989	0.000000	0.000000	3.000000	93.000000	1.000000
15041.590935	-0.020059	0.494395	0.258273	73.388283	52.823814	44.603802	-2.093898	0.000000	4.540440	0.000000	0.000000	0.000000	-0.490707	-0.099450	0.444891	0.000000	0.000000	3.000000	93.000000	1.000000
15041.594269	-0.020059	0.494395	0.258273	73.388283	52.823814	44.603802	-2.093898	0.000000	4.540440	0.000000	0.000000	0.000000	-0.490707	-0.099450	0.444891	0.000000	0.000000	3.000000	93.000000	1.000000
15041.597602	-0.020059	0.494395	0.258273	73.511093	54.857403	46.732067	-2.107667	0.000000	4.534064	0.000000	0.000000	0.000000	-0.490707	-0.099450	0.444891	0.000000	0.000000	3.000000	93.000000	1.000000
15041.600935	-0.021598	0.494001	0.259738	73.511093	54.857403	46.732067	-2.107667	0.000000	4.534064	0.000000	0.000000	0.000000	-0.461931	-0.117923	0.439419	0.000000	0.000000	3.000000	93.000000	1.000000
15041.604269	-0.021598	0.494001	0.259738	73.511093	54.857403	46.732067	-2.107667	0.000000	4.534064	0.000000	0.000000	0.000000	-0.461931	-0.117923	0.439419	0.000000	0.000000	3.000000	93.000000	1.000000
15041.607602	-0.021598	0.494001	0.259738	73.584633	56.663002	48.622967	-2.119972	0.000000	4.528324	0.000000	0.000000	0.000000	-0.461931	-0.117923	0.439419	0.000000	0.000000	3.000000	93.000000	1.000000
15041.610935	-0.023008	0.493606	0.261198	73.584633	56.663002	48.622967	-2.119972	0.000000	4.528324	0.000000	0.000000	0.000000	-0.422820	-0.118592	0.438200	0.000000	0.000000	3.000000	93.000000	1.000000
15041.614269	-0.023008	0.493606	0.261198	73.584633	56.663002	48.622967	-2.119972	0.000000	4.528324	0.000000	0.000000	0.000000	-0.422820	-0.118592	0.438200	0.000000	0.000000	3.000000	93.000000	1.000000
15041.617602	-0.023008	0.493606	0.261198	73.634850	58.219025	50.219360	-2.130274	0.000000	4.523487	0.000000	0.000000	0.000000	-0.422820	-0.118592	0.438200	0.000000	0.000000	3.000000	93.000000	1.000000
15041.620935	-0.024390	0.493210	0.262683	73.634850	58.219025	50.219360	-2.130274	0.000000	4.523487	0.000000	0.000000	0.000000	-0.414515	-0.118783	0.445357	0.000000	0.000000	3.000000	93.000000	1.000000
15041.624269	-0.024390	0.493210	0.262683	73.634850	58.219025	50.219360	-2.130274	0.000000	4.523487	0.000000	0.000000	0.000000	-0.414515	-0.118783	0.445357	0.000000	0.000000	3.000000	93.000000	1.000000
15041.627602	-0.024390	0.493210	0.262683	73.691322	59.490723	51.509407	-2.139880	0.000000	4.518950	0.000000	0.000000	0.000000	-0.414515	-0.118783	0.445357	0.000000	0.000000	3.000000	93.000000	1.000000
15041.630935	-0.025605	0.492870	0.264147	73.691322	59.490723	51.509407	-2.139880	0.000000	4.518950	0.000000	0.000000	0.000000	-0.364573	-0.101941	0.439328	0.000000	0.000000	3.000000	93.000000	1.000000
15041.634269	-0.025605	0.492870	0.264147	73.691322	59.490723	51.509407	-2.139880	0.000000	4.518950	0.000000	0.000000	0.000000	-0.364573	-0.101941	0.439328	0.000000	0.000000	3.000000	93.000000	1.000000
15041.637602	-0.025605	0.492870	0.264147	73.760338	60.494694	52.511349	-2.147163	0.000000	4.515494	0.000000	0.000000	0.000000	-0.364573	-0.101941	0.439328	0.000000	0.000000	3.000000	93.000000	1.000000
15041.640935	-0.026753	0.492584	0.265528	73.760338	60.494694	52.511349	-2.147163	0.000000	4.515494	0.000000	0.000000	0.000000	-0.344488	-0.085858	0.414203	0.000000	0.000000	3.000000	93.000000	1.000000
15041.644269	-0.026753	0.492584	0.265528	73.760338	60.494694	52.511349	-2.147163	0.000000	4.515494	0.000000	0.000000	0.000000	-0.344488	-0.085858	0.414203	0.000000	0.000000	3.000000	93.000000	1.000000
15041.647602	-0.026753	0.492584	0.265528	73.824860	61.265713	53.282738	-2.153976	0.000000	4.512248	0.000000	0.000000	0.000000	-0.344488	-0.085858	0.414203	0.000000	0.000000	3.000000	93.000000	1.000000
15041.650935	-0.027835	0.492314	0.266858	73.824860	61.265713	53.282738	-2.153976	0.000000	4.512248	0.000000	0.000000	0.000000	-0.324550	-0.081070	0.399104	0.000000	0.000000	3.000000	93.000000	1.000000
15041.654269	-0.027835	0.492314	0.266858	73.824860	61.265713	53.282738	-2.153976	0.000000	4.512248	0.000000	0.000000	0.000000	-0.324550	-0.081070	0.399104	0.000000	0.000000	3.000000	93.000000	1.000000
15041.657602	-0.027835	0.492314	0.266858	73.913193	61.822243	53.783009	-2.160123	0.000000	4.509309	0.000000	0.000000	0.000000	-0.324550	-0.081070	0.399104	0.000000	0.000000	3.000000	93.000000	1.000000
15041.660935	-0.028849	0.492119	0.268121	73.913193	61.822243	53.783009	-2.160123	0.000000	4.509309	0.000000	0.000000	0.000000	-0.304223	-0.058589	0.378827	0.000000	0.000000	3.000000	93.000000	1.000000
15041.664269	-0.028849	0.492119	0.268121	73.913193	61.822243	53.783009	-2.160123	0.000000	4.509309	0.000000	0.000000	0.000000	-0.304223	-0.058589	0.378827	0.000000	0.000000	3.000000	93.000000	1.000000
15041.667602	-0.028849	0.492119	0.268121	74.030197	62.149799	53.922871	-2.165715	0.000000	4.506626	0.000000	0.000000	0.000000	-0.304223	-0.058589	0.378827	0.000000	0.000000	3.000000	93.000000	1.000000
15041.670935	-0.029830	0.491980	0.269332	74.030197	62.149799	53.922871	-2.165715	0.000000	4.506626	0.000000	0.000000	0.000000	-0.294256	-0.041694	0.363218	0.000000	0.000000	3.000000	93.000000	1.000000
15041.674269	-0.029830	0.491980	0.269332	74.030197	62.149799	53.922871	-2.165715	0.000000	4.506626	0.000000	0.000000	0.000000	-0.294256	-0.041694	0.363218	0.000000	0.000000	3.000000	93.000000	1.000000
15041.677602	-0.029830	0.491980	0.269332	74.174812	62.324932	53.846035	-2.171134	0.000000	4.504018	0.000000	0.000000	0.000000	-0.294256	-0.041694	0.363218	0.000000	0.000000	3.000000	93.000000	1.000000
15041.680935	-0.030743	0.491918	0.270507	74.174812	62.324932	53.846035	-2.171134	0.000000	4.504018	0.000000	0.000000	0.000000	-0.273998	-0.018516	0.352435	0.000000	0.000000	3.000000	93.000000	1.000000
15041.684269	-0.030743	0.491918	0.270507	74.174812	62.324932	53.846035	-2.171134	0.000000	4.504018	0.000000	0.000000	0.000000	-0.273998	-0.018516	0.352435	0.000000	0.000000	3.000000	93.000000	1.000000
15041.687602	-0.030743	0.491918	0.270507	74.302986	62.320225	53.687019	-2.175820	0.000000	4.501756	0.000000	0.000000	0.000000	-0.273998	-0.018516	0.352435	0.000000	0.000000	3.000000	93.000000	1.000000
15041.690935	-0.031552	0.491952	0.271602	74.302986	62.320225	53.687019	-2.175820	0.000000	4.501756	0.000000	0.000000	0.000000	-0.242628	0.010154	0.328474	0.000000	0.000000	3.000000	93.000000	1.000000
15041.694269	-0.031552	0.491952	0.271602	74.302986	62.320225	53.687019	-2.175820	0.000000	4.501756	0.000000	0.000000	0.000000	-0.242628	0.010154	0.328474	0.000000	0.000000	3.000000	93.000000	1.000000
15041.697602	-0.031552	0.491952	0.271602	74.395958	62.181763	53.454308	-2.179574	0.000000	4.499940	0.000000	0.000000	0.000000	-0.242628	0.010154	0.328474	0.000000	0.000000	3.000000	93.000000	1.000000
15041.700935	-0.032292	0.492064	0.272662	74.395958	62.181763	53.454308	-2.179574	0.000000	4.499940	0.000000	0.000000	0.000000	-0.222047	0.033597	0.318102	0.000000	0.000000	3.000000	93.000000	1.000000
15041.704269	-0.032292	0.492064	0.272662	74.395958	62.181763	53.454308	-2.179574	0.000000	4.499940	0.000000	0.000000	0.000000	-0.222047	0.033597	0.318102	0.000000	0.000000	3.000000	93.000000	1.000000
15041.707602	-0.032292	0.492064	0.272662	74.465942	61.907974	53.085285	-2.182601	0.000000	4.498472	0.000000	0.000000	0.000000	-0.222047	0.033597	0.318102	0.000000	0.000000	3.000000	93.000000	1.000000
15041.710935	-0.032926	0.492292	0.273628	74.465942	61.907974	53.085285	-2.182601	0.000000	4.498472	0.000000	0.000000	0.000000	-0.190106	0.068296	0.289829	0.000000	0.000000	3.000000	93.000000	1.000000
15041.714269	-0.032926	0.492292	0.273628	74.465942	61.907974	53.085285	-2.182601	0.000000	4.498472	0.000000	0.000000	0.000000	-0.190106	0.068296	0.289829	0.000000	0.000000	3.000000	93.000000	1.000000
15041.717602	-0.032926	0.492292	0.273628	74.532326	61.525669	52.532703	-2.184795	0.000000	4.497407	0.000000	0.000000	0.000000	-0.190106	0.068296	0.289829	0.000000	0.000000	3.000000	93.000000	1.000000
15041.720935	-0.033489	0.492617	0.274545	74.532326	61.525669	52.532703	-2.184795	0.000000	4.497407	0.000000	0.000000	0.000000	-0.169022	0.097776	0.275023	0.000000	0.000000	3.000000	93.000000	1.000000
15041.724269	-0.033489	0.492617	0.274545	74.532326	61.525669	52.532703	-2.184795	0.000000	4.497407	0.000000	0.000000	0.000000	-0.169022	0.097776	0.275023	0.000000	0.000000	3.000000	93.000000	1.000000
15041.727602	-0.033489	0.492617	0.274545	74.603775	61.057419	51.846859	-2.186359	0.000000	4.496647	0.000000	0.000000	0.000000	-0.169022	0.097776	0.275023	0.000000	0.000000	3.000000	93.000000	1.000000
15041.730935	-0.033979	0.492999	0.275355	74.603775	61.057419	51.846859	-2.186359	0.000000	4.496647	0.000000	0.000000	0.000000	-0.147031	0.114479	0.243071	0.000000	0.000000	3.000000	93.000000	1.000000
15041.734269	-0.033979	0.492999	0.275355	74.603775	61.057419	51.846859	-2.186359	0.000000	4.496647	0.000000	0.000000	0.000000	-0.147031	0.114479	0.243071	0.000000	0.000000	3.000000	93.000000	1.000000
15041.737602	-0.033979	0.492999	0.275355	74.680931	60.521107	51.074203	-2.187629	0.000000	4.496029	0.000000	0.000000	0.000000	-0.147031	0.114479	0.243071	0.000000	0.000000	3.000000	93.000000	1.000000
15041.740935	-0.033979	0.492999	0.275355	74.680931	60.521107	51.074203	-2.187629	0.000000	4.496029	0.000000	0.000000	0.000000	-0.147031	0.114479	0.243071	0.000000	0.000000	3.000000	93.000000	1.000000
15041.744269	-0.034431	0.493457	0.276072	74.680931	60.521107	51.074203	-2.187629	0.000000	4.496029	0.000000	0.000000	0.000000	-0.135555	0.137423	0.215012	0.000000	0.000000	3.000000	93.000000	1.000000
15041.747602	-0.034431	0.493457	0.276072	74.745934	60.020111	50.383549	-2.187629	0.000000	4.496029	0.000000	0.000000	0.000000	-0.135555	0.137423	0.215012	0.000000	0.000000	3.000000	93.000000	1.000000
15041.750935	-0.034807	0.493989	0.276638	74.745934	60.020111	50.383549	-2.187629	0.000000	4.496029	0.000000	0.000000	0.000000	-0.112710	0.159525	0.169809	0.000000	0.000000	3.000000	93.000000	1.000000
15041.754269	-0.034807	0.493989	0.276638	74.745934	60.020111	50.383549	-2.187629	0.000000	4.496029	0.000000	0.000000	0.000000	-0.112710	0.159525	0.169809	0.000000	0.000000	3.000000	93.000000	1.000000
15041.757602	-0.034807	0.493989	0.276638	74.773132	59.596111	49.881847	-2.190301	0.000000	4.494728	0.000000	0.000000	0.000000	-0.112710	0.159525	0.169809	0.000000	0.000000	3.000000	93.000000	1.000000
15041.760935	-0.034807	0.493989	0.276638	74.773132	59.596111	49.881847	-2.190301	0.000000	4.494728	0.000000	0.000000	0.000000	-0.112710	0.159525	0.169809	0.000000	0.000000	3.000000	93.000000	1.000000
15041.764269	-0.035142	0.494615	0.277066	74.773132	59.596111	49.881847	-2.190301	0.000000	4.494728	0.000000	0.000000	0.000000	-0.100413	0.187845	0.128419	0.000000	0.000000	3.000000	93.000000	1.000000
15041.767602	-0.035142	0.494615	0.277066	74.771057	59.267178	49.535702	-2.190301	0.000000	4.494728	0.000000	0.000000	0.000000	-0.100413	0.187845	0.128419	0.000000	0.000000	3.000000	93.000000	1.000000
15041.770935	-0.035399	0.495254	0.277333	74.771057	59.267178	49.535702	-2.190301	0.000000	4.494728	0.000000	0.000000	0.000000	-0.077221	0.191565	0.080012	0.000000	0.000000	3.000000	93.000000	1.000000
15041.774269	-0.035399	0.495254	0.277333	74.771057	59.267178	49.535702	-2.190301	0.000000	4.494728	0.000000	0.000000	0.000000	-0.077221	0.191565	0.080012	0.000000	0.000000	3.000000	93.000000	1.000000
15041.777602	-0.035399	0.495254	0.277333	74.776581	58.963058	49.192127	-2.193620	0.000000	4.493110	0.000000	0.000000	0.000000	-0.077221	0.191565	0.080012	0.000000	0.000000	3.000000	93.000000	1.000000
15041.780935	-0.035399	0.495254	0.277333	74.776581	58.963058	49.192127	-2.193620	0.000000	4.493110	0.000000	0.000000	0.000000	-0.077221	0.191565	0.080012	0.000000	0.000000	3.000000	93.000000	1.000000
15041.784269	-0.035580	0.495946	0.277466	74.776581	58.963058	49.192127	-2.193620	0.000000	4.493110	0.000000	0.000000	0.000000	-0.054358	0.207689	0.039946	0.000000	0.000000	3.000000	93.000000	1.000000
15041.787602	-0.035580	0.495946	0.277466	74.823410	58.659592	48.823997	-2.193620	0.000000	4.493110	0.000000	0.000000	0.000000	-0.054358	0.207689	0.039946	0.000000	0.000000	3.000000	93.000000	1.000000
15041.790935	-0.035616	0.496672	0.277485	74.823410	58.659592	48.823997	-2.193620	0.000000	4.493110	0.000000	0.000000	0.000000	-0.010763	0.217929	0.005685	0.000000	0.000000	3.000000	93.000000	1.000000
15041.794269	-0.035616	0.496672	0.277485	74.823410	58.659592	48.823997	-2.193620	0.000000	4.493110	0.000000	0.000000	0.000000	-0.010763	0.217929	0.005685	0.000000	0.000000	3.000000	93.000000	1.000000
15041.797602	-0.035616	0.496672	0.277485	74.920158	58.333149	48.388309	-2.195487	0.000000	4.492198	0.000000	0.000000	0.000000	-0.010763	0.217929	0.005685	0.000000	0.000000	3.000000	93.000000	1.000000
15041.800935	-0.035616	0.496672	0.277485	74.920158	58.333149	48.388309	-2.195487	0.000000	4.492198	0.000000	0.000000	0.000000	-0.010763	0.217929	0.005685	0.000000	0.000000	3.000000	93.000000	1.000000
15041.804269	-0.035576	0.497433	0.277386	74.920158	58.333149	48.388309	-2.195487	0.000000	4.492198	0.000000	0.000000	0.000000	0.011922	0.228076	-0.029601	0.000000	0.000000	3.000000	93.000000	1.000000
15041.807602	-0.035576	0.497433	0.277386	75.049644	58.001633	47.916965	-2.195487	0.000000	4.492198	0.000000	0.000000	0.000000	0.011922	0.228076	-0.029601	0.000000	0.000000	3.000000	93.000000	1.000000
15041.810935	-0.035390	0.498225	0.277143	75.049644	58.001633	47.916965	-2.195487	0.000000	4.492198	0.000000	0.000000	0.000000	0.055935	0.237596	-0.072792	0.000000	0.000000	3.000000	93.000000	1.000000
15041.814269	-0.035390	0.498225	0.277143	75.049644	58.001633	47.916965	-2.195487	0.000000	4.492198	0.000000	0.000000	0.000000	0.055935	0.237596	-0.072792	0.000000	0.000000	3.000000	93.000000	1.000000
15041.817602	-0.035390	0.498225	0.277143	75.236916	57.638943	47.364750	-2.194710	0.000000	4.492578	0.000000	0.000000	0.000000	0.055935	0.237596	-0.072792	0.000000	0.000000	3.000000	93.000000	1.000000
15041.820935	-0.035390	0.498225	0.277143	75.236916	57.638943	47.364750	-2.194710	0.000000	4.492578	0.000000	0.000000	0.000000	0.055935	0.237596	-0.072792	0.000000	0.000000	3.000000	93.000000	1.000000
15041.824269	-0.035129	0.499030	0.276798	75.236916	57.638943	47.364750	-2.194710	0.000000	4.492578	0.000000	0.000000	0.000000	0.078324	0.241706	-0.103469	0.000000	0.000000	3.000000	93.000000	1.000000
15041.827602	-0.035129	0.499030	0.276798	75.480103	57.224022	46.713028	-2.194710	0.000000	4.492578	0.000000	0.000000	0.000000	0.078324	0.241706	-0.103469	0.000000	0.000000	3.000000	93.000000	1.000000
15041.830935	-0.034791	0.499867	0.276305	75.480103	57.224022	46.713028	-2.194710	0.000000	4.492578	0.000000	0.000000	0.000000	0.101304	0.250931	-0.147920	0.000000	0.000000	3.000000	93.000000	1.000000
15041.834269	-0.034791	0.499867	0.276305	75.480103	57.224022	46.713028	-2.194710	0.000000	4.492578	0.000000	0.000000	0.000000	0.101304	0.250931	-0.147920	0.000000	0.000000	3.000000	93.000000	1.000000
15041.837602	-0.034791	0.499867	0.276305	75.765099	56.793999	46.013512	-2.192223	0.000000	4.493792	0.000000	0.000000	0.000000	0.101304	0.250931	-0.147920	0.000000	0.000000	3.000000	93.000000	1.000000
15041.840935	-0.034378	0.500714	0.275679	75.765099	56.793999	46.013512	-2.192223	0.000000	4.493792	0.000000	0.000000	0.000000	0.123968	0.254216	-0.187780	0.000000	0.000000	3.000000	93.000000	1.000000
15041.844269	-0.034378	0.500714	0.275679	75.765099	56.793999	46.013512	-2.192223	0.000000	4.493792	0.000000	0.000000	0.000000	0.123968	0.254216	-0.187780	0.000000	0.000000	3.000000	93.000000	1.000000
15041.847602	-0.034378	0.500714	0.275679	76.046875	56.375591	45.325188	-2.190802	0.000000	4.494484	0.000000	0.000000	0.000000	0.123968	0.254216	-0.187780	0.000000	0.000000	3.000000	93.000000	1.000000
15041.850935	-0.033855	0.501593	0.274935	76.046875	56.375591	45.325188	-2.190802	0.000000	4.494484	0.000000	0.000000	0.000000	0.156758	0.263622	-0.223305	0.000000	0.000000	3.000000	93.000000	1.000000
15041.854269	-0.033855	0.501593	0.274935	76.046875	56.375591	45.325188	-2.190802	0.000000	4.494484	0.000000	0.000000	0.000000	0.156758	0.263622	-0.223305	0.000000	0.000000	3.000000	93.000000	1.000000
15041.857602	-0.033855	0.501593	0.274935	76.299042	56.043652	44.748436	-2.188692	0.000000	4.495512	0.000000	0.000000	0.000000	0.156758	0.263622	-0.223305	0.000000	0.000000	3.000000	93.000000	1.000000
15041.860935	-0.033330	0.502485	0.274112	76.299042	56.043652	44.748436	-2.188692	0.000000	4.495512	0.000000	0.000000	0.000000	0.157522	0.267642	-0.246783	0.000000	0.000000	3.000000	93.000000	1.000000
15041.864269	-0.033330	0.502485	0.274112	76.299042	56.043652	44.748436	-2.188692	0.000000	4.495512	0.000000	0.000000	0.000000	0.157522	0.267642	-0.246783	0.000000	0.000000	3.000000	93.000000	1.000000
15041.867602	-0.033330	0.502485	0.274112	76.525520	55.769985	44.251476	-2.187040	0.000000	4.496316	0.000000	0.000000	0.000000	0.157522	0.267642	-0.246783	0.000000	0.000000	3.000000	93.000000	1.000000
15041.870935	-0.032732	0.503388	0.273184	76.525520	55.769985	44.251476	-2.187040	0.000000	4.496316	0.000000	0.000000	0.000000	0.179451	0.270989	-0.278423	0.000000	0.000000	3.000000	93.000000	1.000000
15041.874269	-0.032732	0.503388	0.273184	76.525520	55.769985	44.251476	-2.187040	0.000000	4.496316	0.000000	0.000000	0.000000	0.179451	0.270989	-0.278423	0.000000	0.000000	3.000000	93.000000	1.000000
15041.877602	-0.032732	0.503388	0.273184	76.733177	55.545280	43.822136	-2.185086	0.000000	4.497266	0.000000	0.000000	0.000000	0.179451	0.270989	-0.278423	0.000000	0.000000	3.000000	93.000000	1.000000
15041.880935	-0.032132	0.504264	0.272179	76.733177	55.545280	43.822136	-2.185086	0.000000	4.497266	0.000000	0.000000	0.000000	0.180031	0.262808	-0.301502	0.000000	0.000000	3.000000	93.000000	1.000000
15041.884269	-0.032132	0.504264	0.272179	76.733177	55.545280	43.822136	-2.185086	0.000000	4.497266	0.000000	0.000000	0.000000	0.180031	0.262808	-0.301502	0.000000	0.000000	3.000000	93.000000	1.000000
15041.887602	-0.032132	0.504264	0.272179	76.930573	55.387276	43.474533	-2.183591	0.000000	4.497992	0.000000	0.000000	0.000000	0.180031	0.262808	-0.301502	0.000000	0.000000	3.000000	93.000000	1.000000
15041.890935	-0.031529	0.505151	0.271064	76.930573	55.387276	43.474533	-2.183591	0.000000	4.497992	0.000000	0.000000	0.000000	0.180990	0.265901	-0.334501	0.000000	0.000000	3.000000	93.000000	1.000000
15041.894269	-0.031529	0.505151	0.271064	76.930573	55.387276	43.474533	-2.183591	0.000000	4.497992	0.000000	0.000000	0.000000	0.180990	0.265901	-0.334501	0.000000	0.000000	3.000000	93.000000	1.000000
15041.897602	-0.031529	0.505151	0.271064	77.124466	55.272232	43.177654	-2.182758	0.000000	4.498396	0.000000	0.000000	0.000000	0.180990	0.265901	-0.334501	0.000000	0.000000	3.000000	93.000000	1.000000
15041.900935	-0.030888	0.506007	0.269843	77.124466	55.272232	43.177654	-2.182758	0.000000	4.498396	0.000000	0.000000	0.000000	0.192203	0.256884	-0.366497	0.000000	0.000000	3.000000	93.000000	1.000000
15041.904269	-0.030888	0.506007	0.269843	77.124466	55.272232	43.177654	-2.182758	0.000000	4.498396	0.000000	0.000000	0.000000	0.192203	0.256884	-0.366497	0.000000	0.000000	3.000000	93.000000	1.000000
15041.907602	-0.030888	0.506007	0.269843	77.332886	55.168526	42.881844	-2.182112	0.000000	4.498710	0.000000	0.000000	0.000000	0.192203	0.256884	-0.366497	0.000000	0.000000	3.000000	93.000000	1.000000
15041.910935	-0.030280	0.506893	0.268522	77.332886	55.168526	42.881844	-2.182112	0.000000	4.498710	0.000000	0.000000	0.000000	0.182490	0.265924	-0.396341	0.000000	0.000000	3.000000	93.000000	1.000000
15041.914269	-0.030280	0.506893	0.268522	77.332886	55.168526	42.881844	-2.182112	0.000000	4.498710	0.000000	0.000000	0.000000	0.182490	0.265924	-0.396341	0.000000	0.000000	3.000000	93.000000	1.000000
15041.917602	-0.030280	0.506893	0.268522	77.536392	55.127014	42.661674	-2.182553	0.000000	4.498496	0.000000	0.000000	0.000000	0.182490	0.265924	-0.396341	0.000000	0.000000	3.000000	93.000000	1.000000
15041.920935	-0.029669	0.507749	0.267091	77.536392	55.127014	42.661674	-2.182553	0.000000	4.498496	0.000000	0.000000	0.000000	0.183226	0.256632	-0.429309	0.000000	0.000000	3.000000	93.000000	1.000000
15041.924269	-0.029669	0.507749	0.267091	77.536392	55.127014	42.661674	-2.182553	0.000000	4.498496	0.000000	0.000000	0.000000	0.183226	0.256632	-0.429309	0.000000	0.000000	3.000000	93.000000	1.000000
15041.927602	-0.029669	0.507749	0.267091	77.705551	55.183113	42.574173	-2.183692	0.000000	4.497943	0.000000	0.000000	0.000000	0.183226	0.256632	-0.429309	0.000000	0.000000	3.000000	93.000000	1.000000
15041.930935	-0.029090	0.508652	0.265542	77.705551	55.183113	42.574173	-2.183692	0.000000	4.497943	0.000000	0.000000	0.000000	0.173674	0.270931	-0.464643	0.000000	0.000000	3.000000	93.000000	1.000000
15041.934269	-0.029090	0.508652	0.265542	77.705551	55.183113	42.574173	-2.183692	0.000000	4.497943	0.000000	0.000000	0.000000	0.173674	0.270931	-0.464643	0.000000	0.000000	3.000000	93.000000	1.000000
15041.937602	-0.029090	0.508652	0.265542	77.809517	55.414001	42.717503	-2.186062	0.000000	4.496791	0.000000	0.000000	0.000000	0.173674	0.270931	-0.464643	0.000000	0.000000	3.000000	93.000000	1.000000
15041.940935	-0.028442	0.509525	0.263914	77.809517	55.414001	42.717503	-2.186062	0.000000	4.496791	0.000000	0.000000	0.000000	0.194508	0.261961	-0.488291	0.000000	0.000000	3.000000	93.000000	1.000000
15041.944269	-0.028442	0.509525	0.263914	77.809517	55.414001	42.717503	-2.186062	0.000000	4.496791	0.000000	0.000000	0.000000	0.194508	0.261961	-0.488291	0.000000	0.000000	3.000000	93.000000	1.000000
15041.947602	-0.028442	0.509525	0.263914	77.859444	55.810562	43.093304	-2.188031	0.000000	4.495834	0.000000	0.000000	0.000000	0.194508	0.261961	-0.488291	0.000000	0.000000	3.000000	93.000000	1.000000
15041.950935	-0.027826	0.510426	0.262183	77.859444	55.810562	43.093304	-2.188031	0.000000	4.495834	0.000000	0.000000	0.000000	0.184645	0.270271	-0.519282	0.000000	0.000000	3.000000	93.000000	1.000000
15041.954269	-0.027826	0.510426	0.262183	77.859444	55.810562	43.093304	-2.188031	0.000000	4.495834	0.000000	0.000000	0.000000	0.184645	0.270271	-0.519282	0.000000	0.000000	3.000000	93.000000	1.000000
15041.957602	-0.027826	0.510426	0.262183	77.912186	56.245384	43.674595	-2.191175	0.000000	4.494302	0.000000	0.000000	0.000000	0.184645	0.270271	-0.519282	0.000000	0.000000	3.000000	93.000000	1.000000
15041.960935	-0.027312	0.511315	0.260348	77.912186	56.245384	43.674595	-2.191175	0.000000	4.494302	0.000000	0.000000	0.000000	0.154329	0.266586	-0.550486	0.000000	0.000000	3.000000	93.000000	1.000000
15041.964269	-0.027312	0.511315	0.260348	77.912186	56.245384	43.674595	-2.191175	0.000000	4.494302	0.000000	0.000000	0.000000	0.154329	0.266586	-0.550486	0.000000	0.000000	3.000000	93.000000	1.000000
15041.967602	-0.027312	0.511315	0.260348	77.965942	56.693520	44.503559	-2.196473	0.000000	4.491715	0.000000	0.000000	0.000000	0.154329	0.266586	-0.550486	0.000000	0.000000	3.000000	93.000000	1.000000
15041.970935	-0.026762	0.512211	0.258427	77.965942	56.693520	44.503559	-2.196473	0.000000	4.491715	0.000000	0.000000	0.000000	0.164812	0.268965	-0.576240	0.000000	0.000000	3.000000	93.000000	1.000000
15041.974269	-0.026762	0.512211	0.258427	77.965942	56.693520	44.503559	-2.196473	0.000000	4.491715	0.000000	0.000000	0.000000	0.164812	0.268965	-0.576240	0.000000	0.000000	3.000000	93.000000	1.000000
15041.977602	-0.026762	0.512211	0.258427	78.023834	57.202190	45.185436	-2.201938	0.000000	4.489039	0.000000	0.000000	0.000000	0.164812	0.268965	-0.576240	0.000000	0.000000	3.000000	93.000000	1.000000
15041.980935	-0.026212	0.513094	0.256405	78.023834	57.202190	45.185436	-2.201938	0.000000	4.489039	0.000000	0.000000	0.000000	0.165164	0.264929	-0.606888	0.000000	0.000000	3.000000	93.000000	1.000000
15041.984269	-0.026212	0.513094	0.256405	78.023834	57.202190	45.185436	-2.201938	0.000000	4.489039	0.000000	0.000000	0.000000	0.165164	0.264929	-0.606888	0.000000	0.000000	3.000000	93.000000	1.000000
15041.987602	-0.026212	0.513094	0.256405	78.079025	57.756279	45.768459	-2.208165	0.000000	4.485979	0.000000	0.000000	0.000000	0.165164	0.264929	-0.606888	0.000000	0.000000	3.000000	93.000000	1.000000
15041.990935	-0.025626	0.514021	0.254259	78.079025	57.756279	45.768459	-2.208165	0.000000	4.485979	0.000000	0.000000	0.000000	0.175816	0.277915	-0.643554	0.000000	0.000000	3.000000	93.000000	1.000000
15041.994269	-0.025626	0.514021	0.254259	78.079025	57.756279	45.768459	-2.208165	0.000000	4.485979	0.000000	0.000000	0.000000	0.175816	0.277915	-0.643554	0.000000	0.000000	3.000000	93.000000	1.000000
15041.997602	-0.025626	0.514021	0.254259	78.129593	58.372723	46.570560	-2.214831	0.000000	4.482692	0.000000	0.000000	0.000000	0.175816	0.277915	-0.643554	0.000000	0.000000	3.000000	93.000000	1.000000
15042.000935	-0.024937	0.514950	0.251996	78.129593	58.372723	46.570560	-2.214831	0.000000	4.482692	0.000000	0.000000	0.000000	0.206482	0.278872	-0.679091	0.000000	0.000000	3.000000	93.000000	1.000000
15042.004269	-0.024937	0.514950	0.251996	78.129593	58.372723	46.570560	-2.214831	0.000000	4.482692	0.000000	0.000000	0.000000	0.206482	0.278872	-0.679091	0.000000	0.000000	3.000000	93.000000	1.000000
15042.007602	-0.024937	0.514950	0.251996	78.185471	59.003059	47.592628	-2.220975	0.000000	4.479650	0.000000	0.000000	0.000000	0.206482	0.278872	-0.679091	0.000000	0.000000	3.000000	93.000000	1.000000
15042.010935	-0.024216	0.515885	0.249641	78.185471	59.003059	47.592628	-2.220975	0.000000	4.479650	0.000000	0.000000	0.000000	0.216326	0.280347	-0.706458	0.000000	0.000000	3.000000	93.000000	1.000000
15042.014269	-0.024216	0.515885	0.249641	78.185471	59.003059	47.592628	-2.220975	0.000000	4.479650	0.000000	0.000000	0.000000	0.216326	0.280347	-0.706458	0.000000	0.000000	3.000000	93.000000	1.000000
15042.017602	-0.024216	0.515885	0.249641	78.254486	59.681927	48.484383	-2.227399	0.000000	4.476460	0.000000	0.000000	0.000000	0.216326	0.280347	-0.706458	0.000000	0.000000	3.000000	93.000000	1.000000
15042.020935	-0.023428	0.516839	0.247146	78.254486	59.681927	48.484383	-2.227399	0.000000	4.476460	0.000000	0.000000	0.000000	0.236525	0.286215	-0.748535	0.000000	0.000000	3.000000	93.000000	1.000000
15042.024269	-0.023428	0.516839	0.247146	78.254486	59.681927	48.484383	-2.227399	0.000000	4.476460	0.000000	0.000000	0.000000	0.236525	0.286215	-0.748535	0.000000	0.000000	3.000000	93.000000	1.000000
15042.027602	-0.023428	0.516839	0.247146	78.329613	60.421520	49.322178	-2.233970	0.000000	4.473185	0.000000	0.000000	0.000000	0.236525	0.286215	-0.748535	0.000000	0.000000	3.000000	93.000000	1.000000
15042.030935	-0.022573	0.517790	0.244494	78.329613	60.421520	49.322178	-2.233970	0.000000	4.473185	0.000000	0.000000	0.000000	0.256540	0.285503	-0.795549	0.000000	0.000000	3.000000	93.000000	1.000000
15042.034269	-0.022573	0.517790	0.244494	78.329613	60.421520	49.322178	-2.233970	0.000000	4.473185	0.000000	0.000000	0.000000	0.256540	0.285503	-0.795549	0.000000	0.000000	3.000000	93.000000	1.000000
15042.037602	-0.022573	0.517790	0.244494	78.405884	61.199734	50.228359	-2.240833	0.000000	4.469750	0.000000	0.000000	0.000000	0.256540	0.285503	-0.795549	0.000000	0.000000	3.000000	93.000000	1.000000
15042.040935	-0.021753	0.518741	0.241712	78.405884	61.199734	50.228359	-2.240833	0.000000	4.469750	0.000000	0.000000	0.000000	0.246038	0.285324	-0.834669	0.000000	0.000000	3.000000	93.000000	1.000000
15042.044269	-0.021753	0.518741	0.241712	78.405884	61.199734	50.228359	-2.240833	0.000000	4.469750	0.000000	0.000000	0.000000	0.246038	0.285324	-0.834669	0.000000	0.000000	3.000000	93.000000	1.000000
15042.047602	-0.021753	0.518741	0.241712	78.484451	62.028725	51.329765	-2.249314	0.000000	4.465489	0.000000	0.000000	0.000000	0.246038	0.285324	-0.834669	0.000000	0.000000	3.000000	93.000000	1.000000
15042.050935	-0.020869	0.519732	0.238829	78.484451	62.028725	51.329765	-2.249314	0.000000	4.465489	0.000000	0.000000	0.000000	0.265028	0.297060	-0.864809	0.000000	0.000000	3.000000	93.000000	1.000000
15042.054269	-0.020869	0.519732	0.238829	78.484451	62.028725	51.329765	-2.249314	0.000000	4.465489	0.000000	0.000000	0.000000	0.265028	0.297060	-0.864809	0.000000	0.000000	3.000000	93.000000	1.000000
15042.057602	-0.020869	0.519732	0.238829	78.560913	62.873646	52.561321	-2.257782	0.000000	4.461213	0.000000	0.000000	0.000000	0.265028	0.297060	-0.864809	0.000000	0.000000	3.000000	93.000000	1.000000
15042.060935	-0.019989	0.520757	0.235810	78.560913	62.873646	52.561321	-2.257782	0.000000	4.461213	0.000000	0.000000	0.000000	0.264218	0.307504	-0.905710	0.000000	0.000000	3.000000	93.000000	1.000000
15042.064269	-0.019989	0.520757	0.235810	78.560913	62.873646	52.561321	-2.257782	0.000000	4.461213	0.000000	0.000000	0.000000	0.264218	0.307504	-0.905710	0.000000	0.000000	3.000000	93.000000	1.000000
15042.067602	-0.019989	0.520757	0.235810	78.639526	63.754639	53.860008	-2.267513	0.000000	4.456275	0.000000	0.000000	0.000000	0.264218	0.307504	-0.905710	0.000000	0.000000	3.000000	93.000000	1.000000
15042.070935	-0.019047	0.521838	0.232701	78.639526	63.754639	53.860008	-2.267513	0.000000	4.456275	0.000000	0.000000	0.000000	0.282548	0.324516	-0.932625	0.000000	0.000000	3.000000	93.000000	1.000000
15042.074269	-0.019047	0.521838	0.232701	78.639526	63.754639	53.860008	-2.267513	0.000000	4.456275	0.000000	0.000000	0.000000	0.282548	0.324516	-0.932625	0.000000	0.000000	3.000000	93.000000	1.000000
15042.077602	-0.019047	0.521838	0.232701	78.713272	64.623619	54.837505	-2.277232	0.000000	4.451316	0.000000	0.000000	0.000000	0.282548	0.324516	-0.932625	0.000000	0.000000	3.000000	93.000000	1.000000
15042.080935	-0.018110	0.522975	0.229499	78.713272	64.623619	54.837505	-2.277232	0.000000	4.451316	0.000000	0.000000	0.000000	0.280962	0.341038	-0.960528	0.000000	0.000000	3.000000	93.000000	1.000000
15042.084269	-0.018110	0.522975	0.229499	78.713272	64.623619	54.837505	-2.277232	0.000000	4.451316	0.000000	0.000000	0.000000	0.280962	0.341038	-0.960528	0.000000	0.000000	3.000000	93.000000	1.000000
15042.087602	-0.018110	0.522975	0.229499	78.788872	65.501259	55.781437	-2.287995	0.000000	4.445793	0.000000	0.000000	0.000000	0.280962	0.341038	-0.960528	0.000000	0.000000	3.000000	93.000000	1.000000
15042.090935	-0.017148	0.524151	0.226255	78.788872	65.501259	55.781437	-2.287995	0.000000	4.445793	0.000000	0.000000	0.000000	0.288633	0.352867	-0.973295	0.000000	0.000000	3.000000	93.000000	1.000000
15042.094269	-0.017148	0.524151	0.226255	78.788872	65.501259	55.781437	-2.287995	0.000000	4.445793	0.000000	0.000000	0.000000	0.288633	0.352867	-0.973295	0.000000	0.000000	3.000000	93.000000	1.000000
15042.097602	-0.017148	0.524151	0.226255	78.863327	66.315926	56.948097	-2.298966	0.000000	4.440130	0.000000	0.000000	0.000000	0.288633	0.352867	-0.973295	0.000000	0.000000	3.000000	93.000000	1.000000
15042.100935	-0.016225	0.525363	0.222933	78.863327	66.315926	56.948097	-2.298966	0.000000	4.440130	0.000000	0.000000	0.000000	0.276983	0.363423	-0.996595	0.000000	0.000000	3.000000	93.000000	1.000000
15042.104269	-0.016225	0.525363	0.222933	78.863327	66.315926	56.948097	-2.298966	0.000000	4.440130	0.000000	0.000000	0.000000	0.276983	0.363423	-0.996595	0.000000	0.000000	3.000000	93.000000	1.000000
15042.107602	-0.016225	0.525363	0.222933	78.947769	67.067734	58.369102	-2.311452	0.000000	4.433643	0.000000	0.000000	0.000000	0.276983	0.363423	-0.996595	0.000000	0.000000	3.000000	93.000000	1.000000
15042.110935	-0.015277	0.526611	0.219567	78.947769	67.067734	58.369102	-2.311452	0.000000	4.433643	0.000000	0.000000	0.000000	0.284447	0.374562	-1.009751	0.000000	0.000000	3.000000	93.000000	1.000000
15042.114269	-0.015277	0.526611	0.219567	78.947769	67.067734	58.369102	-2.311452	0.000000	4.433643	0.000000	0.000000	0.000000	0.284447	0.374562	-1.009751	0.000000	0.000000	3.000000	93.000000	1.000000
15042.117602	-0.015277	0.526611	0.219567	79.039619	67.612762	59.340645	-2.324230	0.000000	4.426958	0.000000	0.000000	0.000000	0.284447	0.374562	-1.009751	0.000000	0.000000	3.000000	93.000000	1.000000
15042.120935	-0.014305	0.527879	0.216176	79.039619	67.612762	59.340645	-2.324230	0.000000	4.426958	0.000000	0.000000	0.000000	0.291601	0.380402	-1.017487	0.000000	0.000000	3.000000	93.000000	1.000000
15042.124269	-0.014305	0.527879	0.216176	79.039619	67.612762	59.340645	-2.324230	0.000000	4.426958	0.000000	0.000000	0.000000	0.291601	0.380402	-1.017487	0.000000	0.000000	3.000000	93.000000	1.000000
15042.127602	-0.014305	0.527879	0.216176	79.131104	68.004578	59.634525	-2.337182	0.000000	4.420134	0.000000	0.000000	0.000000	0.291601	0.380402	-1.017487	0.000000	0.000000	3.000000	93.000000	1.000000
15042.130935	-0.013309	0.529203	0.212754	79.131104	68.004578	59.634525	-2.337182	0.000000	4.420134	0.000000	0.000000	0.000000	0.298603	0.396984	-1.026457	0.000000	0.000000	3.000000	93.000000	1.000000
15042.134269	-0.013309	0.529203	0.212754	79.131104	68.004578	59.634525	-2.337182	0.000000	4.420134	0.000000	0.000000	0.000000	0.298603	0.396984	-1.026457	0.000000	0.000000	3.000000	93.000000	1.000000
15042.137602	-0.013309	0.529203	0.212754	79.206596	68.307564	59.859921	-2.350364	0.000000	4.413138	0.000000	0.000000	0.000000	0.298603	0.396984	-1.026457	0.000000	0.000000	3.000000	93.000000	1.000000
15042.140935	-0.012260	0.530507	0.209311	79.206596	68.307564	59.859921	-2.350364	0.000000	4.413138	0.000000	0.000000	0.000000	0.314870	0.391369	-1.032960	0.000000	0.000000	3.000000	93.000000	1.000000
15042.144269	-0.012260	0.530507	0.209311	79.206596	68.307564	59.859921	-2.350364	0.000000	4.413138	0.000000	0.000000	0.000000	0.314870	0.391369	-1.032960	0.000000	0.000000	3.000000	93.000000	1.000000
15042.147602	-0.012260	0.530507	0.209311	79.283913	68.564377	60.045341	-2.363215	0.000000	4.406270	0.000000	0.000000	0.000000	0.314870	0.391369	-1.032960	0.000000	0.000000	3.000000	93.000000	1.000000
15042.150935	-0.011219	0.531805	0.205792	79.283913	68.564377	60.045341	-2.363215	0.000000	4.406270	0.000000	0.000000	0.000000	0.312198	0.389428	-1.055705	0.000000	0.000000	3.000000	93.000000	1.000000
15042.154269	-0.011219	0.531805	0.205792	79.283913	68.564377	60.045341	-2.363215	0.000000	4.406270	0.000000	0.000000	0.000000	0.312198	0.389428	-1.055705	0.000000	0.000000	3.000000	93.000000	1.000000
15042.157602	-0.011219	0.531805	0.205792	79.354156	68.826698	60.279144	-2.377257	0.000000	4.398709	0.000000	0.000000	0.000000	0.312198	0.389428	-1.055705	0.000000	0.000000	3.000000	93.000000	1.000000
15042.160935	-0.010250	0.533096	0.202195	79.354156	68.826698	60.279144	-2.377257	0.000000	4.398709	0.000000	0.000000	0.000000	0.290650	0.387183	-1.078964	0.000000	0.000000	3.000000	93.000000	1.000000
15042.164269	-0.010250	0.533096	0.202195	79.354156	68.826698	60.279144	-2.377257	0.000000	4.398709	0.000000	0.000000	0.000000	0.290650	0.387183	-1.078964	0.000000	0.000000	3.000000	93.000000	1.000000
15042.167602	-0.010250	0.533096	0.202195	79.404015	69.248901	60.831627	-2.393622	0.000000	4.389826	0.000000	0.000000	0.000000	0.290650	0.387183	-1.078964	0.000000	0.000000	3.000000	93.000000	1.000000
15042.170935	-0.009322	0.534362	0.198541	79.404015	69.248901	60.831627	-2.393622	0.000000	4.389826	0.000000	0.000000	0.000000	0.278574	0.379923	-1.096450	0.000000	0.000000	3.000000	93.000000	1.000000
15042.174269	-0.009322	0.534362	0.198541	79.404015	69.248901	60.831627	-2.393622	0.000000	4.389826	0.000000	0.000000	0.000000	0.278574	0.379923	-1.096450	0.000000	0.000000	3.000000	93.000000	1.000000
15042.177602	-0.009322	0.534362	0.198541	79.450401	69.879044	62.129299	-2.411700	0.000000	4.379920	0.000000	0.000000	0.000000	0.278574	0.379923	-1.096450	0.000000	0.000000	3.000000	93.000000	1.000000
15042.180935	-0.008464	0.535640	0.194823	79.450401	69.879044	62.129299	-2.411700	0.000000	4.379920	0.000000	0.000000	0.000000	0.257320	0.383182	-1.115404	0.000000	0.000000	3.000000	93.000000	1.000000
15042.184269	-0.008464	0.535640	0.194823	79.450401	69.879044	62.129299	-2.411700	0.000000	4.379920	0.000000	0.000000	0.000000	0.257320	0.383182	-1.115404	0.000000	0.000000	3.000000	93.000000	1.000000
15042.187602	-0.008464	0.535640	0.194823	79.503281	70.738953	63.748695	-2.432141	0.000000	4.368603	0.000000	0.000000	0.000000	0.257320	0.383182	-1.115404	0.000000	0.000000	3.000000	93.000000	1.000000
15042.190935	-0.007615	0.536962	0.191037	79.503281	70.738953	63.748695	-2.432141	0.000000	4.368603	0.000000	0.000000	0.000000	0.254795	0.396773	-1.135550	0.000000	0.000000	3.000000	93.000000	1.000000
15042.194269	-0.007615	0.536962	0.191037	79.503281	70.738953	63.748695	-2.432141	0.000000	4.368603	0.000000	0.000000	0.000000	0.254795	0.396773	-1.135550	0.000000	0.000000	3.000000	93.000000	1.000000
15042.197602	-0.007615	0.536962	0.191037	79.553246	71.672462	64.754852	-2.454010	0.000000	4.356356	0.000000	0.000000	0.000000	0.254795	0.396773	-1.135550	0.000000	0.000000	3.000000	93.000000	1.000000
15042.200935	-0.006682	0.538328	0.187185	79.553246	71.672462	64.754852	-2.454010	0.000000	4.356356	0.000000	0.000000	0.000000	0.279729	0.409792	-1.155643	0.000000	0.000000	3.000000	93.000000	1.000000
15042.204269	-0.006682	0.538328	0.187185	79.553246	71.672462	64.754852	-2.454010	0.000000	4.356356	0.000000	0.000000	0.000000	0.279729	0.409792	-1.155643	0.000000	0.000000	3.000000	93.000000	1.000000
15042.207602	-0.006682	0.538328	0.187185	79.600945	72.578972	65.588921	-2.475780	0.000000	4.344020	0.000000	0.000000	0.000000	0.279729	0.409792	-1.155643	0.000000	0.000000	3.000000	93.000000	1.000000
15042.210935	-0.005638	0.539736	0.183265	79.600945	72.578972	65.588921	-2.475780	0.000000	4.344020	0.000000	0.000000	0.000000	0.313208	0.422301	-1.175995	0.000000	0.000000	3.000000	93.000000	1.000000
15042.214269	-0.005638	0.539736	0.183265	79.600945	72.578972	65.588921	-2.475780	0.000000	4.344020	0.000000	0.000000	0.000000	0.313208	0.422301	-1.175995	0.000000	0.000000	3.000000	93.000000	1.000000
15042.217602	-0.005638	0.539736	0.183265	79.640579	73.299561	66.241768	-2.496984	0.000000	4.331867	0.000000	0.000000	0.000000	0.313208	0.422301	-1.175995	0.000000	0.000000	3.000000	93.000000	1.000000
15042.220935	-0.004576	0.541173	0.179331	79.640579	73.299561	66.241768	-2.496984	0.000000	4.331867	0.000000	0.000000	0.000000	0.318612	0.431118	-1.180397	0.000000	0.000000	3.000000	93.000000	1.000000
15042.224269	-0.004576	0.541173	0.179331	79.640579	73.299561	66.241768	-2.496984	0.000000	4.331867	0.000000	0.000000	0.000000	0.318612	0.431118	-1.180397	0.000000	0.000000	3.000000	93.000000	1.000000
15042.227602	-0.004576	0.541173	0.179331	79.669769	73.606339	66.484985	-2.518755	0.000000	4.319244	0.000000	0.000000	0.000000	0.318612	0.431118	-1.180397	0.000000	0.000000	3.000000	93.000000	1.000000
15042.230935	-0.003557	0.542653	0.175361	79.669769	73.606339	66.484985	-2.518755	0.000000	4.319244	0.000000	0.000000	0.000000	0.305844	0.444120	-1.190906	0.000000	0.000000	3.000000	93.000000	1.000000
15042.234269	-0.003557	0.542653	0.175361	79.669769	73.606339	66.484985	-2.518755	0.000000	4.319244	0.000000	0.000000	0.000000	0.305844	0.444120	-1.190906	0.000000	0.000000	3.000000	93.000000	1.000000
15042.237602	-0.003557	0.542653	0.175361	79.689407	73.377632	66.198380	-2.542451	0.000000	4.305339	0.000000	0.000000	0.000000	0.305844	0.444120	-1.190906	0.000000	0.000000	3.000000	93.000000	1.000000
15042.240935	-0.002609	0.544122	0.171345	79.689407	73.377632	66.198380	-2.542451	0.000000	4.305339	0.000000	0.000000	0.000000	0.284261	0.440496	-1.204661	0.000000	0.000000	3.000000	93.000000	1.000000
15042.244269	-0.002609	0.544122	0.171345	79.689407	73.377632	66.198380	-2.542451	0.000000	4.305339	0.000000	0.000000	0.000000	0.284261	0.440496	-1.204661	0.000000	0.000000	3.000000	93.000000	1.000000
15042.247602	-0.002609	0.544122	0.171345	79.696510	72.834068	65.617676	-2.568830	0.000000	4.289651	0.000000	0.000000	0.000000	0.284261	0.440496	-1.204661	0.000000	0.000000	3.000000	93.000000	1.000000
15042.250935	-0.001733	0.545582	0.167320	79.696510	72.834068	65.617676	-2.568830	0.000000	4.289651	0.000000	0.000000	0.000000	0.262933	0.438159	-1.207635	0.000000	0.000000	3.000000	93.000000	1.000000
15042.254269	-0.001733	0.545582	0.167320	79.696510	72.834068	65.617676	-2.568830	0.000000	4.289651	0.000000	0.000000	0.000000	0.262933	0.438159	-1.207635	0.000000	0.000000	3.000000	93.000000	1.000000
15042.257602	-0.001733	0.545582	0.167320	79.699684	72.247406	65.017265	-2.597606	0.000000	4.272288	0.000000	0.000000	0.000000	0.262933	0.438159	-1.207635	0.000000	0.000000	3.000000	93.000000	1.000000
15042.260935	-0.000926	0.547049	0.163265	79.699684	72.247406	65.017265	-2.597606	0.000000	4.272288	0.000000	0.000000	0.000000	0.241947	0.440032	-1.216527	0.000000	0.000000	3.000000	93.000000	1.000000
15042.264269	-0.000926	0.547049	0.163265	79.699684	72.247406	65.017265	-2.597606	0.000000	4.272288	0.000000	0.000000	0.000000	0.241947	0.440032	-1.216527	0.000000	0.000000	3.000000	93.000000	1.000000
15042.267602	-0.000926	0.547049	0.163265	79.703346	71.745247	64.671677	-2.629088	0.000000	4.252986	0.000000	0.000000	0.000000	0.241947	0.440032	-1.216527	0.000000	0.000000	3.000000	93.000000	1.000000
15042.270935	-0.000130	0.548502	0.159165	79.703346	71.745247	64.671677	-2.629088	0.000000	4.252986	0.000000	0.000000	0.000000	0.238830	0.435816	-1.230014	0.000000	0.000000	3.000000	93.000000	1.000000
15042.274269	-0.000130	0.548502	0.159165	79.703346	71.745247	64.671677	-2.629088	0.000000	4.252986	0.000000	0.000000	0.000000	0.238830	0.435816	-1.230014	0.000000	0.000000	3.000000	93.000000	1.000000
15042.277602	-0.000130	0.548502	0.159165	79.711067	71.390213	65.361626	-2.662451	0.000000	4.232181	0.000000	0.000000	0.000000	0.238830	0.435816	-1.230014	0.000000	0.000000	3.000000	93.000000	1.000000
15042.280935	0.000655	0.549978	0.155051	79.711067	71.390213	65.361626	-2.662451	0.000000	4.232181	0.000000	0.000000	0.000000	0.235673	0.443054	-1.234142	0.000000	0.000000	3.000000	93.000000	1.000000
15042.284269	0.000655	0.549978	0.155051	79.711067	71.390213	65.361626	-2.662451	0.000000	4.232181	0.000000	0.000000	0.000000	0.235673	0.443054	-1.234142	0.000000	0.000000	3.000000	93.000000	1.000000
15042.287602	0.000655	0.549978	0.155051	79.724411	71.194183	66.904739	-2.697423	0.000000	4.209978	0.000000	0.000000	0.000000	0.235673	0.443054	-1.234142	0.000000	0.000000	3.000000	93.000000	1.000000
15042.290935	0.001430	0.551459	0.150908	79.724411	71.194183	66.904739	-2.697423	0.000000	4.209978	0.000000	0.000000	0.000000	0.232489	0.444165	-1.242910	0.000000	0.000000	3.000000	93.000000	1.000000
15042.294269	0.001430	0.551459	0.150908	79.724411	71.194183	66.904739	-2.697423	0.000000	4.209978	0.000000	0.000000	0.000000	0.232489	0.444165	-1.242910	0.000000	0.000000	3.000000	93.000000	1.000000
15042.297602	0.001430	0.551459	0.150908	79.767685	71.131226	68.017853	-2.734282	0.000000	4.186131	0.000000	0.000000	0.000000	0.232489	0.444165	-1.242910	0.000000	0.000000	3.000000	93.000000	1.000000
15042.300935	0.002309	0.552929	0.146756	79.767685	71.131226	68.017853	-2.734282	0.000000	4.186131	0.000000	0.000000	0.000000	0.263699	0.440928	-1.245503	0.000000	0.000000	3.000000	93.000000	1.000000
15042.304269	0.002309	0.552929	0.146756	79.767685	71.131226	68.017853	-2.734282	0.000000	4.186131	0.000000	0.000000	0.000000	0.263699	0.440928	-1.245503	0.000000	0.000000	3.000000	93.000000	1.000000
15042.307602	0.002309	0.552929	0.146756	79.839233	71.119980	68.227295	-2.770614	0.000000	4.162175	0.000000	0.000000	0.000000	0.263699	0.440928	-1.245503	0.000000	0.000000	3.000000	93.000000	1.000000
15042.310935	0.003205	0.554413	0.142649	79.839233	71.119980	68.227295	-2.770614	0.000000	4.162175	0.000000	0.000000	0.000000	0.268649	0.445229	-1.232182	0.000000	0.000000	3.000000	93.000000	1.000000
15042.314269	0.003205	0.554413	0.142649	79.839233	71.119980	68.227295	-2.770614	0.000000	4.162175	0.000000	0.000000	0.000000	0.268649	0.445229	-1.232182	0.000000	0.000000	3.000000	93.000000	1.000000
15042.317602	0.003205	0.554413	0.142649	79.924950	71.227554	68.240532	-2.807457	0.000000	4.137413	0.000000	0.000000	0.000000	0.268649	0.445229	-1.232182	0.000000	0.000000	3.000000	93.000000	1.000000
15042.320935	0.004003	0.555932	0.138508	79.924950	71.227554	68.240532	-2.807457	0.000000	4.137413	0.000000	0.000000	0.000000	0.239390	0.455622	-1.242176	0.000000	0.000000	3.000000	93.000000	1.000000
15042.324269	0.004003	0.555932	0.138508	79.924950	71.227554	68.240532	-2.807457	0.000000	4.137413	0.000000	0.000000	0.000000	0.239390	0.455622	-1.242176	0.000000	0.000000	3.000000	93.000000	1.000000
15042.327602	0.004003	0.555932	0.138508	80.022812	71.313431	68.458061	-2.848188	0.000000	4.109480	0.000000	0.000000	0.000000	0.239390	0.455622	-1.242176	0.000000	0.000000	3.000000	93.000000	1.000000
15042.330935	0.004789	0.557406	0.134366	80.022812	71.313431	68.458061	-2.848188	0.000000	4.109480	0.000000	0.000000	0.000000	0.235971	0.442277	-1.242636	0.000000	0.000000	3.000000	93.000000	1.000000
15042.334269	0.004789	0.557406	0.134366	80.022812	71.313431	68.458061	-2.848188	0.000000	4.109480	0.000000	0.000000	0.000000	0.235971	0.442277	-1.242636	0.000000	0.000000	3.000000	93.000000	1.000000
15042.337602	0.004789	0.557406	0.134366	80.130165	71.314400	68.602089	-2.890781	0.000000	4.079630	0.000000	0.000000	0.000000	0.235971	0.442277	-1.242636	0.000000	0.000000	3.000000	93.000000	1.000000
15042.340935	0.005509	0.558868	0.130218	80.130165	71.314400	68.602089	-2.890781	0.000000	4.079630	0.000000	0.000000	0.000000	0.215806	0.438664	-1.244399	0.000000	0.000000	3.000000	93.000000	1.000000
15042.344269	0.005509	0.558868	0.130218	80.130165	71.314400	68.602089	-2.890781	0.000000	4.079630	0.000000	0.000000	0.000000	0.215806	0.438664	-1.244399	0.000000	0.000000	3.000000	93.000000	1.000000
15042.347602	0.005509	0.558868	0.130218	80.221672	71.159294	68.327385	-2.936525	0.000000	4.046828	0.000000	0.000000	0.000000	0.215806	0.438664	-1.244399	0.000000	0.000000	3.000000	93.000000	1.000000
15042.350935	0.006135	0.560305	0.126087	80.221672	71.159294	68.327385	-2.936525	0.000000	4.046828	0.000000	0.000000	0.000000	0.187752	0.431175	-1.239426	0.000000	0.000000	3.000000	93.000000	1.000000
15042.354269	0.006135	0.560305	0.126087	80.221672	71.159294	68.327385	-2.936525	0.000000	4.046828	0.000000	0.000000	0.000000	0.187752	0.431175	-1.239426	0.000000	0.000000	3.000000	93.000000	1.000000
15042.357602	0.006135	0.560305	0.126087	80.254906	70.824638	67.927048	-2.985733	0.000000	4.010661	0.000000	0.000000	0.000000	0.187752	0.431175	-1.239426	0.000000	0.000000	3.000000	93.000000	1.000000
15042.360935	0.006697	0.561725	0.122010	80.254906	70.824638	67.927048	-2.985733	0.000000	4.010661	0.000000	0.000000	0.000000	0.168626	0.425849	-1.222943	0.000000	0.000000	3.000000	93.000000	1.000000
15042.364269	0.006697	0.561725	0.122010	80.254906	70.824638	67.927048	-2.985733	0.000000	4.010661	0.000000	0.000000	0.000000	0.168626	0.425849	-1.222943	0.000000	0.000000	3.000000	93.000000	1.000000
15042.367602	0.006697	0.561725	0.122010	80.248993	70.347153	67.417656	-3.037273	0.000000	3.971772	0.000000	0.000000	0.000000	0.168626	0.425849	-1.222943	0.000000	0.000000	3.000000	93.000000	1.000000
15042.370935	0.007223	0.563120	0.117952	80.248993	70.347153	67.417656	-3.037273	0.000000	3.971772	0.000000	0.000000	0.000000	0.157952	0.418674	-1.217492	0.000000	0.000000	3.000000	93.000000	1.000000
15042.374269	0.007223	0.563120	0.117952	80.248993	70.347153	67.417656	-3.037273	0.000000	3.971772	0.000000	0.000000	0.000000	0.157952	0.418674	-1.217492	0.000000	0.000000	3.000000	93.000000	1.000000
15042.377602	0.007223	0.563120	0.117952	80.234528	69.647461	66.694656	-3.091168	0.000000	3.929972	0.000000	0.000000	0.000000	0.157952	0.418674	-1.217492	0.000000	0.000000	3.000000	93.000000	1.000000
15042.380935	0.007743	0.564488	0.113972	80.234528	69.647461	66.694656	-3.091168	0.000000	3.929972	0.000000	0.000000	0.000000	0.155847	0.410119	-1.193977	0.000000	0.000000	3.000000	93.000000	1.000000
15042.384269	0.007743	0.564488	0.113972	80.234528	69.647461	66.694656	-3.091168	0.000000	3.929972	0.000000	0.000000	0.000000	0.155847	0.410119	-1.193977	0.000000	0.000000	3.000000	93.000000	1.000000
15042.387602	0.007743	0.564488	0.113972	80.215157	68.882935	65.904579	-3.145868	0.000000	3.886324	0.000000	0.000000	0.000000	0.155847	0.410119	-1.193977	0.000000	0.000000	3.000000	93.000000	1.000000
15042.390935	0.008282	0.565827	0.110072	80.215157	68.882935	65.904579	-3.145868	0.000000	3.886324	0.000000	0.000000	0.000000	0.161898	0.401963	-1.170155	0.000000	0.000000	3.000000	93.000000	1.000000
15042.394269	0.008282	0.565827	0.110072	80.215157	68.882935	65.904579	-3.145868	0.000000	3.886324	0.000000	0.000000	0.000000	0.161898	0.401963	-1.170155	0.000000	0.000000	3.000000	93.000000	1.000000
15042.397602	0.008282	0.565827	0.110072	80.186806	67.985756	64.980110	-3.200740	0.000000	3.841258	0.000000	0.000000	0.000000	0.161898	0.401963	-1.170155	0.000000	0.000000	3.000000	93.000000	1.000000
15042.400935	0.008868	0.567115	0.106197	80.186806	67.985756	64.980110	-3.200740	0.000000	3.841258	0.000000	0.000000	0.000000	0.175632	0.386323	-1.162341	0.000000	0.000000	3.000000	93.000000	1.000000
15042.404269	0.008868	0.567115	0.106197	80.186806	67.985756	64.980110	-3.200740	0.000000	3.841258	0.000000	0.000000	0.000000	0.175632	0.386323	-1.162341	0.000000	0.000000	3.000000	93.000000	1.000000
15042.407602	0.008868	0.567115	0.106197	80.158974	67.164902	64.133507	-3.256138	0.000000	3.794413	0.000000	0.000000	0.000000	0.175632	0.386323	-1.162341	0.000000	0.000000	3.000000	93.000000	1.000000
15042.410935	0.009445	0.568382	0.102344	80.158974	67.164902	64.133507	-3.256138	0.000000	3.794413	0.000000	0.000000	0.000000	0.173099	0.380086	-1.155875	0.000000	0.000000	3.000000	93.000000	1.000000
15042.414269	0.009445	0.568382	0.102344	80.158974	67.164902	64.133507	-3.256138	0.000000	3.794413	0.000000	0.000000	0.000000	0.173099	0.380086	-1.155875	0.000000	0.000000	3.000000	93.000000	1.000000
15042.417602	0.009445	0.568382	0.102344	80.130836	66.378372	63.337185	-3.313275	0.000000	3.744624	0.000000	0.000000	0.000000	0.173099	0.380086	-1.155875	0.000000	0.000000	3.000000	93.000000	1.000000
15042.420935	0.010040	0.569568	0.098525	80.130836	66.378372	63.337185	-3.313275	0.000000	3.744624	0.000000	0.000000	0.000000	0.178572	0.355773	-1.145674	0.000000	0.000000	3.000000	93.000000	1.000000
15042.424269	0.010040	0.569568	0.098525	80.130836	66.378372	63.337185	-3.313275	0.000000	3.744624	0.000000	0.000000	0.000000	0.178572	0.355773	-1.145674	0.000000	0.000000	3.000000	93.000000	1.000000
15042.427602	0.010040	0.569568	0.098525	80.103889	65.588303	62.528881	-3.371386	0.000000	3.692392	0.000000	0.000000	0.000000	0.178572	0.355773	-1.145674	0.000000	0.000000	3.000000	93.000000	1.000000
15042.430935	0.010601	0.570705	0.094736	80.103889	65.588303	62.528881	-3.371386	0.000000	3.692392	0.000000	0.000000	0.000000	0.168169	0.341002	-1.136760	0.000000	0.000000	3.000000	93.000000	1.000000
15042.434269	0.010601	0.570705	0.094736	80.103889	65.588303	62.528881	-3.371386	0.000000	3.692392	0.000000	0.000000	0.000000	0.168169	0.341002	-1.136760	0.000000	0.000000	3.000000	93.000000	1.000000
15042.437602	0.010601	0.570705	0.094736	80.080116	64.670197	61.599590	-3.431621	0.000000	3.636479	0.000000	0.000000	0.000000	0.168169	0.341002	-1.136760	0.000000	0.000000	3.000000	93.000000	1.000000
15042.440935	0.011153	0.571774	0.090961	80.080116	64.670197	61.599590	-3.431621	0.000000	3.636479	0.000000	0.000000	0.000000	0.165671	0.320804	-1.132598	0.000000	0.000000	3.000000	93.000000	1.000000
15042.444269	0.011153	0.571774	0.090961	80.080116	64.670197	61.599590	-3.431621	0.000000	3.636479	0.000000	0.000000	0.000000	0.165671	0.320804	-1.132598	0.000000	0.000000	3.000000	93.000000	1.000000
15042.447602	0.011153	0.571774	0.090961	80.076370	63.492195	60.407825	-3.493730	0.000000	3.576850	0.000000	0.000000	0.000000	0.165671	0.320804	-1.132598	0.000000	0.000000	3.000000	93.000000	1.000000
15042.450935	0.011647	0.572775	0.087262	80.076370	63.492195	60.407825	-3.493730	0.000000	3.576850	0.000000	0.000000	0.000000	0.148079	0.300159	-1.109520	0.000000	0.000000	3.000000	93.000000	1.000000
15042.454269	0.011647	0.572775	0.087262	80.076370	63.492195	60.407825	-3.493730	0.000000	3.576850	0.000000	0.000000	0.000000	0.148079	0.300159	-1.109520	0.000000	0.000000	3.000000	93.000000	1.000000
15042.457602	0.011647	0.572775	0.087262	80.078072	61.967178	59.374268	-3.557430	0.000000	3.513501	0.000000	0.000000	0.000000	0.148079	0.300159	-1.109520	0.000000	0.000000	3.000000	93.000000	1.000000
15042.460935	0.012083	0.573738	0.083636	80.078072	61.967178	59.374268	-3.557430	0.000000	3.513501	0.000000	0.000000	0.000000	0.130841	0.288979	-1.087942	0.000000	0.000000	3.000000	93.000000	1.000000
15042.464269	0.012083	0.573738	0.083636	80.078072	61.967178	59.374268	-3.557430	0.000000	3.513501	0.000000	0.000000	0.000000	0.130841	0.288979	-1.087942	0.000000	0.000000	3.000000	93.000000	1.000000
15042.467602	0.012083	0.573738	0.083636	80.086807	60.185940	59.295658	-3.622640	0.000000	3.446226	0.000000	0.000000	0.000000	0.130841	0.288979	-1.087942	0.000000	0.000000	3.000000	93.000000	1.000000
15042.470935	0.012489	0.574615	0.080134	80.086807	60.185940	59.295658	-3.622640	0.000000	3.446226	0.000000	0.000000	0.000000	0.121993	0.263175	-1.050659	0.000000	0.000000	3.000000	93.000000	1.000000
15042.474269	0.012489	0.574615	0.080134	80.086807	60.185940	59.295658	-3.622640	0.000000	3.446226	0.000000	0.000000	0.000000	0.121993	0.263175	-1.050659	0.000000	0.000000	3.000000	93.000000	1.000000
15042.477602	0.012489	0.574615	0.080134	80.116386	58.262886	59.281788	-3.687541	0.000000	3.376691	0.000000	0.000000	0.000000	0.121993	0.263175	-1.050659	0.000000	0.000000	3.000000	93.000000	1.000000
15042.480935	0.012969	0.575438	0.076749	80.116386	58.262886	59.281788	-3.687541	0.000000	3.376691	0.000000	0.000000	0.000000	0.143775	0.246970	-1.015564	0.000000	0.000000	3.000000	93.000000	1.000000
15042.484269	0.012969	0.575438	0.076749	80.116386	58.262886	59.281788	-3.687541	0.000000	3.376691	0.000000	0.000000	0.000000	0.143775	0.246970	-1.015564	0.000000	0.000000	3.000000	93.000000	1.000000
15042.487602	0.012969	0.575438	0.076749	80.161949	56.391514	58.347336	-3.750127	0.000000	3.307045	0.000000	0.000000	0.000000	0.143775	0.246970	-1.015564	0.000000	0.000000	3.000000	93.000000	1.000000
15042.490935	0.013646	0.576229	0.073495	80.161949	56.391514	58.347336	-3.750127	0.000000	3.307045	0.000000	0.000000	0.000000	0.203158	0.237150	-0.976206	0.000000	0.000000	3.000000	93.000000	1.000000
15042.494269	0.013646	0.576229	0.073495	80.161949	56.391514	58.347336	-3.750127	0.000000	3.307045	0.000000	0.000000	0.000000	0.203158	0.237150	-0.976206	0.000000	0.000000	3.000000	93.000000	1.000000
15042.497602	0.013646	0.576229	0.073495	80.221733	54.696465	56.468605	-3.807663	0.000000	3.240633	0.000000	0.000000	0.000000	0.203158	0.237150	-0.976206	0.000000	0.000000	3.000000	93.000000	1.000000
15042.500935	0.014442	0.576970	0.070358	80.221733	54.696465	56.468605	-3.807663	0.000000	3.240633	0.000000	0.000000	0.000000	0.238941	0.222279	-0.940965	0.000000	0.000000	3.000000	93.000000	1.000000
15042.504269	0.014442	0.576970	0.070358	80.221733	54.696465	56.468605	-3.807663	0.000000	3.240633	0.000000	0.000000	0.000000	0.238941	0.222279	-0.940965	0.000000	0.000000	3.000000	93.000000	1.000000
15042.507602	0.014442	0.576970	0.070358	80.318001	53.179977	54.660149	-3.861895	0.000000	3.175809	0.000000	0.000000	0.000000	0.238941	0.222279	-0.940965	0.000000	0.000000	3.000000	93.000000	1.000000
15042.510935	0.015329	0.577617	0.067268	80.318001	53.179977	54.660149	-3.861895	0.000000	3.175809	0.000000	0.000000	0.000000	0.266143	0.194032	-0.926955	0.000000	0.000000	3.000000	93.000000	1.000000
15042.514269	0.015329	0.577617	0.067268	80.318001	53.179977	54.660149	-3.861895	0.000000	3.175809	0.000000	0.000000	0.000000	0.266143	0.194032	-0.926955	0.000000	0.000000	3.000000	93.000000	1.000000
15042.517602	0.015329	0.577617	0.067268	80.467598	51.805481	52.942551	-3.914886	0.000000	3.110252	0.000000	0.000000	0.000000	0.266143	0.194032	-0.926955	0.000000	0.000000	3.000000	93.000000	1.000000
15042.520935	0.016379	0.578181	0.064200	80.467598	51.805481	52.942551	-3.914886	0.000000	3.110252	0.000000	0.000000	0.000000	0.314968	0.169245	-0.920482	0.000000	0.000000	3.000000	93.000000	1.000000
15042.524269	0.016379	0.578181	0.064200	80.467598	51.805481	52.942551	-3.914886	0.000000	3.110252	0.000000	0.000000	0.000000	0.314968	0.169245	-0.920482	0.000000	0.000000	3.000000	93.000000	1.000000
15042.527602	0.016379	0.578181	0.064200	80.666321	50.481758	51.308384	-3.965956	0.000000	3.044864	0.000000	0.000000	0.000000	0.314968	0.169245	-0.920482	0.000000	0.000000	3.000000	93.000000	1.000000
15042.530935	0.017440	0.578626	0.061125	80.666321	50.481758	51.308384	-3.965956	0.000000	3.044864	0.000000	0.000000	0.000000	0.318312	0.133573	-0.922545	0.000000	0.000000	3.000000	93.000000	1.000000
15042.534269	0.017440	0.578626	0.061125	80.666321	50.481758	51.308384	-3.965956	0.000000	3.044864	0.000000	0.000000	0.000000	0.318312	0.133573	-0.922545	0.000000	0.000000	3.000000	93.000000	1.000000
15042.537602	0.017440	0.578626	0.061125	80.900269	49.034607	49.641796	-4.018499	0.000000	2.975176	0.000000	0.000000	0.000000	0.318312	0.133573	-0.922545	0.000000	0.000000	3.000000	93.000000	1.000000
15042.540935	0.018415	0.578973	0.058063	80.900269	49.034607	49.641796	-4.018499	0.000000	2.975176	0.000000	0.000000	0.000000	0.292343	0.104003	-0.918581	0.000000	0.000000	3.000000	93.000000	1.000000
15042.544269	0.018415	0.578973	0.058063	80.900269	49.034607	49.641796	-4.018499	0.000000	2.975176	0.000000	0.000000	0.000000	0.292343	0.104003	-0.918581	0.000000	0.000000	3.000000	93.000000	1.000000
15042.547602	0.018415	0.578973	0.058063	81.117302	47.428947	48.066746	-4.073677	0.000000	2.899165	0.000000	0.000000	0.000000	0.292343	0.104003	-0.918581	0.000000	0.000000	3.000000	93.000000	1.000000
15042.550935	0.019304	0.579222	0.055015	81.117302	47.428947	48.066746	-4.073677	0.000000	2.899165	0.000000	0.000000	0.000000	0.266793	0.074877	-0.914403	0.000000	0.000000	3.000000	93.000000	1.000000
15042.554269	0.019304	0.579222	0.055015	81.117302	47.428947	48.066746	-4.073677	0.000000	2.899165	0.000000	0.000000	0.000000	0.266793	0.074877	-0.914403	0.000000	0.000000	3.000000	93.000000	1.000000
15042.557602	0.019304	0.579222	0.055015	81.268127	45.654385	46.591110	-4.034797	0.000000	2.750740	0.000000	0.000000	0.000000	0.266793	0.074877	-0.914403	0.000000	0.000000	3.000000	93.000000	1.000000
15042.560935	0.020062	0.579395	0.052000	81.268127	45.654385	46.591110	-4.034797	0.000000	2.750740	0.000000	0.000000	0.000000	0.227351	0.051790	-0.904502	0.000000	0.000000	3.000000	93.000000	1.000000
15042.564269	0.020062	0.579395	0.052000	81.268127	45.654385	46.591110	-4.034797	0.000000	2.750740	0.000000	0.000000	0.000000	0.227351	0.051790	-0.904502	0.000000	0.000000	3.000000	93.000000	1.000000
15042.567602	0.020062	0.579395	0.052000	81.306725	43.926636	45.062496	-3.996906	0.000000	2.599989	0.000000	0.000000	0.000000	0.227351	0.051790	-0.904502	0.000000	0.000000	3.000000	93.000000	1.000000
15042.570935	0.020715	0.579510	0.049034	81.306725	43.926636	45.062496	-3.996906	0.000000	2.599989	0.000000	0.000000	0.000000	0.196015	0.034704	-0.889667	0.000000	0.000000	3.000000	93.000000	1.000000
15042.574269	0.020715	0.579510	0.049034	81.306725	43.926636	45.062496	-3.996906	0.000000	2.599989	0.000000	0.000000	0.000000	0.196015	0.034704	-0.889667	0.000000	0.000000	3.000000	93.000000	1.000000
15042.577602	0.020715	0.579510	0.049034	81.198212	42.662453	43.804855	-3.964236	0.000000	2.451711	0.000000	0.000000	0.000000	0.196015	0.034704	-0.889667	0.000000	0.000000	3.000000	93.000000	1.000000
15042.580935	0.021338	0.579616	0.046126	81.198212	42.662453	43.804855	-3.964236	0.000000	2.451711	0.000000	0.000000	0.000000	0.186883	0.031801	-0.872527	0.000000	0.000000	3.000000	93.000000	1.000000
15042.584269	0.021338	0.579616	0.046126	81.198212	42.662453	43.804855	-3.964236	0.000000	2.451711	0.000000	0.000000	0.000000	0.186883	0.031801	-0.872527	0.000000	0.000000	3.000000	93.000000	1.000000
15042.587602	0.021338	0.579616	0.046126	81.005074	41.832611	43.014297	-3.933089	0.000000	2.306290	0.000000	0.000000	0.000000	0.186883	0.031801	-0.872527	0.000000	0.000000	3.000000	93.000000	1.000000
15042.590935	0.021933	0.579696	0.043322	81.005074	41.832611	43.014297	-3.933089	0.000000	2.306290	0.000000	0.000000	0.000000	0.178571	0.023830	-0.841203	0.000000	0.000000	3.000000	93.000000	1.000000
15042.594269	0.021933	0.579696	0.043322	81.005074	41.832611	43.014297	-3.933089	0.000000	2.306290	0.000000	0.000000	0.000000	0.178571	0.023830	-0.841203	0.000000	0.000000	3.000000	93.000000	1.000000
15042.597602	0.021933	0.579696	0.043322	80.783363	41.295471	42.705326	-3.903327	0.000000	2.166090	0.000000	0.000000	0.000000	0.178571	0.023830	-0.841203	0.000000	0.000000	3.000000	93.000000	1.000000
15042.600935	0.022571	0.579740	0.040580	80.783363	41.295471	42.705326	-3.903327	0.000000	2.166090	0.000000	0.000000	0.000000	0.191243	0.013251	-0.822641	0.000000	0.000000	3.000000	93.000000	1.000000
15042.604269	0.022571	0.579740	0.040580	80.783363	41.295471	42.705326	-3.903327	0.000000	2.166090	0.000000	0.000000	0.000000	0.191243	0.013251	-0.822641	0.000000	0.000000	3.000000	93.000000	1.000000
15042.607602	0.022571	0.579740	0.040580	80.554359	40.822605	42.760941	-3.871454	0.000000	2.028983	0.000000	0.000000	0.000000	0.191243	0.013251	-0.822641	0.000000	0.000000	3.000000	93.000000	1.000000
15042.610935	0.023227	0.579750	0.037901	80.554359	40.822605	42.760941	-3.871454	0.000000	2.028983	0.000000	0.000000	0.000000	0.196726	0.003004	-0.803671	0.000000	0.000000	3.000000	93.000000	1.000000
15042.614269	0.023227	0.579750	0.037901	80.554359	40.822605	42.760941	-3.871454	0.000000	2.028983	0.000000	0.000000	0.000000	0.196726	0.003004	-0.803671	0.000000	0.000000	3.000000	93.000000	1.000000
15042.617602	0.023227	0.579750	0.037901	80.359650	40.324440	42.845207	-3.838666	0.000000	1.895038	0.000000	0.000000	0.000000	0.196726	0.003004	-0.803671	0.000000	0.000000	3.000000	93.000000	1.000000
15042.620935	0.023945	0.579717	0.035243	80.359650	40.324440	42.845207	-3.838666	0.000000	1.895038	0.000000	0.000000	0.000000	0.215630	-0.009979	-0.797366	0.000000	0.000000	3.000000	93.000000	1.000000
15042.624269	0.023945	0.579717	0.035243	80.359650	40.324440	42.845207	-3.838666	0.000000	1.895038	0.000000	0.000000	0.000000	0.215630	-0.009979	-0.797366	0.000000	0.000000	3.000000	93.000000	1.000000
15042.627602	0.023945	0.579717	0.035243	80.225975	39.758957	42.414875	-3.802728	0.000000	1.762143	0.000000	0.000000	0.000000	0.215630	-0.009979	-0.797366	0.000000	0.000000	3.000000	93.000000	1.000000
15042.630935	0.024748	0.579676	0.032574	80.225975	39.758957	42.414875	-3.802728	0.000000	1.762143	0.000000	0.000000	0.000000	0.240752	-0.012196	-0.800513	0.000000	0.000000	3.000000	93.000000	1.000000
15042.634269	0.024748	0.579676	0.032574	80.225975	39.758957	42.414875	-3.802728	0.000000	1.762143	0.000000	0.000000	0.000000	0.240752	-0.012196	-0.800513	0.000000	0.000000	3.000000	93.000000	1.000000
15042.637602	0.024748	0.579676	0.032574	80.131355	39.233635	41.808323	-3.762602	0.000000	1.628724	0.000000	0.000000	0.000000	0.240752	-0.012196	-0.800513	0.000000	0.000000	3.000000	93.000000	1.000000
15042.640935	0.025654	0.579591	0.029860	80.131355	39.233635	41.808323	-3.762602	0.000000	1.628724	0.000000	0.000000	0.000000	0.271814	-0.025453	-0.814258	0.000000	0.000000	3.000000	93.000000	1.000000
15042.644269	0.025654	0.579591	0.029860	80.131355	39.233635	41.808323	-3.762602	0.000000	1.628724	0.000000	0.000000	0.000000	0.271814	-0.025453	-0.814258	0.000000	0.000000	3.000000	93.000000	1.000000
15042.647602	0.025654	0.579591	0.029860	80.040215	38.712078	41.328453	-3.717300	0.000000	1.493015	0.000000	0.000000	0.000000	0.271814	-0.025453	-0.814258	0.000000	0.000000	3.000000	93.000000	1.000000
15042.650935	0.026592	0.579489	0.027097	80.040215	38.712078	41.328453	-3.717300	0.000000	1.493015	0.000000	0.000000	0.000000	0.281417	-0.030696	-0.829109	0.000000	0.000000	3.000000	93.000000	1.000000
15042.654269	0.026592	0.579489	0.027097	80.040215	38.712078	41.328453	-3.717300	0.000000	1.493015	0.000000	0.000000	0.000000	0.281417	-0.030696	-0.829109	0.000000	0.000000	3.000000	93.000000	1.000000
15042.657602	0.026592	0.579489	0.027097	79.916321	37.772232	40.745094	-3.670397	0.000000	1.354830	0.000000	0.000000	0.000000	0.281417	-0.030696	-0.829109	0.000000	0.000000	3.000000	93.000000	1.000000
15042.660935	0.027516	0.579387	0.024303	79.916321	37.772232	40.745094	-3.670397	0.000000	1.354830	0.000000	0.000000	0.000000	0.277265	-0.030481	-0.838213	0.000000	0.000000	3.000000	93.000000	1.000000
15042.664269	0.027516	0.579387	0.024303	79.916321	37.772232	40.745094	-3.670397	0.000000	1.354830	0.000000	0.000000	0.000000	0.277265	-0.030481	-0.838213	0.000000	0.000000	3.000000	93.000000	1.000000
15042.667602	0.027516	0.579387	0.024303	79.719910	36.037182	39.528881	-3.624186	0.000000	1.215128	0.000000	0.000000	0.000000	0.277265	-0.030481	-0.838213	0.000000	0.000000	3.000000	93.000000	1.000000
15042.670935	0.028428	0.579278	0.021502	79.719910	36.037182	39.528881	-3.624186	0.000000	1.215128	0.000000	0.000000	0.000000	0.273476	-0.032787	-0.840226	0.000000	0.000000	3.000000	93.000000	1.000000
15042.674269	0.028428	0.579278	0.021502	79.719910	36.037182	39.528881	-3.624186	0.000000	1.215128	0.000000	0.000000	0.000000	0.273476	-0.032787	-0.840226	0.000000	0.000000	3.000000	93.000000	1.000000
15042.677602	0.028428	0.579278	0.021502	79.430260	33.638657	37.224426	-3.578607	0.000000	1.075090	0.000000	0.000000	0.000000	0.273476	-0.032787	-0.840226	0.000000	0.000000	3.000000	93.000000	1.000000
15042.680935	0.029374	0.579172	0.018732	79.430260	33.638657	37.224426	-3.578607	0.000000	1.075090	0.000000	0.000000	0.000000	0.283985	-0.031945	-0.830835	0.000000	0.000000	3.000000	93.000000	1.000000
15042.684269	0.029374	0.579172	0.018732	79.430260	33.638657	37.224426	-3.578607	0.000000	1.075090	0.000000	0.000000	0.000000	0.283985	-0.031945	-0.830835	0.000000	0.000000	3.000000	93.000000	1.000000
15042.687602	0.029374	0.579172	0.018732	79.050369	31.072334	34.364861	-3.531276	0.000000	0.936618	0.000000	0.000000	0.000000	0.283985	-0.031945	-0.830835	0.000000	0.000000	3.000000	93.000000	1.000000
15042.690935	0.030399	0.579102	0.015961	79.050369	31.072334	34.364861	-3.531276	0.000000	0.936618	0.000000	0.000000	0.000000	0.307228	-0.020974	-0.831403	0.000000	0.000000	3.000000	93.000000	1.000000
15042.694269	0.030399	0.579102	0.015961	79.050369	31.072334	34.364861	-3.531276	0.000000	0.936618	0.000000	0.000000	0.000000	0.307228	-0.020974	-0.831403	0.000000	0.000000	3.000000	93.000000	1.000000
15042.697602	0.030399	0.579102	0.015961	78.614037	28.753069	32.013393	-3.480071	0.000000	0.798051	0.000000	0.000000	0.000000	0.307228	-0.020974	-0.831403	0.000000	0.000000	3.000000	93.000000	1.000000
15042.700935	0.031544	0.579042	0.013191	78.614037	28.753069	32.013393	-3.480071	0.000000	0.798051	0.000000	0.000000	0.000000	0.343543	-0.017870	-0.830985	0.000000	0.000000	3.000000	93.000000	1.000000
15042.704269	0.031544	0.579042	0.013191	78.614037	28.753069	32.013393	-3.480071	0.000000	0.798051	0.000000	0.000000	0.000000	0.343543	-0.017870	-0.830985	0.000000	0.000000	3.000000	93.000000	1.000000
15042.707602	0.031544	0.579042	0.013191	78.169464	26.751198	30.731190	-3.422814	0.000000	0.659553	0.000000	0.000000	0.000000	0.343543	-0.017870	-0.830985	0.000000	0.000000	3.000000	93.000000	1.000000
15042.710935	0.032784	0.578975	0.010406	78.169464	26.751198	30.731190	-3.422814	0.000000	0.659553	0.000000	0.000000	0.000000	0.372163	-0.020276	-0.835468	0.000000	0.000000	3.000000	93.000000	1.000000
15042.714269	0.032784	0.578975	0.010406	78.169464	26.751198	30.731190	-3.422814	0.000000	0.659553	0.000000	0.000000	0.000000	0.372163	-0.020276	-0.835468	0.000000	0.000000	3.000000	93.000000	1.000000
15042.717602	0.032784	0.578975	0.010406	77.755096	24.813534	29.294773	-3.360787	0.000000	0.520308	0.000000	0.000000	0.000000	0.372163	-0.020276	-0.835468	0.000000	0.000000	3.000000	93.000000	1.000000
15042.720935	0.034167	0.578902	0.007667	77.755096	24.813534	29.294773	-3.360787	0.000000	0.520308	0.000000	0.000000	0.000000	0.414839	-0.021660	-0.821719	0.000000	0.000000	3.000000	93.000000	1.000000
15042.724269	0.034167	0.578902	0.007667	77.755096	24.813534	29.294773	-3.360787	0.000000	0.520308	0.000000	0.000000	0.000000	0.414839	-0.021660	-0.821719	0.000000	0.000000	3.000000	93.000000	1.000000
15042.727602	0.034167	0.578902	0.007667	77.391251	22.789165	27.306377	-3.291647	0.000000	0.383355	0.000000	0.000000	0.000000	0.414839	-0.021660	-0.821719	0.000000	0.000000	3.000000	93.000000	1.000000
15042.730935	0.035731	0.578815	0.004928	77.391251	22.789165	27.306377	-3.291647	0.000000	0.383355	0.000000	0.000000	0.000000	0.469096	-0.026117	-0.821588	0.000000	0.000000	3.000000	93.000000	1.000000
15042.734269	0.035731	0.578815	0.004928	77.391251	22.789165	27.306377	-3.291647	0.000000	0.383355	0.000000	0.000000	0.000000	0.469096	-0.026117	-0.821588	0.000000	0.000000	3.000000	93.000000	1.000000
15042.737602	0.035731	0.578815	0.004928	77.088699	20.594812	25.281214	-3.213464	0.000000	0.246424	0.000000	0.000000	0.000000	0.469096	-0.026117	-0.821588	0.000000	0.000000	3.000000	93.000000	1.000000
15042.740935	0.037372	0.578728	0.002303	77.088699	20.594812	25.281214	-3.213464	0.000000	0.246424	0.000000	0.000000	0.000000	0.492243	-0.026121	-0.787515	0.000000	0.000000	3.000000	93.000000	1.000000
15042.744269	0.037372	0.578728	0.002303	77.088699	20.594812	25.281214	-3.213464	0.000000	0.246424	0.000000	0.000000	0.000000	0.492243	-0.026121	-0.787515	0.000000	0.000000	3.000000	93.000000	1.000000
15042.747602	0.037372	0.578728	0.002303	76.830750	18.175896	23.183420	-3.131424	0.000000	0.115171	0.000000	0.000000	0.000000	0.492243	-0.026121	-0.787515	0.000000	0.000000	3.000000	93.000000	1.000000
15042.750935	0.038976	0.578638	-0.000264	76.830750	18.175896	23.183420	-3.131424	0.000000	0.115171	0.000000	0.000000	0.000000	0.481198	-0.026968	-0.770260	0.000000	0.000000	3.000000	93.000000	1.000000
15042.754269	0.038976	0.578638	-0.000264	76.830750	18.175896	23.183420	-3.131424	0.000000	0.115171	0.000000	0.000000	0.000000	0.481198	-0.026968	-0.770260	0.000000	0.000000	3.000000	93.000000	1.000000
15042.757602	0.038976	0.578638	-0.000264	76.597496	15.515018	20.957302	-3.051224	0.000000	-0.013205	0.000000	0.000000	0.000000	0.481198	-0.026968	-0.770260	0.000000	0.000000	3.000000	93.000000	1.000000
15042.760935	0.040613	0.578532	-0.002732	76.597496	15.515018	20.957302	-3.051224	0.000000	-0.013205	0.000000	0.000000	0.000000	0.491178	-0.031863	-0.740225	0.000000	0.000000	3.000000	93.000000	1.000000
15042.764269	0.040613	0.578532	-0.002732	76.597496	15.515018	20.957302	-3.051224	0.000000	-0.013205	0.000000	0.000000	0.000000	0.491178	-0.031863	-0.740225	0.000000	0.000000	3.000000	93.000000	1.000000
15042.767602	0.040613	0.578532	-0.002732	76.375862	12.830109	18.691250	-2.969361	0.000000	-0.136576	0.000000	0.000000	0.000000	0.491178	-0.031863	-0.740225	0.000000	0.000000	3.000000	93.000000	1.000000
15042.770935	0.042328	0.578453	-0.005092	76.375862	12.830109	18.691250	-2.969361	0.000000	-0.136576	0.000000	0.000000	0.000000	0.514530	-0.023619	-0.708182	0.000000	0.000000	3.000000	93.000000	1.000000
15042.774269	0.042328	0.578453	-0.005092	76.375862	12.830109	18.691250	-2.969361	0.000000	-0.136576	0.000000	0.000000	0.000000	0.514530	-0.023619	-0.708182	0.000000	0.000000	3.000000	93.000000	1.000000
15042.777602	0.042328	0.578453	-0.005092	76.144295	10.266912	16.277994	-2.883606	0.000000	-0.254607	0.000000	0.000000	0.000000	0.514530	-0.023619	-0.708182	0.000000	0.000000	3.000000	93.000000	1.000000
15042.780935	0.044161	0.578409	-0.007375	76.144295	10.266912	16.277994	-2.883606	0.000000	-0.254607	0.000000	0.000000	0.000000	0.550052	-0.013200	-0.684712	0.000000	0.000000	3.000000	93.000000	1.000000
15042.784269	0.044161	0.578409	-0.007375	76.144295	10.266912	16.277994	-2.883606	0.000000	-0.254607	0.000000	0.000000	0.000000	0.550052	-0.013200	-0.684712	0.000000	0.000000	3.000000	93.000000	1.000000
15042.787602	0.044161	0.578409	-0.007375	75.903801	7.929295	13.900715	-2.791931	0.000000	-0.368725	0.000000	0.000000	0.000000	0.550052	-0.013200	-0.684712	0.000000	0.000000	3.000000	93.000000	1.000000
15042.790935	0.046077	0.578405	-0.009510	75.903801	7.929295	13.900715	-2.791931	0.000000	-0.368725	0.000000	0.000000	0.000000	0.574653	-0.001303	-0.640708	0.000000	0.000000	3.000000	93.000000	1.000000
15042.794269	0.046077	0.578405	-0.009510	75.903801	7.929295	13.900715	-2.791931	0.000000	-0.368725	0.000000	0.000000	0.000000	0.574653	-0.001303	-0.640708	0.000000	0.000000	3.000000	93.000000	1.000000
15042.797602	0.046077	0.578405	-0.009510	75.659950	5.863926	11.825114	-2.696156	0.000000	-0.475510	0.000000	0.000000	0.000000	0.574653	-0.001303	-0.640708	0.000000	0.000000	3.000000	93.000000	1.000000
15042.800935	0.048071	0.578430	-0.011541	75.659950	5.863926	11.825114	-2.696156	0.000000	-0.475510	0.000000	0.000000	0.000000	0.598250	0.007381	-0.609279	0.000000	0.000000	3.000000	93.000000	1.000000
15042.804269	0.048071	0.578430	-0.011541	75.659950	5.863926	11.825114	-2.696156	0.000000	-0.475510	0.000000	0.000000	0.000000	0.598250	0.007381	-0.609279	0.000000	0.000000	3.000000	93.000000	1.000000
15042.807602	0.048071	0.578430	-0.011541	75.409958	4.051108	10.165485	-2.596447	0.000000	-0.577056	0.000000	0.000000	0.000000	0.598250	0.007381	-0.609279	0.000000	0.000000	3.000000	93.000000	1.000000
15042.810935	0.050123	0.578484	-0.013466	75.409958	4.051108	10.165485	-2.596447	0.000000	-0.577056	0.000000	0.000000	0.000000	0.615718	0.016274	-0.577374	0.000000	0.000000	3.000000	93.000000	1.000000
15042.814269	0.050123	0.578484	-0.013466	75.409958	4.051108	10.165485	-2.596447	0.000000	-0.577056	0.000000	0.000000	0.000000	0.615718	0.016274	-0.577374	0.000000	0.000000	3.000000	93.000000	1.000000
15042.817602	0.050123	0.578484	-0.013466	75.176941	2.429518	8.761189	-2.493828	0.000000	-0.673285	0.000000	0.000000	0.000000	0.615718	0.016274	-0.577374	0.000000	0.000000	3.000000	93.000000	1.000000
15042.820935	0.052157	0.578555	-0.015227	75.176941	2.429518	8.761189	-2.493828	0.000000	-0.673285	0.000000	0.000000	0.000000	0.610018	0.021407	-0.528300	0.000000	0.000000	3.000000	93.000000	1.000000
15042.824269	0.052157	0.578555	-0.015227	75.176941	2.429518	8.761189	-2.493828	0.000000	-0.673285	0.000000	0.000000	0.000000	0.610018	0.021407	-0.528300	0.000000	0.000000	3.000000	93.000000	1.000000
15042.827602	0.052157	0.578555	-0.015227	74.952164	0.901179	6.945509	-2.392158	0.000000	-0.761336	0.000000	0.000000	0.000000	0.610018	0.021407	-0.528300	0.000000	0.000000	3.000000	93.000000	1.000000
15042.830935	0.054192	0.578651	-0.016850	74.952164	0.901179	6.945509	-2.392158	0.000000	-0.761336	0.000000	0.000000	0.000000	0.610545	0.028732	-0.487027	0.000000	0.000000	3.000000	93.000000	1.000000
15042.834269	0.054192	0.578651	-0.016850	74.952164	0.901179	6.945509	-2.392158	0.000000	-0.761336	0.000000	0.000000	0.000000	0.610545	0.028732	-0.487027	0.000000	0.000000	3.000000	93.000000	1.000000
15042.837602	0.054192	0.578651	-0.016850	74.759857	-0.513516	5.147816	-2.290401	0.000000	-0.842507	0.000000	0.000000	0.000000	0.610545	0.028732	-0.487027	0.000000	0.000000	3.000000	93.000000	1.000000
15042.840935	0.056125	0.578754	-0.018340	74.759857	-0.513516	5.147816	-2.290401	0.000000	-0.842507	0.000000	0.000000	0.000000	0.579813	0.030905	-0.446917	0.000000	0.000000	3.000000	93.000000	1.000000
15042.844269	0.056125	0.578754	-0.018340	74.759857	-0.513516	5.147816	-2.290401	0.000000	-0.842507	0.000000	0.000000	0.000000	0.579813	0.030905	-0.446917	0.000000	0.000000	3.000000	93.000000	1.000000
15042.847602	0.056125	0.578754	-0.018340	74.604012	-1.718456	4.320509	-2.193765	0.000000	-0.916993	0.000000	0.000000	0.000000	0.579813	0.030905	-0.446917	0.000000	0.000000	3.000000	93.000000	1.000000
15042.850935	0.057881	0.578852	-0.019635	74.604012	-1.718456	4.320509	-2.193765	0.000000	-0.916993	0.000000	0.000000	0.000000	0.526935	0.029504	-0.388689	0.000000	0.000000	3.000000	93.000000	1.000000
15042.854269	0.057881	0.578852	-0.019635	74.604012	-1.718456	4.320509	-2.193765	0.000000	-0.916993	0.000000	0.000000	0.000000	0.526935	0.029504	-0.388689	0.000000	0.000000	3.000000	93.000000	1.000000
15042.857602	0.057881	0.578852	-0.019635	74.490616	-2.729439	4.057854	-2.105942	0.000000	-0.981775	0.000000	0.000000	0.000000	0.526935	0.029504	-0.388689	0.000000	0.000000	3.000000	93.000000	1.000000
15042.860935	0.059437	0.578918	-0.020791	74.490616	-2.729439	4.057854	-2.105942	0.000000	-0.981775	0.000000	0.000000	0.000000	0.466634	0.019556	-0.346532	0.000000	0.000000	3.000000	93.000000	1.000000
15042.864269	0.059437	0.578918	-0.020791	74.490616	-2.729439	4.057854	-2.105942	0.000000	-0.981775	0.000000	0.000000	0.000000	0.466634	0.019556	-0.346532	0.000000	0.000000	3.000000	93.000000	1.000000
15042.867602	0.059437	0.578918	-0.020791	74.417656	-3.611825	3.753095	-2.028170	0.000000	-1.039530	0.000000	0.000000	0.000000	0.466634	0.019556	-0.346532	0.000000	0.000000	3.000000	93.000000	1.000000
15042.870935	0.060897	0.578950	-0.021817	74.417656	-3.611825	3.753095	-2.028170	0.000000	-1.039530	0.000000	0.000000	0.000000	0.438242	0.009790	-0.308033	0.000000	0.000000	3.000000	93.000000	1.000000
15042.874269	0.060897	0.578950	-0.021817	74.417656	-3.611825	3.753095	-2.028170	0.000000	-1.039530	0.000000	0.000000	0.000000	0.438242	0.009790	-0.308033	0.000000	0.000000	3.000000	93.000000	1.000000
15042.877602	0.060897	0.578950	-0.021817	74.362328	-4.402060	3.037197	-1.955130	0.000000	-1.090869	0.000000	0.000000	0.000000	0.438242	0.009790	-0.308033	0.000000	0.000000	3.000000	93.000000	1.000000
15042.880935	0.062220	0.578981	-0.022739	74.362328	-4.402060	3.037197	-1.955130	0.000000	-1.090869	0.000000	0.000000	0.000000	0.396773	0.009274	-0.276610	0.000000	0.000000	3.000000	93.000000	1.000000
15042.884269	0.062220	0.578981	-0.022739	74.362328	-4.402060	3.037197	-1.955130	0.000000	-1.090869	0.000000	0.000000	0.000000	0.396773	0.009274	-0.276610	0.000000	0.000000	3.000000	93.000000	1.000000
15042.887602	0.062220	0.578981	-0.022739	74.307091	-5.072865	2.172637	-1.889001	0.000000	-1.136970	0.000000	0.000000	0.000000	0.396773	0.009274	-0.276610	0.000000	0.000000	3.000000	93.000000	1.000000
15042.890935	0.063331	0.578998	-0.023495	74.307091	-5.072865	2.172637	-1.889001	0.000000	-1.136970	0.000000	0.000000	0.000000	0.333236	0.005102	-0.226812	0.000000	0.000000	3.000000	93.000000	1.000000
15042.894269	0.063331	0.578998	-0.023495	74.307091	-5.072865	2.172637	-1.889001	0.000000	-1.136970	0.000000	0.000000	0.000000	0.333236	0.005102	-0.226812	0.000000	0.000000	3.000000	93.000000	1.000000
15042.897602	0.063331	0.578998	-0.023495	74.257599	-5.597399	1.467119	-1.833462	0.000000	-1.174772	0.000000	0.000000	0.000000	0.333236	0.005102	-0.226812	0.000000	0.000000	3.000000	93.000000	1.000000
15042.900935	0.064208	0.579008	-0.024105	74.257599	-5.597399	1.467119	-1.833462	0.000000	-1.174772	0.000000	0.000000	0.000000	0.263165	0.002935	-0.182772	0.000000	0.000000	3.000000	93.000000	1.000000
15042.904269	0.064208	0.579008	-0.024105	74.257599	-5.597399	1.467119	-1.833462	0.000000	-1.174772	0.000000	0.000000	0.000000	0.263165	0.002935	-0.182772	0.000000	0.000000	3.000000	93.000000	1.000000
15042.907602	0.064208	0.579008	-0.024105	74.235962	-5.888381	1.140979	-1.789601	0.000000	-1.205234	0.000000	0.000000	0.000000	0.263165	0.002935	-0.182772	0.000000	0.000000	3.000000	93.000000	1.000000
15042.910935	0.064208	0.579008	-0.024105	74.235962	-5.888381	1.140979	-1.789601	0.000000	-1.205234	0.000000	0.000000	0.000000	0.263165	0.002935	-0.182772	0.000000	0.000000	3.000000	93.000000	1.000000
15042.914269	0.064799	0.578998	-0.024509	74.235962	-5.888381	1.140979	-1.789601	0.000000	-1.205234	0.000000	0.000000	0.000000	0.177298	-0.002890	-0.121151	0.000000	0.000000	3.000000	93.000000	1.000000
15042.917602	0.064799	0.578998	-0.024509	74.243156	-5.890607	1.122834	-1.789601	0.000000	-1.205234	0.000000	0.000000	0.000000	0.177298	-0.002890	-0.121151	0.000000	0.000000	3.000000	93.000000	1.000000
15042.920935	0.065196	0.578946	-0.024804	74.243156	-5.890607	1.122834	-1.789601	0.000000	-1.205234	0.000000	0.000000	0.000000	0.118966	-0.015594	-0.088585	0.000000	0.000000	3.000000	93.000000	1.000000
15042.924269	0.065196	0.578946	-0.024804	74.243156	-5.890607	1.122834	-1.789601	0.000000	-1.205234	0.000000	0.000000	0.000000	0.118966	-0.015594	-0.088585	0.000000	0.000000	3.000000	93.000000	1.000000
15042.927602	0.065196	0.578946	-0.024804	74.277534	-5.684986	1.384920	-1.740223	0.000000	-1.240190	0.000000	0.000000	0.000000	0.118966	-0.015594	-0.088585	0.000000	0.000000	3.000000	93.000000	1.000000
15042.930935	0.065196	0.578946	-0.024804	74.277534	-5.684986	1.384920	-1.740223	0.000000	-1.240190	0.000000	0.000000	0.000000	0.118966	-0.015594	-0.088585	0.000000	0.000000	3.000000	93.000000	1.000000
15042.934269	0.065384	0.578864	-0.024946	74.277534	-5.684986	1.384920	-1.740223	0.000000	-1.240190	0.000000	0.000000	0.000000	0.056548	-0.024812	-0.042533	0.000000	0.000000	3.000000	93.000000	1.000000
15042.937602	0.065384	0.578864	-0.024946	74.336235	-5.283605	1.964294	-1.740223	0.000000	-1.240190	0.000000	0.000000	0.000000	0.056548	-0.024812	-0.042533	0.000000	0.000000	3.000000	93.000000	1.000000
15042.940935	0.065384	0.578864	-0.024946	74.336235	-5.283605	1.964294	-1.740223	0.000000	-1.240190	0.000000	0.000000	0.000000	0.056548	-0.024812	-0.042533	0.000000	0.000000	3.000000	93.000000	1.000000
15042.944269	0.065384	0.578864	-0.024946	74.336235	-5.283605	1.964294	-1.740223	0.000000	-1.240190	0.000000	0.000000	0.000000	0.056548	-0.024812	-0.042533	0.000000	0.000000	3.000000	93.000000	1.000000
15042.947602	0.065359	0.578560	-0.024970	74.422768	-4.686736	2.848650	-1.730799	0.000000	-1.247279	0.000000	0.000000	0.000000	-0.007417	-0.091088	-0.007412	0.000000	0.000000	3.000000	93.000000	1.000000
15042.950935	0.065359	0.578560	-0.024970	74.422768	-4.686736	2.848650	-1.730799	0.000000	-1.247279	0.000000	0.000000	0.000000	-0.007417	-0.091088	-0.007412	0.000000	0.000000	3.000000	93.000000	1.000000
15042.954269	0.065359	0.578560	-0.024970	74.422768	-4.686736	2.848650	-1.730799	0.000000	-1.247279	0.000000	0.000000	0.000000	-0.007417	-0.091088	-0.007412	0.000000	0.000000	3.000000	93.000000	1.000000
15042.957602	0.065359	0.578560	-0.024970	74.525383	-3.871230	4.053300	-1.732035	0.000000	-1.248515	0.000000	0.000000	0.000000	-0.007417	-0.091088	-0.007412	0.000000	0.000000	3.000000	93.000000	1.000000
15042.960935	0.065300	0.578333	-0.024943	74.525383	-3.871230	4.053300	-1.732035	0.000000	-1.248515	0.000000	0.000000	0.000000	-0.017668	-0.067969	0.008077	0.000000	0.000000	3.000000	93.000000	1.000000
15042.964269	0.065300	0.578333	-0.024943	74.525383	-3.871230	4.053300	-1.732035	0.000000	-1.248515	0.000000	0.000000	0.000000	-0.017668	-0.067969	0.008077	0.000000	0.000000	3.000000	93.000000	1.000000
15042.967602	0.065300	0.578333	-0.024943	74.642868	-2.871773	5.514888	-1.734980	0.000000	-1.247168	0.000000	0.000000	0.000000	-0.017668	-0.067969	0.008077	0.000000	0.000000	3.000000	93.000000	1.000000
15042.970935	0.065233	0.578064	-0.024835	74.642868	-2.871773	5.514888	-1.734980	0.000000	-1.247168	0.000000	0.000000	0.000000	-0.020285	-0.080660	0.032468	0.000000	0.000000	3.000000	93.000000	1.000000
15042.974269	0.065233	0.578064	-0.024835	74.642868	-2.871773	5.514888	-1.734980	0.000000	-1.247168	0.000000	0.000000	0.000000	-0.020285	-0.080660	0.032468	0.000000	0.000000	3.000000	93.000000	1.000000
15042.977602	0.065233	0.578064	-0.024835	74.769318	-1.717322	7.192438	-1.738360	0.000000	-1.241757	0.000000	0.000000	0.000000	-0.020285	-0.080660	0.032468	0.000000	0.000000	3.000000	93.000000	1.000000
15042.980935	0.065195	0.577735	-0.024669	74.769318	-1.717322	7.192438	-1.738360	0.000000	-1.241757	0.000000	0.000000	0.000000	-0.011392	-0.098745	0.049754	0.000000	0.000000	3.000000	93.000000	1.000000
15042.984269	0.065195	0.577735	-0.024669	74.769318	-1.717322	7.192438	-1.738360	0.000000	-1.241757	0.000000	0.000000	0.000000	-0.011392	-0.098745	0.049754	0.000000	0.000000	3.000000	93.000000	1.000000
15042.987602	0.065195	0.577735	-0.024669	74.889702	-0.491851	8.966056	-1.740259	0.000000	-1.233465	0.000000	0.000000	0.000000	-0.011392	-0.098745	0.049754	0.000000	0.000000	3.000000	93.000000	1.000000
15042.990935	0.065141	0.577376	-0.024470	74.889702	-0.491851	8.966056	-1.740259	0.000000	-1.233465	0.000000	0.000000	0.000000	-0.016207	-0.107835	0.059732	0.000000	0.000000	3.000000	93.000000	1.000000
15042.994269	0.065141	0.577376	-0.024470	74.889702	-0.491851	8.966056	-1.740259	0.000000	-1.233465	0.000000	0.000000	0.000000	-0.016207	-0.107835	0.059732	0.000000	0.000000	3.000000	93.000000	1.000000
15042.997602	0.065141	0.577376	-0.024470	75.000351	0.697667	10.684346	-1.742960	0.000000	-1.223510	0.000000	0.000000	0.000000	-0.016207	-0.107835	0.059732	0.000000	0.000000	3.000000	93.000000	1.000000
15043.000935	0.065141	0.577376	-0.024470	75.000351	0.697667	10.684346	-1.742960	0.000000	-1.223510	0.000000	0.000000	0.000000	-0.016207	-0.107835	0.059732	0.000000	0.000000	3.000000	93.000000	1.000000
15043.004269	0.065104	0.577009	-0.024158	75.000351	0.697667	10.684346	-1.742960	0.000000	-1.223510	0.000000	0.000000	0.000000	-0.011139	-0.110075	0.093575	0.000000	0.000000	3.000000	93.000000	1.000000
15043.007602	0.065104	0.577009	-0.024158	75.097504	1.820337	12.288956	-1.742960	0.000000	-1.223510	0.000000	0.000000	0.000000	-0.011139	-0.110075	0.093575	0.000000	0.000000	3.000000	93.000000	1.000000
15043.010935	0.065116	0.576605	-0.023799	75.097504	1.820337	12.288956	-1.742960	0.000000	-1.223510	0.000000	0.000000	0.000000	0.003601	-0.121158	0.107906	0.000000	0.000000	3.000000	93.000000	1.000000
15043.014269	0.065116	0.576605	-0.023799	75.097504	1.820337	12.288956	-1.742960	0.000000	-1.223510	0.000000	0.000000	0.000000	0.003601	-0.121158	0.107906	0.000000	0.000000	3.000000	93.000000	1.000000
15043.017602	0.065116	0.576605	-0.023799	75.181358	2.826550	13.711780	-1.744217	0.000000	-1.189929	0.000000	0.000000	0.000000	0.003601	-0.121158	0.107906	0.000000	0.000000	3.000000	93.000000	1.000000
15043.020935	0.065116	0.576605	-0.023799	75.181358	2.826550	13.711780	-1.744217	0.000000	-1.189929	0.000000	0.000000	0.000000	0.003601	-0.121158	0.107906	0.000000	0.000000	3.000000	93.000000	1.000000
15043.024269	0.065207	0.576169	-0.023329	75.181358	2.826550	13.711780	-1.744217	0.000000	-1.189929	0.000000	0.000000	0.000000	0.027480	-0.130823	0.140853	0.000000	0.000000	3.000000	93.000000	1.000000
15043.027602	0.065207	0.576169	-0.023329	75.256538	3.676827	14.895746	-1.744217	0.000000	-1.189929	0.000000	0.000000	0.000000	0.027480	-0.130823	0.140853	0.000000	0.000000	3.000000	93.000000	1.000000
15043.030935	0.065407	0.575678	-0.022839	75.256538	3.676827	14.895746	-1.744217	0.000000	-1.189929	0.000000	0.000000	0.000000	0.060057	-0.147421	0.147057	0.000000	0.000000	3.000000	93.000000	1.000000
15043.034269	0.065407	0.575678	-0.022839	75.256538	3.676827	14.895746	-1.744217	0.000000	-1.189929	0.000000	0.000000	0.000000	0.060057	-0.147421	0.147057	0.000000	0.000000	3.000000	93.000000	1.000000
15043.037602	0.065407	0.575678	-0.022839	75.329773	4.286364	15.712671	-1.729628	0.000000	-1.141945	0.000000	0.000000	0.000000	0.060057	-0.147421	0.147057	0.000000	0.000000	3.000000	93.000000	1.000000
15043.040935	0.065741	0.575124	-0.022308	75.329773	4.286364	15.712671	-1.729628	0.000000	-1.141945	0.000000	0.000000	0.000000	0.100010	-0.166047	0.159382	0.000000	0.000000	3.000000	93.000000	1.000000
15043.044269	0.065741	0.575124	-0.022308	75.329773	4.286364	15.712671	-1.729628	0.000000	-1.141945	0.000000	0.000000	0.000000	0.100010	-0.166047	0.159382	0.000000	0.000000	3.000000	93.000000	1.000000
15043.047602	0.065741	0.575124	-0.022308	75.400246	4.502522	15.957875	-1.712959	0.000000	-1.115381	0.000000	0.000000	0.000000	0.100010	-0.166047	0.159382	0.000000	0.000000	3.000000	93.000000	1.000000
15043.050935	0.066195	0.574486	-0.021819	75.400246	4.502522	15.957875	-1.712959	0.000000	-1.115381	0.000000	0.000000	0.000000	0.136347	-0.191492	0.146717	0.000000	0.000000	3.000000	93.000000	1.000000
15043.054269	0.066195	0.574486	-0.021819	75.400246	4.502522	15.957875	-1.712959	0.000000	-1.115381	0.000000	0.000000	0.000000	0.136347	-0.191492	0.146717	0.000000	0.000000	3.000000	93.000000	1.000000
15043.057602	0.066195	0.574486	-0.021819	75.471550	4.399818	15.741786	-1.690235	0.000000	-1.090928	0.000000	0.000000	0.000000	0.136347	-0.191492	0.146717	0.000000	0.000000	3.000000	93.000000	1.000000
15043.060935	0.066195	0.574486	-0.021819	75.471550	4.399818	15.741786	-1.690235	0.000000	-1.090928	0.000000	0.000000	0.000000	0.136347	-0.191492	0.146717	0.000000	0.000000	3.000000	93.000000	1.000000
15043.064269	0.066717	0.573815	-0.021310	75.471550	4.399818	15.741786	-1.690235	0.000000	-1.090928	0.000000	0.000000	0.000000	0.156574	-0.201123	0.152473	0.000000	0.000000	3.000000	93.000000	1.000000
15043.067602	0.066717	0.573815	-0.021310	75.544601	4.151937	15.301075	-1.690235	0.000000	-1.090928	0.000000	0.000000	0.000000	0.156574	-0.201123	0.152473	0.000000	0.000000	3.000000	93.000000	1.000000
15043.070935	0.067361	0.573060	-0.020846	75.544601	4.151937	15.301075	-1.690235	0.000000	-1.090928	0.000000	0.000000	0.000000	0.193085	-0.226641	0.139431	0.000000	0.000000	3.000000	93.000000	1.000000
15043.074269	0.067361	0.573060	-0.020846	75.544601	4.151937	15.301075	-1.690235	0.000000	-1.090928	0.000000	0.000000	0.000000	0.193085	-0.226641	0.139431	0.000000	0.000000	3.000000	93.000000	1.000000
15043.077602	0.067361	0.573060	-0.020846	75.619713	3.793043	14.691945	-1.631958	0.000000	-1.042277	0.000000	0.000000	0.000000	0.193085	-0.226641	0.139431	0.000000	0.000000	3.000000	93.000000	1.000000
15043.080935	0.068131	0.572278	-0.020396	75.619713	3.793043	14.691945	-1.631958	0.000000	-1.042277	0.000000	0.000000	0.000000	0.231026	-0.234406	0.134795	0.000000	0.000000	3.000000	93.000000	1.000000
15043.084269	0.068131	0.572278	-0.020396	75.619713	3.793043	14.691945	-1.631958	0.000000	-1.042277	0.000000	0.000000	0.000000	0.231026	-0.234406	0.134795	0.000000	0.000000	3.000000	93.000000	1.000000
15043.087602	0.068131	0.572278	-0.020396	75.696518	3.247840	13.806556	-1.593454	0.000000	-1.019812	0.000000	0.000000	0.000000	0.231026	-0.234406	0.134795	0.000000	0.000000	3.000000	93.000000	1.000000
15043.090935	0.068940	0.571412	-0.019979	75.696518	3.247840	13.806556	-1.593454	0.000000	-1.019812	0.000000	0.000000	0.000000	0.242801	-0.259954	0.125133	0.000000	0.000000	3.000000	93.000000	1.000000
15043.094269	0.068940	0.571412	-0.019979	75.696518	3.247840	13.806556	-1.593454	0.000000	-1.019812	0.000000	0.000000	0.000000	0.242801	-0.259954	0.125133	0.000000	0.000000	3.000000	93.000000	1.000000
15043.097602	0.068940	0.571412	-0.019979	75.764061	2.504840	12.639593	-1.552987	0.000000	-0.998956	0.000000	0.000000	0.000000	0.242801	-0.259954	0.125133	0.000000	0.000000	3.000000	93.000000	1.000000
15043.100935	0.069834	0.570544	-0.019578	75.764061	2.504840	12.639593	-1.552987	0.000000	-0.998956	0.000000	0.000000	0.000000	0.268120	-0.260480	0.120194	0.000000	0.000000	3.000000	93.000000	1.000000
15043.104269	0.069834	0.570544	-0.019578	75.764061	2.504840	12.639593	-1.552987	0.000000	-0.998956	0.000000	0.000000	0.000000	0.268120	-0.260480	0.120194	0.000000	0.000000	3.000000	93.000000	1.000000
15043.107602	0.069834	0.570544	-0.019578	75.812851	1.527763	11.135050	-1.508301	0.000000	-0.978924	0.000000	0.000000	0.000000	0.268120	-0.260480	0.120194	0.000000	0.000000	3.000000	93.000000	1.000000
15043.110935	0.070799	0.569660	-0.019144	75.812851	1.527763	11.135050	-1.508301	0.000000	-0.978924	0.000000	0.000000	0.000000	0.289565	-0.265102	0.130341	0.000000	0.000000	3.000000	93.000000	1.000000
15043.114269	0.070799	0.569660	-0.019144	75.812851	1.527763	11.135050	-1.508301	0.000000	-0.978924	0.000000	0.000000	0.000000	0.289565	-0.265102	0.130341	0.000000	0.000000	3.000000	93.000000	1.000000
15043.117602	0.070799	0.569660	-0.019144	75.824707	0.349291	9.399704	-1.460040	0.000000	-0.957200	0.000000	0.000000	0.000000	0.289565	-0.265102	0.130341	0.000000	0.000000	3.000000	93.000000	1.000000
15043.120935	0.071826	0.568757	-0.018741	75.824707	0.349291	9.399704	-1.460040	0.000000	-0.957200	0.000000	0.000000	0.000000	0.307945	-0.270933	0.120792	0.000000	0.000000	3.000000	93.000000	1.000000
15043.124269	0.071826	0.568757	-0.018741	75.824707	0.349291	9.399704	-1.460040	0.000000	-0.957200	0.000000	0.000000	0.000000	0.307945	-0.270933	0.120792	0.000000	0.000000	3.000000	93.000000	1.000000
15043.127602	0.071826	0.568757	-0.018741	75.801865	-0.909402	7.809096	-1.408716	0.000000	-0.937068	0.000000	0.000000	0.000000	0.307945	-0.270933	0.120792	0.000000	0.000000	3.000000	93.000000	1.000000
15043.130935	0.072928	0.567831	-0.018282	75.801865	-0.909402	7.809096	-1.408716	0.000000	-0.937068	0.000000	0.000000	0.000000	0.330750	-0.277747	0.137703	0.000000	0.000000	3.000000	93.000000	1.000000
15043.134269	0.072928	0.567831	-0.018282	75.801865	-0.909402	7.809096	-1.408716	0.000000	-0.937068	0.000000	0.000000	0.000000	0.330750	-0.277747	0.137703	0.000000	0.000000	3.000000	93.000000	1.000000
15043.137602	0.072928	0.567831	-0.018282	75.740868	-2.175215	6.394480	-1.353591	0.000000	-0.914118	0.000000	0.000000	0.000000	0.330750	-0.277747	0.137703	0.000000	0.000000	3.000000	93.000000	1.000000
15043.140935	0.074102	0.566913	-0.017797	75.740868	-2.175215	6.394480	-1.353591	0.000000	-0.914118	0.000000	0.000000	0.000000	0.352254	-0.275368	0.145527	0.000000	0.000000	3.000000	93.000000	1.000000
15043.144269	0.074102	0.566913	-0.017797	75.740868	-2.175215	6.394480	-1.353591	0.000000	-0.914118	0.000000	0.000000	0.000000	0.352254	-0.275368	0.145527	0.000000	0.000000	3.000000	93.000000	1.000000
15043.147602	0.074102	0.566913	-0.017797	75.641205	-3.399105	5.625074	-1.294882	0.000000	-0.889863	0.000000	0.000000	0.000000	0.352254	-0.275368	0.145527	0.000000	0.000000	3.000000	93.000000	1.000000
15043.150935	0.075415	0.565996	-0.017274	75.641205	-3.399105	5.625074	-1.294882	0.000000	-0.889863	0.000000	0.000000	0.000000	0.393912	-0.275183	0.157053	0.000000	0.000000	3.000000	93.000000	1.000000
15043.154269	0.075415	0.565996	-0.017274	75.641205	-3.399105	5.625074	-1.294882	0.000000	-0.889863	0.000000	0.000000	0.000000	0.393912	-0.275183	0.157053	0.000000	0.000000	3.000000	93.000000	1.000000
15043.157602	0.075415	0.565996	-0.017274	75.522125	-4.668252	4.835773	-1.229230	0.000000	-0.863688	0.000000	0.000000	0.000000	0.393912	-0.275183	0.157053	0.000000	0.000000	3.000000	93.000000	1.000000
15043.160935	0.076819	0.565069	-0.016747	75.522125	-4.668252	4.835773	-1.229230	0.000000	-0.863688	0.000000	0.000000	0.000000	0.421141	-0.278199	0.157983	0.000000	0.000000	3.000000	93.000000	1.000000
15043.164269	0.076819	0.565069	-0.016747	75.522125	-4.668252	4.835773	-1.229230	0.000000	-0.863688	0.000000	0.000000	0.000000	0.421141	-0.278199	0.157983	0.000000	0.000000	3.000000	93.000000	1.000000
15043.167602	0.076819	0.565069	-0.016747	75.384125	-6.044599	3.385497	-1.159040	0.000000	-0.837357	0.000000	0.000000	0.000000	0.421141	-0.278199	0.157983	0.000000	0.000000	3.000000	93.000000	1.000000
15043.170935	0.078377	0.564131	-0.016230	75.384125	-6.044599	3.385497	-1.159040	0.000000	-0.837357	0.000000	0.000000	0.000000	0.467350	-0.281250	0.155290	0.000000	0.000000	3.000000	93.000000	1.000000
15043.174269	0.078377	0.564131	-0.016230	75.384125	-6.044599	3.385497	-1.159040	0.000000	-0.837357	0.000000	0.000000	0.000000	0.467350	-0.281250	0.155290	0.000000	0.000000	3.000000	93.000000	1.000000
15043.177602	0.078377	0.564131	-0.016230	75.229057	-7.501577	1.420927	-1.081148	0.000000	-0.811475	0.000000	0.000000	0.000000	0.467350	-0.281250	0.155290	0.000000	0.000000	3.000000	93.000000	1.000000
15043.180935	0.079991	0.563163	-0.015790	75.229057	-7.501577	1.420927	-1.081148	0.000000	-0.811475	0.000000	0.000000	0.000000	0.484121	-0.290344	0.131860	0.000000	0.000000	3.000000	93.000000	1.000000
15043.184269	0.079991	0.563163	-0.015790	75.229057	-7.501577	1.420927	-1.081148	0.000000	-0.811475	0.000000	0.000000	0.000000	0.484121	-0.290344	0.131860	0.000000	0.000000	3.000000	93.000000	1.000000
15043.187602	0.079991	0.563163	-0.015790	75.070435	-8.997646	-0.562377	-1.000461	0.000000	-0.789499	0.000000	0.000000	0.000000	0.484121	-0.290344	0.131860	0.000000	0.000000	3.000000	93.000000	1.000000
15043.190935	0.081600	0.562183	-0.015400	75.070435	-8.997646	-0.562377	-1.000461	0.000000	-0.789499	0.000000	0.000000	0.000000	0.482870	-0.294144	0.117050	0.000000	0.000000	3.000000	93.000000	1.000000
15043.194269	0.081600	0.562183	-0.015400	75.070435	-8.997646	-0.562377	-1.000461	0.000000	-0.789499	0.000000	0.000000	0.000000	0.482870	-0.294144	0.117050	0.000000	0.000000	3.000000	93.000000	1.000000
15043.197602	0.081600	0.562183	-0.015400	74.922279	-10.491022	-2.373426	-0.919983	0.000000	-0.769990	0.000000	0.000000	0.000000	0.482870	-0.294144	0.117050	0.000000	0.000000	3.000000	93.000000	1.000000
15043.200935	0.083244	0.561173	-0.015085	74.922279	-10.491022	-2.373426	-0.919983	0.000000	-0.769990	0.000000	0.000000	0.000000	0.493058	-0.302998	0.094520	0.000000	0.000000	3.000000	93.000000	1.000000
15043.204269	0.083244	0.561173	-0.015085	74.922279	-10.491022	-2.373426	-0.919983	0.000000	-0.769990	0.000000	0.000000	0.000000	0.493058	-0.302998	0.094520	0.000000	0.000000	3.000000	93.000000	1.000000
15043.207602	0.083244	0.561173	-0.015085	74.779129	-11.950602	-3.651374	-0.837807	0.000000	-0.754237	0.000000	0.000000	0.000000	0.493058	-0.302998	0.094520	0.000000	0.000000	3.000000	93.000000	1.000000
15043.210935	0.084877	0.560183	-0.014848	74.779129	-11.950602	-3.651374	-0.837807	0.000000	-0.754237	0.000000	0.000000	0.000000	0.489831	-0.296959	0.070941	0.000000	0.000000	3.000000	93.000000	1.000000
15043.214269	0.084877	0.560183	-0.014848	74.779129	-11.950602	-3.651374	-0.837807	0.000000	-0.754237	0.000000	0.000000	0.000000	0.489831	-0.296959	0.070941	0.000000	0.000000	3.000000	93.000000	1.000000
15043.217602	0.084877	0.560183	-0.014848	74.611404	-13.408063	-4.573609	-0.756168	0.000000	-0.742414	0.000000	0.000000	0.000000	0.489831	-0.296959	0.070941	0.000000	0.000000	3.000000	93.000000	1.000000
15043.220935	0.086512	0.559191	-0.014620	74.611404	-13.408063	-4.573609	-0.756168	0.000000	-0.742414	0.000000	0.000000	0.000000	0.490496	-0.297549	0.068478	0.000000	0.000000	3.000000	93.000000	1.000000
15043.224269	0.086512	0.559191	-0.014620	74.611404	-13.408063	-4.573609	-0.756168	0.000000	-0.742414	0.000000	0.000000	0.000000	0.490496	-0.297549	0.068478	0.000000	0.000000	3.000000	93.000000	1.000000
15043.227602	0.086512	0.559191	-0.014620	74.409035	-14.899271	-6.055429	-0.674419	0.000000	-0.731001	0.000000	0.000000	0.000000	0.490496	-0.297549	0.068478	0.000000	0.000000	3.000000	93.000000	1.000000
15043.230935	0.088252	0.558247	-0.014432	74.409035	-14.899271	-6.055429	-0.674419	0.000000	-0.731001	0.000000	0.000000	0.000000	0.522027	-0.283340	0.056484	0.000000	0.000000	3.000000	93.000000	1.000000
15043.234269	0.088252	0.558247	-0.014432	74.409035	-14.899271	-6.055429	-0.674419	0.000000	-0.731001	0.000000	0.000000	0.000000	0.522027	-0.283340	0.056484	0.000000	0.000000	3.000000	93.000000	1.000000
15043.237602	0.088252	0.558247	-0.014432	74.169044	-16.343855	-8.337452	-0.587414	0.000000	-0.721587	0.000000	0.000000	0.000000	0.522027	-0.283340	0.056484	0.000000	0.000000	3.000000	93.000000	1.000000
15043.240935	0.090076	0.557350	-0.014280	74.169044	-16.343855	-8.337452	-0.587414	0.000000	-0.721587	0.000000	0.000000	0.000000	0.547254	-0.269065	0.045492	0.000000	0.000000	3.000000	93.000000	1.000000
15043.244269	0.090076	0.557350	-0.014280	74.169044	-16.343855	-8.337452	-0.587414	0.000000	-0.721587	0.000000	0.000000	0.000000	0.547254	-0.269065	0.045492	0.000000	0.000000	3.000000	93.000000	1.000000
15043.247602	0.090076	0.557350	-0.014280	73.917122	-17.623489	-10.111331	-0.496205	0.000000	-0.714005	0.000000	0.000000	0.000000	0.547254	-0.269065	0.045492	0.000000	0.000000	3.000000	93.000000	1.000000
15043.250935	0.091937	0.556544	-0.014076	73.917122	-17.623489	-10.111331	-0.496205	0.000000	-0.714005	0.000000	0.000000	0.000000	0.558344	-0.241813	0.061327	0.000000	0.000000	3.000000	93.000000	1.000000
15043.254269	0.091937	0.556544	-0.014076	73.917122	-17.623489	-10.111331	-0.496205	0.000000	-0.714005	0.000000	0.000000	0.000000	0.558344	-0.241813	0.061327	0.000000	0.000000	3.000000	93.000000	1.000000
15043.257602	0.091937	0.556544	-0.014076	73.671288	-18.702158	-12.011426	-0.403148	0.000000	-0.703784	0.000000	0.000000	0.000000	0.558344	-0.241813	0.061327	0.000000	0.000000	3.000000	93.000000	1.000000
15043.260935	0.093748	0.555811	-0.013819	73.671288	-18.702158	-12.011426	-0.403148	0.000000	-0.703784	0.000000	0.000000	0.000000	0.543290	-0.219692	0.077113	0.000000	0.000000	3.000000	93.000000	1.000000
15043.264269	0.093748	0.555811	-0.013819	73.671288	-18.702158	-12.011426	-0.403148	0.000000	-0.703784	0.000000	0.000000	0.000000	0.543290	-0.219692	0.077113	0.000000	0.000000	3.000000	93.000000	1.000000
15043.267602	0.093748	0.555811	-0.013819	73.468559	-19.473145	-13.496758	-0.312599	0.000000	-0.690931	0.000000	0.000000	0.000000	0.543290	-0.219692	0.077113	0.000000	0.000000	3.000000	93.000000	1.000000
15043.270935	0.095503	0.555185	-0.013536	73.468559	-19.473145	-13.496758	-0.312599	0.000000	-0.690931	0.000000	0.000000	0.000000	0.526542	-0.187813	0.084659	0.000000	0.000000	3.000000	93.000000	1.000000
15043.274269	0.095503	0.555185	-0.013536	73.468559	-19.473145	-13.496758	-0.312599	0.000000	-0.690931	0.000000	0.000000	0.000000	0.526542	-0.187813	0.084659	0.000000	0.000000	3.000000	93.000000	1.000000
15043.277602	0.095503	0.555185	-0.013536	73.343330	-19.922848	-14.181075	-0.224842	0.000000	-0.676821	0.000000	0.000000	0.000000	0.526542	-0.187813	0.084659	0.000000	0.000000	3.000000	93.000000	1.000000
15043.280935	0.097174	0.554632	-0.013259	73.343330	-19.922848	-14.181075	-0.224842	0.000000	-0.676821	0.000000	0.000000	0.000000	0.501157	-0.166008	0.083145	0.000000	0.000000	3.000000	93.000000	1.000000
15043.284269	0.097174	0.554632	-0.013259	73.343330	-19.922848	-14.181075	-0.224842	0.000000	-0.676821	0.000000	0.000000	0.000000	0.501157	-0.166008	0.083145	0.000000	0.000000	3.000000	93.000000	1.000000
15043.287602	0.097174	0.554632	-0.013259	73.282578	-20.122700	-14.291489	-0.141316	0.000000	-0.662964	0.000000	0.000000	0.000000	0.501157	-0.166008	0.083145	0.000000	0.000000	3.000000	93.000000	1.000000
15043.290935	0.098666	0.554143	-0.013008	73.282578	-20.122700	-14.291489	-0.141316	0.000000	-0.662964	0.000000	0.000000	0.000000	0.447645	-0.146829	0.075306	0.000000	0.000000	3.000000	93.000000	1.000000
15043.294269	0.098666	0.554143	-0.013008	73.282578	-20.122700	-14.291489	-0.141316	0.000000	-0.662964	0.000000	0.000000	0.000000	0.447645	-0.146829	0.075306	0.000000	0.000000	3.000000	93.000000	1.000000
15043.297602	0.098666	0.554143	-0.013008	73.270088	-20.169376	-14.576433	-0.066709	0.000000	-0.650413	0.000000	0.000000	0.000000	0.447645	-0.146829	0.075306	0.000000	0.000000	3.000000	93.000000	1.000000
15043.300935	0.099996	0.553701	-0.012804	73.270088	-20.169376	-14.576433	-0.066709	0.000000	-0.650413	0.000000	0.000000	0.000000	0.399014	-0.132574	0.061273	0.000000	0.000000	3.000000	93.000000	1.000000
15043.304269	0.099996	0.553701	-0.012804	73.270088	-20.169376	-14.576433	-0.066709	0.000000	-0.650413	0.000000	0.000000	0.000000	0.399014	-0.132574	0.061273	0.000000	0.000000	3.000000	93.000000	1.000000
15043.307602	0.099996	0.553701	-0.012804	73.286018	-20.091940	-14.651104	-0.000206	0.000000	-0.640201	0.000000	0.000000	0.000000	0.399014	-0.132574	0.061273	0.000000	0.000000	3.000000	93.000000	1.000000
15043.310935	0.101160	0.553381	-0.012660	73.286018	-20.091940	-14.651104	-0.000206	0.000000	-0.640201	0.000000	0.000000	0.000000	0.349097	-0.095765	0.043122	0.000000	0.000000	3.000000	93.000000	1.000000
15043.314269	0.101160	0.553381	-0.012660	73.286018	-20.091940	-14.651104	-0.000206	0.000000	-0.640201	0.000000	0.000000	0.000000	0.349097	-0.095765	0.043122	0.000000	0.000000	3.000000	93.000000	1.000000
15043.317602	0.101160	0.553381	-0.012660	73.305199	-20.006460	-14.668313	0.057976	0.000000	-0.633014	0.000000	0.000000	0.000000	0.349097	-0.095765	0.043122	0.000000	0.000000	3.000000	93.000000	1.000000
15043.320935	0.101160	0.553381	-0.012660	73.305199	-20.006460	-14.668313	0.057976	0.000000	-0.633014	0.000000	0.000000	0.000000	0.349097	-0.095765	0.043122	0.000000	0.000000	3.000000	93.000000	1.000000
15043.324269	0.102041	0.553144	-0.012495	73.305199	-20.006460	-14.668313	0.057976	0.000000	-0.633014	0.000000	0.000000	0.000000	0.264492	-0.071074	0.049535	0.000000	0.000000	3.000000	93.000000	1.000000
15043.327602	0.102041	0.553144	-0.012495	73.324226	-19.920803	-14.646248	0.057976	0.000000	-0.633014	0.000000	0.000000	0.000000	0.264492	-0.071074	0.049535	0.000000	0.000000	3.000000	93.000000	1.000000
15043.330935	0.102716	0.552956	-0.012362	73.324226	-19.920803	-14.646248	0.057976	0.000000	-0.633014	0.000000	0.000000	0.000000	0.202594	-0.056502	0.039881	0.000000	0.000000	3.000000	93.000000	1.000000
15043.334269	0.102716	0.552956	-0.012362	73.324226	-19.920803	-14.646248	0.057976	0.000000	-0.633014	0.000000	0.000000	0.000000	0.202594	-0.056502	0.039881	0.000000	0.000000	3.000000	93.000000	1.000000
15043.337602	0.102716	0.552956	-0.012362	73.354118	-19.794447	-14.525135	0.135824	0.000000	-0.618111	0.000000	0.000000	0.000000	0.202594	-0.056502	0.039881	0.000000	0.000000	3.000000	93.000000	1.000000
15043.340935	0.102716	0.552956	-0.012362	73.354118	-19.794447	-14.525135	0.135824	0.000000	-0.618111	0.000000	0.000000	0.000000	0.202594	-0.056502	0.039881	0.000000	0.000000	3.000000	93.000000	1.000000
15043.344269	0.103242	0.552818	-0.012206	73.354118	-19.794447	-14.525135	0.135824	0.000000	-0.618111	0.000000	0.000000	0.000000	0.157688	-0.041580	0.046790	0.000000	0.000000	3.000000	93.000000	1.000000
15043.347602	0.103242	0.552818	-0.012206	73.404129	-19.563602	-14.218954	0.135824	0.000000	-0.618111	0.000000	0.000000	0.000000	0.157688	-0.041580	0.046790	0.000000	0.000000	3.000000	93.000000	1.000000
15043.350935	0.103242	0.552818	-0.012206	73.404129	-19.563602	-14.218954	0.135824	0.000000	-0.618111	0.000000	0.000000	0.000000	0.157688	-0.041580	0.046790	0.000000	0.000000	3.000000	93.000000	1.000000
15043.354269	0.103242	0.552818	-0.012206	73.404129	-19.563602	-14.218954	0.135824	0.000000	-0.618111	0.000000	0.000000	0.000000	0.157688	-0.041580	0.046790	0.000000	0.000000	3.000000	93.000000	1.000000
15043.357602	0.103931	0.552731	-0.011830	73.478271	-19.231230	-13.726821	0.162106	0.000000	-0.610313	0.000000	0.000000	0.000000	0.206707	-0.025860	0.112881	0.000000	0.000000	3.000000	93.000000	1.000000
15043.360935	0.103931	0.552731	-0.011830	73.478271	-19.231230	-13.726821	0.162106	0.000000	-0.610313	0.000000	0.000000	0.000000	0.000000	-0.000004	0.000000	0.000000	0.000000	3.000000	93.000000	1.000000
15043.364269	0.103931	0.552731	-0.011830	73.478271	-19.231230	-13.726821	0.162106	0.000000	-0.610313	0.000000	0.000000	0.000000	0.000000	-0.000004	0.000000	0.000000	0.000000	3.000000	93.000000	1.000000
15043.367602	0.103931	0.552731	-0.011830	73.553978	-18.803724	-13.081993	0.196557	0.000000	-0.591500	0.000000	0.000000	0.000000	0.000000	-0.000004	0.000000	0.000000	0.000000	3.000000	93.000000	1.000000
15043.370935	0.103931	0.552731	-0.011830	73.553978	-18.803724	-13.081993	0.196557	0.000000	-0.591500	0.000000	0.000000	0.000000	0.000000	-0.000004	0.000000	0.000000	0.000000	3.000000	93.000000	1.000000
15043.374269	0.104074	0.552759	-0.011599	73.553978	-18.803724	-13.081993	0.196557	0.000000	-0.591500	0.000000	0.000000	0.000000	0.042932	0.008291	0.069276	0.000000	0.000000	3.000000	93.000000	1.000000
15043.377602	0.104074	0.552759	-0.011599	73.629799	-18.318954	-12.342379	0.196557	0.000000	-0.591500	0.000000	0.000000	0.000000	0.042932	0.008291	0.069276	0.000000	0.000000	3.000000	93.000000	1.000000
15043.380935	0.104074	0.552759	-0.011599	73.629799	-18.318954	-12.342379	0.196557	0.000000	-0.591500	0.000000	0.000000	0.000000	0.042932	0.008291	0.069276	0.000000	0.000000	3.000000	93.000000	1.000000
15043.384269	0.104074	0.552759	-0.011599	73.629799	-18.318954	-12.342379	0.196557	0.000000	-0.591500	0.000000	0.000000	0.000000	0.042932	0.008291	0.069276	0.000000	0.000000	3.000000	93.000000	1.000000
15043.387602	0.104076	0.552897	-0.011111	73.702370	-17.781952	-11.516314	0.203712	0.000000	-0.579954	0.000000	0.000000	0.000000	0.000676	0.041522	0.146291	0.000000	0.000000	3.000000	93.000000	1.000000
15043.390935	0.104076	0.552897	-0.011111	73.702370	-17.781952	-11.516314	0.203712	0.000000	-0.579954	0.000000	0.000000	0.000000	0.000676	0.041522	0.146291	0.000000	0.000000	3.000000	93.000000	1.000000
15043.394269	0.104076	0.552897	-0.011111	73.702370	-17.781952	-11.516314	0.203712	0.000000	-0.579954	0.000000	0.000000	0.000000	0.000676	0.041522	0.146291	0.000000	0.000000	3.000000	93.000000	1.000000
15043.397602	0.104076	0.552897	-0.011111	73.783379	-17.208628	-10.623281	0.203824	0.000000	-0.555572	0.000000	0.000000	0.000000	0.000676	0.041522	0.146291	0.000000	0.000000	3.000000	93.000000	1.000000
15043.400935	0.103989	0.552999	-0.010910	73.783379	-17.208628	-10.623281	0.203824	0.000000	-0.555572	0.000000	0.000000	0.000000	-0.026140	0.030635	0.060297	0.000000	0.000000	3.000000	93.000000	1.000000
15043.404269	0.103989	0.552999	-0.010910	73.783379	-17.208628	-10.623281	0.203824	0.000000	-0.555572	0.000000	0.000000	0.000000	-0.026140	0.030635	0.060297	0.000000	0.000000	3.000000	93.000000	1.000000
15043.407602	0.103989	0.552999	-0.010910	73.857315	-16.619946	-9.720141	0.199468	0.000000	-0.545522	0.000000	0.000000	0.000000	-0.026140	0.030635	0.060297	0.000000	0.000000	3.000000	93.000000	1.000000
15043.410935	0.103850	0.553093	-0.010741	73.857315	-16.619946	-9.720141	0.199468	0.000000	-0.545522	0.000000	0.000000	0.000000	-0.041743	0.028001	0.050966	0.000000	0.000000	3.000000	93.000000	1.000000
15043.414269	0.103850	0.553093	-0.010741	73.857315	-16.619946	-9.720141	0.199468	0.000000	-0.545522	0.000000	0.000000	0.000000	-0.041743	0.028001	0.050966	0.000000	0.000000	3.000000	93.000000	1.000000
15043.417602	0.103850	0.553093	-0.010741	73.919357	-16.055044	-8.859571	0.192511	0.000000	-0.537028	0.000000	0.000000	0.000000	-0.041743	0.028001	0.050966	0.000000	0.000000	3.000000	93.000000	1.000000
15043.420935	0.103850	0.553093	-0.010741	73.919357	-16.055044	-8.859571	0.192511	0.000000	-0.537028	0.000000	0.000000	0.000000	-0.041743	0.028001	0.050966	0.000000	0.000000	3.000000	93.000000	1.000000
15043.424269	0.103737	0.553178	-0.010553	73.919357	-16.055044	-8.859571	0.192511	0.000000	-0.537028	0.000000	0.000000	0.000000	-0.033821	0.025579	0.056368	0.000000	0.000000	3.000000	93.000000	1.000000
15043.427602	0.103737	0.553178	-0.010553	73.953827	-15.531663	-8.092314	0.192511	0.000000	-0.537028	0.000000	0.000000	0.000000	-0.033821	0.025579	0.056368	0.000000	0.000000	3.000000	93.000000	1.000000
15043.430935	0.103737	0.553178	-0.010553	73.953827	-15.531663	-8.092314	0.192511	0.000000	-0.537028	0.000000	0.000000	0.000000	-0.033821	0.025579	0.056368	0.000000	0.000000	3.000000	93.000000	1.000000
15043.434269	0.103737	0.553178	-0.010553	73.953827	-15.531663	-8.092314	0.192511	0.000000	-0.537028	0.000000	0.000000	0.000000	-0.033821	0.025579	0.056368	0.000000	0.000000	3.000000	93.000000	1.000000
15043.437602	0.103650	0.553332	-0.010161	73.969521	-15.107873	-7.494055	0.186874	0.000000	-0.527633	0.000000	0.000000	0.000000	-0.026349	0.046298	0.117636	0.000000	0.000000	3.000000	93.000000	1.000000
15043.440935	0.103650	0.553332	-0.010161	73.969521	-15.107873	-7.494055	0.186874	0.000000	-0.527633	0.000000	0.000000	0.000000	-0.000001	0.000003	0.000000	0.000000	0.000000	3.000000	93.000000	1.000000
15043.444269	0.103650	0.553332	-0.010161	73.969521	-15.107873	-7.494055	0.186874	0.000000	-0.527633	0.000000	0.000000	0.000000	-0.000001	0.000003	0.000000	0.000000	0.000000	3.000000	93.000000	1.000000
15043.447602	0.103650	0.553332	-0.010161	73.963249	-14.854186	-7.157932	0.182483	0.000000	-0.508027	0.000000	0.000000	0.000000	-0.000001	0.000003	0.000000	0.000000	0.000000	3.000000	93.000000	1.000000
15043.450935	0.103650	0.553332	-0.010161	73.963249	-14.854186	-7.157932	0.182483	0.000000	-0.508027	0.000000	0.000000	0.000000	-0.000001	0.000003	0.000000	0.000000	0.000000	3.000000	93.000000	1.000000
15043.454269	0.103729	0.553360	-0.009915	73.963249	-14.854186	-7.157932	0.182483	0.000000	-0.508027	0.000000	0.000000	0.000000	0.023789	0.008297	0.073658	0.000000	0.000000	3.000000	93.000000	1.000000
15043.457602	0.103729	0.553360	-0.009915	73.941170	-14.807891	-7.125721	0.182483	0.000000	-0.508027	0.000000	0.000000	0.000000	0.023789	0.008297	0.073658	0.000000	0.000000	3.000000	93.000000	1.000000
15043.460935	0.103864	0.553321	-0.009623	73.941170	-14.807891	-7.125721	0.182483	0.000000	-0.508027	0.000000	0.000000	0.000000	0.040455	-0.011663	0.087554	0.000000	0.000000	3.000000	93.000000	1.000000
15043.464269	0.103864	0.553321	-0.009623	73.941170	-14.807891	-7.125721	0.182483	0.000000	-0.508027	0.000000	0.000000	0.000000	0.040455	-0.011663	0.087554	0.000000	0.000000	3.000000	93.000000	1.000000
15043.467602	0.103864	0.553321	-0.009623	73.921669	-14.846087	-7.210446	0.193190	0.000000	-0.481159	0.000000	0.000000	0.000000	0.040455	-0.011663	0.087554	0.000000	0.000000	3.000000	93.000000	1.000000
15043.470935	0.103864	0.553321	-0.009623	73.921669	-14.846087	-7.210446	0.193190	0.000000	-0.481159	0.000000	0.000000	0.000000	0.040455	-0.011663	0.087554	0.000000	0.000000	3.000000	93.000000	1.000000
15043.474269	0.104053	0.553241	-0.009290	73.921669	-14.846087	-7.210446	0.193190	0.000000	-0.481159	0.000000	0.000000	0.000000	0.056793	-0.024156	0.099891	0.000000	0.000000	3.000000	93.000000	1.000000
15043.477602	0.104053	0.553241	-0.009290	73.903816	-14.924644	-7.355956	0.193190	0.000000	-0.481159	0.000000	0.000000	0.000000	0.056793	-0.024156	0.099891	0.000000	0.000000	3.000000	93.000000	1.000000
15043.480935	0.104053	0.553241	-0.009290	73.903816	-14.924644	-7.355956	0.193190	0.000000	-0.481159	0.000000	0.000000	0.000000	0.056793	-0.024156	0.099891	0.000000	0.000000	3.000000	93.000000	1.000000
15043.484269	0.104053	0.553241	-0.009290	73.903816	-14.924644	-7.355956	0.193190	0.000000	-0.481159	0.000000	0.000000	0.000000	0.056793	-0.024156	0.099891	0.000000	0.000000	3.000000	93.000000	1.000000
15043.487602	0.104351	0.552886	-0.008587	73.887711	-15.036760	-7.536783	0.202655	0.000000	-0.464510	0.000000	0.000000	0.000000	0.089403	-0.106456	0.210930	0.000000	0.000000	3.000000	93.000000	1.000000
15043.490935	0.104351	0.552886	-0.008587	73.887711	-15.036760	-7.536783	0.202655	0.000000	-0.464510	0.000000	0.000000	0.000000	0.000001	-0.000008	0.000000	0.000000	0.000000	3.000000	93.000000	1.000000
15043.494269	0.104351	0.552886	-0.008587	73.887711	-15.036760	-7.536783	0.202655	0.000000	-0.464510	0.000000	0.000000	0.000000	0.000001	-0.000008	0.000000	0.000000	0.000000	3.000000	93.000000	1.000000
15043.497602	0.104351	0.552886	-0.008587	73.884216	-15.150866	-7.703400	0.217556	0.000000	-0.429355	0.000000	0.000000	0.000000	0.000001	-0.000008	0.000000	0.000000	0.000000	3.000000	93.000000	1.000000
15043.500935	0.104351	0.552886	-0.008587	73.884216	-15.150866	-7.703400	0.217556	0.000000	-0.429355	0.000000	0.000000	0.000000	0.000001	-0.000008	0.000000	0.000000	0.000000	3.000000	93.000000	1.000000
15043.504269	0.104429	0.552603	-0.008253	73.884216	-15.150866	-7.703400	0.217556	0.000000	-0.429355	0.000000	0.000000	0.000000	0.023319	-0.084987	0.100248	0.000000	0.000000	3.000000	93.000000	1.000000
15043.507602	0.104429	0.552603	-0.008253	73.908386	-15.254982	-7.827385	0.217556	0.000000	-0.429355	0.000000	0.000000	0.000000	0.023319	-0.084987	0.100248	0.000000	0.000000	3.000000	93.000000	1.000000
15043.510935	0.104429	0.552603	-0.008253	73.908386	-15.254982	-7.827385	0.217556	0.000000	-0.429355	0.000000	0.000000	0.000000	0.023319	-0.084987	0.100248	0.000000	0.000000	3.000000	93.000000	1.000000
15043.514269	0.104429	0.552603	-0.008253	73.908386	-15.254982	-7.827385	0.217556	0.000000	-0.429355	0.000000	0.000000	0.000000	0.023319	-0.084987	0.100248	0.000000	0.000000	3.000000	93.000000	1.000000
15043.517602	0.104317	0.551848	-0.007865	73.949677	-15.348774	-7.908010	0.221443	0.000000	-0.412647	0.000000	0.000000	0.000000	-0.033644	-0.226389	0.116317	0.000000	0.000000	3.000000	93.000000	1.000000
15043.520935	0.104317	0.551848	-0.007865	73.949677	-15.348774	-7.908010	0.221443	0.000000	-0.412647	0.000000	0.000000	0.000000	-0.000000	0.000008	0.000000	0.000000	0.000000	3.000000	93.000000	1.000000
15043.524269	0.104317	0.551848	-0.007865	73.949677	-15.348774	-7.908010	0.221443	0.000000	-0.412647	0.000000	0.000000	0.000000	-0.000000	0.000008	0.000000	0.000000	0.000000	3.000000	93.000000	1.000000
15043.527602	0.104317	0.551848	-0.007865	73.997215	-15.461175	-7.994880	0.215835	0.000000	-0.393261	0.000000	0.000000	0.000000	-0.000000	0.000008	0.000000	0.000000	0.000000	3.000000	93.000000	1.000000
15043.530935	0.104317	0.551848	-0.007865	73.997215	-15.461175	-7.994880	0.215835	0.000000	-0.393261	0.000000	0.000000	0.000000	-0.000000	0.000008	0.000000	0.000000	0.000000	3.000000	93.000000	1.000000
15043.534269	0.104124	0.551394	-0.007725	73.997215	-15.461175	-7.994880	0.215835	0.000000	-0.393261	0.000000	0.000000	0.000000	-0.057706	-0.136095	0.041977	0.000000	0.000000	3.000000	93.000000	1.000000
15043.537602	0.104124	0.551394	-0.007725	74.052193	-15.603794	-8.103624	0.215835	0.000000	-0.393261	0.000000	0.000000	0.000000	-0.057706	-0.136095	0.041977	0.000000	0.000000	3.000000	93.000000	1.000000
15043.540935	0.103838	0.550907	-0.007602	74.052193	-15.603794	-8.103624	0.215835	0.000000	-0.393261	0.000000	0.000000	0.000000	-0.085870	-0.146227	0.036970	0.000000	0.000000	3.000000	93.000000	1.000000
15043.544269	0.103838	0.550907	-0.007602	74.052193	-15.603794	-8.103624	0.215835	0.000000	-0.393261	0.000000	0.000000	0.000000	-0.085870	-0.146227	0.036970	0.000000	0.000000	3.000000	93.000000	1.000000
15043.547602	0.103838	0.550907	-0.007602	74.105125	-15.746924	-8.202606	0.191906	0.000000	-0.380104	0.000000	0.000000	0.000000	-0.085870	-0.146227	0.036970	0.000000	0.000000	3.000000	93.000000	1.000000
15043.550935	0.103838	0.550907	-0.007602	74.105125	-15.746924	-8.202606	0.191906	0.000000	-0.380104	0.000000	0.000000	0.000000	-0.085870	-0.146227	0.036970	0.000000	0.000000	3.000000	93.000000	1.000000
15043.554269	0.103481	0.550419	-0.007396	74.105125	-15.746924	-8.202606	0.191906	0.000000	-0.380104	0.000000	0.000000	0.000000	-0.107150	-0.146221	0.061813	0.000000	0.000000	3.000000	93.000000	1.000000
15043.557602	0.103481	0.550419	-0.007396	74.156334	-15.886918	-8.286517	0.191906	0.000000	-0.380104	0.000000	0.000000	0.000000	-0.107150	-0.146221	0.061813	0.000000	0.000000	3.000000	93.000000	1.000000
15043.560935	0.103066	0.549898	-0.007148	74.156334	-15.886918	-8.286517	0.191906	0.000000	-0.380104	0.000000	0.000000	0.000000	-0.124578	-0.156341	0.074343	0.000000	0.000000	3.000000	93.000000	1.000000
15043.564269	0.103066	0.549898	-0.007148	74.156334	-15.886918	-8.286517	0.191906	0.000000	-0.380104	0.000000	0.000000	0.000000	-0.124578	-0.156341	0.074343	0.000000	0.000000	3.000000	93.000000	1.000000
15043.567602	0.103066	0.549898	-0.007148	74.212059	-15.972741	-8.289438	0.153285	0.000000	-0.357411	0.000000	0.000000	0.000000	-0.124578	-0.156341	0.074343	0.000000	0.000000	3.000000	93.000000	1.000000
15043.570935	0.103066	0.549898	-0.007148	74.212059	-15.972741	-8.289438	0.153285	0.000000	-0.357411	0.000000	0.000000	0.000000	-0.124578	-0.156341	0.074343	0.000000	0.000000	3.000000	93.000000	1.000000
15043.574269	0.102634	0.549368	-0.006874	74.212059	-15.972741	-8.289438	0.153285	0.000000	-0.357411	0.000000	0.000000	0.000000	-0.129582	-0.158958	0.082396	0.000000	0.000000	3.000000	93.000000	1.000000
15043.577602	0.102634	0.549368	-0.006874	74.272797	-15.988807	-8.190251	0.153285	0.000000	-0.357411	0.000000	0.000000	0.000000	-0.129582	-0.158958	0.082396	0.000000	0.000000	3.000000	93.000000	1.000000
15043.580935	0.102190	0.548821	-0.006549	74.272797	-15.988807	-8.190251	0.153285	0.000000	-0.357411	0.000000	0.000000	0.000000	-0.133058	-0.164091	0.097301	0.000000	0.000000	3.000000	93.000000	1.000000
15043.584269	0.102190	0.548821	-0.006549	74.272797	-15.988807	-8.190251	0.153285	0.000000	-0.357411	0.000000	0.000000	0.000000	-0.133058	-0.164091	0.097301	0.000000	0.000000	3.000000	93.000000	1.000000
15043.587602	0.102190	0.548821	-0.006549	74.329781	-15.918830	-7.981652	0.109511	0.000000	-0.327462	0.000000	0.000000	0.000000	-0.133058	-0.164091	0.097301	0.000000	0.000000	3.000000	93.000000	1.000000
15043.590935	0.102190	0.548821	-0.006549	74.329781	-15.918830	-7.981652	0.109511	0.000000	-0.327462	0.000000	0.000000	0.000000	-0.133058	-0.164091	0.097301	0.000000	0.000000	3.000000	93.000000	1.000000
15043.594269	0.101776	0.548308	-0.006195	74.329781	-15.918830	-7.981652	0.109511	0.000000	-0.327462	0.000000	0.000000	0.000000	-0.124412	-0.154150	0.106366	0.000000	0.000000	3.000000	93.000000	1.000000
15043.597602	0.101776	0.548308	-0.006195	74.391953	-15.802424	-7.710813	0.109511	0.000000	-0.327462	0.000000	0.000000	0.000000	-0.124412	-0.154150	0.106366	0.000000	0.000000	3.000000	93.000000	1.000000
15043.600935	0.101412	0.547801	-0.005810	74.391953	-15.802424	-7.710813	0.109511	0.000000	-0.327462	0.000000	0.000000	0.000000	-0.109018	-0.151826	0.115490	0.000000	0.000000	3.000000	93.000000	1.000000
15043.604269	0.101412	0.547801	-0.005810	74.391953	-15.802424	-7.710813	0.109511	0.000000	-0.327462	0.000000	0.000000	0.000000	-0.109018	-0.151826	0.115490	0.000000	0.000000	3.000000	93.000000	1.000000
15043.607602	0.101412	0.547801	-0.005810	74.464523	-15.695078	-7.445302	0.070606	0.000000	-0.290486	0.000000	0.000000	0.000000	-0.109018	-0.151826	0.115490	0.000000	0.000000	3.000000	93.000000	1.000000
15043.610935	0.101412	0.547801	-0.005810	74.464523	-15.695078	-7.445302	0.070606	0.000000	-0.290486	0.000000	0.000000	0.000000	-0.109018	-0.151826	0.115490	0.000000	0.000000	3.000000	93.000000	1.000000
15043.614269	0.101090	0.547320	-0.005440	74.464523	-15.695078	-7.445302	0.070606	0.000000	-0.290486	0.000000	0.000000	0.000000	-0.096705	-0.144410	0.110915	0.000000	0.000000	3.000000	93.000000	1.000000
15043.617602	0.101090	0.547320	-0.005440	74.538071	-15.643712	-7.251415	0.070606	0.000000	-0.290486	0.000000	0.000000	0.000000	-0.096705	-0.144410	0.110915	0.000000	0.000000	3.000000	93.000000	1.000000
15043.620935	0.100782	0.546872	-0.005103	74.538071	-15.643712	-7.251415	0.070606	0.000000	-0.290486	0.000000	0.000000	0.000000	-0.092320	-0.134399	0.100957	0.000000	0.000000	3.000000	93.000000	1.000000
15043.624269	0.100782	0.546872	-0.005103	74.538071	-15.643712	-7.251415	0.070606	0.000000	-0.290486	0.000000	0.000000	0.000000	-0.092320	-0.134399	0.100957	0.000000	0.000000	3.000000	93.000000	1.000000
15043.627602	0.100782	0.546872	-0.005103	74.600388	-15.661918	-7.170217	0.039102	0.000000	-0.255174	0.000000	0.000000	0.000000	-0.092320	-0.134399	0.100957	0.000000	0.000000	3.000000	93.000000	1.000000
15043.630935	0.100782	0.546872	-0.005103	74.600388	-15.661918	-7.170217	0.039102	0.000000	-0.255174	0.000000	0.000000	0.000000	-0.092320	-0.134399	0.100957	0.000000	0.000000	3.000000	93.000000	1.000000
15043.634269	0.100490	0.546432	-0.004795	74.600388	-15.661918	-7.170217	0.039102	0.000000	-0.255174	0.000000	0.000000	0.000000	-0.087573	-0.131967	0.092467	0.000000	0.000000	3.000000	93.000000	1.000000
15043.637602	0.100490	0.546432	-0.004795	74.642326	-15.740496	-7.196345	0.039102	0.000000	-0.255174	0.000000	0.000000	0.000000	-0.087573	-0.131967	0.092467	0.000000	0.000000	3.000000	93.000000	1.000000
15043.640935	0.100187	0.546035	-0.004538	74.642326	-15.740496	-7.196345	0.039102	0.000000	-0.255174	0.000000	0.000000	0.000000	-0.091080	-0.119295	0.077134	0.000000	0.000000	3.000000	93.000000	1.000000
15043.644269	0.100187	0.546035	-0.004538	74.642326	-15.740496	-7.196345	0.039102	0.000000	-0.255174	0.000000	0.000000	0.000000	-0.091080	-0.119295	0.077134	0.000000	0.000000	3.000000	93.000000	1.000000
15043.647602	0.100187	0.546035	-0.004538	74.658791	-15.786236	-7.208833	0.009327	0.000000	-0.226907	0.000000	0.000000	0.000000	-0.091080	-0.119295	0.077134	0.000000	0.000000	3.000000	93.000000	1.000000
15043.650935	0.099927	0.545671	-0.004387	74.658791	-15.786236	-7.208833	0.009327	0.000000	-0.226907	0.000000	0.000000	0.000000	-0.077910	-0.108993	0.045250	0.000000	0.000000	3.000000	93.000000	1.000000
15043.654269	0.099927	0.545671	-0.004387	74.658791	-15.786236	-7.208833	0.009327	0.000000	-0.226907	0.000000	0.000000	0.000000	-0.077910	-0.108993	0.045250	0.000000	0.000000	3.000000	93.000000	1.000000
15043.657602	0.099927	0.545671	-0.004387	74.660164	-15.775932	-7.177366	-0.003658	0.000000	-0.219365	0.000000	0.000000	0.000000	-0.077910	-0.108993	0.045250	0.000000	0.000000	3.000000	93.000000	1.000000
15043.660935	0.099927	0.545671	-0.004387	74.660164	-15.775932	-7.177366	-0.003658	0.000000	-0.219365	0.000000	0.000000	0.000000	-0.077910	-0.108993	0.045250	0.000000	0.000000	3.000000	93.000000	1.000000
15043.664269	0.099738	0.545367	-0.004219	74.660164	-15.775932	-7.177366	-0.003658	0.000000	-0.219365	0.000000	0.000000	0.000000	-0.056530	-0.091430	0.050355	0.000000	0.000000	3.000000	93.000000	1.000000
15043.667602	0.099738	0.545367	-0.004219	74.641891	-15.704077	-7.090998	-0.003658	0.000000	-0.219365	0.000000	0.000000	0.000000	-0.056530	-0.091430	0.050355	0.000000	0.000000	3.000000	93.000000	1.000000
15043.670935	0.099577	0.545113	-0.004135	74.641891	-15.704077	-7.090998	-0.003658	0.000000	-0.219365	0.000000	0.000000	0.000000	-0.048512	-0.076010	0.025446	0.000000	0.000000	3.000000	93.000000	1.000000
15043.674269	0.099577	0.545113	-0.004135	74.641891	-15.704077	-7.090998	-0.003658	0.000000	-0.219365	0.000000	0.000000	0.000000	-0.048512	-0.076010	0.025446	0.000000	0.000000	3.000000	93.000000	1.000000
15043.677602	0.099577	0.545113	-0.004135	74.605682	-15.582276	-6.955700	-0.021165	0.000000	-0.206732	0.000000	0.000000	0.000000	-0.048512	-0.076010	0.025446	0.000000	0.000000	3.000000	93.000000	1.000000
15043.680935	0.099577	0.545113	-0.004135	74.605682	-15.582276	-6.955700	-0.021165	0.000000	-0.206732	0.000000	0.000000	0.000000	-0.048512	-0.076010	0.025446	0.000000	0.000000	3.000000	93.000000	1.000000
15043.684269	0.099413	0.544910	-0.004059	74.605682	-15.582276	-6.955700	-0.021165	0.000000	-0.206732	0.000000	0.000000	0.000000	-0.049152	-0.060824	0.022581	0.000000	0.000000	3.000000	93.000000	1.000000
15043.687602	0.099413	0.544910	-0.004059	74.550446	-15.411672	-6.772207	-0.021165	0.000000	-0.206732	0.000000	0.000000	0.000000	-0.049152	-0.060824	0.022581	0.000000	0.000000	3.000000	93.000000	1.000000
15043.690935	0.099413	0.544910	-0.004059	74.550446	-15.411672	-6.772207	-0.021165	0.000000	-0.206732	0.000000	0.000000	0.000000	-0.049152	-0.060824	0.022581	0.000000	0.000000	3.000000	93.000000	1.000000
15043.694269	0.099413	0.544910	-0.004059	74.550446	-15.411672	-6.772207	-0.021165	0.000000	-0.206732	0.000000	0.000000	0.000000	-0.049152	-0.060824	0.022581	0.000000	0.000000	3.000000	93.000000	1.000000
15043.697602	0.099143	0.544715	-0.003851	74.479584	-15.201829	-6.552412	-0.029357	0.000000	-0.202968	0.000000	0.000000	0.000000	-0.081006	-0.058677	0.062513	0.000000	0.000000	3.000000	93.000000	1.000000
15043.700935	0.099143	0.544715	-0.003851	74.479584	-15.201829	-6.552412	-0.029357	0.000000	-0.202968	0.000000	0.000000	0.000000	-0.081006	-0.058677	0.062513	0.000000	0.000000	3.000000	93.000000	1.000000
15043.704269	0.099143	0.544715	-0.003851	74.479584	-15.201829	-6.552412	-0.029357	0.000000	-0.202968	0.000000	0.000000	0.000000	-0.081006	-0.058677	0.062513	0.000000	0.000000	3.000000	93.000000	1.000000
15043.707602	0.099143	0.544715	-0.003851	74.428696	-15.061090	-6.403334	-0.042858	0.000000	-0.192549	0.000000	0.000000	0.000000	-0.081006	-0.058677	0.062513	0.000000	0.000000	3.000000	93.000000	1.000000
15043.710935	0.099058	0.544722	-0.003722	74.428696	-15.061090	-6.403334	-0.042858	0.000000	-0.192549	0.000000	0.000000	0.000000	-0.025400	0.002135	0.038556	0.000000	0.000000	3.000000	93.000000	1.000000
15043.714269	0.099058	0.544722	-0.003722	74.428696	-15.061090	-6.403334	-0.042858	0.000000	-0.192549	0.000000	0.000000	0.000000	-0.025400	0.002135	0.038556	0.000000	0.000000	3.000000	93.000000	1.000000
15043.717602	0.099058	0.544722	-0.003722	74.395172	-14.985755	-6.318356	-0.047091	0.000000	-0.186123	0.000000	0.000000	0.000000	-0.025400	0.002135	0.038556	0.000000	0.000000	3.000000	93.000000	1.000000
15043.720935	0.099058	0.544722	-0.003722	74.395172	-14.985755	-6.318356	-0.047091	0.000000	-0.186123	0.000000	0.000000	0.000000	-0.025400	0.002135	0.038556	0.000000	0.000000	3.000000	93.000000	1.000000
15043.724269	0.098965	0.544814	-0.003631	74.395172	-14.985755	-6.318356	-0.047091	0.000000	-0.186123	0.000000	0.000000	0.000000	-0.027832	0.027582	0.027482	0.000000	0.000000	3.000000	93.000000	1.000000
15043.727602	0.098965	0.544814	-0.003631	74.373627	-14.952391	-6.270626	-0.047091	0.000000	-0.186123	0.000000	0.000000	0.000000	-0.027832	0.027582	0.027482	0.000000	0.000000	3.000000	93.000000	1.000000
15043.730935	0.098965	0.544814	-0.003631	74.373627	-14.952391	-6.270626	-0.047091	0.000000	-0.186123	0.000000	0.000000	0.000000	-0.027832	0.027582	0.027482	0.000000	0.000000	3.000000	93.000000	1.000000
15043.734269	0.098965	0.544814	-0.003631	74.373627	-14.952391	-6.270626	-0.047091	0.000000	-0.186123	0.000000	0.000000	0.000000	-0.027832	0.027582	0.027482	0.000000	0.000000	3.000000	93.000000	1.000000
15043.737602	0.098879	0.545141	-0.003408	74.353539	-14.892239	-6.187144	-0.051730	0.000000	-0.181543	0.000000	0.000000	0.000000	-0.026021	0.098008	0.066895	0.000000	0.000000	3.000000	93.000000	1.000000
15043.740935	0.098879	0.545141	-0.003408	74.353539	-14.892239	-6.187144	-0.051730	0.000000	-0.181543	0.000000	0.000000	0.000000	0.000001	-0.000000	0.000000	0.000000	0.000000	3.000000	93.000000	1.000000
15043.744269	0.098879	0.545141	-0.003408	74.353539	-14.892239	-6.187144	-0.051730	0.000000	-0.181543	0.000000	0.000000	0.000000	0.000001	-0.000000	0.000000	0.000000	0.000000	3.000000	93.000000	1.000000
15043.747602	0.098879	0.545141	-0.003408	74.341179	-14.773959	-6.022070	-0.056067	0.000000	-0.170394	0.000000	0.000000	0.000000	0.000001	-0.000000	0.000000	0.000000	0.000000	3.000000	93.000000	1.000000
15043.750935	0.098879	0.545141	-0.003408	74.341179	-14.773959	-6.022070	-0.056067	0.000000	-0.170394	0.000000	0.000000	0.000000	0.000001	-0.000000	0.000000	0.000000	0.000000	3.000000	93.000000	1.000000
15043.754269	0.098882	0.545333	-0.003290	74.341179	-14.773959	-6.022070	-0.056067	0.000000	-0.170394	0.000000	0.000000	0.000000	0.000932	0.057843	0.035346	0.000000	0.000000	3.000000	93.000000	1.000000
15043.757602	0.098882	0.545333	-0.003290	74.338547	-14.626213	-5.811325	-0.056067	0.000000	-0.170394	0.000000	0.000000	0.000000	0.000932	0.057843	0.035346	0.000000	0.000000	3.000000	93.000000	1.000000
15043.760935	0.098882	0.545333	-0.003290	74.338547	-14.626213	-5.811325	-0.056067	0.000000	-0.170394	0.000000	0.000000	0.000000	0.000932	0.057843	0.035346	0.000000	0.000000	3.000000	93.000000	1.000000
15043.764269	0.098882	0.545333	-0.003290	74.338547	-14.626213	-5.811325	-0.056067	0.000000	-0.170394	0.000000	0.000000	0.000000	0.000932	0.057843	0.035346	0.000000	0.000000	3.000000	93.000000	1.000000
15043.767602	0.098956	0.545703	-0.003156	74.335762	-14.475701	-5.600552	-0.055912	0.000000	-0.164503	0.000000	0.000000	0.000000	0.022337	0.110958	0.040355	0.000000	0.000000	3.000000	93.000000	1.000000
15043.770935	0.098956	0.545703	-0.003156	74.335762	-14.475701	-5.600552	-0.055912	0.000000	-0.164503	0.000000	0.000000	0.000000	0.022337	0.110958	0.040355	0.000000	0.000000	3.000000	93.000000	1.000000
15043.774269	0.098956	0.545703	-0.003156	74.335762	-14.475701	-5.600552	-0.055912	0.000000	-0.164503	0.000000	0.000000	0.000000	0.022337	0.110958	0.040355	0.000000	0.000000	3.000000	93.000000	1.000000
15043.777602	0.098956	0.545703	-0.003156	74.335678	-14.348000	-5.420652	-0.052189	0.000000	-0.157777	0.000000	0.000000	0.000000	0.022337	0.110958	0.040355	0.000000	0.000000	3.000000	93.000000	1.000000
15043.780935	0.098986	0.545855	-0.003125	74.335678	-14.348000	-5.420652	-0.052189	0.000000	-0.157777	0.000000	0.000000	0.000000	0.008792	0.045506	0.009253	0.000000	0.000000	3.000000	93.000000	1.000000
15043.784269	0.098986	0.545855	-0.003125	74.335678	-14.348000	-5.420652	-0.052189	0.000000	-0.157777	0.000000	0.000000	0.000000	0.008792	0.045506	0.009253	0.000000	0.000000	3.000000	93.000000	1.000000
15043.787602	0.098986	0.545855	-0.003125	74.339699	-14.233924	-5.261318	-0.050723	0.000000	-0.156235	0.000000	0.000000	0.000000	0.008792	0.045506	0.009253	0.000000	0.000000	3.000000	93.000000	1.000000
15043.790935	0.098986	0.545855	-0.003125	74.339699	-14.233924	-5.261318	-0.050723	0.000000	-0.156235	0.000000	0.000000	0.000000	0.008792	0.045506	0.009253	0.000000	0.000000	3.000000	93.000000	1.000000
15043.794269	0.099008	0.545948	-0.003125	74.339699	-14.233924	-5.261318	-0.050723	0.000000	-0.156235	0.000000	0.000000	0.000000	0.006724	0.027848	-0.000227	0.000000	0.000000	3.000000	93.000000	1.000000
15043.797602	0.099008	0.545948	-0.003125	74.345795	-14.151255	-5.137910	-0.050723	0.000000	-0.156235	0.000000	0.000000	0.000000	0.006724	0.027848	-0.000227	0.000000	0.000000	3.000000	93.000000	1.000000
15043.800935	0.099008	0.545948	-0.003125	74.345795	-14.151255	-5.137910	-0.050723	0.000000	-0.156235	0.000000	0.000000	0.000000	0.006724	0.027848	-0.000227	0.000000	0.000000	3.000000	93.000000	1.000000
15043.804269	0.099008	0.545948	-0.003125	74.345795	-14.151255	-5.137910	-0.050723	0.000000	-0.156235	0.000000	0.000000	0.000000	0.006724	0.027848	-0.000227	0.000000	0.000000	3.000000	93.000000	1.000000
15043.807602	0.099010	0.546015	-0.003117	74.354088	-14.112493	-5.076198	-0.049603	0.000000	-0.156273	0.000000	0.000000	0.000000	0.000565	0.020258	0.002599	0.000000	0.000000	3.000000	93.000000	1.000000
15043.810935	0.099010	0.546015	-0.003117	74.354088	-14.112493	-5.076198	-0.049603	0.000000	-0.156273	0.000000	0.000000	0.000000	0.000565	0.020258	0.002599	0.000000	0.000000	3.000000	93.000000	1.000000
15043.814269	0.099010	0.546015	-0.003117	74.354088	-14.112493	-5.076198	-0.049603	0.000000	-0.156273	0.000000	0.000000	0.000000	0.000565	0.020258	0.002599	0.000000	0.000000	3.000000	93.000000	1.000000
15043.817602	0.099010	0.546015	-0.003117	74.365150	-14.081363	-5.019591	-0.049509	0.000000	-0.155839	0.000000	0.000000	0.000000	0.000565	0.020258	0.002599	0.000000	0.000000	3.000000	93.000000	1.000000
15043.820935	0.098968	0.545990	-0.003103	74.365150	-14.081363	-5.019591	-0.049509	0.000000	-0.155839	0.000000	0.000000	0.000000	-0.012623	-0.007618	0.004241	0.000000	0.000000	3.000000	93.000000	1.000000
15043.824269	0.098968	0.545990	-0.003103	74.365150	-14.081363	-5.019591	-0.049509	0.000000	-0.155839	0.000000	0.000000	0.000000	-0.012623	-0.007618	0.004241	0.000000	0.000000	3.000000	93.000000	1.000000
15043.827602	0.098968	0.545990	-0.003103	74.390121	-14.044567	-4.937146	-0.051612	0.000000	-0.155132	0.000000	0.000000	0.000000	-0.012623	-0.007618	0.004241	0.000000	0.000000	3.000000	93.000000	1.000000
15043.830935	0.098968	0.545990	-0.003103	74.390121	-14.044567	-4.937146	-0.051612	0.000000	-0.155132	0.000000	0.000000	0.000000	-0.012623	-0.007618	0.004241	0.000000	0.000000	3.000000	93.000000	1.000000
15043.834269	0.098914	0.545914	-0.003143	74.390121	-14.044567	-4.937146	-0.051612	0.000000	-0.155132	0.000000	0.000000	0.000000	-0.016183	-0.022651	-0.012091	0.000000	0.000000	3.000000	93.000000	1.000000
15043.837602	0.098914	0.545914	-0.003143	74.426117	-13.968047	-4.797651	-0.051612	0.000000	-0.155132	0.000000	0.000000	0.000000	-0.016183	-0.022651	-0.012091	0.000000	0.000000	3.000000	93.000000	1.000000
15043.840935	0.098914	0.545914	-0.003143	74.426117	-13.968047	-4.797651	-0.051612	0.000000	-0.155132	0.000000	0.000000	0.000000	-0.016183	-0.022651	-0.012091	0.000000	0.000000	3.000000	93.000000	1.000000
15043.844269	0.098914	0.545914	-0.003143	74.426117	-13.968047	-4.797651	-0.051612	0.000000	-0.155132	0.000000	0.000000	0.000000	-0.016183	-0.022651	-0.012091	0.000000	0.000000	3.000000	93.000000	1.000000
15043.847602	0.098807	0.545620	-0.003218	74.480698	-13.862267	-4.595328	-0.054309	0.000000	-0.157148	0.000000	0.000000	0.000000	-0.032000	-0.088362	-0.022562	0.000000	0.000000	3.000000	93.000000	1.000000
15043.850935	0.098807	0.545620	-0.003218	74.480698	-13.862267	-4.595328	-0.054309	0.000000	-0.157148	0.000000	0.000000	0.000000	-0.032000	-0.088362	-0.022562	0.000000	0.000000	3.000000	93.000000	1.000000
15043.854269	0.098807	0.545620	-0.003218	74.480698	-13.862267	-4.595328	-0.054309	0.000000	-0.157148	0.000000	0.000000	0.000000	-0.032000	-0.088362	-0.022562	0.000000	0.000000	3.000000	93.000000	1.000000
15043.857602	0.098807	0.545620	-0.003218	74.543602	-13.721573	-4.334696	-0.059643	0.000000	-0.160908	0.000000	0.000000	0.000000	-0.032000	-0.088362	-0.022562	0.000000	0.000000	3.000000	93.000000	1.000000
15043.860935	0.098694	0.545417	-0.003221	74.543602	-13.721573	-4.334696	-0.059643	0.000000	-0.160908	0.000000	0.000000	0.000000	-0.034036	-0.060692	-0.000830	0.000000	0.000000	3.000000	93.000000	1.000000
15043.864269	0.098694	0.545417	-0.003221	74.543602	-13.721573	-4.334696	-0.059643	0.000000	-0.160908	0.000000	0.000000	0.000000	-0.034036	-0.060692	-0.000830	0.000000	0.000000	3.000000	93.000000	1.000000
15043.867602	0.098694	0.545417	-0.003221	74.603271	-13.552175	-4.026016	-0.065316	0.000000	-0.161046	0.000000	0.000000	0.000000	-0.034036	-0.060692	-0.000830	0.000000	0.000000	3.000000	93.000000	1.000000
15043.870935	0.098531	0.545164	-0.003136	74.603271	-13.552175	-4.026016	-0.065316	0.000000	-0.161046	0.000000	0.000000	0.000000	-0.048659	-0.076156	0.025343	0.000000	0.000000	3.000000	93.000000	1.000000
15043.874269	0.098531	0.545164	-0.003136	74.603271	-13.552175	-4.026016	-0.065316	0.000000	-0.161046	0.000000	0.000000	0.000000	-0.048659	-0.076156	0.025343	0.000000	0.000000	3.000000	93.000000	1.000000
15043.877602	0.098531	0.545164	-0.003136	74.633423	-13.290232	-3.619037	-0.073426	0.000000	-0.156822	0.000000	0.000000	0.000000	-0.048659	-0.076156	0.025343	0.000000	0.000000	3.000000	93.000000	1.000000
15043.880935	0.098531	0.545164	-0.003136	74.633423	-13.290232	-3.619037	-0.073426	0.000000	-0.156822	0.000000	0.000000	0.000000	-0.048659	-0.076156	0.025343	0.000000	0.000000	3.000000	93.000000	1.000000
15043.884269	0.098332	0.544876	-0.003015	74.633423	-13.290232	-3.619037	-0.073426	0.000000	-0.156822	0.000000	0.000000	0.000000	-0.059829	-0.086388	0.036353	0.000000	0.000000	3.000000	93.000000	1.000000
15043.887602	0.098332	0.544876	-0.003015	74.623878	-12.869411	-3.033440	-0.073426	0.000000	-0.156822	0.000000	0.000000	0.000000	-0.059829	-0.086388	0.036353	0.000000	0.000000	3.000000	93.000000	1.000000
15043.890935	0.098084	0.544536	-0.002807	74.623878	-12.869411	-3.033440	-0.073426	0.000000	-0.156822	0.000000	0.000000	0.000000	-0.074533	-0.101901	0.062447	0.000000	0.000000	3.000000	93.000000	1.000000
15043.894269	0.098084	0.544536	-0.002807	74.623878	-12.869411	-3.033440	-0.073426	0.000000	-0.156822	0.000000	0.000000	0.000000	-0.074533	-0.101901	0.062447	0.000000	0.000000	3.000000	93.000000	1.000000
15043.897602	0.098084	0.544536	-0.002807	74.578209	-12.283300	-2.252802	-0.095820	0.000000	-0.140356	0.000000	0.000000	0.000000	-0.074533	-0.101901	0.062447	0.000000	0.000000	3.000000	93.000000	1.000000
15043.900935	0.098084	0.544536	-0.002807	74.578209	-12.283300	-2.252802	-0.095820	0.000000	-0.140356	0.000000	0.000000	0.000000	-0.074533	-0.101901	0.062447	0.000000	0.000000	3.000000	93.000000	1.000000
15043.904269	0.097851	0.544144	-0.002526	74.578209	-12.283300	-2.252802	-0.095820	0.000000	-0.140356	0.000000	0.000000	0.000000	-0.069886	-0.117457	0.084302	0.000000	0.000000	3.000000	93.000000	1.000000
15043.907602	0.097851	0.544144	-0.002526	74.525230	-11.591788	-1.329470	-0.095820	0.000000	-0.140356	0.000000	0.000000	0.000000	-0.069886	-0.117457	0.084302	0.000000	0.000000	3.000000	93.000000	1.000000
15043.910935	0.097611	0.543701	-0.002168	74.525230	-11.591788	-1.329470	-0.095820	0.000000	-0.140356	0.000000	0.000000	0.000000	-0.071774	-0.133130	0.107512	0.000000	0.000000	3.000000	93.000000	1.000000
15043.914269	0.097611	0.543701	-0.002168	74.525230	-11.591788	-1.329470	-0.095820	0.000000	-0.140356	0.000000	0.000000	0.000000	-0.071774	-0.133130	0.107512	0.000000	0.000000	3.000000	93.000000	1.000000
15043.917602	0.097611	0.543701	-0.002168	74.475189	-10.788336	-0.243342	-0.119429	0.000000	-0.108387	0.000000	0.000000	0.000000	-0.071774	-0.133130	0.107512	0.000000	0.000000	3.000000	93.000000	1.000000
15043.920935	0.097391	0.543221	-0.001719	74.475189	-10.788336	-0.243342	-0.119429	0.000000	-0.108387	0.000000	0.000000	0.000000	-0.066067	-0.143888	0.134757	0.000000	0.000000	3.000000	93.000000	1.000000
15043.924269	0.097391	0.543221	-0.001719	74.475189	-10.788336	-0.243342	-0.119429	0.000000	-0.108387	0.000000	0.000000	0.000000	-0.066067	-0.143888	0.134757	0.000000	0.000000	3.000000	93.000000	1.000000
15043.927602	0.097391	0.543221	-0.001719	74.445381	-9.909441	0.974869	-0.130441	0.000000	-0.085927	0.000000	0.000000	0.000000	-0.066067	-0.143888	0.134757	0.000000	0.000000	3.000000	93.000000	1.000000
15043.930935	0.097204	0.542672	-0.001220	74.445381	-9.909441	0.974869	-0.130441	0.000000	-0.085927	0.000000	0.000000	0.000000	-0.056272	-0.164754	0.149622	0.000000	0.000000	3.000000	93.000000	1.000000
15043.934269	0.097204	0.542672	-0.001220	74.445381	-9.909441	0.974869	-0.130441	0.000000	-0.085927	0.000000	0.000000	0.000000	-0.056272	-0.164754	0.149622	0.000000	0.000000	3.000000	93.000000	1.000000
15043.937602	0.097204	0.542672	-0.001220	74.451622	-9.016958	2.253223	-0.139819	0.000000	-0.060990	0.000000	0.000000	0.000000	-0.056272	-0.164754	0.149622	0.000000	0.000000	3.000000	93.000000	1.000000
15043.940935	0.097204	0.542672	-0.001220	74.451622	-9.016958	2.253223	-0.139819	0.000000	-0.060990	0.000000	0.000000	0.000000	-0.056272	-0.164754	0.149622	0.000000	0.000000	3.000000	93.000000	1.000000
15043.944269	0.097047	0.542104	-0.000681	74.451622	-9.016958	2.253223	-0.139819	0.000000	-0.060990	0.000000	0.000000	0.000000	-0.047078	-0.170393	0.161700	0.000000	0.000000	3.000000	93.000000	1.000000
15043.947602	0.097047	0.542104	-0.000681	74.491669	-8.155808	3.516994	-0.139819	0.000000	-0.060990	0.000000	0.000000	0.000000	-0.047078	-0.170393	0.161700	0.000000	0.000000	3.000000	93.000000	1.000000
15043.950935	0.096954	0.541535	-0.000156	74.491669	-8.155808	3.516994	-0.139819	0.000000	-0.060990	0.000000	0.000000	0.000000	-0.027776	-0.170784	0.157317	0.000000	0.000000	3.000000	93.000000	1.000000
15043.954269	0.096954	0.541535	-0.000156	74.491669	-8.155808	3.516994	-0.139819	0.000000	-0.060990	0.000000	0.000000	0.000000	-0.027776	-0.170784	0.157317	0.000000	0.000000	3.000000	93.000000	1.000000
15043.957602	0.096954	0.541535	-0.000156	74.565575	-7.396701	4.665679	-0.152295	0.000000	-0.007821	0.000000	0.000000	0.000000	-0.027776	-0.170784	0.157317	0.000000	0.000000	3.000000	93.000000	1.000000
15043.960935	0.096954	0.541535	-0.000156	74.565575	-7.396701	4.665679	-0.152295	0.000000	-0.007821	0.000000	0.000000	0.000000	-0.027776	-0.170784	0.157317	0.000000	0.000000	3.000000	93.000000	1.000000
15043.964269	0.096904	0.540964	0.000358	74.565575	-7.396701	4.665679	-0.152295	0.000000	-0.007821	0.000000	0.000000	0.000000	-0.014925	-0.171147	0.154325	0.000000	0.000000	3.000000	93.000000	1.000000
15043.967602	0.096904	0.540964	0.000358	74.677986	-6.818477	5.593066	-0.152295	0.000000	-0.007821	0.000000	0.000000	0.000000	-0.014925	-0.171147	0.154325	0.000000	0.000000	3.000000	93.000000	1.000000
15043.970935	0.096841	0.540394	0.000808	74.677986	-6.818477	5.593066	-0.152295	0.000000	-0.007821	0.000000	0.000000	0.000000	-0.019124	-0.171025	0.134932	0.000000	0.000000	3.000000	93.000000	1.000000
15043.974269	0.096841	0.540394	0.000808	74.677986	-6.818477	5.593066	-0.152295	0.000000	-0.007821	0.000000	0.000000	0.000000	-0.019124	-0.171025	0.134932	0.000000	0.000000	3.000000	93.000000	1.000000
15043.977602	0.096841	0.540394	0.000808	74.796593	-6.397878	6.300959	-0.157970	0.000000	0.040389	0.000000	0.000000	0.000000	-0.019124	-0.171025	0.134932	0.000000	0.000000	3.000000	93.000000	1.000000
15043.980935	0.096772	0.539832	0.001234	74.796593	-6.397878	6.300959	-0.157970	0.000000	0.040389	0.000000	0.000000	0.000000	-0.020700	-0.168611	0.127880	0.000000	0.000000	3.000000	93.000000	1.000000
15043.984269	0.096772	0.539832	0.001234	74.796593	-6.397878	6.300959	-0.157970	0.000000	0.040389	0.000000	0.000000	0.000000	-0.020700	-0.168611	0.127880	0.000000	0.000000	3.000000	93.000000	1.000000
15043.987602	0.096772	0.539832	0.001234	74.893776	-6.094536	6.819529	-0.161420	0.000000	0.061702	0.000000	0.000000	0.000000	-0.020700	-0.168611	0.127880	0.000000	0.000000	3.000000	93.000000	1.000000
15043.990935	0.096735	0.539313	0.001601	74.893776	-6.094536	6.819529	-0.161420	0.000000	0.061702	0.000000	0.000000	0.000000	-0.010915	-0.155720	0.109945	0.000000	0.000000	3.000000	93.000000	1.000000
15043.994269	0.096735	0.539313	0.001601	74.893776	-6.094536	6.819529	-0.161420	0.000000	0.061702	0.000000	0.000000	0.000000	-0.010915	-0.155720	0.109945	0.000000	0.000000	3.000000	93.000000	1.000000
15043.997602	0.096735	0.539313	0.001601	74.969009	-5.921063	7.127601	-0.163239	0.000000	0.080026	0.000000	0.000000	0.000000	-0.010915	-0.155720	0.109945	0.000000	0.000000	3.000000	93.000000	1.000000
15044.000935	0.096735	0.539313	0.001601	74.969009	-5.921063	7.127601	-0.163239	0.000000	0.080026	0.000000	0.000000	0.000000	-0.010915	-0.155720	0.109945	0.000000	0.000000	3.000000	93.000000	1.000000
15044.004269	0.096718	0.538844	0.001953	74.969009	-5.921063	7.127601	-0.163239	0.000000	0.080026	0.000000	0.000000	0.000000	-0.005016	-0.140543	0.105770	0.000000	0.000000	3.000000	93.000000	1.000000
15044.007602	0.096718	0.538844	0.001953	75.012978	-5.843343	7.268783	-0.163239	0.000000	0.080026	0.000000	0.000000	0.000000	-0.005016	-0.140543	0.105770	0.000000	0.000000	3.000000	93.000000	1.000000
15044.010935	0.096743	0.538427	0.002287	75.012978	-5.843343	7.268783	-0.163239	0.000000	0.080026	0.000000	0.000000	0.000000	0.007453	-0.125349	0.100262	0.000000	0.000000	3.000000	93.000000	1.000000
15044.014269	0.096743	0.538427	0.002287	75.012978	-5.843343	7.268783	-0.163239	0.000000	0.080026	0.000000	0.000000	0.000000	0.007453	-0.125349	0.100262	0.000000	0.000000	3.000000	93.000000	1.000000
15044.017602	0.096743	0.538427	0.002287	75.033813	-5.843973	7.278875	-0.162833	0.000000	0.114365	0.000000	0.000000	0.000000	0.007453	-0.125349	0.100262	0.000000	0.000000	3.000000	93.000000	1.000000
15044.020935	0.096743	0.538427	0.002287	75.033813	-5.843973	7.278875	-0.162833	0.000000	0.114365	0.000000	0.000000	0.000000	0.007453	-0.125349	0.100262	0.000000	0.000000	3.000000	93.000000	1.000000
15044.024269	0.096792	0.538076	0.002626	75.033813	-5.843973	7.278875	-0.162833	0.000000	0.114365	0.000000	0.000000	0.000000	0.014571	-0.105195	0.101688	0.000000	0.000000	3.000000	93.000000	1.000000
15044.027602	0.096792	0.538076	0.002626	75.039215	-5.839080	7.279498	-0.162833	0.000000	0.114365	0.000000	0.000000	0.000000	0.014571	-0.105195	0.101688	0.000000	0.000000	3.000000	93.000000	1.000000
15044.030935	0.096792	0.538076	0.002626	75.039215	-5.839080	7.279498	-0.162833	0.000000	0.114365	0.000000	0.000000	0.000000	0.014571	-0.105195	0.101688	0.000000	0.000000	3.000000	93.000000	1.000000
15044.034269	0.096792	0.538076	0.002626	75.039215	-5.839080	7.279498	-0.162833	0.000000	0.114365	0.000000	0.000000	0.000000	0.014571	-0.105195	0.101688	0.000000	0.000000	3.000000	93.000000	1.000000
15044.037602	0.096982	0.537577	0.003314	75.044434	-5.842543	7.270488	-0.160405	0.000000	0.131313	0.000000	0.000000	0.000000	0.057150	-0.149797	0.206420	0.000000	0.000000	3.000000	93.000000	1.000000
15044.040935	0.096982	0.537577	0.003314	75.044434	-5.842543	7.270488	-0.160405	0.000000	0.131313	0.000000	0.000000	0.000000	0.000001	-0.000005	-0.000000	0.000000	0.000000	3.000000	93.000000	1.000000
15044.044269	0.096982	0.537577	0.003314	75.044434	-5.842543	7.270488	-0.160405	0.000000	0.131313	0.000000	0.000000	0.000000	0.000001	-0.000005	-0.000000	0.000000	0.000000	3.000000	93.000000	1.000000
15044.047602	0.096982	0.537577	0.003314	75.047401	-5.846108	7.266792	-0.150880	0.000000	0.165716	0.000000	0.000000	0.000000	0.000001	-0.000005	-0.000000	0.000000	0.000000	3.000000	93.000000	1.000000
15044.050935	0.096982	0.537577	0.003314	75.047401	-5.846108	7.266792	-0.150880	0.000000	0.165716	0.000000	0.000000	0.000000	0.000001	-0.000005	-0.000000	0.000000	0.000000	3.000000	93.000000	1.000000
15044.054269	0.097055	0.537412	0.003659	75.047401	-5.846108	7.266792	-0.150880	0.000000	0.165716	0.000000	0.000000	0.000000	0.021776	-0.049461	0.103403	0.000000	0.000000	3.000000	93.000000	1.000000
15044.057602	0.097055	0.537412	0.003659	75.047386	-5.851549	7.266791	-0.150880	0.000000	0.165716	0.000000	0.000000	0.000000	0.021776	-0.049461	0.103403	0.000000	0.000000	3.000000	93.000000	1.000000
15044.060935	0.097055	0.537412	0.003659	75.047386	-5.851549	7.266791	-0.150880	0.000000	0.165716	0.000000	0.000000	0.000000	0.021776	-0.049461	0.103403	0.000000	0.000000	3.000000	93.000000	1.000000
15044.064269	0.097055	0.537412	0.003659	75.047386	-5.851549	7.266791	-0.150880	0.000000	0.165716	0.000000	0.000000	0.000000	0.021776	-0.049461	0.103403	0.000000	0.000000	3.000000	93.000000	1.000000
15044.067602	0.097085	0.537231	0.004236	75.044426	-5.850696	7.270485	-0.147250	0.000000	0.182950	0.000000	0.000000	0.000000	0.008999	-0.054347	0.173083	0.000000	0.000000	3.000000	93.000000	1.000000
15044.070935	0.097085	0.537231	0.004236	75.044426	-5.850696	7.270485	-0.147250	0.000000	0.182950	0.000000	0.000000	0.000000	0.008999	-0.054347	0.173083	0.000000	0.000000	3.000000	93.000000	1.000000
15044.074269	0.097085	0.537231	0.004236	75.044426	-5.850696	7.270485	-0.147250	0.000000	0.182950	0.000000	0.000000	0.000000	0.008999	-0.054347	0.173083	0.000000	0.000000	3.000000	93.000000	1.000000
15044.077602	0.097085	0.537231	0.004236	75.035934	-5.844461	7.287190	-0.145750	0.000000	0.211797	0.000000	0.000000	0.000000	0.008999	-0.054347	0.173083	0.000000	0.000000	3.000000	93.000000	1.000000
15044.080935	0.097087	0.537189	0.004463	75.035934	-5.844461	7.287190	-0.145750	0.000000	0.211797	0.000000	0.000000	0.000000	0.000625	-0.012512	0.068227	0.000000	0.000000	3.000000	93.000000	1.000000
15044.084269	0.097087	0.537189	0.004463	75.035934	-5.844461	7.287190	-0.145750	0.000000	0.211797	0.000000	0.000000	0.000000	0.000625	-0.012512	0.068227	0.000000	0.000000	3.000000	93.000000	1.000000
15044.087602	0.097087	0.537189	0.004463	75.030441	-5.841806	7.300192	-0.145646	0.000000	0.223168	0.000000	0.000000	0.000000	0.000625	-0.012512	0.068227	0.000000	0.000000	3.000000	93.000000	1.000000
15044.090935	0.097087	0.537189	0.004463	75.030441	-5.841806	7.300192	-0.145646	0.000000	0.223168	0.000000	0.000000	0.000000	0.000625	-0.012512	0.068227	0.000000	0.000000	3.000000	93.000000	1.000000
15044.094269	0.097026	0.537185	0.004609	75.030441	-5.841806	7.300192	-0.145646	0.000000	0.223168	0.000000	0.000000	0.000000	-0.018264	-0.001331	0.043776	0.000000	0.000000	3.000000	93.000000	1.000000
15044.097602	0.097026	0.537185	0.004609	75.022865	-5.830941	7.328114	-0.145646	0.000000	0.223168	0.000000	0.000000	0.000000	-0.018264	-0.001331	0.043776	0.000000	0.000000	3.000000	93.000000	1.000000
15044.100935	0.097026	0.537185	0.004609	75.022865	-5.830941	7.328114	-0.145646	0.000000	0.223168	0.000000	0.000000	0.000000	-0.018264	-0.001331	0.043776	0.000000	0.000000	3.000000	93.000000	1.000000
15044.104269	0.097026	0.537185	0.004609	75.022865	-5.830941	7.328114	-0.145646	0.000000	0.223168	0.000000	0.000000	0.000000	-0.018264	-0.001331	0.043776	0.000000	0.000000	3.000000	93.000000	1.000000
15044.107602	0.096894	0.537220	0.004851	75.021088	-5.804226	7.386081	-0.148690	0.000000	0.230464	0.000000	0.000000	0.000000	-0.039695	0.010667	0.072649	0.000000	0.000000	3.000000	93.000000	1.000000
15044.110935	0.096894	0.537220	0.004851	75.021088	-5.804226	7.386081	-0.148690	0.000000	0.230464	0.000000	0.000000	0.000000	-0.039695	0.010667	0.072649	0.000000	0.000000	3.000000	93.000000	1.000000
15044.114269	0.096894	0.537220	0.004851	75.021088	-5.804226	7.386081	-0.148690	0.000000	0.230464	0.000000	0.000000	0.000000	-0.039695	0.010667	0.072649	0.000000	0.000000	3.000000	93.000000	1.000000
15044.117602	0.096894	0.537220	0.004851	75.022049	-5.758074	7.477810	-0.155306	0.000000	0.242572	0.000000	0.000000	0.000000	-0.039695	0.010667	0.072649	0.000000	0.000000	3.000000	93.000000	1.000000
15044.120935	0.096765	0.537262	0.004893	75.022049	-5.758074	7.477810	-0.155306	0.000000	0.242572	0.000000	0.000000	0.000000	-0.038595	0.012663	0.012508	0.000000	0.000000	3.000000	93.000000	1.000000
15044.124269	0.096765	0.537262	0.004893	75.022049	-5.758074	7.477810	-0.155306	0.000000	0.242572	0.000000	0.000000	0.000000	-0.038595	0.012663	0.012508	0.000000	0.000000	3.000000	93.000000	1.000000
15044.127602	0.096765	0.537262	0.004893	75.024811	-5.699827	7.592086	-0.161738	0.000000	0.244657	0.000000	0.000000	0.000000	-0.038595	0.012663	0.012508	0.000000	0.000000	3.000000	93.000000	1.000000
15044.130935	0.096765	0.537262	0.004893	75.024811	-5.699827	7.592086	-0.161738	0.000000	0.244657	0.000000	0.000000	0.000000	-0.038595	0.012663	0.012508	0.000000	0.000000	3.000000	93.000000	1.000000
15044.134269	0.096615	0.537305	0.004939	75.024811	-5.699827	7.592086	-0.161738	0.000000	0.244657	0.000000	0.000000	0.000000	-0.045181	0.012673	0.013872	0.000000	0.000000	3.000000	93.000000	1.000000
15044.137602	0.096615	0.537305	0.004939	75.028458	-5.636847	7.717682	-0.161738	0.000000	0.244657	0.000000	0.000000	0.000000	-0.045181	0.012673	0.013872	0.000000	0.000000	3.000000	93.000000	1.000000
15044.140935	0.096615	0.537305	0.004939	75.028458	-5.636847	7.717682	-0.161738	0.000000	0.244657	0.000000	0.000000	0.000000	-0.045181	0.012673	0.013872	0.000000	0.000000	3.000000	93.000000	1.000000
15044.144269	0.096615	0.537305	0.004939	75.028458	-5.636847	7.717682	-0.161738	0.000000	0.244657	0.000000	0.000000	0.000000	-0.045181	0.012673	0.013872	0.000000	0.000000	3.000000	93.000000	1.000000
15044.147602	0.096188	0.537469	0.004978	75.033165	-5.542372	7.897728	-0.169269	0.000000	0.246969	0.000000	0.000000	0.000000	-0.128079	0.049233	0.011561	0.000000	0.000000	3.000000	93.000000	1.000000
15044.150935	0.096188	0.537469	0.004978	75.033165	-5.542372	7.897728	-0.169269	0.000000	0.246969	0.000000	0.000000	0.000000	0.000001	0.000005	-0.000000	0.000000	0.000000	3.000000	93.000000	1.000000
15044.154269	0.096188	0.537469	0.004978	75.033165	-5.542372	7.897728	-0.169269	0.000000	0.246969	0.000000	0.000000	0.000000	0.000001	0.000005	-0.000000	0.000000	0.000000	3.000000	93.000000	1.000000
15044.157602	0.096188	0.537469	0.004978	75.045868	-5.383546	8.179645	-0.190615	0.000000	0.248896	0.000000	0.000000	0.000000	0.000001	0.000005	-0.000000	0.000000	0.000000	3.000000	93.000000	1.000000
15044.160935	0.096188	0.537469	0.004978	75.045868	-5.383546	8.179645	-0.190615	0.000000	0.248896	0.000000	0.000000	0.000000	0.000001	0.000005	-0.000000	0.000000	0.000000	3.000000	93.000000	1.000000
15044.164269	0.095909	0.537548	0.004956	75.045868	-5.383546	8.179645	-0.190615	0.000000	0.248896	0.000000	0.000000	0.000000	-0.083756	0.023864	-0.006582	0.000000	0.000000	3.000000	93.000000	1.000000
15044.167602	0.095909	0.537548	0.004956	75.068558	-5.143766	8.592399	-0.190615	0.000000	0.248896	0.000000	0.000000	0.000000	-0.083756	0.023864	-0.006582	0.000000	0.000000	3.000000	93.000000	1.000000
15044.170935	0.095633	0.537644	0.004952	75.068558	-5.143766	8.592399	-0.190615	0.000000	0.248896	0.000000	0.000000	0.000000	-0.082601	0.028795	-0.001120	0.000000	0.000000	3.000000	93.000000	1.000000
15044.174269	0.095633	0.537644	0.004952	75.068558	-5.143766	8.592399	-0.190615	0.000000	0.248896	0.000000	0.000000	0.000000	-0.082601	0.028795	-0.001120	0.000000	0.000000	3.000000	93.000000	1.000000
15044.177602	0.095633	0.537644	0.004952	75.102005	-4.805090	9.154290	-0.218341	0.000000	0.247612	0.000000	0.000000	0.000000	-0.082601	0.028795	-0.001120	0.000000	0.000000	3.000000	93.000000	1.000000
15044.180935	0.095633	0.537644	0.004952	75.102005	-4.805090	9.154290	-0.218341	0.000000	0.247612	0.000000	0.000000	0.000000	-0.082601	0.028795	-0.001120	0.000000	0.000000	3.000000	93.000000	1.000000
15044.184269	0.095314	0.537740	0.004957	75.102005	-4.805090	9.154290	-0.218341	0.000000	0.247612	0.000000	0.000000	0.000000	-0.095755	0.028790	0.001540	0.000000	0.000000	3.000000	93.000000	1.000000
15044.187602	0.095314	0.537740	0.004957	75.146332	-4.363458	9.878644	-0.218341	0.000000	0.247612	0.000000	0.000000	0.000000	-0.095755	0.028790	0.001540	0.000000	0.000000	3.000000	93.000000	1.000000
15044.190935	0.095003	0.537843	0.005003	75.146332	-4.363458	9.878644	-0.218341	0.000000	0.247612	0.000000	0.000000	0.000000	-0.093212	0.030946	0.013797	0.000000	0.000000	3.000000	93.000000	1.000000
15044.194269	0.095003	0.537843	0.005003	75.146332	-4.363458	9.878644	-0.218341	0.000000	0.247612	0.000000	0.000000	0.000000	-0.093212	0.030946	0.013797	0.000000	0.000000	3.000000	93.000000	1.000000
15044.197602	0.095003	0.537843	0.005003	75.190445	-3.850232	10.705456	-0.249836	0.000000	0.250168	0.000000	0.000000	0.000000	-0.093212	0.030946	0.013797	0.000000	0.000000	3.000000	93.000000	1.000000
15044.200935	0.095003	0.537843	0.005003	75.190445	-3.850232	10.705456	-0.249836	0.000000	0.250168	0.000000	0.000000	0.000000	-0.093212	0.030946	0.013797	0.000000	0.000000	3.000000	93.000000	1.000000
15044.204269	0.094675	0.537937	0.005076	75.190445	-3.850232	10.705456	-0.249836	0.000000	0.250168	0.000000	0.000000	0.000000	-0.098404	0.028136	0.021889	0.000000	0.000000	3.000000	93.000000	1.000000
15044.207602	0.094675	0.537937	0.005076	75.237793	-3.299779	11.579556	-0.249836	0.000000	0.250168	0.000000	0.000000	0.000000	-0.098404	0.028136	0.021889	0.000000	0.000000	3.000000	93.000000	1.000000
15044.210935	0.094400	0.538012	0.005186	75.237793	-3.299779	11.579556	-0.249836	0.000000	0.250168	0.000000	0.000000	0.000000	-0.082474	0.022567	0.032754	0.000000	0.000000	3.000000	93.000000	1.000000
15044.214269	0.094400	0.538012	0.005186	75.237793	-3.299779	11.579556	-0.249836	0.000000	0.250168	0.000000	0.000000	0.000000	-0.082474	0.022567	0.032754	0.000000	0.000000	3.000000	93.000000	1.000000
15044.217602	0.094400	0.538012	0.005186	75.288185	-2.718568	12.490396	-0.279982	0.000000	0.259276	0.000000	0.000000	0.000000	-0.082474	0.022567	0.032754	0.000000	0.000000	3.000000	93.000000	1.000000
15044.220935	0.094400	0.538012	0.005186	75.288185	-2.718568	12.490396	-0.279982	0.000000	0.259276	0.000000	0.000000	0.000000	-0.082474	0.022567	0.032754	0.000000	0.000000	3.000000	93.000000	1.000000
15044.224269	0.094170	0.538062	0.005290	75.288185	-2.718568	12.490396	-0.279982	0.000000	0.259276	0.000000	0.000000	0.000000	-0.069065	0.014851	0.031318	0.000000	0.000000	3.000000	93.000000	1.000000
15044.227602	0.094170	0.538062	0.005290	75.333412	-2.114439	13.407255	-0.279982	0.000000	0.259276	0.000000	0.000000	0.000000	-0.069065	0.014851	0.031318	0.000000	0.000000	3.000000	93.000000	1.000000
15044.230935	0.094032	0.538102	0.005399	75.333412	-2.114439	13.407255	-0.279982	0.000000	0.259276	0.000000	0.000000	0.000000	-0.041357	0.012040	0.032743	0.000000	0.000000	3.000000	93.000000	1.000000
15044.234269	0.094032	0.538102	0.005399	75.333412	-2.114439	13.407255	-0.279982	0.000000	0.259276	0.000000	0.000000	0.000000	-0.041357	0.012040	0.032743	0.000000	0.000000	3.000000	93.000000	1.000000
15044.237602	0.094032	0.538102	0.005399	75.375336	-1.546338	14.269219	-0.298386	0.000000	0.269953	0.000000	0.000000	0.000000	-0.041357	0.012040	0.032743	0.000000	0.000000	3.000000	93.000000	1.000000
15044.240935	0.094032	0.538102	0.005399	75.375336	-1.546338	14.269219	-0.298386	0.000000	0.269953	0.000000	0.000000	0.000000	-0.041357	0.012040	0.032743	0.000000	0.000000	3.000000	93.000000	1.000000
15044.244269	0.093956	0.538151	0.005472	75.375336	-1.546338	14.269219	-0.298386	0.000000	0.269953	0.000000	0.000000	0.000000	-0.022991	0.014837	0.021900	0.000000	0.000000	3.000000	93.000000	1.000000
15044.247602	0.093956	0.538151	0.005472	75.410179	-1.067154	14.982370	-0.298386	0.000000	0.269953	0.000000	0.000000	0.000000	-0.022991	0.014837	0.021900	0.000000	0.000000	3.000000	93.000000	1.000000
15044.250935	0.093893	0.538194	0.005499	75.410179	-1.067154	14.982370	-0.298386	0.000000	0.269953	0.000000	0.000000	0.000000	-0.018913	0.012685	0.008227	0.000000	0.000000	3.000000	93.000000	1.000000
15044.254269	0.093893	0.538194	0.005499	75.410179	-1.067154	14.982370	-0.298386	0.000000	0.269953	0.000000	0.000000	0.000000	-0.018913	0.012685	0.008227	0.000000	0.000000	3.000000	93.000000	1.000000
15044.257602	0.093893	0.538194	0.005499	75.429962	-0.742895	15.456591	-0.305370	0.000000	0.274974	0.000000	0.000000	0.000000	-0.018913	0.012685	0.008227	0.000000	0.000000	3.000000	93.000000	1.000000
15044.260935	0.093893	0.538194	0.005499	75.429962	-0.742895	15.456591	-0.305370	0.000000	0.274974	0.000000	0.000000	0.000000	-0.018913	0.012685	0.008227	0.000000	0.000000	3.000000	93.000000	1.000000
15044.264269	0.093913	0.538245	0.005486	75.429962	-0.742895	15.456591	-0.305370	0.000000	0.274974	0.000000	0.000000	0.000000	0.006060	0.015479	-0.003940	0.000000	0.000000	3.000000	93.000000	1.000000
15044.267602	0.093913	0.538245	0.005486	75.435760	-0.583793	15.681849	-0.305370	0.000000	0.274974	0.000000	0.000000	0.000000	0.006060	0.015479	-0.003940	0.000000	0.000000	3.000000	93.000000	1.000000
15044.270935	0.093913	0.538245	0.005486	75.435760	-0.583793	15.681849	-0.305370	0.000000	0.274974	0.000000	0.000000	0.000000	0.006060	0.015479	-0.003940	0.000000	0.000000	3.000000	93.000000	1.000000
15044.274269	0.093913	0.538245	0.005486	75.435760	-0.583793	15.681849	-0.305370	0.000000	0.274974	0.000000	0.000000	0.000000	0.006060	0.015479	-0.003940	0.000000	0.000000	3.000000	93.000000	1.000000
15044.277602	0.094079	0.538384	0.005406	75.433105	-0.549134	15.708158	-0.304360	0.000000	0.274317	0.000000	0.000000	0.000000	0.050000	0.041467	-0.024039	0.000000	0.000000	3.000000	93.000000	1.000000
15044.280935	0.094079	0.538384	0.005406	75.433105	-0.549134	15.708158	-0.304360	0.000000	0.274317	0.000000	0.000000	0.000000	0.050000	0.041467	-0.024039	0.000000	0.000000	3.000000	93.000000	1.000000
15044.284269	0.094079	0.538384	0.005406	75.433105	-0.549134	15.708158	-0.304360	0.000000	0.274317	0.000000	0.000000	0.000000	0.050000	0.041467	-0.024039	0.000000	0.000000	3.000000	93.000000	1.000000
15044.287602	0.094079	0.538384	0.005406	75.426674	-0.529090	15.707401	-0.296027	0.000000	0.270311	0.000000	0.000000	0.000000	0.050000	0.041467	-0.024039	0.000000	0.000000	3.000000	93.000000	1.000000
15044.290935	0.094239	0.538463	0.005294	75.426674	-0.529090	15.707401	-0.296027	0.000000	0.270311	0.000000	0.000000	0.000000	0.048004	0.023841	-0.033785	0.000000	0.000000	3.000000	93.000000	1.000000
15044.294269	0.094239	0.538463	0.005294	75.426674	-0.529090	15.707401	-0.296027	0.000000	0.270311	0.000000	0.000000	0.000000	0.048004	0.023841	-0.033785	0.000000	0.000000	3.000000	93.000000	1.000000
15044.297602	0.094239	0.538463	0.005294	75.417183	-0.495656	15.709239	-0.288026	0.000000	0.264680	0.000000	0.000000	0.000000	0.048004	0.023841	-0.033785	0.000000	0.000000	3.000000	93.000000	1.000000
15044.300935	0.094239	0.538463	0.005294	75.417183	-0.495656	15.709239	-0.288026	0.000000	0.264680	0.000000	0.000000	0.000000	0.048004	0.023841	-0.033785	0.000000	0.000000	3.000000	93.000000	1.000000
15044.304269	0.094465	0.538542	0.005167	75.417183	-0.495656	15.709239	-0.288026	0.000000	0.264680	0.000000	0.000000	0.000000	0.067735	0.023827	-0.037841	0.000000	0.000000	3.000000	93.000000	1.000000
15044.307602	0.094465	0.538542	0.005167	75.410416	-0.466027	15.702538	-0.288026	0.000000	0.264680	0.000000	0.000000	0.000000	0.067735	0.023827	-0.037841	0.000000	0.000000	3.000000	93.000000	1.000000
15044.310935	0.094465	0.538542	0.005167	75.410416	-0.466027	15.702538	-0.288026	0.000000	0.264680	0.000000	0.000000	0.000000	0.067735	0.023827	-0.037841	0.000000	0.000000	3.000000	93.000000	1.000000
15044.314269	0.094465	0.538542	0.005167	75.410416	-0.466027	15.702538	-0.288026	0.000000	0.264680	0.000000	0.000000	0.000000	0.067735	0.023827	-0.037841	0.000000	0.000000	3.000000	93.000000	1.000000
15044.317602	0.094911	0.538736	0.004888	75.399963	-0.447352	15.686547	-0.276737	0.000000	0.258373	0.000000	0.000000	0.000000	0.133699	0.058127	-0.083920	0.000000	0.000000	3.000000	93.000000	1.000000
15044.320935	0.094911	0.538736	0.004888	75.399963	-0.447352	15.686547	-0.276737	0.000000	0.258373	0.000000	0.000000	0.000000	-0.000000	-0.000006	0.000000	0.000000	0.000000	3.000000	93.000000	1.000000
15044.324269	0.094911	0.538736	0.004888	75.399963	-0.447352	15.686547	-0.276737	0.000000	0.258373	0.000000	0.000000	0.000000	-0.000000	-0.000006	0.000000	0.000000	0.000000	3.000000	93.000000	1.000000
15044.327602	0.094911	0.538736	0.004888	75.391899	-0.441908	15.656100	-0.254454	0.000000	0.244386	0.000000	0.000000	0.000000	-0.000000	-0.000006	0.000000	0.000000	0.000000	3.000000	93.000000	1.000000
15044.330935	0.094911	0.538736	0.004888	75.391899	-0.441908	15.656100	-0.254454	0.000000	0.244386	0.000000	0.000000	0.000000	-0.000000	-0.000006	0.000000	0.000000	0.000000	3.000000	93.000000	1.000000
15044.334269	0.095083	0.538834	0.004725	75.391899	-0.441908	15.656100	-0.254454	0.000000	0.244386	0.000000	0.000000	0.000000	0.051668	0.029346	-0.048880	0.000000	0.000000	3.000000	93.000000	1.000000
15044.337602	0.095083	0.538834	0.004725	75.385460	-0.419130	15.655354	-0.254454	0.000000	0.244386	0.000000	0.000000	0.000000	0.051668	0.029346	-0.048880	0.000000	0.000000	3.000000	93.000000	1.000000
15044.340935	0.095083	0.538834	0.004725	75.385460	-0.419130	15.655354	-0.254454	0.000000	0.244386	0.000000	0.000000	0.000000	0.051668	0.029346	-0.048880	0.000000	0.000000	3.000000	93.000000	1.000000
15044.344269	0.095083	0.538834	0.004725	75.385460	-0.419130	15.655354	-0.254454	0.000000	0.244386	0.000000	0.000000	0.000000	0.051668	0.029346	-0.048880	0.000000	0.000000	3.000000	93.000000	1.000000
15044.347602	0.095332	0.538996	0.004380	75.385147	-0.406821	15.649419	-0.245842	0.000000	0.236240	0.000000	0.000000	0.000000	0.074649	0.048727	-0.103419	0.000000	0.000000	3.000000	93.000000	1.000000
15044.350935	0.095332	0.538996	0.004380	75.385147	-0.406821	15.649419	-0.245842	0.000000	0.236240	0.000000	0.000000	0.000000	0.074649	0.048727	-0.103419	0.000000	0.000000	3.000000	93.000000	1.000000
15044.354269	0.095332	0.538996	0.004380	75.385147	-0.406821	15.649419	-0.245842	0.000000	0.236240	0.000000	0.000000	0.000000	0.074649	0.048727	-0.103419	0.000000	0.000000	3.000000	93.000000	1.000000
15044.357602	0.095332	0.538996	0.004380	75.385117	-0.390504	15.649413	-0.233401	0.000000	0.219003	0.000000	0.000000	0.000000	0.074649	0.048727	-0.103419	0.000000	0.000000	3.000000	93.000000	1.000000
15044.360935	0.095426	0.539070	0.004171	75.385117	-0.390504	15.649413	-0.233401	0.000000	0.219003	0.000000	0.000000	0.000000	0.028158	0.022156	-0.062700	0.000000	0.000000	3.000000	93.000000	1.000000
15044.364269	0.095426	0.539070	0.004171	75.385117	-0.390504	15.649413	-0.233401	0.000000	0.219003	0.000000	0.000000	0.000000	0.028158	0.022156	-0.062700	0.000000	0.000000	3.000000	93.000000	1.000000
15044.367602	0.095426	0.539070	0.004171	75.385132	-0.376905	15.649419	-0.228708	0.000000	0.208553	0.000000	0.000000	0.000000	0.028158	0.022156	-0.062700	0.000000	0.000000	3.000000	93.000000	1.000000
15044.370935	0.095488	0.539162	0.003921	75.385132	-0.376905	15.649419	-0.228708	0.000000	0.208553	0.000000	0.000000	0.000000	0.018729	0.027650	-0.074995	0.000000	0.000000	3.000000	93.000000	1.000000
15044.374269	0.095488	0.539162	0.003921	75.385132	-0.376905	15.649419	-0.228708	0.000000	0.208553	0.000000	0.000000	0.000000	0.018729	0.027650	-0.074995	0.000000	0.000000	3.000000	93.000000	1.000000
15044.377602	0.095488	0.539162	0.003921	75.385147	-0.368744	15.649420	-0.225586	0.000000	0.196054	0.000000	0.000000	0.000000	0.018729	0.027650	-0.074995	0.000000	0.000000	3.000000	93.000000	1.000000
15044.380935	0.095488	0.539162	0.003921	75.385147	-0.368744	15.649420	-0.225586	0.000000	0.196054	0.000000	0.000000	0.000000	0.018729	0.027650	-0.074995	0.000000	0.000000	3.000000	93.000000	1.000000
15044.384269	0.095512	0.539245	0.003703	75.385147	-0.368744	15.649420	-0.225586	0.000000	0.196054	0.000000	0.000000	0.000000	0.006979	0.024871	-0.065468	0.000000	0.000000	3.000000	93.000000	1.000000
15044.387602	0.095512	0.539245	0.003703	75.385147	-0.366023	15.649420	-0.225586	0.000000	0.196054	0.000000	0.000000	0.000000	0.006979	0.024871	-0.065468	0.000000	0.000000	3.000000	93.000000	1.000000
15044.390935	0.095512	0.539245	0.003703	75.385147	-0.366023	15.649420	-0.225586	0.000000	0.196054	0.000000	0.000000	0.000000	0.006979	0.024871	-0.065468	0.000000	0.000000	3.000000	93.000000	1.000000
15044.394269	0.095512	0.539245	0.003703	75.385147	-0.366023	15.649420	-0.225586	0.000000	0.196054	0.000000	0.000000	0.000000	0.006979	0.024871	-0.065468	0.000000	0.000000	3.000000	93.000000	1.000000
15044.397602	0.095413	0.539438	0.003225	75.385147	-0.366023	15.649420	-0.224423	0.000000	0.185143	0.000000	0.000000	0.000000	-0.029692	0.057877	-0.143284	0.000000	0.000000	3.000000	93.000000	1.000000
15044.400935	0.095413	0.539438	0.003225	75.385147	-0.366023	15.649420	-0.224423	0.000000	0.185143	0.000000	0.000000	0.000000	-0.029692	0.057877	-0.143284	0.000000	0.000000	3.000000	93.000000	1.000000
15044.404269	0.095413	0.539438	0.003225	75.385147	-0.366023	15.649420	-0.224423	0.000000	0.185143	0.000000	0.000000	0.000000	-0.029692	0.057877	-0.143284	0.000000	0.000000	3.000000	93.000000	1.000000
15044.407602	0.095413	0.539438	0.003225	75.382942	-0.365969	15.652104	-0.229372	0.000000	0.161262	0.000000	0.000000	0.000000	-0.029692	0.057877	-0.143284	0.000000	0.000000	3.000000	93.000000	1.000000
15044.410935	0.095344	0.539530	0.003002	75.382942	-0.365969	15.652104	-0.229372	0.000000	0.161262	0.000000	0.000000	0.000000	-0.020698	0.027498	-0.066895	0.000000	0.000000	3.000000	93.000000	1.000000
15044.414269	0.095344	0.539530	0.003002	75.382942	-0.365969	15.652104	-0.229372	0.000000	0.161262	0.000000	0.000000	0.000000	-0.020698	0.027498	-0.066895	0.000000	0.000000	3.000000	93.000000	1.000000
15044.417602	0.095344	0.539530	0.003002	75.382942	-0.365969	15.652104	-0.232822	0.000000	0.150113	0.000000	0.000000	0.000000	-0.020698	0.027498	-0.066895	0.000000	0.000000	3.000000	93.000000	1.000000
15044.420935	0.095344	0.539530	0.003002	75.382942	-0.365969	15.652104	-0.232822	0.000000	0.150113	0.000000	0.000000	0.000000	-0.020698	0.027498	-0.066895	0.000000	0.000000	3.000000	93.000000	1.000000
15044.424269	0.095270	0.539631	0.002756	75.382942	-0.365969	15.652104	-0.232822	0.000000	0.150113	0.000000	0.000000	0.000000	-0.022108	0.030209	-0.073739	0.000000	0.000000	3.000000	93.000000	1.000000
15044.427602	0.095270	0.539631	0.002756	75.368507	-0.356331	15.662167	-0.232822	0.000000	0.150113	0.000000	0.000000	0.000000	-0.022108	0.030209	-0.073739	0.000000	0.000000	3.000000	93.000000	1.000000
15044.430935	0.095270	0.539631	0.002756	75.368507	-0.356331	15.662167	-0.232822	0.000000	0.150113	0.000000	0.000000	0.000000	-0.022108	0.030209	-0.073739	0.000000	0.000000	3.000000	93.000000	1.000000
15044.434269	0.095270	0.539631	0.002756	75.368507	-0.356331	15.662167	-0.232822	0.000000	0.150113	0.000000	0.000000	0.000000	-0.022108	0.030209	-0.073739	0.000000	0.000000	3.000000	93.000000	1.000000
15044.437602	0.095203	0.539898	0.002325	75.340309	-0.320980	15.694067	-0.236506	0.000000	0.137823	0.000000	0.000000	0.000000	-0.020015	0.080097	-0.129585	0.000000	0.000000	3.000000	93.000000	1.000000
15044.440935	0.095203	0.539898	0.002325	75.340309	-0.320980	15.694067	-0.236506	0.000000	0.137823	0.000000	0.000000	0.000000	-0.020015	0.080097	-0.129585	0.000000	0.000000	3.000000	93.000000	1.000000
15044.444269	0.095203	0.539898	0.002325	75.340309	-0.320980	15.694067	-0.236506	0.000000	0.137823	0.000000	0.000000	0.000000	-0.020015	0.080097	-0.129585	0.000000	0.000000	3.000000	93.000000	1.000000
15044.447602	0.095203	0.539898	0.002325	75.302399	-0.275027	15.736385	-0.239842	0.000000	0.116225	0.000000	0.000000	0.000000	-0.020015	0.080097	-0.129585	0.000000	0.000000	3.000000	93.000000	1.000000
15044.450935	0.095181	0.540031	0.002106	75.302399	-0.275027	15.736385	-0.239842	0.000000	0.116225	0.000000	0.000000	0.000000	-0.006747	0.039997	-0.065498	0.000000	0.000000	3.000000	93.000000	1.000000
15044.454269	0.095181	0.540031	0.002106	75.302399	-0.275027	15.736385	-0.239842	0.000000	0.116225	0.000000	0.000000	0.000000	-0.006747	0.039997	-0.065498	0.000000	0.000000	3.000000	93.000000	1.000000
15044.457602	0.095181	0.540031	0.002106	75.263161	-0.226295	15.773238	-0.240967	0.000000	0.105309	0.000000	0.000000	0.000000	-0.006747	0.039997	-0.065498	0.000000	0.000000	3.000000	93.000000	1.000000
15044.460935	0.095181	0.540031	0.002106	75.263161	-0.226295	15.773238	-0.240967	0.000000	0.105309	0.000000	0.000000	0.000000	-0.006747	0.039997	-0.065498	0.000000	0.000000	3.000000	93.000000	1.000000
15044.464269	0.095175	0.540173	0.001860	75.263161	-0.226295	15.773238	-0.240967	0.000000	0.105309	0.000000	0.000000	0.000000	-0.001638	0.042660	-0.073705	0.000000	0.000000	3.000000	93.000000	1.000000
15044.467602	0.095175	0.540173	0.001860	75.232712	-0.180526	15.807312	-0.240967	0.000000	0.105309	0.000000	0.000000	0.000000	-0.001638	0.042660	-0.073705	0.000000	0.000000	3.000000	93.000000	1.000000
15044.470935	0.095175	0.540173	0.001860	75.232712	-0.180526	15.807312	-0.240967	0.000000	0.105309	0.000000	0.000000	0.000000	-0.001638	0.042660	-0.073705	0.000000	0.000000	3.000000	93.000000	1.000000
15044.474269	0.095175	0.540173	0.001860	75.232712	-0.180526	15.807312	-0.240967	0.000000	0.105309	0.000000	0.000000	0.000000	-0.001638	0.042660	-0.073705	0.000000	0.000000	3.000000	93.000000	1.000000
15044.477602	0.095348	0.540439	0.001378	75.218590	-0.142727	15.822980	-0.241240	0.000000	0.093025	0.000000	0.000000	0.000000	0.051755	0.079719	-0.144649	0.000000	0.000000	3.000000	93.000000	1.000000
15044.480935	0.095348	0.540439	0.001378	75.218590	-0.142727	15.822980	-0.241240	0.000000	0.093025	0.000000	0.000000	0.000000	0.051755	0.079719	-0.144649	0.000000	0.000000	3.000000	93.000000	1.000000
15044.484269	0.095348	0.540439	0.001378	75.218590	-0.142727	15.822980	-0.241240	0.000000	0.093025	0.000000	0.000000	0.000000	0.051755	0.079719	-0.144649	0.000000	0.000000	3.000000	93.000000	1.000000
15044.487602	0.095348	0.540439	0.001378	75.215210	-0.114314	15.819630	-0.232614	0.000000	0.068917	0.000000	0.000000	0.000000	0.051755	0.079719	-0.144649	0.000000	0.000000	3.000000	93.000000	1.000000
15044.490935	0.095552	0.540547	0.001050	75.215210	-0.114314	15.819630	-0.232614	0.000000	0.068917	0.000000	0.000000	0.000000	0.061256	0.032596	-0.098355	0.000000	0.000000	3.000000	93.000000	1.000000
15044.494269	0.095552	0.540547	0.001050	75.215210	-0.114314	15.819630	-0.232614	0.000000	0.068917	0.000000	0.000000	0.000000	0.061256	0.032596	-0.098355	0.000000	0.000000	3.000000	93.000000	1.000000
15044.497602	0.095552	0.540547	0.001050	75.214584	-0.081410	15.807880	-0.222405	0.000000	0.052524	0.000000	0.000000	0.000000	0.061256	0.032596	-0.098355	0.000000	0.000000	3.000000	93.000000	1.000000
15044.500935	0.095552	0.540547	0.001050	75.214584	-0.081410	15.807880	-0.222405	0.000000	0.052524	0.000000	0.000000	0.000000	0.061256	0.032596	-0.098355	0.000000	0.000000	3.000000	93.000000	1.000000
15044.504269	0.095821	0.540656	0.000709	75.214584	-0.081410	15.807880	-0.222405	0.000000	0.052524	0.000000	0.000000	0.000000	0.080714	0.032536	-0.102494	0.000000	0.000000	3.000000	93.000000	1.000000
15044.507602	0.095821	0.540656	0.000709	75.207626	-0.061275	15.766136	-0.222405	0.000000	0.052524	0.000000	0.000000	0.000000	0.080714	0.032536	-0.102494	0.000000	0.000000	3.000000	93.000000	1.000000
15044.510935	0.095821	0.540656	0.000709	75.207626	-0.061275	15.766136	-0.222405	0.000000	0.052524	0.000000	0.000000	0.000000	0.080714	0.032536	-0.102494	0.000000	0.000000	3.000000	93.000000	1.000000
15044.514269	0.095821	0.540656	0.000709	75.207626	-0.061275	15.766136	-0.222405	0.000000	0.052524	0.000000	0.000000	0.000000	0.080714	0.032536	-0.102494	0.000000	0.000000	3.000000	93.000000	1.000000
15044.517602	0.096488	0.540872	-0.000003	75.195259	-0.102600	15.624673	-0.208953	0.000000	0.035442	0.000000	0.000000	0.000000	0.200081	0.064921	-0.213424	0.000000	0.000000	3.000000	93.000000	1.000000
15044.520935	0.096488	0.540872	-0.000003	75.195259	-0.102600	15.624673	-0.208953	0.000000	0.035442	0.000000	0.000000	0.000000	-0.000001	-0.000006	-0.000000	0.000000	0.000000	3.000000	93.000000	1.000000
15044.524269	0.096488	0.540872	-0.000003	75.195259	-0.102600	15.624673	-0.208953	0.000000	0.035442	0.000000	0.000000	0.000000	-0.000001	-0.000006	-0.000000	0.000000	0.000000	3.000000	93.000000	1.000000
15044.527602	0.096488	0.540872	-0.000003	75.169777	-0.213895	15.374319	-0.175606	0.000000	-0.000129	0.000000	0.000000	0.000000	-0.000001	-0.000006	-0.000000	0.000000	0.000000	3.000000	93.000000	1.000000
15044.530935	0.096488	0.540872	-0.000003	75.169777	-0.213895	15.374319	-0.175606	0.000000	-0.000129	0.000000	0.000000	0.000000	-0.000001	-0.000006	-0.000000	0.000000	0.000000	3.000000	93.000000	1.000000
15044.534269	0.096842	0.540980	-0.000363	75.169777	-0.213895	15.374319	-0.175606	0.000000	-0.000129	0.000000	0.000000	0.000000	0.106299	0.032367	-0.108228	0.000000	0.000000	3.000000	93.000000	1.000000
15044.537602	0.096842	0.540980	-0.000363	75.133835	-0.386354	15.025108	-0.175606	0.000000	-0.000129	0.000000	0.000000	0.000000	0.106299	0.032367	-0.108228	0.000000	0.000000	3.000000	93.000000	1.000000
15044.540935	0.097222	0.541079	-0.000706	75.133835	-0.386354	15.025108	-0.175606	0.000000	-0.000129	0.000000	0.000000	0.000000	0.114080	0.029628	-0.102873	0.000000	0.000000	3.000000	93.000000	1.000000
15044.544269	0.097222	0.541079	-0.000706	75.133835	-0.386354	15.025108	-0.175606	0.000000	-0.000129	0.000000	0.000000	0.000000	0.114080	0.029628	-0.102873	0.000000	0.000000	3.000000	93.000000	1.000000
15044.547602	0.097222	0.541079	-0.000706	75.094978	-0.555581	14.674339	-0.138876	0.000000	-0.035312	0.000000	0.000000	0.000000	0.114080	0.029628	-0.102873	0.000000	0.000000	3.000000	93.000000	1.000000
15044.550935	0.097222	0.541079	-0.000706	75.094978	-0.555581	14.674339	-0.138876	0.000000	-0.035312	0.000000	0.000000	0.000000	0.114080	0.029628	-0.102873	0.000000	0.000000	3.000000	93.000000	1.000000
15044.554269	0.097624	0.541178	-0.001054	75.094978	-0.555581	14.674339	-0.138876	0.000000	-0.035312	0.000000	0.000000	0.000000	0.120402	0.029589	-0.104374	0.000000	0.000000	3.000000	93.000000	1.000000
15044.557602	0.097624	0.541178	-0.001054	75.064407	-0.708692	14.351534	-0.138876	0.000000	-0.035312	0.000000	0.000000	0.000000	0.120402	0.029589	-0.104374	0.000000	0.000000	3.000000	93.000000	1.000000
15044.560935	0.098034	0.541258	-0.001357	75.064407	-0.708692	14.351534	-0.138876	0.000000	-0.035312	0.000000	0.000000	0.000000	0.123164	0.024165	-0.090815	0.000000	0.000000	3.000000	93.000000	1.000000
15044.564269	0.098034	0.541258	-0.001357	75.064407	-0.708692	14.351534	-0.138876	0.000000	-0.035312	0.000000	0.000000	0.000000	0.123164	0.024165	-0.090815	0.000000	0.000000	3.000000	93.000000	1.000000
15044.567602	0.098034	0.541258	-0.001357	75.035965	-0.836398	14.070374	-0.098282	0.000000	-0.067844	0.000000	0.000000	0.000000	0.123164	0.024165	-0.090815	0.000000	0.000000	3.000000	93.000000	1.000000
15044.570935	0.098423	0.541339	-0.001655	75.035965	-0.836398	14.070374	-0.098282	0.000000	-0.067844	0.000000	0.000000	0.000000	0.116520	0.024140	-0.089535	0.000000	0.000000	3.000000	93.000000	1.000000
15044.574269	0.098423	0.541339	-0.001655	75.035965	-0.836398	14.070374	-0.098282	0.000000	-0.067844	0.000000	0.000000	0.000000	0.116520	0.024140	-0.089535	0.000000	0.000000	3.000000	93.000000	1.000000
15044.577602	0.098423	0.541339	-0.001655	75.011230	-0.955108	13.816108	-0.078862	0.000000	-0.082766	0.000000	0.000000	0.000000	0.116520	0.024140	-0.089535	0.000000	0.000000	3.000000	93.000000	1.000000
15044.580935	0.098423	0.541339	-0.001655	75.011230	-0.955108	13.816108	-0.078862	0.000000	-0.082766	0.000000	0.000000	0.000000	0.116520	0.024140	-0.089535	0.000000	0.000000	3.000000	93.000000	1.000000
15044.584269	0.098756	0.541401	-0.001894	75.011230	-0.955108	13.816108	-0.078862	0.000000	-0.082766	0.000000	0.000000	0.000000	0.099891	0.018751	-0.071745	0.000000	0.000000	3.000000	93.000000	1.000000
15044.587602	0.098756	0.541401	-0.001894	74.987320	-1.038368	13.617293	-0.078862	0.000000	-0.082766	0.000000	0.000000	0.000000	0.099891	0.018751	-0.071745	0.000000	0.000000	3.000000	93.000000	1.000000
15044.590935	0.099050	0.541455	-0.002102	74.987320	-1.038368	13.617293	-0.078862	0.000000	-0.082766	0.000000	0.000000	0.000000	0.088320	0.016051	-0.062163	0.000000	0.000000	3.000000	93.000000	1.000000
15044.594269	0.099050	0.541455	-0.002102	74.987320	-1.038368	13.617293	-0.078862	0.000000	-0.082766	0.000000	0.000000	0.000000	0.088320	0.016051	-0.062163	0.000000	0.000000	3.000000	93.000000	1.000000
15044.597602	0.099050	0.541455	-0.002102	74.959976	-1.094007	13.479504	-0.047493	0.000000	-0.105084	0.000000	0.000000	0.000000	0.088320	0.016051	-0.062163	0.000000	0.000000	3.000000	93.000000	1.000000
15044.600935	0.099050	0.541455	-0.002102	74.959976	-1.094007	13.479504	-0.047493	0.000000	-0.105084	0.000000	0.000000	0.000000	0.088320	0.016051	-0.062163	0.000000	0.000000	3.000000	93.000000	1.000000
15044.604269	0.099236	0.541508	-0.002286	74.959976	-1.094007	13.479504	-0.047493	0.000000	-0.105084	0.000000	0.000000	0.000000	0.055856	0.016052	-0.055155	0.000000	0.000000	3.000000	93.000000	1.000000
15044.607602	0.099236	0.541508	-0.002286	74.930336	-1.133925	13.382403	-0.047493	0.000000	-0.105084	0.000000	0.000000	0.000000	0.055856	0.016052	-0.055155	0.000000	0.000000	3.000000	93.000000	1.000000
15044.610935	0.099236	0.541508	-0.002286	74.930336	-1.133925	13.382403	-0.047493	0.000000	-0.105084	0.000000	0.000000	0.000000	0.055856	0.016052	-0.055155	0.000000	0.000000	3.000000	93.000000	1.000000
15044.614269	0.099236	0.541508	-0.002286	74.930336	-1.133925	13.382403	-0.047493	0.000000	-0.105084	0.000000	0.000000	0.000000	0.055856	0.016052	-0.055155	0.000000	0.000000	3.000000	93.000000	1.000000
15044.617602	0.099318	0.541578	-0.002428	74.896500	-1.141525	13.345783	-0.038184	0.000000	-0.114277	0.000000	0.000000	0.000000	0.024629	0.020979	-0.042618	0.000000	0.000000	3.000000	93.000000	1.000000
15044.620935	0.099318	0.541578	-0.002428	74.896500	-1.141525	13.345783	-0.038184	0.000000	-0.114277	0.000000	0.000000	0.000000	0.024629	0.020979	-0.042618	0.000000	0.000000	3.000000	93.000000	1.000000
15044.624269	0.099318	0.541578	-0.002428	74.896500	-1.141525	13.345783	-0.038184	0.000000	-0.114277	0.000000	0.000000	0.000000	0.024629	0.020979	-0.042618	0.000000	0.000000	3.000000	93.000000	1.000000
15044.627602	0.099318	0.541578	-0.002428	74.873672	-1.128109	13.357794	-0.034079	0.000000	-0.121380	0.000000	0.000000	0.000000	0.024629	0.020979	-0.042618	0.000000	0.000000	3.000000	93.000000	1.000000
15044.630935	0.099249	0.541587	-0.002436	74.873672	-1.128109	13.357794	-0.034079	0.000000	-0.121380	0.000000	0.000000	0.000000	-0.020923	0.002677	-0.002598	0.000000	0.000000	3.000000	93.000000	1.000000
15044.634269	0.099249	0.541587	-0.002436	74.873672	-1.128109	13.357794	-0.034079	0.000000	-0.121380	0.000000	0.000000	0.000000	-0.020923	0.002677	-0.002598	0.000000	0.000000	3.000000	93.000000	1.000000
15044.637602	0.099249	0.541587	-0.002436	74.869316	-1.132958	13.363615	-0.037566	0.000000	-0.121813	0.000000	0.000000	0.000000	-0.020923	0.002677	-0.002598	0.000000	0.000000	3.000000	93.000000	1.000000
15044.640935	0.099249	0.541587	-0.002436	74.869316	-1.132958	13.363615	-0.037566	0.000000	-0.121813	0.000000	0.000000	0.000000	-0.020923	0.002677	-0.002598	0.000000	0.000000	3.000000	93.000000	1.000000
15044.644269	0.099157	0.541596	-0.002440	74.869316	-1.132958	13.363615	-0.037566	0.000000	-0.121813	0.000000	0.000000	0.000000	-0.027396	0.002668	-0.001190	0.000000	0.000000	3.000000	93.000000	1.000000
15044.647602	0.099157	0.541596	-0.002440	74.869331	-1.149276	13.363619	-0.037566	0.000000	-0.121813	0.000000	0.000000	0.000000	-0.027396	0.002668	-0.001190	0.000000	0.000000	3.000000	93.000000	1.000000
15044.650935	0.099157	0.541596	-0.002440	74.869331	-1.149276	13.363619	-0.037566	0.000000	-0.121813	0.000000	0.000000	0.000000	-0.027396	0.002668	-0.001190	0.000000	0.000000	3.000000	93.000000	1.000000
15044.654269	0.099157	0.541596	-0.002440	74.869331	-1.149276	13.363619	-0.037566	0.000000	-0.121813	0.000000	0.000000	0.000000	-0.027396	0.002668	-0.001190	0.000000	0.000000	3.000000	93.000000	1.000000
15044.657602	0.098903	0.541587	-0.002361	74.867119	-1.162579	13.366525	-0.042133	0.000000	-0.122011	0.000000	0.000000	0.000000	-0.076231	-0.002669	0.023764	0.000000	0.000000	3.000000	93.000000	1.000000
15044.660935	0.098903	0.541587	-0.002361	74.867119	-1.162579	13.366525	-0.042133	0.000000	-0.122011	0.000000	0.000000	0.000000	-0.076231	-0.002669	0.023764	0.000000	0.000000	3.000000	93.000000	1.000000
15044.664269	0.098903	0.541587	-0.002361	74.867119	-1.162579	13.366525	-0.042133	0.000000	-0.122011	0.000000	0.000000	0.000000	-0.076231	-0.002669	0.023764	0.000000	0.000000	3.000000	93.000000	1.000000
15044.667602	0.098903	0.541587	-0.002361	74.863640	-1.177984	13.372473	-0.054838	0.000000	-0.118050	0.000000	0.000000	0.000000	-0.076231	-0.002669	0.023764	0.000000	0.000000	3.000000	93.000000	1.000000
15044.670935	0.098753	0.541562	-0.002324	74.863640	-1.177984	13.372473	-0.054838	0.000000	-0.118050	0.000000	0.000000	0.000000	-0.045049	-0.007641	0.011203	0.000000	0.000000	3.000000	93.000000	1.000000
15044.674269	0.098753	0.541562	-0.002324	74.863640	-1.177984	13.372473	-0.054838	0.000000	-0.118050	0.000000	0.000000	0.000000	-0.045049	-0.007641	0.011203	0.000000	0.000000	3.000000	93.000000	1.000000
15044.677602	0.098753	0.541562	-0.002324	74.861023	-1.190349	13.378538	-0.062346	0.000000	-0.116183	0.000000	0.000000	0.000000	-0.045049	-0.007641	0.011203	0.000000	0.000000	3.000000	93.000000	1.000000
15044.680935	0.098753	0.541562	-0.002324	74.861023	-1.190349	13.378538	-0.062346	0.000000	-0.116183	0.000000	0.000000	0.000000	-0.045049	-0.007641	0.011203	0.000000	0.000000	3.000000	93.000000	1.000000
15044.684269	0.098582	0.541511	-0.002277	74.861023	-1.190349	13.378538	-0.062346	0.000000	-0.116183	0.000000	0.000000	0.000000	-0.051239	-0.015258	0.013943	0.000000	0.000000	3.000000	93.000000	1.000000
15044.687602	0.098582	0.541511	-0.002277	74.848816	-1.188286	13.396090	-0.062346	0.000000	-0.116183	0.000000	0.000000	0.000000	-0.051239	-0.015258	0.013943	0.000000	0.000000	3.000000	93.000000	1.000000
15044.690935	0.098582	0.541511	-0.002277	74.848816	-1.188286	13.396090	-0.062346	0.000000	-0.116183	0.000000	0.000000	0.000000	-0.051239	-0.015258	0.013943	0.000000	0.000000	3.000000	93.000000	1.000000
15044.694269	0.098582	0.541511	-0.002277	74.848816	-1.188286	13.396090	-0.062346	0.000000	-0.116183	0.000000	0.000000	0.000000	-0.051239	-0.015258	0.013943	0.000000	0.000000	3.000000	93.000000	1.000000
15044.697602	0.098400	0.541442	-0.002180	74.830063	-1.171815	13.422297	-0.070886	0.000000	-0.113860	0.000000	0.000000	0.000000	-0.054767	-0.020605	0.029007	0.000000	0.000000	3.000000	93.000000	1.000000
15044.700935	0.098400	0.541442	-0.002180	74.830063	-1.171815	13.422297	-0.070886	0.000000	-0.113860	0.000000	0.000000	0.000000	-0.054767	-0.020605	0.029007	0.000000	0.000000	3.000000	93.000000	1.000000
15044.704269	0.098400	0.541442	-0.002180	74.830063	-1.171815	13.422297	-0.070886	0.000000	-0.113860	0.000000	0.000000	0.000000	-0.054767	-0.020605	0.029007	0.000000	0.000000	3.000000	93.000000	1.000000
15044.707602	0.098400	0.541442	-0.002180	74.813499	-1.152956	13.445560	-0.080014	0.000000	-0.109025	0.000000	0.000000	0.000000	-0.054767	-0.020605	0.029007	0.000000	0.000000	3.000000	93.000000	1.000000
15044.710935	0.098362	0.541408	-0.002144	74.813499	-1.152956	13.445560	-0.080014	0.000000	-0.109025	0.000000	0.000000	0.000000	-0.011188	-0.010314	0.010993	0.000000	0.000000	3.000000	93.000000	1.000000
15044.714269	0.098362	0.541408	-0.002144	74.813499	-1.152956	13.445560	-0.080014	0.000000	-0.109025	0.000000	0.000000	0.000000	-0.011188	-0.010314	0.010993	0.000000	0.000000	3.000000	93.000000	1.000000
15044.717602	0.098362	0.541408	-0.002144	74.797379	-1.129642	13.465622	-0.081878	0.000000	-0.107193	0.000000	0.000000	0.000000	-0.011188	-0.010314	0.010993	0.000000	0.000000	3.000000	93.000000	1.000000
15044.720935	0.098362	0.541408	-0.002144	74.797379	-1.129642	13.465622	-0.081878	0.000000	-0.107193	0.000000	0.000000	0.000000	-0.011188	-0.010314	0.010993	0.000000	0.000000	3.000000	93.000000	1.000000
15044.724269	0.098398	0.541406	-0.002085	74.797379	-1.129642	13.465622	-0.081878	0.000000	-0.107193	0.000000	0.000000	0.000000	0.010626	-0.000399	0.017775	0.000000	0.000000	3.000000	93.000000	1.000000
15044.727602	0.098398	0.541406	-0.002085	74.795181	-1.121214	13.468508	-0.081878	0.000000	-0.107193	0.000000	0.000000	0.000000	0.010626	-0.000399	0.017775	0.000000	0.000000	3.000000	93.000000	1.000000
15044.730935	0.098398	0.541406	-0.002085	74.795181	-1.121214	13.468508	-0.081878	0.000000	-0.107193	0.000000	0.000000	0.000000	0.010626	-0.000399	0.017775	0.000000	0.000000	3.000000	93.000000	1.000000
15044.734269	0.098398	0.541406	-0.002085	74.795181	-1.121214	13.468508	-0.081878	0.000000	-0.107193	0.000000	0.000000	0.000000	0.010626	-0.000399	0.017775	0.000000	0.000000	3.000000	93.000000	1.000000
15044.737602	0.098526	0.541371	-0.002017	74.795197	-1.115777	13.468503	-0.080107	0.000000	-0.104230	0.000000	0.000000	0.000000	0.038328	-0.010699	0.020354	0.000000	0.000000	3.000000	93.000000	1.000000
15044.740935	0.098526	0.541371	-0.002017	74.795197	-1.115777	13.468503	-0.080107	0.000000	-0.104230	0.000000	0.000000	0.000000	0.038328	-0.010699	0.020354	0.000000	0.000000	3.000000	93.000000	1.000000
15044.744269	0.098526	0.541371	-0.002017	74.795197	-1.115777	13.468503	-0.080107	0.000000	-0.104230	0.000000	0.000000	0.000000	0.038328	-0.010699	0.020354	0.000000	0.000000	3.000000	93.000000	1.000000
15044.747602	0.098526	0.541371	-0.002017	74.795197	-1.110336	13.468509	-0.073719	0.000000	-0.100838	0.000000	0.000000	0.000000	0.038328	-0.010699	0.020354	0.000000	0.000000	3.000000	93.000000	1.000000
15044.750935	0.098552	0.541362	-0.001999	74.795197	-1.110336	13.468509	-0.073719	0.000000	-0.100838	0.000000	0.000000	0.000000	0.007962	-0.002679	0.005437	0.000000	0.000000	3.000000	93.000000	1.000000
15044.754269	0.098552	0.541362	-0.001999	74.795197	-1.110336	13.468509	-0.073719	0.000000	-0.100838	0.000000	0.000000	0.000000	0.007962	-0.002679	0.005437	0.000000	0.000000	3.000000	93.000000	1.000000
15044.757602	0.098552	0.541362	-0.001999	74.798225	-1.107550	13.465753	-0.072392	0.000000	-0.099932	0.000000	0.000000	0.000000	0.007962	-0.002679	0.005437	0.000000	0.000000	3.000000	93.000000	1.000000
15044.760935	0.098552	0.541362	-0.001999	74.798225	-1.107550	13.465753	-0.072392	0.000000	-0.099932	0.000000	0.000000	0.000000	0.007962	-0.002679	0.005437	0.000000	0.000000	3.000000	93.000000	1.000000
15044.764269	0.098586	0.541354	-0.002049	74.798225	-1.107550	13.465753	-0.072392	0.000000	-0.099932	0.000000	0.000000	0.000000	0.010296	-0.002286	-0.015140	0.000000	0.000000	3.000000	93.000000	1.000000
15044.767602	0.098586	0.541354	-0.002049	74.790390	-1.092560	13.477405	-0.072392	0.000000	-0.099932	0.000000	0.000000	0.000000	0.010296	-0.002286	-0.015140	0.000000	0.000000	3.000000	93.000000	1.000000
15044.770935	0.098586	0.541354	-0.002049	74.790390	-1.092560	13.477405	-0.072392	0.000000	-0.099932	0.000000	0.000000	0.000000	0.010296	-0.002286	-0.015140	0.000000	0.000000	3.000000	93.000000	1.000000
15044.774269	0.098586	0.541354	-0.002049	74.790390	-1.092560	13.477405	-0.072392	0.000000	-0.099932	0.000000	0.000000	0.000000	0.010296	-0.002286	-0.015140	0.000000	0.000000	3.000000	93.000000	1.000000
15044.777602	0.098602	0.541357	-0.002186	74.758545	-1.044847	13.520628	-0.070677	0.000000	-0.102455	0.000000	0.000000	0.000000	0.004654	0.000790	-0.041156	0.000000	0.000000	3.000000	93.000000	1.000000
15044.780935	0.098602	0.541357	-0.002186	74.758545	-1.044847	13.520628	-0.070677	0.000000	-0.102455	0.000000	0.000000	0.000000	0.004654	0.000790	-0.041156	0.000000	0.000000	3.000000	93.000000	1.000000
15044.784269	0.098602	0.541357	-0.002186	74.758545	-1.044847	13.520628	-0.070677	0.000000	-0.102455	0.000000	0.000000	0.000000	0.004654	0.000790	-0.041156	0.000000	0.000000	3.000000	93.000000	1.000000
15044.787602	0.098602	0.541357	-0.002186	74.688751	-0.947475	13.611939	-0.069901	0.000000	-0.109314	0.000000	0.000000	0.000000	0.004654	0.000790	-0.041156	0.000000	0.000000	3.000000	93.000000	1.000000
15044.790935	0.098631	0.541358	-0.002260	74.688751	-0.947475	13.611939	-0.069901	0.000000	-0.109314	0.000000	0.000000	0.000000	0.008803	0.000406	-0.021984	0.000000	0.000000	3.000000	93.000000	1.000000
15044.794269	0.098631	0.541358	-0.002260	74.688751	-0.947475	13.611939	-0.069901	0.000000	-0.109314	0.000000	0.000000	0.000000	0.008803	0.000406	-0.021984	0.000000	0.000000	3.000000	93.000000	1.000000
15044.797602	0.098631	0.541358	-0.002260	74.589203	-0.807094	13.741871	-0.068434	0.000000	-0.112978	0.000000	0.000000	0.000000	0.008803	0.000406	-0.021984	0.000000	0.000000	3.000000	93.000000	1.000000
15044.800935	0.098631	0.541358	-0.002260	74.589203	-0.807094	13.741871	-0.068434	0.000000	-0.112978	0.000000	0.000000	0.000000	0.008803	0.000406	-0.021984	0.000000	0.000000	3.000000	93.000000	1.000000
15044.804269	0.098670	0.541367	-0.002292	74.589203	-0.807094	13.741871	-0.068434	0.000000	-0.112978	0.000000	0.000000	0.000000	0.011472	0.002668	-0.009651	0.000000	0.000000	3.000000	93.000000	1.000000
15044.807602	0.098670	0.541367	-0.002292	74.462502	-0.634359	13.903103	-0.068434	0.000000	-0.112978	0.000000	0.000000	0.000000	0.011472	0.002668	-0.009651	0.000000	0.000000	3.000000	93.000000	1.000000
15044.810935	0.098670	0.541367	-0.002292	74.462502	-0.634359	13.903103	-0.068434	0.000000	-0.112978	0.000000	0.000000	0.000000	0.011472	0.002668	-0.009651	0.000000	0.000000	3.000000	93.000000	1.000000
15044.814269	0.098670	0.541367	-0.002292	74.462502	-0.634359	13.903103	-0.068434	0.000000	-0.112978	0.000000	0.000000	0.000000	0.011472	0.002668	-0.009651	0.000000	0.000000	3.000000	93.000000	1.000000
15044.817602	0.098697	0.541419	-0.002374	74.323853	-0.453268	14.075079	-0.066522	0.000000	-0.114587	0.000000	0.000000	0.000000	0.008211	0.015641	-0.024683	0.000000	0.000000	3.000000	93.000000	1.000000
15044.820935	0.098697	0.541419	-0.002374	74.323853	-0.453268	14.075079	-0.066522	0.000000	-0.114587	0.000000	0.000000	0.000000	0.008211	0.015641	-0.024683	0.000000	0.000000	3.000000	93.000000	1.000000
15044.824269	0.098697	0.541419	-0.002374	74.323853	-0.453268	14.075079	-0.066522	0.000000	-0.114587	0.000000	0.000000	0.000000	0.008211	0.015641	-0.024683	0.000000	0.000000	3.000000	93.000000	1.000000
15044.827602	0.098697	0.541419	-0.002374	74.206970	-0.302927	14.217360	-0.065153	0.000000	-0.118701	0.000000	0.000000	0.000000	0.008211	0.015641	-0.024683	0.000000	0.000000	3.000000	93.000000	1.000000
15044.830935	0.098713	0.541454	-0.002406	74.206970	-0.302927	14.217360	-0.065153	0.000000	-0.118701	0.000000	0.000000	0.000000	0.004698	0.010304	-0.009596	0.000000	0.000000	3.000000	93.000000	1.000000
15044.834269	0.098713	0.541454	-0.002406	74.206970	-0.302927	14.217360	-0.065153	0.000000	-0.118701	0.000000	0.000000	0.000000	0.004698	0.010304	-0.009596	0.000000	0.000000	3.000000	93.000000	1.000000
15044.837602	0.098713	0.541454	-0.002406	74.114296	-0.194188	14.317809	-0.064370	0.000000	-0.120300	0.000000	0.000000	0.000000	0.004698	0.010304	-0.009596	0.000000	0.000000	3.000000	93.000000	1.000000
15044.840935	0.098713	0.541454	-0.002406	74.114296	-0.194188	14.317809	-0.064370	0.000000	-0.120300	0.000000	0.000000	0.000000	0.004698	0.010304	-0.009596	0.000000	0.000000	3.000000	93.000000	1.000000
15044.844269	0.098708	0.541463	-0.002429	74.114296	-0.194188	14.317809	-0.064370	0.000000	-0.120300	0.000000	0.000000	0.000000	-0.001485	0.002677	-0.006842	0.000000	0.000000	3.000000	93.000000	1.000000
15044.847602	0.098708	0.541463	-0.002429	74.025864	-0.119214	14.363200	-0.064370	0.000000	-0.120300	0.000000	0.000000	0.000000	-0.001485	0.002677	-0.006842	0.000000	0.000000	3.000000	93.000000	1.000000
15044.850935	0.098708	0.541463	-0.002429	74.025864	-0.119214	14.363200	-0.064370	0.000000	-0.120300	0.000000	0.000000	0.000000	-0.001485	0.002677	-0.006842	0.000000	0.000000	3.000000	93.000000	1.000000
15044.854269	0.098708	0.541463	-0.002429	74.025864	-0.119214	14.363200	-0.064370	0.000000	-0.120300	0.000000	0.000000	0.000000	-0.001485	0.002677	-0.006842	0.000000	0.000000	3.000000	93.000000	1.000000
15044.857602	0.098671	0.541457	-0.002598	73.943115	-0.079872	14.365237	-0.064618	0.000000	-0.121440	0.000000	0.000000	0.000000	-0.011001	-0.001525	-0.050689	0.000000	0.000000	3.000000	93.000000	1.000000
15044.860935	0.098671	0.541457	-0.002598	73.943115	-0.079872	14.365237	-0.064618	0.000000	-0.121440	0.000000	0.000000	0.000000	0.000000	-0.000005	-0.000000	0.000000	0.000000	3.000000	93.000000	1.000000
15044.864269	0.098671	0.541457	-0.002598	73.943115	-0.079872	14.365237	-0.064618	0.000000	-0.121440	0.000000	0.000000	0.000000	0.000000	-0.000005	-0.000000	0.000000	0.000000	3.000000	93.000000	1.000000
15044.867602	0.098671	0.541457	-0.002598	73.857880	-0.084374	14.297636	-0.066451	0.000000	-0.129888	0.000000	0.000000	0.000000	0.000000	-0.000005	-0.000000	0.000000	0.000000	3.000000	93.000000	1.000000
15044.870935	0.098671	0.541457	-0.002598	73.857880	-0.084374	14.297636	-0.066451	0.000000	-0.129888	0.000000	0.000000	0.000000	0.000000	-0.000005	-0.000000	0.000000	0.000000	3.000000	93.000000	1.000000
15044.874269	0.098640	0.541418	-0.002739	73.857880	-0.084374	14.297636	-0.066451	0.000000	-0.129888	0.000000	0.000000	0.000000	-0.009224	-0.011815	-0.042502	0.000000	0.000000	3.000000	93.000000	1.000000
15044.877602	0.098640	0.541418	-0.002739	73.742905	-0.128630	14.152503	-0.066451	0.000000	-0.129888	0.000000	0.000000	0.000000	-0.009224	-0.011815	-0.042502	0.000000	0.000000	3.000000	93.000000	1.000000
15044.880935	0.098640	0.541418	-0.002739	73.742905	-0.128630	14.152503	-0.066451	0.000000	-0.129888	0.000000	0.000000	0.000000	-0.009224	-0.011815	-0.042502	0.000000	0.000000	3.000000	93.000000	1.000000
15044.884269	0.098640	0.541418	-0.002739	73.742905	-0.128630	14.152503	-0.066451	0.000000	-0.129888	0.000000	0.000000	0.000000	-0.009224	-0.011815	-0.042502	0.000000	0.000000	3.000000	93.000000	1.000000
15044.887602	0.098545	0.541290	-0.003073	73.582016	-0.169707	13.974092	-0.067989	0.000000	-0.136972	0.000000	0.000000	0.000000	-0.028500	-0.038484	-0.100108	0.000000	0.000000	3.000000	93.000000	1.000000
15044.890935	0.098545	0.541290	-0.003073	73.582016	-0.169707	13.974092	-0.067989	0.000000	-0.136972	0.000000	0.000000	0.000000	0.000001	-0.000003	-0.000000	0.000000	0.000000	3.000000	93.000000	1.000000
15044.894269	0.098545	0.541290	-0.003073	73.582016	-0.169707	13.974092	-0.067989	0.000000	-0.136972	0.000000	0.000000	0.000000	0.000001	-0.000003	-0.000000	0.000000	0.000000	3.000000	93.000000	1.000000
15044.897602	0.098545	0.541290	-0.003073	73.357895	-0.205123	13.761670	-0.072739	0.000000	-0.153657	0.000000	0.000000	0.000000	0.000001	-0.000003	-0.000000	0.000000	0.000000	3.000000	93.000000	1.000000
15044.900935	0.098545	0.541290	-0.003073	73.357895	-0.205123	13.761670	-0.072739	0.000000	-0.153657	0.000000	0.000000	0.000000	0.000001	-0.000003	-0.000000	0.000000	1.000000	3.000000	93.000000	1.000000
15044.904269	0.098490	0.541209	-0.003224	73.357895	-0.205123	13.761670	-0.072739	0.000000	-0.153657	0.000000	0.000000	0.000000	-0.016593	-0.024356	-0.045272	0.000000	1.000000	3.000000	93.000000	1.000000
