# Supplementary material for: Haptic Guidance Needs to Be Intuitive Not Just Informative to Improve Human Motor Accuracy
Source: PLoS One. 2016 Mar 16;11(3):e0150912. doi: 10.1371/journal.pone.0150912 (PMC4794196; doi:10.1371/journal.pone.0150912)
Supplement: S1 Data — (ZIP) [file pone.0150912.s001.zip › Subject6/exp1_0094.txt]

Time	PosX	PosY	PosZ	RotX	RotY	RotZ	ForceX	ForceY	ForceZ	MomentX	MomentY	MomentZ	VelocityX	VelocityY	VelocityZ	CalibratedWeight	ButtonDown	Condition	Trial	Visual
15046.737602	0.000923	0.472469	0.248763	71.148018	31.123905	26.698816	-1.852744	0.000000	4.644065	0.000000	0.000000	0.000000	0.080358	-0.024793	-0.075725	0.000000	1.000000	3.000000	94.000000	0.000000
15046.740935	0.000923	0.472469	0.248763	71.148018	31.123905	26.698816	-1.852744	0.000000	4.644065	0.000000	0.000000	0.000000	0.080358	-0.024793	-0.075725	0.000000	1.000000	3.000000	94.000000	0.000000
15046.744269	0.000923	0.472469	0.248763	71.148018	31.123905	26.698816	-1.852744	0.000000	4.644065	0.000000	0.000000	0.000000	0.080358	-0.024793	-0.075725	0.000000	1.000000	3.000000	94.000000	0.000000
15046.747602	0.000890	0.472629	0.249014	71.096344	30.987555	26.570139	-1.850051	0.000000	4.645139	0.000000	0.000000	0.000000	-0.009959	0.047946	0.075140	0.000000	1.000000	3.000000	94.000000	0.000000
15046.750935	0.000890	0.472629	0.249014	71.096344	30.987555	26.570139	-1.850051	0.000000	4.645139	0.000000	0.000000	0.000000	-0.009959	0.047946	0.075140	0.000000	1.000000	3.000000	94.000000	0.000000
15046.754269	0.000890	0.472629	0.249014	71.096344	30.987555	26.570139	-1.850051	0.000000	4.645139	0.000000	0.000000	0.000000	-0.009959	0.047946	0.075140	0.000000	1.000000	3.000000	94.000000	0.000000
15046.757602	0.000890	0.472629	0.249014	71.091690	30.737255	26.265562	-1.848979	0.000000	4.645565	0.000000	0.000000	0.000000	-0.009959	0.047946	0.075140	0.000000	1.000000	3.000000	94.000000	0.000000
15046.760935	0.000522	0.472776	0.249534	71.091690	30.737255	26.265562	-1.848979	0.000000	4.645565	0.000000	0.000000	0.000000	-0.110513	0.043960	0.156118	0.000000	1.000000	3.000000	94.000000	0.000000
15046.764269	0.000522	0.472776	0.249534	71.091690	30.737255	26.265562	-1.848979	0.000000	4.645565	0.000000	0.000000	0.000000	-0.110513	0.043960	0.156118	0.000000	1.000000	3.000000	94.000000	0.000000
15046.767602	0.000522	0.472776	0.249534	71.043854	30.533258	26.025236	-1.851570	0.000000	4.644533	0.000000	0.000000	0.000000	-0.110513	0.043960	0.156118	0.000000	1.000000	3.000000	94.000000	0.000000
15046.770935	0.000119	0.472851	0.250340	71.043854	30.533258	26.025236	-1.851570	0.000000	4.644533	0.000000	0.000000	0.000000	-0.120733	0.022731	0.241809	0.000000	1.000000	3.000000	94.000000	0.000000
15046.774269	0.000119	0.472851	0.250340	71.043854	30.533258	26.025236	-1.851570	0.000000	4.644533	0.000000	0.000000	0.000000	-0.120733	0.022731	0.241809	0.000000	1.000000	3.000000	94.000000	0.000000
15046.777602	0.000119	0.472851	0.250340	70.935524	30.375683	25.927212	-1.852869	0.000000	4.644015	0.000000	0.000000	0.000000	-0.120733	0.022731	0.241809	0.000000	1.000000	3.000000	94.000000	0.000000
15046.780935	-0.000452	0.473163	0.251297	70.935524	30.375683	25.927212	-1.852869	0.000000	4.644015	0.000000	0.000000	0.000000	-0.171475	0.093489	0.287095	0.000000	1.000000	3.000000	94.000000	0.000000
15046.784269	-0.000452	0.473163	0.251297	70.935524	30.375683	25.927212	-1.852869	0.000000	4.644015	0.000000	0.000000	0.000000	-0.171475	0.093489	0.287095	0.000000	1.000000	3.000000	94.000000	0.000000
15046.787602	-0.000452	0.473163	0.251297	70.815720	30.342447	26.012281	-1.855893	0.000000	4.642808	0.000000	0.000000	0.000000	-0.171475	0.093489	0.287095	0.000000	1.000000	3.000000	94.000000	0.000000
15046.790935	-0.001261	0.473458	0.252362	70.815720	30.342447	26.012281	-1.855893	0.000000	4.642808	0.000000	0.000000	0.000000	-0.242718	0.088646	0.319405	0.000000	1.000000	3.000000	94.000000	0.000000
15046.794269	-0.001261	0.473458	0.252362	70.815720	30.342447	26.012281	-1.855893	0.000000	4.642808	0.000000	0.000000	0.000000	-0.242718	0.088646	0.319405	0.000000	1.000000	3.000000	94.000000	0.000000
15046.797602	-0.001261	0.473458	0.252362	70.944229	31.196842	27.007414	-1.861971	0.000000	4.640373	0.000000	0.000000	0.000000	-0.242718	0.088646	0.319405	0.000000	1.000000	3.000000	94.000000	0.000000
15046.800935	-0.002174	0.473638	0.253394	70.944229	31.196842	27.007414	-1.861971	0.000000	4.640373	0.000000	0.000000	0.000000	-0.273777	0.053722	0.309657	0.000000	1.000000	3.000000	94.000000	0.000000
15046.804269	-0.002174	0.473638	0.253394	70.944229	31.196842	27.007414	-1.861971	0.000000	4.640373	0.000000	0.000000	0.000000	-0.273777	0.053722	0.309657	0.000000	1.000000	3.000000	94.000000	0.000000
15046.807602	-0.002174	0.473638	0.253394	71.411339	33.208591	29.099537	-1.869824	0.000000	4.637215	0.000000	0.000000	0.000000	-0.273777	0.053722	0.309657	0.000000	1.000000	3.000000	94.000000	0.000000
15046.810935	-0.003055	0.473796	0.254345	71.411339	33.208591	29.099537	-1.869824	0.000000	4.637215	0.000000	0.000000	0.000000	-0.264334	0.047459	0.285256	0.000000	1.000000	3.000000	94.000000	0.000000
15046.814269	-0.003055	0.473796	0.254345	71.411339	33.208591	29.099537	-1.869824	0.000000	4.637215	0.000000	0.000000	0.000000	-0.264334	0.047459	0.285256	0.000000	1.000000	3.000000	94.000000	0.000000
15046.817602	-0.003055	0.473796	0.254345	71.925385	35.552238	31.444040	-1.877622	0.000000	4.634063	0.000000	0.000000	0.000000	-0.264334	0.047459	0.285256	0.000000	1.000000	3.000000	94.000000	0.000000
15046.820935	-0.003973	0.474015	0.255400	71.925385	35.552238	31.444040	-1.877622	0.000000	4.634063	0.000000	0.000000	0.000000	-0.275363	0.065846	0.316716	0.000000	1.000000	3.000000	94.000000	0.000000
15046.824269	-0.003973	0.474015	0.255400	71.925385	35.552238	31.444040	-1.877622	0.000000	4.634063	0.000000	0.000000	0.000000	-0.275363	0.065846	0.316716	0.000000	1.000000	3.000000	94.000000	0.000000
15046.827602	-0.003973	0.474015	0.255400	72.394875	37.815155	33.645664	-1.885253	0.000000	4.630963	0.000000	0.000000	0.000000	-0.275363	0.065846	0.316716	0.000000	1.000000	3.000000	94.000000	0.000000
15046.830935	-0.005029	0.474257	0.256529	72.394875	37.815155	33.645664	-1.885253	0.000000	4.630963	0.000000	0.000000	0.000000	-0.316987	0.072407	0.338581	0.000000	1.000000	3.000000	94.000000	0.000000
15046.834269	-0.005029	0.474257	0.256529	72.394875	37.815155	33.645664	-1.885253	0.000000	4.630963	0.000000	0.000000	0.000000	-0.316987	0.072407	0.338581	0.000000	1.000000	3.000000	94.000000	0.000000
15046.837602	-0.005029	0.474257	0.256529	72.827667	39.948864	35.729897	-1.894489	0.000000	4.627192	0.000000	0.000000	0.000000	-0.316987	0.072407	0.338581	0.000000	1.000000	3.000000	94.000000	0.000000
15046.840935	-0.006192	0.474501	0.257746	72.827667	39.948864	35.729897	-1.894489	0.000000	4.627192	0.000000	0.000000	0.000000	-0.348762	0.073275	0.364972	0.000000	1.000000	3.000000	94.000000	0.000000
15046.844269	-0.006192	0.474501	0.257746	72.827667	39.948864	35.729897	-1.894489	0.000000	4.627192	0.000000	0.000000	0.000000	-0.348762	0.073275	0.364972	0.000000	1.000000	3.000000	94.000000	0.000000
15046.847602	-0.006192	0.474501	0.257746	73.230598	41.983898	37.694618	-1.904691	0.000000	4.623003	0.000000	0.000000	0.000000	-0.348762	0.073275	0.364972	0.000000	1.000000	3.000000	94.000000	0.000000
15046.850935	-0.007392	0.474785	0.258956	73.230598	41.983898	37.694618	-1.904691	0.000000	4.623003	0.000000	0.000000	0.000000	-0.360129	0.085205	0.363001	0.000000	0.000000	3.000000	94.000000	0.000000
15046.854269	-0.007392	0.474785	0.258956	73.230598	41.983898	37.694618	-1.904691	0.000000	4.623003	0.000000	0.000000	0.000000	-0.360129	0.085205	0.363001	0.000000	0.000000	3.000000	94.000000	0.000000
15046.857602	-0.007392	0.474785	0.258956	73.591995	43.949238	39.529999	-1.915388	0.000000	4.618580	0.000000	0.000000	0.000000	-0.360129	0.085205	0.363001	0.000000	0.000000	3.000000	94.000000	0.000000
15046.860935	-0.008563	0.475128	0.260144	73.591995	43.949238	39.529999	-1.915388	0.000000	4.618580	0.000000	0.000000	0.000000	-0.351051	0.102961	0.356397	0.000000	0.000000	3.000000	94.000000	0.000000
15046.864269	-0.008563	0.475128	0.260144	73.591995	43.949238	39.529999	-1.915388	0.000000	4.618580	0.000000	0.000000	0.000000	-0.351051	0.102961	0.356397	0.000000	0.000000	3.000000	94.000000	0.000000
15046.867602	-0.008563	0.475128	0.260144	73.897888	45.823448	41.156269	-1.925637	0.000000	4.614317	0.000000	0.000000	0.000000	-0.351051	0.102961	0.356397	0.000000	0.000000	3.000000	94.000000	0.000000
15046.870935	-0.009702	0.475510	0.261264	73.897888	45.823448	41.156269	-1.925637	0.000000	4.614317	0.000000	0.000000	0.000000	-0.341708	0.114569	0.336111	0.000000	0.000000	3.000000	94.000000	0.000000
15046.874269	-0.009702	0.475510	0.261264	73.897888	45.823448	41.156269	-1.925637	0.000000	4.614317	0.000000	0.000000	0.000000	-0.341708	0.114569	0.336111	0.000000	0.000000	3.000000	94.000000	0.000000
15046.877602	-0.009702	0.475510	0.261264	74.167183	47.612667	42.518501	-1.935724	0.000000	4.610095	0.000000	0.000000	0.000000	-0.341708	0.114569	0.336111	0.000000	0.000000	3.000000	94.000000	0.000000
15046.880935	-0.010775	0.475951	0.262333	74.167183	47.612667	42.518501	-1.935724	0.000000	4.610095	0.000000	0.000000	0.000000	-0.322043	0.132205	0.320630	0.000000	0.000000	3.000000	94.000000	0.000000
15046.884269	-0.010775	0.475951	0.262333	74.167183	47.612667	42.518501	-1.935724	0.000000	4.610095	0.000000	0.000000	0.000000	-0.322043	0.132205	0.320630	0.000000	0.000000	3.000000	94.000000	0.000000
15046.887602	-0.010775	0.475951	0.262333	74.412613	49.355911	43.834091	-1.945045	0.000000	4.606170	0.000000	0.000000	0.000000	-0.322043	0.132205	0.320630	0.000000	0.000000	3.000000	94.000000	0.000000
15046.890935	-0.011746	0.476446	0.263197	74.412613	49.355911	43.834091	-1.945045	0.000000	4.606170	0.000000	0.000000	0.000000	-0.291208	0.148680	0.259368	0.000000	0.000000	3.000000	94.000000	0.000000
15046.894269	-0.011746	0.476446	0.263197	74.412613	49.355911	43.834091	-1.945045	0.000000	4.606170	0.000000	0.000000	0.000000	-0.291208	0.148680	0.259368	0.000000	0.000000	3.000000	94.000000	0.000000
15046.897602	-0.011746	0.476446	0.263197	74.637215	51.083633	45.480103	-1.954029	0.000000	4.602366	0.000000	0.000000	0.000000	-0.291208	0.148680	0.259368	0.000000	0.000000	3.000000	94.000000	0.000000
15046.900935	-0.012613	0.476977	0.263875	74.637215	51.083633	45.480103	-1.954029	0.000000	4.602366	0.000000	0.000000	0.000000	-0.260107	0.159317	0.203346	0.000000	0.000000	3.000000	94.000000	0.000000
15046.904269	-0.012613	0.476977	0.263875	74.637215	51.083633	45.480103	-1.954029	0.000000	4.602366	0.000000	0.000000	0.000000	-0.260107	0.159317	0.203346	0.000000	0.000000	3.000000	94.000000	0.000000
15046.907602	-0.012613	0.476977	0.263875	74.852531	52.835266	47.205341	-1.962578	0.000000	4.598727	0.000000	0.000000	0.000000	-0.260107	0.159317	0.203346	0.000000	0.000000	3.000000	94.000000	0.000000
15046.910935	-0.013442	0.477560	0.264258	74.852531	52.835266	47.205341	-1.962578	0.000000	4.598727	0.000000	0.000000	0.000000	-0.248671	0.174886	0.114962	0.000000	0.000000	3.000000	94.000000	0.000000
15046.914269	-0.013442	0.477560	0.264258	74.852531	52.835266	47.205341	-1.962578	0.000000	4.598727	0.000000	0.000000	0.000000	-0.248671	0.174886	0.114962	0.000000	0.000000	3.000000	94.000000	0.000000
15046.917602	-0.013442	0.477560	0.264258	75.072388	54.572094	48.899097	-1.972360	0.000000	4.594540	0.000000	0.000000	0.000000	-0.248671	0.174886	0.114962	0.000000	0.000000	3.000000	94.000000	0.000000
15046.920935	-0.013442	0.477560	0.264258	75.072388	54.572094	48.899097	-1.972360	0.000000	4.594540	0.000000	0.000000	0.000000	-0.248671	0.174886	0.114962	0.000000	0.000000	3.000000	94.000000	0.000000
15046.924269	-0.014197	0.478116	0.264351	75.072388	54.572094	48.899097	-1.972360	0.000000	4.594540	0.000000	0.000000	0.000000	-0.226660	0.166632	0.027706	0.000000	0.000000	3.000000	94.000000	0.000000
15046.927602	-0.014197	0.478116	0.264351	75.310272	56.224945	50.444958	-1.972360	0.000000	4.594540	0.000000	0.000000	0.000000	-0.226660	0.166632	0.027706	0.000000	0.000000	3.000000	94.000000	0.000000
15046.930935	-0.014844	0.478662	0.264138	75.310272	56.224945	50.444958	-1.972360	0.000000	4.594540	0.000000	0.000000	0.000000	-0.193997	0.163948	-0.063951	0.000000	0.000000	3.000000	94.000000	0.000000
15046.934269	-0.014844	0.478662	0.264138	75.310272	56.224945	50.444958	-1.972360	0.000000	4.594540	0.000000	0.000000	0.000000	-0.193997	0.163948	-0.063951	0.000000	0.000000	3.000000	94.000000	0.000000
15046.937602	-0.014844	0.478662	0.264138	75.571785	57.780117	51.813854	-1.993653	0.000000	4.585340	0.000000	0.000000	0.000000	-0.193997	0.163948	-0.063951	0.000000	0.000000	3.000000	94.000000	0.000000
15046.940935	-0.015415	0.479298	0.263630	75.571785	57.780117	51.813854	-1.993653	0.000000	4.585340	0.000000	0.000000	0.000000	-0.171455	0.190735	-0.152131	0.000000	0.000000	3.000000	94.000000	0.000000
15046.944269	-0.015415	0.479298	0.263630	75.571785	57.780117	51.813854	-1.993653	0.000000	4.585340	0.000000	0.000000	0.000000	-0.171455	0.190735	-0.152131	0.000000	0.000000	3.000000	94.000000	0.000000
15046.947602	-0.015415	0.479298	0.263630	75.842468	59.201504	53.049957	-2.005219	0.000000	4.580294	0.000000	0.000000	0.000000	-0.171455	0.190735	-0.152131	0.000000	0.000000	3.000000	94.000000	0.000000
15046.950935	-0.015844	0.479944	0.262863	75.842468	59.201504	53.049957	-2.005219	0.000000	4.580294	0.000000	0.000000	0.000000	-0.128445	0.193902	-0.230215	0.000000	0.000000	3.000000	94.000000	0.000000
15046.954269	-0.015844	0.479944	0.262863	75.842468	59.201504	53.049957	-2.005219	0.000000	4.580294	0.000000	0.000000	0.000000	-0.128445	0.193902	-0.230215	0.000000	0.000000	3.000000	94.000000	0.000000
15046.957602	-0.015844	0.479944	0.262863	76.109451	60.479153	54.178318	-2.016374	0.000000	4.575395	0.000000	0.000000	0.000000	-0.128445	0.193902	-0.230215	0.000000	0.000000	3.000000	94.000000	0.000000
15046.960935	-0.016130	0.480740	0.261907	76.109451	60.479153	54.178318	-2.016374	0.000000	4.575395	0.000000	0.000000	0.000000	-0.085900	0.238821	-0.286863	0.000000	0.000000	3.000000	94.000000	0.000000
15046.964269	-0.016130	0.480740	0.261907	76.109451	60.479153	54.178318	-2.016374	0.000000	4.575395	0.000000	0.000000	0.000000	-0.085900	0.238821	-0.286863	0.000000	0.000000	3.000000	94.000000	0.000000
15046.967602	-0.016130	0.480740	0.261907	76.396118	61.546242	55.053055	-2.026711	0.000000	4.570825	0.000000	0.000000	0.000000	-0.085900	0.238821	-0.286863	0.000000	0.000000	3.000000	94.000000	0.000000
15046.970935	-0.016207	0.481647	0.260794	76.396118	61.546242	55.053055	-2.026711	0.000000	4.570825	0.000000	0.000000	0.000000	-0.023201	0.271900	-0.333839	0.000000	0.000000	3.000000	94.000000	0.000000
15046.974269	-0.016207	0.481647	0.260794	76.396118	61.546242	55.053055	-2.026711	0.000000	4.570825	0.000000	0.000000	0.000000	-0.023201	0.271900	-0.333839	0.000000	0.000000	3.000000	94.000000	0.000000
15046.977602	-0.016207	0.481647	0.260794	76.711182	62.442738	55.724514	-2.035061	0.000000	4.567113	0.000000	0.000000	0.000000	-0.023201	0.271900	-0.333839	0.000000	0.000000	3.000000	94.000000	0.000000
15046.980935	-0.016077	0.482643	0.259539	76.711182	62.442738	55.724514	-2.035061	0.000000	4.567113	0.000000	0.000000	0.000000	0.039133	0.298915	-0.376412	0.000000	0.000000	3.000000	94.000000	0.000000
15046.984269	-0.016077	0.482643	0.259539	76.711182	62.442738	55.724514	-2.035061	0.000000	4.567113	0.000000	0.000000	0.000000	0.039133	0.298915	-0.376412	0.000000	0.000000	3.000000	94.000000	0.000000
15046.987602	-0.016077	0.482643	0.259539	77.075180	63.017014	56.005836	-2.041349	0.000000	4.564307	0.000000	0.000000	0.000000	0.039133	0.298915	-0.376412	0.000000	0.000000	3.000000	94.000000	0.000000
15046.990935	-0.015809	0.483750	0.258186	77.075180	63.017014	56.005836	-2.041349	0.000000	4.564307	0.000000	0.000000	0.000000	0.080459	0.331952	-0.406146	0.000000	0.000000	3.000000	94.000000	0.000000
15046.994269	-0.015809	0.483750	0.258186	77.075180	63.017014	56.005836	-2.041349	0.000000	4.564307	0.000000	0.000000	0.000000	0.080459	0.331952	-0.406146	0.000000	0.000000	3.000000	94.000000	0.000000
15046.997602	-0.015809	0.483750	0.258186	77.486191	63.112068	55.745804	-2.046314	0.000000	4.562083	0.000000	0.000000	0.000000	0.080459	0.331952	-0.406146	0.000000	0.000000	3.000000	94.000000	0.000000
15047.000935	-0.015403	0.484945	0.256716	77.486191	63.112068	55.745804	-2.046314	0.000000	4.562083	0.000000	0.000000	0.000000	0.121628	0.358605	-0.440796	0.000000	0.000000	3.000000	94.000000	0.000000
15047.004269	-0.015403	0.484945	0.256716	77.486191	63.112068	55.745804	-2.046314	0.000000	4.562083	0.000000	0.000000	0.000000	0.121628	0.358605	-0.440796	0.000000	0.000000	3.000000	94.000000	0.000000
15047.007602	-0.015403	0.484945	0.256716	77.931816	62.687004	54.921577	-2.050064	0.000000	4.560399	0.000000	0.000000	0.000000	0.121628	0.358605	-0.440796	0.000000	0.000000	3.000000	94.000000	0.000000
15047.010935	-0.014929	0.486169	0.255115	77.931816	62.687004	54.921577	-2.050064	0.000000	4.560399	0.000000	0.000000	0.000000	0.142295	0.367175	-0.480342	0.000000	0.000000	3.000000	94.000000	0.000000
15047.014269	-0.014929	0.486169	0.255115	77.931816	62.687004	54.921577	-2.050064	0.000000	4.560399	0.000000	0.000000	0.000000	0.142295	0.367175	-0.480342	0.000000	0.000000	3.000000	94.000000	0.000000
15047.017602	-0.014929	0.486169	0.255115	78.383293	61.993176	53.809917	-2.053712	0.000000	4.558757	0.000000	0.000000	0.000000	0.142295	0.367175	-0.480342	0.000000	0.000000	3.000000	94.000000	0.000000
15047.020935	-0.014421	0.487481	0.253424	78.383293	61.993176	53.809917	-2.053712	0.000000	4.558757	0.000000	0.000000	0.000000	0.152369	0.393519	-0.507201	0.000000	0.000000	3.000000	94.000000	0.000000
15047.024269	-0.014421	0.487481	0.253424	78.383293	61.993176	53.809917	-2.053712	0.000000	4.558757	0.000000	0.000000	0.000000	0.152369	0.393519	-0.507201	0.000000	0.000000	3.000000	94.000000	0.000000
15047.027602	-0.014421	0.487481	0.253424	78.785759	61.083900	52.503662	-2.057504	0.000000	4.557047	0.000000	0.000000	0.000000	0.152369	0.393519	-0.507201	0.000000	0.000000	3.000000	94.000000	0.000000
15047.030935	-0.013812	0.488859	0.251629	78.785759	61.083900	52.503662	-2.057504	0.000000	4.557047	0.000000	0.000000	0.000000	0.182600	0.413465	-0.538545	0.000000	0.000000	3.000000	94.000000	0.000000
15047.034269	-0.013812	0.488859	0.251629	78.785759	61.083900	52.503662	-2.057504	0.000000	4.557047	0.000000	0.000000	0.000000	0.182600	0.413465	-0.538545	0.000000	0.000000	3.000000	94.000000	0.000000
15047.037602	-0.013812	0.488859	0.251629	79.091164	60.035870	51.128185	-2.060539	0.000000	4.555676	0.000000	0.000000	0.000000	0.182600	0.413465	-0.538545	0.000000	0.000000	3.000000	94.000000	0.000000
15047.040935	-0.013104	0.490245	0.249746	79.091164	60.035870	51.128185	-2.060539	0.000000	4.555676	0.000000	0.000000	0.000000	0.212430	0.415890	-0.564846	0.000000	0.000000	3.000000	94.000000	0.000000
15047.044269	-0.013104	0.490245	0.249746	79.091164	60.035870	51.128185	-2.060539	0.000000	4.555676	0.000000	0.000000	0.000000	0.212430	0.415890	-0.564846	0.000000	0.000000	3.000000	94.000000	0.000000
15047.047602	-0.013104	0.490245	0.249746	79.292915	58.931335	49.769947	-2.062712	0.000000	4.554692	0.000000	0.000000	0.000000	0.212430	0.415890	-0.564846	0.000000	0.000000	3.000000	94.000000	0.000000
15047.050935	-0.012331	0.491637	0.247742	79.292915	58.931335	49.769947	-2.062712	0.000000	4.554692	0.000000	0.000000	0.000000	0.232073	0.417613	-0.601212	0.000000	0.000000	3.000000	94.000000	0.000000
15047.054269	-0.012331	0.491637	0.247742	79.292915	58.931335	49.769947	-2.062712	0.000000	4.554692	0.000000	0.000000	0.000000	0.232073	0.417613	-0.601212	0.000000	0.000000	3.000000	94.000000	0.000000
15047.057602	-0.012331	0.491637	0.247742	79.401886	57.865936	48.523907	-2.064755	0.000000	4.553766	0.000000	0.000000	0.000000	0.232073	0.417613	-0.601212	0.000000	0.000000	3.000000	94.000000	0.000000
15047.060935	-0.011526	0.493052	0.245598	79.401886	57.865936	48.523907	-2.064755	0.000000	4.553766	0.000000	0.000000	0.000000	0.241513	0.424569	-0.643299	0.000000	0.000000	3.000000	94.000000	0.000000
15047.064269	-0.011526	0.493052	0.245598	79.401886	57.865936	48.523907	-2.064755	0.000000	4.553766	0.000000	0.000000	0.000000	0.241513	0.424569	-0.643299	0.000000	0.000000	3.000000	94.000000	0.000000
15047.067602	-0.011526	0.493052	0.245598	79.446205	56.783661	47.310379	-2.067327	0.000000	4.552600	0.000000	0.000000	0.000000	0.241513	0.424569	-0.643299	0.000000	0.000000	3.000000	94.000000	0.000000
15047.070935	-0.010724	0.494455	0.243377	79.446205	56.783661	47.310379	-2.067327	0.000000	4.552600	0.000000	0.000000	0.000000	0.240451	0.420650	-0.666310	0.000000	0.000000	3.000000	94.000000	0.000000
15047.074269	-0.010724	0.494455	0.243377	79.446205	56.783661	47.310379	-2.067327	0.000000	4.552600	0.000000	0.000000	0.000000	0.240451	0.420650	-0.666310	0.000000	0.000000	3.000000	94.000000	0.000000
15047.077602	-0.010724	0.494455	0.243377	79.454430	55.794273	46.223385	-2.070536	0.000000	4.551141	0.000000	0.000000	0.000000	0.240451	0.420650	-0.666310	0.000000	0.000000	3.000000	94.000000	0.000000
15047.080935	-0.009926	0.495821	0.241031	79.454430	55.794273	46.223385	-2.070536	0.000000	4.551141	0.000000	0.000000	0.000000	0.239520	0.410064	-0.703688	0.000000	0.000000	3.000000	94.000000	0.000000
15047.084269	-0.009926	0.495821	0.241031	79.454430	55.794273	46.223385	-2.070536	0.000000	4.551141	0.000000	0.000000	0.000000	0.239520	0.410064	-0.703688	0.000000	0.000000	3.000000	94.000000	0.000000
15047.087602	-0.009926	0.495821	0.241031	79.435493	54.913456	45.293377	-2.074738	0.000000	4.549227	0.000000	0.000000	0.000000	0.239520	0.410064	-0.703688	0.000000	0.000000	3.000000	94.000000	0.000000
15047.090935	-0.009098	0.497154	0.238593	79.435493	54.913456	45.293377	-2.074738	0.000000	4.549227	0.000000	0.000000	0.000000	0.248253	0.399819	-0.731655	0.000000	0.000000	3.000000	94.000000	0.000000
15047.094269	-0.009098	0.497154	0.238593	79.435493	54.913456	45.293377	-2.074738	0.000000	4.549227	0.000000	0.000000	0.000000	0.248253	0.399819	-0.731655	0.000000	0.000000	3.000000	94.000000	0.000000
15047.097602	-0.009098	0.497154	0.238593	79.398148	54.243515	44.587837	-2.079229	0.000000	4.547176	0.000000	0.000000	0.000000	0.248253	0.399819	-0.731655	0.000000	0.000000	3.000000	94.000000	0.000000
15047.100935	-0.008308	0.498434	0.236076	79.398148	54.243515	44.587837	-2.079229	0.000000	4.547176	0.000000	0.000000	0.000000	0.236983	0.384063	-0.754964	0.000000	0.000000	3.000000	94.000000	0.000000
15047.104269	-0.008308	0.498434	0.236076	79.398148	54.243515	44.587837	-2.079229	0.000000	4.547176	0.000000	0.000000	0.000000	0.236983	0.384063	-0.754964	0.000000	0.000000	3.000000	94.000000	0.000000
15047.107602	-0.008308	0.498434	0.236076	79.367477	53.803028	44.111603	-2.084971	0.000000	4.544545	0.000000	0.000000	0.000000	0.236983	0.384063	-0.754964	0.000000	0.000000	3.000000	94.000000	0.000000
15047.110935	-0.007458	0.499644	0.233500	79.367477	53.803028	44.111603	-2.084971	0.000000	4.544545	0.000000	0.000000	0.000000	0.255198	0.362904	-0.772863	0.000000	0.000000	3.000000	94.000000	0.000000
15047.114269	-0.007458	0.499644	0.233500	79.367477	53.803028	44.111603	-2.084971	0.000000	4.544545	0.000000	0.000000	0.000000	0.255198	0.362904	-0.772863	0.000000	0.000000	3.000000	94.000000	0.000000
15047.117602	-0.007458	0.499644	0.233500	79.365791	53.627216	43.893097	-2.090293	0.000000	4.542100	0.000000	0.000000	0.000000	0.255198	0.362904	-0.772863	0.000000	0.000000	3.000000	94.000000	0.000000
15047.120935	-0.006645	0.500781	0.230830	79.365791	53.627216	43.893097	-2.090293	0.000000	4.542100	0.000000	0.000000	0.000000	0.243829	0.341200	-0.801048	0.000000	0.000000	3.000000	94.000000	0.000000
15047.124269	-0.006645	0.500781	0.230830	79.365791	53.627216	43.893097	-2.090293	0.000000	4.542100	0.000000	0.000000	0.000000	0.243829	0.341200	-0.801048	0.000000	0.000000	3.000000	94.000000	0.000000
15047.127602	-0.006645	0.500781	0.230830	79.381790	53.736759	43.965435	-2.097043	0.000000	4.538988	0.000000	0.000000	0.000000	0.243829	0.341200	-0.801048	0.000000	0.000000	3.000000	94.000000	0.000000
15047.130935	-0.005805	0.501884	0.228063	79.381790	53.736759	43.965435	-2.097043	0.000000	4.538988	0.000000	0.000000	0.000000	0.252004	0.330730	-0.830010	0.000000	0.000000	3.000000	94.000000	0.000000
15047.134269	-0.005805	0.501884	0.228063	79.381790	53.736759	43.965435	-2.097043	0.000000	4.538988	0.000000	0.000000	0.000000	0.252004	0.330730	-0.830010	0.000000	0.000000	3.000000	94.000000	0.000000
15047.137602	-0.005805	0.501884	0.228063	79.400787	54.268776	44.496265	-2.104222	0.000000	4.535665	0.000000	0.000000	0.000000	0.252004	0.330730	-0.830010	0.000000	0.000000	3.000000	94.000000	0.000000
15047.140935	-0.004938	0.502934	0.225216	79.400787	54.268776	44.496265	-2.104222	0.000000	4.535665	0.000000	0.000000	0.000000	0.259922	0.314891	-0.853976	0.000000	0.000000	3.000000	94.000000	0.000000
15047.144269	-0.004938	0.502934	0.225216	79.400787	54.268776	44.496265	-2.104222	0.000000	4.535665	0.000000	0.000000	0.000000	0.259922	0.314891	-0.853976	0.000000	0.000000	3.000000	94.000000	0.000000
15047.147602	-0.004938	0.502934	0.225216	79.391876	55.239666	45.503036	-2.111741	0.000000	4.532168	0.000000	0.000000	0.000000	0.259922	0.314891	-0.853976	0.000000	0.000000	3.000000	94.000000	0.000000
15047.150935	-0.004046	0.503950	0.222304	79.391876	55.239666	45.503036	-2.111741	0.000000	4.532168	0.000000	0.000000	0.000000	0.267605	0.304962	-0.873602	0.000000	0.000000	3.000000	94.000000	0.000000
15047.154269	-0.004046	0.503950	0.222304	79.391876	55.239666	45.503036	-2.111741	0.000000	4.532168	0.000000	0.000000	0.000000	0.267605	0.304962	-0.873602	0.000000	0.000000	3.000000	94.000000	0.000000
15047.157602	-0.004046	0.503950	0.222304	79.348648	56.480583	46.824478	-2.119517	0.000000	4.528537	0.000000	0.000000	0.000000	0.267605	0.304962	-0.873602	0.000000	0.000000	3.000000	94.000000	0.000000
15047.160935	-0.003129	0.504931	0.219293	79.348648	56.480583	46.824478	-2.119517	0.000000	4.528537	0.000000	0.000000	0.000000	0.275135	0.294255	-0.903467	0.000000	0.000000	3.000000	94.000000	0.000000
15047.164269	-0.003129	0.504931	0.219293	79.348648	56.480583	46.824478	-2.119517	0.000000	4.528537	0.000000	0.000000	0.000000	0.275135	0.294255	-0.903467	0.000000	0.000000	3.000000	94.000000	0.000000
15047.167602	-0.003129	0.504931	0.219293	79.291710	57.751675	48.192795	-2.127847	0.000000	4.524629	0.000000	0.000000	0.000000	0.275135	0.294255	-0.903467	0.000000	0.000000	3.000000	94.000000	0.000000
15047.170935	-0.002220	0.505856	0.216165	79.291710	57.751675	48.192795	-2.127847	0.000000	4.524629	0.000000	0.000000	0.000000	0.272845	0.277586	-0.938371	0.000000	0.000000	3.000000	94.000000	0.000000
15047.174269	-0.002220	0.505856	0.216165	79.291710	57.751675	48.192795	-2.127847	0.000000	4.524629	0.000000	0.000000	0.000000	0.272845	0.277586	-0.938371	0.000000	0.000000	3.000000	94.000000	0.000000
15047.177602	-0.002220	0.505856	0.216165	79.234863	59.078964	49.619682	-2.137458	0.000000	4.520096	0.000000	0.000000	0.000000	0.272845	0.277586	-0.938371	0.000000	0.000000	3.000000	94.000000	0.000000
15047.180935	-0.001318	0.506745	0.212935	79.234863	59.078964	49.619682	-2.137458	0.000000	4.520096	0.000000	0.000000	0.000000	0.270408	0.266698	-0.969012	0.000000	0.000000	3.000000	94.000000	0.000000
15047.184269	-0.001318	0.506745	0.212935	79.234863	59.078964	49.619682	-2.137458	0.000000	4.520096	0.000000	0.000000	0.000000	0.270408	0.266698	-0.969012	0.000000	0.000000	3.000000	94.000000	0.000000
15047.187602	-0.001318	0.506745	0.212935	79.177330	60.449764	51.093262	-2.148300	0.000000	4.514954	0.000000	0.000000	0.000000	0.270408	0.266698	-0.969012	0.000000	0.000000	3.000000	94.000000	0.000000
15047.190935	-0.000457	0.507598	0.209601	79.177330	60.449764	51.093262	-2.148300	0.000000	4.514954	0.000000	0.000000	0.000000	0.258355	0.255731	-1.000023	0.000000	0.000000	3.000000	94.000000	0.000000
15047.194269	-0.000457	0.507598	0.209601	79.177330	60.449764	51.093262	-2.148300	0.000000	4.514954	0.000000	0.000000	0.000000	0.258355	0.255731	-1.000023	0.000000	0.000000	3.000000	94.000000	0.000000
15047.197602	-0.000457	0.507598	0.209601	79.120308	61.808567	52.559166	-2.161007	0.000000	4.508885	0.000000	0.000000	0.000000	0.258355	0.255731	-1.000023	0.000000	0.000000	3.000000	94.000000	0.000000
15047.200935	0.000395	0.508430	0.206145	79.120308	61.808567	52.559166	-2.161007	0.000000	4.508885	0.000000	0.000000	0.000000	0.255769	0.249683	-1.036891	0.000000	0.000000	3.000000	94.000000	0.000000
15047.204269	0.000395	0.508430	0.206145	79.120308	61.808567	52.559166	-2.161007	0.000000	4.508885	0.000000	0.000000	0.000000	0.255769	0.249683	-1.036891	0.000000	0.000000	3.000000	94.000000	0.000000
15047.207602	0.000395	0.508430	0.206145	79.065475	63.138958	53.990093	-2.175274	0.000000	4.502020	0.000000	0.000000	0.000000	0.255769	0.249683	-1.036891	0.000000	0.000000	3.000000	94.000000	0.000000
15047.210935	0.001270	0.509227	0.202617	79.065475	63.138958	53.990093	-2.175274	0.000000	4.502020	0.000000	0.000000	0.000000	0.262468	0.239251	-1.058371	0.000000	0.000000	3.000000	94.000000	0.000000
15047.214269	0.001270	0.509227	0.202617	79.065475	63.138958	53.990093	-2.175274	0.000000	4.502020	0.000000	0.000000	0.000000	0.262468	0.239251	-1.058371	0.000000	0.000000	3.000000	94.000000	0.000000
15047.217602	0.001270	0.509227	0.202617	78.987007	64.314247	55.273911	-2.190185	0.000000	4.494785	0.000000	0.000000	0.000000	0.262468	0.239251	-1.058371	0.000000	0.000000	3.000000	94.000000	0.000000
15047.220935	0.002198	0.510026	0.199014	78.987007	64.314247	55.273911	-2.190185	0.000000	4.494785	0.000000	0.000000	0.000000	0.278272	0.239518	-1.080975	0.000000	0.000000	3.000000	94.000000	0.000000
15047.224269	0.002198	0.510026	0.199014	78.987007	64.314247	55.273911	-2.190185	0.000000	4.494785	0.000000	0.000000	0.000000	0.278272	0.239518	-1.080975	0.000000	0.000000	3.000000	94.000000	0.000000
15047.227602	0.002198	0.510026	0.199014	78.875511	65.170723	56.283127	-2.205264	0.000000	4.487406	0.000000	0.000000	0.000000	0.278272	0.239518	-1.080975	0.000000	0.000000	3.000000	94.000000	0.000000
15047.230935	0.003115	0.510789	0.195338	78.875511	65.170723	56.283127	-2.205264	0.000000	4.487406	0.000000	0.000000	0.000000	0.275091	0.228888	-1.102931	0.000000	0.000000	3.000000	94.000000	0.000000
15047.234269	0.003115	0.510789	0.195338	78.875511	65.170723	56.283127	-2.205264	0.000000	4.487406	0.000000	0.000000	0.000000	0.275091	0.228888	-1.102931	0.000000	0.000000	3.000000	94.000000	0.000000
15047.237602	0.003115	0.510789	0.195338	78.745407	65.704979	57.550930	-2.221683	0.000000	4.479300	0.000000	0.000000	0.000000	0.275091	0.228888	-1.102931	0.000000	0.000000	3.000000	94.000000	0.000000
15047.240935	0.004052	0.511535	0.191603	78.745407	65.704979	57.550930	-2.221683	0.000000	4.479300	0.000000	0.000000	0.000000	0.281086	0.223981	-1.120334	0.000000	0.000000	3.000000	94.000000	0.000000
15047.244269	0.004052	0.511535	0.191603	78.745407	65.704979	57.550930	-2.221683	0.000000	4.479300	0.000000	0.000000	0.000000	0.281086	0.223981	-1.120334	0.000000	0.000000	3.000000	94.000000	0.000000
15047.247602	0.004052	0.511535	0.191603	78.622536	66.009117	59.841816	-2.238807	0.000000	4.470765	0.000000	0.000000	0.000000	0.281086	0.223981	-1.120334	0.000000	0.000000	3.000000	94.000000	0.000000
15047.250935	0.004946	0.512246	0.187794	78.622536	66.009117	59.841816	-2.238807	0.000000	4.470765	0.000000	0.000000	0.000000	0.268436	0.213243	-1.142589	0.000000	0.000000	3.000000	94.000000	0.000000
15047.254269	0.004946	0.512246	0.187794	78.622536	66.009117	59.841816	-2.238807	0.000000	4.470765	0.000000	0.000000	0.000000	0.268436	0.213243	-1.142589	0.000000	0.000000	3.000000	94.000000	0.000000
15047.257602	0.004946	0.512246	0.187794	78.559517	66.228096	61.844521	-2.258015	0.000000	4.461095	0.000000	0.000000	0.000000	0.268436	0.213243	-1.142589	0.000000	0.000000	3.000000	94.000000	0.000000
15047.260935	0.005921	0.512956	0.183907	78.559517	66.228096	61.844521	-2.258015	0.000000	4.461095	0.000000	0.000000	0.000000	0.292364	0.212959	-1.166244	0.000000	0.000000	3.000000	94.000000	0.000000
15047.264269	0.005921	0.512956	0.183907	78.559517	66.228096	61.844521	-2.258015	0.000000	4.461095	0.000000	0.000000	0.000000	0.292364	0.212959	-1.166244	0.000000	0.000000	3.000000	94.000000	0.000000
15047.267602	0.005921	0.512956	0.183907	78.586182	66.398247	62.593178	-2.277130	0.000000	4.451369	0.000000	0.000000	0.000000	0.292364	0.212959	-1.166244	0.000000	0.000000	3.000000	94.000000	0.000000
15047.270935	0.007003	0.513645	0.179923	78.586182	66.398247	62.593178	-2.277130	0.000000	4.451369	0.000000	0.000000	0.000000	0.324703	0.206791	-1.195222	0.000000	0.000000	3.000000	94.000000	0.000000
15047.274269	0.007003	0.513645	0.179923	78.586182	66.398247	62.593178	-2.277130	0.000000	4.451369	0.000000	0.000000	0.000000	0.324703	0.206791	-1.195222	0.000000	0.000000	3.000000	94.000000	0.000000
15047.277602	0.007003	0.513645	0.179923	78.637070	66.634361	62.765293	-2.295810	0.000000	4.441763	0.000000	0.000000	0.000000	0.324703	0.206791	-1.195222	0.000000	0.000000	3.000000	94.000000	0.000000
15047.280935	0.008161	0.514348	0.175838	78.637070	66.634361	62.765293	-2.295810	0.000000	4.441763	0.000000	0.000000	0.000000	0.347180	0.210802	-1.225505	0.000000	0.000000	3.000000	94.000000	0.000000
15047.284269	0.008161	0.514348	0.175838	78.637070	66.634361	62.765293	-2.295810	0.000000	4.441763	0.000000	0.000000	0.000000	0.347180	0.210802	-1.225505	0.000000	0.000000	3.000000	94.000000	0.000000
15047.287602	0.008161	0.514348	0.175838	78.666679	66.735649	62.894657	-2.314768	0.000000	4.431912	0.000000	0.000000	0.000000	0.347180	0.210802	-1.225505	0.000000	0.000000	3.000000	94.000000	0.000000
15047.290935	0.009450	0.515116	0.171663	78.666679	66.735649	62.894657	-2.314768	0.000000	4.431912	0.000000	0.000000	0.000000	0.386931	0.230418	-1.252569	0.000000	0.000000	3.000000	94.000000	0.000000
15047.294269	0.009450	0.515116	0.171663	78.666679	66.735649	62.894657	-2.314768	0.000000	4.431912	0.000000	0.000000	0.000000	0.386931	0.230418	-1.252569	0.000000	0.000000	3.000000	94.000000	0.000000
15047.297602	0.009450	0.515116	0.171663	78.665024	66.356186	62.821678	-2.332782	0.000000	4.422457	0.000000	0.000000	0.000000	0.386931	0.230418	-1.252569	0.000000	0.000000	3.000000	94.000000	0.000000
15047.300935	0.010870	0.515954	0.167468	78.665024	66.356186	62.821678	-2.332782	0.000000	4.422457	0.000000	0.000000	0.000000	0.425994	0.251402	-1.258497	0.000000	0.000000	3.000000	94.000000	0.000000
15047.304269	0.010870	0.515954	0.167468	78.665024	66.356186	62.821678	-2.332782	0.000000	4.422457	0.000000	0.000000	0.000000	0.425994	0.251402	-1.258497	0.000000	0.000000	3.000000	94.000000	0.000000
15047.307602	0.010870	0.515954	0.167468	78.642906	65.268303	61.953320	-2.349113	0.000000	4.413804	0.000000	0.000000	0.000000	0.425994	0.251402	-1.258497	0.000000	0.000000	3.000000	94.000000	0.000000
15047.310935	0.012417	0.516860	0.163252	78.642906	65.268303	61.953320	-2.349113	0.000000	4.413804	0.000000	0.000000	0.000000	0.464130	0.271901	-1.264655	0.000000	0.000000	3.000000	94.000000	0.000000
15047.314269	0.012417	0.516860	0.163252	78.642906	65.268303	61.953320	-2.349113	0.000000	4.413804	0.000000	0.000000	0.000000	0.464130	0.271901	-1.264655	0.000000	0.000000	3.000000	94.000000	0.000000
15047.317602	0.012417	0.516860	0.163252	78.580956	63.379341	59.966644	-2.363749	0.000000	4.405984	0.000000	0.000000	0.000000	0.464130	0.271901	-1.264655	0.000000	0.000000	3.000000	94.000000	0.000000
15047.320935	0.014032	0.517841	0.159090	78.580956	63.379341	59.966644	-2.363749	0.000000	4.405984	0.000000	0.000000	0.000000	0.484278	0.294027	-1.248731	0.000000	0.000000	3.000000	94.000000	0.000000
15047.324269	0.014032	0.517841	0.159090	78.580956	63.379341	59.966644	-2.363749	0.000000	4.405984	0.000000	0.000000	0.000000	0.484278	0.294027	-1.248731	0.000000	0.000000	3.000000	94.000000	0.000000
15047.327602	0.014032	0.517841	0.159090	78.527847	60.832466	57.264378	-2.377025	0.000000	4.398836	0.000000	0.000000	0.000000	0.484278	0.294027	-1.248731	0.000000	0.000000	3.000000	94.000000	0.000000
15047.330935	0.015652	0.518886	0.154909	78.527847	60.832466	57.264378	-2.377025	0.000000	4.398836	0.000000	0.000000	0.000000	0.486044	0.313627	-1.254206	0.000000	0.000000	3.000000	94.000000	0.000000
15047.334269	0.015652	0.518886	0.154909	78.527847	60.832466	57.264378	-2.377025	0.000000	4.398836	0.000000	0.000000	0.000000	0.486044	0.313627	-1.254206	0.000000	0.000000	3.000000	94.000000	0.000000
15047.337602	0.015652	0.518886	0.154909	78.495796	57.894188	54.154030	-2.391033	0.000000	4.391237	0.000000	0.000000	0.000000	0.486044	0.313627	-1.254206	0.000000	0.000000	3.000000	94.000000	0.000000
15047.340935	0.017163	0.519966	0.150754	78.495796	57.894188	54.154030	-2.391033	0.000000	4.391237	0.000000	0.000000	0.000000	0.453310	0.323882	-1.246615	0.000000	0.000000	3.000000	94.000000	0.000000
15047.344269	0.017163	0.519966	0.150754	78.495796	57.894188	54.154030	-2.391033	0.000000	4.391237	0.000000	0.000000	0.000000	0.453310	0.323882	-1.246615	0.000000	0.000000	3.000000	94.000000	0.000000
15047.347602	0.017163	0.519966	0.150754	78.460968	54.898968	51.355644	-2.407865	0.000000	4.382030	0.000000	0.000000	0.000000	0.453310	0.323882	-1.246615	0.000000	0.000000	3.000000	94.000000	0.000000
15047.350935	0.018597	0.521116	0.146658	78.460968	54.898968	51.355644	-2.407865	0.000000	4.382030	0.000000	0.000000	0.000000	0.430086	0.345003	-1.228738	0.000000	0.000000	3.000000	94.000000	0.000000
15047.354269	0.018597	0.521116	0.146658	78.460968	54.898968	51.355644	-2.407865	0.000000	4.382030	0.000000	0.000000	0.000000	0.430086	0.345003	-1.228738	0.000000	0.000000	3.000000	94.000000	0.000000
15047.357602	0.018597	0.521116	0.146658	78.405701	52.016800	49.750626	-2.426548	0.000000	4.371712	0.000000	0.000000	0.000000	0.430086	0.345003	-1.228738	0.000000	0.000000	3.000000	94.000000	0.000000
15047.360935	0.019957	0.522310	0.142701	78.405701	52.016800	49.750626	-2.426548	0.000000	4.371712	0.000000	0.000000	0.000000	0.408144	0.358465	-1.186959	0.000000	0.000000	3.000000	94.000000	0.000000
15047.364269	0.019957	0.522310	0.142701	78.405701	52.016800	49.750626	-2.426548	0.000000	4.371712	0.000000	0.000000	0.000000	0.408144	0.358465	-1.186959	0.000000	0.000000	3.000000	94.000000	0.000000
15047.367602	0.019957	0.522310	0.142701	78.320137	49.312622	48.433044	-2.446046	0.000000	4.360833	0.000000	0.000000	0.000000	0.408144	0.358465	-1.186959	0.000000	0.000000	3.000000	94.000000	0.000000
15047.370935	0.021361	0.523587	0.138916	78.320137	49.312622	48.433044	-2.446046	0.000000	4.360833	0.000000	0.000000	0.000000	0.421190	0.383090	-1.135452	0.000000	0.000000	3.000000	94.000000	0.000000
15047.374269	0.021361	0.523587	0.138916	78.320137	49.312622	48.433044	-2.446046	0.000000	4.360833	0.000000	0.000000	0.000000	0.421190	0.383090	-1.135452	0.000000	0.000000	3.000000	94.000000	0.000000
15047.377602	0.021361	0.523587	0.138916	78.209984	46.867271	46.855774	-2.463157	0.000000	4.351190	0.000000	0.000000	0.000000	0.421190	0.383090	-1.135452	0.000000	0.000000	3.000000	94.000000	0.000000
15047.380935	0.022836	0.524943	0.135267	78.209984	46.867271	46.855774	-2.463157	0.000000	4.351190	0.000000	0.000000	0.000000	0.442350	0.406549	-1.094976	0.000000	0.000000	3.000000	94.000000	0.000000
15047.384269	0.022836	0.524943	0.135267	78.209984	46.867271	46.855774	-2.463157	0.000000	4.351190	0.000000	0.000000	0.000000	0.442350	0.406549	-1.094976	0.000000	0.000000	3.000000	94.000000	0.000000
15047.387602	0.022836	0.524943	0.135267	78.073669	44.687126	44.888577	-2.477531	0.000000	4.343022	0.000000	0.000000	0.000000	0.442350	0.406549	-1.094976	0.000000	0.000000	3.000000	94.000000	0.000000
15047.390935	0.024352	0.526376	0.131754	78.073669	44.687126	44.888577	-2.477531	0.000000	4.343022	0.000000	0.000000	0.000000	0.455017	0.430039	-1.053836	0.000000	0.000000	3.000000	94.000000	0.000000
15047.394269	0.024352	0.526376	0.131754	78.073669	44.687126	44.888577	-2.477531	0.000000	4.343022	0.000000	0.000000	0.000000	0.455017	0.430039	-1.053836	0.000000	0.000000	3.000000	94.000000	0.000000
15047.397602	0.024352	0.526376	0.131754	77.949524	42.846573	42.766846	-2.489618	0.000000	4.336104	0.000000	0.000000	0.000000	0.455017	0.430039	-1.053836	0.000000	0.000000	3.000000	94.000000	0.000000
15047.400935	0.025854	0.527833	0.128331	77.949524	42.846573	42.766846	-2.489618	0.000000	4.336104	0.000000	0.000000	0.000000	0.450406	0.437119	-1.026943	0.000000	0.000000	3.000000	94.000000	0.000000
15047.404269	0.025854	0.527833	0.128331	77.949524	42.846573	42.766846	-2.489618	0.000000	4.336104	0.000000	0.000000	0.000000	0.450406	0.437119	-1.026943	0.000000	0.000000	3.000000	94.000000	0.000000
15047.407602	0.025854	0.527833	0.128331	77.902008	41.636620	41.338127	-2.501384	0.000000	4.329328	0.000000	0.000000	0.000000	0.450406	0.437119	-1.026943	0.000000	0.000000	3.000000	94.000000	0.000000
15047.410935	0.027339	0.529310	0.124960	77.902008	41.636620	41.338127	-2.501384	0.000000	4.329328	0.000000	0.000000	0.000000	0.445509	0.442995	-1.011078	0.000000	0.000000	3.000000	94.000000	0.000000
15047.414269	0.027339	0.529310	0.124960	77.902008	41.636620	41.338127	-2.501384	0.000000	4.329328	0.000000	0.000000	0.000000	0.445509	0.442995	-1.011078	0.000000	0.000000	3.000000	94.000000	0.000000
15047.417602	0.027339	0.529310	0.124960	78.022339	41.504005	41.368183	-2.513361	0.000000	4.322385	0.000000	0.000000	0.000000	0.445509	0.442995	-1.011078	0.000000	0.000000	3.000000	94.000000	0.000000
15047.420935	0.028613	0.530751	0.121602	78.022339	41.504005	41.368183	-2.513361	0.000000	4.322385	0.000000	0.000000	0.000000	0.382302	0.432478	-1.007461	0.000000	0.000000	3.000000	94.000000	0.000000
15047.424269	0.028613	0.530751	0.121602	78.022339	41.504005	41.368183	-2.513361	0.000000	4.322385	0.000000	0.000000	0.000000	0.382302	0.432478	-1.007461	0.000000	0.000000	3.000000	94.000000	0.000000
15047.427602	0.028613	0.530751	0.121602	78.220665	41.956173	42.444096	-2.531316	0.000000	4.311895	0.000000	0.000000	0.000000	0.382302	0.432478	-1.007461	0.000000	0.000000	3.000000	94.000000	0.000000
15047.430935	0.029679	0.532172	0.118237	78.220665	41.956173	42.444096	-2.531316	0.000000	4.311895	0.000000	0.000000	0.000000	0.319791	0.426049	-1.009650	0.000000	0.000000	3.000000	94.000000	0.000000
15047.434269	0.029679	0.532172	0.118237	78.220665	41.956173	42.444096	-2.531316	0.000000	4.311895	0.000000	0.000000	0.000000	0.319791	0.426049	-1.009650	0.000000	0.000000	3.000000	94.000000	0.000000
15047.437602	0.029679	0.532172	0.118237	78.381752	42.586765	43.491898	-2.555865	0.000000	4.297389	0.000000	0.000000	0.000000	0.319791	0.426049	-1.009650	0.000000	0.000000	3.000000	94.000000	0.000000
15047.440935	0.030653	0.533580	0.114936	78.381752	42.586765	43.491898	-2.555865	0.000000	4.297389	0.000000	0.000000	0.000000	0.292078	0.422651	-0.990206	0.000000	0.000000	3.000000	94.000000	0.000000
15047.444269	0.030653	0.533580	0.114936	78.381752	42.586765	43.491898	-2.555865	0.000000	4.297389	0.000000	0.000000	0.000000	0.292078	0.422651	-0.990206	0.000000	0.000000	3.000000	94.000000	0.000000
15047.447602	0.030653	0.533580	0.114936	78.478294	43.234863	44.067982	-2.583040	0.000000	4.281110	0.000000	0.000000	0.000000	0.292078	0.422651	-0.990206	0.000000	0.000000	3.000000	94.000000	0.000000
15047.450935	0.031531	0.534968	0.111625	78.478294	43.234863	44.067982	-2.583040	0.000000	4.281110	0.000000	0.000000	0.000000	0.263636	0.416333	-0.993424	0.000000	0.000000	3.000000	94.000000	0.000000
15047.454269	0.031531	0.534968	0.111625	78.478294	43.234863	44.067982	-2.583040	0.000000	4.281110	0.000000	0.000000	0.000000	0.263636	0.416333	-0.993424	0.000000	0.000000	3.000000	94.000000	0.000000
15047.457602	0.031531	0.534968	0.111625	78.522743	43.817101	44.614723	-2.614299	0.000000	4.262094	0.000000	0.000000	0.000000	0.263636	0.416333	-0.993424	0.000000	0.000000	3.000000	94.000000	0.000000
15047.460935	0.032240	0.536346	0.108385	78.522743	43.817101	44.614723	-2.614299	0.000000	4.262094	0.000000	0.000000	0.000000	0.212757	0.413215	-0.971973	0.000000	0.000000	3.000000	94.000000	0.000000
15047.464269	0.032240	0.536346	0.108385	78.522743	43.817101	44.614723	-2.614299	0.000000	4.262094	0.000000	0.000000	0.000000	0.212757	0.413215	-0.971973	0.000000	0.000000	3.000000	94.000000	0.000000
15047.467602	0.032240	0.536346	0.108385	78.492256	44.403820	45.259327	-2.650532	0.000000	4.239655	0.000000	0.000000	0.000000	0.212757	0.413215	-0.971973	0.000000	0.000000	3.000000	94.000000	0.000000
15047.470935	0.032889	0.537695	0.105194	78.492256	44.403820	45.259327	-2.650532	0.000000	4.239655	0.000000	0.000000	0.000000	0.194547	0.404858	-0.957095	0.000000	0.000000	3.000000	94.000000	0.000000
15047.474269	0.032889	0.537695	0.105194	78.492256	44.403820	45.259327	-2.650532	0.000000	4.239655	0.000000	0.000000	0.000000	0.194547	0.404858	-0.957095	0.000000	0.000000	3.000000	94.000000	0.000000
15047.477602	0.032889	0.537695	0.105194	78.428642	45.073872	46.174915	-2.689200	0.000000	4.215235	0.000000	0.000000	0.000000	0.194547	0.404858	-0.957095	0.000000	0.000000	3.000000	94.000000	0.000000
15047.480935	0.033587	0.539041	0.102104	78.428642	45.073872	46.174915	-2.689200	0.000000	4.215235	0.000000	0.000000	0.000000	0.209551	0.403918	-0.927077	0.000000	0.000000	3.000000	94.000000	0.000000
15047.484269	0.033587	0.539041	0.102104	78.428642	45.073872	46.174915	-2.689200	0.000000	4.215235	0.000000	0.000000	0.000000	0.209551	0.403918	-0.927077	0.000000	0.000000	3.000000	94.000000	0.000000
15047.487602	0.033587	0.539041	0.102104	78.342316	45.776627	47.250324	-2.726236	0.000000	4.191377	0.000000	0.000000	0.000000	0.209551	0.403918	-0.927077	0.000000	0.000000	3.000000	94.000000	0.000000
15047.490935	0.034307	0.540380	0.099078	78.342316	45.776627	47.250324	-2.726236	0.000000	4.191377	0.000000	0.000000	0.000000	0.215815	0.401545	-0.907963	0.000000	0.000000	3.000000	94.000000	0.000000
15047.494269	0.034307	0.540380	0.099078	78.342316	45.776627	47.250324	-2.726236	0.000000	4.191377	0.000000	0.000000	0.000000	0.215815	0.401545	-0.907963	0.000000	0.000000	3.000000	94.000000	0.000000
15047.497602	0.034307	0.540380	0.099078	78.259224	46.451008	48.051682	-2.763052	0.000000	4.167199	0.000000	0.000000	0.000000	0.215815	0.401545	-0.907963	0.000000	0.000000	3.000000	94.000000	0.000000
15047.500935	0.035046	0.541693	0.096098	78.259224	46.451008	48.051682	-2.763052	0.000000	4.167199	0.000000	0.000000	0.000000	0.221735	0.393989	-0.893811	0.000000	0.000000	3.000000	94.000000	0.000000
15047.504269	0.035046	0.541693	0.096098	78.259224	46.451008	48.051682	-2.763052	0.000000	4.167199	0.000000	0.000000	0.000000	0.221735	0.393989	-0.893811	0.000000	0.000000	3.000000	94.000000	0.000000
15047.507602	0.035046	0.541693	0.096098	78.211601	47.123940	48.796688	-2.799962	0.000000	4.142488	0.000000	0.000000	0.000000	0.221735	0.393989	-0.893811	0.000000	0.000000	3.000000	94.000000	0.000000
15047.510935	0.035800	0.542970	0.093089	78.211601	47.123940	48.796688	-2.799962	0.000000	4.142488	0.000000	0.000000	0.000000	0.226090	0.383028	-0.902898	0.000000	0.000000	3.000000	94.000000	0.000000
15047.514269	0.035800	0.542970	0.093089	78.211601	47.123940	48.796688	-2.799962	0.000000	4.142488	0.000000	0.000000	0.000000	0.226090	0.383028	-0.902898	0.000000	0.000000	3.000000	94.000000	0.000000
15047.517602	0.035800	0.542970	0.093089	78.224396	47.701797	49.425755	-2.838707	0.000000	4.116035	0.000000	0.000000	0.000000	0.226090	0.383028	-0.902898	0.000000	0.000000	3.000000	94.000000	0.000000
15047.520935	0.036489	0.544210	0.090054	78.224396	47.701797	49.425755	-2.838707	0.000000	4.116035	0.000000	0.000000	0.000000	0.206895	0.372042	-0.910421	0.000000	0.000000	3.000000	94.000000	0.000000
15047.524269	0.036489	0.544210	0.090054	78.224396	47.701797	49.425755	-2.838707	0.000000	4.116035	0.000000	0.000000	0.000000	0.206895	0.372042	-0.910421	0.000000	0.000000	3.000000	94.000000	0.000000
15047.527602	0.036489	0.544210	0.090054	78.284775	48.157795	50.049046	-2.881701	0.000000	4.086050	0.000000	0.000000	0.000000	0.206895	0.372042	-0.910421	0.000000	0.000000	3.000000	94.000000	0.000000
15047.530935	0.037090	0.545443	0.086991	78.284775	48.157795	50.049046	-2.881701	0.000000	4.086050	0.000000	0.000000	0.000000	0.180072	0.369967	-0.918762	0.000000	0.000000	3.000000	94.000000	0.000000
15047.534269	0.037090	0.545443	0.086991	78.284775	48.157795	50.049046	-2.881701	0.000000	4.086050	0.000000	0.000000	0.000000	0.180072	0.369967	-0.918762	0.000000	0.000000	3.000000	94.000000	0.000000
15047.537602	0.037090	0.545443	0.086991	78.337296	48.530621	50.944546	-2.930007	0.000000	4.051550	0.000000	0.000000	0.000000	0.180072	0.369967	-0.918762	0.000000	0.000000	3.000000	94.000000	0.000000
15047.540935	0.037677	0.546651	0.083879	78.337296	48.530621	50.944546	-2.930007	0.000000	4.051550	0.000000	0.000000	0.000000	0.176357	0.362348	-0.933825	0.000000	0.000000	3.000000	94.000000	0.000000
15047.544269	0.037677	0.546651	0.083879	78.337296	48.530621	50.944546	-2.930007	0.000000	4.051550	0.000000	0.000000	0.000000	0.176357	0.362348	-0.933825	0.000000	0.000000	3.000000	94.000000	0.000000
15047.547602	0.037677	0.546651	0.083879	78.377441	48.824432	51.712177	-2.982018	0.000000	4.013424	0.000000	0.000000	0.000000	0.176357	0.362348	-0.933825	0.000000	0.000000	3.000000	94.000000	0.000000
15047.550935	0.038283	0.547799	0.080780	78.377441	48.824432	51.712177	-2.982018	0.000000	4.013424	0.000000	0.000000	0.000000	0.181651	0.344274	-0.929519	0.000000	0.000000	3.000000	94.000000	0.000000
15047.554269	0.038283	0.547799	0.080780	78.377441	48.824432	51.712177	-2.982018	0.000000	4.013424	0.000000	0.000000	0.000000	0.181651	0.344274	-0.929519	0.000000	0.000000	3.000000	94.000000	0.000000
15047.557602	0.038283	0.547799	0.080780	78.409554	49.082302	52.042217	-3.035516	0.000000	3.973115	0.000000	0.000000	0.000000	0.181651	0.344274	-0.929519	0.000000	0.000000	3.000000	94.000000	0.000000
15047.560935	0.038932	0.548934	0.077707	78.409554	49.082302	52.042217	-3.035516	0.000000	3.973115	0.000000	0.000000	0.000000	0.194730	0.340708	-0.921952	0.000000	0.000000	3.000000	94.000000	0.000000
15047.564269	0.038932	0.548934	0.077707	78.409554	49.082302	52.042217	-3.035516	0.000000	3.973115	0.000000	0.000000	0.000000	0.194730	0.340708	-0.921952	0.000000	0.000000	3.000000	94.000000	0.000000
15047.567602	0.038932	0.548934	0.077707	78.436974	49.344009	52.230278	-3.053401	0.000000	3.885347	0.000000	0.000000	0.000000	0.194730	0.340708	-0.921952	0.000000	0.000000	3.000000	94.000000	0.000000
15047.570935	0.039625	0.550076	0.074676	78.436974	49.344009	52.230278	-3.053401	0.000000	3.885347	0.000000	0.000000	0.000000	0.207986	0.342623	-0.909144	0.000000	0.000000	3.000000	94.000000	0.000000
15047.574269	0.039625	0.550076	0.074676	78.436974	49.344009	52.230278	-3.053401	0.000000	3.885347	0.000000	0.000000	0.000000	0.207986	0.342623	-0.909144	0.000000	0.000000	3.000000	94.000000	0.000000
15047.577602	0.039625	0.550076	0.074676	78.465698	49.588589	52.526005	-3.018737	0.000000	3.733823	0.000000	0.000000	0.000000	0.207986	0.342623	-0.909144	0.000000	0.000000	3.000000	94.000000	0.000000
15047.580935	0.040382	0.551182	0.071613	78.465698	49.588589	52.526005	-3.018737	0.000000	3.733823	0.000000	0.000000	0.000000	0.226897	0.331712	-0.919082	0.000000	0.000000	3.000000	94.000000	0.000000
15047.584269	0.040382	0.551182	0.071613	78.465698	49.588589	52.526005	-3.018737	0.000000	3.733823	0.000000	0.000000	0.000000	0.226897	0.331712	-0.919082	0.000000	0.000000	3.000000	94.000000	0.000000
15047.587602	0.040382	0.551182	0.071613	78.496498	49.852966	53.160683	-2.980921	0.000000	3.580642	0.000000	0.000000	0.000000	0.226897	0.331712	-0.919082	0.000000	0.000000	3.000000	94.000000	0.000000
15047.590935	0.041177	0.552288	0.068552	78.496498	49.852966	53.160683	-2.980921	0.000000	3.580642	0.000000	0.000000	0.000000	0.238700	0.331616	-0.918133	0.000000	0.000000	3.000000	94.000000	0.000000
15047.594269	0.041177	0.552288	0.068552	78.496498	49.852966	53.160683	-2.980921	0.000000	3.580642	0.000000	0.000000	0.000000	0.238700	0.331616	-0.918133	0.000000	0.000000	3.000000	94.000000	0.000000
15047.597602	0.041177	0.552288	0.068552	78.526215	50.113880	53.946602	-2.941138	0.000000	3.427620	0.000000	0.000000	0.000000	0.238700	0.331616	-0.918133	0.000000	0.000000	3.000000	94.000000	0.000000
15047.600935	0.042085	0.553346	0.065477	78.526215	50.113880	53.946602	-2.941138	0.000000	3.427620	0.000000	0.000000	0.000000	0.272295	0.317492	-0.922599	0.000000	0.000000	3.000000	94.000000	0.000000
15047.604269	0.042085	0.553346	0.065477	78.526215	50.113880	53.946602	-2.941138	0.000000	3.427620	0.000000	0.000000	0.000000	0.272295	0.317492	-0.922599	0.000000	0.000000	3.000000	94.000000	0.000000
15047.607602	0.042085	0.553346	0.065477	78.567627	50.367008	54.370464	-2.895755	0.000000	3.273854	0.000000	0.000000	0.000000	0.272295	0.317492	-0.922599	0.000000	0.000000	3.000000	94.000000	0.000000
15047.610935	0.043077	0.554415	0.062378	78.567627	50.367008	54.370464	-2.895755	0.000000	3.273854	0.000000	0.000000	0.000000	0.297573	0.320589	-0.929721	0.000000	0.000000	3.000000	94.000000	0.000000
15047.614269	0.043077	0.554415	0.062378	78.567627	50.367008	54.370464	-2.895755	0.000000	3.273854	0.000000	0.000000	0.000000	0.297573	0.320589	-0.929721	0.000000	0.000000	3.000000	94.000000	0.000000
15047.617602	0.043077	0.554415	0.062378	78.640137	50.503895	54.491013	-2.846160	0.000000	3.118900	0.000000	0.000000	0.000000	0.297573	0.320589	-0.929721	0.000000	0.000000	3.000000	94.000000	0.000000
15047.620935	0.044152	0.555436	0.059265	78.640137	50.503895	54.491013	-2.846160	0.000000	3.118900	0.000000	0.000000	0.000000	0.322562	0.306494	-0.933800	0.000000	0.000000	3.000000	94.000000	0.000000
15047.624269	0.044152	0.555436	0.059265	78.640137	50.503895	54.491013	-2.846160	0.000000	3.118900	0.000000	0.000000	0.000000	0.322562	0.306494	-0.933800	0.000000	0.000000	3.000000	94.000000	0.000000
15047.627602	0.044152	0.555436	0.059265	78.762535	50.459538	54.783344	-2.792399	0.000000	2.963267	0.000000	0.000000	0.000000	0.322562	0.306494	-0.933800	0.000000	0.000000	3.000000	94.000000	0.000000
15047.630935	0.045212	0.556458	0.056159	78.762535	50.459538	54.783344	-2.792399	0.000000	2.963267	0.000000	0.000000	0.000000	0.318090	0.306416	-0.931806	0.000000	0.000000	3.000000	94.000000	0.000000
15047.634269	0.045212	0.556458	0.056159	78.762535	50.459538	54.783344	-2.792399	0.000000	2.963267	0.000000	0.000000	0.000000	0.318090	0.306416	-0.931806	0.000000	0.000000	3.000000	94.000000	0.000000
15047.637602	0.045212	0.556458	0.056159	78.948143	50.196419	55.195404	-2.739384	0.000000	2.807966	0.000000	0.000000	0.000000	0.318090	0.306416	-0.931806	0.000000	0.000000	3.000000	94.000000	0.000000
15047.640935	0.046260	0.557440	0.053088	78.948143	50.196419	55.195404	-2.739384	0.000000	2.807966	0.000000	0.000000	0.000000	0.314410	0.294855	-0.921282	0.000000	0.000000	3.000000	94.000000	0.000000
15047.644269	0.046260	0.557440	0.053088	78.948143	50.196419	55.195404	-2.739384	0.000000	2.807966	0.000000	0.000000	0.000000	0.314410	0.294855	-0.921282	0.000000	0.000000	3.000000	94.000000	0.000000
15047.647602	0.046260	0.557440	0.053088	79.192230	49.673000	54.989220	-2.686983	0.000000	2.654419	0.000000	0.000000	0.000000	0.314410	0.294855	-0.921282	0.000000	0.000000	3.000000	94.000000	0.000000
15047.650935	0.047387	0.558388	0.049981	79.192230	49.673000	54.989220	-2.686983	0.000000	2.654419	0.000000	0.000000	0.000000	0.337958	0.284151	-0.932183	0.000000	0.000000	3.000000	94.000000	0.000000
15047.654269	0.047387	0.558388	0.049981	79.192230	49.673000	54.989220	-2.686983	0.000000	2.654419	0.000000	0.000000	0.000000	0.337958	0.284151	-0.932183	0.000000	0.000000	3.000000	94.000000	0.000000
15047.657602	0.047387	0.558388	0.049981	79.470451	48.991817	54.280800	-2.630657	0.000000	2.499055	0.000000	0.000000	0.000000	0.337958	0.284151	-0.932183	0.000000	0.000000	3.000000	94.000000	0.000000
15047.660935	0.048641	0.559335	0.046867	79.470451	48.991817	54.280800	-2.630657	0.000000	2.499055	0.000000	0.000000	0.000000	0.376273	0.284141	-0.934211	0.000000	0.000000	3.000000	94.000000	0.000000
15047.664269	0.048641	0.559335	0.046867	79.470451	48.991817	54.280800	-2.630657	0.000000	2.499055	0.000000	0.000000	0.000000	0.376273	0.284141	-0.934211	0.000000	0.000000	3.000000	94.000000	0.000000
15047.667602	0.048641	0.559335	0.046867	79.747948	48.219913	52.992157	-2.567945	0.000000	2.343353	0.000000	0.000000	0.000000	0.376273	0.284141	-0.934211	0.000000	0.000000	3.000000	94.000000	0.000000
15047.670935	0.049997	0.560254	0.043753	79.747948	48.219913	52.992157	-2.567945	0.000000	2.343353	0.000000	0.000000	0.000000	0.406850	0.275891	-0.934100	0.000000	0.000000	3.000000	94.000000	0.000000
15047.674269	0.049997	0.560254	0.043753	79.747948	48.219913	52.992157	-2.567945	0.000000	2.343353	0.000000	0.000000	0.000000	0.406850	0.275891	-0.934100	0.000000	0.000000	3.000000	94.000000	0.000000
15047.677602	0.049997	0.560254	0.043753	80.011841	47.422184	51.713577	-2.500136	0.000000	2.187670	0.000000	0.000000	0.000000	0.406850	0.275891	-0.934100	0.000000	0.000000	3.000000	94.000000	0.000000
15047.680935	0.051432	0.561137	0.040665	80.011841	47.422184	51.713577	-2.500136	0.000000	2.187670	0.000000	0.000000	0.000000	0.430437	0.264916	-0.926530	0.000000	0.000000	3.000000	94.000000	0.000000
15047.684269	0.051432	0.561137	0.040665	80.011841	47.422184	51.713577	-2.500136	0.000000	2.187670	0.000000	0.000000	0.000000	0.430437	0.264916	-0.926530	0.000000	0.000000	3.000000	94.000000	0.000000
15047.687602	0.051432	0.561137	0.040665	80.239021	46.405506	50.222752	-2.428396	0.000000	2.033248	0.000000	0.000000	0.000000	0.430437	0.264916	-0.926530	0.000000	0.000000	3.000000	94.000000	0.000000
15047.690935	0.052824	0.561994	0.037591	80.239021	46.405506	50.222752	-2.428396	0.000000	2.033248	0.000000	0.000000	0.000000	0.417660	0.256973	-0.922193	0.000000	0.000000	3.000000	94.000000	0.000000
15047.694269	0.052824	0.561994	0.037591	80.239021	46.405506	50.222752	-2.428396	0.000000	2.033248	0.000000	0.000000	0.000000	0.417660	0.256973	-0.922193	0.000000	0.000000	3.000000	94.000000	0.000000
15047.697602	0.052824	0.561994	0.037591	80.379433	44.820290	48.303074	-2.358787	0.000000	1.879549	0.000000	0.000000	0.000000	0.417660	0.256973	-0.922193	0.000000	0.000000	3.000000	94.000000	0.000000
15047.700935	0.054177	0.562815	0.034555	80.379433	44.820290	48.303074	-2.358787	0.000000	1.879549	0.000000	0.000000	0.000000	0.405830	0.246423	-0.910756	0.000000	0.000000	3.000000	94.000000	0.000000
15047.704269	0.054177	0.562815	0.034555	80.379433	44.820290	48.303074	-2.358787	0.000000	1.879549	0.000000	0.000000	0.000000	0.405830	0.246423	-0.910756	0.000000	0.000000	3.000000	94.000000	0.000000
15047.707602	0.054177	0.562815	0.034555	80.410599	42.711983	47.051010	-2.291148	0.000000	1.727757	0.000000	0.000000	0.000000	0.405830	0.246423	-0.910756	0.000000	0.000000	3.000000	94.000000	0.000000
15047.710935	0.055447	0.563593	0.031587	80.410599	42.711983	47.051010	-2.291148	0.000000	1.727757	0.000000	0.000000	0.000000	0.381130	0.233386	-0.890588	0.000000	0.000000	3.000000	94.000000	0.000000
15047.714269	0.055447	0.563593	0.031587	80.410599	42.711983	47.051010	-2.291148	0.000000	1.727757	0.000000	0.000000	0.000000	0.381130	0.233386	-0.890588	0.000000	0.000000	3.000000	94.000000	0.000000
15047.717602	0.055447	0.563593	0.031587	80.370239	40.200535	46.598328	-2.227627	0.000000	1.579325	0.000000	0.000000	0.000000	0.381130	0.233386	-0.890588	0.000000	0.000000	3.000000	94.000000	0.000000
15047.720935	0.056711	0.564365	0.028713	80.370239	40.200535	46.598328	-2.227627	0.000000	1.579325	0.000000	0.000000	0.000000	0.378986	0.231443	-0.862075	0.000000	0.000000	3.000000	94.000000	0.000000
15047.724269	0.056711	0.564365	0.028713	80.370239	40.200535	46.598328	-2.227627	0.000000	1.579325	0.000000	0.000000	0.000000	0.378986	0.231443	-0.862075	0.000000	0.000000	3.000000	94.000000	0.000000
15047.727602	0.056711	0.564365	0.028713	80.298866	37.337570	45.662270	-2.164462	0.000000	1.435646	0.000000	0.000000	0.000000	0.378986	0.231443	-0.862075	0.000000	0.000000	3.000000	94.000000	0.000000
15047.730935	0.058072	0.565139	0.025834	80.298866	37.337570	45.662270	-2.164462	0.000000	1.435646	0.000000	0.000000	0.000000	0.408408	0.232365	-0.863627	0.000000	0.000000	3.000000	94.000000	0.000000
15047.734269	0.058072	0.565139	0.025834	80.298866	37.337570	45.662270	-2.164462	0.000000	1.435646	0.000000	0.000000	0.000000	0.408408	0.232365	-0.863627	0.000000	0.000000	3.000000	94.000000	0.000000
15047.737602	0.058072	0.565139	0.025834	80.227661	34.369041	43.807053	-2.096394	0.000000	1.291708	0.000000	0.000000	0.000000	0.408408	0.232365	-0.863627	0.000000	0.000000	3.000000	94.000000	0.000000
15047.740935	0.059627	0.565900	0.022985	80.227661	34.369041	43.807053	-2.096394	0.000000	1.291708	0.000000	0.000000	0.000000	0.466337	0.228073	-0.854844	0.000000	0.000000	3.000000	94.000000	0.000000
15047.744269	0.059627	0.565900	0.022985	80.227661	34.369041	43.807053	-2.096394	0.000000	1.291708	0.000000	0.000000	0.000000	0.466337	0.228073	-0.854844	0.000000	0.000000	3.000000	94.000000	0.000000
15047.747602	0.059627	0.565900	0.022985	80.153244	31.461866	40.793121	-2.018672	0.000000	1.149234	0.000000	0.000000	0.000000	0.466337	0.228073	-0.854844	0.000000	0.000000	3.000000	94.000000	0.000000
15047.750935	0.061188	0.566699	0.020174	80.153244	31.461866	40.793121	-2.018672	0.000000	1.149234	0.000000	0.000000	0.000000	0.468544	0.239827	-0.843102	0.000000	0.000000	3.000000	94.000000	0.000000
15047.754269	0.061188	0.566699	0.020174	80.153244	31.461866	40.793121	-2.018672	0.000000	1.149234	0.000000	0.000000	0.000000	0.468544	0.239827	-0.843102	0.000000	0.000000	3.000000	94.000000	0.000000
15047.757602	0.061188	0.566699	0.020174	80.083488	28.676395	37.256741	-1.940581	0.000000	1.008718	0.000000	0.000000	0.000000	0.468544	0.239827	-0.843102	0.000000	0.000000	3.000000	94.000000	0.000000
15047.760935	0.062734	0.567493	0.017395	80.083488	28.676395	37.256741	-1.940581	0.000000	1.008718	0.000000	0.000000	0.000000	0.463588	0.238332	-0.833893	0.000000	0.000000	3.000000	94.000000	0.000000
15047.764269	0.062734	0.567493	0.017395	80.083488	28.676395	37.256741	-1.940581	0.000000	1.008718	0.000000	0.000000	0.000000	0.463588	0.238332	-0.833893	0.000000	0.000000	3.000000	94.000000	0.000000
15047.767602	0.062734	0.567493	0.017395	80.027145	26.095600	33.918701	-1.863316	0.000000	0.869735	0.000000	0.000000	0.000000	0.463588	0.238332	-0.833893	0.000000	0.000000	3.000000	94.000000	0.000000
15047.770935	0.064291	0.568293	0.014684	80.027145	26.095600	33.918701	-1.863316	0.000000	0.869735	0.000000	0.000000	0.000000	0.467146	0.239877	-0.813289	0.000000	0.000000	3.000000	94.000000	0.000000
15047.774269	0.064291	0.568293	0.014684	80.027145	26.095600	33.918701	-1.863316	0.000000	0.869735	0.000000	0.000000	0.000000	0.467146	0.239877	-0.813289	0.000000	0.000000	3.000000	94.000000	0.000000
15047.777602	0.064291	0.568293	0.014684	79.968811	23.870821	31.220627	-1.785459	0.000000	0.734187	0.000000	0.000000	0.000000	0.467146	0.239877	-0.813289	0.000000	0.000000	3.000000	94.000000	0.000000
15047.780935	0.065855	0.569089	0.012001	79.968811	23.870821	31.220627	-1.785459	0.000000	0.734187	0.000000	0.000000	0.000000	0.469163	0.238658	-0.804867	0.000000	0.000000	3.000000	94.000000	0.000000
15047.784269	0.065855	0.569089	0.012001	79.968811	23.870821	31.220627	-1.785459	0.000000	0.734187	0.000000	0.000000	0.000000	0.469163	0.238658	-0.804867	0.000000	0.000000	3.000000	94.000000	0.000000
15047.787602	0.065855	0.569089	0.012001	79.900787	22.040297	29.935917	-1.707265	0.000000	0.600043	0.000000	0.000000	0.000000	0.469163	0.238658	-0.804867	0.000000	0.000000	3.000000	94.000000	0.000000
15047.790935	0.067343	0.569890	0.009400	79.900787	22.040297	29.935917	-1.707265	0.000000	0.600043	0.000000	0.000000	0.000000	0.446384	0.240540	-0.780357	0.000000	0.000000	3.000000	94.000000	0.000000
15047.794269	0.067343	0.569890	0.009400	79.900787	22.040297	29.935917	-1.707265	0.000000	0.600043	0.000000	0.000000	0.000000	0.446384	0.240540	-0.780357	0.000000	0.000000	3.000000	94.000000	0.000000
15047.797602	0.067343	0.569890	0.009400	79.852699	20.408278	29.037416	-1.632868	0.000000	0.469983	0.000000	0.000000	0.000000	0.446384	0.240540	-0.780357	0.000000	0.000000	3.000000	94.000000	0.000000
15047.800935	0.068757	0.570699	0.006881	79.852699	20.408278	29.037416	-1.632868	0.000000	0.469983	0.000000	0.000000	0.000000	0.424223	0.242651	-0.755563	0.000000	0.000000	3.000000	94.000000	0.000000
15047.804269	0.068757	0.570699	0.006881	79.852699	20.408278	29.037416	-1.632868	0.000000	0.469983	0.000000	0.000000	0.000000	0.424223	0.242651	-0.755563	0.000000	0.000000	3.000000	94.000000	0.000000
15047.807602	0.068757	0.570699	0.006881	79.816284	18.761889	27.216497	-1.562164	0.000000	0.344056	0.000000	0.000000	0.000000	0.424223	0.242651	-0.755563	0.000000	0.000000	3.000000	94.000000	0.000000
15047.810935	0.070166	0.571490	0.004442	79.816284	18.761889	27.216497	-1.562164	0.000000	0.344056	0.000000	0.000000	0.000000	0.422658	0.237342	-0.731649	0.000000	0.000000	3.000000	94.000000	0.000000
15047.814269	0.070166	0.571490	0.004442	79.816284	18.761889	27.216497	-1.562164	0.000000	0.344056	0.000000	0.000000	0.000000	0.422658	0.237342	-0.731649	0.000000	0.000000	3.000000	94.000000	0.000000
15047.817602	0.070166	0.571490	0.004442	79.789948	17.161482	25.027468	-1.491721	0.000000	0.222114	0.000000	0.000000	0.000000	0.422658	0.237342	-0.731649	0.000000	0.000000	3.000000	94.000000	0.000000
15047.820935	0.071473	0.572262	0.002033	79.789948	17.161482	25.027468	-1.491721	0.000000	0.222114	0.000000	0.000000	0.000000	0.392228	0.231539	-0.722852	0.000000	0.000000	3.000000	94.000000	0.000000
15047.824269	0.071473	0.572262	0.002033	79.789948	17.161482	25.027468	-1.491721	0.000000	0.222114	0.000000	0.000000	0.000000	0.392228	0.231539	-0.722852	0.000000	0.000000	3.000000	94.000000	0.000000
15047.827602	0.071473	0.572262	0.002033	79.779884	15.809347	23.213858	-1.426350	0.000000	0.101639	0.000000	0.000000	0.000000	0.392228	0.231539	-0.722852	0.000000	0.000000	3.000000	94.000000	0.000000
15047.830935	0.072650	0.573036	-0.000258	79.779884	15.809347	23.213858	-1.426350	0.000000	0.101639	0.000000	0.000000	0.000000	0.353159	0.232079	-0.687193	0.000000	0.000000	3.000000	94.000000	0.000000
15047.834269	0.072650	0.573036	-0.000258	79.779884	15.809347	23.213858	-1.426350	0.000000	0.101639	0.000000	0.000000	0.000000	0.353159	0.232079	-0.687193	0.000000	0.000000	3.000000	94.000000	0.000000
15047.837602	0.072650	0.573036	-0.000258	79.767067	14.812582	21.931145	-1.367490	0.000000	-0.012893	0.000000	0.000000	0.000000	0.353159	0.232079	-0.687193	0.000000	0.000000	3.000000	94.000000	0.000000
15047.840935	0.073638	0.573756	-0.002538	79.767067	14.812582	21.931145	-1.367490	0.000000	-0.012893	0.000000	0.000000	0.000000	0.296392	0.215951	-0.683928	0.000000	0.000000	3.000000	94.000000	0.000000
15047.844269	0.073638	0.573756	-0.002538	79.767067	14.812582	21.931145	-1.367490	0.000000	-0.012893	0.000000	0.000000	0.000000	0.296392	0.215951	-0.683928	0.000000	0.000000	3.000000	94.000000	0.000000
15047.847602	0.074444	0.574403	-0.004510	79.740578	14.419906	21.662493	-1.318091	0.000000	-0.126881	0.000000	0.000000	0.000000	0.241685	0.194254	-0.591817	0.000000	0.000000	3.000000	94.000000	0.000000
15047.850935	0.074444	0.574403	-0.004510	79.740578	14.419906	21.662493	-1.318091	0.000000	-0.126881	0.000000	0.000000	0.000000	0.241685	0.194254	-0.591817	0.000000	0.000000	3.000000	94.000000	0.000000
15047.854269	0.074444	0.574403	-0.004510	79.740578	14.419906	21.662493	-1.318091	0.000000	-0.126881	0.000000	0.000000	0.000000	0.241685	0.194254	-0.591817	0.000000	0.000000	3.000000	94.000000	0.000000
15047.857602	0.075255	0.575092	-0.006659	79.664711	14.544545	22.890589	-1.277810	0.000000	-0.225517	0.000000	0.000000	0.000000	0.243384	0.206790	-0.644644	0.000000	0.000000	3.000000	94.000000	0.000000
15047.860935	0.075255	0.575092	-0.006659	79.664711	14.544545	22.890589	-1.277810	0.000000	-0.225517	0.000000	0.000000	0.000000	0.243384	0.206790	-0.644644	0.000000	0.000000	3.000000	94.000000	0.000000
15047.864269	0.075255	0.575092	-0.006659	79.664711	14.544545	22.890589	-1.277810	0.000000	-0.225517	0.000000	0.000000	0.000000	0.243384	0.206790	-0.644644	0.000000	0.000000	3.000000	94.000000	0.000000
15047.867602	0.076028	0.575769	-0.008717	79.567436	14.722048	24.429045	-1.237246	0.000000	-0.332958	0.000000	0.000000	0.000000	0.231848	0.202927	-0.617252	0.000000	0.000000	3.000000	94.000000	0.000000
15047.870935	0.076028	0.575769	-0.008717	79.567436	14.722048	24.429045	-1.237246	0.000000	-0.332958	0.000000	0.000000	0.000000	0.231848	0.202927	-0.617252	0.000000	0.000000	3.000000	94.000000	0.000000
15047.874269	0.076028	0.575769	-0.008717	79.567436	14.722048	24.429045	-1.237246	0.000000	-0.332958	0.000000	0.000000	0.000000	0.231848	0.202927	-0.617252	0.000000	0.000000	3.000000	94.000000	0.000000
15047.877602	0.076837	0.576429	-0.010762	79.444244	14.764187	25.198477	-1.198605	0.000000	-0.435833	0.000000	0.000000	0.000000	0.242794	0.198148	-0.613459	0.000000	0.000000	3.000000	94.000000	0.000000
15047.880935	0.076837	0.576429	-0.010762	79.444244	14.764187	25.198477	-1.198605	0.000000	-0.435833	0.000000	0.000000	0.000000	0.242794	0.198148	-0.613459	0.000000	0.000000	3.000000	94.000000	0.000000
15047.884269	0.076837	0.576429	-0.010762	79.444244	14.764187	25.198477	-1.198605	0.000000	-0.435833	0.000000	0.000000	0.000000	0.242794	0.198148	-0.613459	0.000000	0.000000	3.000000	94.000000	0.000000
15047.887602	0.077687	0.577067	-0.012770	79.289299	14.767246	25.158699	-1.158139	0.000000	-0.538076	0.000000	0.000000	0.000000	0.254858	0.191441	-0.602591	0.000000	0.000000	3.000000	94.000000	0.000000
15047.890935	0.077687	0.577067	-0.012770	79.289299	14.767246	25.158699	-1.158139	0.000000	-0.538076	0.000000	0.000000	0.000000	0.254858	0.191441	-0.602591	0.000000	0.000000	3.000000	94.000000	0.000000
15047.894269	0.077687	0.577067	-0.012770	79.289299	14.767246	25.158699	-1.158139	0.000000	-0.538076	0.000000	0.000000	0.000000	0.254858	0.191441	-0.602591	0.000000	0.000000	3.000000	94.000000	0.000000
15047.897602	0.078510	0.577666	-0.014749	79.108536	14.779056	25.072119	-1.115663	0.000000	-0.638508	0.000000	0.000000	0.000000	0.247051	0.179556	-0.593546	0.000000	0.000000	3.000000	94.000000	0.000000
15047.900935	0.078510	0.577666	-0.014749	79.108536	14.779056	25.072119	-1.115663	0.000000	-0.638508	0.000000	0.000000	0.000000	0.247051	0.179556	-0.593546	0.000000	0.000000	3.000000	94.000000	0.000000
15047.904269	0.078510	0.577666	-0.014749	79.108536	14.779056	25.072119	-1.115663	0.000000	-0.638508	0.000000	0.000000	0.000000	0.247051	0.179556	-0.593546	0.000000	0.000000	3.000000	94.000000	0.000000
15047.907602	0.079211	0.578237	-0.016637	78.901154	14.794632	25.177917	-1.074488	0.000000	-0.737433	0.000000	0.000000	0.000000	0.210239	0.171212	-0.566486	0.000000	0.000000	3.000000	94.000000	0.000000
15047.910935	0.079211	0.578237	-0.016637	78.901154	14.794632	25.177917	-1.074488	0.000000	-0.737433	0.000000	0.000000	0.000000	0.210239	0.171212	-0.566486	0.000000	0.000000	3.000000	94.000000	0.000000
15047.914269	0.079211	0.578237	-0.016637	78.901154	14.794632	25.177917	-1.074488	0.000000	-0.737433	0.000000	0.000000	0.000000	0.210239	0.171212	-0.566486	0.000000	0.000000	3.000000	94.000000	0.000000
15047.917602	0.079822	0.578751	-0.018500	78.652763	14.750745	25.393394	-1.039448	0.000000	-0.831847	0.000000	0.000000	0.000000	0.183397	0.154374	-0.558887	0.000000	0.000000	3.000000	94.000000	0.000000
15047.920935	0.079822	0.578751	-0.018500	78.652763	14.750745	25.393394	-1.039448	0.000000	-0.831847	0.000000	0.000000	0.000000	0.183397	0.154374	-0.558887	0.000000	0.000000	3.000000	94.000000	0.000000
15047.924269	0.079822	0.578751	-0.018500	78.652763	14.750745	25.393394	-1.039448	0.000000	-0.831847	0.000000	0.000000	0.000000	0.183397	0.154374	-0.558887	0.000000	0.000000	3.000000	94.000000	0.000000
15047.927602	0.080360	0.579233	-0.020255	78.368950	14.652709	25.709358	-1.008882	0.000000	-0.924995	0.000000	0.000000	0.000000	0.161420	0.144566	-0.526566	0.000000	0.000000	3.000000	94.000000	0.000000
15047.930935	0.080360	0.579233	-0.020255	78.368950	14.652709	25.709358	-1.008882	0.000000	-0.924995	0.000000	0.000000	0.000000	0.161420	0.144566	-0.526566	0.000000	0.000000	3.000000	94.000000	0.000000
15047.934269	0.080360	0.579233	-0.020255	78.368950	14.652709	25.709358	-1.008882	0.000000	-0.924995	0.000000	0.000000	0.000000	0.161420	0.144566	-0.526566	0.000000	0.000000	3.000000	94.000000	0.000000
15047.937602	0.080861	0.579672	-0.021951	78.074348	14.546103	25.616322	-0.981979	0.000000	-1.012756	0.000000	0.000000	0.000000	0.150032	0.131630	-0.508667	0.000000	0.000000	3.000000	94.000000	0.000000
15047.940935	0.080861	0.579672	-0.021951	78.074348	14.546103	25.616322	-0.981979	0.000000	-1.012756	0.000000	0.000000	0.000000	0.150032	0.131630	-0.508667	0.000000	0.000000	3.000000	94.000000	0.000000
15047.944269	0.080861	0.579672	-0.021951	78.074348	14.546103	25.616322	-0.981979	0.000000	-1.012756	0.000000	0.000000	0.000000	0.150032	0.131630	-0.508667	0.000000	0.000000	3.000000	94.000000	0.000000
15047.947602	0.081372	0.580080	-0.023553	77.774078	14.496732	25.459217	-0.956973	0.000000	-1.097534	0.000000	0.000000	0.000000	0.153546	0.122411	-0.480703	0.000000	0.000000	3.000000	94.000000	0.000000
15047.950935	0.081372	0.580080	-0.023553	77.774078	14.496732	25.459217	-0.956973	0.000000	-1.097534	0.000000	0.000000	0.000000	0.153546	0.122411	-0.480703	0.000000	0.000000	3.000000	94.000000	0.000000
15047.954269	0.081372	0.580080	-0.023553	77.774078	14.496732	25.459217	-0.956973	0.000000	-1.097534	0.000000	0.000000	0.000000	0.153546	0.122411	-0.480703	0.000000	0.000000	3.000000	94.000000	0.000000
15047.957602	0.081873	0.580440	-0.025075	77.497986	14.484668	25.349173	-0.931382	0.000000	-1.177651	0.000000	0.000000	0.000000	0.150097	0.108118	-0.456665	0.000000	0.000000	3.000000	94.000000	0.000000
15047.960935	0.081873	0.580440	-0.025075	77.497986	14.484668	25.349173	-0.931382	0.000000	-1.177651	0.000000	0.000000	0.000000	0.150097	0.108118	-0.456665	0.000000	0.000000	3.000000	94.000000	0.000000
15047.964269	0.081873	0.580440	-0.025075	77.497986	14.484668	25.349173	-0.931382	0.000000	-1.177651	0.000000	0.000000	0.000000	0.150097	0.108118	-0.456665	0.000000	0.000000	3.000000	94.000000	0.000000
15047.967602	0.082362	0.580754	-0.026517	77.239471	14.484439	25.250748	-0.906366	0.000000	-1.253762	0.000000	0.000000	0.000000	0.146844	0.094105	-0.432551	0.000000	0.000000	3.000000	94.000000	0.000000
15047.970935	0.082362	0.580754	-0.026517	77.239471	14.484439	25.250748	-0.906366	0.000000	-1.253762	0.000000	0.000000	0.000000	0.146844	0.094105	-0.432551	0.000000	0.000000	3.000000	94.000000	0.000000
15047.974269	0.082362	0.580754	-0.026517	77.239471	14.484439	25.250748	-0.906366	0.000000	-1.253762	0.000000	0.000000	0.000000	0.146844	0.094105	-0.432551	0.000000	0.000000	3.000000	94.000000	0.000000
15047.977602	0.082889	0.581057	-0.027852	77.017822	14.504601	25.184885	-0.881892	0.000000	-1.325854	0.000000	0.000000	0.000000	0.158004	0.091054	-0.400436	0.000000	0.000000	3.000000	94.000000	0.000000
15047.980935	0.082889	0.581057	-0.027852	77.017822	14.504601	25.184885	-0.881892	0.000000	-1.325854	0.000000	0.000000	0.000000	0.158004	0.091054	-0.400436	0.000000	0.000000	3.000000	94.000000	0.000000
15047.984269	0.082889	0.581057	-0.027852	77.017822	14.504601	25.184885	-0.881892	0.000000	-1.325854	0.000000	0.000000	0.000000	0.158004	0.091054	-0.400436	0.000000	0.000000	3.000000	94.000000	0.000000
15047.987602	0.083415	0.581304	-0.029058	76.838554	14.539472	25.128845	-0.855558	0.000000	-1.392593	0.000000	0.000000	0.000000	0.157875	0.073976	-0.361943	0.000000	0.000000	3.000000	94.000000	0.000000
15047.990935	0.083415	0.581304	-0.029058	76.838554	14.539472	25.128845	-0.855558	0.000000	-1.392593	0.000000	0.000000	0.000000	0.157875	0.073976	-0.361943	0.000000	0.000000	3.000000	94.000000	0.000000
15047.994269	0.083415	0.581304	-0.029058	76.838554	14.539472	25.128845	-0.855558	0.000000	-1.392593	0.000000	0.000000	0.000000	0.157875	0.073976	-0.361943	0.000000	0.000000	3.000000	94.000000	0.000000
15047.997602	0.083972	0.581530	-0.030199	76.703163	14.588791	25.097542	-0.829246	0.000000	-1.452917	0.000000	0.000000	0.000000	0.166970	0.067860	-0.342059	0.000000	0.000000	3.000000	94.000000	0.000000
15048.000935	0.083972	0.581530	-0.030199	76.703163	14.588791	25.097542	-0.829246	0.000000	-1.452917	0.000000	0.000000	0.000000	0.166970	0.067860	-0.342059	0.000000	0.000000	3.000000	94.000000	0.000000
15048.004269	0.083972	0.581530	-0.030199	76.703163	14.588791	25.097542	-0.829246	0.000000	-1.452917	0.000000	0.000000	0.000000	0.166970	0.067860	-0.342059	0.000000	0.000000	3.000000	94.000000	0.000000
15048.007602	0.084565	0.581707	-0.031242	76.614769	14.660543	25.106770	-0.801418	0.000000	-1.509927	0.000000	0.000000	0.000000	0.177946	0.053027	-0.313036	0.000000	0.000000	3.000000	94.000000	0.000000
15048.010935	0.084565	0.581707	-0.031242	76.614769	14.660543	25.106770	-0.801418	0.000000	-1.509927	0.000000	0.000000	0.000000	0.177946	0.053027	-0.313036	0.000000	0.000000	3.000000	94.000000	0.000000
15048.014269	0.084565	0.581707	-0.031242	76.614769	14.660543	25.106770	-0.801418	0.000000	-1.509927	0.000000	0.000000	0.000000	0.177946	0.053027	-0.313036	0.000000	0.000000	3.000000	94.000000	0.000000
15048.017602	0.085133	0.581859	-0.032183	76.558693	14.741119	25.159155	-0.771760	0.000000	-1.562099	0.000000	0.000000	0.000000	0.170498	0.045493	-0.282383	0.000000	0.000000	3.000000	94.000000	0.000000
15048.020935	0.085133	0.581859	-0.032183	76.558693	14.741119	25.159155	-0.771760	0.000000	-1.562099	0.000000	0.000000	0.000000	0.170498	0.045493	-0.282383	0.000000	0.000000	3.000000	94.000000	0.000000
15048.024269	0.085133	0.581859	-0.032183	76.558693	14.741119	25.159155	-0.771760	0.000000	-1.562099	0.000000	0.000000	0.000000	0.170498	0.045493	-0.282383	0.000000	0.000000	3.000000	94.000000	0.000000
15048.027602	0.085133	0.581859	-0.032183	76.523453	14.807389	25.706154	-0.743343	0.000000	-1.609163	0.000000	0.000000	0.000000	0.170498	0.045493	-0.282383	0.000000	0.000000	3.000000	94.000000	0.000000
15048.030935	0.085612	0.581992	-0.033034	76.523453	14.807389	25.706154	-0.743343	0.000000	-1.609163	0.000000	0.000000	0.000000	0.143714	0.039901	-0.255155	0.000000	0.000000	3.000000	94.000000	0.000000
15048.034269	0.085612	0.581992	-0.033034	76.523453	14.807389	25.706154	-0.743343	0.000000	-1.609163	0.000000	0.000000	0.000000	0.143714	0.039901	-0.255155	0.000000	0.000000	3.000000	94.000000	0.000000
15048.037602	0.085984	0.582083	-0.033782	76.510796	14.772518	27.153891	-0.719391	0.000000	-1.651689	0.000000	0.000000	0.000000	0.111595	0.027291	-0.224588	0.000000	0.000000	3.000000	94.000000	0.000000
15048.040935	0.085984	0.582083	-0.033782	76.510796	14.772518	27.153891	-0.719391	0.000000	-1.651689	0.000000	0.000000	0.000000	0.111595	0.027291	-0.224588	0.000000	0.000000	3.000000	94.000000	0.000000
15048.044269	0.085984	0.582083	-0.033782	76.510796	14.772518	27.153891	-0.719391	0.000000	-1.651689	0.000000	0.000000	0.000000	0.111595	0.027291	-0.224588	0.000000	0.000000	3.000000	94.000000	0.000000
15048.047602	0.085984	0.582083	-0.033782	76.528099	14.360107	27.858494	-0.700791	0.000000	-1.689121	0.000000	0.000000	0.000000	0.111595	0.027291	-0.224588	0.000000	0.000000	3.000000	94.000000	0.000000
15048.050935	0.086322	0.582162	-0.034383	76.528099	14.360107	27.858494	-0.700791	0.000000	-1.689121	0.000000	0.000000	0.000000	0.101369	0.023807	-0.180178	0.000000	0.000000	3.000000	94.000000	0.000000
15048.054269	0.086322	0.582162	-0.034383	76.528099	14.360107	27.858494	-0.700791	0.000000	-1.689121	0.000000	0.000000	0.000000	0.101369	0.023807	-0.180178	0.000000	0.000000	3.000000	94.000000	0.000000
15048.057602	0.086698	0.582218	-0.034893	76.545708	13.557426	27.309694	-0.683897	0.000000	-1.719150	0.000000	0.000000	0.000000	0.112895	0.016780	-0.152941	0.000000	0.000000	3.000000	94.000000	0.000000
15048.060935	0.086698	0.582218	-0.034893	76.545708	13.557426	27.309694	-0.683897	0.000000	-1.719150	0.000000	0.000000	0.000000	0.112895	0.016780	-0.152941	0.000000	0.000000	3.000000	94.000000	0.000000
15048.064269	0.086698	0.582218	-0.034893	76.545708	13.557426	27.309694	-0.683897	0.000000	-1.719150	0.000000	0.000000	0.000000	0.112895	0.016780	-0.152941	0.000000	0.000000	3.000000	94.000000	0.000000
15048.067602	0.086698	0.582218	-0.034893	76.557007	12.566627	25.957253	-0.665080	0.000000	-1.744640	0.000000	0.000000	0.000000	0.112895	0.016780	-0.152941	0.000000	0.000000	3.000000	94.000000	0.000000
15048.070935	0.086997	0.582269	-0.035270	76.557007	12.566627	25.957253	-0.665080	0.000000	-1.744640	0.000000	0.000000	0.000000	0.089506	0.015205	-0.113144	0.000000	0.000000	3.000000	94.000000	0.000000
15048.074269	0.086997	0.582269	-0.035270	76.557007	12.566627	25.957253	-0.665080	0.000000	-1.744640	0.000000	0.000000	0.000000	0.089506	0.015205	-0.113144	0.000000	0.000000	3.000000	94.000000	0.000000
15048.077602	0.086997	0.582269	-0.035270	76.562355	11.518553	24.491478	-0.650163	0.000000	-1.763498	0.000000	0.000000	0.000000	0.089506	0.015205	-0.113144	0.000000	0.000000	3.000000	94.000000	0.000000
15048.080935	0.086997	0.582269	-0.035270	76.562355	11.518553	24.491478	-0.650163	0.000000	-1.763498	0.000000	0.000000	0.000000	0.089506	0.015205	-0.113144	0.000000	0.000000	3.000000	94.000000	0.000000
15048.084269	0.087294	0.582296	-0.035548	76.562355	11.518553	24.491478	-0.650163	0.000000	-1.763498	0.000000	0.000000	0.000000	0.089241	0.008319	-0.083395	0.000000	0.000000	3.000000	94.000000	0.000000
15048.087602	0.087647	0.582349	-0.035660	76.552048	10.508230	23.068920	-0.650163	0.000000	-1.763498	0.000000	0.000000	0.000000	0.105755	0.015824	-0.033583	0.000000	0.000000	3.000000	94.000000	0.000000
15048.090935	0.087647	0.582349	-0.035660	76.552048	10.508230	23.068920	-0.650163	0.000000	-1.763498	0.000000	0.000000	0.000000	0.105755	0.015824	-0.033583	0.000000	0.000000	3.000000	94.000000	0.000000
15048.094269	0.087647	0.582349	-0.035660	76.552048	10.508230	23.068920	-0.650163	0.000000	-1.763498	0.000000	0.000000	0.000000	0.105755	0.015824	-0.033583	0.000000	0.000000	3.000000	94.000000	0.000000
15048.097602	0.087647	0.582349	-0.035660	76.537415	9.650844	21.855440	-0.617664	0.000000	-1.782994	0.000000	0.000000	0.000000	0.105755	0.015824	-0.033583	0.000000	0.000000	3.000000	94.000000	0.000000
15048.100935	0.088034	0.582385	-0.035705	76.537415	9.650844	21.855440	-0.617664	0.000000	-1.782994	0.000000	0.000000	0.000000	0.116191	0.010711	-0.013497	0.000000	0.000000	3.000000	94.000000	0.000000
15048.104269	0.088034	0.582385	-0.035705	76.537415	9.650844	21.855440	-0.617664	0.000000	-1.782994	0.000000	0.000000	0.000000	0.116191	0.010711	-0.013497	0.000000	0.000000	3.000000	94.000000	0.000000
15048.107602	0.088034	0.582385	-0.035705	76.518532	8.999320	20.944620	-0.598298	0.000000	-1.785244	0.000000	0.000000	0.000000	0.116191	0.010711	-0.013497	0.000000	0.000000	3.000000	94.000000	0.000000
15048.110935	0.088034	0.582385	-0.035705	76.518532	8.999320	20.944620	-0.598298	0.000000	-1.785244	0.000000	0.000000	0.000000	0.116191	0.010711	-0.013497	0.000000	0.000000	3.000000	94.000000	0.000000
15048.114269	0.088380	0.582421	-0.035649	76.518532	8.999320	20.944620	-0.598298	0.000000	-1.785244	0.000000	0.000000	0.000000	0.103752	0.010931	0.016727	0.000000	0.000000	3.000000	94.000000	0.000000
15048.117602	0.088696	0.582446	-0.035538	76.502235	8.626095	20.530773	-0.598298	0.000000	-1.785244	0.000000	0.000000	0.000000	0.094787	0.007531	0.033444	0.000000	0.000000	3.000000	94.000000	0.000000
15048.120935	0.088696	0.582446	-0.035538	76.502235	8.626095	20.530773	-0.598298	0.000000	-1.785244	0.000000	0.000000	0.000000	0.094787	0.007531	0.033444	0.000000	0.000000	3.000000	94.000000	0.000000
15048.124269	0.088696	0.582446	-0.035538	76.502235	8.626095	20.530773	-0.598298	0.000000	-1.785244	0.000000	0.000000	0.000000	0.094787	0.007531	0.033444	0.000000	0.000000	3.000000	94.000000	0.000000
15048.127602	0.088696	0.582446	-0.035538	76.496811	8.538673	20.529238	-0.565208	0.000000	-1.776881	0.000000	0.000000	0.000000	0.094787	0.007531	0.033444	0.000000	0.000000	3.000000	94.000000	0.000000
15048.130935	0.089006	0.582412	-0.035454	76.496811	8.538673	20.529238	-0.565208	0.000000	-1.776881	0.000000	0.000000	0.000000	0.093100	-0.010251	0.025118	0.000000	0.000000	3.000000	94.000000	0.000000
15048.134269	0.089006	0.582412	-0.035454	76.496811	8.538673	20.529238	-0.565208	0.000000	-1.776881	0.000000	0.000000	0.000000	0.093100	-0.010251	0.025118	0.000000	0.000000	3.000000	94.000000	0.000000
15048.137602	0.089006	0.582412	-0.035454	76.503159	8.575038	20.558678	-0.549692	0.000000	-1.772695	0.000000	0.000000	0.000000	0.093100	-0.010251	0.025118	0.000000	0.000000	3.000000	94.000000	0.000000
15048.140935	0.089006	0.582412	-0.035454	76.503159	8.575038	20.558678	-0.549692	0.000000	-1.772695	0.000000	0.000000	0.000000	0.093100	-0.010251	0.025118	0.000000	0.000000	3.000000	94.000000	0.000000
15048.144269	0.089278	0.582354	-0.035355	76.503159	8.575038	20.558678	-0.549692	0.000000	-1.772695	0.000000	0.000000	0.000000	0.081556	-0.017345	0.029598	0.000000	0.000000	3.000000	94.000000	0.000000
15048.147602	0.089278	0.582354	-0.035355	76.512535	8.602655	20.564287	-0.549692	0.000000	-1.772695	0.000000	0.000000	0.000000	0.081556	-0.017345	0.029598	0.000000	0.000000	3.000000	94.000000	0.000000
15048.150935	0.089278	0.582354	-0.035355	76.512535	8.602655	20.564287	-0.549692	0.000000	-1.772695	0.000000	0.000000	0.000000	0.081556	-0.017345	0.029598	0.000000	0.000000	3.000000	94.000000	0.000000
15048.154269	0.089278	0.582354	-0.035355	76.512535	8.602655	20.564287	-0.549692	0.000000	-1.772695	0.000000	0.000000	0.000000	0.081556	-0.017345	0.029598	0.000000	0.000000	3.000000	94.000000	0.000000
15048.157602	0.089740	0.582131	-0.035248	76.525040	8.626779	20.593042	-0.536099	0.000000	-1.767762	0.000000	0.000000	0.000000	0.138657	-0.066852	0.032081	0.000000	0.000000	3.000000	94.000000	0.000000
15048.160935	0.089740	0.582131	-0.035248	76.525040	8.626779	20.593042	-0.536099	0.000000	-1.767762	0.000000	0.000000	0.000000	0.138657	-0.066852	0.032081	0.000000	0.000000	3.000000	94.000000	0.000000
15048.164269	0.089740	0.582131	-0.035248	76.525040	8.626779	20.593042	-0.536099	0.000000	-1.767762	0.000000	0.000000	0.000000	0.138657	-0.066852	0.032081	0.000000	0.000000	3.000000	94.000000	0.000000
15048.167602	0.089740	0.582131	-0.035248	76.546906	8.645860	20.675241	-0.512990	0.000000	-1.762415	0.000000	0.000000	0.000000	0.138657	-0.066852	0.032081	0.000000	0.000000	3.000000	94.000000	0.000000
15048.170935	0.089930	0.581966	-0.035240	76.546906	8.645860	20.675241	-0.512990	0.000000	-1.762415	0.000000	0.000000	0.000000	0.057065	-0.049487	0.002496	0.000000	0.000000	3.000000	94.000000	0.000000
15048.174269	0.089930	0.581966	-0.035240	76.546906	8.645860	20.675241	-0.512990	0.000000	-1.762415	0.000000	0.000000	0.000000	0.057065	-0.049487	0.002496	0.000000	0.000000	3.000000	94.000000	0.000000
15048.177602	0.089930	0.581966	-0.035240	76.578148	8.665318	20.810886	-0.503479	0.000000	-1.761999	0.000000	0.000000	0.000000	0.057065	-0.049487	0.002496	0.000000	0.000000	3.000000	94.000000	0.000000
15048.180935	0.089930	0.581966	-0.035240	76.578148	8.665318	20.810886	-0.503479	0.000000	-1.761999	0.000000	0.000000	0.000000	0.057065	-0.049487	0.002496	0.000000	0.000000	3.000000	94.000000	0.000000
15048.184269	0.090130	0.581748	-0.035287	76.578148	8.665318	20.810886	-0.503479	0.000000	-1.761999	0.000000	0.000000	0.000000	0.059785	-0.065542	-0.014236	0.000000	0.000000	3.000000	94.000000	0.000000
15048.187602	0.090130	0.581748	-0.035287	76.612534	8.689400	20.945694	-0.503479	0.000000	-1.761999	0.000000	0.000000	0.000000	0.059785	-0.065542	-0.014236	0.000000	0.000000	3.000000	94.000000	0.000000
15048.190935	0.090130	0.581748	-0.035287	76.612534	8.689400	20.945694	-0.503479	0.000000	-1.761999	0.000000	0.000000	0.000000	0.059785	-0.065542	-0.014236	0.000000	0.000000	3.000000	94.000000	0.000000
15048.194269	0.090130	0.581748	-0.035287	76.612534	8.689400	20.945694	-0.503479	0.000000	-1.761999	0.000000	0.000000	0.000000	0.059785	-0.065542	-0.014236	0.000000	0.000000	3.000000	94.000000	0.000000
15048.197602	0.090633	0.581263	-0.035577	76.650040	8.720810	20.983913	-0.493514	0.000000	-1.764372	0.000000	0.000000	0.000000	0.151024	-0.145502	-0.086758	0.000000	0.000000	3.000000	94.000000	0.000000
15048.200935	0.090633	0.581263	-0.035577	76.650040	8.720810	20.983913	-0.493514	0.000000	-1.764372	0.000000	0.000000	0.000000	0.151024	-0.145502	-0.086758	0.000000	0.000000	3.000000	94.000000	0.000000
15048.204269	0.090633	0.581263	-0.035577	76.650040	8.720810	20.983913	-0.493514	0.000000	-1.764372	0.000000	0.000000	0.000000	0.151024	-0.145502	-0.086758	0.000000	0.000000	3.000000	94.000000	0.000000
15048.207602	0.090633	0.581263	-0.035577	76.690651	8.759545	20.989368	-0.468344	0.000000	-1.778832	0.000000	0.000000	0.000000	0.151024	-0.145502	-0.086758	0.000000	0.000000	3.000000	94.000000	0.000000
15048.210935	0.090961	0.581014	-0.035806	76.690651	8.759545	20.989368	-0.468344	0.000000	-1.778832	0.000000	0.000000	0.000000	0.098255	-0.074580	-0.068733	0.000000	0.000000	3.000000	94.000000	0.000000
15048.214269	0.090961	0.581014	-0.035806	76.690651	8.759545	20.989368	-0.468344	0.000000	-1.778832	0.000000	0.000000	0.000000	0.098255	-0.074580	-0.068733	0.000000	0.000000	3.000000	94.000000	0.000000
15048.217602	0.091364	0.580748	-0.036070	76.737312	8.794076	20.970791	-0.451968	0.000000	-1.790287	0.000000	0.000000	0.000000	0.121022	-0.079849	-0.079207	0.000000	0.000000	3.000000	94.000000	0.000000
15048.220935	0.091364	0.580748	-0.036070	76.737312	8.794076	20.970791	-0.451968	0.000000	-1.790287	0.000000	0.000000	0.000000	0.121022	-0.079849	-0.079207	0.000000	0.000000	3.000000	94.000000	0.000000
15048.224269	0.091364	0.580748	-0.036070	76.737312	8.794076	20.970791	-0.451968	0.000000	-1.790287	0.000000	0.000000	0.000000	0.121022	-0.079849	-0.079207	0.000000	0.000000	3.000000	94.000000	0.000000
15048.227602	0.091364	0.580748	-0.036070	76.780655	8.823965	20.930540	-0.431798	0.000000	-1.803488	0.000000	0.000000	0.000000	0.121022	-0.079849	-0.079207	0.000000	0.000000	3.000000	94.000000	0.000000
15048.230935	0.091807	0.580482	-0.036343	76.780655	8.823965	20.930540	-0.431798	0.000000	-1.803488	0.000000	0.000000	0.000000	0.132862	-0.079807	-0.081994	0.000000	0.000000	3.000000	94.000000	0.000000
15048.234269	0.091807	0.580482	-0.036343	76.780655	8.823965	20.930540	-0.431798	0.000000	-1.803488	0.000000	0.000000	0.000000	0.132862	-0.079807	-0.081994	0.000000	0.000000	3.000000	94.000000	0.000000
15048.237602	0.092235	0.580275	-0.036585	76.813103	8.778077	20.784563	-0.409654	0.000000	-1.817154	0.000000	0.000000	0.000000	0.128532	-0.062038	-0.072542	0.000000	0.000000	3.000000	94.000000	0.000000
15048.240935	0.092235	0.580275	-0.036585	76.813103	8.778077	20.784563	-0.409654	0.000000	-1.817154	0.000000	0.000000	0.000000	0.128532	-0.062038	-0.072542	0.000000	0.000000	3.000000	94.000000	0.000000
15048.244269	0.092235	0.580275	-0.036585	76.813103	8.778077	20.784563	-0.409654	0.000000	-1.817154	0.000000	0.000000	0.000000	0.128532	-0.062038	-0.072542	0.000000	0.000000	3.000000	94.000000	0.000000
15048.247602	0.092235	0.580275	-0.036585	76.830719	8.613842	20.498234	-0.388232	0.000000	-1.829244	0.000000	0.000000	0.000000	0.128532	-0.062038	-0.072542	0.000000	0.000000	3.000000	94.000000	0.000000
15048.250935	0.092639	0.580140	-0.036750	76.830719	8.613842	20.498234	-0.388232	0.000000	-1.829244	0.000000	0.000000	0.000000	0.120969	-0.040749	-0.049460	0.000000	0.000000	3.000000	94.000000	0.000000
15048.254269	0.092639	0.580140	-0.036750	76.830719	8.613842	20.498234	-0.388232	0.000000	-1.829244	0.000000	0.000000	0.000000	0.120969	-0.040749	-0.049460	0.000000	0.000000	3.000000	94.000000	0.000000
15048.257602	0.092639	0.580140	-0.036750	76.836388	8.338739	20.062153	-0.368071	0.000000	-1.837487	0.000000	0.000000	0.000000	0.120969	-0.040749	-0.049460	0.000000	0.000000	3.000000	94.000000	0.000000
15048.260935	0.092639	0.580140	-0.036750	76.836388	8.338739	20.062153	-0.368071	0.000000	-1.837487	0.000000	0.000000	0.000000	0.120969	-0.040749	-0.049460	0.000000	0.000000	3.000000	94.000000	0.000000
15048.264269	0.093013	0.580057	-0.036855	76.836388	8.338739	20.062153	-0.368071	0.000000	-1.837487	0.000000	0.000000	0.000000	0.112342	-0.024753	-0.031487	0.000000	0.000000	3.000000	94.000000	0.000000
15048.267602	0.093444	0.580022	-0.036894	76.832413	8.050488	19.600216	-0.368071	0.000000	-1.837487	0.000000	0.000000	0.000000	0.129295	-0.010534	-0.011682	0.000000	0.000000	3.000000	94.000000	0.000000
15048.270935	0.093444	0.580022	-0.036894	76.832413	8.050488	19.600216	-0.368071	0.000000	-1.837487	0.000000	0.000000	0.000000	0.129295	-0.010534	-0.011682	0.000000	0.000000	3.000000	94.000000	0.000000
15048.274269	0.093444	0.580022	-0.036894	76.832413	8.050488	19.600216	-0.368071	0.000000	-1.837487	0.000000	0.000000	0.000000	0.129295	-0.010534	-0.011682	0.000000	0.000000	3.000000	94.000000	0.000000
15048.277602	0.093444	0.580022	-0.036894	76.818611	7.811685	19.200420	-0.327798	0.000000	-1.844682	0.000000	0.000000	0.000000	0.129295	-0.010534	-0.011682	0.000000	0.000000	3.000000	94.000000	0.000000
15048.280935	0.093972	0.580034	-0.036876	76.818611	7.811685	19.200420	-0.327798	0.000000	-1.844682	0.000000	0.000000	0.000000	0.158280	0.003697	0.005396	0.000000	0.000000	3.000000	94.000000	0.000000
15048.284269	0.093972	0.580034	-0.036876	76.818611	7.811685	19.200420	-0.327798	0.000000	-1.844682	0.000000	0.000000	0.000000	0.158280	0.003697	0.005396	0.000000	0.000000	3.000000	94.000000	0.000000
15048.287602	0.094552	0.580076	-0.036809	76.799515	7.637656	18.867531	-0.301418	0.000000	-1.843783	0.000000	0.000000	0.000000	0.174221	0.012594	0.019906	0.000000	0.000000	3.000000	94.000000	0.000000
15048.290935	0.094552	0.580076	-0.036809	76.799515	7.637656	18.867531	-0.301418	0.000000	-1.843783	0.000000	0.000000	0.000000	0.174221	0.012594	0.019906	0.000000	0.000000	3.000000	94.000000	0.000000
15048.294269	0.094552	0.580076	-0.036809	76.799515	7.637656	18.867531	-0.301418	0.000000	-1.843783	0.000000	0.000000	0.000000	0.174221	0.012594	0.019906	0.000000	0.000000	3.000000	94.000000	0.000000
15048.297602	0.094552	0.580076	-0.036809	76.774918	7.512401	18.588076	-0.272381	0.000000	-1.840465	0.000000	0.000000	0.000000	0.174221	0.012594	0.019906	0.000000	0.000000	3.000000	94.000000	0.000000
15048.300935	0.095206	0.580148	-0.036699	76.774918	7.512401	18.588076	-0.272381	0.000000	-1.840465	0.000000	0.000000	0.000000	0.196216	0.021502	0.032989	0.000000	0.000000	3.000000	94.000000	0.000000
15048.304269	0.095206	0.580148	-0.036699	76.774918	7.512401	18.588076	-0.272381	0.000000	-1.840465	0.000000	0.000000	0.000000	0.196216	0.021502	0.032989	0.000000	0.000000	3.000000	94.000000	0.000000
15048.307602	0.095908	0.580190	-0.036569	76.754005	7.416060	18.343899	-0.239678	0.000000	-1.834967	0.000000	0.000000	0.000000	0.210412	0.012679	0.039010	0.000000	0.000000	3.000000	94.000000	0.000000
15048.310935	0.095908	0.580190	-0.036569	76.754005	7.416060	18.343899	-0.239678	0.000000	-1.834967	0.000000	0.000000	0.000000	0.210412	0.012679	0.039010	0.000000	0.000000	3.000000	94.000000	0.000000
15048.314269	0.095908	0.580190	-0.036569	76.754005	7.416060	18.343899	-0.239678	0.000000	-1.834967	0.000000	0.000000	0.000000	0.210412	0.012679	0.039010	0.000000	0.000000	3.000000	94.000000	0.000000
15048.317602	0.095908	0.580190	-0.036569	76.731743	7.291216	18.058308	-0.204609	0.000000	-1.828465	0.000000	0.000000	0.000000	0.210412	0.012679	0.039010	0.000000	0.000000	3.000000	94.000000	0.000000
15048.320935	0.096639	0.580244	-0.036404	76.731743	7.291216	18.058308	-0.204609	0.000000	-1.828465	0.000000	0.000000	0.000000	0.219397	0.016243	0.049511	0.000000	0.000000	3.000000	94.000000	0.000000
15048.324269	0.096639	0.580244	-0.036404	76.731743	7.291216	18.058308	-0.204609	0.000000	-1.828465	0.000000	0.000000	0.000000	0.219397	0.016243	0.049511	0.000000	0.000000	3.000000	94.000000	0.000000
15048.327602	0.097414	0.580251	-0.036237	76.706238	7.071623	17.637251	-0.168043	0.000000	-1.820214	0.000000	0.000000	0.000000	0.232517	0.002057	0.050273	0.000000	0.000000	3.000000	94.000000	0.000000
15048.330935	0.097414	0.580251	-0.036237	76.706238	7.071623	17.637251	-0.168043	0.000000	-1.820214	0.000000	0.000000	0.000000	0.232517	0.002057	0.050273	0.000000	0.000000	3.000000	94.000000	0.000000
15048.334269	0.097414	0.580251	-0.036237	76.706238	7.071623	17.637251	-0.168043	0.000000	-1.820214	0.000000	0.000000	0.000000	0.232517	0.002057	0.050273	0.000000	0.000000	3.000000	94.000000	0.000000
15048.337602	0.098132	0.580234	-0.036050	76.680359	6.673175	16.987936	-0.129290	0.000000	-1.811835	0.000000	0.000000	0.000000	0.215223	-0.005090	0.055990	0.000000	0.000000	3.000000	94.000000	0.000000
15048.340935	0.098132	0.580234	-0.036050	76.680359	6.673175	16.987936	-0.129290	0.000000	-1.811835	0.000000	0.000000	0.000000	0.215223	-0.005090	0.055990	0.000000	0.000000	3.000000	94.000000	0.000000
15048.344269	0.098132	0.580234	-0.036050	76.680359	6.673175	16.987936	-0.129290	0.000000	-1.811835	0.000000	0.000000	0.000000	0.215223	-0.005090	0.055990	0.000000	0.000000	3.000000	94.000000	0.000000
15048.347602	0.098827	0.580176	-0.035871	76.654213	6.131334	16.153292	-0.093420	0.000000	-1.802503	0.000000	0.000000	0.000000	0.208718	-0.017553	0.053853	0.000000	0.000000	3.000000	94.000000	0.000000
15048.350935	0.098827	0.580176	-0.035871	76.654213	6.131334	16.153292	-0.093420	0.000000	-1.802503	0.000000	0.000000	0.000000	0.208718	-0.017553	0.053853	0.000000	0.000000	3.000000	94.000000	0.000000
15048.354269	0.098827	0.580176	-0.035871	76.654213	6.131334	16.153292	-0.093420	0.000000	-1.802503	0.000000	0.000000	0.000000	0.208718	-0.017553	0.053853	0.000000	0.000000	3.000000	94.000000	0.000000
15048.357602	0.098827	0.580176	-0.035871	76.630226	5.484802	15.174065	-0.058633	0.000000	-1.793528	0.000000	0.000000	0.000000	0.208718	-0.017553	0.053853	0.000000	0.000000	3.000000	94.000000	0.000000
15048.360935	0.099477	0.580058	-0.035710	76.630226	5.484802	15.174065	-0.058633	0.000000	-1.793528	0.000000	0.000000	0.000000	0.194973	-0.035370	0.048037	0.000000	0.000000	3.000000	94.000000	0.000000
15048.364269	0.099477	0.580058	-0.035710	76.630226	5.484802	15.174065	-0.058633	0.000000	-1.793528	0.000000	0.000000	0.000000	0.194973	-0.035370	0.048037	0.000000	0.000000	3.000000	94.000000	0.000000
15048.367602	0.100071	0.579892	-0.035524	76.609528	4.741425	14.087446	-0.026138	0.000000	-1.785522	0.000000	0.000000	0.000000	0.178073	-0.049677	0.055912	0.000000	0.000000	3.000000	94.000000	0.000000
15048.370935	0.100071	0.579892	-0.035524	76.609528	4.741425	14.087446	-0.026138	0.000000	-1.785522	0.000000	0.000000	0.000000	0.178073	-0.049677	0.055912	0.000000	0.000000	3.000000	94.000000	0.000000
15048.374269	0.100071	0.579892	-0.035524	76.609528	4.741425	14.087446	-0.026138	0.000000	-1.785522	0.000000	0.000000	0.000000	0.178073	-0.049677	0.055912	0.000000	0.000000	3.000000	94.000000	0.000000
15048.377602	0.100577	0.579691	-0.035354	76.586494	3.952297	12.953087	0.003541	0.000000	-1.776203	0.000000	0.000000	0.000000	0.151771	-0.060409	0.051113	0.000000	0.000000	3.000000	94.000000	0.000000
15048.380935	0.100577	0.579691	-0.035354	76.586494	3.952297	12.953087	0.003541	0.000000	-1.776203	0.000000	0.000000	0.000000	0.151771	-0.060409	0.051113	0.000000	0.000000	3.000000	94.000000	0.000000
15048.384269	0.100577	0.579691	-0.035354	76.586494	3.952297	12.953087	0.003541	0.000000	-1.776203	0.000000	0.000000	0.000000	0.151771	-0.060409	0.051113	0.000000	0.000000	3.000000	94.000000	0.000000
15048.387602	0.100972	0.579436	-0.035119	76.567604	3.238901	11.938841	0.028836	0.000000	-1.767684	0.000000	0.000000	0.000000	0.118467	-0.076525	0.070506	0.000000	0.000000	3.000000	94.000000	0.000000
15048.390935	0.100972	0.579436	-0.035119	76.567604	3.238901	11.938841	0.028836	0.000000	-1.767684	0.000000	0.000000	0.000000	0.118467	-0.076525	0.070506	0.000000	0.000000	3.000000	94.000000	0.000000
15048.394269	0.100972	0.579436	-0.035119	76.567604	3.238901	11.938841	0.028836	0.000000	-1.767684	0.000000	0.000000	0.000000	0.118467	-0.076525	0.070506	0.000000	0.000000	3.000000	94.000000	0.000000
15048.397602	0.100972	0.579436	-0.035119	76.558006	2.720109	11.197577	0.048580	0.000000	-1.755933	0.000000	0.000000	0.000000	0.118467	-0.076525	0.070506	0.000000	0.000000	3.000000	94.000000	0.000000
15048.400935	0.101296	0.579192	-0.034824	76.558006	2.720109	11.197577	0.048580	0.000000	-1.755933	0.000000	0.000000	0.000000	0.097452	-0.073125	0.088323	0.000000	0.000000	3.000000	94.000000	0.000000
15048.404269	0.101296	0.579192	-0.034824	76.558006	2.720109	11.197577	0.048580	0.000000	-1.755933	0.000000	0.000000	0.000000	0.097452	-0.073125	0.088323	0.000000	0.000000	3.000000	94.000000	0.000000
15048.407602	0.101296	0.579192	-0.034824	76.562782	2.498646	10.876528	0.064822	0.000000	-1.741213	0.000000	0.000000	0.000000	0.097452	-0.073125	0.088323	0.000000	0.000000	3.000000	94.000000	0.000000
15048.410935	0.101296	0.579192	-0.034824	76.562782	2.498646	10.876528	0.064822	0.000000	-1.741213	0.000000	0.000000	0.000000	0.097452	-0.073125	0.088323	0.000000	0.000000	3.000000	94.000000	0.000000
15048.414269	0.101511	0.578959	-0.034461	76.562782	2.498646	10.876528	0.064822	0.000000	-1.741213	0.000000	0.000000	0.000000	0.064362	-0.069753	0.109081	0.000000	0.000000	3.000000	94.000000	0.000000
15048.417602	0.101629	0.578744	-0.034056	76.583733	2.527405	10.924697	0.064822	0.000000	-1.741213	0.000000	0.000000	0.000000	0.035518	-0.064597	0.121374	0.000000	0.000000	3.000000	94.000000	0.000000
15048.420935	0.101629	0.578744	-0.034056	76.583733	2.527405	10.924697	0.064822	0.000000	-1.741213	0.000000	0.000000	0.000000	0.035518	-0.064597	0.121374	0.000000	0.000000	3.000000	94.000000	0.000000
15048.424269	0.101629	0.578744	-0.034056	76.583733	2.527405	10.924697	0.064822	0.000000	-1.741213	0.000000	0.000000	0.000000	0.035518	-0.064597	0.121374	0.000000	0.000000	3.000000	94.000000	0.000000
15048.427602	0.101629	0.578744	-0.034056	76.602577	2.673873	11.132857	0.081469	0.000000	-1.702804	0.000000	0.000000	0.000000	0.035518	-0.064597	0.121374	0.000000	0.000000	3.000000	94.000000	0.000000
15048.430935	0.101707	0.578552	-0.033556	76.602577	2.673873	11.132857	0.081469	0.000000	-1.702804	0.000000	0.000000	0.000000	0.023283	-0.057762	0.150069	0.000000	0.000000	3.000000	94.000000	0.000000
15048.434269	0.101707	0.578552	-0.033556	76.602577	2.673873	11.132857	0.081469	0.000000	-1.702804	0.000000	0.000000	0.000000	0.023283	-0.057762	0.150069	0.000000	0.000000	3.000000	94.000000	0.000000
15048.437602	0.101829	0.578376	-0.033048	76.623634	2.975595	11.549958	0.085349	0.000000	-1.677792	0.000000	0.000000	0.000000	0.036551	-0.052666	0.152257	0.000000	0.000000	3.000000	94.000000	0.000000
15048.440935	0.101829	0.578376	-0.033048	76.623634	2.975595	11.549958	0.085349	0.000000	-1.677792	0.000000	0.000000	0.000000	0.036551	-0.052666	0.152257	0.000000	0.000000	3.000000	94.000000	0.000000
15048.444269	0.101829	0.578376	-0.033048	76.623634	2.975595	11.549958	0.085349	0.000000	-1.677792	0.000000	0.000000	0.000000	0.036551	-0.052666	0.152257	0.000000	0.000000	3.000000	94.000000	0.000000
15048.447602	0.101829	0.578376	-0.033048	76.650627	3.451811	12.193748	0.091441	0.000000	-1.652416	0.000000	0.000000	0.000000	0.036551	-0.052666	0.152257	0.000000	0.000000	3.000000	94.000000	0.000000
15048.450935	0.101994	0.578241	-0.032447	76.650627	3.451811	12.193748	0.091441	0.000000	-1.652416	0.000000	0.000000	0.000000	0.049678	-0.040618	0.180279	0.000000	0.000000	3.000000	94.000000	0.000000
15048.454269	0.101994	0.578241	-0.032447	76.650627	3.451811	12.193748	0.091441	0.000000	-1.652416	0.000000	0.000000	0.000000	0.049678	-0.040618	0.180279	0.000000	0.000000	3.000000	94.000000	0.000000
15048.457602	0.102171	0.578092	-0.031800	76.679008	4.047354	12.989722	0.099721	0.000000	-1.622369	0.000000	0.000000	0.000000	0.053070	-0.044559	0.194333	0.000000	0.000000	3.000000	94.000000	0.000000
15048.460935	0.102171	0.578092	-0.031800	76.679008	4.047354	12.989722	0.099721	0.000000	-1.622369	0.000000	0.000000	0.000000	0.053070	-0.044559	0.194333	0.000000	0.000000	3.000000	94.000000	0.000000
15048.464269	0.102171	0.578092	-0.031800	76.679008	4.047354	12.989722	0.099721	0.000000	-1.622369	0.000000	0.000000	0.000000	0.053070	-0.044559	0.194333	0.000000	0.000000	3.000000	94.000000	0.000000
15048.467602	0.102171	0.578092	-0.031800	76.704185	4.679099	13.840122	0.108566	0.000000	-1.589980	0.000000	0.000000	0.000000	0.053070	-0.044559	0.194333	0.000000	0.000000	3.000000	94.000000	0.000000
15048.470935	0.102338	0.577954	-0.031107	76.704185	4.679099	13.840122	0.108566	0.000000	-1.589980	0.000000	0.000000	0.000000	0.049936	-0.041381	0.207904	0.000000	0.000000	3.000000	94.000000	0.000000
15048.474269	0.102338	0.577954	-0.031107	76.704185	4.679099	13.840122	0.108566	0.000000	-1.589980	0.000000	0.000000	0.000000	0.049936	-0.041381	0.207904	0.000000	0.000000	3.000000	94.000000	0.000000
15048.477602	0.102552	0.577785	-0.030394	76.728363	5.275039	14.634623	0.116889	0.000000	-1.555330	0.000000	0.000000	0.000000	0.064226	-0.050778	0.213881	0.000000	0.000000	3.000000	94.000000	0.000000
15048.480935	0.102552	0.577785	-0.030394	76.728363	5.275039	14.634623	0.116889	0.000000	-1.555330	0.000000	0.000000	0.000000	0.064226	-0.050778	0.213881	0.000000	0.000000	3.000000	94.000000	0.000000
15048.484269	0.102552	0.577785	-0.030394	76.728363	5.275039	14.634623	0.116889	0.000000	-1.555330	0.000000	0.000000	0.000000	0.064226	-0.050778	0.213881	0.000000	0.000000	3.000000	94.000000	0.000000
15048.487602	0.102552	0.577785	-0.030394	76.750725	5.797648	15.338216	0.127593	0.000000	-1.519683	0.000000	0.000000	0.000000	0.064226	-0.050778	0.213881	0.000000	0.000000	3.000000	94.000000	0.000000
15048.490935	0.102773	0.577584	-0.029651	76.750725	5.797648	15.338216	0.127593	0.000000	-1.519683	0.000000	0.000000	0.000000	0.066404	-0.060219	0.222750	0.000000	0.000000	3.000000	94.000000	0.000000
15048.494269	0.102773	0.577584	-0.029651	76.750725	5.797648	15.338216	0.127593	0.000000	-1.519683	0.000000	0.000000	0.000000	0.066404	-0.060219	0.222750	0.000000	0.000000	3.000000	94.000000	0.000000
15048.497602	0.103033	0.577340	-0.028930	76.774757	6.242001	15.925444	0.138661	0.000000	-1.482558	0.000000	0.000000	0.000000	0.077842	-0.073163	0.216484	0.000000	0.000000	3.000000	94.000000	0.000000
15048.500935	0.103033	0.577340	-0.028930	76.774757	6.242001	15.925444	0.138661	0.000000	-1.482558	0.000000	0.000000	0.000000	0.077842	-0.073163	0.216484	0.000000	0.000000	3.000000	94.000000	0.000000
15048.504269	0.103033	0.577340	-0.028930	76.774757	6.242001	15.925444	0.138661	0.000000	-1.482558	0.000000	0.000000	0.000000	0.077842	-0.073163	0.216484	0.000000	0.000000	3.000000	94.000000	0.000000
15048.507602	0.103033	0.577340	-0.028930	76.796120	6.566888	16.341309	0.151634	0.000000	-1.446477	0.000000	0.000000	0.000000	0.077842	-0.073163	0.216484	0.000000	0.000000	3.000000	94.000000	0.000000
15048.510935	0.103310	0.577053	-0.028224	76.796120	6.566888	16.341309	0.151634	0.000000	-1.446477	0.000000	0.000000	0.000000	0.083235	-0.086143	0.211653	0.000000	0.000000	3.000000	94.000000	0.000000
15048.514269	0.103310	0.577053	-0.028224	76.796120	6.566888	16.341309	0.151634	0.000000	-1.446477	0.000000	0.000000	0.000000	0.083235	-0.086143	0.211653	0.000000	0.000000	3.000000	94.000000	0.000000
15048.517602	0.103649	0.576676	-0.027624	76.830788	6.755446	16.569633	0.165507	0.000000	-1.411202	0.000000	0.000000	0.000000	0.101586	-0.113168	0.179923	0.000000	0.000000	3.000000	94.000000	0.000000
15048.520935	0.103649	0.576676	-0.027624	76.830788	6.755446	16.569633	0.165507	0.000000	-1.411202	0.000000	0.000000	0.000000	0.101586	-0.113168	0.179923	0.000000	0.000000	3.000000	94.000000	0.000000
15048.524269	0.103649	0.576676	-0.027624	76.830788	6.755446	16.569633	0.165507	0.000000	-1.411202	0.000000	0.000000	0.000000	0.101586	-0.113168	0.179923	0.000000	0.000000	3.000000	94.000000	0.000000
15048.527602	0.103649	0.576676	-0.027624	76.866951	6.824129	16.623426	0.182438	0.000000	-1.381215	0.000000	0.000000	0.000000	0.101586	-0.113168	0.179923	0.000000	0.000000	3.000000	94.000000	0.000000
15048.530935	0.104025	0.576257	-0.027138	76.866951	6.824129	16.623426	0.182438	0.000000	-1.381215	0.000000	0.000000	0.000000	0.112960	-0.125662	0.145792	0.000000	0.000000	3.000000	94.000000	0.000000
15048.534269	0.104025	0.576257	-0.027138	76.866951	6.824129	16.623426	0.182438	0.000000	-1.381215	0.000000	0.000000	0.000000	0.112960	-0.125662	0.145792	0.000000	0.000000	3.000000	94.000000	0.000000
15048.537602	0.104441	0.575773	-0.026760	76.919571	6.829829	16.588505	0.201264	0.000000	-1.356916	0.000000	0.000000	0.000000	0.124798	-0.145286	0.113502	0.000000	0.000000	3.000000	94.000000	0.000000
15048.540935	0.104441	0.575773	-0.026760	76.919571	6.829829	16.588505	0.201264	0.000000	-1.356916	0.000000	0.000000	0.000000	0.124798	-0.145286	0.113502	0.000000	0.000000	3.000000	94.000000	0.000000
15048.544269	0.104441	0.575773	-0.026760	76.919571	6.829829	16.588505	0.201264	0.000000	-1.356916	0.000000	0.000000	0.000000	0.124798	-0.145286	0.113502	0.000000	0.000000	3.000000	94.000000	0.000000
15048.547602	0.104441	0.575773	-0.026760	76.978607	6.837448	16.557236	0.222064	0.000000	-1.337999	0.000000	0.000000	0.000000	0.124798	-0.145286	0.113502	0.000000	0.000000	3.000000	94.000000	0.000000
15048.550935	0.104783	0.575236	-0.026512	76.978607	6.837448	16.557236	0.222064	0.000000	-1.337999	0.000000	0.000000	0.000000	0.102527	-0.160912	0.074541	0.000000	0.000000	3.000000	94.000000	0.000000
15048.554269	0.104783	0.575236	-0.026512	76.978607	6.837448	16.557236	0.222064	0.000000	-1.337999	0.000000	0.000000	0.000000	0.102527	-0.160912	0.074541	0.000000	0.000000	3.000000	94.000000	0.000000
15048.557602	0.105049	0.574673	-0.026399	77.046997	6.831742	16.520679	0.239152	0.000000	-1.325575	0.000000	0.000000	0.000000	0.079692	-0.169077	0.033718	0.000000	0.000000	3.000000	94.000000	0.000000
15048.560935	0.105049	0.574673	-0.026399	77.046997	6.831742	16.520679	0.239152	0.000000	-1.325575	0.000000	0.000000	0.000000	0.079692	-0.169077	0.033718	0.000000	0.000000	3.000000	94.000000	0.000000
15048.564269	0.105049	0.574673	-0.026399	77.046997	6.831742	16.520679	0.239152	0.000000	-1.325575	0.000000	0.000000	0.000000	0.079692	-0.169077	0.033718	0.000000	0.000000	3.000000	94.000000	0.000000
15048.567602	0.105049	0.574673	-0.026399	77.121353	6.811467	16.473076	0.252434	0.000000	-1.319956	0.000000	0.000000	0.000000	0.079692	-0.169077	0.033718	0.000000	0.000000	3.000000	94.000000	0.000000
15048.570935	0.105256	0.574129	-0.026348	77.121353	6.811467	16.473076	0.252434	0.000000	-1.319956	0.000000	0.000000	0.000000	0.062264	-0.163229	0.015400	0.000000	0.000000	3.000000	94.000000	0.000000
15048.574269	0.105256	0.574129	-0.026348	77.121353	6.811467	16.473076	0.252434	0.000000	-1.319956	0.000000	0.000000	0.000000	0.062264	-0.163229	0.015400	0.000000	0.000000	3.000000	94.000000	0.000000
15048.577602	0.105376	0.573591	-0.026301	77.192848	6.789672	16.433989	0.262811	0.000000	-1.317389	0.000000	0.000000	0.000000	0.035977	-0.161250	0.014163	0.000000	0.000000	3.000000	94.000000	0.000000
15048.580935	0.105376	0.573591	-0.026301	77.192848	6.789672	16.433989	0.262811	0.000000	-1.317389	0.000000	0.000000	0.000000	0.035977	-0.161250	0.014163	0.000000	0.000000	3.000000	94.000000	0.000000
15048.584269	0.105376	0.573591	-0.026301	77.192848	6.789672	16.433989	0.262811	0.000000	-1.317389	0.000000	0.000000	0.000000	0.035977	-0.161250	0.014163	0.000000	0.000000	3.000000	94.000000	0.000000
15048.587602	0.105407	0.573085	-0.026264	77.261215	6.755525	16.396191	0.268808	0.000000	-1.315029	0.000000	0.000000	0.000000	0.009219	-0.151992	0.011111	0.000000	0.000000	3.000000	94.000000	0.000000
15048.590935	0.105407	0.573085	-0.026264	77.261215	6.755525	16.396191	0.268808	0.000000	-1.315029	0.000000	0.000000	0.000000	0.009219	-0.151992	0.011111	0.000000	0.000000	3.000000	94.000000	0.000000
15048.594269	0.105407	0.573085	-0.026264	77.261215	6.755525	16.396191	0.268808	0.000000	-1.315029	0.000000	0.000000	0.000000	0.009219	-0.151992	0.011111	0.000000	0.000000	3.000000	94.000000	0.000000
15048.597602	0.105421	0.572596	-0.026205	77.326469	6.719963	16.359735	0.270344	0.000000	-1.313177	0.000000	0.000000	0.000000	0.004311	-0.146686	0.017618	0.000000	0.000000	3.000000	94.000000	0.000000
15048.600935	0.105421	0.572596	-0.026205	77.326469	6.719963	16.359735	0.270344	0.000000	-1.313177	0.000000	0.000000	0.000000	0.004311	-0.146686	0.017618	0.000000	0.000000	3.000000	94.000000	0.000000
15048.604269	0.105421	0.572596	-0.026205	77.326469	6.719963	16.359735	0.270344	0.000000	-1.313177	0.000000	0.000000	0.000000	0.004311	-0.146686	0.017618	0.000000	0.000000	3.000000	94.000000	0.000000
15048.607602	0.105421	0.572596	-0.026205	77.380066	6.685464	16.329866	0.271063	0.000000	-1.310241	0.000000	0.000000	0.000000	0.004311	-0.146686	0.017618	0.000000	0.000000	3.000000	94.000000	0.000000
15048.610935	0.105407	0.572159	-0.026085	77.380066	6.685464	16.329866	0.271063	0.000000	-1.310241	0.000000	0.000000	0.000000	-0.004206	-0.130925	0.036008	0.000000	0.000000	3.000000	94.000000	0.000000
15048.614269	0.105407	0.572159	-0.026085	77.380066	6.685464	16.329866	0.271063	0.000000	-1.310241	0.000000	0.000000	0.000000	-0.004206	-0.130925	0.036008	0.000000	0.000000	3.000000	94.000000	0.000000
15048.617602	0.105407	0.572159	-0.026085	77.435974	6.643541	16.298056	0.270362	0.000000	-1.304239	0.000000	0.000000	0.000000	-0.004206	-0.130925	0.036008	0.000000	0.000000	3.000000	94.000000	0.000000
15048.620935	0.105407	0.572159	-0.026085	77.435974	6.643541	16.298056	0.270362	0.000000	-1.304239	0.000000	0.000000	0.000000	-0.004206	-0.130925	0.036008	0.000000	0.000000	3.000000	94.000000	0.000000
15048.624269	0.105345	0.571754	-0.025985	77.435974	6.643541	16.298056	0.270362	0.000000	-1.304239	0.000000	0.000000	0.000000	-0.018683	-0.121653	0.030051	0.000000	0.000000	3.000000	94.000000	0.000000
15048.627602	0.105220	0.571372	-0.025876	77.481117	6.602887	16.272957	0.270362	0.000000	-1.304239	0.000000	0.000000	0.000000	-0.037593	-0.114392	0.032619	0.000000	0.000000	3.000000	94.000000	0.000000
15048.630935	0.105220	0.571372	-0.025876	77.481117	6.602887	16.272957	0.270362	0.000000	-1.304239	0.000000	0.000000	0.000000	-0.037593	-0.114392	0.032619	0.000000	0.000000	3.000000	94.000000	0.000000
15048.634269	0.105220	0.571372	-0.025876	77.481117	6.602887	16.272957	0.270362	0.000000	-1.304239	0.000000	0.000000	0.000000	-0.037593	-0.114392	0.032619	0.000000	0.000000	3.000000	94.000000	0.000000
15048.637602	0.105220	0.571372	-0.025876	77.520828	6.557396	16.251184	0.260982	0.000000	-1.293794	0.000000	0.000000	0.000000	-0.037593	-0.114392	0.032619	0.000000	0.000000	3.000000	94.000000	0.000000
15048.640935	0.105046	0.571022	-0.025787	77.520828	6.557396	16.251184	0.260982	0.000000	-1.293794	0.000000	0.000000	0.000000	-0.052065	-0.105107	0.026685	0.000000	0.000000	3.000000	94.000000	0.000000
15048.644269	0.105046	0.571022	-0.025787	77.520828	6.557396	16.251184	0.260982	0.000000	-1.293794	0.000000	0.000000	0.000000	-0.052065	-0.105107	0.026685	0.000000	0.000000	3.000000	94.000000	0.000000
15048.647602	0.105046	0.571022	-0.025787	77.551468	6.516109	16.236170	0.252305	0.000000	-1.289347	0.000000	0.000000	0.000000	-0.052065	-0.105107	0.026685	0.000000	0.000000	3.000000	94.000000	0.000000
15048.650935	0.105046	0.571022	-0.025787	77.551468	6.516109	16.236170	0.252305	0.000000	-1.289347	0.000000	0.000000	0.000000	-0.052065	-0.105107	0.026685	0.000000	0.000000	3.000000	94.000000	0.000000
15048.654269	0.104831	0.570675	-0.025781	77.551468	6.516109	16.236170	0.252305	0.000000	-1.289347	0.000000	0.000000	0.000000	-0.064621	-0.104242	0.001851	0.000000	0.000000	3.000000	94.000000	0.000000
15048.657602	0.104560	0.570389	-0.025824	77.572906	6.476362	16.235945	0.252305	0.000000	-1.289347	0.000000	0.000000	0.000000	-0.081196	-0.085595	-0.012907	0.000000	0.000000	3.000000	94.000000	0.000000
15048.660935	0.104560	0.570389	-0.025824	77.572906	6.476362	16.235945	0.252305	0.000000	-1.289347	0.000000	0.000000	0.000000	-0.081196	-0.085595	-0.012907	0.000000	0.000000	3.000000	94.000000	0.000000
15048.664269	0.104560	0.570389	-0.025824	77.572906	6.476362	16.235945	0.252305	0.000000	-1.289347	0.000000	0.000000	0.000000	-0.081196	-0.085595	-0.012907	0.000000	0.000000	3.000000	94.000000	0.000000
15048.667602	0.104560	0.570389	-0.025824	77.579826	6.449925	16.238171	0.228002	0.000000	-1.291189	0.000000	0.000000	0.000000	-0.081196	-0.085595	-0.012907	0.000000	0.000000	3.000000	94.000000	0.000000
15048.670935	0.104294	0.570100	-0.025936	77.579826	6.449925	16.238171	0.228002	0.000000	-1.291189	0.000000	0.000000	0.000000	-0.079693	-0.086697	-0.033729	0.000000	0.000000	3.000000	94.000000	0.000000
15048.674269	0.104294	0.570100	-0.025936	77.579826	6.449925	16.238171	0.228002	0.000000	-1.291189	0.000000	0.000000	0.000000	-0.079693	-0.086697	-0.033729	0.000000	0.000000	3.000000	94.000000	0.000000
15048.677602	0.104294	0.570100	-0.025936	77.577614	6.430563	16.247311	0.214719	0.000000	-1.296811	0.000000	0.000000	0.000000	-0.079693	-0.086697	-0.033729	0.000000	0.000000	3.000000	94.000000	0.000000
15048.680935	0.104294	0.570100	-0.025936	77.577614	6.430563	16.247311	0.214719	0.000000	-1.296811	0.000000	0.000000	0.000000	-0.079693	-0.086697	-0.033729	0.000000	0.000000	3.000000	94.000000	0.000000
15048.684269	0.104015	0.569873	-0.026108	77.577614	6.430563	16.247311	0.214719	0.000000	-1.296811	0.000000	0.000000	0.000000	-0.083913	-0.068050	-0.051451	0.000000	0.000000	3.000000	94.000000	0.000000
15048.687602	0.103765	0.569660	-0.026336	77.547157	6.435000	16.277117	0.214719	0.000000	-1.296811	0.000000	0.000000	0.000000	-0.074966	-0.063898	-0.068527	0.000000	0.000000	3.000000	94.000000	0.000000
15048.690935	0.103765	0.569660	-0.026336	77.547157	6.435000	16.277117	0.214719	0.000000	-1.296811	0.000000	0.000000	0.000000	-0.074966	-0.063898	-0.068527	0.000000	0.000000	3.000000	94.000000	0.000000
15048.694269	0.103765	0.569660	-0.026336	77.547157	6.435000	16.277117	0.214719	0.000000	-1.296811	0.000000	0.000000	0.000000	-0.074966	-0.063898	-0.068527	0.000000	0.000000	3.000000	94.000000	0.000000
15048.697602	0.103765	0.569660	-0.026336	77.485321	6.467346	16.329021	0.188240	0.000000	-1.316807	0.000000	0.000000	0.000000	-0.074966	-0.063898	-0.068527	0.000000	0.000000	3.000000	94.000000	0.000000
15048.700935	0.103533	0.569496	-0.026582	77.485321	6.467346	16.329021	0.188240	0.000000	-1.316807	0.000000	0.000000	0.000000	-0.069640	-0.049373	-0.073668	0.000000	0.000000	3.000000	94.000000	0.000000
15048.704269	0.103533	0.569496	-0.026582	77.485321	6.467346	16.329021	0.188240	0.000000	-1.316807	0.000000	0.000000	0.000000	-0.069640	-0.049373	-0.073668	0.000000	0.000000	3.000000	94.000000	0.000000
15048.707602	0.103533	0.569496	-0.026582	77.396729	6.523462	16.398977	0.176633	0.000000	-1.329085	0.000000	0.000000	0.000000	-0.069640	-0.049373	-0.073668	0.000000	0.000000	3.000000	94.000000	0.000000
15048.710935	0.103533	0.569496	-0.026582	77.396729	6.523462	16.398977	0.176633	0.000000	-1.329085	0.000000	0.000000	0.000000	-0.069640	-0.049373	-0.073668	0.000000	0.000000	3.000000	94.000000	0.000000
15048.714269	0.103339	0.569380	-0.026849	77.396729	6.523462	16.398977	0.176633	0.000000	-1.329085	0.000000	0.000000	0.000000	-0.058192	-0.034810	-0.080254	0.000000	0.000000	3.000000	94.000000	0.000000
15048.717602	0.103188	0.569305	-0.027115	77.299599	6.589054	16.473013	0.176633	0.000000	-1.329085	0.000000	0.000000	0.000000	-0.045070	-0.022334	-0.079800	0.000000	0.000000	3.000000	94.000000	0.000000
15048.720935	0.103188	0.569305	-0.027115	77.299599	6.589054	16.473013	0.176633	0.000000	-1.329085	0.000000	0.000000	0.000000	-0.045070	-0.022334	-0.079800	0.000000	0.000000	3.000000	94.000000	0.000000
15048.724269	0.103188	0.569305	-0.027115	77.299599	6.589054	16.473013	0.176633	0.000000	-1.329085	0.000000	0.000000	0.000000	-0.045070	-0.022334	-0.079800	0.000000	0.000000	3.000000	94.000000	0.000000
15048.727602	0.103188	0.569305	-0.027115	77.224297	6.636918	16.522532	0.159423	0.000000	-1.355761	0.000000	0.000000	0.000000	-0.045070	-0.022334	-0.079800	0.000000	0.000000	3.000000	94.000000	0.000000
15048.730935	0.103083	0.569248	-0.027374	77.224297	6.636918	16.522532	0.159423	0.000000	-1.355761	0.000000	0.000000	0.000000	-0.031552	-0.017121	-0.077537	0.000000	0.000000	3.000000	94.000000	0.000000
15048.734269	0.103083	0.569248	-0.027374	77.224297	6.636918	16.522532	0.159423	0.000000	-1.355761	0.000000	0.000000	0.000000	-0.031552	-0.017121	-0.077537	0.000000	0.000000	3.000000	94.000000	0.000000
15048.737602	0.103083	0.569248	-0.027374	77.163345	6.678049	16.560331	0.154164	0.000000	-1.368683	0.000000	0.000000	0.000000	-0.031552	-0.017121	-0.077537	0.000000	0.000000	3.000000	94.000000	0.000000
15048.740935	0.103083	0.569248	-0.027374	77.163345	6.678049	16.560331	0.154164	0.000000	-1.368683	0.000000	0.000000	0.000000	-0.031552	-0.017121	-0.077537	0.000000	0.000000	3.000000	94.000000	0.000000
15048.744269	0.103046	0.569250	-0.027618	77.163345	6.678049	16.560331	0.154164	0.000000	-1.368683	0.000000	0.000000	0.000000	-0.011105	0.000541	-0.073282	0.000000	0.000000	3.000000	94.000000	0.000000
15048.747602	0.103046	0.569250	-0.027618	77.127808	6.691127	16.564337	0.154164	0.000000	-1.368683	0.000000	0.000000	0.000000	-0.011105	0.000541	-0.073282	0.000000	0.000000	3.000000	94.000000	0.000000
15048.750935	0.103046	0.569250	-0.027618	77.127808	6.691127	16.564337	0.154164	0.000000	-1.368683	0.000000	0.000000	0.000000	-0.011105	0.000541	-0.073282	0.000000	0.000000	3.000000	94.000000	0.000000
15048.754269	0.103046	0.569250	-0.027618	77.127808	6.691127	16.564337	0.154164	0.000000	-1.368683	0.000000	0.000000	0.000000	-0.011105	0.000541	-0.073282	0.000000	0.000000	3.000000	94.000000	0.000000
15048.757602	0.102969	0.569323	-0.028032	77.107819	6.659006	16.512569	0.152313	0.000000	-1.380897	0.000000	0.000000	0.000000	-0.023329	0.021886	-0.124197	0.000000	0.000000	3.000000	94.000000	0.000000
15048.760935	0.102969	0.569323	-0.028032	77.107819	6.659006	16.512569	0.152313	0.000000	-1.380897	0.000000	0.000000	0.000000	-0.023329	0.021886	-0.124197	0.000000	0.000000	3.000000	94.000000	0.000000
15048.764269	0.102969	0.569323	-0.028032	77.107819	6.659006	16.512569	0.152313	0.000000	-1.380897	0.000000	0.000000	0.000000	-0.023329	0.021886	-0.124197	0.000000	0.000000	3.000000	94.000000	0.000000
15048.767602	0.102903	0.569377	-0.028214	77.104500	6.565650	16.390589	0.148425	0.000000	-1.401597	0.000000	0.000000	0.000000	-0.019579	0.016130	-0.054679	0.000000	0.000000	3.000000	94.000000	0.000000
15048.770935	0.102903	0.569377	-0.028214	77.104500	6.565650	16.390589	0.148425	0.000000	-1.401597	0.000000	0.000000	0.000000	-0.019579	0.016130	-0.054679	0.000000	0.000000	3.000000	94.000000	0.000000
15048.774269	0.102903	0.569377	-0.028214	77.104500	6.565650	16.390589	0.148425	0.000000	-1.401597	0.000000	0.000000	0.000000	-0.019579	0.016130	-0.054679	0.000000	0.000000	3.000000	94.000000	0.000000
15048.777602	0.102903	0.569377	-0.028214	77.099403	6.421720	16.204166	0.145162	0.000000	-1.410710	0.000000	0.000000	0.000000	-0.019579	0.016130	-0.054679	0.000000	0.000000	3.000000	94.000000	0.000000
15048.780935	0.102797	0.569430	-0.028387	77.099403	6.421720	16.204166	0.145162	0.000000	-1.410710	0.000000	0.000000	0.000000	-0.031790	0.016096	-0.051759	0.000000	0.000000	3.000000	94.000000	0.000000
15048.784269	0.102797	0.569430	-0.028387	77.099403	6.421720	16.204166	0.145162	0.000000	-1.410710	0.000000	0.000000	0.000000	-0.031790	0.016096	-0.051759	0.000000	0.000000	3.000000	94.000000	0.000000
15048.787602	0.102797	0.569430	-0.028387	77.098808	6.223764	15.957036	0.139864	0.000000	-1.419336	0.000000	0.000000	0.000000	-0.031790	0.016096	-0.051759	0.000000	0.000000	3.000000	94.000000	0.000000
15048.790935	0.102797	0.569430	-0.028387	77.098808	6.223764	15.957036	0.139864	0.000000	-1.419336	0.000000	0.000000	0.000000	-0.031790	0.016096	-0.051759	0.000000	0.000000	3.000000	94.000000	0.000000
15048.794269	0.102663	0.569449	-0.028589	77.098808	6.223764	15.957036	0.139864	0.000000	-1.419336	0.000000	0.000000	0.000000	-0.040386	0.005643	-0.060773	0.000000	0.000000	3.000000	94.000000	0.000000
15048.797602	0.102663	0.569449	-0.028589	77.095490	5.959367	15.624047	0.139864	0.000000	-1.419336	0.000000	0.000000	0.000000	-0.040386	0.005643	-0.060773	0.000000	0.000000	3.000000	94.000000	0.000000
15048.800935	0.102663	0.569449	-0.028589	77.095490	5.959367	15.624047	0.139864	0.000000	-1.419336	0.000000	0.000000	0.000000	-0.040386	0.005643	-0.060773	0.000000	0.000000	3.000000	94.000000	0.000000
15048.804269	0.102663	0.569449	-0.028589	77.095490	5.959367	15.624047	0.139864	0.000000	-1.419336	0.000000	0.000000	0.000000	-0.040386	0.005643	-0.060773	0.000000	0.000000	3.000000	94.000000	0.000000
15048.807602	0.102243	0.569452	-0.028996	77.097847	5.680738	15.280322	0.133133	0.000000	-1.429465	0.000000	0.000000	0.000000	-0.125892	0.000761	-0.121869	0.000000	0.000000	3.000000	94.000000	0.000000
15048.810935	0.102243	0.569452	-0.028996	77.097847	5.680738	15.280322	0.133133	0.000000	-1.429465	0.000000	0.000000	0.000000	-0.125892	0.000761	-0.121869	0.000000	0.000000	3.000000	94.000000	0.000000
15048.814269	0.102243	0.569452	-0.028996	77.097847	5.680738	15.280322	0.133133	0.000000	-1.429465	0.000000	0.000000	0.000000	-0.125892	0.000761	-0.121869	0.000000	0.000000	3.000000	94.000000	0.000000
15048.817602	0.102243	0.569452	-0.028996	77.093025	5.399731	14.942214	0.112151	0.000000	-1.449777	0.000000	0.000000	0.000000	-0.125892	0.000761	-0.121869	0.000000	0.000000	3.000000	94.000000	0.000000
15048.820935	0.101960	0.569412	-0.029193	77.093025	5.399731	14.942214	0.112151	0.000000	-1.449777	0.000000	0.000000	0.000000	-0.085033	-0.012074	-0.059354	0.000000	0.000000	3.000000	94.000000	0.000000
15048.824269	0.101960	0.569412	-0.029193	77.093025	5.399731	14.942214	0.112151	0.000000	-1.449777	0.000000	0.000000	0.000000	-0.085033	-0.012074	-0.059354	0.000000	0.000000	3.000000	94.000000	0.000000
15048.827602	0.101960	0.569412	-0.029193	77.076691	5.110499	14.592703	0.097979	0.000000	-1.459669	0.000000	0.000000	0.000000	-0.085033	-0.012074	-0.059354	0.000000	0.000000	3.000000	94.000000	0.000000
15048.830935	0.101960	0.569412	-0.029193	77.076691	5.110499	14.592703	0.097979	0.000000	-1.459669	0.000000	0.000000	0.000000	-0.085033	-0.012074	-0.059354	0.000000	0.000000	3.000000	94.000000	0.000000
15048.834269	0.101662	0.569365	-0.029363	77.076691	5.110499	14.592703	0.097979	0.000000	-1.459669	0.000000	0.000000	0.000000	-0.089390	-0.014085	-0.050945	0.000000	0.000000	3.000000	94.000000	0.000000
15048.837602	0.101306	0.569270	-0.029507	77.036179	4.828938	14.259746	0.097979	0.000000	-1.459669	0.000000	0.000000	0.000000	-0.106746	-0.028486	-0.043111	0.000000	0.000000	3.000000	94.000000	0.000000
15048.840935	0.101306	0.569270	-0.029507	77.036179	4.828938	14.259746	0.097979	0.000000	-1.459669	0.000000	0.000000	0.000000	-0.106746	-0.028486	-0.043111	0.000000	0.000000	3.000000	94.000000	0.000000
15048.844269	0.101306	0.569270	-0.029507	77.036179	4.828938	14.259746	0.097979	0.000000	-1.459669	0.000000	0.000000	0.000000	-0.106746	-0.028486	-0.043111	0.000000	0.000000	3.000000	94.000000	0.000000
15048.847602	0.101306	0.569270	-0.029507	76.972839	4.619480	14.014134	0.065290	0.000000	-1.475345	0.000000	0.000000	0.000000	-0.106746	-0.028486	-0.043111	0.000000	0.000000	3.000000	94.000000	0.000000
15048.850935	0.100941	0.569161	-0.029599	76.972839	4.619480	14.014134	0.065290	0.000000	-1.475345	0.000000	0.000000	0.000000	-0.109441	-0.032484	-0.027716	0.000000	0.000000	3.000000	94.000000	0.000000
15048.854269	0.100941	0.569161	-0.029599	76.972839	4.619480	14.014134	0.065290	0.000000	-1.475345	0.000000	0.000000	0.000000	-0.109441	-0.032484	-0.027716	0.000000	0.000000	3.000000	94.000000	0.000000
15048.857602	0.100941	0.569161	-0.029599	76.919258	4.483416	13.872148	0.047049	0.000000	-1.479964	0.000000	0.000000	0.000000	-0.109441	-0.032484	-0.027716	0.000000	0.000000	3.000000	94.000000	0.000000
15048.860935	0.100941	0.569161	-0.029599	76.919258	4.483416	13.872148	0.047049	0.000000	-1.479964	0.000000	0.000000	0.000000	-0.109441	-0.032484	-0.027716	0.000000	0.000000	3.000000	94.000000	0.000000
15048.864269	0.100579	0.569005	-0.029680	76.919258	4.483416	13.872148	0.047049	0.000000	-1.479964	0.000000	0.000000	0.000000	-0.108547	-0.046832	-0.024254	0.000000	0.000000	3.000000	94.000000	0.000000
15048.867602	0.100203	0.568843	-0.029733	76.902336	4.425054	13.842836	0.047049	0.000000	-1.479964	0.000000	0.000000	0.000000	-0.112938	-0.048834	-0.015908	0.000000	0.000000	3.000000	94.000000	0.000000
15048.870935	0.100203	0.568843	-0.029733	76.902336	4.425054	13.842836	0.047049	0.000000	-1.479964	0.000000	0.000000	0.000000	-0.112938	-0.048834	-0.015908	0.000000	0.000000	3.000000	94.000000	0.000000
15048.874269	0.100203	0.568843	-0.029733	76.902336	4.425054	13.842836	0.047049	0.000000	-1.479964	0.000000	0.000000	0.000000	-0.112938	-0.048834	-0.015908	0.000000	0.000000	3.000000	94.000000	0.000000
15048.877602	0.100203	0.568843	-0.029733	76.912842	4.382608	13.840146	0.010135	0.000000	-1.486658	0.000000	0.000000	0.000000	-0.112938	-0.048834	-0.015908	0.000000	0.000000	3.000000	94.000000	0.000000
15048.880935	0.099868	0.568656	-0.029790	76.912842	4.382608	13.840146	0.010135	0.000000	-1.486658	0.000000	0.000000	0.000000	-0.100306	-0.055994	-0.017093	0.000000	0.000000	3.000000	94.000000	0.000000
15048.884269	0.099868	0.568656	-0.029790	76.912842	4.382608	13.840146	0.010135	0.000000	-1.486658	0.000000	0.000000	0.000000	-0.100306	-0.055994	-0.017093	0.000000	0.000000	3.000000	94.000000	0.000000
15048.887602	0.099868	0.568656	-0.029790	76.933899	4.332325	13.827283	-0.006583	0.000000	-1.489507	0.000000	0.000000	0.000000	-0.100306	-0.055994	-0.017093	0.000000	0.000000	3.000000	94.000000	0.000000
15048.890935	0.099868	0.568656	-0.029790	76.933899	4.332325	13.827283	-0.006583	0.000000	-1.489507	0.000000	0.000000	0.000000	-0.100306	-0.055994	-0.017093	0.000000	0.000000	3.000000	94.000000	0.000000
15048.894269	0.099584	0.568480	-0.029816	76.933899	4.332325	13.827283	-0.006583	0.000000	-1.489507	0.000000	0.000000	0.000000	-0.085241	-0.052760	-0.007743	0.000000	0.000000	3.000000	94.000000	0.000000
15048.897602	0.099346	0.568298	-0.029828	76.959488	4.285940	13.810272	-0.006583	0.000000	-1.489507	0.000000	0.000000	0.000000	-0.071416	-0.054741	-0.003617	0.000000	0.000000	3.000000	94.000000	0.000000
15048.900935	0.099346	0.568298	-0.029828	76.959488	4.285940	13.810272	-0.006583	0.000000	-1.489507	0.000000	0.000000	0.000000	-0.071416	-0.054741	-0.003617	0.000000	0.000000	3.000000	94.000000	0.000000
15048.904269	0.099346	0.568298	-0.029828	76.959488	4.285940	13.810272	-0.006583	0.000000	-1.489507	0.000000	0.000000	0.000000	-0.071416	-0.054741	-0.003617	0.000000	0.000000	3.000000	94.000000	0.000000
15048.907602	0.099346	0.568298	-0.029828	76.975143	4.253349	13.801501	-0.032692	0.000000	-1.491400	0.000000	0.000000	0.000000	-0.071416	-0.054741	-0.003617	0.000000	0.000000	3.000000	94.000000	0.000000
15048.910935	0.099164	0.568119	-0.029785	76.975143	4.253349	13.801501	-0.032692	0.000000	-1.491400	0.000000	0.000000	0.000000	-0.054753	-0.053546	0.012829	0.000000	0.000000	3.000000	94.000000	0.000000
15048.914269	0.099164	0.568119	-0.029785	76.975143	4.253349	13.801501	-0.032692	0.000000	-1.491400	0.000000	0.000000	0.000000	-0.054753	-0.053546	0.012829	0.000000	0.000000	3.000000	94.000000	0.000000
15048.917602	0.099164	0.568119	-0.029785	76.982384	4.235170	13.799040	-0.041817	0.000000	-1.489262	0.000000	0.000000	0.000000	-0.054753	-0.053546	0.012829	0.000000	0.000000	3.000000	94.000000	0.000000
15048.920935	0.099164	0.568119	-0.029785	76.982384	4.235170	13.799040	-0.041817	0.000000	-1.489262	0.000000	0.000000	0.000000	-0.054753	-0.053546	0.012829	0.000000	0.000000	3.000000	94.000000	0.000000
15048.924269	0.099076	0.567969	-0.029703	76.982384	4.235170	13.799040	-0.041817	0.000000	-1.489262	0.000000	0.000000	0.000000	-0.026345	-0.045163	0.024711	0.000000	0.000000	3.000000	94.000000	0.000000
15048.927602	0.099076	0.567969	-0.029703	76.988770	4.225106	13.796643	-0.041817	0.000000	-1.489262	0.000000	0.000000	0.000000	-0.026345	-0.045163	0.024711	0.000000	0.000000	3.000000	94.000000	0.000000
15048.930935	0.099076	0.567969	-0.029703	76.988770	4.225106	13.796643	-0.041817	0.000000	-1.489262	0.000000	0.000000	0.000000	-0.026345	-0.045163	0.024711	0.000000	0.000000	3.000000	94.000000	0.000000
15048.934269	0.099076	0.567969	-0.029703	76.988770	4.225106	13.796643	-0.041817	0.000000	-1.489262	0.000000	0.000000	0.000000	-0.026345	-0.045163	0.024711	0.000000	0.000000	3.000000	94.000000	0.000000
15048.937602	0.099007	0.567747	-0.029446	76.993271	4.212485	13.787336	-0.046208	0.000000	-1.485144	0.000000	0.000000	0.000000	-0.020641	-0.066388	0.077101	0.000000	0.000000	3.000000	94.000000	0.000000
15048.940935	0.099007	0.567747	-0.029446	76.993271	4.212485	13.787336	-0.046208	0.000000	-1.485144	0.000000	0.000000	0.000000	-0.020641	-0.066388	0.077101	0.000000	0.000000	3.000000	94.000000	0.000000
15048.944269	0.099007	0.567747	-0.029446	76.993271	4.212485	13.787336	-0.046208	0.000000	-1.485144	0.000000	0.000000	0.000000	-0.020641	-0.066388	0.077101	0.000000	0.000000	3.000000	94.000000	0.000000
15048.947602	0.099007	0.567747	-0.029446	77.001045	4.169657	13.738669	-0.049648	0.000000	-1.472293	0.000000	0.000000	0.000000	-0.020641	-0.066388	0.077101	0.000000	0.000000	3.000000	94.000000	0.000000
15048.950935	0.099013	0.567648	-0.029330	77.001045	4.169657	13.738669	-0.049648	0.000000	-1.472293	0.000000	0.000000	0.000000	0.001644	-0.029621	0.034834	0.000000	0.000000	3.000000	94.000000	0.000000
15048.954269	0.099013	0.567648	-0.029330	77.001045	4.169657	13.738669	-0.049648	0.000000	-1.472293	0.000000	0.000000	0.000000	0.001644	-0.029621	0.034834	0.000000	0.000000	3.000000	94.000000	0.000000
15048.957602	0.099002	0.567567	-0.029191	77.004036	4.092555	13.642822	-0.049375	0.000000	-1.466488	0.000000	0.000000	0.000000	-0.003238	-0.024454	0.041507	0.000000	0.000000	3.000000	94.000000	0.000000
15048.960935	0.099002	0.567567	-0.029191	77.004036	4.092555	13.642822	-0.049375	0.000000	-1.466488	0.000000	0.000000	0.000000	-0.003238	-0.024454	0.041507	0.000000	0.000000	3.000000	94.000000	0.000000
15048.964269	0.099002	0.567567	-0.029191	77.004036	4.092555	13.642822	-0.049375	0.000000	-1.466488	0.000000	0.000000	0.000000	-0.003238	-0.024454	0.041507	0.000000	0.000000	3.000000	94.000000	0.000000
15048.967602	0.099002	0.567567	-0.029191	77.001610	3.970861	13.485758	-0.049914	0.000000	-1.459570	0.000000	0.000000	0.000000	-0.003238	-0.024454	0.041507	0.000000	0.000000	3.000000	94.000000	0.000000
15048.970935	0.098984	0.567516	-0.029082	77.001610	3.970861	13.485758	-0.049914	0.000000	-1.459570	0.000000	0.000000	0.000000	-0.005279	-0.015264	0.032708	0.000000	0.000000	3.000000	94.000000	0.000000
15048.974269	0.098984	0.567516	-0.029082	77.001610	3.970861	13.485758	-0.049914	0.000000	-1.459570	0.000000	0.000000	0.000000	-0.005279	-0.015264	0.032708	0.000000	0.000000	3.000000	94.000000	0.000000
15048.977602	0.098984	0.567516	-0.029082	77.001167	3.829065	13.298407	-0.050794	0.000000	-1.454118	0.000000	0.000000	0.000000	-0.005279	-0.015264	0.032708	0.000000	0.000000	3.000000	94.000000	0.000000
15048.980935	0.098984	0.567516	-0.029082	77.001167	3.829065	13.298407	-0.050794	0.000000	-1.454118	0.000000	0.000000	0.000000	-0.005279	-0.015264	0.032708	0.000000	0.000000	3.000000	94.000000	0.000000
15048.984269	0.098983	0.567448	-0.028996	77.001167	3.829065	13.298407	-0.050794	0.000000	-1.454118	0.000000	0.000000	0.000000	-0.000405	-0.020446	0.026026	0.000000	0.000000	3.000000	94.000000	0.000000
15048.987602	0.098983	0.567448	-0.028996	76.994987	3.702047	13.129651	-0.050794	0.000000	-1.454118	0.000000	0.000000	0.000000	-0.000405	-0.020446	0.026026	0.000000	0.000000	3.000000	94.000000	0.000000
15048.990935	0.098983	0.567448	-0.028996	76.994987	3.702047	13.129651	-0.050794	0.000000	-1.454118	0.000000	0.000000	0.000000	-0.000405	-0.020446	0.026026	0.000000	0.000000	3.000000	94.000000	0.000000
15048.994269	0.098983	0.567448	-0.028996	76.994987	3.702047	13.129651	-0.050794	0.000000	-1.454118	0.000000	0.000000	0.000000	-0.000405	-0.020446	0.026026	0.000000	0.000000	3.000000	94.000000	0.000000
15048.997602	0.099015	0.567408	-0.028855	76.989273	3.588235	12.975088	-0.050862	0.000000	-1.449781	0.000000	0.000000	0.000000	0.009750	-0.012111	0.042184	0.000000	0.000000	3.000000	94.000000	0.000000
15049.000935	0.099015	0.567408	-0.028855	76.989273	3.588235	12.975088	-0.050862	0.000000	-1.449781	0.000000	0.000000	0.000000	0.009750	-0.012111	0.042184	0.000000	0.000000	3.000000	94.000000	0.000000
15049.004269	0.099015	0.567408	-0.028855	76.989273	3.588235	12.975088	-0.050862	0.000000	-1.449781	0.000000	0.000000	0.000000	0.009750	-0.012111	0.042184	0.000000	0.000000	3.000000	94.000000	0.000000
15049.007602	0.099015	0.567408	-0.028855	76.985054	3.508253	12.862744	-0.049237	0.000000	-1.442750	0.000000	0.000000	0.000000	0.009750	-0.012111	0.042184	0.000000	0.000000	3.000000	94.000000	0.000000
15049.010935	0.099026	0.567394	-0.028808	76.985054	3.508253	12.862744	-0.049237	0.000000	-1.442750	0.000000	0.000000	0.000000	0.003250	-0.004052	0.014061	0.000000	0.000000	3.000000	94.000000	0.000000
15049.014269	0.099026	0.567394	-0.028808	76.985054	3.508253	12.862744	-0.049237	0.000000	-1.442750	0.000000	0.000000	0.000000	0.003250	-0.004052	0.014061	0.000000	0.000000	3.000000	94.000000	0.000000
15049.017602	0.099026	0.567394	-0.028808	76.980354	3.482216	12.822929	-0.048695	0.000000	-1.440407	0.000000	0.000000	0.000000	0.003250	-0.004052	0.014061	0.000000	0.000000	3.000000	94.000000	0.000000
15049.020935	0.099026	0.567394	-0.028808	76.980354	3.482216	12.822929	-0.048695	0.000000	-1.440407	0.000000	0.000000	0.000000	0.003250	-0.004052	0.014061	0.000000	0.000000	3.000000	94.000000	0.000000
15049.024269	0.099056	0.567405	-0.028772	76.980354	3.482216	12.822929	-0.048695	0.000000	-1.440407	0.000000	0.000000	0.000000	0.008945	0.003175	0.010890	0.000000	0.000000	3.000000	94.000000	0.000000
15049.027602	0.099056	0.567405	-0.028772	76.973656	3.479095	12.813506	-0.048695	0.000000	-1.440407	0.000000	0.000000	0.000000	0.008945	0.003175	0.010890	0.000000	0.000000	3.000000	94.000000	0.000000
15049.030935	0.099056	0.567405	-0.028772	76.973656	3.479095	12.813506	-0.048695	0.000000	-1.440407	0.000000	0.000000	0.000000	0.008945	0.003175	0.010890	0.000000	0.000000	3.000000	94.000000	0.000000
15049.034269	0.099056	0.567405	-0.028772	76.973656	3.479095	12.813506	-0.048695	0.000000	-1.440407	0.000000	0.000000	0.000000	0.008945	0.003175	0.010890	0.000000	0.000000	3.000000	94.000000	0.000000
15049.037602	0.099092	0.567474	-0.028706	76.966942	3.473259	12.804085	-0.047204	0.000000	-1.438592	0.000000	0.000000	0.000000	0.010975	0.020738	0.019668	0.000000	0.000000	3.000000	94.000000	0.000000
15049.040935	0.099092	0.567474	-0.028706	76.966942	3.473259	12.804085	-0.047204	0.000000	-1.438592	0.000000	0.000000	0.000000	0.010975	0.020738	0.019668	0.000000	0.000000	3.000000	94.000000	0.000000
15049.044269	0.099092	0.567474	-0.028706	76.966942	3.473259	12.804085	-0.047204	0.000000	-1.438592	0.000000	0.000000	0.000000	0.010975	0.020738	0.019668	0.000000	0.000000	3.000000	94.000000	0.000000
15049.047602	0.099092	0.567474	-0.028706	76.956635	3.462088	12.782965	-0.045375	0.000000	-1.435314	0.000000	0.000000	0.000000	0.010975	0.020738	0.019668	0.000000	0.000000	3.000000	94.000000	0.000000
15049.050935	0.099120	0.567532	-0.028682	76.956635	3.462088	12.782965	-0.045375	0.000000	-1.435314	0.000000	0.000000	0.000000	0.008132	0.017574	0.007365	0.000000	0.000000	3.000000	94.000000	0.000000
15049.054269	0.099120	0.567532	-0.028682	76.956635	3.462088	12.782965	-0.045375	0.000000	-1.435314	0.000000	0.000000	0.000000	0.008132	0.017574	0.007365	0.000000	0.000000	3.000000	94.000000	0.000000
15049.057602	0.099120	0.567532	-0.028682	76.945801	3.422520	12.726783	-0.044020	0.000000	-1.434086	0.000000	0.000000	0.000000	0.008132	0.017574	0.007365	0.000000	0.000000	3.000000	94.000000	0.000000
15049.060935	0.099120	0.567532	-0.028682	76.945801	3.422520	12.726783	-0.044020	0.000000	-1.434086	0.000000	0.000000	0.000000	0.008132	0.017574	0.007365	0.000000	0.000000	3.000000	94.000000	0.000000
15049.064269	0.099126	0.567591	-0.028652	76.945801	3.422520	12.726783	-0.044020	0.000000	-1.434086	0.000000	0.000000	0.000000	0.002031	0.017575	0.008774	0.000000	0.000000	3.000000	94.000000	0.000000
15049.067602	0.099126	0.567591	-0.028652	76.927467	3.346469	12.619307	-0.044020	0.000000	-1.434086	0.000000	0.000000	0.000000	0.002031	0.017575	0.008774	0.000000	0.000000	3.000000	94.000000	0.000000
15049.070935	0.099126	0.567591	-0.028652	76.927467	3.346469	12.619307	-0.044020	0.000000	-1.434086	0.000000	0.000000	0.000000	0.002031	0.017575	0.008774	0.000000	0.000000	3.000000	94.000000	0.000000
15049.074269	0.099126	0.567591	-0.028652	76.927467	3.346469	12.619307	-0.044020	0.000000	-1.434086	0.000000	0.000000	0.000000	0.002031	0.017575	0.008774	0.000000	0.000000	3.000000	94.000000	0.000000
15049.077602	0.099121	0.567687	-0.028676	76.898468	3.233924	12.458302	-0.043681	0.000000	-1.432624	0.000000	0.000000	0.000000	-0.001633	0.028836	-0.007054	0.000000	0.000000	3.000000	94.000000	0.000000
15049.080935	0.099121	0.567687	-0.028676	76.898468	3.233924	12.458302	-0.043681	0.000000	-1.432624	0.000000	0.000000	0.000000	-0.001633	0.028836	-0.007054	0.000000	0.000000	3.000000	94.000000	0.000000
15049.084269	0.099121	0.567687	-0.028676	76.898468	3.233924	12.458302	-0.043681	0.000000	-1.432624	0.000000	0.000000	0.000000	-0.001633	0.028836	-0.007054	0.000000	0.000000	3.000000	94.000000	0.000000
15049.087602	0.099121	0.567687	-0.028676	76.852798	3.080107	12.235259	-0.043954	0.000000	-1.433800	0.000000	0.000000	0.000000	-0.001633	0.028836	-0.007054	0.000000	0.000000	3.000000	94.000000	0.000000
15049.090935	0.099118	0.567735	-0.028688	76.852798	3.080107	12.235259	-0.043954	0.000000	-1.433800	0.000000	0.000000	0.000000	-0.000816	0.014404	-0.003529	0.000000	0.000000	3.000000	94.000000	0.000000
15049.094269	0.099118	0.567735	-0.028688	76.852798	3.080107	12.235259	-0.043954	0.000000	-1.433800	0.000000	0.000000	0.000000	-0.000816	0.014404	-0.003529	0.000000	0.000000	3.000000	94.000000	0.000000
15049.097602	0.099110	0.567790	-0.028723	76.779190	2.941274	12.020861	-0.044089	0.000000	-1.434388	0.000000	0.000000	0.000000	-0.002442	0.016434	-0.010562	0.000000	0.000000	3.000000	94.000000	0.000000
15049.100935	0.099110	0.567790	-0.028723	76.779190	2.941274	12.020861	-0.044089	0.000000	-1.434388	0.000000	0.000000	0.000000	-0.002442	0.016434	-0.010562	0.000000	0.000000	3.000000	94.000000	0.000000
15049.104269	0.099110	0.567790	-0.028723	76.779190	2.941274	12.020861	-0.044089	0.000000	-1.434388	0.000000	0.000000	0.000000	-0.002442	0.016434	-0.010562	0.000000	0.000000	3.000000	94.000000	0.000000
15049.107602	0.099110	0.567790	-0.028723	76.685783	2.851678	11.859426	-0.044497	0.000000	-1.436148	0.000000	0.000000	0.000000	-0.002442	0.016434	-0.010562	0.000000	0.000000	3.000000	94.000000	0.000000
15049.110935	0.099114	0.567810	-0.028798	76.685783	2.851678	11.859426	-0.044497	0.000000	-1.436148	0.000000	0.000000	0.000000	0.001223	0.006044	-0.022505	0.000000	0.000000	3.000000	94.000000	0.000000
15049.114269	0.099114	0.567810	-0.028798	76.685783	2.851678	11.859426	-0.044497	0.000000	-1.436148	0.000000	0.000000	0.000000	0.001223	0.006044	-0.022505	0.000000	0.000000	3.000000	94.000000	0.000000
15049.117602	0.099114	0.567810	-0.028798	76.562881	2.874472	11.837153	-0.044293	0.000000	-1.439899	0.000000	0.000000	0.000000	0.001223	0.006044	-0.022505	0.000000	0.000000	3.000000	94.000000	0.000000
15049.120935	0.099114	0.567810	-0.028798	76.562881	2.874472	11.837153	-0.044293	0.000000	-1.439899	0.000000	0.000000	0.000000	0.001223	0.006044	-0.022505	0.000000	0.000000	3.000000	94.000000	0.000000
15049.124269	0.099120	0.567806	-0.028867	76.562881	2.874472	11.837153	-0.044293	0.000000	-1.439899	0.000000	0.000000	0.000000	0.001628	-0.001154	-0.020740	0.000000	0.000000	3.000000	94.000000	0.000000
15049.127602	0.099120	0.567806	-0.028867	76.438576	2.971046	11.909569	-0.044293	0.000000	-1.439899	0.000000	0.000000	0.000000	0.001628	-0.001154	-0.020740	0.000000	0.000000	3.000000	94.000000	0.000000
15049.130935	0.099120	0.567806	-0.028867	76.438576	2.971046	11.909569	-0.044293	0.000000	-1.439899	0.000000	0.000000	0.000000	0.001628	-0.001154	-0.020740	0.000000	0.000000	3.000000	94.000000	0.000000
15049.134269	0.099120	0.567806	-0.028867	76.438576	2.971046	11.909569	-0.044293	0.000000	-1.439899	0.000000	0.000000	0.000000	0.001628	-0.001154	-0.020740	0.000000	0.000000	3.000000	94.000000	0.000000
15049.137602	0.099156	0.567795	-0.029079	76.295670	3.113270	12.040895	-0.044022	0.000000	-1.443356	0.000000	0.000000	0.000000	0.010971	-0.003470	-0.063633	0.000000	0.000000	3.000000	94.000000	0.000000
15049.140935	0.099156	0.567795	-0.029079	76.295670	3.113270	12.040895	-0.044022	0.000000	-1.443356	0.000000	0.000000	0.000000	0.010971	-0.003470	-0.063633	0.000000	0.000000	3.000000	94.000000	0.000000
15049.144269	0.099156	0.567795	-0.029079	76.295670	3.113270	12.040895	-0.044022	0.000000	-1.443356	0.000000	0.000000	0.000000	0.010971	-0.003470	-0.063633	0.000000	0.000000	3.000000	94.000000	0.000000
15049.147602	0.099156	0.567795	-0.029079	76.134369	3.282910	12.200236	-0.042193	0.000000	-1.453961	0.000000	0.000000	0.000000	0.010971	-0.003470	-0.063633	0.000000	1.000000	3.000000	94.000000	0.000000
15049.150935	0.099156	0.567797	-0.029172	76.134369	3.282910	12.200236	-0.042193	0.000000	-1.453961	0.000000	0.000000	0.000000	-0.000011	0.000841	-0.027774	0.000000	1.000000	3.000000	94.000000	0.000000
