# Supplementary material for: Haptic Guidance Needs to Be Intuitive Not Just Informative to Improve Human Motor Accuracy
Source: PLoS One. 2016 Mar 16;11(3):e0150912. doi: 10.1371/journal.pone.0150912 (PMC4794196; doi:10.1371/journal.pone.0150912)
Supplement: S1 Data — (ZIP) [file pone.0150912.s001.zip › Subject6/exp1_0095.txt]

Time	PosX	PosY	PosZ	RotX	RotY	RotZ	ForceX	ForceY	ForceZ	MomentX	MomentY	MomentZ	VelocityX	VelocityY	VelocityZ	CalibratedWeight	ButtonDown	Condition	Trial	Visual
15051.084269	0.000018	0.483386	0.245975	72.761139	32.161629	27.255466	0.000000	0.000000	0.000000	0.000000	0.000000	0.000000	-0.000003	-0.027327	-0.113861	0.000000	1.000000	3.000000	95.000000	1.000000
15051.087602	0.000018	0.483386	0.245975	72.758499	32.178020	27.241869	1.883356	0.000000	4.631735	0.000000	0.000000	0.000000	-0.000003	-0.027327	-0.113861	0.000000	1.000000	3.000000	95.000000	1.000000
15051.090935	0.000286	0.483560	0.245985	72.758499	32.178020	27.241869	1.883356	0.000000	4.631735	0.000000	0.000000	0.000000	0.080112	0.052043	0.002824	0.000000	1.000000	3.000000	95.000000	1.000000
15051.094269	0.000286	0.483560	0.245985	72.758499	32.178020	27.241869	1.883356	0.000000	4.631735	0.000000	0.000000	0.000000	0.080112	0.052043	0.002824	0.000000	1.000000	3.000000	95.000000	1.000000
15051.097602	0.000286	0.483560	0.245985	72.757225	32.235855	27.260489	1.887607	0.000000	4.630005	0.000000	0.000000	0.000000	0.080112	0.052043	0.002824	0.000000	1.000000	3.000000	95.000000	1.000000
15051.100935	0.000286	0.483560	0.245985	72.757225	32.235855	27.260489	1.887607	0.000000	4.630005	0.000000	0.000000	0.000000	0.080112	0.052043	0.002824	0.000000	1.000000	3.000000	95.000000	1.000000
15051.104269	0.000786	0.483463	0.245972	72.757225	32.235855	27.260489	1.887607	0.000000	4.630005	0.000000	0.000000	0.000000	0.150205	-0.028996	-0.003819	0.000000	1.000000	3.000000	95.000000	1.000000
15051.107602	0.001455	0.483692	0.246425	72.706177	32.173279	27.137888	1.887607	0.000000	4.630005	0.000000	0.000000	0.000000	0.200557	0.068609	0.135913	0.000000	1.000000	3.000000	95.000000	1.000000
15051.110935	0.001455	0.483692	0.246425	72.706177	32.173279	27.137888	1.887607	0.000000	4.630005	0.000000	0.000000	0.000000	0.200557	0.068609	0.135913	0.000000	1.000000	3.000000	95.000000	1.000000
15051.114269	0.001455	0.483692	0.246425	72.706177	32.173279	27.137888	1.887607	0.000000	4.630005	0.000000	0.000000	0.000000	0.200557	0.068609	0.135913	0.000000	1.000000	3.000000	95.000000	1.000000
15051.117602	0.001857	0.483752	0.246996	72.694099	31.990379	26.864820	1.903518	0.000000	4.623486	0.000000	0.000000	0.000000	0.120695	0.018006	0.171159	0.000000	1.000000	3.000000	95.000000	1.000000
15051.120935	0.001857	0.483752	0.246996	72.694099	31.990379	26.864820	1.903518	0.000000	4.623486	0.000000	0.000000	0.000000	0.120695	0.018006	0.171159	0.000000	1.000000	3.000000	95.000000	1.000000
15051.124269	0.001857	0.483752	0.246996	72.694099	31.990379	26.864820	1.903518	0.000000	4.623486	0.000000	0.000000	0.000000	0.120695	0.018006	0.171159	0.000000	1.000000	3.000000	95.000000	1.000000
15051.127602	0.002093	0.484047	0.247652	72.697105	31.547934	26.246218	1.906196	0.000000	4.622382	0.000000	0.000000	0.000000	0.070784	0.088421	0.197006	0.000000	1.000000	3.000000	95.000000	1.000000
15051.130935	0.002093	0.484047	0.247652	72.697105	31.547934	26.246218	1.906196	0.000000	4.622382	0.000000	0.000000	0.000000	0.070784	0.088421	0.197006	0.000000	1.000000	3.000000	95.000000	1.000000
15051.134269	0.002093	0.484047	0.247652	72.697105	31.547934	26.246218	1.906196	0.000000	4.622382	0.000000	0.000000	0.000000	0.070784	0.088421	0.197006	0.000000	1.000000	3.000000	95.000000	1.000000
15051.137602	0.002093	0.484047	0.247652	72.741310	31.098862	25.633282	1.905640	0.000000	4.622612	0.000000	0.000000	0.000000	0.070784	0.088421	0.197006	0.000000	1.000000	3.000000	95.000000	1.000000
15051.140935	0.002095	0.484183	0.248188	72.741310	31.098862	25.633282	1.905640	0.000000	4.622612	0.000000	0.000000	0.000000	0.000477	0.040848	0.160595	0.000000	1.000000	3.000000	95.000000	1.000000
15051.144269	0.002095	0.484183	0.248188	72.741310	31.098862	25.633282	1.905640	0.000000	4.622612	0.000000	0.000000	0.000000	0.000477	0.040848	0.160595	0.000000	1.000000	3.000000	95.000000	1.000000
15051.147602	0.002063	0.484298	0.248676	72.759827	30.736856	25.150892	1.902151	0.000000	4.624048	0.000000	0.000000	0.000000	-0.009618	0.034560	0.146390	0.000000	1.000000	3.000000	95.000000	1.000000
15051.150935	0.002063	0.484298	0.248676	72.759827	30.736856	25.150892	1.902151	0.000000	4.624048	0.000000	0.000000	0.000000	-0.009618	0.034560	0.146390	0.000000	1.000000	3.000000	95.000000	1.000000
15051.154269	0.002063	0.484298	0.248676	72.759827	30.736856	25.150892	1.902151	0.000000	4.624048	0.000000	0.000000	0.000000	-0.009618	0.034560	0.146390	0.000000	1.000000	3.000000	95.000000	1.000000
15051.157602	0.002063	0.484298	0.248676	72.752869	30.657179	25.043192	1.898447	0.000000	4.625570	0.000000	0.000000	0.000000	-0.009618	0.034560	0.146390	0.000000	1.000000	3.000000	95.000000	1.000000
15051.160935	0.002030	0.484335	0.249134	72.752869	30.657179	25.043192	1.898447	0.000000	4.625570	0.000000	0.000000	0.000000	-0.009657	0.011082	0.137622	0.000000	1.000000	3.000000	95.000000	1.000000
15051.164269	0.002030	0.484335	0.249134	72.752869	30.657179	25.043192	1.898447	0.000000	4.625570	0.000000	0.000000	0.000000	-0.009657	0.011082	0.137622	0.000000	1.000000	3.000000	95.000000	1.000000
15051.167602	0.002030	0.484335	0.249134	72.792656	30.825140	25.190559	1.894942	0.000000	4.627007	0.000000	0.000000	0.000000	-0.009657	0.011082	0.137622	0.000000	1.000000	3.000000	95.000000	1.000000
15051.170935	0.002030	0.484335	0.249134	72.792656	30.825140	25.190559	1.894942	0.000000	4.627007	0.000000	0.000000	0.000000	-0.009657	0.011082	0.137622	0.000000	1.000000	3.000000	95.000000	1.000000
15051.174269	0.002132	0.484352	0.249577	72.792656	30.825140	25.190559	1.894942	0.000000	4.627007	0.000000	0.000000	0.000000	0.030577	0.005113	0.132854	0.000000	1.000000	3.000000	95.000000	1.000000
15051.177602	0.002234	0.484348	0.249973	72.894020	31.159433	25.496506	1.894942	0.000000	4.627007	0.000000	0.000000	0.000000	0.030571	-0.001237	0.118716	0.000000	1.000000	3.000000	95.000000	1.000000
15051.180935	0.002234	0.484348	0.249973	72.894020	31.159433	25.496506	1.894942	0.000000	4.627007	0.000000	0.000000	0.000000	0.030571	-0.001237	0.118716	0.000000	1.000000	3.000000	95.000000	1.000000
15051.184269	0.002234	0.484348	0.249973	72.894020	31.159433	25.496506	1.894942	0.000000	4.627007	0.000000	0.000000	0.000000	0.030571	-0.001237	0.118716	0.000000	1.000000	3.000000	95.000000	1.000000
15051.187602	0.002234	0.484348	0.249973	73.027946	31.543016	25.833241	1.892729	0.000000	4.627913	0.000000	0.000000	0.000000	0.030571	-0.001237	0.118716	0.000000	1.000000	3.000000	95.000000	1.000000
15051.190935	0.002370	0.484324	0.250353	73.027946	31.543016	25.833241	1.892729	0.000000	4.627913	0.000000	0.000000	0.000000	0.040665	-0.007236	0.114067	0.000000	1.000000	3.000000	95.000000	1.000000
15051.194269	0.002370	0.484324	0.250353	73.027946	31.543016	25.833241	1.892729	0.000000	4.627913	0.000000	0.000000	0.000000	0.040665	-0.007236	0.114067	0.000000	1.000000	3.000000	95.000000	1.000000
15051.197602	0.002370	0.484324	0.250353	73.183350	31.918051	26.140589	1.892412	0.000000	4.628042	0.000000	0.000000	0.000000	0.040665	-0.007236	0.114067	0.000000	0.000000	3.000000	95.000000	1.000000
15051.200935	0.002370	0.484324	0.250353	73.183350	31.918051	26.140589	1.892412	0.000000	4.628042	0.000000	0.000000	0.000000	0.040665	-0.007236	0.114067	0.000000	0.000000	3.000000	95.000000	1.000000
15051.204269	0.002506	0.484301	0.250765	73.183350	31.918051	26.140589	1.892412	0.000000	4.628042	0.000000	0.000000	0.000000	0.040742	-0.006888	0.123433	0.000000	0.000000	3.000000	95.000000	1.000000
15051.207602	0.002574	0.484240	0.251209	73.337814	32.166237	26.297140	1.892412	0.000000	4.628042	0.000000	0.000000	0.000000	0.020649	-0.018149	0.133294	0.000000	0.000000	3.000000	95.000000	1.000000
15051.210935	0.002574	0.484240	0.251209	73.337814	32.166237	26.297140	1.892412	0.000000	4.628042	0.000000	0.000000	0.000000	0.020649	-0.018149	0.133294	0.000000	0.000000	3.000000	95.000000	1.000000
15051.214269	0.002574	0.484240	0.251209	73.337814	32.166237	26.297140	1.892412	0.000000	4.628042	0.000000	0.000000	0.000000	0.020649	-0.018149	0.133294	0.000000	0.000000	3.000000	95.000000	1.000000
15051.217602	0.002677	0.484200	0.251668	73.515884	32.326355	26.324341	1.890119	0.000000	4.628979	0.000000	0.000000	0.000000	0.030785	-0.012194	0.137633	0.000000	0.000000	3.000000	95.000000	1.000000
15051.220935	0.002677	0.484200	0.251668	73.515884	32.326355	26.324341	1.890119	0.000000	4.628979	0.000000	0.000000	0.000000	0.030785	-0.012194	0.137633	0.000000	0.000000	3.000000	95.000000	1.000000
15051.224269	0.002677	0.484200	0.251668	73.515884	32.326355	26.324341	1.890119	0.000000	4.628979	0.000000	0.000000	0.000000	0.030785	-0.012194	0.137633	0.000000	0.000000	3.000000	95.000000	1.000000
15051.227602	0.002677	0.484200	0.251668	73.699738	32.383801	26.225460	1.888783	0.000000	4.629525	0.000000	0.000000	0.000000	0.030785	-0.012194	0.137633	0.000000	0.000000	3.000000	95.000000	1.000000
15051.230935	0.002746	0.484161	0.252189	73.699738	32.383801	26.225460	1.888783	0.000000	4.629525	0.000000	0.000000	0.000000	0.020796	-0.011508	0.156413	0.000000	0.000000	3.000000	95.000000	1.000000
15051.234269	0.002746	0.484161	0.252189	73.699738	32.383801	26.225460	1.888783	0.000000	4.629525	0.000000	0.000000	0.000000	0.020796	-0.011508	0.156413	0.000000	0.000000	3.000000	95.000000	1.000000
15051.237602	0.002782	0.484142	0.252694	73.893448	32.418755	26.095234	1.886525	0.000000	4.630445	0.000000	0.000000	0.000000	0.010696	-0.005897	0.151342	0.000000	0.000000	3.000000	95.000000	1.000000
15051.240935	0.002782	0.484142	0.252694	73.893448	32.418755	26.095234	1.886525	0.000000	4.630445	0.000000	0.000000	0.000000	0.010696	-0.005897	0.151342	0.000000	0.000000	3.000000	95.000000	1.000000
15051.244269	0.002782	0.484142	0.252694	73.893448	32.418755	26.095234	1.886525	0.000000	4.630445	0.000000	0.000000	0.000000	0.010696	-0.005897	0.151342	0.000000	0.000000	3.000000	95.000000	1.000000
15051.247602	0.002782	0.484142	0.252694	74.113449	32.499573	25.998236	1.883855	0.000000	4.631533	0.000000	0.000000	0.000000	0.010696	-0.005897	0.151342	0.000000	0.000000	3.000000	95.000000	1.000000
15051.250935	0.002851	0.484121	0.253166	74.113449	32.499573	25.998236	1.883855	0.000000	4.631533	0.000000	0.000000	0.000000	0.020788	-0.006277	0.141722	0.000000	0.000000	3.000000	95.000000	1.000000
15051.254269	0.002851	0.484121	0.253166	74.113449	32.499573	25.998236	1.883855	0.000000	4.631533	0.000000	0.000000	0.000000	0.020788	-0.006277	0.141722	0.000000	0.000000	3.000000	95.000000	1.000000
15051.257602	0.002851	0.484121	0.253166	74.368149	32.725471	26.055712	1.881926	0.000000	4.632316	0.000000	0.000000	0.000000	0.020788	-0.006277	0.141722	0.000000	0.000000	3.000000	95.000000	1.000000
15051.260935	0.002851	0.484121	0.253166	74.368149	32.725471	26.055712	1.881926	0.000000	4.632316	0.000000	0.000000	0.000000	0.020788	-0.006277	0.141722	0.000000	0.000000	3.000000	95.000000	1.000000
15051.264269	0.002887	0.484156	0.253589	74.368149	32.725471	26.055712	1.881926	0.000000	4.632316	0.000000	0.000000	0.000000	0.010632	0.010638	0.126844	0.000000	0.000000	3.000000	95.000000	1.000000
15051.267602	0.002922	0.484188	0.253917	74.666603	33.195213	26.372444	1.881926	0.000000	4.632316	0.000000	0.000000	0.000000	0.010527	0.009575	0.098518	0.000000	0.000000	3.000000	95.000000	1.000000
15051.270935	0.002922	0.484188	0.253917	74.666603	33.195213	26.372444	1.881926	0.000000	4.632316	0.000000	0.000000	0.000000	0.010527	0.009575	0.098518	0.000000	0.000000	3.000000	95.000000	1.000000
15051.274269	0.002922	0.484188	0.253917	74.666603	33.195213	26.372444	1.881926	0.000000	4.632316	0.000000	0.000000	0.000000	0.010527	0.009575	0.098518	0.000000	0.000000	3.000000	95.000000	1.000000
15051.277602	0.002922	0.484188	0.253917	75.018478	33.888512	26.914742	1.878250	0.000000	4.633808	0.000000	0.000000	0.000000	0.010527	0.009575	0.098518	0.000000	0.000000	3.000000	95.000000	1.000000
15051.280935	0.002956	0.484274	0.254133	75.018478	33.888512	26.914742	1.878250	0.000000	4.633808	0.000000	0.000000	0.000000	0.010397	0.025818	0.064884	0.000000	0.000000	3.000000	95.000000	1.000000
15051.284269	0.002956	0.484274	0.254133	75.018478	33.888512	26.914742	1.878250	0.000000	4.633808	0.000000	0.000000	0.000000	0.010397	0.025818	0.064884	0.000000	0.000000	3.000000	95.000000	1.000000
15051.287602	0.002956	0.484274	0.254133	75.378395	34.747963	27.649961	1.877419	0.000000	4.634145	0.000000	0.000000	0.000000	0.010397	0.025818	0.064884	0.000000	0.000000	3.000000	95.000000	1.000000
15051.290935	0.002956	0.484274	0.254133	75.378395	34.747963	27.649961	1.877419	0.000000	4.634145	0.000000	0.000000	0.000000	0.010397	0.025818	0.064884	0.000000	0.000000	3.000000	95.000000	1.000000
15051.294269	0.002923	0.484413	0.254207	75.378395	34.747963	27.649961	1.877419	0.000000	4.634145	0.000000	0.000000	0.000000	-0.010040	0.041699	0.021983	0.000000	0.000000	3.000000	95.000000	1.000000
15051.297602	0.002822	0.484626	0.254183	75.681412	35.702324	28.540161	1.877419	0.000000	4.634145	0.000000	0.000000	0.000000	-0.030421	0.063949	-0.007042	0.000000	0.000000	3.000000	95.000000	1.000000
15051.300935	0.002822	0.484626	0.254183	75.681412	35.702324	28.540161	1.877419	0.000000	4.634145	0.000000	0.000000	0.000000	-0.030421	0.063949	-0.007042	0.000000	0.000000	3.000000	95.000000	1.000000
15051.304269	0.002822	0.484626	0.254183	75.681412	35.702324	28.540161	1.877419	0.000000	4.634145	0.000000	0.000000	0.000000	-0.030421	0.063949	-0.007042	0.000000	0.000000	3.000000	95.000000	1.000000
15051.307602	0.002822	0.484626	0.254183	75.931122	36.681572	29.497454	1.874990	0.000000	4.635128	0.000000	0.000000	0.000000	-0.030421	0.063949	-0.007042	0.000000	0.000000	3.000000	95.000000	1.000000
15051.310935	0.002686	0.484931	0.254015	75.931122	36.681572	29.497454	1.874990	0.000000	4.635128	0.000000	0.000000	0.000000	-0.040714	0.091430	-0.050452	0.000000	0.000000	3.000000	95.000000	1.000000
15051.314269	0.002686	0.484931	0.254015	75.931122	36.681572	29.497454	1.874990	0.000000	4.635128	0.000000	0.000000	0.000000	-0.040714	0.091430	-0.050452	0.000000	0.000000	3.000000	95.000000	1.000000
15051.317602	0.002448	0.485308	0.253719	76.135117	37.521500	30.327475	1.873929	0.000000	4.635558	0.000000	0.000000	0.000000	-0.071205	0.113226	-0.088952	0.000000	0.000000	3.000000	95.000000	1.000000
15051.320935	0.002448	0.485308	0.253719	76.135117	37.521500	30.327475	1.873929	0.000000	4.635558	0.000000	0.000000	0.000000	-0.071205	0.113226	-0.088952	0.000000	0.000000	3.000000	95.000000	1.000000
15051.324269	0.002448	0.485308	0.253719	76.135117	37.521500	30.327475	1.873929	0.000000	4.635558	0.000000	0.000000	0.000000	-0.071205	0.113226	-0.088952	0.000000	0.000000	3.000000	95.000000	1.000000
15051.327602	0.002448	0.485308	0.253719	76.307381	38.242325	31.053978	1.872083	0.000000	4.636302	0.000000	0.000000	0.000000	-0.071205	0.113226	-0.088952	0.000000	0.000000	3.000000	95.000000	1.000000
15051.330935	0.002110	0.485816	0.253275	76.307381	38.242325	31.053978	1.872083	0.000000	4.636302	0.000000	0.000000	0.000000	-0.101637	0.152180	-0.133000	0.000000	0.000000	3.000000	95.000000	1.000000
15051.334269	0.002110	0.485816	0.253275	76.307381	38.242325	31.053978	1.872083	0.000000	4.636302	0.000000	0.000000	0.000000	-0.101637	0.152180	-0.133000	0.000000	0.000000	3.000000	95.000000	1.000000
15051.337602	0.001670	0.486434	0.252701	76.438721	38.793678	31.624634	1.869568	0.000000	4.637318	0.000000	0.000000	0.000000	-0.131937	0.185340	-0.172323	0.000000	0.000000	3.000000	95.000000	1.000000
15051.340935	0.001670	0.486434	0.252701	76.438721	38.793678	31.624634	1.869568	0.000000	4.637318	0.000000	0.000000	0.000000	-0.131937	0.185340	-0.172323	0.000000	0.000000	3.000000	95.000000	1.000000
15051.344269	0.001670	0.486434	0.252701	76.438721	38.793678	31.624634	1.869568	0.000000	4.637318	0.000000	0.000000	0.000000	-0.131937	0.185340	-0.172323	0.000000	0.000000	3.000000	95.000000	1.000000
15051.347602	0.001130	0.487180	0.251978	76.535049	39.190449	32.051006	1.866280	0.000000	4.638642	0.000000	0.000000	0.000000	-0.162099	0.223919	-0.216902	0.000000	0.000000	3.000000	95.000000	1.000000
15051.350935	0.001130	0.487180	0.251978	76.535049	39.190449	32.051006	1.866280	0.000000	4.638642	0.000000	0.000000	0.000000	-0.162099	0.223919	-0.216902	0.000000	0.000000	3.000000	95.000000	1.000000
15051.354269	0.001130	0.487180	0.251978	76.535049	39.190449	32.051006	1.866280	0.000000	4.638642	0.000000	0.000000	0.000000	-0.162099	0.223919	-0.216902	0.000000	0.000000	3.000000	95.000000	1.000000
15051.357602	0.000523	0.488014	0.251075	76.607727	39.480759	32.384514	1.862326	0.000000	4.640231	0.000000	0.000000	0.000000	-0.181987	0.250213	-0.270814	0.000000	0.000000	3.000000	95.000000	1.000000
15051.360935	0.000523	0.488014	0.251075	76.607727	39.480759	32.384514	1.862326	0.000000	4.640231	0.000000	0.000000	0.000000	-0.181987	0.250213	-0.270814	0.000000	0.000000	3.000000	95.000000	1.000000
15051.364269	0.000523	0.488014	0.251075	76.607727	39.480759	32.384514	1.862326	0.000000	4.640231	0.000000	0.000000	0.000000	-0.181987	0.250213	-0.270814	0.000000	0.000000	3.000000	95.000000	1.000000
15051.367602	-0.000082	0.488956	0.250038	76.654236	39.631393	32.581921	1.858435	0.000000	4.641791	0.000000	0.000000	0.000000	-0.181520	0.282612	-0.311193	0.000000	0.000000	3.000000	95.000000	1.000000
15051.370935	-0.000082	0.488956	0.250038	76.654236	39.631393	32.581921	1.858435	0.000000	4.641791	0.000000	0.000000	0.000000	-0.181520	0.282612	-0.311193	0.000000	0.000000	3.000000	95.000000	1.000000
15051.374269	-0.000082	0.488956	0.250038	76.654236	39.631393	32.581921	1.858435	0.000000	4.641791	0.000000	0.000000	0.000000	-0.181520	0.282612	-0.311193	0.000000	0.000000	3.000000	95.000000	1.000000
15051.377602	-0.000752	0.490002	0.248801	76.679710	39.674248	32.680237	1.855397	0.000000	4.643006	0.000000	0.000000	0.000000	-0.201038	0.313803	-0.370970	0.000000	0.000000	3.000000	95.000000	1.000000
15051.380935	-0.000752	0.490002	0.248801	76.679710	39.674248	32.680237	1.855397	0.000000	4.643006	0.000000	0.000000	0.000000	-0.201038	0.313803	-0.370970	0.000000	0.000000	3.000000	95.000000	1.000000
15051.384269	-0.000752	0.490002	0.248801	76.679710	39.674248	32.680237	1.855397	0.000000	4.643006	0.000000	0.000000	0.000000	-0.201038	0.313803	-0.370970	0.000000	0.000000	3.000000	95.000000	1.000000
15051.387602	-0.001487	0.491094	0.247382	76.710114	39.726265	32.791973	1.852564	0.000000	4.644137	0.000000	0.000000	0.000000	-0.220291	0.327450	-0.425755	0.000000	0.000000	3.000000	95.000000	1.000000
15051.390935	-0.001487	0.491094	0.247382	76.710114	39.726265	32.791973	1.852564	0.000000	4.644137	0.000000	0.000000	0.000000	-0.220291	0.327450	-0.425755	0.000000	0.000000	3.000000	95.000000	1.000000
15051.394269	-0.001487	0.491094	0.247382	76.710114	39.726265	32.791973	1.852564	0.000000	4.644137	0.000000	0.000000	0.000000	-0.220291	0.327450	-0.425755	0.000000	0.000000	3.000000	95.000000	1.000000
15051.397602	-0.002251	0.492326	0.245789	76.745293	39.787678	32.921730	1.849839	0.000000	4.645223	0.000000	0.000000	0.000000	-0.229250	0.369724	-0.477753	0.000000	0.000000	3.000000	95.000000	1.000000
15051.400935	-0.002251	0.492326	0.245789	76.745293	39.787678	32.921730	1.849839	0.000000	4.645223	0.000000	0.000000	0.000000	-0.229250	0.369724	-0.477753	0.000000	0.000000	3.000000	95.000000	1.000000
15051.404269	-0.002251	0.492326	0.245789	76.745293	39.787678	32.921730	1.849839	0.000000	4.645223	0.000000	0.000000	0.000000	-0.229250	0.369724	-0.477753	0.000000	0.000000	3.000000	95.000000	1.000000
15051.407602	-0.003111	0.493621	0.244025	76.789093	39.880375	33.085995	1.847718	0.000000	4.646067	0.000000	0.000000	0.000000	-0.257946	0.388411	-0.529338	0.000000	0.000000	3.000000	95.000000	1.000000
15051.410935	-0.003111	0.493621	0.244025	76.789093	39.880375	33.085995	1.847718	0.000000	4.646067	0.000000	0.000000	0.000000	-0.257946	0.388411	-0.529338	0.000000	0.000000	3.000000	95.000000	1.000000
15051.414269	-0.003111	0.493621	0.244025	76.789093	39.880375	33.085995	1.847718	0.000000	4.646067	0.000000	0.000000	0.000000	-0.257946	0.388411	-0.529338	0.000000	0.000000	3.000000	95.000000	1.000000
15051.417602	-0.004032	0.494978	0.242118	76.846779	40.029072	33.313683	1.845118	0.000000	4.647100	0.000000	0.000000	0.000000	-0.276319	0.407136	-0.571961	0.000000	0.000000	3.000000	95.000000	1.000000
15051.420935	-0.004032	0.494978	0.242118	76.846779	40.029072	33.313683	1.845118	0.000000	4.647100	0.000000	0.000000	0.000000	-0.276319	0.407136	-0.571961	0.000000	0.000000	3.000000	95.000000	1.000000
15051.424269	-0.004032	0.494978	0.242118	76.846779	40.029072	33.313683	1.845118	0.000000	4.647100	0.000000	0.000000	0.000000	-0.276319	0.407136	-0.571961	0.000000	0.000000	3.000000	95.000000	1.000000
15051.427602	-0.004980	0.496338	0.240055	76.929688	40.295872	33.660500	1.842397	0.000000	4.648180	0.000000	0.000000	0.000000	-0.284399	0.407971	-0.618986	0.000000	0.000000	3.000000	95.000000	1.000000
15051.430935	-0.004980	0.496338	0.240055	76.929688	40.295872	33.660500	1.842397	0.000000	4.648180	0.000000	0.000000	0.000000	-0.284399	0.407971	-0.618986	0.000000	0.000000	3.000000	95.000000	1.000000
15051.434269	-0.004980	0.496338	0.240055	76.929688	40.295872	33.660500	1.842397	0.000000	4.648180	0.000000	0.000000	0.000000	-0.284399	0.407971	-0.618986	0.000000	0.000000	3.000000	95.000000	1.000000
15051.437602	-0.005921	0.497759	0.237879	77.049034	40.738037	34.178032	1.840218	0.000000	4.649043	0.000000	0.000000	0.000000	-0.282411	0.426387	-0.652935	0.000000	0.000000	3.000000	95.000000	1.000000
15051.440935	-0.005921	0.497759	0.237879	77.049034	40.738037	34.178032	1.840218	0.000000	4.649043	0.000000	0.000000	0.000000	-0.282411	0.426387	-0.652935	0.000000	0.000000	3.000000	95.000000	1.000000
15051.444269	-0.005921	0.497759	0.237879	77.049034	40.738037	34.178032	1.840218	0.000000	4.649043	0.000000	0.000000	0.000000	-0.282411	0.426387	-0.652935	0.000000	0.000000	3.000000	95.000000	1.000000
15051.447602	-0.006855	0.499164	0.235592	77.206039	41.361210	34.867786	1.838868	0.000000	4.649577	0.000000	0.000000	0.000000	-0.280293	0.421624	-0.685973	0.000000	0.000000	3.000000	95.000000	1.000000
15051.450935	-0.006855	0.499164	0.235592	77.206039	41.361210	34.867786	1.838868	0.000000	4.649577	0.000000	0.000000	0.000000	-0.280293	0.421624	-0.685973	0.000000	0.000000	3.000000	95.000000	1.000000
15051.454269	-0.006855	0.499164	0.235592	77.206039	41.361210	34.867786	1.838868	0.000000	4.649577	0.000000	0.000000	0.000000	-0.280293	0.421624	-0.685973	0.000000	0.000000	3.000000	95.000000	1.000000
15051.457602	-0.007814	0.500513	0.233164	77.416412	42.211517	35.772972	1.838357	0.000000	4.649779	0.000000	0.000000	0.000000	-0.287765	0.404717	-0.728538	0.000000	0.000000	3.000000	95.000000	1.000000
15051.460935	-0.007814	0.500513	0.233164	77.416412	42.211517	35.772972	1.838357	0.000000	4.649779	0.000000	0.000000	0.000000	-0.287765	0.404717	-0.728538	0.000000	0.000000	3.000000	95.000000	1.000000
15051.464269	-0.007814	0.500513	0.233164	77.416412	42.211517	35.772972	1.838357	0.000000	4.649779	0.000000	0.000000	0.000000	-0.287765	0.404717	-0.728538	0.000000	0.000000	3.000000	95.000000	1.000000
15051.467602	-0.008830	0.501841	0.230556	77.649200	43.170654	36.786762	1.838372	0.000000	4.649773	0.000000	0.000000	0.000000	-0.304607	0.398262	-0.782246	0.000000	0.000000	3.000000	95.000000	1.000000
15051.470935	-0.008830	0.501841	0.230556	77.649200	43.170654	36.786762	1.838372	0.000000	4.649773	0.000000	0.000000	0.000000	-0.304607	0.398262	-0.782246	0.000000	0.000000	3.000000	95.000000	1.000000
15051.474269	-0.008830	0.501841	0.230556	77.649200	43.170654	36.786762	1.838372	0.000000	4.649773	0.000000	0.000000	0.000000	-0.304607	0.398262	-0.782246	0.000000	0.000000	3.000000	95.000000	1.000000
15051.477602	-0.009932	0.503071	0.227772	77.887520	44.279800	37.966206	1.838644	0.000000	4.649665	0.000000	0.000000	0.000000	-0.330750	0.368956	-0.835329	0.000000	0.000000	3.000000	95.000000	1.000000
15051.480935	-0.009932	0.503071	0.227772	77.887520	44.279800	37.966206	1.838644	0.000000	4.649665	0.000000	0.000000	0.000000	-0.330750	0.368956	-0.835329	0.000000	0.000000	3.000000	95.000000	1.000000
15051.484269	-0.009932	0.503071	0.227772	77.887520	44.279800	37.966206	1.838644	0.000000	4.649665	0.000000	0.000000	0.000000	-0.330750	0.368956	-0.835329	0.000000	0.000000	3.000000	95.000000	1.000000
15051.487602	-0.011055	0.504238	0.224773	78.110100	45.442173	39.220604	1.838618	0.000000	4.649676	0.000000	0.000000	0.000000	-0.336667	0.350033	-0.899510	0.000000	0.000000	3.000000	95.000000	1.000000
15051.490935	-0.011055	0.504238	0.224773	78.110100	45.442173	39.220604	1.838618	0.000000	4.649676	0.000000	0.000000	0.000000	-0.336667	0.350033	-0.899510	0.000000	0.000000	3.000000	95.000000	1.000000
15051.494269	-0.011055	0.504238	0.224773	78.110100	45.442173	39.220604	1.838618	0.000000	4.649676	0.000000	0.000000	0.000000	-0.336667	0.350033	-0.899510	0.000000	0.000000	3.000000	95.000000	1.000000
15051.497602	-0.012259	0.505340	0.221557	78.326607	46.624302	40.508781	1.839753	0.000000	4.649227	0.000000	0.000000	0.000000	-0.361447	0.330812	-0.964920	0.000000	0.000000	3.000000	95.000000	1.000000
15051.500935	-0.012259	0.505340	0.221557	78.326607	46.624302	40.508781	1.839753	0.000000	4.649227	0.000000	0.000000	0.000000	-0.361447	0.330812	-0.964920	0.000000	0.000000	3.000000	95.000000	1.000000
15051.504269	-0.012259	0.505340	0.221557	78.326607	46.624302	40.508781	1.839753	0.000000	4.649227	0.000000	0.000000	0.000000	-0.361447	0.330812	-0.964920	0.000000	0.000000	3.000000	95.000000	1.000000
15051.507602	-0.013577	0.506454	0.218147	78.526184	47.760414	41.764397	1.840985	0.000000	4.648738	0.000000	0.000000	0.000000	-0.395224	0.334174	-1.023147	0.000000	0.000000	3.000000	95.000000	1.000000
15051.510935	-0.013577	0.506454	0.218147	78.526184	47.760414	41.764397	1.840985	0.000000	4.648738	0.000000	0.000000	0.000000	-0.395224	0.334174	-1.023147	0.000000	0.000000	3.000000	95.000000	1.000000
15051.514269	-0.013577	0.506454	0.218147	78.526184	47.760414	41.764397	1.840985	0.000000	4.648738	0.000000	0.000000	0.000000	-0.395224	0.334174	-1.023147	0.000000	0.000000	3.000000	95.000000	1.000000
15051.517602	-0.014910	0.507546	0.214611	78.696220	48.713123	42.845711	1.841597	0.000000	4.648497	0.000000	0.000000	0.000000	-0.399817	0.327482	-1.060804	0.000000	0.000000	3.000000	95.000000	1.000000
15051.520935	-0.014910	0.507546	0.214611	78.696220	48.713123	42.845711	1.841597	0.000000	4.648497	0.000000	0.000000	0.000000	-0.399817	0.327482	-1.060804	0.000000	0.000000	3.000000	95.000000	1.000000
15051.524269	-0.014910	0.507546	0.214611	78.696220	48.713123	42.845711	1.841597	0.000000	4.648497	0.000000	0.000000	0.000000	-0.399817	0.327482	-1.060804	0.000000	0.000000	3.000000	95.000000	1.000000
15051.527602	-0.016289	0.508653	0.210978	78.839546	49.483143	43.755180	1.842872	0.000000	4.647991	0.000000	0.000000	0.000000	-0.413758	0.332237	-1.089898	0.000000	0.000000	3.000000	95.000000	1.000000
15051.530935	-0.016289	0.508653	0.210978	78.839546	49.483143	43.755180	1.842872	0.000000	4.647991	0.000000	0.000000	0.000000	-0.413758	0.332237	-1.089898	0.000000	0.000000	3.000000	95.000000	1.000000
15051.534269	-0.016289	0.508653	0.210978	78.839546	49.483143	43.755180	1.842872	0.000000	4.647991	0.000000	0.000000	0.000000	-0.413758	0.332237	-1.089898	0.000000	0.000000	3.000000	95.000000	1.000000
15051.537602	-0.017745	0.509778	0.207279	78.965393	50.163410	44.585690	1.844038	0.000000	4.647529	0.000000	0.000000	0.000000	-0.436930	0.337465	-1.109491	0.000000	0.000000	3.000000	95.000000	1.000000
15051.540935	-0.017745	0.509778	0.207279	78.965393	50.163410	44.585690	1.844038	0.000000	4.647529	0.000000	0.000000	0.000000	-0.436930	0.337465	-1.109491	0.000000	0.000000	3.000000	95.000000	1.000000
15051.544269	-0.017745	0.509778	0.207279	78.965393	50.163410	44.585690	1.844038	0.000000	4.647529	0.000000	0.000000	0.000000	-0.436930	0.337465	-1.109491	0.000000	0.000000	3.000000	95.000000	1.000000
15051.547602	-0.019245	0.510955	0.203512	79.089005	50.859695	45.434940	1.844251	0.000000	4.647444	0.000000	0.000000	0.000000	-0.450060	0.353226	-1.130049	0.000000	0.000000	3.000000	95.000000	1.000000
15051.550935	-0.019245	0.510955	0.203512	79.089005	50.859695	45.434940	1.844251	0.000000	4.647444	0.000000	0.000000	0.000000	-0.450060	0.353226	-1.130049	0.000000	0.000000	3.000000	95.000000	1.000000
15051.554269	-0.019245	0.510955	0.203512	79.089005	50.859695	45.434940	1.844251	0.000000	4.647444	0.000000	0.000000	0.000000	-0.450060	0.353226	-1.130049	0.000000	0.000000	3.000000	95.000000	1.000000
15051.557602	-0.020820	0.512131	0.199697	79.210571	51.581444	46.322330	1.844144	0.000000	4.647487	0.000000	0.000000	0.000000	-0.472281	0.352750	-1.144719	0.000000	0.000000	3.000000	95.000000	1.000000
15051.560935	-0.020820	0.512131	0.199697	79.210571	51.581444	46.322330	1.844144	0.000000	4.647487	0.000000	0.000000	0.000000	-0.472281	0.352750	-1.144719	0.000000	0.000000	3.000000	95.000000	1.000000
15051.564269	-0.020820	0.512131	0.199697	79.210571	51.581444	46.322330	1.844144	0.000000	4.647487	0.000000	0.000000	0.000000	-0.472281	0.352750	-1.144719	0.000000	0.000000	3.000000	95.000000	1.000000
15051.567602	-0.022436	0.513324	0.195848	79.319771	52.289299	47.205257	1.842934	0.000000	4.647966	0.000000	0.000000	0.000000	-0.484773	0.357920	-1.154577	0.000000	0.000000	3.000000	95.000000	1.000000
15051.570935	-0.022436	0.513324	0.195848	79.319771	52.289299	47.205257	1.842934	0.000000	4.647966	0.000000	0.000000	0.000000	-0.484773	0.357920	-1.154577	0.000000	0.000000	3.000000	95.000000	1.000000
15051.574269	-0.022436	0.513324	0.195848	79.319771	52.289299	47.205257	1.842934	0.000000	4.647966	0.000000	0.000000	0.000000	-0.484773	0.357920	-1.154577	0.000000	0.000000	3.000000	95.000000	1.000000
15051.577602	-0.024091	0.514585	0.191944	79.420601	53.025402	48.128162	1.841089	0.000000	4.648698	0.000000	0.000000	0.000000	-0.496622	0.378357	-1.171178	0.000000	0.000000	3.000000	95.000000	1.000000
15051.580935	-0.024091	0.514585	0.191944	79.420601	53.025402	48.128162	1.841089	0.000000	4.648698	0.000000	0.000000	0.000000	-0.496622	0.378357	-1.171178	0.000000	0.000000	3.000000	95.000000	1.000000
15051.584269	-0.024091	0.514585	0.191944	79.420601	53.025402	48.128162	1.841089	0.000000	4.648698	0.000000	0.000000	0.000000	-0.496622	0.378357	-1.171178	0.000000	0.000000	3.000000	95.000000	1.000000
15051.587602	-0.025721	0.515891	0.187935	79.521461	53.752724	49.037388	1.838801	0.000000	4.649603	0.000000	0.000000	0.000000	-0.489019	0.391521	-1.202641	0.000000	0.000000	3.000000	95.000000	1.000000
15051.590935	-0.025721	0.515891	0.187935	79.521461	53.752724	49.037388	1.838801	0.000000	4.649603	0.000000	0.000000	0.000000	-0.489019	0.391521	-1.202641	0.000000	0.000000	3.000000	95.000000	1.000000
15051.594269	-0.025721	0.515891	0.187935	79.521461	53.752724	49.037388	1.838801	0.000000	4.649603	0.000000	0.000000	0.000000	-0.489019	0.391521	-1.202641	0.000000	0.000000	3.000000	95.000000	1.000000
15051.597602	-0.027324	0.517253	0.183801	79.628723	54.474174	49.923363	1.837845	0.000000	4.649981	0.000000	0.000000	0.000000	-0.480900	0.408791	-1.240266	0.000000	0.000000	3.000000	95.000000	1.000000
15051.600935	-0.027324	0.517253	0.183801	79.628723	54.474174	49.923363	1.837845	0.000000	4.649981	0.000000	0.000000	0.000000	-0.480900	0.408791	-1.240266	0.000000	0.000000	3.000000	95.000000	1.000000
15051.604269	-0.027324	0.517253	0.183801	79.628723	54.474174	49.923363	1.837845	0.000000	4.649981	0.000000	0.000000	0.000000	-0.480900	0.408791	-1.240266	0.000000	0.000000	3.000000	95.000000	1.000000
15051.607602	-0.028963	0.518678	0.179608	79.730080	55.179218	50.702156	1.838523	0.000000	4.649714	0.000000	0.000000	0.000000	-0.491555	0.427317	-1.257957	0.000000	0.000000	3.000000	95.000000	1.000000
15051.610935	-0.028963	0.518678	0.179608	79.730080	55.179218	50.702156	1.838523	0.000000	4.649714	0.000000	0.000000	0.000000	-0.491555	0.427317	-1.257957	0.000000	0.000000	3.000000	95.000000	1.000000
15051.614269	-0.028963	0.518678	0.179608	79.730080	55.179218	50.702156	1.838523	0.000000	4.649714	0.000000	0.000000	0.000000	-0.491555	0.427317	-1.257957	0.000000	0.000000	3.000000	95.000000	1.000000
15051.617602	-0.030722	0.520243	0.175288	79.825798	55.860783	51.196629	1.838959	0.000000	4.649541	0.000000	0.000000	0.000000	-0.527824	0.469561	-1.295870	0.000000	0.000000	3.000000	95.000000	1.000000
15051.620935	-0.030722	0.520243	0.175288	79.825798	55.860783	51.196629	1.838959	0.000000	4.649541	0.000000	0.000000	0.000000	-0.527824	0.469561	-1.295870	0.000000	0.000000	3.000000	95.000000	1.000000
15051.624269	-0.030722	0.520243	0.175288	79.825798	55.860783	51.196629	1.838959	0.000000	4.649541	0.000000	0.000000	0.000000	-0.527824	0.469561	-1.295870	0.000000	0.000000	3.000000	95.000000	1.000000
15051.627602	-0.032605	0.521940	0.170966	79.907997	56.436073	51.583530	1.837790	0.000000	4.650003	0.000000	0.000000	0.000000	-0.564795	0.509212	-1.296598	0.000000	0.000000	3.000000	95.000000	1.000000
15051.630935	-0.032605	0.521940	0.170966	79.907997	56.436073	51.583530	1.837790	0.000000	4.650003	0.000000	0.000000	0.000000	-0.564795	0.509212	-1.296598	0.000000	0.000000	3.000000	95.000000	1.000000
15051.634269	-0.032605	0.521940	0.170966	79.907997	56.436073	51.583530	1.837790	0.000000	4.650003	0.000000	0.000000	0.000000	-0.564795	0.509212	-1.296598	0.000000	0.000000	3.000000	95.000000	1.000000
15051.637602	-0.034611	0.523756	0.166697	79.978989	56.920799	52.240330	1.833683	0.000000	4.651624	0.000000	0.000000	0.000000	-0.601796	0.544651	-1.280942	0.000000	0.000000	3.000000	95.000000	1.000000
15051.640935	-0.034611	0.523756	0.166697	79.978989	56.920799	52.240330	1.833683	0.000000	4.651624	0.000000	0.000000	0.000000	-0.601796	0.544651	-1.280942	0.000000	0.000000	3.000000	95.000000	1.000000
15051.644269	-0.034611	0.523756	0.166697	79.978989	56.920799	52.240330	1.833683	0.000000	4.651624	0.000000	0.000000	0.000000	-0.601796	0.544651	-1.280942	0.000000	0.000000	3.000000	95.000000	1.000000
15051.647602	-0.036654	0.525748	0.162569	80.031670	57.236111	52.757202	1.825879	0.000000	4.654693	0.000000	0.000000	0.000000	-0.613136	0.597841	-1.238392	0.000000	0.000000	3.000000	95.000000	1.000000
15051.650935	-0.036654	0.525748	0.162569	80.031670	57.236111	52.757202	1.825879	0.000000	4.654693	0.000000	0.000000	0.000000	-0.613136	0.597841	-1.238392	0.000000	0.000000	3.000000	95.000000	1.000000
15051.654269	-0.036654	0.525748	0.162569	80.031670	57.236111	52.757202	1.825879	0.000000	4.654693	0.000000	0.000000	0.000000	-0.613136	0.597841	-1.238392	0.000000	0.000000	3.000000	95.000000	1.000000
15051.657602	-0.038738	0.527903	0.158603	80.066803	57.379402	53.112850	1.815331	0.000000	4.658816	0.000000	0.000000	0.000000	-0.625025	0.646284	-1.189530	0.000000	0.000000	3.000000	95.000000	1.000000
15051.660935	-0.038738	0.527903	0.158603	80.066803	57.379402	53.112850	1.815331	0.000000	4.658816	0.000000	0.000000	0.000000	-0.625025	0.646284	-1.189530	0.000000	0.000000	3.000000	95.000000	1.000000
15051.664269	-0.038738	0.527903	0.158603	80.066803	57.379402	53.112850	1.815331	0.000000	4.658816	0.000000	0.000000	0.000000	-0.625025	0.646284	-1.189530	0.000000	0.000000	3.000000	95.000000	1.000000
15051.667602	-0.040866	0.530174	0.154863	80.084991	57.346951	53.287601	1.801577	0.000000	4.664153	0.000000	0.000000	0.000000	-0.638397	0.681497	-1.122172	0.000000	0.000000	3.000000	95.000000	1.000000
15051.670935	-0.040866	0.530174	0.154863	80.084991	57.346951	53.287601	1.801577	0.000000	4.664153	0.000000	0.000000	0.000000	-0.638397	0.681497	-1.122172	0.000000	0.000000	3.000000	95.000000	1.000000
15051.674269	-0.040866	0.530174	0.154863	80.084991	57.346951	53.287601	1.801577	0.000000	4.664153	0.000000	0.000000	0.000000	-0.638397	0.681497	-1.122172	0.000000	0.000000	3.000000	95.000000	1.000000
15051.677602	-0.043003	0.532618	0.151232	80.089615	57.180515	53.288437	1.783633	0.000000	4.671044	0.000000	0.000000	0.000000	-0.641135	0.733119	-1.089128	0.000000	0.000000	3.000000	95.000000	1.000000
15051.680935	-0.043003	0.532618	0.151232	80.089615	57.180515	53.288437	1.783633	0.000000	4.671044	0.000000	0.000000	0.000000	-0.641135	0.733119	-1.089128	0.000000	0.000000	3.000000	95.000000	1.000000
15051.684269	-0.043003	0.532618	0.151232	80.089615	57.180515	53.288437	1.783633	0.000000	4.671044	0.000000	0.000000	0.000000	-0.641135	0.733119	-1.089128	0.000000	0.000000	3.000000	95.000000	1.000000
15051.687602	-0.045152	0.535153	0.147741	80.121315	57.479580	53.670650	1.763344	0.000000	4.678741	0.000000	0.000000	0.000000	-0.644776	0.760381	-1.047473	0.000000	0.000000	3.000000	95.000000	1.000000
15051.690935	-0.045152	0.535153	0.147741	80.121315	57.479580	53.670650	1.763344	0.000000	4.678741	0.000000	0.000000	0.000000	-0.644776	0.760381	-1.047473	0.000000	0.000000	3.000000	95.000000	1.000000
15051.694269	-0.045152	0.535153	0.147741	80.121315	57.479580	53.670650	1.763344	0.000000	4.678741	0.000000	0.000000	0.000000	-0.644776	0.760381	-1.047473	0.000000	0.000000	3.000000	95.000000	1.000000
15051.697602	-0.047306	0.537731	0.144283	80.248329	59.372757	55.516544	1.740171	0.000000	4.687409	0.000000	0.000000	0.000000	-0.646303	0.773614	-1.037474	0.000000	0.000000	3.000000	95.000000	1.000000
15051.700935	-0.047306	0.537731	0.144283	80.248329	59.372757	55.516544	1.740171	0.000000	4.687409	0.000000	0.000000	0.000000	-0.646303	0.773614	-1.037474	0.000000	0.000000	3.000000	95.000000	1.000000
15051.704269	-0.047306	0.537731	0.144283	80.248329	59.372757	55.516544	1.740171	0.000000	4.687409	0.000000	0.000000	0.000000	-0.646303	0.773614	-1.037474	0.000000	0.000000	3.000000	95.000000	1.000000
15051.707602	-0.049521	0.540335	0.140837	80.459625	62.506100	58.303658	1.715243	0.000000	4.696589	0.000000	0.000000	0.000000	-0.664464	0.781139	-1.033749	0.000000	0.000000	3.000000	95.000000	1.000000
15051.710935	-0.049521	0.540335	0.140837	80.459625	62.506100	58.303658	1.715243	0.000000	4.696589	0.000000	0.000000	0.000000	-0.664464	0.781139	-1.033749	0.000000	0.000000	3.000000	95.000000	1.000000
15051.714269	-0.049521	0.540335	0.140837	80.459625	62.506100	58.303658	1.715243	0.000000	4.696589	0.000000	0.000000	0.000000	-0.664464	0.781139	-1.033749	0.000000	0.000000	3.000000	95.000000	1.000000
15051.717602	-0.051830	0.542975	0.137474	80.685631	65.793625	60.959877	1.687010	0.000000	4.706803	0.000000	0.000000	0.000000	-0.692685	0.791866	-1.008741	0.000000	0.000000	3.000000	95.000000	1.000000
15051.720935	-0.051830	0.542975	0.137474	80.685631	65.793625	60.959877	1.687010	0.000000	4.706803	0.000000	0.000000	0.000000	-0.692685	0.791866	-1.008741	0.000000	0.000000	3.000000	95.000000	1.000000
15051.724269	-0.051830	0.542975	0.137474	80.685631	65.793625	60.959877	1.687010	0.000000	4.706803	0.000000	0.000000	0.000000	-0.692685	0.791866	-1.008741	0.000000	0.000000	3.000000	95.000000	1.000000
15051.727602	-0.054262	0.545586	0.134202	80.869461	68.929375	63.691071	1.653393	0.000000	4.718717	0.000000	0.000000	0.000000	-0.729420	0.783478	-0.981773	0.000000	0.000000	3.000000	95.000000	1.000000
15051.730935	-0.054262	0.545586	0.134202	80.869461	68.929375	63.691071	1.653393	0.000000	4.718717	0.000000	0.000000	0.000000	-0.729420	0.783478	-0.981773	0.000000	0.000000	3.000000	95.000000	1.000000
15051.734269	-0.054262	0.545586	0.134202	80.869461	68.929375	63.691071	1.653393	0.000000	4.718717	0.000000	0.000000	0.000000	-0.729420	0.783478	-0.981773	0.000000	0.000000	3.000000	95.000000	1.000000
15051.737602	-0.056727	0.548199	0.130985	80.959869	71.805954	66.567406	1.612981	0.000000	4.732684	0.000000	0.000000	0.000000	-0.739595	0.783697	-0.965071	0.000000	0.000000	3.000000	95.000000	1.000000
15051.740935	-0.056727	0.548199	0.130985	80.959869	71.805954	66.567406	1.612981	0.000000	4.732684	0.000000	0.000000	0.000000	-0.739595	0.783697	-0.965071	0.000000	0.000000	3.000000	95.000000	1.000000
15051.744269	-0.056727	0.548199	0.130985	80.959869	71.805954	66.567406	1.612981	0.000000	4.732684	0.000000	0.000000	0.000000	-0.739595	0.783697	-0.965071	0.000000	0.000000	3.000000	95.000000	1.000000
15051.747602	-0.059170	0.550730	0.127823	80.976044	74.395409	69.303673	1.568455	0.000000	4.747625	0.000000	0.000000	0.000000	-0.732960	0.759292	-0.948421	0.000000	0.000000	3.000000	95.000000	1.000000
15051.750935	-0.059170	0.550730	0.127823	80.976044	74.395409	69.303673	1.568455	0.000000	4.747625	0.000000	0.000000	0.000000	-0.732960	0.759292	-0.948421	0.000000	0.000000	3.000000	95.000000	1.000000
15051.754269	-0.059170	0.550730	0.127823	80.976044	74.395409	69.303673	1.568455	0.000000	4.747625	0.000000	0.000000	0.000000	-0.732960	0.759292	-0.948421	0.000000	0.000000	3.000000	95.000000	1.000000
15051.757602	-0.061646	0.553245	0.124703	80.970802	76.746582	71.738129	1.521386	0.000000	4.762918	0.000000	0.000000	0.000000	-0.742879	0.754664	-0.936152	0.000000	0.000000	3.000000	95.000000	1.000000
15051.760935	-0.061646	0.553245	0.124703	80.970802	76.746582	71.738129	1.521386	0.000000	4.762918	0.000000	0.000000	0.000000	-0.742879	0.754664	-0.936152	0.000000	0.000000	3.000000	95.000000	1.000000
15051.764269	-0.061646	0.553245	0.124703	80.970802	76.746582	71.738129	1.521386	0.000000	4.762918	0.000000	0.000000	0.000000	-0.742879	0.754664	-0.936152	0.000000	0.000000	3.000000	95.000000	1.000000
15051.767602	-0.064011	0.555670	0.121575	80.948845	78.940750	73.842239	1.469847	0.000000	4.779074	0.000000	0.000000	0.000000	-0.709447	0.727439	-0.938497	0.000000	0.000000	3.000000	95.000000	1.000000
15051.770935	-0.064011	0.555670	0.121575	80.948845	78.940750	73.842239	1.469847	0.000000	4.779074	0.000000	0.000000	0.000000	-0.709447	0.727439	-0.938497	0.000000	0.000000	3.000000	95.000000	1.000000
15051.774269	-0.064011	0.555670	0.121575	80.948845	78.940750	73.842239	1.469847	0.000000	4.779074	0.000000	0.000000	0.000000	-0.709447	0.727439	-0.938497	0.000000	0.000000	3.000000	95.000000	1.000000
15051.777602	-0.066259	0.558043	0.118376	80.912521	81.061226	75.805084	1.419230	0.000000	4.794349	0.000000	0.000000	0.000000	-0.674188	0.711792	-0.959487	0.000000	0.000000	3.000000	95.000000	1.000000
15051.780935	-0.066259	0.558043	0.118376	80.912521	81.061226	75.805084	1.419230	0.000000	4.794349	0.000000	0.000000	0.000000	-0.674188	0.711792	-0.959487	0.000000	0.000000	3.000000	95.000000	1.000000
15051.784269	-0.066259	0.558043	0.118376	80.912521	81.061226	75.805084	1.419230	0.000000	4.794349	0.000000	0.000000	0.000000	-0.674188	0.711792	-0.959487	0.000000	0.000000	3.000000	95.000000	1.000000
15051.787602	-0.068450	0.560357	0.115162	80.863525	83.048935	77.950218	1.370585	0.000000	4.808482	0.000000	0.000000	0.000000	-0.657464	0.694194	-0.964319	0.000000	0.000000	3.000000	95.000000	1.000000
15051.790935	-0.068450	0.560357	0.115162	80.863525	83.048935	77.950218	1.370585	0.000000	4.808482	0.000000	0.000000	0.000000	-0.657464	0.694194	-0.964319	0.000000	0.000000	3.000000	95.000000	1.000000
15051.794269	-0.068450	0.560357	0.115162	80.863525	83.048935	77.950218	1.370585	0.000000	4.808482	0.000000	0.000000	0.000000	-0.657464	0.694194	-0.964319	0.000000	0.000000	3.000000	95.000000	1.000000
15051.797602	-0.070581	0.562637	0.111889	80.805534	84.879715	79.994186	1.321122	0.000000	4.822306	0.000000	0.000000	0.000000	-0.639243	0.684012	-0.981800	0.000000	0.000000	3.000000	95.000000	1.000000
15051.800935	-0.070581	0.562637	0.111889	80.805534	84.879715	79.994186	1.321122	0.000000	4.822306	0.000000	0.000000	0.000000	-0.639243	0.684012	-0.981800	0.000000	0.000000	3.000000	95.000000	1.000000
15051.804269	-0.070581	0.562637	0.111889	80.805534	84.879715	79.994186	1.321122	0.000000	4.822306	0.000000	0.000000	0.000000	-0.639243	0.684012	-0.981800	0.000000	0.000000	3.000000	95.000000	1.000000
15051.807602	-0.072712	0.564877	0.108611	80.744957	86.458626	81.771744	1.271435	0.000000	4.835644	0.000000	0.000000	0.000000	-0.639344	0.672157	-0.983381	0.000000	0.000000	3.000000	95.000000	1.000000
15051.810935	-0.072712	0.564877	0.108611	80.744957	86.458626	81.771744	1.271435	0.000000	4.835644	0.000000	0.000000	0.000000	-0.639344	0.672157	-0.983381	0.000000	0.000000	3.000000	95.000000	1.000000
15051.814269	-0.072712	0.564877	0.108611	80.744957	86.458626	81.771744	1.271435	0.000000	4.835644	0.000000	0.000000	0.000000	-0.639344	0.672157	-0.983381	0.000000	0.000000	3.000000	95.000000	1.000000
15051.817602	-0.074736	0.567079	0.105343	80.693359	87.732262	83.199341	1.218352	0.000000	4.849290	0.000000	0.000000	0.000000	-0.607296	0.660420	-0.980590	0.000000	0.000000	3.000000	95.000000	1.000000
15051.820935	-0.074736	0.567079	0.105343	80.693359	87.732262	83.199341	1.218352	0.000000	4.849290	0.000000	0.000000	0.000000	-0.607296	0.660420	-0.980590	0.000000	0.000000	3.000000	95.000000	1.000000
15051.824269	-0.074736	0.567079	0.105343	80.693359	87.732262	83.199341	1.218352	0.000000	4.849290	0.000000	0.000000	0.000000	-0.607296	0.660420	-0.980590	0.000000	0.000000	3.000000	95.000000	1.000000
15051.827602	-0.076691	0.569206	0.102147	80.656868	88.750496	84.190552	1.166049	0.000000	4.862132	0.000000	0.000000	0.000000	-0.586374	0.638367	-0.958721	0.000000	0.000000	3.000000	95.000000	1.000000
15051.830935	-0.076691	0.569206	0.102147	80.656868	88.750496	84.190552	1.166049	0.000000	4.862132	0.000000	0.000000	0.000000	-0.586374	0.638367	-0.958721	0.000000	0.000000	3.000000	95.000000	1.000000
15051.834269	-0.076691	0.569206	0.102147	80.656868	88.750496	84.190552	1.166049	0.000000	4.862132	0.000000	0.000000	0.000000	-0.586374	0.638367	-0.958721	0.000000	0.000000	3.000000	95.000000	1.000000
15051.837602	-0.078551	0.571293	0.099024	80.628113	89.487297	84.879524	1.112360	0.000000	4.874695	0.000000	0.000000	0.000000	-0.557861	0.626076	-0.937013	0.000000	0.000000	3.000000	95.000000	1.000000
15051.840935	-0.078551	0.571293	0.099024	80.628113	89.487297	84.879524	1.112360	0.000000	4.874695	0.000000	0.000000	0.000000	-0.557861	0.626076	-0.937013	0.000000	0.000000	3.000000	95.000000	1.000000
15051.844269	-0.078551	0.571293	0.099024	80.628113	89.487297	84.879524	1.112360	0.000000	4.874695	0.000000	0.000000	0.000000	-0.557861	0.626076	-0.937013	0.000000	0.000000	3.000000	95.000000	1.000000
15051.847602	-0.080321	0.573299	0.096003	80.611946	89.895782	85.422707	1.058500	0.000000	4.886673	0.000000	0.000000	0.000000	-0.531266	0.601734	-0.906275	0.000000	0.000000	3.000000	95.000000	1.000000
15051.850935	-0.080321	0.573299	0.096003	80.611946	89.895782	85.422707	1.058500	0.000000	4.886673	0.000000	0.000000	0.000000	-0.531266	0.601734	-0.906275	0.000000	0.000000	3.000000	95.000000	1.000000
15051.854269	-0.080321	0.573299	0.096003	80.611946	89.895782	85.422707	1.058500	0.000000	4.886673	0.000000	0.000000	0.000000	-0.531266	0.601734	-0.906275	0.000000	0.000000	3.000000	95.000000	1.000000
15051.857602	-0.082023	0.575229	0.093023	80.616028	90.027740	85.727753	0.983928	0.000000	4.800134	0.000000	0.000000	0.000000	-0.510613	0.579005	-0.894041	0.000000	0.000000	3.000000	95.000000	1.000000
15051.860935	-0.082023	0.575229	0.093023	80.616028	90.027740	85.727753	0.983928	0.000000	4.800134	0.000000	0.000000	0.000000	-0.510613	0.579005	-0.894041	0.000000	0.000000	3.000000	95.000000	1.000000
15051.864269	-0.082023	0.575229	0.093023	80.616028	90.027740	85.727753	0.983928	0.000000	4.800134	0.000000	0.000000	0.000000	-0.510613	0.579005	-0.894041	0.000000	0.000000	3.000000	95.000000	1.000000
15051.867602	-0.083575	0.577046	0.090065	80.649559	89.971062	85.815468	0.898826	0.000000	4.651127	0.000000	0.000000	0.000000	-0.465563	0.545110	-0.887209	0.000000	0.000000	3.000000	95.000000	1.000000
15051.870935	-0.083575	0.577046	0.090065	80.649559	89.971062	85.815468	0.898826	0.000000	4.651127	0.000000	0.000000	0.000000	-0.465563	0.545110	-0.887209	0.000000	0.000000	3.000000	95.000000	1.000000
15051.874269	-0.083575	0.577046	0.090065	80.649559	89.971062	85.815468	0.898826	0.000000	4.651127	0.000000	0.000000	0.000000	-0.465563	0.545110	-0.887209	0.000000	0.000000	3.000000	95.000000	1.000000
15051.877602	-0.084984	0.578790	0.087164	80.718056	89.754913	85.678169	0.821232	0.000000	4.503260	0.000000	0.000000	0.000000	-0.422688	0.523183	-0.870294	0.000000	0.000000	3.000000	95.000000	1.000000
15051.880935	-0.084984	0.578790	0.087164	80.718056	89.754913	85.678169	0.821232	0.000000	4.503260	0.000000	0.000000	0.000000	-0.422688	0.523183	-0.870294	0.000000	0.000000	3.000000	95.000000	1.000000
15051.884269	-0.084984	0.578790	0.087164	80.718056	89.754913	85.678169	0.821232	0.000000	4.503260	0.000000	0.000000	0.000000	-0.422688	0.523183	-0.870294	0.000000	0.000000	3.000000	95.000000	1.000000
15051.887602	-0.086225	0.580443	0.084310	80.815300	89.501137	85.474068	0.750784	0.000000	4.358211	0.000000	0.000000	0.000000	-0.372131	0.495841	-0.856270	0.000000	0.000000	3.000000	95.000000	1.000000
15051.890935	-0.086225	0.580443	0.084310	80.815300	89.501137	85.474068	0.750784	0.000000	4.358211	0.000000	0.000000	0.000000	-0.372131	0.495841	-0.856270	0.000000	0.000000	3.000000	95.000000	1.000000
15051.894269	-0.086225	0.580443	0.084310	80.815300	89.501137	85.474068	0.750784	0.000000	4.358211	0.000000	0.000000	0.000000	-0.372131	0.495841	-0.856270	0.000000	0.000000	3.000000	95.000000	1.000000
15051.897602	-0.087320	0.581967	0.081469	80.912926	89.271629	85.294792	0.688762	0.000000	4.215498	0.000000	0.000000	0.000000	-0.328568	0.457314	-0.852280	0.000000	0.000000	3.000000	95.000000	1.000000
15051.900935	-0.087320	0.581967	0.081469	80.912926	89.271629	85.294792	0.688762	0.000000	4.215498	0.000000	0.000000	0.000000	-0.328568	0.457314	-0.852280	0.000000	0.000000	3.000000	95.000000	1.000000
15051.904269	-0.087320	0.581967	0.081469	80.912926	89.271629	85.294792	0.688762	0.000000	4.215498	0.000000	0.000000	0.000000	-0.328568	0.457314	-0.852280	0.000000	0.000000	3.000000	95.000000	1.000000
15051.907602	-0.088170	0.583364	0.078660	81.013580	89.166122	85.249344	0.634001	0.000000	4.073452	0.000000	0.000000	0.000000	-0.255121	0.419144	-0.842737	0.000000	0.000000	3.000000	95.000000	1.000000
15051.910935	-0.088170	0.583364	0.078660	81.013580	89.166122	85.249344	0.634001	0.000000	4.073452	0.000000	0.000000	0.000000	-0.255121	0.419144	-0.842737	0.000000	0.000000	3.000000	95.000000	1.000000
15051.914269	-0.088170	0.583364	0.078660	81.013580	89.166122	85.249344	0.634001	0.000000	4.073452	0.000000	0.000000	0.000000	-0.255121	0.419144	-0.842737	0.000000	0.000000	3.000000	95.000000	1.000000
15051.917602	-0.088900	0.584626	0.075825	81.123009	89.175034	85.286346	0.591481	0.000000	3.932996	0.000000	0.000000	0.000000	-0.218839	0.378593	-0.850370	0.000000	0.000000	3.000000	95.000000	1.000000
15051.920935	-0.088900	0.584626	0.075825	81.123009	89.175034	85.286346	0.591481	0.000000	3.932996	0.000000	0.000000	0.000000	-0.218839	0.378593	-0.850370	0.000000	0.000000	3.000000	95.000000	1.000000
15051.924269	-0.088900	0.584626	0.075825	81.123009	89.175034	85.286346	0.591481	0.000000	3.932996	0.000000	0.000000	0.000000	-0.218839	0.378593	-0.850370	0.000000	0.000000	3.000000	95.000000	1.000000
15051.927602	-0.089512	0.585773	0.072982	81.244690	89.303375	85.429291	0.555007	0.000000	3.791267	0.000000	0.000000	0.000000	-0.183771	0.344100	-0.852999	0.000000	0.000000	3.000000	95.000000	1.000000
15051.930935	-0.089512	0.585773	0.072982	81.244690	89.303375	85.429291	0.555007	0.000000	3.791267	0.000000	0.000000	0.000000	-0.183771	0.344100	-0.852999	0.000000	0.000000	3.000000	95.000000	1.000000
15051.934269	-0.089512	0.585773	0.072982	81.244690	89.303375	85.429291	0.555007	0.000000	3.791267	0.000000	0.000000	0.000000	-0.183771	0.344100	-0.852999	0.000000	0.000000	3.000000	95.000000	1.000000
15051.937602	-0.090031	0.586816	0.070104	81.373856	89.584808	85.712593	0.524379	0.000000	3.649101	0.000000	0.000000	0.000000	-0.155527	0.312826	-0.863430	0.000000	0.000000	3.000000	95.000000	1.000000
15051.940935	-0.090031	0.586816	0.070104	81.373856	89.584808	85.712593	0.524379	0.000000	3.649101	0.000000	0.000000	0.000000	-0.155527	0.312826	-0.863430	0.000000	0.000000	3.000000	95.000000	1.000000
15051.944269	-0.090031	0.586816	0.070104	81.373856	89.584808	85.712593	0.524379	0.000000	3.649101	0.000000	0.000000	0.000000	-0.155527	0.312826	-0.863430	0.000000	0.000000	3.000000	95.000000	1.000000
15051.947602	-0.090474	0.587745	0.067149	81.502892	89.950096	86.070801	0.498458	0.000000	3.505196	0.000000	0.000000	0.000000	-0.133069	0.278823	-0.886483	0.000000	0.000000	3.000000	95.000000	1.000000
15051.950935	-0.090474	0.587745	0.067149	81.502892	89.950096	86.070801	0.498458	0.000000	3.505196	0.000000	0.000000	0.000000	-0.133069	0.278823	-0.886483	0.000000	0.000000	3.000000	95.000000	1.000000
15051.954269	-0.090474	0.587745	0.067149	81.502892	89.950096	86.070801	0.498458	0.000000	3.505196	0.000000	0.000000	0.000000	-0.133069	0.278823	-0.886483	0.000000	0.000000	3.000000	95.000000	1.000000
15051.957602	-0.090849	0.588600	0.064149	81.611565	90.380829	86.504333	0.476279	0.000000	3.357449	0.000000	0.000000	0.000000	-0.112360	0.256401	-0.900097	0.000000	0.000000	3.000000	95.000000	1.000000
15051.960935	-0.090849	0.588600	0.064149	81.611565	90.380829	86.504333	0.476279	0.000000	3.357449	0.000000	0.000000	0.000000	-0.112360	0.256401	-0.900097	0.000000	0.000000	3.000000	95.000000	1.000000
15051.964269	-0.090849	0.588600	0.064149	81.611565	90.380829	86.504333	0.476279	0.000000	3.357449	0.000000	0.000000	0.000000	-0.112360	0.256401	-0.900097	0.000000	0.000000	3.000000	95.000000	1.000000
15051.967602	-0.091138	0.589361	0.061153	81.683319	90.799126	86.946632	0.457553	0.000000	3.207433	0.000000	0.000000	0.000000	-0.086847	0.228351	-0.898717	0.000000	0.000000	3.000000	95.000000	1.000000
15051.970935	-0.091138	0.589361	0.061153	81.683319	90.799126	86.946632	0.457553	0.000000	3.207433	0.000000	0.000000	0.000000	-0.086847	0.228351	-0.898717	0.000000	0.000000	3.000000	95.000000	1.000000
15051.974269	-0.091138	0.589361	0.061153	81.683319	90.799126	86.946632	0.457553	0.000000	3.207433	0.000000	0.000000	0.000000	-0.086847	0.228351	-0.898717	0.000000	0.000000	3.000000	95.000000	1.000000
15051.977602	-0.091314	0.590068	0.058137	81.707100	91.196426	87.398056	0.443078	0.000000	3.057646	0.000000	0.000000	0.000000	-0.052786	0.211968	-0.904891	0.000000	0.000000	3.000000	95.000000	1.000000
15051.980935	-0.091314	0.590068	0.058137	81.707100	91.196426	87.398056	0.443078	0.000000	3.057646	0.000000	0.000000	0.000000	-0.052786	0.211968	-0.904891	0.000000	0.000000	3.000000	95.000000	1.000000
15051.984269	-0.091314	0.590068	0.058137	81.707100	91.196426	87.398056	0.443078	0.000000	3.057646	0.000000	0.000000	0.000000	-0.052786	0.211968	-0.904891	0.000000	0.000000	3.000000	95.000000	1.000000
15051.987602	-0.091354	0.590720	0.055104	81.694687	91.560226	87.829247	0.434280	0.000000	2.906831	0.000000	0.000000	0.000000	-0.011905	0.195559	-0.909724	0.000000	0.000000	3.000000	95.000000	1.000000
15051.990935	-0.091354	0.590720	0.055104	81.694687	91.560226	87.829247	0.434280	0.000000	2.906831	0.000000	0.000000	0.000000	-0.011905	0.195559	-0.909724	0.000000	0.000000	3.000000	95.000000	1.000000
15051.994269	-0.091354	0.590720	0.055104	81.694687	91.560226	87.829247	0.434280	0.000000	2.906831	0.000000	0.000000	0.000000	-0.011905	0.195559	-0.909724	0.000000	0.000000	3.000000	95.000000	1.000000
15051.997602	-0.091245	0.591347	0.052114	81.684830	91.875587	88.199036	0.432296	0.000000	2.755211	0.000000	0.000000	0.000000	0.032702	0.188039	-0.896950	0.000000	0.000000	3.000000	95.000000	1.000000
15052.000935	-0.091245	0.591347	0.052114	81.684830	91.875587	88.199036	0.432296	0.000000	2.755211	0.000000	0.000000	0.000000	0.032702	0.188039	-0.896950	0.000000	0.000000	3.000000	95.000000	1.000000
15052.004269	-0.091245	0.591347	0.052114	81.684830	91.875587	88.199036	0.432296	0.000000	2.755211	0.000000	0.000000	0.000000	0.032702	0.188039	-0.896950	0.000000	0.000000	3.000000	95.000000	1.000000
15052.007602	-0.090987	0.591929	0.049152	81.713715	91.437347	87.802872	0.437747	0.000000	2.605719	0.000000	0.000000	0.000000	0.077364	0.174827	-0.888844	0.000000	0.000000	3.000000	95.000000	1.000000
15052.010935	-0.090987	0.591929	0.049152	81.713715	91.437347	87.802872	0.437747	0.000000	2.605719	0.000000	0.000000	0.000000	0.077364	0.174827	-0.888844	0.000000	0.000000	3.000000	95.000000	1.000000
15052.014269	-0.090987	0.591929	0.049152	81.713715	91.437347	87.802872	0.437747	0.000000	2.605719	0.000000	0.000000	0.000000	0.077364	0.174827	-0.888844	0.000000	0.000000	3.000000	95.000000	1.000000
15052.017602	-0.090593	0.592498	0.046270	81.817406	89.603416	85.999634	0.450641	0.000000	2.457578	0.000000	0.000000	0.000000	0.118316	0.170655	-0.864392	0.000000	0.000000	3.000000	95.000000	1.000000
15052.020935	-0.090593	0.592498	0.046270	81.817406	89.603416	85.999634	0.450641	0.000000	2.457578	0.000000	0.000000	0.000000	0.118316	0.170655	-0.864392	0.000000	0.000000	3.000000	95.000000	1.000000
15052.024269	-0.090593	0.592498	0.046270	81.817406	89.603416	85.999634	0.450641	0.000000	2.457578	0.000000	0.000000	0.000000	0.118316	0.170655	-0.864392	0.000000	0.000000	3.000000	95.000000	1.000000
15052.027602	-0.090070	0.593017	0.043501	81.981537	86.252853	82.665825	0.470360	0.000000	2.313513	0.000000	0.000000	0.000000	0.156850	0.155763	-0.830788	0.000000	0.000000	3.000000	95.000000	1.000000
15052.030935	-0.090070	0.593017	0.043501	81.981537	86.252853	82.665825	0.470360	0.000000	2.313513	0.000000	0.000000	0.000000	0.156850	0.155763	-0.830788	0.000000	0.000000	3.000000	95.000000	1.000000
15052.034269	-0.090070	0.593017	0.043501	81.981537	86.252853	82.665825	0.470360	0.000000	2.313513	0.000000	0.000000	0.000000	0.156850	0.155763	-0.830788	0.000000	0.000000	3.000000	95.000000	1.000000
15052.037602	-0.089491	0.593516	0.040824	82.156876	81.951935	78.360229	0.496502	0.000000	2.175048	0.000000	0.000000	0.000000	0.173763	0.149687	-0.803137	0.000000	0.000000	3.000000	95.000000	1.000000
15052.040935	-0.089491	0.593516	0.040824	82.156876	81.951935	78.360229	0.496502	0.000000	2.175048	0.000000	0.000000	0.000000	0.173763	0.149687	-0.803137	0.000000	0.000000	3.000000	95.000000	1.000000
15052.044269	-0.089491	0.593516	0.040824	82.156876	81.951935	78.360229	0.496502	0.000000	2.175048	0.000000	0.000000	0.000000	0.173763	0.149687	-0.803137	0.000000	0.000000	3.000000	95.000000	1.000000
15052.047602	-0.088878	0.593949	0.038227	82.290291	77.405006	73.803268	0.525462	0.000000	2.041192	0.000000	0.000000	0.000000	0.183711	0.129915	-0.779189	0.000000	0.000000	3.000000	95.000000	1.000000
15052.050935	-0.088878	0.593949	0.038227	82.290291	77.405006	73.803268	0.525462	0.000000	2.041192	0.000000	0.000000	0.000000	0.183711	0.129915	-0.779189	0.000000	0.000000	3.000000	95.000000	1.000000
15052.054269	-0.088878	0.593949	0.038227	82.290291	77.405006	73.803268	0.525462	0.000000	2.041192	0.000000	0.000000	0.000000	0.183711	0.129915	-0.779189	0.000000	0.000000	3.000000	95.000000	1.000000
15052.057602	-0.088272	0.594335	0.035655	82.355583	72.889511	69.287857	0.556081	0.000000	1.911327	0.000000	0.000000	0.000000	0.181880	0.115583	-0.771566	0.000000	0.000000	3.000000	95.000000	1.000000
15052.060935	-0.088272	0.594335	0.035655	82.355583	72.889511	69.287857	0.556081	0.000000	1.911327	0.000000	0.000000	0.000000	0.181880	0.115583	-0.771566	0.000000	0.000000	3.000000	95.000000	1.000000
15052.064269	-0.088272	0.594335	0.035655	82.355583	72.889511	69.287857	0.556081	0.000000	1.911327	0.000000	0.000000	0.000000	0.181880	0.115583	-0.771566	0.000000	0.000000	3.000000	95.000000	1.000000
15052.067602	-0.087731	0.594722	0.033171	82.349297	68.754227	65.178085	0.586394	0.000000	1.782733	0.000000	0.000000	0.000000	0.162282	0.116215	-0.745117	0.000000	0.000000	3.000000	95.000000	1.000000
15052.070935	-0.087731	0.594722	0.033171	82.349297	68.754227	65.178085	0.586394	0.000000	1.782733	0.000000	0.000000	0.000000	0.162282	0.116215	-0.745117	0.000000	0.000000	3.000000	95.000000	1.000000
15052.074269	-0.087731	0.594722	0.033171	82.349297	68.754227	65.178085	0.586394	0.000000	1.782733	0.000000	0.000000	0.000000	0.162282	0.116215	-0.745117	0.000000	0.000000	3.000000	95.000000	1.000000
15052.077602	-0.087281	0.595058	0.030787	82.299202	65.071747	61.532452	0.613441	0.000000	1.658547	0.000000	0.000000	0.000000	0.135133	0.100895	-0.715245	0.000000	0.000000	3.000000	95.000000	1.000000
15052.080935	-0.087281	0.595058	0.030787	82.299202	65.071747	61.532452	0.613441	0.000000	1.658547	0.000000	0.000000	0.000000	0.135133	0.100895	-0.715245	0.000000	0.000000	3.000000	95.000000	1.000000
15052.084269	-0.087281	0.595058	0.030787	82.299202	65.071747	61.532452	0.613441	0.000000	1.658547	0.000000	0.000000	0.000000	0.135133	0.100895	-0.715245	0.000000	0.000000	3.000000	95.000000	1.000000
15052.087602	-0.086840	0.595394	0.028591	82.229836	61.870087	58.363754	0.635964	0.000000	1.539339	0.000000	0.000000	0.000000	0.132123	0.100862	-0.658876	0.000000	0.000000	3.000000	95.000000	1.000000
15052.090935	-0.086840	0.595394	0.028591	82.229836	61.870087	58.363754	0.635964	0.000000	1.539339	0.000000	0.000000	0.000000	0.132123	0.100862	-0.658876	0.000000	0.000000	3.000000	95.000000	1.000000
15052.094269	-0.086840	0.595394	0.028591	82.229836	61.870087	58.363754	0.635964	0.000000	1.539339	0.000000	0.000000	0.000000	0.132123	0.100862	-0.658876	0.000000	0.000000	3.000000	95.000000	1.000000
15052.097602	-0.086444	0.595683	0.026504	82.129890	59.161152	55.706753	0.657984	0.000000	1.429526	0.000000	0.000000	0.000000	0.119023	0.086566	-0.626058	0.000000	0.000000	3.000000	95.000000	1.000000
15052.100935	-0.086444	0.595683	0.026504	82.129890	59.161152	55.706753	0.657984	0.000000	1.429526	0.000000	0.000000	0.000000	0.119023	0.086566	-0.626058	0.000000	0.000000	3.000000	95.000000	1.000000
15052.104269	-0.086444	0.595683	0.026504	82.129890	59.161152	55.706753	0.657984	0.000000	1.429526	0.000000	0.000000	0.000000	0.119023	0.086566	-0.626058	0.000000	0.000000	3.000000	95.000000	1.000000
15052.107602	-0.086104	0.595948	0.024605	81.986267	56.983627	53.615284	0.677821	0.000000	1.325183	0.000000	0.000000	0.000000	0.101772	0.079506	-0.569476	0.000000	0.000000	3.000000	95.000000	1.000000
15052.110935	-0.086104	0.595948	0.024605	81.986267	56.983627	53.615284	0.677821	0.000000	1.325183	0.000000	0.000000	0.000000	0.101772	0.079506	-0.569476	0.000000	0.000000	3.000000	95.000000	1.000000
15052.114269	-0.086104	0.595948	0.024605	81.986267	56.983627	53.615284	0.677821	0.000000	1.325183	0.000000	0.000000	0.000000	0.101772	0.079506	-0.569476	0.000000	0.000000	3.000000	95.000000	1.000000
15052.117602	-0.085767	0.596161	0.022849	81.813217	55.291424	52.038078	0.694783	0.000000	1.230271	0.000000	0.000000	0.000000	0.101201	0.063891	-0.526803	0.000000	0.000000	3.000000	95.000000	1.000000
15052.120935	-0.085767	0.596161	0.022849	81.813217	55.291424	52.038078	0.694783	0.000000	1.230271	0.000000	0.000000	0.000000	0.101201	0.063891	-0.526803	0.000000	0.000000	3.000000	95.000000	1.000000
15052.124269	-0.085767	0.596161	0.022849	81.813217	55.291424	52.038078	0.694783	0.000000	1.230271	0.000000	0.000000	0.000000	0.101201	0.063891	-0.526803	0.000000	0.000000	3.000000	95.000000	1.000000
15052.127602	-0.085464	0.596354	0.021287	81.624733	54.107319	50.996403	0.711650	0.000000	1.142470	0.000000	0.000000	0.000000	0.090755	0.057880	-0.468602	0.000000	0.000000	3.000000	95.000000	1.000000
15052.130935	-0.085464	0.596354	0.021287	81.624733	54.107319	50.996403	0.711650	0.000000	1.142470	0.000000	0.000000	0.000000	0.090755	0.057880	-0.468602	0.000000	0.000000	3.000000	95.000000	1.000000
15052.134269	-0.085464	0.596354	0.021287	81.624733	54.107319	50.996403	0.711650	0.000000	1.142470	0.000000	0.000000	0.000000	0.090755	0.057880	-0.468602	0.000000	0.000000	3.000000	95.000000	1.000000
15052.137602	-0.085203	0.596486	0.019821	81.409447	53.388817	50.455013	0.726776	0.000000	1.064370	0.000000	0.000000	0.000000	0.078571	0.039677	-0.439884	0.000000	0.000000	3.000000	95.000000	1.000000
15052.140935	-0.085203	0.596486	0.019821	81.409447	53.388817	50.455013	0.726776	0.000000	1.064370	0.000000	0.000000	0.000000	0.078571	0.039677	-0.439884	0.000000	0.000000	3.000000	95.000000	1.000000
15052.144269	-0.085203	0.596486	0.019821	81.409447	53.388817	50.455013	0.726776	0.000000	1.064370	0.000000	0.000000	0.000000	0.078571	0.039677	-0.439884	0.000000	0.000000	3.000000	95.000000	1.000000
15052.147602	-0.084984	0.596578	0.018467	81.196518	53.083626	50.347164	0.739871	0.000000	0.991056	0.000000	0.000000	0.000000	0.065574	0.027519	-0.406273	0.000000	0.000000	3.000000	95.000000	1.000000
15052.150935	-0.084984	0.596578	0.018467	81.196518	53.083626	50.347164	0.739871	0.000000	0.991056	0.000000	0.000000	0.000000	0.065574	0.027519	-0.406273	0.000000	0.000000	3.000000	95.000000	1.000000
15052.154269	-0.084984	0.596578	0.018467	81.196518	53.083626	50.347164	0.739871	0.000000	0.991056	0.000000	0.000000	0.000000	0.065574	0.027519	-0.406273	0.000000	0.000000	3.000000	95.000000	1.000000
15052.157602	-0.084824	0.596618	0.017181	80.984779	53.056423	50.532547	0.750800	0.000000	0.923344	0.000000	0.000000	0.000000	0.047984	0.012140	-0.385621	0.000000	0.000000	3.000000	95.000000	1.000000
15052.160935	-0.084824	0.596618	0.017181	80.984779	53.056423	50.532547	0.750800	0.000000	0.923344	0.000000	0.000000	0.000000	0.047984	0.012140	-0.385621	0.000000	0.000000	3.000000	95.000000	1.000000
15052.164269	-0.084824	0.596618	0.017181	80.984779	53.056423	50.532547	0.750800	0.000000	0.923344	0.000000	0.000000	0.000000	0.047984	0.012140	-0.385621	0.000000	0.000000	3.000000	95.000000	1.000000
15052.167602	-0.084793	0.596627	0.015969	80.817200	53.353252	51.026939	0.758797	0.000000	0.859074	0.000000	0.000000	0.000000	0.009402	0.002690	-0.363722	0.000000	0.000000	3.000000	95.000000	1.000000
15052.170935	-0.084793	0.596627	0.015969	80.817200	53.353252	51.026939	0.758797	0.000000	0.859074	0.000000	0.000000	0.000000	0.009402	0.002690	-0.363722	0.000000	0.000000	3.000000	95.000000	1.000000
15052.174269	-0.084793	0.596627	0.015969	80.817200	53.353252	51.026939	0.758797	0.000000	0.859074	0.000000	0.000000	0.000000	0.009402	0.002690	-0.363722	0.000000	0.000000	3.000000	95.000000	1.000000
15052.177602	-0.084844	0.596605	0.014838	80.678604	53.900467	51.766823	0.760364	0.000000	0.798453	0.000000	0.000000	0.000000	-0.015513	-0.006584	-0.339347	0.000000	0.000000	3.000000	95.000000	1.000000
15052.180935	-0.084844	0.596605	0.014838	80.678604	53.900467	51.766823	0.760364	0.000000	0.798453	0.000000	0.000000	0.000000	-0.015513	-0.006584	-0.339347	0.000000	0.000000	3.000000	95.000000	1.000000
15052.184269	-0.084844	0.596605	0.014838	80.678604	53.900467	51.766823	0.760364	0.000000	0.798453	0.000000	0.000000	0.000000	-0.015513	-0.006584	-0.339347	0.000000	0.000000	3.000000	95.000000	1.000000
15052.187602	-0.084927	0.596541	0.013757	80.546944	54.420013	52.473492	0.757779	0.000000	0.741895	0.000000	0.000000	0.000000	-0.024787	-0.019211	-0.324386	0.000000	0.000000	3.000000	95.000000	1.000000
15052.190935	-0.084927	0.596541	0.013757	80.546944	54.420013	52.473492	0.757779	0.000000	0.741895	0.000000	0.000000	0.000000	-0.024787	-0.019211	-0.324386	0.000000	0.000000	3.000000	95.000000	1.000000
15052.194269	-0.084927	0.596541	0.013757	80.546944	54.420013	52.473492	0.757779	0.000000	0.741895	0.000000	0.000000	0.000000	-0.024787	-0.019211	-0.324386	0.000000	0.000000	3.000000	95.000000	1.000000
15052.197602	-0.085095	0.596466	0.012773	80.401566	54.939133	53.197929	0.753648	0.000000	0.687831	0.000000	0.000000	0.000000	-0.050449	-0.022511	-0.295141	0.000000	0.000000	3.000000	95.000000	1.000000
15052.200935	-0.085095	0.596466	0.012773	80.401566	54.939133	53.197929	0.753648	0.000000	0.687831	0.000000	0.000000	0.000000	-0.050449	-0.022511	-0.295141	0.000000	0.000000	3.000000	95.000000	1.000000
15052.204269	-0.085095	0.596466	0.012773	80.401566	54.939133	53.197929	0.753648	0.000000	0.687831	0.000000	0.000000	0.000000	-0.050449	-0.022511	-0.295141	0.000000	0.000000	3.000000	95.000000	1.000000
15052.207602	-0.085095	0.596466	0.012773	80.236305	55.443249	53.932789	0.745240	0.000000	0.638641	0.000000	0.000000	0.000000	-0.050449	-0.022511	-0.295141	0.000000	0.000000	3.000000	95.000000	1.000000
15052.210935	-0.085322	0.596388	0.011867	80.236305	55.443249	53.932789	0.745240	0.000000	0.638641	0.000000	0.000000	0.000000	-0.068100	-0.023545	-0.271723	0.000000	0.000000	3.000000	95.000000	1.000000
15052.214269	-0.085322	0.596388	0.011867	80.236305	55.443249	53.932789	0.745240	0.000000	0.638641	0.000000	0.000000	0.000000	-0.068100	-0.023545	-0.271723	0.000000	0.000000	3.000000	95.000000	1.000000
15052.217602	-0.085574	0.596302	0.010980	80.053650	55.966675	54.707474	0.733890	0.000000	0.593354	0.000000	0.000000	0.000000	-0.075612	-0.025887	-0.266031	0.000000	0.000000	3.000000	95.000000	1.000000
15052.220935	-0.085574	0.596302	0.010980	80.053650	55.966675	54.707474	0.733890	0.000000	0.593354	0.000000	0.000000	0.000000	-0.075612	-0.025887	-0.266031	0.000000	0.000000	3.000000	95.000000	1.000000
15052.224269	-0.085574	0.596302	0.010980	80.053650	55.966675	54.707474	0.733890	0.000000	0.593354	0.000000	0.000000	0.000000	-0.075612	-0.025887	-0.266031	0.000000	0.000000	3.000000	95.000000	1.000000
15052.227602	-0.085574	0.596302	0.010980	79.860535	56.455311	55.452690	0.721288	0.000000	0.549015	0.000000	0.000000	0.000000	-0.075612	-0.025887	-0.266031	0.000000	0.000000	3.000000	95.000000	1.000000
15052.230935	-0.085882	0.596193	0.010156	79.860535	56.455311	55.452690	0.721288	0.000000	0.549015	0.000000	0.000000	0.000000	-0.092357	-0.032441	-0.247431	0.000000	0.000000	3.000000	95.000000	1.000000
15052.234269	-0.085882	0.596193	0.010156	79.860535	56.455311	55.452690	0.721288	0.000000	0.549015	0.000000	0.000000	0.000000	-0.092357	-0.032441	-0.247431	0.000000	0.000000	3.000000	95.000000	1.000000
15052.237602	-0.086233	0.596085	0.009322	79.684677	56.902401	56.128510	0.705895	0.000000	0.507777	0.000000	0.000000	0.000000	-0.105175	-0.032596	-0.250050	0.000000	0.000000	3.000000	95.000000	1.000000
15052.240935	-0.086233	0.596085	0.009322	79.684677	56.902401	56.128510	0.705895	0.000000	0.507777	0.000000	0.000000	0.000000	-0.105175	-0.032596	-0.250050	0.000000	0.000000	3.000000	95.000000	1.000000
15052.244269	-0.086233	0.596085	0.009322	79.684677	56.902401	56.128510	0.705895	0.000000	0.507777	0.000000	0.000000	0.000000	-0.105175	-0.032596	-0.250050	0.000000	0.000000	3.000000	95.000000	1.000000
15052.247602	-0.086233	0.596085	0.009322	79.531624	57.282982	56.645439	0.688366	0.000000	0.466102	0.000000	0.000000	0.000000	-0.105175	-0.032596	-0.250050	0.000000	0.000000	3.000000	95.000000	1.000000
15052.250935	-0.086627	0.595950	0.008487	79.531624	57.282982	56.645439	0.688366	0.000000	0.466102	0.000000	0.000000	0.000000	-0.118338	-0.040483	-0.250462	0.000000	0.000000	3.000000	95.000000	1.000000
15052.254269	-0.086627	0.595950	0.008487	79.531624	57.282982	56.645439	0.688366	0.000000	0.466102	0.000000	0.000000	0.000000	-0.118338	-0.040483	-0.250462	0.000000	0.000000	3.000000	95.000000	1.000000
15052.257602	-0.087018	0.595840	0.007644	79.401749	57.630924	56.866177	0.668643	0.000000	0.424358	0.000000	0.000000	0.000000	-0.117362	-0.032849	-0.252901	0.000000	0.000000	3.000000	95.000000	1.000000
15052.260935	-0.087018	0.595840	0.007644	79.401749	57.630924	56.866177	0.668643	0.000000	0.424358	0.000000	0.000000	0.000000	-0.117362	-0.032849	-0.252901	0.000000	0.000000	3.000000	95.000000	1.000000
15052.264269	-0.087018	0.595840	0.007644	79.401749	57.630924	56.866177	0.668643	0.000000	0.424358	0.000000	0.000000	0.000000	-0.117362	-0.032849	-0.252901	0.000000	0.000000	3.000000	95.000000	1.000000
15052.267602	-0.087018	0.595840	0.007644	79.292351	57.945408	56.854809	0.649083	0.000000	0.382208	0.000000	0.000000	0.000000	-0.117362	-0.032849	-0.252901	0.000000	0.000000	3.000000	95.000000	1.000000
15052.270935	-0.087428	0.595686	0.006788	79.292351	57.945408	56.854809	0.649083	0.000000	0.382208	0.000000	0.000000	0.000000	-0.122917	-0.046363	-0.256956	0.000000	0.000000	3.000000	95.000000	1.000000
15052.274269	-0.087428	0.595686	0.006788	79.292351	57.945408	56.854809	0.649083	0.000000	0.382208	0.000000	0.000000	0.000000	-0.122917	-0.046363	-0.256956	0.000000	0.000000	3.000000	95.000000	1.000000
15052.277602	-0.087428	0.595686	0.006788	79.202583	58.259239	56.996319	0.628596	0.000000	0.339382	0.000000	0.000000	0.000000	-0.122917	-0.046363	-0.256956	0.000000	0.000000	3.000000	95.000000	1.000000
15052.280935	-0.087828	0.595519	0.005891	79.202583	58.259239	56.996319	0.628596	0.000000	0.339382	0.000000	0.000000	0.000000	-0.120055	-0.050039	-0.269094	0.000000	0.000000	3.000000	95.000000	1.000000
15052.284269	-0.087828	0.595519	0.005891	79.202583	58.259239	56.996319	0.628596	0.000000	0.339382	0.000000	0.000000	0.000000	-0.120055	-0.050039	-0.269094	0.000000	0.000000	3.000000	95.000000	1.000000
15052.287602	-0.087828	0.595519	0.005891	79.125938	58.578941	57.354118	0.608587	0.000000	0.294533	0.000000	0.000000	0.000000	-0.120055	-0.050039	-0.269094	0.000000	0.000000	3.000000	95.000000	1.000000
15052.290935	-0.088250	0.595326	0.004996	79.125938	58.578941	57.354118	0.608587	0.000000	0.294533	0.000000	0.000000	0.000000	-0.126436	-0.057869	-0.268357	0.000000	0.000000	3.000000	95.000000	1.000000
15052.294269	-0.088250	0.595326	0.004996	79.125938	58.578941	57.354118	0.608587	0.000000	0.294533	0.000000	0.000000	0.000000	-0.126436	-0.057869	-0.268357	0.000000	0.000000	3.000000	95.000000	1.000000
15052.297602	-0.088250	0.595326	0.004996	79.058556	58.888081	57.694519	0.587514	0.000000	0.249807	0.000000	0.000000	0.000000	-0.126436	-0.057869	-0.268357	0.000000	0.000000	3.000000	95.000000	1.000000
15052.300935	-0.088667	0.595088	0.004092	79.058556	58.888081	57.694519	0.587514	0.000000	0.249807	0.000000	0.000000	0.000000	-0.125278	-0.071287	-0.271238	0.000000	0.000000	3.000000	95.000000	1.000000
15052.304269	-0.088667	0.595088	0.004092	79.058556	58.888081	57.694519	0.587514	0.000000	0.249807	0.000000	0.000000	0.000000	-0.125278	-0.071287	-0.271238	0.000000	0.000000	3.000000	95.000000	1.000000
15052.307602	-0.088667	0.595088	0.004092	79.000946	59.214504	57.789631	0.566635	0.000000	0.204600	0.000000	0.000000	0.000000	-0.125278	-0.071287	-0.271238	0.000000	0.000000	3.000000	95.000000	1.000000
15052.310935	-0.089058	0.594832	0.003175	79.000946	59.214504	57.789631	0.566635	0.000000	0.204600	0.000000	0.000000	0.000000	-0.117122	-0.076954	-0.275091	0.000000	0.000000	3.000000	95.000000	1.000000
15052.314269	-0.089058	0.594832	0.003175	79.000946	59.214504	57.789631	0.566635	0.000000	0.204600	0.000000	0.000000	0.000000	-0.117122	-0.076954	-0.275091	0.000000	0.000000	3.000000	95.000000	1.000000
15052.317602	-0.089058	0.594832	0.003175	78.959244	59.521828	57.897751	0.547115	0.000000	0.158752	0.000000	0.000000	0.000000	-0.117122	-0.076954	-0.275091	0.000000	0.000000	3.000000	95.000000	1.000000
15052.320935	-0.089058	0.594832	0.003175	78.959244	59.521828	57.897751	0.547115	0.000000	0.158752	0.000000	0.000000	0.000000	-0.117122	-0.076954	-0.275091	0.000000	0.000000	3.000000	95.000000	1.000000
15052.324269	-0.089460	0.594555	0.002328	78.959244	59.521828	57.897751	0.547115	0.000000	0.158752	0.000000	0.000000	0.000000	-0.120603	-0.083140	-0.254129	0.000000	0.000000	3.000000	95.000000	1.000000
15052.327602	-0.089460	0.594555	0.002328	78.919266	59.802570	58.276520	0.547115	0.000000	0.158752	0.000000	0.000000	0.000000	-0.120603	-0.083140	-0.254129	0.000000	0.000000	3.000000	95.000000	1.000000
15052.330935	-0.089916	0.594283	0.001535	78.919266	59.802570	58.276520	0.547115	0.000000	0.158752	0.000000	0.000000	0.000000	-0.136796	-0.081602	-0.237928	0.000000	0.000000	3.000000	95.000000	1.000000
15052.334269	-0.089916	0.594283	0.001535	78.919266	59.802570	58.276520	0.547115	0.000000	0.158752	0.000000	0.000000	0.000000	-0.136796	-0.081602	-0.237928	0.000000	0.000000	3.000000	95.000000	1.000000
15052.337602	-0.089916	0.594283	0.001535	78.879478	60.063911	58.665997	0.504215	0.000000	0.076742	0.000000	0.000000	0.000000	-0.136796	-0.081602	-0.237928	0.000000	0.000000	3.000000	95.000000	1.000000
15052.340935	-0.089916	0.594283	0.001535	78.879478	60.063911	58.665997	0.504215	0.000000	0.076742	0.000000	0.000000	0.000000	-0.136796	-0.081602	-0.237928	0.000000	0.000000	3.000000	95.000000	1.000000
15052.344269	-0.090368	0.594028	0.000848	78.879478	60.063911	58.665997	0.504215	0.000000	0.076742	0.000000	0.000000	0.000000	-0.135792	-0.076493	-0.205942	0.000000	0.000000	3.000000	95.000000	1.000000
15052.347602	-0.090368	0.594028	0.000848	78.819916	60.292595	59.019249	0.504215	0.000000	0.076742	0.000000	0.000000	0.000000	-0.135792	-0.076493	-0.205942	0.000000	0.000000	3.000000	95.000000	1.000000
15052.350935	-0.090868	0.593758	0.000291	78.819916	60.292595	59.019249	0.504215	0.000000	0.076742	0.000000	0.000000	0.000000	-0.149806	-0.081057	-0.167233	0.000000	0.000000	3.000000	95.000000	1.000000
15052.354269	-0.090868	0.593758	0.000291	78.819916	60.292595	59.019249	0.504215	0.000000	0.076742	0.000000	0.000000	0.000000	-0.149806	-0.081057	-0.167233	0.000000	0.000000	3.000000	95.000000	1.000000
15052.357602	-0.090868	0.593758	0.000291	78.755104	60.521030	59.361141	0.456615	0.000000	0.014547	0.000000	0.000000	0.000000	-0.149806	-0.081057	-0.167233	0.000000	0.000000	3.000000	95.000000	1.000000
15052.360935	-0.090868	0.593758	0.000291	78.755104	60.521030	59.361141	0.456615	0.000000	0.014547	0.000000	0.000000	0.000000	-0.149806	-0.081057	-0.167233	0.000000	0.000000	3.000000	95.000000	1.000000
15052.364269	-0.091338	0.593511	-0.000179	78.755104	60.521030	59.361141	0.456615	0.000000	0.014547	0.000000	0.000000	0.000000	-0.141168	-0.073865	-0.140977	0.000000	0.000000	3.000000	95.000000	1.000000
15052.367602	-0.091338	0.593511	-0.000179	78.678154	60.730492	59.645042	0.456615	0.000000	0.014547	0.000000	0.000000	0.000000	-0.141168	-0.073865	-0.140977	0.000000	0.000000	3.000000	95.000000	1.000000
15052.370935	-0.091783	0.593238	-0.000547	78.678154	60.730492	59.645042	0.456615	0.000000	0.014547	0.000000	0.000000	0.000000	-0.133537	-0.081955	-0.110294	0.000000	0.000000	3.000000	95.000000	1.000000
15052.374269	-0.091783	0.593238	-0.000547	78.678154	60.730492	59.645042	0.456615	0.000000	0.014547	0.000000	0.000000	0.000000	-0.133537	-0.081955	-0.110294	0.000000	0.000000	3.000000	95.000000	1.000000
15052.377602	-0.091783	0.593238	-0.000547	78.576233	60.959480	59.940388	0.410831	0.000000	-0.027332	0.000000	0.000000	0.000000	-0.133537	-0.081955	-0.110294	0.000000	0.000000	3.000000	95.000000	1.000000
15052.380935	-0.091783	0.593238	-0.000547	78.576233	60.959480	59.940388	0.410831	0.000000	-0.027332	0.000000	0.000000	0.000000	-0.133537	-0.081955	-0.110294	0.000000	0.000000	3.000000	95.000000	1.000000
15052.384269	-0.092169	0.593002	-0.000869	78.576233	60.959480	59.940388	0.410831	0.000000	-0.027332	0.000000	0.000000	0.000000	-0.115795	-0.070720	-0.096777	0.000000	0.000000	3.000000	95.000000	1.000000
15052.387602	-0.092169	0.593002	-0.000869	78.461502	61.182587	60.272541	0.410831	0.000000	-0.027332	0.000000	0.000000	0.000000	-0.115795	-0.070720	-0.096777	0.000000	0.000000	3.000000	95.000000	1.000000
15052.390935	-0.092463	0.592774	-0.001198	78.461502	61.182587	60.272541	0.410831	0.000000	-0.027332	0.000000	0.000000	0.000000	-0.088217	-0.068627	-0.098722	0.000000	0.000000	3.000000	95.000000	1.000000
15052.394269	-0.092463	0.592774	-0.001198	78.461502	61.182587	60.272541	0.410831	0.000000	-0.027332	0.000000	0.000000	0.000000	-0.088217	-0.068627	-0.098722	0.000000	0.000000	3.000000	95.000000	1.000000
15052.397602	-0.092463	0.592774	-0.001198	78.377121	61.402336	60.631420	0.376829	0.000000	-0.059915	0.000000	0.000000	0.000000	-0.088217	-0.068627	-0.098722	0.000000	0.000000	3.000000	95.000000	1.000000
15052.400935	-0.092463	0.592774	-0.001198	78.377121	61.402336	60.631420	0.376829	0.000000	-0.059915	0.000000	0.000000	0.000000	-0.088217	-0.068627	-0.098722	0.000000	0.000000	3.000000	95.000000	1.000000
15052.404269	-0.092729	0.592508	-0.001556	78.377121	61.402336	60.631420	0.376829	0.000000	-0.059915	0.000000	0.000000	0.000000	-0.079591	-0.079741	-0.107294	0.000000	0.000000	3.000000	95.000000	1.000000
15052.407602	-0.092729	0.592508	-0.001556	78.348816	61.623047	60.925877	0.376829	0.000000	-0.059915	0.000000	0.000000	0.000000	-0.079591	-0.079741	-0.107294	0.000000	0.000000	3.000000	95.000000	1.000000
15052.410935	-0.092941	0.592256	-0.001952	78.348816	61.623047	60.925877	0.376829	0.000000	-0.059915	0.000000	0.000000	0.000000	-0.063586	-0.075648	-0.118890	0.000000	0.000000	3.000000	95.000000	1.000000
15052.414269	-0.092941	0.592256	-0.001952	78.348816	61.623047	60.925877	0.376829	0.000000	-0.059915	0.000000	0.000000	0.000000	-0.063586	-0.075648	-0.118890	0.000000	0.000000	3.000000	95.000000	1.000000
15052.417602	-0.092941	0.592256	-0.001952	78.364128	61.837738	61.178410	0.352966	0.000000	-0.097612	0.000000	0.000000	0.000000	-0.063586	-0.075648	-0.118890	0.000000	0.000000	3.000000	95.000000	1.000000
15052.420935	-0.093124	0.591967	-0.002377	78.364128	61.837738	61.178410	0.352966	0.000000	-0.097612	0.000000	0.000000	0.000000	-0.054952	-0.086711	-0.127463	0.000000	0.000000	3.000000	95.000000	1.000000
15052.424269	-0.093124	0.591967	-0.002377	78.364128	61.837738	61.178410	0.352966	0.000000	-0.097612	0.000000	0.000000	0.000000	-0.054952	-0.086711	-0.127463	0.000000	0.000000	3.000000	95.000000	1.000000
15052.427602	-0.093124	0.591967	-0.002377	78.380104	62.070396	61.446487	0.343808	0.000000	-0.118856	0.000000	0.000000	0.000000	-0.054952	-0.086711	-0.127463	0.000000	0.000000	3.000000	95.000000	1.000000
15052.430935	-0.093298	0.591666	-0.002842	78.380104	62.070396	61.446487	0.343808	0.000000	-0.118856	0.000000	0.000000	0.000000	-0.052339	-0.090220	-0.139542	0.000000	0.000000	3.000000	95.000000	1.000000
15052.434269	-0.093298	0.591666	-0.002842	78.380104	62.070396	61.446487	0.343808	0.000000	-0.118856	0.000000	0.000000	0.000000	-0.052339	-0.090220	-0.139542	0.000000	0.000000	3.000000	95.000000	1.000000
15052.437602	-0.093298	0.591666	-0.002842	78.394920	62.289104	61.700302	0.335085	0.000000	-0.142113	0.000000	0.000000	0.000000	-0.052339	-0.090220	-0.139542	0.000000	0.000000	3.000000	95.000000	1.000000
15052.440935	-0.093298	0.591666	-0.002842	78.394920	62.289104	61.700302	0.335085	0.000000	-0.142113	0.000000	0.000000	0.000000	-0.052339	-0.090220	-0.139542	0.000000	0.000000	3.000000	95.000000	1.000000
15052.444269	-0.093446	0.591372	-0.003327	78.394920	62.289104	61.700302	0.335085	0.000000	-0.142113	0.000000	0.000000	0.000000	-0.044250	-0.088101	-0.145391	0.000000	0.000000	3.000000	95.000000	1.000000
15052.447602	-0.093446	0.591372	-0.003327	78.408722	62.496559	61.939846	0.335085	0.000000	-0.142113	0.000000	0.000000	0.000000	-0.044250	-0.088101	-0.145391	0.000000	0.000000	3.000000	95.000000	1.000000
15052.450935	-0.093566	0.591103	-0.003723	78.408722	62.496559	61.939846	0.335085	0.000000	-0.142113	0.000000	0.000000	0.000000	-0.036115	-0.080932	-0.118871	0.000000	0.000000	3.000000	95.000000	1.000000
15052.454269	-0.093566	0.591103	-0.003723	78.408722	62.496559	61.939846	0.335085	0.000000	-0.142113	0.000000	0.000000	0.000000	-0.036115	-0.080932	-0.118871	0.000000	0.000000	3.000000	95.000000	1.000000
15052.457602	-0.093566	0.591103	-0.003723	78.422073	62.698441	62.160622	0.321690	0.000000	-0.186157	0.000000	0.000000	0.000000	-0.036115	-0.080932	-0.118871	0.000000	0.000000	3.000000	95.000000	1.000000
15052.460935	-0.093566	0.591103	-0.003723	78.422073	62.698441	62.160622	0.321690	0.000000	-0.186157	0.000000	0.000000	0.000000	-0.036115	-0.080932	-0.118871	0.000000	0.000000	3.000000	95.000000	1.000000
15052.464269	-0.093661	0.590831	-0.004024	78.422073	62.698441	62.160622	0.321690	0.000000	-0.186157	0.000000	0.000000	0.000000	-0.028498	-0.081409	-0.090171	0.000000	0.000000	3.000000	95.000000	1.000000
15052.467602	-0.093661	0.590831	-0.004024	78.433823	62.891056	62.371124	0.321690	0.000000	-0.186157	0.000000	0.000000	0.000000	-0.028498	-0.081409	-0.090171	0.000000	0.000000	3.000000	95.000000	1.000000
15052.470935	-0.093661	0.590831	-0.004024	78.433823	62.891056	62.371124	0.321690	0.000000	-0.186157	0.000000	0.000000	0.000000	-0.028498	-0.081409	-0.090171	0.000000	0.000000	3.000000	95.000000	1.000000
15052.474269	-0.093661	0.590831	-0.004024	78.433823	62.891056	62.371124	0.321690	0.000000	-0.186157	0.000000	0.000000	0.000000	-0.028498	-0.081409	-0.090171	0.000000	0.000000	3.000000	95.000000	1.000000
15052.477602	-0.093794	0.590318	-0.004464	78.444405	63.057796	62.555668	0.316941	0.000000	-0.201186	0.000000	0.000000	0.000000	-0.039916	-0.154042	-0.132169	0.000000	0.000000	3.000000	95.000000	1.000000
15052.480935	-0.093794	0.590318	-0.004464	78.444405	63.057796	62.555668	0.316941	0.000000	-0.201186	0.000000	0.000000	0.000000	-0.000000	0.000006	-0.000000	0.000000	0.000000	3.000000	95.000000	1.000000
15052.484269	-0.093794	0.590318	-0.004464	78.444405	63.057796	62.555668	0.316941	0.000000	-0.201186	0.000000	0.000000	0.000000	-0.000000	0.000006	-0.000000	0.000000	0.000000	3.000000	95.000000	1.000000
15052.487602	-0.093794	0.590318	-0.004464	78.452866	63.169464	62.687717	0.310288	0.000000	-0.223214	0.000000	0.000000	0.000000	-0.000000	0.000006	-0.000000	0.000000	0.000000	3.000000	95.000000	1.000000
15052.490935	-0.093794	0.590318	-0.004464	78.452866	63.169464	62.687717	0.310288	0.000000	-0.223214	0.000000	0.000000	0.000000	-0.000000	0.000006	-0.000000	0.000000	0.000000	3.000000	95.000000	1.000000
15052.494269	-0.093922	0.590094	-0.004606	78.452866	63.169464	62.687717	0.310288	0.000000	-0.223214	0.000000	0.000000	0.000000	-0.038276	-0.067120	-0.042388	0.000000	0.000000	3.000000	95.000000	1.000000
15052.497602	-0.093922	0.590094	-0.004606	78.461441	63.290165	62.831287	0.310288	0.000000	-0.223214	0.000000	0.000000	0.000000	-0.038276	-0.067120	-0.042388	0.000000	0.000000	3.000000	95.000000	1.000000
15052.500935	-0.093922	0.590094	-0.004606	78.461441	63.290165	62.831287	0.310288	0.000000	-0.223214	0.000000	0.000000	0.000000	-0.038276	-0.067120	-0.042388	0.000000	0.000000	3.000000	95.000000	1.000000
15052.504269	-0.093922	0.590094	-0.004606	78.461441	63.290165	62.831287	0.310288	0.000000	-0.223214	0.000000	0.000000	0.000000	-0.038276	-0.067120	-0.042388	0.000000	0.000000	3.000000	95.000000	1.000000
15052.507602	-0.094148	0.589626	-0.004809	78.468468	63.425915	62.988552	0.303908	0.000000	-0.230278	0.000000	0.000000	0.000000	-0.067977	-0.140270	-0.061050	0.000000	0.000000	3.000000	95.000000	1.000000
15052.510935	-0.094148	0.589626	-0.004809	78.468468	63.425915	62.988552	0.303908	0.000000	-0.230278	0.000000	0.000000	0.000000	-0.067977	-0.140270	-0.061050	0.000000	0.000000	3.000000	95.000000	1.000000
15052.514269	-0.094148	0.589626	-0.004809	78.468468	63.425915	62.988552	0.303908	0.000000	-0.230278	0.000000	0.000000	0.000000	-0.067977	-0.140270	-0.061050	0.000000	0.000000	3.000000	95.000000	1.000000
15052.517602	-0.094148	0.589626	-0.004809	78.475555	63.576153	63.157352	0.292579	0.000000	-0.240453	0.000000	0.000000	0.000000	-0.067977	-0.140270	-0.061050	0.000000	0.000000	3.000000	95.000000	1.000000
15052.520935	-0.094254	0.589403	-0.004946	78.475555	63.576153	63.157352	0.292579	0.000000	-0.240453	0.000000	0.000000	0.000000	-0.031749	-0.067044	-0.041186	0.000000	0.000000	3.000000	95.000000	1.000000
15052.524269	-0.094254	0.589403	-0.004946	78.475555	63.576153	63.157352	0.292579	0.000000	-0.240453	0.000000	0.000000	0.000000	-0.031749	-0.067044	-0.041186	0.000000	0.000000	3.000000	95.000000	1.000000
15052.527602	-0.094254	0.589403	-0.004946	78.472481	63.715542	63.327881	0.287288	0.000000	-0.247318	0.000000	0.000000	0.000000	-0.031749	-0.067044	-0.041186	0.000000	0.000000	3.000000	95.000000	1.000000
15052.530935	-0.094254	0.589403	-0.004946	78.472481	63.715542	63.327881	0.287288	0.000000	-0.247318	0.000000	0.000000	0.000000	-0.031749	-0.067044	-0.041186	0.000000	0.000000	3.000000	95.000000	1.000000
15052.534269	-0.094339	0.589180	-0.005079	78.472481	63.715542	63.327881	0.287288	0.000000	-0.247318	0.000000	0.000000	0.000000	-0.025281	-0.067023	-0.039886	0.000000	0.000000	3.000000	95.000000	1.000000
15052.537602	-0.094339	0.589180	-0.005079	78.453835	63.818733	63.472157	0.287288	0.000000	-0.247318	0.000000	0.000000	0.000000	-0.025281	-0.067023	-0.039886	0.000000	0.000000	3.000000	95.000000	1.000000
15052.540935	-0.094339	0.589180	-0.005079	78.453835	63.818733	63.472157	0.287288	0.000000	-0.247318	0.000000	0.000000	0.000000	-0.025281	-0.067023	-0.039886	0.000000	0.000000	3.000000	95.000000	1.000000
15052.544269	-0.094339	0.589180	-0.005079	78.453835	63.818733	63.472157	0.287288	0.000000	-0.247318	0.000000	0.000000	0.000000	-0.025281	-0.067023	-0.039886	0.000000	0.000000	3.000000	95.000000	1.000000
15052.547602	-0.094462	0.588742	-0.005452	78.417351	63.777248	63.486156	0.283074	0.000000	-0.253965	0.000000	0.000000	0.000000	-0.037112	-0.131345	-0.111735	0.000000	0.000000	3.000000	95.000000	1.000000
15052.550935	-0.094462	0.588742	-0.005452	78.417351	63.777248	63.486156	0.283074	0.000000	-0.253965	0.000000	0.000000	0.000000	-0.037112	-0.131345	-0.111735	0.000000	0.000000	3.000000	95.000000	1.000000
15052.554269	-0.094462	0.588742	-0.005452	78.417351	63.777248	63.486156	0.283074	0.000000	-0.253965	0.000000	0.000000	0.000000	-0.037112	-0.131345	-0.111735	0.000000	0.000000	3.000000	95.000000	1.000000
15052.557602	-0.094462	0.588742	-0.005452	78.364174	63.464657	63.239658	0.276889	0.000000	-0.272588	0.000000	0.000000	0.000000	-0.037112	-0.131345	-0.111735	0.000000	0.000000	3.000000	95.000000	1.000000
15052.560935	-0.094549	0.588521	-0.005677	78.364174	63.464657	63.239658	0.276889	0.000000	-0.272588	0.000000	0.000000	0.000000	-0.026160	-0.066345	-0.067483	0.000000	0.000000	3.000000	95.000000	1.000000
15052.564269	-0.094549	0.588521	-0.005677	78.364174	63.464657	63.239658	0.276889	0.000000	-0.272588	0.000000	0.000000	0.000000	-0.026160	-0.066345	-0.067483	0.000000	0.000000	3.000000	95.000000	1.000000
15052.567602	-0.094549	0.588521	-0.005677	78.314163	62.963558	62.756413	0.272529	0.000000	-0.283835	0.000000	0.000000	0.000000	-0.026160	-0.066345	-0.067483	0.000000	0.000000	3.000000	95.000000	1.000000
15052.570935	-0.094549	0.588521	-0.005677	78.314163	62.963558	62.756413	0.272529	0.000000	-0.283835	0.000000	0.000000	0.000000	-0.026160	-0.066345	-0.067483	0.000000	0.000000	3.000000	95.000000	1.000000
15052.574269	-0.094645	0.588311	-0.005862	78.314163	62.963558	62.756413	0.272529	0.000000	-0.283835	0.000000	0.000000	0.000000	-0.028633	-0.062829	-0.055516	0.000000	0.000000	3.000000	95.000000	1.000000
15052.577602	-0.094645	0.588311	-0.005862	78.278351	62.294071	61.797497	0.272529	0.000000	-0.283835	0.000000	0.000000	0.000000	-0.028633	-0.062829	-0.055516	0.000000	0.000000	3.000000	95.000000	1.000000
15052.580935	-0.094645	0.588311	-0.005862	78.278351	62.294071	61.797497	0.272529	0.000000	-0.283835	0.000000	0.000000	0.000000	-0.028633	-0.062829	-0.055516	0.000000	0.000000	3.000000	95.000000	1.000000
15052.584269	-0.094645	0.588311	-0.005862	78.278351	62.294071	61.797497	0.272529	0.000000	-0.283835	0.000000	0.000000	0.000000	-0.028633	-0.062829	-0.055516	0.000000	0.000000	3.000000	95.000000	1.000000
15052.587602	-0.094890	0.587923	-0.006185	78.236618	61.611099	60.464073	0.267757	0.000000	-0.293088	0.000000	0.000000	0.000000	-0.073572	-0.116522	-0.096879	0.000000	0.000000	3.000000	95.000000	1.000000
15052.590935	-0.094890	0.587923	-0.006185	78.236618	61.611099	60.464073	0.267757	0.000000	-0.293088	0.000000	0.000000	0.000000	-0.073572	-0.116522	-0.096879	0.000000	0.000000	3.000000	95.000000	1.000000
15052.594269	-0.094890	0.587923	-0.006185	78.236618	61.611099	60.464073	0.267757	0.000000	-0.293088	0.000000	0.000000	0.000000	-0.073572	-0.116522	-0.096879	0.000000	0.000000	3.000000	95.000000	1.000000
15052.597602	-0.094890	0.587923	-0.006185	78.159225	60.997471	59.338264	0.255495	0.000000	-0.309234	0.000000	0.000000	0.000000	-0.073572	-0.116522	-0.096879	0.000000	0.000000	3.000000	95.000000	1.000000
15052.600935	-0.095041	0.587718	-0.006316	78.159225	60.997471	59.338264	0.255495	0.000000	-0.309234	0.000000	0.000000	0.000000	-0.045386	-0.061292	-0.039267	0.000000	0.000000	3.000000	95.000000	1.000000
15052.604269	-0.095041	0.587718	-0.006316	78.159225	60.997471	59.338264	0.255495	0.000000	-0.309234	0.000000	0.000000	0.000000	-0.045386	-0.061292	-0.039267	0.000000	0.000000	3.000000	95.000000	1.000000
15052.607602	-0.095041	0.587718	-0.006316	78.038460	60.464531	58.883915	0.247931	0.000000	-0.315779	0.000000	0.000000	0.000000	-0.045386	-0.061292	-0.039267	0.000000	0.000000	3.000000	95.000000	1.000000
15052.610935	-0.095041	0.587718	-0.006316	78.038460	60.464531	58.883915	0.247931	0.000000	-0.315779	0.000000	0.000000	0.000000	-0.045386	-0.061292	-0.039267	0.000000	0.000000	3.000000	95.000000	1.000000
15052.614269	-0.095222	0.587526	-0.006411	78.038460	60.464531	58.883915	0.247931	0.000000	-0.315779	0.000000	0.000000	0.000000	-0.054310	-0.057764	-0.028648	0.000000	0.000000	3.000000	95.000000	1.000000
15052.617602	-0.095222	0.587526	-0.006411	77.912399	60.148735	58.726780	0.247931	0.000000	-0.315779	0.000000	0.000000	0.000000	-0.054310	-0.057764	-0.028648	0.000000	0.000000	3.000000	95.000000	1.000000
15052.620935	-0.095222	0.587526	-0.006411	77.912399	60.148735	58.726780	0.247931	0.000000	-0.315779	0.000000	0.000000	0.000000	-0.054310	-0.057764	-0.028648	0.000000	0.000000	3.000000	95.000000	1.000000
15052.624269	-0.095222	0.587526	-0.006411	77.912399	60.148735	58.726780	0.247931	0.000000	-0.315779	0.000000	0.000000	0.000000	-0.054310	-0.057764	-0.028648	0.000000	0.000000	3.000000	95.000000	1.000000
15052.627602	-0.095471	0.587120	-0.006505	77.819801	60.006573	58.691502	0.238879	0.000000	-0.320553	0.000000	0.000000	0.000000	-0.074528	-0.121645	-0.028116	0.000000	0.000000	3.000000	95.000000	1.000000
15052.630935	-0.095471	0.587120	-0.006505	77.819801	60.006573	58.691502	0.238879	0.000000	-0.320553	0.000000	0.000000	0.000000	-0.074528	-0.121645	-0.028116	0.000000	0.000000	3.000000	95.000000	1.000000
15052.634269	-0.095471	0.587120	-0.006505	77.819801	60.006573	58.691502	0.238879	0.000000	-0.320553	0.000000	0.000000	0.000000	-0.074528	-0.121645	-0.028116	0.000000	0.000000	3.000000	95.000000	1.000000
15052.637602	-0.095471	0.587120	-0.006505	77.773872	60.030170	58.780895	0.226458	0.000000	-0.325239	0.000000	0.000000	0.000000	-0.074528	-0.121645	-0.028116	0.000000	0.000000	3.000000	95.000000	1.000000
15052.640935	-0.095538	0.586908	-0.006503	77.773872	60.030170	58.780895	0.226458	0.000000	-0.325239	0.000000	0.000000	0.000000	-0.020236	-0.063865	0.000547	0.000000	0.000000	3.000000	95.000000	1.000000
15052.644269	-0.095538	0.586908	-0.006503	77.773872	60.030170	58.780895	0.226458	0.000000	-0.325239	0.000000	0.000000	0.000000	-0.020236	-0.063865	0.000547	0.000000	0.000000	3.000000	95.000000	1.000000
15052.647602	-0.095538	0.586908	-0.006503	77.773537	60.161781	58.925709	0.223086	0.000000	-0.325148	0.000000	0.000000	0.000000	-0.020236	-0.063865	0.000547	0.000000	0.000000	3.000000	95.000000	1.000000
15052.650935	-0.095548	0.586663	-0.006457	77.773537	60.161781	58.925709	0.223086	0.000000	-0.325148	0.000000	0.000000	0.000000	-0.002910	-0.073454	0.013725	0.000000	0.000000	3.000000	95.000000	1.000000
15052.654269	-0.095548	0.586663	-0.006457	77.773537	60.161781	58.925709	0.223086	0.000000	-0.325148	0.000000	0.000000	0.000000	-0.002910	-0.073454	0.013725	0.000000	0.000000	3.000000	95.000000	1.000000
15052.657602	-0.095548	0.586663	-0.006457	77.784035	60.318596	59.072613	0.222601	0.000000	-0.322861	0.000000	0.000000	0.000000	-0.002910	-0.073454	0.013725	0.000000	0.000000	3.000000	95.000000	1.000000
15052.660935	-0.095548	0.586663	-0.006457	77.784035	60.318596	59.072613	0.222601	0.000000	-0.322861	0.000000	0.000000	0.000000	-0.002910	-0.073454	0.013725	0.000000	0.000000	3.000000	95.000000	1.000000
15052.664269	-0.095490	0.586399	-0.006415	77.784035	60.318596	59.072613	0.222601	0.000000	-0.322861	0.000000	0.000000	0.000000	0.017413	-0.078971	0.012789	0.000000	0.000000	3.000000	95.000000	1.000000
15052.667602	-0.095490	0.586399	-0.006415	77.794304	60.487732	59.237137	0.222601	0.000000	-0.322861	0.000000	0.000000	0.000000	0.017413	-0.078971	0.012789	0.000000	0.000000	3.000000	95.000000	1.000000
15052.670935	-0.095490	0.586399	-0.006415	77.794304	60.487732	59.237137	0.222601	0.000000	-0.322861	0.000000	0.000000	0.000000	0.017413	-0.078971	0.012789	0.000000	0.000000	3.000000	95.000000	1.000000
15052.674269	-0.095490	0.586399	-0.006415	77.794304	60.487732	59.237137	0.222601	0.000000	-0.322861	0.000000	0.000000	0.000000	0.017413	-0.078971	0.012789	0.000000	0.000000	3.000000	95.000000	1.000000
15052.677602	-0.095323	0.585768	-0.006357	77.804871	60.574654	59.317631	0.225503	0.000000	-0.320729	0.000000	0.000000	0.000000	0.049994	-0.189521	0.017320	0.000000	0.000000	3.000000	95.000000	1.000000
15052.680935	-0.095323	0.585768	-0.006357	77.804871	60.574654	59.317631	0.225503	0.000000	-0.320729	0.000000	0.000000	0.000000	0.049994	-0.189521	0.017320	0.000000	0.000000	3.000000	95.000000	1.000000
15052.684269	-0.095323	0.585768	-0.006357	77.804871	60.574654	59.317631	0.225503	0.000000	-0.320729	0.000000	0.000000	0.000000	0.049994	-0.189521	0.017320	0.000000	0.000000	3.000000	95.000000	1.000000
15052.687602	-0.095323	0.585768	-0.006357	77.812355	60.487263	59.231033	0.233835	0.000000	-0.317842	0.000000	0.000000	0.000000	0.049994	-0.189521	0.017320	0.000000	0.000000	3.000000	95.000000	1.000000
15052.690935	-0.095236	0.585399	-0.006346	77.812355	60.487263	59.231033	0.233835	0.000000	-0.317842	0.000000	0.000000	0.000000	0.026168	-0.110537	0.003125	0.000000	0.000000	3.000000	95.000000	1.000000
15052.694269	-0.095236	0.585399	-0.006346	77.812355	60.487263	59.231033	0.233835	0.000000	-0.317842	0.000000	0.000000	0.000000	0.026168	-0.110537	0.003125	0.000000	0.000000	3.000000	95.000000	1.000000
15052.697602	-0.095236	0.585399	-0.006346	77.814331	60.124386	58.881096	0.238196	0.000000	-0.317322	0.000000	0.000000	0.000000	0.026168	-0.110537	0.003125	0.000000	0.000000	3.000000	95.000000	1.000000
15052.700935	-0.095236	0.585399	-0.006346	77.814331	60.124386	58.881096	0.238196	0.000000	-0.317322	0.000000	0.000000	0.000000	0.026168	-0.110537	0.003125	0.000000	0.000000	3.000000	95.000000	1.000000
15052.704269	-0.095170	0.585031	-0.006341	77.814331	60.124386	58.881096	0.238196	0.000000	-0.317322	0.000000	0.000000	0.000000	0.019767	-0.110480	0.001676	0.000000	0.000000	3.000000	95.000000	1.000000
15052.707602	-0.095170	0.585031	-0.006341	77.812050	59.608829	58.381882	0.238196	0.000000	-0.317322	0.000000	0.000000	0.000000	0.019767	-0.110480	0.001676	0.000000	0.000000	3.000000	95.000000	1.000000
15052.710935	-0.095170	0.585031	-0.006341	77.812050	59.608829	58.381882	0.238196	0.000000	-0.317322	0.000000	0.000000	0.000000	0.019767	-0.110480	0.001676	0.000000	0.000000	3.000000	95.000000	1.000000
15052.714269	-0.095170	0.585031	-0.006341	77.812050	59.608829	58.381882	0.238196	0.000000	-0.317322	0.000000	0.000000	0.000000	0.019767	-0.110480	0.001676	0.000000	0.000000	3.000000	95.000000	1.000000
15052.717602	-0.095070	0.584281	-0.006288	77.808266	59.113567	57.899445	0.241491	0.000000	-0.317042	0.000000	0.000000	0.000000	0.030200	-0.225100	0.015814	0.000000	0.000000	3.000000	95.000000	1.000000
15052.720935	-0.095070	0.584281	-0.006288	77.808266	59.113567	57.899445	0.241491	0.000000	-0.317042	0.000000	0.000000	0.000000	0.000000	0.000009	0.000000	0.000000	0.000000	3.000000	95.000000	1.000000
15052.724269	-0.095070	0.584281	-0.006288	77.808266	59.113567	57.899445	0.241491	0.000000	-0.317042	0.000000	0.000000	0.000000	0.000000	0.000009	0.000000	0.000000	0.000000	3.000000	95.000000	1.000000
15052.727602	-0.095070	0.584281	-0.006288	77.802574	58.610443	57.403378	0.246524	0.000000	-0.314406	0.000000	0.000000	0.000000	0.000000	0.000009	0.000000	0.000000	0.000000	3.000000	95.000000	1.000000
15052.730935	-0.095070	0.584281	-0.006288	77.802574	58.610443	57.403378	0.246524	0.000000	-0.314406	0.000000	0.000000	0.000000	0.000000	0.000009	0.000000	0.000000	0.000000	3.000000	95.000000	1.000000
15052.734269	-0.094919	0.583887	-0.006259	77.802574	58.610443	57.403378	0.246524	0.000000	-0.314406	0.000000	0.000000	0.000000	0.045083	-0.117984	0.008843	0.000000	0.000000	3.000000	95.000000	1.000000
15052.737602	-0.094919	0.583887	-0.006259	77.800201	58.198917	56.989838	0.246524	0.000000	-0.314406	0.000000	0.000000	0.000000	0.045083	-0.117984	0.008843	0.000000	0.000000	3.000000	95.000000	1.000000
15052.740935	-0.094919	0.583887	-0.006259	77.800201	58.198917	56.989838	0.246524	0.000000	-0.314406	0.000000	0.000000	0.000000	0.045083	-0.117984	0.008843	0.000000	0.000000	3.000000	95.000000	1.000000
15052.744269	-0.094919	0.583887	-0.006259	77.800201	58.198917	56.989838	0.246524	0.000000	-0.314406	0.000000	0.000000	0.000000	0.045083	-0.117984	0.008843	0.000000	0.000000	3.000000	95.000000	1.000000
15052.747602	-0.094551	0.583151	-0.006201	77.801674	57.931198	56.714176	0.254038	0.000000	-0.312933	0.000000	0.000000	0.000000	0.110353	-0.220810	0.017340	0.000000	0.000000	3.000000	95.000000	1.000000
15052.750935	-0.094551	0.583151	-0.006201	77.801674	57.931198	56.714176	0.254038	0.000000	-0.312933	0.000000	0.000000	0.000000	0.000000	0.000008	-0.000000	0.000000	0.000000	3.000000	95.000000	1.000000
15052.754269	-0.094551	0.583151	-0.006201	77.801674	57.931198	56.714176	0.254038	0.000000	-0.312933	0.000000	0.000000	0.000000	0.000000	0.000008	-0.000000	0.000000	0.000000	3.000000	95.000000	1.000000
15052.757602	-0.094551	0.583151	-0.006201	77.808136	57.809799	56.579483	0.272430	0.000000	-0.310043	0.000000	0.000000	0.000000	0.000000	0.000008	-0.000000	0.000000	0.000000	3.000000	95.000000	1.000000
15052.760935	-0.094551	0.583151	-0.006201	77.808136	57.809799	56.579483	0.272430	0.000000	-0.310043	0.000000	0.000000	0.000000	0.000000	0.000008	-0.000000	0.000000	0.000000	3.000000	95.000000	1.000000
15052.764269	-0.094327	0.582772	-0.006206	77.808136	57.809799	56.579483	0.272430	0.000000	-0.310043	0.000000	0.000000	0.000000	0.067365	-0.113738	-0.001550	0.000000	0.000000	3.000000	95.000000	1.000000
15052.767602	-0.094327	0.582772	-0.006206	77.818077	57.777733	56.532700	0.272430	0.000000	-0.310043	0.000000	0.000000	0.000000	0.067365	-0.113738	-0.001550	0.000000	0.000000	3.000000	95.000000	1.000000
15052.770935	-0.094327	0.582772	-0.006206	77.818077	57.777733	56.532700	0.272430	0.000000	-0.310043	0.000000	0.000000	0.000000	0.067365	-0.113738	-0.001550	0.000000	0.000000	3.000000	95.000000	1.000000
15052.774269	-0.094327	0.582772	-0.006206	77.818077	57.777733	56.532700	0.272430	0.000000	-0.310043	0.000000	0.000000	0.000000	0.067365	-0.113738	-0.001550	0.000000	0.000000	3.000000	95.000000	1.000000
15052.777602	-0.093866	0.581985	-0.006275	77.829048	57.778168	56.517673	0.283657	0.000000	-0.310301	0.000000	0.000000	0.000000	0.138335	-0.236108	-0.020606	0.000000	0.000000	3.000000	95.000000	1.000000
15052.780935	-0.093866	0.581985	-0.006275	77.829048	57.778168	56.517673	0.283657	0.000000	-0.310301	0.000000	0.000000	0.000000	-0.000000	-0.000003	-0.000000	0.000000	0.000000	3.000000	95.000000	1.000000
15052.784269	-0.093866	0.581985	-0.006275	77.829048	57.778168	56.517673	0.283657	0.000000	-0.310301	0.000000	0.000000	0.000000	-0.000000	-0.000003	-0.000000	0.000000	0.000000	3.000000	95.000000	1.000000
15052.787602	-0.093866	0.581985	-0.006275	77.841873	57.797642	56.519821	0.306713	0.000000	-0.313735	0.000000	0.000000	0.000000	-0.000000	-0.000003	-0.000000	0.000000	0.000000	3.000000	95.000000	1.000000
15052.790935	-0.093866	0.581985	-0.006275	77.841873	57.797642	56.519821	0.306713	0.000000	-0.313735	0.000000	0.000000	0.000000	-0.000000	-0.000003	-0.000000	0.000000	0.000000	3.000000	95.000000	1.000000
15052.794269	-0.093596	0.581548	-0.006391	77.841873	57.797642	56.519821	0.306713	0.000000	-0.313735	0.000000	0.000000	0.000000	0.080930	-0.131143	-0.034876	0.000000	0.000000	3.000000	95.000000	1.000000
15052.797602	-0.093596	0.581548	-0.006391	77.855888	57.814388	56.517868	0.306713	0.000000	-0.313735	0.000000	0.000000	0.000000	0.080930	-0.131143	-0.034876	0.000000	0.000000	3.000000	95.000000	1.000000
15052.800935	-0.093301	0.581093	-0.006520	77.855888	57.814388	56.517868	0.306713	0.000000	-0.313735	0.000000	0.000000	0.000000	0.088377	-0.136469	-0.038783	0.000000	0.000000	3.000000	95.000000	1.000000
15052.804269	-0.093301	0.581093	-0.006520	77.855888	57.814388	56.517868	0.306713	0.000000	-0.313735	0.000000	0.000000	0.000000	0.088377	-0.136469	-0.038783	0.000000	0.000000	3.000000	95.000000	1.000000
15052.807602	-0.093301	0.581093	-0.006520	77.867180	57.708584	56.394650	0.334931	0.000000	-0.326012	0.000000	0.000000	0.000000	0.088377	-0.136469	-0.038783	0.000000	0.000000	3.000000	95.000000	1.000000
15052.810935	-0.093301	0.581093	-0.006520	77.867180	57.708584	56.394650	0.334931	0.000000	-0.326012	0.000000	0.000000	0.000000	0.088377	-0.136469	-0.038783	0.000000	0.000000	3.000000	95.000000	1.000000
15052.814269	-0.092974	0.580609	-0.006703	77.867180	57.708584	56.394650	0.334931	0.000000	-0.326012	0.000000	0.000000	0.000000	0.098317	-0.145109	-0.054824	0.000000	0.000000	3.000000	95.000000	1.000000
15052.817602	-0.092974	0.580609	-0.006703	77.873810	57.400993	56.078613	0.334931	0.000000	-0.326012	0.000000	0.000000	0.000000	0.098317	-0.145109	-0.054824	0.000000	0.000000	3.000000	95.000000	1.000000
15052.820935	-0.092634	0.580097	-0.006944	77.873810	57.400993	56.078613	0.334931	0.000000	-0.326012	0.000000	0.000000	0.000000	0.101805	-0.153682	-0.072244	0.000000	0.000000	3.000000	95.000000	1.000000
15052.824269	-0.092634	0.580097	-0.006944	77.873810	57.400993	56.078613	0.334931	0.000000	-0.326012	0.000000	0.000000	0.000000	0.101805	-0.153682	-0.072244	0.000000	0.000000	3.000000	95.000000	1.000000
15052.827602	-0.092634	0.580097	-0.006944	77.873207	56.880859	55.552681	0.368285	0.000000	-0.347190	0.000000	0.000000	0.000000	0.101805	-0.153682	-0.072244	0.000000	0.000000	3.000000	95.000000	1.000000
15052.830935	-0.092634	0.580097	-0.006944	77.873207	56.880859	55.552681	0.368285	0.000000	-0.347190	0.000000	0.000000	0.000000	0.101805	-0.153682	-0.072244	0.000000	0.000000	3.000000	95.000000	1.000000
15052.834269	-0.092310	0.579549	-0.007224	77.873207	56.880859	55.552681	0.368285	0.000000	-0.347190	0.000000	0.000000	0.000000	0.097421	-0.164329	-0.083987	0.000000	0.000000	3.000000	95.000000	1.000000
15052.837602	-0.092310	0.579549	-0.007224	77.869514	56.287518	54.955723	0.368285	0.000000	-0.347190	0.000000	0.000000	0.000000	0.097421	-0.164329	-0.083987	0.000000	0.000000	3.000000	95.000000	1.000000
15052.840935	-0.091948	0.578955	-0.007575	77.869514	56.287518	54.955723	0.368285	0.000000	-0.347190	0.000000	0.000000	0.000000	0.108328	-0.178215	-0.105276	0.000000	0.000000	3.000000	95.000000	1.000000
15052.844269	-0.091948	0.578955	-0.007575	77.869514	56.287518	54.955723	0.368285	0.000000	-0.347190	0.000000	0.000000	0.000000	0.108328	-0.178215	-0.105276	0.000000	0.000000	3.000000	95.000000	1.000000
15052.847602	-0.091948	0.578955	-0.007575	77.869331	55.748234	54.413975	0.402576	0.000000	-0.378734	0.000000	0.000000	0.000000	0.108328	-0.178215	-0.105276	0.000000	0.000000	3.000000	95.000000	1.000000
15052.850935	-0.091948	0.578955	-0.007575	77.869331	55.748234	54.413975	0.402576	0.000000	-0.378734	0.000000	0.000000	0.000000	0.108328	-0.178215	-0.105276	0.000000	0.000000	3.000000	95.000000	1.000000
15052.854269	-0.091594	0.578330	-0.007897	77.869331	55.748234	54.413975	0.402576	0.000000	-0.378734	0.000000	0.000000	0.000000	0.106414	-0.187583	-0.096651	0.000000	0.000000	3.000000	95.000000	1.000000
15052.857602	-0.091594	0.578330	-0.007897	77.872833	55.287052	53.952370	0.402576	0.000000	-0.378734	0.000000	0.000000	0.000000	0.106414	-0.187583	-0.096651	0.000000	0.000000	3.000000	95.000000	1.000000
15052.860935	-0.091229	0.577652	-0.008271	77.872833	55.287052	53.952370	0.402576	0.000000	-0.378734	0.000000	0.000000	0.000000	0.109458	-0.203474	-0.112353	0.000000	0.000000	3.000000	95.000000	1.000000
15052.864269	-0.091229	0.577652	-0.008271	77.872833	55.287052	53.952370	0.402576	0.000000	-0.378734	0.000000	0.000000	0.000000	0.109458	-0.203474	-0.112353	0.000000	0.000000	3.000000	95.000000	1.000000
15052.867602	-0.091229	0.577652	-0.008271	77.884003	54.973656	53.636978	0.438555	0.000000	-0.413568	0.000000	0.000000	0.000000	0.109458	-0.203474	-0.112353	0.000000	0.000000	3.000000	95.000000	1.000000
15052.870935	-0.091229	0.577652	-0.008271	77.884003	54.973656	53.636978	0.438555	0.000000	-0.413568	0.000000	0.000000	0.000000	0.109458	-0.203474	-0.112353	0.000000	0.000000	3.000000	95.000000	1.000000
15052.874269	-0.090898	0.576896	-0.008701	77.884003	54.973656	53.636978	0.438555	0.000000	-0.413568	0.000000	0.000000	0.000000	0.099327	-0.226760	-0.128817	0.000000	0.000000	3.000000	95.000000	1.000000
15052.877602	-0.090898	0.576896	-0.008701	77.902405	54.783489	53.446434	0.438555	0.000000	-0.413568	0.000000	0.000000	0.000000	0.099327	-0.226760	-0.128817	0.000000	0.000000	3.000000	95.000000	1.000000
15052.880935	-0.090557	0.576088	-0.009183	77.902405	54.783489	53.446434	0.438555	0.000000	-0.413568	0.000000	0.000000	0.000000	0.102388	-0.242456	-0.144723	0.000000	0.000000	3.000000	95.000000	1.000000
15052.884269	-0.090557	0.576088	-0.009183	77.902405	54.783489	53.446434	0.438555	0.000000	-0.413568	0.000000	0.000000	0.000000	0.102388	-0.242456	-0.144723	0.000000	0.000000	3.000000	95.000000	1.000000
15052.887602	-0.090557	0.576088	-0.009183	77.929153	54.772419	53.437115	0.472174	0.000000	-0.459158	0.000000	0.000000	0.000000	0.102388	-0.242456	-0.144723	0.000000	0.000000	3.000000	95.000000	1.000000
15052.890935	-0.090234	0.575238	-0.009683	77.929153	54.772419	53.437115	0.472174	0.000000	-0.459158	0.000000	0.000000	0.000000	0.096613	-0.254775	-0.149839	0.000000	0.000000	3.000000	95.000000	1.000000
15052.894269	-0.090234	0.575238	-0.009683	77.929153	54.772419	53.437115	0.472174	0.000000	-0.459158	0.000000	0.000000	0.000000	0.096613	-0.254775	-0.149839	0.000000	0.000000	3.000000	95.000000	1.000000
15052.897602	-0.090234	0.575238	-0.009683	77.963356	54.862652	53.526276	0.488276	0.000000	-0.484131	0.000000	0.000000	0.000000	0.096613	-0.254775	-0.149839	0.000000	0.000000	3.000000	95.000000	1.000000
15052.900935	-0.089901	0.574362	-0.010242	77.963356	54.862652	53.526276	0.488276	0.000000	-0.484131	0.000000	0.000000	0.000000	0.100069	-0.262812	-0.167822	0.000000	0.000000	3.000000	95.000000	1.000000
15052.904269	-0.089901	0.574362	-0.010242	77.963356	54.862652	53.526276	0.488276	0.000000	-0.484131	0.000000	0.000000	0.000000	0.100069	-0.262812	-0.167822	0.000000	0.000000	3.000000	95.000000	1.000000
15052.907602	-0.089901	0.574362	-0.010242	77.994934	54.865627	53.525906	0.504954	0.000000	-0.512101	0.000000	0.000000	0.000000	0.100069	-0.262812	-0.167822	0.000000	0.000000	3.000000	95.000000	1.000000
15052.910935	-0.089518	0.573453	-0.010830	77.994934	54.865627	53.525906	0.504954	0.000000	-0.512101	0.000000	0.000000	0.000000	0.114819	-0.272855	-0.176293	0.000000	0.000000	3.000000	95.000000	1.000000
15052.914269	-0.089518	0.573453	-0.010830	77.994934	54.865627	53.525906	0.504954	0.000000	-0.512101	0.000000	0.000000	0.000000	0.114819	-0.272855	-0.176293	0.000000	0.000000	3.000000	95.000000	1.000000
15052.917602	-0.089518	0.573453	-0.010830	78.019714	54.679585	53.339066	0.524091	0.000000	-0.541483	0.000000	0.000000	0.000000	0.114819	-0.272855	-0.176293	0.000000	0.000000	3.000000	95.000000	1.000000
15052.920935	-0.089091	0.572503	-0.011422	78.019714	54.679585	53.339066	0.524091	0.000000	-0.541483	0.000000	0.000000	0.000000	0.128103	-0.284970	-0.177840	0.000000	0.000000	3.000000	95.000000	1.000000
15052.924269	-0.089091	0.572503	-0.011422	78.019714	54.679585	53.339066	0.524091	0.000000	-0.541483	0.000000	0.000000	0.000000	0.128103	-0.284970	-0.177840	0.000000	0.000000	3.000000	95.000000	1.000000
15052.927602	-0.089091	0.572503	-0.011422	78.026627	54.080162	52.748291	0.545441	0.000000	-0.571123	0.000000	0.000000	0.000000	0.128103	-0.284970	-0.177840	0.000000	0.000000	3.000000	95.000000	1.000000
15052.930935	-0.088713	0.571523	-0.011997	78.026627	54.080162	52.748291	0.545441	0.000000	-0.571123	0.000000	0.000000	0.000000	0.113549	-0.293878	-0.172319	0.000000	0.000000	3.000000	95.000000	1.000000
15052.934269	-0.088713	0.571523	-0.011997	78.026627	54.080162	52.748291	0.545441	0.000000	-0.571123	0.000000	0.000000	0.000000	0.113549	-0.293878	-0.172319	0.000000	0.000000	3.000000	95.000000	1.000000
15052.937602	-0.088713	0.571523	-0.011997	78.011688	53.050766	51.742039	0.564366	0.000000	-0.599843	0.000000	0.000000	0.000000	0.113549	-0.293878	-0.172319	0.000000	0.000000	3.000000	95.000000	1.000000
15052.940935	-0.088352	0.570529	-0.012596	78.011688	53.050766	51.742039	0.564366	0.000000	-0.599843	0.000000	0.000000	0.000000	0.108199	-0.298441	-0.179633	0.000000	0.000000	3.000000	95.000000	1.000000
15052.944269	-0.088352	0.570529	-0.012596	78.011688	53.050766	51.742039	0.564366	0.000000	-0.599843	0.000000	0.000000	0.000000	0.108199	-0.298441	-0.179633	0.000000	0.000000	3.000000	95.000000	1.000000
15052.947602	-0.088352	0.570529	-0.012596	77.981133	51.783939	50.501320	0.582399	0.000000	-0.629782	0.000000	0.000000	0.000000	0.108199	-0.298441	-0.179633	0.000000	0.000000	3.000000	95.000000	1.000000
15052.950935	-0.088043	0.569522	-0.013159	77.981133	51.783939	50.501320	0.582399	0.000000	-0.629782	0.000000	0.000000	0.000000	0.092721	-0.302015	-0.168916	0.000000	0.000000	3.000000	95.000000	1.000000
15052.954269	-0.088043	0.569522	-0.013159	77.981133	51.783939	50.501320	0.582399	0.000000	-0.629782	0.000000	0.000000	0.000000	0.092721	-0.302015	-0.168916	0.000000	0.000000	3.000000	95.000000	1.000000
15052.957602	-0.088043	0.569522	-0.013159	77.939659	50.497173	49.257538	0.597853	0.000000	-0.657935	0.000000	0.000000	0.000000	0.092721	-0.302015	-0.168916	0.000000	0.000000	3.000000	95.000000	1.000000
15052.960935	-0.087755	0.568518	-0.013729	77.939659	50.497173	49.257538	0.597853	0.000000	-0.657935	0.000000	0.000000	0.000000	0.086409	-0.301298	-0.171003	0.000000	0.000000	3.000000	95.000000	1.000000
15052.964269	-0.087755	0.568518	-0.013729	77.939659	50.497173	49.257538	0.597853	0.000000	-0.657935	0.000000	0.000000	0.000000	0.086409	-0.301298	-0.171003	0.000000	0.000000	3.000000	95.000000	1.000000
15052.967602	-0.087755	0.568518	-0.013729	77.886009	49.355972	48.165974	0.612255	0.000000	-0.686435	0.000000	0.000000	0.000000	0.086409	-0.301298	-0.171003	0.000000	0.000000	3.000000	95.000000	1.000000
15052.970935	-0.087480	0.567505	-0.014347	77.886009	49.355972	48.165974	0.612255	0.000000	-0.686435	0.000000	0.000000	0.000000	0.082555	-0.303641	-0.185375	0.000000	0.000000	3.000000	95.000000	1.000000
15052.974269	-0.087480	0.567505	-0.014347	77.886009	49.355972	48.165974	0.612255	0.000000	-0.686435	0.000000	0.000000	0.000000	0.082555	-0.303641	-0.185375	0.000000	0.000000	3.000000	95.000000	1.000000
15052.977602	-0.087480	0.567505	-0.014347	77.808395	48.383530	47.274647	0.626014	0.000000	-0.717331	0.000000	0.000000	0.000000	0.082555	-0.303641	-0.185375	0.000000	0.000000	3.000000	95.000000	1.000000
15052.980935	-0.087282	0.566541	-0.014904	77.808395	48.383530	47.274647	0.626014	0.000000	-0.717331	0.000000	0.000000	0.000000	0.059179	-0.289395	-0.167076	0.000000	0.000000	3.000000	95.000000	1.000000
15052.984269	-0.087282	0.566541	-0.014904	77.808395	48.383530	47.274647	0.626014	0.000000	-0.717331	0.000000	0.000000	0.000000	0.059179	-0.289395	-0.167076	0.000000	0.000000	3.000000	95.000000	1.000000
15052.987602	-0.087282	0.566541	-0.014904	77.718781	47.640396	46.548447	0.635877	0.000000	-0.745177	0.000000	0.000000	0.000000	0.059179	-0.289395	-0.167076	0.000000	0.000000	3.000000	95.000000	1.000000
15052.990935	-0.087088	0.565596	-0.015445	77.718781	47.640396	46.548447	0.635877	0.000000	-0.745177	0.000000	0.000000	0.000000	0.058216	-0.283523	-0.162522	0.000000	0.000000	3.000000	95.000000	1.000000
15052.994269	-0.087088	0.565596	-0.015445	77.718781	47.640396	46.548447	0.635877	0.000000	-0.745177	0.000000	0.000000	0.000000	0.058216	-0.283523	-0.162522	0.000000	0.000000	3.000000	95.000000	1.000000
15052.997602	-0.087088	0.565596	-0.015445	77.618340	47.140591	45.909405	0.645580	0.000000	-0.772264	0.000000	0.000000	0.000000	0.058216	-0.283523	-0.162522	0.000000	0.000000	3.000000	95.000000	1.000000
15053.000935	-0.086905	0.564705	-0.015936	77.618340	47.140591	45.909405	0.645580	0.000000	-0.772264	0.000000	0.000000	0.000000	0.055153	-0.267311	-0.147313	0.000000	0.000000	3.000000	95.000000	1.000000
15053.004269	-0.086905	0.564705	-0.015936	77.618340	47.140591	45.909405	0.645580	0.000000	-0.772264	0.000000	0.000000	0.000000	0.055153	-0.267311	-0.147313	0.000000	0.000000	3.000000	95.000000	1.000000
15053.007602	-0.086905	0.564705	-0.015936	77.483345	46.861076	45.414989	0.654772	0.000000	-0.796816	0.000000	0.000000	0.000000	0.055153	-0.267311	-0.147313	0.000000	0.000000	3.000000	95.000000	1.000000
15053.010935	-0.086765	0.563857	-0.016426	77.483345	46.861076	45.414989	0.654772	0.000000	-0.796816	0.000000	0.000000	0.000000	0.041952	-0.254226	-0.146806	0.000000	0.000000	3.000000	95.000000	1.000000
15053.014269	-0.086765	0.563857	-0.016426	77.483345	46.861076	45.414989	0.654772	0.000000	-0.796816	0.000000	0.000000	0.000000	0.041952	-0.254226	-0.146806	0.000000	0.000000	3.000000	95.000000	1.000000
15053.017602	-0.086765	0.563857	-0.016426	77.308319	46.795895	45.223179	0.661764	0.000000	-0.821284	0.000000	0.000000	0.000000	0.041952	-0.254226	-0.146806	0.000000	0.000000	3.000000	95.000000	1.000000
15053.020935	-0.086669	0.563066	-0.016803	77.308319	46.795895	45.223179	0.661764	0.000000	-0.821284	0.000000	0.000000	0.000000	0.028802	-0.237457	-0.113225	0.000000	0.000000	3.000000	95.000000	1.000000
15053.024269	-0.086669	0.563066	-0.016803	77.308319	46.795895	45.223179	0.661764	0.000000	-0.821284	0.000000	0.000000	0.000000	0.028802	-0.237457	-0.113225	0.000000	0.000000	3.000000	95.000000	1.000000
15053.027602	-0.086669	0.563066	-0.016803	77.084084	46.790310	45.297565	0.666565	0.000000	-0.840155	0.000000	0.000000	0.000000	0.028802	-0.237457	-0.113225	0.000000	0.000000	3.000000	95.000000	1.000000
15053.030935	-0.086669	0.563066	-0.016803	77.084084	46.790310	45.297565	0.666565	0.000000	-0.840155	0.000000	0.000000	0.000000	0.028802	-0.237457	-0.113225	0.000000	0.000000	3.000000	95.000000	1.000000
15053.034269	-0.086712	0.562460	-0.016915	77.084084	46.790310	45.297565	0.666565	0.000000	-0.840155	0.000000	0.000000	0.000000	-0.012948	-0.181779	-0.033495	0.000000	0.000000	3.000000	95.000000	1.000000
15053.037602	-0.086712	0.562460	-0.016915	76.845428	46.841740	45.565536	0.666565	0.000000	-0.840155	0.000000	0.000000	0.000000	-0.012948	-0.181779	-0.033495	0.000000	0.000000	3.000000	95.000000	1.000000
15053.040935	-0.086806	0.561712	-0.017320	76.845428	46.841740	45.565536	0.666565	0.000000	-0.840155	0.000000	0.000000	0.000000	-0.028136	-0.224301	-0.121474	0.000000	0.000000	3.000000	95.000000	1.000000
15053.044269	-0.086806	0.561712	-0.017320	76.845428	46.841740	45.565536	0.666565	0.000000	-0.840155	0.000000	0.000000	0.000000	-0.028136	-0.224301	-0.121474	0.000000	0.000000	3.000000	95.000000	1.000000
15053.047602	-0.086806	0.561712	-0.017320	76.607178	46.783062	45.656696	0.659717	0.000000	-0.865983	0.000000	0.000000	0.000000	-0.028136	-0.224301	-0.121474	0.000000	0.000000	3.000000	95.000000	1.000000
15053.050935	-0.086806	0.561712	-0.017320	76.607178	46.783062	45.656696	0.659717	0.000000	-0.865983	0.000000	0.000000	0.000000	-0.028136	-0.224301	-0.121474	0.000000	0.000000	3.000000	95.000000	1.000000
15053.054269	-0.086981	0.561359	-0.017090	76.607178	46.783062	45.656696	0.659717	0.000000	-0.865983	0.000000	0.000000	0.000000	-0.052670	-0.105887	0.068905	0.000000	0.000000	3.000000	95.000000	1.000000
15053.057602	-0.086981	0.561359	-0.017090	76.422508	46.834129	45.694805	0.659717	0.000000	-0.865983	0.000000	0.000000	0.000000	-0.052670	-0.105887	0.068905	0.000000	0.000000	3.000000	95.000000	1.000000
15053.060935	-0.087210	0.560737	-0.017033	76.422508	46.834129	45.694805	0.659717	0.000000	-0.865983	0.000000	0.000000	0.000000	-0.068491	-0.186743	0.016964	0.000000	0.000000	3.000000	95.000000	1.000000
15053.064269	-0.087210	0.560737	-0.017033	76.422508	46.834129	45.694805	0.659717	0.000000	-0.865983	0.000000	0.000000	0.000000	-0.068491	-0.186743	0.016964	0.000000	0.000000	3.000000	95.000000	1.000000
15053.067602	-0.087210	0.560737	-0.017033	76.258659	46.701031	45.482075	0.639524	0.000000	-0.851672	0.000000	0.000000	0.000000	-0.068491	-0.186743	0.016964	0.000000	0.000000	3.000000	95.000000	1.000000
15053.070935	-0.087519	0.560405	-0.016678	76.258659	46.701031	45.482075	0.639524	0.000000	-0.851672	0.000000	0.000000	0.000000	-0.092833	-0.099617	0.106542	0.000000	0.000000	3.000000	95.000000	1.000000
15053.074269	-0.087519	0.560405	-0.016678	76.258659	46.701031	45.482075	0.639524	0.000000	-0.851672	0.000000	0.000000	0.000000	-0.092833	-0.099617	0.106542	0.000000	0.000000	3.000000	95.000000	1.000000
15053.077602	-0.087519	0.560405	-0.016678	76.152580	46.743595	45.532917	0.624052	0.000000	-0.833915	0.000000	0.000000	0.000000	-0.092833	-0.099617	0.106542	0.000000	0.000000	3.000000	95.000000	1.000000
15053.080935	-0.087797	0.559942	-0.016264	76.152580	46.743595	45.532917	0.624052	0.000000	-0.833915	0.000000	0.000000	0.000000	-0.083418	-0.138903	0.124165	0.000000	0.000000	3.000000	95.000000	1.000000
15053.084269	-0.087797	0.559942	-0.016264	76.152580	46.743595	45.532917	0.624052	0.000000	-0.833915	0.000000	0.000000	0.000000	-0.083418	-0.138903	0.124165	0.000000	0.000000	3.000000	95.000000	1.000000
15053.087602	-0.087797	0.559942	-0.016264	76.076111	46.872620	45.759029	0.610148	0.000000	-0.813220	0.000000	0.000000	0.000000	-0.083418	-0.138903	0.124165	0.000000	0.000000	3.000000	95.000000	1.000000
15053.090935	-0.087797	0.559942	-0.016264	76.076111	46.872620	45.759029	0.610148	0.000000	-0.813220	0.000000	0.000000	0.000000	-0.083418	-0.138903	0.124165	0.000000	0.000000	3.000000	95.000000	1.000000
15053.094269	-0.088132	0.559557	-0.015678	76.076111	46.872620	45.759029	0.610148	0.000000	-0.813220	0.000000	0.000000	0.000000	-0.100400	-0.115229	0.175904	0.000000	0.000000	3.000000	95.000000	1.000000
15053.097602	-0.088132	0.559557	-0.015678	76.031967	46.907501	45.879833	0.610148	0.000000	-0.813220	0.000000	0.000000	0.000000	-0.100400	-0.115229	0.175904	0.000000	0.000000	3.000000	95.000000	1.000000
15053.100935	-0.088533	0.559316	-0.014981	76.031967	46.907501	45.879833	0.610148	0.000000	-0.813220	0.000000	0.000000	0.000000	-0.120322	-0.072383	0.209069	0.000000	0.000000	3.000000	95.000000	1.000000
15053.104269	-0.088533	0.559316	-0.014981	76.031967	46.907501	45.879833	0.610148	0.000000	-0.813220	0.000000	0.000000	0.000000	-0.120322	-0.072383	0.209069	0.000000	0.000000	3.000000	95.000000	1.000000
15053.107602	-0.088533	0.559316	-0.014981	76.016121	46.907124	45.919769	0.573362	0.000000	-0.749058	0.000000	0.000000	0.000000	-0.120322	-0.072383	0.209069	0.000000	0.000000	3.000000	95.000000	1.000000
15053.110935	-0.088533	0.559316	-0.014981	76.016121	46.907124	45.919769	0.573362	0.000000	-0.749058	0.000000	0.000000	0.000000	-0.120322	-0.072383	0.209069	0.000000	0.000000	3.000000	95.000000	1.000000
15053.114269	-0.088950	0.559026	-0.014210	76.016121	46.907124	45.919769	0.573362	0.000000	-0.749058	0.000000	0.000000	0.000000	-0.125089	-0.087029	0.231480	0.000000	0.000000	3.000000	95.000000	1.000000
15053.117602	-0.088950	0.559026	-0.014210	76.005493	46.834000	45.878094	0.573362	0.000000	-0.749058	0.000000	0.000000	0.000000	-0.125089	-0.087029	0.231480	0.000000	0.000000	3.000000	95.000000	1.000000
15053.120935	-0.089415	0.558829	-0.013313	76.005493	46.834000	45.878094	0.573362	0.000000	-0.749058	0.000000	0.000000	0.000000	-0.139535	-0.059088	0.269103	0.000000	0.000000	3.000000	95.000000	1.000000
15053.124269	-0.089415	0.558829	-0.013313	76.005493	46.834000	45.878094	0.573362	0.000000	-0.749058	0.000000	0.000000	0.000000	-0.139535	-0.059088	0.269103	0.000000	0.000000	3.000000	95.000000	1.000000
15053.127602	-0.089415	0.558829	-0.013313	75.980934	46.702003	45.780960	0.529258	0.000000	-0.665628	0.000000	0.000000	0.000000	-0.139535	-0.059088	0.269103	0.000000	0.000000	3.000000	95.000000	1.000000
15053.130935	-0.089904	0.558708	-0.012304	75.980934	46.702003	45.780960	0.529258	0.000000	-0.665628	0.000000	0.000000	0.000000	-0.146667	-0.036300	0.302575	0.000000	0.000000	3.000000	95.000000	1.000000
15053.134269	-0.089904	0.558708	-0.012304	75.980934	46.702003	45.780960	0.529258	0.000000	-0.665628	0.000000	0.000000	0.000000	-0.146667	-0.036300	0.302575	0.000000	0.000000	3.000000	95.000000	1.000000
15053.137602	-0.089904	0.558708	-0.012304	75.957405	46.681156	45.802845	0.504813	0.000000	-0.615198	0.000000	0.000000	0.000000	-0.146667	-0.036300	0.302575	0.000000	0.000000	3.000000	95.000000	1.000000
15053.140935	-0.090263	0.558466	-0.011400	75.957405	46.681156	45.802845	0.504813	0.000000	-0.615198	0.000000	0.000000	0.000000	-0.107668	-0.072730	0.271195	0.000000	0.000000	3.000000	95.000000	1.000000
15053.144269	-0.090263	0.558466	-0.011400	75.957405	46.681156	45.802845	0.504813	0.000000	-0.615198	0.000000	0.000000	0.000000	-0.107668	-0.072730	0.271195	0.000000	0.000000	3.000000	95.000000	1.000000
15053.147602	-0.090263	0.558466	-0.011400	75.911240	46.614239	45.713505	0.486868	0.000000	-0.569999	0.000000	0.000000	0.000000	-0.107668	-0.072730	0.271195	0.000000	0.000000	3.000000	95.000000	1.000000
15053.150935	-0.090485	0.558283	-0.010303	75.911240	46.614239	45.713505	0.486868	0.000000	-0.569999	0.000000	0.000000	0.000000	-0.066606	-0.054682	0.328961	0.000000	0.000000	3.000000	95.000000	1.000000
15053.154269	-0.090485	0.558283	-0.010303	75.911240	46.614239	45.713505	0.486868	0.000000	-0.569999	0.000000	0.000000	0.000000	-0.066606	-0.054682	0.328961	0.000000	0.000000	3.000000	95.000000	1.000000
15053.157602	-0.090485	0.558283	-0.010303	75.858986	46.572220	45.606583	0.475767	0.000000	-0.515172	0.000000	0.000000	0.000000	-0.066606	-0.054682	0.328961	0.000000	0.000000	3.000000	95.000000	1.000000
15053.160935	-0.090717	0.558140	-0.009264	75.858986	46.572220	45.606583	0.475767	0.000000	-0.515172	0.000000	0.000000	0.000000	-0.069786	-0.043085	0.311877	0.000000	0.000000	3.000000	95.000000	1.000000
15053.164269	-0.090717	0.558140	-0.009264	75.858986	46.572220	45.606583	0.475767	0.000000	-0.515172	0.000000	0.000000	0.000000	-0.069786	-0.043085	0.311877	0.000000	0.000000	3.000000	95.000000	1.000000
15053.167602	-0.090717	0.558140	-0.009264	75.840317	46.489185	45.509590	0.464136	0.000000	-0.463193	0.000000	0.000000	0.000000	-0.069786	-0.043085	0.311877	0.000000	0.000000	3.000000	95.000000	1.000000
15053.170935	-0.090994	0.557969	-0.008228	75.840317	46.489185	45.509590	0.464136	0.000000	-0.463193	0.000000	0.000000	0.000000	-0.082892	-0.051150	0.310694	0.000000	0.000000	3.000000	95.000000	1.000000
15053.174269	-0.090994	0.557969	-0.008228	75.840317	46.489185	45.509590	0.464136	0.000000	-0.463193	0.000000	0.000000	0.000000	-0.082892	-0.051150	0.310694	0.000000	0.000000	3.000000	95.000000	1.000000
15053.177602	-0.090994	0.557969	-0.008228	75.840065	46.423950	45.426697	0.450321	0.000000	-0.411411	0.000000	0.000000	0.000000	-0.082892	-0.051150	0.310694	0.000000	0.000000	3.000000	95.000000	1.000000
15053.180935	-0.090994	0.557969	-0.008228	75.840065	46.423950	45.426697	0.450321	0.000000	-0.411411	0.000000	0.000000	0.000000	-0.082892	-0.051150	0.310694	0.000000	0.000000	3.000000	95.000000	1.000000
15053.184269	-0.091172	0.557785	-0.007350	75.840065	46.423950	45.426697	0.450321	0.000000	-0.411411	0.000000	0.000000	0.000000	-0.053407	-0.055179	0.263514	0.000000	0.000000	3.000000	95.000000	1.000000
15053.187602	-0.091172	0.557785	-0.007350	75.845116	46.402409	45.398594	0.450321	0.000000	-0.411411	0.000000	0.000000	0.000000	-0.053407	-0.055179	0.263514	0.000000	0.000000	3.000000	95.000000	1.000000
15053.190935	-0.091353	0.557514	-0.006565	75.845116	46.402409	45.398594	0.450321	0.000000	-0.411411	0.000000	0.000000	0.000000	-0.054376	-0.081333	0.235331	0.000000	0.000000	3.000000	95.000000	1.000000
15053.194269	-0.091353	0.557514	-0.006565	75.845116	46.402409	45.398594	0.450321	0.000000	-0.411411	0.000000	0.000000	0.000000	-0.054376	-0.081333	0.235331	0.000000	0.000000	3.000000	95.000000	1.000000
15053.197602	-0.091353	0.557514	-0.006565	75.853844	46.414074	45.390514	0.432357	0.000000	-0.328270	0.000000	0.000000	0.000000	-0.054376	-0.081333	0.235331	0.000000	0.000000	3.000000	95.000000	1.000000
15053.200935	-0.091353	0.557514	-0.006565	75.853844	46.414074	45.390514	0.432357	0.000000	-0.328270	0.000000	0.000000	0.000000	-0.054376	-0.081333	0.235331	0.000000	0.000000	3.000000	95.000000	1.000000
15053.204269	-0.091517	0.557223	-0.005863	75.853844	46.414074	45.390514	0.432357	0.000000	-0.328270	0.000000	0.000000	0.000000	-0.049380	-0.087240	0.210579	0.000000	0.000000	3.000000	95.000000	1.000000
15053.207602	-0.091517	0.557223	-0.005863	75.862152	46.463959	45.404881	0.432357	0.000000	-0.328270	0.000000	0.000000	0.000000	-0.049380	-0.087240	0.210579	0.000000	0.000000	3.000000	95.000000	1.000000
15053.210935	-0.091658	0.556879	-0.005280	75.862152	46.463959	45.404881	0.432357	0.000000	-0.328270	0.000000	0.000000	0.000000	-0.042217	-0.103305	0.175152	0.000000	0.000000	3.000000	95.000000	1.000000
15053.214269	-0.091658	0.556879	-0.005280	75.862152	46.463959	45.404881	0.432357	0.000000	-0.328270	0.000000	0.000000	0.000000	-0.042217	-0.103305	0.175152	0.000000	0.000000	3.000000	95.000000	1.000000
15053.217602	-0.091658	0.556879	-0.005280	75.873795	46.537769	45.345364	0.417091	0.000000	-0.263981	0.000000	0.000000	0.000000	-0.042217	-0.103305	0.175152	0.000000	0.000000	3.000000	95.000000	1.000000
15053.220935	-0.091658	0.556879	-0.005280	75.873795	46.537769	45.345364	0.417091	0.000000	-0.263981	0.000000	0.000000	0.000000	-0.042217	-0.103305	0.175152	0.000000	0.000000	3.000000	95.000000	1.000000
15053.224269	-0.091760	0.556541	-0.004779	75.873795	46.537769	45.345364	0.417091	0.000000	-0.263981	0.000000	0.000000	0.000000	-0.030450	-0.101499	0.150141	0.000000	0.000000	3.000000	95.000000	1.000000
15053.227602	-0.091760	0.556541	-0.004779	75.888702	46.638237	45.363579	0.417091	0.000000	-0.263981	0.000000	0.000000	0.000000	-0.030450	-0.101499	0.150141	0.000000	0.000000	3.000000	95.000000	1.000000
15053.230935	-0.091810	0.556193	-0.004311	75.888702	46.638237	45.363579	0.417091	0.000000	-0.263981	0.000000	0.000000	0.000000	-0.015038	-0.104448	0.140354	0.000000	0.000000	3.000000	95.000000	1.000000
15053.234269	-0.091810	0.556193	-0.004311	75.888702	46.638237	45.363579	0.417091	0.000000	-0.263981	0.000000	0.000000	0.000000	-0.015038	-0.104448	0.140354	0.000000	0.000000	3.000000	95.000000	1.000000
15053.237602	-0.091810	0.556193	-0.004311	75.903557	46.736179	45.461758	0.409510	0.000000	-0.215566	0.000000	0.000000	0.000000	-0.015038	-0.104448	0.140354	0.000000	0.000000	3.000000	95.000000	1.000000
15053.240935	-0.091810	0.556193	-0.004311	75.903557	46.736179	45.461758	0.409510	0.000000	-0.215566	0.000000	0.000000	0.000000	-0.015038	-0.104448	0.140354	0.000000	0.000000	3.000000	95.000000	1.000000
15053.244269	-0.091838	0.555834	-0.003949	75.903557	46.736179	45.461758	0.409510	0.000000	-0.215566	0.000000	0.000000	0.000000	-0.008601	-0.107577	0.108723	0.000000	0.000000	3.000000	95.000000	1.000000
15053.247602	-0.091838	0.555834	-0.003949	75.921684	46.858303	45.582066	0.409510	0.000000	-0.215566	0.000000	0.000000	0.000000	-0.008601	-0.107577	0.108723	0.000000	0.000000	3.000000	95.000000	1.000000
15053.250935	-0.091838	0.555834	-0.003949	75.921684	46.858303	45.582066	0.409510	0.000000	-0.215566	0.000000	0.000000	0.000000	-0.008601	-0.107577	0.108723	0.000000	0.000000	3.000000	95.000000	1.000000
15053.254269	-0.091838	0.555834	-0.003949	75.921684	46.858303	45.582066	0.409510	0.000000	-0.215566	0.000000	0.000000	0.000000	-0.008601	-0.107577	0.108723	0.000000	0.000000	3.000000	95.000000	1.000000
15053.257602	-0.091877	0.555139	-0.003427	75.939735	46.980713	45.702652	0.408076	0.000000	-0.197445	0.000000	0.000000	0.000000	-0.011547	-0.208651	0.156592	0.000000	0.000000	3.000000	95.000000	1.000000
15053.260935	-0.091877	0.555139	-0.003427	75.939735	46.980713	45.702652	0.408076	0.000000	-0.197445	0.000000	0.000000	0.000000	0.000000	0.000007	0.000000	0.000000	0.000000	3.000000	95.000000	1.000000
15053.264269	-0.091877	0.555139	-0.003427	75.939735	46.980713	45.702652	0.408076	0.000000	-0.197445	0.000000	0.000000	0.000000	0.000000	0.000007	0.000000	0.000000	0.000000	3.000000	95.000000	1.000000
15053.267602	-0.091877	0.555139	-0.003427	75.957726	47.103439	45.823555	0.406152	0.000000	-0.171346	0.000000	0.000000	0.000000	0.000000	0.000007	0.000000	0.000000	0.000000	3.000000	95.000000	1.000000
15053.270935	-0.091877	0.555139	-0.003427	75.957726	47.103439	45.823555	0.406152	0.000000	-0.171346	0.000000	0.000000	0.000000	0.000000	0.000007	0.000000	0.000000	0.000000	3.000000	95.000000	1.000000
15053.274269	-0.091864	0.554827	-0.003268	75.957726	47.103439	45.823555	0.406152	0.000000	-0.171346	0.000000	0.000000	0.000000	0.003816	-0.093359	0.047630	0.000000	0.000000	3.000000	95.000000	1.000000
15053.277602	-0.091864	0.554827	-0.003268	75.972687	47.220078	45.937115	0.406152	0.000000	-0.171346	0.000000	0.000000	0.000000	0.003816	-0.093359	0.047630	0.000000	0.000000	3.000000	95.000000	1.000000
15053.280935	-0.091864	0.554827	-0.003268	75.972687	47.220078	45.937115	0.406152	0.000000	-0.171346	0.000000	0.000000	0.000000	0.003816	-0.093359	0.047630	0.000000	0.000000	3.000000	95.000000	1.000000
15053.284269	-0.091864	0.554827	-0.003268	75.972687	47.220078	45.937115	0.406152	0.000000	-0.171346	0.000000	0.000000	0.000000	0.003816	-0.093359	0.047630	0.000000	0.000000	3.000000	95.000000	1.000000
15053.287602	-0.091739	0.554313	-0.003110	75.988953	47.338074	46.039547	0.406787	0.000000	-0.163408	0.000000	0.000000	0.000000	0.037530	-0.154303	0.047367	0.000000	0.000000	3.000000	95.000000	1.000000
15053.290935	-0.091739	0.554313	-0.003110	75.988953	47.338074	46.039547	0.406787	0.000000	-0.163408	0.000000	0.000000	0.000000	0.037530	-0.154303	0.047367	0.000000	0.000000	3.000000	95.000000	1.000000
15053.294269	-0.091739	0.554313	-0.003110	75.988953	47.338074	46.039547	0.406787	0.000000	-0.163408	0.000000	0.000000	0.000000	0.037530	-0.154303	0.047367	0.000000	0.000000	3.000000	95.000000	1.000000
15053.297602	-0.091739	0.554313	-0.003110	76.003532	47.442875	46.139141	0.413043	0.000000	-0.155514	0.000000	0.000000	0.000000	0.037530	-0.154303	0.047367	0.000000	0.000000	3.000000	95.000000	1.000000
15053.300935	-0.091653	0.554102	-0.003092	76.003532	47.442875	46.139141	0.413043	0.000000	-0.155514	0.000000	0.000000	0.000000	0.025833	-0.063377	0.005389	0.000000	0.000000	3.000000	95.000000	1.000000
15053.304269	-0.091653	0.554102	-0.003092	76.003532	47.442875	46.139141	0.413043	0.000000	-0.155514	0.000000	0.000000	0.000000	0.025833	-0.063377	0.005389	0.000000	0.000000	3.000000	95.000000	1.000000
15053.307602	-0.091653	0.554102	-0.003092	76.018082	47.550575	46.238926	0.417348	0.000000	-0.154615	0.000000	0.000000	0.000000	0.025833	-0.063377	0.005389	0.000000	0.000000	3.000000	95.000000	1.000000
15053.310935	-0.091653	0.554102	-0.003092	76.018082	47.550575	46.238926	0.417348	0.000000	-0.154615	0.000000	0.000000	0.000000	0.025833	-0.063377	0.005389	0.000000	0.000000	3.000000	95.000000	1.000000
15053.314269	-0.091578	0.553932	-0.003130	76.018082	47.550575	46.238926	0.417348	0.000000	-0.154615	0.000000	0.000000	0.000000	0.022484	-0.050817	-0.011362	0.000000	0.000000	3.000000	95.000000	1.000000
15053.317602	-0.091578	0.553932	-0.003130	76.027763	47.623405	46.305573	0.417348	0.000000	-0.154615	0.000000	0.000000	0.000000	0.022484	-0.050817	-0.011362	0.000000	0.000000	3.000000	95.000000	1.000000
15053.320935	-0.091578	0.553932	-0.003130	76.027763	47.623405	46.305573	0.417348	0.000000	-0.154615	0.000000	0.000000	0.000000	0.022484	-0.050817	-0.011362	0.000000	0.000000	3.000000	95.000000	1.000000
15053.324269	-0.091578	0.553932	-0.003130	76.027763	47.623405	46.305573	0.417348	0.000000	-0.154615	0.000000	0.000000	0.000000	0.022484	-0.050817	-0.011362	0.000000	0.000000	3.000000	95.000000	1.000000
15053.327602	-0.091399	0.553678	-0.003240	76.037430	47.699059	46.372314	0.421095	0.000000	-0.156509	0.000000	0.000000	0.000000	0.053760	-0.076298	-0.033069	0.000000	0.000000	3.000000	95.000000	1.000000
15053.330935	-0.091399	0.553678	-0.003240	76.037430	47.699059	46.372314	0.421095	0.000000	-0.156509	0.000000	0.000000	0.000000	0.053760	-0.076298	-0.033069	0.000000	0.000000	3.000000	95.000000	1.000000
15053.334269	-0.091399	0.553678	-0.003240	76.037430	47.699059	46.372314	0.421095	0.000000	-0.156509	0.000000	0.000000	0.000000	0.053760	-0.076298	-0.033069	0.000000	0.000000	3.000000	95.000000	1.000000
15053.337602	-0.091399	0.553678	-0.003240	76.045456	47.763969	46.427994	0.430055	0.000000	-0.162020	0.000000	0.000000	0.000000	0.053760	-0.076298	-0.033069	0.000000	0.000000	3.000000	95.000000	1.000000
15053.340935	-0.091299	0.553585	-0.003290	76.045456	47.763969	46.427994	0.430055	0.000000	-0.162020	0.000000	0.000000	0.000000	0.029876	-0.027995	-0.014768	0.000000	0.000000	3.000000	95.000000	1.000000
15053.344269	-0.091299	0.553585	-0.003290	76.045456	47.763969	46.427994	0.430055	0.000000	-0.162020	0.000000	0.000000	0.000000	0.029876	-0.027995	-0.014768	0.000000	0.000000	3.000000	95.000000	1.000000
15053.347602	-0.091299	0.553585	-0.003290	76.053474	47.823498	46.483727	0.435034	0.000000	-0.164482	0.000000	0.000000	0.000000	0.029876	-0.027995	-0.014768	0.000000	0.000000	3.000000	95.000000	1.000000
15053.350935	-0.091299	0.553585	-0.003290	76.053474	47.823498	46.483727	0.435034	0.000000	-0.164482	0.000000	0.000000	0.000000	0.029876	-0.027995	-0.014768	0.000000	0.000000	3.000000	95.000000	1.000000
15053.354269	-0.091216	0.553525	-0.003371	76.053474	47.823498	46.483727	0.435034	0.000000	-0.164482	0.000000	0.000000	0.000000	0.025113	-0.017901	-0.024558	0.000000	0.000000	3.000000	95.000000	1.000000
15053.357602	-0.091216	0.553525	-0.003371	76.058281	47.861423	46.517204	0.435034	0.000000	-0.164482	0.000000	0.000000	0.000000	0.025113	-0.017901	-0.024558	0.000000	0.000000	3.000000	95.000000	1.000000
15053.360935	-0.091216	0.553525	-0.003371	76.058281	47.861423	46.517204	0.435034	0.000000	-0.164482	0.000000	0.000000	0.000000	0.025113	-0.017901	-0.024558	0.000000	0.000000	3.000000	95.000000	1.000000
15053.364269	-0.091216	0.553525	-0.003371	76.058281	47.861423	46.517204	0.435034	0.000000	-0.164482	0.000000	0.000000	0.000000	0.025113	-0.017901	-0.024558	0.000000	0.000000	3.000000	95.000000	1.000000
15053.367602	-0.091228	0.553532	-0.003532	76.055092	47.834343	46.494900	0.439220	0.000000	-0.168575	0.000000	0.000000	0.000000	-0.003794	0.002214	-0.048015	0.000000	0.000000	3.000000	95.000000	1.000000
15053.370935	-0.091228	0.553532	-0.003532	76.055092	47.834343	46.494900	0.439220	0.000000	-0.168575	0.000000	0.000000	0.000000	-0.003794	0.002214	-0.048015	0.000000	0.000000	3.000000	95.000000	1.000000
15053.374269	-0.091228	0.553532	-0.003532	76.055092	47.834343	46.494900	0.439220	0.000000	-0.168575	0.000000	0.000000	0.000000	-0.003794	0.002214	-0.048015	0.000000	0.000000	3.000000	95.000000	1.000000
15053.377602	-0.091228	0.553532	-0.003532	76.055092	47.807133	46.494888	0.438588	0.000000	-0.176577	0.000000	0.000000	0.000000	-0.003794	0.002214	-0.048015	0.000000	0.000000	3.000000	95.000000	1.000000
15053.380935	-0.091402	0.553591	-0.003668	76.055092	47.807133	46.494888	0.438588	0.000000	-0.176577	0.000000	0.000000	0.000000	-0.052245	0.017520	-0.040974	0.000000	0.000000	3.000000	95.000000	1.000000
15053.384269	-0.091402	0.553591	-0.003668	76.055092	47.807133	46.494888	0.438588	0.000000	-0.176577	0.000000	0.000000	0.000000	-0.052245	0.017520	-0.040974	0.000000	0.000000	3.000000	95.000000	1.000000
15053.387602	-0.091402	0.553591	-0.003668	76.047310	47.749081	46.453632	0.429881	0.000000	-0.183406	0.000000	0.000000	0.000000	-0.052245	0.017520	-0.040974	0.000000	0.000000	3.000000	95.000000	1.000000
15053.390935	-0.091402	0.553591	-0.003668	76.047310	47.749081	46.453632	0.429881	0.000000	-0.183406	0.000000	0.000000	0.000000	-0.052245	0.017520	-0.040974	0.000000	0.000000	3.000000	95.000000	1.000000
15053.394269	-0.091540	0.553709	-0.003765	76.047310	47.749081	46.453632	0.429881	0.000000	-0.183406	0.000000	0.000000	0.000000	-0.041160	0.035299	-0.029178	0.000000	0.000000	3.000000	95.000000	1.000000
15053.397602	-0.091540	0.553709	-0.003765	76.026009	47.712082	46.437973	0.429881	0.000000	-0.183406	0.000000	0.000000	0.000000	-0.041160	0.035299	-0.029178	0.000000	0.000000	3.000000	95.000000	1.000000
15053.400935	-0.091540	0.553709	-0.003765	76.026009	47.712082	46.437973	0.429881	0.000000	-0.183406	0.000000	0.000000	0.000000	-0.041160	0.035299	-0.029178	0.000000	0.000000	3.000000	95.000000	1.000000
15053.404269	-0.091540	0.553709	-0.003765	76.026009	47.712082	46.437973	0.429881	0.000000	-0.183406	0.000000	0.000000	0.000000	-0.041160	0.035299	-0.029178	0.000000	0.000000	3.000000	95.000000	1.000000
15053.407602	-0.091717	0.554004	-0.003775	75.984711	47.647614	46.411472	0.423020	0.000000	-0.188269	0.000000	0.000000	0.000000	-0.053180	0.088643	-0.002900	0.000000	0.000000	3.000000	95.000000	1.000000
15053.410935	-0.091717	0.554004	-0.003775	75.984711	47.647614	46.411472	0.423020	0.000000	-0.188269	0.000000	0.000000	0.000000	-0.053180	0.088643	-0.002900	0.000000	0.000000	3.000000	95.000000	1.000000
15053.414269	-0.091717	0.554004	-0.003775	75.984711	47.647614	46.411472	0.423020	0.000000	-0.188269	0.000000	0.000000	0.000000	-0.053180	0.088643	-0.002900	0.000000	0.000000	3.000000	95.000000	1.000000
15053.417602	-0.091717	0.554004	-0.003775	75.946968	47.548759	46.354355	0.414157	0.000000	-0.188753	0.000000	0.000000	0.000000	-0.053180	0.088643	-0.002900	0.000000	0.000000	3.000000	95.000000	1.000000
15053.420935	-0.091842	0.554207	-0.003710	75.946968	47.548759	46.354355	0.414157	0.000000	-0.188753	0.000000	0.000000	0.000000	-0.037556	0.060979	0.019489	0.000000	0.000000	3.000000	95.000000	1.000000
15053.424269	-0.091842	0.554207	-0.003710	75.946968	47.548759	46.354355	0.414157	0.000000	-0.188753	0.000000	0.000000	0.000000	-0.037556	0.060979	0.019489	0.000000	0.000000	3.000000	95.000000	1.000000
15053.427602	-0.091842	0.554207	-0.003710	75.927856	47.418972	46.236328	0.407898	0.000000	-0.185504	0.000000	0.000000	0.000000	-0.037556	0.060979	0.019489	0.000000	0.000000	3.000000	95.000000	1.000000
15053.430935	-0.091842	0.554207	-0.003710	75.927856	47.418972	46.236328	0.407898	0.000000	-0.185504	0.000000	0.000000	0.000000	-0.037556	0.060979	0.019489	0.000000	0.000000	3.000000	95.000000	1.000000
15053.434269	-0.091992	0.554428	-0.003632	75.927856	47.418972	46.236328	0.407898	0.000000	-0.185504	0.000000	0.000000	0.000000	-0.045111	0.066104	0.023509	0.000000	0.000000	3.000000	95.000000	1.000000
15053.437602	-0.091992	0.554428	-0.003632	75.918762	47.347721	46.179138	0.407898	0.000000	-0.185504	0.000000	0.000000	0.000000	-0.045111	0.066104	0.023509	0.000000	0.000000	3.000000	95.000000	1.000000
15053.440935	-0.091992	0.554428	-0.003632	75.918762	47.347721	46.179138	0.407898	0.000000	-0.185504	0.000000	0.000000	0.000000	-0.045111	0.066104	0.023509	0.000000	0.000000	3.000000	95.000000	1.000000
15053.444269	-0.091992	0.554428	-0.003632	75.918762	47.347721	46.179138	0.407898	0.000000	-0.185504	0.000000	0.000000	0.000000	-0.045111	0.066104	0.023509	0.000000	0.000000	3.000000	95.000000	1.000000
15053.447602	-0.092116	0.554682	-0.003577	75.907684	47.285267	46.116489	0.400380	0.000000	-0.181586	0.000000	0.000000	0.000000	-0.036930	0.076187	0.016274	0.000000	0.000000	3.000000	95.000000	1.000000
15053.450935	-0.092116	0.554682	-0.003577	75.907684	47.285267	46.116489	0.400380	0.000000	-0.181586	0.000000	0.000000	0.000000	-0.036930	0.076187	0.016274	0.000000	0.000000	3.000000	95.000000	1.000000
15053.454269	-0.092116	0.554682	-0.003577	75.907684	47.285267	46.116489	0.400380	0.000000	-0.181586	0.000000	0.000000	0.000000	-0.036930	0.076187	0.016274	0.000000	0.000000	3.000000	95.000000	1.000000
15053.457602	-0.092116	0.554682	-0.003577	75.899467	47.249130	46.082661	0.394225	0.000000	-0.178874	0.000000	0.000000	0.000000	-0.036930	0.076187	0.016274	0.000000	0.000000	3.000000	95.000000	1.000000
15053.460935	-0.092150	0.554791	-0.003630	75.899467	47.249130	46.082661	0.394225	0.000000	-0.178874	0.000000	0.000000	0.000000	-0.010239	0.032807	-0.015823	0.000000	0.000000	3.000000	95.000000	1.000000
15053.464269	-0.092150	0.554791	-0.003630	75.899467	47.249130	46.082661	0.394225	0.000000	-0.178874	0.000000	0.000000	0.000000	-0.010239	0.032807	-0.015823	0.000000	0.000000	3.000000	95.000000	1.000000
15053.467602	-0.092150	0.554791	-0.003630	75.894234	47.213966	46.056503	0.392518	0.000000	-0.181511	0.000000	0.000000	0.000000	-0.010239	0.032807	-0.015823	0.000000	0.000000	3.000000	95.000000	1.000000
15053.470935	-0.092150	0.554791	-0.003630	75.894234	47.213966	46.056503	0.392518	0.000000	-0.181511	0.000000	0.000000	0.000000	-0.010239	0.032807	-0.015823	0.000000	0.000000	3.000000	95.000000	1.000000
15053.474269	-0.092235	0.554909	-0.003651	75.894234	47.213966	46.056503	0.392518	0.000000	-0.181511	0.000000	0.000000	0.000000	-0.025650	0.035443	-0.006160	0.000000	0.000000	3.000000	95.000000	1.000000
15053.477602	-0.092235	0.554909	-0.003651	75.890953	47.181770	46.026546	0.392518	0.000000	-0.181511	0.000000	0.000000	0.000000	-0.025650	0.035443	-0.006160	0.000000	0.000000	3.000000	95.000000	1.000000
15053.480935	-0.092235	0.554909	-0.003651	75.890953	47.181770	46.026546	0.392518	0.000000	-0.181511	0.000000	0.000000	0.000000	-0.025650	0.035443	-0.006160	0.000000	0.000000	3.000000	95.000000	1.000000
15053.484269	-0.092235	0.554909	-0.003651	75.890953	47.181770	46.026546	0.392518	0.000000	-0.181511	0.000000	0.000000	0.000000	-0.025650	0.035443	-0.006160	0.000000	0.000000	3.000000	95.000000	1.000000
15053.487602	-0.092358	0.554949	-0.003930	75.894234	47.192215	46.024597	0.388243	0.000000	-0.182538	0.000000	0.000000	0.000000	-0.036769	0.011978	-0.083645	0.000000	0.000000	3.000000	95.000000	1.000000
15053.490935	-0.092358	0.554949	-0.003930	75.894234	47.192215	46.024597	0.388243	0.000000	-0.182538	0.000000	0.000000	0.000000	-0.036769	0.011978	-0.083645	0.000000	0.000000	3.000000	95.000000	1.000000
15053.494269	-0.092358	0.554949	-0.003930	75.894234	47.192215	46.024597	0.388243	0.000000	-0.182538	0.000000	0.000000	0.000000	-0.036769	0.011978	-0.083645	0.000000	0.000000	3.000000	95.000000	1.000000
15053.497602	-0.092358	0.554949	-0.003930	75.900726	47.221191	45.956806	0.382115	0.000000	-0.196479	0.000000	0.000000	0.000000	-0.036769	0.011978	-0.083645	0.000000	0.000000	3.000000	95.000000	1.000000
15053.500935	-0.092440	0.554922	-0.004074	75.900726	47.221191	45.956806	0.382115	0.000000	-0.196479	0.000000	0.000000	0.000000	-0.024747	-0.007968	-0.043474	0.000000	0.000000	3.000000	95.000000	1.000000
15053.504269	-0.092440	0.554922	-0.004074	75.900726	47.221191	45.956806	0.382115	0.000000	-0.196479	0.000000	0.000000	0.000000	-0.024747	-0.007968	-0.043474	0.000000	0.000000	3.000000	95.000000	1.000000
15053.507602	-0.092440	0.554922	-0.004074	75.910484	47.277008	45.855240	0.377990	0.000000	-0.203724	0.000000	0.000000	0.000000	-0.024747	-0.007968	-0.043474	0.000000	0.000000	3.000000	95.000000	1.000000
15053.510935	-0.092440	0.554922	-0.004074	75.910484	47.277008	45.855240	0.377990	0.000000	-0.203724	0.000000	0.000000	0.000000	-0.024747	-0.007968	-0.043474	0.000000	0.000000	3.000000	95.000000	1.000000
15053.514269	-0.092457	0.554828	-0.004214	75.910484	47.277008	45.855240	0.377990	0.000000	-0.203724	0.000000	0.000000	0.000000	-0.004920	-0.028209	-0.041759	0.000000	0.000000	3.000000	95.000000	1.000000
15053.517602	-0.092457	0.554828	-0.004214	75.921806	47.346310	45.900379	0.377990	0.000000	-0.203724	0.000000	0.000000	0.000000	-0.004920	-0.028209	-0.041759	0.000000	0.000000	3.000000	95.000000	1.000000
15053.520935	-0.092457	0.554828	-0.004214	75.921806	47.346310	45.900379	0.377990	0.000000	-0.203724	0.000000	0.000000	0.000000	-0.004920	-0.028209	-0.041759	0.000000	0.000000	3.000000	95.000000	1.000000
15053.524269	-0.092457	0.554828	-0.004214	75.921806	47.346310	45.900379	0.377990	0.000000	-0.203724	0.000000	0.000000	0.000000	-0.004920	-0.028209	-0.041759	0.000000	0.000000	3.000000	95.000000	1.000000
15053.527602	-0.092558	0.554642	-0.004373	75.925041	47.359535	45.922424	0.377170	0.000000	-0.210684	0.000000	0.000000	0.000000	-0.030568	-0.056059	-0.047711	0.000000	0.000000	3.000000	95.000000	1.000000
15053.530935	-0.092558	0.554642	-0.004373	75.925041	47.359535	45.922424	0.377170	0.000000	-0.210684	0.000000	0.000000	0.000000	-0.030568	-0.056059	-0.047711	0.000000	0.000000	3.000000	95.000000	1.000000
15053.534269	-0.092558	0.554642	-0.004373	75.925041	47.359535	45.922424	0.377170	0.000000	-0.210684	0.000000	0.000000	0.000000	-0.030568	-0.056059	-0.047711	0.000000	0.000000	3.000000	95.000000	1.000000
15053.537602	-0.092558	0.554642	-0.004373	75.933105	47.380375	45.977558	0.372076	0.000000	-0.218636	0.000000	0.000000	0.000000	-0.030568	-0.056059	-0.047711	0.000000	0.000000	3.000000	95.000000	1.000000
15053.540935	-0.092808	0.554540	-0.004469	75.933105	47.380375	45.977558	0.372076	0.000000	-0.218636	0.000000	0.000000	0.000000	-0.074718	-0.030470	-0.028818	0.000000	0.000000	3.000000	95.000000	1.000000
15053.544269	-0.092808	0.554540	-0.004469	75.933105	47.380375	45.977558	0.372076	0.000000	-0.218636	0.000000	0.000000	0.000000	-0.074718	-0.030470	-0.028818	0.000000	0.000000	3.000000	95.000000	1.000000
15053.547602	-0.092808	0.554540	-0.004469	75.941170	47.404011	46.032768	0.359623	0.000000	-0.223439	0.000000	0.000000	0.000000	-0.074718	-0.030470	-0.028818	0.000000	0.000000	3.000000	95.000000	1.000000
15053.550935	-0.092808	0.554540	-0.004469	75.941170	47.404011	46.032768	0.359623	0.000000	-0.223439	0.000000	0.000000	0.000000	-0.074718	-0.030470	-0.028818	0.000000	0.000000	3.000000	95.000000	1.000000
15053.554269	-0.093045	0.554422	-0.004514	75.941170	47.404011	46.032768	0.359623	0.000000	-0.223439	0.000000	0.000000	0.000000	-0.071098	-0.035413	-0.013679	0.000000	0.000000	3.000000	95.000000	1.000000
15053.557602	-0.093045	0.554422	-0.004514	75.952438	47.449165	46.102177	0.359623	0.000000	-0.223439	0.000000	0.000000	0.000000	-0.071098	-0.035413	-0.013679	0.000000	0.000000	3.000000	95.000000	1.000000
15053.560935	-0.093045	0.554422	-0.004514	75.952438	47.449165	46.102177	0.359623	0.000000	-0.223439	0.000000	0.000000	0.000000	-0.071098	-0.035413	-0.013679	0.000000	0.000000	3.000000	95.000000	1.000000
15053.564269	-0.093045	0.554422	-0.004514	75.952438	47.449165	46.102177	0.359623	0.000000	-0.223439	0.000000	0.000000	0.000000	-0.071098	-0.035413	-0.013679	0.000000	0.000000	3.000000	95.000000	1.000000
15053.567602	-0.093582	0.554128	-0.004517	75.957520	47.458313	46.133842	0.347773	0.000000	-0.225719	0.000000	0.000000	0.000000	-0.161107	-0.088264	-0.000893	0.000000	0.000000	3.000000	95.000000	1.000000
15053.570935	-0.093582	0.554128	-0.004517	75.957520	47.458313	46.133842	0.347773	0.000000	-0.225719	0.000000	0.000000	0.000000	-0.161107	-0.088264	-0.000893	0.000000	0.000000	3.000000	95.000000	1.000000
15053.574269	-0.093582	0.554128	-0.004517	75.957520	47.458313	46.133842	0.347773	0.000000	-0.225719	0.000000	0.000000	0.000000	-0.161107	-0.088264	-0.000893	0.000000	0.000000	3.000000	95.000000	1.000000
15053.577602	-0.093582	0.554128	-0.004517	75.973526	47.535923	46.156925	0.320922	0.000000	-0.225868	0.000000	0.000000	0.000000	-0.161107	-0.088264	-0.000893	0.000000	0.000000	3.000000	95.000000	1.000000
15053.580935	-0.093801	0.553909	-0.004538	75.973526	47.535923	46.156925	0.320922	0.000000	-0.225868	0.000000	0.000000	0.000000	-0.065925	-0.065718	-0.006284	0.000000	0.000000	3.000000	95.000000	1.000000
15053.584269	-0.093801	0.553909	-0.004538	75.973526	47.535923	46.156925	0.320922	0.000000	-0.225868	0.000000	0.000000	0.000000	-0.065925	-0.065718	-0.006284	0.000000	0.000000	3.000000	95.000000	1.000000
15053.587602	-0.093801	0.553909	-0.004538	75.984962	47.618237	46.073608	0.309934	0.000000	-0.226915	0.000000	0.000000	0.000000	-0.065925	-0.065718	-0.006284	0.000000	0.000000	3.000000	95.000000	1.000000
15053.590935	-0.093801	0.553909	-0.004538	75.984962	47.618237	46.073608	0.309934	0.000000	-0.226915	0.000000	0.000000	0.000000	-0.065925	-0.065718	-0.006284	0.000000	0.000000	3.000000	95.000000	1.000000
15053.594269	-0.093880	0.553673	-0.004482	75.984962	47.618237	46.073608	0.309934	0.000000	-0.226915	0.000000	0.000000	0.000000	-0.023670	-0.070683	0.016867	0.000000	0.000000	3.000000	95.000000	1.000000
15053.597602	-0.093880	0.553673	-0.004482	75.996628	47.696697	46.156467	0.309934	0.000000	-0.226915	0.000000	0.000000	0.000000	-0.023670	-0.070683	0.016867	0.000000	0.000000	3.000000	95.000000	1.000000
15053.600935	-0.093880	0.553673	-0.004482	75.996628	47.696697	46.156467	0.309934	0.000000	-0.226915	0.000000	0.000000	0.000000	-0.023670	-0.070683	0.016867	0.000000	0.000000	3.000000	95.000000	1.000000
15053.604269	-0.093880	0.553673	-0.004482	75.996628	47.696697	46.156467	0.309934	0.000000	-0.226915	0.000000	0.000000	0.000000	-0.023670	-0.070683	0.016867	0.000000	0.000000	3.000000	95.000000	1.000000
15053.607602	-0.094380	0.553261	-0.004342	76.004562	47.718124	46.204205	0.305989	0.000000	-0.224104	0.000000	0.000000	0.000000	-0.149979	-0.123484	0.041931	0.000000	0.000000	3.000000	95.000000	1.000000
15053.610935	-0.094380	0.553261	-0.004342	76.004562	47.718124	46.204205	0.305989	0.000000	-0.224104	0.000000	0.000000	0.000000	-0.149979	-0.123484	0.041931	0.000000	0.000000	3.000000	95.000000	1.000000
15053.614269	-0.094380	0.553261	-0.004342	76.004562	47.718124	46.204205	0.305989	0.000000	-0.224104	0.000000	0.000000	0.000000	-0.149979	-0.123484	0.041931	0.000000	0.000000	3.000000	95.000000	1.000000
15053.617602	-0.094380	0.553261	-0.004342	76.017258	47.769379	46.277515	0.280993	0.000000	-0.217115	0.000000	0.000000	0.000000	-0.149979	-0.123484	0.041931	0.000000	0.000000	3.000000	95.000000	1.000000
15053.620935	-0.094670	0.553043	-0.004245	76.017258	47.769379	46.277515	0.280993	0.000000	-0.217115	0.000000	0.000000	0.000000	-0.086866	-0.065510	0.029217	0.000000	0.000000	3.000000	95.000000	1.000000
15053.624269	-0.094670	0.553043	-0.004245	76.017258	47.769379	46.277515	0.280993	0.000000	-0.217115	0.000000	0.000000	0.000000	-0.086866	-0.065510	0.029217	0.000000	0.000000	3.000000	95.000000	1.000000
15053.627602	-0.094670	0.553043	-0.004245	76.018860	47.739441	46.240837	0.266515	0.000000	-0.212246	0.000000	0.000000	0.000000	-0.086866	-0.065510	0.029217	0.000000	0.000000	3.000000	95.000000	1.000000
15053.630935	-0.094670	0.553043	-0.004245	76.018860	47.739441	46.240837	0.266515	0.000000	-0.212246	0.000000	0.000000	0.000000	-0.086866	-0.065510	0.029217	0.000000	0.000000	3.000000	95.000000	1.000000
15053.634269	-0.095091	0.552901	-0.004058	76.018860	47.739441	46.240837	0.266515	0.000000	-0.212246	0.000000	0.000000	0.000000	-0.126258	-0.042602	0.056181	0.000000	0.000000	3.000000	95.000000	1.000000
15053.637602	-0.095091	0.552901	-0.004058	76.020447	47.682293	46.172237	0.266515	0.000000	-0.212246	0.000000	0.000000	0.000000	-0.126258	-0.042602	0.056181	0.000000	0.000000	3.000000	95.000000	1.000000
15053.640935	-0.095680	0.552776	-0.003821	76.020447	47.682293	46.172237	0.266515	0.000000	-0.212246	0.000000	0.000000	0.000000	-0.176736	-0.037490	0.071093	0.000000	0.000000	3.000000	95.000000	1.000000
15053.644269	-0.095680	0.552776	-0.003821	76.020447	47.682293	46.172237	0.266515	0.000000	-0.212246	0.000000	0.000000	0.000000	-0.176736	-0.037490	0.071093	0.000000	0.000000	3.000000	95.000000	1.000000
15053.647602	-0.095680	0.552776	-0.003821	76.017273	47.600765	46.070103	0.216016	0.000000	-0.191033	0.000000	0.000000	0.000000	-0.176736	-0.037490	0.071093	0.000000	0.000000	3.000000	95.000000	1.000000
15053.650935	-0.095680	0.552776	-0.003821	76.017273	47.600765	46.070103	0.216016	0.000000	-0.191033	0.000000	0.000000	0.000000	-0.176736	-0.037490	0.071093	0.000000	0.000000	3.000000	95.000000	1.000000
15053.654269	-0.096239	0.552676	-0.003517	76.017273	47.600765	46.070103	0.216016	0.000000	-0.191033	0.000000	0.000000	0.000000	-0.167757	-0.029894	0.091239	0.000000	0.000000	3.000000	95.000000	1.000000
15053.657602	-0.096239	0.552676	-0.003517	76.012741	47.534355	46.011177	0.216016	0.000000	-0.191033	0.000000	0.000000	0.000000	-0.167757	-0.029894	0.091239	0.000000	0.000000	3.000000	95.000000	1.000000
15053.660935	-0.096674	0.552568	-0.003163	76.012741	47.534355	46.011177	0.216016	0.000000	-0.191033	0.000000	0.000000	0.000000	-0.130649	-0.032497	0.106171	0.000000	0.000000	3.000000	95.000000	1.000000
15053.664269	-0.096674	0.552568	-0.003163	76.012741	47.534355	46.011177	0.216016	0.000000	-0.191033	0.000000	0.000000	0.000000	-0.130649	-0.032497	0.106171	0.000000	0.000000	3.000000	95.000000	1.000000
15053.667602	-0.096674	0.552568	-0.003163	76.005013	47.454472	45.961864	0.166282	0.000000	-0.158132	0.000000	0.000000	0.000000	-0.130649	-0.032497	0.106171	0.000000	0.000000	3.000000	95.000000	1.000000
15053.670935	-0.096674	0.552568	-0.003163	76.005013	47.454472	45.961864	0.166282	0.000000	-0.158132	0.000000	0.000000	0.000000	-0.130649	-0.032497	0.106171	0.000000	0.000000	3.000000	95.000000	1.000000
15053.674269	-0.097085	0.552477	-0.002718	76.005013	47.454472	45.961864	0.166282	0.000000	-0.158132	0.000000	0.000000	0.000000	-0.123121	-0.027473	0.133325	0.000000	0.000000	3.000000	95.000000	1.000000
15053.677602	-0.097085	0.552477	-0.002718	76.010384	47.477165	45.988358	0.166282	0.000000	-0.158132	0.000000	0.000000	0.000000	-0.123121	-0.027473	0.133325	0.000000	0.000000	3.000000	95.000000	1.000000
15053.680935	-0.097291	0.552274	-0.002386	76.010384	47.477165	45.988358	0.166282	0.000000	-0.158132	0.000000	0.000000	0.000000	-0.061947	-0.060743	0.099758	0.000000	0.000000	3.000000	95.000000	1.000000
15053.684269	-0.097291	0.552274	-0.002386	76.010384	47.477165	45.988358	0.166282	0.000000	-0.158132	0.000000	0.000000	0.000000	-0.061947	-0.060743	0.099758	0.000000	0.000000	3.000000	95.000000	1.000000
15053.687602	-0.097291	0.552274	-0.002386	76.007202	47.452785	45.902214	0.135438	0.000000	-0.119285	0.000000	0.000000	0.000000	-0.061947	-0.060743	0.099758	0.000000	0.000000	3.000000	95.000000	1.000000
15053.690935	-0.097291	0.552274	-0.002386	76.007202	47.452785	45.902214	0.135438	0.000000	-0.119285	0.000000	0.000000	0.000000	-0.061947	-0.060743	0.099758	0.000000	0.000000	3.000000	95.000000	1.000000
15053.694269	-0.097400	0.552148	-0.001982	76.007202	47.452785	45.902214	0.135438	0.000000	-0.119285	0.000000	0.000000	0.000000	-0.032711	-0.037957	0.121227	0.000000	0.000000	3.000000	95.000000	1.000000
15053.697602	-0.097400	0.552148	-0.001982	76.009933	47.444336	45.752010	0.135438	0.000000	-0.119285	0.000000	0.000000	0.000000	-0.032711	-0.037957	0.121227	0.000000	0.000000	3.000000	95.000000	1.000000
15053.700935	-0.097400	0.552148	-0.001982	76.009933	47.444336	45.752010	0.135438	0.000000	-0.119285	0.000000	0.000000	0.000000	-0.032711	-0.037957	0.121227	0.000000	0.000000	3.000000	95.000000	1.000000
15053.704269	-0.097400	0.552148	-0.001982	76.009933	47.444336	45.752010	0.135438	0.000000	-0.119285	0.000000	0.000000	0.000000	-0.032711	-0.037957	0.121227	0.000000	0.000000	3.000000	95.000000	1.000000
15053.707602	-0.097664	0.551893	-0.001384	76.023964	47.445786	45.516552	0.129986	0.000000	-0.099080	0.000000	0.000000	0.000000	-0.079097	-0.076222	0.179301	0.000000	0.000000	3.000000	95.000000	1.000000
15053.710935	-0.097664	0.551893	-0.001384	76.023964	47.445786	45.516552	0.129986	0.000000	-0.099080	0.000000	0.000000	0.000000	-0.000000	0.000006	-0.000000	0.000000	0.000000	3.000000	95.000000	1.000000
15053.714269	-0.097664	0.551893	-0.001384	76.023964	47.445786	45.516552	0.129986	0.000000	-0.099080	0.000000	0.000000	0.000000	-0.000000	0.000006	-0.000000	0.000000	0.000000	3.000000	95.000000	1.000000
15053.717602	-0.097664	0.551893	-0.001384	76.045929	47.423092	45.063274	0.116803	0.000000	-0.069197	0.000000	0.000000	0.000000	-0.000000	0.000006	-0.000000	0.000000	0.000000	3.000000	95.000000	1.000000
15053.720935	-0.097790	0.551741	-0.001112	76.045929	47.423092	45.063274	0.116803	0.000000	-0.069197	0.000000	0.000000	0.000000	-0.037851	-0.045862	0.081537	0.000000	0.000000	3.000000	95.000000	1.000000
15053.724269	-0.097790	0.551741	-0.001112	76.045929	47.423092	45.063274	0.116803	0.000000	-0.069197	0.000000	0.000000	0.000000	-0.037851	-0.045862	0.081537	0.000000	0.000000	3.000000	95.000000	1.000000
15053.727602	-0.097790	0.551741	-0.001112	76.054749	47.442970	44.616219	0.110495	0.000000	-0.055607	0.000000	0.000000	0.000000	-0.037851	-0.045862	0.081537	0.000000	0.000000	3.000000	95.000000	1.000000
15053.730935	-0.097790	0.551741	-0.001112	76.054749	47.442970	44.616219	0.110495	0.000000	-0.055607	0.000000	0.000000	0.000000	-0.037851	-0.045862	0.081537	0.000000	0.000000	3.000000	95.000000	1.000000
15053.734269	-0.097933	0.551596	-0.000868	76.054749	47.442970	44.616219	0.110495	0.000000	-0.055607	0.000000	0.000000	0.000000	-0.042890	-0.043392	0.073220	0.000000	0.000000	3.000000	95.000000	1.000000
15053.737602	-0.097933	0.551596	-0.000868	76.059502	47.464699	44.562061	0.110495	0.000000	-0.055607	0.000000	0.000000	0.000000	-0.042890	-0.043392	0.073220	0.000000	0.000000	3.000000	95.000000	1.000000
15053.740935	-0.097933	0.551596	-0.000868	76.059502	47.464699	44.562061	0.110495	0.000000	-0.055607	0.000000	0.000000	0.000000	-0.042890	-0.043392	0.073220	0.000000	0.000000	3.000000	95.000000	1.000000
15053.744269	-0.097933	0.551596	-0.000868	76.059502	47.464699	44.562061	0.110495	0.000000	-0.055607	0.000000	0.000000	0.000000	-0.042890	-0.043392	0.073220	0.000000	0.000000	3.000000	95.000000	1.000000
15053.747602	-0.098173	0.551297	-0.000280	76.059509	47.459259	44.562057	0.103346	0.000000	-0.043404	0.000000	0.000000	0.000000	-0.071923	-0.089569	0.176551	0.000000	0.000000	3.000000	95.000000	1.000000
15053.750935	-0.098173	0.551297	-0.000280	76.059509	47.459259	44.562057	0.103346	0.000000	-0.043404	0.000000	0.000000	0.000000	0.000000	-0.000001	-0.000000	0.000000	0.000000	3.000000	95.000000	1.000000
15053.754269	-0.098173	0.551297	-0.000280	76.059509	47.459259	44.562057	0.103346	0.000000	-0.043404	0.000000	0.000000	0.000000	0.000000	-0.000001	-0.000000	0.000000	0.000000	3.000000	95.000000	1.000000
15053.757602	-0.098173	0.551297	-0.000280	76.060860	47.463200	44.558765	0.091359	0.000000	-0.013978	0.000000	0.000000	0.000000	0.000000	-0.000001	-0.000000	0.000000	0.000000	3.000000	95.000000	1.000000
15053.760935	-0.098173	0.551297	-0.000280	76.060860	47.463200	44.558765	0.091359	0.000000	-0.013978	0.000000	0.000000	0.000000	0.000000	-0.000001	-0.000000	0.000000	0.000000	3.000000	95.000000	1.000000
15053.764269	-0.098208	0.551160	0.000097	76.060860	47.463200	44.558765	0.091359	0.000000	-0.013978	0.000000	0.000000	0.000000	-0.010632	-0.041126	0.112901	0.000000	0.000000	3.000000	95.000000	1.000000
15053.767602	-0.098208	0.551160	0.000097	76.072830	47.445324	44.514439	0.091359	0.000000	-0.013978	0.000000	0.000000	0.000000	-0.010632	-0.041126	0.112901	0.000000	0.000000	3.000000	95.000000	1.000000
15053.770935	-0.098208	0.551160	0.000097	76.072830	47.445324	44.514439	0.091359	0.000000	-0.013978	0.000000	0.000000	0.000000	-0.010632	-0.041126	0.112901	0.000000	0.000000	3.000000	95.000000	1.000000
15053.774269	-0.098208	0.551160	0.000097	76.072830	47.445324	44.514439	0.091359	0.000000	-0.013978	0.000000	0.000000	0.000000	-0.010632	-0.041126	0.112901	0.000000	0.000000	3.000000	95.000000	1.000000
15053.777602	-0.098236	0.550893	0.000968	76.116020	47.394974	44.393585	0.089587	0.000000	0.004838	0.000000	0.000000	0.000000	-0.008339	-0.080145	0.261283	0.000000	0.000000	3.000000	95.000000	1.000000
15053.780935	-0.098236	0.550893	0.000968	76.116020	47.394974	44.393585	0.089587	0.000000	0.004838	0.000000	0.000000	0.000000	0.000000	-0.000000	0.000000	0.000000	0.000000	3.000000	95.000000	1.000000
15053.784269	-0.098236	0.550893	0.000968	76.116020	47.394974	44.393585	0.089587	0.000000	0.004838	0.000000	0.000000	0.000000	0.000000	-0.000000	0.000000	0.000000	0.000000	3.000000	95.000000	1.000000
15053.787602	-0.098236	0.550893	0.000968	76.182220	47.312195	44.215229	0.088197	0.000000	0.048385	0.000000	0.000000	0.000000	0.000000	-0.000000	0.000000	0.000000	0.000000	3.000000	95.000000	1.000000
15053.790935	-0.098236	0.550893	0.000968	76.182220	47.312195	44.215229	0.088197	0.000000	0.048385	0.000000	0.000000	0.000000	0.000000	-0.000000	0.000000	0.000000	0.000000	3.000000	95.000000	1.000000
15053.794269	-0.098263	0.550755	0.001412	76.182220	47.312195	44.215229	0.088197	0.000000	0.048385	0.000000	0.000000	0.000000	-0.008093	-0.041547	0.133322	0.000000	0.000000	3.000000	95.000000	1.000000
15053.797602	-0.098263	0.550755	0.001412	76.244759	47.260731	44.075108	0.088197	0.000000	0.048385	0.000000	0.000000	0.000000	-0.008093	-0.041547	0.133322	0.000000	0.000000	3.000000	95.000000	1.000000
15053.800935	-0.098263	0.550755	0.001412	76.244759	47.260731	44.075108	0.088197	0.000000	0.048385	0.000000	0.000000	0.000000	-0.008093	-0.041547	0.133322	0.000000	0.000000	3.000000	95.000000	1.000000
15053.804269	-0.098263	0.550755	0.001412	76.244759	47.260731	44.075108	0.088197	0.000000	0.048385	0.000000	0.000000	0.000000	-0.008093	-0.041547	0.133322	0.000000	0.000000	3.000000	95.000000	1.000000
15053.807602	-0.098327	0.550426	0.002242	76.282700	47.224495	43.980427	0.086848	0.000000	0.070606	0.000000	0.000000	0.000000	-0.019136	-0.098739	0.249000	0.000000	0.000000	3.000000	95.000000	1.000000
15053.810935	-0.098327	0.550426	0.002242	76.282700	47.224495	43.980427	0.086848	0.000000	0.070606	0.000000	0.000000	0.000000	-0.000001	0.000002	-0.000000	0.000000	0.000000	3.000000	95.000000	1.000000
15053.814269	-0.098327	0.550426	0.002242	76.282700	47.224495	43.980427	0.086848	0.000000	0.070606	0.000000	0.000000	0.000000	-0.000001	0.000002	-0.000000	0.000000	0.000000	3.000000	95.000000	1.000000
15053.817602	-0.098327	0.550426	0.002242	76.300888	47.221294	43.945454	0.083659	0.000000	0.112106	0.000000	0.000000	0.000000	-0.000001	0.000002	-0.000000	0.000000	0.000000	3.000000	95.000000	1.000000
15053.820935	-0.098327	0.550426	0.002242	76.300888	47.221294	43.945454	0.083659	0.000000	0.112106	0.000000	0.000000	0.000000	-0.000001	0.000002	-0.000000	0.000000	0.000000	3.000000	95.000000	1.000000
15053.824269	-0.098354	0.550260	0.002691	76.300888	47.221294	43.945454	0.083659	0.000000	0.112106	0.000000	0.000000	0.000000	-0.008280	-0.049619	0.134693	0.000000	0.000000	3.000000	95.000000	1.000000
15053.827602	-0.098354	0.550260	0.002691	76.313942	47.239864	43.938831	0.083659	0.000000	0.112106	0.000000	0.000000	0.000000	-0.008280	-0.049619	0.134693	0.000000	0.000000	3.000000	95.000000	1.000000
15053.830935	-0.098354	0.550260	0.002691	76.313942	47.239864	43.938831	0.083659	0.000000	0.112106	0.000000	0.000000	0.000000	-0.008280	-0.049619	0.134693	0.000000	0.000000	3.000000	95.000000	1.000000
15053.834269	-0.098354	0.550260	0.002691	76.313942	47.239864	43.938831	0.083659	0.000000	0.112106	0.000000	0.000000	0.000000	-0.008280	-0.049619	0.134693	0.000000	0.000000	3.000000	95.000000	1.000000
15053.837602	-0.098381	0.549876	0.003672	76.321251	47.272636	43.952740	0.082279	0.000000	0.134555	0.000000	0.000000	0.000000	-0.008000	-0.115263	0.294124	0.000000	0.000000	3.000000	95.000000	1.000000
15053.840935	-0.098381	0.549876	0.003672	76.321251	47.272636	43.952740	0.082279	0.000000	0.134555	0.000000	0.000000	0.000000	-0.000000	0.000000	0.000000	0.000000	0.000000	3.000000	95.000000	1.000000
15053.844269	-0.098381	0.549876	0.003672	76.321251	47.272636	43.952740	0.082279	0.000000	0.134555	0.000000	0.000000	0.000000	-0.000000	0.000000	0.000000	0.000000	0.000000	3.000000	95.000000	1.000000
15053.847602	-0.098381	0.549876	0.003672	76.326332	47.333084	44.004356	0.080946	0.000000	0.183575	0.000000	0.000000	0.000000	-0.000000	0.000000	0.000000	0.000000	0.000000	3.000000	95.000000	1.000000
15053.850935	-0.098381	0.549876	0.003672	76.326332	47.333084	44.004356	0.080946	0.000000	0.183575	0.000000	0.000000	0.000000	-0.000000	0.000000	0.000000	0.000000	0.000000	3.000000	95.000000	1.000000
15053.854269	-0.098428	0.549674	0.004211	76.326332	47.333084	44.004356	0.080946	0.000000	0.183575	0.000000	0.000000	0.000000	-0.013969	-0.060626	0.161983	0.000000	0.000000	3.000000	95.000000	1.000000
15053.857602	-0.098428	0.549674	0.004211	76.331902	47.426220	44.086914	0.080946	0.000000	0.183575	0.000000	0.000000	0.000000	-0.013969	-0.060626	0.161983	0.000000	0.000000	3.000000	95.000000	1.000000
15053.860935	-0.098506	0.549453	0.004792	76.331902	47.426220	44.086914	0.080946	0.000000	0.183575	0.000000	0.000000	0.000000	-0.023407	-0.066128	0.174223	0.000000	0.000000	3.000000	95.000000	1.000000
15053.864269	-0.098506	0.549453	0.004792	76.331902	47.426220	44.086914	0.080946	0.000000	0.183575	0.000000	0.000000	0.000000	-0.023407	-0.066128	0.174223	0.000000	0.000000	3.000000	95.000000	1.000000
15053.867602	-0.098506	0.549453	0.004792	76.350685	47.710365	44.355736	0.074717	0.000000	0.239610	0.000000	0.000000	0.000000	-0.023407	-0.066128	0.174223	0.000000	0.000000	3.000000	95.000000	1.000000
15053.870935	-0.098506	0.549453	0.004792	76.350685	47.710365	44.355736	0.074717	0.000000	0.239610	0.000000	0.000000	0.000000	-0.023407	-0.066128	0.174223	0.000000	0.000000	3.000000	95.000000	1.000000
15053.874269	-0.098563	0.549206	0.005382	76.350685	47.710365	44.355736	0.074717	0.000000	0.239610	0.000000	0.000000	0.000000	-0.017084	-0.074123	0.177019	0.000000	0.000000	3.000000	95.000000	1.000000
15053.877602	-0.098563	0.549206	0.005382	76.385124	48.249207	44.874752	0.074717	0.000000	0.239610	0.000000	0.000000	0.000000	-0.017084	-0.074123	0.177019	0.000000	0.000000	3.000000	95.000000	1.000000
15053.880935	-0.098636	0.548967	0.005945	76.385124	48.249207	44.874752	0.074717	0.000000	0.239610	0.000000	0.000000	0.000000	-0.022149	-0.071709	0.168677	0.000000	0.000000	3.000000	95.000000	1.000000
15053.884269	-0.098636	0.548967	0.005945	76.385124	48.249207	44.874752	0.074717	0.000000	0.239610	0.000000	0.000000	0.000000	-0.022149	-0.071709	0.168677	0.000000	0.000000	3.000000	95.000000	1.000000
15053.887602	-0.098636	0.548967	0.005945	76.431221	48.990692	45.594112	0.068178	0.000000	0.297226	0.000000	0.000000	0.000000	-0.022149	-0.071709	0.168677	0.000000	0.000000	3.000000	95.000000	1.000000
15053.890935	-0.098636	0.548967	0.005945	76.431221	48.990692	45.594112	0.068178	0.000000	0.297226	0.000000	0.000000	0.000000	-0.022149	-0.071709	0.168677	0.000000	0.000000	3.000000	95.000000	1.000000
15053.894269	-0.098728	0.548711	0.006484	76.431221	48.990692	45.594112	0.068178	0.000000	0.297226	0.000000	0.000000	0.000000	-0.027561	-0.077037	0.161810	0.000000	0.000000	3.000000	95.000000	1.000000
15053.897602	-0.098728	0.548711	0.006484	76.476158	49.756283	46.337048	0.068178	0.000000	0.297226	0.000000	0.000000	0.000000	-0.027561	-0.077037	0.161810	0.000000	0.000000	3.000000	95.000000	1.000000
15053.900935	-0.098816	0.548436	0.007005	76.476158	49.756283	46.337048	0.068178	0.000000	0.297226	0.000000	0.000000	0.000000	-0.026380	-0.082365	0.156344	0.000000	0.000000	3.000000	95.000000	1.000000
15053.904269	-0.098816	0.548436	0.007005	76.476158	49.756283	46.337048	0.068178	0.000000	0.297226	0.000000	0.000000	0.000000	-0.026380	-0.082365	0.156344	0.000000	0.000000	3.000000	95.000000	1.000000
15053.907602	-0.098816	0.548436	0.007005	76.512741	50.410378	46.971703	0.059188	0.000000	0.350251	0.000000	0.000000	0.000000	-0.026380	-0.082365	0.156344	0.000000	0.000000	3.000000	95.000000	1.000000
15053.910935	-0.098816	0.548436	0.007005	76.512741	50.410378	46.971703	0.059188	0.000000	0.350251	0.000000	0.000000	0.000000	-0.026380	-0.082365	0.156344	0.000000	0.000000	3.000000	95.000000	1.000000
15053.914269	-0.098898	0.548196	0.007498	76.512741	50.410378	46.971703	0.059188	0.000000	0.350251	0.000000	0.000000	0.000000	-0.024577	-0.072128	0.147958	0.000000	0.000000	3.000000	95.000000	1.000000
15053.917602	-0.098898	0.548196	0.007498	76.540421	50.919186	47.467800	0.059188	0.000000	0.350251	0.000000	0.000000	0.000000	-0.024577	-0.072128	0.147958	0.000000	0.000000	3.000000	95.000000	1.000000
15053.920935	-0.098996	0.547990	0.007959	76.540421	50.919186	47.467800	0.059188	0.000000	0.350251	0.000000	0.000000	0.000000	-0.029408	-0.061811	0.138184	0.000000	0.000000	3.000000	95.000000	1.000000
15053.924269	-0.098996	0.547990	0.007959	76.540421	50.919186	47.467800	0.059188	0.000000	0.350251	0.000000	0.000000	0.000000	-0.029408	-0.061811	0.138184	0.000000	0.000000	3.000000	95.000000	1.000000
15053.927602	-0.098996	0.547990	0.007959	76.557640	51.269905	47.808899	0.050190	0.000000	0.397942	0.000000	0.000000	0.000000	-0.029408	-0.061811	0.138184	0.000000	0.000000	3.000000	95.000000	1.000000
15053.930935	-0.098996	0.547990	0.007959	76.557640	51.269905	47.808899	0.050190	0.000000	0.397942	0.000000	0.000000	0.000000	-0.029408	-0.061811	0.138184	0.000000	0.000000	3.000000	95.000000	1.000000
15053.934269	-0.099088	0.547818	0.008392	76.557640	51.269905	47.808899	0.050190	0.000000	0.397942	0.000000	0.000000	0.000000	-0.027633	-0.051466	0.129836	0.000000	0.000000	3.000000	95.000000	1.000000
15053.937602	-0.099088	0.547818	0.008392	76.566544	51.475651	48.005718	0.050190	0.000000	0.397942	0.000000	0.000000	0.000000	-0.027633	-0.051466	0.129836	0.000000	0.000000	3.000000	95.000000	1.000000
15053.940935	-0.099088	0.547818	0.008392	76.566544	51.475651	48.005718	0.050190	0.000000	0.397942	0.000000	0.000000	0.000000	-0.027633	-0.051466	0.129836	0.000000	0.000000	3.000000	95.000000	1.000000
15053.944269	-0.099088	0.547818	0.008392	76.566544	51.475651	48.005718	0.050190	0.000000	0.397942	0.000000	0.000000	0.000000	-0.027633	-0.051466	0.129836	0.000000	0.000000	3.000000	95.000000	1.000000
15053.947602	-0.099152	0.547613	0.009233	76.563278	51.468170	47.988556	0.045585	0.000000	0.419581	0.000000	0.000000	0.000000	-0.019024	-0.061545	0.252510	0.000000	0.000000	3.000000	95.000000	1.000000
15053.950935	-0.099152	0.547613	0.009233	76.563278	51.468170	47.988556	0.045585	0.000000	0.419581	0.000000	0.000000	0.000000	-0.000001	0.000002	0.000000	0.000000	0.000000	3.000000	95.000000	1.000000
15053.954269	-0.099152	0.547613	0.009233	76.563278	51.468170	47.988556	0.045585	0.000000	0.419581	0.000000	0.000000	0.000000	-0.000001	0.000002	0.000000	0.000000	0.000000	3.000000	95.000000	1.000000
15053.957602	-0.099152	0.547613	0.009233	76.557701	51.434914	47.940380	0.042414	0.000000	0.461666	0.000000	0.000000	0.000000	-0.000001	0.000002	0.000000	0.000000	0.000000	3.000000	95.000000	1.000000
15053.960935	-0.099152	0.547613	0.009233	76.557701	51.434914	47.940380	0.042414	0.000000	0.461666	0.000000	0.000000	0.000000	-0.000001	0.000002	0.000000	0.000000	0.000000	3.000000	95.000000	1.000000
15053.964269	-0.099141	0.547563	0.009620	76.557701	51.434914	47.940380	0.042414	0.000000	0.461666	0.000000	0.000000	0.000000	0.003151	-0.015085	0.115910	0.000000	0.000000	3.000000	95.000000	1.000000
15053.967602	-0.099141	0.547563	0.009620	76.552094	51.388721	47.877159	0.042414	0.000000	0.461666	0.000000	0.000000	0.000000	0.003151	-0.015085	0.115910	0.000000	0.000000	3.000000	95.000000	1.000000
15053.970935	-0.099141	0.547563	0.009620	76.552094	51.388721	47.877159	0.042414	0.000000	0.461666	0.000000	0.000000	0.000000	0.003151	-0.015085	0.115910	0.000000	0.000000	3.000000	95.000000	1.000000
15053.974269	-0.099141	0.547563	0.009620	76.552094	51.388721	47.877159	0.042414	0.000000	0.461666	0.000000	0.000000	0.000000	0.003151	-0.015085	0.115910	0.000000	0.000000	3.000000	95.000000	1.000000
15053.977602	-0.099019	0.547525	0.010247	76.555374	51.360447	47.820286	0.042939	0.000000	0.480985	0.000000	0.000000	0.000000	0.036547	-0.011181	0.188213	0.000000	0.000000	3.000000	95.000000	1.000000
15053.980935	-0.099019	0.547525	0.010247	76.555374	51.360447	47.820286	0.042939	0.000000	0.480985	0.000000	0.000000	0.000000	-0.000000	-0.000005	-0.000000	0.000000	0.000000	3.000000	95.000000	1.000000
15053.984269	-0.099019	0.547525	0.010247	76.555374	51.360447	47.820286	0.042939	0.000000	0.480985	0.000000	0.000000	0.000000	-0.000000	-0.000005	-0.000000	0.000000	0.000000	3.000000	95.000000	1.000000
15053.987602	-0.099019	0.547525	0.010247	76.572754	51.327011	47.747990	0.049031	0.000000	0.512353	0.000000	0.000000	0.000000	-0.000000	-0.000005	-0.000000	0.000000	0.000000	3.000000	95.000000	1.000000
15053.990935	-0.099019	0.547525	0.010247	76.572754	51.327011	47.747990	0.049031	0.000000	0.512353	0.000000	0.000000	0.000000	-0.000000	-0.000005	-0.000000	0.000000	0.000000	3.000000	95.000000	1.000000
15053.994269	-0.098975	0.547538	0.010474	76.572754	51.327011	47.747990	0.049031	0.000000	0.512353	0.000000	0.000000	0.000000	0.013412	0.003950	0.068084	0.000000	0.000000	3.000000	95.000000	1.000000
15053.997602	-0.098975	0.547538	0.010474	76.606476	51.262825	47.629269	0.049031	0.000000	0.512353	0.000000	0.000000	0.000000	0.013412	0.003950	0.068084	0.000000	0.000000	3.000000	95.000000	1.000000
15054.000935	-0.098975	0.547538	0.010474	76.606476	51.262825	47.629269	0.049031	0.000000	0.512353	0.000000	0.000000	0.000000	0.013412	0.003950	0.068084	0.000000	0.000000	3.000000	95.000000	1.000000
15054.004269	-0.098975	0.547538	0.010474	76.606476	51.262825	47.629269	0.049031	0.000000	0.512353	0.000000	0.000000	0.000000	0.013412	0.003950	0.068084	0.000000	0.000000	3.000000	95.000000	1.000000
15054.007602	-0.098902	0.547587	0.010678	76.640198	51.200859	47.510071	0.051266	0.000000	0.523701	0.000000	0.000000	0.000000	0.021850	0.014518	0.061211	0.000000	0.000000	3.000000	95.000000	1.000000
15054.010935	-0.098902	0.547587	0.010678	76.640198	51.200859	47.510071	0.051266	0.000000	0.523701	0.000000	0.000000	0.000000	0.021850	0.014518	0.061211	0.000000	0.000000	3.000000	95.000000	1.000000
15054.014269	-0.098902	0.547587	0.010678	76.640198	51.200859	47.510071	0.051266	0.000000	0.523701	0.000000	0.000000	0.000000	0.021850	0.014518	0.061211	0.000000	0.000000	3.000000	95.000000	1.000000
15054.017602	-0.098902	0.547587	0.010678	76.668266	51.143673	47.402775	0.054908	0.000000	0.533902	0.000000	0.000000	0.000000	0.021850	0.014518	0.061211	0.000000	0.000000	3.000000	95.000000	1.000000
15054.020935	-0.098847	0.547638	0.010746	76.668266	51.143673	47.402775	0.054908	0.000000	0.533902	0.000000	0.000000	0.000000	0.016584	0.015288	0.020345	0.000000	0.000000	3.000000	95.000000	1.000000
15054.024269	-0.098847	0.547638	0.010746	76.668266	51.143673	47.402775	0.054908	0.000000	0.533902	0.000000	0.000000	0.000000	0.016584	0.015288	0.020345	0.000000	0.000000	3.000000	95.000000	1.000000
15054.027602	-0.098847	0.547638	0.010746	76.683693	51.111141	47.338280	0.057672	0.000000	0.537293	0.000000	0.000000	0.000000	0.016584	0.015288	0.020345	0.000000	0.000000	3.000000	95.000000	1.000000
15054.030935	-0.098847	0.547638	0.010746	76.683693	51.111141	47.338280	0.057672	0.000000	0.537293	0.000000	0.000000	0.000000	0.016584	0.015288	0.020345	0.000000	0.000000	3.000000	95.000000	1.000000
15054.034269	-0.098783	0.547681	0.010773	76.683693	51.111141	47.338280	0.057672	0.000000	0.537293	0.000000	0.000000	0.000000	0.019163	0.012945	0.008144	0.000000	0.000000	3.000000	95.000000	1.000000
15054.037602	-0.098783	0.547681	0.010773	76.687859	51.083637	47.298500	0.057672	0.000000	0.537293	0.000000	0.000000	0.000000	0.019163	0.012945	0.008144	0.000000	0.000000	3.000000	95.000000	1.000000
15054.040935	-0.098783	0.547681	0.010773	76.687859	51.083637	47.298500	0.057672	0.000000	0.537293	0.000000	0.000000	0.000000	0.019163	0.012945	0.008144	0.000000	0.000000	3.000000	95.000000	1.000000
15054.044269	-0.098783	0.547681	0.010773	76.687859	51.083637	47.298500	0.057672	0.000000	0.537293	0.000000	0.000000	0.000000	0.019163	0.012945	0.008144	0.000000	0.000000	3.000000	95.000000	1.000000
15054.047602	-0.098721	0.547787	0.010700	76.687859	51.073257	47.283295	0.060866	0.000000	0.538651	0.000000	0.000000	0.000000	0.018566	0.031731	-0.022016	0.000000	0.000000	3.000000	95.000000	1.000000
15054.050935	-0.098721	0.547787	0.010700	76.687859	51.073257	47.283295	0.060866	0.000000	0.538651	0.000000	0.000000	0.000000	0.018566	0.031731	-0.022016	0.000000	0.000000	3.000000	95.000000	1.000000
15054.054269	-0.098721	0.547787	0.010700	76.687859	51.073257	47.283295	0.060866	0.000000	0.538651	0.000000	0.000000	0.000000	0.018566	0.031731	-0.022016	0.000000	0.000000	3.000000	95.000000	1.000000
15054.057602	-0.098721	0.547787	0.010700	76.685013	51.046963	47.259071	0.063961	0.000000	0.534981	0.000000	0.000000	0.000000	0.018566	0.031731	-0.022016	0.000000	0.000000	3.000000	95.000000	1.000000
15054.060935	-0.098736	0.547848	0.010663	76.685013	51.046963	47.259071	0.063961	0.000000	0.534981	0.000000	0.000000	0.000000	-0.004609	0.018393	-0.011137	0.000000	0.000000	3.000000	95.000000	1.000000
15054.064269	-0.098736	0.547848	0.010663	76.685013	51.046963	47.259071	0.063961	0.000000	0.534981	0.000000	0.000000	0.000000	-0.004609	0.018393	-0.011137	0.000000	0.000000	3.000000	95.000000	1.000000
15054.067602	-0.098736	0.547848	0.010663	76.682182	51.023426	47.234882	0.063192	0.000000	0.533125	0.000000	0.000000	0.000000	-0.004609	0.018393	-0.011137	0.000000	0.000000	3.000000	95.000000	1.000000
15054.070935	-0.098736	0.547848	0.010663	76.682182	51.023426	47.234882	0.063192	0.000000	0.533125	0.000000	0.000000	0.000000	-0.004609	0.018393	-0.011137	0.000000	0.000000	3.000000	95.000000	1.000000
15054.074269	-0.098724	0.547919	0.010607	76.682182	51.023426	47.234882	0.063192	0.000000	0.533125	0.000000	0.000000	0.000000	0.003495	0.021142	-0.016560	0.000000	0.000000	3.000000	95.000000	1.000000
15054.077602	-0.098724	0.547919	0.010607	76.679321	50.999870	47.210678	0.063192	0.000000	0.533125	0.000000	0.000000	0.000000	0.003495	0.021142	-0.016560	0.000000	0.000000	3.000000	95.000000	1.000000
15054.080935	-0.098724	0.547919	0.010607	76.679321	50.999870	47.210678	0.063192	0.000000	0.533125	0.000000	0.000000	0.000000	0.003495	0.021142	-0.016560	0.000000	0.000000	3.000000	95.000000	1.000000
15054.084269	-0.098724	0.547919	0.010607	76.679321	50.999870	47.210678	0.063192	0.000000	0.533125	0.000000	0.000000	0.000000	0.003495	0.021142	-0.016560	0.000000	0.000000	3.000000	95.000000	1.000000
15054.087602	-0.098715	0.548058	0.010560	76.675049	50.964569	47.174404	0.063775	0.000000	0.530365	0.000000	0.000000	0.000000	0.002974	0.041919	-0.014106	0.000000	0.000000	3.000000	95.000000	1.000000
15054.090935	-0.098715	0.548058	0.010560	76.675049	50.964569	47.174404	0.063775	0.000000	0.530365	0.000000	0.000000	0.000000	0.002974	0.041919	-0.014106	0.000000	0.000000	3.000000	95.000000	1.000000
15054.094269	-0.098715	0.548058	0.010560	76.675049	50.964569	47.174404	0.063775	0.000000	0.530365	0.000000	0.000000	0.000000	0.002974	0.041919	-0.014106	0.000000	0.000000	3.000000	95.000000	1.000000
15054.097602	-0.098715	0.548058	0.010560	76.672195	50.941044	47.150223	0.064271	0.000000	0.528014	0.000000	0.000000	0.000000	0.002974	0.041919	-0.014106	0.000000	0.000000	3.000000	95.000000	1.000000
15054.100935	-0.098713	0.548111	0.010551	76.672195	50.941044	47.150223	0.064271	0.000000	0.528014	0.000000	0.000000	0.000000	0.000615	0.015679	-0.002915	0.000000	0.000000	3.000000	95.000000	1.000000
15054.104269	-0.098713	0.548111	0.010551	76.672195	50.941044	47.150223	0.064271	0.000000	0.528014	0.000000	0.000000	0.000000	0.000615	0.015679	-0.002915	0.000000	0.000000	3.000000	95.000000	1.000000
15054.107602	-0.098713	0.548111	0.010551	76.670776	50.926579	47.138149	0.064373	0.000000	0.527528	0.000000	0.000000	0.000000	0.000615	0.015679	-0.002915	0.000000	0.000000	3.000000	95.000000	1.000000
15054.110935	-0.098713	0.548111	0.010551	76.670776	50.926579	47.138149	0.064373	0.000000	0.527528	0.000000	0.000000	0.000000	0.000615	0.015679	-0.002915	0.000000	0.000000	3.000000	95.000000	1.000000
15054.114269	-0.098724	0.548155	0.010496	76.670776	50.926579	47.138149	0.064373	0.000000	0.527528	0.000000	0.000000	0.000000	-0.003472	0.013290	-0.016518	0.000000	0.000000	3.000000	95.000000	1.000000
15054.117602	-0.098724	0.548155	0.010496	76.669838	50.921909	47.135612	0.064373	0.000000	0.527528	0.000000	0.000000	0.000000	-0.003472	0.013290	-0.016518	0.000000	0.000000	3.000000	95.000000	1.000000
15054.120935	-0.098724	0.548155	0.010496	76.669838	50.921909	47.135612	0.064373	0.000000	0.527528	0.000000	0.000000	0.000000	-0.003472	0.013290	-0.016518	0.000000	0.000000	3.000000	95.000000	1.000000
15054.124269	-0.098724	0.548155	0.010496	76.669838	50.921909	47.135612	0.064373	0.000000	0.527528	0.000000	0.000000	0.000000	-0.003472	0.013290	-0.016518	0.000000	0.000000	3.000000	95.000000	1.000000
15054.127602	-0.098734	0.548245	0.010322	76.670815	50.938797	47.154690	0.063795	0.000000	0.524775	0.000000	0.000000	0.000000	-0.002919	0.026939	-0.052066	0.000000	0.000000	3.000000	95.000000	1.000000
15054.130935	-0.098734	0.548245	0.010322	76.670815	50.938797	47.154690	0.063795	0.000000	0.524775	0.000000	0.000000	0.000000	-0.002919	0.026939	-0.052066	0.000000	0.000000	3.000000	95.000000	1.000000
15054.134269	-0.098734	0.548245	0.010322	76.670815	50.938797	47.154690	0.063795	0.000000	0.524775	0.000000	0.000000	0.000000	-0.002919	0.026939	-0.052066	0.000000	0.000000	3.000000	95.000000	1.000000
15054.137602	-0.098734	0.548245	0.010322	76.674301	51.002056	47.221542	0.063308	0.000000	0.516098	0.000000	0.000000	0.000000	-0.002919	0.026939	-0.052066	0.000000	0.000000	3.000000	95.000000	1.000000
15054.140935	-0.098759	0.548281	0.010222	76.674301	51.002056	47.221542	0.063308	0.000000	0.516098	0.000000	0.000000	0.000000	-0.007543	0.010905	-0.030127	0.000000	0.000000	3.000000	95.000000	1.000000
15054.144269	-0.098759	0.548281	0.010222	76.674301	51.002056	47.221542	0.063308	0.000000	0.516098	0.000000	0.000000	0.000000	-0.007543	0.010905	-0.030127	0.000000	0.000000	3.000000	95.000000	1.000000
15054.147602	-0.098759	0.548281	0.010222	76.678818	51.113094	47.339340	0.062051	0.000000	0.511076	0.000000	0.000000	0.000000	-0.007543	0.010905	-0.030127	0.000000	0.000000	3.000000	95.000000	1.000000
15054.150935	-0.098759	0.548281	0.010222	76.678818	51.113094	47.339340	0.062051	0.000000	0.511076	0.000000	0.000000	0.000000	-0.007543	0.010905	-0.030127	0.000000	0.000000	3.000000	95.000000	1.000000
15054.154269	-0.098801	0.548326	0.010094	76.678818	51.113094	47.339340	0.062051	0.000000	0.511076	0.000000	0.000000	0.000000	-0.012751	0.013639	-0.038366	0.000000	0.000000	3.000000	95.000000	1.000000
15054.157602	-0.098801	0.548326	0.010094	76.687119	51.272060	47.501980	0.062051	0.000000	0.511076	0.000000	0.000000	0.000000	-0.012751	0.013639	-0.038366	0.000000	0.000000	3.000000	95.000000	1.000000
15054.160935	-0.098801	0.548326	0.010094	76.687119	51.272060	47.501980	0.062051	0.000000	0.511076	0.000000	0.000000	0.000000	-0.012751	0.013639	-0.038366	0.000000	0.000000	3.000000	95.000000	1.000000
15054.164269	-0.098801	0.548326	0.010094	76.687119	51.272060	47.501980	0.062051	0.000000	0.511076	0.000000	0.000000	0.000000	-0.012751	0.013639	-0.038366	0.000000	0.000000	3.000000	95.000000	1.000000
15054.167602	-0.098882	0.548426	0.009815	76.694847	51.483032	47.718849	0.059926	0.000000	0.504682	0.000000	0.000000	0.000000	-0.024018	0.029933	-0.083575	0.000000	0.000000	3.000000	95.000000	1.000000
15054.170935	-0.098882	0.548426	0.009815	76.694847	51.483032	47.718849	0.059926	0.000000	0.504682	0.000000	0.000000	0.000000	-0.000001	-0.000000	0.000000	0.000000	0.000000	3.000000	95.000000	1.000000
15054.174269	-0.098882	0.548426	0.009815	76.694847	51.483032	47.718849	0.059926	0.000000	0.504682	0.000000	0.000000	0.000000	-0.000001	-0.000000	0.000000	0.000000	0.000000	3.000000	95.000000	1.000000
15054.177602	-0.098882	0.548426	0.009815	76.699089	51.720516	47.964317	0.055923	0.000000	0.490753	0.000000	0.000000	0.000000	-0.000001	-0.000000	0.000000	0.000000	0.000000	3.000000	95.000000	1.000000
15054.180935	-0.098882	0.548426	0.009815	76.699089	51.720516	47.964317	0.055923	0.000000	0.490753	0.000000	0.000000	0.000000	-0.000001	-0.000000	0.000000	0.000000	0.000000	3.000000	95.000000	1.000000
15054.184269	-0.098892	0.548490	0.009646	76.699089	51.720516	47.964317	0.055923	0.000000	0.490753	0.000000	0.000000	0.000000	-0.003173	0.019043	-0.050634	0.000000	0.000000	3.000000	95.000000	1.000000
15054.187602	-0.098892	0.548490	0.009646	76.692284	51.951653	48.213165	0.055923	0.000000	0.490753	0.000000	0.000000	0.000000	-0.003173	0.019043	-0.050634	0.000000	0.000000	3.000000	95.000000	1.000000
15054.190935	-0.098892	0.548490	0.009646	76.692284	51.951653	48.213165	0.055923	0.000000	0.490753	0.000000	0.000000	0.000000	-0.003173	0.019043	-0.050634	0.000000	0.000000	3.000000	95.000000	1.000000
15054.194269	-0.098892	0.548490	0.009646	76.692284	51.951653	48.213165	0.055923	0.000000	0.490753	0.000000	0.000000	0.000000	-0.003173	0.019043	-0.050634	0.000000	0.000000	3.000000	95.000000	1.000000
15054.197602	-0.098922	0.548720	0.009353	76.681931	52.175144	48.458168	0.055394	0.000000	0.482314	0.000000	0.000000	0.000000	-0.009104	0.068957	-0.088119	0.000000	0.000000	3.000000	95.000000	1.000000
15054.200935	-0.098922	0.548720	0.009353	76.681931	52.175144	48.458168	0.055394	0.000000	0.482314	0.000000	0.000000	0.000000	-0.009104	0.068957	-0.088119	0.000000	0.000000	3.000000	95.000000	1.000000
15054.204269	-0.098922	0.548720	0.009353	76.681931	52.175144	48.458168	0.055394	0.000000	0.482314	0.000000	0.000000	0.000000	-0.009104	0.068957	-0.088119	0.000000	0.000000	3.000000	95.000000	1.000000
15054.207602	-0.098922	0.548720	0.009353	76.677704	52.349110	48.638355	0.053877	0.000000	0.467628	0.000000	0.000000	0.000000	-0.009104	0.068957	-0.088119	0.000000	0.000000	3.000000	95.000000	1.000000
15054.210935	-0.098911	0.548878	0.009192	76.677704	52.349110	48.638355	0.053877	0.000000	0.467628	0.000000	0.000000	0.000000	0.003298	0.047522	-0.048288	0.000000	0.000000	3.000000	95.000000	1.000000
15054.214269	-0.098911	0.548878	0.009192	76.677704	52.349110	48.638355	0.053877	0.000000	0.467628	0.000000	0.000000	0.000000	0.003298	0.047522	-0.048288	0.000000	0.000000	3.000000	95.000000	1.000000
15054.217602	-0.098911	0.548878	0.009192	76.677818	52.475536	48.762581	0.054426	0.000000	0.459580	0.000000	0.000000	0.000000	0.003298	0.047522	-0.048288	0.000000	0.000000	3.000000	95.000000	1.000000
15054.220935	-0.098911	0.548878	0.009192	76.677818	52.475536	48.762581	0.054426	0.000000	0.459580	0.000000	0.000000	0.000000	0.003298	0.047522	-0.048288	0.000000	0.000000	3.000000	95.000000	1.000000
15054.224269	-0.098923	0.549036	0.009026	76.677818	52.475536	48.762581	0.054426	0.000000	0.459580	0.000000	0.000000	0.000000	-0.003332	0.047472	-0.049715	0.000000	0.000000	3.000000	95.000000	1.000000
15054.227602	-0.098923	0.549036	0.009026	76.678467	52.557884	48.848049	0.054426	0.000000	0.459580	0.000000	0.000000	0.000000	-0.003332	0.047472	-0.049715	0.000000	0.000000	3.000000	95.000000	1.000000
15054.230935	-0.098933	0.549220	0.008855	76.678467	52.557884	48.848049	0.054426	0.000000	0.459580	0.000000	0.000000	0.000000	-0.003004	0.055258	-0.051208	0.000000	0.000000	3.000000	95.000000	1.000000
15054.234269	-0.098933	0.549220	0.008855	76.678467	52.557884	48.848049	0.054426	0.000000	0.459580	0.000000	0.000000	0.000000	-0.003004	0.055258	-0.051208	0.000000	0.000000	3.000000	95.000000	1.000000
15054.237602	-0.098933	0.549220	0.008855	76.672211	52.499981	48.796387	0.053370	0.000000	0.442759	0.000000	0.000000	0.000000	-0.003004	0.055258	-0.051208	0.000000	0.000000	3.000000	95.000000	1.000000
15054.240935	-0.098933	0.549220	0.008855	76.672211	52.499981	48.796387	0.053370	0.000000	0.442759	0.000000	0.000000	0.000000	-0.003004	0.055258	-0.051208	0.000000	0.000000	3.000000	95.000000	1.000000
15054.244269	-0.098956	0.549396	0.008639	76.672211	52.499981	48.796387	0.053370	0.000000	0.442759	0.000000	0.000000	0.000000	-0.007036	0.052812	-0.064841	0.000000	0.000000	3.000000	95.000000	1.000000
15054.247602	-0.098956	0.549396	0.008639	76.665291	52.458420	48.765537	0.053370	0.000000	0.442759	0.000000	0.000000	0.000000	-0.007036	0.052812	-0.064841	0.000000	0.000000	3.000000	95.000000	1.000000
15054.250935	-0.098956	0.549396	0.008639	76.665291	52.458420	48.765537	0.053370	0.000000	0.442759	0.000000	0.000000	0.000000	-0.007036	0.052812	-0.064841	0.000000	0.000000	3.000000	95.000000	1.000000
15054.254269	-0.098956	0.549396	0.008639	76.665291	52.458420	48.765537	0.053370	0.000000	0.442759	0.000000	0.000000	0.000000	-0.007036	0.052812	-0.064841	0.000000	0.000000	3.000000	95.000000	1.000000
15054.257602	-0.099061	0.549714	0.008157	76.652695	52.416157	48.746529	0.052197	0.000000	0.431952	0.000000	0.000000	0.000000	-0.031601	0.095260	-0.144703	0.000000	0.000000	3.000000	95.000000	1.000000
15054.260935	-0.099061	0.549714	0.008157	76.652695	52.416157	48.746529	0.052197	0.000000	0.431952	0.000000	0.000000	0.000000	-0.031601	0.095260	-0.144703	0.000000	0.000000	3.000000	95.000000	1.000000
15054.264269	-0.099061	0.549714	0.008157	76.652695	52.416157	48.746529	0.052197	0.000000	0.431952	0.000000	0.000000	0.000000	-0.031601	0.095260	-0.144703	0.000000	0.000000	3.000000	95.000000	1.000000
15054.267602	-0.099061	0.549714	0.008157	76.627686	52.391701	48.763733	0.046930	0.000000	0.407835	0.000000	0.000000	0.000000	-0.031601	0.095260	-0.144703	0.000000	0.000000	3.000000	95.000000	1.000000
15054.270935	-0.099120	0.549881	0.007890	76.627686	52.391701	48.763733	0.046930	0.000000	0.407835	0.000000	0.000000	0.000000	-0.017604	0.050232	-0.079936	0.000000	0.000000	3.000000	95.000000	1.000000
15054.274269	-0.099120	0.549881	0.007890	76.627686	52.391701	48.763733	0.046930	0.000000	0.407835	0.000000	0.000000	0.000000	-0.017604	0.050232	-0.079936	0.000000	0.000000	3.000000	95.000000	1.000000
15054.277602	-0.099120	0.549881	0.007890	76.592209	52.381351	48.799129	0.043996	0.000000	0.394512	0.000000	0.000000	0.000000	-0.017604	0.050232	-0.079936	0.000000	0.000000	3.000000	95.000000	1.000000
15054.280935	-0.099120	0.549881	0.007890	76.592209	52.381351	48.799129	0.043996	0.000000	0.394512	0.000000	0.000000	0.000000	-0.017604	0.050232	-0.079936	0.000000	0.000000	3.000000	95.000000	1.000000
15054.284269	-0.099170	0.550040	0.007583	76.592209	52.381351	48.799129	0.043996	0.000000	0.394512	0.000000	0.000000	0.000000	-0.014957	0.047720	-0.092165	0.000000	0.000000	3.000000	95.000000	1.000000
15054.287602	-0.099170	0.550040	0.007583	76.551781	52.416252	48.888260	0.043996	0.000000	0.394512	0.000000	0.000000	0.000000	-0.014957	0.047720	-0.092165	0.000000	0.000000	3.000000	95.000000	1.000000
15054.290935	-0.099170	0.550040	0.007583	76.551781	52.416252	48.888260	0.043996	0.000000	0.394512	0.000000	0.000000	0.000000	-0.014957	0.047720	-0.092165	0.000000	0.000000	3.000000	95.000000	1.000000
15054.294269	-0.099170	0.550040	0.007583	76.551781	52.416252	48.888260	0.043996	0.000000	0.394512	0.000000	0.000000	0.000000	-0.014957	0.047720	-0.092165	0.000000	0.000000	3.000000	95.000000	1.000000
15054.297602	-0.099098	0.550342	0.006920	76.517479	52.458652	48.974804	0.041503	0.000000	0.379151	0.000000	0.000000	0.000000	0.021717	0.090321	-0.198937	0.000000	0.000000	3.000000	95.000000	1.000000
15054.300935	-0.099098	0.550342	0.006920	76.517479	52.458652	48.974804	0.041503	0.000000	0.379151	0.000000	0.000000	0.000000	0.000000	0.000002	0.000000	0.000000	0.000000	3.000000	95.000000	1.000000
15054.304269	-0.099098	0.550342	0.006920	76.517479	52.458652	48.974804	0.041503	0.000000	0.379151	0.000000	0.000000	0.000000	0.000000	0.000002	0.000000	0.000000	0.000000	3.000000	95.000000	1.000000
15054.307602	-0.099098	0.550342	0.006920	76.511955	52.516354	49.042400	0.045123	0.000000	0.345995	0.000000	0.000000	0.000000	0.000000	0.000002	0.000000	0.000000	0.000000	3.000000	95.000000	1.000000
15054.310935	-0.099098	0.550342	0.006920	76.511955	52.516354	49.042400	0.045123	0.000000	0.345995	0.000000	0.000000	0.000000	0.000000	0.000002	0.000000	0.000000	0.000000	3.000000	95.000000	1.000000
15054.314269	-0.099007	0.550458	0.006496	76.511955	52.516354	49.042400	0.045123	0.000000	0.345995	0.000000	0.000000	0.000000	0.027152	0.035012	-0.127171	0.000000	0.000000	3.000000	95.000000	1.000000
15054.317602	-0.099007	0.550458	0.006496	76.516426	52.561497	49.088272	0.045123	0.000000	0.345995	0.000000	0.000000	0.000000	0.027152	0.035012	-0.127171	0.000000	0.000000	3.000000	95.000000	1.000000
15054.320935	-0.099007	0.550458	0.006496	76.516426	52.561497	49.088272	0.045123	0.000000	0.345995	0.000000	0.000000	0.000000	0.027152	0.035012	-0.127171	0.000000	0.000000	3.000000	95.000000	1.000000
15054.324269	-0.099007	0.550458	0.006496	76.516426	52.561497	49.088272	0.045123	0.000000	0.345995	0.000000	0.000000	0.000000	0.027152	0.035012	-0.127171	0.000000	0.000000	3.000000	95.000000	1.000000
15054.327602	-0.098774	0.550656	0.005621	76.520432	52.602325	49.124668	0.049648	0.000000	0.324800	0.000000	0.000000	0.000000	0.069802	0.059473	-0.262370	0.000000	0.000000	3.000000	95.000000	1.000000
15054.330935	-0.098774	0.550656	0.005621	76.520432	52.602325	49.124668	0.049648	0.000000	0.324800	0.000000	0.000000	0.000000	-0.000001	-0.000001	0.000000	0.000000	0.000000	3.000000	95.000000	1.000000
15054.334269	-0.098774	0.550656	0.005621	76.520432	52.602325	49.124668	0.049648	0.000000	0.324800	0.000000	0.000000	0.000000	-0.000001	-0.000001	0.000000	0.000000	0.000000	3.000000	95.000000	1.000000
15054.337602	-0.098774	0.550656	0.005621	76.525711	52.665203	49.188271	0.061282	0.000000	0.281072	0.000000	0.000000	0.000000	-0.000001	-0.000001	0.000000	0.000000	0.000000	3.000000	95.000000	1.000000
15054.340935	-0.098774	0.550656	0.005621	76.525711	52.665203	49.188271	0.061282	0.000000	0.281072	0.000000	0.000000	0.000000	-0.000001	-0.000001	0.000000	0.000000	0.000000	3.000000	95.000000	1.000000
15054.344269	-0.098650	0.550721	0.005148	76.525711	52.665203	49.188271	0.061282	0.000000	0.281072	0.000000	0.000000	0.000000	0.037184	0.019353	-0.141974	0.000000	0.000000	3.000000	95.000000	1.000000
15054.347602	-0.098650	0.550721	0.005148	76.526558	52.741669	49.275616	0.061282	0.000000	0.281072	0.000000	0.000000	0.000000	0.037184	0.019353	-0.141974	0.000000	0.000000	3.000000	95.000000	1.000000
15054.350935	-0.098650	0.550721	0.005148	76.526558	52.741669	49.275616	0.061282	0.000000	0.281072	0.000000	0.000000	0.000000	0.037184	0.019353	-0.141974	0.000000	0.000000	3.000000	95.000000	1.000000
15054.354269	-0.098650	0.550721	0.005148	76.526558	52.741669	49.275616	0.061282	0.000000	0.281072	0.000000	0.000000	0.000000	0.037184	0.019353	-0.141974	0.000000	0.000000	3.000000	95.000000	1.000000
15054.357602	-0.098452	0.550815	0.004220	76.510376	52.818478	49.382484	0.067479	0.000000	0.257410	0.000000	0.000000	0.000000	0.059431	0.028057	-0.278539	0.000000	0.000000	3.000000	95.000000	1.000000
15054.360935	-0.098452	0.550815	0.004220	76.510376	52.818478	49.382484	0.067479	0.000000	0.257410	0.000000	0.000000	0.000000	-0.000000	0.000001	-0.000000	0.000000	0.000000	3.000000	95.000000	1.000000
15054.364269	-0.098452	0.550815	0.004220	76.510376	52.818478	49.382484	0.067479	0.000000	0.257410	0.000000	0.000000	0.000000	-0.000000	0.000001	-0.000000	0.000000	0.000000	3.000000	95.000000	1.000000
15054.367602	-0.098452	0.550815	0.004220	76.468269	52.930107	49.555519	0.077385	0.000000	0.210986	0.000000	0.000000	0.000000	-0.000000	0.000001	-0.000000	0.000000	0.000000	3.000000	95.000000	1.000000
15054.370935	-0.098452	0.550815	0.004220	76.468269	52.930107	49.555519	0.077385	0.000000	0.210986	0.000000	0.000000	0.000000	-0.000000	0.000001	-0.000000	0.000000	0.000000	3.000000	95.000000	1.000000
15054.374269	-0.098334	0.550843	0.003774	76.468269	52.930107	49.555519	0.077385	0.000000	0.210986	0.000000	0.000000	0.000000	0.035403	0.008699	-0.133752	0.000000	0.000000	3.000000	95.000000	1.000000
15054.377602	-0.098334	0.550843	0.003774	76.403381	53.044891	49.758018	0.077385	0.000000	0.210986	0.000000	0.000000	0.000000	0.035403	0.008699	-0.133752	0.000000	0.000000	3.000000	95.000000	1.000000
15054.380935	-0.098334	0.550843	0.003774	76.403381	53.044891	49.758018	0.077385	0.000000	0.210986	0.000000	0.000000	0.000000	0.035403	0.008699	-0.133752	0.000000	0.000000	3.000000	95.000000	1.000000
15054.384269	-0.098334	0.550843	0.003774	76.403381	53.044891	49.758018	0.077385	0.000000	0.210986	0.000000	0.000000	0.000000	0.035403	0.008699	-0.133752	0.000000	0.000000	3.000000	95.000000	1.000000
15054.387602	-0.098088	0.550952	0.002940	76.331345	53.153244	49.958164	0.083285	0.000000	0.188694	0.000000	0.000000	0.000000	0.073911	0.032528	-0.250137	0.000000	0.000000	3.000000	95.000000	1.000000
15054.390935	-0.098088	0.550952	0.002940	76.331345	53.153244	49.958164	0.083285	0.000000	0.188694	0.000000	0.000000	0.000000	0.000000	0.000002	0.000000	0.000000	0.000000	3.000000	95.000000	1.000000
15054.394269	-0.098088	0.550952	0.002940	76.331345	53.153244	49.958164	0.083285	0.000000	0.188694	0.000000	0.000000	0.000000	0.000000	0.000002	0.000000	0.000000	0.000000	3.000000	95.000000	1.000000
15054.397602	-0.098088	0.550952	0.002940	76.266441	53.254997	50.142853	0.095604	0.000000	0.147005	0.000000	0.000000	0.000000	0.000000	0.000002	0.000000	0.000000	0.000000	3.000000	95.000000	1.000000
15054.400935	-0.098088	0.550952	0.002940	76.266441	53.254997	50.142853	0.095604	0.000000	0.147005	0.000000	0.000000	0.000000	0.000000	0.000002	0.000000	0.000000	0.000000	3.000000	95.000000	1.000000
15054.404269	-0.097943	0.551022	0.002580	76.266441	53.254997	50.142853	0.095604	0.000000	0.147005	0.000000	0.000000	0.000000	0.043582	0.021169	-0.108113	0.000000	0.000000	3.000000	95.000000	1.000000
15054.407602	-0.097943	0.551022	0.002580	76.237297	53.333527	50.257221	0.095604	0.000000	0.147005	0.000000	0.000000	0.000000	0.043582	0.021169	-0.108113	0.000000	0.000000	3.000000	95.000000	1.000000
15054.410935	-0.097943	0.551022	0.002580	76.237297	53.333527	50.257221	0.095604	0.000000	0.147005	0.000000	0.000000	0.000000	0.043582	0.021169	-0.108113	0.000000	0.000000	3.000000	95.000000	1.000000
15054.414269	-0.097943	0.551022	0.002580	76.237297	53.333527	50.257221	0.095604	0.000000	0.147005	0.000000	0.000000	0.000000	0.043582	0.021169	-0.108113	0.000000	0.000000	3.000000	95.000000	1.000000
15054.417602	-0.097721	0.551094	0.001969	76.236893	53.376743	50.301361	0.102867	0.000000	0.128986	0.000000	0.000000	0.000000	0.066376	0.021494	-0.183240	0.000000	0.000000	3.000000	95.000000	1.000000
15054.420935	-0.097721	0.551094	0.001969	76.236893	53.376743	50.301361	0.102867	0.000000	0.128986	0.000000	0.000000	0.000000	0.000000	0.000000	0.000000	0.000000	0.000000	3.000000	95.000000	1.000000
15054.424269	-0.097721	0.551094	0.001969	76.236893	53.376743	50.301361	0.102867	0.000000	0.128986	0.000000	0.000000	0.000000	0.000000	0.000000	0.000000	0.000000	0.000000	3.000000	95.000000	1.000000
15054.427602	-0.097721	0.551094	0.001969	76.240814	53.417065	50.337273	0.113930	0.000000	0.098446	0.000000	0.000000	0.000000	0.000000	0.000000	0.000000	0.000000	0.000000	3.000000	95.000000	1.000000
15054.430935	-0.097721	0.551094	0.001969	76.240814	53.417065	50.337273	0.113930	0.000000	0.098446	0.000000	0.000000	0.000000	0.000000	0.000000	0.000000	0.000000	0.000000	3.000000	95.000000	1.000000
15054.434269	-0.097623	0.551121	0.001718	76.240814	53.417065	50.337273	0.113930	0.000000	0.098446	0.000000	0.000000	0.000000	0.029670	0.008039	-0.075218	0.000000	0.000000	3.000000	95.000000	1.000000
15054.437602	-0.097623	0.551121	0.001718	76.243393	53.445740	50.361198	0.113930	0.000000	0.098446	0.000000	0.000000	0.000000	0.029670	0.008039	-0.075218	0.000000	0.000000	3.000000	95.000000	1.000000
15054.440935	-0.097623	0.551121	0.001718	76.243393	53.445740	50.361198	0.113930	0.000000	0.098446	0.000000	0.000000	0.000000	0.029670	0.008039	-0.075218	0.000000	0.000000	3.000000	95.000000	1.000000
15054.444269	-0.097623	0.551121	0.001718	76.243393	53.445740	50.361198	0.113930	0.000000	0.098446	0.000000	0.000000	0.000000	0.029670	0.008039	-0.075218	0.000000	0.000000	3.000000	95.000000	1.000000
15054.447602	-0.097462	0.551157	0.001390	76.244690	53.462811	50.373177	0.118875	0.000000	0.085910	0.000000	0.000000	0.000000	0.048251	0.010667	-0.098468	0.000000	0.000000	3.000000	95.000000	1.000000
15054.450935	-0.097462	0.551157	0.001390	76.244690	53.462811	50.373177	0.118875	0.000000	0.085910	0.000000	0.000000	0.000000	0.048251	0.010667	-0.098468	0.000000	0.000000	3.000000	95.000000	1.000000
15054.454269	-0.097462	0.551157	0.001390	76.244690	53.462811	50.373177	0.118875	0.000000	0.085910	0.000000	0.000000	0.000000	0.048251	0.010667	-0.098468	0.000000	0.000000	3.000000	95.000000	1.000000
15054.457602	-0.097462	0.551157	0.001390	76.246010	53.474445	50.385151	0.126916	0.000000	0.069499	0.000000	0.000000	0.000000	0.048251	0.010667	-0.098468	0.000000	0.000000	3.000000	95.000000	1.000000
15054.460935	-0.097447	0.551182	0.001321	76.246010	53.474445	50.385151	0.126916	0.000000	0.069499	0.000000	0.000000	0.000000	0.004386	0.007756	-0.020637	0.000000	0.000000	3.000000	95.000000	1.000000
15054.464269	-0.097447	0.551182	0.001321	76.246010	53.474445	50.385151	0.126916	0.000000	0.069499	0.000000	0.000000	0.000000	0.004386	0.007756	-0.020637	0.000000	0.000000	3.000000	95.000000	1.000000
15054.467602	-0.097447	0.551182	0.001321	76.247299	53.486095	50.397141	0.127647	0.000000	0.066059	0.000000	0.000000	0.000000	0.004386	0.007756	-0.020637	0.000000	0.000000	3.000000	95.000000	1.000000
15054.470935	-0.097447	0.551182	0.001321	76.247299	53.486095	50.397141	0.127647	0.000000	0.066059	0.000000	0.000000	0.000000	0.004386	0.007756	-0.020637	0.000000	0.000000	3.000000	95.000000	1.000000
15054.474269	-0.097438	0.551174	0.001280	76.247299	53.486095	50.397141	0.127647	0.000000	0.066059	0.000000	0.000000	0.000000	0.002605	-0.002513	-0.012252	0.000000	0.000000	3.000000	95.000000	1.000000
15054.477602	-0.097438	0.551174	0.001280	76.246010	53.471733	50.385155	0.127647	0.000000	0.066059	0.000000	0.000000	0.000000	0.002605	-0.002513	-0.012252	0.000000	0.000000	3.000000	95.000000	1.000000
15054.480935	-0.097438	0.551174	0.001280	76.246010	53.471733	50.385155	0.127647	0.000000	0.066059	0.000000	0.000000	0.000000	0.002605	-0.002513	-0.012252	0.000000	0.000000	3.000000	95.000000	1.000000
15054.484269	-0.097438	0.551174	0.001280	76.246010	53.471733	50.385155	0.127647	0.000000	0.066059	0.000000	0.000000	0.000000	0.002605	-0.002513	-0.012252	0.000000	0.000000	3.000000	95.000000	1.000000
15054.487602	-0.097504	0.551182	0.001376	76.244705	53.457375	50.373173	0.128081	0.000000	0.064017	0.000000	0.000000	0.000000	-0.019731	0.002443	0.028607	0.000000	0.000000	3.000000	95.000000	1.000000
15054.490935	-0.097504	0.551182	0.001376	76.244705	53.457375	50.373173	0.128081	0.000000	0.064017	0.000000	0.000000	0.000000	-0.019731	0.002443	0.028607	0.000000	0.000000	3.000000	95.000000	1.000000
15054.494269	-0.097504	0.551182	0.001376	76.244705	53.457375	50.373173	0.128081	0.000000	0.064017	0.000000	0.000000	0.000000	-0.019731	0.002443	0.028607	0.000000	0.000000	3.000000	95.000000	1.000000
15054.497602	-0.097504	0.551182	0.001376	76.243378	53.443012	50.361191	0.124793	0.000000	0.068785	0.000000	0.000000	0.000000	-0.019731	0.002443	0.028607	0.000000	0.000000	3.000000	95.000000	1.000000
15054.500935	-0.097544	0.551173	0.001458	76.243378	53.443012	50.361191	0.124793	0.000000	0.068785	0.000000	0.000000	0.000000	-0.012061	-0.002680	0.024619	0.000000	0.000000	3.000000	95.000000	1.000000
15054.504269	-0.097544	0.551173	0.001458	76.243378	53.443012	50.361191	0.124793	0.000000	0.068785	0.000000	0.000000	0.000000	-0.012061	-0.002680	0.024619	0.000000	0.000000	3.000000	95.000000	1.000000
15054.507602	-0.097544	0.551173	0.001458	76.240669	53.429657	50.351986	0.122783	0.000000	0.072888	0.000000	0.000000	0.000000	-0.012061	-0.002680	0.024619	0.000000	0.000000	3.000000	95.000000	1.000000
15054.510935	-0.097544	0.551173	0.001458	76.240669	53.429657	50.351986	0.122783	0.000000	0.072888	0.000000	0.000000	0.000000	-0.012061	-0.002680	0.024619	0.000000	0.000000	3.000000	95.000000	1.000000
15054.514269	-0.097589	0.551156	0.001563	76.240669	53.429657	50.351986	0.122783	0.000000	0.072888	0.000000	0.000000	0.000000	-0.013527	-0.005253	0.031495	0.000000	0.000000	3.000000	95.000000	1.000000
15054.517602	-0.097589	0.551156	0.001563	76.240112	53.434540	50.358696	0.122783	0.000000	0.072888	0.000000	0.000000	0.000000	-0.013527	-0.005253	0.031495	0.000000	0.000000	3.000000	95.000000	1.000000
15054.520935	-0.097589	0.551156	0.001563	76.240112	53.434540	50.358696	0.122783	0.000000	0.072888	0.000000	0.000000	0.000000	-0.013527	-0.005253	0.031495	0.000000	0.000000	3.000000	95.000000	1.000000
15054.524269	-0.097589	0.551156	0.001563	76.240112	53.434540	50.358696	0.122783	0.000000	0.072888	0.000000	0.000000	0.000000	-0.013527	-0.005253	0.031495	0.000000	0.000000	3.000000	95.000000	1.000000
15054.527602	-0.097656	0.551138	0.001663	76.240486	53.441437	50.368034	0.120528	0.000000	0.078137	0.000000	0.000000	0.000000	-0.020063	-0.005251	0.030101	0.000000	0.000000	3.000000	95.000000	1.000000
15054.530935	-0.097656	0.551138	0.001663	76.240486	53.441437	50.368034	0.120528	0.000000	0.078137	0.000000	0.000000	0.000000	-0.020063	-0.005251	0.030101	0.000000	0.000000	3.000000	95.000000	1.000000
15054.534269	-0.097656	0.551138	0.001663	76.240486	53.441437	50.368034	0.120528	0.000000	0.078137	0.000000	0.000000	0.000000	-0.020063	-0.005251	0.030101	0.000000	0.000000	3.000000	95.000000	1.000000
15054.537602	-0.097656	0.551138	0.001663	76.242142	53.462673	50.389343	0.117184	0.000000	0.083154	0.000000	0.000000	0.000000	-0.020063	-0.005251	0.030101	0.000000	0.000000	3.000000	95.000000	1.000000
15054.540935	-0.097662	0.551104	0.001691	76.242142	53.462673	50.389343	0.117184	0.000000	0.083154	0.000000	0.000000	0.000000	-0.001783	-0.010284	0.008383	0.000000	0.000000	3.000000	95.000000	1.000000
15054.544269	-0.097662	0.551104	0.001691	76.242142	53.462673	50.389343	0.117184	0.000000	0.083154	0.000000	0.000000	0.000000	-0.001783	-0.010284	0.008383	0.000000	0.000000	3.000000	95.000000	1.000000
15054.547602	-0.097662	0.551104	0.001691	76.242523	53.475002	50.398674	0.116887	0.000000	0.084551	0.000000	0.000000	0.000000	-0.001783	-0.010284	0.008383	0.000000	0.000000	3.000000	95.000000	1.000000
15054.550935	-0.097662	0.551104	0.001691	76.242523	53.475002	50.398674	0.116887	0.000000	0.084551	0.000000	0.000000	0.000000	-0.001783	-0.010284	0.008383	0.000000	0.000000	3.000000	95.000000	1.000000
15054.554269	-0.097640	0.551104	0.001696	76.242523	53.475002	50.398674	0.116887	0.000000	0.084551	0.000000	0.000000	0.000000	0.006535	-0.000002	0.001391	0.000000	0.000000	3.000000	95.000000	1.000000
15054.557602	-0.097640	0.551104	0.001696	76.243813	53.489365	50.410652	0.116887	0.000000	0.084551	0.000000	0.000000	0.000000	0.006535	-0.000002	0.001391	0.000000	0.000000	3.000000	95.000000	1.000000
15054.560935	-0.097640	0.551104	0.001696	76.243813	53.489365	50.410652	0.116887	0.000000	0.084551	0.000000	0.000000	0.000000	0.006535	-0.000002	0.001391	0.000000	0.000000	3.000000	95.000000	1.000000
15054.564269	-0.097640	0.551104	0.001696	76.243813	53.489365	50.410652	0.116887	0.000000	0.084551	0.000000	0.000000	0.000000	0.006535	-0.000002	0.001391	0.000000	0.000000	3.000000	95.000000	1.000000
15054.567602	-0.097562	0.551104	0.001646	76.243843	53.494823	50.410679	0.117976	0.000000	0.084783	0.000000	0.000000	0.000000	0.023672	0.000089	-0.014956	0.000000	0.000000	3.000000	95.000000	1.000000
15054.570935	-0.097562	0.551104	0.001646	76.243843	53.494823	50.410679	0.117976	0.000000	0.084783	0.000000	0.000000	0.000000	0.023672	0.000089	-0.014956	0.000000	0.000000	3.000000	95.000000	1.000000
15054.574269	-0.097562	0.551104	0.001646	76.243843	53.494823	50.410679	0.117976	0.000000	0.084783	0.000000	0.000000	0.000000	0.023672	0.000089	-0.014956	0.000000	0.000000	3.000000	95.000000	1.000000
15054.577602	-0.097562	0.551104	0.001646	76.245110	53.511875	50.422634	0.121922	0.000000	0.082290	0.000000	0.000000	0.000000	0.023672	0.000089	-0.014956	0.000000	0.000000	3.000000	95.000000	1.000000
15054.580935	-0.097500	0.551113	0.001568	76.245110	53.511875	50.422634	0.121922	0.000000	0.082290	0.000000	0.000000	0.000000	0.018594	0.002673	-0.023228	0.000000	0.000000	3.000000	95.000000	1.000000
15054.584269	-0.097500	0.551113	0.001568	76.245110	53.511875	50.422634	0.121922	0.000000	0.082290	0.000000	0.000000	0.000000	0.018594	0.002673	-0.023228	0.000000	0.000000	3.000000	95.000000	1.000000
15054.587602	-0.097500	0.551113	0.001568	76.245110	53.511875	50.422634	0.125021	0.000000	0.078419	0.000000	0.000000	0.000000	0.018594	0.002673	-0.023228	0.000000	0.000000	3.000000	95.000000	1.000000
15054.590935	-0.097500	0.551113	0.001568	76.245110	53.511875	50.422634	0.125021	0.000000	0.078419	0.000000	0.000000	0.000000	0.018594	0.002673	-0.023228	0.000000	0.000000	3.000000	95.000000	1.000000
15054.594269	-0.097480	0.551148	0.001477	76.245110	53.511875	50.422634	0.125021	0.000000	0.078419	0.000000	0.000000	0.000000	0.005848	0.010372	-0.027513	0.000000	0.000000	3.000000	95.000000	1.000000
15054.597602	-0.097480	0.551148	0.001477	76.243843	53.500263	50.410679	0.125021	0.000000	0.078419	0.000000	0.000000	0.000000	0.005848	0.010372	-0.027513	0.000000	0.000000	3.000000	95.000000	1.000000
15054.600935	-0.097480	0.551148	0.001477	76.243843	53.500263	50.410679	0.125021	0.000000	0.078419	0.000000	0.000000	0.000000	0.005848	0.010372	-0.027513	0.000000	0.000000	3.000000	95.000000	1.000000
15054.604269	-0.097480	0.551148	0.001477	76.243843	53.500263	50.410679	0.125021	0.000000	0.078419	0.000000	0.000000	0.000000	0.005848	0.010372	-0.027513	0.000000	0.000000	3.000000	95.000000	1.000000
15054.607602	-0.097445	0.551234	0.001311	76.243843	53.500263	50.410679	0.125995	0.000000	0.073833	0.000000	0.000000	0.000000	0.010554	0.025783	-0.049660	0.000000	0.000000	3.000000	95.000000	1.000000
15054.610935	-0.097445	0.551234	0.001311	76.243843	53.500263	50.410679	0.125995	0.000000	0.073833	0.000000	0.000000	0.000000	0.010554	0.025783	-0.049660	0.000000	0.000000	3.000000	95.000000	1.000000
15054.614269	-0.097445	0.551234	0.001311	76.243843	53.500263	50.410679	0.125995	0.000000	0.073833	0.000000	0.000000	0.000000	0.010554	0.025783	-0.049660	0.000000	0.000000	3.000000	95.000000	1.000000
15054.617602	-0.097445	0.551234	0.001311	76.243843	53.500263	50.410679	0.127754	0.000000	0.065557	0.000000	0.000000	0.000000	0.010554	0.025783	-0.049660	0.000000	0.000000	3.000000	95.000000	1.000000
15054.620935	-0.097425	0.551268	0.001219	76.243843	53.500263	50.410679	0.127754	0.000000	0.065557	0.000000	0.000000	0.000000	0.005847	0.010325	-0.027520	0.000000	0.000000	3.000000	95.000000	1.000000
15054.624269	-0.097425	0.551268	0.001219	76.243843	53.500263	50.410679	0.127754	0.000000	0.065557	0.000000	0.000000	0.000000	0.005847	0.010325	-0.027520	0.000000	0.000000	3.000000	95.000000	1.000000
15054.627602	-0.097425	0.551268	0.001219	76.242546	53.488621	50.398693	0.128729	0.000000	0.060970	0.000000	0.000000	0.000000	0.005847	0.010325	-0.027520	0.000000	0.000000	3.000000	95.000000	1.000000
15054.630935	-0.097425	0.551268	0.001219	76.242546	53.488621	50.398693	0.128729	0.000000	0.060970	0.000000	0.000000	0.000000	0.005847	0.010325	-0.027520	0.000000	0.000000	3.000000	95.000000	1.000000
15054.634269	-0.097415	0.551311	0.001169	76.242546	53.488621	50.398693	0.128729	0.000000	0.060970	0.000000	0.000000	0.000000	0.003246	0.012861	-0.015269	0.000000	0.000000	3.000000	95.000000	1.000000
15054.637602	-0.097415	0.551311	0.001169	76.242523	53.483154	50.398666	0.128729	0.000000	0.060970	0.000000	0.000000	0.000000	0.003246	0.012861	-0.015269	0.000000	0.000000	3.000000	95.000000	1.000000
15054.640935	-0.097415	0.551311	0.001169	76.242523	53.483154	50.398666	0.128729	0.000000	0.060970	0.000000	0.000000	0.000000	0.003246	0.012861	-0.015269	0.000000	0.000000	3.000000	95.000000	1.000000
15054.644269	-0.097415	0.551311	0.001169	76.242523	53.483154	50.398666	0.128729	0.000000	0.060970	0.000000	0.000000	0.000000	0.003246	0.012861	-0.015269	0.000000	0.000000	3.000000	95.000000	1.000000
15054.647602	-0.097473	0.551337	0.001017	76.243813	53.489365	50.410652	0.129270	0.000000	0.058425	0.000000	0.000000	0.000000	-0.017649	0.007823	-0.045327	0.000000	0.000000	3.000000	95.000000	1.000000
15054.650935	-0.097473	0.551337	0.001017	76.243813	53.489365	50.410652	0.129270	0.000000	0.058425	0.000000	0.000000	0.000000	0.000000	0.000009	-0.000000	0.000000	0.000000	3.000000	95.000000	1.000000
15054.654269	-0.097473	0.551337	0.001017	76.243813	53.489365	50.410652	0.129270	0.000000	0.058425	0.000000	0.000000	0.000000	0.000000	0.000009	-0.000000	0.000000	0.000000	3.000000	95.000000	1.000000
15054.657602	-0.097473	0.551337	0.001017	76.245132	53.490128	50.422646	0.126328	0.000000	0.050871	0.000000	0.000000	0.000000	0.000000	0.000009	-0.000000	0.000000	0.000000	3.000000	95.000000	1.000000
15054.660935	-0.097473	0.551337	0.001017	76.245132	53.490128	50.422646	0.126328	0.000000	0.050871	0.000000	0.000000	0.000000	0.000000	0.000009	-0.000000	0.000000	0.000000	3.000000	95.000000	1.000000
15054.664269	-0.097547	0.551337	0.000935	76.245132	53.490128	50.422646	0.126328	0.000000	0.050871	0.000000	0.000000	0.000000	-0.022027	0.000064	-0.024689	0.000000	0.000000	3.000000	95.000000	1.000000
15054.667602	-0.097547	0.551337	0.000935	76.246414	53.493580	50.434601	0.126328	0.000000	0.050871	0.000000	0.000000	0.000000	-0.022027	0.000064	-0.024689	0.000000	0.000000	3.000000	95.000000	1.000000
15054.670935	-0.097547	0.551337	0.000935	76.246414	53.493580	50.434601	0.126328	0.000000	0.050871	0.000000	0.000000	0.000000	-0.022027	0.000064	-0.024689	0.000000	0.000000	3.000000	95.000000	1.000000
15054.674269	-0.097547	0.551337	0.000935	76.246414	53.493580	50.434601	0.126328	0.000000	0.050871	0.000000	0.000000	0.000000	-0.022027	0.000064	-0.024689	0.000000	0.000000	3.000000	95.000000	1.000000
15054.677602	-0.097687	0.551312	0.000844	76.246429	53.485435	50.434612	0.122657	0.000000	0.046756	0.000000	0.000000	0.000000	-0.041908	-0.007625	-0.027356	0.000000	0.000000	3.000000	95.000000	1.000000
15054.680935	-0.097687	0.551312	0.000844	76.246429	53.485435	50.434612	0.122657	0.000000	0.046756	0.000000	0.000000	0.000000	-0.041908	-0.007625	-0.027356	0.000000	0.000000	3.000000	95.000000	1.000000
15054.684269	-0.097687	0.551312	0.000844	76.246429	53.485435	50.434612	0.122657	0.000000	0.046756	0.000000	0.000000	0.000000	-0.041908	-0.007625	-0.027356	0.000000	0.000000	3.000000	95.000000	1.000000
15054.687602	-0.097687	0.551312	0.000844	76.243408	53.489109	50.454842	0.115672	0.000000	0.042197	0.000000	0.000000	0.000000	-0.041908	-0.007625	-0.027356	0.000000	0.000000	3.000000	95.000000	1.000000
15054.690935	-0.097757	0.551303	0.000853	76.243408	53.489109	50.454842	0.115672	0.000000	0.042197	0.000000	0.000000	0.000000	-0.021037	-0.002589	0.002706	0.000000	0.000000	3.000000	95.000000	1.000000
15054.694269	-0.097757	0.551303	0.000853	76.243408	53.489109	50.454842	0.115672	0.000000	0.042197	0.000000	0.000000	0.000000	-0.021037	-0.002589	0.002706	0.000000	0.000000	3.000000	95.000000	1.000000
15054.697602	-0.097757	0.551303	0.000853	76.239120	53.486568	50.463070	0.112166	0.000000	0.042648	0.000000	0.000000	0.000000	-0.021037	-0.002589	0.002706	0.000000	0.000000	3.000000	95.000000	1.000000
15054.700935	-0.097757	0.551303	0.000853	76.239120	53.486568	50.463070	0.112166	0.000000	0.042648	0.000000	0.000000	0.000000	-0.021037	-0.002589	0.002706	0.000000	0.000000	3.000000	95.000000	1.000000
15054.704269	-0.097827	0.551295	0.000862	76.239120	53.486568	50.463070	0.112166	0.000000	0.042648	0.000000	0.000000	0.000000	-0.021039	-0.002578	0.002702	0.000000	0.000000	3.000000	95.000000	1.000000
15054.707602	-0.097827	0.551295	0.000862	76.233734	53.494610	50.483383	0.112166	0.000000	0.042648	0.000000	0.000000	0.000000	-0.021039	-0.002578	0.002702	0.000000	0.000000	3.000000	95.000000	1.000000
15054.710935	-0.097827	0.551295	0.000862	76.233734	53.494610	50.483383	0.112166	0.000000	0.042648	0.000000	0.000000	0.000000	-0.021039	-0.002578	0.002702	0.000000	0.000000	3.000000	95.000000	1.000000
15054.714269	-0.097827	0.551295	0.000862	76.233734	53.494610	50.483383	0.112166	0.000000	0.042648	0.000000	0.000000	0.000000	-0.021039	-0.002578	0.002702	0.000000	0.000000	3.000000	95.000000	1.000000
15054.717602	-0.097902	0.551277	0.000894	76.231598	53.510303	50.507515	0.108660	0.000000	0.043098	0.000000	0.000000	0.000000	-0.022509	-0.005167	0.009578	0.000000	0.000000	3.000000	95.000000	1.000000
15054.720935	-0.097902	0.551277	0.000894	76.231598	53.510303	50.507515	0.108660	0.000000	0.043098	0.000000	0.000000	0.000000	-0.022509	-0.005167	0.009578	0.000000	0.000000	3.000000	95.000000	1.000000
15054.724269	-0.097902	0.551277	0.000894	76.231598	53.510303	50.507515	0.108660	0.000000	0.043098	0.000000	0.000000	0.000000	-0.022509	-0.005167	0.009578	0.000000	0.000000	3.000000	95.000000	1.000000
15054.727602	-0.097902	0.551277	0.000894	76.233246	53.526104	50.528816	0.104908	0.000000	0.044694	0.000000	0.000000	0.000000	-0.022509	-0.005167	0.009578	0.000000	0.000000	3.000000	95.000000	1.000000
15054.730935	-0.097951	0.551243	0.000913	76.233246	53.526104	50.528816	0.104908	0.000000	0.044694	0.000000	0.000000	0.000000	-0.014837	-0.010253	0.005598	0.000000	0.000000	3.000000	95.000000	1.000000
15054.734269	-0.097951	0.551243	0.000913	76.233246	53.526104	50.528816	0.104908	0.000000	0.044694	0.000000	0.000000	0.000000	-0.014837	-0.010253	0.005598	0.000000	0.000000	3.000000	95.000000	1.000000
15054.737602	-0.097951	0.551243	0.000913	76.234772	53.557224	50.556873	0.102435	0.000000	0.045627	0.000000	0.000000	0.000000	-0.014837	-0.010253	0.005598	0.000000	0.000000	3.000000	95.000000	1.000000
15054.740935	-0.097951	0.551243	0.000913	76.234772	53.557224	50.556873	0.102435	0.000000	0.045627	0.000000	0.000000	0.000000	-0.014837	-0.010253	0.005598	0.000000	0.000000	3.000000	95.000000	1.000000
15054.744269	-0.097975	0.551192	0.000918	76.234772	53.557224	50.556873	0.102435	0.000000	0.045627	0.000000	0.000000	0.000000	-0.007169	-0.015351	0.001619	0.000000	0.000000	3.000000	95.000000	1.000000
15054.747602	-0.097975	0.551192	0.000918	76.236061	53.568863	50.568855	0.102435	0.000000	0.045627	0.000000	0.000000	0.000000	-0.007169	-0.015351	0.001619	0.000000	0.000000	3.000000	95.000000	1.000000
15054.750935	-0.097975	0.551192	0.000918	76.236061	53.568863	50.568855	0.102435	0.000000	0.045627	0.000000	0.000000	0.000000	-0.007169	-0.015351	0.001619	0.000000	0.000000	3.000000	95.000000	1.000000
15054.754269	-0.097975	0.551192	0.000918	76.236061	53.568863	50.568855	0.102435	0.000000	0.045627	0.000000	0.000000	0.000000	-0.007169	-0.015351	0.001619	0.000000	0.000000	3.000000	95.000000	1.000000
15054.757602	-0.098005	0.551107	0.000951	76.237190	53.590378	50.595551	0.101240	0.000000	0.045897	0.000000	0.000000	0.000000	-0.008964	-0.025626	0.010000	0.000000	0.000000	3.000000	95.000000	1.000000
15054.760935	-0.098005	0.551107	0.000951	76.237190	53.590378	50.595551	0.101240	0.000000	0.045897	0.000000	0.000000	0.000000	-0.008964	-0.025626	0.010000	0.000000	0.000000	3.000000	95.000000	1.000000
15054.764269	-0.098005	0.551107	0.000951	76.237190	53.590378	50.595551	0.101240	0.000000	0.045897	0.000000	0.000000	0.000000	-0.008964	-0.025626	0.010000	0.000000	0.000000	3.000000	95.000000	1.000000
15054.767602	-0.098005	0.551107	0.000951	76.235489	53.611076	50.627716	0.099746	0.000000	0.047564	0.000000	0.000000	0.000000	-0.008964	-0.025626	0.010000	0.000000	0.000000	3.000000	95.000000	1.000000
15054.770935	-0.098051	0.551055	0.000952	76.235489	53.611076	50.627716	0.099746	0.000000	0.047564	0.000000	0.000000	0.000000	-0.013692	-0.015346	0.000217	0.000000	0.000000	3.000000	95.000000	1.000000
15054.774269	-0.098051	0.551055	0.000952	76.235489	53.611076	50.627716	0.099746	0.000000	0.047564	0.000000	0.000000	0.000000	-0.013692	-0.015346	0.000217	0.000000	0.000000	3.000000	95.000000	1.000000
15054.777602	-0.098051	0.551055	0.000952	76.226578	53.641926	50.673470	0.097464	0.000000	0.047600	0.000000	0.000000	0.000000	-0.013692	-0.015346	0.000217	0.000000	0.000000	3.000000	95.000000	1.000000
15054.780935	-0.098051	0.551055	0.000952	76.226578	53.641926	50.673470	0.097464	0.000000	0.047600	0.000000	0.000000	0.000000	-0.013692	-0.015346	0.000217	0.000000	0.000000	3.000000	95.000000	1.000000
15054.784269	-0.098070	0.551013	0.000934	76.226578	53.641926	50.673470	0.097464	0.000000	0.047600	0.000000	0.000000	0.000000	-0.005697	-0.012785	-0.005266	0.000000	0.000000	3.000000	95.000000	1.000000
15054.787602	-0.098070	0.551013	0.000934	76.210617	53.664833	50.718048	0.097464	0.000000	0.047600	0.000000	0.000000	0.000000	-0.005697	-0.012785	-0.005266	0.000000	0.000000	3.000000	95.000000	1.000000
15054.790935	-0.098070	0.551013	0.000934	76.210617	53.664833	50.718048	0.097464	0.000000	0.047600	0.000000	0.000000	0.000000	-0.005697	-0.012785	-0.005266	0.000000	0.000000	3.000000	95.000000	1.000000
15054.794269	-0.098070	0.551013	0.000934	76.210617	53.664833	50.718048	0.097464	0.000000	0.047600	0.000000	0.000000	0.000000	-0.005697	-0.012785	-0.005266	0.000000	0.000000	3.000000	95.000000	1.000000
15054.797602	-0.098046	0.550945	0.000931	76.202072	53.705151	50.772995	0.096515	0.000000	0.046722	0.000000	0.000000	0.000000	0.007032	-0.020452	-0.000972	0.000000	0.000000	3.000000	95.000000	1.000000
15054.800935	-0.098046	0.550945	0.000931	76.202072	53.705151	50.772995	0.096515	0.000000	0.046722	0.000000	0.000000	0.000000	0.007032	-0.020452	-0.000972	0.000000	0.000000	3.000000	95.000000	1.000000
15054.804269	-0.098046	0.550945	0.000931	76.202072	53.705151	50.772995	0.096515	0.000000	0.046722	0.000000	0.000000	0.000000	0.007032	-0.020452	-0.000972	0.000000	0.000000	3.000000	95.000000	1.000000
15054.807602	-0.098046	0.550945	0.000931	76.196327	53.711597	50.783825	0.097687	0.000000	0.046560	0.000000	0.000000	0.000000	0.007032	-0.020452	-0.000972	0.000000	0.000000	3.000000	95.000000	1.000000
15054.810935	-0.098025	0.550945	0.000936	76.196327	53.711597	50.783825	0.097687	0.000000	0.046560	0.000000	0.000000	0.000000	0.006526	0.000004	0.001396	0.000000	0.000000	3.000000	95.000000	1.000000
15054.814269	-0.098025	0.550945	0.000936	76.196327	53.711597	50.783825	0.097687	0.000000	0.046560	0.000000	0.000000	0.000000	0.006526	0.000004	0.001396	0.000000	0.000000	3.000000	95.000000	1.000000
15054.817602	-0.098025	0.550945	0.000936	76.193298	53.728706	50.795918	0.098775	0.000000	0.046793	0.000000	0.000000	0.000000	0.006526	0.000004	0.001396	0.000000	0.000000	3.000000	95.000000	1.000000
15054.820935	-0.098025	0.550945	0.000936	76.193298	53.728706	50.795918	0.098775	0.000000	0.046793	0.000000	0.000000	0.000000	0.006526	0.000004	0.001396	0.000000	0.000000	3.000000	95.000000	1.000000
15054.824269	-0.097989	0.550945	0.000877	76.193298	53.728706	50.795918	0.098775	0.000000	0.046793	0.000000	0.000000	0.000000	0.010615	0.000096	-0.017734	0.000000	0.000000	3.000000	95.000000	1.000000
15054.827602	-0.097989	0.550945	0.000877	76.180222	53.749561	50.826916	0.098775	0.000000	0.046793	0.000000	0.000000	0.000000	0.010615	0.000096	-0.017734	0.000000	0.000000	3.000000	95.000000	1.000000
15054.830935	-0.097989	0.550945	0.000877	76.180222	53.749561	50.826916	0.098775	0.000000	0.046793	0.000000	0.000000	0.000000	0.010615	0.000096	-0.017734	0.000000	0.000000	3.000000	95.000000	1.000000
15054.834269	-0.097989	0.550945	0.000877	76.180222	53.749561	50.826916	0.098775	0.000000	0.046793	0.000000	0.000000	0.000000	0.010615	0.000096	-0.017734	0.000000	0.000000	3.000000	95.000000	1.000000
15054.837602	-0.097932	0.550997	0.000612	76.138435	53.788620	50.855820	0.100544	0.000000	0.043837	0.000000	0.000000	0.000000	0.017012	0.015643	-0.079535	0.000000	0.000000	3.000000	95.000000	1.000000
15054.840935	-0.097932	0.550997	0.000612	76.138435	53.788620	50.855820	0.100544	0.000000	0.043837	0.000000	0.000000	0.000000	0.017012	0.015643	-0.079535	0.000000	0.000000	3.000000	95.000000	1.000000
15054.844269	-0.097932	0.550997	0.000612	76.138435	53.788620	50.855820	0.100544	0.000000	0.043837	0.000000	0.000000	0.000000	0.017012	0.015643	-0.079535	0.000000	0.000000	3.000000	95.000000	1.000000
15054.847602	-0.097932	0.550997	0.000612	76.049202	53.853916	50.717068	0.103379	0.000000	0.030581	0.000000	0.000000	0.000000	0.017012	0.015643	-0.079535	0.000000	0.000000	3.000000	95.000000	1.000000
15054.850935	-0.097912	0.551023	0.000411	76.049202	53.853916	50.717068	0.103379	0.000000	0.030581	0.000000	0.000000	0.000000	0.006087	0.007871	-0.060303	0.000000	0.000000	3.000000	95.000000	1.000000
15054.854269	-0.097912	0.551023	0.000411	76.049202	53.853916	50.717068	0.103379	0.000000	0.030581	0.000000	0.000000	0.000000	0.006087	0.007871	-0.060303	0.000000	0.000000	3.000000	95.000000	1.000000
15054.857602	-0.097912	0.551023	0.000411	75.900139	53.979900	50.327717	0.104393	0.000000	0.020531	0.000000	0.000000	0.000000	0.006087	0.007871	-0.060303	0.000000	0.000000	3.000000	95.000000	1.000000
15054.860935	-0.097886	0.551050	0.000077	75.900139	53.979900	50.327717	0.104393	0.000000	0.020531	0.000000	0.000000	0.000000	0.007771	0.007986	-0.099983	0.000000	0.000000	3.000000	95.000000	1.000000
15054.864269	-0.097886	0.551050	0.000077	75.900139	53.979900	50.327717	0.104393	0.000000	0.020531	0.000000	0.000000	0.000000	0.007771	0.007986	-0.099983	0.000000	0.000000	3.000000	95.000000	1.000000
15054.867602	-0.097886	0.551050	0.000077	75.674591	54.168175	49.772156	0.105689	0.000000	0.003867	0.000000	0.000000	0.000000	0.007771	0.007986	-0.099983	0.000000	0.000000	3.000000	95.000000	1.000000
15054.870935	-0.097885	0.551085	-0.000352	75.674591	54.168175	49.772156	0.105689	0.000000	0.003867	0.000000	0.000000	0.000000	0.000358	0.010540	-0.128815	0.000000	1.000000	3.000000	95.000000	1.000000
15054.874269	-0.097885	0.551085	-0.000352	75.674591	54.168175	49.772156	0.105689	0.000000	0.003867	0.000000	0.000000	0.000000	0.000358	0.010540	-0.128815	0.000000	1.000000	3.000000	95.000000	1.000000
