# Supplementary material for: Haptic Guidance Needs to Be Intuitive Not Just Informative to Improve Human Motor Accuracy
Source: PLoS One. 2016 Mar 16;11(3):e0150912. doi: 10.1371/journal.pone.0150912 (PMC4794196; doi:10.1371/journal.pone.0150912)
Supplement: S1 Data — (ZIP) [file pone.0150912.s001.zip › Subject6/exp1_0096.txt]

Time	PosX	PosY	PosZ	RotX	RotY	RotZ	ForceX	ForceY	ForceZ	MomentX	MomentY	MomentZ	VelocityX	VelocityY	VelocityZ	CalibratedWeight	ButtonDown	Condition	Trial	Visual
15056.234617	0.000589	0.494865	0.250080	72.079231	36.840733	19.950478	0.000000	0.000000	0.000000	0.000000	0.000000	0.000000	-0.040350	-0.032263	-0.059927	0.000000	1.000000	3.000000	96.000000	0.000000
15056.237951	0.000623	0.494846	0.250097	72.015839	36.962631	20.128162	1.865864	0.000000	4.638809	0.000000	0.000000	0.000000	0.010077	-0.005535	0.005033	0.000000	1.000000	3.000000	96.000000	0.000000
15056.241284	0.000623	0.494846	0.250097	72.015839	36.962631	20.128162	1.865864	0.000000	4.638809	0.000000	0.000000	0.000000	0.010077	-0.005535	0.005033	0.000000	1.000000	3.000000	96.000000	0.000000
15056.244617	0.000623	0.494846	0.250097	72.015839	36.962631	20.128162	1.865864	0.000000	4.638809	0.000000	0.000000	0.000000	0.010077	-0.005535	0.005033	0.000000	1.000000	3.000000	96.000000	0.000000
15056.247951	0.000623	0.494846	0.250097	71.959229	37.065884	20.256443	1.866293	0.000000	4.638637	0.000000	0.000000	0.000000	0.010077	-0.005535	0.005033	0.000000	1.000000	3.000000	96.000000	0.000000
15056.251284	0.001026	0.494719	0.250245	71.959229	37.065884	20.256443	1.866293	0.000000	4.638637	0.000000	0.000000	0.000000	0.120935	-0.038315	0.044599	0.000000	1.000000	3.000000	96.000000	0.000000
15056.254617	0.001026	0.494719	0.250245	71.959229	37.065884	20.256443	1.866293	0.000000	4.638637	0.000000	0.000000	0.000000	0.120935	-0.038315	0.044599	0.000000	1.000000	3.000000	96.000000	0.000000
15056.257951	0.001026	0.494719	0.250245	71.899078	37.023033	20.178528	1.871766	0.000000	4.636431	0.000000	0.000000	0.000000	0.120935	-0.038315	0.044599	0.000000	1.000000	3.000000	96.000000	0.000000
15056.261284	0.001026	0.494719	0.250245	71.899078	37.023033	20.178528	1.871766	0.000000	4.636431	0.000000	0.000000	0.000000	0.120935	-0.038315	0.044599	0.000000	1.000000	3.000000	96.000000	0.000000
15056.264617	0.001565	0.494903	0.250803	71.899078	37.023033	20.178528	1.871766	0.000000	4.636431	0.000000	0.000000	0.000000	0.161564	0.055440	0.167458	0.000000	1.000000	3.000000	96.000000	0.000000
15056.267951	0.001835	0.494858	0.251405	71.889824	36.833111	19.915602	1.871766	0.000000	4.636431	0.000000	0.000000	0.000000	0.081128	-0.013671	0.180485	0.000000	1.000000	3.000000	96.000000	0.000000
15056.271284	0.001835	0.494858	0.251405	71.889824	36.833111	19.915602	1.871766	0.000000	4.636431	0.000000	0.000000	0.000000	0.081128	-0.013671	0.180485	0.000000	1.000000	3.000000	96.000000	0.000000
15056.274617	0.001835	0.494858	0.251405	71.889824	36.833111	19.915602	1.871766	0.000000	4.636431	0.000000	0.000000	0.000000	0.081128	-0.013671	0.180485	0.000000	1.000000	3.000000	96.000000	0.000000
15056.277951	0.001835	0.494858	0.251405	71.905251	36.494873	19.442255	1.877165	0.000000	4.634247	0.000000	0.000000	0.000000	0.081128	-0.013671	0.180485	0.000000	1.000000	3.000000	96.000000	0.000000
15056.281284	0.002005	0.495006	0.251996	71.905251	36.494873	19.442255	1.877165	0.000000	4.634247	0.000000	0.000000	0.000000	0.050957	0.044394	0.177223	0.000000	1.000000	3.000000	96.000000	0.000000
15056.284617	0.002005	0.495006	0.251996	71.905251	36.494873	19.442255	1.877165	0.000000	4.634247	0.000000	0.000000	0.000000	0.050957	0.044394	0.177223	0.000000	1.000000	3.000000	96.000000	0.000000
15056.287951	0.001905	0.495027	0.252404	71.978058	36.128483	18.932381	1.876068	0.000000	4.634692	0.000000	0.000000	0.000000	-0.029970	0.006531	0.122571	0.000000	1.000000	3.000000	96.000000	0.000000
15056.291284	0.001905	0.495027	0.252404	71.978058	36.128483	18.932381	1.876068	0.000000	4.634692	0.000000	0.000000	0.000000	-0.029970	0.006531	0.122571	0.000000	1.000000	3.000000	96.000000	0.000000
15056.294617	0.001905	0.495027	0.252404	71.978058	36.128483	18.932381	1.876068	0.000000	4.634692	0.000000	0.000000	0.000000	-0.029970	0.006531	0.122571	0.000000	1.000000	3.000000	96.000000	0.000000
15056.297951	0.001905	0.495027	0.252404	72.057571	35.767056	18.436609	1.871881	0.000000	4.636384	0.000000	0.000000	0.000000	-0.029970	0.006531	0.122571	0.000000	1.000000	3.000000	96.000000	0.000000
15056.301284	0.001737	0.494928	0.252725	72.057571	35.767056	18.436609	1.871881	0.000000	4.636384	0.000000	0.000000	0.000000	-0.050292	-0.029879	0.096143	0.000000	1.000000	3.000000	96.000000	0.000000
15056.304617	0.001737	0.494928	0.252725	72.057571	35.767056	18.436609	1.871881	0.000000	4.636384	0.000000	0.000000	0.000000	-0.050292	-0.029879	0.096143	0.000000	1.000000	3.000000	96.000000	0.000000
15056.307951	0.001737	0.494928	0.252725	72.105110	35.506840	18.097448	1.867193	0.000000	4.638275	0.000000	0.000000	0.000000	-0.050292	-0.029879	0.096143	0.000000	1.000000	3.000000	96.000000	0.000000
15056.311284	0.001737	0.494928	0.252725	72.105110	35.506840	18.097448	1.867193	0.000000	4.638275	0.000000	0.000000	0.000000	-0.050292	-0.029879	0.096143	0.000000	1.000000	3.000000	96.000000	0.000000
15056.314617	0.001569	0.494865	0.253012	72.105110	35.506840	18.097448	1.867193	0.000000	4.638275	0.000000	0.000000	0.000000	-0.050360	-0.018776	0.086035	0.000000	1.000000	3.000000	96.000000	0.000000
15056.317951	0.001435	0.494744	0.253285	72.097397	35.441372	18.027233	1.867193	0.000000	4.638275	0.000000	0.000000	0.000000	-0.040290	-0.036521	0.082172	0.000000	1.000000	3.000000	96.000000	0.000000
15056.321284	0.001435	0.494744	0.253285	72.097397	35.441372	18.027233	1.867193	0.000000	4.638275	0.000000	0.000000	0.000000	-0.040290	-0.036521	0.082172	0.000000	1.000000	3.000000	96.000000	0.000000
15056.324617	0.001435	0.494744	0.253285	72.097397	35.441372	18.027233	1.867193	0.000000	4.638275	0.000000	0.000000	0.000000	-0.040290	-0.036521	0.082172	0.000000	1.000000	3.000000	96.000000	0.000000
15056.327951	0.001435	0.494744	0.253285	72.087166	35.418968	18.003689	1.858865	0.000000	4.641618	0.000000	0.000000	0.000000	-0.040290	-0.036521	0.082172	0.000000	1.000000	3.000000	96.000000	0.000000
15056.331284	0.001402	0.494639	0.253511	72.087166	35.418968	18.003689	1.858865	0.000000	4.641618	0.000000	0.000000	0.000000	-0.009985	-0.031465	0.067651	0.000000	1.000000	3.000000	96.000000	0.000000
15056.334617	0.001402	0.494639	0.253511	72.087166	35.418968	18.003689	1.858865	0.000000	4.641618	0.000000	0.000000	0.000000	-0.009985	-0.031465	0.067651	0.000000	1.000000	3.000000	96.000000	0.000000
15056.337951	0.001402	0.494639	0.253511	72.082047	35.405056	17.991930	1.858865	0.000000	4.641618	0.000000	0.000000	0.000000	-0.009985	-0.031465	0.067651	0.000000	1.000000	3.000000	96.000000	0.000000
15056.341284	0.001402	0.494639	0.253511	72.082047	35.405056	17.991930	1.858865	0.000000	4.641618	0.000000	0.000000	0.000000	-0.009985	-0.031465	0.067651	0.000000	1.000000	3.000000	96.000000	0.000000
15056.344617	0.001369	0.494512	0.253690	72.082047	35.405056	17.991930	1.858865	0.000000	4.641618	0.000000	0.000000	0.000000	-0.010018	-0.038061	0.053835	0.000000	1.000000	3.000000	96.000000	0.000000
15056.347951	0.001369	0.494512	0.253690	72.080330	35.372032	17.959555	1.856914	0.000000	4.642399	0.000000	0.000000	0.000000	-0.010018	-0.038061	0.053835	0.000000	0.000000	3.000000	96.000000	0.000000
15056.351284	0.001369	0.494512	0.253690	72.080330	35.372032	17.959555	1.856914	0.000000	4.642399	0.000000	0.000000	0.000000	-0.010018	-0.038061	0.053835	0.000000	0.000000	3.000000	96.000000	0.000000
15056.354617	0.001369	0.494512	0.253690	72.080330	35.372032	17.959555	1.856914	0.000000	4.642399	0.000000	0.000000	0.000000	-0.010018	-0.038061	0.053835	0.000000	0.000000	3.000000	96.000000	0.000000
15056.357951	0.001234	0.494336	0.254045	72.112671	35.245388	17.782621	1.855255	0.000000	4.643063	0.000000	0.000000	0.000000	-0.040310	-0.052863	0.106414	0.000000	0.000000	3.000000	96.000000	0.000000
15056.361284	0.001234	0.494336	0.254045	72.112671	35.245388	17.782621	1.855255	0.000000	4.643063	0.000000	0.000000	0.000000	-0.040310	-0.052863	0.106414	0.000000	0.000000	3.000000	96.000000	0.000000
15056.364617	0.001234	0.494336	0.254045	72.112671	35.245388	17.782621	1.855255	0.000000	4.643063	0.000000	0.000000	0.000000	-0.040310	-0.052863	0.106414	0.000000	0.000000	3.000000	96.000000	0.000000
15056.367951	0.001234	0.494336	0.254045	72.212502	35.051800	17.485729	1.850901	0.000000	4.644800	0.000000	0.000000	0.000000	-0.040310	-0.052863	0.106414	0.000000	0.000000	3.000000	96.000000	0.000000
15056.371284	0.001065	0.494319	0.254093	72.212502	35.051800	17.485729	1.850901	0.000000	4.644800	0.000000	0.000000	0.000000	-0.050622	-0.005087	0.014463	0.000000	0.000000	3.000000	96.000000	0.000000
15056.374617	0.001065	0.494319	0.254093	72.212502	35.051800	17.485729	1.850901	0.000000	4.644800	0.000000	0.000000	0.000000	-0.050622	-0.005087	0.014463	0.000000	0.000000	3.000000	96.000000	0.000000
15056.377951	0.000761	0.494336	0.254046	72.393860	34.904007	17.187469	1.847935	0.000000	4.645981	0.000000	0.000000	0.000000	-0.091180	0.005090	-0.014267	0.000000	0.000000	3.000000	96.000000	0.000000
15056.381284	0.000761	0.494336	0.254046	72.393860	34.904007	17.187469	1.847935	0.000000	4.645981	0.000000	0.000000	0.000000	-0.091180	0.005090	-0.014267	0.000000	0.000000	3.000000	96.000000	0.000000
15056.384617	0.000761	0.494336	0.254046	72.393860	34.904007	17.187469	1.847935	0.000000	4.645981	0.000000	0.000000	0.000000	-0.091180	0.005090	-0.014267	0.000000	0.000000	3.000000	96.000000	0.000000
15056.387951	0.000761	0.494336	0.254046	72.665894	35.021446	17.148125	1.843432	0.000000	4.647769	0.000000	0.000000	0.000000	-0.091180	0.005090	-0.014267	0.000000	0.000000	3.000000	96.000000	0.000000
15056.391284	0.000289	0.494481	0.253850	72.665894	35.021446	17.148125	1.843432	0.000000	4.647769	0.000000	0.000000	0.000000	-0.141826	0.043674	-0.058660	0.000000	0.000000	3.000000	96.000000	0.000000
15056.394617	0.000289	0.494481	0.253850	72.665894	35.021446	17.148125	1.843432	0.000000	4.647769	0.000000	0.000000	0.000000	-0.141826	0.043674	-0.058660	0.000000	0.000000	3.000000	96.000000	0.000000
15056.397951	-0.000184	0.494718	0.253540	72.996315	35.651733	17.680744	1.837174	0.000000	4.650246	0.000000	0.000000	0.000000	-0.141739	0.071043	-0.093205	0.000000	0.000000	3.000000	96.000000	0.000000
15056.401284	-0.000184	0.494718	0.253540	72.996315	35.651733	17.680744	1.837174	0.000000	4.650246	0.000000	0.000000	0.000000	-0.141739	0.071043	-0.093205	0.000000	0.000000	3.000000	96.000000	0.000000
15056.404617	-0.000184	0.494718	0.253540	72.996315	35.651733	17.680744	1.837174	0.000000	4.650246	0.000000	0.000000	0.000000	-0.141739	0.071043	-0.093205	0.000000	0.000000	3.000000	96.000000	0.000000
15056.407951	-0.000184	0.494718	0.253540	73.335075	36.836353	18.847252	1.831622	0.000000	4.652436	0.000000	0.000000	0.000000	-0.141739	0.071043	-0.093205	0.000000	0.000000	3.000000	96.000000	0.000000
15056.411284	-0.000622	0.495106	0.253157	73.335075	36.836353	18.847252	1.831622	0.000000	4.652436	0.000000	0.000000	0.000000	-0.131480	0.116538	-0.114655	0.000000	0.000000	3.000000	96.000000	0.000000
15056.414617	-0.000622	0.495106	0.253157	73.335075	36.836353	18.847252	1.831622	0.000000	4.652436	0.000000	0.000000	0.000000	-0.131480	0.116538	-0.114655	0.000000	0.000000	3.000000	96.000000	0.000000
15056.417951	-0.001161	0.495687	0.252732	73.710037	38.276672	20.277348	1.827040	0.000000	4.654237	0.000000	0.000000	0.000000	-0.161649	0.174074	-0.127491	0.000000	0.000000	3.000000	96.000000	0.000000
15056.421284	-0.001161	0.495687	0.252732	73.710037	38.276672	20.277348	1.827040	0.000000	4.654237	0.000000	0.000000	0.000000	-0.161649	0.174074	-0.127491	0.000000	0.000000	3.000000	96.000000	0.000000
15056.424617	-0.001161	0.495687	0.252732	73.710037	38.276672	20.277348	1.827040	0.000000	4.654237	0.000000	0.000000	0.000000	-0.161649	0.174074	-0.127491	0.000000	0.000000	3.000000	96.000000	0.000000
15056.427951	-0.001766	0.496398	0.252220	74.141495	40.018944	22.013483	1.821100	0.000000	4.656565	0.000000	0.000000	0.000000	-0.181599	0.213262	-0.153691	0.000000	0.000000	3.000000	96.000000	0.000000
15056.431284	-0.001766	0.496398	0.252220	74.141495	40.018944	22.013483	1.821100	0.000000	4.656565	0.000000	0.000000	0.000000	-0.181599	0.213262	-0.153691	0.000000	0.000000	3.000000	96.000000	0.000000
15056.434617	-0.001766	0.496398	0.252220	74.141495	40.018944	22.013483	1.821100	0.000000	4.656565	0.000000	0.000000	0.000000	-0.181599	0.213262	-0.153691	0.000000	0.000000	3.000000	96.000000	0.000000
15056.437951	-0.002606	0.497257	0.251602	74.584396	42.012115	24.000978	1.814610	0.000000	4.659098	0.000000	0.000000	0.000000	-0.251889	0.257830	-0.185358	0.000000	0.000000	3.000000	96.000000	0.000000
15056.441284	-0.002606	0.497257	0.251602	74.584396	42.012115	24.000978	1.814610	0.000000	4.659098	0.000000	0.000000	0.000000	-0.251889	0.257830	-0.185358	0.000000	0.000000	3.000000	96.000000	0.000000
15056.444617	-0.002606	0.497257	0.251602	74.584396	42.012115	24.000978	1.814610	0.000000	4.659098	0.000000	0.000000	0.000000	-0.251889	0.257830	-0.185358	0.000000	0.000000	3.000000	96.000000	0.000000
15056.447951	-0.003645	0.498281	0.250829	74.994736	44.041264	26.039850	1.804967	0.000000	4.662842	0.000000	0.000000	0.000000	-0.311724	0.307130	-0.231994	0.000000	0.000000	3.000000	96.000000	0.000000
15056.451284	-0.003645	0.498281	0.250829	74.994736	44.041264	26.039850	1.804967	0.000000	4.662842	0.000000	0.000000	0.000000	-0.311724	0.307130	-0.231994	0.000000	0.000000	3.000000	96.000000	0.000000
15056.454617	-0.003645	0.498281	0.250829	74.994736	44.041264	26.039850	1.804967	0.000000	4.662842	0.000000	0.000000	0.000000	-0.311724	0.307130	-0.231994	0.000000	0.000000	3.000000	96.000000	0.000000
15056.457951	-0.004815	0.499484	0.249850	75.361725	46.052956	28.077108	1.792990	0.000000	4.667460	0.000000	0.000000	0.000000	-0.350915	0.361020	-0.293693	0.000000	0.000000	3.000000	96.000000	0.000000
15056.461284	-0.004815	0.499484	0.249850	75.361725	46.052956	28.077108	1.792990	0.000000	4.667460	0.000000	0.000000	0.000000	-0.350915	0.361020	-0.293693	0.000000	0.000000	3.000000	96.000000	0.000000
15056.464617	-0.004815	0.499484	0.249850	75.361725	46.052956	28.077108	1.792990	0.000000	4.667460	0.000000	0.000000	0.000000	-0.350915	0.361020	-0.293693	0.000000	0.000000	3.000000	96.000000	0.000000
15056.467951	-0.006181	0.500810	0.248713	75.671356	48.078110	30.167593	1.780050	0.000000	4.672411	0.000000	0.000000	0.000000	-0.409867	0.397855	-0.341066	0.000000	0.000000	3.000000	96.000000	0.000000
15056.471284	-0.006181	0.500810	0.248713	75.671356	48.078110	30.167593	1.780050	0.000000	4.672411	0.000000	0.000000	0.000000	-0.409867	0.397855	-0.341066	0.000000	0.000000	3.000000	96.000000	0.000000
15056.474617	-0.006181	0.500810	0.248713	75.671356	48.078110	30.167593	1.780050	0.000000	4.672411	0.000000	0.000000	0.000000	-0.409867	0.397855	-0.341066	0.000000	0.000000	3.000000	96.000000	0.000000
15056.477951	-0.007641	0.502292	0.247351	75.901680	50.107616	32.318123	1.764713	0.000000	4.678225	0.000000	0.000000	0.000000	-0.437934	0.444555	-0.408697	0.000000	0.000000	3.000000	96.000000	0.000000
15056.481284	-0.007641	0.502292	0.247351	75.901680	50.107616	32.318123	1.764713	0.000000	4.678225	0.000000	0.000000	0.000000	-0.437934	0.444555	-0.408697	0.000000	0.000000	3.000000	96.000000	0.000000
15056.484617	-0.007641	0.502292	0.247351	75.901680	50.107616	32.318123	1.764713	0.000000	4.678225	0.000000	0.000000	0.000000	-0.437934	0.444555	-0.408697	0.000000	0.000000	3.000000	96.000000	0.000000
15056.487951	-0.009159	0.503871	0.245780	76.045624	52.180538	34.570473	1.749022	0.000000	4.684114	0.000000	0.000000	0.000000	-0.455462	0.473554	-0.471231	0.000000	0.000000	3.000000	96.000000	0.000000
15056.491284	-0.009159	0.503871	0.245780	76.045624	52.180538	34.570473	1.749022	0.000000	4.684114	0.000000	0.000000	0.000000	-0.455462	0.473554	-0.471231	0.000000	0.000000	3.000000	96.000000	0.000000
15056.494617	-0.009159	0.503871	0.245780	76.045624	52.180538	34.570473	1.749022	0.000000	4.684114	0.000000	0.000000	0.000000	-0.455462	0.473554	-0.471231	0.000000	0.000000	3.000000	96.000000	0.000000
15056.497951	-0.010733	0.505483	0.243954	76.109161	54.227367	36.854172	1.733409	0.000000	4.689914	0.000000	0.000000	0.000000	-0.472241	0.483628	-0.547758	0.000000	0.000000	3.000000	96.000000	0.000000
15056.501284	-0.010733	0.505483	0.243954	76.109161	54.227367	36.854172	1.733409	0.000000	4.689914	0.000000	0.000000	0.000000	-0.472241	0.483628	-0.547758	0.000000	0.000000	3.000000	96.000000	0.000000
15056.504617	-0.010733	0.505483	0.243954	76.109161	54.227367	36.854172	1.733409	0.000000	4.689914	0.000000	0.000000	0.000000	-0.472241	0.483628	-0.547758	0.000000	0.000000	3.000000	96.000000	0.000000
15056.507951	-0.012394	0.507146	0.241884	76.132820	56.155979	39.036869	1.718172	0.000000	4.695518	0.000000	0.000000	0.000000	-0.498365	0.499071	-0.621008	0.000000	0.000000	3.000000	96.000000	0.000000
15056.511284	-0.012394	0.507146	0.241884	76.132820	56.155979	39.036869	1.718172	0.000000	4.695518	0.000000	0.000000	0.000000	-0.498365	0.499071	-0.621008	0.000000	0.000000	3.000000	96.000000	0.000000
15056.514617	-0.012394	0.507146	0.241884	76.132820	56.155979	39.036869	1.718172	0.000000	4.695518	0.000000	0.000000	0.000000	-0.498365	0.499071	-0.621008	0.000000	0.000000	3.000000	96.000000	0.000000
15056.517951	-0.014140	0.508821	0.239569	76.157845	57.902077	41.028442	1.702671	0.000000	4.701160	0.000000	0.000000	0.000000	-0.523701	0.502269	-0.694497	0.000000	0.000000	3.000000	96.000000	0.000000
15056.521284	-0.014140	0.508821	0.239569	76.157845	57.902077	41.028442	1.702671	0.000000	4.701160	0.000000	0.000000	0.000000	-0.523701	0.502269	-0.694497	0.000000	0.000000	3.000000	96.000000	0.000000
15056.524617	-0.014140	0.508821	0.239569	76.157845	57.902077	41.028442	1.702671	0.000000	4.701160	0.000000	0.000000	0.000000	-0.523701	0.502269	-0.694497	0.000000	0.000000	3.000000	96.000000	0.000000
15056.527951	-0.015933	0.510425	0.236980	76.217567	59.455452	42.790340	1.686904	0.000000	4.706841	0.000000	0.000000	0.000000	-0.538095	0.481245	-0.776799	0.000000	0.000000	3.000000	96.000000	0.000000
15056.531284	-0.015933	0.510425	0.236980	76.217567	59.455452	42.790340	1.686904	0.000000	4.706841	0.000000	0.000000	0.000000	-0.538095	0.481245	-0.776799	0.000000	0.000000	3.000000	96.000000	0.000000
15056.534617	-0.015933	0.510425	0.236980	76.217567	59.455452	42.790340	1.686904	0.000000	4.706841	0.000000	0.000000	0.000000	-0.538095	0.481245	-0.776799	0.000000	0.000000	3.000000	96.000000	0.000000
15056.537951	-0.017708	0.512000	0.234176	76.314774	60.817719	44.321152	1.671641	0.000000	4.712283	0.000000	0.000000	0.000000	-0.532383	0.472525	-0.841118	0.000000	0.000000	3.000000	96.000000	0.000000
15056.541284	-0.017708	0.512000	0.234176	76.314774	60.817719	44.321152	1.671641	0.000000	4.712283	0.000000	0.000000	0.000000	-0.532383	0.472525	-0.841118	0.000000	0.000000	3.000000	96.000000	0.000000
15056.544617	-0.017708	0.512000	0.234176	76.314774	60.817719	44.321152	1.671641	0.000000	4.712283	0.000000	0.000000	0.000000	-0.532383	0.472525	-0.841118	0.000000	0.000000	3.000000	96.000000	0.000000
15056.547951	-0.019495	0.513526	0.231172	76.428986	62.065655	45.715237	1.657678	0.000000	4.717214	0.000000	0.000000	0.000000	-0.536096	0.457975	-0.901176	0.000000	0.000000	3.000000	96.000000	0.000000
15056.551284	-0.019495	0.513526	0.231172	76.428986	62.065655	45.715237	1.657678	0.000000	4.717214	0.000000	0.000000	0.000000	-0.536096	0.457975	-0.901176	0.000000	0.000000	3.000000	96.000000	0.000000
15056.554617	-0.019495	0.513526	0.231172	76.428986	62.065655	45.715237	1.657678	0.000000	4.717214	0.000000	0.000000	0.000000	-0.536096	0.457975	-0.901176	0.000000	0.000000	3.000000	96.000000	0.000000
15056.557951	-0.021259	0.515058	0.227945	76.537834	63.204762	47.004719	1.644375	0.000000	4.721868	0.000000	0.000000	0.000000	-0.529224	0.459463	-0.968077	0.000000	0.000000	3.000000	96.000000	0.000000
15056.561284	-0.021259	0.515058	0.227945	76.537834	63.204762	47.004719	1.644375	0.000000	4.721868	0.000000	0.000000	0.000000	-0.529224	0.459463	-0.968077	0.000000	0.000000	3.000000	96.000000	0.000000
15056.564617	-0.021259	0.515058	0.227945	76.537834	63.204762	47.004719	1.644375	0.000000	4.721868	0.000000	0.000000	0.000000	-0.529224	0.459463	-0.968077	0.000000	0.000000	3.000000	96.000000	0.000000
15056.567951	-0.022969	0.516523	0.224566	76.628120	64.246986	48.206642	1.632530	0.000000	4.725976	0.000000	0.000000	0.000000	-0.512809	0.439564	-1.013915	0.000000	0.000000	3.000000	96.000000	0.000000
15056.571284	-0.022969	0.516523	0.224566	76.628120	64.246986	48.206642	1.632530	0.000000	4.725976	0.000000	0.000000	0.000000	-0.512809	0.439564	-1.013915	0.000000	0.000000	3.000000	96.000000	0.000000
15056.574617	-0.022969	0.516523	0.224566	76.628120	64.246986	48.206642	1.632530	0.000000	4.725976	0.000000	0.000000	0.000000	-0.512809	0.439564	-1.013915	0.000000	0.000000	3.000000	96.000000	0.000000
15056.577951	-0.024654	0.518012	0.221005	76.709106	65.227608	49.353264	1.622330	0.000000	4.729487	0.000000	0.000000	0.000000	-0.505542	0.446781	-1.068017	0.000000	0.000000	3.000000	96.000000	0.000000
15056.581284	-0.024654	0.518012	0.221005	76.709106	65.227608	49.353264	1.622330	0.000000	4.729487	0.000000	0.000000	0.000000	-0.505542	0.446781	-1.068017	0.000000	0.000000	3.000000	96.000000	0.000000
15056.584617	-0.024654	0.518012	0.221005	76.709106	65.227608	49.353264	1.622330	0.000000	4.729487	0.000000	0.000000	0.000000	-0.505542	0.446781	-1.068017	0.000000	0.000000	3.000000	96.000000	0.000000
15056.587951	-0.026251	0.519453	0.217305	76.785820	66.080727	50.371670	1.613438	0.000000	4.732527	0.000000	0.000000	0.000000	-0.479078	0.432052	-1.110139	0.000000	0.000000	3.000000	96.000000	0.000000
15056.591284	-0.026251	0.519453	0.217305	76.785820	66.080727	50.371670	1.613438	0.000000	4.732527	0.000000	0.000000	0.000000	-0.479078	0.432052	-1.110139	0.000000	0.000000	3.000000	96.000000	0.000000
15056.594617	-0.026251	0.519453	0.217305	76.785820	66.080727	50.371670	1.613438	0.000000	4.732527	0.000000	0.000000	0.000000	-0.479078	0.432052	-1.110139	0.000000	0.000000	3.000000	96.000000	0.000000
15056.597951	-0.027824	0.520883	0.213490	76.855125	66.762604	51.216682	1.606891	0.000000	4.734755	0.000000	0.000000	0.000000	-0.472060	0.428999	-1.144399	0.000000	0.000000	3.000000	96.000000	0.000000
15056.601284	-0.027824	0.520883	0.213490	76.855125	66.762604	51.216682	1.606891	0.000000	4.734755	0.000000	0.000000	0.000000	-0.472060	0.428999	-1.144399	0.000000	0.000000	3.000000	96.000000	0.000000
15056.604617	-0.027824	0.520883	0.213490	76.855125	66.762604	51.216682	1.606891	0.000000	4.734755	0.000000	0.000000	0.000000	-0.472060	0.428999	-1.144399	0.000000	0.000000	3.000000	96.000000	0.000000
15056.607951	-0.029343	0.522285	0.209580	76.920898	67.370979	51.992142	1.601341	0.000000	4.736634	0.000000	0.000000	0.000000	-0.455517	0.420582	-1.173041	0.000000	0.000000	3.000000	96.000000	0.000000
15056.611284	-0.029343	0.522285	0.209580	76.920898	67.370979	51.992142	1.601341	0.000000	4.736634	0.000000	0.000000	0.000000	-0.455517	0.420582	-1.173041	0.000000	0.000000	3.000000	96.000000	0.000000
15056.614617	-0.029343	0.522285	0.209580	76.920898	67.370979	51.992142	1.601341	0.000000	4.736634	0.000000	0.000000	0.000000	-0.455517	0.420582	-1.173041	0.000000	0.000000	3.000000	96.000000	0.000000
15056.617951	-0.030870	0.523697	0.205601	76.985382	68.002426	52.788288	1.597354	0.000000	4.737980	0.000000	0.000000	0.000000	-0.458214	0.423809	-1.193678	0.000000	0.000000	3.000000	96.000000	0.000000
15056.621284	-0.030870	0.523697	0.205601	76.985382	68.002426	52.788288	1.597354	0.000000	4.737980	0.000000	0.000000	0.000000	-0.458214	0.423809	-1.193678	0.000000	0.000000	3.000000	96.000000	0.000000
15056.624617	-0.030870	0.523697	0.205601	76.985382	68.002426	52.788288	1.597354	0.000000	4.737980	0.000000	0.000000	0.000000	-0.458214	0.423809	-1.193678	0.000000	0.000000	3.000000	96.000000	0.000000
15056.627951	-0.032343	0.525139	0.201571	77.047401	68.641472	53.592033	1.593505	0.000000	4.739276	0.000000	0.000000	0.000000	-0.442044	0.432626	-1.209046	0.000000	0.000000	3.000000	96.000000	0.000000
15056.631284	-0.032343	0.525139	0.201571	77.047401	68.641472	53.592033	1.593505	0.000000	4.739276	0.000000	0.000000	0.000000	-0.442044	0.432626	-1.209046	0.000000	0.000000	3.000000	96.000000	0.000000
15056.634617	-0.032343	0.525139	0.201571	77.047401	68.641472	53.592033	1.593505	0.000000	4.739276	0.000000	0.000000	0.000000	-0.442044	0.432626	-1.209046	0.000000	0.000000	3.000000	96.000000	0.000000
15056.637951	-0.033763	0.526574	0.197493	77.105026	69.261978	54.376560	1.591003	0.000000	4.740117	0.000000	0.000000	0.000000	-0.425984	0.430283	-1.223305	0.000000	0.000000	3.000000	96.000000	0.000000
15056.641284	-0.033763	0.526574	0.197493	77.105026	69.261978	54.376560	1.591003	0.000000	4.740117	0.000000	0.000000	0.000000	-0.425984	0.430283	-1.223305	0.000000	0.000000	3.000000	96.000000	0.000000
15056.644617	-0.033763	0.526574	0.197493	77.105026	69.261978	54.376560	1.591003	0.000000	4.740117	0.000000	0.000000	0.000000	-0.425984	0.430283	-1.223305	0.000000	0.000000	3.000000	96.000000	0.000000
15056.647951	-0.035100	0.528055	0.193381	77.160316	69.897415	55.167862	1.589897	0.000000	4.740488	0.000000	0.000000	0.000000	-0.400914	0.444345	-1.233585	0.000000	0.000000	3.000000	96.000000	0.000000
15056.651284	-0.035100	0.528055	0.193381	77.160316	69.897415	55.167862	1.589897	0.000000	4.740488	0.000000	0.000000	0.000000	-0.400914	0.444345	-1.233585	0.000000	0.000000	3.000000	96.000000	0.000000
15056.654617	-0.035100	0.528055	0.193381	77.160316	69.897415	55.167862	1.589897	0.000000	4.740488	0.000000	0.000000	0.000000	-0.400914	0.444345	-1.233585	0.000000	0.000000	3.000000	96.000000	0.000000
15056.657951	-0.036321	0.529542	0.189206	77.212334	70.534393	55.952194	1.590838	0.000000	4.740172	0.000000	0.000000	0.000000	-0.366390	0.446129	-1.252525	0.000000	0.000000	3.000000	96.000000	0.000000
15056.661284	-0.036321	0.529542	0.189206	77.212334	70.534393	55.952194	1.590838	0.000000	4.740172	0.000000	0.000000	0.000000	-0.366390	0.446129	-1.252525	0.000000	0.000000	3.000000	96.000000	0.000000
15056.664617	-0.036321	0.529542	0.189206	77.212334	70.534393	55.952194	1.590838	0.000000	4.740172	0.000000	0.000000	0.000000	-0.366390	0.446129	-1.252525	0.000000	0.000000	3.000000	96.000000	0.000000
15056.667951	-0.037398	0.531069	0.184966	77.262901	71.174286	56.726742	1.594887	0.000000	4.738811	0.000000	0.000000	0.000000	-0.323040	0.458118	-1.272139	0.000000	0.000000	3.000000	96.000000	0.000000
15056.671284	-0.037398	0.531069	0.184966	77.262901	71.174286	56.726742	1.594887	0.000000	4.738811	0.000000	0.000000	0.000000	-0.323040	0.458118	-1.272139	0.000000	0.000000	3.000000	96.000000	0.000000
15056.674617	-0.037398	0.531069	0.184966	77.262901	71.174286	56.726742	1.594887	0.000000	4.738811	0.000000	0.000000	0.000000	-0.323040	0.458118	-1.272139	0.000000	0.000000	3.000000	96.000000	0.000000
15056.677951	-0.038333	0.532653	0.180676	77.322685	71.810631	57.478775	1.602943	0.000000	4.736093	0.000000	0.000000	0.000000	-0.280553	0.475356	-1.287130	0.000000	0.000000	3.000000	96.000000	0.000000
15056.681284	-0.038333	0.532653	0.180676	77.322685	71.810631	57.478775	1.602943	0.000000	4.736093	0.000000	0.000000	0.000000	-0.280553	0.475356	-1.287130	0.000000	0.000000	3.000000	96.000000	0.000000
15056.684617	-0.038333	0.532653	0.180676	77.322685	71.810631	57.478775	1.602943	0.000000	4.736093	0.000000	0.000000	0.000000	-0.280553	0.475356	-1.287130	0.000000	0.000000	3.000000	96.000000	0.000000
15056.687951	-0.039125	0.534250	0.176268	77.446861	72.445328	58.161385	1.615085	0.000000	4.731966	0.000000	0.000000	0.000000	-0.237461	0.478946	-1.322109	0.000000	0.000000	3.000000	96.000000	0.000000
15056.691284	-0.039125	0.534250	0.176268	77.446861	72.445328	58.161385	1.615085	0.000000	4.731966	0.000000	0.000000	0.000000	-0.237461	0.478946	-1.322109	0.000000	0.000000	3.000000	96.000000	0.000000
15056.694617	-0.039125	0.534250	0.176268	77.446861	72.445328	58.161385	1.615085	0.000000	4.731966	0.000000	0.000000	0.000000	-0.237461	0.478946	-1.322109	0.000000	0.000000	3.000000	96.000000	0.000000
15056.697951	-0.039863	0.535837	0.171722	77.660965	73.091316	58.771980	1.632188	0.000000	4.726094	0.000000	0.000000	0.000000	-0.221478	0.476013	-1.363805	0.000000	0.000000	3.000000	96.000000	0.000000
15056.701284	-0.039863	0.535837	0.171722	77.660965	73.091316	58.771980	1.632188	0.000000	4.726094	0.000000	0.000000	0.000000	-0.221478	0.476013	-1.363805	0.000000	0.000000	3.000000	96.000000	0.000000
15056.704617	-0.039863	0.535837	0.171722	77.660965	73.091316	58.771980	1.632188	0.000000	4.726094	0.000000	0.000000	0.000000	-0.221478	0.476013	-1.363805	0.000000	0.000000	3.000000	96.000000	0.000000
15056.707951	-0.040579	0.537450	0.167065	77.966469	73.745766	59.311581	1.652594	0.000000	4.718997	0.000000	0.000000	0.000000	-0.214953	0.484013	-1.397140	0.000000	0.000000	3.000000	96.000000	0.000000
15056.711284	-0.040579	0.537450	0.167065	77.966469	73.745766	59.311581	1.652594	0.000000	4.718997	0.000000	0.000000	0.000000	-0.214953	0.484013	-1.397140	0.000000	0.000000	3.000000	96.000000	0.000000
15056.714617	-0.040579	0.537450	0.167065	77.966469	73.745766	59.311581	1.652594	0.000000	4.718997	0.000000	0.000000	0.000000	-0.214953	0.484013	-1.397140	0.000000	0.000000	3.000000	96.000000	0.000000
15056.717951	-0.041337	0.539063	0.162368	78.334747	74.257210	59.655807	1.675542	0.000000	4.710898	0.000000	0.000000	0.000000	-0.227416	0.483892	-1.409102	0.000000	0.000000	3.000000	96.000000	0.000000
15056.721284	-0.041337	0.539063	0.162368	78.334747	74.257210	59.655807	1.675542	0.000000	4.710898	0.000000	0.000000	0.000000	-0.227416	0.483892	-1.409102	0.000000	0.000000	3.000000	96.000000	0.000000
15056.724617	-0.041337	0.539063	0.162368	78.334747	74.257210	59.655807	1.675542	0.000000	4.710898	0.000000	0.000000	0.000000	-0.227416	0.483892	-1.409102	0.000000	0.000000	3.000000	96.000000	0.000000
15056.727951	-0.042079	0.540713	0.157667	78.731224	74.293716	59.507137	1.698982	0.000000	4.702495	0.000000	0.000000	0.000000	-0.222562	0.495030	-1.410391	0.000000	0.000000	3.000000	96.000000	0.000000
15056.731284	-0.042079	0.540713	0.157667	78.731224	74.293716	59.507137	1.698982	0.000000	4.702495	0.000000	0.000000	0.000000	-0.222562	0.495030	-1.410391	0.000000	0.000000	3.000000	96.000000	0.000000
15056.734617	-0.042079	0.540713	0.157667	78.731224	74.293716	59.507137	1.698982	0.000000	4.702495	0.000000	0.000000	0.000000	-0.222562	0.495030	-1.410391	0.000000	0.000000	3.000000	96.000000	0.000000
15056.737951	-0.042865	0.542438	0.152990	79.091873	73.503456	58.563854	1.724148	0.000000	4.693326	0.000000	0.000000	0.000000	-0.235764	0.517347	-1.403211	0.000000	0.000000	3.000000	96.000000	0.000000
15056.741284	-0.042865	0.542438	0.152990	79.091873	73.503456	58.563854	1.724148	0.000000	4.693326	0.000000	0.000000	0.000000	-0.235764	0.517347	-1.403211	0.000000	0.000000	3.000000	96.000000	0.000000
15056.744617	-0.042865	0.542438	0.152990	79.091873	73.503456	58.563854	1.724148	0.000000	4.693326	0.000000	0.000000	0.000000	-0.235764	0.517347	-1.403211	0.000000	0.000000	3.000000	96.000000	0.000000
15056.747951	-0.043611	0.544174	0.148389	79.355209	71.847527	56.832413	1.749276	0.000000	4.684020	0.000000	0.000000	0.000000	-0.223749	0.520846	-1.380190	0.000000	0.000000	3.000000	96.000000	0.000000
15056.751284	-0.043611	0.544174	0.148389	79.355209	71.847527	56.832413	1.749276	0.000000	4.684020	0.000000	0.000000	0.000000	-0.223749	0.520846	-1.380190	0.000000	0.000000	3.000000	96.000000	0.000000
15056.754617	-0.043611	0.544174	0.148389	79.355209	71.847527	56.832413	1.749276	0.000000	4.684020	0.000000	0.000000	0.000000	-0.223749	0.520846	-1.380190	0.000000	0.000000	3.000000	96.000000	0.000000
15056.757951	-0.044374	0.545988	0.143853	79.476921	69.663376	54.682796	1.776124	0.000000	4.673905	0.000000	0.000000	0.000000	-0.228999	0.544278	-1.360749	0.000000	0.000000	3.000000	96.000000	0.000000
15056.761284	-0.044374	0.545988	0.143853	79.476921	69.663376	54.682796	1.776124	0.000000	4.673905	0.000000	0.000000	0.000000	-0.228999	0.544278	-1.360749	0.000000	0.000000	3.000000	96.000000	0.000000
15056.764617	-0.044374	0.545988	0.143853	79.476921	69.663376	54.682796	1.776124	0.000000	4.673905	0.000000	0.000000	0.000000	-0.228999	0.544278	-1.360749	0.000000	0.000000	3.000000	96.000000	0.000000
15056.767951	-0.045155	0.547847	0.139388	79.471405	67.434471	52.585239	1.803298	0.000000	4.663488	0.000000	0.000000	0.000000	-0.234299	0.557634	-1.339510	0.000000	0.000000	3.000000	96.000000	0.000000
15056.771284	-0.045155	0.547847	0.139388	79.471405	67.434471	52.585239	1.803298	0.000000	4.663488	0.000000	0.000000	0.000000	-0.234299	0.557634	-1.339510	0.000000	0.000000	3.000000	96.000000	0.000000
15056.774617	-0.045155	0.547847	0.139388	79.471405	67.434471	52.585239	1.803298	0.000000	4.663488	0.000000	0.000000	0.000000	-0.234299	0.557634	-1.339510	0.000000	0.000000	3.000000	96.000000	0.000000
15056.777951	-0.045981	0.549698	0.134982	79.420654	65.313225	50.626266	1.830724	0.000000	4.652790	0.000000	0.000000	0.000000	-0.247742	0.555508	-1.321863	0.000000	0.000000	3.000000	96.000000	0.000000
15056.781284	-0.045981	0.549698	0.134982	79.420654	65.313225	50.626266	1.830724	0.000000	4.652790	0.000000	0.000000	0.000000	-0.247742	0.555508	-1.321863	0.000000	0.000000	3.000000	96.000000	0.000000
15056.784617	-0.045981	0.549698	0.134982	79.420654	65.313225	50.626266	1.830724	0.000000	4.652790	0.000000	0.000000	0.000000	-0.247742	0.555508	-1.321863	0.000000	0.000000	3.000000	96.000000	0.000000
15056.787951	-0.046848	0.551621	0.130604	79.363716	63.375420	48.846237	1.857730	0.000000	4.642073	0.000000	0.000000	0.000000	-0.260202	0.576878	-1.313273	0.000000	0.000000	3.000000	96.000000	0.000000
15056.791284	-0.046848	0.551621	0.130604	79.363716	63.375420	48.846237	1.857730	0.000000	4.642073	0.000000	0.000000	0.000000	-0.260202	0.576878	-1.313273	0.000000	0.000000	3.000000	96.000000	0.000000
15056.794617	-0.046848	0.551621	0.130604	79.363716	63.375420	48.846237	1.857730	0.000000	4.642073	0.000000	0.000000	0.000000	-0.260202	0.576878	-1.313273	0.000000	0.000000	3.000000	96.000000	0.000000
15056.797951	-0.047707	0.553544	0.126329	79.323921	61.624264	47.231735	1.884734	0.000000	4.631175	0.000000	0.000000	0.000000	-0.257440	0.576661	-1.282506	0.000000	0.000000	3.000000	96.000000	0.000000
15056.801284	-0.047707	0.553544	0.126329	79.323921	61.624264	47.231735	1.884734	0.000000	4.631175	0.000000	0.000000	0.000000	-0.257440	0.576661	-1.282506	0.000000	0.000000	3.000000	96.000000	0.000000
15056.804617	-0.047707	0.553544	0.126329	79.323921	61.624264	47.231735	1.884734	0.000000	4.631175	0.000000	0.000000	0.000000	-0.257440	0.576661	-1.282506	0.000000	0.000000	3.000000	96.000000	0.000000
15056.807951	-0.048582	0.555479	0.122135	79.311928	60.018635	45.731785	1.912361	0.000000	4.619835	0.000000	0.000000	0.000000	-0.262624	0.580686	-1.258327	0.000000	0.000000	3.000000	96.000000	0.000000
15056.811284	-0.048582	0.555479	0.122135	79.311928	60.018635	45.731785	1.912361	0.000000	4.619835	0.000000	0.000000	0.000000	-0.262624	0.580686	-1.258327	0.000000	0.000000	3.000000	96.000000	0.000000
15056.814617	-0.048582	0.555479	0.122135	79.311928	60.018635	45.731785	1.912361	0.000000	4.619835	0.000000	0.000000	0.000000	-0.262624	0.580686	-1.258327	0.000000	0.000000	3.000000	96.000000	0.000000
15056.817951	-0.049529	0.557429	0.118018	79.335945	58.485081	44.268902	1.940056	0.000000	4.608274	0.000000	0.000000	0.000000	-0.284204	0.584973	-1.235192	0.000000	0.000000	3.000000	96.000000	0.000000
15056.821284	-0.049529	0.557429	0.118018	79.335945	58.485081	44.268902	1.940056	0.000000	4.608274	0.000000	0.000000	0.000000	-0.284204	0.584973	-1.235192	0.000000	0.000000	3.000000	96.000000	0.000000
15056.824617	-0.049529	0.557429	0.118018	79.335945	58.485081	44.268902	1.940056	0.000000	4.608274	0.000000	0.000000	0.000000	-0.284204	0.584973	-1.235192	0.000000	0.000000	3.000000	96.000000	0.000000
15056.827951	-0.050500	0.559376	0.114064	79.376228	57.052128	42.886482	1.966034	0.000000	4.597250	0.000000	0.000000	0.000000	-0.291343	0.584162	-1.186038	0.000000	0.000000	3.000000	96.000000	0.000000
15056.831284	-0.050500	0.559376	0.114064	79.376228	57.052128	42.886482	1.966034	0.000000	4.597250	0.000000	0.000000	0.000000	-0.291343	0.584162	-1.186038	0.000000	0.000000	3.000000	96.000000	0.000000
15056.834617	-0.050500	0.559376	0.114064	79.376228	57.052128	42.886482	1.966034	0.000000	4.597250	0.000000	0.000000	0.000000	-0.291343	0.584162	-1.186038	0.000000	0.000000	3.000000	96.000000	0.000000
15056.837951	-0.051462	0.561310	0.110203	79.424843	55.841850	41.721256	1.990467	0.000000	4.586724	0.000000	0.000000	0.000000	-0.288573	0.580018	-1.158266	0.000000	0.000000	3.000000	96.000000	0.000000
15056.841284	-0.051462	0.561310	0.110203	79.424843	55.841850	41.721256	1.990467	0.000000	4.586724	0.000000	0.000000	0.000000	-0.288573	0.580018	-1.158266	0.000000	0.000000	3.000000	96.000000	0.000000
15056.844617	-0.051462	0.561310	0.110203	79.424843	55.841850	41.721256	1.990467	0.000000	4.586724	0.000000	0.000000	0.000000	-0.288573	0.580018	-1.158266	0.000000	0.000000	3.000000	96.000000	0.000000
15056.847951	-0.052418	0.563219	0.106458	79.464470	54.886620	40.823841	2.015371	0.000000	4.575836	0.000000	0.000000	0.000000	-0.286644	0.572790	-1.123523	0.000000	0.000000	3.000000	96.000000	0.000000
15056.851284	-0.052418	0.563219	0.106458	79.464470	54.886620	40.823841	2.015371	0.000000	4.575836	0.000000	0.000000	0.000000	-0.286644	0.572790	-1.123523	0.000000	0.000000	3.000000	96.000000	0.000000
15056.854617	-0.052418	0.563219	0.106458	79.464470	54.886620	40.823841	2.015371	0.000000	4.575836	0.000000	0.000000	0.000000	-0.286644	0.572790	-1.123523	0.000000	0.000000	3.000000	96.000000	0.000000
15056.857951	-0.053396	0.565095	0.102850	79.482368	54.238811	40.267242	2.040264	0.000000	4.564791	0.000000	0.000000	0.000000	-0.293603	0.562678	-1.082475	0.000000	0.000000	3.000000	96.000000	0.000000
15056.861284	-0.053396	0.565095	0.102850	79.482368	54.238811	40.267242	2.040264	0.000000	4.564791	0.000000	0.000000	0.000000	-0.293603	0.562678	-1.082475	0.000000	0.000000	3.000000	96.000000	0.000000
15056.864617	-0.053396	0.565095	0.102850	79.482368	54.238811	40.267242	2.040264	0.000000	4.564791	0.000000	0.000000	0.000000	-0.293603	0.562678	-1.082475	0.000000	0.000000	3.000000	96.000000	0.000000
15056.867951	-0.054390	0.566985	0.099292	79.491066	53.897522	40.041477	2.063639	0.000000	4.554272	0.000000	0.000000	0.000000	-0.298169	0.567228	-1.067418	0.000000	0.000000	3.000000	96.000000	0.000000
15056.871284	-0.054390	0.566985	0.099292	79.491066	53.897522	40.041477	2.063639	0.000000	4.554272	0.000000	0.000000	0.000000	-0.298169	0.567228	-1.067418	0.000000	0.000000	3.000000	96.000000	0.000000
15056.874617	-0.054390	0.566985	0.099292	79.491066	53.897522	40.041477	2.063639	0.000000	4.554272	0.000000	0.000000	0.000000	-0.298169	0.567228	-1.067418	0.000000	0.000000	3.000000	96.000000	0.000000
15056.877951	-0.055350	0.568820	0.095824	79.507523	53.655899	39.908405	2.087087	0.000000	4.543574	0.000000	0.000000	0.000000	-0.287992	0.550282	-1.040368	0.000000	0.000000	3.000000	96.000000	0.000000
15056.881284	-0.055350	0.568820	0.095824	79.507523	53.655899	39.908405	2.087087	0.000000	4.543574	0.000000	0.000000	0.000000	-0.287992	0.550282	-1.040368	0.000000	0.000000	3.000000	96.000000	0.000000
15056.884617	-0.055350	0.568820	0.095824	79.507523	53.655899	39.908405	2.087087	0.000000	4.543574	0.000000	0.000000	0.000000	-0.287992	0.550282	-1.040368	0.000000	0.000000	3.000000	96.000000	0.000000
15056.887951	-0.056330	0.570600	0.092442	79.538902	53.341335	39.685646	2.111778	0.000000	4.532151	0.000000	0.000000	0.000000	-0.293849	0.533972	-1.014473	0.000000	0.000000	3.000000	96.000000	0.000000
15056.891284	-0.056330	0.570600	0.092442	79.538902	53.341335	39.685646	2.111778	0.000000	4.532151	0.000000	0.000000	0.000000	-0.293849	0.533972	-1.014473	0.000000	0.000000	3.000000	96.000000	0.000000
15056.894617	-0.056330	0.570600	0.092442	79.538902	53.341335	39.685646	2.111778	0.000000	4.532151	0.000000	0.000000	0.000000	-0.293849	0.533972	-1.014473	0.000000	0.000000	3.000000	96.000000	0.000000
15056.897951	-0.057357	0.572346	0.089162	79.598312	52.969711	39.382629	2.135703	0.000000	4.520926	0.000000	0.000000	0.000000	-0.308078	0.524027	-0.984229	0.000000	0.000000	3.000000	96.000000	0.000000
15056.901284	-0.057357	0.572346	0.089162	79.598312	52.969711	39.382629	2.135703	0.000000	4.520926	0.000000	0.000000	0.000000	-0.308078	0.524027	-0.984229	0.000000	0.000000	3.000000	96.000000	0.000000
15056.904617	-0.057357	0.572346	0.089162	79.598312	52.969711	39.382629	2.135703	0.000000	4.520926	0.000000	0.000000	0.000000	-0.308078	0.524027	-0.984229	0.000000	0.000000	3.000000	96.000000	0.000000
15056.907951	-0.058379	0.574013	0.085978	79.685173	52.500179	38.947361	2.132161	0.000000	4.458081	0.000000	0.000000	0.000000	-0.306524	0.500020	-0.954961	0.000000	0.000000	3.000000	96.000000	0.000000
15056.911284	-0.058379	0.574013	0.085978	79.685173	52.500179	38.947361	2.132161	0.000000	4.458081	0.000000	0.000000	0.000000	-0.306524	0.500020	-0.954961	0.000000	0.000000	3.000000	96.000000	0.000000
15056.914617	-0.058379	0.574013	0.085978	79.685173	52.500179	38.947361	2.132161	0.000000	4.458081	0.000000	0.000000	0.000000	-0.306524	0.500020	-0.954961	0.000000	0.000000	3.000000	96.000000	0.000000
15056.917951	-0.059416	0.575575	0.082837	79.777184	52.037998	38.529816	2.081074	0.000000	4.298921	0.000000	0.000000	0.000000	-0.311128	0.468514	-0.942483	0.000000	0.000000	3.000000	96.000000	0.000000
15056.921284	-0.059416	0.575575	0.082837	79.777184	52.037998	38.529816	2.081074	0.000000	4.298921	0.000000	0.000000	0.000000	-0.311128	0.468514	-0.942483	0.000000	0.000000	3.000000	96.000000	0.000000
15056.924617	-0.059416	0.575575	0.082837	79.777184	52.037998	38.529816	2.081074	0.000000	4.298921	0.000000	0.000000	0.000000	-0.311128	0.468514	-0.942483	0.000000	0.000000	3.000000	96.000000	0.000000
15056.927951	-0.060554	0.577099	0.079816	79.854218	51.561169	38.113155	2.029219	0.000000	4.141841	0.000000	0.000000	0.000000	-0.341609	0.457328	-0.906276	0.000000	0.000000	3.000000	96.000000	0.000000
15056.931284	-0.060554	0.577099	0.079816	79.854218	51.561169	38.113155	2.029219	0.000000	4.141841	0.000000	0.000000	0.000000	-0.341609	0.457328	-0.906276	0.000000	0.000000	3.000000	96.000000	0.000000
15056.934617	-0.060554	0.577099	0.079816	79.854218	51.561169	38.113155	2.029219	0.000000	4.141841	0.000000	0.000000	0.000000	-0.341609	0.457328	-0.906276	0.000000	0.000000	3.000000	96.000000	0.000000
15056.937951	-0.061735	0.578542	0.076851	79.908211	51.183743	37.830093	1.972284	0.000000	3.990795	0.000000	0.000000	0.000000	-0.354281	0.432782	-0.889350	0.000000	0.000000	3.000000	96.000000	0.000000
15056.941284	-0.061735	0.578542	0.076851	79.908211	51.183743	37.830093	1.972284	0.000000	3.990795	0.000000	0.000000	0.000000	-0.354281	0.432782	-0.889350	0.000000	0.000000	3.000000	96.000000	0.000000
15056.944617	-0.061735	0.578542	0.076851	79.908211	51.183743	37.830093	1.972284	0.000000	3.990795	0.000000	0.000000	0.000000	-0.354281	0.432782	-0.889350	0.000000	0.000000	3.000000	96.000000	0.000000
15056.947951	-0.062979	0.579895	0.073902	79.922295	50.883442	37.673569	1.913237	0.000000	3.842570	0.000000	0.000000	0.000000	-0.373085	0.406108	-0.884716	0.000000	0.000000	3.000000	96.000000	0.000000
15056.951284	-0.062979	0.579895	0.073902	79.922295	50.883442	37.673569	1.913237	0.000000	3.842570	0.000000	0.000000	0.000000	-0.373085	0.406108	-0.884716	0.000000	0.000000	3.000000	96.000000	0.000000
15056.954617	-0.062979	0.579895	0.073902	79.922295	50.883442	37.673569	1.913237	0.000000	3.842570	0.000000	0.000000	0.000000	-0.373085	0.406108	-0.884716	0.000000	0.000000	3.000000	96.000000	0.000000
15056.957951	-0.064239	0.581171	0.071014	79.916710	50.683418	37.645584	1.851056	0.000000	3.695117	0.000000	0.000000	0.000000	-0.377979	0.382566	-0.866543	0.000000	0.000000	3.000000	96.000000	0.000000
15056.961284	-0.064239	0.581171	0.071014	79.916710	50.683418	37.645584	1.851056	0.000000	3.695117	0.000000	0.000000	0.000000	-0.377979	0.382566	-0.866543	0.000000	0.000000	3.000000	96.000000	0.000000
15056.964617	-0.064239	0.581171	0.071014	79.916710	50.683418	37.645584	1.851056	0.000000	3.695117	0.000000	0.000000	0.000000	-0.377979	0.382566	-0.866543	0.000000	0.000000	3.000000	96.000000	0.000000
15056.967951	-0.065565	0.582369	0.068180	79.913376	50.476917	37.615406	1.788060	0.000000	3.550694	0.000000	0.000000	0.000000	-0.397924	0.359539	-0.850011	0.000000	0.000000	3.000000	96.000000	0.000000
15056.971284	-0.065565	0.582369	0.068180	79.913376	50.476917	37.615406	1.788060	0.000000	3.550694	0.000000	0.000000	0.000000	-0.397924	0.359539	-0.850011	0.000000	0.000000	3.000000	96.000000	0.000000
15056.974617	-0.065565	0.582369	0.068180	79.913376	50.476917	37.615406	1.788060	0.000000	3.550694	0.000000	0.000000	0.000000	-0.397924	0.359539	-0.850011	0.000000	0.000000	3.000000	96.000000	0.000000
15056.977951	-0.066853	0.583483	0.065376	79.913376	50.300117	37.615391	1.721739	0.000000	3.409025	0.000000	0.000000	0.000000	-0.386470	0.334202	-0.841225	0.000000	0.000000	3.000000	96.000000	0.000000
15056.981284	-0.066853	0.583483	0.065376	79.913376	50.300117	37.615391	1.721739	0.000000	3.409025	0.000000	0.000000	0.000000	-0.386470	0.334202	-0.841225	0.000000	0.000000	3.000000	96.000000	0.000000
15056.984617	-0.066853	0.583483	0.065376	79.913376	50.300117	37.615391	1.721739	0.000000	3.409025	0.000000	0.000000	0.000000	-0.386470	0.334202	-0.841225	0.000000	0.000000	3.000000	96.000000	0.000000
15056.987951	-0.068134	0.584524	0.062638	79.913361	50.123341	37.615395	1.657328	0.000000	3.268821	0.000000	0.000000	0.000000	-0.384166	0.312102	-0.821489	0.000000	0.000000	3.000000	96.000000	0.000000
15056.991284	-0.068134	0.584524	0.062638	79.913361	50.123341	37.615395	1.657328	0.000000	3.268821	0.000000	0.000000	0.000000	-0.384166	0.312102	-0.821489	0.000000	0.000000	3.000000	96.000000	0.000000
15056.994617	-0.068134	0.584524	0.062638	79.913361	50.123341	37.615395	1.657328	0.000000	3.268821	0.000000	0.000000	0.000000	-0.384166	0.312102	-0.821489	0.000000	0.000000	3.000000	96.000000	0.000000
15056.997951	-0.069508	0.585511	0.059969	79.914101	49.938450	37.618595	1.593300	0.000000	3.131906	0.000000	0.000000	0.000000	-0.412189	0.296228	-0.800687	0.000000	0.000000	3.000000	96.000000	0.000000
15057.001284	-0.069508	0.585511	0.059969	79.914101	49.938450	37.618595	1.593300	0.000000	3.131906	0.000000	0.000000	0.000000	-0.412189	0.296228	-0.800687	0.000000	0.000000	3.000000	96.000000	0.000000
15057.004617	-0.069508	0.585511	0.059969	79.914101	49.938450	37.618595	1.593300	0.000000	3.131906	0.000000	0.000000	0.000000	-0.412189	0.296228	-0.800687	0.000000	0.000000	3.000000	96.000000	0.000000
15057.007951	-0.070976	0.586419	0.057376	79.917458	49.769642	37.648796	1.524602	0.000000	2.998458	0.000000	0.000000	0.000000	-0.440325	0.272301	-0.777809	0.000000	0.000000	3.000000	96.000000	0.000000
15057.011284	-0.070976	0.586419	0.057376	79.917458	49.769642	37.648796	1.524602	0.000000	2.998458	0.000000	0.000000	0.000000	-0.440325	0.272301	-0.777809	0.000000	0.000000	3.000000	96.000000	0.000000
15057.014617	-0.070976	0.586419	0.057376	79.917458	49.769642	37.648796	1.524602	0.000000	2.998458	0.000000	0.000000	0.000000	-0.440325	0.272301	-0.777809	0.000000	0.000000	3.000000	96.000000	0.000000
15057.017951	-0.072542	0.587258	0.054899	79.916481	49.622845	37.715725	1.451214	0.000000	2.868823	0.000000	0.000000	0.000000	-0.469996	0.251920	-0.743255	0.000000	0.000000	3.000000	96.000000	0.000000
15057.021284	-0.072542	0.587258	0.054899	79.916481	49.622845	37.715725	1.451214	0.000000	2.868823	0.000000	0.000000	0.000000	-0.469996	0.251920	-0.743255	0.000000	0.000000	3.000000	96.000000	0.000000
15057.024617	-0.072542	0.587258	0.054899	79.916481	49.622845	37.715725	1.451214	0.000000	2.868823	0.000000	0.000000	0.000000	-0.469996	0.251920	-0.743255	0.000000	0.000000	3.000000	96.000000	0.000000
15057.027951	-0.074230	0.588013	0.052517	79.881096	49.549835	37.906345	1.372882	0.000000	2.744947	0.000000	0.000000	0.000000	-0.506279	0.226435	-0.714576	0.000000	0.000000	3.000000	96.000000	0.000000
15057.031284	-0.074230	0.588013	0.052517	79.881096	49.549835	37.906345	1.372882	0.000000	2.744947	0.000000	0.000000	0.000000	-0.506279	0.226435	-0.714576	0.000000	0.000000	3.000000	96.000000	0.000000
15057.034617	-0.074230	0.588013	0.052517	79.881096	49.549835	37.906345	1.372882	0.000000	2.744947	0.000000	0.000000	0.000000	-0.506279	0.226435	-0.714576	0.000000	0.000000	3.000000	96.000000	0.000000
15057.037951	-0.075948	0.588695	0.050284	79.768951	49.638222	38.345268	1.288502	0.000000	2.625851	0.000000	0.000000	0.000000	-0.515344	0.204605	-0.670003	0.000000	0.000000	3.000000	96.000000	0.000000
15057.041284	-0.075948	0.588695	0.050284	79.768951	49.638222	38.345268	1.288502	0.000000	2.625851	0.000000	0.000000	0.000000	-0.515344	0.204605	-0.670003	0.000000	0.000000	3.000000	96.000000	0.000000
15057.044617	-0.075948	0.588695	0.050284	79.768951	49.638222	38.345268	1.288502	0.000000	2.625851	0.000000	0.000000	0.000000	-0.515344	0.204605	-0.670003	0.000000	0.000000	3.000000	96.000000	0.000000
15057.047951	-0.077690	0.589324	0.048153	79.576736	49.942200	39.087185	1.202611	0.000000	2.514184	0.000000	0.000000	0.000000	-0.522780	0.188751	-0.639144	0.000000	0.000000	3.000000	96.000000	0.000000
15057.051284	-0.077690	0.589324	0.048153	79.576736	49.942200	39.087185	1.202611	0.000000	2.514184	0.000000	0.000000	0.000000	-0.522780	0.188751	-0.639144	0.000000	0.000000	3.000000	96.000000	0.000000
15057.054617	-0.077690	0.589324	0.048153	79.576736	49.942200	39.087185	1.202611	0.000000	2.514184	0.000000	0.000000	0.000000	-0.522780	0.188751	-0.639144	0.000000	0.000000	3.000000	96.000000	0.000000
15057.057951	-0.079483	0.589902	0.046122	79.308800	50.362011	40.026115	1.115481	0.000000	2.407660	0.000000	0.000000	0.000000	-0.537714	0.173305	-0.609349	0.000000	0.000000	3.000000	96.000000	0.000000
15057.061284	-0.079483	0.589902	0.046122	79.308800	50.362011	40.026115	1.115481	0.000000	2.407660	0.000000	0.000000	0.000000	-0.537714	0.173305	-0.609349	0.000000	0.000000	3.000000	96.000000	0.000000
15057.064617	-0.079483	0.589902	0.046122	79.308800	50.362011	40.026115	1.115481	0.000000	2.407660	0.000000	0.000000	0.000000	-0.537714	0.173305	-0.609349	0.000000	0.000000	3.000000	96.000000	0.000000
15057.067951	-0.081347	0.590411	0.044170	79.013840	50.817707	41.019127	1.025862	0.000000	2.306102	0.000000	0.000000	0.000000	-0.559278	0.152598	-0.585518	0.000000	0.000000	3.000000	96.000000	0.000000
15057.071284	-0.081347	0.590411	0.044170	79.013840	50.817707	41.019127	1.025862	0.000000	2.306102	0.000000	0.000000	0.000000	-0.559278	0.152598	-0.585518	0.000000	0.000000	3.000000	96.000000	0.000000
15057.074617	-0.081347	0.590411	0.044170	79.013840	50.817707	41.019127	1.025862	0.000000	2.306102	0.000000	0.000000	0.000000	-0.559278	0.152598	-0.585518	0.000000	0.000000	3.000000	96.000000	0.000000
15057.077951	-0.083226	0.590850	0.042243	78.727646	51.320271	41.844624	0.932649	0.000000	2.208516	0.000000	0.000000	0.000000	-0.563639	0.131688	-0.578100	0.000000	0.000000	3.000000	96.000000	0.000000
15057.081284	-0.083226	0.590850	0.042243	78.727646	51.320271	41.844624	0.932649	0.000000	2.208516	0.000000	0.000000	0.000000	-0.563639	0.131688	-0.578100	0.000000	0.000000	3.000000	96.000000	0.000000
15057.084617	-0.083226	0.590850	0.042243	78.727646	51.320271	41.844624	0.932649	0.000000	2.208516	0.000000	0.000000	0.000000	-0.563639	0.131688	-0.578100	0.000000	0.000000	3.000000	96.000000	0.000000
15057.087951	-0.085173	0.591230	0.040372	78.474533	51.976360	42.734768	0.838709	0.000000	2.112166	0.000000	0.000000	0.000000	-0.584236	0.114194	-0.561385	0.000000	0.000000	3.000000	96.000000	0.000000
15057.091284	-0.085173	0.591230	0.040372	78.474533	51.976360	42.734768	0.838709	0.000000	2.112166	0.000000	0.000000	0.000000	-0.584236	0.114194	-0.561385	0.000000	0.000000	3.000000	96.000000	0.000000
15057.094617	-0.085173	0.591230	0.040372	78.474533	51.976360	42.734768	0.838709	0.000000	2.112166	0.000000	0.000000	0.000000	-0.584236	0.114194	-0.561385	0.000000	0.000000	3.000000	96.000000	0.000000
15057.097951	-0.087144	0.591600	0.038573	78.250397	52.743015	43.822571	0.741336	0.000000	2.018601	0.000000	0.000000	0.000000	-0.591238	0.110911	-0.539759	0.000000	0.000000	3.000000	96.000000	0.000000
15057.101284	-0.087144	0.591600	0.038573	78.250397	52.743015	43.822571	0.741336	0.000000	2.018601	0.000000	0.000000	0.000000	-0.591238	0.110911	-0.539759	0.000000	0.000000	3.000000	96.000000	0.000000
15057.104617	-0.087144	0.591600	0.038573	78.250397	52.743015	43.822571	0.741336	0.000000	2.018601	0.000000	0.000000	0.000000	-0.591238	0.110911	-0.539759	0.000000	0.000000	3.000000	96.000000	0.000000
15057.107951	-0.089171	0.591943	0.036888	78.059700	53.562805	44.897545	0.642797	0.000000	1.928642	0.000000	0.000000	0.000000	-0.608049	0.102806	-0.505541	0.000000	0.000000	3.000000	96.000000	0.000000
15057.111284	-0.089171	0.591943	0.036888	78.059700	53.562805	44.897545	0.642797	0.000000	1.928642	0.000000	0.000000	0.000000	-0.608049	0.102806	-0.505541	0.000000	0.000000	3.000000	96.000000	0.000000
15057.114617	-0.089171	0.591943	0.036888	78.059700	53.562805	44.897545	0.642797	0.000000	1.928642	0.000000	0.000000	0.000000	-0.608049	0.102806	-0.505541	0.000000	0.000000	3.000000	96.000000	0.000000
15057.117951	-0.091187	0.592306	0.035338	77.898689	54.346233	45.794559	0.541455	0.000000	1.844385	0.000000	0.000000	0.000000	-0.604700	0.108935	-0.464965	0.000000	0.000000	3.000000	96.000000	0.000000
15057.121284	-0.091187	0.592306	0.035338	77.898689	54.346233	45.794559	0.541455	0.000000	1.844385	0.000000	0.000000	0.000000	-0.604700	0.108935	-0.464965	0.000000	0.000000	3.000000	96.000000	0.000000
15057.124617	-0.091187	0.592306	0.035338	77.898689	54.346233	45.794559	0.541455	0.000000	1.844385	0.000000	0.000000	0.000000	-0.604700	0.108935	-0.464965	0.000000	0.000000	3.000000	96.000000	0.000000
15057.127951	-0.093218	0.592663	0.033926	77.745842	54.998871	46.419003	0.440672	0.000000	1.766891	0.000000	0.000000	0.000000	-0.609394	0.107045	-0.423441	0.000000	0.000000	3.000000	96.000000	0.000000
15057.131284	-0.093218	0.592663	0.033926	77.745842	54.998871	46.419003	0.440672	0.000000	1.766891	0.000000	0.000000	0.000000	-0.609394	0.107045	-0.423441	0.000000	0.000000	3.000000	96.000000	0.000000
15057.134617	-0.093218	0.592663	0.033926	77.745842	54.998871	46.419003	0.440672	0.000000	1.766891	0.000000	0.000000	0.000000	-0.609394	0.107045	-0.423441	0.000000	0.000000	3.000000	96.000000	0.000000
15057.137951	-0.095247	0.593033	0.032674	77.591194	55.570896	47.019199	0.339106	0.000000	1.696317	0.000000	0.000000	0.000000	-0.608638	0.111171	-0.375806	0.000000	0.000000	3.000000	96.000000	0.000000
15057.141284	-0.095247	0.593033	0.032674	77.591194	55.570896	47.019199	0.339106	0.000000	1.696317	0.000000	0.000000	0.000000	-0.608638	0.111171	-0.375806	0.000000	0.000000	3.000000	96.000000	0.000000
15057.144617	-0.095247	0.593033	0.032674	77.591194	55.570896	47.019199	0.339106	0.000000	1.696317	0.000000	0.000000	0.000000	-0.608638	0.111171	-0.375806	0.000000	0.000000	3.000000	96.000000	0.000000
15057.147951	-0.097291	0.593407	0.031536	77.455193	56.248989	47.872726	0.237667	0.000000	1.633683	0.000000	0.000000	0.000000	-0.613227	0.112209	-0.341206	0.000000	0.000000	3.000000	96.000000	0.000000
15057.151284	-0.097291	0.593407	0.031536	77.455193	56.248989	47.872726	0.237667	0.000000	1.633683	0.000000	0.000000	0.000000	-0.613227	0.112209	-0.341206	0.000000	0.000000	3.000000	96.000000	0.000000
15057.154617	-0.097291	0.593407	0.031536	77.455193	56.248989	47.872726	0.237667	0.000000	1.633683	0.000000	0.000000	0.000000	-0.613227	0.112209	-0.341206	0.000000	0.000000	3.000000	96.000000	0.000000
15057.157951	-0.099321	0.593774	0.030480	77.346664	57.151585	48.885273	0.135462	0.000000	1.576815	0.000000	0.000000	0.000000	-0.608986	0.110160	-0.316919	0.000000	0.000000	3.000000	96.000000	0.000000
15057.161284	-0.099321	0.593774	0.030480	77.346664	57.151585	48.885273	0.135462	0.000000	1.576815	0.000000	0.000000	0.000000	-0.608986	0.110160	-0.316919	0.000000	0.000000	3.000000	96.000000	0.000000
15057.164617	-0.099321	0.593774	0.030480	77.346664	57.151585	48.885273	0.135462	0.000000	1.576815	0.000000	0.000000	0.000000	-0.608986	0.110160	-0.316919	0.000000	0.000000	3.000000	96.000000	0.000000
15057.167951	-0.101338	0.594135	0.029505	77.279083	58.361473	50.035202	0.033965	0.000000	1.523995	0.000000	0.000000	0.000000	-0.605118	0.108208	-0.292567	0.000000	0.000000	3.000000	96.000000	0.000000
15057.171284	-0.101338	0.594135	0.029505	77.279083	58.361473	50.035202	0.033965	0.000000	1.523995	0.000000	0.000000	0.000000	-0.605118	0.108208	-0.292567	0.000000	0.000000	3.000000	96.000000	0.000000
15057.174617	-0.101338	0.594135	0.029505	77.279083	58.361473	50.035202	0.033965	0.000000	1.523995	0.000000	0.000000	0.000000	-0.605118	0.108208	-0.292567	0.000000	0.000000	3.000000	96.000000	0.000000
15057.177951	-0.103356	0.594506	0.028560	77.224693	59.808846	51.215195	-0.066888	0.000000	1.475234	0.000000	0.000000	0.000000	-0.605592	0.111244	-0.283504	0.000000	0.000000	3.000000	96.000000	0.000000
15057.181284	-0.103356	0.594506	0.028560	77.224693	59.808846	51.215195	-0.066888	0.000000	1.475234	0.000000	0.000000	0.000000	-0.605592	0.111244	-0.283504	0.000000	0.000000	3.000000	96.000000	0.000000
15057.184617	-0.103356	0.594506	0.028560	77.224693	59.808846	51.215195	-0.066888	0.000000	1.475234	0.000000	0.000000	0.000000	-0.605592	0.111244	-0.283504	0.000000	0.000000	3.000000	96.000000	0.000000
15057.187951	-0.105351	0.594868	0.027634	77.157227	61.303345	52.430271	-0.167820	0.000000	1.427983	0.000000	0.000000	0.000000	-0.598275	0.108567	-0.277686	0.000000	0.000000	3.000000	96.000000	0.000000
15057.191284	-0.105351	0.594868	0.027634	77.157227	61.303345	52.430271	-0.167820	0.000000	1.427983	0.000000	0.000000	0.000000	-0.598275	0.108567	-0.277686	0.000000	0.000000	3.000000	96.000000	0.000000
15057.194617	-0.105351	0.594868	0.027634	77.157227	61.303345	52.430271	-0.167820	0.000000	1.427983	0.000000	0.000000	0.000000	-0.598275	0.108567	-0.277686	0.000000	0.000000	3.000000	96.000000	0.000000
15057.197951	-0.107298	0.595221	0.026733	77.072556	62.701828	53.891319	-0.267533	0.000000	1.381702	0.000000	0.000000	0.000000	-0.584183	0.105899	-0.270252	0.000000	0.000000	3.000000	96.000000	0.000000
15057.201284	-0.107298	0.595221	0.026733	77.072556	62.701828	53.891319	-0.267533	0.000000	1.381702	0.000000	0.000000	0.000000	-0.584183	0.105899	-0.270252	0.000000	0.000000	3.000000	96.000000	0.000000
15057.204617	-0.107298	0.595221	0.026733	77.072556	62.701828	53.891319	-0.267533	0.000000	1.381702	0.000000	0.000000	0.000000	-0.584183	0.105899	-0.270252	0.000000	0.000000	3.000000	96.000000	0.000000
15057.207951	-0.109167	0.595554	0.025824	76.975410	63.941925	55.316368	-0.364897	0.000000	1.336661	0.000000	0.000000	0.000000	-0.560740	0.099963	-0.272739	0.000000	0.000000	3.000000	96.000000	0.000000
15057.211284	-0.109167	0.595554	0.025824	76.975410	63.941925	55.316368	-0.364897	0.000000	1.336661	0.000000	0.000000	0.000000	-0.560740	0.099963	-0.272739	0.000000	0.000000	3.000000	96.000000	0.000000
15057.214617	-0.109167	0.595554	0.025824	76.975410	63.941925	55.316368	-0.364897	0.000000	1.336661	0.000000	0.000000	0.000000	-0.560740	0.099963	-0.272739	0.000000	0.000000	3.000000	96.000000	0.000000
15057.217951	-0.110953	0.595875	0.024884	76.873283	64.996780	56.361233	-0.458353	0.000000	1.291204	0.000000	0.000000	0.000000	-0.535755	0.096393	-0.281880	0.000000	0.000000	3.000000	96.000000	0.000000
15057.221284	-0.110953	0.595875	0.024884	76.873283	64.996780	56.361233	-0.458353	0.000000	1.291204	0.000000	0.000000	0.000000	-0.535755	0.096393	-0.281880	0.000000	0.000000	3.000000	96.000000	0.000000
15057.224617	-0.110953	0.595875	0.024884	76.873283	64.996780	56.361233	-0.458353	0.000000	1.291204	0.000000	0.000000	0.000000	-0.535755	0.096393	-0.281880	0.000000	0.000000	3.000000	96.000000	0.000000
15057.227951	-0.112699	0.596211	0.023897	76.771919	65.816902	56.862572	-0.547646	0.000000	1.244224	0.000000	0.000000	0.000000	-0.523926	0.100867	-0.296184	0.000000	0.000000	3.000000	96.000000	0.000000
15057.231284	-0.112699	0.596211	0.023897	76.771919	65.816902	56.862572	-0.547646	0.000000	1.244224	0.000000	0.000000	0.000000	-0.523926	0.100867	-0.296184	0.000000	0.000000	3.000000	96.000000	0.000000
15057.234617	-0.112699	0.596211	0.023897	76.771919	65.816902	56.862572	-0.547646	0.000000	1.244224	0.000000	0.000000	0.000000	-0.523926	0.100867	-0.296184	0.000000	0.000000	3.000000	96.000000	0.000000
15057.237951	-0.114362	0.596536	0.022881	76.675362	66.448715	57.132286	-0.634967	0.000000	1.194860	0.000000	0.000000	0.000000	-0.498819	0.097209	-0.304907	0.000000	0.000000	3.000000	96.000000	0.000000
15057.241284	-0.114362	0.596536	0.022881	76.675362	66.448715	57.132286	-0.634967	0.000000	1.194860	0.000000	0.000000	0.000000	-0.498819	0.097209	-0.304907	0.000000	0.000000	3.000000	96.000000	0.000000
15057.244617	-0.114362	0.596536	0.022881	76.675362	66.448715	57.132286	-0.634967	0.000000	1.194860	0.000000	0.000000	0.000000	-0.498819	0.097209	-0.304907	0.000000	0.000000	3.000000	96.000000	0.000000
15057.247951	-0.115913	0.596855	0.021819	76.586533	66.880844	57.639019	-0.718103	0.000000	1.144042	0.000000	0.000000	0.000000	-0.465209	0.095861	-0.318648	0.000000	0.000000	3.000000	96.000000	0.000000
15057.251284	-0.115913	0.596855	0.021819	76.586533	66.880844	57.639019	-0.718103	0.000000	1.144042	0.000000	0.000000	0.000000	-0.465209	0.095861	-0.318648	0.000000	0.000000	3.000000	96.000000	0.000000
15057.254617	-0.115913	0.596855	0.021819	76.586533	66.880844	57.639019	-0.718103	0.000000	1.144042	0.000000	0.000000	0.000000	-0.465209	0.095861	-0.318648	0.000000	0.000000	3.000000	96.000000	0.000000
15057.257951	-0.117363	0.597154	0.020758	76.518547	67.153267	58.118088	-0.795638	0.000000	1.090934	0.000000	0.000000	0.000000	-0.434969	0.089739	-0.318256	0.000000	0.000000	3.000000	96.000000	0.000000
15057.261284	-0.117363	0.597154	0.020758	76.518547	67.153267	58.118088	-0.795638	0.000000	1.090934	0.000000	0.000000	0.000000	-0.434969	0.089739	-0.318256	0.000000	0.000000	3.000000	96.000000	0.000000
15057.264617	-0.117363	0.597154	0.020758	76.518547	67.153267	58.118088	-0.795638	0.000000	1.090934	0.000000	0.000000	0.000000	-0.434969	0.089739	-0.318256	0.000000	0.000000	3.000000	96.000000	0.000000
15057.267951	-0.118655	0.597448	0.019664	76.501320	67.315239	58.368904	-0.868133	0.000000	1.037892	0.000000	0.000000	0.000000	-0.387831	0.088286	-0.328040	0.000000	0.000000	3.000000	96.000000	0.000000
15057.271284	-0.118655	0.597448	0.019664	76.501320	67.315239	58.368904	-0.868133	0.000000	1.037892	0.000000	0.000000	0.000000	-0.387831	0.088286	-0.328040	0.000000	0.000000	3.000000	96.000000	0.000000
15057.274617	-0.118655	0.597448	0.019664	76.501320	67.315239	58.368904	-0.868133	0.000000	1.037892	0.000000	0.000000	0.000000	-0.387831	0.088286	-0.328040	0.000000	0.000000	3.000000	96.000000	0.000000
15057.277951	-0.119838	0.597711	0.018536	76.498474	67.384415	58.273056	-0.932772	0.000000	0.983218	0.000000	0.000000	0.000000	-0.354910	0.078722	-0.338643	0.000000	0.000000	3.000000	96.000000	0.000000
15057.281284	-0.119838	0.597711	0.018536	76.498474	67.384415	58.273056	-0.932772	0.000000	0.983218	0.000000	0.000000	0.000000	-0.354910	0.078722	-0.338643	0.000000	0.000000	3.000000	96.000000	0.000000
15057.284617	-0.119838	0.597711	0.018536	76.498474	67.384415	58.273056	-0.932772	0.000000	0.983218	0.000000	0.000000	0.000000	-0.354910	0.078722	-0.338643	0.000000	0.000000	3.000000	96.000000	0.000000
15057.287951	-0.120926	0.597972	0.017426	76.499588	67.276596	57.945133	-0.991923	0.000000	0.926778	0.000000	0.000000	0.000000	-0.326175	0.078268	-0.332747	0.000000	0.000000	3.000000	96.000000	0.000000
15057.291284	-0.120926	0.597972	0.017426	76.499588	67.276596	57.945133	-0.991923	0.000000	0.926778	0.000000	0.000000	0.000000	-0.326175	0.078268	-0.332747	0.000000	0.000000	3.000000	96.000000	0.000000
15057.294617	-0.120926	0.597972	0.017426	76.499588	67.276596	57.945133	-0.991923	0.000000	0.926778	0.000000	0.000000	0.000000	-0.326175	0.078268	-0.332747	0.000000	0.000000	3.000000	96.000000	0.000000
15057.297951	-0.121924	0.598227	0.016270	76.500061	67.142639	57.886612	-1.046286	0.000000	0.871320	0.000000	0.000000	0.000000	-0.299610	0.076631	-0.346893	0.000000	0.000000	3.000000	96.000000	0.000000
15057.301284	-0.121924	0.598227	0.016270	76.500061	67.142639	57.886612	-1.046286	0.000000	0.871320	0.000000	0.000000	0.000000	-0.299610	0.076631	-0.346893	0.000000	0.000000	3.000000	96.000000	0.000000
15057.304617	-0.121924	0.598227	0.016270	76.500061	67.142639	57.886612	-1.046286	0.000000	0.871320	0.000000	0.000000	0.000000	-0.299610	0.076631	-0.346893	0.000000	0.000000	3.000000	96.000000	0.000000
15057.307951	-0.122859	0.598447	0.015159	76.509727	67.031769	57.875664	-1.096221	0.000000	0.813504	0.000000	0.000000	0.000000	-0.280229	0.065872	-0.333245	0.000000	0.000000	3.000000	96.000000	0.000000
15057.311284	-0.122859	0.598447	0.015159	76.509727	67.031769	57.875664	-1.096221	0.000000	0.813504	0.000000	0.000000	0.000000	-0.280229	0.065872	-0.333245	0.000000	0.000000	3.000000	96.000000	0.000000
15057.314617	-0.122859	0.598447	0.015159	76.509727	67.031769	57.875664	-1.096221	0.000000	0.813504	0.000000	0.000000	0.000000	-0.280229	0.065872	-0.333245	0.000000	0.000000	3.000000	96.000000	0.000000
15057.317951	-0.123684	0.598634	0.014016	76.541344	66.962692	57.822224	-1.142926	0.000000	0.757964	0.000000	0.000000	0.000000	-0.247686	0.056210	-0.343111	0.000000	0.000000	3.000000	96.000000	0.000000
15057.321284	-0.123684	0.598634	0.014016	76.541344	66.962692	57.822224	-1.142926	0.000000	0.757964	0.000000	0.000000	0.000000	-0.247686	0.056210	-0.343111	0.000000	0.000000	3.000000	96.000000	0.000000
15057.324617	-0.123684	0.598634	0.014016	76.541344	66.962692	57.822224	-1.142926	0.000000	0.757964	0.000000	0.000000	0.000000	-0.247686	0.056210	-0.343111	0.000000	0.000000	3.000000	96.000000	0.000000
15057.327951	-0.124456	0.598798	0.012957	76.592354	66.893997	57.675465	-1.184206	0.000000	0.700778	0.000000	0.000000	0.000000	-0.231703	0.049008	-0.317605	0.000000	0.000000	3.000000	96.000000	0.000000
15057.331284	-0.124456	0.598798	0.012957	76.592354	66.893997	57.675465	-1.184206	0.000000	0.700778	0.000000	0.000000	0.000000	-0.231703	0.049008	-0.317605	0.000000	0.000000	3.000000	96.000000	0.000000
15057.334617	-0.124456	0.598798	0.012957	76.592354	66.893997	57.675465	-1.184206	0.000000	0.700778	0.000000	0.000000	0.000000	-0.231703	0.049008	-0.317605	0.000000	0.000000	3.000000	96.000000	0.000000
15057.337951	-0.125106	0.598918	0.011986	76.648933	66.868912	57.628567	-1.222824	0.000000	0.647844	0.000000	0.000000	0.000000	-0.194708	0.036196	-0.291318	0.000000	0.000000	3.000000	96.000000	0.000000
15057.341284	-0.125106	0.598918	0.011986	76.648933	66.868912	57.628567	-1.222824	0.000000	0.647844	0.000000	0.000000	0.000000	-0.194708	0.036196	-0.291318	0.000000	0.000000	3.000000	96.000000	0.000000
15057.344617	-0.125106	0.598918	0.011986	76.648933	66.868912	57.628567	-1.222824	0.000000	0.647844	0.000000	0.000000	0.000000	-0.194708	0.036196	-0.291318	0.000000	0.000000	3.000000	96.000000	0.000000
15057.347951	-0.125809	0.599003	0.010874	76.722542	66.833412	57.633759	-1.255275	0.000000	0.599291	0.000000	0.000000	0.000000	-0.211081	0.025345	-0.333571	0.000000	0.000000	3.000000	96.000000	0.000000
15057.351284	-0.125809	0.599003	0.010874	76.722542	66.833412	57.633759	-1.255275	0.000000	0.599291	0.000000	0.000000	0.000000	-0.211081	0.025345	-0.333571	0.000000	0.000000	3.000000	96.000000	0.000000
15057.354617	-0.125809	0.599003	0.010874	76.722542	66.833412	57.633759	-1.255275	0.000000	0.599291	0.000000	0.000000	0.000000	-0.211081	0.025345	-0.333571	0.000000	0.000000	3.000000	96.000000	0.000000
15057.357951	-0.126403	0.599030	0.009896	76.779549	66.692123	57.548748	-1.290455	0.000000	0.543696	0.000000	0.000000	0.000000	-0.178055	0.008229	-0.293293	0.000000	0.000000	3.000000	96.000000	0.000000
15057.361284	-0.126403	0.599030	0.009896	76.779549	66.692123	57.548748	-1.290455	0.000000	0.543696	0.000000	0.000000	0.000000	-0.178055	0.008229	-0.293293	0.000000	0.000000	3.000000	96.000000	0.000000
15057.364617	-0.126403	0.599030	0.009896	76.779549	66.692123	57.548748	-1.290455	0.000000	0.543696	0.000000	0.000000	0.000000	-0.178055	0.008229	-0.293293	0.000000	0.000000	3.000000	96.000000	0.000000
15057.367951	-0.126977	0.599049	0.008947	76.807297	66.355736	57.303650	-1.320131	0.000000	0.494814	0.000000	0.000000	0.000000	-0.172376	0.005753	-0.284880	0.000000	0.000000	3.000000	96.000000	0.000000
15057.371284	-0.126977	0.599049	0.008947	76.807297	66.355736	57.303650	-1.320131	0.000000	0.494814	0.000000	0.000000	0.000000	-0.172376	0.005753	-0.284880	0.000000	0.000000	3.000000	96.000000	0.000000
15057.374617	-0.126977	0.599049	0.008947	76.807297	66.355736	57.303650	-1.320131	0.000000	0.494814	0.000000	0.000000	0.000000	-0.172376	0.005753	-0.284880	0.000000	0.000000	3.000000	96.000000	0.000000
15057.377951	-0.127507	0.599041	0.008016	76.817940	65.850410	56.906090	-1.348860	0.000000	0.447334	0.000000	0.000000	0.000000	-0.158871	-0.002385	-0.279294	0.000000	0.000000	3.000000	96.000000	0.000000
15057.381284	-0.127507	0.599041	0.008016	76.817940	65.850410	56.906090	-1.348860	0.000000	0.447334	0.000000	0.000000	0.000000	-0.158871	-0.002385	-0.279294	0.000000	0.000000	3.000000	96.000000	0.000000
15057.384617	-0.127507	0.599041	0.008016	76.817940	65.850410	56.906090	-1.348860	0.000000	0.447334	0.000000	0.000000	0.000000	-0.158871	-0.002385	-0.279294	0.000000	0.000000	3.000000	96.000000	0.000000
15057.387951	-0.127998	0.598999	0.007127	76.829926	65.180260	56.343422	-1.375339	0.000000	0.400785	0.000000	0.000000	0.000000	-0.147358	-0.012696	-0.266751	0.000000	0.000000	3.000000	96.000000	0.000000
15057.391284	-0.127998	0.598999	0.007127	76.829926	65.180260	56.343422	-1.375339	0.000000	0.400785	0.000000	0.000000	0.000000	-0.147358	-0.012696	-0.266751	0.000000	0.000000	3.000000	96.000000	0.000000
15057.394617	-0.127998	0.598999	0.007127	76.829926	65.180260	56.343422	-1.375339	0.000000	0.400785	0.000000	0.000000	0.000000	-0.147358	-0.012696	-0.266751	0.000000	0.000000	3.000000	96.000000	0.000000
15057.397951	-0.127998	0.598999	0.007127	76.842278	64.439186	55.699780	-1.399898	0.000000	0.356326	0.000000	0.000000	0.000000	-0.147358	-0.012696	-0.266751	0.000000	0.000000	3.000000	96.000000	0.000000
15057.401284	-0.128447	0.598904	0.006264	76.842278	64.439186	55.699780	-1.399898	0.000000	0.356326	0.000000	0.000000	0.000000	-0.134676	-0.028620	-0.258843	0.000000	0.000000	3.000000	96.000000	0.000000
15057.404617	-0.128447	0.598904	0.006264	76.842278	64.439186	55.699780	-1.399898	0.000000	0.356326	0.000000	0.000000	0.000000	-0.134676	-0.028620	-0.258843	0.000000	0.000000	3.000000	96.000000	0.000000
15057.407951	-0.128887	0.598815	0.005377	76.851387	63.645992	55.006863	-1.422344	0.000000	0.313186	0.000000	0.000000	0.000000	-0.132081	-0.026597	-0.265962	0.000000	0.000000	3.000000	96.000000	0.000000
15057.411284	-0.128887	0.598815	0.005377	76.851387	63.645992	55.006863	-1.422344	0.000000	0.313186	0.000000	0.000000	0.000000	-0.132081	-0.026597	-0.265962	0.000000	0.000000	3.000000	96.000000	0.000000
15057.414617	-0.128887	0.598815	0.005377	76.851387	63.645992	55.006863	-1.422344	0.000000	0.313186	0.000000	0.000000	0.000000	-0.132081	-0.026597	-0.265962	0.000000	0.000000	3.000000	96.000000	0.000000
15057.417951	-0.128887	0.598815	0.005377	76.860954	62.867794	54.317032	-1.444357	0.000000	0.268859	0.000000	0.000000	0.000000	-0.132081	-0.026597	-0.265962	0.000000	0.000000	3.000000	96.000000	0.000000
15057.421284	-0.129312	0.598692	0.004527	76.860954	62.867794	54.317032	-1.444357	0.000000	0.268859	0.000000	0.000000	0.000000	-0.127377	-0.036738	-0.255182	0.000000	0.000000	3.000000	96.000000	0.000000
15057.424617	-0.129312	0.598692	0.004527	76.860954	62.867794	54.317032	-1.444357	0.000000	0.268859	0.000000	0.000000	0.000000	-0.127377	-0.036738	-0.255182	0.000000	0.000000	3.000000	96.000000	0.000000
15057.427951	-0.129717	0.598589	0.003697	76.866348	62.116432	53.606262	-1.465587	0.000000	0.226328	0.000000	0.000000	0.000000	-0.121489	-0.031157	-0.248851	0.000000	0.000000	3.000000	96.000000	0.000000
15057.431284	-0.129717	0.598589	0.003697	76.866348	62.116432	53.606262	-1.465587	0.000000	0.226328	0.000000	0.000000	0.000000	-0.121489	-0.031157	-0.248851	0.000000	0.000000	3.000000	96.000000	0.000000
15057.434617	-0.129717	0.598589	0.003697	76.866348	62.116432	53.606262	-1.465587	0.000000	0.226328	0.000000	0.000000	0.000000	-0.121489	-0.031157	-0.248851	0.000000	0.000000	3.000000	96.000000	0.000000
15057.437951	-0.129717	0.598589	0.003697	76.868202	61.459080	53.022472	-1.485835	0.000000	0.184853	0.000000	0.000000	0.000000	-0.121489	-0.031157	-0.248851	0.000000	0.000000	3.000000	96.000000	0.000000
15057.441284	-0.130102	0.598503	0.002889	76.868202	61.459080	53.022472	-1.485835	0.000000	0.184853	0.000000	0.000000	0.000000	-0.115662	-0.025569	-0.242495	0.000000	0.000000	3.000000	96.000000	0.000000
15057.444617	-0.130102	0.598503	0.002889	76.868202	61.459080	53.022472	-1.485835	0.000000	0.184853	0.000000	0.000000	0.000000	-0.115662	-0.025569	-0.242495	0.000000	0.000000	3.000000	96.000000	0.000000
15057.447951	-0.130451	0.598456	0.002124	76.862755	60.863125	52.512409	-1.505112	0.000000	0.144437	0.000000	0.000000	0.000000	-0.104677	-0.014281	-0.229574	0.000000	0.000000	3.000000	96.000000	0.000000
15057.451284	-0.130451	0.598456	0.002124	76.862755	60.863125	52.512409	-1.505112	0.000000	0.144437	0.000000	0.000000	0.000000	-0.104677	-0.014281	-0.229574	0.000000	0.000000	3.000000	96.000000	0.000000
15057.454617	-0.130451	0.598456	0.002124	76.862755	60.863125	52.512409	-1.505112	0.000000	0.144437	0.000000	0.000000	0.000000	-0.104677	-0.014281	-0.229574	0.000000	0.000000	3.000000	96.000000	0.000000
15057.457951	-0.130451	0.598456	0.002124	76.861839	60.402451	52.120811	-1.522559	0.000000	0.106175	0.000000	0.000000	0.000000	-0.104677	-0.014281	-0.229574	0.000000	0.000000	3.000000	96.000000	0.000000
15057.461284	-0.130666	0.598434	0.001388	76.861839	60.402451	52.120811	-1.522559	0.000000	0.106175	0.000000	0.000000	0.000000	-0.064366	-0.006603	-0.220763	0.000000	0.000000	3.000000	96.000000	0.000000
15057.464617	-0.130666	0.598434	0.001388	76.861839	60.402451	52.120811	-1.522559	0.000000	0.106175	0.000000	0.000000	0.000000	-0.064366	-0.006603	-0.220763	0.000000	0.000000	3.000000	96.000000	0.000000
15057.467951	-0.130760	0.598494	0.000728	76.861588	59.994339	51.761265	-1.533286	0.000000	0.069381	0.000000	0.000000	0.000000	-0.028255	0.018122	-0.197834	0.000000	0.000000	3.000000	96.000000	0.000000
15057.471284	-0.130760	0.598494	0.000728	76.861588	59.994339	51.761265	-1.533286	0.000000	0.069381	0.000000	0.000000	0.000000	-0.028255	0.018122	-0.197834	0.000000	0.000000	3.000000	96.000000	0.000000
15057.474617	-0.130760	0.598494	0.000728	76.861588	59.994339	51.761265	-1.533286	0.000000	0.069381	0.000000	0.000000	0.000000	-0.028255	0.018122	-0.197834	0.000000	0.000000	3.000000	96.000000	0.000000
15057.477951	-0.130760	0.598494	0.000728	76.860802	59.658150	51.457821	-1.537995	0.000000	0.036409	0.000000	0.000000	0.000000	-0.028255	0.018122	-0.197834	0.000000	0.000000	3.000000	96.000000	0.000000
15057.481284	-0.130762	0.598606	0.000079	76.860802	59.658150	51.457821	-1.537995	0.000000	0.036409	0.000000	0.000000	0.000000	-0.000698	0.033535	-0.194887	0.000000	0.000000	3.000000	96.000000	0.000000
15057.484617	-0.130762	0.598606	0.000079	76.860802	59.658150	51.457821	-1.537995	0.000000	0.036409	0.000000	0.000000	0.000000	-0.000698	0.033535	-0.194887	0.000000	0.000000	3.000000	96.000000	0.000000
15057.487951	-0.130740	0.598743	-0.000572	76.859802	59.295624	51.125786	-1.538112	0.000000	0.003928	0.000000	0.000000	0.000000	0.006600	0.041096	-0.195302	0.000000	0.000000	3.000000	96.000000	0.000000
15057.491284	-0.130740	0.598743	-0.000572	76.859802	59.295624	51.125786	-1.538112	0.000000	0.003928	0.000000	0.000000	0.000000	0.006600	0.041096	-0.195302	0.000000	0.000000	3.000000	96.000000	0.000000
15057.494617	-0.130740	0.598743	-0.000572	76.859802	59.295624	51.125786	-1.538112	0.000000	0.003928	0.000000	0.000000	0.000000	0.006600	0.041096	-0.195302	0.000000	0.000000	3.000000	96.000000	0.000000
15057.497951	-0.130740	0.598743	-0.000572	76.863342	58.892597	50.749294	-1.537012	0.000000	-0.028623	0.000000	0.000000	0.000000	0.006600	0.041096	-0.195302	0.000000	0.000000	3.000000	96.000000	0.000000
15057.501284	-0.130778	0.598931	-0.001257	76.863342	58.892597	50.749294	-1.537012	0.000000	-0.028623	0.000000	0.000000	0.000000	-0.011451	0.056383	-0.205403	0.000000	0.000000	3.000000	96.000000	0.000000
15057.504617	-0.130778	0.598931	-0.001257	76.863342	58.892597	50.749294	-1.537012	0.000000	-0.028623	0.000000	0.000000	0.000000	-0.011451	0.056383	-0.205403	0.000000	0.000000	3.000000	96.000000	0.000000
15057.507951	-0.130831	0.599125	-0.001971	76.881714	58.489532	50.363880	-1.538921	0.000000	-0.062857	0.000000	0.000000	0.000000	-0.015732	0.058194	-0.214247	0.000000	0.000000	3.000000	96.000000	0.000000
15057.511284	-0.130831	0.599125	-0.001971	76.881714	58.489532	50.363880	-1.538921	0.000000	-0.062857	0.000000	0.000000	0.000000	-0.015732	0.058194	-0.214247	0.000000	0.000000	3.000000	96.000000	0.000000
15057.514617	-0.130831	0.599125	-0.001971	76.881714	58.489532	50.363880	-1.538921	0.000000	-0.062857	0.000000	0.000000	0.000000	-0.015732	0.058194	-0.214247	0.000000	0.000000	3.000000	96.000000	0.000000
15057.517951	-0.130831	0.599125	-0.001971	76.895615	58.085842	49.988209	-1.541543	0.000000	-0.098564	0.000000	0.000000	0.000000	-0.015732	0.058194	-0.214247	0.000000	0.000000	3.000000	96.000000	0.000000
15057.521284	-0.130932	0.599357	-0.002758	76.895615	58.085842	49.988209	-1.541543	0.000000	-0.098564	0.000000	0.000000	0.000000	-0.030286	0.069753	-0.235988	0.000000	0.000000	3.000000	96.000000	0.000000
15057.524617	-0.130932	0.599357	-0.002758	76.895615	58.085842	49.988209	-1.541543	0.000000	-0.098564	0.000000	0.000000	0.000000	-0.030286	0.069753	-0.235988	0.000000	0.000000	3.000000	96.000000	0.000000
15057.527951	-0.131064	0.599601	-0.003512	76.891907	57.620289	49.568417	-1.546590	0.000000	-0.137896	0.000000	0.000000	0.000000	-0.039770	0.073002	-0.226331	0.000000	0.000000	3.000000	96.000000	0.000000
15057.531284	-0.131064	0.599601	-0.003512	76.891907	57.620289	49.568417	-1.546590	0.000000	-0.137896	0.000000	0.000000	0.000000	-0.039770	0.073002	-0.226331	0.000000	0.000000	3.000000	96.000000	0.000000
15057.534617	-0.131064	0.599601	-0.003512	76.891907	57.620289	49.568417	-1.546590	0.000000	-0.137896	0.000000	0.000000	0.000000	-0.039770	0.073002	-0.226331	0.000000	0.000000	3.000000	96.000000	0.000000
15057.537951	-0.131200	0.599862	-0.004251	76.879463	57.045223	49.043392	-1.553218	0.000000	-0.175618	0.000000	0.000000	0.000000	-0.040798	0.078343	-0.221736	0.000000	0.000000	3.000000	96.000000	0.000000
15057.541284	-0.131200	0.599862	-0.004251	76.879463	57.045223	49.043392	-1.553218	0.000000	-0.175618	0.000000	0.000000	0.000000	-0.040798	0.078343	-0.221736	0.000000	0.000000	3.000000	96.000000	0.000000
15057.544617	-0.131200	0.599862	-0.004251	76.879463	57.045223	49.043392	-1.553218	0.000000	-0.175618	0.000000	0.000000	0.000000	-0.040798	0.078343	-0.221736	0.000000	0.000000	3.000000	96.000000	0.000000
15057.547951	-0.131308	0.600153	-0.004924	76.864693	56.448250	48.496384	-1.560018	0.000000	-0.212573	0.000000	0.000000	0.000000	-0.032320	0.087346	-0.201798	0.000000	0.000000	3.000000	96.000000	0.000000
15057.551284	-0.131308	0.600153	-0.004924	76.864693	56.448250	48.496384	-1.560018	0.000000	-0.212573	0.000000	0.000000	0.000000	-0.032320	0.087346	-0.201798	0.000000	0.000000	3.000000	96.000000	0.000000
15057.554617	-0.131308	0.600153	-0.004924	76.864693	56.448250	48.496384	-1.560018	0.000000	-0.212573	0.000000	0.000000	0.000000	-0.032320	0.087346	-0.201798	0.000000	0.000000	3.000000	96.000000	0.000000
15057.557951	-0.131308	0.600153	-0.004924	76.848595	55.900616	47.993454	-1.565405	0.000000	-0.246206	0.000000	0.000000	0.000000	-0.032320	0.087346	-0.201798	0.000000	0.000000	3.000000	96.000000	0.000000
15057.561284	-0.131426	0.600455	-0.005558	76.848595	55.900616	47.993454	-1.565405	0.000000	-0.246206	0.000000	0.000000	0.000000	-0.035434	0.090724	-0.190277	0.000000	0.000000	3.000000	96.000000	0.000000
15057.564617	-0.131426	0.600455	-0.005558	76.848595	55.900616	47.993454	-1.565405	0.000000	-0.246206	0.000000	0.000000	0.000000	-0.035434	0.090724	-0.190277	0.000000	0.000000	3.000000	96.000000	0.000000
15057.567951	-0.131559	0.600788	-0.006139	76.833275	55.470242	47.603390	-1.571311	0.000000	-0.277919	0.000000	0.000000	0.000000	-0.039933	0.099786	-0.174085	0.000000	0.000000	3.000000	96.000000	0.000000
15057.571284	-0.131559	0.600788	-0.006139	76.833275	55.470242	47.603390	-1.571311	0.000000	-0.277919	0.000000	0.000000	0.000000	-0.039933	0.099786	-0.174085	0.000000	0.000000	3.000000	96.000000	0.000000
15057.574617	-0.131559	0.600788	-0.006139	76.833275	55.470242	47.603390	-1.571311	0.000000	-0.277919	0.000000	0.000000	0.000000	-0.039933	0.099786	-0.174085	0.000000	0.000000	3.000000	96.000000	0.000000
15057.577951	-0.131559	0.600788	-0.006139	76.821991	55.189987	47.354908	-1.577966	0.000000	-0.306933	0.000000	0.000000	0.000000	-0.039933	0.099786	-0.174085	0.000000	0.000000	3.000000	96.000000	0.000000
15057.581284	-0.131644	0.601101	-0.006722	76.821991	55.189987	47.354908	-1.577966	0.000000	-0.306933	0.000000	0.000000	0.000000	-0.025511	0.093849	-0.175097	0.000000	0.000000	3.000000	96.000000	0.000000
15057.584617	-0.131644	0.601101	-0.006722	76.821991	55.189987	47.354908	-1.577966	0.000000	-0.306933	0.000000	0.000000	0.000000	-0.025511	0.093849	-0.175097	0.000000	0.000000	3.000000	96.000000	0.000000
15057.587951	-0.131702	0.601444	-0.007240	76.812172	55.021282	47.208397	-1.582218	0.000000	-0.336116	0.000000	0.000000	0.000000	-0.017256	0.102986	-0.155158	0.000000	0.000000	3.000000	96.000000	0.000000
15057.591284	-0.131702	0.601444	-0.007240	76.812172	55.021282	47.208397	-1.582218	0.000000	-0.336116	0.000000	0.000000	0.000000	-0.017256	0.102986	-0.155158	0.000000	0.000000	3.000000	96.000000	0.000000
15057.594617	-0.131702	0.601444	-0.007240	76.812172	55.021282	47.208397	-1.582218	0.000000	-0.336116	0.000000	0.000000	0.000000	-0.017256	0.102986	-0.155158	0.000000	0.000000	3.000000	96.000000	0.000000
15057.597951	-0.131702	0.601444	-0.007240	76.803101	54.888397	47.091465	-1.585094	0.000000	-0.361976	0.000000	0.000000	0.000000	-0.017256	0.102986	-0.155158	0.000000	0.000000	3.000000	96.000000	0.000000
15057.601284	-0.131702	0.601780	-0.007715	76.803101	54.888397	47.091465	-1.585094	0.000000	-0.361976	0.000000	0.000000	0.000000	0.000059	0.100770	-0.142677	0.000000	0.000000	3.000000	96.000000	0.000000
15057.604617	-0.131702	0.601780	-0.007715	76.803101	54.888397	47.091465	-1.585094	0.000000	-0.361976	0.000000	0.000000	0.000000	0.000059	0.100770	-0.142677	0.000000	0.000000	3.000000	96.000000	0.000000
15057.607951	-0.131646	0.602153	-0.008141	76.793671	54.740440	46.946320	-1.585085	0.000000	-0.385755	0.000000	0.000000	0.000000	0.016618	0.111959	-0.127810	0.000000	0.000000	3.000000	96.000000	0.000000
15057.611284	-0.131646	0.602153	-0.008141	76.793671	54.740440	46.946320	-1.585085	0.000000	-0.385755	0.000000	0.000000	0.000000	0.016618	0.111959	-0.127810	0.000000	0.000000	3.000000	96.000000	0.000000
15057.614617	-0.131646	0.602153	-0.008141	76.793671	54.740440	46.946320	-1.585085	0.000000	-0.385755	0.000000	0.000000	0.000000	0.016618	0.111959	-0.127810	0.000000	0.000000	3.000000	96.000000	0.000000
15057.617951	-0.131646	0.602153	-0.008141	76.790169	54.610512	46.806702	-1.582315	0.000000	-0.407057	0.000000	0.000000	0.000000	0.016618	0.111959	-0.127810	0.000000	0.000000	3.000000	96.000000	0.000000
15057.621284	-0.131543	0.602487	-0.008495	76.790169	54.610512	46.806702	-1.582315	0.000000	-0.407057	0.000000	0.000000	0.000000	0.031106	0.100163	-0.106113	0.000000	0.000000	3.000000	96.000000	0.000000
15057.624617	-0.131543	0.602487	-0.008495	76.790169	54.610512	46.806702	-1.582315	0.000000	-0.407057	0.000000	0.000000	0.000000	0.031106	0.100163	-0.106113	0.000000	0.000000	3.000000	96.000000	0.000000
15057.627951	-0.131543	0.602487	-0.008495	76.805931	54.485291	46.652184	-1.577131	0.000000	-0.424743	0.000000	0.000000	0.000000	0.031106	0.100163	-0.106113	0.000000	0.000000	3.000000	96.000000	0.000000
15057.631284	-0.131543	0.602487	-0.008495	76.805931	54.485291	46.652184	-1.577131	0.000000	-0.424743	0.000000	0.000000	0.000000	0.031106	0.100163	-0.106113	0.000000	0.000000	3.000000	96.000000	0.000000
15057.634617	-0.131420	0.602795	-0.008835	76.805931	54.485291	46.652184	-1.577131	0.000000	-0.424743	0.000000	0.000000	0.000000	0.036847	0.092350	-0.102030	0.000000	0.000000	3.000000	96.000000	0.000000
15057.637951	-0.131306	0.603070	-0.009144	76.831047	54.367374	46.497490	-1.577131	0.000000	-0.424743	0.000000	0.000000	0.000000	0.034147	0.082591	-0.092862	0.000000	0.000000	3.000000	96.000000	0.000000
15057.641284	-0.131306	0.603070	-0.009144	76.831047	54.367374	46.497490	-1.577131	0.000000	-0.424743	0.000000	0.000000	0.000000	0.034147	0.082591	-0.092862	0.000000	0.000000	3.000000	96.000000	0.000000
15057.644617	-0.131306	0.603070	-0.009144	76.831047	54.367374	46.497490	-1.577131	0.000000	-0.424743	0.000000	0.000000	0.000000	0.034147	0.082591	-0.092862	0.000000	0.000000	3.000000	96.000000	0.000000
15057.647951	-0.131306	0.603070	-0.009144	76.837852	54.276245	46.389336	-1.565298	0.000000	-0.457225	0.000000	0.000000	0.000000	0.034147	0.082591	-0.092862	0.000000	0.000000	3.000000	96.000000	0.000000
15057.651284	-0.131203	0.603288	-0.009416	76.837852	54.276245	46.389336	-1.565298	0.000000	-0.457225	0.000000	0.000000	0.000000	0.030769	0.065237	-0.081377	0.000000	0.000000	3.000000	96.000000	0.000000
15057.654617	-0.131203	0.603288	-0.009416	76.837852	54.276245	46.389336	-1.565298	0.000000	-0.457225	0.000000	0.000000	0.000000	0.030769	0.065237	-0.081377	0.000000	0.000000	3.000000	96.000000	0.000000
15057.657951	-0.131203	0.603288	-0.009416	76.833038	54.211040	46.317856	-1.560170	0.000000	-0.470787	0.000000	0.000000	0.000000	0.030769	0.065237	-0.081377	0.000000	0.000000	3.000000	96.000000	0.000000
15057.661284	-0.131203	0.603288	-0.009416	76.833038	54.211040	46.317856	-1.560170	0.000000	-0.470787	0.000000	0.000000	0.000000	0.030769	0.065237	-0.081377	0.000000	0.000000	3.000000	96.000000	0.000000
15057.664617	-0.131098	0.603441	-0.009619	76.833038	54.211040	46.317856	-1.560170	0.000000	-0.470787	0.000000	0.000000	0.000000	0.031732	0.046020	-0.061049	0.000000	0.000000	3.000000	96.000000	0.000000
15057.667951	-0.131098	0.603441	-0.009619	76.830719	54.163597	46.265686	-1.560170	0.000000	-0.470787	0.000000	0.000000	0.000000	0.031732	0.046020	-0.061049	0.000000	0.000000	3.000000	96.000000	0.000000
15057.671284	-0.131098	0.603441	-0.009619	76.830719	54.163597	46.265686	-1.560170	0.000000	-0.470787	0.000000	0.000000	0.000000	0.031732	0.046020	-0.061049	0.000000	0.000000	3.000000	96.000000	0.000000
15057.674617	-0.131098	0.603441	-0.009619	76.830719	54.163597	46.265686	-1.560170	0.000000	-0.470787	0.000000	0.000000	0.000000	0.031732	0.046020	-0.061049	0.000000	0.000000	3.000000	96.000000	0.000000
15057.677951	-0.130882	0.603524	-0.009883	76.829742	54.144272	46.236279	-1.554881	0.000000	-0.480962	0.000000	0.000000	0.000000	0.064683	0.025024	-0.079160	0.000000	0.000000	3.000000	96.000000	0.000000
15057.681284	-0.130882	0.603524	-0.009883	76.829742	54.144272	46.236279	-1.554881	0.000000	-0.480962	0.000000	0.000000	0.000000	0.064683	0.025024	-0.079160	0.000000	0.000000	3.000000	96.000000	0.000000
15057.684617	-0.130882	0.603524	-0.009883	76.829742	54.144272	46.236279	-1.554881	0.000000	-0.480962	0.000000	0.000000	0.000000	0.064683	0.025024	-0.079160	0.000000	0.000000	3.000000	96.000000	0.000000
15057.687951	-0.130753	0.603429	-0.009930	76.834633	54.208107	46.291206	-1.544101	0.000000	-0.494156	0.000000	0.000000	0.000000	0.038651	-0.028575	-0.013937	0.000000	0.000000	3.000000	96.000000	0.000000
15057.691284	-0.130753	0.603429	-0.009930	76.834633	54.208107	46.291206	-1.544101	0.000000	-0.494156	0.000000	0.000000	0.000000	0.038651	-0.028575	-0.013937	0.000000	0.000000	3.000000	96.000000	0.000000
15057.694617	-0.130753	0.603429	-0.009930	76.834633	54.208107	46.291206	-1.544101	0.000000	-0.494156	0.000000	0.000000	0.000000	0.038651	-0.028575	-0.013937	0.000000	0.000000	3.000000	96.000000	0.000000
15057.697951	-0.130753	0.603429	-0.009930	76.841949	54.307358	46.381962	-1.537659	0.000000	-0.496479	0.000000	0.000000	0.000000	0.038651	-0.028575	-0.013937	0.000000	0.000000	3.000000	96.000000	0.000000
15057.701284	-0.130667	0.603264	-0.009989	76.841949	54.307358	46.381962	-1.537659	0.000000	-0.496479	0.000000	0.000000	0.000000	0.025923	-0.049567	-0.017733	0.000000	0.000000	3.000000	96.000000	0.000000
15057.704617	-0.130667	0.603264	-0.009989	76.841949	54.307358	46.381962	-1.537659	0.000000	-0.496479	0.000000	0.000000	0.000000	0.025923	-0.049567	-0.017733	0.000000	0.000000	3.000000	96.000000	0.000000
15057.707951	-0.130667	0.603264	-0.009989	76.852318	54.441917	46.511765	-1.533339	0.000000	-0.499434	0.000000	0.000000	0.000000	0.025923	-0.049567	-0.017733	0.000000	0.000000	3.000000	96.000000	0.000000
15057.711284	-0.130667	0.603264	-0.009989	76.852318	54.441917	46.511765	-1.533339	0.000000	-0.499434	0.000000	0.000000	0.000000	0.025923	-0.049567	-0.017733	0.000000	0.000000	3.000000	96.000000	0.000000
15057.714617	-0.130577	0.603035	-0.009980	76.852318	54.441917	46.511765	-1.533339	0.000000	-0.499434	0.000000	0.000000	0.000000	0.026889	-0.068664	0.002595	0.000000	0.000000	3.000000	96.000000	0.000000
15057.717951	-0.130577	0.603035	-0.009980	76.864441	54.610836	46.676666	-1.533339	0.000000	-0.499434	0.000000	0.000000	0.000000	0.026889	-0.068664	0.002595	0.000000	0.000000	3.000000	96.000000	0.000000
15057.721284	-0.130577	0.603035	-0.009980	76.864441	54.610836	46.676666	-1.533339	0.000000	-0.499434	0.000000	0.000000	0.000000	0.026889	-0.068664	0.002595	0.000000	0.000000	3.000000	96.000000	0.000000
15057.724617	-0.130577	0.603035	-0.009980	76.864441	54.610836	46.676666	-1.533339	0.000000	-0.499434	0.000000	0.000000	0.000000	0.026889	-0.068664	0.002595	0.000000	0.000000	3.000000	96.000000	0.000000
15057.727951	-0.130379	0.602292	-0.010026	76.880714	54.779316	46.842243	-1.528857	0.000000	-0.499002	0.000000	0.000000	0.000000	0.059335	-0.223022	-0.013875	0.000000	0.000000	3.000000	96.000000	0.000000
15057.731284	-0.130379	0.602292	-0.010026	76.880714	54.779316	46.842243	-1.528857	0.000000	-0.499002	0.000000	0.000000	0.000000	0.059335	-0.223022	-0.013875	0.000000	0.000000	3.000000	96.000000	0.000000
15057.734617	-0.130379	0.602292	-0.010026	76.880714	54.779316	46.842243	-1.528857	0.000000	-0.499002	0.000000	0.000000	0.000000	0.059335	-0.223022	-0.013875	0.000000	0.000000	3.000000	96.000000	0.000000
15057.737951	-0.130379	0.602292	-0.010026	76.896820	54.857197	46.922276	-1.518968	0.000000	-0.501314	0.000000	0.000000	0.000000	0.059335	-0.223022	-0.013875	0.000000	0.000000	3.000000	96.000000	0.000000
15057.741284	-0.130297	0.601796	-0.010072	76.896820	54.857197	46.922276	-1.518968	0.000000	-0.501314	0.000000	0.000000	0.000000	0.024747	-0.148595	-0.013792	0.000000	0.000000	3.000000	96.000000	0.000000
15057.744617	-0.130297	0.601796	-0.010072	76.896820	54.857197	46.922276	-1.518968	0.000000	-0.501314	0.000000	0.000000	0.000000	0.024747	-0.148595	-0.013792	0.000000	0.000000	3.000000	96.000000	0.000000
15057.747951	-0.130222	0.601244	-0.010172	76.905640	54.788265	46.863422	-1.514844	0.000000	-0.503613	0.000000	0.000000	0.000000	0.022512	-0.165583	-0.029854	0.000000	0.000000	3.000000	96.000000	0.000000
15057.751284	-0.130222	0.601244	-0.010172	76.905640	54.788265	46.863422	-1.514844	0.000000	-0.503613	0.000000	0.000000	0.000000	0.022512	-0.165583	-0.029854	0.000000	0.000000	3.000000	96.000000	0.000000
15057.754617	-0.130222	0.601244	-0.010172	76.905640	54.788265	46.863422	-1.514844	0.000000	-0.503613	0.000000	0.000000	0.000000	0.022512	-0.165583	-0.029854	0.000000	0.000000	3.000000	96.000000	0.000000
15057.757951	-0.130222	0.601244	-0.010172	76.902786	54.598221	46.708839	-1.511091	0.000000	-0.508588	0.000000	0.000000	0.000000	0.022512	-0.165583	-0.029854	0.000000	0.000000	3.000000	96.000000	0.000000
15057.761284	-0.130163	0.600604	-0.010294	76.902786	54.598221	46.708839	-1.511091	0.000000	-0.508588	0.000000	0.000000	0.000000	0.017614	-0.192116	-0.036778	0.000000	0.000000	3.000000	96.000000	0.000000
15057.764617	-0.130163	0.600604	-0.010294	76.902786	54.598221	46.708839	-1.511091	0.000000	-0.508588	0.000000	0.000000	0.000000	0.017614	-0.192116	-0.036778	0.000000	0.000000	3.000000	96.000000	0.000000
15057.767951	-0.130097	0.599901	-0.010442	76.884308	54.385220	46.549965	-1.508156	0.000000	-0.514718	0.000000	0.000000	0.000000	0.019776	-0.210917	-0.044203	0.000000	0.000000	3.000000	96.000000	0.000000
15057.771284	-0.130097	0.599901	-0.010442	76.884308	54.385220	46.549965	-1.508156	0.000000	-0.514718	0.000000	0.000000	0.000000	0.019776	-0.210917	-0.044203	0.000000	0.000000	3.000000	96.000000	0.000000
15057.774617	-0.130097	0.599901	-0.010442	76.884308	54.385220	46.549965	-1.508156	0.000000	-0.514718	0.000000	0.000000	0.000000	0.019776	-0.210917	-0.044203	0.000000	0.000000	3.000000	96.000000	0.000000
15057.777951	-0.130097	0.599901	-0.010442	76.845291	54.116230	46.359997	-1.504860	0.000000	-0.522085	0.000000	0.000000	0.000000	0.019776	-0.210917	-0.044203	0.000000	0.000000	3.000000	96.000000	0.000000
15057.781284	-0.130059	0.599192	-0.010573	76.845291	54.116230	46.359997	-1.504860	0.000000	-0.522085	0.000000	0.000000	0.000000	0.011484	-0.212720	-0.039441	0.000000	0.000000	3.000000	96.000000	0.000000
15057.784617	-0.130059	0.599192	-0.010573	76.845291	54.116230	46.359997	-1.504860	0.000000	-0.522085	0.000000	0.000000	0.000000	0.011484	-0.212720	-0.039441	0.000000	0.000000	3.000000	96.000000	0.000000
15057.787951	-0.130011	0.598446	-0.010737	76.779816	53.803410	46.143803	-1.502946	0.000000	-0.528659	0.000000	0.000000	0.000000	0.014333	-0.223831	-0.049210	0.000000	0.000000	3.000000	96.000000	0.000000
15057.791284	-0.130011	0.598446	-0.010737	76.779816	53.803410	46.143803	-1.502946	0.000000	-0.528659	0.000000	0.000000	0.000000	0.014333	-0.223831	-0.049210	0.000000	0.000000	3.000000	96.000000	0.000000
15057.794617	-0.130011	0.598446	-0.010737	76.779816	53.803410	46.143803	-1.502946	0.000000	-0.528659	0.000000	0.000000	0.000000	0.014333	-0.223831	-0.049210	0.000000	0.000000	3.000000	96.000000	0.000000
15057.797951	-0.130011	0.598446	-0.010737	76.707123	53.587231	46.040077	-1.500557	0.000000	-0.536860	0.000000	0.000000	0.000000	0.014333	-0.223831	-0.049210	0.000000	0.000000	3.000000	96.000000	0.000000
15057.801284	-0.129949	0.597694	-0.010873	76.707123	53.587231	46.040077	-1.500557	0.000000	-0.536860	0.000000	0.000000	0.000000	0.018774	-0.225596	-0.040788	0.000000	0.000000	3.000000	96.000000	0.000000
15057.804617	-0.129949	0.597694	-0.010873	76.707123	53.587231	46.040077	-1.500557	0.000000	-0.536860	0.000000	0.000000	0.000000	0.018774	-0.225596	-0.040788	0.000000	0.000000	3.000000	96.000000	0.000000
15057.807951	-0.129855	0.596905	-0.011036	76.628975	53.449474	46.010555	-1.497428	0.000000	-0.543658	0.000000	0.000000	0.000000	0.027986	-0.236686	-0.048793	0.000000	0.000000	3.000000	96.000000	0.000000
15057.811284	-0.129855	0.596905	-0.011036	76.628975	53.449474	46.010555	-1.497428	0.000000	-0.543658	0.000000	0.000000	0.000000	0.027986	-0.236686	-0.048793	0.000000	0.000000	3.000000	96.000000	0.000000
15057.814617	-0.129855	0.596905	-0.011036	76.628975	53.449474	46.010555	-1.497428	0.000000	-0.543658	0.000000	0.000000	0.000000	0.027986	-0.236686	-0.048793	0.000000	0.000000	3.000000	96.000000	0.000000
15057.817951	-0.129855	0.596905	-0.011036	76.557594	53.336529	45.996078	-1.492764	0.000000	-0.551790	0.000000	0.000000	0.000000	0.027986	-0.236686	-0.048793	0.000000	0.000000	3.000000	96.000000	0.000000
15057.821284	-0.129698	0.596117	-0.011181	76.557594	53.336529	45.996078	-1.492764	0.000000	-0.551790	0.000000	0.000000	0.000000	0.047160	-0.236452	-0.043668	0.000000	0.000000	3.000000	96.000000	0.000000
15057.824617	-0.129698	0.596117	-0.011181	76.557594	53.336529	45.996078	-1.492764	0.000000	-0.551790	0.000000	0.000000	0.000000	0.047160	-0.236452	-0.043668	0.000000	0.000000	3.000000	96.000000	0.000000
15057.827951	-0.129568	0.595323	-0.011311	76.496124	53.260620	46.007183	-1.484903	0.000000	-0.559068	0.000000	0.000000	0.000000	0.038885	-0.238209	-0.039004	0.000000	0.000000	3.000000	96.000000	0.000000
15057.831284	-0.129568	0.595323	-0.011311	76.496124	53.260620	46.007183	-1.484903	0.000000	-0.559068	0.000000	0.000000	0.000000	0.038885	-0.238209	-0.039004	0.000000	0.000000	3.000000	96.000000	0.000000
15057.834617	-0.129568	0.595323	-0.011311	76.496124	53.260620	46.007183	-1.484903	0.000000	-0.559068	0.000000	0.000000	0.000000	0.038885	-0.238209	-0.039004	0.000000	0.000000	3.000000	96.000000	0.000000
15057.837951	-0.129568	0.595323	-0.011311	76.450066	53.165356	45.956470	-1.478423	0.000000	-0.565569	0.000000	0.000000	0.000000	0.038885	-0.238209	-0.039004	0.000000	0.000000	3.000000	96.000000	0.000000
15057.841284	-0.129432	0.594536	-0.011466	76.450066	53.165356	45.956470	-1.478423	0.000000	-0.565569	0.000000	0.000000	0.000000	0.041008	-0.235979	-0.046365	0.000000	0.000000	3.000000	96.000000	0.000000
15057.844617	-0.129432	0.594536	-0.011466	76.450066	53.165356	45.956470	-1.478423	0.000000	-0.565569	0.000000	0.000000	0.000000	0.041008	-0.235979	-0.046365	0.000000	0.000000	3.000000	96.000000	0.000000
15057.847951	-0.129316	0.593750	-0.011628	76.407166	52.900566	45.493324	-1.471588	0.000000	-0.573297	0.000000	0.000000	0.000000	0.034760	-0.235747	-0.048628	0.000000	0.000000	3.000000	96.000000	0.000000
15057.851284	-0.129316	0.593750	-0.011628	76.407166	52.900566	45.493324	-1.471588	0.000000	-0.573297	0.000000	0.000000	0.000000	0.034760	-0.235747	-0.048628	0.000000	0.000000	3.000000	96.000000	0.000000
15057.854617	-0.129316	0.593750	-0.011628	76.407166	52.900566	45.493324	-1.471588	0.000000	-0.573297	0.000000	0.000000	0.000000	0.034760	-0.235747	-0.048628	0.000000	0.000000	3.000000	96.000000	0.000000
15057.857951	-0.129316	0.593750	-0.011628	76.352943	52.525017	44.575359	-1.465795	0.000000	-0.581401	0.000000	0.000000	0.000000	0.034760	-0.235747	-0.048628	0.000000	0.000000	3.000000	96.000000	0.000000
15057.861284	-0.129232	0.592977	-0.011759	76.352943	52.525017	44.575359	-1.465795	0.000000	-0.581401	0.000000	0.000000	0.000000	0.025121	-0.231920	-0.039160	0.000000	0.000000	3.000000	96.000000	0.000000
15057.864617	-0.129232	0.592977	-0.011759	76.352943	52.525017	44.575359	-1.465795	0.000000	-0.581401	0.000000	0.000000	0.000000	0.025121	-0.231920	-0.039160	0.000000	0.000000	3.000000	96.000000	0.000000
15057.867951	-0.129211	0.592205	-0.011909	76.273628	52.021572	43.549957	-1.461608	0.000000	-0.587928	0.000000	0.000000	0.000000	0.006204	-0.231718	-0.045076	0.000000	0.000000	3.000000	96.000000	0.000000
15057.871284	-0.129211	0.592205	-0.011909	76.273628	52.021572	43.549957	-1.461608	0.000000	-0.587928	0.000000	0.000000	0.000000	0.006204	-0.231718	-0.045076	0.000000	0.000000	3.000000	96.000000	0.000000
15057.874617	-0.129211	0.592205	-0.011909	76.273628	52.021572	43.549957	-1.461608	0.000000	-0.587928	0.000000	0.000000	0.000000	0.006204	-0.231718	-0.045076	0.000000	0.000000	3.000000	96.000000	0.000000
15057.877951	-0.129211	0.592205	-0.011909	76.159691	51.432968	42.798370	-1.460574	0.000000	-0.595441	0.000000	0.000000	0.000000	0.006204	-0.231718	-0.045076	0.000000	0.000000	3.000000	96.000000	0.000000
15057.881284	-0.129204	0.591420	-0.012014	76.159691	51.432968	42.798370	-1.460574	0.000000	-0.595441	0.000000	0.000000	0.000000	0.002298	-0.235558	-0.031612	0.000000	0.000000	3.000000	96.000000	0.000000
15057.884617	-0.129204	0.591420	-0.012014	76.159691	51.432968	42.798370	-1.460574	0.000000	-0.595441	0.000000	0.000000	0.000000	0.002298	-0.235558	-0.031612	0.000000	0.000000	3.000000	96.000000	0.000000
15057.887951	-0.129222	0.590653	-0.012111	76.022141	50.836514	42.344929	-1.460191	0.000000	-0.600709	0.000000	0.000000	0.000000	-0.005319	-0.229841	-0.029028	0.000000	0.000000	3.000000	96.000000	0.000000
15057.891284	-0.129222	0.590653	-0.012111	76.022141	50.836514	42.344929	-1.460191	0.000000	-0.600709	0.000000	0.000000	0.000000	-0.005319	-0.229841	-0.029028	0.000000	0.000000	3.000000	96.000000	0.000000
15057.894617	-0.129222	0.590653	-0.012111	76.022141	50.836514	42.344929	-1.460191	0.000000	-0.600709	0.000000	0.000000	0.000000	-0.005319	-0.229841	-0.029028	0.000000	0.000000	3.000000	96.000000	0.000000
15057.897951	-0.129222	0.590653	-0.012111	75.886238	50.321850	42.000141	-1.461078	0.000000	-0.605547	0.000000	0.000000	0.000000	-0.005319	-0.229841	-0.029028	0.000000	0.000000	3.000000	96.000000	0.000000
15057.901284	-0.129234	0.589918	-0.012148	75.886238	50.321850	42.000141	-1.461078	0.000000	-0.605547	0.000000	0.000000	0.000000	-0.003685	-0.220617	-0.010975	0.000000	0.000000	3.000000	96.000000	0.000000
15057.904617	-0.129234	0.589918	-0.012148	75.886238	50.321850	42.000141	-1.461078	0.000000	-0.605547	0.000000	0.000000	0.000000	-0.003685	-0.220617	-0.010975	0.000000	0.000000	3.000000	96.000000	0.000000
15057.907951	-0.129241	0.589165	-0.012201	75.750511	49.938511	41.753433	-1.461692	0.000000	-0.607376	0.000000	0.000000	0.000000	-0.002180	-0.226040	-0.016164	0.000000	0.000000	3.000000	96.000000	0.000000
15057.911284	-0.129241	0.589165	-0.012201	75.750511	49.938511	41.753433	-1.461692	0.000000	-0.607376	0.000000	0.000000	0.000000	-0.002180	-0.226040	-0.016164	0.000000	0.000000	3.000000	96.000000	0.000000
15057.914617	-0.129241	0.589165	-0.012201	75.750511	49.938511	41.753433	-1.461692	0.000000	-0.607376	0.000000	0.000000	0.000000	-0.002180	-0.226040	-0.016164	0.000000	0.000000	3.000000	96.000000	0.000000
15057.917951	-0.129241	0.589165	-0.012201	75.627281	49.746975	41.604908	-1.462055	0.000000	-0.610070	0.000000	0.000000	0.000000	-0.002180	-0.226040	-0.016164	0.000000	0.000000	3.000000	96.000000	0.000000
15057.921284	-0.129306	0.588441	-0.012213	75.627281	49.746975	41.604908	-1.462055	0.000000	-0.610070	0.000000	0.000000	0.000000	-0.019573	-0.216926	-0.003586	0.000000	0.000000	3.000000	96.000000	0.000000
15057.924617	-0.129306	0.588441	-0.012213	75.627281	49.746975	41.604908	-1.462055	0.000000	-0.610070	0.000000	0.000000	0.000000	-0.019573	-0.216926	-0.003586	0.000000	0.000000	3.000000	96.000000	0.000000
15057.927951	-0.129371	0.587719	-0.012226	75.527069	49.738880	41.592068	-1.465317	0.000000	-0.610668	0.000000	0.000000	0.000000	-0.019479	-0.216859	-0.003921	0.000000	0.000000	3.000000	96.000000	0.000000
15057.931284	-0.129371	0.587719	-0.012226	75.527069	49.738880	41.592068	-1.465317	0.000000	-0.610668	0.000000	0.000000	0.000000	-0.019479	-0.216859	-0.003921	0.000000	0.000000	3.000000	96.000000	0.000000
15057.934617	-0.129371	0.587719	-0.012226	75.527069	49.738880	41.592068	-1.465317	0.000000	-0.610668	0.000000	0.000000	0.000000	-0.019479	-0.216859	-0.003921	0.000000	0.000000	3.000000	96.000000	0.000000
15057.937951	-0.129371	0.587719	-0.012226	75.438110	49.901775	41.731113	-1.468564	0.000000	-0.611322	0.000000	0.000000	0.000000	-0.019479	-0.216859	-0.003921	0.000000	0.000000	3.000000	96.000000	0.000000
15057.941284	-0.129457	0.586996	-0.012247	75.438110	49.901775	41.731113	-1.468564	0.000000	-0.611322	0.000000	0.000000	0.000000	-0.025719	-0.216754	-0.006098	0.000000	0.000000	3.000000	96.000000	0.000000
15057.944617	-0.129457	0.586996	-0.012247	75.438110	49.901775	41.731113	-1.468564	0.000000	-0.611322	0.000000	0.000000	0.000000	-0.025719	-0.216754	-0.006098	0.000000	0.000000	3.000000	96.000000	0.000000
15057.947951	-0.129495	0.586255	-0.012272	75.368340	50.206390	41.954075	-1.472850	0.000000	-0.612338	0.000000	0.000000	0.000000	-0.011528	-0.222212	-0.007624	0.000000	0.000000	3.000000	96.000000	0.000000
15057.951284	-0.129495	0.586255	-0.012272	75.368340	50.206390	41.954075	-1.472850	0.000000	-0.612338	0.000000	0.000000	0.000000	-0.011528	-0.222212	-0.007624	0.000000	0.000000	3.000000	96.000000	0.000000
15057.954617	-0.129495	0.586255	-0.012272	75.368340	50.206390	41.954075	-1.472850	0.000000	-0.612338	0.000000	0.000000	0.000000	-0.011528	-0.222212	-0.007624	0.000000	0.000000	3.000000	96.000000	0.000000
15057.957951	-0.129495	0.586255	-0.012272	75.304581	50.609737	42.221195	-1.474771	0.000000	-0.613609	0.000000	0.000000	0.000000	-0.011528	-0.222212	-0.007624	0.000000	0.000000	3.000000	96.000000	0.000000
15057.961284	-0.129532	0.585540	-0.012305	75.304581	50.609737	42.221195	-1.474771	0.000000	-0.613609	0.000000	0.000000	0.000000	-0.010834	-0.214508	-0.009993	0.000000	0.000000	3.000000	96.000000	0.000000
15057.964617	-0.129532	0.585540	-0.012305	75.304581	50.609737	42.221195	-1.474771	0.000000	-0.613609	0.000000	0.000000	0.000000	-0.010834	-0.214508	-0.009993	0.000000	0.000000	3.000000	96.000000	0.000000
15057.967951	-0.129535	0.584814	-0.012373	75.238838	51.021172	42.535141	-1.476577	0.000000	-0.615274	0.000000	0.000000	0.000000	-0.000973	-0.217807	-0.020276	0.000000	0.000000	3.000000	96.000000	0.000000
15057.971284	-0.129535	0.584814	-0.012373	75.238838	51.021172	42.535141	-1.476577	0.000000	-0.615274	0.000000	0.000000	0.000000	-0.000973	-0.217807	-0.020276	0.000000	0.000000	3.000000	96.000000	0.000000
15057.974617	-0.129535	0.584814	-0.012373	75.238838	51.021172	42.535141	-1.476577	0.000000	-0.615274	0.000000	0.000000	0.000000	-0.000973	-0.217807	-0.020276	0.000000	0.000000	3.000000	96.000000	0.000000
15057.977951	-0.129535	0.584814	-0.012373	75.176727	51.398369	42.941525	-1.476739	0.000000	-0.618654	0.000000	0.000000	0.000000	-0.000973	-0.217807	-0.020276	0.000000	0.000000	3.000000	96.000000	0.000000
15057.981284	-0.129521	0.584107	-0.012419	75.176727	51.398369	42.941525	-1.476739	0.000000	-0.618654	0.000000	0.000000	0.000000	0.004039	-0.212195	-0.013864	0.000000	0.000000	3.000000	96.000000	0.000000
15057.984617	-0.129521	0.584107	-0.012419	75.176727	51.398369	42.941525	-1.476739	0.000000	-0.618654	0.000000	0.000000	0.000000	0.004039	-0.212195	-0.013864	0.000000	0.000000	3.000000	96.000000	0.000000
15057.987951	-0.129480	0.583407	-0.012483	75.141281	51.732861	43.337437	-1.476066	0.000000	-0.620964	0.000000	0.000000	0.000000	0.012472	-0.209963	-0.019242	0.000000	0.000000	3.000000	96.000000	0.000000
15057.991284	-0.129480	0.583407	-0.012483	75.141281	51.732861	43.337437	-1.476066	0.000000	-0.620964	0.000000	0.000000	0.000000	0.012472	-0.209963	-0.019242	0.000000	0.000000	3.000000	96.000000	0.000000
15057.994617	-0.129480	0.583407	-0.012483	75.141281	51.732861	43.337437	-1.476066	0.000000	-0.620964	0.000000	0.000000	0.000000	0.012472	-0.209963	-0.019242	0.000000	0.000000	3.000000	96.000000	0.000000
15057.997951	-0.129447	0.582744	-0.012516	75.129936	51.939224	43.559978	-1.473987	0.000000	-0.624171	0.000000	0.000000	0.000000	0.009695	-0.198907	-0.009711	0.000000	0.000000	3.000000	96.000000	0.000000
15058.001284	-0.129447	0.582744	-0.012516	75.129936	51.939224	43.559978	-1.473987	0.000000	-0.624171	0.000000	0.000000	0.000000	0.009695	-0.198907	-0.009711	0.000000	0.000000	3.000000	96.000000	0.000000
15058.004617	-0.129447	0.582744	-0.012516	75.129936	51.939224	43.559978	-1.473987	0.000000	-0.624171	0.000000	0.000000	0.000000	0.009695	-0.198907	-0.009711	0.000000	0.000000	3.000000	96.000000	0.000000
15058.007951	-0.129392	0.582107	-0.012550	75.137260	52.038628	43.636906	-1.472371	0.000000	-0.625790	0.000000	0.000000	0.000000	0.016685	-0.191212	-0.010116	0.000000	0.000000	3.000000	96.000000	0.000000
15058.011284	-0.129392	0.582107	-0.012550	75.137260	52.038628	43.636906	-1.472371	0.000000	-0.625790	0.000000	0.000000	0.000000	0.016685	-0.191212	-0.010116	0.000000	0.000000	3.000000	96.000000	0.000000
15058.014617	-0.129392	0.582107	-0.012550	75.137260	52.038628	43.636906	-1.472371	0.000000	-0.625790	0.000000	0.000000	0.000000	0.016685	-0.191212	-0.010116	0.000000	0.000000	3.000000	96.000000	0.000000
15058.017951	-0.129392	0.582107	-0.012550	75.148338	51.980564	43.574100	-1.469590	0.000000	-0.627476	0.000000	0.000000	0.000000	0.016685	-0.191212	-0.010116	0.000000	0.000000	3.000000	96.000000	0.000000
15058.021284	-0.129341	0.581488	-0.012568	75.148338	51.980564	43.574100	-1.469590	0.000000	-0.627476	0.000000	0.000000	0.000000	0.015318	-0.185693	-0.005439	0.000000	0.000000	3.000000	96.000000	0.000000
15058.024617	-0.129341	0.581488	-0.012568	75.148338	51.980564	43.574100	-1.469590	0.000000	-0.627476	0.000000	0.000000	0.000000	0.015318	-0.185693	-0.005439	0.000000	0.000000	3.000000	96.000000	0.000000
15058.027951	-0.129325	0.580923	-0.012543	75.151428	51.753483	43.362190	-1.467037	0.000000	-0.628383	0.000000	0.000000	0.000000	0.004741	-0.169276	0.007313	0.000000	0.000000	3.000000	96.000000	0.000000
15058.031284	-0.129325	0.580923	-0.012543	75.151428	51.753483	43.362190	-1.467037	0.000000	-0.628383	0.000000	0.000000	0.000000	0.004741	-0.169276	0.007313	0.000000	0.000000	3.000000	96.000000	0.000000
15058.034617	-0.129325	0.580923	-0.012543	75.151428	51.753483	43.362190	-1.467037	0.000000	-0.628383	0.000000	0.000000	0.000000	0.004741	-0.169276	0.007313	0.000000	0.000000	3.000000	96.000000	0.000000
15058.037951	-0.129325	0.580923	-0.012543	75.146797	51.440624	43.071903	-1.466247	0.000000	-0.627164	0.000000	0.000000	0.000000	0.004741	-0.169276	0.007313	0.000000	0.000000	3.000000	96.000000	0.000000
15058.041284	-0.129307	0.580385	-0.012526	75.146797	51.440624	43.071903	-1.466247	0.000000	-0.627164	0.000000	0.000000	0.000000	0.005362	-0.161657	0.005173	0.000000	0.000000	3.000000	96.000000	0.000000
15058.044617	-0.129307	0.580385	-0.012526	75.146797	51.440624	43.071903	-1.466247	0.000000	-0.627164	0.000000	0.000000	0.000000	0.005362	-0.161657	0.005173	0.000000	0.000000	3.000000	96.000000	0.000000
15058.047951	-0.129320	0.579882	-0.012482	75.126755	51.146687	42.816433	-1.465353	0.000000	-0.626302	0.000000	0.000000	0.000000	-0.003801	-0.150778	0.013066	0.000000	0.000000	3.000000	96.000000	0.000000
15058.051284	-0.129320	0.579882	-0.012482	75.126755	51.146687	42.816433	-1.465353	0.000000	-0.626302	0.000000	0.000000	0.000000	-0.003801	-0.150778	0.013066	0.000000	0.000000	3.000000	96.000000	0.000000
15058.054617	-0.129320	0.579882	-0.012482	75.126755	51.146687	42.816433	-1.465353	0.000000	-0.626302	0.000000	0.000000	0.000000	-0.003801	-0.150778	0.013066	0.000000	0.000000	3.000000	96.000000	0.000000
15058.057951	-0.129320	0.579882	-0.012482	75.103363	50.961857	42.664616	-1.465986	0.000000	-0.624124	0.000000	0.000000	0.000000	-0.003801	-0.150778	0.013066	0.000000	0.000000	3.000000	96.000000	0.000000
15058.061284	-0.129330	0.579405	-0.012446	75.103363	50.961857	42.664616	-1.465986	0.000000	-0.624124	0.000000	0.000000	0.000000	-0.003197	-0.143154	0.010985	0.000000	0.000000	3.000000	96.000000	0.000000
15058.064617	-0.129330	0.579405	-0.012446	75.103363	50.961857	42.664616	-1.465986	0.000000	-0.624124	0.000000	0.000000	0.000000	-0.003197	-0.143154	0.010985	0.000000	0.000000	3.000000	96.000000	0.000000
15058.067951	-0.129330	0.579405	-0.012446	75.089539	50.887901	42.620403	-1.466519	0.000000	-0.622293	0.000000	0.000000	0.000000	-0.003197	-0.143154	0.010985	0.000000	0.000000	3.000000	96.000000	0.000000
15058.071284	-0.129330	0.579405	-0.012446	75.089539	50.887901	42.620403	-1.466519	0.000000	-0.622293	0.000000	0.000000	0.000000	-0.003197	-0.143154	0.010985	0.000000	0.000000	3.000000	96.000000	0.000000
15058.074617	-0.129339	0.578953	-0.012416	75.089539	50.887901	42.620403	-1.466519	0.000000	-0.622293	0.000000	0.000000	0.000000	-0.002596	-0.135567	0.008926	0.000000	0.000000	3.000000	96.000000	0.000000
15058.077951	-0.129383	0.578508	-0.012422	75.091118	50.927341	42.687035	-1.466519	0.000000	-0.622293	0.000000	0.000000	0.000000	-0.013219	-0.133364	-0.001771	0.000000	0.000000	3.000000	96.000000	0.000000
15058.081284	-0.129383	0.578508	-0.012422	75.091118	50.927341	42.687035	-1.466519	0.000000	-0.622293	0.000000	0.000000	0.000000	-0.013219	-0.133364	-0.001771	0.000000	0.000000	3.000000	96.000000	0.000000
15058.084617	-0.129383	0.578508	-0.012422	75.091118	50.927341	42.687035	-1.466519	0.000000	-0.622293	0.000000	0.000000	0.000000	-0.013219	-0.133364	-0.001771	0.000000	0.000000	3.000000	96.000000	0.000000
15058.087951	-0.129383	0.578508	-0.012422	75.097473	51.062057	42.846188	-1.469155	0.000000	-0.621100	0.000000	0.000000	0.000000	-0.013219	-0.133364	-0.001771	0.000000	0.000000	3.000000	96.000000	0.000000
15058.091284	-0.129402	0.578115	-0.012435	75.097473	51.062057	42.846188	-1.469155	0.000000	-0.621100	0.000000	0.000000	0.000000	-0.005750	-0.118162	-0.003859	0.000000	0.000000	3.000000	96.000000	0.000000
15058.094617	-0.129402	0.578115	-0.012435	75.097473	51.062057	42.846188	-1.469155	0.000000	-0.621100	0.000000	0.000000	0.000000	-0.005750	-0.118162	-0.003859	0.000000	0.000000	3.000000	96.000000	0.000000
15058.097951	-0.129402	0.578115	-0.012435	75.105316	51.220894	43.026199	-1.470113	0.000000	-0.621744	0.000000	0.000000	0.000000	-0.005750	-0.118162	-0.003859	0.000000	0.000000	3.000000	96.000000	0.000000
15058.101284	-0.129402	0.578115	-0.012435	75.105316	51.220894	43.026199	-1.470113	0.000000	-0.621744	0.000000	0.000000	0.000000	-0.005750	-0.118162	-0.003859	0.000000	0.000000	3.000000	96.000000	0.000000
15058.104617	-0.129426	0.577739	-0.012431	75.105316	51.220894	43.026199	-1.470113	0.000000	-0.621744	0.000000	0.000000	0.000000	-0.007169	-0.112722	0.001027	0.000000	0.000000	3.000000	96.000000	0.000000
15058.107951	-0.129451	0.577432	-0.012424	75.117134	51.366657	43.182621	-1.470113	0.000000	-0.621744	0.000000	0.000000	0.000000	-0.007492	-0.092136	0.002143	0.000000	0.000000	3.000000	96.000000	0.000000
15058.111284	-0.129451	0.577432	-0.012424	75.117134	51.366657	43.182621	-1.470113	0.000000	-0.621744	0.000000	0.000000	0.000000	-0.007492	-0.092136	0.002143	0.000000	0.000000	3.000000	96.000000	0.000000
15058.114617	-0.129451	0.577432	-0.012424	75.117134	51.366657	43.182621	-1.470113	0.000000	-0.621744	0.000000	0.000000	0.000000	-0.007492	-0.092136	0.002143	0.000000	0.000000	3.000000	96.000000	0.000000
15058.117951	-0.129451	0.577432	-0.012424	75.129044	51.448036	43.272072	-1.472557	0.000000	-0.621215	0.000000	0.000000	0.000000	-0.007492	-0.092136	0.002143	0.000000	0.000000	3.000000	96.000000	0.000000
15058.121284	-0.129465	0.577161	-0.012378	75.129044	51.448036	43.272072	-1.472557	0.000000	-0.621215	0.000000	0.000000	0.000000	-0.004051	-0.081310	0.013909	0.000000	0.000000	3.000000	96.000000	0.000000
15058.124617	-0.129465	0.577161	-0.012378	75.129044	51.448036	43.272072	-1.472557	0.000000	-0.621215	0.000000	0.000000	0.000000	-0.004051	-0.081310	0.013909	0.000000	0.000000	3.000000	96.000000	0.000000
15058.127951	-0.129465	0.577161	-0.012378	75.137077	51.462902	43.295757	-1.473232	0.000000	-0.618897	0.000000	0.000000	0.000000	-0.004051	-0.081310	0.013909	0.000000	0.000000	3.000000	96.000000	0.000000
15058.131284	-0.129465	0.577161	-0.012378	75.137077	51.462902	43.295757	-1.473232	0.000000	-0.618897	0.000000	0.000000	0.000000	-0.004051	-0.081310	0.013909	0.000000	0.000000	3.000000	96.000000	0.000000
15058.134617	-0.129500	0.576958	-0.012334	75.137077	51.462902	43.295757	-1.473232	0.000000	-0.618897	0.000000	0.000000	0.000000	-0.010727	-0.060758	0.013245	0.000000	0.000000	3.000000	96.000000	0.000000
15058.137951	-0.129500	0.576958	-0.012334	75.138847	51.389362	43.231022	-1.473232	0.000000	-0.618897	0.000000	0.000000	0.000000	-0.010727	-0.060758	0.013245	0.000000	0.000000	3.000000	96.000000	0.000000
15058.141284	-0.129500	0.576958	-0.012334	75.138847	51.389362	43.231022	-1.473232	0.000000	-0.618897	0.000000	0.000000	0.000000	-0.010727	-0.060758	0.013245	0.000000	0.000000	3.000000	96.000000	0.000000
15058.144617	-0.129500	0.576958	-0.012334	75.138847	51.389362	43.231022	-1.473232	0.000000	-0.618897	0.000000	0.000000	0.000000	-0.010727	-0.060758	0.013245	0.000000	0.000000	3.000000	96.000000	0.000000
15058.147951	-0.129628	0.576701	-0.012210	75.139694	51.311123	43.163628	-1.475020	0.000000	-0.616690	0.000000	0.000000	0.000000	-0.038285	-0.077158	0.037070	0.000000	0.000000	3.000000	96.000000	0.000000
15058.151284	-0.129628	0.576701	-0.012210	75.139694	51.311123	43.163628	-1.475020	0.000000	-0.616690	0.000000	0.000000	0.000000	-0.038285	-0.077158	0.037070	0.000000	0.000000	3.000000	96.000000	0.000000
15058.154617	-0.129628	0.576701	-0.012210	75.139694	51.311123	43.163628	-1.475020	0.000000	-0.616690	0.000000	0.000000	0.000000	-0.038285	-0.077158	0.037070	0.000000	0.000000	3.000000	96.000000	0.000000
15058.157951	-0.129628	0.576701	-0.012210	75.136040	51.195530	43.059784	-1.481401	0.000000	-0.610511	0.000000	0.000000	0.000000	-0.038285	-0.077158	0.037070	0.000000	0.000000	3.000000	96.000000	0.000000
15058.161284	-0.129704	0.576664	-0.012108	75.136040	51.195530	43.059784	-1.481401	0.000000	-0.610511	0.000000	0.000000	0.000000	-0.022692	-0.011022	0.030685	0.000000	0.000000	3.000000	96.000000	0.000000
15058.164617	-0.129704	0.576664	-0.012108	75.136040	51.195530	43.059784	-1.481401	0.000000	-0.610511	0.000000	0.000000	0.000000	-0.022692	-0.011022	0.030685	0.000000	0.000000	3.000000	96.000000	0.000000
15058.167951	-0.129704	0.576664	-0.012108	75.134865	51.173782	43.048538	-1.485183	0.000000	-0.605397	0.000000	0.000000	0.000000	-0.022692	-0.011022	0.030685	0.000000	0.000000	3.000000	96.000000	0.000000
15058.171284	-0.129704	0.576664	-0.012108	75.134865	51.173782	43.048538	-1.485183	0.000000	-0.605397	0.000000	0.000000	0.000000	-0.022692	-0.011022	0.030685	0.000000	0.000000	3.000000	96.000000	0.000000
15058.174617	-0.129834	0.576660	-0.012053	75.134865	51.173782	43.048538	-1.485183	0.000000	-0.605397	0.000000	0.000000	0.000000	-0.039167	-0.001234	0.016379	0.000000	0.000000	3.000000	96.000000	0.000000
15058.177951	-0.129834	0.576660	-0.012053	75.131241	51.124798	43.014740	-1.485183	0.000000	-0.605397	0.000000	0.000000	0.000000	-0.039167	-0.001234	0.016379	0.000000	0.000000	3.000000	96.000000	0.000000
15058.181284	-0.129834	0.576660	-0.012053	75.131241	51.124798	43.014740	-1.485183	0.000000	-0.605397	0.000000	0.000000	0.000000	-0.039167	-0.001234	0.016379	0.000000	0.000000	3.000000	96.000000	0.000000
15058.184617	-0.129834	0.576660	-0.012053	75.131241	51.124798	43.014740	-1.485183	0.000000	-0.605397	0.000000	0.000000	0.000000	-0.039167	-0.001234	0.016379	0.000000	0.000000	3.000000	96.000000	0.000000
15058.187951	-0.130119	0.576789	-0.011942	75.126442	51.067677	42.969715	-1.491711	0.000000	-0.602667	0.000000	0.000000	0.000000	-0.085412	0.038745	0.033333	0.000000	0.000000	3.000000	96.000000	0.000000
15058.191284	-0.130119	0.576789	-0.011942	75.126442	51.067677	42.969715	-1.491711	0.000000	-0.602667	0.000000	0.000000	0.000000	-0.085412	0.038745	0.033333	0.000000	0.000000	3.000000	96.000000	0.000000
15058.194617	-0.130119	0.576789	-0.011942	75.126442	51.067677	42.969715	-1.491711	0.000000	-0.602667	0.000000	0.000000	0.000000	-0.085412	0.038745	0.033333	0.000000	0.000000	3.000000	96.000000	0.000000
15058.197951	-0.130119	0.576789	-0.011942	75.119186	50.986126	42.902214	-1.505946	0.000000	-0.597112	0.000000	0.000000	0.000000	-0.085412	0.038745	0.033333	0.000000	0.000000	3.000000	96.000000	0.000000
15058.201284	-0.130263	0.576886	-0.011919	75.119186	50.986126	42.902214	-1.505946	0.000000	-0.597112	0.000000	0.000000	0.000000	-0.043334	0.029164	0.006957	0.000000	0.000000	3.000000	96.000000	0.000000
15058.204617	-0.130263	0.576886	-0.011919	75.119186	50.986126	42.902214	-1.505946	0.000000	-0.597112	0.000000	0.000000	0.000000	-0.043334	0.029164	0.006957	0.000000	0.000000	3.000000	96.000000	0.000000
15058.207951	-0.130263	0.576886	-0.011919	75.111916	50.904640	42.834789	-1.513169	0.000000	-0.595952	0.000000	0.000000	0.000000	-0.043334	0.029164	0.006957	0.000000	0.000000	3.000000	96.000000	0.000000
15058.211284	-0.130263	0.576886	-0.011919	75.111916	50.904640	42.834789	-1.513169	0.000000	-0.595952	0.000000	0.000000	0.000000	-0.043334	0.029164	0.006957	0.000000	0.000000	3.000000	96.000000	0.000000
15058.214617	-0.130418	0.577020	-0.011863	75.111916	50.904640	42.834789	-1.513169	0.000000	-0.595952	0.000000	0.000000	0.000000	-0.046260	0.039990	0.016912	0.000000	0.000000	3.000000	96.000000	0.000000
15058.217951	-0.130418	0.577020	-0.011863	75.106163	50.819653	42.764889	-1.513169	0.000000	-0.595952	0.000000	0.000000	0.000000	-0.046260	0.039990	0.016912	0.000000	0.000000	3.000000	96.000000	0.000000
15058.221284	-0.130418	0.577020	-0.011863	75.106163	50.819653	42.764889	-1.513169	0.000000	-0.595952	0.000000	0.000000	0.000000	-0.046260	0.039990	0.016912	0.000000	0.000000	3.000000	96.000000	0.000000
15058.224617	-0.130418	0.577020	-0.011863	75.106163	50.819653	42.764889	-1.513169	0.000000	-0.595952	0.000000	0.000000	0.000000	-0.046260	0.039990	0.016912	0.000000	0.000000	3.000000	96.000000	0.000000
15058.227951	-0.130762	0.577294	-0.011786	75.096458	50.713928	42.675179	-1.520879	0.000000	-0.593134	0.000000	0.000000	0.000000	-0.103212	0.082240	0.023140	0.000000	0.000000	3.000000	96.000000	0.000000
15058.231284	-0.130762	0.577294	-0.011786	75.096458	50.713928	42.675179	-1.520879	0.000000	-0.593134	0.000000	0.000000	0.000000	-0.103212	0.082240	0.023140	0.000000	0.000000	3.000000	96.000000	0.000000
15058.234617	-0.130762	0.577294	-0.011786	75.096458	50.713928	42.675179	-1.520879	0.000000	-0.593134	0.000000	0.000000	0.000000	-0.103212	0.082240	0.023140	0.000000	0.000000	3.000000	96.000000	0.000000
15058.237951	-0.130970	0.577438	-0.011702	75.086685	50.602856	42.585571	-1.538080	0.000000	-0.589277	0.000000	0.000000	0.000000	-0.062458	0.043216	0.024941	0.000000	0.000000	3.000000	96.000000	0.000000
15058.241284	-0.130970	0.577438	-0.011702	75.086685	50.602856	42.585571	-1.538080	0.000000	-0.589277	0.000000	0.000000	0.000000	-0.062458	0.043216	0.024941	0.000000	0.000000	3.000000	96.000000	0.000000
15058.244617	-0.130970	0.577438	-0.011702	75.086685	50.602856	42.585571	-1.538080	0.000000	-0.589277	0.000000	0.000000	0.000000	-0.062458	0.043216	0.024941	0.000000	0.000000	3.000000	96.000000	0.000000
15058.247951	-0.130970	0.577438	-0.011702	75.075615	50.483791	42.484871	-1.548490	0.000000	-0.585120	0.000000	0.000000	0.000000	-0.062458	0.043216	0.024941	0.000000	0.000000	3.000000	96.000000	0.000000
15058.251284	-0.131197	0.577608	-0.011632	75.075615	50.483791	42.484871	-1.548490	0.000000	-0.585120	0.000000	0.000000	0.000000	-0.068265	0.050864	0.021133	0.000000	0.000000	3.000000	96.000000	0.000000
15058.254617	-0.131197	0.577608	-0.011632	75.075615	50.483791	42.484871	-1.548490	0.000000	-0.585120	0.000000	0.000000	0.000000	-0.068265	0.050864	0.021133	0.000000	0.000000	3.000000	96.000000	0.000000
15058.257951	-0.131197	0.577608	-0.011632	75.064568	50.359467	42.384354	-1.559868	0.000000	-0.581598	0.000000	0.000000	0.000000	-0.068265	0.050864	0.021133	0.000000	0.000000	3.000000	96.000000	0.000000
15058.261284	-0.131197	0.577608	-0.011632	75.064568	50.359467	42.384354	-1.559868	0.000000	-0.581598	0.000000	0.000000	0.000000	-0.068265	0.050864	0.021133	0.000000	0.000000	3.000000	96.000000	0.000000
15058.264617	-0.131446	0.577777	-0.011568	75.064568	50.359467	42.384354	-1.559868	0.000000	-0.581598	0.000000	0.000000	0.000000	-0.074623	0.050876	0.019205	0.000000	0.000000	3.000000	96.000000	0.000000
15058.267951	-0.131446	0.577777	-0.011568	75.053436	50.235268	42.283958	-1.559868	0.000000	-0.581598	0.000000	0.000000	0.000000	-0.074623	0.050876	0.019205	0.000000	0.000000	3.000000	96.000000	0.000000
15058.271284	-0.131446	0.577777	-0.011568	75.053436	50.235268	42.283958	-1.559868	0.000000	-0.581598	0.000000	0.000000	0.000000	-0.074623	0.050876	0.019205	0.000000	0.000000	3.000000	96.000000	0.000000
15058.274617	-0.131446	0.577777	-0.011568	75.053436	50.235268	42.283958	-1.559868	0.000000	-0.581598	0.000000	0.000000	0.000000	-0.074623	0.050876	0.019205	0.000000	0.000000	3.000000	96.000000	0.000000
15058.277951	-0.131936	0.578102	-0.011389	75.042236	50.113934	42.183708	-1.572305	0.000000	-0.578397	0.000000	0.000000	0.000000	-0.147033	0.097416	0.053830	0.000000	0.000000	3.000000	96.000000	0.000000
15058.281284	-0.131936	0.578102	-0.011389	75.042236	50.113934	42.183708	-1.572305	0.000000	-0.578397	0.000000	0.000000	0.000000	-0.147033	0.097416	0.053830	0.000000	0.000000	3.000000	96.000000	0.000000
15058.284617	-0.131936	0.578102	-0.011389	75.042236	50.113934	42.183708	-1.572305	0.000000	-0.578397	0.000000	0.000000	0.000000	-0.147033	0.097416	0.053830	0.000000	0.000000	3.000000	96.000000	0.000000
15058.287951	-0.131936	0.578102	-0.011389	75.032295	50.006207	42.094719	-1.596811	0.000000	-0.569425	0.000000	0.000000	0.000000	-0.147033	0.097416	0.053830	0.000000	0.000000	3.000000	96.000000	0.000000
15058.291284	-0.132152	0.578239	-0.011283	75.032295	50.006207	42.094719	-1.596811	0.000000	-0.569425	0.000000	0.000000	0.000000	-0.064594	0.041123	0.031548	0.000000	0.000000	3.000000	96.000000	0.000000
15058.294617	-0.132152	0.578239	-0.011283	75.032295	50.006207	42.094719	-1.596811	0.000000	-0.569425	0.000000	0.000000	0.000000	-0.064594	0.041123	0.031548	0.000000	0.000000	3.000000	96.000000	0.000000
15058.297951	-0.132152	0.578239	-0.011283	75.023567	49.909344	42.016975	-1.607576	0.000000	-0.564167	0.000000	0.000000	0.000000	-0.064594	0.041123	0.031548	0.000000	0.000000	3.000000	96.000000	0.000000
15058.301284	-0.132152	0.578239	-0.011283	75.023567	49.909344	42.016975	-1.607576	0.000000	-0.564167	0.000000	0.000000	0.000000	-0.064594	0.041123	0.031548	0.000000	0.000000	3.000000	96.000000	0.000000
15058.304617	-0.132341	0.578358	-0.011189	75.023567	49.909344	42.016975	-1.607576	0.000000	-0.564167	0.000000	0.000000	0.000000	-0.056796	0.035702	0.028423	0.000000	0.000000	3.000000	96.000000	0.000000
15058.307951	-0.132341	0.578358	-0.011189	75.016037	49.825989	41.950397	-1.607576	0.000000	-0.564167	0.000000	0.000000	0.000000	-0.056796	0.035702	0.028423	0.000000	0.000000	3.000000	96.000000	0.000000
15058.311284	-0.132341	0.578358	-0.011189	75.016037	49.825989	41.950397	-1.607576	0.000000	-0.564167	0.000000	0.000000	0.000000	-0.056796	0.035702	0.028423	0.000000	0.000000	3.000000	96.000000	0.000000
15058.314617	-0.132341	0.578358	-0.011189	75.016037	49.825989	41.950397	-1.607576	0.000000	-0.564167	0.000000	0.000000	0.000000	-0.056796	0.035702	0.028423	0.000000	0.000000	3.000000	96.000000	0.000000
15058.317951	-0.132736	0.578531	-0.011101	75.009750	49.750660	41.894947	-1.617042	0.000000	-0.559430	0.000000	0.000000	0.000000	-0.118415	0.051995	0.026262	0.000000	0.000000	3.000000	96.000000	0.000000
15058.321284	-0.132736	0.578531	-0.011101	75.009750	49.750660	41.894947	-1.617042	0.000000	-0.559430	0.000000	0.000000	0.000000	-0.118415	0.051995	0.026262	0.000000	0.000000	3.000000	96.000000	0.000000
15058.324617	-0.132736	0.578531	-0.011101	75.009750	49.750660	41.894947	-1.617042	0.000000	-0.559430	0.000000	0.000000	0.000000	-0.118415	0.051995	0.026262	0.000000	0.000000	3.000000	96.000000	0.000000
15058.327951	-0.132889	0.578596	-0.011050	75.005974	49.702244	41.861710	-1.636778	0.000000	-0.555053	0.000000	0.000000	0.000000	-0.046065	0.019478	0.015343	0.000000	0.000000	3.000000	96.000000	0.000000
15058.331284	-0.132889	0.578596	-0.011050	75.005974	49.702244	41.861710	-1.636778	0.000000	-0.555053	0.000000	0.000000	0.000000	-0.046065	0.019478	0.015343	0.000000	0.000000	3.000000	96.000000	0.000000
15058.334617	-0.132889	0.578596	-0.011050	75.005974	49.702244	41.861710	-1.636778	0.000000	-0.555053	0.000000	0.000000	0.000000	-0.046065	0.019478	0.015343	0.000000	0.000000	3.000000	96.000000	0.000000
15058.337951	-0.132889	0.578596	-0.011050	75.000656	49.652031	41.831093	-1.644456	0.000000	-0.552496	0.000000	0.000000	0.000000	-0.046065	0.019478	0.015343	0.000000	0.000000	3.000000	96.000000	0.000000
15058.341284	-0.133054	0.578625	-0.011038	75.000656	49.652031	41.831093	-1.644456	0.000000	-0.552496	0.000000	0.000000	0.000000	-0.049468	0.008648	0.003518	0.000000	0.000000	3.000000	96.000000	0.000000
15058.344617	-0.133054	0.578625	-0.011038	75.000656	49.652031	41.831093	-1.644456	0.000000	-0.552496	0.000000	0.000000	0.000000	-0.049468	0.008648	0.003518	0.000000	0.000000	3.000000	96.000000	0.000000
15058.347951	-0.133054	0.578625	-0.011038	74.998138	49.611610	41.808956	-1.652701	0.000000	-0.551910	0.000000	0.000000	0.000000	-0.049468	0.008648	0.003518	0.000000	0.000000	3.000000	96.000000	0.000000
15058.351284	-0.133054	0.578625	-0.011038	74.998138	49.611610	41.808956	-1.652701	0.000000	-0.551910	0.000000	0.000000	0.000000	-0.049468	0.008648	0.003518	0.000000	0.000000	3.000000	96.000000	0.000000
15058.354617	-0.133198	0.578654	-0.011020	74.998138	49.611610	41.808956	-1.652701	0.000000	-0.551910	0.000000	0.000000	0.000000	-0.043130	0.008636	0.005396	0.000000	0.000000	3.000000	96.000000	0.000000
15058.357951	-0.133198	0.578654	-0.011020	74.995605	49.573917	41.786823	-1.652701	0.000000	-0.551910	0.000000	0.000000	0.000000	-0.043130	0.008636	0.005396	0.000000	0.000000	3.000000	96.000000	0.000000
15058.361284	-0.133198	0.578654	-0.011020	74.995605	49.573917	41.786823	-1.652701	0.000000	-0.551910	0.000000	0.000000	0.000000	-0.043130	0.008636	0.005396	0.000000	0.000000	3.000000	96.000000	0.000000
15058.364617	-0.133198	0.578654	-0.011020	74.995605	49.573917	41.786823	-1.652701	0.000000	-0.551910	0.000000	0.000000	0.000000	-0.043130	0.008636	0.005396	0.000000	0.000000	3.000000	96.000000	0.000000
15058.367951	-0.133454	0.578675	-0.011011	74.995613	49.560322	41.786827	-1.659889	0.000000	-0.551010	0.000000	0.000000	0.000000	-0.076955	0.006426	0.002743	0.000000	0.000000	3.000000	96.000000	0.000000
15058.371284	-0.133454	0.578675	-0.011011	74.995613	49.560322	41.786827	-1.659889	0.000000	-0.551010	0.000000	0.000000	0.000000	-0.076955	0.006426	0.002743	0.000000	0.000000	3.000000	96.000000	0.000000
15058.374617	-0.133454	0.578675	-0.011011	74.995613	49.560322	41.786827	-1.659889	0.000000	-0.551010	0.000000	0.000000	0.000000	-0.076955	0.006426	0.002743	0.000000	0.000000	3.000000	96.000000	0.000000
15058.377951	-0.133454	0.578675	-0.011011	74.994362	49.538754	41.775768	-1.672715	0.000000	-0.550553	0.000000	0.000000	0.000000	-0.076955	0.006426	0.002743	0.000000	0.000000	3.000000	96.000000	0.000000
15058.381284	-0.133565	0.578693	-0.011026	74.994362	49.538754	41.775768	-1.672715	0.000000	-0.550553	0.000000	0.000000	0.000000	-0.033254	0.005426	-0.004554	0.000000	0.000000	3.000000	96.000000	0.000000
15058.384617	-0.133565	0.578693	-0.011026	74.994362	49.538754	41.775768	-1.672715	0.000000	-0.550553	0.000000	0.000000	0.000000	-0.033254	0.005426	-0.004554	0.000000	0.000000	3.000000	96.000000	0.000000
15058.387951	-0.133565	0.578693	-0.011026	74.991554	49.515404	41.767326	-1.678257	0.000000	-0.551312	0.000000	0.000000	0.000000	-0.033254	0.005426	-0.004554	0.000000	0.000000	3.000000	96.000000	0.000000
15058.391284	-0.133565	0.578693	-0.011026	74.991554	49.515404	41.767326	-1.678257	0.000000	-0.551312	0.000000	0.000000	0.000000	-0.033254	0.005426	-0.004554	0.000000	0.000000	3.000000	96.000000	0.000000
15058.394617	-0.133655	0.578711	-0.011035	74.991554	49.515404	41.767326	-1.678257	0.000000	-0.551312	0.000000	0.000000	0.000000	-0.026897	0.005447	-0.002659	0.000000	0.000000	3.000000	96.000000	0.000000
15058.397951	-0.133655	0.578711	-0.011035	74.990303	49.493851	41.756275	-1.678257	0.000000	-0.551312	0.000000	0.000000	0.000000	-0.026897	0.005447	-0.002659	0.000000	0.000000	3.000000	96.000000	0.000000
15058.401284	-0.133655	0.578711	-0.011035	74.990303	49.493851	41.756275	-1.678257	0.000000	-0.551312	0.000000	0.000000	0.000000	-0.026897	0.005447	-0.002659	0.000000	0.000000	3.000000	96.000000	0.000000
15058.404617	-0.133655	0.578711	-0.011035	74.990303	49.493851	41.756275	-1.678257	0.000000	-0.551312	0.000000	0.000000	0.000000	-0.026897	0.005447	-0.002659	0.000000	0.000000	3.000000	96.000000	0.000000
15058.407951	-0.133827	0.578755	-0.011076	74.989021	49.472279	41.745209	-1.682740	0.000000	-0.551755	0.000000	0.000000	0.000000	-0.051740	0.013048	-0.012194	0.000000	0.000000	3.000000	96.000000	0.000000
15058.411284	-0.133827	0.578755	-0.011076	74.989021	49.472279	41.745209	-1.682740	0.000000	-0.551755	0.000000	0.000000	0.000000	-0.051740	0.013048	-0.012194	0.000000	0.000000	3.000000	96.000000	0.000000
15058.414617	-0.133827	0.578755	-0.011076	74.989021	49.472279	41.745209	-1.682740	0.000000	-0.551755	0.000000	0.000000	0.000000	-0.051740	0.013048	-0.012194	0.000000	0.000000	3.000000	96.000000	0.000000
15058.417951	-0.133894	0.578798	-0.011085	74.986229	49.454369	41.736763	-1.691363	0.000000	-0.553788	0.000000	0.000000	0.000000	-0.019973	0.013050	-0.002677	0.000000	0.000000	3.000000	96.000000	0.000000
15058.421284	-0.133894	0.578798	-0.011085	74.986229	49.454369	41.736763	-1.691363	0.000000	-0.553788	0.000000	0.000000	0.000000	-0.019973	0.013050	-0.002677	0.000000	0.000000	3.000000	96.000000	0.000000
15058.424617	-0.133894	0.578798	-0.011085	74.986229	49.454369	41.736763	-1.691363	0.000000	-0.553788	0.000000	0.000000	0.000000	-0.019973	0.013050	-0.002677	0.000000	0.000000	3.000000	96.000000	0.000000
15058.427951	-0.133894	0.578798	-0.011085	74.983696	49.424877	41.714676	-1.694692	0.000000	-0.554234	0.000000	0.000000	0.000000	-0.019973	0.013050	-0.002677	0.000000	0.000000	3.000000	96.000000	0.000000
15058.431284	-0.133962	0.578817	-0.011087	74.983696	49.424877	41.714676	-1.694692	0.000000	-0.554234	0.000000	0.000000	0.000000	-0.020544	0.005417	-0.000772	0.000000	0.000000	3.000000	96.000000	0.000000
15058.434617	-0.133962	0.578817	-0.011087	74.983696	49.424877	41.714676	-1.694692	0.000000	-0.554234	0.000000	0.000000	0.000000	-0.020544	0.005417	-0.000772	0.000000	0.000000	3.000000	96.000000	0.000000
15058.437951	-0.133962	0.578817	-0.011087	74.980888	49.404251	41.706238	-1.698117	0.000000	-0.554363	0.000000	0.000000	0.000000	-0.020544	0.005417	-0.000772	0.000000	0.000000	3.000000	96.000000	0.000000
15058.441284	-0.133962	0.578817	-0.011087	74.980888	49.404251	41.706238	-1.698117	0.000000	-0.554363	0.000000	0.000000	0.000000	-0.020544	0.005417	-0.000772	0.000000	0.000000	3.000000	96.000000	0.000000
15058.444617	-0.134050	0.578860	-0.011103	74.980888	49.404251	41.706238	-1.698117	0.000000	-0.554363	0.000000	0.000000	0.000000	-0.026319	0.013072	-0.004594	0.000000	0.000000	3.000000	96.000000	0.000000
15058.447951	-0.134050	0.578860	-0.011103	74.975304	49.373905	41.689392	-1.698117	0.000000	-0.554363	0.000000	0.000000	0.000000	-0.026319	0.013072	-0.004594	0.000000	0.000000	3.000000	96.000000	0.000000
15058.451284	-0.134050	0.578860	-0.011103	74.975304	49.373905	41.689392	-1.698117	0.000000	-0.554363	0.000000	0.000000	0.000000	-0.026319	0.013072	-0.004594	0.000000	0.000000	3.000000	96.000000	0.000000
15058.454617	-0.134050	0.578860	-0.011103	74.975304	49.373905	41.689392	-1.698117	0.000000	-0.554363	0.000000	0.000000	0.000000	-0.026319	0.013072	-0.004594	0.000000	0.000000	3.000000	96.000000	0.000000
15058.457951	-0.134227	0.578922	-0.011127	74.968163	49.344505	41.675175	-1.702504	0.000000	-0.555128	0.000000	0.000000	0.000000	-0.053222	0.018476	-0.007297	0.000000	0.000000	3.000000	96.000000	0.000000
15058.461284	-0.134227	0.578922	-0.011127	74.968163	49.344505	41.675175	-1.702504	0.000000	-0.555128	0.000000	0.000000	0.000000	-0.053222	0.018476	-0.007297	0.000000	0.000000	3.000000	96.000000	0.000000
15058.464617	-0.134227	0.578922	-0.011127	74.968163	49.344505	41.675175	-1.702504	0.000000	-0.555128	0.000000	0.000000	0.000000	-0.053222	0.018476	-0.007297	0.000000	0.000000	3.000000	96.000000	0.000000
15058.467951	-0.134227	0.578922	-0.011127	74.959503	49.318790	41.663620	-1.711374	0.000000	-0.556345	0.000000	0.000000	0.000000	-0.053222	0.018476	-0.007297	0.000000	0.000000	3.000000	96.000000	0.000000
15058.471284	-0.134315	0.578965	-0.011142	74.959503	49.318790	41.663620	-1.711374	0.000000	-0.556345	0.000000	0.000000	0.000000	-0.026319	0.013079	-0.004613	0.000000	0.000000	3.000000	96.000000	0.000000
15058.474617	-0.134315	0.578965	-0.011142	74.959503	49.318790	41.663620	-1.711374	0.000000	-0.556345	0.000000	0.000000	0.000000	-0.026319	0.013079	-0.004613	0.000000	0.000000	3.000000	96.000000	0.000000
15058.477951	-0.134315	0.578965	-0.011142	74.950806	49.290382	41.644093	-1.715761	0.000000	-0.557113	0.000000	0.000000	0.000000	-0.026319	0.013079	-0.004613	0.000000	0.000000	3.000000	96.000000	0.000000
15058.481284	-0.134315	0.578965	-0.011142	74.950806	49.290382	41.644093	-1.715761	0.000000	-0.557113	0.000000	0.000000	0.000000	-0.026319	0.013079	-0.004613	0.000000	0.000000	3.000000	96.000000	0.000000
15058.484617	-0.134394	0.579020	-0.011112	74.950806	49.290382	41.644093	-1.715761	0.000000	-0.557113	0.000000	0.000000	0.000000	-0.023527	0.016285	0.009097	0.000000	0.000000	3.000000	96.000000	0.000000
15058.487951	-0.134394	0.579020	-0.011112	74.939590	49.243435	41.586605	-1.715761	0.000000	-0.557113	0.000000	0.000000	0.000000	-0.023527	0.016285	0.009097	0.000000	0.000000	3.000000	96.000000	0.000000
15058.491284	-0.134394	0.579020	-0.011112	74.939590	49.243435	41.586605	-1.715761	0.000000	-0.557113	0.000000	0.000000	0.000000	-0.023527	0.016285	0.009097	0.000000	0.000000	3.000000	96.000000	0.000000
15058.494617	-0.134394	0.579020	-0.011112	74.939590	49.243435	41.586605	-1.715761	0.000000	-0.557113	0.000000	0.000000	0.000000	-0.023527	0.016285	0.009097	0.000000	0.000000	3.000000	96.000000	0.000000
15058.497951	-0.134525	0.579179	-0.011058	74.928368	49.199272	41.321758	-1.719682	0.000000	-0.555597	0.000000	0.000000	0.000000	-0.039550	0.047859	0.016262	0.000000	0.000000	3.000000	96.000000	0.000000
15058.501284	-0.134525	0.579179	-0.011058	74.928368	49.199272	41.321758	-1.719682	0.000000	-0.555597	0.000000	0.000000	0.000000	-0.039550	0.047859	0.016262	0.000000	0.000000	3.000000	96.000000	0.000000
15058.504617	-0.134525	0.579179	-0.011058	74.928368	49.199272	41.321758	-1.719682	0.000000	-0.555597	0.000000	0.000000	0.000000	-0.039550	0.047859	0.016262	0.000000	0.000000	3.000000	96.000000	0.000000
15058.507951	-0.134525	0.579179	-0.011058	74.912788	49.151875	40.516716	-1.726274	0.000000	-0.552887	0.000000	0.000000	0.000000	-0.039550	0.047859	0.016262	0.000000	0.000000	3.000000	96.000000	0.000000
15058.511284	-0.134537	0.579284	-0.011021	74.912788	49.151875	40.516716	-1.726274	0.000000	-0.552887	0.000000	0.000000	0.000000	-0.003315	0.031576	0.010995	0.000000	0.000000	3.000000	96.000000	0.000000
15058.514617	-0.134537	0.579284	-0.011021	74.912788	49.151875	40.516716	-1.726274	0.000000	-0.552887	0.000000	0.000000	0.000000	-0.003315	0.031576	0.010995	0.000000	0.000000	3.000000	96.000000	0.000000
15058.517951	-0.134541	0.579397	-0.011007	74.868073	49.122543	39.522430	-1.726827	0.000000	-0.551054	0.000000	0.000000	0.000000	-0.001244	0.033780	0.004131	0.000000	0.000000	3.000000	96.000000	0.000000
15058.521284	-0.134541	0.579397	-0.011007	74.868073	49.122543	39.522430	-1.726827	0.000000	-0.551054	0.000000	0.000000	0.000000	-0.001244	0.033780	0.004131	0.000000	0.000000	3.000000	96.000000	0.000000
15058.524617	-0.134541	0.579397	-0.011007	74.868073	49.122543	39.522430	-1.726827	0.000000	-0.551054	0.000000	0.000000	0.000000	-0.001244	0.033780	0.004131	0.000000	0.000000	3.000000	96.000000	0.000000
15058.527951	-0.134541	0.579397	-0.011007	74.765778	49.084751	38.937374	-1.727034	0.000000	-0.550366	0.000000	0.000000	0.000000	-0.001244	0.033780	0.004131	0.000000	1.000000	3.000000	96.000000	0.000000
15058.531284	-0.134580	0.579517	-0.011029	74.765778	49.084751	38.937374	-1.727034	0.000000	-0.550366	0.000000	0.000000	0.000000	-0.011884	0.035983	-0.006567	0.000000	1.000000	3.000000	96.000000	0.000000
