# Supplementary material for: Haptic Guidance Needs to Be Intuitive Not Just Informative to Improve Human Motor Accuracy
Source: PLoS One. 2016 Mar 16;11(3):e0150912. doi: 10.1371/journal.pone.0150912 (PMC4794196; doi:10.1371/journal.pone.0150912)
Supplement: S1 Data — (ZIP) [file pone.0150912.s001.zip › Subject6/exp1_0097.txt]

Time	PosX	PosY	PosZ	RotX	RotY	RotZ	ForceX	ForceY	ForceZ	MomentX	MomentY	MomentZ	VelocityX	VelocityY	VelocityZ	CalibratedWeight	ButtonDown	Condition	Trial	Visual
15063.094843	-0.002284	0.488610	0.245758	69.565590	24.071186	15.687630	0.000000	0.000000	0.000000	0.000000	0.000000	0.000000	-0.020023	-0.011519	0.000449	0.000000	1.000000	1.000000	97.000000	1.000000
15063.098176	-0.002284	0.488610	0.245758	69.505402	24.311378	16.067699	0.000000	0.000000	0.000000	0.000000	0.000000	0.000000	-0.020023	-0.011519	0.000449	0.000000	1.000000	1.000000	97.000000	1.000000
15063.101510	-0.002284	0.488610	0.245758	69.505402	24.311378	16.067699	0.000000	0.000000	0.000000	0.000000	0.000000	0.000000	-0.020023	-0.011519	0.000449	0.000000	1.000000	1.000000	97.000000	1.000000
15063.104843	-0.002351	0.488592	0.245774	69.505402	24.311378	16.067699	0.000000	0.000000	0.000000	0.000000	0.000000	0.000000	-0.020038	-0.005552	0.004973	0.000000	1.000000	1.000000	97.000000	1.000000
15063.108176	-0.002351	0.488592	0.245774	69.430664	24.605013	16.531881	0.000000	0.000000	0.000000	0.000000	0.000000	0.000000	-0.020038	-0.005552	0.004973	0.000000	1.000000	1.000000	97.000000	1.000000
15063.111510	-0.002351	0.488592	0.245774	69.430664	24.605013	16.531881	0.000000	0.000000	0.000000	0.000000	0.000000	0.000000	-0.020038	-0.005552	0.004973	0.000000	1.000000	1.000000	97.000000	1.000000
15063.114843	-0.002351	0.488592	0.245774	69.430664	24.605013	16.531881	0.000000	0.000000	0.000000	0.000000	0.000000	0.000000	-0.020038	-0.005552	0.004973	0.000000	1.000000	1.000000	97.000000	1.000000
15063.118176	-0.002518	0.488515	0.245777	69.360786	24.900213	17.000872	0.000000	0.000000	0.000000	0.000000	0.000000	0.000000	-0.050058	-0.023043	0.000858	0.000000	1.000000	1.000000	97.000000	1.000000
15063.121510	-0.002518	0.488515	0.245777	69.360786	24.900213	17.000872	0.000000	0.000000	0.000000	0.000000	0.000000	0.000000	-0.050058	-0.023043	0.000858	0.000000	1.000000	1.000000	97.000000	1.000000
15063.124843	-0.002518	0.488515	0.245777	69.360786	24.900213	17.000872	0.000000	0.000000	0.000000	0.000000	0.000000	0.000000	-0.050058	-0.023043	0.000858	0.000000	1.000000	1.000000	97.000000	1.000000
15063.128176	-0.002518	0.488515	0.245777	69.293976	25.180399	17.443665	0.000000	0.000000	0.000000	0.000000	0.000000	0.000000	-0.050058	-0.023043	0.000858	0.000000	1.000000	1.000000	97.000000	1.000000
15063.131510	-0.002584	0.488437	0.245748	69.293976	25.180399	17.443665	0.000000	0.000000	0.000000	0.000000	0.000000	0.000000	-0.019991	-0.023468	-0.008611	0.000000	1.000000	1.000000	97.000000	1.000000
15063.134843	-0.002584	0.488437	0.245748	69.293976	25.180399	17.443665	0.000000	0.000000	0.000000	0.000000	0.000000	0.000000	-0.019991	-0.023468	-0.008611	0.000000	1.000000	1.000000	97.000000	1.000000
15063.138176	-0.002651	0.488337	0.245673	69.244469	25.433029	17.839249	0.000000	0.000000	0.000000	0.000000	0.000000	0.000000	-0.019936	-0.029863	-0.022701	0.000000	1.000000	1.000000	97.000000	1.000000
15063.141510	-0.002651	0.488337	0.245673	69.244469	25.433029	17.839249	0.000000	0.000000	0.000000	0.000000	0.000000	0.000000	-0.019936	-0.029863	-0.022701	0.000000	1.000000	1.000000	97.000000	1.000000
15063.144843	-0.002651	0.488337	0.245673	69.244469	25.433029	17.839249	0.000000	0.000000	0.000000	0.000000	0.000000	0.000000	-0.019936	-0.029863	-0.022701	0.000000	1.000000	1.000000	97.000000	1.000000
15063.148176	-0.002651	0.488337	0.245673	69.217697	25.625780	18.138016	0.000000	0.000000	0.000000	0.000000	0.000000	0.000000	-0.019936	-0.029863	-0.022701	0.000000	1.000000	1.000000	97.000000	1.000000
15063.151510	-0.002717	0.488218	0.245582	69.217697	25.625780	18.138016	0.000000	0.000000	0.000000	0.000000	0.000000	0.000000	-0.019914	-0.035826	-0.027242	0.000000	1.000000	1.000000	97.000000	1.000000
15063.154843	-0.002717	0.488218	0.245582	69.217697	25.625780	18.138016	0.000000	0.000000	0.000000	0.000000	0.000000	0.000000	-0.019914	-0.035826	-0.027242	0.000000	1.000000	1.000000	97.000000	1.000000
15063.158176	-0.002717	0.488218	0.245582	69.211998	25.755928	18.332550	0.000000	0.000000	0.000000	0.000000	0.000000	0.000000	-0.019914	-0.035826	-0.027242	0.000000	1.000000	1.000000	97.000000	1.000000
15063.161510	-0.002717	0.488218	0.245582	69.211998	25.755928	18.332550	0.000000	0.000000	0.000000	0.000000	0.000000	0.000000	-0.019914	-0.035826	-0.027242	0.000000	1.000000	1.000000	97.000000	1.000000
15063.164843	-0.002750	0.488057	0.245429	69.211998	25.755928	18.332550	0.000000	0.000000	0.000000	0.000000	0.000000	0.000000	-0.009829	-0.048176	-0.045840	0.000000	1.000000	1.000000	97.000000	1.000000
15063.168176	-0.002783	0.487896	0.245276	69.226791	25.824331	18.428106	0.000000	0.000000	0.000000	0.000000	0.000000	0.000000	-0.009824	-0.048160	-0.045874	0.000000	1.000000	1.000000	97.000000	1.000000
15063.171510	-0.002783	0.487896	0.245276	69.226791	25.824331	18.428106	0.000000	0.000000	0.000000	0.000000	0.000000	0.000000	-0.009824	-0.048160	-0.045874	0.000000	1.000000	1.000000	97.000000	1.000000
15063.174843	-0.002783	0.487896	0.245276	69.226791	25.824331	18.428106	0.000000	0.000000	0.000000	0.000000	0.000000	0.000000	-0.009824	-0.048160	-0.045874	0.000000	1.000000	1.000000	97.000000	1.000000
15063.178176	-0.002783	0.487896	0.245276	69.254906	25.860620	18.466915	0.000000	0.000000	0.000000	0.000000	0.000000	0.000000	-0.009824	-0.048160	-0.045874	0.000000	1.000000	1.000000	97.000000	1.000000
15063.181510	-0.002782	0.487698	0.245125	69.254906	25.860620	18.466915	0.000000	0.000000	0.000000	0.000000	0.000000	0.000000	0.000180	-0.059643	-0.045355	0.000000	1.000000	1.000000	97.000000	1.000000
15063.184843	-0.002782	0.487698	0.245125	69.254906	25.860620	18.466915	0.000000	0.000000	0.000000	0.000000	0.000000	0.000000	0.000180	-0.059643	-0.045355	0.000000	1.000000	1.000000	97.000000	1.000000
15063.188176	-0.002782	0.487698	0.245125	69.285843	25.900667	18.509733	0.000000	0.000000	0.000000	0.000000	0.000000	0.000000	0.000180	-0.059643	-0.045355	0.000000	1.000000	1.000000	97.000000	1.000000
15063.191510	-0.002782	0.487698	0.245125	69.285843	25.900667	18.509733	0.000000	0.000000	0.000000	0.000000	0.000000	0.000000	0.000180	-0.059643	-0.045355	0.000000	1.000000	1.000000	97.000000	1.000000
15063.194843	-0.002748	0.487498	0.244942	69.285843	25.900667	18.509733	0.000000	0.000000	0.000000	0.000000	0.000000	0.000000	0.010217	-0.060031	-0.054930	0.000000	1.000000	1.000000	97.000000	1.000000
15063.198176	-0.002748	0.487498	0.244942	69.317558	25.940571	18.547979	0.000000	0.000000	0.000000	0.000000	0.000000	0.000000	0.010217	-0.060031	-0.054930	0.000000	1.000000	1.000000	97.000000	1.000000
15063.201510	-0.002748	0.487498	0.244942	69.317558	25.940571	18.547979	0.000000	0.000000	0.000000	0.000000	0.000000	0.000000	0.010217	-0.060031	-0.054930	0.000000	1.000000	1.000000	97.000000	1.000000
15063.204843	-0.002748	0.487498	0.244942	69.317558	25.940571	18.547979	0.000000	0.000000	0.000000	0.000000	0.000000	0.000000	0.010217	-0.060031	-0.054930	0.000000	1.000000	1.000000	97.000000	1.000000
15063.208176	-0.002713	0.487095	0.244511	69.354080	25.990908	18.598869	0.000000	0.000000	0.000000	0.000000	0.000000	0.000000	0.010499	-0.120798	-0.129188	0.000000	1.000000	1.000000	97.000000	1.000000
15063.211510	-0.002713	0.487095	0.244511	69.354080	25.990908	18.598869	0.000000	0.000000	0.000000	0.000000	0.000000	0.000000	0.010499	-0.120798	-0.129188	0.000000	1.000000	1.000000	97.000000	1.000000
15063.214843	-0.002713	0.487095	0.244511	69.354080	25.990908	18.598869	0.000000	0.000000	0.000000	0.000000	0.000000	0.000000	0.010499	-0.120798	-0.129188	0.000000	1.000000	1.000000	97.000000	1.000000
15063.218176	-0.002713	0.487095	0.244511	69.394203	26.039396	18.649181	0.000000	0.000000	0.000000	0.000000	0.000000	0.000000	0.010499	-0.120798	-0.129188	0.000000	1.000000	1.000000	97.000000	1.000000
15063.221510	-0.002712	0.486853	0.244233	69.394203	26.039396	18.649181	0.000000	0.000000	0.000000	0.000000	0.000000	0.000000	0.000322	-0.072656	-0.083386	0.000000	1.000000	1.000000	97.000000	1.000000
15063.224843	-0.002712	0.486853	0.244233	69.394203	26.039396	18.649181	0.000000	0.000000	0.000000	0.000000	0.000000	0.000000	0.000322	-0.072656	-0.083386	0.000000	1.000000	1.000000	97.000000	1.000000
15063.228176	-0.002712	0.486853	0.244233	69.439362	26.075529	18.676380	0.000000	0.000000	0.000000	0.000000	0.000000	0.000000	0.000322	-0.072656	-0.083386	0.000000	1.000000	1.000000	97.000000	1.000000
15063.231510	-0.002712	0.486853	0.244233	69.439362	26.075529	18.676380	0.000000	0.000000	0.000000	0.000000	0.000000	0.000000	0.000322	-0.072656	-0.083386	0.000000	1.000000	1.000000	97.000000	1.000000
15063.234843	-0.002678	0.486592	0.243972	69.439362	26.075529	18.676380	0.000000	0.000000	0.000000	0.000000	0.000000	0.000000	0.010289	-0.078144	-0.078384	0.000000	1.000000	1.000000	97.000000	1.000000
15063.238176	-0.002677	0.486312	0.243695	69.475922	26.025305	18.601055	0.000000	0.000000	0.000000	0.000000	0.000000	0.000000	0.000317	-0.084039	-0.083062	0.000000	0.000000	1.000000	97.000000	1.000000
15063.241510	-0.002677	0.486312	0.243695	69.475922	26.025305	18.601055	0.000000	0.000000	0.000000	0.000000	0.000000	0.000000	0.000317	-0.084039	-0.083062	0.000000	0.000000	1.000000	97.000000	1.000000
15063.244843	-0.002677	0.486312	0.243695	69.475922	26.025305	18.601055	0.000000	0.000000	0.000000	0.000000	0.000000	0.000000	0.000317	-0.084039	-0.083062	0.000000	0.000000	1.000000	97.000000	1.000000
15063.248176	-0.002677	0.486312	0.243695	69.460159	25.789028	18.317993	0.000000	0.000000	0.000000	0.000000	0.000000	0.000000	0.000317	-0.084039	-0.083062	0.000000	0.000000	1.000000	97.000000	1.000000
15063.251510	-0.002609	0.486109	0.243415	69.460159	25.789028	18.317993	0.000000	0.000000	0.000000	0.000000	0.000000	0.000000	0.020276	-0.060998	-0.084012	0.000000	0.000000	1.000000	97.000000	1.000000
15063.254843	-0.002609	0.486109	0.243415	69.460159	25.789028	18.317993	0.000000	0.000000	0.000000	0.000000	0.000000	0.000000	0.020276	-0.060998	-0.084012	0.000000	0.000000	1.000000	97.000000	1.000000
15063.258176	-0.002609	0.486109	0.243415	69.386742	25.380154	17.840355	0.000000	0.000000	0.000000	0.000000	0.000000	0.000000	0.020276	-0.060998	-0.084012	0.000000	0.000000	1.000000	97.000000	1.000000
15063.261510	-0.002609	0.486109	0.243415	69.386742	25.380154	17.840355	0.000000	0.000000	0.000000	0.000000	0.000000	0.000000	0.020276	-0.060998	-0.084012	0.000000	0.000000	1.000000	97.000000	1.000000
15063.264843	-0.002508	0.485906	0.243135	69.386742	25.380154	17.840355	0.000000	0.000000	0.000000	0.000000	0.000000	0.000000	0.030233	-0.060969	-0.084050	0.000000	0.000000	1.000000	97.000000	1.000000
15063.268176	-0.002408	0.485743	0.242917	69.252655	24.811956	17.200085	0.000000	0.000000	0.000000	0.000000	0.000000	0.000000	0.030145	-0.048663	-0.065345	0.000000	0.000000	1.000000	97.000000	1.000000
15063.271510	-0.002408	0.485743	0.242917	69.252655	24.811956	17.200085	0.000000	0.000000	0.000000	0.000000	0.000000	0.000000	0.030145	-0.048663	-0.065345	0.000000	0.000000	1.000000	97.000000	1.000000
15063.274843	-0.002408	0.485743	0.242917	69.252655	24.811956	17.200085	0.000000	0.000000	0.000000	0.000000	0.000000	0.000000	0.030145	-0.048663	-0.065345	0.000000	0.000000	1.000000	97.000000	1.000000
15063.278176	-0.002408	0.485743	0.242917	69.076492	24.150080	16.466932	0.000000	0.000000	0.000000	0.000000	0.000000	0.000000	0.030145	-0.048663	-0.065345	0.000000	0.000000	1.000000	97.000000	1.000000
15063.281510	-0.002440	0.485602	0.242746	69.076492	24.150080	16.466932	0.000000	0.000000	0.000000	0.000000	0.000000	0.000000	-0.009791	-0.042305	-0.051326	0.000000	0.000000	1.000000	97.000000	1.000000
15063.284843	-0.002440	0.485602	0.242746	69.076492	24.150080	16.466932	0.000000	0.000000	0.000000	0.000000	0.000000	0.000000	-0.009791	-0.042305	-0.051326	0.000000	0.000000	1.000000	97.000000	1.000000
15063.288176	-0.002440	0.485602	0.242746	68.874557	23.432575	15.665655	0.000000	0.000000	0.000000	0.000000	0.000000	0.000000	-0.009791	-0.042305	-0.051326	0.000000	0.000000	1.000000	97.000000	1.000000
15063.291510	-0.002440	0.485602	0.242746	68.874557	23.432575	15.665655	0.000000	0.000000	0.000000	0.000000	0.000000	0.000000	-0.009791	-0.042305	-0.051326	0.000000	0.000000	1.000000	97.000000	1.000000
15063.294843	-0.002407	0.485463	0.242607	68.874557	23.432575	15.665655	0.000000	0.000000	0.000000	0.000000	0.000000	0.000000	0.010111	-0.041902	-0.041658	0.000000	0.000000	1.000000	97.000000	1.000000
15063.298176	-0.002373	0.485422	0.242545	68.667168	22.746067	14.895683	0.000000	0.000000	0.000000	0.000000	0.000000	0.000000	0.010030	-0.012237	-0.018754	0.000000	0.000000	1.000000	97.000000	1.000000
15063.301510	-0.002373	0.485422	0.242545	68.667168	22.746067	14.895683	0.000000	0.000000	0.000000	0.000000	0.000000	0.000000	0.010030	-0.012237	-0.018754	0.000000	0.000000	1.000000	97.000000	1.000000
15063.304843	-0.002373	0.485422	0.242545	68.667168	22.746067	14.895683	0.000000	0.000000	0.000000	0.000000	0.000000	0.000000	0.010030	-0.012237	-0.018754	0.000000	0.000000	1.000000	97.000000	1.000000
15063.308176	-0.002373	0.485422	0.242545	68.471680	22.126324	14.194685	0.000000	0.000000	0.000000	0.000000	0.000000	0.000000	0.010030	-0.012237	-0.018754	0.000000	0.000000	1.000000	97.000000	1.000000
15063.311510	-0.002340	0.485421	0.242513	68.471680	22.126324	14.194685	0.000000	0.000000	0.000000	0.000000	0.000000	0.000000	0.009997	-0.000391	-0.009600	0.000000	0.000000	1.000000	97.000000	1.000000
15063.314843	-0.002340	0.485421	0.242513	68.471680	22.126324	14.194685	0.000000	0.000000	0.000000	0.000000	0.000000	0.000000	0.009997	-0.000391	-0.009600	0.000000	0.000000	1.000000	97.000000	1.000000
15063.318176	-0.002340	0.485421	0.242513	68.291649	21.615784	13.616563	0.000000	0.000000	0.000000	0.000000	0.000000	0.000000	0.009997	-0.000391	-0.009600	0.000000	0.000000	1.000000	97.000000	1.000000
15063.321510	-0.002340	0.485421	0.242513	68.291649	21.615784	13.616563	0.000000	0.000000	0.000000	0.000000	0.000000	0.000000	0.009997	-0.000391	-0.009600	0.000000	0.000000	1.000000	97.000000	1.000000
15063.324843	-0.002274	0.485480	0.242559	68.291649	21.615784	13.616563	0.000000	0.000000	0.000000	0.000000	0.000000	0.000000	0.019884	0.017791	0.013813	0.000000	0.000000	1.000000	97.000000	1.000000
15063.328176	-0.002274	0.485480	0.242559	68.140305	21.222286	13.176820	0.000000	0.000000	0.000000	0.000000	0.000000	0.000000	0.019884	0.017791	0.013813	0.000000	0.000000	1.000000	97.000000	1.000000
15063.331510	-0.002274	0.485480	0.242559	68.140305	21.222286	13.176820	0.000000	0.000000	0.000000	0.000000	0.000000	0.000000	0.019884	0.017791	0.013813	0.000000	0.000000	1.000000	97.000000	1.000000
15063.334843	-0.002274	0.485480	0.242559	68.140305	21.222286	13.176820	0.000000	0.000000	0.000000	0.000000	0.000000	0.000000	0.019884	0.017791	0.013813	0.000000	0.000000	1.000000	97.000000	1.000000
15063.338176	-0.002241	0.485658	0.242696	68.012917	20.931179	12.861713	0.000000	0.000000	0.000000	0.000000	0.000000	0.000000	0.009833	0.053365	0.041258	0.000000	0.000000	1.000000	97.000000	1.000000
15063.341510	-0.002241	0.485658	0.242696	68.012917	20.931179	12.861713	0.000000	0.000000	0.000000	0.000000	0.000000	0.000000	0.009833	0.053365	0.041258	0.000000	0.000000	1.000000	97.000000	1.000000
15063.344843	-0.002241	0.485658	0.242696	68.012917	20.931179	12.861713	0.000000	0.000000	0.000000	0.000000	0.000000	0.000000	0.009833	0.053365	0.041258	0.000000	0.000000	1.000000	97.000000	1.000000
15063.348176	-0.002241	0.485658	0.242696	67.925598	20.781944	12.717929	0.000000	0.000000	0.000000	0.000000	0.000000	0.000000	0.009833	0.053365	0.041258	0.000000	0.000000	1.000000	97.000000	1.000000
15063.351510	-0.002307	0.485775	0.242756	67.925598	20.781944	12.717929	0.000000	0.000000	0.000000	0.000000	0.000000	0.000000	-0.019993	0.035200	0.017785	0.000000	0.000000	1.000000	97.000000	1.000000
15063.354843	-0.002307	0.485775	0.242756	67.925598	20.781944	12.717929	0.000000	0.000000	0.000000	0.000000	0.000000	0.000000	-0.019993	0.035200	0.017785	0.000000	0.000000	1.000000	97.000000	1.000000
15063.358176	-0.002374	0.485891	0.242783	67.875862	20.703842	12.653400	0.000000	0.000000	0.000000	0.000000	0.000000	0.000000	-0.019964	0.034809	0.008146	0.000000	0.000000	1.000000	97.000000	1.000000
15063.361510	-0.002374	0.485891	0.242783	67.875862	20.703842	12.653400	0.000000	0.000000	0.000000	0.000000	0.000000	0.000000	-0.019964	0.034809	0.008146	0.000000	0.000000	1.000000	97.000000	1.000000
15063.364843	-0.002374	0.485891	0.242783	67.875862	20.703842	12.653400	0.000000	0.000000	0.000000	0.000000	0.000000	0.000000	-0.019964	0.034809	0.008146	0.000000	0.000000	1.000000	97.000000	1.000000
15063.368176	-0.002374	0.485891	0.242783	67.865417	20.686512	12.646019	0.000000	0.000000	0.000000	0.000000	0.000000	0.000000	-0.019964	0.034809	0.008146	0.000000	0.000000	1.000000	97.000000	1.000000
15063.371510	-0.002474	0.485969	0.242811	67.865417	20.686512	12.646019	0.000000	0.000000	0.000000	0.000000	0.000000	0.000000	-0.029936	0.023349	0.008580	0.000000	0.000000	1.000000	97.000000	1.000000
15063.374843	-0.002474	0.485969	0.242811	67.865417	20.686512	12.646019	0.000000	0.000000	0.000000	0.000000	0.000000	0.000000	-0.029936	0.023349	0.008580	0.000000	0.000000	1.000000	97.000000	1.000000
15063.378176	-0.002474	0.485969	0.242811	67.854355	20.695246	12.676471	0.000000	0.000000	0.000000	0.000000	0.000000	0.000000	-0.029936	0.023349	0.008580	0.000000	0.000000	1.000000	97.000000	1.000000
15063.381510	-0.002474	0.485969	0.242811	67.854355	20.695246	12.676471	0.000000	0.000000	0.000000	0.000000	0.000000	0.000000	-0.029936	0.023349	0.008580	0.000000	0.000000	1.000000	97.000000	1.000000
15063.384843	-0.002573	0.486026	0.242793	67.854355	20.695246	12.676471	0.000000	0.000000	0.000000	0.000000	0.000000	0.000000	-0.029886	0.017006	-0.005625	0.000000	0.000000	1.000000	97.000000	1.000000
15063.388176	-0.002573	0.486026	0.242793	67.838608	20.754133	12.785508	0.000000	0.000000	0.000000	0.000000	0.000000	0.000000	-0.029886	0.017006	-0.005625	0.000000	0.000000	1.000000	97.000000	1.000000
15063.391510	-0.002573	0.486026	0.242793	67.838608	20.754133	12.785508	0.000000	0.000000	0.000000	0.000000	0.000000	0.000000	-0.029886	0.017006	-0.005625	0.000000	0.000000	1.000000	97.000000	1.000000
15063.394843	-0.002573	0.486026	0.242793	67.838608	20.754133	12.785508	0.000000	0.000000	0.000000	0.000000	0.000000	0.000000	-0.029886	0.017006	-0.005625	0.000000	0.000000	1.000000	97.000000	1.000000
15063.398176	-0.002706	0.486063	0.242758	67.812279	20.862888	12.966973	0.000000	0.000000	0.000000	0.000000	0.000000	0.000000	-0.039835	0.011079	-0.010251	0.000000	0.000000	1.000000	97.000000	1.000000
15063.401510	-0.002706	0.486063	0.242758	67.812279	20.862888	12.966973	0.000000	0.000000	0.000000	0.000000	0.000000	0.000000	-0.039835	0.011079	-0.010251	0.000000	0.000000	1.000000	97.000000	1.000000
15063.404843	-0.002706	0.486063	0.242758	67.812279	20.862888	12.966973	0.000000	0.000000	0.000000	0.000000	0.000000	0.000000	-0.039835	0.011079	-0.010251	0.000000	0.000000	1.000000	97.000000	1.000000
15063.408176	-0.002706	0.486063	0.242758	67.780502	20.998919	13.184282	0.000000	0.000000	0.000000	0.000000	0.000000	0.000000	-0.039835	0.011079	-0.010251	0.000000	0.000000	1.000000	97.000000	1.000000
15063.411510	-0.002673	0.486081	0.242742	67.780502	20.998919	13.184282	0.000000	0.000000	0.000000	0.000000	0.000000	0.000000	0.009987	0.005531	-0.005008	0.000000	0.000000	1.000000	97.000000	1.000000
15063.414843	-0.002673	0.486081	0.242742	67.780502	20.998919	13.184282	0.000000	0.000000	0.000000	0.000000	0.000000	0.000000	0.009987	0.005531	-0.005008	0.000000	0.000000	1.000000	97.000000	1.000000
15063.418176	-0.002673	0.486081	0.242742	67.758553	21.092997	13.333396	0.000000	0.000000	0.000000	0.000000	0.000000	0.000000	0.009987	0.005531	-0.005008	0.000000	0.000000	1.000000	97.000000	1.000000
15063.421510	-0.002673	0.486081	0.242742	67.758553	21.092997	13.333396	0.000000	0.000000	0.000000	0.000000	0.000000	0.000000	0.009987	0.005531	-0.005008	0.000000	0.000000	1.000000	97.000000	1.000000
15063.424843	-0.002640	0.486119	0.242740	67.758553	21.092997	13.333396	0.000000	0.000000	0.000000	0.000000	0.000000	0.000000	0.009970	0.011468	-0.000436	0.000000	0.000000	1.000000	97.000000	1.000000
15063.428176	-0.002640	0.486119	0.242740	67.749397	21.106701	13.349958	0.000000	0.000000	0.000000	0.000000	0.000000	0.000000	0.009970	0.011468	-0.000436	0.000000	0.000000	1.000000	97.000000	1.000000
15063.431510	-0.002640	0.486119	0.242740	67.749397	21.106701	13.349958	0.000000	0.000000	0.000000	0.000000	0.000000	0.000000	0.009970	0.011468	-0.000436	0.000000	0.000000	1.000000	97.000000	1.000000
15063.434843	-0.002640	0.486119	0.242740	67.749397	21.106701	13.349958	0.000000	0.000000	0.000000	0.000000	0.000000	0.000000	0.009970	0.011468	-0.000436	0.000000	0.000000	1.000000	97.000000	1.000000
15063.438176	-0.002507	0.486196	0.242738	67.746468	21.109352	13.346948	0.000000	0.000000	0.000000	0.000000	0.000000	0.000000	0.039874	0.022941	-0.000804	0.000000	0.000000	1.000000	97.000000	1.000000
15063.441510	-0.002507	0.486196	0.242738	67.746468	21.109352	13.346948	0.000000	0.000000	0.000000	0.000000	0.000000	0.000000	0.039874	0.022941	-0.000804	0.000000	0.000000	1.000000	97.000000	1.000000
15063.444843	-0.002507	0.486196	0.242738	67.746468	21.109352	13.346948	0.000000	0.000000	0.000000	0.000000	0.000000	0.000000	0.039874	0.022941	-0.000804	0.000000	0.000000	1.000000	97.000000	1.000000
15063.448176	-0.002507	0.486196	0.242738	67.740639	21.109230	13.340940	0.000000	0.000000	0.000000	0.000000	0.000000	0.000000	0.039874	0.022941	-0.000804	0.000000	0.000000	1.000000	97.000000	1.000000
15063.451510	-0.002407	0.486254	0.242752	67.740639	21.109230	13.340940	0.000000	0.000000	0.000000	0.000000	0.000000	0.000000	0.029889	0.017412	0.004203	0.000000	0.000000	1.000000	97.000000	1.000000
15063.454843	-0.002407	0.486254	0.242752	67.740639	21.109230	13.340940	0.000000	0.000000	0.000000	0.000000	0.000000	0.000000	0.029889	0.017412	0.004203	0.000000	0.000000	1.000000	97.000000	1.000000
15063.458176	-0.002407	0.486254	0.242752	67.734810	21.109119	13.334941	0.000000	0.000000	0.000000	0.000000	0.000000	0.000000	0.029889	0.017412	0.004203	0.000000	0.000000	1.000000	97.000000	1.000000
15063.461510	-0.002407	0.486254	0.242752	67.734810	21.109119	13.334941	0.000000	0.000000	0.000000	0.000000	0.000000	0.000000	0.029889	0.017412	0.004203	0.000000	0.000000	1.000000	97.000000	1.000000
15063.464843	-0.002341	0.486293	0.242782	67.734810	21.109119	13.334941	0.000000	0.000000	0.000000	0.000000	0.000000	0.000000	0.019905	0.011861	0.009216	0.000000	0.000000	1.000000	97.000000	1.000000
15063.468176	-0.002341	0.486293	0.242782	67.731888	21.111774	13.331935	0.000000	0.000000	0.000000	0.000000	0.000000	0.000000	0.019905	0.011861	0.009216	0.000000	0.000000	1.000000	97.000000	1.000000
15063.471510	-0.002341	0.486293	0.242782	67.731888	21.111774	13.331935	0.000000	0.000000	0.000000	0.000000	0.000000	0.000000	0.019905	0.011861	0.009216	0.000000	0.000000	1.000000	97.000000	1.000000
15063.474843	-0.002341	0.486293	0.242782	67.731888	21.111774	13.331935	0.000000	0.000000	0.000000	0.000000	0.000000	0.000000	0.019905	0.011861	0.009216	0.000000	0.000000	1.000000	97.000000	1.000000
15063.478176	-0.002241	0.486350	0.242764	67.731888	21.117216	13.331937	0.000000	0.000000	0.000000	0.000000	0.000000	0.000000	0.029923	0.017007	-0.005431	0.000000	0.000000	1.000000	97.000000	1.000000
15063.481510	-0.002241	0.486350	0.242764	67.731888	21.117216	13.331937	0.000000	0.000000	0.000000	0.000000	0.000000	0.000000	0.029923	0.017007	-0.005431	0.000000	0.000000	1.000000	97.000000	1.000000
15063.484843	-0.002241	0.486350	0.242764	67.731888	21.117216	13.331937	0.000000	0.000000	0.000000	0.000000	0.000000	0.000000	0.029923	0.017007	-0.005431	0.000000	0.000000	1.000000	97.000000	1.000000
15063.488176	-0.002241	0.486350	0.242764	67.731903	21.122656	13.331937	0.000000	0.000000	0.000000	0.000000	0.000000	0.000000	0.029923	0.017007	-0.005431	0.000000	0.000000	1.000000	97.000000	1.000000
15063.491510	-0.002174	0.486387	0.242731	67.731903	21.122656	13.331937	0.000000	0.000000	0.000000	0.000000	0.000000	0.000000	0.019968	0.011071	-0.010038	0.000000	0.000000	1.000000	97.000000	1.000000
15063.494843	-0.002174	0.486387	0.242731	67.731903	21.122656	13.331937	0.000000	0.000000	0.000000	0.000000	0.000000	0.000000	0.019968	0.011071	-0.010038	0.000000	0.000000	1.000000	97.000000	1.000000
15063.498176	-0.002174	0.486387	0.242731	67.731880	21.128094	13.331935	0.000000	0.000000	0.000000	0.000000	0.000000	0.000000	0.019968	0.011071	-0.010038	0.000000	0.000000	1.000000	97.000000	1.000000
15063.501510	-0.002174	0.486387	0.242731	67.731880	21.128094	13.331935	0.000000	0.000000	0.000000	0.000000	0.000000	0.000000	0.019968	0.011071	-0.010038	0.000000	0.000000	1.000000	97.000000	1.000000
15063.504843	-0.002108	0.486424	0.242697	67.731880	21.128094	13.331935	0.000000	0.000000	0.000000	0.000000	0.000000	0.000000	0.019966	0.011080	-0.010037	0.000000	0.000000	1.000000	97.000000	1.000000
15063.508176	-0.002108	0.486424	0.242697	67.731888	21.133533	13.331934	0.000000	0.000000	0.000000	0.000000	0.000000	0.000000	0.019966	0.011080	-0.010037	0.000000	0.000000	1.000000	97.000000	1.000000
15063.511510	-0.002108	0.486424	0.242697	67.731888	21.133533	13.331934	0.000000	0.000000	0.000000	0.000000	0.000000	0.000000	0.019966	0.011080	-0.010037	0.000000	0.000000	1.000000	97.000000	1.000000
15063.514843	-0.002108	0.486424	0.242697	67.731888	21.133533	13.331934	0.000000	0.000000	0.000000	0.000000	0.000000	0.000000	0.019966	0.011080	-0.010037	0.000000	0.000000	1.000000	97.000000	1.000000
15063.518176	-0.001941	0.486553	0.242580	67.731903	21.141697	13.331938	0.000000	0.000000	0.000000	0.000000	0.000000	0.000000	0.049934	0.038738	-0.035226	0.000000	0.000000	1.000000	97.000000	1.000000
15063.521510	-0.001941	0.486553	0.242580	67.731903	21.141697	13.331938	0.000000	0.000000	0.000000	0.000000	0.000000	0.000000	0.049934	0.038738	-0.035226	0.000000	0.000000	1.000000	97.000000	1.000000
15063.524843	-0.001941	0.486553	0.242580	67.731903	21.141697	13.331938	0.000000	0.000000	0.000000	0.000000	0.000000	0.000000	0.049934	0.038738	-0.035226	0.000000	0.000000	1.000000	97.000000	1.000000
15063.528176	-0.001875	0.486608	0.242530	67.731903	21.147137	13.331938	0.000000	0.000000	0.000000	0.000000	0.000000	0.000000	0.019971	0.016588	-0.015105	0.000000	0.000000	1.000000	97.000000	1.000000
15063.531510	-0.001875	0.486608	0.242530	67.731903	21.147137	13.331938	0.000000	0.000000	0.000000	0.000000	0.000000	0.000000	0.019971	0.016588	-0.015105	0.000000	0.000000	1.000000	97.000000	1.000000
15063.534843	-0.001875	0.486608	0.242530	67.731903	21.147137	13.331938	0.000000	0.000000	0.000000	0.000000	0.000000	0.000000	0.019971	0.016588	-0.015105	0.000000	0.000000	1.000000	97.000000	1.000000
15063.538176	-0.001875	0.486608	0.242530	67.729645	21.144316	13.324427	0.000000	0.000000	0.000000	0.000000	0.000000	0.000000	0.019971	0.016588	-0.015105	0.000000	0.000000	1.000000	97.000000	1.000000
15063.541510	-0.001842	0.486722	0.242493	67.729645	21.144316	13.324427	0.000000	0.000000	0.000000	0.000000	0.000000	0.000000	0.009994	0.034005	-0.011051	0.000000	0.000000	1.000000	97.000000	1.000000
15063.544843	-0.001842	0.486722	0.242493	67.729645	21.144316	13.324427	0.000000	0.000000	0.000000	0.000000	0.000000	0.000000	0.009994	0.034005	-0.011051	0.000000	0.000000	1.000000	97.000000	1.000000
15063.548176	-0.001842	0.486722	0.242493	67.720886	21.138708	13.315427	0.000000	0.000000	0.000000	0.000000	0.000000	0.000000	0.009994	0.034005	-0.011051	0.000000	0.000000	1.000000	97.000000	1.000000
15063.551510	-0.001842	0.486722	0.242493	67.720886	21.138708	13.315427	0.000000	0.000000	0.000000	0.000000	0.000000	0.000000	0.009994	0.034005	-0.011051	0.000000	0.000000	1.000000	97.000000	1.000000
15063.554843	-0.001808	0.486835	0.242456	67.720886	21.138708	13.315427	0.000000	0.000000	0.000000	0.000000	0.000000	0.000000	0.009993	0.033997	-0.011055	0.000000	0.000000	1.000000	97.000000	1.000000
15063.558176	-0.001808	0.486835	0.242456	67.712143	21.133116	13.306442	0.000000	0.000000	0.000000	0.000000	0.000000	0.000000	0.009993	0.033997	-0.011055	0.000000	0.000000	1.000000	97.000000	1.000000
15063.561510	-0.001808	0.486835	0.242456	67.712143	21.133116	13.306442	0.000000	0.000000	0.000000	0.000000	0.000000	0.000000	0.009993	0.033997	-0.011055	0.000000	0.000000	1.000000	97.000000	1.000000
15063.564843	-0.001808	0.486835	0.242456	67.712143	21.133116	13.306442	0.000000	0.000000	0.000000	0.000000	0.000000	0.000000	0.009993	0.033997	-0.011055	0.000000	0.000000	1.000000	97.000000	1.000000
15063.568176	-0.001742	0.487180	0.242473	67.695305	21.116461	13.283976	0.000000	0.000000	0.000000	0.000000	0.000000	0.000000	0.019914	0.103615	0.005278	0.000000	0.000000	1.000000	97.000000	1.000000
15063.571510	-0.001742	0.487180	0.242473	67.695305	21.116461	13.283976	0.000000	0.000000	0.000000	0.000000	0.000000	0.000000	0.019914	0.103615	0.005278	0.000000	0.000000	1.000000	97.000000	1.000000
15063.574843	-0.001742	0.487180	0.242473	67.695305	21.116461	13.283976	0.000000	0.000000	0.000000	0.000000	0.000000	0.000000	0.019914	0.103615	0.005278	0.000000	0.000000	1.000000	97.000000	1.000000
15063.578176	-0.001742	0.487180	0.242473	67.674873	21.099825	13.263057	0.000000	0.000000	0.000000	0.000000	0.000000	0.000000	0.019914	0.103615	0.005278	0.000000	0.000000	1.000000	97.000000	1.000000
15063.581510	-0.001709	0.487429	0.242479	67.674873	21.099825	13.263057	0.000000	0.000000	0.000000	0.000000	0.000000	0.000000	0.009960	0.074745	0.001633	0.000000	0.000000	1.000000	97.000000	1.000000
15063.584843	-0.001709	0.487429	0.242479	67.674873	21.099825	13.263057	0.000000	0.000000	0.000000	0.000000	0.000000	0.000000	0.009960	0.074745	0.001633	0.000000	0.000000	1.000000	97.000000	1.000000
15063.588176	-0.001642	0.487718	0.242515	67.651291	21.069427	13.218204	0.000000	0.000000	0.000000	0.000000	0.000000	0.000000	0.019903	0.086628	0.010754	0.000000	0.000000	1.000000	97.000000	1.000000
15063.591510	-0.001642	0.487718	0.242515	67.651291	21.069427	13.218204	0.000000	0.000000	0.000000	0.000000	0.000000	0.000000	0.019903	0.086628	0.010754	0.000000	0.000000	1.000000	97.000000	1.000000
15063.594843	-0.001642	0.487718	0.242515	67.651291	21.069427	13.218204	0.000000	0.000000	0.000000	0.000000	0.000000	0.000000	0.019903	0.086628	0.010754	0.000000	0.000000	1.000000	97.000000	1.000000
15063.598176	-0.001642	0.487718	0.242515	67.630043	21.025831	13.150951	0.000000	0.000000	0.000000	0.000000	0.000000	0.000000	0.019903	0.086628	0.010754	0.000000	0.000000	1.000000	97.000000	1.000000
15063.601510	-0.001576	0.488082	0.242515	67.630043	21.025831	13.150951	0.000000	0.000000	0.000000	0.000000	0.000000	0.000000	0.019929	0.109160	0.000076	0.000000	0.000000	1.000000	97.000000	1.000000
15063.604843	-0.001576	0.488082	0.242515	67.630043	21.025831	13.150951	0.000000	0.000000	0.000000	0.000000	0.000000	0.000000	0.019929	0.109160	0.000076	0.000000	0.000000	1.000000	97.000000	1.000000
15063.608176	-0.001576	0.488082	0.242515	67.610115	20.968016	13.058270	0.000000	0.000000	0.000000	0.000000	0.000000	0.000000	0.019929	0.109160	0.000076	0.000000	0.000000	1.000000	97.000000	1.000000
15063.611510	-0.001576	0.488082	0.242515	67.610115	20.968016	13.058270	0.000000	0.000000	0.000000	0.000000	0.000000	0.000000	0.019929	0.109160	0.000076	0.000000	0.000000	1.000000	97.000000	1.000000
15063.614843	-0.001476	0.488464	0.242498	67.610115	20.968016	13.058270	0.000000	0.000000	0.000000	0.000000	0.000000	0.000000	0.029904	0.114682	-0.005026	0.000000	0.000000	1.000000	97.000000	1.000000
15063.618176	-0.001410	0.488883	0.242447	67.594101	20.891039	12.938671	0.000000	0.000000	0.000000	0.000000	0.000000	0.000000	0.019959	0.125711	-0.015263	0.000000	0.000000	1.000000	97.000000	1.000000
15063.621510	-0.001410	0.488883	0.242447	67.594101	20.891039	12.938671	0.000000	0.000000	0.000000	0.000000	0.000000	0.000000	0.019959	0.125711	-0.015263	0.000000	0.000000	1.000000	97.000000	1.000000
15063.624843	-0.001410	0.488883	0.242447	67.594101	20.891039	12.938671	0.000000	0.000000	0.000000	0.000000	0.000000	0.000000	0.019959	0.125711	-0.015263	0.000000	0.000000	1.000000	97.000000	1.000000
15063.628176	-0.001410	0.488883	0.242447	67.589485	20.801247	12.796498	0.000000	0.000000	0.000000	0.000000	0.000000	0.000000	0.019959	0.125711	-0.015263	0.000000	0.000000	1.000000	97.000000	1.000000
15063.631510	-0.001343	0.489281	0.242349	67.589485	20.801247	12.796498	0.000000	0.000000	0.000000	0.000000	0.000000	0.000000	0.019984	0.119289	-0.029513	0.000000	0.000000	1.000000	97.000000	1.000000
15063.634843	-0.001343	0.489281	0.242349	67.589485	20.801247	12.796498	0.000000	0.000000	0.000000	0.000000	0.000000	0.000000	0.019984	0.119289	-0.029513	0.000000	0.000000	1.000000	97.000000	1.000000
15063.638176	-0.001343	0.489281	0.242349	67.594284	20.723692	12.661611	0.000000	0.000000	0.000000	0.000000	0.000000	0.000000	0.019984	0.119289	-0.029513	0.000000	0.000000	1.000000	97.000000	1.000000
15063.641510	-0.001343	0.489281	0.242349	67.594284	20.723692	12.661611	0.000000	0.000000	0.000000	0.000000	0.000000	0.000000	0.019984	0.119289	-0.029513	0.000000	0.000000	1.000000	97.000000	1.000000
15063.644843	-0.001310	0.489715	0.242216	67.594284	20.723692	12.661611	0.000000	0.000000	0.000000	0.000000	0.000000	0.000000	0.010037	0.130291	-0.039761	0.000000	0.000000	1.000000	97.000000	1.000000
15063.648176	-0.001276	0.490186	0.242050	67.605896	20.652355	12.535434	0.000000	0.000000	0.000000	0.000000	0.000000	0.000000	0.010052	0.141236	-0.050031	0.000000	0.000000	1.000000	97.000000	1.000000
15063.651510	-0.001276	0.490186	0.242050	67.605896	20.652355	12.535434	0.000000	0.000000	0.000000	0.000000	0.000000	0.000000	0.010052	0.141236	-0.050031	0.000000	0.000000	1.000000	97.000000	1.000000
15063.654843	-0.001276	0.490186	0.242050	67.605896	20.652355	12.535434	0.000000	0.000000	0.000000	0.000000	0.000000	0.000000	0.010052	0.141236	-0.050031	0.000000	0.000000	1.000000	97.000000	1.000000
15063.658176	-0.001276	0.490186	0.242050	67.633904	20.620522	12.444674	0.000000	0.000000	0.000000	0.000000	0.000000	0.000000	0.010052	0.141236	-0.050031	0.000000	0.000000	1.000000	97.000000	1.000000
15063.661510	-0.001176	0.490673	0.241834	67.633904	20.620522	12.444674	0.000000	0.000000	0.000000	0.000000	0.000000	0.000000	0.029983	0.146219	-0.064823	0.000000	0.000000	1.000000	97.000000	1.000000
15063.664843	-0.001176	0.490673	0.241834	67.633904	20.620522	12.444674	0.000000	0.000000	0.000000	0.000000	0.000000	0.000000	0.029983	0.146219	-0.064823	0.000000	0.000000	1.000000	97.000000	1.000000
15063.668176	-0.001076	0.491159	0.241585	67.691170	20.641335	12.406966	0.000000	0.000000	0.000000	0.000000	0.000000	0.000000	0.029979	0.145654	-0.074591	0.000000	0.000000	1.000000	97.000000	1.000000
15063.671510	-0.001076	0.491159	0.241585	67.691170	20.641335	12.406966	0.000000	0.000000	0.000000	0.000000	0.000000	0.000000	0.029979	0.145654	-0.074591	0.000000	0.000000	1.000000	97.000000	1.000000
15063.674843	-0.001076	0.491159	0.241585	67.691170	20.641335	12.406966	0.000000	0.000000	0.000000	0.000000	0.000000	0.000000	0.029979	0.145654	-0.074591	0.000000	0.000000	1.000000	97.000000	1.000000
15063.678176	-0.001076	0.491159	0.241585	67.792870	20.746305	12.450964	0.000000	0.000000	0.000000	0.000000	0.000000	0.000000	0.029979	0.145654	-0.074591	0.000000	0.000000	1.000000	97.000000	1.000000
15063.681510	-0.000943	0.491641	0.241272	67.792870	20.746305	12.450964	0.000000	0.000000	0.000000	0.000000	0.000000	0.000000	0.039932	0.144609	-0.093996	0.000000	0.000000	1.000000	97.000000	1.000000
15063.684843	-0.000943	0.491641	0.241272	67.792870	20.746305	12.450964	0.000000	0.000000	0.000000	0.000000	0.000000	0.000000	0.039932	0.144609	-0.093996	0.000000	0.000000	1.000000	97.000000	1.000000
15063.688176	-0.000777	0.492158	0.240892	67.914192	20.906033	12.555818	0.000000	0.000000	0.000000	0.000000	0.000000	0.000000	0.049861	0.154955	-0.114018	0.000000	0.000000	1.000000	97.000000	1.000000
15063.691510	-0.000777	0.492158	0.240892	67.914192	20.906033	12.555818	0.000000	0.000000	0.000000	0.000000	0.000000	0.000000	0.049861	0.154955	-0.114018	0.000000	0.000000	1.000000	97.000000	1.000000
15063.694843	-0.000777	0.492158	0.240892	67.914192	20.906033	12.555818	0.000000	0.000000	0.000000	0.000000	0.000000	0.000000	0.049861	0.154955	-0.114018	0.000000	0.000000	1.000000	97.000000	1.000000
15063.698176	-0.000777	0.492158	0.240892	68.051781	21.112448	12.712175	0.000000	0.000000	0.000000	0.000000	0.000000	0.000000	0.049861	0.154955	-0.114018	0.000000	0.000000	1.000000	97.000000	1.000000
15063.701510	-0.000545	0.492707	0.240412	68.051781	21.112448	12.712175	0.000000	0.000000	0.000000	0.000000	0.000000	0.000000	0.069702	0.164735	-0.143762	0.000000	0.000000	1.000000	97.000000	1.000000
15063.704843	-0.000545	0.492707	0.240412	68.051781	21.112448	12.712175	0.000000	0.000000	0.000000	0.000000	0.000000	0.000000	0.069702	0.164735	-0.143762	0.000000	0.000000	1.000000	97.000000	1.000000
15063.708176	-0.000246	0.493290	0.239866	68.196693	21.335621	12.875206	0.000000	0.000000	0.000000	0.000000	0.000000	0.000000	0.089469	0.174932	-0.163953	0.000000	0.000000	1.000000	97.000000	1.000000
15063.711510	-0.000246	0.493290	0.239866	68.196693	21.335621	12.875206	0.000000	0.000000	0.000000	0.000000	0.000000	0.000000	0.089469	0.174932	-0.163953	0.000000	0.000000	1.000000	97.000000	1.000000
15063.714843	-0.000246	0.493290	0.239866	68.196693	21.335621	12.875206	0.000000	0.000000	0.000000	0.000000	0.000000	0.000000	0.089469	0.174932	-0.163953	0.000000	0.000000	1.000000	97.000000	1.000000
15063.718176	-0.000246	0.493290	0.239866	68.343201	21.517179	12.981682	0.000000	0.000000	0.000000	0.000000	0.000000	0.000000	0.089469	0.174932	-0.163953	0.000000	0.000000	1.000000	97.000000	1.000000
15063.721510	0.000051	0.493867	0.239221	68.343201	21.517179	12.981682	0.000000	0.000000	0.000000	0.000000	0.000000	0.000000	0.089327	0.173116	-0.193330	0.000000	0.000000	1.000000	97.000000	1.000000
15063.724843	0.000051	0.493867	0.239221	68.343201	21.517179	12.981682	0.000000	0.000000	0.000000	0.000000	0.000000	0.000000	0.089327	0.173116	-0.193330	0.000000	0.000000	1.000000	97.000000	1.000000
15063.728176	0.000415	0.494459	0.238526	68.483231	21.618675	12.974452	0.000000	0.000000	0.000000	0.000000	0.000000	0.000000	0.108970	0.177682	-0.208595	0.000000	0.000000	1.000000	97.000000	1.000000
15063.731510	0.000415	0.494459	0.238526	68.483231	21.618675	12.974452	0.000000	0.000000	0.000000	0.000000	0.000000	0.000000	0.108970	0.177682	-0.208595	0.000000	0.000000	1.000000	97.000000	1.000000
15063.734843	0.000415	0.494459	0.238526	68.483231	21.618675	12.974452	0.000000	0.000000	0.000000	0.000000	0.000000	0.000000	0.108970	0.177682	-0.208595	0.000000	0.000000	1.000000	97.000000	1.000000
15063.738176	0.000843	0.495063	0.237715	68.620605	21.610750	12.815494	0.000000	0.000000	0.000000	0.000000	0.000000	0.000000	0.128505	0.181168	-0.243360	0.000000	0.000000	1.000000	97.000000	1.000000
15063.741510	0.000843	0.495063	0.237715	68.620605	21.610750	12.815494	0.000000	0.000000	0.000000	0.000000	0.000000	0.000000	0.128505	0.181168	-0.243360	0.000000	0.000000	1.000000	97.000000	1.000000
15063.744843	0.000843	0.495063	0.237715	68.620605	21.610750	12.815494	0.000000	0.000000	0.000000	0.000000	0.000000	0.000000	0.128505	0.181168	-0.243360	0.000000	0.000000	1.000000	97.000000	1.000000
15063.748176	0.001336	0.495701	0.236867	68.756058	21.512541	12.522813	0.000000	0.000000	0.000000	0.000000	0.000000	0.000000	0.147953	0.191531	-0.254346	0.000000	0.000000	1.000000	97.000000	1.000000
15063.751510	0.001336	0.495701	0.236867	68.756058	21.512541	12.522813	0.000000	0.000000	0.000000	0.000000	0.000000	0.000000	0.147953	0.191531	-0.254346	0.000000	0.000000	1.000000	97.000000	1.000000
15063.754843	0.001336	0.495701	0.236867	68.756058	21.512541	12.522813	0.000000	0.000000	0.000000	0.000000	0.000000	0.000000	0.147953	0.191531	-0.254346	0.000000	0.000000	1.000000	97.000000	1.000000
15063.758176	0.001894	0.496316	0.235969	68.881454	21.333551	12.121540	0.000000	0.000000	0.000000	0.000000	0.000000	0.000000	0.167295	0.184519	-0.269354	0.000000	0.000000	1.000000	97.000000	1.000000
15063.761510	0.001894	0.496316	0.235969	68.881454	21.333551	12.121540	0.000000	0.000000	0.000000	0.000000	0.000000	0.000000	0.167295	0.184519	-0.269354	0.000000	0.000000	1.000000	97.000000	1.000000
15063.764843	0.001894	0.496316	0.235969	68.881454	21.333551	12.121540	0.000000	0.000000	0.000000	0.000000	0.000000	0.000000	0.167295	0.184519	-0.269354	0.000000	0.000000	1.000000	97.000000	1.000000
15063.768176	0.002548	0.496926	0.235004	68.988899	21.084389	11.628501	0.000000	0.000000	0.000000	0.000000	0.000000	0.000000	0.196362	0.182869	-0.289702	0.000000	0.000000	1.000000	97.000000	1.000000
15063.771510	0.002548	0.496926	0.235004	68.988899	21.084389	11.628501	0.000000	0.000000	0.000000	0.000000	0.000000	0.000000	0.196362	0.182869	-0.289702	0.000000	0.000000	1.000000	97.000000	1.000000
15063.774843	0.002548	0.496926	0.235004	68.988899	21.084389	11.628501	0.000000	0.000000	0.000000	0.000000	0.000000	0.000000	0.196362	0.182869	-0.289702	0.000000	0.000000	1.000000	97.000000	1.000000
15063.778176	0.003234	0.497550	0.233985	69.097244	20.812330	11.099672	0.000000	0.000000	0.000000	0.000000	0.000000	0.000000	0.205583	0.187102	-0.305582	0.000000	0.000000	1.000000	97.000000	1.000000
15063.781510	0.003234	0.497550	0.233985	69.097244	20.812330	11.099672	0.000000	0.000000	0.000000	0.000000	0.000000	0.000000	0.205583	0.187102	-0.305582	0.000000	0.000000	1.000000	97.000000	1.000000
15063.784843	0.003234	0.497550	0.233985	69.097244	20.812330	11.099672	0.000000	0.000000	0.000000	0.000000	0.000000	0.000000	0.205583	0.187102	-0.305582	0.000000	0.000000	1.000000	97.000000	1.000000
15063.788176	0.003982	0.498148	0.232882	69.221901	20.524837	10.543168	0.000000	0.000000	0.000000	0.000000	0.000000	0.000000	0.224488	0.179370	-0.330768	0.000000	0.000000	1.000000	97.000000	1.000000
15063.791510	0.003982	0.498148	0.232882	69.221901	20.524837	10.543168	0.000000	0.000000	0.000000	0.000000	0.000000	0.000000	0.224488	0.179370	-0.330768	0.000000	0.000000	1.000000	97.000000	1.000000
15063.794843	0.003982	0.498148	0.232882	69.221901	20.524837	10.543168	0.000000	0.000000	0.000000	0.000000	0.000000	0.000000	0.224488	0.179370	-0.330768	0.000000	0.000000	1.000000	97.000000	1.000000
15063.798176	0.004793	0.498739	0.231711	69.355553	20.221287	9.945411	0.000000	0.000000	0.000000	0.000000	0.000000	0.000000	0.243248	0.177541	-0.351565	0.000000	0.000000	1.000000	97.000000	1.000000
15063.801510	0.004793	0.498739	0.231711	69.355553	20.221287	9.945411	0.000000	0.000000	0.000000	0.000000	0.000000	0.000000	0.243248	0.177541	-0.351565	0.000000	0.000000	1.000000	97.000000	1.000000
15063.804843	0.004793	0.498739	0.231711	69.355553	20.221287	9.945411	0.000000	0.000000	0.000000	0.000000	0.000000	0.000000	0.243248	0.177541	-0.351565	0.000000	0.000000	1.000000	97.000000	1.000000
15063.808176	0.005666	0.499307	0.230486	69.494652	19.901205	9.336205	0.000000	0.000000	0.000000	0.000000	0.000000	0.000000	0.261877	0.170285	-0.367309	0.000000	0.000000	1.000000	97.000000	1.000000
15063.811510	0.005666	0.499307	0.230486	69.494652	19.901205	9.336205	0.000000	0.000000	0.000000	0.000000	0.000000	0.000000	0.261877	0.170285	-0.367309	0.000000	0.000000	1.000000	97.000000	1.000000
15063.814843	0.005666	0.499307	0.230486	69.494652	19.901205	9.336205	0.000000	0.000000	0.000000	0.000000	0.000000	0.000000	0.261877	0.170285	-0.367309	0.000000	0.000000	1.000000	97.000000	1.000000
15063.818176	0.006568	0.499833	0.229227	69.642540	19.576077	8.829318	0.000000	0.000000	0.000000	0.000000	0.000000	0.000000	0.270617	0.157709	-0.377823	0.000000	0.000000	1.000000	97.000000	1.000000
15063.821510	0.006568	0.499833	0.229227	69.642540	19.576077	8.829318	0.000000	0.000000	0.000000	0.000000	0.000000	0.000000	0.270617	0.157709	-0.377823	0.000000	0.000000	1.000000	97.000000	1.000000
15063.824843	0.006568	0.499833	0.229227	69.642540	19.576077	8.829318	0.000000	0.000000	0.000000	0.000000	0.000000	0.000000	0.270617	0.157709	-0.377823	0.000000	0.000000	1.000000	97.000000	1.000000
15063.828176	0.007466	0.500334	0.227915	69.798805	19.226616	8.613301	0.000000	0.000000	0.000000	0.000000	0.000000	0.000000	0.269448	0.150471	-0.393597	0.000000	0.000000	1.000000	97.000000	1.000000
15063.831510	0.007466	0.500334	0.227915	69.798805	19.226616	8.613301	0.000000	0.000000	0.000000	0.000000	0.000000	0.000000	0.269448	0.150471	-0.393597	0.000000	0.000000	1.000000	97.000000	1.000000
15063.834843	0.007466	0.500334	0.227915	69.798805	19.226616	8.613301	0.000000	0.000000	0.000000	0.000000	0.000000	0.000000	0.269448	0.150471	-0.393597	0.000000	0.000000	1.000000	97.000000	1.000000
15063.838176	0.008328	0.500798	0.226634	69.957779	18.842884	8.588361	0.000000	0.000000	0.000000	0.000000	0.000000	0.000000	0.258784	0.139177	-0.384238	0.000000	0.000000	1.000000	97.000000	1.000000
15063.841510	0.008328	0.500798	0.226634	69.957779	18.842884	8.588361	0.000000	0.000000	0.000000	0.000000	0.000000	0.000000	0.258784	0.139177	-0.384238	0.000000	0.000000	1.000000	97.000000	1.000000
15063.844843	0.008328	0.500798	0.226634	69.957779	18.842884	8.588361	0.000000	0.000000	0.000000	0.000000	0.000000	0.000000	0.258784	0.139177	-0.384238	0.000000	0.000000	1.000000	97.000000	1.000000
15063.848176	0.009252	0.501240	0.225333	70.122574	18.422926	8.017004	0.000000	0.000000	0.000000	0.000000	0.000000	0.000000	0.277168	0.132611	-0.390370	0.000000	0.000000	1.000000	97.000000	1.000000
15063.851510	0.009252	0.501240	0.225333	70.122574	18.422926	8.017004	0.000000	0.000000	0.000000	0.000000	0.000000	0.000000	0.277168	0.132611	-0.390370	0.000000	0.000000	1.000000	97.000000	1.000000
15063.854843	0.009252	0.501240	0.225333	70.122574	18.422926	8.017004	0.000000	0.000000	0.000000	0.000000	0.000000	0.000000	0.277168	0.132611	-0.390370	0.000000	0.000000	1.000000	97.000000	1.000000
15063.858176	0.010238	0.501588	0.224049	70.286369	18.014721	7.262911	0.000000	0.000000	0.000000	0.000000	0.000000	0.000000	0.295588	0.104382	-0.385214	0.000000	0.000000	1.000000	97.000000	1.000000
15063.861510	0.010238	0.501588	0.224049	70.286369	18.014721	7.262911	0.000000	0.000000	0.000000	0.000000	0.000000	0.000000	0.295588	0.104382	-0.385214	0.000000	0.000000	1.000000	97.000000	1.000000
15063.864843	0.010238	0.501588	0.224049	70.286369	18.014721	7.262911	0.000000	0.000000	0.000000	0.000000	0.000000	0.000000	0.295588	0.104382	-0.385214	0.000000	0.000000	1.000000	97.000000	1.000000
15063.868176	0.011251	0.501934	0.222760	70.447128	17.627018	6.714147	0.000000	0.000000	0.000000	0.000000	0.000000	0.000000	0.304128	0.103857	-0.386705	0.000000	0.000000	1.000000	97.000000	1.000000
15063.871510	0.011251	0.501934	0.222760	70.447128	17.627018	6.714147	0.000000	0.000000	0.000000	0.000000	0.000000	0.000000	0.304128	0.103857	-0.386705	0.000000	0.000000	1.000000	97.000000	1.000000
15063.874843	0.011251	0.501934	0.222760	70.447128	17.627018	6.714147	0.000000	0.000000	0.000000	0.000000	0.000000	0.000000	0.304128	0.103857	-0.386705	0.000000	0.000000	1.000000	97.000000	1.000000
15063.878176	0.012261	0.502242	0.221469	70.607559	17.246967	6.650875	0.000000	0.000000	0.000000	0.000000	0.000000	0.000000	0.302958	0.092195	-0.387325	0.000000	0.000000	1.000000	97.000000	1.000000
15063.881510	0.012261	0.502242	0.221469	70.607559	17.246967	6.650875	0.000000	0.000000	0.000000	0.000000	0.000000	0.000000	0.302958	0.092195	-0.387325	0.000000	0.000000	1.000000	97.000000	1.000000
15063.884843	0.012261	0.502242	0.221469	70.607559	17.246967	6.650875	0.000000	0.000000	0.000000	0.000000	0.000000	0.000000	0.302958	0.092195	-0.387325	0.000000	0.000000	1.000000	97.000000	1.000000
15063.888176	0.013235	0.502491	0.220161	70.760460	16.840414	6.536626	0.000000	0.000000	0.000000	0.000000	0.000000	0.000000	0.292049	0.074706	-0.392368	0.000000	0.000000	1.000000	97.000000	1.000000
15063.891510	0.013235	0.502491	0.220161	70.760460	16.840414	6.536626	0.000000	0.000000	0.000000	0.000000	0.000000	0.000000	0.292049	0.074706	-0.392368	0.000000	0.000000	1.000000	97.000000	1.000000
15063.894843	0.013235	0.502491	0.220161	70.760460	16.840414	6.536626	0.000000	0.000000	0.000000	0.000000	0.000000	0.000000	0.292049	0.074706	-0.392368	0.000000	0.000000	1.000000	97.000000	1.000000
15063.898176	0.014269	0.502738	0.218847	70.907204	16.388359	5.850298	0.000000	0.000000	0.000000	0.000000	0.000000	0.000000	0.310138	0.074274	-0.394094	0.000000	0.000000	1.000000	97.000000	1.000000
15063.901510	0.014269	0.502738	0.218847	70.907204	16.388359	5.850298	0.000000	0.000000	0.000000	0.000000	0.000000	0.000000	0.310138	0.074274	-0.394094	0.000000	0.000000	1.000000	97.000000	1.000000
15063.904843	0.014269	0.502738	0.218847	70.907204	16.388359	5.850298	0.000000	0.000000	0.000000	0.000000	0.000000	0.000000	0.310138	0.074274	-0.394094	0.000000	0.000000	1.000000	97.000000	1.000000
15063.908176	0.015235	0.502932	0.217584	71.009460	15.924688	5.053710	0.000000	0.000000	0.000000	0.000000	0.000000	0.000000	0.290041	0.058259	-0.378815	0.000000	0.000000	1.000000	97.000000	1.000000
15063.911510	0.015235	0.502932	0.217584	71.009460	15.924688	5.053710	0.000000	0.000000	0.000000	0.000000	0.000000	0.000000	0.290041	0.058259	-0.378815	0.000000	0.000000	1.000000	97.000000	1.000000
15063.914843	0.015235	0.502932	0.217584	71.009460	15.924688	5.053710	0.000000	0.000000	0.000000	0.000000	0.000000	0.000000	0.290041	0.058259	-0.378815	0.000000	0.000000	1.000000	97.000000	1.000000
15063.918176	0.016103	0.503128	0.216353	71.039238	15.507913	4.371938	0.000000	0.000000	0.000000	0.000000	0.000000	0.000000	0.260382	0.058595	-0.369284	0.000000	0.000000	1.000000	97.000000	1.000000
15063.921510	0.016103	0.503128	0.216353	71.039238	15.507913	4.371938	0.000000	0.000000	0.000000	0.000000	0.000000	0.000000	0.260382	0.058595	-0.369284	0.000000	0.000000	1.000000	97.000000	1.000000
15063.924843	0.016103	0.503128	0.216353	71.039238	15.507913	4.371938	0.000000	0.000000	0.000000	0.000000	0.000000	0.000000	0.260382	0.058595	-0.369284	0.000000	0.000000	1.000000	97.000000	1.000000
15063.928176	0.016938	0.503327	0.215187	70.990395	15.162124	3.831734	0.000000	0.000000	0.000000	0.000000	0.000000	0.000000	0.250324	0.059635	-0.349949	0.000000	0.000000	1.000000	97.000000	1.000000
15063.931510	0.016938	0.503327	0.215187	70.990395	15.162124	3.831734	0.000000	0.000000	0.000000	0.000000	0.000000	0.000000	0.250324	0.059635	-0.349949	0.000000	0.000000	1.000000	97.000000	1.000000
15063.934843	0.016938	0.503327	0.215187	70.990395	15.162124	3.831734	0.000000	0.000000	0.000000	0.000000	0.000000	0.000000	0.250324	0.059635	-0.349949	0.000000	0.000000	1.000000	97.000000	1.000000
15063.938176	0.017675	0.503509	0.214071	70.869972	14.986081	3.576263	0.000000	0.000000	0.000000	0.000000	0.000000	0.000000	0.221150	0.054850	-0.334636	0.000000	0.000000	1.000000	97.000000	1.000000
15063.941510	0.017675	0.503509	0.214071	70.869972	14.986081	3.576263	0.000000	0.000000	0.000000	0.000000	0.000000	0.000000	0.221150	0.054850	-0.334636	0.000000	0.000000	1.000000	97.000000	1.000000
15063.944843	0.017675	0.503509	0.214071	70.869972	14.986081	3.576263	0.000000	0.000000	0.000000	0.000000	0.000000	0.000000	0.221150	0.054850	-0.334636	0.000000	0.000000	1.000000	97.000000	1.000000
15063.948176	0.018349	0.503698	0.213056	70.730003	14.885399	3.437707	0.000000	0.000000	0.000000	0.000000	0.000000	0.000000	0.202122	0.056679	-0.304581	0.000000	0.000000	1.000000	97.000000	1.000000
15063.951510	0.018349	0.503698	0.213056	70.730003	14.885399	3.437707	0.000000	0.000000	0.000000	0.000000	0.000000	0.000000	0.202122	0.056679	-0.304581	0.000000	0.000000	1.000000	97.000000	1.000000
15063.954843	0.018349	0.503698	0.213056	70.730003	14.885399	3.437707	0.000000	0.000000	0.000000	0.000000	0.000000	0.000000	0.202122	0.056679	-0.304581	0.000000	0.000000	1.000000	97.000000	1.000000
15063.958176	0.018959	0.503854	0.212111	70.606567	14.799941	3.326505	0.000000	0.000000	0.000000	0.000000	0.000000	0.000000	0.183012	0.046843	-0.283697	0.000000	0.000000	1.000000	97.000000	1.000000
15063.961510	0.018959	0.503854	0.212111	70.606567	14.799941	3.326505	0.000000	0.000000	0.000000	0.000000	0.000000	0.000000	0.183012	0.046843	-0.283697	0.000000	0.000000	1.000000	97.000000	1.000000
15063.964843	0.018959	0.503854	0.212111	70.606567	14.799941	3.326505	0.000000	0.000000	0.000000	0.000000	0.000000	0.000000	0.183012	0.046843	-0.283697	0.000000	0.000000	1.000000	97.000000	1.000000
15063.968176	0.019538	0.504017	0.211265	70.505241	14.778040	3.292205	0.000000	0.000000	0.000000	0.000000	0.000000	0.000000	0.173839	0.048763	-0.253542	0.000000	0.000000	1.000000	97.000000	1.000000
15063.971510	0.019538	0.504017	0.211265	70.505241	14.778040	3.292205	0.000000	0.000000	0.000000	0.000000	0.000000	0.000000	0.173839	0.048763	-0.253542	0.000000	0.000000	1.000000	97.000000	1.000000
15063.974843	0.019538	0.504017	0.211265	70.505241	14.778040	3.292205	0.000000	0.000000	0.000000	0.000000	0.000000	0.000000	0.173839	0.048763	-0.253542	0.000000	0.000000	1.000000	97.000000	1.000000
15063.978176	0.019538	0.504017	0.211265	70.444458	14.837490	3.353099	0.000000	0.000000	0.000000	0.000000	0.000000	0.000000	0.173839	0.048763	-0.253542	0.000000	0.000000	1.000000	97.000000	1.000000
15063.981510	0.020118	0.504184	0.210486	70.444458	14.837490	3.353099	0.000000	0.000000	0.000000	0.000000	0.000000	0.000000	0.173988	0.050025	-0.233694	0.000000	0.000000	1.000000	97.000000	1.000000
15063.984843	0.020118	0.504184	0.210486	70.444458	14.837490	3.353099	0.000000	0.000000	0.000000	0.000000	0.000000	0.000000	0.173988	0.050025	-0.233694	0.000000	0.000000	1.000000	97.000000	1.000000
15063.988176	0.020603	0.504299	0.209764	70.409454	14.973720	3.521928	0.000000	0.000000	0.000000	0.000000	0.000000	0.000000	0.145579	0.034518	-0.216822	0.000000	0.000000	1.000000	97.000000	1.000000
15063.991510	0.020603	0.504299	0.209764	70.409454	14.973720	3.521928	0.000000	0.000000	0.000000	0.000000	0.000000	0.000000	0.145579	0.034518	-0.216822	0.000000	0.000000	1.000000	97.000000	1.000000
15063.994843	0.020603	0.504299	0.209764	70.409454	14.973720	3.521928	0.000000	0.000000	0.000000	0.000000	0.000000	0.000000	0.145579	0.034518	-0.216822	0.000000	0.000000	1.000000	97.000000	1.000000
15063.998176	0.020603	0.504299	0.209764	70.405327	15.126014	3.696977	0.000000	0.000000	0.000000	0.000000	0.000000	0.000000	0.145579	0.034518	-0.216822	0.000000	0.000000	1.000000	97.000000	1.000000
15064.001510	0.021059	0.504401	0.209127	70.405327	15.126014	3.696977	0.000000	0.000000	0.000000	0.000000	0.000000	0.000000	0.136575	0.030759	-0.191003	0.000000	0.000000	1.000000	97.000000	1.000000
15064.004843	0.021059	0.504401	0.209127	70.405327	15.126014	3.696977	0.000000	0.000000	0.000000	0.000000	0.000000	0.000000	0.136575	0.030759	-0.191003	0.000000	0.000000	1.000000	97.000000	1.000000
15064.008176	0.021451	0.504525	0.208541	70.430229	15.289459	3.879623	0.000000	0.000000	0.000000	0.000000	0.000000	0.000000	0.117820	0.037201	-0.175757	0.000000	0.000000	1.000000	97.000000	1.000000
15064.011510	0.021451	0.504525	0.208541	70.430229	15.289459	3.879623	0.000000	0.000000	0.000000	0.000000	0.000000	0.000000	0.117820	0.037201	-0.175757	0.000000	0.000000	1.000000	97.000000	1.000000
15064.014843	0.021451	0.504525	0.208541	70.430229	15.289459	3.879623	0.000000	0.000000	0.000000	0.000000	0.000000	0.000000	0.117820	0.037201	-0.175757	0.000000	0.000000	1.000000	97.000000	1.000000
15064.018176	0.021451	0.504525	0.208541	70.454163	15.445311	4.070579	0.000000	0.000000	0.000000	0.000000	0.000000	0.000000	0.117820	0.037201	-0.175757	0.000000	0.000000	1.000000	97.000000	1.000000
15064.021510	0.021750	0.504615	0.207994	70.454163	15.445311	4.070579	0.000000	0.000000	0.000000	0.000000	0.000000	0.000000	0.089542	0.026933	-0.164073	0.000000	0.000000	1.000000	97.000000	1.000000
15064.024843	0.021750	0.504615	0.207994	70.454163	15.445311	4.070579	0.000000	0.000000	0.000000	0.000000	0.000000	0.000000	0.089542	0.026933	-0.164073	0.000000	0.000000	1.000000	97.000000	1.000000
15064.028176	0.022020	0.504695	0.207568	70.468384	15.595894	4.252416	0.000000	0.000000	0.000000	0.000000	0.000000	0.000000	0.081117	0.023973	-0.127773	0.000000	0.000000	1.000000	97.000000	1.000000
15064.031510	0.022020	0.504695	0.207568	70.468384	15.595894	4.252416	0.000000	0.000000	0.000000	0.000000	0.000000	0.000000	0.081117	0.023973	-0.127773	0.000000	0.000000	1.000000	97.000000	1.000000
15064.034843	0.022020	0.504695	0.207568	70.468384	15.595894	4.252416	0.000000	0.000000	0.000000	0.000000	0.000000	0.000000	0.081117	0.023973	-0.127773	0.000000	0.000000	1.000000	97.000000	1.000000
15064.038176	0.022020	0.504695	0.207568	70.478592	15.745984	4.442615	0.000000	0.000000	0.000000	0.000000	0.000000	0.000000	0.081117	0.023973	-0.127773	0.000000	0.000000	1.000000	97.000000	1.000000
15064.041510	0.022197	0.504777	0.207179	70.478592	15.745984	4.442615	0.000000	0.000000	0.000000	0.000000	0.000000	0.000000	0.052965	0.024640	-0.116713	0.000000	0.000000	1.000000	97.000000	1.000000
15064.044843	0.022197	0.504777	0.207179	70.478592	15.745984	4.442615	0.000000	0.000000	0.000000	0.000000	0.000000	0.000000	0.052965	0.024640	-0.116713	0.000000	0.000000	1.000000	97.000000	1.000000
15064.048176	0.022197	0.504777	0.207179	70.479103	15.911384	4.670140	0.000000	0.000000	0.000000	0.000000	0.000000	0.000000	0.052965	0.024640	-0.116713	0.000000	0.000000	1.000000	97.000000	1.000000
15064.051510	0.022197	0.504777	0.207179	70.479103	15.911384	4.670140	0.000000	0.000000	0.000000	0.000000	0.000000	0.000000	0.052965	0.024640	-0.116713	0.000000	0.000000	1.000000	97.000000	1.000000
15064.054843	0.022313	0.504847	0.206879	70.479103	15.911384	4.670140	0.000000	0.000000	0.000000	0.000000	0.000000	0.000000	0.034857	0.020992	-0.090185	0.000000	0.000000	1.000000	97.000000	1.000000
15064.058176	0.022368	0.504922	0.206648	70.471176	16.084213	4.919097	0.000000	0.000000	0.000000	0.000000	0.000000	0.000000	0.016606	0.022448	-0.069122	0.000000	0.000000	1.000000	97.000000	1.000000
15064.061510	0.022368	0.504922	0.206648	70.471176	16.084213	4.919097	0.000000	0.000000	0.000000	0.000000	0.000000	0.000000	0.016606	0.022448	-0.069122	0.000000	0.000000	1.000000	97.000000	1.000000
15064.064843	0.022368	0.504922	0.206648	70.471176	16.084213	4.919097	0.000000	0.000000	0.000000	0.000000	0.000000	0.000000	0.016606	0.022448	-0.069122	0.000000	0.000000	1.000000	97.000000	1.000000
15064.068176	0.022368	0.504922	0.206648	70.454605	16.287748	5.227954	0.000000	0.000000	0.000000	0.000000	0.000000	0.000000	0.016606	0.022448	-0.069122	0.000000	0.000000	1.000000	97.000000	1.000000
15064.071510	0.022331	0.505018	0.206471	70.454605	16.287748	5.227954	0.000000	0.000000	0.000000	0.000000	0.000000	0.000000	-0.011255	0.028974	-0.053226	0.000000	0.000000	1.000000	97.000000	1.000000
15064.074843	0.022331	0.505018	0.206471	70.454605	16.287748	5.227954	0.000000	0.000000	0.000000	0.000000	0.000000	0.000000	-0.011255	0.028974	-0.053226	0.000000	0.000000	1.000000	97.000000	1.000000
15064.078176	0.022331	0.505018	0.206471	70.427277	16.566883	5.655682	0.000000	0.000000	0.000000	0.000000	0.000000	0.000000	-0.011255	0.028974	-0.053226	0.000000	0.000000	1.000000	97.000000	1.000000
15064.081510	0.022331	0.505018	0.206471	70.427277	16.566883	5.655682	0.000000	0.000000	0.000000	0.000000	0.000000	0.000000	-0.011255	0.028974	-0.053226	0.000000	0.000000	1.000000	97.000000	1.000000
15064.084843	0.022229	0.505113	0.206261	70.427277	16.566883	5.655682	0.000000	0.000000	0.000000	0.000000	0.000000	0.000000	-0.030491	0.028214	-0.062858	0.000000	0.000000	1.000000	97.000000	1.000000
15064.088176	0.022229	0.505113	0.206261	70.390884	16.900820	6.175424	0.000000	0.000000	0.000000	0.000000	0.000000	0.000000	-0.030491	0.028214	-0.062858	0.000000	0.000000	1.000000	97.000000	1.000000
15064.091510	0.022229	0.505113	0.206261	70.390884	16.900820	6.175424	0.000000	0.000000	0.000000	0.000000	0.000000	0.000000	-0.030491	0.028214	-0.062858	0.000000	0.000000	1.000000	97.000000	1.000000
15064.094843	0.022229	0.505113	0.206261	70.390884	16.900820	6.175424	0.000000	0.000000	0.000000	0.000000	0.000000	0.000000	-0.030491	0.028214	-0.062858	0.000000	0.000000	1.000000	97.000000	1.000000
15064.098176	0.021926	0.505360	0.205669	70.365097	17.272360	6.749605	0.000000	0.000000	0.000000	0.000000	0.000000	0.000000	-0.091006	0.074383	-0.177704	0.000000	0.000000	1.000000	97.000000	1.000000
15064.101510	0.021926	0.505360	0.205669	70.365097	17.272360	6.749605	0.000000	0.000000	0.000000	0.000000	0.000000	0.000000	-0.091006	0.074383	-0.177704	0.000000	0.000000	1.000000	97.000000	1.000000
15064.104843	0.021926	0.505360	0.205669	70.365097	17.272360	6.749605	0.000000	0.000000	0.000000	0.000000	0.000000	0.000000	-0.091006	0.074383	-0.177704	0.000000	0.000000	1.000000	97.000000	1.000000
15064.108176	0.021926	0.505360	0.205669	70.366417	17.693098	7.376218	0.000000	0.000000	0.000000	0.000000	0.000000	0.000000	-0.091006	0.074383	-0.177704	0.000000	0.000000	1.000000	97.000000	1.000000
15064.111510	0.021783	0.505487	0.205165	70.366417	17.693098	7.376218	0.000000	0.000000	0.000000	0.000000	0.000000	0.000000	-0.042768	0.038064	-0.151051	0.000000	0.000000	1.000000	97.000000	1.000000
15064.114843	0.021783	0.505487	0.205165	70.366417	17.693098	7.376218	0.000000	0.000000	0.000000	0.000000	0.000000	0.000000	-0.042768	0.038064	-0.151051	0.000000	0.000000	1.000000	97.000000	1.000000
15064.118176	0.021667	0.505621	0.204505	70.426605	18.158333	8.035672	0.000000	0.000000	0.000000	0.000000	0.000000	0.000000	-0.034816	0.040031	-0.198128	0.000000	0.000000	1.000000	97.000000	1.000000
15064.121510	0.021667	0.505621	0.204505	70.426605	18.158333	8.035672	0.000000	0.000000	0.000000	0.000000	0.000000	0.000000	-0.034816	0.040031	-0.198128	0.000000	0.000000	1.000000	97.000000	1.000000
15064.124843	0.021667	0.505621	0.204505	70.426605	18.158333	8.035672	0.000000	0.000000	0.000000	0.000000	0.000000	0.000000	-0.034816	0.040031	-0.198128	0.000000	0.000000	1.000000	97.000000	1.000000
15064.128176	0.021667	0.505621	0.204505	70.546669	18.614439	8.632289	0.000000	0.000000	0.000000	0.000000	0.000000	0.000000	-0.034816	0.040031	-0.198128	0.000000	0.000000	1.000000	97.000000	1.000000
15064.131510	0.021610	0.505799	0.203718	70.546669	18.614439	8.632289	0.000000	0.000000	0.000000	0.000000	0.000000	0.000000	-0.017155	0.053516	-0.236162	0.000000	0.000000	1.000000	97.000000	1.000000
15064.134843	0.021610	0.505799	0.203718	70.546669	18.614439	8.632289	0.000000	0.000000	0.000000	0.000000	0.000000	0.000000	-0.017155	0.053516	-0.236162	0.000000	0.000000	1.000000	97.000000	1.000000
15064.138176	0.021580	0.505967	0.202791	70.698898	19.007149	9.108150	0.000000	0.000000	0.000000	0.000000	0.000000	0.000000	-0.009090	0.050278	-0.277984	0.000000	0.000000	1.000000	97.000000	1.000000
15064.141510	0.021580	0.505967	0.202791	70.698898	19.007149	9.108150	0.000000	0.000000	0.000000	0.000000	0.000000	0.000000	-0.009090	0.050278	-0.277984	0.000000	0.000000	1.000000	97.000000	1.000000
15064.144843	0.021580	0.505967	0.202791	70.698898	19.007149	9.108150	0.000000	0.000000	0.000000	0.000000	0.000000	0.000000	-0.009090	0.050278	-0.277984	0.000000	0.000000	1.000000	97.000000	1.000000
15064.148176	0.021608	0.506234	0.201750	70.860695	19.299753	9.426395	0.000000	0.000000	0.000000	0.000000	0.000000	0.000000	0.008575	0.080177	-0.312387	0.000000	0.000000	1.000000	97.000000	1.000000
15064.151510	0.021608	0.506234	0.201750	70.860695	19.299753	9.426395	0.000000	0.000000	0.000000	0.000000	0.000000	0.000000	0.008575	0.080177	-0.312387	0.000000	0.000000	1.000000	97.000000	1.000000
15064.154843	0.021608	0.506234	0.201750	70.860695	19.299753	9.426395	0.000000	0.000000	0.000000	0.000000	0.000000	0.000000	0.008575	0.080177	-0.312387	0.000000	0.000000	1.000000	97.000000	1.000000
15064.158176	0.021727	0.506548	0.200614	71.006500	19.493196	9.607357	0.000000	0.000000	0.000000	0.000000	0.000000	0.000000	0.035710	0.094068	-0.340914	0.000000	0.000000	1.000000	97.000000	1.000000
15064.161510	0.021727	0.506548	0.200614	71.006500	19.493196	9.607357	0.000000	0.000000	0.000000	0.000000	0.000000	0.000000	0.035710	0.094068	-0.340914	0.000000	0.000000	1.000000	97.000000	1.000000
15064.164843	0.021727	0.506548	0.200614	71.006500	19.493196	9.607357	0.000000	0.000000	0.000000	0.000000	0.000000	0.000000	0.035710	0.094068	-0.340914	0.000000	0.000000	1.000000	97.000000	1.000000
15064.168176	0.021843	0.506979	0.199379	71.112106	19.632711	9.730047	0.000000	0.000000	0.000000	0.000000	0.000000	0.000000	0.034572	0.129339	-0.370304	0.000000	0.000000	1.000000	97.000000	1.000000
15064.171510	0.021843	0.506979	0.199379	71.112106	19.632711	9.730047	0.000000	0.000000	0.000000	0.000000	0.000000	0.000000	0.034572	0.129339	-0.370304	0.000000	0.000000	1.000000	97.000000	1.000000
15064.174843	0.021843	0.506979	0.199379	71.112106	19.632711	9.730047	0.000000	0.000000	0.000000	0.000000	0.000000	0.000000	0.034572	0.129339	-0.370304	0.000000	0.000000	1.000000	97.000000	1.000000
15064.178176	0.022019	0.507496	0.198116	71.172035	19.708664	9.792036	0.000000	0.000000	0.000000	0.000000	0.000000	0.000000	0.052792	0.155185	-0.378958	0.000000	0.000000	1.000000	97.000000	1.000000
15064.181510	0.022019	0.507496	0.198116	71.172035	19.708664	9.792036	0.000000	0.000000	0.000000	0.000000	0.000000	0.000000	0.052792	0.155185	-0.378958	0.000000	0.000000	1.000000	97.000000	1.000000
15064.184843	0.022019	0.507496	0.198116	71.172035	19.708664	9.792036	0.000000	0.000000	0.000000	0.000000	0.000000	0.000000	0.052792	0.155185	-0.378958	0.000000	0.000000	1.000000	97.000000	1.000000
15064.188176	0.022193	0.508154	0.196839	71.216728	19.772583	9.836576	0.000000	0.000000	0.000000	0.000000	0.000000	0.000000	0.052399	0.197334	-0.383146	0.000000	0.000000	1.000000	97.000000	1.000000
15064.191510	0.022193	0.508154	0.196839	71.216728	19.772583	9.836576	0.000000	0.000000	0.000000	0.000000	0.000000	0.000000	0.052399	0.197334	-0.383146	0.000000	0.000000	1.000000	97.000000	1.000000
15064.194843	0.022193	0.508154	0.196839	71.216728	19.772583	9.836576	0.000000	0.000000	0.000000	0.000000	0.000000	0.000000	0.052399	0.197334	-0.383146	0.000000	0.000000	1.000000	97.000000	1.000000
15064.198176	0.022459	0.508842	0.195518	71.258446	19.836607	9.878337	0.000000	0.000000	0.000000	0.000000	0.000000	0.000000	0.079614	0.206310	-0.396287	0.000000	0.000000	1.000000	97.000000	1.000000
15064.201510	0.022459	0.508842	0.195518	71.258446	19.836607	9.878337	0.000000	0.000000	0.000000	0.000000	0.000000	0.000000	0.079614	0.206310	-0.396287	0.000000	0.000000	1.000000	97.000000	1.000000
15064.204843	0.022459	0.508842	0.195518	71.258446	19.836607	9.878337	0.000000	0.000000	0.000000	0.000000	0.000000	0.000000	0.079614	0.206310	-0.396287	0.000000	0.000000	1.000000	97.000000	1.000000
15064.208176	0.022784	0.509633	0.194183	71.291214	19.900438	9.911274	0.000000	0.000000	0.000000	0.000000	0.000000	0.000000	0.097669	0.237372	-0.400511	0.000000	0.000000	1.000000	97.000000	1.000000
15064.211510	0.022784	0.509633	0.194183	71.291214	19.900438	9.911274	0.000000	0.000000	0.000000	0.000000	0.000000	0.000000	0.097669	0.237372	-0.400511	0.000000	0.000000	1.000000	97.000000	1.000000
15064.214843	0.022784	0.509633	0.194183	71.291214	19.900438	9.911274	0.000000	0.000000	0.000000	0.000000	0.000000	0.000000	0.097669	0.237372	-0.400511	0.000000	0.000000	1.000000	97.000000	1.000000
15064.218176	0.023169	0.510472	0.192820	71.320992	19.966967	9.941316	0.000000	0.000000	0.000000	0.000000	0.000000	0.000000	0.115458	0.251812	-0.408791	0.000000	0.000000	1.000000	97.000000	1.000000
15064.221510	0.023169	0.510472	0.192820	71.320992	19.966967	9.941316	0.000000	0.000000	0.000000	0.000000	0.000000	0.000000	0.115458	0.251812	-0.408791	0.000000	0.000000	1.000000	97.000000	1.000000
15064.224843	0.023169	0.510472	0.192820	71.320992	19.966967	9.941316	0.000000	0.000000	0.000000	0.000000	0.000000	0.000000	0.115458	0.251812	-0.408791	0.000000	0.000000	1.000000	97.000000	1.000000
15064.228176	0.023644	0.511343	0.191447	71.347794	20.038897	9.976409	0.000000	0.000000	0.000000	0.000000	0.000000	0.000000	0.142559	0.261270	-0.411846	0.000000	0.000000	1.000000	97.000000	1.000000
15064.231510	0.023644	0.511343	0.191447	71.347794	20.038897	9.976409	0.000000	0.000000	0.000000	0.000000	0.000000	0.000000	0.142559	0.261270	-0.411846	0.000000	0.000000	1.000000	97.000000	1.000000
15064.234843	0.023644	0.511343	0.191447	71.347794	20.038897	9.976409	0.000000	0.000000	0.000000	0.000000	0.000000	0.000000	0.142559	0.261270	-0.411846	0.000000	0.000000	1.000000	97.000000	1.000000
15064.238176	0.024175	0.512255	0.189976	71.382637	20.122524	10.020634	0.000000	0.000000	0.000000	0.000000	0.000000	0.000000	0.159261	0.273693	-0.441345	0.000000	0.000000	1.000000	97.000000	1.000000
15064.241510	0.024175	0.512255	0.189976	71.382637	20.122524	10.020634	0.000000	0.000000	0.000000	0.000000	0.000000	0.000000	0.159261	0.273693	-0.441345	0.000000	0.000000	1.000000	97.000000	1.000000
15064.244843	0.024175	0.512255	0.189976	71.382637	20.122524	10.020634	0.000000	0.000000	0.000000	0.000000	0.000000	0.000000	0.159261	0.273693	-0.441345	0.000000	0.000000	1.000000	97.000000	1.000000
15064.248176	0.024732	0.513160	0.188464	71.412971	20.202127	10.053640	0.000000	0.000000	0.000000	0.000000	0.000000	0.000000	0.167215	0.271381	-0.453604	0.000000	0.000000	1.000000	97.000000	1.000000
15064.251510	0.024732	0.513160	0.188464	71.412971	20.202127	10.053640	0.000000	0.000000	0.000000	0.000000	0.000000	0.000000	0.167215	0.271381	-0.453604	0.000000	0.000000	1.000000	97.000000	1.000000
15064.254843	0.024732	0.513160	0.188464	71.412971	20.202127	10.053640	0.000000	0.000000	0.000000	0.000000	0.000000	0.000000	0.167215	0.271381	-0.453604	0.000000	0.000000	1.000000	97.000000	1.000000
15064.258176	0.025315	0.514054	0.186876	71.452751	20.289635	10.098529	0.000000	0.000000	0.000000	0.000000	0.000000	0.000000	0.174655	0.268043	-0.476479	0.000000	0.000000	1.000000	97.000000	1.000000
15064.261510	0.025315	0.514054	0.186876	71.452751	20.289635	10.098529	0.000000	0.000000	0.000000	0.000000	0.000000	0.000000	0.174655	0.268043	-0.476479	0.000000	0.000000	1.000000	97.000000	1.000000
15064.264843	0.025315	0.514054	0.186876	71.452751	20.289635	10.098529	0.000000	0.000000	0.000000	0.000000	0.000000	0.000000	0.174655	0.268043	-0.476479	0.000000	0.000000	1.000000	97.000000	1.000000
15064.268176	0.025893	0.514958	0.185263	71.495277	20.359509	10.172806	0.000000	0.000000	0.000000	0.000000	0.000000	0.000000	0.173424	0.271327	-0.483763	0.000000	0.000000	1.000000	97.000000	1.000000
15064.271510	0.025893	0.514958	0.185263	71.495277	20.359509	10.172806	0.000000	0.000000	0.000000	0.000000	0.000000	0.000000	0.173424	0.271327	-0.483763	0.000000	0.000000	1.000000	97.000000	1.000000
15064.274843	0.025893	0.514958	0.185263	71.495277	20.359509	10.172806	0.000000	0.000000	0.000000	0.000000	0.000000	0.000000	0.173424	0.271327	-0.483763	0.000000	0.000000	1.000000	97.000000	1.000000
15064.278176	0.026405	0.515819	0.183616	71.544106	20.405529	10.401736	0.000000	0.000000	0.000000	0.000000	0.000000	0.000000	0.153760	0.258228	-0.494201	0.000000	0.000000	1.000000	97.000000	1.000000
15064.281510	0.026405	0.515819	0.183616	71.544106	20.405529	10.401736	0.000000	0.000000	0.000000	0.000000	0.000000	0.000000	0.153760	0.258228	-0.494201	0.000000	0.000000	1.000000	97.000000	1.000000
15064.284843	0.026405	0.515819	0.183616	71.544106	20.405529	10.401736	0.000000	0.000000	0.000000	0.000000	0.000000	0.000000	0.153760	0.258228	-0.494201	0.000000	0.000000	1.000000	97.000000	1.000000
15064.288176	0.026854	0.516674	0.181966	71.600288	20.423092	11.484478	0.000000	0.000000	0.000000	0.000000	0.000000	0.000000	0.134610	0.256680	-0.494975	0.000000	0.000000	1.000000	97.000000	1.000000
15064.291510	0.026854	0.516674	0.181966	71.600288	20.423092	11.484478	0.000000	0.000000	0.000000	0.000000	0.000000	0.000000	0.134610	0.256680	-0.494975	0.000000	0.000000	1.000000	97.000000	1.000000
15064.294843	0.026854	0.516674	0.181966	71.600288	20.423092	11.484478	0.000000	0.000000	0.000000	0.000000	0.000000	0.000000	0.134610	0.256680	-0.494975	0.000000	0.000000	1.000000	97.000000	1.000000
15064.298176	0.027240	0.517544	0.180330	71.667374	20.360411	12.810874	0.000000	0.000000	0.000000	0.000000	0.000000	0.000000	0.115805	0.260808	-0.490883	0.000000	0.000000	1.000000	97.000000	1.000000
15064.301510	0.027240	0.517544	0.180330	71.667374	20.360411	12.810874	0.000000	0.000000	0.000000	0.000000	0.000000	0.000000	0.115805	0.260808	-0.490883	0.000000	0.000000	1.000000	97.000000	1.000000
15064.304843	0.027240	0.517544	0.180330	71.667374	20.360411	12.810874	0.000000	0.000000	0.000000	0.000000	0.000000	0.000000	0.115805	0.260808	-0.490883	0.000000	0.000000	1.000000	97.000000	1.000000
15064.308176	0.027685	0.518427	0.178702	71.738113	20.228748	13.299502	0.000000	0.000000	0.000000	0.000000	0.000000	0.000000	0.133370	0.264962	-0.488309	0.000000	0.000000	1.000000	97.000000	1.000000
15064.311510	0.027685	0.518427	0.178702	71.738113	20.228748	13.299502	0.000000	0.000000	0.000000	0.000000	0.000000	0.000000	0.133370	0.264962	-0.488309	0.000000	0.000000	1.000000	97.000000	1.000000
15064.314843	0.027685	0.518427	0.178702	71.738113	20.228748	13.299502	0.000000	0.000000	0.000000	0.000000	0.000000	0.000000	0.133370	0.264962	-0.488309	0.000000	0.000000	1.000000	97.000000	1.000000
15064.318176	0.028216	0.519339	0.177062	71.805557	20.103594	13.057584	0.000000	0.000000	0.000000	0.000000	0.000000	0.000000	0.159579	0.273738	-0.492003	0.000000	0.000000	1.000000	97.000000	1.000000
15064.321510	0.028216	0.519339	0.177062	71.805557	20.103594	13.057584	0.000000	0.000000	0.000000	0.000000	0.000000	0.000000	0.159579	0.273738	-0.492003	0.000000	0.000000	1.000000	97.000000	1.000000
15064.324843	0.028216	0.519339	0.177062	71.805557	20.103594	13.057584	0.000000	0.000000	0.000000	0.000000	0.000000	0.000000	0.159579	0.273738	-0.492003	0.000000	0.000000	1.000000	97.000000	1.000000
15064.328176	0.028775	0.520246	0.175416	71.861626	20.056526	12.888158	0.000000	0.000000	0.000000	0.000000	0.000000	0.000000	0.167597	0.272087	-0.493956	0.000000	0.000000	1.000000	97.000000	1.000000
15064.331510	0.028775	0.520246	0.175416	71.861626	20.056526	12.888158	0.000000	0.000000	0.000000	0.000000	0.000000	0.000000	0.167597	0.272087	-0.493956	0.000000	0.000000	1.000000	97.000000	1.000000
15064.334843	0.028775	0.520246	0.175416	71.861626	20.056526	12.888158	0.000000	0.000000	0.000000	0.000000	0.000000	0.000000	0.167597	0.272087	-0.493956	0.000000	0.000000	1.000000	97.000000	1.000000
15064.338176	0.029273	0.521205	0.173815	71.898575	20.064449	12.812219	0.000000	0.000000	0.000000	0.000000	0.000000	0.000000	0.149258	0.287570	-0.480153	0.000000	0.000000	1.000000	97.000000	1.000000
15064.341510	0.029273	0.521205	0.173815	71.898575	20.064449	12.812219	0.000000	0.000000	0.000000	0.000000	0.000000	0.000000	0.149258	0.287570	-0.480153	0.000000	0.000000	1.000000	97.000000	1.000000
15064.344843	0.029273	0.521205	0.173815	71.898575	20.064449	12.812219	0.000000	0.000000	0.000000	0.000000	0.000000	0.000000	0.149258	0.287570	-0.480153	0.000000	0.000000	1.000000	97.000000	1.000000
15064.348176	0.029740	0.522200	0.172279	71.924225	20.100454	12.784428	0.000000	0.000000	0.000000	0.000000	0.000000	0.000000	0.140334	0.298427	-0.460805	0.000000	0.000000	1.000000	97.000000	1.000000
15064.351510	0.029740	0.522200	0.172279	71.924225	20.100454	12.784428	0.000000	0.000000	0.000000	0.000000	0.000000	0.000000	0.140334	0.298427	-0.460805	0.000000	0.000000	1.000000	97.000000	1.000000
15064.354843	0.029740	0.522200	0.172279	71.924225	20.100454	12.784428	0.000000	0.000000	0.000000	0.000000	0.000000	0.000000	0.140334	0.298427	-0.460805	0.000000	0.000000	1.000000	97.000000	1.000000
15064.358176	0.030239	0.523215	0.170825	71.936897	20.135023	12.755411	0.000000	0.000000	0.000000	0.000000	0.000000	0.000000	0.149702	0.304747	-0.436301	0.000000	0.000000	1.000000	97.000000	1.000000
15064.361510	0.030239	0.523215	0.170825	71.936897	20.135023	12.755411	0.000000	0.000000	0.000000	0.000000	0.000000	0.000000	0.149702	0.304747	-0.436301	0.000000	0.000000	1.000000	97.000000	1.000000
15064.364843	0.030239	0.523215	0.170825	71.936897	20.135023	12.755411	0.000000	0.000000	0.000000	0.000000	0.000000	0.000000	0.149702	0.304747	-0.436301	0.000000	0.000000	1.000000	97.000000	1.000000
15064.368176	0.030742	0.524276	0.169506	71.937073	20.161783	12.719755	0.000000	0.000000	0.000000	0.000000	0.000000	0.000000	0.150921	0.318030	-0.395654	0.000000	0.000000	1.000000	97.000000	1.000000
15064.371510	0.030742	0.524276	0.169506	71.937073	20.161783	12.719755	0.000000	0.000000	0.000000	0.000000	0.000000	0.000000	0.150921	0.318030	-0.395654	0.000000	0.000000	1.000000	97.000000	1.000000
15064.374843	0.030742	0.524276	0.169506	71.937073	20.161783	12.719755	0.000000	0.000000	0.000000	0.000000	0.000000	0.000000	0.150921	0.318030	-0.395654	0.000000	0.000000	1.000000	97.000000	1.000000
15064.378176	0.031219	0.525377	0.168289	71.924416	20.156834	12.647309	0.000000	0.000000	0.000000	0.000000	0.000000	0.000000	0.142813	0.330387	-0.365205	0.000000	0.000000	1.000000	97.000000	1.000000
15064.381510	0.031219	0.525377	0.168289	71.924416	20.156834	12.647309	0.000000	0.000000	0.000000	0.000000	0.000000	0.000000	0.142813	0.330387	-0.365205	0.000000	0.000000	1.000000	97.000000	1.000000
15064.384843	0.031219	0.525377	0.168289	71.924416	20.156834	12.647309	0.000000	0.000000	0.000000	0.000000	0.000000	0.000000	0.142813	0.330387	-0.365205	0.000000	0.000000	1.000000	97.000000	1.000000
15064.388176	0.031730	0.526543	0.167222	71.895210	20.151491	12.584288	0.000000	0.000000	0.000000	0.000000	0.000000	0.000000	0.153414	0.349761	-0.319931	0.000000	0.000000	1.000000	97.000000	1.000000
15064.391510	0.031730	0.526543	0.167222	71.895210	20.151491	12.584288	0.000000	0.000000	0.000000	0.000000	0.000000	0.000000	0.153414	0.349761	-0.319931	0.000000	0.000000	1.000000	97.000000	1.000000
15064.394843	0.031730	0.526543	0.167222	71.895210	20.151491	12.584288	0.000000	0.000000	0.000000	0.000000	0.000000	0.000000	0.153414	0.349761	-0.319931	0.000000	0.000000	1.000000	97.000000	1.000000
15064.398176	0.032273	0.527713	0.166223	71.851936	20.152422	12.555223	0.000000	0.000000	0.000000	0.000000	0.000000	0.000000	0.162789	0.351014	-0.299896	0.000000	0.000000	1.000000	97.000000	1.000000
15064.401510	0.032273	0.527713	0.166223	71.851936	20.152422	12.555223	0.000000	0.000000	0.000000	0.000000	0.000000	0.000000	0.162789	0.351014	-0.299896	0.000000	0.000000	1.000000	97.000000	1.000000
15064.404843	0.032273	0.527713	0.166223	71.851936	20.152422	12.555223	0.000000	0.000000	0.000000	0.000000	0.000000	0.000000	0.162789	0.351014	-0.299896	0.000000	0.000000	1.000000	97.000000	1.000000
15064.408176	0.032816	0.528936	0.165267	71.804596	20.158106	12.797565	0.000000	0.000000	0.000000	0.000000	0.000000	0.000000	0.162941	0.367074	-0.286517	0.000000	0.000000	1.000000	97.000000	1.000000
15064.411510	0.032816	0.528936	0.165267	71.804596	20.158106	12.797565	0.000000	0.000000	0.000000	0.000000	0.000000	0.000000	0.162941	0.367074	-0.286517	0.000000	0.000000	1.000000	97.000000	1.000000
15064.414843	0.032816	0.528936	0.165267	71.804596	20.158106	12.797565	0.000000	0.000000	0.000000	0.000000	0.000000	0.000000	0.162941	0.367074	-0.286517	0.000000	0.000000	1.000000	97.000000	1.000000
15064.418176	0.033357	0.530190	0.164305	71.755447	20.129280	13.589333	0.000000	0.000000	0.000000	0.000000	0.000000	0.000000	0.162290	0.376176	-0.288820	0.000000	0.000000	1.000000	97.000000	1.000000
15064.421510	0.033357	0.530190	0.164305	71.755447	20.129280	13.589333	0.000000	0.000000	0.000000	0.000000	0.000000	0.000000	0.162290	0.376176	-0.288820	0.000000	0.000000	1.000000	97.000000	1.000000
15064.424843	0.033357	0.530190	0.164305	71.755447	20.129280	13.589333	0.000000	0.000000	0.000000	0.000000	0.000000	0.000000	0.162290	0.376176	-0.288820	0.000000	0.000000	1.000000	97.000000	1.000000
15064.428176	0.033894	0.531489	0.163314	71.722420	19.980764	14.322645	0.000000	0.000000	0.000000	0.000000	0.000000	0.000000	0.161300	0.389672	-0.297212	0.000000	0.000000	1.000000	97.000000	1.000000
15064.431510	0.033894	0.531489	0.163314	71.722420	19.980764	14.322645	0.000000	0.000000	0.000000	0.000000	0.000000	0.000000	0.161300	0.389672	-0.297212	0.000000	0.000000	1.000000	97.000000	1.000000
15064.434843	0.033894	0.531489	0.163314	71.722420	19.980764	14.322645	0.000000	0.000000	0.000000	0.000000	0.000000	0.000000	0.161300	0.389672	-0.297212	0.000000	0.000000	1.000000	97.000000	1.000000
15064.438176	0.034514	0.532809	0.162238	71.723961	19.704813	14.383137	0.000000	0.000000	0.000000	0.000000	0.000000	0.000000	0.185873	0.395967	-0.322821	0.000000	0.000000	1.000000	97.000000	1.000000
15064.441510	0.034514	0.532809	0.162238	71.723961	19.704813	14.383137	0.000000	0.000000	0.000000	0.000000	0.000000	0.000000	0.185873	0.395967	-0.322821	0.000000	0.000000	1.000000	97.000000	1.000000
15064.444843	0.034514	0.532809	0.162238	71.723961	19.704813	14.383137	0.000000	0.000000	0.000000	0.000000	0.000000	0.000000	0.185873	0.395967	-0.322821	0.000000	0.000000	1.000000	97.000000	1.000000
15064.448176	0.035187	0.534101	0.161102	71.776962	19.315937	13.981524	0.000000	0.000000	0.000000	0.000000	0.000000	0.000000	0.201838	0.387525	-0.340799	0.000000	0.000000	1.000000	97.000000	1.000000
15064.451510	0.035187	0.534101	0.161102	71.776962	19.315937	13.981524	0.000000	0.000000	0.000000	0.000000	0.000000	0.000000	0.201838	0.387525	-0.340799	0.000000	0.000000	1.000000	97.000000	1.000000
15064.454843	0.035187	0.534101	0.161102	71.776962	19.315937	13.981524	0.000000	0.000000	0.000000	0.000000	0.000000	0.000000	0.201838	0.387525	-0.340799	0.000000	0.000000	1.000000	97.000000	1.000000
15064.458176	0.035853	0.535432	0.159901	71.874649	18.837509	13.410302	0.000000	0.000000	0.000000	0.000000	0.000000	0.000000	0.199918	0.399225	-0.360391	0.000000	0.000000	1.000000	97.000000	1.000000
15064.461510	0.035853	0.535432	0.159901	71.874649	18.837509	13.410302	0.000000	0.000000	0.000000	0.000000	0.000000	0.000000	0.199918	0.399225	-0.360391	0.000000	0.000000	1.000000	97.000000	1.000000
15064.464843	0.035853	0.535432	0.159901	71.874649	18.837509	13.410302	0.000000	0.000000	0.000000	0.000000	0.000000	0.000000	0.199918	0.399225	-0.360391	0.000000	0.000000	1.000000	97.000000	1.000000
15064.468176	0.036575	0.536757	0.158691	71.993988	18.272667	12.629346	0.000000	0.000000	0.000000	0.000000	0.000000	0.000000	0.216545	0.397673	-0.362897	0.000000	0.000000	1.000000	97.000000	1.000000
15064.471510	0.036575	0.536757	0.158691	71.993988	18.272667	12.629346	0.000000	0.000000	0.000000	0.000000	0.000000	0.000000	0.216545	0.397673	-0.362897	0.000000	0.000000	1.000000	97.000000	1.000000
15064.474843	0.036575	0.536757	0.158691	71.993988	18.272667	12.629346	0.000000	0.000000	0.000000	0.000000	0.000000	0.000000	0.216545	0.397673	-0.362897	0.000000	0.000000	1.000000	97.000000	1.000000
15064.478176	0.037381	0.538077	0.157471	72.138062	17.667505	11.893476	0.000000	0.000000	0.000000	0.000000	0.000000	0.000000	0.241817	0.396103	-0.365985	0.000000	0.000000	1.000000	97.000000	1.000000
15064.481510	0.037381	0.538077	0.157471	72.138062	17.667505	11.893476	0.000000	0.000000	0.000000	0.000000	0.000000	0.000000	0.241817	0.396103	-0.365985	0.000000	0.000000	1.000000	97.000000	1.000000
15064.484843	0.037381	0.538077	0.157471	72.138062	17.667505	11.893476	0.000000	0.000000	0.000000	0.000000	0.000000	0.000000	0.241817	0.396103	-0.365985	0.000000	0.000000	1.000000	97.000000	1.000000
15064.488176	0.038209	0.539402	0.156187	72.266922	16.987345	11.572784	0.000000	0.000000	0.000000	0.000000	0.000000	0.000000	0.248396	0.397388	-0.385096	0.000000	0.000000	1.000000	97.000000	1.000000
15064.491510	0.038209	0.539402	0.156187	72.266922	16.987345	11.572784	0.000000	0.000000	0.000000	0.000000	0.000000	0.000000	0.248396	0.397388	-0.385096	0.000000	0.000000	1.000000	97.000000	1.000000
15064.494843	0.038209	0.539402	0.156187	72.266922	16.987345	11.572784	0.000000	0.000000	0.000000	0.000000	0.000000	0.000000	0.248396	0.397388	-0.385096	0.000000	0.000000	1.000000	97.000000	1.000000
15064.498176	0.039064	0.540726	0.154933	72.395775	16.152452	11.266423	0.000000	0.000000	0.000000	0.000000	0.000000	0.000000	0.256618	0.397166	-0.376366	0.000000	0.000000	1.000000	97.000000	1.000000
15064.501510	0.039064	0.540726	0.154933	72.395775	16.152452	11.266423	0.000000	0.000000	0.000000	0.000000	0.000000	0.000000	0.256618	0.397166	-0.376366	0.000000	0.000000	1.000000	97.000000	1.000000
15064.504843	0.039064	0.540726	0.154933	72.395775	16.152452	11.266423	0.000000	0.000000	0.000000	0.000000	0.000000	0.000000	0.256618	0.397166	-0.376366	0.000000	0.000000	1.000000	97.000000	1.000000
15064.508176	0.039944	0.542025	0.153655	72.511337	15.154515	10.477563	0.000000	0.000000	0.000000	0.000000	0.000000	0.000000	0.263807	0.389797	-0.383312	0.000000	0.000000	1.000000	97.000000	1.000000
15064.511510	0.039944	0.542025	0.153655	72.511337	15.154515	10.477563	0.000000	0.000000	0.000000	0.000000	0.000000	0.000000	0.263807	0.389797	-0.383312	0.000000	0.000000	1.000000	97.000000	1.000000
15064.514843	0.039944	0.542025	0.153655	72.511337	15.154515	10.477563	0.000000	0.000000	0.000000	0.000000	0.000000	0.000000	0.263807	0.389797	-0.383312	0.000000	0.000000	1.000000	97.000000	1.000000
15064.518176	0.040909	0.543344	0.152419	72.605446	14.117453	9.369208	0.000000	0.000000	0.000000	0.000000	0.000000	0.000000	0.289645	0.395472	-0.370983	0.000000	0.000000	1.000000	97.000000	1.000000
15064.521510	0.040909	0.543344	0.152419	72.605446	14.117453	9.369208	0.000000	0.000000	0.000000	0.000000	0.000000	0.000000	0.289645	0.395472	-0.370983	0.000000	0.000000	1.000000	97.000000	1.000000
15064.524843	0.040909	0.543344	0.152419	72.605446	14.117453	9.369208	0.000000	0.000000	0.000000	0.000000	0.000000	0.000000	0.289645	0.395472	-0.370983	0.000000	0.000000	1.000000	97.000000	1.000000
15064.528176	0.041899	0.544657	0.151174	72.672775	13.094656	8.110245	0.000000	0.000000	0.000000	0.000000	0.000000	0.000000	0.296994	0.393903	-0.373258	0.000000	0.000000	1.000000	97.000000	1.000000
15064.531510	0.041899	0.544657	0.151174	72.672775	13.094656	8.110245	0.000000	0.000000	0.000000	0.000000	0.000000	0.000000	0.296994	0.393903	-0.373258	0.000000	0.000000	1.000000	97.000000	1.000000
15064.534843	0.041899	0.544657	0.151174	72.672775	13.094656	8.110245	0.000000	0.000000	0.000000	0.000000	0.000000	0.000000	0.296994	0.393903	-0.373258	0.000000	0.000000	1.000000	97.000000	1.000000
15064.538176	0.042861	0.545942	0.150004	72.731064	12.163871	7.100683	0.000000	0.000000	0.000000	0.000000	0.000000	0.000000	0.288636	0.385523	-0.351001	0.000000	0.000000	1.000000	97.000000	1.000000
15064.541510	0.042861	0.545942	0.150004	72.731064	12.163871	7.100683	0.000000	0.000000	0.000000	0.000000	0.000000	0.000000	0.288636	0.385523	-0.351001	0.000000	0.000000	1.000000	97.000000	1.000000
15064.544843	0.042861	0.545942	0.150004	72.731064	12.163871	7.100683	0.000000	0.000000	0.000000	0.000000	0.000000	0.000000	0.288636	0.385523	-0.351001	0.000000	0.000000	1.000000	97.000000	1.000000
15064.548176	0.043792	0.547175	0.148857	72.793571	11.347188	6.227705	0.000000	0.000000	0.000000	0.000000	0.000000	0.000000	0.279316	0.369964	-0.344264	0.000000	0.000000	1.000000	97.000000	1.000000
15064.551510	0.043792	0.547175	0.148857	72.793571	11.347188	6.227705	0.000000	0.000000	0.000000	0.000000	0.000000	0.000000	0.279316	0.369964	-0.344264	0.000000	0.000000	1.000000	97.000000	1.000000
15064.554843	0.043792	0.547175	0.148857	72.793571	11.347188	6.227705	0.000000	0.000000	0.000000	0.000000	0.000000	0.000000	0.279316	0.369964	-0.344264	0.000000	0.000000	1.000000	97.000000	1.000000
15064.558176	0.044665	0.548376	0.147750	72.871941	10.635214	5.676233	0.000000	0.000000	0.000000	0.000000	0.000000	0.000000	0.261822	0.360313	-0.332018	0.000000	0.000000	1.000000	97.000000	1.000000
15064.561510	0.044665	0.548376	0.147750	72.871941	10.635214	5.676233	0.000000	0.000000	0.000000	0.000000	0.000000	0.000000	0.261822	0.360313	-0.332018	0.000000	0.000000	1.000000	97.000000	1.000000
15064.564843	0.044665	0.548376	0.147750	72.871941	10.635214	5.676233	0.000000	0.000000	0.000000	0.000000	0.000000	0.000000	0.261822	0.360313	-0.332018	0.000000	0.000000	1.000000	97.000000	1.000000
15064.568176	0.045449	0.549507	0.146655	72.981293	10.004603	5.311035	0.000000	0.000000	0.000000	0.000000	0.000000	0.000000	0.235168	0.339188	-0.328419	0.000000	0.000000	1.000000	97.000000	1.000000
15064.571510	0.045449	0.549507	0.146655	72.981293	10.004603	5.311035	0.000000	0.000000	0.000000	0.000000	0.000000	0.000000	0.235168	0.339188	-0.328419	0.000000	0.000000	1.000000	97.000000	1.000000
15064.574843	0.045449	0.549507	0.146655	72.981293	10.004603	5.311035	0.000000	0.000000	0.000000	0.000000	0.000000	0.000000	0.235168	0.339188	-0.328419	0.000000	0.000000	1.000000	97.000000	1.000000
15064.578176	0.046151	0.550545	0.145652	73.129791	9.443018	4.936602	0.000000	0.000000	0.000000	0.000000	0.000000	0.000000	0.210470	0.311641	-0.301122	0.000000	0.000000	1.000000	97.000000	1.000000
15064.581510	0.046151	0.550545	0.145652	73.129791	9.443018	4.936602	0.000000	0.000000	0.000000	0.000000	0.000000	0.000000	0.210470	0.311641	-0.301122	0.000000	0.000000	1.000000	97.000000	1.000000
15064.584843	0.046151	0.550545	0.145652	73.129791	9.443018	4.936602	0.000000	0.000000	0.000000	0.000000	0.000000	0.000000	0.210470	0.311641	-0.301122	0.000000	0.000000	1.000000	97.000000	1.000000
15064.588176	0.046763	0.551495	0.144646	73.304993	8.954096	4.314030	0.000000	0.000000	0.000000	0.000000	0.000000	0.000000	0.183822	0.285045	-0.301766	0.000000	0.000000	1.000000	97.000000	1.000000
15064.591510	0.046763	0.551495	0.144646	73.304993	8.954096	4.314030	0.000000	0.000000	0.000000	0.000000	0.000000	0.000000	0.183822	0.285045	-0.301766	0.000000	0.000000	1.000000	97.000000	1.000000
15064.594843	0.046763	0.551495	0.144646	73.304993	8.954096	4.314030	0.000000	0.000000	0.000000	0.000000	0.000000	0.000000	0.183822	0.285045	-0.301766	0.000000	0.000000	1.000000	97.000000	1.000000
15064.598176	0.047262	0.552363	0.143677	73.468292	8.566710	3.695411	0.000000	0.000000	0.000000	0.000000	0.000000	0.000000	0.149610	0.260227	-0.290556	0.000000	0.000000	1.000000	97.000000	1.000000
15064.601510	0.047262	0.552363	0.143677	73.468292	8.566710	3.695411	0.000000	0.000000	0.000000	0.000000	0.000000	0.000000	0.149610	0.260227	-0.290556	0.000000	0.000000	1.000000	97.000000	1.000000
15064.604843	0.047262	0.552363	0.143677	73.468292	8.566710	3.695411	0.000000	0.000000	0.000000	0.000000	0.000000	0.000000	0.149610	0.260227	-0.290556	0.000000	0.000000	1.000000	97.000000	1.000000
15064.608176	0.047592	0.553135	0.142772	73.619972	8.288483	3.244186	0.000000	0.000000	0.000000	0.000000	0.000000	0.000000	0.099008	0.231536	-0.271506	0.000000	0.000000	1.000000	97.000000	1.000000
15064.611510	0.047592	0.553135	0.142772	73.619972	8.288483	3.244186	0.000000	0.000000	0.000000	0.000000	0.000000	0.000000	0.099008	0.231536	-0.271506	0.000000	0.000000	1.000000	97.000000	1.000000
15064.614843	0.047592	0.553135	0.142772	73.619972	8.288483	3.244186	0.000000	0.000000	0.000000	0.000000	0.000000	0.000000	0.099008	0.231536	-0.271506	0.000000	0.000000	1.000000	97.000000	1.000000
15064.618176	0.047696	0.553825	0.141915	73.744171	8.133375	3.001609	0.000000	0.000000	0.000000	0.000000	0.000000	0.000000	0.031115	0.207063	-0.257157	0.000000	0.000000	1.000000	97.000000	1.000000
15064.621510	0.047696	0.553825	0.141915	73.744171	8.133375	3.001609	0.000000	0.000000	0.000000	0.000000	0.000000	0.000000	0.031115	0.207063	-0.257157	0.000000	0.000000	1.000000	97.000000	1.000000
15064.624843	0.047696	0.553825	0.141915	73.744171	8.133375	3.001609	0.000000	0.000000	0.000000	0.000000	0.000000	0.000000	0.031115	0.207063	-0.257157	0.000000	0.000000	1.000000	97.000000	1.000000
15064.628176	0.047696	0.553825	0.141915	73.822342	8.103629	2.947474	0.000000	0.000000	0.000000	0.000000	0.000000	0.000000	0.031115	0.207063	-0.257157	0.000000	0.000000	1.000000	97.000000	1.000000
15064.631510	0.047602	0.554382	0.141093	73.822342	8.103629	2.947474	0.000000	0.000000	0.000000	0.000000	0.000000	0.000000	-0.028197	0.167025	-0.246488	0.000000	0.000000	1.000000	97.000000	1.000000
15064.634843	0.047602	0.554382	0.141093	73.822342	8.103629	2.947474	0.000000	0.000000	0.000000	0.000000	0.000000	0.000000	-0.028197	0.167025	-0.246488	0.000000	0.000000	1.000000	97.000000	1.000000
15064.638176	0.047368	0.554858	0.140313	73.860092	8.098523	2.958298	0.000000	0.000000	0.000000	0.000000	0.000000	0.000000	-0.069991	0.142836	-0.233960	0.000000	0.000000	1.000000	97.000000	1.000000
15064.641510	0.047368	0.554858	0.140313	73.860092	8.098523	2.958298	0.000000	0.000000	0.000000	0.000000	0.000000	0.000000	-0.069991	0.142836	-0.233960	0.000000	0.000000	1.000000	97.000000	1.000000
15064.644843	0.047368	0.554858	0.140313	73.860092	8.098523	2.958298	0.000000	0.000000	0.000000	0.000000	0.000000	0.000000	-0.069991	0.142836	-0.233960	0.000000	0.000000	1.000000	97.000000	1.000000
15064.648176	0.047368	0.554858	0.140313	73.865540	8.069981	2.959672	0.000000	0.000000	0.000000	0.000000	0.000000	0.000000	-0.069991	0.142836	-0.233960	0.000000	0.000000	1.000000	97.000000	1.000000
15064.651510	0.046972	0.555279	0.139630	73.865540	8.069981	2.959672	0.000000	0.000000	0.000000	0.000000	0.000000	0.000000	-0.118879	0.126360	-0.204991	0.000000	0.000000	1.000000	97.000000	1.000000
15064.654843	0.046972	0.555279	0.139630	73.865540	8.069981	2.959672	0.000000	0.000000	0.000000	0.000000	0.000000	0.000000	-0.118879	0.126360	-0.204991	0.000000	0.000000	1.000000	97.000000	1.000000
15064.658176	0.046472	0.555685	0.139070	73.862190	8.035266	2.971878	0.000000	0.000000	0.000000	0.000000	0.000000	0.000000	-0.149913	0.121648	-0.167934	0.000000	0.000000	1.000000	97.000000	1.000000
15064.661510	0.046472	0.555685	0.139070	73.862190	8.035266	2.971878	0.000000	0.000000	0.000000	0.000000	0.000000	0.000000	-0.149913	0.121648	-0.167934	0.000000	0.000000	1.000000	97.000000	1.000000
15064.664843	0.046472	0.555685	0.139070	73.862190	8.035266	2.971878	0.000000	0.000000	0.000000	0.000000	0.000000	0.000000	-0.149913	0.121648	-0.167934	0.000000	0.000000	1.000000	97.000000	1.000000
15064.668176	0.046472	0.555685	0.139070	73.854698	8.037032	3.041420	0.000000	0.000000	0.000000	0.000000	0.000000	0.000000	-0.149913	0.121648	-0.167934	0.000000	0.000000	1.000000	97.000000	1.000000
15064.671510	0.045957	0.556048	0.138670	73.854698	8.037032	3.041420	0.000000	0.000000	0.000000	0.000000	0.000000	0.000000	-0.154490	0.109095	-0.120178	0.000000	0.000000	1.000000	97.000000	1.000000
15064.674843	0.045957	0.556048	0.138670	73.854698	8.037032	3.041420	0.000000	0.000000	0.000000	0.000000	0.000000	0.000000	-0.154490	0.109095	-0.120178	0.000000	0.000000	1.000000	97.000000	1.000000
15064.678176	0.045452	0.556397	0.138384	73.835114	8.148113	3.256932	0.000000	0.000000	0.000000	0.000000	0.000000	0.000000	-0.151643	0.104664	-0.085667	0.000000	0.000000	1.000000	97.000000	1.000000
15064.681510	0.045452	0.556397	0.138384	73.835114	8.148113	3.256932	0.000000	0.000000	0.000000	0.000000	0.000000	0.000000	-0.151643	0.104664	-0.085667	0.000000	0.000000	1.000000	97.000000	1.000000
15064.684843	0.045452	0.556397	0.138384	73.835114	8.148113	3.256932	0.000000	0.000000	0.000000	0.000000	0.000000	0.000000	-0.151643	0.104664	-0.085667	0.000000	0.000000	1.000000	97.000000	1.000000
15064.688176	0.045452	0.556397	0.138384	73.803421	8.358333	3.604784	0.000000	0.000000	0.000000	0.000000	0.000000	0.000000	-0.151643	0.104664	-0.085667	0.000000	0.000000	1.000000	97.000000	1.000000
15064.691510	0.044956	0.556731	0.138214	73.803421	8.358333	3.604784	0.000000	0.000000	0.000000	0.000000	0.000000	0.000000	-0.148876	0.100291	-0.051107	0.000000	0.000000	1.000000	97.000000	1.000000
15064.694843	0.044956	0.556731	0.138214	73.803421	8.358333	3.604784	0.000000	0.000000	0.000000	0.000000	0.000000	0.000000	-0.148876	0.100291	-0.051107	0.000000	0.000000	1.000000	97.000000	1.000000
15064.698176	0.044526	0.557071	0.138170	73.766785	8.616457	4.014910	0.000000	0.000000	0.000000	0.000000	0.000000	0.000000	-0.128884	0.101819	-0.013080	0.000000	0.000000	1.000000	97.000000	1.000000
15064.701510	0.044526	0.557071	0.138170	73.766785	8.616457	4.014910	0.000000	0.000000	0.000000	0.000000	0.000000	0.000000	-0.128884	0.101819	-0.013080	0.000000	0.000000	1.000000	97.000000	1.000000
15064.704843	0.044526	0.557071	0.138170	73.766785	8.616457	4.014910	0.000000	0.000000	0.000000	0.000000	0.000000	0.000000	-0.128884	0.101819	-0.013080	0.000000	0.000000	1.000000	97.000000	1.000000
15064.708176	0.044526	0.557071	0.138170	73.728188	8.818823	4.345899	0.000000	0.000000	0.000000	0.000000	0.000000	0.000000	-0.128884	0.101819	-0.013080	0.000000	0.000000	1.000000	97.000000	1.000000
15064.711510	0.044156	0.557416	0.138159	73.728188	8.818823	4.345899	0.000000	0.000000	0.000000	0.000000	0.000000	0.000000	-0.111088	0.103677	-0.003437	0.000000	0.000000	1.000000	97.000000	1.000000
15064.714843	0.044156	0.557416	0.138159	73.728188	8.818823	4.345899	0.000000	0.000000	0.000000	0.000000	0.000000	0.000000	-0.111088	0.103677	-0.003437	0.000000	0.000000	1.000000	97.000000	1.000000
15064.718176	0.044156	0.557416	0.138159	73.687378	8.880755	4.482195	0.000000	0.000000	0.000000	0.000000	0.000000	0.000000	-0.111088	0.103677	-0.003437	0.000000	0.000000	1.000000	97.000000	1.000000
15064.721510	0.044156	0.557416	0.138159	73.687378	8.880755	4.482195	0.000000	0.000000	0.000000	0.000000	0.000000	0.000000	-0.111088	0.103677	-0.003437	0.000000	0.000000	1.000000	97.000000	1.000000
15064.724843	0.043789	0.557736	0.138189	73.687378	8.880755	4.482195	0.000000	0.000000	0.000000	0.000000	0.000000	0.000000	-0.110149	0.095746	0.009128	0.000000	0.000000	1.000000	97.000000	1.000000
15064.728176	0.043506	0.558055	0.138213	73.653221	8.839333	4.465853	0.000000	0.000000	0.000000	0.000000	0.000000	0.000000	-0.084721	0.095755	0.007145	0.000000	0.000000	1.000000	97.000000	1.000000
15064.731510	0.043506	0.558055	0.138213	73.653221	8.839333	4.465853	0.000000	0.000000	0.000000	0.000000	0.000000	0.000000	-0.084721	0.095755	0.007145	0.000000	0.000000	1.000000	97.000000	1.000000
15064.734843	0.043506	0.558055	0.138213	73.653221	8.839333	4.465853	0.000000	0.000000	0.000000	0.000000	0.000000	0.000000	-0.084721	0.095755	0.007145	0.000000	0.000000	1.000000	97.000000	1.000000
15064.738176	0.043506	0.558055	0.138213	73.623512	8.807160	4.457683	0.000000	0.000000	0.000000	0.000000	0.000000	0.000000	-0.084721	0.095755	0.007145	0.000000	0.000000	1.000000	97.000000	1.000000
15064.741510	0.043252	0.558374	0.138235	73.623512	8.807160	4.457683	0.000000	0.000000	0.000000	0.000000	0.000000	0.000000	-0.076250	0.095765	0.006438	0.000000	0.000000	1.000000	97.000000	1.000000
15064.744843	0.043252	0.558374	0.138235	73.623512	8.807160	4.457683	0.000000	0.000000	0.000000	0.000000	0.000000	0.000000	-0.076250	0.095765	0.006438	0.000000	0.000000	1.000000	97.000000	1.000000
15064.748176	0.043252	0.558374	0.138235	73.598526	8.777614	4.444914	0.000000	0.000000	0.000000	0.000000	0.000000	0.000000	-0.076250	0.095765	0.006438	0.000000	0.000000	1.000000	97.000000	1.000000
15064.751510	0.043252	0.558374	0.138235	73.598526	8.777614	4.444914	0.000000	0.000000	0.000000	0.000000	0.000000	0.000000	-0.076250	0.095765	0.006438	0.000000	0.000000	1.000000	97.000000	1.000000
15064.754843	0.043053	0.558706	0.138230	73.598526	8.777614	4.444914	0.000000	0.000000	0.000000	0.000000	0.000000	0.000000	-0.059757	0.099711	-0.001222	0.000000	0.000000	1.000000	97.000000	1.000000
15064.758176	0.042909	0.559137	0.138205	73.599411	8.766407	4.456864	0.000000	0.000000	0.000000	0.000000	0.000000	0.000000	-0.043160	0.129076	-0.007513	0.000000	0.000000	1.000000	97.000000	1.000000
15064.761510	0.042909	0.559137	0.138205	73.599411	8.766407	4.456864	0.000000	0.000000	0.000000	0.000000	0.000000	0.000000	-0.043160	0.129076	-0.007513	0.000000	0.000000	1.000000	97.000000	1.000000
15064.764843	0.042909	0.559137	0.138205	73.599411	8.766407	4.456864	0.000000	0.000000	0.000000	0.000000	0.000000	0.000000	-0.043160	0.129076	-0.007513	0.000000	0.000000	1.000000	97.000000	1.000000
15064.768176	0.042909	0.559137	0.138205	73.687111	8.793330	4.487624	0.000000	0.000000	0.000000	0.000000	0.000000	0.000000	-0.043160	0.129076	-0.007513	0.000000	0.000000	1.000000	97.000000	1.000000
15064.771510	0.042818	0.559574	0.138118	73.687111	8.793330	4.487624	0.000000	0.000000	0.000000	0.000000	0.000000	0.000000	-0.027455	0.131130	-0.026233	0.000000	0.000000	1.000000	97.000000	1.000000
15064.774843	0.042818	0.559574	0.138118	73.687111	8.793330	4.487624	0.000000	0.000000	0.000000	0.000000	0.000000	0.000000	-0.027455	0.131130	-0.026233	0.000000	0.000000	1.000000	97.000000	1.000000
15064.778176	0.042818	0.559574	0.138118	73.925079	8.896834	4.615387	0.000000	0.000000	0.000000	0.000000	0.000000	0.000000	-0.027455	0.131130	-0.026233	0.000000	0.000000	1.000000	97.000000	1.000000
15064.781510	0.042818	0.559574	0.138118	73.925079	8.896834	4.615387	0.000000	0.000000	0.000000	0.000000	0.000000	0.000000	-0.027455	0.131130	-0.026233	0.000000	0.000000	1.000000	97.000000	1.000000
15064.784843	0.042834	0.560083	0.137953	73.925079	8.896834	4.615387	0.000000	0.000000	0.000000	0.000000	0.000000	0.000000	0.004956	0.152697	-0.049531	0.000000	0.000000	1.000000	97.000000	1.000000
15064.788176	0.042925	0.560650	0.137638	74.291016	9.066219	4.846596	0.000000	0.000000	0.000000	0.000000	0.000000	0.000000	0.027270	0.170351	-0.094354	0.000000	0.000000	1.000000	97.000000	1.000000
15064.791510	0.042925	0.560650	0.137638	74.291016	9.066219	4.846596	0.000000	0.000000	0.000000	0.000000	0.000000	0.000000	0.027270	0.170351	-0.094354	0.000000	0.000000	1.000000	97.000000	1.000000
15064.794843	0.042925	0.560650	0.137638	74.291016	9.066219	4.846596	0.000000	0.000000	0.000000	0.000000	0.000000	0.000000	0.027270	0.170351	-0.094354	0.000000	0.000000	1.000000	97.000000	1.000000
15064.798176	0.043119	0.561329	0.137182	74.760666	9.287535	5.116542	0.000000	0.000000	0.000000	0.000000	0.000000	0.000000	0.058191	0.203461	-0.136915	0.000000	0.000000	1.000000	97.000000	1.000000
15064.801510	0.043119	0.561329	0.137182	74.760666	9.287535	5.116542	0.000000	0.000000	0.000000	0.000000	0.000000	0.000000	0.058191	0.203461	-0.136915	0.000000	0.000000	1.000000	97.000000	1.000000
15064.804843	0.043119	0.561329	0.137182	74.760666	9.287535	5.116542	0.000000	0.000000	0.000000	0.000000	0.000000	0.000000	0.058191	0.203461	-0.136915	0.000000	0.000000	1.000000	97.000000	1.000000
15064.808176	0.043387	0.562064	0.136575	75.270042	9.550848	5.441026	0.000000	0.000000	0.000000	0.000000	0.000000	0.000000	0.080305	0.220759	-0.181990	0.000000	0.000000	1.000000	97.000000	1.000000
15064.811510	0.043387	0.562064	0.136575	75.270042	9.550848	5.441026	0.000000	0.000000	0.000000	0.000000	0.000000	0.000000	0.080305	0.220759	-0.181990	0.000000	0.000000	1.000000	97.000000	1.000000
15064.814843	0.043387	0.562064	0.136575	75.270042	9.550848	5.441026	0.000000	0.000000	0.000000	0.000000	0.000000	0.000000	0.080305	0.220759	-0.181990	0.000000	0.000000	1.000000	97.000000	1.000000
15064.818176	0.043696	0.562883	0.135777	75.759850	9.807911	5.749249	0.000000	0.000000	0.000000	0.000000	0.000000	0.000000	0.092878	0.245576	-0.239376	0.000000	0.000000	1.000000	97.000000	1.000000
15064.821510	0.043696	0.562883	0.135777	75.759850	9.807911	5.749249	0.000000	0.000000	0.000000	0.000000	0.000000	0.000000	0.092878	0.245576	-0.239376	0.000000	0.000000	1.000000	97.000000	1.000000
15064.824843	0.043696	0.562883	0.135777	75.759850	9.807911	5.749249	0.000000	0.000000	0.000000	0.000000	0.000000	0.000000	0.092878	0.245576	-0.239376	0.000000	0.000000	1.000000	97.000000	1.000000
15064.828176	0.044104	0.563751	0.134789	76.215782	10.020492	6.008313	0.000000	0.000000	0.000000	0.000000	0.000000	0.000000	0.122255	0.260259	-0.296510	0.000000	0.000000	1.000000	97.000000	1.000000
15064.831510	0.044104	0.563751	0.134789	76.215782	10.020492	6.008313	0.000000	0.000000	0.000000	0.000000	0.000000	0.000000	0.122255	0.260259	-0.296510	0.000000	0.000000	1.000000	97.000000	1.000000
15064.834843	0.044104	0.563751	0.134789	76.215782	10.020492	6.008313	0.000000	0.000000	0.000000	0.000000	0.000000	0.000000	0.122255	0.260259	-0.296510	0.000000	0.000000	1.000000	97.000000	1.000000
15064.838176	0.044581	0.564685	0.133627	76.614174	10.145868	6.198442	0.000000	0.000000	0.000000	0.000000	0.000000	0.000000	0.143251	0.280440	-0.348620	0.000000	0.000000	1.000000	97.000000	1.000000
15064.841510	0.044581	0.564685	0.133627	76.614174	10.145868	6.198442	0.000000	0.000000	0.000000	0.000000	0.000000	0.000000	0.143251	0.280440	-0.348620	0.000000	0.000000	1.000000	97.000000	1.000000
15064.844843	0.044581	0.564685	0.133627	76.614174	10.145868	6.198442	0.000000	0.000000	0.000000	0.000000	0.000000	0.000000	0.143251	0.280440	-0.348620	0.000000	0.000000	1.000000	97.000000	1.000000
15064.848176	0.045102	0.565725	0.132323	76.959663	10.117959	6.477392	0.000000	0.000000	0.000000	0.000000	0.000000	0.000000	0.156253	0.311908	-0.391090	0.000000	0.000000	1.000000	97.000000	1.000000
15064.851510	0.045102	0.565725	0.132323	76.959663	10.117959	6.477392	0.000000	0.000000	0.000000	0.000000	0.000000	0.000000	0.156253	0.311908	-0.391090	0.000000	0.000000	1.000000	97.000000	1.000000
15064.854843	0.045102	0.565725	0.132323	76.959663	10.117959	6.477392	0.000000	0.000000	0.000000	0.000000	0.000000	0.000000	0.156253	0.311908	-0.391090	0.000000	0.000000	1.000000	97.000000	1.000000
15064.858176	0.045753	0.566778	0.130925	77.254204	9.903611	6.967683	0.000000	0.000000	0.000000	0.000000	0.000000	0.000000	0.195397	0.315933	-0.419377	0.000000	0.000000	1.000000	97.000000	1.000000
15064.861510	0.045753	0.566778	0.130925	77.254204	9.903611	6.967683	0.000000	0.000000	0.000000	0.000000	0.000000	0.000000	0.195397	0.315933	-0.419377	0.000000	0.000000	1.000000	97.000000	1.000000
15064.864843	0.045753	0.566778	0.130925	77.254204	9.903611	6.967683	0.000000	0.000000	0.000000	0.000000	0.000000	0.000000	0.195397	0.315933	-0.419377	0.000000	0.000000	1.000000	97.000000	1.000000
15064.868176	0.046533	0.567876	0.129426	77.491592	9.423079	7.155905	0.000000	0.000000	0.000000	0.000000	0.000000	0.000000	0.233994	0.329375	-0.449712	0.000000	0.000000	1.000000	97.000000	1.000000
15064.871510	0.046533	0.567876	0.129426	77.491592	9.423079	7.155905	0.000000	0.000000	0.000000	0.000000	0.000000	0.000000	0.233994	0.329375	-0.449712	0.000000	0.000000	1.000000	97.000000	1.000000
15064.874843	0.046533	0.567876	0.129426	77.491592	9.423079	7.155905	0.000000	0.000000	0.000000	0.000000	0.000000	0.000000	0.233994	0.329375	-0.449712	0.000000	0.000000	1.000000	97.000000	1.000000
15064.878176	0.047475	0.568968	0.127909	77.659912	8.524279	6.427581	0.000000	0.000000	0.000000	0.000000	0.000000	0.000000	0.282563	0.327502	-0.455186	0.000000	0.000000	1.000000	97.000000	1.000000
15064.881510	0.047475	0.568968	0.127909	77.659912	8.524279	6.427581	0.000000	0.000000	0.000000	0.000000	0.000000	0.000000	0.282563	0.327502	-0.455186	0.000000	0.000000	1.000000	97.000000	1.000000
15064.884843	0.047475	0.568968	0.127909	77.659912	8.524279	6.427581	0.000000	0.000000	0.000000	0.000000	0.000000	0.000000	0.282563	0.327502	-0.455186	0.000000	0.000000	1.000000	97.000000	1.000000
15064.888176	0.048468	0.570073	0.126397	77.723213	7.123198	4.985061	0.000000	0.000000	0.000000	0.000000	0.000000	0.000000	0.297882	0.331517	-0.453490	0.000000	0.000000	1.000000	97.000000	1.000000
15064.891510	0.048468	0.570073	0.126397	77.723213	7.123198	4.985061	0.000000	0.000000	0.000000	0.000000	0.000000	0.000000	0.297882	0.331517	-0.453490	0.000000	0.000000	1.000000	97.000000	1.000000
15064.894843	0.048468	0.570073	0.126397	77.723213	7.123198	4.985061	0.000000	0.000000	0.000000	0.000000	0.000000	0.000000	0.297882	0.331517	-0.453490	0.000000	0.000000	1.000000	97.000000	1.000000
15064.898176	0.049322	0.571198	0.124945	77.679649	5.319158	2.761573	0.000000	0.000000	0.000000	0.000000	0.000000	0.000000	0.256006	0.337697	-0.435823	0.000000	0.000000	1.000000	97.000000	1.000000
15064.901510	0.049322	0.571198	0.124945	77.679649	5.319158	2.761573	0.000000	0.000000	0.000000	0.000000	0.000000	0.000000	0.256006	0.337697	-0.435823	0.000000	0.000000	1.000000	97.000000	1.000000
15064.904843	0.049322	0.571198	0.124945	77.679649	5.319158	2.761573	0.000000	0.000000	0.000000	0.000000	0.000000	0.000000	0.256006	0.337697	-0.435823	0.000000	0.000000	1.000000	97.000000	1.000000
15064.908176	0.050072	0.572296	0.123636	77.593903	3.282942	0.134749	0.000000	0.000000	0.000000	0.000000	0.000000	0.000000	0.225027	0.329304	-0.392633	0.000000	0.000000	1.000000	97.000000	1.000000
15064.911510	0.050072	0.572296	0.123636	77.593903	3.282942	0.134749	0.000000	0.000000	0.000000	0.000000	0.000000	0.000000	0.225027	0.329304	-0.392633	0.000000	0.000000	1.000000	97.000000	1.000000
15064.914843	0.050072	0.572296	0.123636	77.593903	3.282942	0.134749	0.000000	0.000000	0.000000	0.000000	0.000000	0.000000	0.225027	0.329304	-0.392633	0.000000	0.000000	1.000000	97.000000	1.000000
15064.918176	0.050553	0.573379	0.122465	77.475243	1.360035	-2.326218	0.000000	0.000000	0.000000	0.000000	0.000000	0.000000	0.144369	0.324902	-0.351340	0.000000	0.000000	1.000000	97.000000	1.000000
15064.921510	0.050553	0.573379	0.122465	77.475243	1.360035	-2.326218	0.000000	0.000000	0.000000	0.000000	0.000000	0.000000	0.144369	0.324902	-0.351340	0.000000	0.000000	1.000000	97.000000	1.000000
15064.924843	0.050553	0.573379	0.122465	77.475243	1.360035	-2.326218	0.000000	0.000000	0.000000	0.000000	0.000000	0.000000	0.144369	0.324902	-0.351340	0.000000	0.000000	1.000000	97.000000	1.000000
15064.928176	0.050671	0.574447	0.121597	77.364693	0.098612	-3.929147	0.000000	0.000000	0.000000	0.000000	0.000000	0.000000	0.035434	0.320304	-0.260346	0.000000	0.000000	1.000000	97.000000	1.000000
15064.931510	0.050671	0.574447	0.121597	77.364693	0.098612	-3.929147	0.000000	0.000000	0.000000	0.000000	0.000000	0.000000	0.035434	0.320304	-0.260346	0.000000	0.000000	1.000000	97.000000	1.000000
15064.934843	0.050671	0.574447	0.121597	77.364693	0.098612	-3.929147	0.000000	0.000000	0.000000	0.000000	0.000000	0.000000	0.035434	0.320304	-0.260346	0.000000	0.000000	1.000000	97.000000	1.000000
15064.938176	0.050482	0.575450	0.121020	77.287987	0.034057	-3.998977	0.000000	0.000000	0.000000	0.000000	0.000000	0.000000	-0.056650	0.300910	-0.173204	0.000000	0.000000	1.000000	97.000000	1.000000
15064.941510	0.050482	0.575450	0.121020	77.287987	0.034057	-3.998977	0.000000	0.000000	0.000000	0.000000	0.000000	0.000000	-0.056650	0.300910	-0.173204	0.000000	0.000000	1.000000	97.000000	1.000000
15064.944843	0.050482	0.575450	0.121020	77.287987	0.034057	-3.998977	0.000000	0.000000	0.000000	0.000000	0.000000	0.000000	-0.056650	0.300910	-0.173204	0.000000	0.000000	1.000000	97.000000	1.000000
15064.948176	0.050048	0.576354	0.120794	77.226997	0.845691	-2.948949	0.000000	0.000000	0.000000	0.000000	0.000000	0.000000	-0.130315	0.271236	-0.067758	0.000000	0.000000	1.000000	97.000000	1.000000
15064.951510	0.050048	0.576354	0.120794	77.226997	0.845691	-2.948949	0.000000	0.000000	0.000000	0.000000	0.000000	0.000000	-0.130315	0.271236	-0.067758	0.000000	0.000000	1.000000	97.000000	1.000000
15064.954843	0.050048	0.576354	0.120794	77.226997	0.845691	-2.948949	0.000000	0.000000	0.000000	0.000000	0.000000	0.000000	-0.130315	0.271236	-0.067758	0.000000	0.000000	1.000000	97.000000	1.000000
15064.958176	0.049336	0.577133	0.120869	77.161591	2.132236	-1.264522	0.000000	0.000000	0.000000	0.000000	0.000000	0.000000	-0.213657	0.233819	0.022660	0.000000	0.000000	1.000000	97.000000	1.000000
15064.961510	0.049336	0.577133	0.120869	77.161591	2.132236	-1.264522	0.000000	0.000000	0.000000	0.000000	0.000000	0.000000	-0.213657	0.233819	0.022660	0.000000	0.000000	1.000000	97.000000	1.000000
15064.964843	0.049336	0.577133	0.120869	77.161591	2.132236	-1.264522	0.000000	0.000000	0.000000	0.000000	0.000000	0.000000	-0.213657	0.233819	0.022660	0.000000	0.000000	1.000000	97.000000	1.000000
15064.968176	0.048286	0.577781	0.121213	77.090218	3.863823	1.019248	0.000000	0.000000	0.000000	0.000000	0.000000	0.000000	-0.314735	0.194350	0.103118	0.000000	0.000000	1.000000	97.000000	1.000000
15064.971510	0.048286	0.577781	0.121213	77.090218	3.863823	1.019248	0.000000	0.000000	0.000000	0.000000	0.000000	0.000000	-0.314735	0.194350	0.103118	0.000000	0.000000	1.000000	97.000000	1.000000
15064.974843	0.048286	0.577781	0.121213	77.090218	3.863823	1.019248	0.000000	0.000000	0.000000	0.000000	0.000000	0.000000	-0.314735	0.194350	0.103118	0.000000	0.000000	1.000000	97.000000	1.000000
15064.978176	0.047090	0.578278	0.121792	77.003067	6.047114	3.899526	0.000000	0.000000	0.000000	0.000000	0.000000	0.000000	-0.359049	0.149045	0.173818	0.000000	0.000000	1.000000	97.000000	1.000000
15064.981510	0.047090	0.578278	0.121792	77.003067	6.047114	3.899526	0.000000	0.000000	0.000000	0.000000	0.000000	0.000000	-0.359049	0.149045	0.173818	0.000000	0.000000	1.000000	97.000000	1.000000
15064.984843	0.047090	0.578278	0.121792	77.003067	6.047114	3.899526	0.000000	0.000000	0.000000	0.000000	0.000000	0.000000	-0.359049	0.149045	0.173818	0.000000	0.000000	1.000000	97.000000	1.000000
15064.988176	0.045627	0.578608	0.122541	76.888130	8.603559	7.285696	0.000000	0.000000	0.000000	0.000000	0.000000	0.000000	-0.438719	0.099063	0.224620	0.000000	0.000000	1.000000	97.000000	1.000000
15064.991510	0.045627	0.578608	0.122541	76.888130	8.603559	7.285696	0.000000	0.000000	0.000000	0.000000	0.000000	0.000000	-0.438719	0.099063	0.224620	0.000000	0.000000	1.000000	97.000000	1.000000
15064.994843	0.045627	0.578608	0.122541	76.888130	8.603559	7.285696	0.000000	0.000000	0.000000	0.000000	0.000000	0.000000	-0.438719	0.099063	0.224620	0.000000	0.000000	1.000000	97.000000	1.000000
15064.998176	0.043899	0.578727	0.123486	76.744102	11.343330	10.948487	0.000000	0.000000	0.000000	0.000000	0.000000	0.000000	-0.518412	0.035706	0.283361	0.000000	0.000000	1.000000	97.000000	1.000000
15065.001510	0.043899	0.578727	0.123486	76.744102	11.343330	10.948487	0.000000	0.000000	0.000000	0.000000	0.000000	0.000000	-0.518412	0.035706	0.283361	0.000000	0.000000	1.000000	97.000000	1.000000
15065.004843	0.043899	0.578727	0.123486	76.744102	11.343330	10.948487	0.000000	0.000000	0.000000	0.000000	0.000000	0.000000	-0.518412	0.035706	0.283361	0.000000	0.000000	1.000000	97.000000	1.000000
15065.008176	0.041952	0.578651	0.124539	76.578087	13.952132	14.357450	0.000000	0.000000	0.000000	0.000000	0.000000	0.000000	-0.584180	-0.023019	0.315943	0.000000	0.000000	1.000000	97.000000	1.000000
15065.011510	0.041952	0.578651	0.124539	76.578087	13.952132	14.357450	0.000000	0.000000	0.000000	0.000000	0.000000	0.000000	-0.584180	-0.023019	0.315943	0.000000	0.000000	1.000000	97.000000	1.000000
15065.014843	0.041952	0.578651	0.124539	76.578087	13.952132	14.357450	0.000000	0.000000	0.000000	0.000000	0.000000	0.000000	-0.584180	-0.023019	0.315943	0.000000	0.000000	1.000000	97.000000	1.000000
15065.018176	0.039868	0.578333	0.125721	76.403015	16.252718	17.215868	0.000000	0.000000	0.000000	0.000000	0.000000	0.000000	-0.625124	-0.095294	0.354610	0.000000	0.000000	1.000000	97.000000	1.000000
15065.021510	0.039868	0.578333	0.125721	76.403015	16.252718	17.215868	0.000000	0.000000	0.000000	0.000000	0.000000	0.000000	-0.625124	-0.095294	0.354610	0.000000	0.000000	1.000000	97.000000	1.000000
15065.024843	0.039868	0.578333	0.125721	76.403015	16.252718	17.215868	0.000000	0.000000	0.000000	0.000000	0.000000	0.000000	-0.625124	-0.095294	0.354610	0.000000	0.000000	1.000000	97.000000	1.000000
15065.028176	0.037727	0.577785	0.127003	76.241158	18.207842	19.218786	0.000000	0.000000	0.000000	0.000000	0.000000	0.000000	-0.642207	-0.164396	0.384518	0.000000	0.000000	1.000000	97.000000	1.000000
15065.031510	0.037727	0.577785	0.127003	76.241158	18.207842	19.218786	0.000000	0.000000	0.000000	0.000000	0.000000	0.000000	-0.642207	-0.164396	0.384518	0.000000	0.000000	1.000000	97.000000	1.000000
15065.034843	0.037727	0.577785	0.127003	76.241158	18.207842	19.218786	0.000000	0.000000	0.000000	0.000000	0.000000	0.000000	-0.642207	-0.164396	0.384518	0.000000	0.000000	1.000000	97.000000	1.000000
15065.038176	0.035640	0.577025	0.128391	76.108032	19.899145	20.306339	0.000000	0.000000	0.000000	0.000000	0.000000	0.000000	-0.626126	-0.228053	0.416532	0.000000	0.000000	1.000000	97.000000	1.000000
15065.041510	0.035640	0.577025	0.128391	76.108032	19.899145	20.306339	0.000000	0.000000	0.000000	0.000000	0.000000	0.000000	-0.626126	-0.228053	0.416532	0.000000	0.000000	1.000000	97.000000	1.000000
15065.044843	0.035640	0.577025	0.128391	76.108032	19.899145	20.306339	0.000000	0.000000	0.000000	0.000000	0.000000	0.000000	-0.626126	-0.228053	0.416532	0.000000	0.000000	1.000000	97.000000	1.000000
15065.048176	0.033522	0.576083	0.129884	76.009972	21.361811	21.029510	0.000000	0.000000	0.000000	0.000000	0.000000	0.000000	-0.635525	-0.282617	0.447884	0.000000	0.000000	1.000000	97.000000	1.000000
15065.051510	0.033522	0.576083	0.129884	76.009972	21.361811	21.029510	0.000000	0.000000	0.000000	0.000000	0.000000	0.000000	-0.635525	-0.282617	0.447884	0.000000	0.000000	1.000000	97.000000	1.000000
15065.054843	0.033522	0.576083	0.129884	76.009972	21.361811	21.029510	0.000000	0.000000	0.000000	0.000000	0.000000	0.000000	-0.635525	-0.282617	0.447884	0.000000	0.000000	1.000000	97.000000	1.000000
15065.058176	0.031452	0.574982	0.131432	75.919304	22.593067	21.897749	0.000000	0.000000	0.000000	0.000000	0.000000	0.000000	-0.620913	-0.330305	0.464469	0.000000	0.000000	1.000000	97.000000	1.000000
15065.061510	0.031452	0.574982	0.131432	75.919304	22.593067	21.897749	0.000000	0.000000	0.000000	0.000000	0.000000	0.000000	-0.620913	-0.330305	0.464469	0.000000	0.000000	1.000000	97.000000	1.000000
15065.064843	0.031452	0.574982	0.131432	75.919304	22.593067	21.897749	0.000000	0.000000	0.000000	0.000000	0.000000	0.000000	-0.620913	-0.330305	0.464469	0.000000	0.000000	1.000000	97.000000	1.000000
15065.068176	0.029432	0.573740	0.133051	75.862129	23.619909	22.806053	0.000000	0.000000	0.000000	0.000000	0.000000	0.000000	-0.606166	-0.372473	0.485495	0.000000	0.000000	1.000000	97.000000	1.000000
15065.071510	0.029432	0.573740	0.133051	75.862129	23.619909	22.806053	0.000000	0.000000	0.000000	0.000000	0.000000	0.000000	-0.606166	-0.372473	0.485495	0.000000	0.000000	1.000000	97.000000	1.000000
15065.074843	0.029432	0.573740	0.133051	75.862129	23.619909	22.806053	0.000000	0.000000	0.000000	0.000000	0.000000	0.000000	-0.606166	-0.372473	0.485495	0.000000	0.000000	1.000000	97.000000	1.000000
15065.078176	0.027486	0.572382	0.134694	75.834724	24.442841	23.651049	0.000000	0.000000	0.000000	0.000000	0.000000	0.000000	-0.583717	-0.407578	0.493027	0.000000	0.000000	1.000000	97.000000	1.000000
15065.081510	0.027486	0.572382	0.134694	75.834724	24.442841	23.651049	0.000000	0.000000	0.000000	0.000000	0.000000	0.000000	-0.583717	-0.407578	0.493027	0.000000	0.000000	1.000000	97.000000	1.000000
15065.084843	0.027486	0.572382	0.134694	75.834724	24.442841	23.651049	0.000000	0.000000	0.000000	0.000000	0.000000	0.000000	-0.583717	-0.407578	0.493027	0.000000	0.000000	1.000000	97.000000	1.000000
15065.088176	0.025619	0.570939	0.136451	75.829506	25.094746	24.110422	0.000000	0.000000	0.000000	0.000000	0.000000	0.000000	-0.560023	-0.432814	0.527171	0.000000	0.000000	1.000000	97.000000	1.000000
15065.091510	0.025619	0.570939	0.136451	75.829506	25.094746	24.110422	0.000000	0.000000	0.000000	0.000000	0.000000	0.000000	-0.560023	-0.432814	0.527171	0.000000	0.000000	1.000000	97.000000	1.000000
15065.094843	0.025619	0.570939	0.136451	75.829506	25.094746	24.110422	0.000000	0.000000	0.000000	0.000000	0.000000	0.000000	-0.560023	-0.432814	0.527171	0.000000	0.000000	1.000000	97.000000	1.000000
15065.098176	0.023941	0.569429	0.138238	75.824944	25.607954	23.762024	0.000000	0.000000	0.000000	0.000000	0.000000	0.000000	-0.503514	-0.452979	0.535987	0.000000	0.000000	1.000000	97.000000	1.000000
15065.101510	0.023941	0.569429	0.138238	75.824944	25.607954	23.762024	0.000000	0.000000	0.000000	0.000000	0.000000	0.000000	-0.503514	-0.452979	0.535987	0.000000	0.000000	1.000000	97.000000	1.000000
15065.104843	0.023941	0.569429	0.138238	75.824944	25.607954	23.762024	0.000000	0.000000	0.000000	0.000000	0.000000	0.000000	-0.503514	-0.452979	0.535987	0.000000	0.000000	1.000000	97.000000	1.000000
15065.108176	0.022339	0.567870	0.140074	75.813759	26.088831	23.223976	0.000000	0.000000	0.000000	0.000000	0.000000	0.000000	-0.480439	-0.467531	0.550961	0.000000	0.000000	1.000000	97.000000	1.000000
15065.111510	0.022339	0.567870	0.140074	75.813759	26.088831	23.223976	0.000000	0.000000	0.000000	0.000000	0.000000	0.000000	-0.480439	-0.467531	0.550961	0.000000	0.000000	1.000000	97.000000	1.000000
15065.114843	0.022339	0.567870	0.140074	75.813759	26.088831	23.223976	0.000000	0.000000	0.000000	0.000000	0.000000	0.000000	-0.480439	-0.467531	0.550961	0.000000	0.000000	1.000000	97.000000	1.000000
15065.118176	0.020788	0.566269	0.141998	75.788490	26.576952	23.234425	0.000000	0.000000	0.000000	0.000000	0.000000	0.000000	-0.465429	-0.480363	0.577217	0.000000	0.000000	1.000000	97.000000	1.000000
15065.121510	0.020788	0.566269	0.141998	75.788490	26.576952	23.234425	0.000000	0.000000	0.000000	0.000000	0.000000	0.000000	-0.465429	-0.480363	0.577217	0.000000	0.000000	1.000000	97.000000	1.000000
15065.124843	0.020788	0.566269	0.141998	75.788490	26.576952	23.234425	0.000000	0.000000	0.000000	0.000000	0.000000	0.000000	-0.465429	-0.480363	0.577217	0.000000	0.000000	1.000000	97.000000	1.000000
15065.128176	0.019285	0.564618	0.143973	75.768066	27.021494	23.667957	0.000000	0.000000	0.000000	0.000000	0.000000	0.000000	-0.450841	-0.495536	0.592379	0.000000	0.000000	1.000000	97.000000	1.000000
15065.131510	0.019285	0.564618	0.143973	75.768066	27.021494	23.667957	0.000000	0.000000	0.000000	0.000000	0.000000	0.000000	-0.450841	-0.495536	0.592379	0.000000	0.000000	1.000000	97.000000	1.000000
15065.134843	0.019285	0.564618	0.143973	75.768066	27.021494	23.667957	0.000000	0.000000	0.000000	0.000000	0.000000	0.000000	-0.450841	-0.495536	0.592379	0.000000	0.000000	1.000000	97.000000	1.000000
15065.138176	0.017859	0.562960	0.145970	75.767029	27.406044	23.837580	0.000000	0.000000	0.000000	0.000000	0.000000	0.000000	-0.427868	-0.497193	0.599107	0.000000	0.000000	1.000000	97.000000	1.000000
15065.141510	0.017859	0.562960	0.145970	75.767029	27.406044	23.837580	0.000000	0.000000	0.000000	0.000000	0.000000	0.000000	-0.427868	-0.497193	0.599107	0.000000	0.000000	1.000000	97.000000	1.000000
15065.144843	0.017859	0.562960	0.145970	75.767029	27.406044	23.837580	0.000000	0.000000	0.000000	0.000000	0.000000	0.000000	-0.427868	-0.497193	0.599107	0.000000	0.000000	1.000000	97.000000	1.000000
15065.148176	0.016509	0.561225	0.147965	75.784073	27.814348	23.758160	0.000000	0.000000	0.000000	0.000000	0.000000	0.000000	-0.404908	-0.520661	0.598421	0.000000	0.000000	1.000000	97.000000	1.000000
15065.151510	0.016509	0.561225	0.147965	75.784073	27.814348	23.758160	0.000000	0.000000	0.000000	0.000000	0.000000	0.000000	-0.404908	-0.520661	0.598421	0.000000	0.000000	1.000000	97.000000	1.000000
15065.154843	0.016509	0.561225	0.147965	75.784073	27.814348	23.758160	0.000000	0.000000	0.000000	0.000000	0.000000	0.000000	-0.404908	-0.520661	0.598421	0.000000	0.000000	1.000000	97.000000	1.000000
15065.158176	0.015265	0.559477	0.149945	75.825455	28.300793	23.906551	0.000000	0.000000	0.000000	0.000000	0.000000	0.000000	-0.373141	-0.524404	0.594133	0.000000	0.000000	1.000000	97.000000	1.000000
15065.161510	0.015265	0.559477	0.149945	75.825455	28.300793	23.906551	0.000000	0.000000	0.000000	0.000000	0.000000	0.000000	-0.373141	-0.524404	0.594133	0.000000	0.000000	1.000000	97.000000	1.000000
15065.164843	0.015265	0.559477	0.149945	75.825455	28.300793	23.906551	0.000000	0.000000	0.000000	0.000000	0.000000	0.000000	-0.373141	-0.524404	0.594133	0.000000	0.000000	1.000000	97.000000	1.000000
15065.168176	0.014071	0.557716	0.151913	75.879936	28.832354	24.472378	0.000000	0.000000	0.000000	0.000000	0.000000	0.000000	-0.358366	-0.528091	0.590425	0.000000	0.000000	1.000000	97.000000	1.000000
15065.171510	0.014071	0.557716	0.151913	75.879936	28.832354	24.472378	0.000000	0.000000	0.000000	0.000000	0.000000	0.000000	-0.358366	-0.528091	0.590425	0.000000	0.000000	1.000000	97.000000	1.000000
15065.174843	0.014071	0.557716	0.151913	75.879936	28.832354	24.472378	0.000000	0.000000	0.000000	0.000000	0.000000	0.000000	-0.358366	-0.528091	0.590425	0.000000	0.000000	1.000000	97.000000	1.000000
15065.178176	0.012984	0.555924	0.153853	75.937851	29.306440	24.921028	0.000000	0.000000	0.000000	0.000000	0.000000	0.000000	-0.326101	-0.537708	0.581790	0.000000	0.000000	1.000000	97.000000	1.000000
15065.181510	0.012984	0.555924	0.153853	75.937851	29.306440	24.921028	0.000000	0.000000	0.000000	0.000000	0.000000	0.000000	-0.326101	-0.537708	0.581790	0.000000	0.000000	1.000000	97.000000	1.000000
15065.184843	0.012984	0.555924	0.153853	75.937851	29.306440	24.921028	0.000000	0.000000	0.000000	0.000000	0.000000	0.000000	-0.326101	-0.537708	0.581790	0.000000	0.000000	1.000000	97.000000	1.000000
15065.188176	0.012006	0.554105	0.155800	75.972878	29.683599	25.032431	0.000000	0.000000	0.000000	0.000000	0.000000	0.000000	-0.293252	-0.545559	0.584167	0.000000	0.000000	1.000000	97.000000	1.000000
15065.191510	0.012006	0.554105	0.155800	75.972878	29.683599	25.032431	0.000000	0.000000	0.000000	0.000000	0.000000	0.000000	-0.293252	-0.545559	0.584167	0.000000	0.000000	1.000000	97.000000	1.000000
15065.194843	0.012006	0.554105	0.155800	75.972878	29.683599	25.032431	0.000000	0.000000	0.000000	0.000000	0.000000	0.000000	-0.293252	-0.545559	0.584167	0.000000	0.000000	1.000000	97.000000	1.000000
15065.198176	0.011168	0.552269	0.157698	75.975395	30.026741	24.956261	0.000000	0.000000	0.000000	0.000000	0.000000	0.000000	-0.251641	-0.550962	0.569393	0.000000	0.000000	1.000000	97.000000	1.000000
15065.201510	0.011168	0.552269	0.157698	75.975395	30.026741	24.956261	0.000000	0.000000	0.000000	0.000000	0.000000	0.000000	-0.251641	-0.550962	0.569393	0.000000	0.000000	1.000000	97.000000	1.000000
15065.204843	0.011168	0.552269	0.157698	75.975395	30.026741	24.956261	0.000000	0.000000	0.000000	0.000000	0.000000	0.000000	-0.251641	-0.550962	0.569393	0.000000	0.000000	1.000000	97.000000	1.000000
15065.208176	0.010470	0.550420	0.159583	75.958122	30.454838	25.171110	0.000000	0.000000	0.000000	0.000000	0.000000	0.000000	-0.209382	-0.554627	0.565664	0.000000	0.000000	1.000000	97.000000	1.000000
15065.211510	0.010470	0.550420	0.159583	75.958122	30.454838	25.171110	0.000000	0.000000	0.000000	0.000000	0.000000	0.000000	-0.209382	-0.554627	0.565664	0.000000	0.000000	1.000000	97.000000	1.000000
15065.214843	0.010470	0.550420	0.159583	75.958122	30.454838	25.171110	0.000000	0.000000	0.000000	0.000000	0.000000	0.000000	-0.209382	-0.554627	0.565664	0.000000	0.000000	1.000000	97.000000	1.000000
15065.218176	0.009884	0.548554	0.161421	75.935020	30.939442	25.745436	0.000000	0.000000	0.000000	0.000000	0.000000	0.000000	-0.175694	-0.559845	0.551385	0.000000	0.000000	1.000000	97.000000	1.000000
15065.221510	0.009884	0.548554	0.161421	75.935020	30.939442	25.745436	0.000000	0.000000	0.000000	0.000000	0.000000	0.000000	-0.175694	-0.559845	0.551385	0.000000	0.000000	1.000000	97.000000	1.000000
15065.224843	0.009884	0.548554	0.161421	75.935020	30.939442	25.745436	0.000000	0.000000	0.000000	0.000000	0.000000	0.000000	-0.175694	-0.559845	0.551385	0.000000	0.000000	1.000000	97.000000	1.000000
15065.228176	0.009442	0.546656	0.163232	75.908577	31.441776	26.409819	0.000000	0.000000	0.000000	0.000000	0.000000	0.000000	-0.132723	-0.569253	0.543231	0.000000	0.000000	1.000000	97.000000	1.000000
15065.231510	0.009442	0.546656	0.163232	75.908577	31.441776	26.409819	0.000000	0.000000	0.000000	0.000000	0.000000	0.000000	-0.132723	-0.569253	0.543231	0.000000	0.000000	1.000000	97.000000	1.000000
15065.234843	0.009442	0.546656	0.163232	75.908577	31.441776	26.409819	0.000000	0.000000	0.000000	0.000000	0.000000	0.000000	-0.132723	-0.569253	0.543231	0.000000	0.000000	1.000000	97.000000	1.000000
15065.238176	0.009173	0.544776	0.164990	75.899979	31.902082	26.981182	0.000000	0.000000	0.000000	0.000000	0.000000	0.000000	-0.080598	-0.564073	0.527462	0.000000	0.000000	1.000000	97.000000	1.000000
15065.241510	0.009173	0.544776	0.164990	75.899979	31.902082	26.981182	0.000000	0.000000	0.000000	0.000000	0.000000	0.000000	-0.080598	-0.564073	0.527462	0.000000	0.000000	1.000000	97.000000	1.000000
15065.244843	0.009173	0.544776	0.164990	75.899979	31.902082	26.981182	0.000000	0.000000	0.000000	0.000000	0.000000	0.000000	-0.080598	-0.564073	0.527462	0.000000	0.000000	1.000000	97.000000	1.000000
15065.248176	0.009050	0.542860	0.166686	75.914581	32.273167	27.380516	0.000000	0.000000	0.000000	0.000000	0.000000	0.000000	-0.036933	-0.574754	0.508741	0.000000	0.000000	1.000000	97.000000	1.000000
15065.251510	0.009050	0.542860	0.166686	75.914581	32.273167	27.380516	0.000000	0.000000	0.000000	0.000000	0.000000	0.000000	-0.036933	-0.574754	0.508741	0.000000	0.000000	1.000000	97.000000	1.000000
15065.254843	0.009050	0.542860	0.166686	75.914581	32.273167	27.380516	0.000000	0.000000	0.000000	0.000000	0.000000	0.000000	-0.036933	-0.574754	0.508741	0.000000	0.000000	1.000000	97.000000	1.000000
15065.258176	0.009103	0.540958	0.168294	75.946350	32.589939	27.725912	0.000000	0.000000	0.000000	0.000000	0.000000	0.000000	0.015908	-0.570641	0.482490	0.000000	0.000000	1.000000	97.000000	1.000000
15065.261510	0.009103	0.540958	0.168294	75.946350	32.589939	27.725912	0.000000	0.000000	0.000000	0.000000	0.000000	0.000000	0.015908	-0.570641	0.482490	0.000000	0.000000	1.000000	97.000000	1.000000
15065.264843	0.009103	0.540958	0.168294	75.946350	32.589939	27.725912	0.000000	0.000000	0.000000	0.000000	0.000000	0.000000	0.015908	-0.570641	0.482490	0.000000	0.000000	1.000000	97.000000	1.000000
15065.268176	0.009304	0.539076	0.169852	75.987251	32.877525	28.033415	0.000000	0.000000	0.000000	0.000000	0.000000	0.000000	0.060390	-0.564799	0.467263	0.000000	0.000000	1.000000	97.000000	1.000000
15065.271510	0.009304	0.539076	0.169852	75.987251	32.877525	28.033415	0.000000	0.000000	0.000000	0.000000	0.000000	0.000000	0.060390	-0.564799	0.467263	0.000000	0.000000	1.000000	97.000000	1.000000
15065.274843	0.009304	0.539076	0.169852	75.987251	32.877525	28.033415	0.000000	0.000000	0.000000	0.000000	0.000000	0.000000	0.060390	-0.564799	0.467263	0.000000	0.000000	1.000000	97.000000	1.000000
15065.278176	0.009684	0.537223	0.171303	76.039345	33.121323	28.274597	0.000000	0.000000	0.000000	0.000000	0.000000	0.000000	0.113887	-0.555649	0.435246	0.000000	0.000000	1.000000	97.000000	1.000000
15065.281510	0.009684	0.537223	0.171303	76.039345	33.121323	28.274597	0.000000	0.000000	0.000000	0.000000	0.000000	0.000000	0.113887	-0.555649	0.435246	0.000000	0.000000	1.000000	97.000000	1.000000
15065.284843	0.009684	0.537223	0.171303	76.039345	33.121323	28.274597	0.000000	0.000000	0.000000	0.000000	0.000000	0.000000	0.113887	-0.555649	0.435246	0.000000	0.000000	1.000000	97.000000	1.000000
15065.288176	0.010184	0.535393	0.172704	76.101593	33.352345	28.473780	0.000000	0.000000	0.000000	0.000000	0.000000	0.000000	0.150038	-0.549264	0.420350	0.000000	0.000000	1.000000	97.000000	1.000000
15065.291510	0.010184	0.535393	0.172704	76.101593	33.352345	28.473780	0.000000	0.000000	0.000000	0.000000	0.000000	0.000000	0.150038	-0.549264	0.420350	0.000000	0.000000	1.000000	97.000000	1.000000
15065.294843	0.010184	0.535393	0.172704	76.101593	33.352345	28.473780	0.000000	0.000000	0.000000	0.000000	0.000000	0.000000	0.150038	-0.549264	0.420350	0.000000	0.000000	1.000000	97.000000	1.000000
15065.298176	0.010894	0.533614	0.174014	76.169258	33.596874	28.662718	0.000000	0.000000	0.000000	0.000000	0.000000	0.000000	0.213161	-0.533663	0.393085	0.000000	0.000000	1.000000	97.000000	1.000000
15065.301510	0.010894	0.533614	0.174014	76.169258	33.596874	28.662718	0.000000	0.000000	0.000000	0.000000	0.000000	0.000000	0.213161	-0.533663	0.393085	0.000000	0.000000	1.000000	97.000000	1.000000
15065.304843	0.010894	0.533614	0.174014	76.169258	33.596874	28.662718	0.000000	0.000000	0.000000	0.000000	0.000000	0.000000	0.213161	-0.533663	0.393085	0.000000	0.000000	1.000000	97.000000	1.000000
15065.308176	0.011786	0.531869	0.175218	76.235115	33.845177	28.839979	0.000000	0.000000	0.000000	0.000000	0.000000	0.000000	0.267499	-0.523491	0.361293	0.000000	0.000000	1.000000	97.000000	1.000000
15065.311510	0.011786	0.531869	0.175218	76.235115	33.845177	28.839979	0.000000	0.000000	0.000000	0.000000	0.000000	0.000000	0.267499	-0.523491	0.361293	0.000000	0.000000	1.000000	97.000000	1.000000
15065.314843	0.011786	0.531869	0.175218	76.235115	33.845177	28.839979	0.000000	0.000000	0.000000	0.000000	0.000000	0.000000	0.267499	-0.523491	0.361293	0.000000	0.000000	1.000000	97.000000	1.000000
15065.318176	0.012861	0.530201	0.176384	76.298210	34.104469	29.011711	0.000000	0.000000	0.000000	0.000000	0.000000	0.000000	0.322432	-0.500148	0.349616	0.000000	0.000000	1.000000	97.000000	1.000000
15065.321510	0.012861	0.530201	0.176384	76.298210	34.104469	29.011711	0.000000	0.000000	0.000000	0.000000	0.000000	0.000000	0.322432	-0.500148	0.349616	0.000000	0.000000	1.000000	97.000000	1.000000
15065.324843	0.012861	0.530201	0.176384	76.298210	34.104469	29.011711	0.000000	0.000000	0.000000	0.000000	0.000000	0.000000	0.322432	-0.500148	0.349616	0.000000	0.000000	1.000000	97.000000	1.000000
15065.328176	0.013995	0.528785	0.177332	76.356926	34.351971	29.164150	0.000000	0.000000	0.000000	0.000000	0.000000	0.000000	0.340262	-0.424810	0.284293	0.000000	0.000000	1.000000	97.000000	1.000000
15065.331510	0.013995	0.528785	0.177332	76.356926	34.351971	29.164150	0.000000	0.000000	0.000000	0.000000	0.000000	0.000000	0.340262	-0.424810	0.284293	0.000000	0.000000	1.000000	97.000000	1.000000
15065.334843	0.013995	0.528785	0.177332	76.356926	34.351971	29.164150	0.000000	0.000000	0.000000	0.000000	0.000000	0.000000	0.340262	-0.424810	0.284293	0.000000	0.000000	1.000000	97.000000	1.000000
15065.338176	0.015315	0.527300	0.178312	76.416512	34.617767	29.311483	0.000000	0.000000	0.000000	0.000000	0.000000	0.000000	0.395853	-0.445772	0.294092	0.000000	0.000000	1.000000	97.000000	1.000000
15065.341510	0.015315	0.527300	0.178312	76.416512	34.617767	29.311483	0.000000	0.000000	0.000000	0.000000	0.000000	0.000000	0.395853	-0.445772	0.294092	0.000000	0.000000	1.000000	97.000000	1.000000
15065.344843	0.015315	0.527300	0.178312	76.416512	34.617767	29.311483	0.000000	0.000000	0.000000	0.000000	0.000000	0.000000	0.395853	-0.445772	0.294092	0.000000	0.000000	1.000000	97.000000	1.000000
15065.348176	0.016786	0.525937	0.179160	76.481285	34.847908	29.401619	0.000000	0.000000	0.000000	0.000000	0.000000	0.000000	0.441396	-0.408881	0.254321	0.000000	0.000000	1.000000	97.000000	1.000000
15065.351510	0.016786	0.525937	0.179160	76.481285	34.847908	29.401619	0.000000	0.000000	0.000000	0.000000	0.000000	0.000000	0.441396	-0.408881	0.254321	0.000000	0.000000	1.000000	97.000000	1.000000
15065.354843	0.016786	0.525937	0.179160	76.481285	34.847908	29.401619	0.000000	0.000000	0.000000	0.000000	0.000000	0.000000	0.441396	-0.408881	0.254321	0.000000	0.000000	1.000000	97.000000	1.000000
15065.358176	0.018348	0.524698	0.179877	76.554260	35.030266	29.414732	0.000000	0.000000	0.000000	0.000000	0.000000	0.000000	0.468724	-0.371581	0.215111	0.000000	0.000000	1.000000	97.000000	1.000000
15065.361510	0.018348	0.524698	0.179877	76.554260	35.030266	29.414732	0.000000	0.000000	0.000000	0.000000	0.000000	0.000000	0.468724	-0.371581	0.215111	0.000000	0.000000	1.000000	97.000000	1.000000
15065.364843	0.018348	0.524698	0.179877	76.554260	35.030266	29.414732	0.000000	0.000000	0.000000	0.000000	0.000000	0.000000	0.468724	-0.371581	0.215111	0.000000	0.000000	1.000000	97.000000	1.000000
15065.368176	0.020030	0.523632	0.180404	76.629478	35.192657	29.388538	0.000000	0.000000	0.000000	0.000000	0.000000	0.000000	0.504409	-0.319909	0.158164	0.000000	0.000000	1.000000	97.000000	1.000000
15065.371510	0.020030	0.523632	0.180404	76.629478	35.192657	29.388538	0.000000	0.000000	0.000000	0.000000	0.000000	0.000000	0.504409	-0.319909	0.158164	0.000000	0.000000	1.000000	97.000000	1.000000
15065.374843	0.020030	0.523632	0.180404	76.629478	35.192657	29.388538	0.000000	0.000000	0.000000	0.000000	0.000000	0.000000	0.504409	-0.319909	0.158164	0.000000	0.000000	1.000000	97.000000	1.000000
15065.378176	0.021891	0.522743	0.180775	76.697517	35.363888	29.360439	0.000000	0.000000	0.000000	0.000000	0.000000	0.000000	0.558299	-0.266705	0.111294	0.000000	0.000000	1.000000	97.000000	1.000000
15065.381510	0.021891	0.522743	0.180775	76.697517	35.363888	29.360439	0.000000	0.000000	0.000000	0.000000	0.000000	0.000000	0.558299	-0.266705	0.111294	0.000000	0.000000	1.000000	97.000000	1.000000
15065.384843	0.021891	0.522743	0.180775	76.697517	35.363888	29.360439	0.000000	0.000000	0.000000	0.000000	0.000000	0.000000	0.558299	-0.266705	0.111294	0.000000	0.000000	1.000000	97.000000	1.000000
15065.388176	0.023928	0.522025	0.180918	76.764519	35.556313	29.370739	0.000000	0.000000	0.000000	0.000000	0.000000	0.000000	0.611113	-0.215427	0.043017	0.000000	0.000000	1.000000	97.000000	1.000000
15065.391510	0.023928	0.522025	0.180918	76.764519	35.556313	29.370739	0.000000	0.000000	0.000000	0.000000	0.000000	0.000000	0.611113	-0.215427	0.043017	0.000000	0.000000	1.000000	97.000000	1.000000
15065.394843	0.023928	0.522025	0.180918	76.764519	35.556313	29.370739	0.000000	0.000000	0.000000	0.000000	0.000000	0.000000	0.611113	-0.215427	0.043017	0.000000	0.000000	1.000000	97.000000	1.000000
15065.398176	0.026198	0.521475	0.180795	76.839066	35.753574	29.371996	0.000000	0.000000	0.000000	0.000000	0.000000	0.000000	0.681087	-0.164879	-0.036916	0.000000	0.000000	1.000000	97.000000	1.000000
15065.401510	0.026198	0.521475	0.180795	76.839066	35.753574	29.371996	0.000000	0.000000	0.000000	0.000000	0.000000	0.000000	0.681087	-0.164879	-0.036916	0.000000	0.000000	1.000000	97.000000	1.000000
15065.404843	0.026198	0.521475	0.180795	76.839066	35.753574	29.371996	0.000000	0.000000	0.000000	0.000000	0.000000	0.000000	0.681087	-0.164879	-0.036916	0.000000	0.000000	1.000000	97.000000	1.000000
15065.408176	0.028609	0.521133	0.180439	76.933174	35.868561	29.576666	0.000000	0.000000	0.000000	0.000000	0.000000	0.000000	0.723402	-0.102698	-0.106690	0.000000	0.000000	1.000000	97.000000	1.000000
15065.411510	0.028609	0.521133	0.180439	76.933174	35.868561	29.576666	0.000000	0.000000	0.000000	0.000000	0.000000	0.000000	0.723402	-0.102698	-0.106690	0.000000	0.000000	1.000000	97.000000	1.000000
15065.414843	0.028609	0.521133	0.180439	76.933174	35.868561	29.576666	0.000000	0.000000	0.000000	0.000000	0.000000	0.000000	0.723402	-0.102698	-0.106690	0.000000	0.000000	1.000000	97.000000	1.000000
15065.418176	0.031097	0.520994	0.179817	77.064415	35.774887	30.201317	0.000000	0.000000	0.000000	0.000000	0.000000	0.000000	0.746226	-0.041589	-0.186659	0.000000	0.000000	1.000000	97.000000	1.000000
15065.421510	0.031097	0.520994	0.179817	77.064415	35.774887	30.201317	0.000000	0.000000	0.000000	0.000000	0.000000	0.000000	0.746226	-0.041589	-0.186659	0.000000	0.000000	1.000000	97.000000	1.000000
15065.424843	0.031097	0.520994	0.179817	77.064415	35.774887	30.201317	0.000000	0.000000	0.000000	0.000000	0.000000	0.000000	0.746226	-0.041589	-0.186659	0.000000	0.000000	1.000000	97.000000	1.000000
15065.428176	0.033659	0.521062	0.178963	77.251038	35.324463	30.293194	0.000000	0.000000	0.000000	0.000000	0.000000	0.000000	0.768618	0.020493	-0.256374	0.000000	0.000000	1.000000	97.000000	1.000000
15065.431510	0.033659	0.521062	0.178963	77.251038	35.324463	30.293194	0.000000	0.000000	0.000000	0.000000	0.000000	0.000000	0.768618	0.020493	-0.256374	0.000000	0.000000	1.000000	97.000000	1.000000
15065.434843	0.033659	0.521062	0.178963	77.251038	35.324463	30.293194	0.000000	0.000000	0.000000	0.000000	0.000000	0.000000	0.768618	0.020493	-0.256374	0.000000	0.000000	1.000000	97.000000	1.000000
15065.438176	0.036262	0.521336	0.177876	77.498947	34.476910	29.715673	0.000000	0.000000	0.000000	0.000000	0.000000	0.000000	0.781031	0.082233	-0.326065	0.000000	0.000000	1.000000	97.000000	1.000000
15065.441510	0.036262	0.521336	0.177876	77.498947	34.476910	29.715673	0.000000	0.000000	0.000000	0.000000	0.000000	0.000000	0.781031	0.082233	-0.326065	0.000000	0.000000	1.000000	97.000000	1.000000
15065.444843	0.036262	0.521336	0.177876	77.498947	34.476910	29.715673	0.000000	0.000000	0.000000	0.000000	0.000000	0.000000	0.781031	0.082233	-0.326065	0.000000	0.000000	1.000000	97.000000	1.000000
15065.448176	0.038846	0.521853	0.176591	77.766762	33.133102	28.554420	0.000000	0.000000	0.000000	0.000000	0.000000	0.000000	0.775034	0.155069	-0.385517	0.000000	0.000000	1.000000	97.000000	1.000000
15065.451510	0.038846	0.521853	0.176591	77.766762	33.133102	28.554420	0.000000	0.000000	0.000000	0.000000	0.000000	0.000000	0.775034	0.155069	-0.385517	0.000000	0.000000	1.000000	97.000000	1.000000
15065.454843	0.038846	0.521853	0.176591	77.766762	33.133102	28.554420	0.000000	0.000000	0.000000	0.000000	0.000000	0.000000	0.775034	0.155069	-0.385517	0.000000	0.000000	1.000000	97.000000	1.000000
15065.458176	0.041470	0.522634	0.175154	78.007751	31.244965	27.080137	0.000000	0.000000	0.000000	0.000000	0.000000	0.000000	0.787317	0.234157	-0.431029	0.000000	0.000000	1.000000	97.000000	1.000000
15065.461510	0.041470	0.522634	0.175154	78.007751	31.244965	27.080137	0.000000	0.000000	0.000000	0.000000	0.000000	0.000000	0.787317	0.234157	-0.431029	0.000000	0.000000	1.000000	97.000000	1.000000
15065.464843	0.041470	0.522634	0.175154	78.007751	31.244965	27.080137	0.000000	0.000000	0.000000	0.000000	0.000000	0.000000	0.787317	0.234157	-0.431029	0.000000	0.000000	1.000000	97.000000	1.000000
15065.468176	0.044133	0.523676	0.173563	78.216034	28.929802	25.063101	0.000000	0.000000	0.000000	0.000000	0.000000	0.000000	0.798903	0.312579	-0.477166	0.000000	0.000000	1.000000	97.000000	1.000000
15065.471510	0.044133	0.523676	0.173563	78.216034	28.929802	25.063101	0.000000	0.000000	0.000000	0.000000	0.000000	0.000000	0.798903	0.312579	-0.477166	0.000000	0.000000	1.000000	97.000000	1.000000
15065.474843	0.044133	0.523676	0.173563	78.216034	28.929802	25.063101	0.000000	0.000000	0.000000	0.000000	0.000000	0.000000	0.798903	0.312579	-0.477166	0.000000	0.000000	1.000000	97.000000	1.000000
15065.478176	0.046835	0.524981	0.171852	78.367004	26.358130	22.496817	0.000000	0.000000	0.000000	0.000000	0.000000	0.000000	0.810550	0.391437	-0.513333	0.000000	0.000000	1.000000	97.000000	1.000000
15065.481510	0.046835	0.524981	0.171852	78.367004	26.358130	22.496817	0.000000	0.000000	0.000000	0.000000	0.000000	0.000000	0.810550	0.391437	-0.513333	0.000000	0.000000	1.000000	97.000000	1.000000
15065.484843	0.046835	0.524981	0.171852	78.367004	26.358130	22.496817	0.000000	0.000000	0.000000	0.000000	0.000000	0.000000	0.810550	0.391437	-0.513333	0.000000	0.000000	1.000000	97.000000	1.000000
15065.488176	0.049635	0.526462	0.170041	78.446877	23.763306	19.552568	0.000000	0.000000	0.000000	0.000000	0.000000	0.000000	0.840076	0.444301	-0.543510	0.000000	0.000000	1.000000	97.000000	1.000000
15065.491510	0.049635	0.526462	0.170041	78.446877	23.763306	19.552568	0.000000	0.000000	0.000000	0.000000	0.000000	0.000000	0.840076	0.444301	-0.543510	0.000000	0.000000	1.000000	97.000000	1.000000
15065.494843	0.049635	0.526462	0.170041	78.446877	23.763306	19.552568	0.000000	0.000000	0.000000	0.000000	0.000000	0.000000	0.840076	0.444301	-0.543510	0.000000	0.000000	1.000000	97.000000	1.000000
15065.498176	0.052440	0.528166	0.168109	78.442665	21.242992	16.794380	0.000000	0.000000	0.000000	0.000000	0.000000	0.000000	0.841593	0.511434	-0.579443	0.000000	0.000000	1.000000	97.000000	1.000000
15065.501510	0.052440	0.528166	0.168109	78.442665	21.242992	16.794380	0.000000	0.000000	0.000000	0.000000	0.000000	0.000000	0.841593	0.511434	-0.579443	0.000000	0.000000	1.000000	97.000000	1.000000
15065.504843	0.052440	0.528166	0.168109	78.442665	21.242992	16.794380	0.000000	0.000000	0.000000	0.000000	0.000000	0.000000	0.841593	0.511434	-0.579443	0.000000	0.000000	1.000000	97.000000	1.000000
15065.508176	0.055164	0.529994	0.166111	78.398544	18.858461	14.647971	0.000000	0.000000	0.000000	0.000000	0.000000	0.000000	0.817144	0.548263	-0.599438	0.000000	0.000000	1.000000	97.000000	1.000000
15065.511510	0.055164	0.529994	0.166111	78.398544	18.858461	14.647971	0.000000	0.000000	0.000000	0.000000	0.000000	0.000000	0.817144	0.548263	-0.599438	0.000000	0.000000	1.000000	97.000000	1.000000
15065.514843	0.055164	0.529994	0.166111	78.398544	18.858461	14.647971	0.000000	0.000000	0.000000	0.000000	0.000000	0.000000	0.817144	0.548263	-0.599438	0.000000	0.000000	1.000000	97.000000	1.000000
15065.518176	0.057773	0.532006	0.164005	78.327271	16.454094	12.622693	0.000000	0.000000	0.000000	0.000000	0.000000	0.000000	0.782492	0.603737	-0.631920	0.000000	0.000000	1.000000	97.000000	1.000000
15065.521510	0.057773	0.532006	0.164005	78.327271	16.454094	12.622693	0.000000	0.000000	0.000000	0.000000	0.000000	0.000000	0.782492	0.603737	-0.631920	0.000000	0.000000	1.000000	97.000000	1.000000
15065.524843	0.057773	0.532006	0.164005	78.327271	16.454094	12.622693	0.000000	0.000000	0.000000	0.000000	0.000000	0.000000	0.782492	0.603737	-0.631920	0.000000	0.000000	1.000000	97.000000	1.000000
15065.528176	0.060235	0.534080	0.161789	78.255127	13.997349	10.200850	0.000000	0.000000	0.000000	0.000000	0.000000	0.000000	0.738696	0.622090	-0.664829	0.000000	0.000000	1.000000	97.000000	1.000000
15065.531510	0.060235	0.534080	0.161789	78.255127	13.997349	10.200850	0.000000	0.000000	0.000000	0.000000	0.000000	0.000000	0.738696	0.622090	-0.664829	0.000000	0.000000	1.000000	97.000000	1.000000
15065.534843	0.060235	0.534080	0.161789	78.255127	13.997349	10.200850	0.000000	0.000000	0.000000	0.000000	0.000000	0.000000	0.738696	0.622090	-0.664829	0.000000	0.000000	1.000000	97.000000	1.000000
15065.538176	0.062582	0.536232	0.159476	78.201538	11.606873	7.815714	0.000000	0.000000	0.000000	0.000000	0.000000	0.000000	0.704072	0.645589	-0.693767	0.000000	0.000000	1.000000	97.000000	1.000000
15065.541510	0.062582	0.536232	0.159476	78.201538	11.606873	7.815714	0.000000	0.000000	0.000000	0.000000	0.000000	0.000000	0.704072	0.645589	-0.693767	0.000000	0.000000	1.000000	97.000000	1.000000
15065.544843	0.062582	0.536232	0.159476	78.201538	11.606873	7.815714	0.000000	0.000000	0.000000	0.000000	0.000000	0.000000	0.704072	0.645589	-0.693767	0.000000	0.000000	1.000000	97.000000	1.000000
15065.548176	0.064810	0.538422	0.157035	78.167183	9.418681	5.801144	0.000000	0.000000	0.000000	0.000000	0.000000	0.000000	0.668329	0.656982	-0.732239	0.000000	0.000000	1.000000	97.000000	1.000000
15065.551510	0.064810	0.538422	0.157035	78.167183	9.418681	5.801144	0.000000	0.000000	0.000000	0.000000	0.000000	0.000000	0.668329	0.656982	-0.732239	0.000000	0.000000	1.000000	97.000000	1.000000
15065.554843	0.064810	0.538422	0.157035	78.167183	9.418681	5.801144	0.000000	0.000000	0.000000	0.000000	0.000000	0.000000	0.668329	0.656982	-0.732239	0.000000	0.000000	1.000000	97.000000	1.000000
15065.558176	0.066922	0.540619	0.154507	78.129860	7.504011	4.201769	0.000000	0.000000	0.000000	0.000000	0.000000	0.000000	0.633722	0.659090	-0.758542	0.000000	0.000000	1.000000	97.000000	1.000000
15065.561510	0.066922	0.540619	0.154507	78.129860	7.504011	4.201769	0.000000	0.000000	0.000000	0.000000	0.000000	0.000000	0.633722	0.659090	-0.758542	0.000000	0.000000	1.000000	97.000000	1.000000
15065.564843	0.066922	0.540619	0.154507	78.129860	7.504011	4.201769	0.000000	0.000000	0.000000	0.000000	0.000000	0.000000	0.633722	0.659090	-0.758542	0.000000	0.000000	1.000000	97.000000	1.000000
15065.568176	0.068946	0.542836	0.151867	78.076759	6.012663	2.770481	0.000000	0.000000	0.000000	0.000000	0.000000	0.000000	0.607080	0.665020	-0.791826	0.000000	0.000000	1.000000	97.000000	1.000000
15065.571510	0.068946	0.542836	0.151867	78.076759	6.012663	2.770481	0.000000	0.000000	0.000000	0.000000	0.000000	0.000000	0.607080	0.665020	-0.791826	0.000000	0.000000	1.000000	97.000000	1.000000
15065.574843	0.068946	0.542836	0.151867	78.076759	6.012663	2.770481	0.000000	0.000000	0.000000	0.000000	0.000000	0.000000	0.607080	0.665020	-0.791826	0.000000	0.000000	1.000000	97.000000	1.000000
15065.578176	0.070883	0.545023	0.149142	78.021576	5.074438	2.290674	0.000000	0.000000	0.000000	0.000000	0.000000	0.000000	0.581131	0.656188	-0.817595	0.000000	0.000000	1.000000	97.000000	1.000000
15065.581510	0.070883	0.545023	0.149142	78.021576	5.074438	2.290674	0.000000	0.000000	0.000000	0.000000	0.000000	0.000000	0.581131	0.656188	-0.817595	0.000000	0.000000	1.000000	97.000000	1.000000
15065.584843	0.070883	0.545023	0.149142	78.021576	5.074438	2.290674	0.000000	0.000000	0.000000	0.000000	0.000000	0.000000	0.581131	0.656188	-0.817595	0.000000	0.000000	1.000000	97.000000	1.000000
15065.588176	0.072676	0.547180	0.146338	77.968903	4.616286	2.565240	0.000000	0.000000	0.000000	0.000000	0.000000	0.000000	0.537926	0.646998	-0.841168	0.000000	0.000000	1.000000	97.000000	1.000000
15065.591510	0.072676	0.547180	0.146338	77.968903	4.616286	2.565240	0.000000	0.000000	0.000000	0.000000	0.000000	0.000000	0.537926	0.646998	-0.841168	0.000000	0.000000	1.000000	97.000000	1.000000
15065.594843	0.072676	0.547180	0.146338	77.968903	4.616286	2.565240	0.000000	0.000000	0.000000	0.000000	0.000000	0.000000	0.537926	0.646998	-0.841168	0.000000	0.000000	1.000000	97.000000	1.000000
15065.598176	0.074386	0.549343	0.143481	77.923714	4.402668	3.160206	0.000000	0.000000	0.000000	0.000000	0.000000	0.000000	0.513190	0.649123	-0.857186	0.000000	0.000000	1.000000	97.000000	1.000000
15065.601510	0.074386	0.549343	0.143481	77.923714	4.402668	3.160206	0.000000	0.000000	0.000000	0.000000	0.000000	0.000000	0.513190	0.649123	-0.857186	0.000000	0.000000	1.000000	97.000000	1.000000
15065.604843	0.074386	0.549343	0.143481	77.923714	4.402668	3.160206	0.000000	0.000000	0.000000	0.000000	0.000000	0.000000	0.513190	0.649123	-0.857186	0.000000	0.000000	1.000000	97.000000	1.000000
15065.608176	0.075982	0.551474	0.140543	77.878960	4.273262	3.701603	0.000000	0.000000	0.000000	0.000000	0.000000	0.000000	0.478797	0.639287	-0.881471	0.000000	0.000000	1.000000	97.000000	1.000000
15065.611510	0.075982	0.551474	0.140543	77.878960	4.273262	3.701603	0.000000	0.000000	0.000000	0.000000	0.000000	0.000000	0.478797	0.639287	-0.881471	0.000000	0.000000	1.000000	97.000000	1.000000
15065.614843	0.075982	0.551474	0.140543	77.878960	4.273262	3.701603	0.000000	0.000000	0.000000	0.000000	0.000000	0.000000	0.478797	0.639287	-0.881471	0.000000	0.000000	1.000000	97.000000	1.000000
15065.618176	0.077445	0.553616	0.137595	77.839081	4.129563	4.051769	0.000000	0.000000	0.000000	0.000000	0.000000	0.000000	0.438691	0.642509	-0.884137	0.000000	0.000000	1.000000	97.000000	1.000000
15065.621510	0.077445	0.553616	0.137595	77.839081	4.129563	4.051769	0.000000	0.000000	0.000000	0.000000	0.000000	0.000000	0.438691	0.642509	-0.884137	0.000000	0.000000	1.000000	97.000000	1.000000
15065.624843	0.077445	0.553616	0.137595	77.839081	4.129563	4.051769	0.000000	0.000000	0.000000	0.000000	0.000000	0.000000	0.438691	0.642509	-0.884137	0.000000	0.000000	1.000000	97.000000	1.000000
15065.628176	0.078766	0.555808	0.134577	77.805664	3.930086	4.246318	0.000000	0.000000	0.000000	0.000000	0.000000	0.000000	0.396513	0.657508	-0.905462	0.000000	0.000000	1.000000	97.000000	1.000000
15065.631510	0.078766	0.555808	0.134577	77.805664	3.930086	4.246318	0.000000	0.000000	0.000000	0.000000	0.000000	0.000000	0.396513	0.657508	-0.905462	0.000000	0.000000	1.000000	97.000000	1.000000
15065.634843	0.078766	0.555808	0.134577	77.805664	3.930086	4.246318	0.000000	0.000000	0.000000	0.000000	0.000000	0.000000	0.396513	0.657508	-0.905462	0.000000	0.000000	1.000000	97.000000	1.000000
15065.638176	0.079983	0.558073	0.131536	77.800316	3.776216	4.547188	0.000000	0.000000	0.000000	0.000000	0.000000	0.000000	0.365109	0.679605	-0.912288	0.000000	0.000000	1.000000	97.000000	1.000000
15065.641510	0.079983	0.558073	0.131536	77.800316	3.776216	4.547188	0.000000	0.000000	0.000000	0.000000	0.000000	0.000000	0.365109	0.679605	-0.912288	0.000000	0.000000	1.000000	97.000000	1.000000
15065.644843	0.079983	0.558073	0.131536	77.800316	3.776216	4.547188	0.000000	0.000000	0.000000	0.000000	0.000000	0.000000	0.365109	0.679605	-0.912288	0.000000	0.000000	1.000000	97.000000	1.000000
15065.648176	0.081180	0.560410	0.128461	77.865196	3.792639	4.978544	0.000000	0.000000	0.000000	0.000000	0.000000	0.000000	0.359002	0.701207	-0.922665	0.000000	0.000000	1.000000	97.000000	1.000000
15065.651510	0.081180	0.560410	0.128461	77.865196	3.792639	4.978544	0.000000	0.000000	0.000000	0.000000	0.000000	0.000000	0.359002	0.701207	-0.922665	0.000000	0.000000	1.000000	97.000000	1.000000
15065.654843	0.081180	0.560410	0.128461	77.865196	3.792639	4.978544	0.000000	0.000000	0.000000	0.000000	0.000000	0.000000	0.359002	0.701207	-0.922665	0.000000	0.000000	1.000000	97.000000	1.000000
15065.658176	0.082361	0.562825	0.125387	77.982590	3.891333	5.594674	0.000000	0.000000	0.000000	0.000000	0.000000	0.000000	0.354336	0.724353	-0.922230	0.000000	0.000000	1.000000	97.000000	1.000000
15065.661510	0.082361	0.562825	0.125387	77.982590	3.891333	5.594674	0.000000	0.000000	0.000000	0.000000	0.000000	0.000000	0.354336	0.724353	-0.922230	0.000000	0.000000	1.000000	97.000000	1.000000
15065.664843	0.082361	0.562825	0.125387	77.982590	3.891333	5.594674	0.000000	0.000000	0.000000	0.000000	0.000000	0.000000	0.354336	0.724353	-0.922230	0.000000	0.000000	1.000000	97.000000	1.000000
15065.668176	0.083612	0.565335	0.122317	78.148132	3.974214	6.123785	0.000000	0.000000	0.000000	0.000000	0.000000	0.000000	0.375080	0.753035	-0.920912	0.000000	0.000000	1.000000	97.000000	1.000000
15065.671510	0.083612	0.565335	0.122317	78.148132	3.974214	6.123785	0.000000	0.000000	0.000000	0.000000	0.000000	0.000000	0.375080	0.753035	-0.920912	0.000000	0.000000	1.000000	97.000000	1.000000
15065.674843	0.083612	0.565335	0.122317	78.148132	3.974214	6.123785	0.000000	0.000000	0.000000	0.000000	0.000000	0.000000	0.375080	0.753035	-0.920912	0.000000	0.000000	1.000000	97.000000	1.000000
15065.678176	0.084878	0.567928	0.119280	78.367882	4.024302	6.560638	0.000000	0.000000	0.000000	0.000000	0.000000	0.000000	0.379967	0.777773	-0.911133	0.000000	0.000000	1.000000	97.000000	1.000000
15065.681510	0.084878	0.567928	0.119280	78.367882	4.024302	6.560638	0.000000	0.000000	0.000000	0.000000	0.000000	0.000000	0.379967	0.777773	-0.911133	0.000000	0.000000	1.000000	97.000000	1.000000
15065.684843	0.084878	0.567928	0.119280	78.367882	4.024302	6.560638	0.000000	0.000000	0.000000	0.000000	0.000000	0.000000	0.379967	0.777773	-0.911133	0.000000	0.000000	1.000000	97.000000	1.000000
15065.688176	0.086155	0.570595	0.116238	78.641800	3.954007	6.967372	0.000000	0.000000	0.000000	0.000000	0.000000	0.000000	0.383128	0.800230	-0.912685	0.000000	0.000000	1.000000	97.000000	1.000000
15065.691510	0.086155	0.570595	0.116238	78.641800	3.954007	6.967372	0.000000	0.000000	0.000000	0.000000	0.000000	0.000000	0.383128	0.800230	-0.912685	0.000000	0.000000	1.000000	97.000000	1.000000
15065.694843	0.086155	0.570595	0.116238	78.641800	3.954007	6.967372	0.000000	0.000000	0.000000	0.000000	0.000000	0.000000	0.383128	0.800230	-0.912685	0.000000	0.000000	1.000000	97.000000	1.000000
15065.698176	0.087395	0.573312	0.113241	78.963974	3.509469	6.943526	0.000000	0.000000	0.000000	0.000000	0.000000	0.000000	0.371868	0.815224	-0.899046	0.000000	0.000000	1.000000	97.000000	1.000000
15065.701510	0.087395	0.573312	0.113241	78.963974	3.509469	6.943526	0.000000	0.000000	0.000000	0.000000	0.000000	0.000000	0.371868	0.815224	-0.899046	0.000000	0.000000	1.000000	97.000000	1.000000
15065.704843	0.087395	0.573312	0.113241	78.963974	3.509469	6.943526	0.000000	0.000000	0.000000	0.000000	0.000000	0.000000	0.371868	0.815224	-0.899046	0.000000	0.000000	1.000000	97.000000	1.000000
15065.708176	0.088512	0.576041	0.110271	79.303734	2.487054	6.052427	0.000000	0.000000	0.000000	0.000000	0.000000	0.000000	0.335159	0.818566	-0.890848	0.000000	0.000000	1.000000	97.000000	1.000000
15065.711510	0.088512	0.576041	0.110271	79.303734	2.487054	6.052427	0.000000	0.000000	0.000000	0.000000	0.000000	0.000000	0.335159	0.818566	-0.890848	0.000000	0.000000	1.000000	97.000000	1.000000
15065.714843	0.088512	0.576041	0.110271	79.303734	2.487054	6.052427	0.000000	0.000000	0.000000	0.000000	0.000000	0.000000	0.335159	0.818566	-0.890848	0.000000	0.000000	1.000000	97.000000	1.000000
15065.718176	0.089478	0.578792	0.107312	79.640358	0.762428	4.329592	0.000000	0.000000	0.000000	0.000000	0.000000	0.000000	0.289905	0.825413	-0.887734	0.000000	0.000000	1.000000	97.000000	1.000000
15065.721510	0.089478	0.578792	0.107312	79.640358	0.762428	4.329592	0.000000	0.000000	0.000000	0.000000	0.000000	0.000000	0.289905	0.825413	-0.887734	0.000000	0.000000	1.000000	97.000000	1.000000
15065.724843	0.089478	0.578792	0.107312	79.640358	0.762428	4.329592	0.000000	0.000000	0.000000	0.000000	0.000000	0.000000	0.289905	0.825413	-0.887734	0.000000	0.000000	1.000000	97.000000	1.000000
15065.728176	0.090293	0.581547	0.104349	79.925865	-1.718393	1.788501	0.000000	0.000000	0.000000	0.000000	0.000000	0.000000	0.244515	0.826253	-0.889065	0.000000	0.000000	1.000000	97.000000	1.000000
15065.731510	0.090293	0.581547	0.104349	79.925865	-1.718393	1.788501	0.000000	0.000000	0.000000	0.000000	0.000000	0.000000	0.244515	0.826253	-0.889065	0.000000	0.000000	1.000000	97.000000	1.000000
15065.734843	0.090293	0.581547	0.104349	79.925865	-1.718393	1.788501	0.000000	0.000000	0.000000	0.000000	0.000000	0.000000	0.244515	0.826253	-0.889065	0.000000	0.000000	1.000000	97.000000	1.000000
15065.738176	0.090956	0.584283	0.101366	80.128799	-4.681417	-1.625739	0.000000	0.000000	0.000000	0.000000	0.000000	0.000000	0.198956	0.820961	-0.894806	0.000000	0.000000	1.000000	97.000000	1.000000
15065.741510	0.090956	0.584283	0.101366	80.128799	-4.681417	-1.625739	0.000000	0.000000	0.000000	0.000000	0.000000	0.000000	0.198956	0.820961	-0.894806	0.000000	0.000000	1.000000	97.000000	1.000000
15065.744843	0.090956	0.584283	0.101366	80.128799	-4.681417	-1.625739	0.000000	0.000000	0.000000	0.000000	0.000000	0.000000	0.198956	0.820961	-0.894806	0.000000	0.000000	1.000000	97.000000	1.000000
15065.748176	0.091500	0.586990	0.098382	80.238029	-7.878567	-5.357960	0.000000	0.000000	0.000000	0.000000	0.000000	0.000000	0.162967	0.812154	-0.895064	0.000000	0.000000	1.000000	97.000000	1.000000
15065.751510	0.091500	0.586990	0.098382	80.238029	-7.878567	-5.357960	0.000000	0.000000	0.000000	0.000000	0.000000	0.000000	0.162967	0.812154	-0.895064	0.000000	0.000000	1.000000	97.000000	1.000000
15065.754843	0.091500	0.586990	0.098382	80.238029	-7.878567	-5.357960	0.000000	0.000000	0.000000	0.000000	0.000000	0.000000	0.162967	0.812154	-0.895064	0.000000	0.000000	1.000000	97.000000	1.000000
15065.758176	0.091813	0.589659	0.095379	80.266350	-10.905647	-8.855217	0.000000	0.000000	0.000000	0.000000	0.000000	0.000000	0.094135	0.800628	-0.901080	0.000000	0.000000	1.000000	97.000000	1.000000
15065.761510	0.091813	0.589659	0.095379	80.266350	-10.905647	-8.855217	0.000000	0.000000	0.000000	0.000000	0.000000	0.000000	0.094135	0.800628	-0.901080	0.000000	0.000000	1.000000	97.000000	1.000000
15065.764843	0.091813	0.589659	0.095379	80.266350	-10.905647	-8.855217	0.000000	0.000000	0.000000	0.000000	0.000000	0.000000	0.094135	0.800628	-0.901080	0.000000	0.000000	1.000000	97.000000	1.000000
15065.768176	0.091909	0.592267	0.092400	80.243652	-13.479240	-11.826462	0.000000	0.000000	0.000000	0.000000	0.000000	0.000000	0.028506	0.782453	-0.893556	0.000000	0.000000	1.000000	97.000000	1.000000
15065.771510	0.091909	0.592267	0.092400	80.243652	-13.479240	-11.826462	0.000000	0.000000	0.000000	0.000000	0.000000	0.000000	0.028506	0.782453	-0.893556	0.000000	0.000000	1.000000	97.000000	1.000000
15065.774843	0.091909	0.592267	0.092400	80.243652	-13.479240	-11.826462	0.000000	0.000000	0.000000	0.000000	0.000000	0.000000	0.028506	0.782453	-0.893556	0.000000	0.000000	1.000000	97.000000	1.000000
15065.778176	0.091759	0.594826	0.089430	80.207024	-15.399797	-14.035330	0.000000	0.000000	0.000000	0.000000	0.000000	0.000000	-0.044993	0.767540	-0.891200	0.000000	0.000000	1.000000	97.000000	1.000000
15065.781510	0.091759	0.594826	0.089430	80.207024	-15.399797	-14.035330	0.000000	0.000000	0.000000	0.000000	0.000000	0.000000	-0.044993	0.767540	-0.891200	0.000000	0.000000	1.000000	97.000000	1.000000
15065.784843	0.091759	0.594826	0.089430	80.207024	-15.399797	-14.035330	0.000000	0.000000	0.000000	0.000000	0.000000	0.000000	-0.044993	0.767540	-0.891200	0.000000	0.000000	1.000000	97.000000	1.000000
15065.788176	0.091355	0.597323	0.086554	80.186081	-16.540272	-15.328567	0.000000	0.000000	0.000000	0.000000	0.000000	0.000000	-0.120940	0.749267	-0.862772	0.000000	0.000000	1.000000	97.000000	1.000000
15065.791510	0.091355	0.597323	0.086554	80.186081	-16.540272	-15.328567	0.000000	0.000000	0.000000	0.000000	0.000000	0.000000	-0.120940	0.749267	-0.862772	0.000000	0.000000	1.000000	97.000000	1.000000
15065.794843	0.091355	0.597323	0.086554	80.186081	-16.540272	-15.328567	0.000000	0.000000	0.000000	0.000000	0.000000	0.000000	-0.120940	0.749267	-0.862772	0.000000	0.000000	1.000000	97.000000	1.000000
15065.798176	0.090671	0.599752	0.083740	80.190811	-16.921122	-15.716493	0.000000	0.000000	0.000000	0.000000	0.000000	0.000000	-0.205187	0.728541	-0.844146	0.000000	0.000000	1.000000	97.000000	1.000000
15065.801510	0.090671	0.599752	0.083740	80.190811	-16.921122	-15.716493	0.000000	0.000000	0.000000	0.000000	0.000000	0.000000	-0.205187	0.728541	-0.844146	0.000000	0.000000	1.000000	97.000000	1.000000
15065.804843	0.090671	0.599752	0.083740	80.190811	-16.921122	-15.716493	0.000000	0.000000	0.000000	0.000000	0.000000	0.000000	-0.205187	0.728541	-0.844146	0.000000	0.000000	1.000000	97.000000	1.000000
15065.808176	0.089664	0.602102	0.081019	80.191116	-16.878105	-15.588358	0.000000	0.000000	0.000000	0.000000	0.000000	0.000000	-0.302267	0.705138	-0.816223	0.000000	0.000000	1.000000	97.000000	1.000000
15065.811510	0.089664	0.602102	0.081019	80.191116	-16.878105	-15.588358	0.000000	0.000000	0.000000	0.000000	0.000000	0.000000	-0.302267	0.705138	-0.816223	0.000000	0.000000	1.000000	97.000000	1.000000
15065.814843	0.089664	0.602102	0.081019	80.191116	-16.878105	-15.588358	0.000000	0.000000	0.000000	0.000000	0.000000	0.000000	-0.302267	0.705138	-0.816223	0.000000	0.000000	1.000000	97.000000	1.000000
15065.818176	0.088382	0.604366	0.078345	80.185745	-16.645981	-15.212515	0.000000	0.000000	0.000000	0.000000	0.000000	0.000000	-0.384418	0.679105	-0.802288	0.000000	0.000000	1.000000	97.000000	1.000000
15065.821510	0.088382	0.604366	0.078345	80.185745	-16.645981	-15.212515	0.000000	0.000000	0.000000	0.000000	0.000000	0.000000	-0.384418	0.679105	-0.802288	0.000000	0.000000	1.000000	97.000000	1.000000
15065.824843	0.088382	0.604366	0.078345	80.185745	-16.645981	-15.212515	0.000000	0.000000	0.000000	0.000000	0.000000	0.000000	-0.384418	0.679105	-0.802288	0.000000	0.000000	1.000000	97.000000	1.000000
15065.828176	0.086852	0.606503	0.075682	80.199600	-16.085310	-14.421806	0.000000	0.000000	0.000000	0.000000	0.000000	0.000000	-0.459118	0.641296	-0.798749	0.000000	0.000000	1.000000	97.000000	1.000000
15065.831510	0.086852	0.606503	0.075682	80.199600	-16.085310	-14.421806	0.000000	0.000000	0.000000	0.000000	0.000000	0.000000	-0.459118	0.641296	-0.798749	0.000000	0.000000	1.000000	97.000000	1.000000
15065.834843	0.086852	0.606503	0.075682	80.199600	-16.085310	-14.421806	0.000000	0.000000	0.000000	0.000000	0.000000	0.000000	-0.459118	0.641296	-0.798749	0.000000	0.000000	1.000000	97.000000	1.000000
15065.838176	0.085132	0.608556	0.073052	80.207100	-15.056272	-13.080357	0.000000	0.000000	0.000000	0.000000	0.000000	0.000000	-0.516055	0.615689	-0.789114	0.000000	0.000000	1.000000	97.000000	1.000000
15065.841510	0.085132	0.608556	0.073052	80.207100	-15.056272	-13.080357	0.000000	0.000000	0.000000	0.000000	0.000000	0.000000	-0.516055	0.615689	-0.789114	0.000000	0.000000	1.000000	97.000000	1.000000
15065.844843	0.085132	0.608556	0.073052	80.207100	-15.056272	-13.080357	0.000000	0.000000	0.000000	0.000000	0.000000	0.000000	-0.516055	0.615689	-0.789114	0.000000	0.000000	1.000000	97.000000	1.000000
15065.848176	0.083277	0.610544	0.070459	80.236801	-13.527790	-11.140639	0.000000	0.000000	0.000000	0.000000	0.000000	0.000000	-0.556332	0.596408	-0.777747	0.000000	0.000000	1.000000	97.000000	1.000000
15065.851510	0.083277	0.610544	0.070459	80.236801	-13.527790	-11.140639	0.000000	0.000000	0.000000	0.000000	0.000000	0.000000	-0.556332	0.596408	-0.777747	0.000000	0.000000	1.000000	97.000000	1.000000
15065.854843	0.083277	0.610544	0.070459	80.236801	-13.527790	-11.140639	0.000000	0.000000	0.000000	0.000000	0.000000	0.000000	-0.556332	0.596408	-0.777747	0.000000	0.000000	1.000000	97.000000	1.000000
15065.858176	0.081370	0.612509	0.067922	80.291389	-11.490098	-8.594368	0.000000	0.000000	0.000000	0.000000	0.000000	0.000000	-0.572154	0.589427	-0.761284	0.000000	0.000000	1.000000	97.000000	1.000000
15065.861510	0.081370	0.612509	0.067922	80.291389	-11.490098	-8.594368	0.000000	0.000000	0.000000	0.000000	0.000000	0.000000	-0.572154	0.589427	-0.761284	0.000000	0.000000	1.000000	97.000000	1.000000
15065.864843	0.081370	0.612509	0.067922	80.291389	-11.490098	-8.594368	0.000000	0.000000	0.000000	0.000000	0.000000	0.000000	-0.572154	0.589427	-0.761284	0.000000	0.000000	1.000000	97.000000	1.000000
15065.868176	0.079435	0.614402	0.065429	80.351967	-9.128970	-5.668290	0.000000	0.000000	0.000000	0.000000	0.000000	0.000000	-0.580580	0.568088	-0.747850	0.000000	0.000000	1.000000	97.000000	1.000000
15065.871510	0.079435	0.614402	0.065429	80.351967	-9.128970	-5.668290	0.000000	0.000000	0.000000	0.000000	0.000000	0.000000	-0.580580	0.568088	-0.747850	0.000000	0.000000	1.000000	97.000000	1.000000
15065.874843	0.079435	0.614402	0.065429	80.351967	-9.128970	-5.668290	0.000000	0.000000	0.000000	0.000000	0.000000	0.000000	-0.580580	0.568088	-0.747850	0.000000	0.000000	1.000000	97.000000	1.000000
15065.878176	0.077524	0.616246	0.062989	80.403023	-6.502934	-2.440124	0.000000	0.000000	0.000000	0.000000	0.000000	0.000000	-0.573395	0.553212	-0.732108	0.000000	0.000000	1.000000	97.000000	1.000000
15065.881510	0.077524	0.616246	0.062989	80.403023	-6.502934	-2.440124	0.000000	0.000000	0.000000	0.000000	0.000000	0.000000	-0.573395	0.553212	-0.732108	0.000000	0.000000	1.000000	97.000000	1.000000
15065.884843	0.077524	0.616246	0.062989	80.403023	-6.502934	-2.440124	0.000000	0.000000	0.000000	0.000000	0.000000	0.000000	-0.573395	0.553212	-0.732108	0.000000	0.000000	1.000000	97.000000	1.000000
15065.888176	0.075590	0.618034	0.060632	80.423820	-3.948240	0.706021	0.000000	0.000000	0.000000	0.000000	0.000000	0.000000	-0.580050	0.536259	-0.706958	0.000000	0.000000	1.000000	97.000000	1.000000
15065.891510	0.075590	0.618034	0.060632	80.423820	-3.948240	0.706021	0.000000	0.000000	0.000000	0.000000	0.000000	0.000000	-0.580050	0.536259	-0.706958	0.000000	0.000000	1.000000	97.000000	1.000000
15065.894843	0.075590	0.618034	0.060632	80.423820	-3.948240	0.706021	0.000000	0.000000	0.000000	0.000000	0.000000	0.000000	-0.580050	0.536259	-0.706958	0.000000	0.000000	1.000000	97.000000	1.000000
15065.898176	0.073681	0.619824	0.058335	80.405563	-1.715296	3.476461	0.000000	0.000000	0.000000	0.000000	0.000000	0.000000	-0.572756	0.536989	-0.689032	0.000000	0.000000	1.000000	97.000000	1.000000
15065.901510	0.073681	0.619824	0.058335	80.405563	-1.715296	3.476461	0.000000	0.000000	0.000000	0.000000	0.000000	0.000000	-0.572756	0.536989	-0.689032	0.000000	0.000000	1.000000	97.000000	1.000000
15065.904843	0.073681	0.619824	0.058335	80.405563	-1.715296	3.476461	0.000000	0.000000	0.000000	0.000000	0.000000	0.000000	-0.572756	0.536989	-0.689032	0.000000	0.000000	1.000000	97.000000	1.000000
15065.908176	0.071852	0.621573	0.056148	80.348854	0.019251	5.663538	0.000000	0.000000	0.000000	0.000000	0.000000	0.000000	-0.548663	0.524682	-0.656312	0.000000	0.000000	1.000000	97.000000	1.000000
15065.911510	0.071852	0.621573	0.056148	80.348854	0.019251	5.663538	0.000000	0.000000	0.000000	0.000000	0.000000	0.000000	-0.548663	0.524682	-0.656312	0.000000	0.000000	1.000000	97.000000	1.000000
15065.914843	0.071852	0.621573	0.056148	80.348854	0.019251	5.663538	0.000000	0.000000	0.000000	0.000000	0.000000	0.000000	-0.548663	0.524682	-0.656312	0.000000	0.000000	1.000000	97.000000	1.000000
15065.918176	0.070092	0.623307	0.054000	80.263466	1.118906	7.111266	0.000000	0.000000	0.000000	0.000000	0.000000	0.000000	-0.527931	0.520282	-0.644237	0.000000	0.000000	1.000000	97.000000	1.000000
15065.921510	0.070092	0.623307	0.054000	80.263466	1.118906	7.111266	0.000000	0.000000	0.000000	0.000000	0.000000	0.000000	-0.527931	0.520282	-0.644237	0.000000	0.000000	1.000000	97.000000	1.000000
15065.924843	0.070092	0.623307	0.054000	80.263466	1.118906	7.111266	0.000000	0.000000	0.000000	0.000000	0.000000	0.000000	-0.527931	0.520282	-0.644237	0.000000	0.000000	1.000000	97.000000	1.000000
15065.928176	0.068436	0.625024	0.051976	80.154259	1.594717	7.828321	0.000000	0.000000	0.000000	0.000000	0.000000	0.000000	-0.496821	0.515245	-0.607350	0.000000	0.000000	1.000000	97.000000	1.000000
15065.931510	0.068436	0.625024	0.051976	80.154259	1.594717	7.828321	0.000000	0.000000	0.000000	0.000000	0.000000	0.000000	-0.496821	0.515245	-0.607350	0.000000	0.000000	1.000000	97.000000	1.000000
15065.934843	0.068436	0.625024	0.051976	80.154259	1.594717	7.828321	0.000000	0.000000	0.000000	0.000000	0.000000	0.000000	-0.496821	0.515245	-0.607350	0.000000	0.000000	1.000000	97.000000	1.000000
15065.938176	0.066994	0.626722	0.049998	80.030342	1.562076	7.937343	0.000000	0.000000	0.000000	0.000000	0.000000	0.000000	-0.432594	0.509411	-0.593243	0.000000	0.000000	1.000000	97.000000	1.000000
15065.941510	0.066994	0.626722	0.049998	80.030342	1.562076	7.937343	0.000000	0.000000	0.000000	0.000000	0.000000	0.000000	-0.432594	0.509411	-0.593243	0.000000	0.000000	1.000000	97.000000	1.000000
15065.944843	0.066994	0.626722	0.049998	80.030342	1.562076	7.937343	0.000000	0.000000	0.000000	0.000000	0.000000	0.000000	-0.432594	0.509411	-0.593243	0.000000	0.000000	1.000000	97.000000	1.000000
15065.948176	0.065765	0.628375	0.048079	79.903473	1.416104	7.883194	0.000000	0.000000	0.000000	0.000000	0.000000	0.000000	-0.368816	0.495672	-0.575709	0.000000	0.000000	1.000000	97.000000	1.000000
15065.951510	0.065765	0.628375	0.048079	79.903473	1.416104	7.883194	0.000000	0.000000	0.000000	0.000000	0.000000	0.000000	-0.368816	0.495672	-0.575709	0.000000	0.000000	1.000000	97.000000	1.000000
15065.954843	0.065765	0.628375	0.048079	79.903473	1.416104	7.883194	0.000000	0.000000	0.000000	0.000000	0.000000	0.000000	-0.368816	0.495672	-0.575709	0.000000	0.000000	1.000000	97.000000	1.000000
15065.958176	0.064722	0.630031	0.046229	79.765900	1.091379	7.600922	0.000000	0.000000	0.000000	0.000000	0.000000	0.000000	-0.312798	0.496856	-0.555128	0.000000	0.000000	1.000000	97.000000	1.000000
15065.961510	0.064722	0.630031	0.046229	79.765900	1.091379	7.600922	0.000000	0.000000	0.000000	0.000000	0.000000	0.000000	-0.312798	0.496856	-0.555128	0.000000	0.000000	1.000000	97.000000	1.000000
15065.964843	0.064722	0.630031	0.046229	79.765900	1.091379	7.600922	0.000000	0.000000	0.000000	0.000000	0.000000	0.000000	-0.312798	0.496856	-0.555128	0.000000	0.000000	1.000000	97.000000	1.000000
15065.968176	0.063769	0.631692	0.044460	79.617134	0.463939	6.951028	0.000000	0.000000	0.000000	0.000000	0.000000	0.000000	-0.286031	0.498472	-0.530521	0.000000	0.000000	1.000000	97.000000	1.000000
15065.971510	0.063769	0.631692	0.044460	79.617134	0.463939	6.951028	0.000000	0.000000	0.000000	0.000000	0.000000	0.000000	-0.286031	0.498472	-0.530521	0.000000	0.000000	1.000000	97.000000	1.000000
15065.974843	0.063769	0.631692	0.044460	79.617134	0.463939	6.951028	0.000000	0.000000	0.000000	0.000000	0.000000	0.000000	-0.286031	0.498472	-0.530521	0.000000	0.000000	1.000000	97.000000	1.000000
15065.978176	0.062972	0.633368	0.042742	79.448074	-0.478869	5.912428	0.000000	0.000000	0.000000	0.000000	0.000000	0.000000	-0.239139	0.502635	-0.515544	0.000000	0.000000	1.000000	97.000000	1.000000
15065.981510	0.062972	0.633368	0.042742	79.448074	-0.478869	5.912428	0.000000	0.000000	0.000000	0.000000	0.000000	0.000000	-0.239139	0.502635	-0.515544	0.000000	0.000000	1.000000	97.000000	1.000000
15065.984843	0.062972	0.633368	0.042742	79.448074	-0.478869	5.912428	0.000000	0.000000	0.000000	0.000000	0.000000	0.000000	-0.239139	0.502635	-0.515544	0.000000	0.000000	1.000000	97.000000	1.000000
15065.988176	0.062355	0.635079	0.041085	79.255394	-1.710607	4.506390	0.000000	0.000000	0.000000	0.000000	0.000000	0.000000	-0.185134	0.513270	-0.496986	0.000000	0.000000	1.000000	97.000000	1.000000
15065.991510	0.062355	0.635079	0.041085	79.255394	-1.710607	4.506390	0.000000	0.000000	0.000000	0.000000	0.000000	0.000000	-0.185134	0.513270	-0.496986	0.000000	0.000000	1.000000	97.000000	1.000000
15065.994843	0.062355	0.635079	0.041085	79.255394	-1.710607	4.506390	0.000000	0.000000	0.000000	0.000000	0.000000	0.000000	-0.185134	0.513270	-0.496986	0.000000	0.000000	1.000000	97.000000	1.000000
15065.998176	0.061936	0.636785	0.039460	79.040176	-3.223712	2.732245	0.000000	0.000000	0.000000	0.000000	0.000000	0.000000	-0.125671	0.511892	-0.487641	0.000000	0.000000	1.000000	97.000000	1.000000
15066.001510	0.061936	0.636785	0.039460	79.040176	-3.223712	2.732245	0.000000	0.000000	0.000000	0.000000	0.000000	0.000000	-0.125671	0.511892	-0.487641	0.000000	0.000000	1.000000	97.000000	1.000000
15066.004843	0.061936	0.636785	0.039460	79.040176	-3.223712	2.732245	0.000000	0.000000	0.000000	0.000000	0.000000	0.000000	-0.125671	0.511892	-0.487641	0.000000	0.000000	1.000000	97.000000	1.000000
15066.008176	0.061768	0.638543	0.037926	78.793892	-4.921806	0.701485	0.000000	0.000000	0.000000	0.000000	0.000000	0.000000	-0.050211	0.527290	-0.460062	0.000000	0.000000	1.000000	97.000000	1.000000
15066.011510	0.061768	0.638543	0.037926	78.793892	-4.921806	0.701485	0.000000	0.000000	0.000000	0.000000	0.000000	0.000000	-0.050211	0.527290	-0.460062	0.000000	0.000000	1.000000	97.000000	1.000000
15066.014843	0.061768	0.638543	0.037926	78.793892	-4.921806	0.701485	0.000000	0.000000	0.000000	0.000000	0.000000	0.000000	-0.050211	0.527290	-0.460062	0.000000	0.000000	1.000000	97.000000	1.000000
15066.018176	0.061820	0.640271	0.036431	78.515556	-6.759822	-1.543057	0.000000	0.000000	0.000000	0.000000	0.000000	0.000000	0.015454	0.518430	-0.448419	0.000000	0.000000	1.000000	97.000000	1.000000
15066.021510	0.061820	0.640271	0.036431	78.515556	-6.759822	-1.543057	0.000000	0.000000	0.000000	0.000000	0.000000	0.000000	0.015454	0.518430	-0.448419	0.000000	0.000000	1.000000	97.000000	1.000000
15066.024843	0.061820	0.640271	0.036431	78.515556	-6.759822	-1.543057	0.000000	0.000000	0.000000	0.000000	0.000000	0.000000	0.015454	0.518430	-0.448419	0.000000	0.000000	1.000000	97.000000	1.000000
15066.028176	0.062092	0.642012	0.035004	78.196579	-8.812121	-4.094959	0.000000	0.000000	0.000000	0.000000	0.000000	0.000000	0.081638	0.522267	-0.428340	0.000000	0.000000	1.000000	97.000000	1.000000
15066.031510	0.062092	0.642012	0.035004	78.196579	-8.812121	-4.094959	0.000000	0.000000	0.000000	0.000000	0.000000	0.000000	0.081638	0.522267	-0.428340	0.000000	0.000000	1.000000	97.000000	1.000000
15066.034843	0.062092	0.642012	0.035004	78.196579	-8.812121	-4.094959	0.000000	0.000000	0.000000	0.000000	0.000000	0.000000	0.081638	0.522267	-0.428340	0.000000	0.000000	1.000000	97.000000	1.000000
15066.038176	0.062658	0.643781	0.033671	77.839828	-11.108048	-6.991367	0.000000	0.000000	0.000000	0.000000	0.000000	0.000000	0.169768	0.530846	-0.399712	0.000000	0.000000	1.000000	97.000000	1.000000
15066.041510	0.062658	0.643781	0.033671	77.839828	-11.108048	-6.991367	0.000000	0.000000	0.000000	0.000000	0.000000	0.000000	0.169768	0.530846	-0.399712	0.000000	0.000000	1.000000	97.000000	1.000000
15066.044843	0.062658	0.643781	0.033671	77.839828	-11.108048	-6.991367	0.000000	0.000000	0.000000	0.000000	0.000000	0.000000	0.169768	0.530846	-0.399712	0.000000	0.000000	1.000000	97.000000	1.000000
15066.048176	0.063461	0.645525	0.032374	77.508209	-13.756431	-10.342001	0.000000	0.000000	0.000000	0.000000	0.000000	0.000000	0.240894	0.523115	-0.389252	0.000000	0.000000	1.000000	97.000000	1.000000
15066.051510	0.063461	0.645525	0.032374	77.508209	-13.756431	-10.342001	0.000000	0.000000	0.000000	0.000000	0.000000	0.000000	0.240894	0.523115	-0.389252	0.000000	0.000000	1.000000	97.000000	1.000000
15066.054843	0.063461	0.645525	0.032374	77.508209	-13.756431	-10.342001	0.000000	0.000000	0.000000	0.000000	0.000000	0.000000	0.240894	0.523115	-0.389252	0.000000	0.000000	1.000000	97.000000	1.000000
15066.058176	0.064574	0.647211	0.031135	77.340736	-17.027678	-14.383624	0.000000	0.000000	0.000000	0.000000	0.000000	0.000000	0.333812	0.505769	-0.371525	0.000000	0.000000	1.000000	97.000000	1.000000
15066.061510	0.064574	0.647211	0.031135	77.340736	-17.027678	-14.383624	0.000000	0.000000	0.000000	0.000000	0.000000	0.000000	0.333812	0.505769	-0.371525	0.000000	0.000000	1.000000	97.000000	1.000000
15066.064843	0.064574	0.647211	0.031135	77.340736	-17.027678	-14.383624	0.000000	0.000000	0.000000	0.000000	0.000000	0.000000	0.333812	0.505769	-0.371525	0.000000	0.000000	1.000000	97.000000	1.000000
15066.068176	0.066013	0.648825	0.029914	77.300697	-20.814425	-18.976374	0.000000	0.000000	0.000000	0.000000	0.000000	0.000000	0.431700	0.484381	-0.366499	0.000000	0.000000	1.000000	97.000000	1.000000
15066.071510	0.066013	0.648825	0.029914	77.300697	-20.814425	-18.976374	0.000000	0.000000	0.000000	0.000000	0.000000	0.000000	0.431700	0.484381	-0.366499	0.000000	0.000000	1.000000	97.000000	1.000000
15066.074843	0.066013	0.648825	0.029914	77.300697	-20.814425	-18.976374	0.000000	0.000000	0.000000	0.000000	0.000000	0.000000	0.431700	0.484381	-0.366499	0.000000	0.000000	1.000000	97.000000	1.000000
15066.078176	0.067783	0.650358	0.028755	77.266571	-24.889198	-23.865498	0.000000	0.000000	0.000000	0.000000	0.000000	0.000000	0.531080	0.459733	-0.347719	0.000000	0.000000	1.000000	97.000000	1.000000
15066.081510	0.067783	0.650358	0.028755	77.266571	-24.889198	-23.865498	0.000000	0.000000	0.000000	0.000000	0.000000	0.000000	0.531080	0.459733	-0.347719	0.000000	0.000000	1.000000	97.000000	1.000000
15066.084843	0.067783	0.650358	0.028755	77.266571	-24.889198	-23.865498	0.000000	0.000000	0.000000	0.000000	0.000000	0.000000	0.531080	0.459733	-0.347719	0.000000	0.000000	1.000000	97.000000	1.000000
15066.088176	0.069888	0.651777	0.027690	77.181236	-29.179873	-28.812874	0.000000	0.000000	0.000000	0.000000	0.000000	0.000000	0.631678	0.425704	-0.319439	0.000000	0.000000	1.000000	97.000000	1.000000
15066.091510	0.069888	0.651777	0.027690	77.181236	-29.179873	-28.812874	0.000000	0.000000	0.000000	0.000000	0.000000	0.000000	0.631678	0.425704	-0.319439	0.000000	0.000000	1.000000	97.000000	1.000000
15066.094843	0.069888	0.651777	0.027690	77.181236	-29.179873	-28.812874	0.000000	0.000000	0.000000	0.000000	0.000000	0.000000	0.631678	0.425704	-0.319439	0.000000	0.000000	1.000000	97.000000	1.000000
15066.098176	0.072301	0.653069	0.026682	76.971123	-33.589676	-33.607269	0.000000	0.000000	0.000000	0.000000	0.000000	0.000000	0.723701	0.387600	-0.302407	0.000000	0.000000	1.000000	97.000000	1.000000
15066.101510	0.072301	0.653069	0.026682	76.971123	-33.589676	-33.607269	0.000000	0.000000	0.000000	0.000000	0.000000	0.000000	0.723701	0.387600	-0.302407	0.000000	0.000000	1.000000	97.000000	1.000000
15066.104843	0.072301	0.653069	0.026682	76.971123	-33.589676	-33.607269	0.000000	0.000000	0.000000	0.000000	0.000000	0.000000	0.723701	0.387600	-0.302407	0.000000	0.000000	1.000000	97.000000	1.000000
15066.108176	0.074909	0.654229	0.025769	76.584137	-38.016113	-37.756149	0.000000	0.000000	0.000000	0.000000	0.000000	0.000000	0.782443	0.348068	-0.273928	0.000000	0.000000	1.000000	97.000000	1.000000
15066.111510	0.074909	0.654229	0.025769	76.584137	-38.016113	-37.756149	0.000000	0.000000	0.000000	0.000000	0.000000	0.000000	0.782443	0.348068	-0.273928	0.000000	0.000000	1.000000	97.000000	1.000000
15066.114843	0.074909	0.654229	0.025769	76.584137	-38.016113	-37.756149	0.000000	0.000000	0.000000	0.000000	0.000000	0.000000	0.782443	0.348068	-0.273928	0.000000	0.000000	1.000000	97.000000	1.000000
15066.118176	0.077619	0.655264	0.024939	75.997368	-42.232208	-41.414803	0.000000	0.000000	0.000000	0.000000	0.000000	0.000000	0.812938	0.310572	-0.248929	0.000000	0.000000	1.000000	97.000000	1.000000
15066.121510	0.077619	0.655264	0.024939	75.997368	-42.232208	-41.414803	0.000000	0.000000	0.000000	0.000000	0.000000	0.000000	0.812938	0.310572	-0.248929	0.000000	0.000000	1.000000	97.000000	1.000000
15066.124843	0.077619	0.655264	0.024939	75.997368	-42.232208	-41.414803	0.000000	0.000000	0.000000	0.000000	0.000000	0.000000	0.812938	0.310572	-0.248929	0.000000	0.000000	1.000000	97.000000	1.000000
15066.128176	0.080490	0.656118	0.024116	75.246681	-46.026394	-44.667000	0.000000	0.000000	0.000000	0.000000	0.000000	0.000000	0.861251	0.256044	-0.246830	0.000000	0.000000	1.000000	97.000000	1.000000
15066.131510	0.080490	0.656118	0.024116	75.246681	-46.026394	-44.667000	0.000000	0.000000	0.000000	0.000000	0.000000	0.000000	0.861251	0.256044	-0.246830	0.000000	0.000000	1.000000	97.000000	1.000000
15066.134843	0.080490	0.656118	0.024116	75.246681	-46.026394	-44.667000	0.000000	0.000000	0.000000	0.000000	0.000000	0.000000	0.861251	0.256044	-0.246830	0.000000	0.000000	1.000000	97.000000	1.000000
15066.138176	0.083499	0.656837	0.023305	74.385414	-49.288025	-47.567234	0.000000	0.000000	0.000000	0.000000	0.000000	0.000000	0.902891	0.215882	-0.243398	0.000000	0.000000	1.000000	97.000000	1.000000
15066.141510	0.083499	0.656837	0.023305	74.385414	-49.288025	-47.567234	0.000000	0.000000	0.000000	0.000000	0.000000	0.000000	0.902891	0.215882	-0.243398	0.000000	0.000000	1.000000	97.000000	1.000000
15066.144843	0.083499	0.656837	0.023305	74.385414	-49.288025	-47.567234	0.000000	0.000000	0.000000	0.000000	0.000000	0.000000	0.902891	0.215882	-0.243398	0.000000	0.000000	1.000000	97.000000	1.000000
15066.148176	0.086598	0.657429	0.022487	73.461647	-51.988995	-50.176254	0.000000	0.000000	0.000000	0.000000	0.000000	0.000000	0.929653	0.177465	-0.245318	0.000000	0.000000	1.000000	97.000000	1.000000
15066.151510	0.086598	0.657429	0.022487	73.461647	-51.988995	-50.176254	0.000000	0.000000	0.000000	0.000000	0.000000	0.000000	0.929653	0.177465	-0.245318	0.000000	0.000000	1.000000	97.000000	1.000000
15066.154843	0.086598	0.657429	0.022487	73.461647	-51.988995	-50.176254	0.000000	0.000000	0.000000	0.000000	0.000000	0.000000	0.929653	0.177465	-0.245318	0.000000	0.000000	1.000000	97.000000	1.000000
15066.158176	0.089784	0.657919	0.021651	72.541588	-54.109703	-52.267803	0.000000	0.000000	0.000000	0.000000	0.000000	0.000000	0.955833	0.147081	-0.250878	0.000000	0.000000	1.000000	97.000000	1.000000
15066.161510	0.089784	0.657919	0.021651	72.541588	-54.109703	-52.267803	0.000000	0.000000	0.000000	0.000000	0.000000	0.000000	0.955833	0.147081	-0.250878	0.000000	0.000000	1.000000	97.000000	1.000000
15066.164843	0.089784	0.657919	0.021651	72.541588	-54.109703	-52.267803	0.000000	0.000000	0.000000	0.000000	0.000000	0.000000	0.955833	0.147081	-0.250878	0.000000	0.000000	1.000000	97.000000	1.000000
15066.168176	0.092962	0.658314	0.020788	71.734749	-55.747005	-53.697487	0.000000	0.000000	0.000000	0.000000	0.000000	0.000000	0.953333	0.118403	-0.258771	0.000000	0.000000	1.000000	97.000000	1.000000
15066.171510	0.092962	0.658314	0.020788	71.734749	-55.747005	-53.697487	0.000000	0.000000	0.000000	0.000000	0.000000	0.000000	0.953333	0.118403	-0.258771	0.000000	0.000000	1.000000	97.000000	1.000000
15066.174843	0.092962	0.658314	0.020788	71.734749	-55.747005	-53.697487	0.000000	0.000000	0.000000	0.000000	0.000000	0.000000	0.953333	0.118403	-0.258771	0.000000	0.000000	1.000000	97.000000	1.000000
15066.178176	0.096092	0.658703	0.019937	71.044128	-56.991104	-54.789440	0.000000	0.000000	0.000000	0.000000	0.000000	0.000000	0.938903	0.116630	-0.255284	0.000000	0.000000	1.000000	97.000000	1.000000
15066.181510	0.096092	0.658703	0.019937	71.044128	-56.991104	-54.789440	0.000000	0.000000	0.000000	0.000000	0.000000	0.000000	0.938903	0.116630	-0.255284	0.000000	0.000000	1.000000	97.000000	1.000000
15066.184843	0.096092	0.658703	0.019937	71.044128	-56.991104	-54.789440	0.000000	0.000000	0.000000	0.000000	0.000000	0.000000	0.938903	0.116630	-0.255284	0.000000	0.000000	1.000000	97.000000	1.000000
15066.188176	0.099203	0.659006	0.019127	70.496864	-57.910233	-55.949642	0.000000	0.000000	0.000000	0.000000	0.000000	0.000000	0.933453	0.091030	-0.243232	0.000000	0.000000	1.000000	97.000000	1.000000
15066.191510	0.099203	0.659006	0.019127	70.496864	-57.910233	-55.949642	0.000000	0.000000	0.000000	0.000000	0.000000	0.000000	0.933453	0.091030	-0.243232	0.000000	0.000000	1.000000	97.000000	1.000000
15066.194843	0.099203	0.659006	0.019127	70.496864	-57.910233	-55.949642	0.000000	0.000000	0.000000	0.000000	0.000000	0.000000	0.933453	0.091030	-0.243232	0.000000	0.000000	1.000000	97.000000	1.000000
15066.198176	0.102256	0.659293	0.018381	70.121956	-58.586365	-56.893829	0.000000	0.000000	0.000000	0.000000	0.000000	0.000000	0.915783	0.086073	-0.223555	0.000000	0.000000	1.000000	97.000000	1.000000
15066.201510	0.102256	0.659293	0.018381	70.121956	-58.586365	-56.893829	0.000000	0.000000	0.000000	0.000000	0.000000	0.000000	0.915783	0.086073	-0.223555	0.000000	0.000000	1.000000	97.000000	1.000000
15066.204843	0.102256	0.659293	0.018381	70.121956	-58.586365	-56.893829	0.000000	0.000000	0.000000	0.000000	0.000000	0.000000	0.915783	0.086073	-0.223555	0.000000	0.000000	1.000000	97.000000	1.000000
15066.208176	0.105267	0.659547	0.017774	69.900932	-59.115108	-57.301533	0.000000	0.000000	0.000000	0.000000	0.000000	0.000000	0.903336	0.076237	-0.182136	0.000000	0.000000	1.000000	97.000000	1.000000
15066.211510	0.105267	0.659547	0.017774	69.900932	-59.115108	-57.301533	0.000000	0.000000	0.000000	0.000000	0.000000	0.000000	0.903336	0.076237	-0.182136	0.000000	0.000000	1.000000	97.000000	1.000000
15066.214843	0.105267	0.659547	0.017774	69.900932	-59.115108	-57.301533	0.000000	0.000000	0.000000	0.000000	0.000000	0.000000	0.903336	0.076237	-0.182136	0.000000	0.000000	1.000000	97.000000	1.000000
15066.218176	0.108155	0.659785	0.017250	69.754761	-59.579788	-57.217567	0.000000	0.000000	0.000000	0.000000	0.000000	0.000000	0.866592	0.071366	-0.157262	0.000000	0.000000	1.000000	97.000000	1.000000
15066.221510	0.108155	0.659785	0.017250	69.754761	-59.579788	-57.217567	0.000000	0.000000	0.000000	0.000000	0.000000	0.000000	0.866592	0.071366	-0.157262	0.000000	0.000000	1.000000	97.000000	1.000000
15066.224843	0.108155	0.659785	0.017250	69.754761	-59.579788	-57.217567	0.000000	0.000000	0.000000	0.000000	0.000000	0.000000	0.866592	0.071366	-0.157262	0.000000	0.000000	1.000000	97.000000	1.000000
15066.228176	0.110839	0.660001	0.016856	69.629578	-60.026443	-57.001328	0.000000	0.000000	0.000000	0.000000	0.000000	0.000000	0.805002	0.064857	-0.118294	0.000000	0.000000	1.000000	97.000000	1.000000
15066.231510	0.110839	0.660001	0.016856	69.629578	-60.026443	-57.001328	0.000000	0.000000	0.000000	0.000000	0.000000	0.000000	0.805002	0.064857	-0.118294	0.000000	0.000000	1.000000	97.000000	1.000000
15066.234843	0.110839	0.660001	0.016856	69.629578	-60.026443	-57.001328	0.000000	0.000000	0.000000	0.000000	0.000000	0.000000	0.805002	0.064857	-0.118294	0.000000	0.000000	1.000000	97.000000	1.000000
15066.238176	0.113338	0.660175	0.016576	69.519043	-60.434368	-57.334362	0.000000	0.000000	0.000000	0.000000	0.000000	0.000000	0.749848	0.052003	-0.083782	0.000000	0.000000	1.000000	97.000000	1.000000
15066.241510	0.113338	0.660175	0.016576	69.519043	-60.434368	-57.334362	0.000000	0.000000	0.000000	0.000000	0.000000	0.000000	0.749848	0.052003	-0.083782	0.000000	0.000000	1.000000	97.000000	1.000000
15066.244843	0.113338	0.660175	0.016576	69.519043	-60.434368	-57.334362	0.000000	0.000000	0.000000	0.000000	0.000000	0.000000	0.749848	0.052003	-0.083782	0.000000	0.000000	1.000000	97.000000	1.000000
15066.248176	0.115583	0.660358	0.016410	69.475189	-60.773861	-57.894775	0.000000	0.000000	0.000000	0.000000	0.000000	0.000000	0.673344	0.055046	-0.049926	0.000000	0.000000	1.000000	97.000000	1.000000
15066.251510	0.115583	0.660358	0.016410	69.475189	-60.773861	-57.894775	0.000000	0.000000	0.000000	0.000000	0.000000	0.000000	0.673344	0.055046	-0.049926	0.000000	0.000000	1.000000	97.000000	1.000000
15066.254843	0.115583	0.660358	0.016410	69.475189	-60.773861	-57.894775	0.000000	0.000000	0.000000	0.000000	0.000000	0.000000	0.673344	0.055046	-0.049926	0.000000	0.000000	1.000000	97.000000	1.000000
15066.258176	0.117564	0.660488	0.016321	69.530632	-61.080368	-58.149452	0.000000	0.000000	0.000000	0.000000	0.000000	0.000000	0.594278	0.039063	-0.026581	0.000000	0.000000	1.000000	97.000000	1.000000
15066.261510	0.117564	0.660488	0.016321	69.530632	-61.080368	-58.149452	0.000000	0.000000	0.000000	0.000000	0.000000	0.000000	0.594278	0.039063	-0.026581	0.000000	0.000000	1.000000	97.000000	1.000000
15066.264843	0.117564	0.660488	0.016321	69.530632	-61.080368	-58.149452	0.000000	0.000000	0.000000	0.000000	0.000000	0.000000	0.594278	0.039063	-0.026581	0.000000	0.000000	1.000000	97.000000	1.000000
15066.268176	0.119281	0.660565	0.016314	69.696899	-61.295292	-57.974258	0.000000	0.000000	0.000000	0.000000	0.000000	0.000000	0.515328	0.023008	-0.002230	0.000000	0.000000	1.000000	97.000000	1.000000
15066.271510	0.119281	0.660565	0.016314	69.696899	-61.295292	-57.974258	0.000000	0.000000	0.000000	0.000000	0.000000	0.000000	0.515328	0.023008	-0.002230	0.000000	0.000000	1.000000	97.000000	1.000000
15066.274843	0.119281	0.660565	0.016314	69.696899	-61.295292	-57.974258	0.000000	0.000000	0.000000	0.000000	0.000000	0.000000	0.515328	0.023008	-0.002230	0.000000	0.000000	1.000000	97.000000	1.000000
15066.278176	0.120793	0.660577	0.016426	70.011803	-61.439369	-57.820805	0.000000	0.000000	0.000000	0.000000	0.000000	0.000000	0.453541	0.003621	0.033713	0.000000	0.000000	1.000000	97.000000	1.000000
15066.281510	0.120793	0.660577	0.016426	70.011803	-61.439369	-57.820805	0.000000	0.000000	0.000000	0.000000	0.000000	0.000000	0.453541	0.003621	0.033713	0.000000	0.000000	1.000000	97.000000	1.000000
15066.284843	0.120793	0.660577	0.016426	70.011803	-61.439369	-57.820805	0.000000	0.000000	0.000000	0.000000	0.000000	0.000000	0.453541	0.003621	0.033713	0.000000	0.000000	1.000000	97.000000	1.000000
15066.288176	0.122064	0.660487	0.016617	70.491684	-61.497219	-57.676582	0.000000	0.000000	0.000000	0.000000	0.000000	0.000000	0.381326	-0.026890	0.057212	0.000000	0.000000	1.000000	97.000000	1.000000
15066.291510	0.122064	0.660487	0.016617	70.491684	-61.497219	-57.676582	0.000000	0.000000	0.000000	0.000000	0.000000	0.000000	0.381326	-0.026890	0.057212	0.000000	0.000000	1.000000	97.000000	1.000000
15066.294843	0.122064	0.660487	0.016617	70.491684	-61.497219	-57.676582	0.000000	0.000000	0.000000	0.000000	0.000000	0.000000	0.381326	-0.026890	0.057212	0.000000	0.000000	1.000000	97.000000	1.000000
15066.298176	0.123053	0.660317	0.016913	71.116745	-61.517235	-57.366199	0.000000	0.000000	0.000000	0.000000	0.000000	0.000000	0.296558	-0.051137	0.088638	0.000000	0.000000	1.000000	97.000000	1.000000
15066.301510	0.123053	0.660317	0.016913	71.116745	-61.517235	-57.366199	0.000000	0.000000	0.000000	0.000000	0.000000	0.000000	0.296558	-0.051137	0.088638	0.000000	0.000000	1.000000	97.000000	1.000000
15066.304843	0.123053	0.660317	0.016913	71.116745	-61.517235	-57.366199	0.000000	0.000000	0.000000	0.000000	0.000000	0.000000	0.296558	-0.051137	0.088638	0.000000	0.000000	1.000000	97.000000	1.000000
15066.308176	0.123709	0.660049	0.017403	71.858368	-61.462749	-56.872238	0.000000	0.000000	0.000000	0.000000	0.000000	0.000000	0.196918	-0.080508	0.147053	0.000000	0.000000	1.000000	97.000000	1.000000
15066.311510	0.123709	0.660049	0.017403	71.858368	-61.462749	-56.872238	0.000000	0.000000	0.000000	0.000000	0.000000	0.000000	0.196918	-0.080508	0.147053	0.000000	0.000000	1.000000	97.000000	1.000000
15066.314843	0.123709	0.660049	0.017403	71.858368	-61.462749	-56.872238	0.000000	0.000000	0.000000	0.000000	0.000000	0.000000	0.196918	-0.080508	0.147053	0.000000	0.000000	1.000000	97.000000	1.000000
15066.318176	0.124046	0.659714	0.018049	72.670326	-61.411358	-56.295128	0.000000	0.000000	0.000000	0.000000	0.000000	0.000000	0.101110	-0.100348	0.193790	0.000000	0.000000	1.000000	97.000000	1.000000
15066.321510	0.124046	0.659714	0.018049	72.670326	-61.411358	-56.295128	0.000000	0.000000	0.000000	0.000000	0.000000	0.000000	0.101110	-0.100348	0.193790	0.000000	0.000000	1.000000	97.000000	1.000000
15066.324843	0.124046	0.659714	0.018049	72.670326	-61.411358	-56.295128	0.000000	0.000000	0.000000	0.000000	0.000000	0.000000	0.101110	-0.100348	0.193790	0.000000	0.000000	1.000000	97.000000	1.000000
15066.328176	0.124065	0.659286	0.018862	73.545349	-61.360817	-55.636776	0.000000	0.000000	0.000000	0.000000	0.000000	0.000000	0.005736	-0.128391	0.243893	0.000000	0.000000	1.000000	97.000000	1.000000
15066.331510	0.124065	0.659286	0.018862	73.545349	-61.360817	-55.636776	0.000000	0.000000	0.000000	0.000000	0.000000	0.000000	0.005736	-0.128391	0.243893	0.000000	0.000000	1.000000	97.000000	1.000000
15066.334843	0.124065	0.659286	0.018862	73.545349	-61.360817	-55.636776	0.000000	0.000000	0.000000	0.000000	0.000000	0.000000	0.005736	-0.128391	0.243893	0.000000	0.000000	1.000000	97.000000	1.000000
15066.338176	0.123731	0.658704	0.019898	74.537415	-61.321091	-54.871418	0.000000	0.000000	0.000000	0.000000	0.000000	0.000000	-0.100314	-0.174520	0.310907	0.000000	0.000000	1.000000	97.000000	1.000000
15066.341510	0.123731	0.658704	0.019898	74.537415	-61.321091	-54.871418	0.000000	0.000000	0.000000	0.000000	0.000000	0.000000	-0.100314	-0.174520	0.310907	0.000000	0.000000	1.000000	97.000000	1.000000
15066.344843	0.123731	0.658704	0.019898	74.537415	-61.321091	-54.871418	0.000000	0.000000	0.000000	0.000000	0.000000	0.000000	-0.100314	-0.174520	0.310907	0.000000	0.000000	1.000000	97.000000	1.000000
15066.348176	0.123057	0.658022	0.021129	75.676888	-61.132195	-53.818619	0.000000	0.000000	0.000000	0.000000	0.000000	0.000000	-0.202114	-0.204856	0.369407	0.000000	0.000000	1.000000	97.000000	1.000000
15066.351510	0.123057	0.658022	0.021129	75.676888	-61.132195	-53.818619	0.000000	0.000000	0.000000	0.000000	0.000000	0.000000	-0.202114	-0.204856	0.369407	0.000000	0.000000	1.000000	97.000000	1.000000
15066.354843	0.123057	0.658022	0.021129	75.676888	-61.132195	-53.818619	0.000000	0.000000	0.000000	0.000000	0.000000	0.000000	-0.202114	-0.204856	0.369407	0.000000	0.000000	1.000000	97.000000	1.000000
15066.358176	0.122194	0.657194	0.022487	76.938110	-60.490868	-52.204762	0.000000	0.000000	0.000000	0.000000	0.000000	0.000000	-0.259129	-0.248207	0.407414	0.000000	0.000000	1.000000	97.000000	1.000000
15066.361510	0.122194	0.657194	0.022487	76.938110	-60.490868	-52.204762	0.000000	0.000000	0.000000	0.000000	0.000000	0.000000	-0.259129	-0.248207	0.407414	0.000000	0.000000	1.000000	97.000000	1.000000
15066.364843	0.122194	0.657194	0.022487	76.938110	-60.490868	-52.204762	0.000000	0.000000	0.000000	0.000000	0.000000	0.000000	-0.259129	-0.248207	0.407414	0.000000	0.000000	1.000000	97.000000	1.000000
15066.368176	0.121153	0.656279	0.024033	78.258499	-58.928078	-49.601551	0.000000	0.000000	0.000000	0.000000	0.000000	0.000000	-0.312168	-0.274690	0.463629	0.000000	0.000000	1.000000	97.000000	1.000000
15066.371510	0.121153	0.656279	0.024033	78.258499	-58.928078	-49.601551	0.000000	0.000000	0.000000	0.000000	0.000000	0.000000	-0.312168	-0.274690	0.463629	0.000000	0.000000	1.000000	97.000000	1.000000
15066.374843	0.121153	0.656279	0.024033	78.258499	-58.928078	-49.601551	0.000000	0.000000	0.000000	0.000000	0.000000	0.000000	-0.312168	-0.274690	0.463629	0.000000	0.000000	1.000000	97.000000	1.000000
15066.378176	0.119957	0.655222	0.025667	79.557091	-56.296101	-45.897381	0.000000	0.000000	0.000000	0.000000	0.000000	0.000000	-0.358840	-0.317006	0.490111	0.000000	0.000000	1.000000	97.000000	1.000000
15066.381510	0.119957	0.655222	0.025667	79.557091	-56.296101	-45.897381	0.000000	0.000000	0.000000	0.000000	0.000000	0.000000	-0.358840	-0.317006	0.490111	0.000000	0.000000	1.000000	97.000000	1.000000
15066.384843	0.119957	0.655222	0.025667	79.557091	-56.296101	-45.897381	0.000000	0.000000	0.000000	0.000000	0.000000	0.000000	-0.358840	-0.317006	0.490111	0.000000	0.000000	1.000000	97.000000	1.000000
15066.388176	0.118635	0.654086	0.027420	80.786140	-52.727928	-41.243073	0.000000	0.000000	0.000000	0.000000	0.000000	0.000000	-0.396436	-0.340691	0.526061	0.000000	0.000000	1.000000	97.000000	1.000000
15066.391510	0.118635	0.654086	0.027420	80.786140	-52.727928	-41.243073	0.000000	0.000000	0.000000	0.000000	0.000000	0.000000	-0.396436	-0.340691	0.526061	0.000000	0.000000	1.000000	97.000000	1.000000
15066.394843	0.118635	0.654086	0.027420	80.786140	-52.727928	-41.243073	0.000000	0.000000	0.000000	0.000000	0.000000	0.000000	-0.396436	-0.340691	0.526061	0.000000	0.000000	1.000000	97.000000	1.000000
15066.398176	0.117200	0.652856	0.029250	81.891457	-48.277359	-35.731846	0.000000	0.000000	0.000000	0.000000	0.000000	0.000000	-0.430509	-0.369192	0.548891	0.000000	0.000000	1.000000	97.000000	1.000000
15066.401510	0.117200	0.652856	0.029250	81.891457	-48.277359	-35.731846	0.000000	0.000000	0.000000	0.000000	0.000000	0.000000	-0.430509	-0.369192	0.548891	0.000000	0.000000	1.000000	97.000000	1.000000
15066.404843	0.117200	0.652856	0.029250	81.891457	-48.277359	-35.731846	0.000000	0.000000	0.000000	0.000000	0.000000	0.000000	-0.430509	-0.369192	0.548891	0.000000	0.000000	1.000000	97.000000	1.000000
15066.408176	0.115613	0.651592	0.031204	82.802979	-43.136055	-29.606588	0.000000	0.000000	0.000000	0.000000	0.000000	0.000000	-0.476295	-0.379079	0.586362	0.000000	0.000000	1.000000	97.000000	1.000000
15066.411510	0.115613	0.651592	0.031204	82.802979	-43.136055	-29.606588	0.000000	0.000000	0.000000	0.000000	0.000000	0.000000	-0.476295	-0.379079	0.586362	0.000000	0.000000	1.000000	97.000000	1.000000
15066.414843	0.115613	0.651592	0.031204	82.802979	-43.136055	-29.606588	0.000000	0.000000	0.000000	0.000000	0.000000	0.000000	-0.476295	-0.379079	0.586362	0.000000	0.000000	1.000000	97.000000	1.000000
15066.418176	0.113954	0.650280	0.033224	83.517044	-37.606815	-23.452423	0.000000	0.000000	0.000000	0.000000	0.000000	0.000000	-0.497634	-0.393706	0.605802	0.000000	0.000000	1.000000	97.000000	1.000000
15066.421510	0.113954	0.650280	0.033224	83.517044	-37.606815	-23.452423	0.000000	0.000000	0.000000	0.000000	0.000000	0.000000	-0.497634	-0.393706	0.605802	0.000000	0.000000	1.000000	97.000000	1.000000
15066.424843	0.113954	0.650280	0.033224	83.517044	-37.606815	-23.452423	0.000000	0.000000	0.000000	0.000000	0.000000	0.000000	-0.497634	-0.393706	0.605802	0.000000	0.000000	1.000000	97.000000	1.000000
15066.428176	0.112337	0.648945	0.035270	84.064354	-32.007072	-17.849762	0.000000	0.000000	0.000000	0.000000	0.000000	0.000000	-0.485083	-0.400317	0.613863	0.000000	0.000000	1.000000	97.000000	1.000000
15066.431510	0.112337	0.648945	0.035270	84.064354	-32.007072	-17.849762	0.000000	0.000000	0.000000	0.000000	0.000000	0.000000	-0.485083	-0.400317	0.613863	0.000000	0.000000	1.000000	97.000000	1.000000
15066.434843	0.112337	0.648945	0.035270	84.064354	-32.007072	-17.849762	0.000000	0.000000	0.000000	0.000000	0.000000	0.000000	-0.485083	-0.400317	0.613863	0.000000	0.000000	1.000000	97.000000	1.000000
15066.438176	0.110701	0.647581	0.037293	84.514557	-26.444771	-12.746099	0.000000	0.000000	0.000000	0.000000	0.000000	0.000000	-0.490659	-0.409375	0.607083	0.000000	0.000000	1.000000	97.000000	1.000000
15066.441510	0.110701	0.647581	0.037293	84.514557	-26.444771	-12.746099	0.000000	0.000000	0.000000	0.000000	0.000000	0.000000	-0.490659	-0.409375	0.607083	0.000000	0.000000	1.000000	97.000000	1.000000
15066.444843	0.110701	0.647581	0.037293	84.514557	-26.444771	-12.746099	0.000000	0.000000	0.000000	0.000000	0.000000	0.000000	-0.490659	-0.409375	0.607083	0.000000	0.000000	1.000000	97.000000	1.000000
15066.448176	0.108978	0.646283	0.039316	84.889633	-20.701941	-7.423463	0.000000	0.000000	0.000000	0.000000	0.000000	0.000000	-0.516958	-0.389190	0.606841	0.000000	0.000000	1.000000	97.000000	1.000000
15066.451510	0.108978	0.646283	0.039316	84.889633	-20.701941	-7.423463	0.000000	0.000000	0.000000	0.000000	0.000000	0.000000	-0.516958	-0.389190	0.606841	0.000000	0.000000	1.000000	97.000000	1.000000
15066.454843	0.108978	0.646283	0.039316	84.889633	-20.701941	-7.423463	0.000000	0.000000	0.000000	0.000000	0.000000	0.000000	-0.516958	-0.389190	0.606841	0.000000	0.000000	1.000000	97.000000	1.000000
15066.458176	0.107095	0.645005	0.041350	85.226357	-14.638383	-1.468904	0.000000	0.000000	0.000000	0.000000	0.000000	0.000000	-0.564951	-0.383479	0.610047	0.000000	0.000000	1.000000	97.000000	1.000000
15066.461510	0.107095	0.645005	0.041350	85.226357	-14.638383	-1.468904	0.000000	0.000000	0.000000	0.000000	0.000000	0.000000	-0.564951	-0.383479	0.610047	0.000000	0.000000	1.000000	97.000000	1.000000
15066.464843	0.107095	0.645005	0.041350	85.226357	-14.638383	-1.468904	0.000000	0.000000	0.000000	0.000000	0.000000	0.000000	-0.564951	-0.383479	0.610047	0.000000	0.000000	1.000000	97.000000	1.000000
15066.468176	0.105139	0.643781	0.043339	85.538406	-8.035679	5.114820	0.000000	0.000000	0.000000	0.000000	0.000000	0.000000	-0.586985	-0.367176	0.596768	0.000000	0.000000	1.000000	97.000000	1.000000
15066.471510	0.105139	0.643781	0.043339	85.538406	-8.035679	5.114820	0.000000	0.000000	0.000000	0.000000	0.000000	0.000000	-0.586985	-0.367176	0.596768	0.000000	0.000000	1.000000	97.000000	1.000000
15066.474843	0.105139	0.643781	0.043339	85.538406	-8.035679	5.114820	0.000000	0.000000	0.000000	0.000000	0.000000	0.000000	-0.586985	-0.367176	0.596768	0.000000	0.000000	1.000000	97.000000	1.000000
15066.478176	0.103092	0.642626	0.045325	85.815170	-0.532544	12.753818	0.000000	0.000000	0.000000	0.000000	0.000000	0.000000	-0.613840	-0.346545	0.595934	0.000000	0.000000	1.000000	97.000000	1.000000
15066.481510	0.103092	0.642626	0.045325	85.815170	-0.532544	12.753818	0.000000	0.000000	0.000000	0.000000	0.000000	0.000000	-0.613840	-0.346545	0.595934	0.000000	0.000000	1.000000	97.000000	1.000000
15066.484843	0.103092	0.642626	0.045325	85.815170	-0.532544	12.753818	0.000000	0.000000	0.000000	0.000000	0.000000	0.000000	-0.613840	-0.346545	0.595934	0.000000	0.000000	1.000000	97.000000	1.000000
15066.488176	0.100922	0.641506	0.047263	85.991516	8.067575	21.673428	0.000000	0.000000	0.000000	0.000000	0.000000	0.000000	-0.651092	-0.336057	0.581204	0.000000	0.000000	1.000000	97.000000	1.000000
15066.491510	0.100922	0.641506	0.047263	85.991516	8.067575	21.673428	0.000000	0.000000	0.000000	0.000000	0.000000	0.000000	-0.651092	-0.336057	0.581204	0.000000	0.000000	1.000000	97.000000	1.000000
15066.494843	0.100922	0.641506	0.047263	85.991516	8.067575	21.673428	0.000000	0.000000	0.000000	0.000000	0.000000	0.000000	-0.651092	-0.336057	0.581204	0.000000	0.000000	1.000000	97.000000	1.000000
15066.498176	0.098678	0.640442	0.049154	86.050674	17.076176	30.535713	0.000000	0.000000	0.000000	0.000000	0.000000	0.000000	-0.673159	-0.319092	0.567383	0.000000	0.000000	1.000000	97.000000	1.000000
15066.501510	0.098678	0.640442	0.049154	86.050674	17.076176	30.535713	0.000000	0.000000	0.000000	0.000000	0.000000	0.000000	-0.673159	-0.319092	0.567383	0.000000	0.000000	1.000000	97.000000	1.000000
15066.504843	0.098678	0.640442	0.049154	86.050674	17.076176	30.535713	0.000000	0.000000	0.000000	0.000000	0.000000	0.000000	-0.673159	-0.319092	0.567383	0.000000	0.000000	1.000000	97.000000	1.000000
15066.508176	0.096405	0.639443	0.050966	86.007469	25.683647	38.718246	0.000000	0.000000	0.000000	0.000000	0.000000	0.000000	-0.682009	-0.299632	0.543647	0.000000	0.000000	1.000000	97.000000	1.000000
15066.511510	0.096405	0.639443	0.050966	86.007469	25.683647	38.718246	0.000000	0.000000	0.000000	0.000000	0.000000	0.000000	-0.682009	-0.299632	0.543647	0.000000	0.000000	1.000000	97.000000	1.000000
15066.514843	0.096405	0.639443	0.050966	86.007469	25.683647	38.718246	0.000000	0.000000	0.000000	0.000000	0.000000	0.000000	-0.682009	-0.299632	0.543647	0.000000	0.000000	1.000000	97.000000	1.000000
15066.518176	0.093986	0.638503	0.052745	85.881676	33.093819	45.901814	0.000000	0.000000	0.000000	0.000000	0.000000	0.000000	-0.725520	-0.282141	0.533674	0.000000	0.000000	1.000000	97.000000	1.000000
15066.521510	0.093986	0.638503	0.052745	85.881676	33.093819	45.901814	0.000000	0.000000	0.000000	0.000000	0.000000	0.000000	-0.725520	-0.282141	0.533674	0.000000	0.000000	1.000000	97.000000	1.000000
15066.524843	0.093986	0.638503	0.052745	85.881676	33.093819	45.901814	0.000000	0.000000	0.000000	0.000000	0.000000	0.000000	-0.725520	-0.282141	0.533674	0.000000	0.000000	1.000000	97.000000	1.000000
15066.528176	0.091418	0.637629	0.054466	85.719849	38.899014	51.617138	0.000000	0.000000	0.000000	0.000000	0.000000	0.000000	-0.770417	-0.262197	0.516199	0.000000	0.000000	1.000000	97.000000	1.000000
15066.531510	0.091418	0.637629	0.054466	85.719849	38.899014	51.617138	0.000000	0.000000	0.000000	0.000000	0.000000	0.000000	-0.770417	-0.262197	0.516199	0.000000	0.000000	1.000000	97.000000	1.000000
15066.534843	0.091418	0.637629	0.054466	85.719849	38.899014	51.617138	0.000000	0.000000	0.000000	0.000000	0.000000	0.000000	-0.770417	-0.262197	0.516199	0.000000	0.000000	1.000000	97.000000	1.000000
15066.538176	0.088766	0.636838	0.056067	85.562355	43.107040	55.634922	0.000000	0.000000	0.000000	0.000000	0.000000	0.000000	-0.795801	-0.237288	0.480370	0.000000	0.000000	1.000000	97.000000	1.000000
15066.541510	0.088766	0.636838	0.056067	85.562355	43.107040	55.634922	0.000000	0.000000	0.000000	0.000000	0.000000	0.000000	-0.795801	-0.237288	0.480370	0.000000	0.000000	1.000000	97.000000	1.000000
15066.544843	0.088766	0.636838	0.056067	85.562355	43.107040	55.634922	0.000000	0.000000	0.000000	0.000000	0.000000	0.000000	-0.795801	-0.237288	0.480370	0.000000	0.000000	1.000000	97.000000	1.000000
15066.548176	0.085935	0.636152	0.057578	85.407478	46.377033	58.517586	0.000000	0.000000	0.000000	0.000000	0.000000	0.000000	-0.849335	-0.205795	0.453361	0.000000	0.000000	1.000000	97.000000	1.000000
15066.551510	0.085935	0.636152	0.057578	85.407478	46.377033	58.517586	0.000000	0.000000	0.000000	0.000000	0.000000	0.000000	-0.849335	-0.205795	0.453361	0.000000	0.000000	1.000000	97.000000	1.000000
15066.554843	0.085935	0.636152	0.057578	85.407478	46.377033	58.517586	0.000000	0.000000	0.000000	0.000000	0.000000	0.000000	-0.849335	-0.205795	0.453361	0.000000	0.000000	1.000000	97.000000	1.000000
15066.558176	0.082974	0.635523	0.058985	85.228615	49.345867	61.143364	0.000000	0.000000	0.000000	0.000000	0.000000	0.000000	-0.888174	-0.188761	0.422044	0.000000	0.000000	1.000000	97.000000	1.000000
15066.561510	0.082974	0.635523	0.058985	85.228615	49.345867	61.143364	0.000000	0.000000	0.000000	0.000000	0.000000	0.000000	-0.888174	-0.188761	0.422044	0.000000	0.000000	1.000000	97.000000	1.000000
15066.564843	0.082974	0.635523	0.058985	85.228615	49.345867	61.143364	0.000000	0.000000	0.000000	0.000000	0.000000	0.000000	-0.888174	-0.188761	0.422044	0.000000	0.000000	1.000000	97.000000	1.000000
15066.568176	0.079892	0.635013	0.060327	85.011902	52.090485	63.667717	0.000000	0.000000	0.000000	0.000000	0.000000	0.000000	-0.924725	-0.152861	0.402626	0.000000	0.000000	1.000000	97.000000	1.000000
15066.571510	0.079892	0.635013	0.060327	85.011902	52.090485	63.667717	0.000000	0.000000	0.000000	0.000000	0.000000	0.000000	-0.924725	-0.152861	0.402626	0.000000	0.000000	1.000000	97.000000	1.000000
15066.574843	0.079892	0.635013	0.060327	85.011902	52.090485	63.667717	0.000000	0.000000	0.000000	0.000000	0.000000	0.000000	-0.924725	-0.152861	0.402626	0.000000	0.000000	1.000000	97.000000	1.000000
15066.578176	0.076788	0.634596	0.061598	84.732666	54.877720	66.171616	0.000000	0.000000	0.000000	0.000000	0.000000	0.000000	-0.931121	-0.125292	0.381209	0.000000	0.000000	1.000000	97.000000	1.000000
15066.581510	0.076788	0.634596	0.061598	84.732666	54.877720	66.171616	0.000000	0.000000	0.000000	0.000000	0.000000	0.000000	-0.931121	-0.125292	0.381209	0.000000	0.000000	1.000000	97.000000	1.000000
15066.584843	0.076788	0.634596	0.061598	84.732666	54.877720	66.171616	0.000000	0.000000	0.000000	0.000000	0.000000	0.000000	-0.931121	-0.125292	0.381209	0.000000	0.000000	1.000000	97.000000	1.000000
15066.588176	0.073645	0.634283	0.062838	84.372139	57.718304	68.787125	0.000000	0.000000	0.000000	0.000000	0.000000	0.000000	-0.943003	-0.093784	0.372020	0.000000	0.000000	1.000000	97.000000	1.000000
15066.591510	0.073645	0.634283	0.062838	84.372139	57.718304	68.787125	0.000000	0.000000	0.000000	0.000000	0.000000	0.000000	-0.943003	-0.093784	0.372020	0.000000	0.000000	1.000000	97.000000	1.000000
15066.594843	0.073645	0.634283	0.062838	84.372139	57.718304	68.787125	0.000000	0.000000	0.000000	0.000000	0.000000	0.000000	-0.943003	-0.093784	0.372020	0.000000	0.000000	1.000000	97.000000	1.000000
15066.598176	0.070508	0.634034	0.064012	83.943138	60.368355	71.369614	0.000000	0.000000	0.000000	0.000000	0.000000	0.000000	-0.941087	-0.074593	0.352375	0.000000	0.000000	1.000000	97.000000	1.000000
15066.601510	0.070508	0.634034	0.064012	83.943138	60.368355	71.369614	0.000000	0.000000	0.000000	0.000000	0.000000	0.000000	-0.941087	-0.074593	0.352375	0.000000	0.000000	1.000000	97.000000	1.000000
15066.604843	0.070508	0.634034	0.064012	83.943138	60.368355	71.369614	0.000000	0.000000	0.000000	0.000000	0.000000	0.000000	-0.941087	-0.074593	0.352375	0.000000	0.000000	1.000000	97.000000	1.000000
15066.608176	0.067432	0.633941	0.065148	83.499741	62.391499	73.627274	0.000000	0.000000	0.000000	0.000000	0.000000	0.000000	-0.922727	-0.028007	0.340525	0.000000	0.000000	1.000000	97.000000	1.000000
15066.611510	0.067432	0.633941	0.065148	83.499741	62.391499	73.627274	0.000000	0.000000	0.000000	0.000000	0.000000	0.000000	-0.922727	-0.028007	0.340525	0.000000	0.000000	1.000000	97.000000	1.000000
15066.614843	0.067432	0.633941	0.065148	83.499741	62.391499	73.627274	0.000000	0.000000	0.000000	0.000000	0.000000	0.000000	-0.922727	-0.028007	0.340525	0.000000	0.000000	1.000000	97.000000	1.000000
15066.618176	0.064418	0.633954	0.066240	83.110634	63.707115	75.281769	0.000000	0.000000	0.000000	0.000000	0.000000	0.000000	-0.904280	0.003858	0.327755	0.000000	0.000000	1.000000	97.000000	1.000000
15066.621510	0.064418	0.633954	0.066240	83.110634	63.707115	75.281769	0.000000	0.000000	0.000000	0.000000	0.000000	0.000000	-0.904280	0.003858	0.327755	0.000000	0.000000	1.000000	97.000000	1.000000
15066.624843	0.064418	0.633954	0.066240	83.110634	63.707115	75.281769	0.000000	0.000000	0.000000	0.000000	0.000000	0.000000	-0.904280	0.003858	0.327755	0.000000	0.000000	1.000000	97.000000	1.000000
15066.628176	0.061581	0.634048	0.067202	82.863564	64.248161	75.610870	0.000000	0.000000	0.000000	0.000000	0.000000	0.000000	-0.850873	0.028267	0.288554	0.000000	0.000000	1.000000	97.000000	1.000000
15066.631510	0.061581	0.634048	0.067202	82.863564	64.248161	75.610870	0.000000	0.000000	0.000000	0.000000	0.000000	0.000000	-0.850873	0.028267	0.288554	0.000000	0.000000	1.000000	97.000000	1.000000
15066.634843	0.061581	0.634048	0.067202	82.863564	64.248161	75.610870	0.000000	0.000000	0.000000	0.000000	0.000000	0.000000	-0.850873	0.028267	0.288554	0.000000	0.000000	1.000000	97.000000	1.000000
15066.638176	0.058891	0.634228	0.067955	82.801918	64.681068	75.407669	0.000000	0.000000	0.000000	0.000000	0.000000	0.000000	-0.806972	0.053958	0.225824	0.000000	0.000000	1.000000	97.000000	1.000000
15066.641510	0.058891	0.634228	0.067955	82.801918	64.681068	75.407669	0.000000	0.000000	0.000000	0.000000	0.000000	0.000000	-0.806972	0.053958	0.225824	0.000000	0.000000	1.000000	97.000000	1.000000
15066.644843	0.058891	0.634228	0.067955	82.801918	64.681068	75.407669	0.000000	0.000000	0.000000	0.000000	0.000000	0.000000	-0.806972	0.053958	0.225824	0.000000	0.000000	1.000000	97.000000	1.000000
15066.648176	0.056374	0.634502	0.068475	82.891212	65.967888	76.179070	0.000000	0.000000	0.000000	0.000000	0.000000	0.000000	-0.755276	0.082170	0.155969	0.000000	0.000000	1.000000	97.000000	1.000000
15066.651510	0.056374	0.634502	0.068475	82.891212	65.967888	76.179070	0.000000	0.000000	0.000000	0.000000	0.000000	0.000000	-0.755276	0.082170	0.155969	0.000000	0.000000	1.000000	97.000000	1.000000
15066.654843	0.056374	0.634502	0.068475	82.891212	65.967888	76.179070	0.000000	0.000000	0.000000	0.000000	0.000000	0.000000	-0.755276	0.082170	0.155969	0.000000	0.000000	1.000000	97.000000	1.000000
15066.658176	0.053977	0.634837	0.068718	83.022484	68.089005	77.859100	0.000000	0.000000	0.000000	0.000000	0.000000	0.000000	-0.719078	0.100438	0.073053	0.000000	0.000000	1.000000	97.000000	1.000000
15066.661510	0.053977	0.634837	0.068718	83.022484	68.089005	77.859100	0.000000	0.000000	0.000000	0.000000	0.000000	0.000000	-0.719078	0.100438	0.073053	0.000000	0.000000	1.000000	97.000000	1.000000
15066.664843	0.053977	0.634837	0.068718	83.022484	68.089005	77.859100	0.000000	0.000000	0.000000	0.000000	0.000000	0.000000	-0.719078	0.100438	0.073053	0.000000	0.000000	1.000000	97.000000	1.000000
15066.668176	0.051613	0.635228	0.068781	83.145393	70.338051	79.668304	0.000000	0.000000	0.000000	0.000000	0.000000	0.000000	-0.709257	0.117497	0.018874	0.000000	0.000000	1.000000	97.000000	1.000000
15066.671510	0.051613	0.635228	0.068781	83.145393	70.338051	79.668304	0.000000	0.000000	0.000000	0.000000	0.000000	0.000000	-0.709257	0.117497	0.018874	0.000000	0.000000	1.000000	97.000000	1.000000
15066.674843	0.051613	0.635228	0.068781	83.145393	70.338051	79.668304	0.000000	0.000000	0.000000	0.000000	0.000000	0.000000	-0.709257	0.117497	0.018874	0.000000	0.000000	1.000000	97.000000	1.000000
15066.678176	0.049181	0.635684	0.068649	83.243668	72.429337	81.240456	0.000000	0.000000	0.000000	0.000000	0.000000	0.000000	-0.729375	0.136870	-0.039465	0.000000	0.000000	1.000000	97.000000	1.000000
15066.681510	0.049181	0.635684	0.068649	83.243668	72.429337	81.240456	0.000000	0.000000	0.000000	0.000000	0.000000	0.000000	-0.729375	0.136870	-0.039465	0.000000	0.000000	1.000000	97.000000	1.000000
15066.684843	0.049181	0.635684	0.068649	83.243668	72.429337	81.240456	0.000000	0.000000	0.000000	0.000000	0.000000	0.000000	-0.729375	0.136870	-0.039465	0.000000	0.000000	1.000000	97.000000	1.000000
15066.688176	0.046718	0.636201	0.068405	83.316223	74.223907	82.729828	0.000000	0.000000	0.000000	0.000000	0.000000	0.000000	-0.738963	0.155041	-0.073477	0.000000	0.000000	1.000000	97.000000	1.000000
15066.691510	0.046718	0.636201	0.068405	83.316223	74.223907	82.729828	0.000000	0.000000	0.000000	0.000000	0.000000	0.000000	-0.738963	0.155041	-0.073477	0.000000	0.000000	1.000000	97.000000	1.000000
15066.694843	0.046718	0.636201	0.068405	83.316223	74.223907	82.729828	0.000000	0.000000	0.000000	0.000000	0.000000	0.000000	-0.738963	0.155041	-0.073477	0.000000	0.000000	1.000000	97.000000	1.000000
15066.698176	0.044275	0.636749	0.068051	83.351028	75.686699	84.138329	0.000000	0.000000	0.000000	0.000000	0.000000	0.000000	-0.732890	0.164365	-0.106023	0.000000	0.000000	1.000000	97.000000	1.000000
15066.701510	0.044275	0.636749	0.068051	83.351028	75.686699	84.138329	0.000000	0.000000	0.000000	0.000000	0.000000	0.000000	-0.732890	0.164365	-0.106023	0.000000	0.000000	1.000000	97.000000	1.000000
15066.704843	0.044275	0.636749	0.068051	83.351028	75.686699	84.138329	0.000000	0.000000	0.000000	0.000000	0.000000	0.000000	-0.732890	0.164365	-0.106023	0.000000	0.000000	1.000000	97.000000	1.000000
15066.708176	0.041905	0.637349	0.067599	83.350464	76.825768	85.208672	0.000000	0.000000	0.000000	0.000000	0.000000	0.000000	-0.711155	0.179827	-0.135594	0.000000	0.000000	1.000000	97.000000	1.000000
15066.711510	0.041905	0.637349	0.067599	83.350464	76.825768	85.208672	0.000000	0.000000	0.000000	0.000000	0.000000	0.000000	-0.711155	0.179827	-0.135594	0.000000	0.000000	1.000000	97.000000	1.000000
15066.714843	0.041905	0.637349	0.067599	83.350464	76.825768	85.208672	0.000000	0.000000	0.000000	0.000000	0.000000	0.000000	-0.711155	0.179827	-0.135594	0.000000	0.000000	1.000000	97.000000	1.000000
15066.718176	0.039688	0.637975	0.067115	83.293526	77.588242	85.734512	0.000000	0.000000	0.000000	0.000000	0.000000	0.000000	-0.665140	0.187989	-0.145382	0.000000	0.000000	1.000000	97.000000	1.000000
15066.721510	0.039688	0.637975	0.067115	83.293526	77.588242	85.734512	0.000000	0.000000	0.000000	0.000000	0.000000	0.000000	-0.665140	0.187989	-0.145382	0.000000	0.000000	1.000000	97.000000	1.000000
15066.724843	0.039688	0.637975	0.067115	83.293526	77.588242	85.734512	0.000000	0.000000	0.000000	0.000000	0.000000	0.000000	-0.665140	0.187989	-0.145382	0.000000	0.000000	1.000000	97.000000	1.000000
15066.728176	0.037619	0.638653	0.066528	83.156906	78.105186	86.022629	0.000000	0.000000	0.000000	0.000000	0.000000	0.000000	-0.620728	0.203212	-0.175909	0.000000	0.000000	1.000000	97.000000	1.000000
15066.731510	0.037619	0.638653	0.066528	83.156906	78.105186	86.022629	0.000000	0.000000	0.000000	0.000000	0.000000	0.000000	-0.620728	0.203212	-0.175909	0.000000	0.000000	1.000000	97.000000	1.000000
15066.734843	0.037619	0.638653	0.066528	83.156906	78.105186	86.022629	0.000000	0.000000	0.000000	0.000000	0.000000	0.000000	-0.620728	0.203212	-0.175909	0.000000	0.000000	1.000000	97.000000	1.000000
15066.738176	0.035723	0.639351	0.065850	82.978897	78.315948	86.100037	0.000000	0.000000	0.000000	0.000000	0.000000	0.000000	-0.568526	0.209645	-0.203523	0.000000	0.000000	1.000000	97.000000	1.000000
15066.741510	0.035723	0.639351	0.065850	82.978897	78.315948	86.100037	0.000000	0.000000	0.000000	0.000000	0.000000	0.000000	-0.568526	0.209645	-0.203523	0.000000	0.000000	1.000000	97.000000	1.000000
15066.744843	0.035723	0.639351	0.065850	82.978897	78.315948	86.100037	0.000000	0.000000	0.000000	0.000000	0.000000	0.000000	-0.568526	0.209645	-0.203523	0.000000	0.000000	1.000000	97.000000	1.000000
15066.748176	0.033975	0.640087	0.065035	82.828049	78.066399	85.762466	0.000000	0.000000	0.000000	0.000000	0.000000	0.000000	-0.524659	0.220573	-0.244363	0.000000	0.000000	1.000000	97.000000	1.000000
15066.751510	0.033975	0.640087	0.065035	82.828049	78.066399	85.762466	0.000000	0.000000	0.000000	0.000000	0.000000	0.000000	-0.524659	0.220573	-0.244363	0.000000	0.000000	1.000000	97.000000	1.000000
15066.754843	0.033975	0.640087	0.065035	82.828049	78.066399	85.762466	0.000000	0.000000	0.000000	0.000000	0.000000	0.000000	-0.524659	0.220573	-0.244363	0.000000	0.000000	1.000000	97.000000	1.000000
15066.758176	0.032347	0.640837	0.064073	82.755844	77.577316	85.149712	0.000000	0.000000	0.000000	0.000000	0.000000	0.000000	-0.488332	0.224969	-0.288515	0.000000	0.000000	1.000000	97.000000	1.000000
15066.761510	0.032347	0.640837	0.064073	82.755844	77.577316	85.149712	0.000000	0.000000	0.000000	0.000000	0.000000	0.000000	-0.488332	0.224969	-0.288515	0.000000	0.000000	1.000000	97.000000	1.000000
15066.764843	0.032347	0.640837	0.064073	82.755844	77.577316	85.149712	0.000000	0.000000	0.000000	0.000000	0.000000	0.000000	-0.488332	0.224969	-0.288515	0.000000	0.000000	1.000000	97.000000	1.000000
15066.768176	0.030841	0.641649	0.062969	82.741905	77.041550	84.409653	0.000000	0.000000	0.000000	0.000000	0.000000	0.000000	-0.451784	0.243827	-0.331321	0.000000	0.000000	1.000000	97.000000	1.000000
15066.771510	0.030841	0.641649	0.062969	82.741905	77.041550	84.409653	0.000000	0.000000	0.000000	0.000000	0.000000	0.000000	-0.451784	0.243827	-0.331321	0.000000	0.000000	1.000000	97.000000	1.000000
15066.774843	0.030841	0.641649	0.062969	82.741905	77.041550	84.409653	0.000000	0.000000	0.000000	0.000000	0.000000	0.000000	-0.451784	0.243827	-0.331321	0.000000	0.000000	1.000000	97.000000	1.000000
15066.778176	0.029453	0.642468	0.061658	82.727676	76.518173	83.671089	0.000000	0.000000	0.000000	0.000000	0.000000	0.000000	-0.416260	0.245723	-0.393412	0.000000	0.000000	1.000000	97.000000	1.000000
15066.781510	0.029453	0.642468	0.061658	82.727676	76.518173	83.671089	0.000000	0.000000	0.000000	0.000000	0.000000	0.000000	-0.416260	0.245723	-0.393412	0.000000	0.000000	1.000000	97.000000	1.000000
15066.784843	0.029453	0.642468	0.061658	82.727676	76.518173	83.671089	0.000000	0.000000	0.000000	0.000000	0.000000	0.000000	-0.416260	0.245723	-0.393412	0.000000	0.000000	1.000000	97.000000	1.000000
15066.788176	0.028211	0.643334	0.060166	82.714897	76.062012	83.013000	0.000000	0.000000	0.000000	0.000000	0.000000	0.000000	-0.372762	0.259604	-0.447564	0.000000	0.000000	1.000000	97.000000	1.000000
15066.791510	0.028211	0.643334	0.060166	82.714897	76.062012	83.013000	0.000000	0.000000	0.000000	0.000000	0.000000	0.000000	-0.372762	0.259604	-0.447564	0.000000	0.000000	1.000000	97.000000	1.000000
15066.794843	0.028211	0.643334	0.060166	82.714897	76.062012	83.013000	0.000000	0.000000	0.000000	0.000000	0.000000	0.000000	-0.372762	0.259604	-0.447564	0.000000	0.000000	1.000000	97.000000	1.000000
15066.798176	0.027161	0.644222	0.058478	82.701897	75.623367	82.539604	0.000000	0.000000	0.000000	0.000000	0.000000	0.000000	-0.314843	0.266585	-0.506456	0.000000	0.000000	1.000000	97.000000	1.000000
15066.801510	0.027161	0.644222	0.058478	82.701897	75.623367	82.539604	0.000000	0.000000	0.000000	0.000000	0.000000	0.000000	-0.314843	0.266585	-0.506456	0.000000	0.000000	1.000000	97.000000	1.000000
15066.804843	0.027161	0.644222	0.058478	82.701897	75.623367	82.539604	0.000000	0.000000	0.000000	0.000000	0.000000	0.000000	-0.314843	0.266585	-0.506456	0.000000	0.000000	1.000000	97.000000	1.000000
15066.808176	0.026281	0.645125	0.056619	82.688713	75.210487	82.179169	0.000000	0.000000	0.000000	0.000000	0.000000	0.000000	-0.264153	0.270731	-0.557639	0.000000	0.000000	1.000000	97.000000	1.000000
15066.811510	0.026281	0.645125	0.056619	82.688713	75.210487	82.179169	0.000000	0.000000	0.000000	0.000000	0.000000	0.000000	-0.264153	0.270731	-0.557639	0.000000	0.000000	1.000000	97.000000	1.000000
15066.814843	0.026281	0.645125	0.056619	82.688713	75.210487	82.179169	0.000000	0.000000	0.000000	0.000000	0.000000	0.000000	-0.264153	0.270731	-0.557639	0.000000	0.000000	1.000000	97.000000	1.000000
15066.818176	0.025666	0.646060	0.054599	82.676193	74.846283	81.867065	0.000000	0.000000	0.000000	0.000000	0.000000	0.000000	-0.184450	0.280543	-0.606098	0.000000	0.000000	1.000000	97.000000	1.000000
15066.821510	0.025666	0.646060	0.054599	82.676193	74.846283	81.867065	0.000000	0.000000	0.000000	0.000000	0.000000	0.000000	-0.184450	0.280543	-0.606098	0.000000	0.000000	1.000000	97.000000	1.000000
15066.824843	0.025666	0.646060	0.054599	82.676193	74.846283	81.867065	0.000000	0.000000	0.000000	0.000000	0.000000	0.000000	-0.184450	0.280543	-0.606098	0.000000	0.000000	1.000000	97.000000	1.000000
15066.828176	0.025269	0.647033	0.052481	82.664391	74.486603	81.528084	0.000000	0.000000	0.000000	0.000000	0.000000	0.000000	-0.119174	0.291799	-0.635271	0.000000	0.000000	1.000000	97.000000	1.000000
15066.831510	0.025269	0.647033	0.052481	82.664391	74.486603	81.528084	0.000000	0.000000	0.000000	0.000000	0.000000	0.000000	-0.119174	0.291799	-0.635271	0.000000	0.000000	1.000000	97.000000	1.000000
15066.834843	0.025269	0.647033	0.052481	82.664391	74.486603	81.528084	0.000000	0.000000	0.000000	0.000000	0.000000	0.000000	-0.119174	0.291799	-0.635271	0.000000	0.000000	1.000000	97.000000	1.000000
15066.838176	0.025109	0.648048	0.050241	82.667038	74.123840	81.159088	0.000000	0.000000	0.000000	0.000000	0.000000	0.000000	-0.047803	0.304643	-0.671977	0.000000	0.000000	1.000000	97.000000	1.000000
15066.841510	0.025109	0.648048	0.050241	82.667038	74.123840	81.159088	0.000000	0.000000	0.000000	0.000000	0.000000	0.000000	-0.047803	0.304643	-0.671977	0.000000	0.000000	1.000000	97.000000	1.000000
15066.844843	0.025109	0.648048	0.050241	82.667038	74.123840	81.159088	0.000000	0.000000	0.000000	0.000000	0.000000	0.000000	-0.047803	0.304643	-0.671977	0.000000	0.000000	1.000000	97.000000	1.000000
15066.848176	0.025161	0.649056	0.047877	82.730751	73.635902	80.596046	0.000000	0.000000	0.000000	0.000000	0.000000	0.000000	0.015373	0.302323	-0.709353	0.000000	0.000000	1.000000	97.000000	1.000000
15066.851510	0.025161	0.649056	0.047877	82.730751	73.635902	80.596046	0.000000	0.000000	0.000000	0.000000	0.000000	0.000000	0.015373	0.302323	-0.709353	0.000000	0.000000	1.000000	97.000000	1.000000
15066.854843	0.025161	0.649056	0.047877	82.730751	73.635902	80.596046	0.000000	0.000000	0.000000	0.000000	0.000000	0.000000	0.015373	0.302323	-0.709353	0.000000	0.000000	1.000000	97.000000	1.000000
15066.858176	0.025303	0.650110	0.045458	82.874428	72.976753	79.791061	0.000000	0.000000	0.000000	0.000000	0.000000	0.000000	0.042791	0.316391	-0.725616	0.000000	0.000000	1.000000	97.000000	1.000000
15066.861510	0.025303	0.650110	0.045458	82.874428	72.976753	79.791061	0.000000	0.000000	0.000000	0.000000	0.000000	0.000000	0.042791	0.316391	-0.725616	0.000000	0.000000	1.000000	97.000000	1.000000
15066.864843	0.025303	0.650110	0.045458	82.874428	72.976753	79.791061	0.000000	0.000000	0.000000	0.000000	0.000000	0.000000	0.042791	0.316391	-0.725616	0.000000	0.000000	1.000000	97.000000	1.000000
15066.868176	0.025487	0.651141	0.042970	83.040543	72.232712	78.881737	0.000000	0.000000	0.000000	0.000000	0.000000	0.000000	0.055270	0.309281	-0.746234	0.000000	0.000000	1.000000	97.000000	1.000000
15066.871510	0.025487	0.651141	0.042970	83.040543	72.232712	78.881737	0.000000	0.000000	0.000000	0.000000	0.000000	0.000000	0.055270	0.309281	-0.746234	0.000000	0.000000	1.000000	97.000000	1.000000
15066.874843	0.025487	0.651141	0.042970	83.040543	72.232712	78.881737	0.000000	0.000000	0.000000	0.000000	0.000000	0.000000	0.055270	0.309281	-0.746234	0.000000	0.000000	1.000000	97.000000	1.000000
15066.878176	0.025761	0.652190	0.040439	83.182350	71.445282	77.929665	0.000000	0.000000	0.000000	0.000000	0.000000	0.000000	0.082090	0.314488	-0.759510	0.000000	0.000000	1.000000	97.000000	1.000000
15066.881510	0.025761	0.652190	0.040439	83.182350	71.445282	77.929665	0.000000	0.000000	0.000000	0.000000	0.000000	0.000000	0.082090	0.314488	-0.759510	0.000000	0.000000	1.000000	97.000000	1.000000
15066.884843	0.025761	0.652190	0.040439	83.182350	71.445282	77.929665	0.000000	0.000000	0.000000	0.000000	0.000000	0.000000	0.082090	0.314488	-0.759510	0.000000	0.000000	1.000000	97.000000	1.000000
15066.888176	0.026145	0.653234	0.037848	83.245499	70.852058	77.217148	0.000000	0.000000	0.000000	0.000000	0.000000	0.000000	0.115283	0.313155	-0.777309	0.000000	0.000000	1.000000	97.000000	1.000000
15066.891510	0.026145	0.653234	0.037848	83.245499	70.852058	77.217148	0.000000	0.000000	0.000000	0.000000	0.000000	0.000000	0.115283	0.313155	-0.777309	0.000000	0.000000	1.000000	97.000000	1.000000
15066.894843	0.026145	0.653234	0.037848	83.245499	70.852058	77.217148	0.000000	0.000000	0.000000	0.000000	0.000000	0.000000	0.115283	0.313155	-0.777309	0.000000	0.000000	1.000000	97.000000	1.000000
15066.898176	0.026620	0.654275	0.035284	83.212044	70.117859	76.411072	0.000000	0.000000	0.000000	0.000000	0.000000	0.000000	0.142255	0.312467	-0.768991	0.000000	0.000000	1.000000	97.000000	1.000000
15066.901510	0.026620	0.654275	0.035284	83.212044	70.117859	76.411072	0.000000	0.000000	0.000000	0.000000	0.000000	0.000000	0.142255	0.312467	-0.768991	0.000000	0.000000	1.000000	97.000000	1.000000
15066.904843	0.026620	0.654275	0.035284	83.212044	70.117859	76.411072	0.000000	0.000000	0.000000	0.000000	0.000000	0.000000	0.142255	0.312467	-0.768991	0.000000	0.000000	1.000000	97.000000	1.000000
15066.908176	0.027180	0.655300	0.032711	83.137901	68.540611	74.760887	0.000000	0.000000	0.000000	0.000000	0.000000	0.000000	0.168201	0.307369	-0.772020	0.000000	0.000000	1.000000	97.000000	1.000000
15066.911510	0.027180	0.655300	0.032711	83.137901	68.540611	74.760887	0.000000	0.000000	0.000000	0.000000	0.000000	0.000000	0.168201	0.307369	-0.772020	0.000000	0.000000	1.000000	97.000000	1.000000
15066.914843	0.027180	0.655300	0.032711	83.137901	68.540611	74.760887	0.000000	0.000000	0.000000	0.000000	0.000000	0.000000	0.168201	0.307369	-0.772020	0.000000	0.000000	1.000000	97.000000	1.000000
15066.918176	0.027806	0.656296	0.030177	83.005074	65.955200	72.096779	0.000000	0.000000	0.000000	0.000000	0.000000	0.000000	0.187594	0.298870	-0.760133	0.000000	0.000000	1.000000	97.000000	1.000000
15066.921510	0.027806	0.656296	0.030177	83.005074	65.955200	72.096779	0.000000	0.000000	0.000000	0.000000	0.000000	0.000000	0.187594	0.298870	-0.760133	0.000000	0.000000	1.000000	97.000000	1.000000
15066.924843	0.027806	0.656296	0.030177	83.005074	65.955200	72.096779	0.000000	0.000000	0.000000	0.000000	0.000000	0.000000	0.187594	0.298870	-0.760133	0.000000	0.000000	1.000000	97.000000	1.000000
15066.928176	0.028561	0.657249	0.027641	82.805412	62.622768	68.681885	0.000000	0.000000	0.000000	0.000000	0.000000	0.000000	0.226780	0.285993	-0.760775	0.000000	0.000000	1.000000	97.000000	1.000000
15066.931510	0.028561	0.657249	0.027641	82.805412	62.622768	68.681885	0.000000	0.000000	0.000000	0.000000	0.000000	0.000000	0.226780	0.285993	-0.760775	0.000000	0.000000	1.000000	97.000000	1.000000
15066.934843	0.028561	0.657249	0.027641	82.805412	62.622768	68.681885	0.000000	0.000000	0.000000	0.000000	0.000000	0.000000	0.226780	0.285993	-0.760775	0.000000	0.000000	1.000000	97.000000	1.000000
15066.938176	0.029447	0.658181	0.025116	82.559608	59.206921	65.169762	0.000000	0.000000	0.000000	0.000000	0.000000	0.000000	0.265574	0.279508	-0.757507	0.000000	0.000000	1.000000	97.000000	1.000000
15066.941510	0.029447	0.658181	0.025116	82.559608	59.206921	65.169762	0.000000	0.000000	0.000000	0.000000	0.000000	0.000000	0.265574	0.279508	-0.757507	0.000000	0.000000	1.000000	97.000000	1.000000
15066.944843	0.029447	0.658181	0.025116	82.559608	59.206921	65.169762	0.000000	0.000000	0.000000	0.000000	0.000000	0.000000	0.265574	0.279508	-0.757507	0.000000	0.000000	1.000000	97.000000	1.000000
15066.948176	0.030435	0.659049	0.022576	82.285660	56.019119	61.869949	0.000000	0.000000	0.000000	0.000000	0.000000	0.000000	0.296422	0.260527	-0.761993	0.000000	0.000000	1.000000	97.000000	1.000000
15066.951510	0.030435	0.659049	0.022576	82.285660	56.019119	61.869949	0.000000	0.000000	0.000000	0.000000	0.000000	0.000000	0.296422	0.260527	-0.761993	0.000000	0.000000	1.000000	97.000000	1.000000
15066.954843	0.030435	0.659049	0.022576	82.285660	56.019119	61.869949	0.000000	0.000000	0.000000	0.000000	0.000000	0.000000	0.296422	0.260527	-0.761993	0.000000	0.000000	1.000000	97.000000	1.000000
15066.958176	0.031596	0.659913	0.020081	81.999382	53.197548	58.916626	0.000000	0.000000	0.000000	0.000000	0.000000	0.000000	0.348388	0.259107	-0.748592	0.000000	0.000000	1.000000	97.000000	1.000000
15066.961510	0.031596	0.659913	0.020081	81.999382	53.197548	58.916626	0.000000	0.000000	0.000000	0.000000	0.000000	0.000000	0.348388	0.259107	-0.748592	0.000000	0.000000	1.000000	97.000000	1.000000
15066.964843	0.031596	0.659913	0.020081	81.999382	53.197548	58.916626	0.000000	0.000000	0.000000	0.000000	0.000000	0.000000	0.348388	0.259107	-0.748592	0.000000	0.000000	1.000000	97.000000	1.000000
15066.968176	0.032906	0.660726	0.017629	81.703438	50.693836	56.261246	0.000000	0.000000	0.000000	0.000000	0.000000	0.000000	0.392841	0.243829	-0.735719	0.000000	0.000000	1.000000	97.000000	1.000000
15066.971510	0.032906	0.660726	0.017629	81.703438	50.693836	56.261246	0.000000	0.000000	0.000000	0.000000	0.000000	0.000000	0.392841	0.243829	-0.735719	0.000000	0.000000	1.000000	97.000000	1.000000
15066.974843	0.032906	0.660726	0.017629	81.703438	50.693836	56.261246	0.000000	0.000000	0.000000	0.000000	0.000000	0.000000	0.392841	0.243829	-0.735719	0.000000	0.000000	1.000000	97.000000	1.000000
15066.978176	0.034408	0.661484	0.015239	81.403053	48.496239	53.886490	0.000000	0.000000	0.000000	0.000000	0.000000	0.000000	0.450711	0.227489	-0.716758	0.000000	0.000000	1.000000	97.000000	1.000000
15066.981510	0.034408	0.661484	0.015239	81.403053	48.496239	53.886490	0.000000	0.000000	0.000000	0.000000	0.000000	0.000000	0.450711	0.227489	-0.716758	0.000000	0.000000	1.000000	97.000000	1.000000
15066.984843	0.034408	0.661484	0.015239	81.403053	48.496239	53.886490	0.000000	0.000000	0.000000	0.000000	0.000000	0.000000	0.450711	0.227489	-0.716758	0.000000	0.000000	1.000000	97.000000	1.000000
15066.988176	0.036107	0.662175	0.012985	81.108681	46.482651	51.660427	0.000000	0.000000	0.000000	0.000000	0.000000	0.000000	0.509616	0.207405	-0.676213	0.000000	0.000000	1.000000	97.000000	1.000000
15066.991510	0.036107	0.662175	0.012985	81.108681	46.482651	51.660427	0.000000	0.000000	0.000000	0.000000	0.000000	0.000000	0.509616	0.207405	-0.676213	0.000000	0.000000	1.000000	97.000000	1.000000
15066.994843	0.036107	0.662175	0.012985	81.108681	46.482651	51.660427	0.000000	0.000000	0.000000	0.000000	0.000000	0.000000	0.509616	0.207405	-0.676213	0.000000	0.000000	1.000000	97.000000	1.000000
15066.998176	0.037975	0.662786	0.010829	80.842537	44.409744	49.312954	0.000000	0.000000	0.000000	0.000000	0.000000	0.000000	0.560628	0.183141	-0.646942	0.000000	0.000000	1.000000	97.000000	1.000000
15067.001510	0.037975	0.662786	0.010829	80.842537	44.409744	49.312954	0.000000	0.000000	0.000000	0.000000	0.000000	0.000000	0.560628	0.183141	-0.646942	0.000000	0.000000	1.000000	97.000000	1.000000
15067.004843	0.037975	0.662786	0.010829	80.842537	44.409744	49.312954	0.000000	0.000000	0.000000	0.000000	0.000000	0.000000	0.560628	0.183141	-0.646942	0.000000	0.000000	1.000000	97.000000	1.000000
15067.008176	0.040040	0.663309	0.008815	80.632927	41.977360	46.494347	0.000000	0.000000	0.000000	0.000000	0.000000	0.000000	0.619266	0.156830	-0.604034	0.000000	0.000000	1.000000	97.000000	1.000000
15067.011510	0.040040	0.663309	0.008815	80.632927	41.977360	46.494347	0.000000	0.000000	0.000000	0.000000	0.000000	0.000000	0.619266	0.156830	-0.604034	0.000000	0.000000	1.000000	97.000000	1.000000
15067.014843	0.040040	0.663309	0.008815	80.632927	41.977360	46.494347	0.000000	0.000000	0.000000	0.000000	0.000000	0.000000	0.619266	0.156830	-0.604034	0.000000	0.000000	1.000000	97.000000	1.000000
15067.018176	0.042273	0.663755	0.006896	80.478020	38.866207	42.859631	0.000000	0.000000	0.000000	0.000000	0.000000	0.000000	0.669898	0.133860	-0.575872	0.000000	0.000000	1.000000	97.000000	1.000000
15067.021510	0.042273	0.663755	0.006896	80.478020	38.866207	42.859631	0.000000	0.000000	0.000000	0.000000	0.000000	0.000000	0.669898	0.133860	-0.575872	0.000000	0.000000	1.000000	97.000000	1.000000
15067.024843	0.042273	0.663755	0.006896	80.478020	38.866207	42.859631	0.000000	0.000000	0.000000	0.000000	0.000000	0.000000	0.669898	0.133860	-0.575872	0.000000	0.000000	1.000000	97.000000	1.000000
15067.028176	0.044675	0.664101	0.005079	80.361588	35.003399	38.319786	0.000000	0.000000	0.000000	0.000000	0.000000	0.000000	0.720745	0.103803	-0.544989	0.000000	0.000000	1.000000	97.000000	1.000000
15067.031510	0.044675	0.664101	0.005079	80.361588	35.003399	38.319786	0.000000	0.000000	0.000000	0.000000	0.000000	0.000000	0.720745	0.103803	-0.544989	0.000000	0.000000	1.000000	97.000000	1.000000
15067.034843	0.044675	0.664101	0.005079	80.361588	35.003399	38.319786	0.000000	0.000000	0.000000	0.000000	0.000000	0.000000	0.720745	0.103803	-0.544989	0.000000	0.000000	1.000000	97.000000	1.000000
15067.038176	0.047227	0.664370	0.003379	80.242889	30.398884	32.886009	0.000000	0.000000	0.000000	0.000000	0.000000	0.000000	0.765458	0.080659	-0.510184	0.000000	0.000000	1.000000	97.000000	1.000000
15067.041510	0.047227	0.664370	0.003379	80.242889	30.398884	32.886009	0.000000	0.000000	0.000000	0.000000	0.000000	0.000000	0.765458	0.080659	-0.510184	0.000000	0.000000	1.000000	97.000000	1.000000
15067.044843	0.047227	0.664370	0.003379	80.242889	30.398884	32.886009	0.000000	0.000000	0.000000	0.000000	0.000000	0.000000	0.765458	0.080659	-0.510184	0.000000	0.000000	1.000000	97.000000	1.000000
15067.048176	0.049947	0.664567	0.001765	80.073677	25.191822	26.712463	0.000000	0.000000	0.000000	0.000000	0.000000	0.000000	0.816145	0.059213	-0.484141	0.000000	0.000000	1.000000	97.000000	1.000000
15067.051510	0.049947	0.664567	0.001765	80.073677	25.191822	26.712463	0.000000	0.000000	0.000000	0.000000	0.000000	0.000000	0.816145	0.059213	-0.484141	0.000000	0.000000	1.000000	97.000000	1.000000
15067.054843	0.049947	0.664567	0.001765	80.073677	25.191822	26.712463	0.000000	0.000000	0.000000	0.000000	0.000000	0.000000	0.816145	0.059213	-0.484141	0.000000	0.000000	1.000000	97.000000	1.000000
15067.058176	0.052803	0.664703	0.000326	79.778725	19.628069	20.071808	0.000000	0.000000	0.000000	0.000000	0.000000	0.000000	0.856901	0.040895	-0.431472	0.000000	0.000000	1.000000	97.000000	1.000000
15067.061510	0.052803	0.664703	0.000326	79.778725	19.628069	20.071808	0.000000	0.000000	0.000000	0.000000	0.000000	0.000000	0.856901	0.040895	-0.431472	0.000000	0.000000	1.000000	97.000000	1.000000
15067.064843	0.052803	0.664703	0.000326	79.778725	19.628069	20.071808	0.000000	0.000000	0.000000	0.000000	0.000000	0.000000	0.856901	0.040895	-0.431472	0.000000	0.000000	1.000000	97.000000	1.000000
15067.068176	0.055817	0.664738	-0.000968	79.344749	13.941111	13.229639	0.000000	0.000000	0.000000	0.000000	0.000000	0.000000	0.904001	0.010345	-0.388273	0.000000	0.000000	1.000000	97.000000	1.000000
15067.071510	0.055817	0.664738	-0.000968	79.344749	13.941111	13.229639	0.000000	0.000000	0.000000	0.000000	0.000000	0.000000	0.904001	0.010345	-0.388273	0.000000	0.000000	1.000000	97.000000	1.000000
15067.074843	0.055817	0.664738	-0.000968	79.344749	13.941111	13.229639	0.000000	0.000000	0.000000	0.000000	0.000000	0.000000	0.904001	0.010345	-0.388273	0.000000	0.000000	1.000000	97.000000	1.000000
15067.078176	0.058953	0.664710	-0.002065	78.733635	8.418107	6.579024	0.000000	0.000000	0.000000	0.000000	0.000000	0.000000	0.940806	-0.008303	-0.329068	0.000000	0.000000	1.000000	97.000000	1.000000
15067.081510	0.058953	0.664710	-0.002065	78.733635	8.418107	6.579024	0.000000	0.000000	0.000000	0.000000	0.000000	0.000000	0.940806	-0.008303	-0.329068	0.000000	0.000000	1.000000	97.000000	1.000000
15067.084843	0.058953	0.664710	-0.002065	78.733635	8.418107	6.579024	0.000000	0.000000	0.000000	0.000000	0.000000	0.000000	0.940806	-0.008303	-0.329068	0.000000	0.000000	1.000000	97.000000	1.000000
15067.088176	0.062154	0.664617	-0.002933	77.965813	3.349613	0.857604	0.000000	0.000000	0.000000	0.000000	0.000000	0.000000	0.960407	-0.027819	-0.260651	0.000000	0.000000	1.000000	97.000000	1.000000
15067.091510	0.062154	0.664617	-0.002933	77.965813	3.349613	0.857604	0.000000	0.000000	0.000000	0.000000	0.000000	0.000000	0.960407	-0.027819	-0.260651	0.000000	0.000000	1.000000	97.000000	1.000000
15067.094843	0.062154	0.664617	-0.002933	77.965813	3.349613	0.857604	0.000000	0.000000	0.000000	0.000000	0.000000	0.000000	0.960407	-0.027819	-0.260651	0.000000	0.000000	1.000000	97.000000	1.000000
15067.098176	0.065449	0.664481	-0.003566	77.094551	-1.003659	-3.699207	0.000000	0.000000	0.000000	0.000000	0.000000	0.000000	0.988570	-0.040810	-0.189648	0.000000	0.000000	1.000000	97.000000	1.000000
15067.101510	0.065449	0.664481	-0.003566	77.094551	-1.003659	-3.699207	0.000000	0.000000	0.000000	0.000000	0.000000	0.000000	0.988570	-0.040810	-0.189648	0.000000	0.000000	1.000000	97.000000	1.000000
15067.104843	0.065449	0.664481	-0.003566	77.094551	-1.003659	-3.699207	0.000000	0.000000	0.000000	0.000000	0.000000	0.000000	0.988570	-0.040810	-0.189648	0.000000	0.000000	1.000000	97.000000	1.000000
15067.108176	0.068808	0.664294	-0.003908	76.165634	-4.770382	-7.538167	0.000000	0.000000	0.000000	0.000000	0.000000	0.000000	1.007680	-0.056127	-0.102702	0.000000	0.000000	1.000000	97.000000	1.000000
15067.111510	0.068808	0.664294	-0.003908	76.165634	-4.770382	-7.538167	0.000000	0.000000	0.000000	0.000000	0.000000	0.000000	1.007680	-0.056127	-0.102702	0.000000	0.000000	1.000000	97.000000	1.000000
15067.114843	0.068808	0.664294	-0.003908	76.165634	-4.770382	-7.538167	0.000000	0.000000	0.000000	0.000000	0.000000	0.000000	1.007680	-0.056127	-0.102702	0.000000	0.000000	1.000000	97.000000	1.000000
15067.118176	0.072201	0.664073	-0.003918	75.200310	-7.953395	-11.006501	0.000000	0.000000	0.000000	0.000000	0.000000	0.000000	1.017701	-0.066464	-0.002914	0.000000	0.000000	1.000000	97.000000	1.000000
15067.121510	0.072201	0.664073	-0.003918	75.200310	-7.953395	-11.006501	0.000000	0.000000	0.000000	0.000000	0.000000	0.000000	1.017701	-0.066464	-0.002914	0.000000	0.000000	1.000000	97.000000	1.000000
15067.124843	0.072201	0.664073	-0.003918	75.200310	-7.953395	-11.006501	0.000000	0.000000	0.000000	0.000000	0.000000	0.000000	1.017701	-0.066464	-0.002914	0.000000	0.000000	1.000000	97.000000	1.000000
15067.128176	0.075647	0.663823	-0.003648	74.245781	-10.581687	-14.073396	0.000000	0.000000	0.000000	0.000000	0.000000	0.000000	1.034012	-0.074798	0.080914	0.000000	0.000000	1.000000	97.000000	1.000000
15067.131510	0.075647	0.663823	-0.003648	74.245781	-10.581687	-14.073396	0.000000	0.000000	0.000000	0.000000	0.000000	0.000000	1.034012	-0.074798	0.080914	0.000000	0.000000	1.000000	97.000000	1.000000
15067.134843	0.075647	0.663823	-0.003648	74.245781	-10.581687	-14.073396	0.000000	0.000000	0.000000	0.000000	0.000000	0.000000	1.034012	-0.074798	0.080914	0.000000	0.000000	1.000000	97.000000	1.000000
15067.138176	0.079064	0.663502	-0.003112	73.326805	-12.777609	-16.832489	0.000000	0.000000	0.000000	0.000000	0.000000	0.000000	1.025013	-0.096313	0.160909	0.000000	0.000000	1.000000	97.000000	1.000000
15067.141510	0.079064	0.663502	-0.003112	73.326805	-12.777609	-16.832489	0.000000	0.000000	0.000000	0.000000	0.000000	0.000000	1.025013	-0.096313	0.160909	0.000000	0.000000	1.000000	97.000000	1.000000
15067.144843	0.079064	0.663502	-0.003112	73.326805	-12.777609	-16.832489	0.000000	0.000000	0.000000	0.000000	0.000000	0.000000	1.025013	-0.096313	0.160909	0.000000	0.000000	1.000000	97.000000	1.000000
15067.148176	0.082405	0.663162	-0.002347	72.551575	-14.892336	-19.434753	0.000000	0.000000	0.000000	0.000000	0.000000	0.000000	1.002150	-0.102140	0.229457	0.000000	0.000000	1.000000	97.000000	1.000000
15067.151510	0.082405	0.663162	-0.002347	72.551575	-14.892336	-19.434753	0.000000	0.000000	0.000000	0.000000	0.000000	0.000000	1.002150	-0.102140	0.229457	0.000000	0.000000	1.000000	97.000000	1.000000
15067.154843	0.082405	0.663162	-0.002347	72.551575	-14.892336	-19.434753	0.000000	0.000000	0.000000	0.000000	0.000000	0.000000	1.002150	-0.102140	0.229457	0.000000	0.000000	1.000000	97.000000	1.000000
15067.158176	0.085575	0.662788	-0.001397	72.082550	-17.339745	-22.261862	0.000000	0.000000	0.000000	0.000000	0.000000	0.000000	0.951005	-0.112337	0.284879	0.000000	0.000000	1.000000	97.000000	1.000000
15067.161510	0.085575	0.662788	-0.001397	72.082550	-17.339745	-22.261862	0.000000	0.000000	0.000000	0.000000	0.000000	0.000000	0.951005	-0.112337	0.284879	0.000000	0.000000	1.000000	97.000000	1.000000
15067.164843	0.085575	0.662788	-0.001397	72.082550	-17.339745	-22.261862	0.000000	0.000000	0.000000	0.000000	0.000000	0.000000	0.951005	-0.112337	0.284879	0.000000	0.000000	1.000000	97.000000	1.000000
15067.168176	0.088588	0.662386	-0.000312	71.881371	-20.131016	-25.585896	0.000000	0.000000	0.000000	0.000000	0.000000	0.000000	0.904052	-0.120489	0.325582	0.000000	0.000000	1.000000	97.000000	1.000000
15067.171510	0.088588	0.662386	-0.000312	71.881371	-20.131016	-25.585896	0.000000	0.000000	0.000000	0.000000	0.000000	0.000000	0.904052	-0.120489	0.325582	0.000000	0.000000	1.000000	97.000000	1.000000
15067.174843	0.088588	0.662386	-0.000312	71.881371	-20.131016	-25.585896	0.000000	0.000000	0.000000	0.000000	0.000000	0.000000	0.904052	-0.120489	0.325582	0.000000	0.000000	1.000000	97.000000	1.000000
15067.178176	0.091480	0.661965	0.000855	71.843925	-22.935154	-28.991125	0.000000	0.000000	0.000000	0.000000	0.000000	0.000000	0.867428	-0.126402	0.350130	0.000000	0.000000	1.000000	97.000000	1.000000
15067.181510	0.091480	0.661965	0.000855	71.843925	-22.935154	-28.991125	0.000000	0.000000	0.000000	0.000000	0.000000	0.000000	0.867428	-0.126402	0.350130	0.000000	0.000000	1.000000	97.000000	1.000000
15067.184843	0.091480	0.661965	0.000855	71.843925	-22.935154	-28.991125	0.000000	0.000000	0.000000	0.000000	0.000000	0.000000	0.867428	-0.126402	0.350130	0.000000	0.000000	1.000000	97.000000	1.000000
15067.188176	0.094284	0.661581	0.002165	71.917908	-25.523510	-32.302395	0.000000	0.000000	0.000000	0.000000	0.000000	0.000000	0.841216	-0.114952	0.393064	0.000000	0.000000	1.000000	97.000000	1.000000
15067.191510	0.094284	0.661581	0.002165	71.917908	-25.523510	-32.302395	0.000000	0.000000	0.000000	0.000000	0.000000	0.000000	0.841216	-0.114952	0.393064	0.000000	0.000000	1.000000	97.000000	1.000000
15067.194843	0.094284	0.661581	0.002165	71.917908	-25.523510	-32.302395	0.000000	0.000000	0.000000	0.000000	0.000000	0.000000	0.841216	-0.114952	0.393064	0.000000	0.000000	1.000000	97.000000	1.000000
15067.198176	0.096845	0.661214	0.003639	72.060921	-27.771164	-34.992363	0.000000	0.000000	0.000000	0.000000	0.000000	0.000000	0.768500	-0.110186	0.442205	0.000000	0.000000	1.000000	97.000000	1.000000
15067.201510	0.096845	0.661214	0.003639	72.060921	-27.771164	-34.992363	0.000000	0.000000	0.000000	0.000000	0.000000	0.000000	0.768500	-0.110186	0.442205	0.000000	0.000000	1.000000	97.000000	1.000000
15067.204843	0.096845	0.661214	0.003639	72.060921	-27.771164	-34.992363	0.000000	0.000000	0.000000	0.000000	0.000000	0.000000	0.768500	-0.110186	0.442205	0.000000	0.000000	1.000000	97.000000	1.000000
15067.208176	0.099103	0.660857	0.005319	72.250565	-29.716551	-36.798519	0.000000	0.000000	0.000000	0.000000	0.000000	0.000000	0.677222	-0.107245	0.503973	0.000000	0.000000	1.000000	97.000000	1.000000
15067.211510	0.099103	0.660857	0.005319	72.250565	-29.716551	-36.798519	0.000000	0.000000	0.000000	0.000000	0.000000	0.000000	0.677222	-0.107245	0.503973	0.000000	0.000000	1.000000	97.000000	1.000000
15067.214843	0.099103	0.660857	0.005319	72.250565	-29.716551	-36.798519	0.000000	0.000000	0.000000	0.000000	0.000000	0.000000	0.677222	-0.107245	0.503973	0.000000	0.000000	1.000000	97.000000	1.000000
15067.218176	0.100997	0.660543	0.007160	72.476593	-31.418793	-37.434029	0.000000	0.000000	0.000000	0.000000	0.000000	0.000000	0.568209	-0.094091	0.552295	0.000000	0.000000	1.000000	97.000000	1.000000
15067.221510	0.100997	0.660543	0.007160	72.476593	-31.418793	-37.434029	0.000000	0.000000	0.000000	0.000000	0.000000	0.000000	0.568209	-0.094091	0.552295	0.000000	0.000000	1.000000	97.000000	1.000000
15067.224843	0.100997	0.660543	0.007160	72.476593	-31.418793	-37.434029	0.000000	0.000000	0.000000	0.000000	0.000000	0.000000	0.568209	-0.094091	0.552295	0.000000	0.000000	1.000000	97.000000	1.000000
15067.228176	0.102551	0.660267	0.009186	72.730911	-32.871834	-37.671162	0.000000	0.000000	0.000000	0.000000	0.000000	0.000000	0.466212	-0.082653	0.607645	0.000000	0.000000	1.000000	97.000000	1.000000
15067.231510	0.102551	0.660267	0.009186	72.730911	-32.871834	-37.671162	0.000000	0.000000	0.000000	0.000000	0.000000	0.000000	0.466212	-0.082653	0.607645	0.000000	0.000000	1.000000	97.000000	1.000000
15067.234843	0.102551	0.660267	0.009186	72.730911	-32.871834	-37.671162	0.000000	0.000000	0.000000	0.000000	0.000000	0.000000	0.466212	-0.082653	0.607645	0.000000	0.000000	1.000000	97.000000	1.000000
15067.238176	0.103803	0.660055	0.011378	73.015930	-34.029247	-38.093643	0.000000	0.000000	0.000000	0.000000	0.000000	0.000000	0.375563	-0.063634	0.657758	0.000000	0.000000	1.000000	97.000000	1.000000
15067.241510	0.103803	0.660055	0.011378	73.015930	-34.029247	-38.093643	0.000000	0.000000	0.000000	0.000000	0.000000	0.000000	0.375563	-0.063634	0.657758	0.000000	0.000000	1.000000	97.000000	1.000000
15067.244843	0.103803	0.660055	0.011378	73.015930	-34.029247	-38.093643	0.000000	0.000000	0.000000	0.000000	0.000000	0.000000	0.375563	-0.063634	0.657758	0.000000	0.000000	1.000000	97.000000	1.000000
15067.248176	0.104759	0.659869	0.013685	73.416573	-34.751705	-38.431400	0.000000	0.000000	0.000000	0.000000	0.000000	0.000000	0.287001	-0.055896	0.692067	0.000000	0.000000	1.000000	97.000000	1.000000
15067.251510	0.104759	0.659869	0.013685	73.416573	-34.751705	-38.431400	0.000000	0.000000	0.000000	0.000000	0.000000	0.000000	0.287001	-0.055896	0.692067	0.000000	0.000000	1.000000	97.000000	1.000000
15067.254843	0.104759	0.659869	0.013685	73.416573	-34.751705	-38.431400	0.000000	0.000000	0.000000	0.000000	0.000000	0.000000	0.287001	-0.055896	0.692067	0.000000	0.000000	1.000000	97.000000	1.000000
15067.258176	0.105483	0.659661	0.016091	74.029678	-34.808014	-37.897297	0.000000	0.000000	0.000000	0.000000	0.000000	0.000000	0.217152	-0.062548	0.721698	0.000000	0.000000	1.000000	97.000000	1.000000
15067.261510	0.105483	0.659661	0.016091	74.029678	-34.808014	-37.897297	0.000000	0.000000	0.000000	0.000000	0.000000	0.000000	0.217152	-0.062548	0.721698	0.000000	0.000000	1.000000	97.000000	1.000000
15067.264843	0.105483	0.659661	0.016091	74.029678	-34.808014	-37.897297	0.000000	0.000000	0.000000	0.000000	0.000000	0.000000	0.217152	-0.062548	0.721698	0.000000	0.000000	1.000000	97.000000	1.000000
15067.268176	0.106011	0.659482	0.018565	74.804466	-34.325565	-36.758156	0.000000	0.000000	0.000000	0.000000	0.000000	0.000000	0.158284	-0.053429	0.742111	0.000000	0.000000	1.000000	97.000000	1.000000
15067.271510	0.106011	0.659482	0.018565	74.804466	-34.325565	-36.758156	0.000000	0.000000	0.000000	0.000000	0.000000	0.000000	0.158284	-0.053429	0.742111	0.000000	0.000000	1.000000	97.000000	1.000000
15067.274843	0.106011	0.659482	0.018565	74.804466	-34.325565	-36.758156	0.000000	0.000000	0.000000	0.000000	0.000000	0.000000	0.158284	-0.053429	0.742111	0.000000	0.000000	1.000000	97.000000	1.000000
15067.278176	0.106297	0.659283	0.021025	75.652275	-33.592045	-35.291393	0.000000	0.000000	0.000000	0.000000	0.000000	0.000000	0.085876	-0.059948	0.738252	0.000000	0.000000	1.000000	97.000000	1.000000
15067.281510	0.106297	0.659283	0.021025	75.652275	-33.592045	-35.291393	0.000000	0.000000	0.000000	0.000000	0.000000	0.000000	0.085876	-0.059948	0.738252	0.000000	0.000000	1.000000	97.000000	1.000000
15067.284843	0.106297	0.659283	0.021025	75.652275	-33.592045	-35.291393	0.000000	0.000000	0.000000	0.000000	0.000000	0.000000	0.085876	-0.059948	0.738252	0.000000	0.000000	1.000000	97.000000	1.000000
15067.288176	0.106212	0.659100	0.023441	76.545395	-32.926941	-33.843712	0.000000	0.000000	0.000000	0.000000	0.000000	0.000000	-0.025634	-0.054722	0.724653	0.000000	0.000000	1.000000	97.000000	1.000000
15067.291510	0.106212	0.659100	0.023441	76.545395	-32.926941	-33.843712	0.000000	0.000000	0.000000	0.000000	0.000000	0.000000	-0.025634	-0.054722	0.724653	0.000000	0.000000	1.000000	97.000000	1.000000
15067.294843	0.106212	0.659100	0.023441	76.545395	-32.926941	-33.843712	0.000000	0.000000	0.000000	0.000000	0.000000	0.000000	-0.025634	-0.054722	0.724653	0.000000	0.000000	1.000000	97.000000	1.000000
15067.298176	0.105816	0.658916	0.025783	77.480003	-32.459206	-32.574936	0.000000	0.000000	0.000000	0.000000	0.000000	0.000000	-0.118747	-0.055358	0.702664	0.000000	0.000000	1.000000	97.000000	1.000000
15067.301510	0.105816	0.658916	0.025783	77.480003	-32.459206	-32.574936	0.000000	0.000000	0.000000	0.000000	0.000000	0.000000	-0.118747	-0.055358	0.702664	0.000000	0.000000	1.000000	97.000000	1.000000
15067.304843	0.105816	0.658916	0.025783	77.480003	-32.459206	-32.574936	0.000000	0.000000	0.000000	0.000000	0.000000	0.000000	-0.118747	-0.055358	0.702664	0.000000	0.000000	1.000000	97.000000	1.000000
15067.308176	0.105073	0.658694	0.028007	78.410286	-32.049755	-31.363136	0.000000	0.000000	0.000000	0.000000	0.000000	0.000000	-0.222955	-0.066373	0.667149	0.000000	0.000000	1.000000	97.000000	1.000000
15067.311510	0.105073	0.658694	0.028007	78.410286	-32.049755	-31.363136	0.000000	0.000000	0.000000	0.000000	0.000000	0.000000	-0.222955	-0.066373	0.667149	0.000000	0.000000	1.000000	97.000000	1.000000
15067.314843	0.105073	0.658694	0.028007	78.410286	-32.049755	-31.363136	0.000000	0.000000	0.000000	0.000000	0.000000	0.000000	-0.222955	-0.066373	0.667149	0.000000	0.000000	1.000000	97.000000	1.000000
15067.318176	0.104101	0.658480	0.030112	79.323074	-31.494984	-30.002266	0.000000	0.000000	0.000000	0.000000	0.000000	0.000000	-0.291603	-0.064194	0.631640	0.000000	0.000000	1.000000	97.000000	1.000000
15067.321510	0.104101	0.658480	0.030112	79.323074	-31.494984	-30.002266	0.000000	0.000000	0.000000	0.000000	0.000000	0.000000	-0.291603	-0.064194	0.631640	0.000000	0.000000	1.000000	97.000000	1.000000
15067.324843	0.104101	0.658480	0.030112	79.323074	-31.494984	-30.002266	0.000000	0.000000	0.000000	0.000000	0.000000	0.000000	-0.291603	-0.064194	0.631640	0.000000	0.000000	1.000000	97.000000	1.000000
15067.328176	0.102896	0.658254	0.032086	80.233315	-30.604650	-28.288164	0.000000	0.000000	0.000000	0.000000	0.000000	0.000000	-0.361368	-0.067840	0.591941	0.000000	0.000000	1.000000	97.000000	1.000000
15067.331510	0.102896	0.658254	0.032086	80.233315	-30.604650	-28.288164	0.000000	0.000000	0.000000	0.000000	0.000000	0.000000	-0.361368	-0.067840	0.591941	0.000000	0.000000	1.000000	97.000000	1.000000
15067.334843	0.102896	0.658254	0.032086	80.233315	-30.604650	-28.288164	0.000000	0.000000	0.000000	0.000000	0.000000	0.000000	-0.361368	-0.067840	0.591941	0.000000	0.000000	1.000000	97.000000	1.000000
15067.338176	0.101533	0.657963	0.033932	81.143166	-29.171530	-26.008404	0.000000	0.000000	0.000000	0.000000	0.000000	0.000000	-0.408980	-0.087467	0.553946	0.000000	0.000000	1.000000	97.000000	1.000000
15067.341510	0.101533	0.657963	0.033932	81.143166	-29.171530	-26.008404	0.000000	0.000000	0.000000	0.000000	0.000000	0.000000	-0.408980	-0.087467	0.553946	0.000000	0.000000	1.000000	97.000000	1.000000
15067.344843	0.101533	0.657963	0.033932	81.143166	-29.171530	-26.008404	0.000000	0.000000	0.000000	0.000000	0.000000	0.000000	-0.408980	-0.087467	0.553946	0.000000	0.000000	1.000000	97.000000	1.000000
15067.348176	0.100079	0.657634	0.035626	82.045670	-27.027651	-22.998522	0.000000	0.000000	0.000000	0.000000	0.000000	0.000000	-0.436108	-0.098576	0.508137	0.000000	0.000000	1.000000	97.000000	1.000000
15067.351510	0.100079	0.657634	0.035626	82.045670	-27.027651	-22.998522	0.000000	0.000000	0.000000	0.000000	0.000000	0.000000	-0.436108	-0.098576	0.508137	0.000000	0.000000	1.000000	97.000000	1.000000
15067.354843	0.100079	0.657634	0.035626	82.045670	-27.027651	-22.998522	0.000000	0.000000	0.000000	0.000000	0.000000	0.000000	-0.436108	-0.098576	0.508137	0.000000	0.000000	1.000000	97.000000	1.000000
15067.358176	0.098548	0.657278	0.037227	82.898590	-24.127045	-19.248770	0.000000	0.000000	0.000000	0.000000	0.000000	0.000000	-0.459251	-0.106819	0.480276	0.000000	0.000000	1.000000	97.000000	1.000000
15067.361510	0.098548	0.657278	0.037227	82.898590	-24.127045	-19.248770	0.000000	0.000000	0.000000	0.000000	0.000000	0.000000	-0.459251	-0.106819	0.480276	0.000000	0.000000	1.000000	97.000000	1.000000
15067.364843	0.098548	0.657278	0.037227	82.898590	-24.127045	-19.248770	0.000000	0.000000	0.000000	0.000000	0.000000	0.000000	-0.459251	-0.106819	0.480276	0.000000	0.000000	1.000000	97.000000	1.000000
15067.368176	0.096874	0.656823	0.038644	83.660797	-20.692064	-15.016202	0.000000	0.000000	0.000000	0.000000	0.000000	0.000000	-0.502147	-0.136446	0.425209	0.000000	0.000000	1.000000	97.000000	1.000000
15067.371510	0.096874	0.656823	0.038644	83.660797	-20.692064	-15.016202	0.000000	0.000000	0.000000	0.000000	0.000000	0.000000	-0.502147	-0.136446	0.425209	0.000000	0.000000	1.000000	97.000000	1.000000
15067.374843	0.096874	0.656823	0.038644	83.660797	-20.692064	-15.016202	0.000000	0.000000	0.000000	0.000000	0.000000	0.000000	-0.502147	-0.136446	0.425209	0.000000	0.000000	1.000000	97.000000	1.000000
15067.378176	0.095112	0.656362	0.039896	84.282455	-17.161200	-10.782116	0.000000	0.000000	0.000000	0.000000	0.000000	0.000000	-0.528817	-0.138384	0.375533	0.000000	0.000000	1.000000	97.000000	1.000000
15067.381510	0.095112	0.656362	0.039896	84.282455	-17.161200	-10.782116	0.000000	0.000000	0.000000	0.000000	0.000000	0.000000	-0.528817	-0.138384	0.375533	0.000000	0.000000	1.000000	97.000000	1.000000
15067.384843	0.095112	0.656362	0.039896	84.282455	-17.161200	-10.782116	0.000000	0.000000	0.000000	0.000000	0.000000	0.000000	-0.528817	-0.138384	0.375533	0.000000	0.000000	1.000000	97.000000	1.000000
15067.388176	0.093285	0.655846	0.040975	84.686516	-14.154581	-7.221153	0.000000	0.000000	0.000000	0.000000	0.000000	0.000000	-0.548020	-0.154688	0.323602	0.000000	0.000000	1.000000	97.000000	1.000000
15067.391510	0.093285	0.655846	0.040975	84.686516	-14.154581	-7.221153	0.000000	0.000000	0.000000	0.000000	0.000000	0.000000	-0.548020	-0.154688	0.323602	0.000000	0.000000	1.000000	97.000000	1.000000
15067.394843	0.093285	0.655846	0.040975	84.686516	-14.154581	-7.221153	0.000000	0.000000	0.000000	0.000000	0.000000	0.000000	-0.548020	-0.154688	0.323602	0.000000	0.000000	1.000000	97.000000	1.000000
15067.398176	0.091463	0.655333	0.041845	84.806572	-11.690794	-4.343021	0.000000	0.000000	0.000000	0.000000	0.000000	0.000000	-0.546506	-0.154097	0.261172	0.000000	0.000000	1.000000	97.000000	1.000000
15067.401510	0.091463	0.655333	0.041845	84.806572	-11.690794	-4.343021	0.000000	0.000000	0.000000	0.000000	0.000000	0.000000	-0.546506	-0.154097	0.261172	0.000000	0.000000	1.000000	97.000000	1.000000
15067.404843	0.091463	0.655333	0.041845	84.806572	-11.690794	-4.343021	0.000000	0.000000	0.000000	0.000000	0.000000	0.000000	-0.546506	-0.154097	0.261172	0.000000	0.000000	1.000000	97.000000	1.000000
15067.408176	0.089655	0.654787	0.042542	84.721550	-9.624184	-1.952918	0.000000	0.000000	0.000000	0.000000	0.000000	0.000000	-0.542387	-0.163527	0.209105	0.000000	0.000000	1.000000	97.000000	1.000000
15067.411510	0.089655	0.654787	0.042542	84.721550	-9.624184	-1.952918	0.000000	0.000000	0.000000	0.000000	0.000000	0.000000	-0.542387	-0.163527	0.209105	0.000000	0.000000	1.000000	97.000000	1.000000
15067.414843	0.089655	0.654787	0.042542	84.721550	-9.624184	-1.952918	0.000000	0.000000	0.000000	0.000000	0.000000	0.000000	-0.542387	-0.163527	0.209105	0.000000	0.000000	1.000000	97.000000	1.000000
15067.418176	0.087948	0.654301	0.042994	84.498650	-7.714990	0.189386	0.000000	0.000000	0.000000	0.000000	0.000000	0.000000	-0.512102	-0.145845	0.135409	0.000000	0.000000	1.000000	97.000000	1.000000
15067.421510	0.087948	0.654301	0.042994	84.498650	-7.714990	0.189386	0.000000	0.000000	0.000000	0.000000	0.000000	0.000000	-0.512102	-0.145845	0.135409	0.000000	0.000000	1.000000	97.000000	1.000000
15067.424843	0.087948	0.654301	0.042994	84.498650	-7.714990	0.189386	0.000000	0.000000	0.000000	0.000000	0.000000	0.000000	-0.512102	-0.145845	0.135409	0.000000	0.000000	1.000000	97.000000	1.000000
15067.428176	0.086312	0.653876	0.043293	84.134987	-5.870187	2.247298	0.000000	0.000000	0.000000	0.000000	0.000000	0.000000	-0.490912	-0.127611	0.089833	0.000000	0.000000	1.000000	97.000000	1.000000
15067.431510	0.086312	0.653876	0.043293	84.134987	-5.870187	2.247298	0.000000	0.000000	0.000000	0.000000	0.000000	0.000000	-0.490912	-0.127611	0.089833	0.000000	0.000000	1.000000	97.000000	1.000000
15067.434843	0.086312	0.653876	0.043293	84.134987	-5.870187	2.247298	0.000000	0.000000	0.000000	0.000000	0.000000	0.000000	-0.490912	-0.127611	0.089833	0.000000	0.000000	1.000000	97.000000	1.000000
15067.438176	0.084817	0.653539	0.043419	83.657578	-4.116057	4.204098	0.000000	0.000000	0.000000	0.000000	0.000000	0.000000	-0.448426	-0.100974	0.037713	0.000000	0.000000	1.000000	97.000000	1.000000
15067.441510	0.084817	0.653539	0.043419	83.657578	-4.116057	4.204098	0.000000	0.000000	0.000000	0.000000	0.000000	0.000000	-0.448426	-0.100974	0.037713	0.000000	0.000000	1.000000	97.000000	1.000000
15067.444843	0.084817	0.653539	0.043419	83.657578	-4.116057	4.204098	0.000000	0.000000	0.000000	0.000000	0.000000	0.000000	-0.448426	-0.100974	0.037713	0.000000	0.000000	1.000000	97.000000	1.000000
15067.448176	0.083487	0.653270	0.043355	83.101242	-2.570857	5.930086	0.000000	0.000000	0.000000	0.000000	0.000000	0.000000	-0.399050	-0.080674	-0.019132	0.000000	0.000000	1.000000	97.000000	1.000000
15067.451510	0.083487	0.653270	0.043355	83.101242	-2.570857	5.930086	0.000000	0.000000	0.000000	0.000000	0.000000	0.000000	-0.399050	-0.080674	-0.019132	0.000000	0.000000	1.000000	97.000000	1.000000
15067.454843	0.083487	0.653270	0.043355	83.101242	-2.570857	5.930086	0.000000	0.000000	0.000000	0.000000	0.000000	0.000000	-0.399050	-0.080674	-0.019132	0.000000	0.000000	1.000000	97.000000	1.000000
15067.458176	0.082285	0.653077	0.043172	82.530945	-1.379285	7.263822	0.000000	0.000000	0.000000	0.000000	0.000000	0.000000	-0.360591	-0.058037	-0.055010	0.000000	0.000000	1.000000	97.000000	1.000000
15067.461510	0.082285	0.653077	0.043172	82.530945	-1.379285	7.263822	0.000000	0.000000	0.000000	0.000000	0.000000	0.000000	-0.360591	-0.058037	-0.055010	0.000000	0.000000	1.000000	97.000000	1.000000
15067.464843	0.082285	0.653077	0.043172	82.530945	-1.379285	7.263822	0.000000	0.000000	0.000000	0.000000	0.000000	0.000000	-0.360591	-0.058037	-0.055010	0.000000	0.000000	1.000000	97.000000	1.000000
15067.468176	0.081238	0.652980	0.042879	81.960510	-0.560814	8.180171	0.000000	0.000000	0.000000	0.000000	0.000000	0.000000	-0.314220	-0.029181	-0.087788	0.000000	0.000000	1.000000	97.000000	1.000000
15067.471510	0.081238	0.652980	0.042879	81.960510	-0.560814	8.180171	0.000000	0.000000	0.000000	0.000000	0.000000	0.000000	-0.314220	-0.029181	-0.087788	0.000000	0.000000	1.000000	97.000000	1.000000
15067.474843	0.081238	0.652980	0.042879	81.960510	-0.560814	8.180171	0.000000	0.000000	0.000000	0.000000	0.000000	0.000000	-0.314220	-0.029181	-0.087788	0.000000	0.000000	1.000000	97.000000	1.000000
15067.478176	0.081238	0.652980	0.042879	81.409729	0.056179	8.873768	0.000000	0.000000	0.000000	0.000000	0.000000	0.000000	-0.314220	-0.029181	-0.087788	0.000000	0.000000	1.000000	97.000000	1.000000
15067.481510	0.080372	0.652972	0.042498	81.409729	0.056179	8.873768	0.000000	0.000000	0.000000	0.000000	0.000000	0.000000	-0.259531	-0.002398	-0.114275	0.000000	0.000000	1.000000	97.000000	1.000000
15067.484843	0.080372	0.652972	0.042498	81.409729	0.056179	8.873768	0.000000	0.000000	0.000000	0.000000	0.000000	0.000000	-0.259531	-0.002398	-0.114275	0.000000	0.000000	1.000000	97.000000	1.000000
15067.488176	0.079695	0.653067	0.042067	80.895302	0.557280	9.429131	0.000000	0.000000	0.000000	0.000000	0.000000	0.000000	-0.203121	0.028673	-0.129370	0.000000	0.000000	1.000000	97.000000	1.000000
15067.491510	0.079695	0.653067	0.042067	80.895302	0.557280	9.429131	0.000000	0.000000	0.000000	0.000000	0.000000	0.000000	-0.203121	0.028673	-0.129370	0.000000	0.000000	1.000000	97.000000	1.000000
15067.494843	0.079695	0.653067	0.042067	80.895302	0.557280	9.429131	0.000000	0.000000	0.000000	0.000000	0.000000	0.000000	-0.203121	0.028673	-0.129370	0.000000	0.000000	1.000000	97.000000	1.000000
15067.498176	0.079218	0.653295	0.041660	80.428398	0.963371	9.872606	0.000000	0.000000	0.000000	0.000000	0.000000	0.000000	-0.143310	0.068399	-0.122020	0.000000	0.000000	1.000000	97.000000	1.000000
15067.501510	0.079218	0.653295	0.041660	80.428398	0.963371	9.872606	0.000000	0.000000	0.000000	0.000000	0.000000	0.000000	-0.143310	0.068399	-0.122020	0.000000	0.000000	1.000000	97.000000	1.000000
15067.504843	0.079218	0.653295	0.041660	80.428398	0.963371	9.872606	0.000000	0.000000	0.000000	0.000000	0.000000	0.000000	-0.143310	0.068399	-0.122020	0.000000	0.000000	1.000000	97.000000	1.000000
15067.508176	0.078958	0.653613	0.041248	80.002449	1.131243	10.031684	0.000000	0.000000	0.000000	0.000000	0.000000	0.000000	-0.077840	0.095455	-0.123590	0.000000	0.000000	1.000000	97.000000	1.000000
15067.511510	0.078958	0.653613	0.041248	80.002449	1.131243	10.031684	0.000000	0.000000	0.000000	0.000000	0.000000	0.000000	-0.077840	0.095455	-0.123590	0.000000	0.000000	1.000000	97.000000	1.000000
15067.514843	0.078958	0.653613	0.041248	80.002449	1.131243	10.031684	0.000000	0.000000	0.000000	0.000000	0.000000	0.000000	-0.077840	0.095455	-0.123590	0.000000	0.000000	1.000000	97.000000	1.000000
15067.518176	0.078958	0.653613	0.041248	79.613892	0.898278	9.716298	0.000000	0.000000	0.000000	0.000000	0.000000	0.000000	-0.077840	0.095455	-0.123590	0.000000	0.000000	1.000000	97.000000	1.000000
15067.521510	0.078867	0.654001	0.040825	79.613892	0.898278	9.716298	0.000000	0.000000	0.000000	0.000000	0.000000	0.000000	-0.027360	0.116185	-0.126815	0.000000	0.000000	1.000000	97.000000	1.000000
15067.524843	0.078867	0.654001	0.040825	79.613892	0.898278	9.716298	0.000000	0.000000	0.000000	0.000000	0.000000	0.000000	-0.027360	0.116185	-0.126815	0.000000	0.000000	1.000000	97.000000	1.000000
15067.528176	0.078950	0.654472	0.040429	79.253128	0.291866	8.949107	0.000000	0.000000	0.000000	0.000000	0.000000	0.000000	0.024754	0.141294	-0.118943	0.000000	0.000000	1.000000	97.000000	1.000000
15067.531510	0.078950	0.654472	0.040429	79.253128	0.291866	8.949107	0.000000	0.000000	0.000000	0.000000	0.000000	0.000000	0.024754	0.141294	-0.118943	0.000000	0.000000	1.000000	97.000000	1.000000
15067.534843	0.078950	0.654472	0.040429	79.253128	0.291866	8.949107	0.000000	0.000000	0.000000	0.000000	0.000000	0.000000	0.024754	0.141294	-0.118943	0.000000	0.000000	1.000000	97.000000	1.000000
15067.538176	0.078950	0.654472	0.040429	78.923935	-0.653313	7.771338	0.000000	0.000000	0.000000	0.000000	0.000000	0.000000	0.024754	0.141294	-0.118943	0.000000	0.000000	1.000000	97.000000	1.000000
15067.541510	0.079132	0.655005	0.040056	78.923935	-0.653313	7.771338	0.000000	0.000000	0.000000	0.000000	0.000000	0.000000	0.054874	0.160121	-0.111727	0.000000	0.000000	1.000000	97.000000	1.000000
15067.544843	0.079132	0.655005	0.040056	78.923935	-0.653313	7.771338	0.000000	0.000000	0.000000	0.000000	0.000000	0.000000	0.054874	0.160121	-0.111727	0.000000	0.000000	1.000000	97.000000	1.000000
15067.548176	0.079380	0.655573	0.039638	78.636734	-1.856508	6.282289	0.000000	0.000000	0.000000	0.000000	0.000000	0.000000	0.074321	0.170116	-0.125673	0.000000	0.000000	1.000000	97.000000	1.000000
15067.551510	0.079380	0.655573	0.039638	78.636734	-1.856508	6.282289	0.000000	0.000000	0.000000	0.000000	0.000000	0.000000	0.074321	0.170116	-0.125673	0.000000	0.000000	1.000000	97.000000	1.000000
15067.554843	0.079380	0.655573	0.039638	78.636734	-1.856508	6.282289	0.000000	0.000000	0.000000	0.000000	0.000000	0.000000	0.074321	0.170116	-0.125673	0.000000	0.000000	1.000000	97.000000	1.000000
15067.558176	0.079673	0.656215	0.039202	78.396866	-3.158896	4.675379	0.000000	0.000000	0.000000	0.000000	0.000000	0.000000	0.087878	0.192748	-0.130671	0.000000	0.000000	1.000000	97.000000	1.000000
15067.561510	0.079673	0.656215	0.039202	78.396866	-3.158896	4.675379	0.000000	0.000000	0.000000	0.000000	0.000000	0.000000	0.087878	0.192748	-0.130671	0.000000	0.000000	1.000000	97.000000	1.000000
15067.564843	0.079673	0.656215	0.039202	78.396866	-3.158896	4.675379	0.000000	0.000000	0.000000	0.000000	0.000000	0.000000	0.087878	0.192748	-0.130671	0.000000	0.000000	1.000000	97.000000	1.000000
15067.568176	0.080066	0.656861	0.038638	78.251839	-4.465715	3.060139	0.000000	0.000000	0.000000	0.000000	0.000000	0.000000	0.117721	0.193730	-0.169233	0.000000	0.000000	1.000000	97.000000	1.000000
15067.571510	0.080066	0.656861	0.038638	78.251839	-4.465715	3.060139	0.000000	0.000000	0.000000	0.000000	0.000000	0.000000	0.117721	0.193730	-0.169233	0.000000	0.000000	1.000000	97.000000	1.000000
15067.574843	0.080066	0.656861	0.038638	78.251839	-4.465715	3.060139	0.000000	0.000000	0.000000	0.000000	0.000000	0.000000	0.117721	0.193730	-0.169233	0.000000	0.000000	1.000000	97.000000	1.000000
15067.578176	0.080508	0.657537	0.037942	78.203896	-5.648853	1.603590	0.000000	0.000000	0.000000	0.000000	0.000000	0.000000	0.132718	0.202792	-0.208828	0.000000	0.000000	1.000000	97.000000	1.000000
15067.581510	0.080508	0.657537	0.037942	78.203896	-5.648853	1.603590	0.000000	0.000000	0.000000	0.000000	0.000000	0.000000	0.132718	0.202792	-0.208828	0.000000	0.000000	1.000000	97.000000	1.000000
15067.584843	0.080508	0.657537	0.037942	78.203896	-5.648853	1.603590	0.000000	0.000000	0.000000	0.000000	0.000000	0.000000	0.132718	0.202792	-0.208828	0.000000	0.000000	1.000000	97.000000	1.000000
15067.588176	0.080931	0.658215	0.037136	78.297890	-6.632769	0.422115	0.000000	0.000000	0.000000	0.000000	0.000000	0.000000	0.126908	0.203375	-0.241802	0.000000	0.000000	1.000000	97.000000	1.000000
15067.591510	0.080931	0.658215	0.037136	78.297890	-6.632769	0.422115	0.000000	0.000000	0.000000	0.000000	0.000000	0.000000	0.126908	0.203375	-0.241802	0.000000	0.000000	1.000000	97.000000	1.000000
15067.594843	0.080931	0.658215	0.037136	78.297890	-6.632769	0.422115	0.000000	0.000000	0.000000	0.000000	0.000000	0.000000	0.126908	0.203375	-0.241802	0.000000	0.000000	1.000000	97.000000	1.000000
15067.598176	0.081404	0.658845	0.036206	78.513054	-7.305516	-0.363512	0.000000	0.000000	0.000000	0.000000	0.000000	0.000000	0.141961	0.189213	-0.278909	0.000000	0.000000	1.000000	97.000000	1.000000
15067.601510	0.081404	0.658845	0.036206	78.513054	-7.305516	-0.363512	0.000000	0.000000	0.000000	0.000000	0.000000	0.000000	0.141961	0.189213	-0.278909	0.000000	0.000000	1.000000	97.000000	1.000000
15067.604843	0.081404	0.658845	0.036206	78.513054	-7.305516	-0.363512	0.000000	0.000000	0.000000	0.000000	0.000000	0.000000	0.141961	0.189213	-0.278909	0.000000	0.000000	1.000000	97.000000	1.000000
15067.608176	0.081863	0.659492	0.035203	78.783638	-7.739582	-0.855550	0.000000	0.000000	0.000000	0.000000	0.000000	0.000000	0.137687	0.193956	-0.300839	0.000000	0.000000	1.000000	97.000000	1.000000
15067.611510	0.081863	0.659492	0.035203	78.783638	-7.739582	-0.855550	0.000000	0.000000	0.000000	0.000000	0.000000	0.000000	0.137687	0.193956	-0.300839	0.000000	0.000000	1.000000	97.000000	1.000000
15067.614843	0.081863	0.659492	0.035203	78.783638	-7.739582	-0.855550	0.000000	0.000000	0.000000	0.000000	0.000000	0.000000	0.137687	0.193956	-0.300839	0.000000	0.000000	1.000000	97.000000	1.000000
15067.618176	0.082278	0.660090	0.034092	79.037613	-8.165453	-1.340341	0.000000	0.000000	0.000000	0.000000	0.000000	0.000000	0.124368	0.179439	-0.333303	0.000000	0.000000	1.000000	97.000000	1.000000
15067.621510	0.082278	0.660090	0.034092	79.037613	-8.165453	-1.340341	0.000000	0.000000	0.000000	0.000000	0.000000	0.000000	0.124368	0.179439	-0.333303	0.000000	0.000000	1.000000	97.000000	1.000000
15067.624843	0.082278	0.660090	0.034092	79.037613	-8.165453	-1.340341	0.000000	0.000000	0.000000	0.000000	0.000000	0.000000	0.124368	0.179439	-0.333303	0.000000	0.000000	1.000000	97.000000	1.000000
15067.628176	0.082704	0.660649	0.032926	79.259094	-8.551420	-1.783836	0.000000	0.000000	0.000000	0.000000	0.000000	0.000000	0.128016	0.167523	-0.349835	0.000000	0.000000	1.000000	97.000000	1.000000
15067.631510	0.082704	0.660649	0.032926	79.259094	-8.551420	-1.783836	0.000000	0.000000	0.000000	0.000000	0.000000	0.000000	0.128016	0.167523	-0.349835	0.000000	0.000000	1.000000	97.000000	1.000000
15067.634843	0.082704	0.660649	0.032926	79.259094	-8.551420	-1.783836	0.000000	0.000000	0.000000	0.000000	0.000000	0.000000	0.128016	0.167523	-0.349835	0.000000	0.000000	1.000000	97.000000	1.000000
15067.638176	0.083143	0.661215	0.031707	79.439644	-8.864344	-2.161360	0.000000	0.000000	0.000000	0.000000	0.000000	0.000000	0.131659	0.170024	-0.365773	0.000000	0.000000	1.000000	97.000000	1.000000
15067.641510	0.083143	0.661215	0.031707	79.439644	-8.864344	-2.161360	0.000000	0.000000	0.000000	0.000000	0.000000	0.000000	0.131659	0.170024	-0.365773	0.000000	0.000000	1.000000	97.000000	1.000000
15067.644843	0.083143	0.661215	0.031707	79.439644	-8.864344	-2.161360	0.000000	0.000000	0.000000	0.000000	0.000000	0.000000	0.131659	0.170024	-0.365773	0.000000	0.000000	1.000000	97.000000	1.000000
15067.648176	0.083573	0.661763	0.030449	79.575325	-9.092396	-2.455797	0.000000	0.000000	0.000000	0.000000	0.000000	0.000000	0.128813	0.164308	-0.377249	0.000000	0.000000	1.000000	97.000000	1.000000
15067.651510	0.083573	0.661763	0.030449	79.575325	-9.092396	-2.455797	0.000000	0.000000	0.000000	0.000000	0.000000	0.000000	0.128813	0.164308	-0.377249	0.000000	0.000000	1.000000	97.000000	1.000000
15067.654843	0.083573	0.661763	0.030449	79.575325	-9.092396	-2.455797	0.000000	0.000000	0.000000	0.000000	0.000000	0.000000	0.128813	0.164308	-0.377249	0.000000	0.000000	1.000000	97.000000	1.000000
15067.658176	0.084020	0.662286	0.029174	79.672806	-9.237313	-2.674100	0.000000	0.000000	0.000000	0.000000	0.000000	0.000000	0.134090	0.156789	-0.382723	0.000000	0.000000	1.000000	97.000000	1.000000
15067.661510	0.084020	0.662286	0.029174	79.672806	-9.237313	-2.674100	0.000000	0.000000	0.000000	0.000000	0.000000	0.000000	0.134090	0.156789	-0.382723	0.000000	0.000000	1.000000	97.000000	1.000000
15067.664843	0.084020	0.662286	0.029174	79.672806	-9.237313	-2.674100	0.000000	0.000000	0.000000	0.000000	0.000000	0.000000	0.134090	0.156789	-0.382723	0.000000	0.000000	1.000000	97.000000	1.000000
15067.668176	0.084511	0.662777	0.027900	79.732224	-9.299918	-2.811652	0.000000	0.000000	0.000000	0.000000	0.000000	0.000000	0.147457	0.147570	-0.382211	0.000000	0.000000	1.000000	97.000000	1.000000
15067.671510	0.084511	0.662777	0.027900	79.732224	-9.299918	-2.811652	0.000000	0.000000	0.000000	0.000000	0.000000	0.000000	0.147457	0.147570	-0.382211	0.000000	0.000000	1.000000	97.000000	1.000000
15067.674843	0.084511	0.662777	0.027900	79.732224	-9.299918	-2.811652	0.000000	0.000000	0.000000	0.000000	0.000000	0.000000	0.147457	0.147570	-0.382211	0.000000	0.000000	1.000000	97.000000	1.000000
15067.678176	0.084995	0.663223	0.026598	79.769547	-9.309434	-2.900028	0.000000	0.000000	0.000000	0.000000	0.000000	0.000000	0.145013	0.133717	-0.390355	0.000000	0.000000	1.000000	97.000000	1.000000
15067.681510	0.084995	0.663223	0.026598	79.769547	-9.309434	-2.900028	0.000000	0.000000	0.000000	0.000000	0.000000	0.000000	0.145013	0.133717	-0.390355	0.000000	0.000000	1.000000	97.000000	1.000000
15067.684843	0.084995	0.663223	0.026598	79.769547	-9.309434	-2.900028	0.000000	0.000000	0.000000	0.000000	0.000000	0.000000	0.145013	0.133717	-0.390355	0.000000	0.000000	1.000000	97.000000	1.000000
15067.688176	0.085464	0.663649	0.025372	79.757469	-9.210006	-2.878517	0.000000	0.000000	0.000000	0.000000	0.000000	0.000000	0.140855	0.127642	-0.367931	0.000000	0.000000	1.000000	97.000000	1.000000
15067.691510	0.085464	0.663649	0.025372	79.757469	-9.210006	-2.878517	0.000000	0.000000	0.000000	0.000000	0.000000	0.000000	0.140855	0.127642	-0.367931	0.000000	0.000000	1.000000	97.000000	1.000000
15067.694843	0.085464	0.663649	0.025372	79.757469	-9.210006	-2.878517	0.000000	0.000000	0.000000	0.000000	0.000000	0.000000	0.140855	0.127642	-0.367931	0.000000	0.000000	1.000000	97.000000	1.000000
15067.698176	0.085932	0.664044	0.024156	79.739731	-9.096939	-2.843765	0.000000	0.000000	0.000000	0.000000	0.000000	0.000000	0.140445	0.118657	-0.364944	0.000000	0.000000	1.000000	97.000000	1.000000
15067.701510	0.085932	0.664044	0.024156	79.739731	-9.096939	-2.843765	0.000000	0.000000	0.000000	0.000000	0.000000	0.000000	0.140445	0.118657	-0.364944	0.000000	0.000000	1.000000	97.000000	1.000000
15067.704843	0.085932	0.664044	0.024156	79.739731	-9.096939	-2.843765	0.000000	0.000000	0.000000	0.000000	0.000000	0.000000	0.140445	0.118657	-0.364944	0.000000	0.000000	1.000000	97.000000	1.000000
15067.708176	0.086403	0.664405	0.022973	79.724152	-8.988812	-2.813881	0.000000	0.000000	0.000000	0.000000	0.000000	0.000000	0.141347	0.108102	-0.354734	0.000000	0.000000	1.000000	97.000000	1.000000
15067.711510	0.086403	0.664405	0.022973	79.724152	-8.988812	-2.813881	0.000000	0.000000	0.000000	0.000000	0.000000	0.000000	0.141347	0.108102	-0.354734	0.000000	0.000000	1.000000	97.000000	1.000000
15067.714843	0.086403	0.664405	0.022973	79.724152	-8.988812	-2.813881	0.000000	0.000000	0.000000	0.000000	0.000000	0.000000	0.141347	0.108102	-0.354734	0.000000	0.000000	1.000000	97.000000	1.000000
15067.718176	0.086887	0.664767	0.021875	79.710724	-8.885593	-2.788827	0.000000	0.000000	0.000000	0.000000	0.000000	0.000000	0.145004	0.108828	-0.329579	0.000000	0.000000	1.000000	97.000000	1.000000
15067.721510	0.086887	0.664767	0.021875	79.710724	-8.885593	-2.788827	0.000000	0.000000	0.000000	0.000000	0.000000	0.000000	0.145004	0.108828	-0.329579	0.000000	0.000000	1.000000	97.000000	1.000000
15067.724843	0.086887	0.664767	0.021875	79.710724	-8.885593	-2.788827	0.000000	0.000000	0.000000	0.000000	0.000000	0.000000	0.145004	0.108828	-0.329579	0.000000	0.000000	1.000000	97.000000	1.000000
15067.728176	0.087373	0.665096	0.020810	79.736778	-8.870149	-2.850323	0.000000	0.000000	0.000000	0.000000	0.000000	0.000000	0.146040	0.098513	-0.319324	0.000000	0.000000	1.000000	97.000000	1.000000
15067.731510	0.087373	0.665096	0.020810	79.736778	-8.870149	-2.850323	0.000000	0.000000	0.000000	0.000000	0.000000	0.000000	0.146040	0.098513	-0.319324	0.000000	0.000000	1.000000	97.000000	1.000000
15067.734843	0.087373	0.665096	0.020810	79.736778	-8.870149	-2.850323	0.000000	0.000000	0.000000	0.000000	0.000000	0.000000	0.146040	0.098513	-0.319324	0.000000	0.000000	1.000000	97.000000	1.000000
15067.738176	0.087875	0.665401	0.019841	79.855957	-9.067170	-3.121120	0.000000	0.000000	0.000000	0.000000	0.000000	0.000000	0.150495	0.091575	-0.290780	0.000000	0.000000	1.000000	97.000000	1.000000
15067.741510	0.087875	0.665401	0.019841	79.855957	-9.067170	-3.121120	0.000000	0.000000	0.000000	0.000000	0.000000	0.000000	0.150495	0.091575	-0.290780	0.000000	0.000000	1.000000	97.000000	1.000000
15067.744843	0.087875	0.665401	0.019841	79.855957	-9.067170	-3.121120	0.000000	0.000000	0.000000	0.000000	0.000000	0.000000	0.150495	0.091575	-0.290780	0.000000	0.000000	1.000000	97.000000	1.000000
15067.748176	0.088381	0.665673	0.018906	80.086678	-9.517767	-3.638551	0.000000	0.000000	0.000000	0.000000	0.000000	0.000000	0.151681	0.081523	-0.280484	0.000000	0.000000	1.000000	97.000000	1.000000
15067.751510	0.088381	0.665673	0.018906	80.086678	-9.517767	-3.638551	0.000000	0.000000	0.000000	0.000000	0.000000	0.000000	0.151681	0.081523	-0.280484	0.000000	0.000000	1.000000	97.000000	1.000000
15067.754843	0.088381	0.665673	0.018906	80.086678	-9.517767	-3.638551	0.000000	0.000000	0.000000	0.000000	0.000000	0.000000	0.151681	0.081523	-0.280484	0.000000	0.000000	1.000000	97.000000	1.000000
15067.758176	0.088897	0.665927	0.018042	80.394669	-10.122855	-4.300013	0.000000	0.000000	0.000000	0.000000	0.000000	0.000000	0.154982	0.076394	-0.259114	0.000000	0.000000	1.000000	97.000000	1.000000
15067.761510	0.088897	0.665927	0.018042	80.394669	-10.122855	-4.300013	0.000000	0.000000	0.000000	0.000000	0.000000	0.000000	0.154982	0.076394	-0.259114	0.000000	0.000000	1.000000	97.000000	1.000000
15067.764843	0.088897	0.665927	0.018042	80.394669	-10.122855	-4.300013	0.000000	0.000000	0.000000	0.000000	0.000000	0.000000	0.154982	0.076394	-0.259114	0.000000	0.000000	1.000000	97.000000	1.000000
15067.768176	0.088897	0.665927	0.018042	80.724808	-10.661693	-4.869042	0.000000	0.000000	0.000000	0.000000	0.000000	0.000000	0.154982	0.076394	-0.259114	0.000000	0.000000	1.000000	97.000000	1.000000
15067.771510	0.089353	0.666123	0.017237	80.724808	-10.661693	-4.869042	0.000000	0.000000	0.000000	0.000000	0.000000	0.000000	0.136660	0.058635	-0.241605	0.000000	0.000000	1.000000	97.000000	1.000000
15067.774843	0.089353	0.666123	0.017237	80.724808	-10.661693	-4.869042	0.000000	0.000000	0.000000	0.000000	0.000000	0.000000	0.136660	0.058635	-0.241605	0.000000	0.000000	1.000000	97.000000	1.000000
15067.778176	0.089768	0.666286	0.016475	81.071854	-10.985921	-5.182178	0.000000	0.000000	0.000000	0.000000	0.000000	0.000000	0.124605	0.048854	-0.228664	0.000000	0.000000	1.000000	97.000000	1.000000
15067.781510	0.089768	0.666286	0.016475	81.071854	-10.985921	-5.182178	0.000000	0.000000	0.000000	0.000000	0.000000	0.000000	0.124605	0.048854	-0.228664	0.000000	0.000000	1.000000	97.000000	1.000000
15067.784843	0.089768	0.666286	0.016475	81.071854	-10.985921	-5.182178	0.000000	0.000000	0.000000	0.000000	0.000000	0.000000	0.124605	0.048854	-0.228664	0.000000	0.000000	1.000000	97.000000	1.000000
15067.788176	0.089768	0.666286	0.016475	81.414894	-10.871878	-5.003336	0.000000	0.000000	0.000000	0.000000	0.000000	0.000000	0.124605	0.048854	-0.228664	0.000000	0.000000	1.000000	97.000000	1.000000
15067.791510	0.090115	0.666447	0.015725	81.414894	-10.871878	-5.003336	0.000000	0.000000	0.000000	0.000000	0.000000	0.000000	0.103904	0.048525	-0.224976	0.000000	0.000000	1.000000	97.000000	1.000000
15067.794843	0.090115	0.666447	0.015725	81.414894	-10.871878	-5.003336	0.000000	0.000000	0.000000	0.000000	0.000000	0.000000	0.103904	0.048525	-0.224976	0.000000	0.000000	1.000000	97.000000	1.000000
15067.798176	0.090394	0.666582	0.014998	81.751617	-10.265775	-4.280717	0.000000	0.000000	0.000000	0.000000	0.000000	0.000000	0.083940	0.040352	-0.217871	0.000000	0.000000	1.000000	97.000000	1.000000
15067.801510	0.090394	0.666582	0.014998	81.751617	-10.265775	-4.280717	0.000000	0.000000	0.000000	0.000000	0.000000	0.000000	0.083940	0.040352	-0.217871	0.000000	0.000000	1.000000	97.000000	1.000000
15067.804843	0.090394	0.666582	0.014998	81.751617	-10.265775	-4.280717	0.000000	0.000000	0.000000	0.000000	0.000000	0.000000	0.083940	0.040352	-0.217871	0.000000	0.000000	1.000000	97.000000	1.000000
15067.808176	0.090394	0.666582	0.014998	82.069443	-9.127322	-2.982410	0.000000	0.000000	0.000000	0.000000	0.000000	0.000000	0.083940	0.040352	-0.217871	0.000000	0.000000	1.000000	97.000000	1.000000
15067.811510	0.090601	0.666720	0.014261	82.069443	-9.127322	-2.982410	0.000000	0.000000	0.000000	0.000000	0.000000	0.000000	0.062050	0.041522	-0.221311	0.000000	0.000000	1.000000	97.000000	1.000000
15067.814843	0.090601	0.666720	0.014261	82.069443	-9.127322	-2.982410	0.000000	0.000000	0.000000	0.000000	0.000000	0.000000	0.062050	0.041522	-0.221311	0.000000	0.000000	1.000000	97.000000	1.000000
15067.818176	0.090782	0.666836	0.013514	82.356995	-7.551002	-1.219086	0.000000	0.000000	0.000000	0.000000	0.000000	0.000000	0.054290	0.034809	-0.223938	0.000000	0.000000	1.000000	97.000000	1.000000
15067.821510	0.090782	0.666836	0.013514	82.356995	-7.551002	-1.219086	0.000000	0.000000	0.000000	0.000000	0.000000	0.000000	0.054290	0.034809	-0.223938	0.000000	0.000000	1.000000	97.000000	1.000000
15067.824843	0.090782	0.666836	0.013514	82.356995	-7.551002	-1.219086	0.000000	0.000000	0.000000	0.000000	0.000000	0.000000	0.054290	0.034809	-0.223938	0.000000	0.000000	1.000000	97.000000	1.000000
15067.828176	0.090942	0.666973	0.012785	82.601608	-5.588557	0.945850	0.000000	0.000000	0.000000	0.000000	0.000000	0.000000	0.048042	0.040900	-0.218873	0.000000	0.000000	1.000000	97.000000	1.000000
15067.831510	0.090942	0.666973	0.012785	82.601608	-5.588557	0.945850	0.000000	0.000000	0.000000	0.000000	0.000000	0.000000	0.048042	0.040900	-0.218873	0.000000	0.000000	1.000000	97.000000	1.000000
15067.834843	0.090942	0.666973	0.012785	82.601608	-5.588557	0.945850	0.000000	0.000000	0.000000	0.000000	0.000000	0.000000	0.048042	0.040900	-0.218873	0.000000	0.000000	1.000000	97.000000	1.000000
15067.838176	0.091077	0.667087	0.012046	82.808929	-3.334040	3.411988	0.000000	0.000000	0.000000	0.000000	0.000000	0.000000	0.040344	0.034191	-0.221484	0.000000	0.000000	1.000000	97.000000	1.000000
15067.841510	0.091077	0.667087	0.012046	82.808929	-3.334040	3.411988	0.000000	0.000000	0.000000	0.000000	0.000000	0.000000	0.040344	0.034191	-0.221484	0.000000	0.000000	1.000000	97.000000	1.000000
15067.844843	0.091077	0.667087	0.012046	82.808929	-3.334040	3.411988	0.000000	0.000000	0.000000	0.000000	0.000000	0.000000	0.040344	0.034191	-0.221484	0.000000	0.000000	1.000000	97.000000	1.000000
15067.848176	0.091077	0.667087	0.012046	82.978676	-0.952442	5.996202	0.000000	0.000000	0.000000	0.000000	0.000000	0.000000	0.040344	0.034191	-0.221484	0.000000	0.000000	1.000000	97.000000	1.000000
15067.851510	0.091240	0.667216	0.011340	82.978676	-0.952442	5.996202	0.000000	0.000000	0.000000	0.000000	0.000000	0.000000	0.048914	0.038839	-0.211783	0.000000	0.000000	1.000000	97.000000	1.000000
15067.854843	0.091240	0.667216	0.011340	82.978676	-0.952442	5.996202	0.000000	0.000000	0.000000	0.000000	0.000000	0.000000	0.048914	0.038839	-0.211783	0.000000	0.000000	1.000000	97.000000	1.000000
15067.858176	0.091389	0.667335	0.010687	83.105652	1.498912	8.644049	0.000000	0.000000	0.000000	0.000000	0.000000	0.000000	0.044810	0.035706	-0.196103	0.000000	0.000000	1.000000	97.000000	1.000000
15067.861510	0.091389	0.667335	0.010687	83.105652	1.498912	8.644049	0.000000	0.000000	0.000000	0.000000	0.000000	0.000000	0.044810	0.035706	-0.196103	0.000000	0.000000	1.000000	97.000000	1.000000
15067.864843	0.091389	0.667335	0.010687	83.105652	1.498912	8.644049	0.000000	0.000000	0.000000	0.000000	0.000000	0.000000	0.044810	0.035706	-0.196103	0.000000	0.000000	1.000000	97.000000	1.000000
15067.868176	0.091389	0.667335	0.010687	83.229347	3.827608	11.151712	0.000000	0.000000	0.000000	0.000000	0.000000	0.000000	0.044810	0.035706	-0.196103	0.000000	0.000000	1.000000	97.000000	1.000000
15067.871510	0.091538	0.667453	0.010033	83.229347	3.827608	11.151712	0.000000	0.000000	0.000000	0.000000	0.000000	0.000000	0.044585	0.035427	-0.196157	0.000000	0.000000	1.000000	97.000000	1.000000
15067.874843	0.091538	0.667453	0.010033	83.229347	3.827608	11.151712	0.000000	0.000000	0.000000	0.000000	0.000000	0.000000	0.044585	0.035427	-0.196157	0.000000	0.000000	1.000000	97.000000	1.000000
15067.878176	0.091688	0.667592	0.009392	83.387222	5.888082	13.364555	0.000000	0.000000	0.000000	0.000000	0.000000	0.000000	0.045120	0.041606	-0.192370	0.000000	0.000000	1.000000	97.000000	1.000000
15067.881510	0.091688	0.667592	0.009392	83.387222	5.888082	13.364555	0.000000	0.000000	0.000000	0.000000	0.000000	0.000000	0.045120	0.041606	-0.192370	0.000000	0.000000	1.000000	97.000000	1.000000
15067.884843	0.091688	0.667592	0.009392	83.387222	5.888082	13.364555	0.000000	0.000000	0.000000	0.000000	0.000000	0.000000	0.045120	0.041606	-0.192370	0.000000	0.000000	1.000000	97.000000	1.000000
15067.888176	0.091688	0.667592	0.009392	83.577766	7.654589	15.252539	0.000000	0.000000	0.000000	0.000000	0.000000	0.000000	0.045120	0.041606	-0.192370	0.000000	0.000000	1.000000	97.000000	1.000000
15067.891510	0.091840	0.667704	0.008762	83.577766	7.654589	15.252539	0.000000	0.000000	0.000000	0.000000	0.000000	0.000000	0.045564	0.033541	-0.189038	0.000000	0.000000	1.000000	97.000000	1.000000
15067.894843	0.091840	0.667704	0.008762	83.577766	7.654589	15.252539	0.000000	0.000000	0.000000	0.000000	0.000000	0.000000	0.045564	0.033541	-0.189038	0.000000	0.000000	1.000000	97.000000	1.000000
15067.898176	0.091979	0.667805	0.008184	83.766808	9.074123	16.760036	0.000000	0.000000	0.000000	0.000000	0.000000	0.000000	0.041581	0.030537	-0.173328	0.000000	0.000000	1.000000	97.000000	1.000000
15067.901510	0.091979	0.667805	0.008184	83.766808	9.074123	16.760036	0.000000	0.000000	0.000000	0.000000	0.000000	0.000000	0.041581	0.030537	-0.173328	0.000000	0.000000	1.000000	97.000000	1.000000
15067.904843	0.091979	0.667805	0.008184	83.766808	9.074123	16.760036	0.000000	0.000000	0.000000	0.000000	0.000000	0.000000	0.041581	0.030537	-0.173328	0.000000	0.000000	1.000000	97.000000	1.000000
15067.908176	0.091979	0.667805	0.008184	83.934731	10.171520	17.913286	0.000000	0.000000	0.000000	0.000000	0.000000	0.000000	0.041581	0.030537	-0.173328	0.000000	0.000000	1.000000	97.000000	1.000000
15067.911510	0.092126	0.667897	0.007654	83.934731	10.171520	17.913286	0.000000	0.000000	0.000000	0.000000	0.000000	0.000000	0.044261	0.027608	-0.158919	0.000000	0.000000	1.000000	97.000000	1.000000
15067.914843	0.092126	0.667897	0.007654	83.934731	10.171520	17.913286	0.000000	0.000000	0.000000	0.000000	0.000000	0.000000	0.044261	0.027608	-0.158919	0.000000	0.000000	1.000000	97.000000	1.000000
15067.918176	0.092283	0.667980	0.007172	84.074776	11.084182	18.863066	0.000000	0.000000	0.000000	0.000000	0.000000	0.000000	0.046971	0.024700	-0.144504	0.000000	0.000000	1.000000	97.000000	1.000000
15067.921510	0.092283	0.667980	0.007172	84.074776	11.084182	18.863066	0.000000	0.000000	0.000000	0.000000	0.000000	0.000000	0.046971	0.024700	-0.144504	0.000000	0.000000	1.000000	97.000000	1.000000
15067.924843	0.092283	0.667980	0.007172	84.074776	11.084182	18.863066	0.000000	0.000000	0.000000	0.000000	0.000000	0.000000	0.046971	0.024700	-0.144504	0.000000	0.000000	1.000000	97.000000	1.000000
15067.928176	0.092283	0.667980	0.007172	84.170723	12.003045	19.813494	0.000000	0.000000	0.000000	0.000000	0.000000	0.000000	0.046971	0.024700	-0.144504	0.000000	0.000000	1.000000	97.000000	1.000000
15067.931510	0.092483	0.668065	0.006795	84.170723	12.003045	19.813494	0.000000	0.000000	0.000000	0.000000	0.000000	0.000000	0.059952	0.025531	-0.113114	0.000000	0.000000	1.000000	97.000000	1.000000
15067.934843	0.092483	0.668065	0.006795	84.170723	12.003045	19.813494	0.000000	0.000000	0.000000	0.000000	0.000000	0.000000	0.059952	0.025531	-0.113114	0.000000	0.000000	1.000000	97.000000	1.000000
15067.938176	0.092483	0.668065	0.006795	84.234322	12.962333	20.805540	0.000000	0.000000	0.000000	0.000000	0.000000	0.000000	0.059952	0.025531	-0.113114	0.000000	0.000000	1.000000	97.000000	1.000000
15067.941510	0.092483	0.668065	0.006795	84.234322	12.962333	20.805540	0.000000	0.000000	0.000000	0.000000	0.000000	0.000000	0.059952	0.025531	-0.113114	0.000000	0.000000	1.000000	97.000000	1.000000
15067.944843	0.092696	0.668089	0.006489	84.234322	12.962333	20.805540	0.000000	0.000000	0.000000	0.000000	0.000000	0.000000	0.064076	0.007211	-0.091920	0.000000	0.000000	1.000000	97.000000	1.000000
15067.948176	0.092936	0.668112	0.006316	84.259117	13.777766	21.643251	0.000000	0.000000	0.000000	0.000000	0.000000	0.000000	0.071993	0.006798	-0.051990	0.000000	0.000000	1.000000	97.000000	1.000000
15067.951510	0.092936	0.668112	0.006316	84.259117	13.777766	21.643251	0.000000	0.000000	0.000000	0.000000	0.000000	0.000000	0.071993	0.006798	-0.051990	0.000000	0.000000	1.000000	97.000000	1.000000
15067.954843	0.092936	0.668112	0.006316	84.259117	13.777766	21.643251	0.000000	0.000000	0.000000	0.000000	0.000000	0.000000	0.071993	0.006798	-0.051990	0.000000	0.000000	1.000000	97.000000	1.000000
15067.958176	0.092936	0.668112	0.006316	84.279739	14.335806	22.207991	0.000000	0.000000	0.000000	0.000000	0.000000	0.000000	0.071993	0.006798	-0.051990	0.000000	0.000000	1.000000	97.000000	1.000000
15067.961510	0.093171	0.668048	0.006229	84.279739	14.335806	22.207991	0.000000	0.000000	0.000000	0.000000	0.000000	0.000000	0.070292	-0.019168	-0.026086	0.000000	0.000000	1.000000	97.000000	1.000000
15067.964843	0.093171	0.668048	0.006229	84.279739	14.335806	22.207991	0.000000	0.000000	0.000000	0.000000	0.000000	0.000000	0.070292	-0.019168	-0.026086	0.000000	0.000000	1.000000	97.000000	1.000000
15067.968176	0.093171	0.668048	0.006229	84.310661	14.659698	22.524265	0.000000	0.000000	0.000000	0.000000	0.000000	0.000000	0.070292	-0.019168	-0.026086	0.000000	0.000000	1.000000	97.000000	1.000000
15067.971510	0.093171	0.668048	0.006229	84.310661	14.659698	22.524265	0.000000	0.000000	0.000000	0.000000	0.000000	0.000000	0.070292	-0.019168	-0.026086	0.000000	0.000000	1.000000	97.000000	1.000000
15067.974843	0.093402	0.667966	0.006242	84.310661	14.659698	22.524265	0.000000	0.000000	0.000000	0.000000	0.000000	0.000000	0.069498	-0.024590	0.004101	0.000000	0.000000	1.000000	97.000000	1.000000
15067.978176	0.093402	0.667966	0.006242	84.407249	14.969470	22.827732	0.000000	0.000000	0.000000	0.000000	0.000000	0.000000	0.069498	-0.024590	0.004101	0.000000	0.000000	1.000000	97.000000	1.000000
15067.981510	0.093402	0.667966	0.006242	84.407249	14.969470	22.827732	0.000000	0.000000	0.000000	0.000000	0.000000	0.000000	0.069498	-0.024590	0.004101	0.000000	0.000000	1.000000	97.000000	1.000000
15067.984843	0.093402	0.667966	0.006242	84.407249	14.969470	22.827732	0.000000	0.000000	0.000000	0.000000	0.000000	0.000000	0.069498	-0.024590	0.004101	0.000000	0.000000	1.000000	97.000000	1.000000
15067.988176	0.093762	0.667633	0.006436	84.589409	15.664383	23.542383	0.000000	0.000000	0.000000	0.000000	0.000000	0.000000	0.107904	-0.099833	0.058056	0.000000	0.000000	1.000000	97.000000	1.000000
15067.991510	0.093762	0.667633	0.006436	84.589409	15.664383	23.542383	0.000000	0.000000	0.000000	0.000000	0.000000	0.000000	0.107904	-0.099833	0.058056	0.000000	0.000000	1.000000	97.000000	1.000000
15067.994843	0.093762	0.667633	0.006436	84.589409	15.664383	23.542383	0.000000	0.000000	0.000000	0.000000	0.000000	0.000000	0.107904	-0.099833	0.058056	0.000000	0.000000	1.000000	97.000000	1.000000
15067.998176	0.093949	0.667412	0.006567	84.811897	17.095772	25.028091	0.000000	0.000000	0.000000	0.000000	0.000000	0.000000	0.056079	-0.066139	0.039335	0.000000	0.000000	1.000000	97.000000	1.000000
15068.001510	0.093949	0.667412	0.006567	84.811897	17.095772	25.028091	0.000000	0.000000	0.000000	0.000000	0.000000	0.000000	0.056079	-0.066139	0.039335	0.000000	0.000000	1.000000	97.000000	1.000000
15068.004843	0.093949	0.667412	0.006567	84.811897	17.095772	25.028091	0.000000	0.000000	0.000000	0.000000	0.000000	0.000000	0.056079	-0.066139	0.039335	0.000000	0.000000	1.000000	97.000000	1.000000
15068.008176	0.093949	0.667412	0.006567	85.055573	19.198637	27.214609	0.000000	0.000000	0.000000	0.000000	0.000000	0.000000	0.056079	-0.066139	0.039335	0.000000	0.000000	1.000000	97.000000	1.000000
15068.011510	0.094182	0.667166	0.006700	85.055573	19.198637	27.214609	0.000000	0.000000	0.000000	0.000000	0.000000	0.000000	0.070002	-0.073915	0.039974	0.000000	0.000000	1.000000	97.000000	1.000000
15068.014843	0.094182	0.667166	0.006700	85.055573	19.198637	27.214609	0.000000	0.000000	0.000000	0.000000	0.000000	0.000000	0.070002	-0.073915	0.039974	0.000000	0.000000	1.000000	97.000000	1.000000
15068.018176	0.094182	0.667166	0.006700	85.278809	21.892851	30.008480	0.000000	0.000000	0.000000	0.000000	0.000000	0.000000	0.070002	-0.073915	0.039974	0.000000	0.000000	1.000000	97.000000	1.000000
15068.021510	0.094182	0.667166	0.006700	85.278809	21.892851	30.008480	0.000000	0.000000	0.000000	0.000000	0.000000	0.000000	0.070002	-0.073915	0.039974	0.000000	0.000000	1.000000	97.000000	1.000000
15068.024843	0.094447	0.666910	0.006877	85.278809	21.892851	30.008480	0.000000	0.000000	0.000000	0.000000	0.000000	0.000000	0.079578	-0.076733	0.052990	0.000000	0.000000	1.000000	97.000000	1.000000
15068.028176	0.094754	0.666633	0.007031	85.465729	25.049810	33.276146	0.000000	0.000000	0.000000	0.000000	0.000000	0.000000	0.092060	-0.083170	0.046354	0.000000	0.000000	1.000000	97.000000	1.000000
15068.031510	0.094754	0.666633	0.007031	85.465729	25.049810	33.276146	0.000000	0.000000	0.000000	0.000000	0.000000	0.000000	0.092060	-0.083170	0.046354	0.000000	0.000000	1.000000	97.000000	1.000000
15068.034843	0.094754	0.666633	0.007031	85.465729	25.049810	33.276146	0.000000	0.000000	0.000000	0.000000	0.000000	0.000000	0.092060	-0.083170	0.046354	0.000000	0.000000	1.000000	97.000000	1.000000
15068.038176	0.095066	0.666304	0.007208	85.624977	28.116173	36.434689	0.000000	0.000000	0.000000	0.000000	0.000000	0.000000	0.093489	-0.098771	0.052961	0.000000	0.000000	1.000000	97.000000	1.000000
15068.041510	0.095066	0.666304	0.007208	85.624977	28.116173	36.434689	0.000000	0.000000	0.000000	0.000000	0.000000	0.000000	0.093489	-0.098771	0.052961	0.000000	0.000000	1.000000	97.000000	1.000000
15068.044843	0.095066	0.666304	0.007208	85.624977	28.116173	36.434689	0.000000	0.000000	0.000000	0.000000	0.000000	0.000000	0.093489	-0.098771	0.052961	0.000000	0.000000	1.000000	97.000000	1.000000
15068.048176	0.095066	0.666304	0.007208	85.754074	30.597078	38.970360	0.000000	0.000000	0.000000	0.000000	0.000000	0.000000	0.093489	-0.098771	0.052961	0.000000	0.000000	1.000000	97.000000	1.000000
15068.051510	0.095400	0.665974	0.007380	85.754074	30.597078	38.970360	0.000000	0.000000	0.000000	0.000000	0.000000	0.000000	0.100162	-0.098834	0.051473	0.000000	0.000000	1.000000	97.000000	1.000000
15068.054843	0.095400	0.665974	0.007380	85.754074	30.597078	38.970360	0.000000	0.000000	0.000000	0.000000	0.000000	0.000000	0.100162	-0.098834	0.051473	0.000000	0.000000	1.000000	97.000000	1.000000
15068.058176	0.095704	0.665628	0.007518	85.892868	31.973356	40.347824	0.000000	0.000000	0.000000	0.000000	0.000000	0.000000	0.091321	-0.103880	0.041625	0.000000	0.000000	1.000000	97.000000	1.000000
15068.061510	0.095704	0.665628	0.007518	85.892868	31.973356	40.347824	0.000000	0.000000	0.000000	0.000000	0.000000	0.000000	0.091321	-0.103880	0.041625	0.000000	0.000000	1.000000	97.000000	1.000000
15068.064843	0.095704	0.665628	0.007518	85.892868	31.973356	40.347824	0.000000	0.000000	0.000000	0.000000	0.000000	0.000000	0.091321	-0.103880	0.041625	0.000000	0.000000	1.000000	97.000000	1.000000
15068.068176	0.095704	0.665628	0.007518	86.030685	32.775463	41.113758	0.000000	0.000000	0.000000	0.000000	0.000000	0.000000	0.091321	-0.103880	0.041625	0.000000	0.000000	1.000000	97.000000	1.000000
15068.071510	0.096020	0.665244	0.007602	86.030685	32.775463	41.113758	0.000000	0.000000	0.000000	0.000000	0.000000	0.000000	0.094895	-0.115253	0.025183	0.000000	0.000000	1.000000	97.000000	1.000000
15068.074843	0.096020	0.665244	0.007602	86.030685	32.775463	41.113758	0.000000	0.000000	0.000000	0.000000	0.000000	0.000000	0.094895	-0.115253	0.025183	0.000000	0.000000	1.000000	97.000000	1.000000
15068.078176	0.096366	0.664874	0.007604	86.141563	33.469105	41.769047	0.000000	0.000000	0.000000	0.000000	0.000000	0.000000	0.103680	-0.111043	0.000667	0.000000	0.000000	1.000000	97.000000	1.000000
15068.081510	0.096366	0.664874	0.007604	86.141563	33.469105	41.769047	0.000000	0.000000	0.000000	0.000000	0.000000	0.000000	0.103680	-0.111043	0.000667	0.000000	0.000000	1.000000	97.000000	1.000000
15068.084843	0.096366	0.664874	0.007604	86.141563	33.469105	41.769047	0.000000	0.000000	0.000000	0.000000	0.000000	0.000000	0.103680	-0.111043	0.000667	0.000000	0.000000	1.000000	97.000000	1.000000
15068.088176	0.096366	0.664874	0.007604	86.226334	34.041637	42.295422	0.000000	0.000000	0.000000	0.000000	0.000000	0.000000	0.103680	-0.111043	0.000667	0.000000	0.000000	1.000000	97.000000	1.000000
15068.091510	0.096740	0.664471	0.007523	86.226334	34.041637	42.295422	0.000000	0.000000	0.000000	0.000000	0.000000	0.000000	0.112302	-0.120922	-0.024411	0.000000	0.000000	1.000000	97.000000	1.000000
15068.094843	0.096740	0.664471	0.007523	86.226334	34.041637	42.295422	0.000000	0.000000	0.000000	0.000000	0.000000	0.000000	0.112302	-0.120922	-0.024411	0.000000	0.000000	1.000000	97.000000	1.000000
15068.098176	0.097161	0.664087	0.007331	86.296776	34.549564	42.749317	0.000000	0.000000	0.000000	0.000000	0.000000	0.000000	0.126086	-0.115218	-0.057562	0.000000	0.000000	1.000000	97.000000	1.000000
15068.101510	0.097161	0.664087	0.007331	86.296776	34.549564	42.749317	0.000000	0.000000	0.000000	0.000000	0.000000	0.000000	0.126086	-0.115218	-0.057562	0.000000	0.000000	1.000000	97.000000	1.000000
15068.104843	0.097161	0.664087	0.007331	86.296776	34.549564	42.749317	0.000000	0.000000	0.000000	0.000000	0.000000	0.000000	0.126086	-0.115218	-0.057562	0.000000	0.000000	1.000000	97.000000	1.000000
15068.108176	0.097161	0.664087	0.007331	86.352936	34.977638	43.136883	0.000000	0.000000	0.000000	0.000000	0.000000	0.000000	0.126086	-0.115218	-0.057562	0.000000	0.000000	1.000000	97.000000	1.000000
15068.111510	0.097607	0.663696	0.007044	86.352936	34.977638	43.136883	0.000000	0.000000	0.000000	0.000000	0.000000	0.000000	0.133846	-0.117251	-0.086042	0.000000	0.000000	1.000000	97.000000	1.000000
15068.114843	0.097607	0.663696	0.007044	86.352936	34.977638	43.136883	0.000000	0.000000	0.000000	0.000000	0.000000	0.000000	0.133846	-0.117251	-0.086042	0.000000	0.000000	1.000000	97.000000	1.000000
15068.118176	0.098084	0.663294	0.006687	86.407463	35.414734	43.517414	0.000000	0.000000	0.000000	0.000000	0.000000	0.000000	0.143023	-0.120669	-0.107362	0.000000	0.000000	1.000000	97.000000	1.000000
15068.121510	0.098084	0.663294	0.006687	86.407463	35.414734	43.517414	0.000000	0.000000	0.000000	0.000000	0.000000	0.000000	0.143023	-0.120669	-0.107362	0.000000	0.000000	1.000000	97.000000	1.000000
15068.124843	0.098084	0.663294	0.006687	86.407463	35.414734	43.517414	0.000000	0.000000	0.000000	0.000000	0.000000	0.000000	0.143023	-0.120669	-0.107362	0.000000	0.000000	1.000000	97.000000	1.000000
15068.128176	0.098084	0.663294	0.006687	86.467751	35.909801	43.942600	0.000000	0.000000	0.000000	0.000000	0.000000	0.000000	0.143023	-0.120669	-0.107362	0.000000	0.000000	1.000000	97.000000	1.000000
15068.131510	0.098558	0.662842	0.006212	86.467751	35.909801	43.942600	0.000000	0.000000	0.000000	0.000000	0.000000	0.000000	0.142313	-0.135375	-0.142321	0.000000	0.000000	1.000000	97.000000	1.000000
15068.134843	0.098558	0.662842	0.006212	86.467751	35.909801	43.942600	0.000000	0.000000	0.000000	0.000000	0.000000	0.000000	0.142313	-0.135375	-0.142321	0.000000	0.000000	1.000000	97.000000	1.000000
15068.138176	0.099084	0.662380	0.005662	86.533440	36.464874	44.433113	0.000000	0.000000	0.000000	0.000000	0.000000	0.000000	0.157838	-0.138771	-0.165155	0.000000	0.000000	1.000000	97.000000	1.000000
15068.141510	0.099084	0.662380	0.005662	86.533440	36.464874	44.433113	0.000000	0.000000	0.000000	0.000000	0.000000	0.000000	0.157838	-0.138771	-0.165155	0.000000	0.000000	1.000000	97.000000	1.000000
15068.144843	0.099084	0.662380	0.005662	86.533440	36.464874	44.433113	0.000000	0.000000	0.000000	0.000000	0.000000	0.000000	0.157838	-0.138771	-0.165155	0.000000	0.000000	1.000000	97.000000	1.000000
15068.148176	0.099610	0.661890	0.005007	86.604485	37.091045	44.978661	0.000000	0.000000	0.000000	0.000000	0.000000	0.000000	0.157662	-0.147064	-0.196335	0.000000	0.000000	1.000000	97.000000	1.000000
15068.151510	0.099610	0.661890	0.005007	86.604485	37.091045	44.978661	0.000000	0.000000	0.000000	0.000000	0.000000	0.000000	0.157662	-0.147064	-0.196335	0.000000	0.000000	1.000000	97.000000	1.000000
15068.154843	0.099610	0.661890	0.005007	86.604485	37.091045	44.978661	0.000000	0.000000	0.000000	0.000000	0.000000	0.000000	0.157662	-0.147064	-0.196335	0.000000	0.000000	1.000000	97.000000	1.000000
15068.158176	0.100123	0.661362	0.004301	86.680931	37.781609	45.594124	0.000000	0.000000	0.000000	0.000000	0.000000	0.000000	0.153868	-0.158229	-0.211756	0.000000	0.000000	1.000000	97.000000	1.000000
15068.161510	0.100123	0.661362	0.004301	86.680931	37.781609	45.594124	0.000000	0.000000	0.000000	0.000000	0.000000	0.000000	0.153868	-0.158229	-0.211756	0.000000	0.000000	1.000000	97.000000	1.000000
15068.164843	0.100123	0.661362	0.004301	86.680931	37.781609	45.594124	0.000000	0.000000	0.000000	0.000000	0.000000	0.000000	0.153868	-0.158229	-0.211756	0.000000	0.000000	1.000000	97.000000	1.000000
15068.168176	0.100620	0.660824	0.003533	86.759850	38.528198	46.262943	0.000000	0.000000	0.000000	0.000000	0.000000	0.000000	0.149289	-0.161605	-0.230480	0.000000	0.000000	1.000000	97.000000	1.000000
15068.171510	0.100620	0.660824	0.003533	86.759850	38.528198	46.262943	0.000000	0.000000	0.000000	0.000000	0.000000	0.000000	0.149289	-0.161605	-0.230480	0.000000	0.000000	1.000000	97.000000	1.000000
15068.174843	0.100620	0.660824	0.003533	86.759850	38.528198	46.262943	0.000000	0.000000	0.000000	0.000000	0.000000	0.000000	0.149289	-0.161605	-0.230480	0.000000	0.000000	1.000000	97.000000	1.000000
15068.178176	0.101085	0.660222	0.002729	86.843773	39.356598	47.016350	0.000000	0.000000	0.000000	0.000000	0.000000	0.000000	0.139503	-0.180407	-0.241278	0.000000	0.000000	1.000000	97.000000	1.000000
15068.181510	0.101085	0.660222	0.002729	86.843773	39.356598	47.016350	0.000000	0.000000	0.000000	0.000000	0.000000	0.000000	0.139503	-0.180407	-0.241278	0.000000	0.000000	1.000000	97.000000	1.000000
15068.184843	0.101085	0.660222	0.002729	86.843773	39.356598	47.016350	0.000000	0.000000	0.000000	0.000000	0.000000	0.000000	0.139503	-0.180407	-0.241278	0.000000	0.000000	1.000000	97.000000	1.000000
15068.188176	0.101521	0.659626	0.001904	86.933624	40.249523	47.833084	0.000000	0.000000	0.000000	0.000000	0.000000	0.000000	0.130715	-0.178859	-0.247480	0.000000	0.000000	1.000000	97.000000	1.000000
15068.191510	0.101521	0.659626	0.001904	86.933624	40.249523	47.833084	0.000000	0.000000	0.000000	0.000000	0.000000	0.000000	0.130715	-0.178859	-0.247480	0.000000	0.000000	1.000000	97.000000	1.000000
15068.194843	0.101521	0.659626	0.001904	86.933624	40.249523	47.833084	0.000000	0.000000	0.000000	0.000000	0.000000	0.000000	0.130715	-0.178859	-0.247480	0.000000	0.000000	1.000000	97.000000	1.000000
15068.198176	0.101937	0.658979	0.001104	87.022774	41.186150	48.698940	0.000000	0.000000	0.000000	0.000000	0.000000	0.000000	0.124965	-0.194083	-0.240013	0.000000	0.000000	1.000000	97.000000	1.000000
15068.201510	0.101937	0.658979	0.001104	87.022774	41.186150	48.698940	0.000000	0.000000	0.000000	0.000000	0.000000	0.000000	0.124965	-0.194083	-0.240013	0.000000	0.000000	1.000000	97.000000	1.000000
15068.204843	0.101937	0.658979	0.001104	87.022774	41.186150	48.698940	0.000000	0.000000	0.000000	0.000000	0.000000	0.000000	0.124965	-0.194083	-0.240013	0.000000	0.000000	1.000000	97.000000	1.000000
15068.208176	0.102330	0.658314	0.000408	87.118736	42.167366	49.612324	0.000000	0.000000	0.000000	0.000000	0.000000	0.000000	0.117733	-0.199455	-0.208827	0.000000	0.000000	1.000000	97.000000	1.000000
15068.211510	0.102330	0.658314	0.000408	87.118736	42.167366	49.612324	0.000000	0.000000	0.000000	0.000000	0.000000	0.000000	0.117733	-0.199455	-0.208827	0.000000	0.000000	1.000000	97.000000	1.000000
15068.214843	0.102330	0.658314	0.000408	87.118736	42.167366	49.612324	0.000000	0.000000	0.000000	0.000000	0.000000	0.000000	0.117733	-0.199455	-0.208827	0.000000	0.000000	1.000000	97.000000	1.000000
15068.218176	0.102695	0.657564	-0.000200	87.224983	43.071865	50.446671	0.000000	0.000000	0.000000	0.000000	0.000000	0.000000	0.109589	-0.225043	-0.182378	0.000000	0.000000	1.000000	97.000000	1.000000
15068.221510	0.102695	0.657564	-0.000200	87.224983	43.071865	50.446671	0.000000	0.000000	0.000000	0.000000	0.000000	0.000000	0.109589	-0.225043	-0.182378	0.000000	0.000000	1.000000	97.000000	1.000000
15068.224843	0.102695	0.657564	-0.000200	87.224983	43.071865	50.446671	0.000000	0.000000	0.000000	0.000000	0.000000	0.000000	0.109589	-0.225043	-0.182378	0.000000	0.000000	1.000000	97.000000	1.000000
15068.228176	0.102988	0.656754	-0.000721	87.342514	43.757717	51.061531	0.000000	0.000000	0.000000	0.000000	0.000000	0.000000	0.087827	-0.242877	-0.156276	0.000000	0.000000	1.000000	97.000000	1.000000
15068.231510	0.102988	0.656754	-0.000721	87.342514	43.757717	51.061531	0.000000	0.000000	0.000000	0.000000	0.000000	0.000000	0.087827	-0.242877	-0.156276	0.000000	0.000000	1.000000	97.000000	1.000000
15068.234843	0.102988	0.656754	-0.000721	87.342514	43.757717	51.061531	0.000000	0.000000	0.000000	0.000000	0.000000	0.000000	0.087827	-0.242877	-0.156276	0.000000	0.000000	1.000000	97.000000	1.000000
15068.238176	0.102988	0.656754	-0.000721	87.474854	44.204922	51.435558	0.000000	0.000000	0.000000	0.000000	0.000000	0.000000	0.087827	-0.242877	-0.156276	0.000000	0.000000	1.000000	97.000000	1.000000
15068.241510	0.103185	0.655911	-0.001161	87.474854	44.204922	51.435558	0.000000	0.000000	0.000000	0.000000	0.000000	0.000000	0.058974	-0.253009	-0.131921	0.000000	0.000000	1.000000	97.000000	1.000000
15068.244843	0.103185	0.655911	-0.001161	87.474854	44.204922	51.435558	0.000000	0.000000	0.000000	0.000000	0.000000	0.000000	0.058974	-0.253009	-0.131921	0.000000	0.000000	1.000000	97.000000	1.000000
15068.248176	0.103298	0.655018	-0.001562	87.614685	44.686844	51.855278	0.000000	0.000000	0.000000	0.000000	0.000000	0.000000	0.034187	-0.267980	-0.120241	0.000000	0.000000	1.000000	97.000000	1.000000
15068.251510	0.103298	0.655018	-0.001562	87.614685	44.686844	51.855278	0.000000	0.000000	0.000000	0.000000	0.000000	0.000000	0.034187	-0.267980	-0.120241	0.000000	0.000000	1.000000	97.000000	1.000000
15068.254843	0.103298	0.655018	-0.001562	87.614685	44.686844	51.855278	0.000000	0.000000	0.000000	0.000000	0.000000	0.000000	0.034187	-0.267980	-0.120241	0.000000	0.000000	1.000000	97.000000	1.000000
15068.258176	0.103298	0.655018	-0.001562	87.734711	46.093227	53.240433	0.000000	0.000000	0.000000	0.000000	0.000000	0.000000	0.034187	-0.267980	-0.120241	0.000000	0.000000	1.000000	97.000000	1.000000
15068.261510	0.103284	0.654100	-0.001924	87.734711	46.093227	53.240433	0.000000	0.000000	0.000000	0.000000	0.000000	0.000000	-0.004223	-0.275290	-0.108833	0.000000	0.000000	1.000000	97.000000	1.000000
15068.264843	0.103284	0.654100	-0.001924	87.734711	46.093227	53.240433	0.000000	0.000000	0.000000	0.000000	0.000000	0.000000	-0.004223	-0.275290	-0.108833	0.000000	0.000000	1.000000	97.000000	1.000000
15068.268176	0.103186	0.653158	-0.002259	87.845871	48.058853	55.207523	0.000000	0.000000	0.000000	0.000000	0.000000	0.000000	-0.029591	-0.282575	-0.100410	0.000000	0.000000	1.000000	97.000000	1.000000
15068.271510	0.103186	0.653158	-0.002259	87.845871	48.058853	55.207523	0.000000	0.000000	0.000000	0.000000	0.000000	0.000000	-0.029591	-0.282575	-0.100410	0.000000	0.000000	1.000000	97.000000	1.000000
15068.274843	0.103186	0.653158	-0.002259	87.845871	48.058853	55.207523	0.000000	0.000000	0.000000	0.000000	0.000000	0.000000	-0.029591	-0.282575	-0.100410	0.000000	0.000000	1.000000	97.000000	1.000000
15068.278176	0.103067	0.652192	-0.002581	87.951393	50.231525	57.388451	0.000000	0.000000	0.000000	0.000000	0.000000	0.000000	-0.035490	-0.289814	-0.096450	0.000000	0.000000	1.000000	97.000000	1.000000
15068.281510	0.103067	0.652192	-0.002581	87.951393	50.231525	57.388451	0.000000	0.000000	0.000000	0.000000	0.000000	0.000000	-0.035490	-0.289814	-0.096450	0.000000	0.000000	1.000000	97.000000	1.000000
15068.284843	0.103067	0.652192	-0.002581	87.951393	50.231525	57.388451	0.000000	0.000000	0.000000	0.000000	0.000000	0.000000	-0.035490	-0.289814	-0.096450	0.000000	0.000000	1.000000	97.000000	1.000000
15068.288176	0.102909	0.651248	-0.002881	88.053986	52.858387	60.035671	0.000000	0.000000	0.000000	0.000000	0.000000	0.000000	-0.047635	-0.283220	-0.090101	0.000000	0.000000	1.000000	97.000000	1.000000
15068.291510	0.102909	0.651248	-0.002881	88.053986	52.858387	60.035671	0.000000	0.000000	0.000000	0.000000	0.000000	0.000000	-0.047635	-0.283220	-0.090101	0.000000	0.000000	1.000000	97.000000	1.000000
15068.294843	0.102909	0.651248	-0.002881	88.053986	52.858387	60.035671	0.000000	0.000000	0.000000	0.000000	0.000000	0.000000	-0.047635	-0.283220	-0.090101	0.000000	0.000000	1.000000	97.000000	1.000000
15068.298176	0.102712	0.650301	-0.003150	88.120384	55.884827	63.102432	0.000000	0.000000	0.000000	0.000000	0.000000	0.000000	-0.059050	-0.284250	-0.080633	0.000000	0.000000	1.000000	97.000000	1.000000
15068.301510	0.102712	0.650301	-0.003150	88.120384	55.884827	63.102432	0.000000	0.000000	0.000000	0.000000	0.000000	0.000000	-0.059050	-0.284250	-0.080633	0.000000	0.000000	1.000000	97.000000	1.000000
15068.304843	0.102712	0.650301	-0.003150	88.120384	55.884827	63.102432	0.000000	0.000000	0.000000	0.000000	0.000000	0.000000	-0.059050	-0.284250	-0.080633	0.000000	0.000000	1.000000	97.000000	1.000000
15068.308176	0.102712	0.650301	-0.003150	88.139748	58.779968	66.048897	0.000000	0.000000	0.000000	0.000000	0.000000	0.000000	-0.059050	-0.284250	-0.080633	0.000000	0.000000	1.000000	97.000000	1.000000
15068.311510	0.102550	0.649365	-0.003364	88.139748	58.779968	66.048897	0.000000	0.000000	0.000000	0.000000	0.000000	0.000000	-0.048510	-0.280543	-0.064284	0.000000	0.000000	1.000000	97.000000	1.000000
15068.314843	0.102550	0.649365	-0.003364	88.139748	58.779968	66.048897	0.000000	0.000000	0.000000	0.000000	0.000000	0.000000	-0.048510	-0.280543	-0.064284	0.000000	0.000000	1.000000	97.000000	1.000000
15068.318176	0.102450	0.648438	-0.003505	88.103394	59.921982	67.243225	0.000000	0.000000	0.000000	0.000000	0.000000	0.000000	-0.029901	-0.278322	-0.042172	0.000000	0.000000	1.000000	97.000000	1.000000
15068.321510	0.102450	0.648438	-0.003505	88.103394	59.921982	67.243225	0.000000	0.000000	0.000000	0.000000	0.000000	0.000000	-0.029901	-0.278322	-0.042172	0.000000	0.000000	1.000000	97.000000	1.000000
15068.324843	0.102450	0.648438	-0.003505	88.103394	59.921982	67.243225	0.000000	0.000000	0.000000	0.000000	0.000000	0.000000	-0.029901	-0.278322	-0.042172	0.000000	0.000000	1.000000	97.000000	1.000000
15068.328176	0.102450	0.648438	-0.003505	88.027313	59.566170	66.938095	0.000000	0.000000	0.000000	0.000000	0.000000	0.000000	-0.029901	-0.278322	-0.042172	0.000000	0.000000	1.000000	97.000000	1.000000
15068.331510	0.102318	0.647501	-0.003590	88.027313	59.566170	66.938095	0.000000	0.000000	0.000000	0.000000	0.000000	0.000000	-0.039699	-0.280937	-0.025493	0.000000	0.000000	1.000000	97.000000	1.000000
15068.334843	0.102318	0.647501	-0.003590	88.027313	59.566170	66.938095	0.000000	0.000000	0.000000	0.000000	0.000000	0.000000	-0.039699	-0.280937	-0.025493	0.000000	0.000000	1.000000	97.000000	1.000000
15068.338176	0.102226	0.646572	-0.003596	87.947189	58.784229	66.204597	0.000000	0.000000	0.000000	0.000000	0.000000	0.000000	-0.027578	-0.278854	-0.001880	0.000000	0.000000	1.000000	97.000000	1.000000
15068.341510	0.102226	0.646572	-0.003596	87.947189	58.784229	66.204597	0.000000	0.000000	0.000000	0.000000	0.000000	0.000000	-0.027578	-0.278854	-0.001880	0.000000	0.000000	1.000000	97.000000	1.000000
15068.344843	0.102226	0.646572	-0.003596	87.947189	58.784229	66.204597	0.000000	0.000000	0.000000	0.000000	0.000000	0.000000	-0.027578	-0.278854	-0.001880	0.000000	0.000000	1.000000	97.000000	1.000000
15068.348176	0.102226	0.646572	-0.003596	87.890396	57.773285	65.219284	0.000000	0.000000	0.000000	0.000000	0.000000	0.000000	-0.027578	-0.278854	-0.001880	0.000000	0.000000	1.000000	97.000000	1.000000
15068.351510	0.102164	0.645659	-0.003571	87.890396	57.773285	65.219284	0.000000	0.000000	0.000000	0.000000	0.000000	0.000000	-0.018691	-0.273956	0.007425	0.000000	0.000000	1.000000	97.000000	1.000000
15068.354843	0.102164	0.645659	-0.003571	87.890396	57.773285	65.219284	0.000000	0.000000	0.000000	0.000000	0.000000	0.000000	-0.018691	-0.273956	0.007425	0.000000	0.000000	1.000000	97.000000	1.000000
15068.358176	0.102101	0.644746	-0.003548	87.869164	57.157948	64.617058	0.000000	0.000000	0.000000	0.000000	0.000000	0.000000	-0.018812	-0.273829	0.006881	0.000000	0.000000	1.000000	97.000000	1.000000
15068.361510	0.102101	0.644746	-0.003548	87.869164	57.157948	64.617058	0.000000	0.000000	0.000000	0.000000	0.000000	0.000000	-0.018812	-0.273829	0.006881	0.000000	0.000000	1.000000	97.000000	1.000000
15068.364843	0.102101	0.644746	-0.003548	87.869164	57.157948	64.617058	0.000000	0.000000	0.000000	0.000000	0.000000	0.000000	-0.018812	-0.273829	0.006881	0.000000	0.000000	1.000000	97.000000	1.000000
15068.368176	0.102101	0.644746	-0.003548	87.874496	57.213097	64.680695	0.000000	0.000000	0.000000	0.000000	0.000000	0.000000	-0.018812	-0.273829	0.006881	0.000000	0.000000	1.000000	97.000000	1.000000
15068.371510	0.102063	0.643854	-0.003518	87.874496	57.213097	64.680695	0.000000	0.000000	0.000000	0.000000	0.000000	0.000000	-0.011537	-0.267529	0.009068	0.000000	0.000000	1.000000	97.000000	1.000000
15068.374843	0.102063	0.643854	-0.003518	87.874496	57.213097	64.680695	0.000000	0.000000	0.000000	0.000000	0.000000	0.000000	-0.011537	-0.267529	0.009068	0.000000	0.000000	1.000000	97.000000	1.000000
15068.378176	0.101979	0.642988	-0.003490	87.897545	57.762699	65.241165	0.000000	0.000000	0.000000	0.000000	0.000000	0.000000	-0.025244	-0.259795	0.008487	0.000000	0.000000	1.000000	97.000000	1.000000
15068.381510	0.101979	0.642988	-0.003490	87.897545	57.762699	65.241165	0.000000	0.000000	0.000000	0.000000	0.000000	0.000000	-0.025244	-0.259795	0.008487	0.000000	0.000000	1.000000	97.000000	1.000000
15068.384843	0.101979	0.642988	-0.003490	87.897545	57.762699	65.241165	0.000000	0.000000	0.000000	0.000000	0.000000	0.000000	-0.025244	-0.259795	0.008487	0.000000	0.000000	1.000000	97.000000	1.000000
15068.388176	0.101979	0.642988	-0.003490	87.934174	58.727974	66.219696	0.000000	0.000000	0.000000	0.000000	0.000000	0.000000	-0.025244	-0.259795	0.008487	0.000000	0.000000	1.000000	97.000000	1.000000
15068.391510	0.101891	0.642102	-0.003477	87.934174	58.727974	66.219696	0.000000	0.000000	0.000000	0.000000	0.000000	0.000000	-0.026299	-0.265793	0.003789	0.000000	0.000000	1.000000	97.000000	1.000000
15068.394843	0.101891	0.642102	-0.003477	87.934174	58.727974	66.219696	0.000000	0.000000	0.000000	0.000000	0.000000	0.000000	-0.026299	-0.265793	0.003789	0.000000	0.000000	1.000000	97.000000	1.000000
15068.398176	0.101803	0.641217	-0.003466	87.990456	60.296486	67.802513	0.000000	0.000000	0.000000	0.000000	0.000000	0.000000	-0.026413	-0.265653	0.003273	0.000000	0.000000	1.000000	97.000000	1.000000
15068.401510	0.101803	0.641217	-0.003466	87.990456	60.296486	67.802513	0.000000	0.000000	0.000000	0.000000	0.000000	0.000000	-0.026413	-0.265653	0.003273	0.000000	0.000000	1.000000	97.000000	1.000000
15068.404843	0.101803	0.641217	-0.003466	87.990456	60.296486	67.802513	0.000000	0.000000	0.000000	0.000000	0.000000	0.000000	-0.026413	-0.265653	0.003273	0.000000	0.000000	1.000000	97.000000	1.000000
15068.408176	0.101803	0.641217	-0.003466	88.046150	62.079926	69.598747	0.000000	0.000000	0.000000	0.000000	0.000000	0.000000	-0.026413	-0.265653	0.003273	0.000000	0.000000	1.000000	97.000000	1.000000
15068.411510	0.101691	0.640357	-0.003462	88.046150	62.079926	69.598747	0.000000	0.000000	0.000000	0.000000	0.000000	0.000000	-0.033645	-0.257893	0.001278	0.000000	0.000000	1.000000	97.000000	1.000000
15068.414843	0.101691	0.640357	-0.003462	88.046150	62.079926	69.598747	0.000000	0.000000	0.000000	0.000000	0.000000	0.000000	-0.033645	-0.257893	0.001278	0.000000	0.000000	1.000000	97.000000	1.000000
15068.418176	0.101605	0.639493	-0.003440	88.084091	63.359798	70.894485	0.000000	0.000000	0.000000	0.000000	0.000000	0.000000	-0.025686	-0.259248	0.006502	0.000000	0.000000	1.000000	97.000000	1.000000
15068.421510	0.101605	0.639493	-0.003440	88.084091	63.359798	70.894485	0.000000	0.000000	0.000000	0.000000	0.000000	0.000000	-0.025686	-0.259248	0.006502	0.000000	0.000000	1.000000	97.000000	1.000000
15068.424843	0.101605	0.639493	-0.003440	88.084091	63.359798	70.894485	0.000000	0.000000	0.000000	0.000000	0.000000	0.000000	-0.025686	-0.259248	0.006502	0.000000	0.000000	1.000000	97.000000	1.000000
15068.428176	0.101605	0.639493	-0.003440	88.106903	63.932304	71.480415	0.000000	0.000000	0.000000	0.000000	0.000000	0.000000	-0.025686	-0.259248	0.006502	0.000000	0.000000	1.000000	97.000000	1.000000
15068.431510	0.101477	0.638675	-0.003406	88.106903	63.932304	71.480415	0.000000	0.000000	0.000000	0.000000	0.000000	0.000000	-0.038420	-0.245420	0.010258	0.000000	0.000000	1.000000	97.000000	1.000000
15068.434843	0.101477	0.638675	-0.003406	88.106903	63.932304	71.480415	0.000000	0.000000	0.000000	0.000000	0.000000	0.000000	-0.038420	-0.245420	0.010258	0.000000	0.000000	1.000000	97.000000	1.000000
15068.438176	0.101365	0.637862	-0.003402	88.119141	63.563026	71.116631	0.000000	0.000000	0.000000	0.000000	0.000000	0.000000	-0.033654	-0.243748	0.001212	0.000000	0.000000	1.000000	97.000000	1.000000
15068.441510	0.101365	0.637862	-0.003402	88.119141	63.563026	71.116631	0.000000	0.000000	0.000000	0.000000	0.000000	0.000000	-0.033654	-0.243748	0.001212	0.000000	0.000000	1.000000	97.000000	1.000000
15068.444843	0.101365	0.637862	-0.003402	88.119141	63.563026	71.116631	0.000000	0.000000	0.000000	0.000000	0.000000	0.000000	-0.033654	-0.243748	0.001212	0.000000	0.000000	1.000000	97.000000	1.000000
15068.448176	0.101365	0.637862	-0.003402	88.125809	62.077457	69.625725	0.000000	0.000000	0.000000	0.000000	0.000000	0.000000	-0.033654	-0.243748	0.001212	0.000000	0.000000	1.000000	97.000000	1.000000
15068.451510	0.101237	0.637091	-0.003366	88.125809	62.077457	69.625725	0.000000	0.000000	0.000000	0.000000	0.000000	0.000000	-0.038303	-0.231470	0.010774	0.000000	0.000000	1.000000	97.000000	1.000000
15068.454843	0.101237	0.637091	-0.003366	88.125809	62.077457	69.625725	0.000000	0.000000	0.000000	0.000000	0.000000	0.000000	-0.038303	-0.231470	0.010774	0.000000	0.000000	1.000000	97.000000	1.000000
15068.458176	0.101086	0.636345	-0.003336	88.138275	59.975914	67.507660	0.000000	0.000000	0.000000	0.000000	0.000000	0.000000	-0.045496	-0.223750	0.008951	0.000000	0.000000	1.000000	97.000000	1.000000
15068.461510	0.101086	0.636345	-0.003336	88.138275	59.975914	67.507660	0.000000	0.000000	0.000000	0.000000	0.000000	0.000000	-0.045496	-0.223750	0.008951	0.000000	0.000000	1.000000	97.000000	1.000000
15068.464843	0.101086	0.636345	-0.003336	88.138275	59.975914	67.507660	0.000000	0.000000	0.000000	0.000000	0.000000	0.000000	-0.045496	-0.223750	0.008951	0.000000	0.000000	1.000000	97.000000	1.000000
15068.468176	0.101086	0.636345	-0.003336	88.149666	57.574192	65.083672	0.000000	0.000000	0.000000	0.000000	0.000000	0.000000	-0.045496	-0.223750	0.008951	0.000000	0.000000	1.000000	97.000000	1.000000
15068.471510	0.100926	0.635630	-0.003341	88.149666	57.574192	65.083672	0.000000	0.000000	0.000000	0.000000	0.000000	0.000000	-0.047805	-0.214454	-0.001434	0.000000	0.000000	1.000000	97.000000	1.000000
15068.474843	0.100926	0.635630	-0.003341	88.149666	57.574192	65.083672	0.000000	0.000000	0.000000	0.000000	0.000000	0.000000	-0.047805	-0.214454	-0.001434	0.000000	0.000000	1.000000	97.000000	1.000000
15068.478176	0.100749	0.634981	-0.003323	88.143326	54.812134	62.303238	0.000000	0.000000	0.000000	0.000000	0.000000	0.000000	-0.053054	-0.194625	0.005425	0.000000	0.000000	1.000000	97.000000	1.000000
15068.481510	0.100749	0.634981	-0.003323	88.143326	54.812134	62.303238	0.000000	0.000000	0.000000	0.000000	0.000000	0.000000	-0.053054	-0.194625	0.005425	0.000000	0.000000	1.000000	97.000000	1.000000
15068.484843	0.100749	0.634981	-0.003323	88.143326	54.812134	62.303238	0.000000	0.000000	0.000000	0.000000	0.000000	0.000000	-0.053054	-0.194625	0.005425	0.000000	0.000000	1.000000	97.000000	1.000000
15068.488176	0.100749	0.634981	-0.003323	88.109276	52.575752	60.071712	0.000000	0.000000	0.000000	0.000000	0.000000	0.000000	-0.053054	-0.194625	0.005425	0.000000	0.000000	1.000000	97.000000	1.000000
15068.491510	0.100549	0.634358	-0.003310	88.109276	52.575752	60.071712	0.000000	0.000000	0.000000	0.000000	0.000000	0.000000	-0.060207	-0.186918	0.003727	0.000000	0.000000	1.000000	97.000000	1.000000
15068.494843	0.100549	0.634358	-0.003310	88.109276	52.575752	60.071712	0.000000	0.000000	0.000000	0.000000	0.000000	0.000000	-0.060207	-0.186918	0.003727	0.000000	0.000000	1.000000	97.000000	1.000000
15068.498176	0.100336	0.633796	-0.003251	88.057709	51.123611	58.647797	0.000000	0.000000	0.000000	0.000000	0.000000	0.000000	-0.063856	-0.168717	0.017857	0.000000	0.000000	1.000000	97.000000	1.000000
15068.501510	0.100336	0.633796	-0.003251	88.057709	51.123611	58.647797	0.000000	0.000000	0.000000	0.000000	0.000000	0.000000	-0.063856	-0.168717	0.017857	0.000000	0.000000	1.000000	97.000000	1.000000
15068.504843	0.100336	0.633796	-0.003251	88.057709	51.123611	58.647797	0.000000	0.000000	0.000000	0.000000	0.000000	0.000000	-0.063856	-0.168717	0.017857	0.000000	0.000000	1.000000	97.000000	1.000000
15068.508176	0.100336	0.633796	-0.003251	87.994843	49.586079	57.137108	0.000000	0.000000	0.000000	0.000000	0.000000	0.000000	-0.063856	-0.168717	0.017857	0.000000	0.000000	1.000000	97.000000	1.000000
15068.511510	0.100172	0.633274	-0.003173	87.994843	49.586079	57.137108	0.000000	0.000000	0.000000	0.000000	0.000000	0.000000	-0.049067	-0.156579	0.023439	0.000000	0.000000	1.000000	97.000000	1.000000
15068.514843	0.100172	0.633274	-0.003173	87.994843	49.586079	57.137108	0.000000	0.000000	0.000000	0.000000	0.000000	0.000000	-0.049067	-0.156579	0.023439	0.000000	0.000000	1.000000	97.000000	1.000000
15068.518176	0.100020	0.632787	-0.003043	87.927361	48.083855	55.656174	0.000000	0.000000	0.000000	0.000000	0.000000	0.000000	-0.045633	-0.146074	0.039081	0.000000	0.000000	1.000000	97.000000	1.000000
15068.521510	0.100020	0.632787	-0.003043	87.927361	48.083855	55.656174	0.000000	0.000000	0.000000	0.000000	0.000000	0.000000	-0.045633	-0.146074	0.039081	0.000000	0.000000	1.000000	97.000000	1.000000
15068.524843	0.100020	0.632787	-0.003043	87.927361	48.083855	55.656174	0.000000	0.000000	0.000000	0.000000	0.000000	0.000000	-0.045633	-0.146074	0.039081	0.000000	0.000000	1.000000	97.000000	1.000000
15068.528176	0.100020	0.632787	-0.003043	87.870354	46.904598	54.497913	0.000000	0.000000	0.000000	0.000000	0.000000	0.000000	-0.045633	-0.146074	0.039081	0.000000	0.000000	1.000000	97.000000	1.000000
15068.531510	0.099917	0.632340	-0.002893	87.870354	46.904598	54.497913	0.000000	0.000000	0.000000	0.000000	0.000000	0.000000	-0.030839	-0.134015	0.044765	0.000000	0.000000	1.000000	97.000000	1.000000
15068.534843	0.099917	0.632340	-0.002893	87.870354	46.904598	54.497913	0.000000	0.000000	0.000000	0.000000	0.000000	0.000000	-0.030839	-0.134015	0.044765	0.000000	0.000000	1.000000	97.000000	1.000000
15068.538176	0.099917	0.632340	-0.002893	87.822105	45.854256	53.457314	0.000000	0.000000	0.000000	0.000000	0.000000	0.000000	-0.030839	-0.134015	0.044765	0.000000	0.000000	1.000000	97.000000	1.000000
15068.541510	0.099917	0.632340	-0.002893	87.822105	45.854256	53.457314	0.000000	0.000000	0.000000	0.000000	0.000000	0.000000	-0.030839	-0.134015	0.044765	0.000000	0.000000	1.000000	97.000000	1.000000
15068.544843	0.099867	0.631954	-0.002711	87.822105	45.854256	53.457314	0.000000	0.000000	0.000000	0.000000	0.000000	0.000000	-0.015077	-0.115973	0.054846	0.000000	0.000000	1.000000	97.000000	1.000000
15068.548176	0.099866	0.631607	-0.002508	87.797890	44.939472	52.538055	0.000000	0.000000	0.000000	0.000000	0.000000	0.000000	-0.000257	-0.103980	0.060621	0.000000	0.000000	1.000000	97.000000	1.000000
15068.551510	0.099866	0.631607	-0.002508	87.797890	44.939472	52.538055	0.000000	0.000000	0.000000	0.000000	0.000000	0.000000	-0.000257	-0.103980	0.060621	0.000000	0.000000	1.000000	97.000000	1.000000
15068.554843	0.099866	0.631607	-0.002508	87.797890	44.939472	52.538055	0.000000	0.000000	0.000000	0.000000	0.000000	0.000000	-0.000257	-0.103980	0.060621	0.000000	0.000000	1.000000	97.000000	1.000000
15068.558176	0.099866	0.631607	-0.002508	87.807594	43.786259	51.356075	0.000000	0.000000	0.000000	0.000000	0.000000	0.000000	-0.000257	-0.103980	0.060621	0.000000	0.000000	1.000000	97.000000	1.000000
15068.561510	0.099887	0.631260	-0.002311	87.807594	43.786259	51.356075	0.000000	0.000000	0.000000	0.000000	0.000000	0.000000	0.006196	-0.104041	0.059124	0.000000	0.000000	1.000000	97.000000	1.000000
15068.564843	0.099887	0.631260	-0.002311	87.807594	43.786259	51.356075	0.000000	0.000000	0.000000	0.000000	0.000000	0.000000	0.006196	-0.104041	0.059124	0.000000	0.000000	1.000000	97.000000	1.000000
15068.568176	0.099887	0.631260	-0.002311	87.871185	42.717697	50.235733	0.000000	0.000000	0.000000	0.000000	0.000000	0.000000	0.006196	-0.104041	0.059124	0.000000	0.000000	1.000000	97.000000	1.000000
15068.571510	0.099887	0.631260	-0.002311	87.871185	42.717697	50.235733	0.000000	0.000000	0.000000	0.000000	0.000000	0.000000	0.006196	-0.104041	0.059124	0.000000	0.000000	1.000000	97.000000	1.000000
15068.574843	0.099909	0.630959	-0.002109	87.871185	42.717697	50.235733	0.000000	0.000000	0.000000	0.000000	0.000000	0.000000	0.006521	-0.090461	0.060632	0.000000	0.000000	1.000000	97.000000	1.000000
15068.578176	0.099920	0.630668	-0.001955	87.943382	41.208344	48.664509	0.000000	0.000000	0.000000	0.000000	0.000000	0.000000	0.003365	-0.087267	0.046285	0.000000	0.000000	1.000000	97.000000	1.000000
15068.581510	0.099920	0.630668	-0.001955	87.943382	41.208344	48.664509	0.000000	0.000000	0.000000	0.000000	0.000000	0.000000	0.003365	-0.087267	0.046285	0.000000	0.000000	1.000000	97.000000	1.000000
15068.584843	0.099920	0.630668	-0.001955	87.943382	41.208344	48.664509	0.000000	0.000000	0.000000	0.000000	0.000000	0.000000	0.003365	-0.087267	0.046285	0.000000	0.000000	1.000000	97.000000	1.000000
15068.588176	0.099920	0.630668	-0.001955	88.013084	39.635517	47.031143	0.000000	0.000000	0.000000	0.000000	0.000000	0.000000	0.003365	-0.087267	0.046285	0.000000	0.000000	1.000000	97.000000	1.000000
15068.591510	0.099915	0.630393	-0.001872	88.013084	39.635517	47.031143	0.000000	0.000000	0.000000	0.000000	0.000000	0.000000	-0.001354	-0.082403	0.024801	0.000000	0.000000	1.000000	97.000000	1.000000
15068.594843	0.099915	0.630393	-0.001872	88.013084	39.635517	47.031143	0.000000	0.000000	0.000000	0.000000	0.000000	0.000000	-0.001354	-0.082403	0.024801	0.000000	0.000000	1.000000	97.000000	1.000000
15068.598176	0.099915	0.630393	-0.001872	88.073898	38.384701	45.732483	0.000000	0.000000	0.000000	0.000000	0.000000	0.000000	-0.001354	-0.082403	0.024801	0.000000	0.000000	1.000000	97.000000	1.000000
15068.601510	0.099915	0.630393	-0.001872	88.073898	38.384701	45.732483	0.000000	0.000000	0.000000	0.000000	0.000000	0.000000	-0.001354	-0.082403	0.024801	0.000000	0.000000	1.000000	97.000000	1.000000
15068.604843	0.099927	0.630124	-0.001818	88.073898	38.384701	45.732483	0.000000	0.000000	0.000000	0.000000	0.000000	0.000000	0.003553	-0.080792	0.016188	0.000000	0.000000	1.000000	97.000000	1.000000
15068.608176	0.099927	0.630124	-0.001818	88.116951	38.103661	45.430508	0.000000	0.000000	0.000000	0.000000	0.000000	0.000000	0.003553	-0.080792	0.016188	0.000000	0.000000	1.000000	97.000000	1.000000
15068.611510	0.099927	0.630124	-0.001818	88.116951	38.103661	45.430508	0.000000	0.000000	0.000000	0.000000	0.000000	0.000000	0.003553	-0.080792	0.016188	0.000000	0.000000	1.000000	97.000000	1.000000
15068.614843	0.099927	0.630124	-0.001818	88.116951	38.103661	45.430508	0.000000	0.000000	0.000000	0.000000	0.000000	0.000000	0.003553	-0.080792	0.016188	0.000000	0.000000	1.000000	97.000000	1.000000
15068.618176	0.099935	0.629578	-0.001888	88.152420	38.510899	45.832466	0.000000	0.000000	0.000000	0.000000	0.000000	0.000000	0.002231	-0.163736	-0.020800	0.000000	0.000000	1.000000	97.000000	1.000000
15068.621510	0.099935	0.629578	-0.001888	88.152420	38.510899	45.832466	0.000000	0.000000	0.000000	0.000000	0.000000	0.000000	0.002231	-0.163736	-0.020800	0.000000	0.000000	1.000000	97.000000	1.000000
15068.624843	0.099935	0.629578	-0.001888	88.152420	38.510899	45.832466	0.000000	0.000000	0.000000	0.000000	0.000000	0.000000	0.002231	-0.163736	-0.020800	0.000000	0.000000	1.000000	97.000000	1.000000
15068.628176	0.099935	0.629578	-0.001888	88.189651	39.026749	46.347187	0.000000	0.000000	0.000000	0.000000	0.000000	0.000000	0.002231	-0.163736	-0.020800	0.000000	0.000000	1.000000	97.000000	1.000000
15068.631510	0.099922	0.629311	-0.001944	88.189651	39.026749	46.347187	0.000000	0.000000	0.000000	0.000000	0.000000	0.000000	-0.003710	-0.080197	-0.016904	0.000000	0.000000	1.000000	97.000000	1.000000
15068.634843	0.099922	0.629311	-0.001944	88.189651	39.026749	46.347187	0.000000	0.000000	0.000000	0.000000	0.000000	0.000000	-0.003710	-0.080197	-0.016904	0.000000	0.000000	1.000000	97.000000	1.000000
15068.638176	0.099922	0.629311	-0.001944	88.224586	39.526394	46.848427	0.000000	0.000000	0.000000	0.000000	0.000000	0.000000	-0.003710	-0.080197	-0.016904	0.000000	0.000000	1.000000	97.000000	1.000000
15068.641510	0.099922	0.629311	-0.001944	88.224586	39.526394	46.848427	0.000000	0.000000	0.000000	0.000000	0.000000	0.000000	-0.003710	-0.080197	-0.016904	0.000000	0.000000	1.000000	97.000000	1.000000
15068.644843	0.099885	0.629024	-0.002010	88.224586	39.526394	46.848427	0.000000	0.000000	0.000000	0.000000	0.000000	0.000000	-0.011164	-0.086168	-0.019920	0.000000	0.000000	1.000000	97.000000	1.000000
15068.648176	0.099885	0.629024	-0.002010	88.258415	40.024849	47.345848	0.000000	0.000000	0.000000	0.000000	0.000000	0.000000	-0.011164	-0.086168	-0.019920	0.000000	0.000000	1.000000	97.000000	1.000000
15068.651510	0.099885	0.629024	-0.002010	88.258415	40.024849	47.345848	0.000000	0.000000	0.000000	0.000000	0.000000	0.000000	-0.011164	-0.086168	-0.019920	0.000000	0.000000	1.000000	97.000000	1.000000
15068.654843	0.099885	0.629024	-0.002010	88.258415	40.024849	47.345848	0.000000	0.000000	0.000000	0.000000	0.000000	0.000000	-0.011164	-0.086168	-0.019920	0.000000	0.000000	1.000000	97.000000	1.000000
15068.658176	0.099836	0.628375	-0.002236	88.279106	40.306591	47.626720	0.000000	0.000000	0.000000	0.000000	0.000000	0.000000	-0.014834	-0.194547	-0.067592	0.000000	0.000000	1.000000	97.000000	1.000000
15068.661510	0.099836	0.628375	-0.002236	88.279106	40.306591	47.626720	0.000000	0.000000	0.000000	0.000000	0.000000	0.000000	-0.014834	-0.194547	-0.067592	0.000000	0.000000	1.000000	97.000000	1.000000
15068.664843	0.099836	0.628375	-0.002236	88.279106	40.306591	47.626720	0.000000	0.000000	0.000000	0.000000	0.000000	0.000000	-0.014834	-0.194547	-0.067592	0.000000	0.000000	1.000000	97.000000	1.000000
15068.668176	0.099836	0.628375	-0.002236	88.264153	40.017693	47.341377	0.000000	0.000000	0.000000	0.000000	0.000000	0.000000	-0.014834	-0.194547	-0.067592	0.000000	0.000000	1.000000	97.000000	1.000000
15068.671510	0.099785	0.628008	-0.002361	88.264153	40.017693	47.341377	0.000000	0.000000	0.000000	0.000000	0.000000	0.000000	-0.015068	-0.109989	-0.037726	0.000000	0.000000	1.000000	97.000000	1.000000
15068.674843	0.099785	0.628008	-0.002361	88.264153	40.017693	47.341377	0.000000	0.000000	0.000000	0.000000	0.000000	0.000000	-0.015068	-0.109989	-0.037726	0.000000	0.000000	1.000000	97.000000	1.000000
15068.678176	0.099785	0.628008	-0.002361	88.209984	39.003208	46.323959	0.000000	0.000000	0.000000	0.000000	0.000000	0.000000	-0.015068	-0.109989	-0.037726	0.000000	0.000000	1.000000	97.000000	1.000000
15068.681510	0.099785	0.628008	-0.002361	88.209984	39.003208	46.323959	0.000000	0.000000	0.000000	0.000000	0.000000	0.000000	-0.015068	-0.109989	-0.037726	0.000000	0.000000	1.000000	97.000000	1.000000
15068.684843	0.099783	0.627636	-0.002473	88.209984	39.003208	46.323959	0.000000	0.000000	0.000000	0.000000	0.000000	0.000000	-0.000566	-0.111585	-0.033523	0.000000	0.000000	1.000000	97.000000	1.000000
15068.688176	0.099783	0.627239	-0.002576	88.134392	37.793346	45.112785	0.000000	0.000000	0.000000	0.000000	0.000000	0.000000	0.000004	-0.119170	-0.030896	0.000000	0.000000	1.000000	97.000000	1.000000
15068.691510	0.099783	0.627239	-0.002576	88.134392	37.793346	45.112785	0.000000	0.000000	0.000000	0.000000	0.000000	0.000000	0.000004	-0.119170	-0.030896	0.000000	0.000000	1.000000	97.000000	1.000000
15068.694843	0.099783	0.627239	-0.002576	88.134392	37.793346	45.112785	0.000000	0.000000	0.000000	0.000000	0.000000	0.000000	0.000004	-0.119170	-0.030896	0.000000	0.000000	1.000000	97.000000	1.000000
15068.698176	0.099783	0.627239	-0.002576	88.056503	36.658737	43.976906	0.000000	0.000000	0.000000	0.000000	0.000000	0.000000	0.000004	-0.119170	-0.030896	0.000000	0.000000	1.000000	97.000000	1.000000
15068.701510	0.099785	0.626817	-0.002671	88.056503	36.658737	43.976906	0.000000	0.000000	0.000000	0.000000	0.000000	0.000000	0.000576	-0.126736	-0.028288	0.000000	0.000000	1.000000	97.000000	1.000000
15068.704843	0.099785	0.626817	-0.002671	88.056503	36.658737	43.976906	0.000000	0.000000	0.000000	0.000000	0.000000	0.000000	0.000576	-0.126736	-0.028288	0.000000	0.000000	1.000000	97.000000	1.000000
15068.708176	0.099785	0.626817	-0.002671	88.003548	35.937496	43.251476	0.000000	0.000000	0.000000	0.000000	0.000000	0.000000	0.000576	-0.126736	-0.028288	0.000000	0.000000	1.000000	97.000000	1.000000
15068.711510	0.099785	0.626817	-0.002671	88.003548	35.937496	43.251476	0.000000	0.000000	0.000000	0.000000	0.000000	0.000000	0.000576	-0.126736	-0.028288	0.000000	0.000000	1.000000	97.000000	1.000000
15068.714843	0.099809	0.626395	-0.002770	88.003548	35.937496	43.251476	0.000000	0.000000	0.000000	0.000000	0.000000	0.000000	0.007017	-0.126647	-0.029829	0.000000	0.000000	1.000000	97.000000	1.000000
15068.718176	0.099782	0.625933	-0.002890	87.970779	35.499638	42.814816	0.000000	0.000000	0.000000	0.000000	0.000000	0.000000	-0.007900	-0.138512	-0.035977	0.000000	0.000000	1.000000	97.000000	1.000000
15068.721510	0.099782	0.625933	-0.002890	87.970779	35.499638	42.814816	0.000000	0.000000	0.000000	0.000000	0.000000	0.000000	-0.007900	-0.138512	-0.035977	0.000000	0.000000	1.000000	97.000000	1.000000
15068.724843	0.099782	0.625933	-0.002890	87.970779	35.499638	42.814816	0.000000	0.000000	0.000000	0.000000	0.000000	0.000000	-0.007900	-0.138512	-0.035977	0.000000	0.000000	1.000000	97.000000	1.000000
15068.728176	0.099782	0.625933	-0.002890	87.956947	35.309689	42.623165	0.000000	0.000000	0.000000	0.000000	0.000000	0.000000	-0.007900	-0.138512	-0.035977	0.000000	0.000000	1.000000	97.000000	1.000000
15068.731510	0.099783	0.625466	-0.002991	87.956947	35.309689	42.623165	0.000000	0.000000	0.000000	0.000000	0.000000	0.000000	0.000102	-0.140097	-0.030408	0.000000	0.000000	1.000000	97.000000	1.000000
15068.734843	0.099783	0.625466	-0.002991	87.956947	35.309689	42.623165	0.000000	0.000000	0.000000	0.000000	0.000000	0.000000	0.000102	-0.140097	-0.030408	0.000000	0.000000	1.000000	97.000000	1.000000
15068.738176	0.099755	0.624960	-0.003118	87.937492	35.051243	42.365837	0.000000	0.000000	0.000000	0.000000	0.000000	0.000000	-0.008355	-0.151919	-0.038032	0.000000	0.000000	1.000000	97.000000	1.000000
15068.741510	0.099755	0.624960	-0.003118	87.937492	35.051243	42.365837	0.000000	0.000000	0.000000	0.000000	0.000000	0.000000	-0.008355	-0.151919	-0.038032	0.000000	0.000000	1.000000	97.000000	1.000000
15068.744843	0.099755	0.624960	-0.003118	87.937492	35.051243	42.365837	0.000000	0.000000	0.000000	0.000000	0.000000	0.000000	-0.008355	-0.151919	-0.038032	0.000000	0.000000	1.000000	97.000000	1.000000
15068.748176	0.099755	0.624960	-0.003118	87.911095	34.719154	42.029568	0.000000	0.000000	0.000000	0.000000	0.000000	0.000000	-0.008355	-0.151919	-0.038032	0.000000	0.000000	1.000000	97.000000	1.000000
15068.751510	0.099770	0.624453	-0.003255	87.911095	34.719154	42.029568	0.000000	0.000000	0.000000	0.000000	0.000000	0.000000	0.004536	-0.151811	-0.041049	0.000000	0.000000	1.000000	97.000000	1.000000
15068.754843	0.099770	0.624453	-0.003255	87.911095	34.719154	42.029568	0.000000	0.000000	0.000000	0.000000	0.000000	0.000000	0.004536	-0.151811	-0.041049	0.000000	0.000000	1.000000	97.000000	1.000000
15068.758176	0.099786	0.623877	-0.003389	87.879013	34.330894	41.637234	0.000000	0.000000	0.000000	0.000000	0.000000	0.000000	0.004680	-0.172905	-0.040350	0.000000	0.000000	1.000000	97.000000	1.000000
15068.761510	0.099786	0.623877	-0.003389	87.879013	34.330894	41.637234	0.000000	0.000000	0.000000	0.000000	0.000000	0.000000	0.004680	-0.172905	-0.040350	0.000000	0.000000	1.000000	97.000000	1.000000
15068.764843	0.099786	0.623877	-0.003389	87.879013	34.330894	41.637234	0.000000	0.000000	0.000000	0.000000	0.000000	0.000000	0.004680	-0.172905	-0.040350	0.000000	0.000000	1.000000	97.000000	1.000000
15068.768176	0.099786	0.623877	-0.003389	87.841057	33.894463	41.194065	0.000000	0.000000	0.000000	0.000000	0.000000	0.000000	0.004680	-0.172905	-0.040350	0.000000	0.000000	1.000000	97.000000	1.000000
15068.771510	0.099833	0.623290	-0.003482	87.841057	33.894463	41.194065	0.000000	0.000000	0.000000	0.000000	0.000000	0.000000	0.014222	-0.176121	-0.027734	0.000000	0.000000	1.000000	97.000000	1.000000
15068.774843	0.099833	0.623290	-0.003482	87.841057	33.894463	41.194065	0.000000	0.000000	0.000000	0.000000	0.000000	0.000000	0.014222	-0.176121	-0.027734	0.000000	0.000000	1.000000	97.000000	1.000000
15068.778176	0.099852	0.622664	-0.003600	87.787422	33.307148	40.602978	0.000000	0.000000	0.000000	0.000000	0.000000	0.000000	0.005733	-0.187891	-0.035504	0.000000	0.000000	1.000000	97.000000	1.000000
15068.781510	0.099852	0.622664	-0.003600	87.787422	33.307148	40.602978	0.000000	0.000000	0.000000	0.000000	0.000000	0.000000	0.005733	-0.187891	-0.035504	0.000000	0.000000	1.000000	97.000000	1.000000
15068.784843	0.099852	0.622664	-0.003600	87.787422	33.307148	40.602978	0.000000	0.000000	0.000000	0.000000	0.000000	0.000000	0.005733	-0.187891	-0.035504	0.000000	0.000000	1.000000	97.000000	1.000000
15068.788176	0.099852	0.622664	-0.003600	87.713806	32.560635	39.852779	0.000000	0.000000	0.000000	0.000000	0.000000	0.000000	0.005733	-0.187891	-0.035504	0.000000	0.000000	1.000000	97.000000	1.000000
15068.791510	0.099882	0.622027	-0.003672	87.713806	32.560635	39.852779	0.000000	0.000000	0.000000	0.000000	0.000000	0.000000	0.008809	-0.191138	-0.021510	0.000000	0.000000	1.000000	97.000000	1.000000
15068.794843	0.099882	0.622027	-0.003672	87.713806	32.560635	39.852779	0.000000	0.000000	0.000000	0.000000	0.000000	0.000000	0.008809	-0.191138	-0.021510	0.000000	0.000000	1.000000	97.000000	1.000000
15068.798176	0.099902	0.621376	-0.003783	87.649643	31.944717	39.233196	0.000000	0.000000	0.000000	0.000000	0.000000	0.000000	0.006185	-0.195249	-0.033404	0.000000	0.000000	1.000000	97.000000	1.000000
15068.801510	0.099902	0.621376	-0.003783	87.649643	31.944717	39.233196	0.000000	0.000000	0.000000	0.000000	0.000000	0.000000	0.006185	-0.195249	-0.033404	0.000000	0.000000	1.000000	97.000000	1.000000
15068.804843	0.099902	0.621376	-0.003783	87.649643	31.944717	39.233196	0.000000	0.000000	0.000000	0.000000	0.000000	0.000000	0.006185	-0.195249	-0.033404	0.000000	0.000000	1.000000	97.000000	1.000000
15068.808176	0.099902	0.621376	-0.003783	87.585648	31.364571	38.652111	0.000000	0.000000	0.000000	0.000000	0.000000	0.000000	0.006185	-0.195249	-0.033404	0.000000	0.000000	1.000000	97.000000	1.000000
15068.811510	0.099903	0.620700	-0.003882	87.585648	31.364571	38.652111	0.000000	0.000000	0.000000	0.000000	0.000000	0.000000	0.000236	-0.202718	-0.029647	0.000000	0.000000	1.000000	97.000000	1.000000
15068.814843	0.099903	0.620700	-0.003882	87.585648	31.364571	38.652111	0.000000	0.000000	0.000000	0.000000	0.000000	0.000000	0.000236	-0.202718	-0.029647	0.000000	0.000000	1.000000	97.000000	1.000000
15068.818176	0.099880	0.620050	-0.003986	87.525276	30.841295	38.130554	0.000000	0.000000	0.000000	0.000000	0.000000	0.000000	-0.006863	-0.194967	-0.031134	0.000000	0.000000	1.000000	97.000000	1.000000
15068.821510	0.099880	0.620050	-0.003986	87.525276	30.841295	38.130554	0.000000	0.000000	0.000000	0.000000	0.000000	0.000000	-0.006863	-0.194967	-0.031134	0.000000	0.000000	1.000000	97.000000	1.000000
15068.824843	0.099880	0.620050	-0.003986	87.525276	30.841295	38.130554	0.000000	0.000000	0.000000	0.000000	0.000000	0.000000	-0.006863	-0.194967	-0.031134	0.000000	0.000000	1.000000	97.000000	1.000000
15068.828176	0.099880	0.620050	-0.003986	87.478500	30.446003	37.739624	0.000000	0.000000	0.000000	0.000000	0.000000	0.000000	-0.006863	-0.194967	-0.031134	0.000000	0.000000	1.000000	97.000000	1.000000
15068.831510	0.099832	0.619381	-0.004101	87.478500	30.446003	37.739624	0.000000	0.000000	0.000000	0.000000	0.000000	0.000000	-0.014375	-0.200727	-0.034522	0.000000	0.000000	1.000000	97.000000	1.000000
15068.834843	0.099832	0.619381	-0.004101	87.478500	30.446003	37.739624	0.000000	0.000000	0.000000	0.000000	0.000000	0.000000	-0.014375	-0.200727	-0.034522	0.000000	0.000000	1.000000	97.000000	1.000000
15068.838176	0.099812	0.618752	-0.004191	87.435089	30.052963	37.346657	0.000000	0.000000	0.000000	0.000000	0.000000	0.000000	-0.005986	-0.188826	-0.027172	0.000000	0.000000	1.000000	97.000000	1.000000
15068.841510	0.099812	0.618752	-0.004191	87.435089	30.052963	37.346657	0.000000	0.000000	0.000000	0.000000	0.000000	0.000000	-0.005986	-0.188826	-0.027172	0.000000	0.000000	1.000000	97.000000	1.000000
15068.844843	0.099812	0.618752	-0.004191	87.435089	30.052963	37.346657	0.000000	0.000000	0.000000	0.000000	0.000000	0.000000	-0.005986	-0.188826	-0.027172	0.000000	0.000000	1.000000	97.000000	1.000000
15068.848176	0.099812	0.618752	-0.004191	87.390678	29.503511	36.794052	0.000000	0.000000	0.000000	0.000000	0.000000	0.000000	-0.005986	-0.188826	-0.027172	0.000000	0.000000	1.000000	97.000000	1.000000
15068.851510	0.099761	0.618156	-0.004219	87.390678	29.503511	36.794052	0.000000	0.000000	0.000000	0.000000	0.000000	0.000000	-0.015376	-0.178691	-0.008385	0.000000	0.000000	1.000000	97.000000	1.000000
15068.854843	0.099761	0.618156	-0.004219	87.390678	29.503511	36.794052	0.000000	0.000000	0.000000	0.000000	0.000000	0.000000	-0.015376	-0.178691	-0.008385	0.000000	0.000000	1.000000	97.000000	1.000000
15068.858176	0.099740	0.617575	-0.004214	87.342216	28.555363	35.827847	0.000000	0.000000	0.000000	0.000000	0.000000	0.000000	-0.006404	-0.174465	0.001632	0.000000	0.000000	1.000000	97.000000	1.000000
15068.861510	0.099740	0.617575	-0.004214	87.342216	28.555363	35.827847	0.000000	0.000000	0.000000	0.000000	0.000000	0.000000	-0.006404	-0.174465	0.001632	0.000000	0.000000	1.000000	97.000000	1.000000
15068.864843	0.099740	0.617575	-0.004214	87.342216	28.555363	35.827847	0.000000	0.000000	0.000000	0.000000	0.000000	0.000000	-0.006404	-0.174465	0.001632	0.000000	0.000000	1.000000	97.000000	1.000000
15068.868176	0.099740	0.617575	-0.004214	87.311028	27.171196	34.405891	0.000000	0.000000	0.000000	0.000000	0.000000	0.000000	-0.006404	-0.174465	0.001632	0.000000	0.000000	1.000000	97.000000	1.000000
15068.871510	0.099725	0.617032	-0.004179	87.311028	27.171196	34.405891	0.000000	0.000000	0.000000	0.000000	0.000000	0.000000	-0.004445	-0.162686	0.010532	0.000000	0.000000	1.000000	97.000000	1.000000
15068.874843	0.099725	0.617032	-0.004179	87.311028	27.171196	34.405891	0.000000	0.000000	0.000000	0.000000	0.000000	0.000000	-0.004445	-0.162686	0.010532	0.000000	0.000000	1.000000	97.000000	1.000000
15068.878176	0.099700	0.616523	-0.004085	87.274445	25.542971	32.726513	0.000000	0.000000	0.000000	0.000000	0.000000	0.000000	-0.007365	-0.152674	0.028012	0.000000	0.000000	1.000000	97.000000	1.000000
15068.881510	0.099700	0.616523	-0.004085	87.274445	25.542971	32.726513	0.000000	0.000000	0.000000	0.000000	0.000000	0.000000	-0.007365	-0.152674	0.028012	0.000000	0.000000	1.000000	97.000000	1.000000
15068.884843	0.099700	0.616523	-0.004085	87.274445	25.542971	32.726513	0.000000	0.000000	0.000000	0.000000	0.000000	0.000000	-0.007365	-0.152674	0.028012	0.000000	0.000000	1.000000	97.000000	1.000000
15068.888176	0.099700	0.616523	-0.004085	87.256981	23.871027	30.998363	0.000000	0.000000	0.000000	0.000000	0.000000	0.000000	-0.007365	-0.152674	0.028012	0.000000	0.000000	1.000000	97.000000	1.000000
15068.891510	0.099695	0.616040	-0.004006	87.256981	23.871027	30.998363	0.000000	0.000000	0.000000	0.000000	0.000000	0.000000	-0.001511	-0.145096	0.023885	0.000000	0.000000	1.000000	97.000000	1.000000
15068.894843	0.099695	0.616040	-0.004006	87.256981	23.871027	30.998363	0.000000	0.000000	0.000000	0.000000	0.000000	0.000000	-0.001511	-0.145096	0.023885	0.000000	0.000000	1.000000	97.000000	1.000000
15068.898176	0.099695	0.616040	-0.004006	87.263908	22.290655	29.359903	0.000000	0.000000	0.000000	0.000000	0.000000	0.000000	-0.001511	-0.145096	0.023885	0.000000	0.000000	1.000000	97.000000	1.000000
15068.901510	0.099695	0.616040	-0.004006	87.263908	22.290655	29.359903	0.000000	0.000000	0.000000	0.000000	0.000000	0.000000	-0.001511	-0.145096	0.023885	0.000000	0.000000	1.000000	97.000000	1.000000
15068.904843	0.099645	0.615581	-0.003926	87.263908	22.290655	29.359903	0.000000	0.000000	0.000000	0.000000	0.000000	0.000000	-0.015012	-0.137482	0.024040	0.000000	0.000000	1.000000	97.000000	1.000000
15068.908176	0.099618	0.615168	-0.003844	87.282288	20.859343	27.877449	0.000000	0.000000	0.000000	0.000000	0.000000	0.000000	-0.008142	-0.124027	0.024542	0.000000	0.000000	1.000000	97.000000	1.000000
15068.911510	0.099618	0.615168	-0.003844	87.282288	20.859343	27.877449	0.000000	0.000000	0.000000	0.000000	0.000000	0.000000	-0.008142	-0.124027	0.024542	0.000000	0.000000	1.000000	97.000000	1.000000
15068.914843	0.099618	0.615168	-0.003844	87.282288	20.859343	27.877449	0.000000	0.000000	0.000000	0.000000	0.000000	0.000000	-0.008142	-0.124027	0.024542	0.000000	0.000000	1.000000	97.000000	1.000000
15068.918176	0.099592	0.614799	-0.003756	87.312119	19.786621	26.764118	0.000000	0.000000	0.000000	0.000000	0.000000	0.000000	-0.007715	-0.110579	0.026499	0.000000	0.000000	1.000000	97.000000	1.000000
15068.921510	0.099592	0.614799	-0.003756	87.312119	19.786621	26.764118	0.000000	0.000000	0.000000	0.000000	0.000000	0.000000	-0.007715	-0.110579	0.026499	0.000000	0.000000	1.000000	97.000000	1.000000
15068.924843	0.099592	0.614799	-0.003756	87.312119	19.786621	26.764118	0.000000	0.000000	0.000000	0.000000	0.000000	0.000000	-0.007715	-0.110579	0.026499	0.000000	0.000000	1.000000	97.000000	1.000000
15068.928176	0.099592	0.614799	-0.003756	87.336266	18.833138	25.773211	0.000000	0.000000	0.000000	0.000000	0.000000	0.000000	-0.007715	-0.110579	0.026499	0.000000	0.000000	1.000000	97.000000	1.000000
15068.931510	0.099565	0.614456	-0.003676	87.336266	18.833138	25.773211	0.000000	0.000000	0.000000	0.000000	0.000000	0.000000	-0.008289	-0.102998	0.023896	0.000000	0.000000	1.000000	97.000000	1.000000
15068.934843	0.099565	0.614456	-0.003676	87.336266	18.833138	25.773211	0.000000	0.000000	0.000000	0.000000	0.000000	0.000000	-0.008289	-0.102998	0.023896	0.000000	0.000000	1.000000	97.000000	1.000000
15068.938176	0.099567	0.614126	-0.003562	87.351440	17.730608	24.631399	0.000000	0.000000	0.000000	0.000000	0.000000	0.000000	0.000717	-0.098933	0.034110	0.000000	0.000000	1.000000	97.000000	1.000000
15068.941510	0.099567	0.614126	-0.003562	87.351440	17.730608	24.631399	0.000000	0.000000	0.000000	0.000000	0.000000	0.000000	0.000717	-0.098933	0.034110	0.000000	0.000000	1.000000	97.000000	1.000000
15068.944843	0.099567	0.614126	-0.003562	87.351440	17.730608	24.631399	0.000000	0.000000	0.000000	0.000000	0.000000	0.000000	0.000717	-0.098933	0.034110	0.000000	0.000000	1.000000	97.000000	1.000000
15068.948176	0.099567	0.614126	-0.003562	87.361961	16.348991	23.197252	0.000000	0.000000	0.000000	0.000000	0.000000	0.000000	0.000717	-0.098933	0.034110	0.000000	0.000000	1.000000	97.000000	1.000000
15068.951510	0.099549	0.613841	-0.003437	87.361961	16.348991	23.197252	0.000000	0.000000	0.000000	0.000000	0.000000	0.000000	-0.005303	-0.085524	0.037553	0.000000	0.000000	1.000000	97.000000	1.000000
15068.954843	0.099549	0.613841	-0.003437	87.361961	16.348991	23.197252	0.000000	0.000000	0.000000	0.000000	0.000000	0.000000	-0.005303	-0.085524	0.037553	0.000000	0.000000	1.000000	97.000000	1.000000
15068.958176	0.099549	0.613841	-0.003437	87.361809	14.494543	21.274954	0.000000	0.000000	0.000000	0.000000	0.000000	0.000000	-0.005303	-0.085524	0.037553	0.000000	0.000000	1.000000	97.000000	1.000000
15068.961510	0.099549	0.613841	-0.003437	87.361809	14.494543	21.274954	0.000000	0.000000	0.000000	0.000000	0.000000	0.000000	-0.005303	-0.085524	0.037553	0.000000	0.000000	1.000000	97.000000	1.000000
15068.964843	0.099537	0.613550	-0.003288	87.361809	14.494543	21.274954	0.000000	0.000000	0.000000	0.000000	0.000000	0.000000	-0.003764	-0.087338	0.044609	0.000000	0.000000	1.000000	97.000000	1.000000
15068.968176	0.099537	0.613550	-0.003288	87.350929	12.453852	19.161510	0.000000	0.000000	0.000000	0.000000	0.000000	0.000000	-0.003764	-0.087338	0.044609	0.000000	0.000000	1.000000	97.000000	1.000000
15068.971510	0.099537	0.613550	-0.003288	87.350929	12.453852	19.161510	0.000000	0.000000	0.000000	0.000000	0.000000	0.000000	-0.003764	-0.087338	0.044609	0.000000	0.000000	1.000000	97.000000	1.000000
15068.974843	0.099537	0.613550	-0.003288	87.350929	12.453852	19.161510	0.000000	0.000000	0.000000	0.000000	0.000000	0.000000	-0.003764	-0.087338	0.044609	0.000000	0.000000	1.000000	97.000000	1.000000
15068.978176	0.099443	0.613018	-0.002994	87.331337	10.024775	16.648481	0.000000	0.000000	0.000000	0.000000	0.000000	0.000000	-0.028084	-0.159564	0.088320	0.000000	0.000000	1.000000	97.000000	1.000000
15068.981510	0.099443	0.613018	-0.002994	87.331337	10.024775	16.648481	0.000000	0.000000	0.000000	0.000000	0.000000	0.000000	-0.028084	-0.159564	0.088320	0.000000	0.000000	1.000000	97.000000	1.000000
15068.984843	0.099443	0.613018	-0.002994	87.331337	10.024775	16.648481	0.000000	0.000000	0.000000	0.000000	0.000000	0.000000	-0.028084	-0.159564	0.088320	0.000000	0.000000	1.000000	97.000000	1.000000
15068.988176	0.099443	0.613018	-0.002994	87.305649	7.348722	13.873581	0.000000	0.000000	0.000000	0.000000	0.000000	0.000000	-0.028084	-0.159564	0.088320	0.000000	0.000000	1.000000	97.000000	1.000000
15068.991510	0.099382	0.612733	-0.002860	87.305649	7.348722	13.873581	0.000000	0.000000	0.000000	0.000000	0.000000	0.000000	-0.018321	-0.085646	0.040185	0.000000	0.000000	1.000000	97.000000	1.000000
15068.994843	0.099382	0.612733	-0.002860	87.305649	7.348722	13.873581	0.000000	0.000000	0.000000	0.000000	0.000000	0.000000	-0.018321	-0.085646	0.040185	0.000000	0.000000	1.000000	97.000000	1.000000
15068.998176	0.099382	0.612733	-0.002860	87.291740	4.679226	11.107803	0.000000	0.000000	0.000000	0.000000	0.000000	0.000000	-0.018321	-0.085646	0.040185	0.000000	0.000000	1.000000	97.000000	1.000000
15069.001510	0.099382	0.612733	-0.002860	87.291740	4.679226	11.107803	0.000000	0.000000	0.000000	0.000000	0.000000	0.000000	-0.018321	-0.085646	0.040185	0.000000	0.000000	1.000000	97.000000	1.000000
15069.004843	0.099299	0.612447	-0.002722	87.291740	4.679226	11.107803	0.000000	0.000000	0.000000	0.000000	0.000000	0.000000	-0.024819	-0.085651	0.041546	0.000000	0.000000	1.000000	97.000000	1.000000
15069.008176	0.099299	0.612447	-0.002722	87.283440	2.296503	8.640705	0.000000	0.000000	0.000000	0.000000	0.000000	0.000000	-0.024819	-0.085651	0.041546	0.000000	0.000000	1.000000	97.000000	1.000000
15069.011510	0.099299	0.612447	-0.002722	87.283440	2.296503	8.640705	0.000000	0.000000	0.000000	0.000000	0.000000	0.000000	-0.024819	-0.085651	0.041546	0.000000	0.000000	1.000000	97.000000	1.000000
15069.014843	0.099299	0.612447	-0.002722	87.283440	2.296503	8.640705	0.000000	0.000000	0.000000	0.000000	0.000000	0.000000	-0.024819	-0.085651	0.041546	0.000000	0.000000	1.000000	97.000000	1.000000
15069.018176	0.099072	0.611804	-0.002521	87.279625	0.187607	6.462027	0.000000	0.000000	0.000000	0.000000	0.000000	0.000000	-0.068259	-0.192828	0.060141	0.000000	0.000000	1.000000	97.000000	1.000000
15069.021510	0.099072	0.611804	-0.002521	87.279625	0.187607	6.462027	0.000000	0.000000	0.000000	0.000000	0.000000	0.000000	-0.068259	-0.192828	0.060141	0.000000	0.000000	1.000000	97.000000	1.000000
15069.024843	0.099072	0.611804	-0.002521	87.279625	0.187607	6.462027	0.000000	0.000000	0.000000	0.000000	0.000000	0.000000	-0.068259	-0.192828	0.060141	0.000000	0.000000	1.000000	97.000000	1.000000
15069.028176	0.099072	0.611804	-0.002521	87.254692	-1.369005	4.853442	0.000000	0.000000	0.000000	0.000000	0.000000	0.000000	-0.068259	-0.192828	0.060141	0.000000	0.000000	1.000000	97.000000	1.000000
15069.031510	0.098957	0.611461	-0.002425	87.254692	-1.369005	4.853442	0.000000	0.000000	0.000000	0.000000	0.000000	0.000000	-0.034407	-0.103138	0.028880	0.000000	0.000000	1.000000	97.000000	1.000000
15069.034843	0.098957	0.611461	-0.002425	87.254692	-1.369005	4.853442	0.000000	0.000000	0.000000	0.000000	0.000000	0.000000	-0.034407	-0.103138	0.028880	0.000000	0.000000	1.000000	97.000000	1.000000
15069.038176	0.098957	0.611461	-0.002425	87.209572	-2.055297	4.147686	0.000000	0.000000	0.000000	0.000000	0.000000	0.000000	-0.034407	-0.103138	0.028880	0.000000	0.000000	1.000000	97.000000	1.000000
15069.041510	0.098957	0.611461	-0.002425	87.209572	-2.055297	4.147686	0.000000	0.000000	0.000000	0.000000	0.000000	0.000000	-0.034407	-0.103138	0.028880	0.000000	0.000000	1.000000	97.000000	1.000000
15069.044843	0.098806	0.611065	-0.002394	87.209572	-2.055297	4.147686	0.000000	0.000000	0.000000	0.000000	0.000000	0.000000	-0.045478	-0.118705	0.009194	0.000000	0.000000	1.000000	97.000000	1.000000
15069.048176	0.098661	0.610638	-0.002332	87.143364	-1.885907	4.327444	0.000000	0.000000	0.000000	0.000000	0.000000	0.000000	-0.043434	-0.128164	0.018636	0.000000	0.000000	1.000000	97.000000	1.000000
15069.051510	0.098661	0.610638	-0.002332	87.143364	-1.885907	4.327444	0.000000	0.000000	0.000000	0.000000	0.000000	0.000000	-0.043434	-0.128164	0.018636	0.000000	0.000000	1.000000	97.000000	1.000000
15069.054843	0.098661	0.610638	-0.002332	87.143364	-1.885907	4.327444	0.000000	0.000000	0.000000	0.000000	0.000000	0.000000	-0.043434	-0.128164	0.018636	0.000000	0.000000	1.000000	97.000000	1.000000
15069.058176	0.098661	0.610638	-0.002332	87.045609	-1.392539	4.846368	0.000000	0.000000	0.000000	0.000000	0.000000	0.000000	-0.043434	-0.128164	0.018636	0.000000	0.000000	1.000000	97.000000	1.000000
15069.061510	0.098527	0.610153	-0.002321	87.045609	-1.392539	4.846368	0.000000	0.000000	0.000000	0.000000	0.000000	0.000000	-0.040008	-0.145522	0.003155	0.000000	0.000000	1.000000	97.000000	1.000000
15069.064843	0.098527	0.610153	-0.002321	87.045609	-1.392539	4.846368	0.000000	0.000000	0.000000	0.000000	0.000000	0.000000	-0.040008	-0.145522	0.003155	0.000000	0.000000	1.000000	97.000000	1.000000
15069.068176	0.098367	0.609604	-0.002330	86.924194	-0.853181	5.398840	0.000000	0.000000	0.000000	0.000000	0.000000	0.000000	-0.048006	-0.164652	-0.002481	0.000000	0.000000	1.000000	97.000000	1.000000
15069.071510	0.098367	0.609604	-0.002330	86.924194	-0.853181	5.398840	0.000000	0.000000	0.000000	0.000000	0.000000	0.000000	-0.048006	-0.164652	-0.002481	0.000000	0.000000	1.000000	97.000000	1.000000
15069.074843	0.098367	0.609604	-0.002330	86.924194	-0.853181	5.398840	0.000000	0.000000	0.000000	0.000000	0.000000	0.000000	-0.048006	-0.164652	-0.002481	0.000000	0.000000	1.000000	97.000000	1.000000
15069.078176	0.098367	0.609604	-0.002330	86.775604	-0.244630	6.022938	0.000000	0.000000	0.000000	0.000000	0.000000	0.000000	-0.048006	-0.164652	-0.002481	0.000000	0.000000	1.000000	97.000000	1.000000
15069.081510	0.098227	0.609011	-0.002351	86.775604	-0.244630	6.022938	0.000000	0.000000	0.000000	0.000000	0.000000	0.000000	-0.042047	-0.177979	-0.006326	0.000000	0.000000	1.000000	97.000000	1.000000
15069.084843	0.098227	0.609011	-0.002351	86.775604	-0.244630	6.022938	0.000000	0.000000	0.000000	0.000000	0.000000	0.000000	-0.042047	-0.177979	-0.006326	0.000000	0.000000	1.000000	97.000000	1.000000
15069.088176	0.098084	0.608398	-0.002388	86.598030	0.421671	6.699103	0.000000	0.000000	0.000000	0.000000	0.000000	0.000000	-0.043100	-0.183678	-0.011244	0.000000	0.000000	1.000000	97.000000	1.000000
15069.091510	0.098084	0.608398	-0.002388	86.598030	0.421671	6.699103	0.000000	0.000000	0.000000	0.000000	0.000000	0.000000	-0.043100	-0.183678	-0.011244	0.000000	0.000000	1.000000	97.000000	1.000000
15069.094843	0.098084	0.608398	-0.002388	86.598030	0.421671	6.699103	0.000000	0.000000	0.000000	0.000000	0.000000	0.000000	-0.043100	-0.183678	-0.011244	0.000000	0.000000	1.000000	97.000000	1.000000
15069.098176	0.098084	0.608398	-0.002388	86.398315	1.033873	7.323321	0.000000	0.000000	0.000000	0.000000	0.000000	0.000000	-0.043100	-0.183678	-0.011244	0.000000	0.000000	1.000000	97.000000	1.000000
15069.101510	0.097917	0.607742	-0.002430	86.398315	1.033873	7.323321	0.000000	0.000000	0.000000	0.000000	0.000000	0.000000	-0.050108	-0.196949	-0.012380	0.000000	0.000000	1.000000	97.000000	1.000000
15069.104843	0.097917	0.607742	-0.002430	86.398315	1.033873	7.323321	0.000000	0.000000	0.000000	0.000000	0.000000	0.000000	-0.050108	-0.196949	-0.012380	0.000000	0.000000	1.000000	97.000000	1.000000
15069.108176	0.097746	0.607067	-0.002488	86.195023	1.461507	7.755175	0.000000	0.000000	0.000000	0.000000	0.000000	0.000000	-0.051167	-0.202573	-0.017376	0.000000	0.000000	1.000000	97.000000	1.000000
15069.111510	0.097746	0.607067	-0.002488	86.195023	1.461507	7.755175	0.000000	0.000000	0.000000	0.000000	0.000000	0.000000	-0.051167	-0.202573	-0.017376	0.000000	0.000000	1.000000	97.000000	1.000000
15069.114843	0.097746	0.607067	-0.002488	86.195023	1.461507	7.755175	0.000000	0.000000	0.000000	0.000000	0.000000	0.000000	-0.051167	-0.202573	-0.017376	0.000000	0.000000	1.000000	97.000000	1.000000
15069.118176	0.097562	0.606405	-0.002503	85.988876	1.704209	7.995481	0.000000	0.000000	0.000000	0.000000	0.000000	0.000000	-0.055160	-0.198590	-0.004512	0.000000	0.000000	1.000000	97.000000	1.000000
15069.121510	0.097562	0.606405	-0.002503	85.988876	1.704209	7.995481	0.000000	0.000000	0.000000	0.000000	0.000000	0.000000	-0.055160	-0.198590	-0.004512	0.000000	0.000000	1.000000	97.000000	1.000000
15069.124843	0.097562	0.606405	-0.002503	85.988876	1.704209	7.995481	0.000000	0.000000	0.000000	0.000000	0.000000	0.000000	-0.055160	-0.198590	-0.004512	0.000000	0.000000	1.000000	97.000000	1.000000
15069.128176	0.097373	0.605749	-0.002542	85.788849	1.700523	7.975317	0.000000	0.000000	0.000000	0.000000	0.000000	0.000000	-0.056735	-0.196582	-0.011913	0.000000	0.000000	1.000000	97.000000	1.000000
15069.131510	0.097373	0.605749	-0.002542	85.788849	1.700523	7.975317	0.000000	0.000000	0.000000	0.000000	0.000000	0.000000	-0.056735	-0.196582	-0.011913	0.000000	0.000000	1.000000	97.000000	1.000000
15069.134843	0.097373	0.605749	-0.002542	85.788849	1.700523	7.975317	0.000000	0.000000	0.000000	0.000000	0.000000	0.000000	-0.056735	-0.196582	-0.011913	0.000000	0.000000	1.000000	97.000000	1.000000
15069.138176	0.097373	0.605749	-0.002542	85.594246	1.531979	7.779284	0.000000	0.000000	0.000000	0.000000	0.000000	0.000000	-0.056735	-0.196582	-0.011913	0.000000	0.000000	1.000000	97.000000	1.000000
15069.141510	0.097199	0.605146	-0.002512	85.594246	1.531979	7.779284	0.000000	0.000000	0.000000	0.000000	0.000000	0.000000	-0.052237	-0.181158	0.009032	0.000000	0.000000	1.000000	97.000000	1.000000
15069.144843	0.097199	0.605146	-0.002512	85.594246	1.531979	7.779284	0.000000	0.000000	0.000000	0.000000	0.000000	0.000000	-0.052237	-0.181158	0.009032	0.000000	0.000000	1.000000	97.000000	1.000000
15069.148176	0.097076	0.604555	-0.002453	85.410080	1.166960	7.369903	0.000000	0.000000	0.000000	0.000000	0.000000	0.000000	-0.036817	-0.177285	0.017830	0.000000	0.000000	1.000000	97.000000	1.000000
15069.151510	0.097076	0.604555	-0.002453	85.410080	1.166960	7.369903	0.000000	0.000000	0.000000	0.000000	0.000000	0.000000	-0.036817	-0.177285	0.017830	0.000000	0.000000	1.000000	97.000000	1.000000
15069.154843	0.097076	0.604555	-0.002453	85.410080	1.166960	7.369903	0.000000	0.000000	0.000000	0.000000	0.000000	0.000000	-0.036817	-0.177285	0.017830	0.000000	0.000000	1.000000	97.000000	1.000000
15069.158176	0.097076	0.604555	-0.002453	85.253113	0.685851	6.835374	0.000000	0.000000	0.000000	0.000000	0.000000	0.000000	-0.036817	-0.177285	0.017830	0.000000	0.000000	1.000000	97.000000	1.000000
15069.161510	0.096958	0.604027	-0.002370	85.253113	0.685851	6.835374	0.000000	0.000000	0.000000	0.000000	0.000000	0.000000	-0.035355	-0.158175	0.024714	0.000000	0.000000	1.000000	97.000000	1.000000
15069.164843	0.096958	0.604027	-0.002370	85.253113	0.685851	6.835374	0.000000	0.000000	0.000000	0.000000	0.000000	0.000000	-0.035355	-0.158175	0.024714	0.000000	0.000000	1.000000	97.000000	1.000000
15069.168176	0.096844	0.603519	-0.002273	85.118538	0.280272	6.389423	0.000000	0.000000	0.000000	0.000000	0.000000	0.000000	-0.034397	-0.152450	0.029269	0.000000	0.000000	1.000000	97.000000	1.000000
15069.171510	0.096844	0.603519	-0.002273	85.118538	0.280272	6.389423	0.000000	0.000000	0.000000	0.000000	0.000000	0.000000	-0.034397	-0.152450	0.029269	0.000000	0.000000	1.000000	97.000000	1.000000
15069.174843	0.096844	0.603519	-0.002273	85.118538	0.280272	6.389423	0.000000	0.000000	0.000000	0.000000	0.000000	0.000000	-0.034397	-0.152450	0.029269	0.000000	0.000000	1.000000	97.000000	1.000000
15069.178176	0.096844	0.603519	-0.002273	85.016815	-0.153456	5.913379	0.000000	0.000000	0.000000	0.000000	0.000000	0.000000	-0.034397	-0.152450	0.029269	0.000000	0.000000	1.000000	97.000000	1.000000
15069.181510	0.096741	0.603043	-0.002121	85.016815	-0.153456	5.913379	0.000000	0.000000	0.000000	0.000000	0.000000	0.000000	-0.030920	-0.142943	0.045678	0.000000	0.000000	1.000000	97.000000	1.000000
15069.184843	0.096741	0.603043	-0.002121	85.016815	-0.153456	5.913379	0.000000	0.000000	0.000000	0.000000	0.000000	0.000000	-0.030920	-0.142943	0.045678	0.000000	0.000000	1.000000	97.000000	1.000000
15069.188176	0.096741	0.603043	-0.002121	84.947044	-0.659527	5.367964	0.000000	0.000000	0.000000	0.000000	0.000000	0.000000	-0.030920	-0.142943	0.045678	0.000000	0.000000	1.000000	97.000000	1.000000
15069.191510	0.096741	0.603043	-0.002121	84.947044	-0.659527	5.367964	0.000000	0.000000	0.000000	0.000000	0.000000	0.000000	-0.030920	-0.142943	0.045678	0.000000	0.000000	1.000000	97.000000	1.000000
15069.194843	0.096617	0.602611	-0.001956	84.947044	-0.659527	5.367964	0.000000	0.000000	0.000000	0.000000	0.000000	0.000000	-0.036944	-0.129638	0.049327	0.000000	0.000000	1.000000	97.000000	1.000000
15069.198176	0.096498	0.602197	-0.001776	84.910614	-1.248717	4.742356	0.000000	0.000000	0.000000	0.000000	0.000000	0.000000	-0.035989	-0.123979	0.053958	0.000000	0.000000	1.000000	97.000000	1.000000
15069.201510	0.096498	0.602197	-0.001776	84.910614	-1.248717	4.742356	0.000000	0.000000	0.000000	0.000000	0.000000	0.000000	-0.035989	-0.123979	0.053958	0.000000	0.000000	1.000000	97.000000	1.000000
15069.204843	0.096498	0.602197	-0.001776	84.910614	-1.248717	4.742356	0.000000	0.000000	0.000000	0.000000	0.000000	0.000000	-0.035989	-0.123979	0.053958	0.000000	0.000000	1.000000	97.000000	1.000000
15069.208176	0.096334	0.601784	-0.001588	84.893738	-1.851441	4.106527	0.000000	0.000000	0.000000	0.000000	0.000000	0.000000	-0.049020	-0.124043	0.056586	0.000000	0.000000	1.000000	97.000000	1.000000
15069.211510	0.096334	0.601784	-0.001588	84.893738	-1.851441	4.106527	0.000000	0.000000	0.000000	0.000000	0.000000	0.000000	-0.049020	-0.124043	0.056586	0.000000	0.000000	1.000000	97.000000	1.000000
15069.214843	0.096334	0.601784	-0.001588	84.893738	-1.851441	4.106527	0.000000	0.000000	0.000000	0.000000	0.000000	0.000000	-0.049020	-0.124043	0.056586	0.000000	0.000000	1.000000	97.000000	1.000000
15069.218176	0.096334	0.601784	-0.001588	84.890175	-2.249818	3.698423	0.000000	0.000000	0.000000	0.000000	0.000000	0.000000	-0.049020	-0.124043	0.056586	0.000000	0.000000	1.000000	97.000000	1.000000
15069.221510	0.096170	0.601370	-0.001399	84.890175	-2.249818	3.698423	0.000000	0.000000	0.000000	0.000000	0.000000	0.000000	-0.049088	-0.124072	0.056461	0.000000	0.000000	1.000000	97.000000	1.000000
15069.224843	0.096170	0.601370	-0.001399	84.890175	-2.249818	3.698423	0.000000	0.000000	0.000000	0.000000	0.000000	0.000000	-0.049088	-0.124072	0.056461	0.000000	0.000000	1.000000	97.000000	1.000000
15069.228176	0.096032	0.600975	-0.001200	84.904297	-2.340467	3.625396	0.000000	0.000000	0.000000	0.000000	0.000000	0.000000	-0.041654	-0.118444	0.059743	0.000000	0.000000	1.000000	97.000000	1.000000
15069.231510	0.096032	0.600975	-0.001200	84.904297	-2.340467	3.625396	0.000000	0.000000	0.000000	0.000000	0.000000	0.000000	-0.041654	-0.118444	0.059743	0.000000	0.000000	1.000000	97.000000	1.000000
15069.234843	0.096032	0.600975	-0.001200	84.904297	-2.340467	3.625396	0.000000	0.000000	0.000000	0.000000	0.000000	0.000000	-0.041654	-0.118444	0.059743	0.000000	0.000000	1.000000	97.000000	1.000000
15069.238176	0.096032	0.600975	-0.001200	84.925262	-2.415472	3.571341	0.000000	0.000000	0.000000	0.000000	0.000000	0.000000	-0.041654	-0.118444	0.059743	0.000000	0.000000	1.000000	97.000000	1.000000
15069.241510	0.095894	0.600555	-0.000994	84.925262	-2.415472	3.571341	0.000000	0.000000	0.000000	0.000000	0.000000	0.000000	-0.041230	-0.126120	0.061932	0.000000	0.000000	1.000000	97.000000	1.000000
15069.244843	0.095894	0.600555	-0.000994	84.925262	-2.415472	3.571341	0.000000	0.000000	0.000000	0.000000	0.000000	0.000000	-0.041230	-0.126120	0.061932	0.000000	0.000000	1.000000	97.000000	1.000000
15069.248176	0.095894	0.600555	-0.000994	84.952942	-2.512110	3.495727	0.000000	0.000000	0.000000	0.000000	0.000000	0.000000	-0.041230	-0.126120	0.061932	0.000000	0.000000	1.000000	97.000000	1.000000
15069.251510	0.095894	0.600555	-0.000994	84.952942	-2.512110	3.495727	0.000000	0.000000	0.000000	0.000000	0.000000	0.000000	-0.041230	-0.126120	0.061932	0.000000	0.000000	1.000000	97.000000	1.000000
15069.254843	0.095763	0.600172	-0.000756	84.952942	-2.512110	3.495727	0.000000	0.000000	0.000000	0.000000	0.000000	0.000000	-0.039292	-0.114828	0.071377	0.000000	0.000000	1.000000	97.000000	1.000000
15069.258176	0.095637	0.599783	-0.000495	84.975311	-2.593555	3.435318	0.000000	0.000000	0.000000	0.000000	0.000000	0.000000	-0.037877	-0.116870	0.078349	0.000000	0.000000	1.000000	97.000000	1.000000
15069.261510	0.095637	0.599783	-0.000495	84.975311	-2.593555	3.435318	0.000000	0.000000	0.000000	0.000000	0.000000	0.000000	-0.037877	-0.116870	0.078349	0.000000	0.000000	1.000000	97.000000	1.000000
15069.264843	0.095637	0.599783	-0.000495	84.975311	-2.593555	3.435318	0.000000	0.000000	0.000000	0.000000	0.000000	0.000000	-0.037877	-0.116870	0.078349	0.000000	0.000000	1.000000	97.000000	1.000000
15069.268176	0.095637	0.599783	-0.000495	84.991013	-2.653984	3.395840	0.000000	0.000000	0.000000	0.000000	0.000000	0.000000	-0.037877	-0.116870	0.078349	0.000000	0.000000	1.000000	97.000000	1.000000
15069.271510	0.095529	0.599374	-0.000254	84.991013	-2.653984	3.395840	0.000000	0.000000	0.000000	0.000000	0.000000	0.000000	-0.032451	-0.122642	0.072089	0.000000	0.000000	1.000000	97.000000	1.000000
15069.274843	0.095529	0.599374	-0.000254	84.991013	-2.653984	3.395840	0.000000	0.000000	0.000000	0.000000	0.000000	0.000000	-0.032451	-0.122642	0.072089	0.000000	0.000000	1.000000	97.000000	1.000000
15069.278176	0.095529	0.599374	-0.000254	85.000763	-2.692079	3.375829	0.000000	0.000000	0.000000	0.000000	0.000000	0.000000	-0.032451	-0.122642	0.072089	0.000000	0.000000	1.000000	97.000000	1.000000
15069.281510	0.095529	0.599374	-0.000254	85.000763	-2.692079	3.375829	0.000000	0.000000	0.000000	0.000000	0.000000	0.000000	-0.032451	-0.122642	0.072089	0.000000	0.000000	1.000000	97.000000	1.000000
15069.284843	0.095397	0.598990	-0.000018	85.000763	-2.692079	3.375829	0.000000	0.000000	0.000000	0.000000	0.000000	0.000000	-0.039501	-0.115075	0.071060	0.000000	0.000000	1.000000	97.000000	1.000000
15069.288176	0.095262	0.598588	0.000203	85.010529	-2.732955	3.363735	0.000000	0.000000	0.000000	0.000000	0.000000	0.000000	-0.040571	-0.120803	0.066153	0.000000	0.000000	1.000000	97.000000	1.000000
15069.291510	0.095262	0.598588	0.000203	85.010529	-2.732955	3.363735	0.000000	0.000000	0.000000	0.000000	0.000000	0.000000	-0.040571	-0.120803	0.066153	0.000000	0.000000	1.000000	97.000000	1.000000
15069.294843	0.095262	0.598588	0.000203	85.010529	-2.732955	3.363735	0.000000	0.000000	0.000000	0.000000	0.000000	0.000000	-0.040571	-0.120803	0.066153	0.000000	0.000000	1.000000	97.000000	1.000000
15069.298176	0.095262	0.598588	0.000203	85.020317	-2.771187	3.343594	0.000000	0.000000	0.000000	0.000000	0.000000	0.000000	-0.040571	-0.120803	0.066153	0.000000	0.000000	1.000000	97.000000	1.000000
15069.301510	0.095135	0.598179	0.000355	85.020317	-2.771187	3.343594	0.000000	0.000000	0.000000	0.000000	0.000000	0.000000	-0.038061	-0.122530	0.045736	0.000000	0.000000	1.000000	97.000000	1.000000
15069.304843	0.095135	0.598179	0.000355	85.020317	-2.771187	3.343594	0.000000	0.000000	0.000000	0.000000	0.000000	0.000000	-0.038061	-0.122530	0.045736	0.000000	0.000000	1.000000	97.000000	1.000000
15069.308176	0.095135	0.598179	0.000355	85.035332	-2.823089	3.307054	0.000000	0.000000	0.000000	0.000000	0.000000	0.000000	-0.038061	-0.122530	0.045736	0.000000	0.000000	1.000000	97.000000	1.000000
15069.311510	0.095135	0.598179	0.000355	85.035332	-2.823089	3.307054	0.000000	0.000000	0.000000	0.000000	0.000000	0.000000	-0.038061	-0.122530	0.045736	0.000000	0.000000	1.000000	97.000000	1.000000
15069.314843	0.095030	0.597771	0.000503	85.035332	-2.823089	3.307054	0.000000	0.000000	0.000000	0.000000	0.000000	0.000000	-0.031593	-0.122578	0.044268	0.000000	0.000000	1.000000	97.000000	1.000000
15069.318176	0.094931	0.597382	0.000575	85.043663	-2.850550	3.292157	0.000000	0.000000	0.000000	0.000000	0.000000	0.000000	-0.029515	-0.116566	0.021601	0.000000	0.000000	1.000000	97.000000	1.000000
15069.321510	0.094931	0.597382	0.000575	85.043663	-2.850550	3.292157	0.000000	0.000000	0.000000	0.000000	0.000000	0.000000	-0.029515	-0.116566	0.021601	0.000000	0.000000	1.000000	97.000000	1.000000
15069.324843	0.094931	0.597382	0.000575	85.043663	-2.850550	3.292157	0.000000	0.000000	0.000000	0.000000	0.000000	0.000000	-0.029515	-0.116566	0.021601	0.000000	0.000000	1.000000	97.000000	1.000000
15069.328176	0.094931	0.597382	0.000575	85.038681	-2.831541	3.320844	0.000000	0.000000	0.000000	0.000000	0.000000	0.000000	-0.029515	-0.116566	0.021601	0.000000	0.000000	1.000000	97.000000	1.000000
15069.331510	0.094875	0.597019	0.000630	85.038681	-2.831541	3.320844	0.000000	0.000000	0.000000	0.000000	0.000000	0.000000	-0.016967	-0.108908	0.016554	0.000000	0.000000	1.000000	97.000000	1.000000
15069.334843	0.094875	0.597019	0.000630	85.038681	-2.831541	3.320844	0.000000	0.000000	0.000000	0.000000	0.000000	0.000000	-0.016967	-0.108908	0.016554	0.000000	0.000000	1.000000	97.000000	1.000000
15069.338176	0.094875	0.597019	0.000630	85.000877	-2.702683	3.453693	0.000000	0.000000	0.000000	0.000000	0.000000	0.000000	-0.016967	-0.108908	0.016554	0.000000	0.000000	1.000000	97.000000	1.000000
15069.341510	0.094875	0.597019	0.000630	85.000877	-2.702683	3.453693	0.000000	0.000000	0.000000	0.000000	0.000000	0.000000	-0.016967	-0.108908	0.016554	0.000000	0.000000	1.000000	97.000000	1.000000
15069.344843	0.094838	0.596682	0.000673	85.000877	-2.702683	3.453693	0.000000	0.000000	0.000000	0.000000	0.000000	0.000000	-0.010933	-0.101213	0.012880	0.000000	0.000000	1.000000	97.000000	1.000000
15069.348176	0.094838	0.596682	0.000673	84.936050	-2.493556	3.666683	0.000000	0.000000	0.000000	0.000000	0.000000	0.000000	-0.010933	-0.101213	0.012880	0.000000	0.000000	1.000000	97.000000	1.000000
15069.351510	0.094838	0.596682	0.000673	84.936050	-2.493556	3.666683	0.000000	0.000000	0.000000	0.000000	0.000000	0.000000	-0.010933	-0.101213	0.012880	0.000000	0.000000	1.000000	97.000000	1.000000
15069.354843	0.094838	0.596682	0.000673	84.936050	-2.493556	3.666683	0.000000	0.000000	0.000000	0.000000	0.000000	0.000000	-0.010933	-0.101213	0.012880	0.000000	0.000000	1.000000	97.000000	1.000000
15069.358176	0.094798	0.596255	0.000698	84.867943	-2.277885	3.881027	0.000000	0.000000	0.000000	0.000000	0.000000	0.000000	-0.012026	-0.127849	0.007607	0.000000	0.000000	1.000000	97.000000	1.000000
15069.361510	0.094798	0.596255	0.000698	84.867943	-2.277885	3.881027	0.000000	0.000000	0.000000	0.000000	0.000000	0.000000	-0.012026	-0.127849	0.007607	0.000000	0.000000	1.000000	97.000000	1.000000
15069.364843	0.094798	0.596255	0.000698	84.867943	-2.277885	3.881027	0.000000	0.000000	0.000000	0.000000	0.000000	0.000000	-0.012026	-0.127849	0.007607	0.000000	0.000000	1.000000	97.000000	1.000000
15069.368176	0.094798	0.596255	0.000698	84.803253	-2.081415	4.076493	0.000000	0.000000	0.000000	0.000000	0.000000	0.000000	-0.012026	-0.127849	0.007607	0.000000	0.000000	1.000000	97.000000	1.000000
15069.371510	0.094806	0.596198	0.000737	84.803253	-2.081415	4.076493	0.000000	0.000000	0.000000	0.000000	0.000000	0.000000	0.002386	-0.017337	0.011527	0.000000	0.000000	1.000000	97.000000	1.000000
15069.374843	0.094806	0.596198	0.000737	84.803253	-2.081415	4.076493	0.000000	0.000000	0.000000	0.000000	0.000000	0.000000	0.002386	-0.017337	0.011527	0.000000	0.000000	1.000000	97.000000	1.000000
15069.378176	0.094806	0.596198	0.000737	84.742195	-1.923373	4.232406	0.000000	0.000000	0.000000	0.000000	0.000000	0.000000	0.002386	-0.017337	0.011527	0.000000	0.000000	1.000000	97.000000	1.000000
15069.381510	0.094806	0.596198	0.000737	84.742195	-1.923373	4.232406	0.000000	0.000000	0.000000	0.000000	0.000000	0.000000	0.002386	-0.017337	0.011527	0.000000	0.000000	1.000000	97.000000	1.000000
15069.384843	0.094815	0.596280	0.000778	84.742195	-1.923373	4.232406	0.000000	0.000000	0.000000	0.000000	0.000000	0.000000	0.002540	0.024581	0.012267	0.000000	0.000000	1.000000	97.000000	1.000000
15069.388176	0.094815	0.596280	0.000778	84.691673	-1.821205	4.331407	0.000000	0.000000	0.000000	0.000000	0.000000	0.000000	0.002540	0.024581	0.012267	0.000000	0.000000	1.000000	97.000000	1.000000
15069.391510	0.094815	0.596280	0.000778	84.691673	-1.821205	4.331407	0.000000	0.000000	0.000000	0.000000	0.000000	0.000000	0.002540	0.024581	0.012267	0.000000	0.000000	1.000000	97.000000	1.000000
15069.394843	0.094815	0.596280	0.000778	84.691673	-1.821205	4.331407	0.000000	0.000000	0.000000	0.000000	0.000000	0.000000	0.002540	0.024581	0.012267	0.000000	0.000000	1.000000	97.000000	1.000000
15069.398176	0.094851	0.596862	0.000953	84.637871	-1.771455	4.373719	0.000000	0.000000	0.000000	0.000000	0.000000	0.000000	0.010900	0.174603	0.052646	0.000000	0.000000	1.000000	97.000000	1.000000
15069.401510	0.094851	0.596862	0.000953	84.637871	-1.771455	4.373719	0.000000	0.000000	0.000000	0.000000	0.000000	0.000000	0.010900	0.174603	0.052646	0.000000	0.000000	1.000000	97.000000	1.000000
15069.404843	0.094851	0.596862	0.000953	84.637871	-1.771455	4.373719	0.000000	0.000000	0.000000	0.000000	0.000000	0.000000	0.010900	0.174603	0.052646	0.000000	0.000000	1.000000	97.000000	1.000000
15069.408176	0.094859	0.597406	0.001100	84.562309	-1.688332	4.450769	0.000000	0.000000	0.000000	0.000000	0.000000	0.000000	0.002331	0.163450	0.044131	0.000000	0.000000	1.000000	97.000000	1.000000
15069.411510	0.094859	0.597406	0.001100	84.562309	-1.688332	4.450769	0.000000	0.000000	0.000000	0.000000	0.000000	0.000000	0.002331	0.163450	0.044131	0.000000	0.000000	1.000000	97.000000	1.000000
15069.414843	0.094859	0.597406	0.001100	84.562309	-1.688332	4.450769	0.000000	0.000000	0.000000	0.000000	0.000000	0.000000	0.002331	0.163450	0.044131	0.000000	0.000000	1.000000	97.000000	1.000000
15069.418176	0.094859	0.597406	0.001100	84.454758	-1.600222	4.529490	0.000000	0.000000	0.000000	0.000000	0.000000	0.000000	0.002331	0.163450	0.044131	0.000000	0.000000	1.000000	97.000000	1.000000
15069.421510	0.094853	0.598174	0.001294	84.454758	-1.600222	4.529490	0.000000	0.000000	0.000000	0.000000	0.000000	0.000000	-0.001612	0.230251	0.058014	0.000000	0.000000	1.000000	97.000000	1.000000
15069.424843	0.094853	0.598174	0.001294	84.454758	-1.600222	4.529490	0.000000	0.000000	0.000000	0.000000	0.000000	0.000000	-0.001612	0.230251	0.058014	0.000000	0.000000	1.000000	97.000000	1.000000
15069.428176	0.094831	0.599146	0.001516	84.321732	-1.375441	4.755939	0.000000	0.000000	0.000000	0.000000	0.000000	0.000000	-0.006624	0.291551	0.066761	0.000000	0.000000	1.000000	97.000000	1.000000
15069.431510	0.094831	0.599146	0.001516	84.321732	-1.375441	4.755939	0.000000	0.000000	0.000000	0.000000	0.000000	0.000000	-0.006624	0.291551	0.066761	0.000000	0.000000	1.000000	97.000000	1.000000
15069.434843	0.094831	0.599146	0.001516	84.321732	-1.375441	4.755939	0.000000	0.000000	0.000000	0.000000	0.000000	0.000000	-0.006624	0.291551	0.066761	0.000000	0.000000	1.000000	97.000000	1.000000
15069.438176	0.094861	0.600342	0.001769	84.156883	-1.004987	5.131005	0.000000	0.000000	0.000000	0.000000	0.000000	0.000000	0.008861	0.358717	0.075838	0.000000	0.000000	1.000000	97.000000	1.000000
15069.441510	0.094861	0.600342	0.001769	84.156883	-1.004987	5.131005	0.000000	0.000000	0.000000	0.000000	0.000000	0.000000	0.008861	0.358717	0.075838	0.000000	0.000000	1.000000	97.000000	1.000000
15069.444843	0.094861	0.600342	0.001769	84.156883	-1.004987	5.131005	0.000000	0.000000	0.000000	0.000000	0.000000	0.000000	0.008861	0.358717	0.075838	0.000000	0.000000	1.000000	97.000000	1.000000
15069.448176	0.094942	0.601762	0.002050	83.967461	-0.599008	5.536443	0.000000	0.000000	0.000000	0.000000	0.000000	0.000000	0.024260	0.426195	0.084376	0.000000	0.000000	1.000000	97.000000	1.000000
15069.451510	0.094942	0.601762	0.002050	83.967461	-0.599008	5.536443	0.000000	0.000000	0.000000	0.000000	0.000000	0.000000	0.024260	0.426195	0.084376	0.000000	0.000000	1.000000	97.000000	1.000000
15069.454843	0.094942	0.601762	0.002050	83.967461	-0.599008	5.536443	0.000000	0.000000	0.000000	0.000000	0.000000	0.000000	0.024260	0.426195	0.084376	0.000000	0.000000	1.000000	97.000000	1.000000
15069.458176	0.095069	0.603345	0.002334	83.753174	-0.165040	5.964700	0.000000	0.000000	0.000000	0.000000	0.000000	0.000000	0.038074	0.474839	0.085146	0.000000	0.000000	1.000000	97.000000	1.000000
15069.461510	0.095069	0.603345	0.002334	83.753174	-0.165040	5.964700	0.000000	0.000000	0.000000	0.000000	0.000000	0.000000	0.038074	0.474839	0.085146	0.000000	0.000000	1.000000	97.000000	1.000000
15069.464843	0.095069	0.603345	0.002334	83.753174	-0.165040	5.964700	0.000000	0.000000	0.000000	0.000000	0.000000	0.000000	0.038074	0.474839	0.085146	0.000000	0.000000	1.000000	97.000000	1.000000
15069.468176	0.095198	0.605091	0.002628	83.525337	0.261816	6.386281	0.000000	0.000000	0.000000	0.000000	0.000000	0.000000	0.038716	0.523699	0.088113	0.000000	0.000000	1.000000	97.000000	1.000000
15069.471510	0.095198	0.605091	0.002628	83.525337	0.261816	6.386281	0.000000	0.000000	0.000000	0.000000	0.000000	0.000000	0.038716	0.523699	0.088113	0.000000	0.000000	1.000000	97.000000	1.000000
15069.474843	0.095198	0.605091	0.002628	83.525337	0.261816	6.386281	0.000000	0.000000	0.000000	0.000000	0.000000	0.000000	0.038716	0.523699	0.088113	0.000000	0.000000	1.000000	97.000000	1.000000
15069.478176	0.095308	0.606974	0.002942	83.390396	0.477318	6.600791	0.000000	0.000000	0.000000	0.000000	0.000000	0.000000	0.033188	0.565106	0.094284	0.000000	0.000000	1.000000	97.000000	1.000000
15069.481510	0.095308	0.606974	0.002942	83.390396	0.477318	6.600791	0.000000	0.000000	0.000000	0.000000	0.000000	0.000000	0.033188	0.565106	0.094284	0.000000	0.000000	1.000000	97.000000	1.000000
15069.484843	0.095308	0.606974	0.002942	83.390396	0.477318	6.600791	0.000000	0.000000	0.000000	0.000000	0.000000	0.000000	0.033188	0.565106	0.094284	0.000000	0.000000	1.000000	97.000000	1.000000
15069.488176	0.095387	0.608920	0.003213	83.524284	0.160080	6.288972	0.000000	0.000000	0.000000	0.000000	0.000000	0.000000	0.023680	0.583576	0.081316	0.000000	0.000000	1.000000	97.000000	1.000000
15069.491510	0.095387	0.608920	0.003213	83.524284	0.160080	6.288972	0.000000	0.000000	0.000000	0.000000	0.000000	0.000000	0.023680	0.583576	0.081316	0.000000	0.000000	1.000000	97.000000	1.000000
15069.494843	0.095387	0.608920	0.003213	83.524284	0.160080	6.288972	0.000000	0.000000	0.000000	0.000000	0.000000	0.000000	0.023680	0.583576	0.081316	0.000000	0.000000	1.000000	97.000000	1.000000
15069.498176	0.095459	0.610946	0.003451	83.876373	-0.650135	5.487267	0.000000	0.000000	0.000000	0.000000	0.000000	0.000000	0.021637	0.607836	0.071415	0.000000	0.000000	1.000000	97.000000	1.000000
15069.501510	0.095459	0.610946	0.003451	83.876373	-0.650135	5.487267	0.000000	0.000000	0.000000	0.000000	0.000000	0.000000	0.021637	0.607836	0.071415	0.000000	0.000000	1.000000	97.000000	1.000000
15069.504843	0.095459	0.610946	0.003451	83.876373	-0.650135	5.487267	0.000000	0.000000	0.000000	0.000000	0.000000	0.000000	0.021637	0.607836	0.071415	0.000000	0.000000	1.000000	97.000000	1.000000
15069.508176	0.095571	0.613021	0.003769	84.297279	-1.741951	4.405088	0.000000	0.000000	0.000000	0.000000	0.000000	0.000000	0.033459	0.622717	0.095369	0.000000	0.000000	1.000000	97.000000	1.000000
15069.511510	0.095571	0.613021	0.003769	84.297279	-1.741951	4.405088	0.000000	0.000000	0.000000	0.000000	0.000000	0.000000	0.033459	0.622717	0.095369	0.000000	0.000000	1.000000	97.000000	1.000000
15069.514843	0.095571	0.613021	0.003769	84.297279	-1.741951	4.405088	0.000000	0.000000	0.000000	0.000000	0.000000	0.000000	0.033459	0.622717	0.095369	0.000000	0.000000	1.000000	97.000000	1.000000
15069.518176	0.095692	0.615135	0.004132	84.704575	-2.967584	3.183814	0.000000	0.000000	0.000000	0.000000	0.000000	0.000000	0.036253	0.633909	0.108761	0.000000	0.000000	1.000000	97.000000	1.000000
15069.521510	0.095692	0.615135	0.004132	84.704575	-2.967584	3.183814	0.000000	0.000000	0.000000	0.000000	0.000000	0.000000	0.036253	0.633909	0.108761	0.000000	0.000000	1.000000	97.000000	1.000000
15069.524843	0.095692	0.615135	0.004132	84.704575	-2.967584	3.183814	0.000000	0.000000	0.000000	0.000000	0.000000	0.000000	0.036253	0.633909	0.108761	0.000000	0.000000	1.000000	97.000000	1.000000
15069.528176	0.095807	0.617254	0.004575	85.060883	-4.228868	1.931908	0.000000	0.000000	0.000000	0.000000	0.000000	0.000000	0.034452	0.635701	0.133025	0.000000	0.000000	1.000000	97.000000	1.000000
15069.531510	0.095807	0.617254	0.004575	85.060883	-4.228868	1.931908	0.000000	0.000000	0.000000	0.000000	0.000000	0.000000	0.034452	0.635701	0.133025	0.000000	0.000000	1.000000	97.000000	1.000000
15069.534843	0.095807	0.617254	0.004575	85.060883	-4.228868	1.931908	0.000000	0.000000	0.000000	0.000000	0.000000	0.000000	0.034452	0.635701	0.133025	0.000000	0.000000	1.000000	97.000000	1.000000
15069.538176	0.095909	0.619411	0.005067	85.377167	-5.530689	0.641757	0.000000	0.000000	0.000000	0.000000	0.000000	0.000000	0.030607	0.647277	0.147513	0.000000	0.000000	1.000000	97.000000	1.000000
15069.541510	0.095909	0.619411	0.005067	85.377167	-5.530689	0.641757	0.000000	0.000000	0.000000	0.000000	0.000000	0.000000	0.030607	0.647277	0.147513	0.000000	0.000000	1.000000	97.000000	1.000000
15069.544843	0.095909	0.619411	0.005067	85.377167	-5.530689	0.641757	0.000000	0.000000	0.000000	0.000000	0.000000	0.000000	0.030607	0.647277	0.147513	0.000000	0.000000	1.000000	97.000000	1.000000
15069.548176	0.095968	0.621523	0.005575	85.638527	-6.777189	-0.588277	0.000000	0.000000	0.000000	0.000000	0.000000	0.000000	0.017870	0.633515	0.152384	0.000000	0.000000	1.000000	97.000000	1.000000
15069.551510	0.095968	0.621523	0.005575	85.638527	-6.777189	-0.588277	0.000000	0.000000	0.000000	0.000000	0.000000	0.000000	0.017870	0.633515	0.152384	0.000000	0.000000	1.000000	97.000000	1.000000
15069.554843	0.095968	0.621523	0.005575	85.638527	-6.777189	-0.588277	0.000000	0.000000	0.000000	0.000000	0.000000	0.000000	0.017870	0.633515	0.152384	0.000000	0.000000	1.000000	97.000000	1.000000
15069.558176	0.096005	0.623614	0.006086	85.858017	-7.969467	-1.762021	0.000000	0.000000	0.000000	0.000000	0.000000	0.000000	0.011169	0.627388	0.153415	0.000000	0.000000	1.000000	97.000000	1.000000
15069.561510	0.096005	0.623614	0.006086	85.858017	-7.969467	-1.762021	0.000000	0.000000	0.000000	0.000000	0.000000	0.000000	0.011169	0.627388	0.153415	0.000000	0.000000	1.000000	97.000000	1.000000
15069.564843	0.096005	0.623614	0.006086	85.858017	-7.969467	-1.762021	0.000000	0.000000	0.000000	0.000000	0.000000	0.000000	0.011169	0.627388	0.153415	0.000000	0.000000	1.000000	97.000000	1.000000
15069.568176	0.095992	0.625645	0.006576	86.041458	-9.090384	-2.862327	0.000000	0.000000	0.000000	0.000000	0.000000	0.000000	-0.003965	0.609284	0.147059	0.000000	0.000000	1.000000	97.000000	1.000000
15069.571510	0.095992	0.625645	0.006576	86.041458	-9.090384	-2.862327	0.000000	0.000000	0.000000	0.000000	0.000000	0.000000	-0.003965	0.609284	0.147059	0.000000	0.000000	1.000000	97.000000	1.000000
15069.574843	0.095992	0.625645	0.006576	86.041458	-9.090384	-2.862327	0.000000	0.000000	0.000000	0.000000	0.000000	0.000000	-0.003965	0.609284	0.147059	0.000000	0.000000	1.000000	97.000000	1.000000
15069.578176	0.095998	0.627563	0.007051	86.198723	-10.157059	-3.906297	0.000000	0.000000	0.000000	0.000000	0.000000	0.000000	0.001884	0.575494	0.142334	0.000000	0.000000	1.000000	97.000000	1.000000
15069.581510	0.095998	0.627563	0.007051	86.198723	-10.157059	-3.906297	0.000000	0.000000	0.000000	0.000000	0.000000	0.000000	0.001884	0.575494	0.142334	0.000000	0.000000	1.000000	97.000000	1.000000
15069.584843	0.095998	0.627563	0.007051	86.198723	-10.157059	-3.906297	0.000000	0.000000	0.000000	0.000000	0.000000	0.000000	0.001884	0.575494	0.142334	0.000000	0.000000	1.000000	97.000000	1.000000
15069.588176	0.095979	0.629394	0.007511	86.337349	-11.183431	-4.913287	0.000000	0.000000	0.000000	0.000000	0.000000	0.000000	-0.005965	0.549224	0.138014	0.000000	0.000000	1.000000	97.000000	1.000000
15069.591510	0.095979	0.629394	0.007511	86.337349	-11.183431	-4.913287	0.000000	0.000000	0.000000	0.000000	0.000000	0.000000	-0.005965	0.549224	0.138014	0.000000	0.000000	1.000000	97.000000	1.000000
15069.594843	0.095979	0.629394	0.007511	86.337349	-11.183431	-4.913287	0.000000	0.000000	0.000000	0.000000	0.000000	0.000000	-0.005965	0.549224	0.138014	0.000000	0.000000	1.000000	97.000000	1.000000
15069.598176	0.095938	0.631059	0.007985	86.456184	-12.146656	-5.852406	0.000000	0.000000	0.000000	0.000000	0.000000	0.000000	-0.012031	0.499473	0.142394	0.000000	0.000000	1.000000	97.000000	1.000000
15069.601510	0.095938	0.631059	0.007985	86.456184	-12.146656	-5.852406	0.000000	0.000000	0.000000	0.000000	0.000000	0.000000	-0.012031	0.499473	0.142394	0.000000	0.000000	1.000000	97.000000	1.000000
15069.604843	0.095938	0.631059	0.007985	86.456184	-12.146656	-5.852406	0.000000	0.000000	0.000000	0.000000	0.000000	0.000000	-0.012031	0.499473	0.142394	0.000000	0.000000	1.000000	97.000000	1.000000
15069.608176	0.095889	0.632595	0.008415	86.558548	-13.043097	-6.722777	0.000000	0.000000	0.000000	0.000000	0.000000	0.000000	-0.014899	0.460740	0.128854	0.000000	0.000000	1.000000	97.000000	1.000000
15069.611510	0.095889	0.632595	0.008415	86.558548	-13.043097	-6.722777	0.000000	0.000000	0.000000	0.000000	0.000000	0.000000	-0.014899	0.460740	0.128854	0.000000	0.000000	1.000000	97.000000	1.000000
15069.614843	0.095889	0.632595	0.008415	86.558548	-13.043097	-6.722777	0.000000	0.000000	0.000000	0.000000	0.000000	0.000000	-0.014899	0.460740	0.128854	0.000000	0.000000	1.000000	97.000000	1.000000
15069.618176	0.095793	0.633969	0.008843	86.643806	-13.845965	-7.500274	0.000000	0.000000	0.000000	0.000000	0.000000	0.000000	-0.028894	0.412252	0.128433	0.000000	0.000000	1.000000	97.000000	1.000000
15069.621510	0.095793	0.633969	0.008843	86.643806	-13.845965	-7.500274	0.000000	0.000000	0.000000	0.000000	0.000000	0.000000	-0.028894	0.412252	0.128433	0.000000	0.000000	1.000000	97.000000	1.000000
15069.624843	0.095793	0.633969	0.008843	86.643806	-13.845965	-7.500274	0.000000	0.000000	0.000000	0.000000	0.000000	0.000000	-0.028894	0.412252	0.128433	0.000000	0.000000	1.000000	97.000000	1.000000
15069.628176	0.095716	0.635181	0.009258	86.715324	-14.560351	-8.190028	0.000000	0.000000	0.000000	0.000000	0.000000	0.000000	-0.022899	0.363515	0.124358	0.000000	0.000000	1.000000	97.000000	1.000000
15069.631510	0.095716	0.635181	0.009258	86.715324	-14.560351	-8.190028	0.000000	0.000000	0.000000	0.000000	0.000000	0.000000	-0.022899	0.363515	0.124358	0.000000	0.000000	1.000000	97.000000	1.000000
15069.634843	0.095716	0.635181	0.009258	86.715324	-14.560351	-8.190028	0.000000	0.000000	0.000000	0.000000	0.000000	0.000000	-0.022899	0.363515	0.124358	0.000000	0.000000	1.000000	97.000000	1.000000
15069.638176	0.095631	0.636261	0.009631	86.770927	-15.152477	-8.758317	0.000000	0.000000	0.000000	0.000000	0.000000	0.000000	-0.025504	0.324119	0.112019	0.000000	0.000000	1.000000	97.000000	1.000000
15069.641510	0.095631	0.636261	0.009631	86.770927	-15.152477	-8.758317	0.000000	0.000000	0.000000	0.000000	0.000000	0.000000	-0.025504	0.324119	0.112019	0.000000	0.000000	1.000000	97.000000	1.000000
15069.644843	0.095631	0.636261	0.009631	86.770927	-15.152477	-8.758317	0.000000	0.000000	0.000000	0.000000	0.000000	0.000000	-0.025504	0.324119	0.112019	0.000000	0.000000	1.000000	97.000000	1.000000
15069.648176	0.095571	0.637245	0.010012	86.815002	-15.646519	-9.231715	0.000000	0.000000	0.000000	0.000000	0.000000	0.000000	-0.018188	0.295057	0.114273	0.000000	0.000000	1.000000	97.000000	1.000000
15069.651510	0.095571	0.637245	0.010012	86.815002	-15.646519	-9.231715	0.000000	0.000000	0.000000	0.000000	0.000000	0.000000	-0.018188	0.295057	0.114273	0.000000	0.000000	1.000000	97.000000	1.000000
15069.654843	0.095571	0.637245	0.010012	86.815002	-15.646519	-9.231715	0.000000	0.000000	0.000000	0.000000	0.000000	0.000000	-0.018188	0.295057	0.114273	0.000000	0.000000	1.000000	97.000000	1.000000
15069.658176	0.095571	0.637245	0.010012	86.856644	-16.085335	-9.651593	0.000000	0.000000	0.000000	0.000000	0.000000	0.000000	-0.018188	0.295057	0.114273	0.000000	0.000000	1.000000	97.000000	1.000000
15069.661510	0.095549	0.638116	0.010358	86.856644	-16.085335	-9.651593	0.000000	0.000000	0.000000	0.000000	0.000000	0.000000	-0.006480	0.261489	0.103962	0.000000	0.000000	1.000000	97.000000	1.000000
15069.664843	0.095549	0.638116	0.010358	86.856644	-16.085335	-9.651593	0.000000	0.000000	0.000000	0.000000	0.000000	0.000000	-0.006480	0.261489	0.103962	0.000000	0.000000	1.000000	97.000000	1.000000
15069.668176	0.095523	0.638922	0.010685	86.921074	-16.651594	-10.197436	0.000000	0.000000	0.000000	0.000000	0.000000	0.000000	-0.007761	0.241728	0.097888	0.000000	0.000000	1.000000	97.000000	1.000000
15069.671510	0.095523	0.638922	0.010685	86.921074	-16.651594	-10.197436	0.000000	0.000000	0.000000	0.000000	0.000000	0.000000	-0.007761	0.241728	0.097888	0.000000	0.000000	1.000000	97.000000	1.000000
15069.674843	0.095523	0.638922	0.010685	86.921074	-16.651594	-10.197436	0.000000	0.000000	0.000000	0.000000	0.000000	0.000000	-0.007761	0.241728	0.097888	0.000000	0.000000	1.000000	97.000000	1.000000
15069.678176	0.095523	0.638922	0.010685	87.028893	-17.428610	-10.946906	0.000000	0.000000	0.000000	0.000000	0.000000	0.000000	-0.007761	0.241728	0.097888	0.000000	0.000000	1.000000	97.000000	1.000000
15069.681510	0.095513	0.639688	0.010977	87.028893	-17.428610	-10.946906	0.000000	0.000000	0.000000	0.000000	0.000000	0.000000	-0.002944	0.229786	0.087634	0.000000	0.000000	1.000000	97.000000	1.000000
15069.684843	0.095513	0.639688	0.010977	87.028893	-17.428610	-10.946906	0.000000	0.000000	0.000000	0.000000	0.000000	0.000000	-0.002944	0.229786	0.087634	0.000000	0.000000	1.000000	97.000000	1.000000
15069.688176	0.095501	0.640362	0.011259	87.179779	-18.308748	-11.784233	0.000000	0.000000	0.000000	0.000000	0.000000	0.000000	-0.003567	0.202086	0.084693	0.000000	0.000000	1.000000	97.000000	1.000000
15069.691510	0.095501	0.640362	0.011259	87.179779	-18.308748	-11.784233	0.000000	0.000000	0.000000	0.000000	0.000000	0.000000	-0.003567	0.202086	0.084693	0.000000	0.000000	1.000000	97.000000	1.000000
15069.694843	0.095501	0.640362	0.011259	87.179779	-18.308748	-11.784233	0.000000	0.000000	0.000000	0.000000	0.000000	0.000000	-0.003567	0.202086	0.084693	0.000000	0.000000	1.000000	97.000000	1.000000
15069.698176	0.095503	0.640975	0.011494	87.349449	-19.206253	-12.632466	0.000000	0.000000	0.000000	0.000000	0.000000	0.000000	0.000449	0.183865	0.070412	0.000000	0.000000	1.000000	97.000000	1.000000
15069.701510	0.095503	0.640975	0.011494	87.349449	-19.206253	-12.632466	0.000000	0.000000	0.000000	0.000000	0.000000	0.000000	0.000449	0.183865	0.070412	0.000000	0.000000	1.000000	97.000000	1.000000
15069.704843	0.095503	0.640975	0.011494	87.349449	-19.206253	-12.632466	0.000000	0.000000	0.000000	0.000000	0.000000	0.000000	0.000449	0.183865	0.070412	0.000000	0.000000	1.000000	97.000000	1.000000
15069.708176	0.095498	0.641500	0.011696	87.514862	-20.359804	-13.742714	0.000000	0.000000	0.000000	0.000000	0.000000	0.000000	-0.001572	0.157717	0.060534	0.000000	0.000000	1.000000	97.000000	1.000000
15069.711510	0.095498	0.641500	0.011696	87.514862	-20.359804	-13.742714	0.000000	0.000000	0.000000	0.000000	0.000000	0.000000	-0.001572	0.157717	0.060534	0.000000	0.000000	1.000000	97.000000	1.000000
15069.714843	0.095498	0.641500	0.011696	87.514862	-20.359804	-13.742714	0.000000	0.000000	0.000000	0.000000	0.000000	0.000000	-0.001572	0.157717	0.060534	0.000000	0.000000	1.000000	97.000000	1.000000
15069.718176	0.095498	0.641500	0.011696	87.663094	-21.720755	-15.071950	0.000000	0.000000	0.000000	0.000000	0.000000	0.000000	-0.001572	0.157717	0.060534	0.000000	0.000000	1.000000	97.000000	1.000000
15069.721510	0.095505	0.641918	0.011846	87.663094	-21.720755	-15.071950	0.000000	0.000000	0.000000	0.000000	0.000000	0.000000	0.002249	0.125375	0.045205	0.000000	0.000000	1.000000	97.000000	1.000000
15069.724843	0.095505	0.641918	0.011846	87.663094	-21.720755	-15.071950	0.000000	0.000000	0.000000	0.000000	0.000000	0.000000	0.002249	0.125375	0.045205	0.000000	0.000000	1.000000	97.000000	1.000000
15069.728176	0.095505	0.641918	0.011846	87.802071	-23.038965	-16.360542	0.000000	0.000000	0.000000	0.000000	0.000000	0.000000	0.002249	0.125375	0.045205	0.000000	0.000000	1.000000	97.000000	1.000000
15069.731510	0.095505	0.641918	0.011846	87.802071	-23.038965	-16.360542	0.000000	0.000000	0.000000	0.000000	0.000000	0.000000	0.002249	0.125375	0.045205	0.000000	0.000000	1.000000	97.000000	1.000000
[truncated: 627 more rows]
