# Supplementary material for: Haptic Guidance Needs to Be Intuitive Not Just Informative to Improve Human Motor Accuracy
Source: PLoS One. 2016 Mar 16;11(3):e0150912. doi: 10.1371/journal.pone.0150912 (PMC4794196; doi:10.1371/journal.pone.0150912)
Supplement: S1 Data — (ZIP) [file pone.0150912.s001.zip › Subject6/exp1_0098.txt]

Time	PosX	PosY	PosZ	RotX	RotY	RotZ	ForceX	ForceY	ForceZ	MomentX	MomentY	MomentZ	VelocityX	VelocityY	VelocityZ	CalibratedWeight	ButtonDown	Condition	Trial	Visual
15073.584996	0.001289	0.484218	0.247107	75.661461	41.863400	43.033356	0.000000	0.000000	0.000000	0.000000	0.000000	0.000000	-0.070247	-0.046904	-0.017161	0.000000	1.000000	1.000000	98.000000	0.000000
15073.588329	0.000921	0.483886	0.246976	75.559563	42.283600	43.564804	0.000000	0.000000	0.000000	0.000000	0.000000	0.000000	-0.110380	-0.099748	-0.039024	0.000000	1.000000	1.000000	98.000000	0.000000
15073.591662	0.000921	0.483886	0.246976	75.559563	42.283600	43.564804	0.000000	0.000000	0.000000	0.000000	0.000000	0.000000	-0.110380	-0.099748	-0.039024	0.000000	1.000000	1.000000	98.000000	0.000000
15073.594996	0.000921	0.483886	0.246976	75.559563	42.283600	43.564804	0.000000	0.000000	0.000000	0.000000	0.000000	0.000000	-0.110380	-0.099748	-0.039024	0.000000	1.000000	1.000000	98.000000	0.000000
15073.598329	0.000921	0.483886	0.246976	75.447906	42.725780	44.094761	0.000000	0.000000	0.000000	0.000000	0.000000	0.000000	-0.110380	-0.099748	-0.039024	0.000000	1.000000	1.000000	98.000000	0.000000
15073.601662	0.000787	0.483710	0.246904	75.447906	42.725780	44.094761	0.000000	0.000000	0.000000	0.000000	0.000000	0.000000	-0.040137	-0.052832	-0.021852	0.000000	1.000000	1.000000	98.000000	0.000000
15073.604996	0.000787	0.483710	0.246904	75.447906	42.725780	44.094761	0.000000	0.000000	0.000000	0.000000	0.000000	0.000000	-0.040137	-0.052832	-0.021852	0.000000	1.000000	1.000000	98.000000	0.000000
15073.608329	0.000787	0.483710	0.246904	75.341347	43.140938	44.581913	0.000000	0.000000	0.000000	0.000000	0.000000	0.000000	-0.040137	-0.052832	-0.021852	0.000000	1.000000	1.000000	98.000000	0.000000
15073.611662	0.000787	0.483710	0.246904	75.341347	43.140938	44.581913	0.000000	0.000000	0.000000	0.000000	0.000000	0.000000	-0.040137	-0.052832	-0.021852	0.000000	1.000000	1.000000	98.000000	0.000000
15073.614996	0.000687	0.483534	0.246831	75.341347	43.140938	44.581913	0.000000	0.000000	0.000000	0.000000	0.000000	0.000000	-0.030102	-0.052827	-0.021886	0.000000	1.000000	1.000000	98.000000	0.000000
15073.618329	0.000687	0.483534	0.246831	75.267624	43.470745	45.018887	0.000000	0.000000	0.000000	0.000000	0.000000	0.000000	-0.030102	-0.052827	-0.021886	0.000000	1.000000	1.000000	98.000000	0.000000
15073.621662	0.000687	0.483534	0.246831	75.267624	43.470745	45.018887	0.000000	0.000000	0.000000	0.000000	0.000000	0.000000	-0.030102	-0.052827	-0.021886	0.000000	1.000000	1.000000	98.000000	0.000000
15073.624996	0.000687	0.483534	0.246831	75.267624	43.470745	45.018887	0.000000	0.000000	0.000000	0.000000	0.000000	0.000000	-0.030102	-0.052827	-0.021886	0.000000	1.000000	1.000000	98.000000	0.000000
15073.628329	0.000553	0.483217	0.246588	75.257965	43.611317	45.193962	0.000000	0.000000	0.000000	0.000000	0.000000	0.000000	-0.040161	-0.095129	-0.072926	0.000000	1.000000	1.000000	98.000000	0.000000
15073.631662	0.000553	0.483217	0.246588	75.257965	43.611317	45.193962	0.000000	0.000000	0.000000	0.000000	0.000000	0.000000	-0.040161	-0.095129	-0.072926	0.000000	1.000000	1.000000	98.000000	0.000000
15073.634996	0.000553	0.483217	0.246588	75.257965	43.611317	45.193962	0.000000	0.000000	0.000000	0.000000	0.000000	0.000000	-0.040161	-0.095129	-0.072926	0.000000	1.000000	1.000000	98.000000	0.000000
15073.638329	0.000553	0.483095	0.246433	75.277382	43.673347	45.256638	0.000000	0.000000	0.000000	0.000000	0.000000	0.000000	-0.000037	-0.036365	-0.046491	0.000000	1.000000	1.000000	98.000000	0.000000
15073.641662	0.000553	0.483095	0.246433	75.277382	43.673347	45.256638	0.000000	0.000000	0.000000	0.000000	0.000000	0.000000	-0.000037	-0.036365	-0.046491	0.000000	1.000000	1.000000	98.000000	0.000000
15073.644996	0.000553	0.483095	0.246433	75.277382	43.673347	45.256638	0.000000	0.000000	0.000000	0.000000	0.000000	0.000000	-0.000037	-0.036365	-0.046491	0.000000	1.000000	1.000000	98.000000	0.000000
15073.648329	0.000553	0.483095	0.246433	75.297752	43.747433	45.333237	0.000000	0.000000	0.000000	0.000000	0.000000	0.000000	-0.000037	-0.036365	-0.046491	0.000000	1.000000	1.000000	98.000000	0.000000
15073.651662	0.000553	0.482973	0.246246	75.297752	43.747433	45.333237	0.000000	0.000000	0.000000	0.000000	0.000000	0.000000	-0.000044	-0.036697	-0.056071	0.000000	1.000000	1.000000	98.000000	0.000000
15073.654996	0.000553	0.482973	0.246246	75.297752	43.747433	45.333237	0.000000	0.000000	0.000000	0.000000	0.000000	0.000000	-0.000044	-0.036697	-0.056071	0.000000	1.000000	1.000000	98.000000	0.000000
15073.658329	0.000553	0.482973	0.246246	75.323891	43.837311	45.421886	0.000000	0.000000	0.000000	0.000000	0.000000	0.000000	-0.000044	-0.036697	-0.056071	0.000000	1.000000	1.000000	98.000000	0.000000
15073.661662	0.000553	0.482973	0.246246	75.323891	43.837311	45.421886	0.000000	0.000000	0.000000	0.000000	0.000000	0.000000	-0.000044	-0.036697	-0.056071	0.000000	1.000000	1.000000	98.000000	0.000000
15073.664996	0.000586	0.482830	0.246012	75.323891	43.837311	45.421886	0.000000	0.000000	0.000000	0.000000	0.000000	0.000000	0.009959	-0.042961	-0.070244	0.000000	1.000000	1.000000	98.000000	0.000000
15073.668329	0.000586	0.482830	0.246012	75.352264	43.933105	45.519444	0.000000	0.000000	0.000000	0.000000	0.000000	0.000000	0.009959	-0.042961	-0.070244	0.000000	1.000000	1.000000	98.000000	0.000000
15073.671662	0.000586	0.482830	0.246012	75.352264	43.933105	45.519444	0.000000	0.000000	0.000000	0.000000	0.000000	0.000000	0.009959	-0.042961	-0.070244	0.000000	1.000000	1.000000	98.000000	0.000000
15073.674996	0.000586	0.482830	0.246012	75.352264	43.933105	45.519444	0.000000	0.000000	0.000000	0.000000	0.000000	0.000000	0.009959	-0.042961	-0.070244	0.000000	1.000000	1.000000	98.000000	0.000000
15073.678329	0.000552	0.482501	0.245417	75.387642	44.035950	45.624153	0.000000	0.000000	0.000000	0.000000	0.000000	0.000000	-0.010155	-0.098750	-0.178483	0.000000	1.000000	1.000000	98.000000	0.000000
15073.681662	0.000552	0.482501	0.245417	75.387642	44.035950	45.624153	0.000000	0.000000	0.000000	0.000000	0.000000	0.000000	-0.010155	-0.098750	-0.178483	0.000000	1.000000	1.000000	98.000000	0.000000
15073.684996	0.000552	0.482501	0.245417	75.387642	44.035950	45.624153	0.000000	0.000000	0.000000	0.000000	0.000000	0.000000	-0.010155	-0.098750	-0.178483	0.000000	1.000000	1.000000	98.000000	0.000000
15073.688329	0.000552	0.482501	0.245417	75.427452	44.158787	45.738712	0.000000	0.000000	0.000000	0.000000	0.000000	0.000000	-0.010155	-0.098750	-0.178483	0.000000	0.000000	1.000000	98.000000	0.000000
15073.691662	0.000552	0.482333	0.245039	75.427452	44.158787	45.738712	0.000000	0.000000	0.000000	0.000000	0.000000	0.000000	-0.000089	-0.050180	-0.113306	0.000000	0.000000	1.000000	98.000000	0.000000
15073.694996	0.000552	0.482333	0.245039	75.427452	44.158787	45.738712	0.000000	0.000000	0.000000	0.000000	0.000000	0.000000	-0.000089	-0.050180	-0.113306	0.000000	0.000000	1.000000	98.000000	0.000000
15073.698329	0.000552	0.482333	0.245039	75.480019	44.305092	45.881073	0.000000	0.000000	0.000000	0.000000	0.000000	0.000000	-0.000089	-0.050180	-0.113306	0.000000	0.000000	1.000000	98.000000	0.000000
15073.701662	0.000552	0.482333	0.245039	75.480019	44.305092	45.881073	0.000000	0.000000	0.000000	0.000000	0.000000	0.000000	-0.000089	-0.050180	-0.113306	0.000000	0.000000	1.000000	98.000000	0.000000
15073.704996	0.000551	0.482125	0.244566	75.480019	44.305092	45.881073	0.000000	0.000000	0.000000	0.000000	0.000000	0.000000	-0.000111	-0.062655	-0.141774	0.000000	0.000000	1.000000	98.000000	0.000000
15073.708329	0.000584	0.481933	0.244045	75.533745	44.451550	45.971397	0.000000	0.000000	0.000000	0.000000	0.000000	0.000000	0.009863	-0.057338	-0.156547	0.000000	0.000000	1.000000	98.000000	0.000000
15073.711662	0.000584	0.481933	0.244045	75.533745	44.451550	45.971397	0.000000	0.000000	0.000000	0.000000	0.000000	0.000000	0.009863	-0.057338	-0.156547	0.000000	0.000000	1.000000	98.000000	0.000000
15073.714996	0.000584	0.481933	0.244045	75.533745	44.451550	45.971397	0.000000	0.000000	0.000000	0.000000	0.000000	0.000000	0.009863	-0.057338	-0.156547	0.000000	0.000000	1.000000	98.000000	0.000000
15073.718329	0.000584	0.481933	0.244045	75.604271	44.584328	45.883236	0.000000	0.000000	0.000000	0.000000	0.000000	0.000000	0.009863	-0.057338	-0.156547	0.000000	0.000000	1.000000	98.000000	0.000000
15073.721662	0.000617	0.481760	0.243473	75.604271	44.584328	45.883236	0.000000	0.000000	0.000000	0.000000	0.000000	0.000000	0.009835	-0.052040	-0.171360	0.000000	0.000000	1.000000	98.000000	0.000000
15073.724996	0.000617	0.481760	0.243473	75.604271	44.584328	45.883236	0.000000	0.000000	0.000000	0.000000	0.000000	0.000000	0.009835	-0.052040	-0.171360	0.000000	0.000000	1.000000	98.000000	0.000000
15073.728329	0.000650	0.481566	0.242854	75.666077	44.631954	45.580364	0.000000	0.000000	0.000000	0.000000	0.000000	0.000000	0.009806	-0.058196	-0.185818	0.000000	0.000000	1.000000	98.000000	0.000000
15073.731662	0.000650	0.481566	0.242854	75.666077	44.631954	45.580364	0.000000	0.000000	0.000000	0.000000	0.000000	0.000000	0.009806	-0.058196	-0.185818	0.000000	0.000000	1.000000	98.000000	0.000000
15073.734996	0.000650	0.481566	0.242854	75.666077	44.631954	45.580364	0.000000	0.000000	0.000000	0.000000	0.000000	0.000000	0.009806	-0.058196	-0.185818	0.000000	0.000000	1.000000	98.000000	0.000000
15073.738329	0.000650	0.481566	0.242854	75.634186	44.281841	45.004478	0.000000	0.000000	0.000000	0.000000	0.000000	0.000000	0.009806	-0.058196	-0.185818	0.000000	0.000000	1.000000	98.000000	0.000000
15073.741662	0.000616	0.481430	0.242248	75.634186	44.281841	45.004478	0.000000	0.000000	0.000000	0.000000	0.000000	0.000000	-0.010130	-0.040769	-0.181827	0.000000	0.000000	1.000000	98.000000	0.000000
15073.744996	0.000616	0.481430	0.242248	75.634186	44.281841	45.004478	0.000000	0.000000	0.000000	0.000000	0.000000	0.000000	-0.010130	-0.040769	-0.181827	0.000000	0.000000	1.000000	98.000000	0.000000
15073.748329	0.000582	0.481297	0.241705	75.473412	43.314106	44.048859	0.000000	0.000000	0.000000	0.000000	0.000000	0.000000	-0.010096	-0.040036	-0.162758	0.000000	0.000000	1.000000	98.000000	0.000000
15073.751662	0.000582	0.481297	0.241705	75.473412	43.314106	44.048859	0.000000	0.000000	0.000000	0.000000	0.000000	0.000000	-0.010096	-0.040036	-0.162758	0.000000	0.000000	1.000000	98.000000	0.000000
15073.754996	0.000582	0.481297	0.241705	75.473412	43.314106	44.048859	0.000000	0.000000	0.000000	0.000000	0.000000	0.000000	-0.010096	-0.040036	-0.162758	0.000000	0.000000	1.000000	98.000000	0.000000
15073.758329	0.000582	0.481297	0.241705	75.227440	41.969971	42.749008	0.000000	0.000000	0.000000	0.000000	0.000000	0.000000	-0.010096	-0.040036	-0.162758	0.000000	0.000000	1.000000	98.000000	0.000000
15073.761662	0.000582	0.481242	0.241224	75.227440	41.969971	42.749008	0.000000	0.000000	0.000000	0.000000	0.000000	0.000000	-0.000120	-0.016442	-0.144426	0.000000	0.000000	1.000000	98.000000	0.000000
15073.764996	0.000582	0.481242	0.241224	75.227440	41.969971	42.749008	0.000000	0.000000	0.000000	0.000000	0.000000	0.000000	-0.000120	-0.016442	-0.144426	0.000000	0.000000	1.000000	98.000000	0.000000
15073.768329	0.000582	0.481242	0.241224	74.968742	40.645050	41.431362	0.000000	0.000000	0.000000	0.000000	0.000000	0.000000	-0.000120	-0.016442	-0.144426	0.000000	0.000000	1.000000	98.000000	0.000000
15073.771662	0.000582	0.481242	0.241224	74.968742	40.645050	41.431362	0.000000	0.000000	0.000000	0.000000	0.000000	0.000000	-0.000120	-0.016442	-0.144426	0.000000	0.000000	1.000000	98.000000	0.000000
15073.774996	0.000548	0.481226	0.240773	74.968742	40.645050	41.431362	0.000000	0.000000	0.000000	0.000000	0.000000	0.000000	-0.010052	-0.004660	-0.135281	0.000000	0.000000	1.000000	98.000000	0.000000
15073.778329	0.000548	0.481211	0.240322	74.721886	39.459576	40.182251	0.000000	0.000000	0.000000	0.000000	0.000000	0.000000	-0.000106	-0.004662	-0.135415	0.000000	0.000000	1.000000	98.000000	0.000000
15073.781662	0.000548	0.481211	0.240322	74.721886	39.459576	40.182251	0.000000	0.000000	0.000000	0.000000	0.000000	0.000000	-0.000106	-0.004662	-0.135415	0.000000	0.000000	1.000000	98.000000	0.000000
15073.784996	0.000548	0.481211	0.240322	74.721886	39.459576	40.182251	0.000000	0.000000	0.000000	0.000000	0.000000	0.000000	-0.000106	-0.004662	-0.135415	0.000000	0.000000	1.000000	98.000000	0.000000
15073.788329	0.000548	0.481211	0.240322	74.498703	38.438049	39.118477	0.000000	0.000000	0.000000	0.000000	0.000000	0.000000	-0.000106	-0.004662	-0.135415	0.000000	0.000000	1.000000	98.000000	0.000000
15073.791662	0.000515	0.481272	0.239900	74.498703	38.438049	39.118477	0.000000	0.000000	0.000000	0.000000	0.000000	0.000000	-0.010027	0.018517	-0.126626	0.000000	0.000000	1.000000	98.000000	0.000000
15073.794996	0.000515	0.481272	0.239900	74.498703	38.438049	39.118477	0.000000	0.000000	0.000000	0.000000	0.000000	0.000000	-0.010027	0.018517	-0.126626	0.000000	0.000000	1.000000	98.000000	0.000000
15073.798329	0.000515	0.481272	0.239900	74.301300	37.586834	38.307671	0.000000	0.000000	0.000000	0.000000	0.000000	0.000000	-0.010027	0.018517	-0.126626	0.000000	0.000000	1.000000	98.000000	0.000000
15073.801662	0.000515	0.481272	0.239900	74.301300	37.586834	38.307671	0.000000	0.000000	0.000000	0.000000	0.000000	0.000000	-0.010027	0.018517	-0.126626	0.000000	0.000000	1.000000	98.000000	0.000000
15073.804996	0.000481	0.481410	0.239474	74.301300	37.586834	38.307671	0.000000	0.000000	0.000000	0.000000	0.000000	0.000000	-0.010015	0.041319	-0.127531	0.000000	0.000000	1.000000	98.000000	0.000000
15073.808329	0.000415	0.481624	0.239046	74.137093	36.892357	37.648716	0.000000	0.000000	0.000000	0.000000	0.000000	0.000000	-0.019919	0.064090	-0.128441	0.000000	0.000000	1.000000	98.000000	0.000000
15073.811662	0.000415	0.481624	0.239046	74.137093	36.892357	37.648716	0.000000	0.000000	0.000000	0.000000	0.000000	0.000000	-0.019919	0.064090	-0.128441	0.000000	0.000000	1.000000	98.000000	0.000000
15073.814996	0.000415	0.481624	0.239046	74.137093	36.892357	37.648716	0.000000	0.000000	0.000000	0.000000	0.000000	0.000000	-0.019919	0.064090	-0.128441	0.000000	0.000000	1.000000	98.000000	0.000000
15073.818329	0.000415	0.481624	0.239046	74.002861	36.345112	37.130280	0.000000	0.000000	0.000000	0.000000	0.000000	0.000000	-0.019919	0.064090	-0.128441	0.000000	0.000000	1.000000	98.000000	0.000000
15073.821662	0.000349	0.481894	0.238600	74.002861	36.345112	37.130280	0.000000	0.000000	0.000000	0.000000	0.000000	0.000000	-0.019897	0.080936	-0.134023	0.000000	0.000000	1.000000	98.000000	0.000000
15073.824996	0.000349	0.481894	0.238600	74.002861	36.345112	37.130280	0.000000	0.000000	0.000000	0.000000	0.000000	0.000000	-0.019897	0.080936	-0.134023	0.000000	0.000000	1.000000	98.000000	0.000000
15073.828329	0.000282	0.482314	0.238114	73.907974	35.963398	36.770706	0.000000	0.000000	0.000000	0.000000	0.000000	0.000000	-0.019877	0.126055	-0.145534	0.000000	0.000000	1.000000	98.000000	0.000000
15073.831662	0.000282	0.482314	0.238114	73.907974	35.963398	36.770706	0.000000	0.000000	0.000000	0.000000	0.000000	0.000000	-0.019877	0.126055	-0.145534	0.000000	0.000000	1.000000	98.000000	0.000000
15073.834996	0.000282	0.482314	0.238114	73.907974	35.963398	36.770706	0.000000	0.000000	0.000000	0.000000	0.000000	0.000000	-0.019877	0.126055	-0.145534	0.000000	0.000000	1.000000	98.000000	0.000000
15073.838329	0.000282	0.482314	0.238114	73.848389	35.731750	36.547081	0.000000	0.000000	0.000000	0.000000	0.000000	0.000000	-0.019877	0.126055	-0.145534	0.000000	0.000000	1.000000	98.000000	0.000000
15073.841662	0.000315	0.482787	0.237545	73.848389	35.731750	36.547081	0.000000	0.000000	0.000000	0.000000	0.000000	0.000000	0.009824	0.142053	-0.170702	0.000000	0.000000	1.000000	98.000000	0.000000
15073.844996	0.000315	0.482787	0.237545	73.848389	35.731750	36.547081	0.000000	0.000000	0.000000	0.000000	0.000000	0.000000	0.009824	0.142053	-0.170702	0.000000	0.000000	1.000000	98.000000	0.000000
15073.848329	0.000348	0.483446	0.236871	73.824997	35.629669	36.446152	0.000000	0.000000	0.000000	0.000000	0.000000	0.000000	0.009792	0.197602	-0.202338	0.000000	0.000000	1.000000	98.000000	0.000000
15073.851662	0.000348	0.483446	0.236871	73.824997	35.629669	36.446152	0.000000	0.000000	0.000000	0.000000	0.000000	0.000000	0.009792	0.197602	-0.202338	0.000000	0.000000	1.000000	98.000000	0.000000
15073.854996	0.000348	0.483446	0.236871	73.824997	35.629669	36.446152	0.000000	0.000000	0.000000	0.000000	0.000000	0.000000	0.009792	0.197602	-0.202338	0.000000	0.000000	1.000000	98.000000	0.000000
15073.858329	0.000446	0.484194	0.236078	73.841606	35.614185	36.407032	0.000000	0.000000	0.000000	0.000000	0.000000	0.000000	0.029499	0.224271	-0.238024	0.000000	0.000000	1.000000	98.000000	0.000000
15073.861662	0.000446	0.484194	0.236078	73.841606	35.614185	36.407032	0.000000	0.000000	0.000000	0.000000	0.000000	0.000000	0.029499	0.224271	-0.238024	0.000000	0.000000	1.000000	98.000000	0.000000
15073.864996	0.000446	0.484194	0.236078	73.841606	35.614185	36.407032	0.000000	0.000000	0.000000	0.000000	0.000000	0.000000	0.029499	0.224271	-0.238024	0.000000	0.000000	1.000000	98.000000	0.000000
15073.868329	0.000577	0.485084	0.235113	73.884453	35.536594	36.268482	0.000000	0.000000	0.000000	0.000000	0.000000	0.000000	0.039250	0.267172	-0.289298	0.000000	0.000000	1.000000	98.000000	0.000000
15073.871662	0.000577	0.485084	0.235113	73.884453	35.536594	36.268482	0.000000	0.000000	0.000000	0.000000	0.000000	0.000000	0.039250	0.267172	-0.289298	0.000000	0.000000	1.000000	98.000000	0.000000
15073.874996	0.000577	0.485084	0.235113	73.884453	35.536594	36.268482	0.000000	0.000000	0.000000	0.000000	0.000000	0.000000	0.039250	0.267172	-0.289298	0.000000	0.000000	1.000000	98.000000	0.000000
15073.878329	0.000707	0.486042	0.234012	73.959694	35.374844	36.003410	0.000000	0.000000	0.000000	0.000000	0.000000	0.000000	0.039099	0.287409	-0.330253	0.000000	0.000000	1.000000	98.000000	0.000000
15073.881662	0.000707	0.486042	0.234012	73.959694	35.374844	36.003410	0.000000	0.000000	0.000000	0.000000	0.000000	0.000000	0.039099	0.287409	-0.330253	0.000000	0.000000	1.000000	98.000000	0.000000
15073.884996	0.000707	0.486042	0.234012	73.959694	35.374844	36.003410	0.000000	0.000000	0.000000	0.000000	0.000000	0.000000	0.039099	0.287409	-0.330253	0.000000	0.000000	1.000000	98.000000	0.000000
15073.888329	0.000870	0.487123	0.232755	74.060173	35.134941	35.624142	0.000000	0.000000	0.000000	0.000000	0.000000	0.000000	0.048742	0.324125	-0.377190	0.000000	0.000000	1.000000	98.000000	0.000000
15073.891662	0.000870	0.487123	0.232755	74.060173	35.134941	35.624142	0.000000	0.000000	0.000000	0.000000	0.000000	0.000000	0.048742	0.324125	-0.377190	0.000000	0.000000	1.000000	98.000000	0.000000
15073.894996	0.000870	0.487123	0.232755	74.060173	35.134941	35.624142	0.000000	0.000000	0.000000	0.000000	0.000000	0.000000	0.048742	0.324125	-0.377190	0.000000	0.000000	1.000000	98.000000	0.000000
15073.898329	0.001064	0.488286	0.231341	74.175171	34.857288	35.182140	0.000000	0.000000	0.000000	0.000000	0.000000	0.000000	0.058298	0.349079	-0.424108	0.000000	0.000000	1.000000	98.000000	0.000000
15073.901662	0.001064	0.488286	0.231341	74.175171	34.857288	35.182140	0.000000	0.000000	0.000000	0.000000	0.000000	0.000000	0.058298	0.349079	-0.424108	0.000000	0.000000	1.000000	98.000000	0.000000
15073.904996	0.001064	0.488286	0.231341	74.175171	34.857288	35.182140	0.000000	0.000000	0.000000	0.000000	0.000000	0.000000	0.058298	0.349079	-0.424108	0.000000	0.000000	1.000000	98.000000	0.000000
15073.908329	0.001290	0.489569	0.229768	74.305916	34.547245	34.687351	0.000000	0.000000	0.000000	0.000000	0.000000	0.000000	0.067752	0.384886	-0.472029	0.000000	0.000000	1.000000	98.000000	0.000000
15073.911662	0.001290	0.489569	0.229768	74.305916	34.547245	34.687351	0.000000	0.000000	0.000000	0.000000	0.000000	0.000000	0.067752	0.384886	-0.472029	0.000000	0.000000	1.000000	98.000000	0.000000
15073.914996	0.001290	0.489569	0.229768	74.305916	34.547245	34.687351	0.000000	0.000000	0.000000	0.000000	0.000000	0.000000	0.067752	0.384886	-0.472029	0.000000	0.000000	1.000000	98.000000	0.000000
15073.918329	0.001547	0.490896	0.228069	74.454239	34.194679	34.126331	0.000000	0.000000	0.000000	0.000000	0.000000	0.000000	0.077114	0.398143	-0.509547	0.000000	0.000000	1.000000	98.000000	0.000000
15073.921662	0.001547	0.490896	0.228069	74.454239	34.194679	34.126331	0.000000	0.000000	0.000000	0.000000	0.000000	0.000000	0.077114	0.398143	-0.509547	0.000000	0.000000	1.000000	98.000000	0.000000
15073.924996	0.001547	0.490896	0.228069	74.454239	34.194679	34.126331	0.000000	0.000000	0.000000	0.000000	0.000000	0.000000	0.077114	0.398143	-0.509547	0.000000	0.000000	1.000000	98.000000	0.000000
15073.928329	0.001867	0.492341	0.226241	74.608505	33.810886	33.517036	0.000000	0.000000	0.000000	0.000000	0.000000	0.000000	0.096090	0.433443	-0.548642	0.000000	0.000000	1.000000	98.000000	0.000000
15073.931662	0.001867	0.492341	0.226241	74.608505	33.810886	33.517036	0.000000	0.000000	0.000000	0.000000	0.000000	0.000000	0.096090	0.433443	-0.548642	0.000000	0.000000	1.000000	98.000000	0.000000
15073.934996	0.001867	0.492341	0.226241	74.608505	33.810886	33.517036	0.000000	0.000000	0.000000	0.000000	0.000000	0.000000	0.096090	0.433443	-0.548642	0.000000	0.000000	1.000000	98.000000	0.000000
15073.938329	0.002218	0.493866	0.224315	74.763519	33.411846	32.886425	0.000000	0.000000	0.000000	0.000000	0.000000	0.000000	0.105181	0.457542	-0.577744	0.000000	0.000000	1.000000	98.000000	0.000000
15073.941662	0.002218	0.493866	0.224315	74.763519	33.411846	32.886425	0.000000	0.000000	0.000000	0.000000	0.000000	0.000000	0.105181	0.457542	-0.577744	0.000000	0.000000	1.000000	98.000000	0.000000
15073.944996	0.002218	0.493866	0.224315	74.763519	33.411846	32.886425	0.000000	0.000000	0.000000	0.000000	0.000000	0.000000	0.105181	0.457542	-0.577744	0.000000	0.000000	1.000000	98.000000	0.000000
15073.948329	0.002695	0.495468	0.222257	74.926720	32.987579	32.211044	0.000000	0.000000	0.000000	0.000000	0.000000	0.000000	0.143133	0.480626	-0.617382	0.000000	0.000000	1.000000	98.000000	0.000000
15073.951662	0.002695	0.495468	0.222257	74.926720	32.987579	32.211044	0.000000	0.000000	0.000000	0.000000	0.000000	0.000000	0.143133	0.480626	-0.617382	0.000000	0.000000	1.000000	98.000000	0.000000
15073.954996	0.002695	0.495468	0.222257	74.926720	32.987579	32.211044	0.000000	0.000000	0.000000	0.000000	0.000000	0.000000	0.143133	0.480626	-0.617382	0.000000	0.000000	1.000000	98.000000	0.000000
15073.958329	0.003233	0.497130	0.220116	75.097023	32.521072	31.470360	0.000000	0.000000	0.000000	0.000000	0.000000	0.000000	0.161430	0.498488	-0.642179	0.000000	0.000000	1.000000	98.000000	0.000000
15073.961662	0.003233	0.497130	0.220116	75.097023	32.521072	31.470360	0.000000	0.000000	0.000000	0.000000	0.000000	0.000000	0.161430	0.498488	-0.642179	0.000000	0.000000	1.000000	98.000000	0.000000
15073.964996	0.003233	0.497130	0.220116	75.097023	32.521072	31.470360	0.000000	0.000000	0.000000	0.000000	0.000000	0.000000	0.161430	0.498488	-0.642179	0.000000	0.000000	1.000000	98.000000	0.000000
15073.968329	0.003895	0.498867	0.217873	75.283577	31.965452	30.600992	0.000000	0.000000	0.000000	0.000000	0.000000	0.000000	0.198680	0.521181	-0.672853	0.000000	0.000000	1.000000	98.000000	0.000000
15073.971662	0.003895	0.498867	0.217873	75.283577	31.965452	30.600992	0.000000	0.000000	0.000000	0.000000	0.000000	0.000000	0.198680	0.521181	-0.672853	0.000000	0.000000	1.000000	98.000000	0.000000
15073.974996	0.003895	0.498867	0.217873	75.283577	31.965452	30.600992	0.000000	0.000000	0.000000	0.000000	0.000000	0.000000	0.198680	0.521181	-0.672853	0.000000	0.000000	1.000000	98.000000	0.000000
15073.978329	0.004616	0.500622	0.215514	75.489693	31.333637	29.615215	0.000000	0.000000	0.000000	0.000000	0.000000	0.000000	0.216264	0.526475	-0.707962	0.000000	0.000000	1.000000	98.000000	0.000000
15073.981662	0.004616	0.500622	0.215514	75.489693	31.333637	29.615215	0.000000	0.000000	0.000000	0.000000	0.000000	0.000000	0.216264	0.526475	-0.707962	0.000000	0.000000	1.000000	98.000000	0.000000
15073.984996	0.004616	0.500622	0.215514	75.489693	31.333637	29.615215	0.000000	0.000000	0.000000	0.000000	0.000000	0.000000	0.216264	0.526475	-0.707962	0.000000	0.000000	1.000000	98.000000	0.000000
15073.988329	0.005490	0.502447	0.213014	75.705330	30.621710	28.517971	0.000000	0.000000	0.000000	0.000000	0.000000	0.000000	0.262112	0.547479	-0.749947	0.000000	0.000000	1.000000	98.000000	0.000000
15073.991662	0.005490	0.502447	0.213014	75.705330	30.621710	28.517971	0.000000	0.000000	0.000000	0.000000	0.000000	0.000000	0.262112	0.547479	-0.749947	0.000000	0.000000	1.000000	98.000000	0.000000
15073.994996	0.005490	0.502447	0.213014	75.705330	30.621710	28.517971	0.000000	0.000000	0.000000	0.000000	0.000000	0.000000	0.262112	0.547479	-0.749947	0.000000	0.000000	1.000000	98.000000	0.000000
15073.998329	0.006419	0.504323	0.210391	75.928772	29.889629	27.418190	0.000000	0.000000	0.000000	0.000000	0.000000	0.000000	0.278788	0.562724	-0.786975	0.000000	0.000000	1.000000	98.000000	0.000000
15074.001662	0.006419	0.504323	0.210391	75.928772	29.889629	27.418190	0.000000	0.000000	0.000000	0.000000	0.000000	0.000000	0.278788	0.562724	-0.786975	0.000000	0.000000	1.000000	98.000000	0.000000
15074.004996	0.006419	0.504323	0.210391	75.928772	29.889629	27.418190	0.000000	0.000000	0.000000	0.000000	0.000000	0.000000	0.278788	0.562724	-0.786975	0.000000	0.000000	1.000000	98.000000	0.000000
15074.008329	0.007434	0.506211	0.207644	76.144722	29.168739	26.445412	0.000000	0.000000	0.000000	0.000000	0.000000	0.000000	0.304554	0.566442	-0.823898	0.000000	0.000000	1.000000	98.000000	0.000000
15074.011662	0.007434	0.506211	0.207644	76.144722	29.168739	26.445412	0.000000	0.000000	0.000000	0.000000	0.000000	0.000000	0.304554	0.566442	-0.823898	0.000000	0.000000	1.000000	98.000000	0.000000
15074.014996	0.007434	0.506211	0.207644	76.144722	29.168739	26.445412	0.000000	0.000000	0.000000	0.000000	0.000000	0.000000	0.304554	0.566442	-0.823898	0.000000	0.000000	1.000000	98.000000	0.000000
15074.018329	0.008440	0.508093	0.204793	76.361038	28.483797	25.913794	0.000000	0.000000	0.000000	0.000000	0.000000	0.000000	0.301580	0.564647	-0.855468	0.000000	0.000000	1.000000	98.000000	0.000000
15074.021662	0.008440	0.508093	0.204793	76.361038	28.483797	25.913794	0.000000	0.000000	0.000000	0.000000	0.000000	0.000000	0.301580	0.564647	-0.855468	0.000000	0.000000	1.000000	98.000000	0.000000
15074.024996	0.008440	0.508093	0.204793	76.361038	28.483797	25.913794	0.000000	0.000000	0.000000	0.000000	0.000000	0.000000	0.301580	0.564647	-0.855468	0.000000	0.000000	1.000000	98.000000	0.000000
15074.028329	0.009497	0.509965	0.201799	76.586464	27.831837	25.716639	0.000000	0.000000	0.000000	0.000000	0.000000	0.000000	0.317077	0.561682	-0.897958	0.000000	0.000000	1.000000	98.000000	0.000000
15074.031662	0.009497	0.509965	0.201799	76.586464	27.831837	25.716639	0.000000	0.000000	0.000000	0.000000	0.000000	0.000000	0.317077	0.561682	-0.897958	0.000000	0.000000	1.000000	98.000000	0.000000
15074.034996	0.009497	0.509965	0.201799	76.586464	27.831837	25.716639	0.000000	0.000000	0.000000	0.000000	0.000000	0.000000	0.317077	0.561682	-0.897958	0.000000	0.000000	1.000000	98.000000	0.000000
15074.038329	0.010542	0.511777	0.198720	76.828529	27.239658	25.627132	0.000000	0.000000	0.000000	0.000000	0.000000	0.000000	0.313693	0.543348	-0.923817	0.000000	0.000000	1.000000	98.000000	0.000000
15074.041662	0.010542	0.511777	0.198720	76.828529	27.239658	25.627132	0.000000	0.000000	0.000000	0.000000	0.000000	0.000000	0.313693	0.543348	-0.923817	0.000000	0.000000	1.000000	98.000000	0.000000
15074.044996	0.010542	0.511777	0.198720	76.828529	27.239658	25.627132	0.000000	0.000000	0.000000	0.000000	0.000000	0.000000	0.313693	0.543348	-0.923817	0.000000	0.000000	1.000000	98.000000	0.000000
15074.048329	0.011699	0.513575	0.195495	77.110970	26.829054	25.420025	0.000000	0.000000	0.000000	0.000000	0.000000	0.000000	0.347057	0.539625	-0.967485	0.000000	0.000000	1.000000	98.000000	0.000000
15074.051662	0.011699	0.513575	0.195495	77.110970	26.829054	25.420025	0.000000	0.000000	0.000000	0.000000	0.000000	0.000000	0.347057	0.539625	-0.967485	0.000000	0.000000	1.000000	98.000000	0.000000
15074.054996	0.011699	0.513575	0.195495	77.110970	26.829054	25.420025	0.000000	0.000000	0.000000	0.000000	0.000000	0.000000	0.347057	0.539625	-0.967485	0.000000	0.000000	1.000000	98.000000	0.000000
15074.058329	0.012966	0.515347	0.192176	77.436005	26.735149	25.352221	0.000000	0.000000	0.000000	0.000000	0.000000	0.000000	0.379946	0.531483	-0.995653	0.000000	0.000000	1.000000	98.000000	0.000000
15074.061662	0.012966	0.515347	0.192176	77.436005	26.735149	25.352221	0.000000	0.000000	0.000000	0.000000	0.000000	0.000000	0.379946	0.531483	-0.995653	0.000000	0.000000	1.000000	98.000000	0.000000
15074.064996	0.012966	0.515347	0.192176	77.436005	26.735149	25.352221	0.000000	0.000000	0.000000	0.000000	0.000000	0.000000	0.379946	0.531483	-0.995653	0.000000	0.000000	1.000000	98.000000	0.000000
15074.068329	0.014339	0.517090	0.188762	77.789261	26.977356	25.792778	0.000000	0.000000	0.000000	0.000000	0.000000	0.000000	0.412097	0.523053	-1.024277	0.000000	0.000000	1.000000	98.000000	0.000000
15074.071662	0.014339	0.517090	0.188762	77.789261	26.977356	25.792778	0.000000	0.000000	0.000000	0.000000	0.000000	0.000000	0.412097	0.523053	-1.024277	0.000000	0.000000	1.000000	98.000000	0.000000
15074.074996	0.014339	0.517090	0.188762	77.789261	26.977356	25.792778	0.000000	0.000000	0.000000	0.000000	0.000000	0.000000	0.412097	0.523053	-1.024277	0.000000	0.000000	1.000000	98.000000	0.000000
15074.078329	0.015788	0.518828	0.185303	78.152840	27.428503	26.449829	0.000000	0.000000	0.000000	0.000000	0.000000	0.000000	0.434702	0.521159	-1.037791	0.000000	0.000000	1.000000	98.000000	0.000000
15074.081662	0.015788	0.518828	0.185303	78.152840	27.428503	26.449829	0.000000	0.000000	0.000000	0.000000	0.000000	0.000000	0.434702	0.521159	-1.037791	0.000000	0.000000	1.000000	98.000000	0.000000
15074.084996	0.015788	0.518828	0.185303	78.152840	27.428503	26.449829	0.000000	0.000000	0.000000	0.000000	0.000000	0.000000	0.434702	0.521159	-1.037791	0.000000	0.000000	1.000000	98.000000	0.000000
15074.088329	0.017311	0.520523	0.181801	78.524651	27.949814	26.929323	0.000000	0.000000	0.000000	0.000000	0.000000	0.000000	0.456804	0.508563	-1.050494	0.000000	0.000000	1.000000	98.000000	0.000000
15074.091662	0.017311	0.520523	0.181801	78.524651	27.949814	26.929323	0.000000	0.000000	0.000000	0.000000	0.000000	0.000000	0.456804	0.508563	-1.050494	0.000000	0.000000	1.000000	98.000000	0.000000
15074.094996	0.017311	0.520523	0.181801	78.524651	27.949814	26.929323	0.000000	0.000000	0.000000	0.000000	0.000000	0.000000	0.456804	0.508563	-1.050494	0.000000	0.000000	1.000000	98.000000	0.000000
15074.098329	0.018905	0.522176	0.178257	78.893227	28.482031	27.296206	0.000000	0.000000	0.000000	0.000000	0.000000	0.000000	0.478371	0.495976	-1.063342	0.000000	0.000000	1.000000	98.000000	0.000000
15074.101662	0.018905	0.522176	0.178257	78.893227	28.482031	27.296206	0.000000	0.000000	0.000000	0.000000	0.000000	0.000000	0.478371	0.495976	-1.063342	0.000000	0.000000	1.000000	98.000000	0.000000
15074.104996	0.018905	0.522176	0.178257	78.893227	28.482031	27.296206	0.000000	0.000000	0.000000	0.000000	0.000000	0.000000	0.478371	0.495976	-1.063342	0.000000	0.000000	1.000000	98.000000	0.000000
15074.108329	0.020509	0.523837	0.174647	79.254204	29.153704	28.008303	0.000000	0.000000	0.000000	0.000000	0.000000	0.000000	0.481172	0.498340	-1.082756	0.000000	0.000000	1.000000	98.000000	0.000000
15074.111662	0.020509	0.523837	0.174647	79.254204	29.153704	28.008303	0.000000	0.000000	0.000000	0.000000	0.000000	0.000000	0.481172	0.498340	-1.082756	0.000000	0.000000	1.000000	98.000000	0.000000
15074.114996	0.020509	0.523837	0.174647	79.254204	29.153704	28.008303	0.000000	0.000000	0.000000	0.000000	0.000000	0.000000	0.481172	0.498340	-1.082756	0.000000	0.000000	1.000000	98.000000	0.000000
15074.118329	0.022211	0.525471	0.170973	79.606041	30.065393	29.178589	0.000000	0.000000	0.000000	0.000000	0.000000	0.000000	0.510540	0.490067	-1.102205	0.000000	0.000000	1.000000	98.000000	0.000000
15074.121662	0.022211	0.525471	0.170973	79.606041	30.065393	29.178589	0.000000	0.000000	0.000000	0.000000	0.000000	0.000000	0.510540	0.490067	-1.102205	0.000000	0.000000	1.000000	98.000000	0.000000
15074.124996	0.022211	0.525471	0.170973	79.606041	30.065393	29.178589	0.000000	0.000000	0.000000	0.000000	0.000000	0.000000	0.510540	0.490067	-1.102205	0.000000	0.000000	1.000000	98.000000	0.000000
15074.128329	0.024006	0.527087	0.167177	79.956879	31.328535	30.633488	0.000000	0.000000	0.000000	0.000000	0.000000	0.000000	0.538480	0.484909	-1.138779	0.000000	0.000000	1.000000	98.000000	0.000000
15074.131662	0.024006	0.527087	0.167177	79.956879	31.328535	30.633488	0.000000	0.000000	0.000000	0.000000	0.000000	0.000000	0.538480	0.484909	-1.138779	0.000000	0.000000	1.000000	98.000000	0.000000
15074.134996	0.024006	0.527087	0.167177	79.956879	31.328535	30.633488	0.000000	0.000000	0.000000	0.000000	0.000000	0.000000	0.538480	0.484909	-1.138779	0.000000	0.000000	1.000000	98.000000	0.000000
15074.138329	0.025831	0.528647	0.163228	80.312859	32.887470	32.465500	0.000000	0.000000	0.000000	0.000000	0.000000	0.000000	0.547365	0.467910	-1.184910	0.000000	0.000000	1.000000	98.000000	0.000000
15074.141662	0.025831	0.528647	0.163228	80.312859	32.887470	32.465500	0.000000	0.000000	0.000000	0.000000	0.000000	0.000000	0.547365	0.467910	-1.184910	0.000000	0.000000	1.000000	98.000000	0.000000
15074.144996	0.025831	0.528647	0.163228	80.312859	32.887470	32.465500	0.000000	0.000000	0.000000	0.000000	0.000000	0.000000	0.547365	0.467910	-1.184910	0.000000	0.000000	1.000000	98.000000	0.000000
15074.148329	0.027712	0.530201	0.159133	80.662476	34.537964	34.460106	0.000000	0.000000	0.000000	0.000000	0.000000	0.000000	0.564410	0.466340	-1.228331	0.000000	0.000000	1.000000	98.000000	0.000000
15074.151662	0.027712	0.530201	0.159133	80.662476	34.537964	34.460106	0.000000	0.000000	0.000000	0.000000	0.000000	0.000000	0.564410	0.466340	-1.228331	0.000000	0.000000	1.000000	98.000000	0.000000
15074.154996	0.027712	0.530201	0.159133	80.662476	34.537964	34.460106	0.000000	0.000000	0.000000	0.000000	0.000000	0.000000	0.564410	0.466340	-1.228331	0.000000	0.000000	1.000000	98.000000	0.000000
15074.158329	0.029703	0.531744	0.154853	80.995529	36.227032	36.688309	0.000000	0.000000	0.000000	0.000000	0.000000	0.000000	0.597398	0.462756	-1.284210	0.000000	0.000000	1.000000	98.000000	0.000000
15074.161662	0.029703	0.531744	0.154853	80.995529	36.227032	36.688309	0.000000	0.000000	0.000000	0.000000	0.000000	0.000000	0.597398	0.462756	-1.284210	0.000000	0.000000	1.000000	98.000000	0.000000
15074.164996	0.029703	0.531744	0.154853	80.995529	36.227032	36.688309	0.000000	0.000000	0.000000	0.000000	0.000000	0.000000	0.597398	0.462756	-1.284210	0.000000	0.000000	1.000000	98.000000	0.000000
15074.168329	0.031802	0.533277	0.150419	81.301003	37.774323	38.791176	0.000000	0.000000	0.000000	0.000000	0.000000	0.000000	0.629453	0.459818	-1.330078	0.000000	0.000000	1.000000	98.000000	0.000000
15074.171662	0.031802	0.533277	0.150419	81.301003	37.774323	38.791176	0.000000	0.000000	0.000000	0.000000	0.000000	0.000000	0.629453	0.459818	-1.330078	0.000000	0.000000	1.000000	98.000000	0.000000
15074.174996	0.031802	0.533277	0.150419	81.301003	37.774323	38.791176	0.000000	0.000000	0.000000	0.000000	0.000000	0.000000	0.629453	0.459818	-1.330078	0.000000	0.000000	1.000000	98.000000	0.000000
15074.178329	0.034027	0.534840	0.145766	81.600922	38.994034	40.371330	0.000000	0.000000	0.000000	0.000000	0.000000	0.000000	0.667593	0.468894	-1.395792	0.000000	0.000000	1.000000	98.000000	0.000000
15074.181662	0.034027	0.534840	0.145766	81.600922	38.994034	40.371330	0.000000	0.000000	0.000000	0.000000	0.000000	0.000000	0.667593	0.468894	-1.395792	0.000000	0.000000	1.000000	98.000000	0.000000
15074.184996	0.034027	0.534840	0.145766	81.600922	38.994034	40.371330	0.000000	0.000000	0.000000	0.000000	0.000000	0.000000	0.667593	0.468894	-1.395792	0.000000	0.000000	1.000000	98.000000	0.000000
15074.188329	0.036409	0.536462	0.141016	81.901917	39.739323	41.472107	0.000000	0.000000	0.000000	0.000000	0.000000	0.000000	0.714583	0.486813	-1.425052	0.000000	0.000000	1.000000	98.000000	0.000000
15074.191662	0.036409	0.536462	0.141016	81.901917	39.739323	41.472107	0.000000	0.000000	0.000000	0.000000	0.000000	0.000000	0.714583	0.486813	-1.425052	0.000000	0.000000	1.000000	98.000000	0.000000
15074.194996	0.036409	0.536462	0.141016	81.901917	39.739323	41.472107	0.000000	0.000000	0.000000	0.000000	0.000000	0.000000	0.714583	0.486813	-1.425052	0.000000	0.000000	1.000000	98.000000	0.000000
15074.198329	0.038913	0.538207	0.136159	82.209503	39.693161	41.835629	0.000000	0.000000	0.000000	0.000000	0.000000	0.000000	0.751193	0.523289	-1.457312	0.000000	0.000000	1.000000	98.000000	0.000000
15074.201662	0.038913	0.538207	0.136159	82.209503	39.693161	41.835629	0.000000	0.000000	0.000000	0.000000	0.000000	0.000000	0.751193	0.523289	-1.457312	0.000000	0.000000	1.000000	98.000000	0.000000
15074.204996	0.038913	0.538207	0.136159	82.209503	39.693161	41.835629	0.000000	0.000000	0.000000	0.000000	0.000000	0.000000	0.751193	0.523289	-1.457312	0.000000	0.000000	1.000000	98.000000	0.000000
15074.208329	0.041452	0.540041	0.131238	82.533005	38.581951	41.166946	0.000000	0.000000	0.000000	0.000000	0.000000	0.000000	0.761889	0.550331	-1.476211	0.000000	0.000000	1.000000	98.000000	0.000000
15074.211662	0.041452	0.540041	0.131238	82.533005	38.581951	41.166946	0.000000	0.000000	0.000000	0.000000	0.000000	0.000000	0.761889	0.550331	-1.476211	0.000000	0.000000	1.000000	98.000000	0.000000
15074.214996	0.041452	0.540041	0.131238	82.533005	38.581951	41.166946	0.000000	0.000000	0.000000	0.000000	0.000000	0.000000	0.761889	0.550331	-1.476211	0.000000	0.000000	1.000000	98.000000	0.000000
15074.218329	0.044005	0.542010	0.126363	82.881256	36.307171	38.883995	0.000000	0.000000	0.000000	0.000000	0.000000	0.000000	0.765860	0.590804	-1.462460	0.000000	0.000000	1.000000	98.000000	0.000000
15074.221662	0.044005	0.542010	0.126363	82.881256	36.307171	38.883995	0.000000	0.000000	0.000000	0.000000	0.000000	0.000000	0.765860	0.590804	-1.462460	0.000000	0.000000	1.000000	98.000000	0.000000
15074.224996	0.044005	0.542010	0.126363	82.881256	36.307171	38.883995	0.000000	0.000000	0.000000	0.000000	0.000000	0.000000	0.765860	0.590804	-1.462460	0.000000	0.000000	1.000000	98.000000	0.000000
15074.228329	0.046655	0.544099	0.121549	83.154388	32.281746	34.932636	0.000000	0.000000	0.000000	0.000000	0.000000	0.000000	0.794919	0.626717	-1.444323	0.000000	0.000000	1.000000	98.000000	0.000000
15074.231662	0.046655	0.544099	0.121549	83.154388	32.281746	34.932636	0.000000	0.000000	0.000000	0.000000	0.000000	0.000000	0.794919	0.626717	-1.444323	0.000000	0.000000	1.000000	98.000000	0.000000
15074.234996	0.046655	0.544099	0.121549	83.154388	32.281746	34.932636	0.000000	0.000000	0.000000	0.000000	0.000000	0.000000	0.794919	0.626717	-1.444323	0.000000	0.000000	1.000000	98.000000	0.000000
15074.238329	0.049327	0.546324	0.116914	83.214989	26.589104	29.811348	0.000000	0.000000	0.000000	0.000000	0.000000	0.000000	0.801742	0.667412	-1.390254	0.000000	0.000000	1.000000	98.000000	0.000000
15074.241662	0.049327	0.546324	0.116914	83.214989	26.589104	29.811348	0.000000	0.000000	0.000000	0.000000	0.000000	0.000000	0.801742	0.667412	-1.390254	0.000000	0.000000	1.000000	98.000000	0.000000
15074.244996	0.049327	0.546324	0.116914	83.214989	26.589104	29.811348	0.000000	0.000000	0.000000	0.000000	0.000000	0.000000	0.801742	0.667412	-1.390254	0.000000	0.000000	1.000000	98.000000	0.000000
15074.248329	0.052075	0.548679	0.112419	83.062088	20.163858	24.254553	0.000000	0.000000	0.000000	0.000000	0.000000	0.000000	0.824318	0.706501	-1.348728	0.000000	0.000000	1.000000	98.000000	0.000000
15074.251662	0.052075	0.548679	0.112419	83.062088	20.163858	24.254553	0.000000	0.000000	0.000000	0.000000	0.000000	0.000000	0.824318	0.706501	-1.348728	0.000000	0.000000	1.000000	98.000000	0.000000
15074.254996	0.052075	0.548679	0.112419	83.062088	20.163858	24.254553	0.000000	0.000000	0.000000	0.000000	0.000000	0.000000	0.824318	0.706501	-1.348728	0.000000	0.000000	1.000000	98.000000	0.000000
15074.258329	0.055030	0.551096	0.108020	82.791595	13.876769	18.594694	0.000000	0.000000	0.000000	0.000000	0.000000	0.000000	0.886357	0.725141	-1.319604	0.000000	0.000000	1.000000	98.000000	0.000000
15074.261662	0.055030	0.551096	0.108020	82.791595	13.876769	18.594694	0.000000	0.000000	0.000000	0.000000	0.000000	0.000000	0.886357	0.725141	-1.319604	0.000000	0.000000	1.000000	98.000000	0.000000
15074.264996	0.055030	0.551096	0.108020	82.791595	13.876769	18.594694	0.000000	0.000000	0.000000	0.000000	0.000000	0.000000	0.886357	0.725141	-1.319604	0.000000	0.000000	1.000000	98.000000	0.000000
15074.268329	0.058135	0.553577	0.103721	82.452698	8.126511	12.905112	0.000000	0.000000	0.000000	0.000000	0.000000	0.000000	0.931449	0.744119	-1.289540	0.000000	0.000000	1.000000	98.000000	0.000000
15074.271662	0.058135	0.553577	0.103721	82.452698	8.126511	12.905112	0.000000	0.000000	0.000000	0.000000	0.000000	0.000000	0.931449	0.744119	-1.289540	0.000000	0.000000	1.000000	98.000000	0.000000
15074.274996	0.058135	0.553577	0.103721	82.452698	8.126511	12.905112	0.000000	0.000000	0.000000	0.000000	0.000000	0.000000	0.931449	0.744119	-1.289540	0.000000	0.000000	1.000000	98.000000	0.000000
15074.278329	0.061327	0.556077	0.099456	82.058411	3.125001	7.666226	0.000000	0.000000	0.000000	0.000000	0.000000	0.000000	0.957805	0.750241	-1.279659	0.000000	0.000000	1.000000	98.000000	0.000000
15074.281662	0.061327	0.556077	0.099456	82.058411	3.125001	7.666226	0.000000	0.000000	0.000000	0.000000	0.000000	0.000000	0.957805	0.750241	-1.279659	0.000000	0.000000	1.000000	98.000000	0.000000
15074.284996	0.061327	0.556077	0.099456	82.058411	3.125001	7.666226	0.000000	0.000000	0.000000	0.000000	0.000000	0.000000	0.957805	0.750241	-1.279659	0.000000	0.000000	1.000000	98.000000	0.000000
15074.288329	0.064469	0.558543	0.095188	81.640175	-1.169171	3.237270	0.000000	0.000000	0.000000	0.000000	0.000000	0.000000	0.942554	0.739646	-1.280351	0.000000	0.000000	1.000000	98.000000	0.000000
15074.291662	0.064469	0.558543	0.095188	81.640175	-1.169171	3.237270	0.000000	0.000000	0.000000	0.000000	0.000000	0.000000	0.942554	0.739646	-1.280351	0.000000	0.000000	1.000000	98.000000	0.000000
15074.294996	0.064469	0.558543	0.095188	81.640175	-1.169171	3.237270	0.000000	0.000000	0.000000	0.000000	0.000000	0.000000	0.942554	0.739646	-1.280351	0.000000	0.000000	1.000000	98.000000	0.000000
15074.298329	0.067456	0.561004	0.090926	81.205048	-4.963037	-0.400212	0.000000	0.000000	0.000000	0.000000	0.000000	0.000000	0.895960	0.738300	-1.278521	0.000000	0.000000	1.000000	98.000000	0.000000
15074.301662	0.067456	0.561004	0.090926	81.205048	-4.963037	-0.400212	0.000000	0.000000	0.000000	0.000000	0.000000	0.000000	0.895960	0.738300	-1.278521	0.000000	0.000000	1.000000	98.000000	0.000000
15074.304996	0.067456	0.561004	0.090926	81.205048	-4.963037	-0.400212	0.000000	0.000000	0.000000	0.000000	0.000000	0.000000	0.895960	0.738300	-1.278521	0.000000	0.000000	1.000000	98.000000	0.000000
15074.308329	0.070183	0.563501	0.086659	80.781616	-8.234660	-3.587682	0.000000	0.000000	0.000000	0.000000	0.000000	0.000000	0.818081	0.749226	-1.280316	0.000000	0.000000	1.000000	98.000000	0.000000
15074.311662	0.070183	0.563501	0.086659	80.781616	-8.234660	-3.587682	0.000000	0.000000	0.000000	0.000000	0.000000	0.000000	0.818081	0.749226	-1.280316	0.000000	0.000000	1.000000	98.000000	0.000000
15074.314996	0.070183	0.563501	0.086659	80.781616	-8.234660	-3.587682	0.000000	0.000000	0.000000	0.000000	0.000000	0.000000	0.818081	0.749226	-1.280316	0.000000	0.000000	1.000000	98.000000	0.000000
15074.318329	0.072654	0.565956	0.082384	80.454941	-10.846712	-6.496635	0.000000	0.000000	0.000000	0.000000	0.000000	0.000000	0.741351	0.736263	-1.282534	0.000000	0.000000	1.000000	98.000000	0.000000
15074.321662	0.072654	0.565956	0.082384	80.454941	-10.846712	-6.496635	0.000000	0.000000	0.000000	0.000000	0.000000	0.000000	0.741351	0.736263	-1.282534	0.000000	0.000000	1.000000	98.000000	0.000000
15074.324996	0.072654	0.565956	0.082384	80.454941	-10.846712	-6.496635	0.000000	0.000000	0.000000	0.000000	0.000000	0.000000	0.741351	0.736263	-1.282534	0.000000	0.000000	1.000000	98.000000	0.000000
15074.328329	0.074998	0.568377	0.078065	80.312012	-12.221330	-7.962018	0.000000	0.000000	0.000000	0.000000	0.000000	0.000000	0.703152	0.726449	-1.295688	0.000000	0.000000	1.000000	98.000000	0.000000
15074.331662	0.074998	0.568377	0.078065	80.312012	-12.221330	-7.962018	0.000000	0.000000	0.000000	0.000000	0.000000	0.000000	0.703152	0.726449	-1.295688	0.000000	0.000000	1.000000	98.000000	0.000000
15074.334996	0.074998	0.568377	0.078065	80.312012	-12.221330	-7.962018	0.000000	0.000000	0.000000	0.000000	0.000000	0.000000	0.703152	0.726449	-1.295688	0.000000	0.000000	1.000000	98.000000	0.000000
15074.338329	0.077245	0.570803	0.073732	80.316269	-12.056984	-7.018620	0.000000	0.000000	0.000000	0.000000	0.000000	0.000000	0.674272	0.727642	-1.299704	0.000000	0.000000	1.000000	98.000000	0.000000
15074.341662	0.077245	0.570803	0.073732	80.316269	-12.056984	-7.018620	0.000000	0.000000	0.000000	0.000000	0.000000	0.000000	0.674272	0.727642	-1.299704	0.000000	0.000000	1.000000	98.000000	0.000000
15074.344996	0.077245	0.570803	0.073732	80.316269	-12.056984	-7.018620	0.000000	0.000000	0.000000	0.000000	0.000000	0.000000	0.674272	0.727642	-1.299704	0.000000	0.000000	1.000000	98.000000	0.000000
15074.348329	0.079396	0.573183	0.069378	80.390984	-11.357107	-5.576152	0.000000	0.000000	0.000000	0.000000	0.000000	0.000000	0.645250	0.714216	-1.306406	0.000000	0.000000	1.000000	98.000000	0.000000
15074.351662	0.079396	0.573183	0.069378	80.390984	-11.357107	-5.576152	0.000000	0.000000	0.000000	0.000000	0.000000	0.000000	0.645250	0.714216	-1.306406	0.000000	0.000000	1.000000	98.000000	0.000000
15074.354996	0.079396	0.573183	0.069378	80.390984	-11.357107	-5.576152	0.000000	0.000000	0.000000	0.000000	0.000000	0.000000	0.645250	0.714216	-1.306406	0.000000	0.000000	1.000000	98.000000	0.000000
15074.358329	0.081443	0.575574	0.065116	80.476288	-10.747505	-4.520164	0.000000	0.000000	0.000000	0.000000	0.000000	0.000000	0.614225	0.717313	-1.278505	0.000000	0.000000	1.000000	98.000000	0.000000
15074.361662	0.081443	0.575574	0.065116	80.476288	-10.747505	-4.520164	0.000000	0.000000	0.000000	0.000000	0.000000	0.000000	0.614225	0.717313	-1.278505	0.000000	0.000000	1.000000	98.000000	0.000000
15074.364996	0.081443	0.575574	0.065116	80.476288	-10.747505	-4.520164	0.000000	0.000000	0.000000	0.000000	0.000000	0.000000	0.614225	0.717313	-1.278505	0.000000	0.000000	1.000000	98.000000	0.000000
15074.368329	0.083360	0.577968	0.060914	80.561180	-10.488519	-4.318185	0.000000	0.000000	0.000000	0.000000	0.000000	0.000000	0.574927	0.718104	-1.260548	0.000000	0.000000	1.000000	98.000000	0.000000
15074.371662	0.083360	0.577968	0.060914	80.561180	-10.488519	-4.318185	0.000000	0.000000	0.000000	0.000000	0.000000	0.000000	0.574927	0.718104	-1.260548	0.000000	0.000000	1.000000	98.000000	0.000000
15074.374996	0.083360	0.577968	0.060914	80.561180	-10.488519	-4.318185	0.000000	0.000000	0.000000	0.000000	0.000000	0.000000	0.574927	0.718104	-1.260548	0.000000	0.000000	1.000000	98.000000	0.000000
15074.378329	0.085187	0.580355	0.056854	80.634354	-10.443193	-4.404351	0.000000	0.000000	0.000000	0.000000	0.000000	0.000000	0.548106	0.716204	-1.217958	0.000000	0.000000	1.000000	98.000000	0.000000
15074.381662	0.085187	0.580355	0.056854	80.634354	-10.443193	-4.404351	0.000000	0.000000	0.000000	0.000000	0.000000	0.000000	0.548106	0.716204	-1.217958	0.000000	0.000000	1.000000	98.000000	0.000000
15074.384996	0.085187	0.580355	0.056854	80.634354	-10.443193	-4.404351	0.000000	0.000000	0.000000	0.000000	0.000000	0.000000	0.548106	0.716204	-1.217958	0.000000	0.000000	1.000000	98.000000	0.000000
15074.388329	0.086833	0.582711	0.052961	80.687515	-10.350535	-4.072332	0.000000	0.000000	0.000000	0.000000	0.000000	0.000000	0.493724	0.706696	-1.167822	0.000000	0.000000	1.000000	98.000000	0.000000
15074.391662	0.086833	0.582711	0.052961	80.687515	-10.350535	-4.072332	0.000000	0.000000	0.000000	0.000000	0.000000	0.000000	0.493724	0.706696	-1.167822	0.000000	0.000000	1.000000	98.000000	0.000000
15074.394996	0.086833	0.582711	0.052961	80.687515	-10.350535	-4.072332	0.000000	0.000000	0.000000	0.000000	0.000000	0.000000	0.493724	0.706696	-1.167822	0.000000	0.000000	1.000000	98.000000	0.000000
15074.398329	0.088330	0.585057	0.049251	80.729538	-10.159026	-3.145131	0.000000	0.000000	0.000000	0.000000	0.000000	0.000000	0.449189	0.703899	-1.113246	0.000000	0.000000	1.000000	98.000000	0.000000
15074.401662	0.088330	0.585057	0.049251	80.729538	-10.159026	-3.145131	0.000000	0.000000	0.000000	0.000000	0.000000	0.000000	0.449189	0.703899	-1.113246	0.000000	0.000000	1.000000	98.000000	0.000000
15074.404996	0.088330	0.585057	0.049251	80.729538	-10.159026	-3.145131	0.000000	0.000000	0.000000	0.000000	0.000000	0.000000	0.449189	0.703899	-1.113246	0.000000	0.000000	1.000000	98.000000	0.000000
15074.408329	0.089809	0.587361	0.045733	80.744003	-9.733557	-2.006238	0.000000	0.000000	0.000000	0.000000	0.000000	0.000000	0.443680	0.691148	-1.055383	0.000000	0.000000	1.000000	98.000000	0.000000
15074.411662	0.089809	0.587361	0.045733	80.744003	-9.733557	-2.006238	0.000000	0.000000	0.000000	0.000000	0.000000	0.000000	0.443680	0.691148	-1.055383	0.000000	0.000000	1.000000	98.000000	0.000000
15074.414996	0.089809	0.587361	0.045733	80.744003	-9.733557	-2.006238	0.000000	0.000000	0.000000	0.000000	0.000000	0.000000	0.443680	0.691148	-1.055383	0.000000	0.000000	1.000000	98.000000	0.000000
15074.418329	0.091320	0.589627	0.042401	80.738632	-9.004673	-0.848242	0.000000	0.000000	0.000000	0.000000	0.000000	0.000000	0.453335	0.679794	-0.999642	0.000000	0.000000	1.000000	98.000000	0.000000
15074.421662	0.091320	0.589627	0.042401	80.738632	-9.004673	-0.848242	0.000000	0.000000	0.000000	0.000000	0.000000	0.000000	0.453335	0.679794	-0.999642	0.000000	0.000000	1.000000	98.000000	0.000000
15074.424996	0.091320	0.589627	0.042401	80.738632	-9.004673	-0.848242	0.000000	0.000000	0.000000	0.000000	0.000000	0.000000	0.453335	0.679794	-0.999642	0.000000	0.000000	1.000000	98.000000	0.000000
15074.428329	0.092830	0.591858	0.039198	80.735046	-7.974449	0.234024	0.000000	0.000000	0.000000	0.000000	0.000000	0.000000	0.453091	0.669174	-0.960894	0.000000	0.000000	1.000000	98.000000	0.000000
15074.431662	0.092830	0.591858	0.039198	80.735046	-7.974449	0.234024	0.000000	0.000000	0.000000	0.000000	0.000000	0.000000	0.453091	0.669174	-0.960894	0.000000	0.000000	1.000000	98.000000	0.000000
15074.434996	0.092830	0.591858	0.039198	80.735046	-7.974449	0.234024	0.000000	0.000000	0.000000	0.000000	0.000000	0.000000	0.453091	0.669174	-0.960894	0.000000	0.000000	1.000000	98.000000	0.000000
15074.438329	0.094371	0.594020	0.036151	80.775803	-6.896502	1.298717	0.000000	0.000000	0.000000	0.000000	0.000000	0.000000	0.462164	0.648796	-0.914081	0.000000	0.000000	1.000000	98.000000	0.000000
15074.441662	0.094371	0.594020	0.036151	80.775803	-6.896502	1.298717	0.000000	0.000000	0.000000	0.000000	0.000000	0.000000	0.462164	0.648796	-0.914081	0.000000	0.000000	1.000000	98.000000	0.000000
15074.444996	0.094371	0.594020	0.036151	80.775803	-6.896502	1.298717	0.000000	0.000000	0.000000	0.000000	0.000000	0.000000	0.462164	0.648796	-0.914081	0.000000	0.000000	1.000000	98.000000	0.000000
15074.448329	0.095863	0.596089	0.033220	80.897331	-6.024064	2.268741	0.000000	0.000000	0.000000	0.000000	0.000000	0.000000	0.447651	0.620550	-0.879257	0.000000	0.000000	1.000000	98.000000	0.000000
15074.451662	0.095863	0.596089	0.033220	80.897331	-6.024064	2.268741	0.000000	0.000000	0.000000	0.000000	0.000000	0.000000	0.447651	0.620550	-0.879257	0.000000	0.000000	1.000000	98.000000	0.000000
15074.454996	0.095863	0.596089	0.033220	80.897331	-6.024064	2.268741	0.000000	0.000000	0.000000	0.000000	0.000000	0.000000	0.447651	0.620550	-0.879257	0.000000	0.000000	1.000000	98.000000	0.000000
15074.458329	0.097322	0.598070	0.030469	81.090584	-5.582470	2.877687	0.000000	0.000000	0.000000	0.000000	0.000000	0.000000	0.437589	0.594208	-0.825274	0.000000	0.000000	1.000000	98.000000	0.000000
15074.461662	0.097322	0.598070	0.030469	81.090584	-5.582470	2.877687	0.000000	0.000000	0.000000	0.000000	0.000000	0.000000	0.437589	0.594208	-0.825274	0.000000	0.000000	1.000000	98.000000	0.000000
15074.464996	0.097322	0.598070	0.030469	81.090584	-5.582470	2.877687	0.000000	0.000000	0.000000	0.000000	0.000000	0.000000	0.437589	0.594208	-0.825274	0.000000	0.000000	1.000000	98.000000	0.000000
15074.468329	0.098737	0.599963	0.027837	81.334694	-5.649939	3.163856	0.000000	0.000000	0.000000	0.000000	0.000000	0.000000	0.424686	0.568021	-0.789422	0.000000	0.000000	1.000000	98.000000	0.000000
15074.471662	0.098737	0.599963	0.027837	81.334694	-5.649939	3.163856	0.000000	0.000000	0.000000	0.000000	0.000000	0.000000	0.424686	0.568021	-0.789422	0.000000	0.000000	1.000000	98.000000	0.000000
15074.474996	0.098737	0.599963	0.027837	81.334694	-5.649939	3.163856	0.000000	0.000000	0.000000	0.000000	0.000000	0.000000	0.424686	0.568021	-0.789422	0.000000	0.000000	1.000000	98.000000	0.000000
15074.478329	0.100089	0.601772	0.025332	81.595131	-6.106620	3.174287	0.000000	0.000000	0.000000	0.000000	0.000000	0.000000	0.405604	0.542652	-0.751696	0.000000	0.000000	1.000000	98.000000	0.000000
15074.481662	0.100089	0.601772	0.025332	81.595131	-6.106620	3.174287	0.000000	0.000000	0.000000	0.000000	0.000000	0.000000	0.405604	0.542652	-0.751696	0.000000	0.000000	1.000000	98.000000	0.000000
15074.484996	0.100089	0.601772	0.025332	81.595131	-6.106620	3.174287	0.000000	0.000000	0.000000	0.000000	0.000000	0.000000	0.405604	0.542652	-0.751696	0.000000	0.000000	1.000000	98.000000	0.000000
15074.488329	0.101436	0.603484	0.022990	81.850594	-6.618675	2.953005	0.000000	0.000000	0.000000	0.000000	0.000000	0.000000	0.403931	0.513617	-0.702397	0.000000	0.000000	1.000000	98.000000	0.000000
15074.491662	0.101436	0.603484	0.022990	81.850594	-6.618675	2.953005	0.000000	0.000000	0.000000	0.000000	0.000000	0.000000	0.403931	0.513617	-0.702397	0.000000	0.000000	1.000000	98.000000	0.000000
15074.494996	0.101436	0.603484	0.022990	81.850594	-6.618675	2.953005	0.000000	0.000000	0.000000	0.000000	0.000000	0.000000	0.403931	0.513617	-0.702397	0.000000	0.000000	1.000000	98.000000	0.000000
15074.498329	0.102780	0.605086	0.020709	82.079720	-7.102491	2.440048	0.000000	0.000000	0.000000	0.000000	0.000000	0.000000	0.403273	0.480607	-0.684455	0.000000	0.000000	1.000000	98.000000	0.000000
15074.501662	0.102780	0.605086	0.020709	82.079720	-7.102491	2.440048	0.000000	0.000000	0.000000	0.000000	0.000000	0.000000	0.403273	0.480607	-0.684455	0.000000	0.000000	1.000000	98.000000	0.000000
15074.504996	0.102780	0.605086	0.020709	82.079720	-7.102491	2.440048	0.000000	0.000000	0.000000	0.000000	0.000000	0.000000	0.403273	0.480607	-0.684455	0.000000	0.000000	1.000000	98.000000	0.000000
15074.508329	0.104112	0.606539	0.018548	82.285789	-7.544252	1.956273	0.000000	0.000000	0.000000	0.000000	0.000000	0.000000	0.399711	0.435799	-0.648308	0.000000	0.000000	1.000000	98.000000	0.000000
15074.511662	0.104112	0.606539	0.018548	82.285789	-7.544252	1.956273	0.000000	0.000000	0.000000	0.000000	0.000000	0.000000	0.399711	0.435799	-0.648308	0.000000	0.000000	1.000000	98.000000	0.000000
15074.514996	0.104112	0.606539	0.018548	82.285789	-7.544252	1.956273	0.000000	0.000000	0.000000	0.000000	0.000000	0.000000	0.399711	0.435799	-0.648308	0.000000	0.000000	1.000000	98.000000	0.000000
15074.518329	0.105402	0.607859	0.016467	82.464409	-7.944601	1.681118	0.000000	0.000000	0.000000	0.000000	0.000000	0.000000	0.386860	0.396088	-0.624248	0.000000	0.000000	1.000000	98.000000	0.000000
15074.521662	0.105402	0.607859	0.016467	82.464409	-7.944601	1.681118	0.000000	0.000000	0.000000	0.000000	0.000000	0.000000	0.386860	0.396088	-0.624248	0.000000	0.000000	1.000000	98.000000	0.000000
15074.524996	0.105402	0.607859	0.016467	82.464409	-7.944601	1.681118	0.000000	0.000000	0.000000	0.000000	0.000000	0.000000	0.386860	0.396088	-0.624248	0.000000	0.000000	1.000000	98.000000	0.000000
15074.528329	0.106741	0.609022	0.014456	82.617775	-8.282857	1.535855	0.000000	0.000000	0.000000	0.000000	0.000000	0.000000	0.401910	0.349033	-0.603425	0.000000	0.000000	1.000000	98.000000	0.000000
15074.531662	0.106741	0.609022	0.014456	82.617775	-8.282857	1.535855	0.000000	0.000000	0.000000	0.000000	0.000000	0.000000	0.401910	0.349033	-0.603425	0.000000	0.000000	1.000000	98.000000	0.000000
15074.534996	0.106741	0.609022	0.014456	82.617775	-8.282857	1.535855	0.000000	0.000000	0.000000	0.000000	0.000000	0.000000	0.401910	0.349033	-0.603425	0.000000	0.000000	1.000000	98.000000	0.000000
15074.538329	0.108142	0.610071	0.012454	82.751213	-8.563583	1.345647	0.000000	0.000000	0.000000	0.000000	0.000000	0.000000	0.420025	0.314581	-0.600424	0.000000	0.000000	1.000000	98.000000	0.000000
15074.541662	0.108142	0.610071	0.012454	82.751213	-8.563583	1.345647	0.000000	0.000000	0.000000	0.000000	0.000000	0.000000	0.420025	0.314581	-0.600424	0.000000	0.000000	1.000000	98.000000	0.000000
15074.544996	0.108142	0.610071	0.012454	82.751213	-8.563583	1.345647	0.000000	0.000000	0.000000	0.000000	0.000000	0.000000	0.420025	0.314581	-0.600424	0.000000	0.000000	1.000000	98.000000	0.000000
15074.548329	0.109533	0.611032	0.010470	82.861168	-8.771678	1.152437	0.000000	0.000000	0.000000	0.000000	0.000000	0.000000	0.417478	0.288330	-0.595164	0.000000	0.000000	1.000000	98.000000	0.000000
15074.551662	0.109533	0.611032	0.010470	82.861168	-8.771678	1.152437	0.000000	0.000000	0.000000	0.000000	0.000000	0.000000	0.417478	0.288330	-0.595164	0.000000	0.000000	1.000000	98.000000	0.000000
15074.554996	0.109533	0.611032	0.010470	82.861168	-8.771678	1.152437	0.000000	0.000000	0.000000	0.000000	0.000000	0.000000	0.417478	0.288330	-0.595164	0.000000	0.000000	1.000000	98.000000	0.000000
15074.558329	0.110882	0.611919	0.008554	82.947151	-8.903570	0.925493	0.000000	0.000000	0.000000	0.000000	0.000000	0.000000	0.404525	0.266173	-0.575007	0.000000	0.000000	1.000000	98.000000	0.000000
15074.561662	0.110882	0.611919	0.008554	82.947151	-8.903570	0.925493	0.000000	0.000000	0.000000	0.000000	0.000000	0.000000	0.404525	0.266173	-0.575007	0.000000	0.000000	1.000000	98.000000	0.000000
15074.564996	0.110882	0.611919	0.008554	82.947151	-8.903570	0.925493	0.000000	0.000000	0.000000	0.000000	0.000000	0.000000	0.404525	0.266173	-0.575007	0.000000	0.000000	1.000000	98.000000	0.000000
15074.568329	0.112188	0.612734	0.006705	83.023941	-9.014889	0.766611	0.000000	0.000000	0.000000	0.000000	0.000000	0.000000	0.391970	0.244363	-0.554619	0.000000	0.000000	1.000000	98.000000	0.000000
15074.571662	0.112188	0.612734	0.006705	83.023941	-9.014889	0.766611	0.000000	0.000000	0.000000	0.000000	0.000000	0.000000	0.391970	0.244363	-0.554619	0.000000	0.000000	1.000000	98.000000	0.000000
15074.574996	0.112188	0.612734	0.006705	83.023941	-9.014889	0.766611	0.000000	0.000000	0.000000	0.000000	0.000000	0.000000	0.391970	0.244363	-0.554619	0.000000	0.000000	1.000000	98.000000	0.000000
15074.578329	0.113430	0.613503	0.004922	83.090874	-9.101702	0.895250	0.000000	0.000000	0.000000	0.000000	0.000000	0.000000	0.372607	0.230635	-0.534889	0.000000	0.000000	1.000000	98.000000	0.000000
15074.581662	0.113430	0.613503	0.004922	83.090874	-9.101702	0.895250	0.000000	0.000000	0.000000	0.000000	0.000000	0.000000	0.372607	0.230635	-0.534889	0.000000	0.000000	1.000000	98.000000	0.000000
15074.584996	0.113430	0.613503	0.004922	83.090874	-9.101702	0.895250	0.000000	0.000000	0.000000	0.000000	0.000000	0.000000	0.372607	0.230635	-0.534889	0.000000	0.000000	1.000000	98.000000	0.000000
15074.588329	0.114573	0.614194	0.003248	83.130562	-9.109924	1.262486	0.000000	0.000000	0.000000	0.000000	0.000000	0.000000	0.342912	0.207459	-0.502144	0.000000	0.000000	1.000000	98.000000	0.000000
15074.591662	0.114573	0.614194	0.003248	83.130562	-9.109924	1.262486	0.000000	0.000000	0.000000	0.000000	0.000000	0.000000	0.342912	0.207459	-0.502144	0.000000	0.000000	1.000000	98.000000	0.000000
15074.594996	0.114573	0.614194	0.003248	83.130562	-9.109924	1.262486	0.000000	0.000000	0.000000	0.000000	0.000000	0.000000	0.342912	0.207459	-0.502144	0.000000	0.000000	1.000000	98.000000	0.000000
15074.598329	0.115677	0.614842	0.001636	83.153732	-9.043744	1.338078	0.000000	0.000000	0.000000	0.000000	0.000000	0.000000	0.331050	0.194293	-0.483548	0.000000	0.000000	1.000000	98.000000	0.000000
15074.601662	0.115677	0.614842	0.001636	83.153732	-9.043744	1.338078	0.000000	0.000000	0.000000	0.000000	0.000000	0.000000	0.331050	0.194293	-0.483548	0.000000	0.000000	1.000000	98.000000	0.000000
15074.604996	0.115677	0.614842	0.001636	83.153732	-9.043744	1.338078	0.000000	0.000000	0.000000	0.000000	0.000000	0.000000	0.331050	0.194293	-0.483548	0.000000	0.000000	1.000000	98.000000	0.000000
15074.608329	0.116785	0.615447	0.000167	83.158028	-8.904823	1.337000	0.000000	0.000000	0.000000	0.000000	0.000000	0.000000	0.332541	0.181597	-0.440862	0.000000	0.000000	1.000000	98.000000	0.000000
15074.611662	0.116785	0.615447	0.000167	83.158028	-8.904823	1.337000	0.000000	0.000000	0.000000	0.000000	0.000000	0.000000	0.332541	0.181597	-0.440862	0.000000	0.000000	1.000000	98.000000	0.000000
15074.614996	0.116785	0.615447	0.000167	83.158028	-8.904823	1.337000	0.000000	0.000000	0.000000	0.000000	0.000000	0.000000	0.332541	0.181597	-0.440862	0.000000	0.000000	1.000000	98.000000	0.000000
15074.618329	0.117863	0.616004	-0.001217	83.155441	-8.772747	1.458768	0.000000	0.000000	0.000000	0.000000	0.000000	0.000000	0.323209	0.167133	-0.415003	0.000000	0.000000	1.000000	98.000000	0.000000
15074.621662	0.117863	0.616004	-0.001217	83.155441	-8.772747	1.458768	0.000000	0.000000	0.000000	0.000000	0.000000	0.000000	0.323209	0.167133	-0.415003	0.000000	0.000000	1.000000	98.000000	0.000000
15074.624996	0.117863	0.616004	-0.001217	83.155441	-8.772747	1.458768	0.000000	0.000000	0.000000	0.000000	0.000000	0.000000	0.323209	0.167133	-0.415003	0.000000	0.000000	1.000000	98.000000	0.000000
15074.628329	0.118883	0.616521	-0.002440	83.143021	-8.685639	1.671485	0.000000	0.000000	0.000000	0.000000	0.000000	0.000000	0.306119	0.155122	-0.367071	0.000000	0.000000	1.000000	98.000000	0.000000
15074.631662	0.118883	0.616521	-0.002440	83.143021	-8.685639	1.671485	0.000000	0.000000	0.000000	0.000000	0.000000	0.000000	0.306119	0.155122	-0.367071	0.000000	0.000000	1.000000	98.000000	0.000000
15074.634996	0.118883	0.616521	-0.002440	83.143021	-8.685639	1.671485	0.000000	0.000000	0.000000	0.000000	0.000000	0.000000	0.306119	0.155122	-0.367071	0.000000	0.000000	1.000000	98.000000	0.000000
15074.638329	0.119830	0.616947	-0.003572	83.138100	-8.838188	1.526499	0.000000	0.000000	0.000000	0.000000	0.000000	0.000000	0.284185	0.127626	-0.339485	0.000000	0.000000	1.000000	98.000000	0.000000
15074.641662	0.119830	0.616947	-0.003572	83.138100	-8.838188	1.526499	0.000000	0.000000	0.000000	0.000000	0.000000	0.000000	0.284185	0.127626	-0.339485	0.000000	0.000000	1.000000	98.000000	0.000000
15074.644996	0.119830	0.616947	-0.003572	83.138100	-8.838188	1.526499	0.000000	0.000000	0.000000	0.000000	0.000000	0.000000	0.284185	0.127626	-0.339485	0.000000	0.000000	1.000000	98.000000	0.000000
15074.648329	0.120664	0.617326	-0.004593	83.133781	-9.224964	1.070507	0.000000	0.000000	0.000000	0.000000	0.000000	0.000000	0.250264	0.113898	-0.306295	0.000000	0.000000	1.000000	98.000000	0.000000
15074.651662	0.120664	0.617326	-0.004593	83.133781	-9.224964	1.070507	0.000000	0.000000	0.000000	0.000000	0.000000	0.000000	0.250264	0.113898	-0.306295	0.000000	0.000000	1.000000	98.000000	0.000000
15074.654996	0.120664	0.617326	-0.004593	83.133781	-9.224964	1.070507	0.000000	0.000000	0.000000	0.000000	0.000000	0.000000	0.250264	0.113898	-0.306295	0.000000	0.000000	1.000000	98.000000	0.000000
15074.658329	0.121319	0.617641	-0.005500	83.123741	-9.701846	0.560606	0.000000	0.000000	0.000000	0.000000	0.000000	0.000000	0.196272	0.094457	-0.272182	0.000000	0.000000	1.000000	98.000000	0.000000
15074.661662	0.121319	0.617641	-0.005500	83.123741	-9.701846	0.560606	0.000000	0.000000	0.000000	0.000000	0.000000	0.000000	0.196272	0.094457	-0.272182	0.000000	0.000000	1.000000	98.000000	0.000000
15074.664996	0.121319	0.617641	-0.005500	83.123741	-9.701846	0.560606	0.000000	0.000000	0.000000	0.000000	0.000000	0.000000	0.196272	0.094457	-0.272182	0.000000	0.000000	1.000000	98.000000	0.000000
15074.668329	0.121319	0.617641	-0.005500	83.111168	-10.045579	0.232128	0.000000	0.000000	0.000000	0.000000	0.000000	0.000000	0.196272	0.094457	-0.272182	0.000000	0.000000	1.000000	98.000000	0.000000
15074.671662	0.121833	0.617872	-0.006319	83.111168	-10.045579	0.232128	0.000000	0.000000	0.000000	0.000000	0.000000	0.000000	0.154380	0.069313	-0.245749	0.000000	0.000000	1.000000	98.000000	0.000000
15074.674996	0.121833	0.617872	-0.006319	83.111168	-10.045579	0.232128	0.000000	0.000000	0.000000	0.000000	0.000000	0.000000	0.154380	0.069313	-0.245749	0.000000	0.000000	1.000000	98.000000	0.000000
15074.678329	0.122243	0.618051	-0.007093	83.109604	-10.106834	0.227569	0.000000	0.000000	0.000000	0.000000	0.000000	0.000000	0.123027	0.053692	-0.232190	0.000000	0.000000	1.000000	98.000000	0.000000
15074.681662	0.122243	0.618051	-0.007093	83.109604	-10.106834	0.227569	0.000000	0.000000	0.000000	0.000000	0.000000	0.000000	0.123027	0.053692	-0.232190	0.000000	0.000000	1.000000	98.000000	0.000000
15074.684996	0.122243	0.618051	-0.007093	83.109604	-10.106834	0.227569	0.000000	0.000000	0.000000	0.000000	0.000000	0.000000	0.123027	0.053692	-0.232190	0.000000	0.000000	1.000000	98.000000	0.000000
15074.688329	0.122243	0.618051	-0.007093	83.110374	-10.034828	0.289135	0.000000	0.000000	0.000000	0.000000	0.000000	0.000000	0.123027	0.053692	-0.232190	0.000000	0.000000	1.000000	98.000000	0.000000
15074.691662	0.122539	0.618192	-0.007777	83.110374	-10.034828	0.289135	0.000000	0.000000	0.000000	0.000000	0.000000	0.000000	0.088608	0.042254	-0.205274	0.000000	0.000000	1.000000	98.000000	0.000000
15074.694996	0.122539	0.618192	-0.007777	83.110374	-10.034828	0.289135	0.000000	0.000000	0.000000	0.000000	0.000000	0.000000	0.088608	0.042254	-0.205274	0.000000	0.000000	1.000000	98.000000	0.000000
15074.698329	0.122763	0.618295	-0.008383	83.115555	-9.960434	0.327080	0.000000	0.000000	0.000000	0.000000	0.000000	0.000000	0.067198	0.030891	-0.181770	0.000000	0.000000	1.000000	98.000000	0.000000
15074.701662	0.122763	0.618295	-0.008383	83.115555	-9.960434	0.327080	0.000000	0.000000	0.000000	0.000000	0.000000	0.000000	0.067198	0.030891	-0.181770	0.000000	0.000000	1.000000	98.000000	0.000000
15074.704996	0.122763	0.618295	-0.008383	83.115555	-9.960434	0.327080	0.000000	0.000000	0.000000	0.000000	0.000000	0.000000	0.067198	0.030891	-0.181770	0.000000	0.000000	1.000000	98.000000	0.000000
15074.708329	0.122763	0.618295	-0.008383	83.131241	-9.785867	0.499322	0.000000	0.000000	0.000000	0.000000	0.000000	0.000000	0.067198	0.030891	-0.181770	0.000000	0.000000	1.000000	98.000000	0.000000
15074.711662	0.122952	0.618366	-0.008946	83.131241	-9.785867	0.499322	0.000000	0.000000	0.000000	0.000000	0.000000	0.000000	0.056779	0.021378	-0.168753	0.000000	0.000000	1.000000	98.000000	0.000000
15074.714996	0.122952	0.618366	-0.008946	83.131241	-9.785867	0.499322	0.000000	0.000000	0.000000	0.000000	0.000000	0.000000	0.056779	0.021378	-0.168753	0.000000	0.000000	1.000000	98.000000	0.000000
15074.718329	0.123134	0.618400	-0.009447	83.165771	-9.360600	0.959680	0.000000	0.000000	0.000000	0.000000	0.000000	0.000000	0.054740	0.010136	-0.150440	0.000000	0.000000	1.000000	98.000000	0.000000
15074.721662	0.123134	0.618400	-0.009447	83.165771	-9.360600	0.959680	0.000000	0.000000	0.000000	0.000000	0.000000	0.000000	0.054740	0.010136	-0.150440	0.000000	0.000000	1.000000	98.000000	0.000000
15074.724996	0.123134	0.618400	-0.009447	83.165771	-9.360600	0.959680	0.000000	0.000000	0.000000	0.000000	0.000000	0.000000	0.054740	0.010136	-0.150440	0.000000	0.000000	1.000000	98.000000	0.000000
15074.728329	0.123134	0.618400	-0.009447	83.215630	-8.672061	1.718293	0.000000	0.000000	0.000000	0.000000	0.000000	0.000000	0.054740	0.010136	-0.150440	0.000000	0.000000	1.000000	98.000000	0.000000
15074.731662	0.123336	0.618416	-0.009879	83.215630	-8.672061	1.718293	0.000000	0.000000	0.000000	0.000000	0.000000	0.000000	0.060364	0.004868	-0.129392	0.000000	0.000000	1.000000	98.000000	0.000000
15074.734996	0.123336	0.618416	-0.009879	83.215630	-8.672061	1.718293	0.000000	0.000000	0.000000	0.000000	0.000000	0.000000	0.060364	0.004868	-0.129392	0.000000	0.000000	1.000000	98.000000	0.000000
15074.738329	0.123336	0.618416	-0.009879	83.270226	-7.872013	2.600708	0.000000	0.000000	0.000000	0.000000	0.000000	0.000000	0.060364	0.004868	-0.129392	0.000000	0.000000	1.000000	98.000000	0.000000
15074.741662	0.123336	0.618416	-0.009879	83.270226	-7.872013	2.600708	0.000000	0.000000	0.000000	0.000000	0.000000	0.000000	0.060364	0.004868	-0.129392	0.000000	0.000000	1.000000	98.000000	0.000000
15074.744996	0.123552	0.618396	-0.010255	83.270226	-7.872013	2.600708	0.000000	0.000000	0.000000	0.000000	0.000000	0.000000	0.064790	-0.006240	-0.112827	0.000000	0.000000	1.000000	98.000000	0.000000
15074.748329	0.123748	0.618349	-0.010617	83.322327	-7.211129	3.323223	0.000000	0.000000	0.000000	0.000000	0.000000	0.000000	0.059000	-0.013878	-0.108560	0.000000	0.000000	1.000000	98.000000	0.000000
15074.751662	0.123748	0.618349	-0.010617	83.322327	-7.211129	3.323223	0.000000	0.000000	0.000000	0.000000	0.000000	0.000000	0.059000	-0.013878	-0.108560	0.000000	0.000000	1.000000	98.000000	0.000000
15074.754996	0.123748	0.618349	-0.010617	83.322327	-7.211129	3.323223	0.000000	0.000000	0.000000	0.000000	0.000000	0.000000	0.059000	-0.013878	-0.108560	0.000000	0.000000	1.000000	98.000000	0.000000
15074.758329	0.123748	0.618349	-0.010617	83.359230	-6.940420	3.597651	0.000000	0.000000	0.000000	0.000000	0.000000	0.000000	0.059000	-0.013878	-0.108560	0.000000	0.000000	1.000000	98.000000	0.000000
15074.761662	0.123940	0.618283	-0.010993	83.359230	-6.940420	3.597651	0.000000	0.000000	0.000000	0.000000	0.000000	0.000000	0.057631	-0.019778	-0.113081	0.000000	0.000000	1.000000	98.000000	0.000000
15074.764996	0.123940	0.618283	-0.010993	83.359230	-6.940420	3.597651	0.000000	0.000000	0.000000	0.000000	0.000000	0.000000	0.057631	-0.019778	-0.113081	0.000000	0.000000	1.000000	98.000000	0.000000
15074.768329	0.123940	0.618283	-0.010993	83.379463	-6.979898	3.533027	0.000000	0.000000	0.000000	0.000000	0.000000	0.000000	0.057631	-0.019778	-0.113081	0.000000	0.000000	1.000000	98.000000	0.000000
15074.771662	0.123940	0.618283	-0.010993	83.379463	-6.979898	3.533027	0.000000	0.000000	0.000000	0.000000	0.000000	0.000000	0.057631	-0.019778	-0.113081	0.000000	0.000000	1.000000	98.000000	0.000000
15074.774996	0.124092	0.618192	-0.011350	83.379463	-6.979898	3.533027	0.000000	0.000000	0.000000	0.000000	0.000000	0.000000	0.045508	-0.027375	-0.107042	0.000000	0.000000	1.000000	98.000000	0.000000
15074.778329	0.124235	0.618062	-0.011737	83.402573	-7.032931	3.449522	0.000000	0.000000	0.000000	0.000000	0.000000	0.000000	0.042897	-0.039128	-0.116049	0.000000	0.000000	1.000000	98.000000	0.000000
15074.781662	0.124235	0.618062	-0.011737	83.402573	-7.032931	3.449522	0.000000	0.000000	0.000000	0.000000	0.000000	0.000000	0.042897	-0.039128	-0.116049	0.000000	0.000000	1.000000	98.000000	0.000000
15074.784996	0.124235	0.618062	-0.011737	83.402573	-7.032931	3.449522	0.000000	0.000000	0.000000	0.000000	0.000000	0.000000	0.042897	-0.039128	-0.116049	0.000000	0.000000	1.000000	98.000000	0.000000
15074.788329	0.124235	0.618062	-0.011737	83.431465	-7.110261	3.352277	0.000000	0.000000	0.000000	0.000000	0.000000	0.000000	0.042897	-0.039128	-0.116049	0.000000	0.000000	1.000000	98.000000	0.000000
15074.791662	0.124352	0.617912	-0.012133	83.431465	-7.110261	3.352277	0.000000	0.000000	0.000000	0.000000	0.000000	0.000000	0.035185	-0.045011	-0.118807	0.000000	0.000000	1.000000	98.000000	0.000000
15074.794996	0.124352	0.617912	-0.012133	83.431465	-7.110261	3.352277	0.000000	0.000000	0.000000	0.000000	0.000000	0.000000	0.035185	-0.045011	-0.118807	0.000000	0.000000	1.000000	98.000000	0.000000
15074.798329	0.124352	0.617912	-0.012133	83.460342	-7.188506	3.246140	0.000000	0.000000	0.000000	0.000000	0.000000	0.000000	0.035185	-0.045011	-0.118807	0.000000	0.000000	1.000000	98.000000	0.000000
15074.801662	0.124352	0.617912	-0.012133	83.460342	-7.188506	3.246140	0.000000	0.000000	0.000000	0.000000	0.000000	0.000000	0.035185	-0.045011	-0.118807	0.000000	0.000000	1.000000	98.000000	0.000000
15074.804996	0.124469	0.617762	-0.012529	83.460342	-7.188506	3.246140	0.000000	0.000000	0.000000	0.000000	0.000000	0.000000	0.035071	-0.045011	-0.118847	0.000000	0.000000	1.000000	98.000000	0.000000
15074.808329	0.124605	0.617567	-0.012938	83.494942	-7.286363	3.133489	0.000000	0.000000	0.000000	0.000000	0.000000	0.000000	0.040735	-0.058414	-0.122625	0.000000	0.000000	1.000000	98.000000	0.000000
15074.811662	0.124605	0.617567	-0.012938	83.494942	-7.286363	3.133489	0.000000	0.000000	0.000000	0.000000	0.000000	0.000000	0.040735	-0.058414	-0.122625	0.000000	0.000000	1.000000	98.000000	0.000000
15074.814996	0.124605	0.617567	-0.012938	83.494942	-7.286363	3.133489	0.000000	0.000000	0.000000	0.000000	0.000000	0.000000	0.040735	-0.058414	-0.122625	0.000000	0.000000	1.000000	98.000000	0.000000
15074.818329	0.124605	0.617567	-0.012938	83.529556	-7.382878	3.035422	0.000000	0.000000	0.000000	0.000000	0.000000	0.000000	0.040735	-0.058414	-0.122625	0.000000	0.000000	1.000000	98.000000	0.000000
15074.821662	0.124768	0.617367	-0.013329	83.529556	-7.382878	3.035422	0.000000	0.000000	0.000000	0.000000	0.000000	0.000000	0.048897	-0.060109	-0.117431	0.000000	0.000000	1.000000	98.000000	0.000000
15074.824996	0.124768	0.617367	-0.013329	83.529556	-7.382878	3.035422	0.000000	0.000000	0.000000	0.000000	0.000000	0.000000	0.048897	-0.060109	-0.117431	0.000000	0.000000	1.000000	98.000000	0.000000
15074.828329	0.124971	0.617122	-0.013740	83.569832	-7.499942	2.961802	0.000000	0.000000	0.000000	0.000000	0.000000	0.000000	0.060835	-0.073491	-0.123029	0.000000	0.000000	1.000000	98.000000	0.000000
15074.831662	0.124971	0.617122	-0.013740	83.569832	-7.499942	2.961802	0.000000	0.000000	0.000000	0.000000	0.000000	0.000000	0.060835	-0.073491	-0.123029	0.000000	0.000000	1.000000	98.000000	0.000000
15074.834996	0.124971	0.617122	-0.013740	83.569832	-7.499942	2.961802	0.000000	0.000000	0.000000	0.000000	0.000000	0.000000	0.060835	-0.073491	-0.123029	0.000000	0.000000	1.000000	98.000000	0.000000
15074.838329	0.125196	0.616852	-0.014147	83.612946	-7.621877	3.034643	0.000000	0.000000	0.000000	0.000000	0.000000	0.000000	0.067692	-0.080986	-0.122377	0.000000	0.000000	1.000000	98.000000	0.000000
15074.841662	0.125196	0.616852	-0.014147	83.612946	-7.621877	3.034643	0.000000	0.000000	0.000000	0.000000	0.000000	0.000000	0.067692	-0.080986	-0.122377	0.000000	0.000000	1.000000	98.000000	0.000000
15074.844996	0.125196	0.616852	-0.014147	83.612946	-7.621877	3.034643	0.000000	0.000000	0.000000	0.000000	0.000000	0.000000	0.067692	-0.080986	-0.122377	0.000000	0.000000	1.000000	98.000000	0.000000
15074.848329	0.125196	0.616852	-0.014147	83.661728	-7.768594	3.154364	0.000000	0.000000	0.000000	0.000000	0.000000	0.000000	0.067692	-0.080986	-0.122377	0.000000	0.000000	1.000000	98.000000	0.000000
15074.851662	0.125434	0.616543	-0.014592	83.661728	-7.768594	3.154364	0.000000	0.000000	0.000000	0.000000	0.000000	0.000000	0.071264	-0.092634	-0.133283	0.000000	0.000000	1.000000	98.000000	0.000000
15074.854996	0.125434	0.616543	-0.014592	83.661728	-7.768594	3.154364	0.000000	0.000000	0.000000	0.000000	0.000000	0.000000	0.071264	-0.092634	-0.133283	0.000000	0.000000	1.000000	98.000000	0.000000
15074.858329	0.125690	0.616190	-0.015049	83.711853	-7.956815	3.117738	0.000000	0.000000	0.000000	0.000000	0.000000	0.000000	0.076781	-0.105971	-0.137202	0.000000	0.000000	1.000000	98.000000	0.000000
15074.861662	0.125690	0.616190	-0.015049	83.711853	-7.956815	3.117738	0.000000	0.000000	0.000000	0.000000	0.000000	0.000000	0.076781	-0.105971	-0.137202	0.000000	0.000000	1.000000	98.000000	0.000000
15074.864996	0.125690	0.616190	-0.015049	83.711853	-7.956815	3.117738	0.000000	0.000000	0.000000	0.000000	0.000000	0.000000	0.076781	-0.105971	-0.137202	0.000000	0.000000	1.000000	98.000000	0.000000
15074.868329	0.125690	0.616190	-0.015049	83.769737	-8.197464	2.827500	0.000000	0.000000	0.000000	0.000000	0.000000	0.000000	0.076781	-0.105971	-0.137202	0.000000	0.000000	1.000000	98.000000	0.000000
15074.871662	0.125901	0.615792	-0.015502	83.769737	-8.197464	2.827500	0.000000	0.000000	0.000000	0.000000	0.000000	0.000000	0.063396	-0.119226	-0.135785	0.000000	0.000000	1.000000	98.000000	0.000000
15074.874996	0.125901	0.615792	-0.015502	83.769737	-8.197464	2.827500	0.000000	0.000000	0.000000	0.000000	0.000000	0.000000	0.063396	-0.119226	-0.135785	0.000000	0.000000	1.000000	98.000000	0.000000
15074.878329	0.126082	0.615356	-0.015979	83.826447	-8.596251	2.370511	0.000000	0.000000	0.000000	0.000000	0.000000	0.000000	0.054314	-0.130749	-0.143200	0.000000	0.000000	1.000000	98.000000	0.000000
15074.881662	0.126082	0.615356	-0.015979	83.826447	-8.596251	2.370511	0.000000	0.000000	0.000000	0.000000	0.000000	0.000000	0.054314	-0.130749	-0.143200	0.000000	0.000000	1.000000	98.000000	0.000000
15074.884996	0.126082	0.615356	-0.015979	83.826447	-8.596251	2.370511	0.000000	0.000000	0.000000	0.000000	0.000000	0.000000	0.054314	-0.130749	-0.143200	0.000000	0.000000	1.000000	98.000000	0.000000
15074.888329	0.126082	0.615356	-0.015979	83.883614	-9.183227	1.715083	0.000000	0.000000	0.000000	0.000000	0.000000	0.000000	0.054314	-0.130749	-0.143200	0.000000	0.000000	1.000000	98.000000	0.000000
15074.891662	0.126210	0.614838	-0.016482	83.883614	-9.183227	1.715083	0.000000	0.000000	0.000000	0.000000	0.000000	0.000000	0.038355	-0.155621	-0.150897	0.000000	0.000000	1.000000	98.000000	0.000000
15074.894996	0.126210	0.614838	-0.016482	83.883614	-9.183227	1.715083	0.000000	0.000000	0.000000	0.000000	0.000000	0.000000	0.038355	-0.155621	-0.150897	0.000000	0.000000	1.000000	98.000000	0.000000
15074.898329	0.126279	0.614270	-0.016951	83.948578	-9.828414	1.017337	0.000000	0.000000	0.000000	0.000000	0.000000	0.000000	0.020748	-0.170434	-0.140774	0.000000	0.000000	1.000000	98.000000	0.000000
15074.901662	0.126279	0.614270	-0.016951	83.948578	-9.828414	1.017337	0.000000	0.000000	0.000000	0.000000	0.000000	0.000000	0.020748	-0.170434	-0.140774	0.000000	0.000000	1.000000	98.000000	0.000000
15074.904996	0.126279	0.614270	-0.016951	83.948578	-9.828414	1.017337	0.000000	0.000000	0.000000	0.000000	0.000000	0.000000	0.020748	-0.170434	-0.140774	0.000000	0.000000	1.000000	98.000000	0.000000
15074.908329	0.126279	0.614270	-0.016951	84.034973	-10.352102	0.459847	0.000000	0.000000	0.000000	0.000000	0.000000	0.000000	0.020748	-0.170434	-0.140774	0.000000	0.000000	1.000000	98.000000	0.000000
15074.911662	0.126295	0.613619	-0.017447	84.034973	-10.352102	0.459847	0.000000	0.000000	0.000000	0.000000	0.000000	0.000000	0.004819	-0.195160	-0.148617	0.000000	0.000000	1.000000	98.000000	0.000000
15074.914996	0.126295	0.613619	-0.017447	84.034973	-10.352102	0.459847	0.000000	0.000000	0.000000	0.000000	0.000000	0.000000	0.004819	-0.195160	-0.148617	0.000000	0.000000	1.000000	98.000000	0.000000
15074.918329	0.126242	0.612906	-0.017947	84.130875	-10.803685	-0.005218	0.000000	0.000000	0.000000	0.000000	0.000000	0.000000	-0.016054	-0.213962	-0.150214	0.000000	0.000000	1.000000	98.000000	0.000000
15074.921662	0.126242	0.612906	-0.017947	84.130875	-10.803685	-0.005218	0.000000	0.000000	0.000000	0.000000	0.000000	0.000000	-0.016054	-0.213962	-0.150214	0.000000	0.000000	1.000000	98.000000	0.000000
15074.924996	0.126242	0.612906	-0.017947	84.130875	-10.803685	-0.005218	0.000000	0.000000	0.000000	0.000000	0.000000	0.000000	-0.016054	-0.213962	-0.150214	0.000000	0.000000	1.000000	98.000000	0.000000
15074.928329	0.126242	0.612906	-0.017947	84.239555	-11.339060	-0.554294	0.000000	0.000000	0.000000	0.000000	0.000000	0.000000	-0.016054	-0.213962	-0.150214	0.000000	0.000000	1.000000	98.000000	0.000000
15074.931662	0.126161	0.612130	-0.018466	84.239555	-11.339060	-0.554294	0.000000	0.000000	0.000000	0.000000	0.000000	0.000000	-0.024402	-0.232665	-0.155510	0.000000	0.000000	1.000000	98.000000	0.000000
15074.934996	0.126161	0.612130	-0.018466	84.239555	-11.339060	-0.554294	0.000000	0.000000	0.000000	0.000000	0.000000	0.000000	-0.024402	-0.232665	-0.155510	0.000000	0.000000	1.000000	98.000000	0.000000
15074.938329	0.126090	0.611301	-0.018946	84.347267	-11.894776	-1.118582	0.000000	0.000000	0.000000	0.000000	0.000000	0.000000	-0.021161	-0.248924	-0.144094	0.000000	0.000000	1.000000	98.000000	0.000000
15074.941662	0.126090	0.611301	-0.018946	84.347267	-11.894776	-1.118582	0.000000	0.000000	0.000000	0.000000	0.000000	0.000000	-0.021161	-0.248924	-0.144094	0.000000	0.000000	1.000000	98.000000	0.000000
15074.944996	0.126090	0.611301	-0.018946	84.347267	-11.894776	-1.118582	0.000000	0.000000	0.000000	0.000000	0.000000	0.000000	-0.021161	-0.248924	-0.144094	0.000000	0.000000	1.000000	98.000000	0.000000
15074.948329	0.125992	0.610409	-0.019445	84.439972	-12.379764	-1.612888	0.000000	0.000000	0.000000	0.000000	0.000000	0.000000	-0.029536	-0.267514	-0.149591	0.000000	0.000000	1.000000	98.000000	0.000000
15074.951662	0.125992	0.610409	-0.019445	84.439972	-12.379764	-1.612888	0.000000	0.000000	0.000000	0.000000	0.000000	0.000000	-0.029536	-0.267514	-0.149591	0.000000	0.000000	1.000000	98.000000	0.000000
15074.954996	0.125992	0.610409	-0.019445	84.439972	-12.379764	-1.612888	0.000000	0.000000	0.000000	0.000000	0.000000	0.000000	-0.029536	-0.267514	-0.149591	0.000000	0.000000	1.000000	98.000000	0.000000
15074.958329	0.125992	0.610409	-0.019445	84.469650	-12.483401	-1.727793	0.000000	0.000000	0.000000	0.000000	0.000000	0.000000	-0.029536	-0.267514	-0.149591	0.000000	0.000000	1.000000	98.000000	0.000000
15074.961662	0.125910	0.609527	-0.019883	84.469650	-12.483401	-1.727793	0.000000	0.000000	0.000000	0.000000	0.000000	0.000000	-0.024371	-0.264688	-0.131538	0.000000	0.000000	1.000000	98.000000	0.000000
15074.964996	0.125910	0.609527	-0.019883	84.469650	-12.483401	-1.727793	0.000000	0.000000	0.000000	0.000000	0.000000	0.000000	-0.024371	-0.264688	-0.131538	0.000000	0.000000	1.000000	98.000000	0.000000
15074.968329	0.125810	0.608621	-0.020310	84.419136	-12.092211	-1.350041	0.000000	0.000000	0.000000	0.000000	0.000000	0.000000	-0.030092	-0.271699	-0.127923	0.000000	0.000000	1.000000	98.000000	0.000000
15074.971662	0.125810	0.608621	-0.020310	84.419136	-12.092211	-1.350041	0.000000	0.000000	0.000000	0.000000	0.000000	0.000000	-0.030092	-0.271699	-0.127923	0.000000	0.000000	1.000000	98.000000	0.000000
15074.974996	0.125810	0.608621	-0.020310	84.419136	-12.092211	-1.350041	0.000000	0.000000	0.000000	0.000000	0.000000	0.000000	-0.030092	-0.271699	-0.127923	0.000000	0.000000	1.000000	98.000000	0.000000
15074.978329	0.125810	0.608621	-0.020310	84.300919	-11.313276	-0.583886	0.000000	0.000000	0.000000	0.000000	0.000000	0.000000	-0.030092	-0.271699	-0.127923	0.000000	0.000000	1.000000	98.000000	0.000000
15074.981662	0.125727	0.607724	-0.020676	84.300919	-11.313276	-0.583886	0.000000	0.000000	0.000000	0.000000	0.000000	0.000000	-0.024900	-0.268918	-0.109856	0.000000	0.000000	1.000000	98.000000	0.000000
15074.984996	0.125727	0.607724	-0.020676	84.300919	-11.313276	-0.583886	0.000000	0.000000	0.000000	0.000000	0.000000	0.000000	-0.024900	-0.268918	-0.109856	0.000000	0.000000	1.000000	98.000000	0.000000
15074.988329	0.125627	0.606849	-0.021022	84.127571	-10.276215	0.441898	0.000000	0.000000	0.000000	0.000000	0.000000	0.000000	-0.029950	-0.262793	-0.103984	0.000000	0.000000	1.000000	98.000000	0.000000
15074.991662	0.125627	0.606849	-0.021022	84.127571	-10.276215	0.441898	0.000000	0.000000	0.000000	0.000000	0.000000	0.000000	-0.029950	-0.262793	-0.103984	0.000000	0.000000	1.000000	98.000000	0.000000
15074.994996	0.125627	0.606849	-0.021022	84.127571	-10.276215	0.441898	0.000000	0.000000	0.000000	0.000000	0.000000	0.000000	-0.029950	-0.262793	-0.103984	0.000000	0.000000	1.000000	98.000000	0.000000
15074.998329	0.125627	0.606849	-0.021022	83.940094	-9.236652	1.469874	0.000000	0.000000	0.000000	0.000000	0.000000	0.000000	-0.029950	-0.262793	-0.103984	0.000000	0.000000	1.000000	98.000000	0.000000
15075.001662	0.125540	0.605962	-0.021324	83.940094	-9.236652	1.469874	0.000000	0.000000	0.000000	0.000000	0.000000	0.000000	-0.026068	-0.265841	-0.090515	0.000000	0.000000	1.000000	98.000000	0.000000
15075.004996	0.125540	0.605962	-0.021324	83.940094	-9.236652	1.469874	0.000000	0.000000	0.000000	0.000000	0.000000	0.000000	-0.026068	-0.265841	-0.090515	0.000000	0.000000	1.000000	98.000000	0.000000
15075.008329	0.125441	0.605116	-0.021590	83.755463	-8.283619	2.411792	0.000000	0.000000	0.000000	0.000000	0.000000	0.000000	-0.029740	-0.254057	-0.079924	0.000000	0.000000	1.000000	98.000000	0.000000
15075.011662	0.125441	0.605116	-0.021590	83.755463	-8.283619	2.411792	0.000000	0.000000	0.000000	0.000000	0.000000	0.000000	-0.029740	-0.254057	-0.079924	0.000000	0.000000	1.000000	98.000000	0.000000
15075.014996	0.125441	0.605116	-0.021590	83.755463	-8.283619	2.411792	0.000000	0.000000	0.000000	0.000000	0.000000	0.000000	-0.029740	-0.254057	-0.079924	0.000000	0.000000	1.000000	98.000000	0.000000
15075.018329	0.125441	0.605116	-0.021590	83.590599	-7.483763	3.212143	0.000000	0.000000	0.000000	0.000000	0.000000	0.000000	-0.029740	-0.254057	-0.079924	0.000000	0.000000	1.000000	98.000000	0.000000
15075.021662	0.125382	0.604321	-0.021794	83.590599	-7.483763	3.212143	0.000000	0.000000	0.000000	0.000000	0.000000	0.000000	-0.017607	-0.238401	-0.061144	0.000000	0.000000	1.000000	98.000000	0.000000
15075.024996	0.125382	0.604321	-0.021794	83.590599	-7.483763	3.212143	0.000000	0.000000	0.000000	0.000000	0.000000	0.000000	-0.017607	-0.238401	-0.061144	0.000000	0.000000	1.000000	98.000000	0.000000
15075.028329	0.125284	0.603553	-0.021904	83.447220	-6.825203	3.867023	0.000000	0.000000	0.000000	0.000000	0.000000	0.000000	-0.029588	-0.230280	-0.032820	0.000000	0.000000	1.000000	98.000000	0.000000
15075.031662	0.125284	0.603553	-0.021904	83.447220	-6.825203	3.867023	0.000000	0.000000	0.000000	0.000000	0.000000	0.000000	-0.029588	-0.230280	-0.032820	0.000000	0.000000	1.000000	98.000000	0.000000
15075.034996	0.125284	0.603553	-0.021904	83.447220	-6.825203	3.867023	0.000000	0.000000	0.000000	0.000000	0.000000	0.000000	-0.029588	-0.230280	-0.032820	0.000000	0.000000	1.000000	98.000000	0.000000
15075.038329	0.125284	0.603553	-0.021904	83.332176	-6.317814	4.374708	0.000000	0.000000	0.000000	0.000000	0.000000	0.000000	-0.029588	-0.230280	-0.032820	0.000000	0.000000	1.000000	98.000000	0.000000
15075.041662	0.125198	0.602843	-0.021967	83.332176	-6.317814	4.374708	0.000000	0.000000	0.000000	0.000000	0.000000	0.000000	-0.025626	-0.213065	-0.019097	0.000000	0.000000	1.000000	98.000000	0.000000
15075.044996	0.125198	0.602843	-0.021967	83.332176	-6.317814	4.374708	0.000000	0.000000	0.000000	0.000000	0.000000	0.000000	-0.025626	-0.213065	-0.019097	0.000000	0.000000	1.000000	98.000000	0.000000
15075.048329	0.125103	0.602146	-0.021987	83.253777	-5.975610	4.721094	0.000000	0.000000	0.000000	0.000000	0.000000	0.000000	-0.028549	-0.209023	-0.005937	0.000000	0.000000	1.000000	98.000000	0.000000
15075.051662	0.125103	0.602146	-0.021987	83.253777	-5.975610	4.721094	0.000000	0.000000	0.000000	0.000000	0.000000	0.000000	-0.028549	-0.209023	-0.005937	0.000000	0.000000	1.000000	98.000000	0.000000
15075.054996	0.125103	0.602146	-0.021987	83.253777	-5.975610	4.721094	0.000000	0.000000	0.000000	0.000000	0.000000	0.000000	-0.028549	-0.209023	-0.005937	0.000000	0.000000	1.000000	98.000000	0.000000
15075.058329	0.125103	0.602146	-0.021987	83.217857	-5.807240	4.895103	0.000000	0.000000	0.000000	0.000000	0.000000	0.000000	-0.028549	-0.209023	-0.005937	0.000000	0.000000	1.000000	98.000000	0.000000
15075.061662	0.125042	0.601507	-0.021967	83.217857	-5.807240	4.895103	0.000000	0.000000	0.000000	0.000000	0.000000	0.000000	-0.018366	-0.191957	0.006136	0.000000	0.000000	1.000000	98.000000	0.000000
15075.064996	0.125042	0.601507	-0.021967	83.217857	-5.807240	4.895103	0.000000	0.000000	0.000000	0.000000	0.000000	0.000000	-0.018366	-0.191957	0.006136	0.000000	0.000000	1.000000	98.000000	0.000000
15075.068329	0.124974	0.600873	-0.021970	83.222511	-5.795855	4.910804	0.000000	0.000000	0.000000	0.000000	0.000000	0.000000	-0.020451	-0.190100	-0.001130	0.000000	0.000000	1.000000	98.000000	0.000000
15075.071662	0.124974	0.600873	-0.021970	83.222511	-5.795855	4.910804	0.000000	0.000000	0.000000	0.000000	0.000000	0.000000	-0.020451	-0.190100	-0.001130	0.000000	0.000000	1.000000	98.000000	0.000000
15075.074996	0.124974	0.600873	-0.021970	83.222511	-5.795855	4.910804	0.000000	0.000000	0.000000	0.000000	0.000000	0.000000	-0.020451	-0.190100	-0.001130	0.000000	0.000000	1.000000	98.000000	0.000000
15075.078329	0.124974	0.600873	-0.021970	83.262184	-5.924037	4.790746	0.000000	0.000000	0.000000	0.000000	0.000000	0.000000	-0.020451	-0.190100	-0.001130	0.000000	0.000000	1.000000	98.000000	0.000000
15075.081662	0.124894	0.600277	-0.021938	83.262184	-5.924037	4.790746	0.000000	0.000000	0.000000	0.000000	0.000000	0.000000	-0.024004	-0.178732	0.009867	0.000000	0.000000	1.000000	98.000000	0.000000
15075.084996	0.124894	0.600277	-0.021938	83.262184	-5.924037	4.790746	0.000000	0.000000	0.000000	0.000000	0.000000	0.000000	-0.024004	-0.178732	0.009867	0.000000	0.000000	1.000000	98.000000	0.000000
15075.088329	0.124814	0.599681	-0.021905	83.328552	-6.171265	4.548044	0.000000	0.000000	0.000000	0.000000	0.000000	0.000000	-0.024072	-0.178700	0.009632	0.000000	0.000000	1.000000	98.000000	0.000000
15075.091662	0.124814	0.599681	-0.021905	83.328552	-6.171265	4.548044	0.000000	0.000000	0.000000	0.000000	0.000000	0.000000	-0.024072	-0.178700	0.009632	0.000000	0.000000	1.000000	98.000000	0.000000
15075.094996	0.124814	0.599681	-0.021905	83.328552	-6.171265	4.548044	0.000000	0.000000	0.000000	0.000000	0.000000	0.000000	-0.024072	-0.178700	0.009632	0.000000	0.000000	1.000000	98.000000	0.000000
15075.098329	0.124814	0.599681	-0.021905	83.400528	-6.509574	4.210715	0.000000	0.000000	0.000000	0.000000	0.000000	0.000000	-0.024072	-0.178700	0.009632	0.000000	0.000000	1.000000	98.000000	0.000000
15075.101662	0.124752	0.599111	-0.021888	83.400528	-6.509574	4.210715	0.000000	0.000000	0.000000	0.000000	0.000000	0.000000	-0.018582	-0.171197	0.005386	0.000000	0.000000	1.000000	98.000000	0.000000
15075.104996	0.124752	0.599111	-0.021888	83.400528	-6.509574	4.210715	0.000000	0.000000	0.000000	0.000000	0.000000	0.000000	-0.018582	-0.171197	0.005386	0.000000	0.000000	1.000000	98.000000	0.000000
15075.108329	0.124671	0.598516	-0.021857	83.463966	-6.909532	3.799140	0.000000	0.000000	0.000000	0.000000	0.000000	0.000000	-0.024205	-0.178565	0.009173	0.000000	0.000000	1.000000	98.000000	0.000000
15075.111662	0.124671	0.598516	-0.021857	83.463966	-6.909532	3.799140	0.000000	0.000000	0.000000	0.000000	0.000000	0.000000	-0.024205	-0.178565	0.009173	0.000000	0.000000	1.000000	98.000000	0.000000
15075.114996	0.124671	0.598516	-0.021857	83.463966	-6.909532	3.799140	0.000000	0.000000	0.000000	0.000000	0.000000	0.000000	-0.024205	-0.178565	0.009173	0.000000	0.000000	1.000000	98.000000	0.000000
15075.118329	0.124671	0.598516	-0.021857	83.509308	-7.458627	3.218167	0.000000	0.000000	0.000000	0.000000	0.000000	0.000000	-0.024205	-0.178565	0.009173	0.000000	0.000000	1.000000	98.000000	0.000000
15075.121662	0.124597	0.597914	-0.021804	83.509308	-7.458627	3.218167	0.000000	0.000000	0.000000	0.000000	0.000000	0.000000	-0.022273	-0.180342	0.015929	0.000000	0.000000	1.000000	98.000000	0.000000
15075.124996	0.124597	0.597914	-0.021804	83.509308	-7.458627	3.218167	0.000000	0.000000	0.000000	0.000000	0.000000	0.000000	-0.022273	-0.180342	0.015929	0.000000	0.000000	1.000000	98.000000	0.000000
15075.128329	0.124524	0.597289	-0.021744	83.517830	-8.059013	2.566625	0.000000	0.000000	0.000000	0.000000	0.000000	0.000000	-0.021714	-0.187710	0.017900	0.000000	0.000000	1.000000	98.000000	0.000000
15075.131662	0.124524	0.597289	-0.021744	83.517830	-8.059013	2.566625	0.000000	0.000000	0.000000	0.000000	0.000000	0.000000	-0.021714	-0.187710	0.017900	0.000000	0.000000	1.000000	98.000000	0.000000
15075.134996	0.124524	0.597289	-0.021744	83.517830	-8.059013	2.566625	0.000000	0.000000	0.000000	0.000000	0.000000	0.000000	-0.021714	-0.187710	0.017900	0.000000	0.000000	1.000000	98.000000	0.000000
15075.138329	0.124524	0.597289	-0.021744	83.490517	-8.652670	1.904419	0.000000	0.000000	0.000000	0.000000	0.000000	0.000000	-0.021714	-0.187710	0.017900	0.000000	0.000000	1.000000	98.000000	0.000000
15075.141662	0.124424	0.596651	-0.021627	83.490517	-8.652670	1.904419	0.000000	0.000000	0.000000	0.000000	0.000000	0.000000	-0.030202	-0.191318	0.035163	0.000000	0.000000	1.000000	98.000000	0.000000
15075.144996	0.124424	0.596651	-0.021627	83.490517	-8.652670	1.904419	0.000000	0.000000	0.000000	0.000000	0.000000	0.000000	-0.030202	-0.191318	0.035163	0.000000	0.000000	1.000000	98.000000	0.000000
15075.148329	0.124352	0.595982	-0.021486	83.439980	-9.196762	1.286992	0.000000	0.000000	0.000000	0.000000	0.000000	0.000000	-0.021472	-0.200597	0.042298	0.000000	0.000000	1.000000	98.000000	0.000000
15075.151662	0.124352	0.595982	-0.021486	83.439980	-9.196762	1.286992	0.000000	0.000000	0.000000	0.000000	0.000000	0.000000	-0.021472	-0.200597	0.042298	0.000000	0.000000	1.000000	98.000000	0.000000
15075.154996	0.124352	0.595982	-0.021486	83.439980	-9.196762	1.286992	0.000000	0.000000	0.000000	0.000000	0.000000	0.000000	-0.021472	-0.200597	0.042298	0.000000	0.000000	1.000000	98.000000	0.000000
15075.158329	0.124352	0.595982	-0.021486	83.366051	-9.587979	0.821940	0.000000	0.000000	0.000000	0.000000	0.000000	0.000000	-0.021472	-0.200597	0.042298	0.000000	0.000000	1.000000	98.000000	0.000000
15075.161662	0.124285	0.595332	-0.021330	83.366051	-9.587979	0.821940	0.000000	0.000000	0.000000	0.000000	0.000000	0.000000	-0.020202	-0.195011	0.046817	0.000000	0.000000	1.000000	98.000000	0.000000
15075.164996	0.124285	0.595332	-0.021330	83.366051	-9.587979	0.821940	0.000000	0.000000	0.000000	0.000000	0.000000	0.000000	-0.020202	-0.195011	0.046817	0.000000	0.000000	1.000000	98.000000	0.000000
15075.168329	0.124249	0.594645	-0.021219	83.283676	-9.635618	0.725105	0.000000	0.000000	0.000000	0.000000	0.000000	0.000000	-0.010623	-0.206191	0.033375	0.000000	0.000000	1.000000	98.000000	0.000000
15075.171662	0.124249	0.594645	-0.021219	83.283676	-9.635618	0.725105	0.000000	0.000000	0.000000	0.000000	0.000000	0.000000	-0.010623	-0.206191	0.033375	0.000000	0.000000	1.000000	98.000000	0.000000
15075.174996	0.124249	0.594645	-0.021219	83.283676	-9.635618	0.725105	0.000000	0.000000	0.000000	0.000000	0.000000	0.000000	-0.010623	-0.206191	0.033375	0.000000	0.000000	1.000000	98.000000	0.000000
15075.178329	0.124249	0.594645	-0.021219	83.224976	-9.516932	0.821577	0.000000	0.000000	0.000000	0.000000	0.000000	0.000000	-0.010623	-0.206191	0.033375	0.000000	0.000000	1.000000	98.000000	0.000000
15075.181662	0.124239	0.593976	-0.021098	83.224976	-9.516932	0.821577	0.000000	0.000000	0.000000	0.000000	0.000000	0.000000	-0.003132	-0.200630	0.036128	0.000000	0.000000	1.000000	98.000000	0.000000
15075.184996	0.124239	0.593976	-0.021098	83.224976	-9.516932	0.821577	0.000000	0.000000	0.000000	0.000000	0.000000	0.000000	-0.003132	-0.200630	0.036128	0.000000	0.000000	1.000000	98.000000	0.000000
15075.188329	0.124272	0.593283	-0.020983	83.196175	-9.394922	0.931245	0.000000	0.000000	0.000000	0.000000	0.000000	0.000000	0.009814	-0.208082	0.034449	0.000000	0.000000	1.000000	98.000000	0.000000
15075.191662	0.124272	0.593283	-0.020983	83.196175	-9.394922	0.931245	0.000000	0.000000	0.000000	0.000000	0.000000	0.000000	0.009814	-0.208082	0.034449	0.000000	0.000000	1.000000	98.000000	0.000000
15075.194996	0.124272	0.593283	-0.020983	83.196175	-9.394922	0.931245	0.000000	0.000000	0.000000	0.000000	0.000000	0.000000	0.009814	-0.208082	0.034449	0.000000	0.000000	1.000000	98.000000	0.000000
15075.198329	0.124272	0.593283	-0.020983	83.177689	-9.278999	1.042734	0.000000	0.000000	0.000000	0.000000	0.000000	0.000000	0.009814	-0.208082	0.034449	0.000000	0.000000	1.000000	98.000000	0.000000
15075.201662	0.124277	0.592595	-0.020887	83.177689	-9.278999	1.042734	0.000000	0.000000	0.000000	0.000000	0.000000	0.000000	0.001523	-0.206191	0.028936	0.000000	0.000000	1.000000	98.000000	0.000000
15075.204996	0.124277	0.592595	-0.020887	83.177689	-9.278999	1.042734	0.000000	0.000000	0.000000	0.000000	0.000000	0.000000	0.001523	-0.206191	0.028936	0.000000	0.000000	1.000000	98.000000	0.000000
15075.208329	0.124267	0.591902	-0.020762	83.163734	-9.216640	1.100270	0.000000	0.000000	0.000000	0.000000	0.000000	0.000000	-0.002793	-0.208100	0.037378	0.000000	0.000000	1.000000	98.000000	0.000000
15075.211662	0.124267	0.591902	-0.020762	83.163734	-9.216640	1.100270	0.000000	0.000000	0.000000	0.000000	0.000000	0.000000	-0.002793	-0.208100	0.037378	0.000000	0.000000	1.000000	98.000000	0.000000
15075.214996	0.124267	0.591902	-0.020762	83.163734	-9.216640	1.100270	0.000000	0.000000	0.000000	0.000000	0.000000	0.000000	-0.002793	-0.208100	0.037378	0.000000	0.000000	1.000000	98.000000	0.000000
15075.218329	0.124267	0.591902	-0.020762	83.153130	-9.224523	1.078425	0.000000	0.000000	0.000000	0.000000	0.000000	0.000000	-0.002793	-0.208100	0.037378	0.000000	0.000000	1.000000	98.000000	0.000000
15075.221662	0.124251	0.591214	-0.020662	83.153130	-9.224523	1.078425	0.000000	0.000000	0.000000	0.000000	0.000000	0.000000	-0.004870	-0.206210	0.030100	0.000000	0.000000	1.000000	98.000000	0.000000
15075.224996	0.124251	0.591214	-0.020662	83.153130	-9.224523	1.078425	0.000000	0.000000	0.000000	0.000000	0.000000	0.000000	-0.004870	-0.206210	0.030100	0.000000	0.000000	1.000000	98.000000	0.000000
15075.228329	0.124246	0.590539	-0.020523	83.145653	-9.297080	0.992684	0.000000	0.000000	0.000000	0.000000	0.000000	0.000000	-0.001593	-0.202589	0.041633	0.000000	0.000000	1.000000	98.000000	0.000000
15075.231662	0.124246	0.590539	-0.020523	83.145653	-9.297080	0.992684	0.000000	0.000000	0.000000	0.000000	0.000000	0.000000	-0.001593	-0.202589	0.041633	0.000000	0.000000	1.000000	98.000000	0.000000
15075.234996	0.124246	0.590539	-0.020523	83.145653	-9.297080	0.992684	0.000000	0.000000	0.000000	0.000000	0.000000	0.000000	-0.001593	-0.202589	0.041633	0.000000	0.000000	1.000000	98.000000	0.000000
15075.238329	0.124246	0.590539	-0.020523	83.130531	-9.350741	0.924082	0.000000	0.000000	0.000000	0.000000	0.000000	0.000000	-0.001593	-0.202589	0.041633	0.000000	0.000000	1.000000	98.000000	0.000000
15075.241662	0.124215	0.589913	-0.020393	83.130531	-9.350741	0.924082	0.000000	0.000000	0.000000	0.000000	0.000000	0.000000	-0.009095	-0.187731	0.038929	0.000000	0.000000	1.000000	98.000000	0.000000
15075.244996	0.124215	0.589913	-0.020393	83.130531	-9.350741	0.924082	0.000000	0.000000	0.000000	0.000000	0.000000	0.000000	-0.009095	-0.187731	0.038929	0.000000	0.000000	1.000000	98.000000	0.000000
15075.248329	0.124190	0.589306	-0.020248	83.088089	-9.269562	0.991371	0.000000	0.000000	0.000000	0.000000	0.000000	0.000000	-0.007789	-0.182239	0.043561	0.000000	0.000000	1.000000	98.000000	0.000000
15075.251662	0.124190	0.589306	-0.020248	83.088089	-9.269562	0.991371	0.000000	0.000000	0.000000	0.000000	0.000000	0.000000	-0.007789	-0.182239	0.043561	0.000000	0.000000	1.000000	98.000000	0.000000
15075.254996	0.124190	0.589306	-0.020248	83.088089	-9.269562	0.991371	0.000000	0.000000	0.000000	0.000000	0.000000	0.000000	-0.007789	-0.182239	0.043561	0.000000	0.000000	1.000000	98.000000	0.000000
15075.258329	0.124190	0.589306	-0.020248	83.025909	-9.014205	1.236895	0.000000	0.000000	0.000000	0.000000	0.000000	0.000000	-0.007789	-0.182239	0.043561	0.000000	0.000000	1.000000	98.000000	0.000000
15075.261662	0.124196	0.588729	-0.020146	83.025909	-9.014205	1.236895	0.000000	0.000000	0.000000	0.000000	0.000000	0.000000	0.002015	-0.172880	0.030755	0.000000	0.000000	1.000000	98.000000	0.000000
15075.264996	0.124196	0.588729	-0.020146	83.025909	-9.014205	1.236895	0.000000	0.000000	0.000000	0.000000	0.000000	0.000000	0.002015	-0.172880	0.030755	0.000000	0.000000	1.000000	98.000000	0.000000
15075.268329	0.124208	0.588191	-0.020103	82.967316	-8.718238	1.526827	0.000000	0.000000	0.000000	0.000000	0.000000	0.000000	0.003634	-0.161575	0.012789	0.000000	0.000000	1.000000	98.000000	0.000000
15075.271662	0.124208	0.588191	-0.020103	82.967316	-8.718238	1.526827	0.000000	0.000000	0.000000	0.000000	0.000000	0.000000	0.003634	-0.161575	0.012789	0.000000	0.000000	1.000000	98.000000	0.000000
15075.274996	0.124208	0.588191	-0.020103	82.967316	-8.718238	1.526827	0.000000	0.000000	0.000000	0.000000	0.000000	0.000000	0.003634	-0.161575	0.012789	0.000000	0.000000	1.000000	98.000000	0.000000
15075.278329	0.124208	0.588191	-0.020103	82.902756	-8.400916	1.832841	0.000000	0.000000	0.000000	0.000000	0.000000	0.000000	0.003634	-0.161575	0.012789	0.000000	0.000000	1.000000	98.000000	0.000000
15075.281662	0.124281	0.587677	-0.020086	82.902756	-8.400916	1.832841	0.000000	0.000000	0.000000	0.000000	0.000000	0.000000	0.021672	-0.154082	0.005238	0.000000	0.000000	1.000000	98.000000	0.000000
15075.284996	0.124281	0.587677	-0.020086	82.902756	-8.400916	1.832841	0.000000	0.000000	0.000000	0.000000	0.000000	0.000000	0.021672	-0.154082	0.005238	0.000000	0.000000	1.000000	98.000000	0.000000
15075.288329	0.124365	0.587195	-0.020105	82.826950	-8.039655	2.177176	0.000000	0.000000	0.000000	0.000000	0.000000	0.000000	0.025287	-0.144670	-0.005711	0.000000	0.000000	1.000000	98.000000	0.000000
15075.291662	0.124365	0.587195	-0.020105	82.826950	-8.039655	2.177176	0.000000	0.000000	0.000000	0.000000	0.000000	0.000000	0.025287	-0.144670	-0.005711	0.000000	0.000000	1.000000	98.000000	0.000000
15075.294996	0.124365	0.587195	-0.020105	82.826950	-8.039655	2.177176	0.000000	0.000000	0.000000	0.000000	0.000000	0.000000	0.025287	-0.144670	-0.005711	0.000000	0.000000	1.000000	98.000000	0.000000
15075.298329	0.124365	0.587195	-0.020105	82.752151	-7.686888	2.507797	0.000000	0.000000	0.000000	0.000000	0.000000	0.000000	0.025287	-0.144670	-0.005711	0.000000	0.000000	1.000000	98.000000	0.000000
15075.301662	0.124461	0.586744	-0.020160	82.752151	-7.686888	2.507797	0.000000	0.000000	0.000000	0.000000	0.000000	0.000000	0.028908	-0.135215	-0.016634	0.000000	0.000000	1.000000	98.000000	0.000000
15075.304996	0.124461	0.586744	-0.020160	82.752151	-7.686888	2.507797	0.000000	0.000000	0.000000	0.000000	0.000000	0.000000	0.028908	-0.135215	-0.016634	0.000000	0.000000	1.000000	98.000000	0.000000
15075.308329	0.124461	0.586744	-0.020160	82.678391	-7.350185	2.825301	0.000000	0.000000	0.000000	0.000000	0.000000	0.000000	0.028908	-0.135215	-0.016634	0.000000	0.000000	1.000000	98.000000	0.000000
15075.311662	0.124461	0.586744	-0.020160	82.678391	-7.350185	2.825301	0.000000	0.000000	0.000000	0.000000	0.000000	0.000000	0.028908	-0.135215	-0.016634	0.000000	0.000000	1.000000	98.000000	0.000000
15075.314996	0.124576	0.586318	-0.020229	82.678391	-7.350185	2.825301	0.000000	0.000000	0.000000	0.000000	0.000000	0.000000	0.034509	-0.127730	-0.020583	0.000000	0.000000	1.000000	98.000000	0.000000
15075.318329	0.124661	0.585856	-0.020325	82.608055	-7.027967	3.125372	0.000000	0.000000	0.000000	0.000000	0.000000	0.000000	0.025431	-0.138633	-0.028781	0.000000	0.000000	1.000000	98.000000	0.000000
15075.321662	0.124661	0.585856	-0.020325	82.608055	-7.027967	3.125372	0.000000	0.000000	0.000000	0.000000	0.000000	0.000000	0.025431	-0.138633	-0.028781	0.000000	0.000000	1.000000	98.000000	0.000000
15075.324996	0.124661	0.585856	-0.020325	82.608055	-7.027967	3.125372	0.000000	0.000000	0.000000	0.000000	0.000000	0.000000	0.025431	-0.138633	-0.028781	0.000000	0.000000	1.000000	98.000000	0.000000
15075.328329	0.124661	0.585856	-0.020325	82.545097	-6.743901	3.390440	0.000000	0.000000	0.000000	0.000000	0.000000	0.000000	0.025431	-0.138633	-0.028781	0.000000	0.000000	1.000000	98.000000	0.000000
15075.331662	0.124760	0.585401	-0.020450	82.545097	-6.743901	3.390440	0.000000	0.000000	0.000000	0.000000	0.000000	0.000000	0.029617	-0.136577	-0.037653	0.000000	0.000000	1.000000	98.000000	0.000000
15075.334996	0.124760	0.585401	-0.020450	82.545097	-6.743901	3.390440	0.000000	0.000000	0.000000	0.000000	0.000000	0.000000	0.029617	-0.136577	-0.037653	0.000000	0.000000	1.000000	98.000000	0.000000
15075.338329	0.124760	0.585401	-0.020450	82.491226	-6.505264	3.605646	0.000000	0.000000	0.000000	0.000000	0.000000	0.000000	0.029617	-0.136577	-0.037653	0.000000	0.000000	1.000000	98.000000	0.000000
15075.341662	0.124760	0.585401	-0.020450	82.491226	-6.505264	3.605646	0.000000	0.000000	0.000000	0.000000	0.000000	0.000000	0.029617	-0.136577	-0.037653	0.000000	0.000000	1.000000	98.000000	0.000000
15075.344996	0.124844	0.584940	-0.020547	82.491226	-6.505264	3.605646	0.000000	0.000000	0.000000	0.000000	0.000000	0.000000	0.025326	-0.138481	-0.029073	0.000000	0.000000	1.000000	98.000000	0.000000
15075.348329	0.124898	0.584442	-0.020672	82.440224	-6.284007	3.808833	0.000000	0.000000	0.000000	0.000000	0.000000	0.000000	0.016230	-0.149348	-0.037321	0.000000	0.000000	1.000000	98.000000	0.000000
15075.351662	0.124898	0.584442	-0.020672	82.440224	-6.284007	3.808833	0.000000	0.000000	0.000000	0.000000	0.000000	0.000000	0.016230	-0.149348	-0.037321	0.000000	0.000000	1.000000	98.000000	0.000000
15075.354996	0.124898	0.584442	-0.020672	82.440224	-6.284007	3.808833	0.000000	0.000000	0.000000	0.000000	0.000000	0.000000	0.016230	-0.149348	-0.037321	0.000000	0.000000	1.000000	98.000000	0.000000
15075.358329	0.124898	0.584442	-0.020672	82.371880	-6.029911	4.043530	0.000000	0.000000	0.000000	0.000000	0.000000	0.000000	0.016230	-0.149348	-0.037321	0.000000	0.000000	1.000000	98.000000	0.000000
15075.361662	0.124927	0.583926	-0.020807	82.371880	-6.029911	4.043530	0.000000	0.000000	0.000000	0.000000	0.000000	0.000000	0.008537	-0.154672	-0.040658	0.000000	0.000000	1.000000	98.000000	0.000000
15075.364996	0.124927	0.583926	-0.020807	82.371880	-6.029911	4.043530	0.000000	0.000000	0.000000	0.000000	0.000000	0.000000	0.008537	-0.154672	-0.040658	0.000000	0.000000	1.000000	98.000000	0.000000
15075.368329	0.124917	0.583361	-0.020918	82.295868	-5.757307	4.301751	0.000000	0.000000	0.000000	0.000000	0.000000	0.000000	-0.002812	-0.169462	-0.033303	0.000000	0.000000	1.000000	98.000000	0.000000
15075.371662	0.124917	0.583361	-0.020918	82.295868	-5.757307	4.301751	0.000000	0.000000	0.000000	0.000000	0.000000	0.000000	-0.002812	-0.169462	-0.033303	0.000000	0.000000	1.000000	98.000000	0.000000
15075.374996	0.124917	0.583361	-0.020918	82.295868	-5.757307	4.301751	0.000000	0.000000	0.000000	0.000000	0.000000	0.000000	-0.002812	-0.169462	-0.033303	0.000000	0.000000	1.000000	98.000000	0.000000
15075.378329	0.124917	0.583361	-0.020918	82.206429	-5.433672	4.614826	0.000000	0.000000	0.000000	0.000000	0.000000	0.000000	-0.002812	-0.169462	-0.033303	0.000000	0.000000	1.000000	98.000000	0.000000
15075.381662	0.124894	0.582790	-0.021001	82.206429	-5.433672	4.614826	0.000000	0.000000	0.000000	0.000000	0.000000	0.000000	-0.007100	-0.171350	-0.024796	0.000000	0.000000	1.000000	98.000000	0.000000
15075.384996	0.124894	0.582790	-0.021001	82.206429	-5.433672	4.614826	0.000000	0.000000	0.000000	0.000000	0.000000	0.000000	-0.007100	-0.171350	-0.024796	0.000000	0.000000	1.000000	98.000000	0.000000
15075.388329	0.124872	0.582195	-0.021078	82.112602	-5.088775	4.950373	0.000000	0.000000	0.000000	0.000000	0.000000	0.000000	-0.006600	-0.178667	-0.023043	0.000000	0.000000	1.000000	98.000000	0.000000
15075.391662	0.124872	0.582195	-0.021078	82.112602	-5.088775	4.950373	0.000000	0.000000	0.000000	0.000000	0.000000	0.000000	-0.006600	-0.178667	-0.023043	0.000000	0.000000	1.000000	98.000000	0.000000
15075.394996	0.124872	0.582195	-0.021078	82.112602	-5.088775	4.950373	0.000000	0.000000	0.000000	0.000000	0.000000	0.000000	-0.006600	-0.178667	-0.023043	0.000000	0.000000	1.000000	98.000000	0.000000
15075.398329	0.124872	0.582195	-0.021078	82.024124	-4.762279	5.274655	0.000000	0.000000	0.000000	0.000000	0.000000	0.000000	-0.006600	-0.178667	-0.023043	0.000000	0.000000	1.000000	98.000000	0.000000
15075.401662	0.124794	0.581545	-0.021193	82.024124	-4.762279	5.274655	0.000000	0.000000	0.000000	0.000000	0.000000	0.000000	-0.023359	-0.194821	-0.034657	0.000000	0.000000	1.000000	98.000000	0.000000
15075.404996	0.124794	0.581545	-0.021193	82.024124	-4.762279	5.274655	0.000000	0.000000	0.000000	0.000000	0.000000	0.000000	-0.023359	-0.194821	-0.034657	0.000000	0.000000	1.000000	98.000000	0.000000
15075.408329	0.124697	0.580871	-0.021297	81.934425	-4.450543	5.584869	0.000000	0.000000	0.000000	0.000000	0.000000	0.000000	-0.029081	-0.202096	-0.031219	0.000000	0.000000	1.000000	98.000000	0.000000
15075.411662	0.124697	0.580871	-0.021297	81.934425	-4.450543	5.584869	0.000000	0.000000	0.000000	0.000000	0.000000	0.000000	-0.029081	-0.202096	-0.031219	0.000000	0.000000	1.000000	98.000000	0.000000
15075.414996	0.124697	0.580871	-0.021297	81.934425	-4.450543	5.584869	0.000000	0.000000	0.000000	0.000000	0.000000	0.000000	-0.029081	-0.202096	-0.031219	0.000000	0.000000	1.000000	98.000000	0.000000
15075.418329	0.124697	0.580871	-0.021297	81.840836	-4.180116	5.849414	0.000000	0.000000	0.000000	0.000000	0.000000	0.000000	-0.029081	-0.202096	-0.031219	0.000000	0.000000	1.000000	98.000000	0.000000
15075.421662	0.124547	0.580187	-0.021430	81.840836	-4.180116	5.849414	0.000000	0.000000	0.000000	0.000000	0.000000	0.000000	-0.044983	-0.205317	-0.039912	0.000000	0.000000	1.000000	98.000000	0.000000
15075.424996	0.124547	0.580187	-0.021430	81.840836	-4.180116	5.849414	0.000000	0.000000	0.000000	0.000000	0.000000	0.000000	-0.044983	-0.205317	-0.039912	0.000000	0.000000	1.000000	98.000000	0.000000
15075.428329	0.124397	0.579503	-0.021564	81.737419	-3.911120	6.111514	0.000000	0.000000	0.000000	0.000000	0.000000	0.000000	-0.045053	-0.205118	-0.040244	0.000000	0.000000	1.000000	98.000000	0.000000
15075.431662	0.124397	0.579503	-0.021564	81.737419	-3.911120	6.111514	0.000000	0.000000	0.000000	0.000000	0.000000	0.000000	-0.045053	-0.205118	-0.040244	0.000000	0.000000	1.000000	98.000000	0.000000
15075.434996	0.124397	0.579503	-0.021564	81.737419	-3.911120	6.111514	0.000000	0.000000	0.000000	0.000000	0.000000	0.000000	-0.045053	-0.205118	-0.040244	0.000000	0.000000	1.000000	98.000000	0.000000
15075.438329	0.124397	0.579503	-0.021564	81.619179	-3.602045	6.418133	0.000000	0.000000	0.000000	0.000000	0.000000	0.000000	-0.045053	-0.205118	-0.040244	0.000000	0.000000	1.000000	98.000000	0.000000
15075.441662	0.124261	0.578874	-0.021649	81.619179	-3.602045	6.418133	0.000000	0.000000	0.000000	0.000000	0.000000	0.000000	-0.040829	-0.188800	-0.025528	0.000000	0.000000	1.000000	98.000000	0.000000
15075.444996	0.124261	0.578874	-0.021649	81.619179	-3.602045	6.418133	0.000000	0.000000	0.000000	0.000000	0.000000	0.000000	-0.040829	-0.188800	-0.025528	0.000000	0.000000	1.000000	98.000000	0.000000
15075.448329	0.124139	0.578299	-0.021685	81.487816	-3.275620	6.737572	0.000000	0.000000	0.000000	0.000000	0.000000	0.000000	-0.036593	-0.172530	-0.010736	0.000000	0.000000	1.000000	98.000000	0.000000
15075.451662	0.124139	0.578299	-0.021685	81.487816	-3.275620	6.737572	0.000000	0.000000	0.000000	0.000000	0.000000	0.000000	-0.036593	-0.172530	-0.010736	0.000000	0.000000	1.000000	98.000000	0.000000
15075.454996	0.124139	0.578299	-0.021685	81.487816	-3.275620	6.737572	0.000000	0.000000	0.000000	0.000000	0.000000	0.000000	-0.036593	-0.172530	-0.010736	0.000000	0.000000	1.000000	98.000000	0.000000
15075.458329	0.124031	0.577778	-0.021671	81.347107	-2.926501	7.079053	0.000000	0.000000	0.000000	0.000000	0.000000	0.000000	-0.032356	-0.156328	0.004127	0.000000	0.000000	1.000000	98.000000	0.000000
15075.461662	0.124031	0.577778	-0.021671	81.347107	-2.926501	7.079053	0.000000	0.000000	0.000000	0.000000	0.000000	0.000000	-0.032356	-0.156328	0.004127	0.000000	0.000000	1.000000	98.000000	0.000000
15075.464996	0.124031	0.577778	-0.021671	81.347107	-2.926501	7.079053	0.000000	0.000000	0.000000	0.000000	0.000000	0.000000	-0.032356	-0.156328	0.004127	0.000000	0.000000	1.000000	98.000000	0.000000
15075.468329	0.123937	0.577310	-0.021608	81.210045	-2.608296	7.395649	0.000000	0.000000	0.000000	0.000000	0.000000	0.000000	-0.028101	-0.140213	0.019050	0.000000	0.000000	1.000000	98.000000	0.000000
15075.471662	0.123937	0.577310	-0.021608	81.210045	-2.608296	7.395649	0.000000	0.000000	0.000000	0.000000	0.000000	0.000000	-0.028101	-0.140213	0.019050	0.000000	0.000000	1.000000	98.000000	0.000000
15075.474996	0.123937	0.577310	-0.021608	81.210045	-2.608296	7.395649	0.000000	0.000000	0.000000	0.000000	0.000000	0.000000	-0.028101	-0.140213	0.019050	0.000000	0.000000	1.000000	98.000000	0.000000
15075.478329	0.123937	0.577310	-0.021608	81.081078	-2.325069	7.678002	0.000000	0.000000	0.000000	0.000000	0.000000	0.000000	-0.028101	-0.140213	0.019050	0.000000	0.000000	1.000000	98.000000	0.000000
15075.481662	0.123815	0.576921	-0.021489	81.081078	-2.325069	7.678002	0.000000	0.000000	0.000000	0.000000	0.000000	0.000000	-0.036800	-0.116699	0.035667	0.000000	0.000000	1.000000	98.000000	0.000000
15075.484996	0.123815	0.576921	-0.021489	81.081078	-2.325069	7.678002	0.000000	0.000000	0.000000	0.000000	0.000000	0.000000	-0.036800	-0.116699	0.035667	0.000000	0.000000	1.000000	98.000000	0.000000
15075.488329	0.123815	0.576921	-0.021489	80.974281	-2.131615	7.871005	0.000000	0.000000	0.000000	0.000000	0.000000	0.000000	-0.036800	-0.116699	0.035667	0.000000	0.000000	1.000000	98.000000	0.000000
15075.491662	0.123815	0.576921	-0.021489	80.974281	-2.131615	7.871005	0.000000	0.000000	0.000000	0.000000	0.000000	0.000000	-0.036800	-0.116699	0.035667	0.000000	0.000000	1.000000	98.000000	0.000000
15075.494996	0.123695	0.576575	-0.021360	80.974281	-2.131615	7.871005	0.000000	0.000000	0.000000	0.000000	0.000000	0.000000	-0.035946	-0.103954	0.038724	0.000000	0.000000	1.000000	98.000000	0.000000
15075.498329	0.123576	0.576296	-0.021227	80.889244	-2.028833	7.969285	0.000000	0.000000	0.000000	0.000000	0.000000	0.000000	-0.035623	-0.083762	0.039932	0.000000	0.000000	1.000000	98.000000	0.000000
15075.501662	0.123576	0.576296	-0.021227	80.889244	-2.028833	7.969285	0.000000	0.000000	0.000000	0.000000	0.000000	0.000000	-0.035623	-0.083762	0.039932	0.000000	0.000000	1.000000	98.000000	0.000000
15075.504996	0.123576	0.576296	-0.021227	80.889244	-2.028833	7.969285	0.000000	0.000000	0.000000	0.000000	0.000000	0.000000	-0.035623	-0.083762	0.039932	0.000000	0.000000	1.000000	98.000000	0.000000
15075.508329	0.123576	0.576296	-0.021227	80.826523	-2.019443	7.965520	0.000000	0.000000	0.000000	0.000000	0.000000	0.000000	-0.035623	-0.083762	0.039932	0.000000	0.000000	1.000000	98.000000	0.000000
15075.511662	0.123474	0.576066	-0.021112	80.826523	-2.019443	7.965520	0.000000	0.000000	0.000000	0.000000	0.000000	0.000000	-0.030512	-0.068926	0.034367	0.000000	0.000000	1.000000	98.000000	0.000000
15075.514996	0.123474	0.576066	-0.021112	80.826523	-2.019443	7.965520	0.000000	0.000000	0.000000	0.000000	0.000000	0.000000	-0.030512	-0.068926	0.034367	0.000000	0.000000	1.000000	98.000000	0.000000
15075.518329	0.123474	0.576066	-0.021112	80.791565	-2.173731	7.781913	0.000000	0.000000	0.000000	0.000000	0.000000	0.000000	-0.030512	-0.068926	0.034367	0.000000	0.000000	1.000000	98.000000	0.000000
15075.521662	0.123474	0.576066	-0.021112	80.791565	-2.173731	7.781913	0.000000	0.000000	0.000000	0.000000	0.000000	0.000000	-0.030512	-0.068926	0.034367	0.000000	0.000000	1.000000	98.000000	0.000000
15075.524996	0.123367	0.575910	-0.021017	80.791565	-2.173731	7.781913	0.000000	0.000000	0.000000	0.000000	0.000000	0.000000	-0.032123	-0.046649	0.028711	0.000000	0.000000	1.000000	98.000000	0.000000
15075.528329	0.123367	0.575910	-0.021017	80.782349	-2.541611	7.355565	0.000000	0.000000	0.000000	0.000000	0.000000	0.000000	-0.032123	-0.046649	0.028711	0.000000	0.000000	1.000000	98.000000	0.000000
15075.531662	0.123367	0.575910	-0.021017	80.782349	-2.541611	7.355565	0.000000	0.000000	0.000000	0.000000	0.000000	0.000000	-0.032123	-0.046649	0.028711	0.000000	0.000000	1.000000	98.000000	0.000000
15075.534996	0.123367	0.575910	-0.021017	80.782349	-2.541611	7.355565	0.000000	0.000000	0.000000	0.000000	0.000000	0.000000	-0.032123	-0.046649	0.028711	0.000000	0.000000	1.000000	98.000000	0.000000
15075.538329	0.123233	0.575716	-0.020857	80.759689	-3.051607	6.751185	0.000000	0.000000	0.000000	0.000000	0.000000	0.000000	-0.040131	-0.058260	0.047919	0.000000	0.000000	1.000000	98.000000	0.000000
15075.541662	0.123233	0.575716	-0.020857	80.759689	-3.051607	6.751185	0.000000	0.000000	0.000000	0.000000	0.000000	0.000000	-0.040131	-0.058260	0.047919	0.000000	0.000000	1.000000	98.000000	0.000000
15075.544996	0.123233	0.575716	-0.020857	80.759689	-3.051607	6.751185	0.000000	0.000000	0.000000	0.000000	0.000000	0.000000	-0.040131	-0.058260	0.047919	0.000000	0.000000	1.000000	98.000000	0.000000
15075.548329	0.123233	0.575716	-0.020857	80.722603	-3.656905	6.027153	0.000000	0.000000	0.000000	0.000000	0.000000	0.000000	-0.040131	-0.058260	0.047919	0.000000	0.000000	1.000000	98.000000	0.000000
15075.551662	0.123159	0.575684	-0.020804	80.722603	-3.656905	6.027153	0.000000	0.000000	0.000000	0.000000	0.000000	0.000000	-0.022374	-0.009524	0.015812	0.000000	0.000000	1.000000	98.000000	0.000000
15075.554996	0.123159	0.575684	-0.020804	80.722603	-3.656905	6.027153	0.000000	0.000000	0.000000	0.000000	0.000000	0.000000	-0.022374	-0.009524	0.015812	0.000000	0.000000	1.000000	98.000000	0.000000
15075.558329	0.123159	0.575684	-0.020804	80.676231	-4.272384	5.283376	0.000000	0.000000	0.000000	0.000000	0.000000	0.000000	-0.022374	-0.009524	0.015812	0.000000	0.000000	1.000000	98.000000	0.000000
15075.561662	0.123159	0.575684	-0.020804	80.676231	-4.272384	5.283376	0.000000	0.000000	0.000000	0.000000	0.000000	0.000000	-0.022374	-0.009524	0.015812	0.000000	0.000000	1.000000	98.000000	0.000000
15075.564996	0.123108	0.575695	-0.020747	80.676231	-4.272384	5.283376	0.000000	0.000000	0.000000	0.000000	0.000000	0.000000	-0.015264	0.003247	0.017243	0.000000	0.000000	1.000000	98.000000	0.000000
15075.568329	0.123108	0.575695	-0.020747	80.628540	-4.878416	4.546324	0.000000	0.000000	0.000000	0.000000	0.000000	0.000000	-0.015264	0.003247	0.017243	0.000000	0.000000	1.000000	98.000000	0.000000
15075.571662	0.123108	0.575695	-0.020747	80.628540	-4.878416	4.546324	0.000000	0.000000	0.000000	0.000000	0.000000	0.000000	-0.015264	0.003247	0.017243	0.000000	0.000000	1.000000	98.000000	0.000000
15075.574996	0.123108	0.575695	-0.020747	80.628540	-4.878416	4.546324	0.000000	0.000000	0.000000	0.000000	0.000000	0.000000	-0.015264	0.003247	0.017243	0.000000	0.000000	1.000000	98.000000	0.000000
15075.578329	0.123017	0.575774	-0.020673	80.583305	-5.344139	3.980495	0.000000	0.000000	0.000000	0.000000	0.000000	0.000000	-0.027331	0.023467	0.022062	0.000000	0.000000	1.000000	98.000000	0.000000
15075.581662	0.123017	0.575774	-0.020673	80.583305	-5.344139	3.980495	0.000000	0.000000	0.000000	0.000000	0.000000	0.000000	-0.027331	0.023467	0.022062	0.000000	0.000000	1.000000	98.000000	0.000000
15075.584996	0.123017	0.575774	-0.020673	80.583305	-5.344139	3.980495	0.000000	0.000000	0.000000	0.000000	0.000000	0.000000	-0.027331	0.023467	0.022062	0.000000	0.000000	1.000000	98.000000	0.000000
15075.588329	0.122949	0.575848	-0.020674	80.552414	-5.614777	3.653520	0.000000	0.000000	0.000000	0.000000	0.000000	0.000000	-0.020232	0.022291	-0.000359	0.000000	0.000000	1.000000	98.000000	0.000000
15075.591662	0.122949	0.575848	-0.020674	80.552414	-5.614777	3.653520	0.000000	0.000000	0.000000	0.000000	0.000000	0.000000	-0.020232	0.022291	-0.000359	0.000000	0.000000	1.000000	98.000000	0.000000
15075.594996	0.122949	0.575848	-0.020674	80.552414	-5.614777	3.653520	0.000000	0.000000	0.000000	0.000000	0.000000	0.000000	-0.020232	0.022291	-0.000359	0.000000	0.000000	1.000000	98.000000	0.000000
15075.598329	0.122949	0.575848	-0.020674	80.531746	-5.709711	3.540864	0.000000	0.000000	0.000000	0.000000	0.000000	0.000000	-0.020232	0.022291	-0.000359	0.000000	0.000000	1.000000	98.000000	0.000000
15075.601662	0.122887	0.575940	-0.020659	80.531746	-5.709711	3.540864	0.000000	0.000000	0.000000	0.000000	0.000000	0.000000	-0.018809	0.027641	0.004688	0.000000	0.000000	1.000000	98.000000	0.000000
15075.604996	0.122887	0.575940	-0.020659	80.531746	-5.709711	3.540864	0.000000	0.000000	0.000000	0.000000	0.000000	0.000000	-0.018809	0.027641	0.004688	0.000000	0.000000	1.000000	98.000000	0.000000
15075.608329	0.122887	0.575940	-0.020659	80.518860	-5.705659	3.549957	0.000000	0.000000	0.000000	0.000000	0.000000	0.000000	-0.018809	0.027641	0.004688	0.000000	0.000000	1.000000	98.000000	0.000000
15075.611662	0.122887	0.575940	-0.020659	80.518860	-5.705659	3.549957	0.000000	0.000000	0.000000	0.000000	0.000000	0.000000	-0.018809	0.027641	0.004688	0.000000	0.000000	1.000000	98.000000	0.000000
15075.614996	0.122818	0.576039	-0.020666	80.518860	-5.705659	3.549957	0.000000	0.000000	0.000000	0.000000	0.000000	0.000000	-0.020759	0.029733	-0.002247	0.000000	0.000000	1.000000	98.000000	0.000000
15075.618329	0.122705	0.576163	-0.020668	80.507195	-5.689192	3.577680	0.000000	0.000000	0.000000	0.000000	0.000000	0.000000	-0.033720	0.037149	-0.000639	0.000000	0.000000	1.000000	98.000000	0.000000
15075.621662	0.122705	0.576163	-0.020668	80.507195	-5.689192	3.577680	0.000000	0.000000	0.000000	0.000000	0.000000	0.000000	-0.033720	0.037149	-0.000639	0.000000	0.000000	1.000000	98.000000	0.000000
15075.624996	0.122705	0.576163	-0.020668	80.507195	-5.689192	3.577680	0.000000	0.000000	0.000000	0.000000	0.000000	0.000000	-0.033720	0.037149	-0.000639	0.000000	0.000000	1.000000	98.000000	0.000000
15075.628329	0.122705	0.576163	-0.020668	80.495544	-5.672792	3.613316	0.000000	0.000000	0.000000	0.000000	0.000000	0.000000	-0.033720	0.037149	-0.000639	0.000000	0.000000	1.000000	98.000000	0.000000
15075.631662	0.122609	0.576269	-0.020693	80.495544	-5.672792	3.613316	0.000000	0.000000	0.000000	0.000000	0.000000	0.000000	-0.028922	0.031814	-0.007454	0.000000	0.000000	1.000000	98.000000	0.000000
15075.634996	0.122609	0.576269	-0.020693	80.495544	-5.672792	3.613316	0.000000	0.000000	0.000000	0.000000	0.000000	0.000000	-0.028922	0.031814	-0.007454	0.000000	0.000000	1.000000	98.000000	0.000000
15075.638329	0.122609	0.576269	-0.020693	80.483902	-5.656465	3.640905	0.000000	0.000000	0.000000	0.000000	0.000000	0.000000	-0.028922	0.031814	-0.007454	0.000000	0.000000	1.000000	98.000000	0.000000
15075.641662	0.122609	0.576269	-0.020693	80.483902	-5.656465	3.640905	0.000000	0.000000	0.000000	0.000000	0.000000	0.000000	-0.028922	0.031814	-0.007454	0.000000	0.000000	1.000000	98.000000	0.000000
15075.644996	0.122528	0.576357	-0.020741	80.483902	-5.656465	3.640905	0.000000	0.000000	0.000000	0.000000	0.000000	0.000000	-0.024125	0.026462	-0.014264	0.000000	0.000000	1.000000	98.000000	0.000000
15075.648329	0.122528	0.576357	-0.020741	80.472237	-5.634758	3.668432	0.000000	0.000000	0.000000	0.000000	0.000000	0.000000	-0.024125	0.026462	-0.014264	0.000000	0.000000	1.000000	98.000000	0.000000
15075.651662	0.122528	0.576357	-0.020741	80.472237	-5.634758	3.668432	0.000000	0.000000	0.000000	0.000000	0.000000	0.000000	-0.024125	0.026462	-0.014264	0.000000	0.000000	1.000000	98.000000	0.000000
15075.654996	0.122528	0.576357	-0.020741	80.472237	-5.634758	3.668432	0.000000	0.000000	0.000000	0.000000	0.000000	0.000000	-0.024125	0.026462	-0.014264	0.000000	0.000000	1.000000	98.000000	0.000000
15075.658329	0.122425	0.576562	-0.020791	80.463455	-5.619881	3.689030	0.000000	0.000000	0.000000	0.000000	0.000000	0.000000	-0.031033	0.061503	-0.015010	0.000000	0.000000	1.000000	98.000000	0.000000
15075.661662	0.122425	0.576562	-0.020791	80.463455	-5.619881	3.689030	0.000000	0.000000	0.000000	0.000000	0.000000	0.000000	-0.031033	0.061503	-0.015010	0.000000	0.000000	1.000000	98.000000	0.000000
15075.664996	0.122425	0.576562	-0.020791	80.463455	-5.619881	3.689030	0.000000	0.000000	0.000000	0.000000	0.000000	0.000000	-0.031033	0.061503	-0.015010	0.000000	0.000000	1.000000	98.000000	0.000000
15075.668329	0.122425	0.576562	-0.020791	80.454720	-5.599605	3.709588	0.000000	0.000000	0.000000	0.000000	0.000000	0.000000	-0.031033	0.061503	-0.015010	0.000000	0.000000	1.000000	98.000000	0.000000
15075.671662	0.122408	0.576626	-0.020850	80.454720	-5.599605	3.709588	0.000000	0.000000	0.000000	0.000000	0.000000	0.000000	-0.004946	0.019015	-0.017634	0.000000	0.000000	1.000000	98.000000	0.000000
15075.674996	0.122408	0.576626	-0.020850	80.454720	-5.599605	3.709588	0.000000	0.000000	0.000000	0.000000	0.000000	0.000000	-0.004946	0.019015	-0.017634	0.000000	0.000000	1.000000	98.000000	0.000000
15075.678329	0.122408	0.576626	-0.020850	80.445946	-5.579366	3.730112	0.000000	0.000000	0.000000	0.000000	0.000000	0.000000	-0.004946	0.019015	-0.017634	0.000000	0.000000	1.000000	98.000000	0.000000
15075.681662	0.122408	0.576626	-0.020850	80.445946	-5.579366	3.730112	0.000000	0.000000	0.000000	0.000000	0.000000	0.000000	-0.004946	0.019015	-0.017634	0.000000	0.000000	1.000000	98.000000	0.000000
15075.684996	0.122401	0.576725	-0.020875	80.445946	-5.579366	3.730112	0.000000	0.000000	0.000000	0.000000	0.000000	0.000000	-0.002114	0.029725	-0.007542	0.000000	0.000000	1.000000	98.000000	0.000000
15075.688329	0.122401	0.576725	-0.020875	80.440132	-5.565894	3.743775	0.000000	0.000000	0.000000	0.000000	0.000000	0.000000	-0.002114	0.029725	-0.007542	0.000000	0.000000	1.000000	98.000000	0.000000
15075.691662	0.122401	0.576725	-0.020875	80.440132	-5.565894	3.743775	0.000000	0.000000	0.000000	0.000000	0.000000	0.000000	-0.002114	0.029725	-0.007542	0.000000	0.000000	1.000000	98.000000	0.000000
15075.694996	0.122401	0.576725	-0.020875	80.440132	-5.565894	3.743775	0.000000	0.000000	0.000000	0.000000	0.000000	0.000000	-0.002114	0.029725	-0.007542	0.000000	0.000000	1.000000	98.000000	0.000000
15075.698329	0.122365	0.576809	-0.021003	80.437233	-5.559162	3.750600	0.000000	0.000000	0.000000	0.000000	0.000000	0.000000	-0.010784	0.025220	-0.038442	0.000000	0.000000	1.000000	98.000000	0.000000
15075.701662	0.122365	0.576809	-0.021003	80.437233	-5.559162	3.750600	0.000000	0.000000	0.000000	0.000000	0.000000	0.000000	-0.010784	0.025220	-0.038442	0.000000	0.000000	1.000000	98.000000	0.000000
15075.704996	0.122365	0.576809	-0.021003	80.437233	-5.559162	3.750600	0.000000	0.000000	0.000000	0.000000	0.000000	0.000000	-0.010784	0.025220	-0.038442	0.000000	0.000000	1.000000	98.000000	0.000000
15075.708329	0.122365	0.576809	-0.021003	80.437233	-5.559162	3.750600	0.000000	0.000000	0.000000	0.000000	0.000000	0.000000	-0.010784	0.025220	-0.038442	0.000000	0.000000	1.000000	98.000000	0.000000
15075.711662	0.122339	0.576836	-0.021095	80.437233	-5.559162	3.750600	0.000000	0.000000	0.000000	0.000000	0.000000	0.000000	-0.007779	0.008283	-0.027737	0.000000	0.000000	1.000000	98.000000	0.000000
15075.714996	0.122339	0.576836	-0.021095	80.437233	-5.559162	3.750600	0.000000	0.000000	0.000000	0.000000	0.000000	0.000000	-0.007779	0.008283	-0.027737	0.000000	0.000000	1.000000	98.000000	0.000000
15075.718329	0.122339	0.576836	-0.021095	80.434334	-5.552440	3.757420	0.000000	0.000000	0.000000	0.000000	0.000000	0.000000	-0.007779	0.008283	-0.027737	0.000000	0.000000	1.000000	98.000000	0.000000
15075.721662	0.122339	0.576836	-0.021095	80.434334	-5.552440	3.757420	0.000000	0.000000	0.000000	0.000000	0.000000	0.000000	-0.007779	0.008283	-0.027737	0.000000	0.000000	1.000000	98.000000	0.000000
15075.724996	0.122312	0.576889	-0.021194	80.434334	-5.552440	3.757420	0.000000	0.000000	0.000000	0.000000	0.000000	0.000000	-0.008314	0.015696	-0.029627	0.000000	0.000000	1.000000	98.000000	0.000000
15075.728329	0.122286	0.576916	-0.021286	80.434334	-5.552440	3.757420	0.000000	0.000000	0.000000	0.000000	0.000000	0.000000	-0.007781	0.008255	-0.027741	0.000000	0.000000	1.000000	98.000000	0.000000
15075.731662	0.122286	0.576916	-0.021286	80.434334	-5.552440	3.757420	0.000000	0.000000	0.000000	0.000000	0.000000	0.000000	-0.007781	0.008255	-0.027741	0.000000	0.000000	1.000000	98.000000	0.000000
15075.734996	0.122286	0.576916	-0.021286	80.434334	-5.552440	3.757420	0.000000	0.000000	0.000000	0.000000	0.000000	0.000000	-0.007781	0.008255	-0.027741	0.000000	0.000000	1.000000	98.000000	0.000000
15075.738329	0.122286	0.576916	-0.021286	80.427864	-5.546530	3.761769	0.000000	0.000000	0.000000	0.000000	0.000000	0.000000	-0.007781	0.008255	-0.027741	0.000000	0.000000	1.000000	98.000000	0.000000
15075.741662	0.122256	0.576993	-0.021392	80.427864	-5.546530	3.761769	0.000000	0.000000	0.000000	0.000000	0.000000	0.000000	-0.008842	0.023083	-0.031523	0.000000	0.000000	1.000000	98.000000	0.000000
15075.744996	0.122256	0.576993	-0.021392	80.427864	-5.546530	3.761769	0.000000	0.000000	0.000000	0.000000	0.000000	0.000000	-0.008842	0.023083	-0.031523	0.000000	0.000000	1.000000	98.000000	0.000000
15075.748329	0.122256	0.576993	-0.021392	80.422050	-5.533103	3.783367	0.000000	0.000000	0.000000	0.000000	0.000000	0.000000	-0.008842	0.023083	-0.031523	0.000000	0.000000	1.000000	98.000000	0.000000
15075.751662	0.122256	0.576993	-0.021392	80.422050	-5.533103	3.783367	0.000000	0.000000	0.000000	0.000000	0.000000	0.000000	-0.008842	0.023083	-0.031523	0.000000	0.000000	1.000000	98.000000	0.000000
15075.754996	0.122238	0.577081	-0.021457	80.422050	-5.533103	3.783367	0.000000	0.000000	0.000000	0.000000	0.000000	0.000000	-0.005484	0.026384	-0.019546	0.000000	0.000000	1.000000	98.000000	0.000000
15075.758329	0.122238	0.577081	-0.021457	80.410339	-5.509018	3.810545	0.000000	0.000000	0.000000	0.000000	0.000000	0.000000	-0.005484	0.026384	-0.019546	0.000000	0.000000	1.000000	98.000000	0.000000
15075.761662	0.122238	0.577081	-0.021457	80.410339	-5.509018	3.810545	0.000000	0.000000	0.000000	0.000000	0.000000	0.000000	-0.005484	0.026384	-0.019546	0.000000	0.000000	1.000000	98.000000	0.000000
15075.764996	0.122238	0.577081	-0.021457	80.410339	-5.509018	3.810545	0.000000	0.000000	0.000000	0.000000	0.000000	0.000000	-0.005484	0.026384	-0.019546	0.000000	0.000000	1.000000	98.000000	0.000000
15075.768329	0.122182	0.577279	-0.021496	80.395752	-5.478328	3.852409	0.000000	0.000000	0.000000	0.000000	0.000000	0.000000	-0.016659	0.059335	-0.011666	0.000000	0.000000	1.000000	98.000000	0.000000
15075.771662	0.122182	0.577279	-0.021496	80.395752	-5.478328	3.852409	0.000000	0.000000	0.000000	0.000000	0.000000	0.000000	-0.016659	0.059335	-0.011666	0.000000	0.000000	1.000000	98.000000	0.000000
15075.774996	0.122182	0.577279	-0.021496	80.395752	-5.478328	3.852409	0.000000	0.000000	0.000000	0.000000	0.000000	0.000000	-0.016659	0.059335	-0.011666	0.000000	0.000000	1.000000	98.000000	0.000000
15075.778329	0.122182	0.577279	-0.021496	80.381172	-5.450460	3.894173	0.000000	0.000000	0.000000	0.000000	0.000000	0.000000	-0.016659	0.059335	-0.011666	0.000000	0.000000	1.000000	98.000000	0.000000
15075.781662	0.122145	0.577389	-0.021469	80.381172	-5.450460	3.894173	0.000000	0.000000	0.000000	0.000000	0.000000	0.000000	-0.011179	0.032982	0.007876	0.000000	0.000000	1.000000	98.000000	0.000000
15075.784996	0.122145	0.577389	-0.021469	80.381172	-5.450460	3.894173	0.000000	0.000000	0.000000	0.000000	0.000000	0.000000	-0.011179	0.032982	0.007876	0.000000	0.000000	1.000000	98.000000	0.000000
15075.788329	0.122145	0.577389	-0.021469	80.366547	-5.422685	3.927860	0.000000	0.000000	0.000000	0.000000	0.000000	0.000000	-0.011179	0.032982	0.007876	0.000000	0.000000	1.000000	98.000000	0.000000
15075.791662	0.122145	0.577389	-0.021469	80.366547	-5.422685	3.927860	0.000000	0.000000	0.000000	0.000000	0.000000	0.000000	-0.011179	0.032982	0.007876	0.000000	0.000000	1.000000	98.000000	0.000000
15075.794996	0.122100	0.577485	-0.021391	80.366547	-5.422685	3.927860	0.000000	0.000000	0.000000	0.000000	0.000000	0.000000	-0.013498	0.028866	0.023483	0.000000	0.000000	1.000000	98.000000	0.000000
15075.798329	0.122100	0.577485	-0.021391	80.354881	-5.404356	3.954726	0.000000	0.000000	0.000000	0.000000	0.000000	0.000000	-0.013498	0.028866	0.023483	0.000000	0.000000	1.000000	98.000000	0.000000
15075.801662	0.122100	0.577485	-0.021391	80.354881	-5.404356	3.954726	0.000000	0.000000	0.000000	0.000000	0.000000	0.000000	-0.013498	0.028866	0.023483	0.000000	0.000000	1.000000	98.000000	0.000000
15075.804996	0.122100	0.577485	-0.021391	80.354881	-5.404356	3.954726	0.000000	0.000000	0.000000	0.000000	0.000000	0.000000	-0.013498	0.028866	0.023483	0.000000	0.000000	1.000000	98.000000	0.000000
15075.808329	0.122005	0.577659	-0.021251	80.342590	-5.393557	3.972316	0.000000	0.000000	0.000000	0.000000	0.000000	0.000000	-0.028429	0.052392	0.041904	0.000000	0.000000	1.000000	98.000000	0.000000
15075.811662	0.122005	0.577659	-0.021251	80.342590	-5.393557	3.972316	0.000000	0.000000	0.000000	0.000000	0.000000	0.000000	-0.028429	0.052392	0.041904	0.000000	0.000000	1.000000	98.000000	0.000000
15075.814996	0.122005	0.577659	-0.021251	80.342590	-5.393557	3.972316	0.000000	0.000000	0.000000	0.000000	0.000000	0.000000	-0.028429	0.052392	0.041904	0.000000	0.000000	1.000000	98.000000	0.000000
15075.818329	0.122005	0.577659	-0.021251	80.330940	-5.378065	4.007045	0.000000	0.000000	0.000000	0.000000	0.000000	0.000000	-0.028429	0.052392	0.041904	0.000000	0.000000	1.000000	98.000000	0.000000
15075.821662	0.121930	0.577720	-0.021201	80.330940	-5.378065	4.007045	0.000000	0.000000	0.000000	0.000000	0.000000	0.000000	-0.022549	0.018145	0.015121	0.000000	0.000000	1.000000	98.000000	0.000000
15075.824996	0.121930	0.577720	-0.021201	80.330940	-5.378065	4.007045	0.000000	0.000000	0.000000	0.000000	0.000000	0.000000	-0.022549	0.018145	0.015121	0.000000	0.000000	1.000000	98.000000	0.000000
15075.828329	0.121833	0.577805	-0.021151	80.319214	-5.368071	4.033735	0.000000	0.000000	0.000000	0.000000	0.000000	0.000000	-0.029295	0.025557	0.014947	0.000000	0.000000	1.000000	98.000000	0.000000
15075.831662	0.121833	0.577805	-0.021151	80.319214	-5.368071	4.033735	0.000000	0.000000	0.000000	0.000000	0.000000	0.000000	-0.029295	0.025557	0.014947	0.000000	0.000000	1.000000	98.000000	0.000000
15075.834996	0.121833	0.577805	-0.021151	80.319214	-5.368071	4.033735	0.000000	0.000000	0.000000	0.000000	0.000000	0.000000	-0.029295	0.025557	0.014947	0.000000	0.000000	1.000000	98.000000	0.000000
15075.838329	0.121833	0.577805	-0.021151	80.307518	-5.355430	4.060356	0.000000	0.000000	0.000000	0.000000	0.000000	0.000000	-0.029295	0.025557	0.014947	0.000000	0.000000	1.000000	98.000000	0.000000
15075.841662	0.121714	0.577890	-0.021096	80.307518	-5.355430	4.060356	0.000000	0.000000	0.000000	0.000000	0.000000	0.000000	-0.035510	0.025584	0.016669	0.000000	0.000000	1.000000	98.000000	0.000000
15075.844996	0.121714	0.577890	-0.021096	80.307518	-5.355430	4.060356	0.000000	0.000000	0.000000	0.000000	0.000000	0.000000	-0.035510	0.025584	0.016669	0.000000	0.000000	1.000000	98.000000	0.000000
15075.848329	0.121714	0.577890	-0.021096	80.295830	-5.342844	4.086922	0.000000	0.000000	0.000000	0.000000	0.000000	0.000000	-0.035510	0.025584	0.016669	0.000000	0.000000	1.000000	98.000000	0.000000
15075.851662	0.121714	0.577890	-0.021096	80.295830	-5.342844	4.086922	0.000000	0.000000	0.000000	0.000000	0.000000	0.000000	-0.035510	0.025584	0.016669	0.000000	0.000000	1.000000	98.000000	0.000000
15075.854996	0.121621	0.577994	-0.021029	80.295830	-5.342844	4.086922	0.000000	0.000000	0.000000	0.000000	0.000000	0.000000	-0.027903	0.030941	0.019957	0.000000	0.000000	1.000000	98.000000	0.000000
15075.858329	0.121621	0.577994	-0.021029	80.281212	-5.321084	4.120034	0.000000	0.000000	0.000000	0.000000	0.000000	0.000000	-0.027903	0.030941	0.019957	0.000000	0.000000	1.000000	98.000000	0.000000
15075.861662	0.121621	0.577994	-0.021029	80.281212	-5.321084	4.120034	0.000000	0.000000	0.000000	0.000000	0.000000	0.000000	-0.027903	0.030941	0.019957	0.000000	0.000000	1.000000	98.000000	0.000000
15075.864996	0.121621	0.577994	-0.021029	80.281212	-5.321084	4.120034	0.000000	0.000000	0.000000	0.000000	0.000000	0.000000	-0.027903	0.030941	0.019957	0.000000	0.000000	1.000000	98.000000	0.000000
15075.868329	0.121526	0.578168	-0.020890	80.267181	-5.289276	4.162227	0.000000	0.000000	0.000000	0.000000	0.000000	0.000000	-0.028518	0.052447	0.041808	0.000000	0.000000	1.000000	98.000000	0.000000
15075.871662	0.121526	0.578168	-0.020890	80.267181	-5.289276	4.162227	0.000000	0.000000	0.000000	0.000000	0.000000	0.000000	-0.028518	0.052447	0.041808	0.000000	0.000000	1.000000	98.000000	0.000000
15075.874996	0.121526	0.578168	-0.020890	80.267181	-5.289276	4.162227	0.000000	0.000000	0.000000	0.000000	0.000000	0.000000	-0.028518	0.052447	0.041808	0.000000	0.000000	1.000000	98.000000	0.000000
15075.878329	0.121526	0.578168	-0.020890	80.252563	-5.256838	4.195136	0.000000	0.000000	0.000000	0.000000	0.000000	0.000000	-0.028518	0.052447	0.041808	0.000000	0.000000	1.000000	98.000000	0.000000
15075.881662	0.121548	0.578283	-0.020812	80.252563	-5.256838	4.195136	0.000000	0.000000	0.000000	0.000000	0.000000	0.000000	0.006476	0.034297	0.023249	0.000000	0.000000	1.000000	98.000000	0.000000
15075.884996	0.121548	0.578283	-0.020812	80.252563	-5.256838	4.195136	0.000000	0.000000	0.000000	0.000000	0.000000	0.000000	0.006476	0.034297	0.023249	0.000000	0.000000	1.000000	98.000000	0.000000
15075.888329	0.121548	0.578283	-0.020812	80.234993	-5.218051	4.234490	0.000000	0.000000	0.000000	0.000000	0.000000	0.000000	0.006476	0.034297	0.023249	0.000000	0.000000	1.000000	98.000000	0.000000
15075.891662	0.121548	0.578283	-0.020812	80.234993	-5.218051	4.234490	0.000000	0.000000	0.000000	0.000000	0.000000	0.000000	0.006476	0.034297	0.023249	0.000000	0.000000	1.000000	98.000000	0.000000
15075.894996	0.121576	0.578390	-0.020712	80.234993	-5.218051	4.234490	0.000000	0.000000	0.000000	0.000000	0.000000	0.000000	0.008408	0.032245	0.030182	0.000000	0.000000	1.000000	98.000000	0.000000
15075.898329	0.121576	0.578390	-0.020712	80.220360	-5.183113	4.267186	0.000000	0.000000	0.000000	0.000000	0.000000	0.000000	0.008408	0.032245	0.030182	0.000000	0.000000	1.000000	98.000000	0.000000
15075.901662	0.121576	0.578390	-0.020712	80.220360	-5.183113	4.267186	0.000000	0.000000	0.000000	0.000000	0.000000	0.000000	0.008408	0.032245	0.030182	0.000000	0.000000	1.000000	98.000000	0.000000
15075.904996	0.121576	0.578390	-0.020712	80.220360	-5.183113	4.267186	0.000000	0.000000	0.000000	0.000000	0.000000	0.000000	0.008408	0.032245	0.030182	0.000000	0.000000	1.000000	98.000000	0.000000
15075.908329	0.121643	0.578569	-0.020550	80.205719	-5.150990	4.299783	0.000000	0.000000	0.000000	0.000000	0.000000	0.000000	0.020225	0.053765	0.048547	0.000000	0.000000	1.000000	98.000000	0.000000
15075.911662	0.121643	0.578569	-0.020550	80.205719	-5.150990	4.299783	0.000000	0.000000	0.000000	0.000000	0.000000	0.000000	0.020225	0.053765	0.048547	0.000000	0.000000	1.000000	98.000000	0.000000
15075.914996	0.121643	0.578569	-0.020550	80.205719	-5.150990	4.299783	0.000000	0.000000	0.000000	0.000000	0.000000	0.000000	0.020225	0.053765	0.048547	0.000000	0.000000	1.000000	98.000000	0.000000
15075.918329	0.121660	0.578666	-0.020489	80.190514	-5.126351	4.323150	0.000000	0.000000	0.000000	0.000000	0.000000	0.000000	0.005064	0.028944	0.018186	0.000000	0.000000	1.000000	98.000000	0.000000
15075.921662	0.121660	0.578666	-0.020489	80.190514	-5.126351	4.323150	0.000000	0.000000	0.000000	0.000000	0.000000	0.000000	0.005064	0.028944	0.018186	0.000000	0.000000	1.000000	98.000000	0.000000
15075.924996	0.121660	0.578666	-0.020489	80.190514	-5.126351	4.323150	0.000000	0.000000	0.000000	0.000000	0.000000	0.000000	0.005064	0.028944	0.018186	0.000000	0.000000	1.000000	98.000000	0.000000
15075.928329	0.121660	0.578666	-0.020489	80.178772	-5.100789	4.349090	0.000000	0.000000	0.000000	0.000000	0.000000	0.000000	0.005064	0.028944	0.018186	0.000000	0.000000	1.000000	98.000000	0.000000
15075.931662	0.121661	0.578733	-0.020485	80.178772	-5.100789	4.349090	0.000000	0.000000	0.000000	0.000000	0.000000	0.000000	0.000331	0.020228	0.001188	0.000000	0.000000	1.000000	98.000000	0.000000
15075.934996	0.121661	0.578733	-0.020485	80.178772	-5.100789	4.349090	0.000000	0.000000	0.000000	0.000000	0.000000	0.000000	0.000331	0.020228	0.001188	0.000000	0.000000	1.000000	98.000000	0.000000
15075.938329	0.121661	0.578733	-0.020485	80.169991	-5.084383	4.368505	0.000000	0.000000	0.000000	0.000000	0.000000	0.000000	0.000331	0.020228	0.001188	0.000000	0.000000	1.000000	98.000000	0.000000
15075.941662	0.121661	0.578733	-0.020485	80.169991	-5.084383	4.368505	0.000000	0.000000	0.000000	0.000000	0.000000	0.000000	0.000331	0.020228	0.001188	0.000000	0.000000	1.000000	98.000000	0.000000
15075.944996	0.121646	0.578819	-0.020459	80.169991	-5.084383	4.368505	0.000000	0.000000	0.000000	0.000000	0.000000	0.000000	-0.004490	0.025620	0.007941	0.000000	0.000000	1.000000	98.000000	0.000000
15075.948329	0.121646	0.578819	-0.020459	80.161209	-5.062566	4.387881	0.000000	0.000000	0.000000	0.000000	0.000000	0.000000	-0.004490	0.025620	0.007941	0.000000	0.000000	1.000000	98.000000	0.000000
15075.951662	0.121646	0.578819	-0.020459	80.161209	-5.062566	4.387881	0.000000	0.000000	0.000000	0.000000	0.000000	0.000000	-0.004490	0.025620	0.007941	0.000000	0.000000	1.000000	98.000000	0.000000
15075.954996	0.121646	0.578819	-0.020459	80.161209	-5.062566	4.387881	0.000000	0.000000	0.000000	0.000000	0.000000	0.000000	-0.004490	0.025620	0.007941	0.000000	0.000000	1.000000	98.000000	0.000000
15075.958329	0.121673	0.578902	-0.020605	80.161232	-5.057129	4.387882	0.000000	0.000000	0.000000	0.000000	0.000000	0.000000	0.007913	0.025100	-0.043757	0.000000	0.000000	1.000000	98.000000	0.000000
15075.961662	0.121673	0.578902	-0.020605	80.161232	-5.057129	4.387882	0.000000	0.000000	0.000000	0.000000	0.000000	0.000000	0.007913	0.025100	-0.043757	0.000000	0.000000	1.000000	98.000000	0.000000
15075.964996	0.121673	0.578902	-0.020605	80.161232	-5.057129	4.387882	0.000000	0.000000	0.000000	0.000000	0.000000	0.000000	0.007913	0.025100	-0.043757	0.000000	0.000000	1.000000	98.000000	0.000000
15075.968329	0.121673	0.578902	-0.020605	80.161209	-5.048969	4.387885	0.000000	0.000000	0.000000	0.000000	0.000000	0.000000	0.007913	0.025100	-0.043757	0.000000	0.000000	1.000000	98.000000	0.000000
15075.971662	0.121703	0.578936	-0.020738	80.161209	-5.048969	4.387885	0.000000	0.000000	0.000000	0.000000	0.000000	0.000000	0.008972	0.010212	-0.039919	0.000000	0.000000	1.000000	98.000000	0.000000
15075.974996	0.121703	0.578936	-0.020738	80.161209	-5.048969	4.387885	0.000000	0.000000	0.000000	0.000000	0.000000	0.000000	0.008972	0.010212	-0.039919	0.000000	0.000000	1.000000	98.000000	0.000000
15075.978329	0.121703	0.578936	-0.020738	80.166504	-5.060907	4.365851	0.000000	0.000000	0.000000	0.000000	0.000000	0.000000	0.008972	0.010212	-0.039919	0.000000	0.000000	1.000000	98.000000	0.000000
15075.981662	0.121703	0.578936	-0.020738	80.166504	-5.060907	4.365851	0.000000	0.000000	0.000000	0.000000	0.000000	0.000000	0.008972	0.010212	-0.039919	0.000000	0.000000	1.000000	98.000000	0.000000
15075.984996	0.121723	0.578935	-0.020904	80.166504	-5.060907	4.365851	0.000000	0.000000	0.000000	0.000000	0.000000	0.000000	0.006157	-0.000530	-0.049966	0.000000	0.000000	1.000000	98.000000	0.000000
15075.988329	0.121723	0.578935	-0.020904	80.168808	-5.109705	4.298227	0.000000	0.000000	0.000000	0.000000	0.000000	0.000000	0.006157	-0.000530	-0.049966	0.000000	0.000000	1.000000	98.000000	0.000000
15075.991662	0.121723	0.578935	-0.020904	80.168808	-5.109705	4.298227	0.000000	0.000000	0.000000	0.000000	0.000000	0.000000	0.006157	-0.000530	-0.049966	0.000000	0.000000	1.000000	98.000000	0.000000
15075.994996	0.121723	0.578935	-0.020904	80.168808	-5.109705	4.298227	0.000000	0.000000	0.000000	0.000000	0.000000	0.000000	0.006157	-0.000530	-0.049966	0.000000	0.000000	1.000000	98.000000	0.000000
15075.998329	0.121692	0.578940	-0.021335	80.172287	-5.192467	4.196747	0.000000	0.000000	0.000000	0.000000	0.000000	0.000000	-0.009307	0.001655	-0.129278	0.000000	1.000000	1.000000	98.000000	0.000000
15076.001662	0.121692	0.578940	-0.021335	80.172287	-5.192467	4.196747	0.000000	0.000000	0.000000	0.000000	0.000000	0.000000	-0.009307	0.001655	-0.129278	0.000000	1.000000	1.000000	98.000000	0.000000
